# Supplementary material for: LED-pump-X-ray-multiprobe crystallography for sub-second timescales
Source: Commun Chem. 2022 Aug 26;5:102. doi: 10.1038/s42004-022-00716-1 (PMC9814726; doi:10.1038/s42004-022-00716-1)
Supplement: Supplementary file 10 — Supplementary Data 1 [file 42004_2022_716_MOESM10_ESM.zip › CIFs/8s_270K/270K_8s_t1_excit.cif]

 data_global

# SUBMISSION DETAILS
 
_publ_contact_author_name       'Hatcher, Lauren'
_publ_contact_author_address
;
School of Chemistry
Cardiff University
Main Building
Park Place 
Cardiff
CF10 3AT
United Kingdom
;
_publ_contact_author_email       'HatcherL1@cardiff.ac.uk'
_publ_requested_category          FM
_publ_section_comment
; 
?
;
_publ_section_references
;
Diamond General Data Aquisition (GDA) software: http://www.opengda.org/

XIA2: Winter, G. (2010) J. Appl. Cryst. 43, 186-190.
POINTLESS: Evans, P. (2006) Acta Cryst. D62, 72-82.
AIMLESS: Evans, P. R. and Murshudov, G. N. (2013) Acta Cryst. D69, 1204-1214.
DIALS: Winter, G., et al. Acta Cryst. (2018) D74, 85-97.
CCP4: Winn, M. D. et al. (2011) Acta Cryst. D67, 235-242.
   
SHELXL: Sheldrick G. M. (2015). Acta Cryst. C71, 3-8.
SHELXT:	Sheldrick, G. M. (2015). Acta Cryst. A71, 3-8.
 
OLEX2: Dolomanov, O.V.; Bourhis, L.J.; Gildea, R.J.; Howard, J.A.K.; Puschmann,
 H., OLEX2: A complete structure solution, refinement and analysis program 
 (2009). J. Appl. Cryst., 42, 339-341.

MERCURY: Macrae, C. F., Bruno, I. J., Chisholm, J. A., Edgington,
P. R., McCabe, P., Pidcock, E., Rodriguez-Monge, L., Taylor, R.,
van de Streek, J. & Wood, P. A. (2008). J. Appl. Cryst. 41, 466-470.
;

####
 
data_270K_8s_t1_excit
 
_audit_creation_method            'SHELXL-2018/3'
_shelx_SHELXL_version_number      '2018/3'
_chemical_name_systematic         
;
Nitro-(N,N,N',N'-tetrabutyldiethylenetriamine)palladium(II)
tetraphenylborate, tetrahydrofuran solvate
;
_chemical_name_common             ?
_chemical_melting_point           ?
_chemical_formula_moiety          
;
C20 H45 N4 O2 Pd, C24 H20 B, C4 H8 O
;
_chemical_formula_sum            'C48 H73 B N4 O3 Pd' 
_chemical_formula_weight          871.31

loop_
 _atom_type_symbol
 _atom_type_description
 _atom_type_scat_dispersion_real
 _atom_type_scat_dispersion_imag
 _atom_type_scat_source
 'C'  'C'   0.0010   0.0010
 'International Tables Vol C Tables 4.2.6.8 and 6.1.1.4'
 'H'  'H'   0.0000   0.0000
 'International Tables Vol C Tables 4.2.6.8 and 6.1.1.4'
 'B'  'B'   0.0000   0.0000
 'International Tables Vol C Tables 4.2.6.8 and 6.1.1.4'
 'N'  'N'   0.0030   0.0020
 'International Tables Vol C Tables 4.2.6.8 and 6.1.1.4'
 'O'  'O'   0.0050   0.0030
 'International Tables Vol C Tables 4.2.6.8 and 6.1.1.4'
 'Pd'  'Pd'  -2.5040   0.6150
 'International Tables Vol C Tables 4.2.6.8 and 6.1.1.4'
 
_space_group_crystal_system       monoclinic
_space_group_IT_number            14
_space_group_name_H-M_alt         'P 21/n'
_space_group_name_Hall            '-P 2yn'
 
_shelx_space_group_comment
;
The symmetry employed for this shelxl refinement is uniquely defined
by the following loop, which should always be used as a source of
symmetry information in preference to the above space-group names.
They are only intended as comments.
;
 
loop_
 _space_group_symop_operation_xyz
 'x, y, z'
 '-x+1/2, y+1/2, -z+1/2'
 '-x, -y, -z'
 'x-1/2, -y-1/2, z-1/2'
 
_cell_length_a                    11.6754(4)
_cell_length_b                    13.5833(4)
_cell_length_c                    30.2133(9)
_cell_angle_alpha                 90
_cell_angle_beta                  93.386(3)
_cell_angle_gamma                 90
_cell_volume                      4783.2(3)
_cell_formula_units_Z             4
_cell_measurement_temperature     270(2)
_cell_measurement_reflns_used     8241
_cell_measurement_theta_max       19.7115083991
_cell_measurement_theta_min       1.23376320981
 
_exptl_crystal_description        Plate
_exptl_crystal_colour             Yellow
_exptl_crystal_density_meas       ?
_exptl_crystal_density_method     ?
_exptl_crystal_density_diffrn     1.210          
_exptl_crystal_F_000              1856
_exptl_transmission_factor_min    ?
_exptl_transmission_factor_max    ?
_exptl_crystal_size_max           0.100
_exptl_crystal_size_mid           0.100
_exptl_crystal_size_min           0.050
_exptl_absorpt_coefficient_mu     0.201
_shelx_estimated_absorpt_T_min    0.980
_shelx_estimated_absorpt_T_max    0.990
_exptl_absorpt_correction_T_min   0.995358233075
_exptl_absorpt_correction_T_max   1.0
_exptl_absorpt_correction_type    empirical
_exptl_absorpt_process_details    
;
CCP4 7.0.048: AIMLESS, version 0.5.32 : 29/03/17
Scaling & analysis of unmerged intensities, absorption correction using spherical harmonics
;
_exptl_absorpt_special_details    ?
_diffrn_ambient_temperature       270(2)
_diffrn_radiation_wavelength      0.534
_diffrn_measurement_device_type   'Photon counting pixel array'
_diffrn_radiation_type            Synchrotron
_diffrn_measurement_method        'shutterless scans'
_diffrn_radiation_source          'Diamond Light Source Beamline I19-2'
_diffrn_radiation_monochromator   'Silicon 111'
_diffrn_detector_area_resol_mean  ?
_diffrn_reflns_number             34412
_diffrn_reflns_av_unetI/netI      0.1098
_diffrn_reflns_av_R_equivalents   0.0913
_diffrn_reflns_limit_h_min        -14
_diffrn_reflns_limit_h_max        14
_diffrn_reflns_limit_k_min        -16
_diffrn_reflns_limit_k_max        16
_diffrn_reflns_limit_l_min        -33
_diffrn_reflns_limit_l_max        37
_diffrn_reflns_theta_min          1.235
_diffrn_reflns_theta_max          19.496
_diffrn_reflns_theta_full         18.687
_diffrn_measured_fraction_theta_max   0.995
_diffrn_measured_fraction_theta_full  0.996
_diffrn_reflns_Laue_measured_fraction_max    0.995
_diffrn_reflns_Laue_measured_fraction_full   0.996
_diffrn_reflns_point_group_measured_fraction_max   0.995
_diffrn_reflns_point_group_measured_fraction_full  0.996
_reflns_number_total              9743
_reflns_number_gt                 4630
_reflns_threshold_expression      'I > 2\s(I)'
_reflns_Friedel_coverage          0.000
_reflns_Friedel_fraction_max      .
_reflns_Friedel_fraction_full     .
 
_reflns_special_details
;
 Reflections were merged by SHELXL according to the crystal
 class for the calculation of statistics and refinement.
 
 _reflns_Friedel_fraction is defined as the number of unique
 Friedel pairs measured divided by the number that would be
 possible theoretically, ignoring centric projections and
 systematic absences.
;
 
_computing_data_collection        'Diamond GDA (http://www.opengda.org/)'
_computing_cell_refinement        'DIALS (Winter, 2018)'
_computing_data_reduction         'XIA2 (Winter 2010)'
_computing_structure_solution     'SHELXT (Sheldrick, 2015)'
_computing_structure_refinement   'SHELXL (Sheldrick, 2015)'
_computing_molecular_graphics     'OLEX2 (Dolomanov et al., 2009)'
_computing_publication_material   'MERCURY (Macrae et al., 2008)'
_refine_special_details           ?
_refine_ls_structure_factor_coef  Fsqd
_refine_ls_matrix_type            full
_refine_ls_weighting_scheme       calc
_refine_ls_weighting_details
'w=1/[\s^2^(Fo^2^)+(0.0578P)^2^] where P=(Fo^2^+2Fc^2^)/3'
_atom_sites_solution_primary      ?
_atom_sites_solution_secondary    ?
_atom_sites_solution_hydrogens    geom
_refine_ls_hydrogen_treatment     constr
_refine_ls_extinction_method      none
_refine_ls_extinction_coef        .
_refine_ls_number_reflns          9743
_refine_ls_number_parameters      526
_refine_ls_number_restraints      490
_refine_ls_R_factor_all           0.1231
_refine_ls_R_factor_gt            0.0579
_refine_ls_wR_factor_ref          0.1479
_refine_ls_wR_factor_gt           0.1231
_refine_ls_goodness_of_fit_ref    0.877
_refine_ls_restrained_S_all       0.880
_refine_ls_shift/su_max           0.001
_refine_ls_shift/su_mean          0.000
 
loop_
 _atom_site_label
 _atom_site_type_symbol
 _atom_site_fract_x
 _atom_site_fract_y
 _atom_site_fract_z
 _atom_site_U_iso_or_equiv
 _atom_site_adp_type
 _atom_site_occupancy
 _atom_site_site_symmetry_order  
 _atom_site_calc_flag
 _atom_site_refinement_flags_posn
 _atom_site_refinement_flags_adp
 _atom_site_refinement_flags_occupancy
 _atom_site_disorder_assembly
 _atom_site_disorder_group
Pd1 Pd 0.33972(3) 0.77505(2) 0.34656(2) 0.05564(15) Uani 1 1 d . . . . .
N2 N 0.3460(3) 0.9277(2) 0.33773(11) 0.0651(9) Uani 1 1 d . . . . .
N3 N 0.4538(3) 0.7985(2) 0.39791(10) 0.0557(8) Uani 1 1 d . . . . .
H3 H 0.530928 0.788242 0.387589 0.067 Uiso 1 1 calc R U . . .
N4 N 0.3313(3) 0.6318(2) 0.37129(11) 0.0595(8) Uani 1 1 d . . . . .
C1 C 0.4413(4) 0.9629(3) 0.36944(14) 0.0713(12) Uani 1 1 d . . . . .
H1A H 0.429779 1.031796 0.376332 0.086 Uiso 1 1 calc R U . . .
H1B H 0.514147 0.956700 0.355794 0.086 Uiso 1 1 calc R U . . .
C2 C 0.4441(4) 0.9028(3) 0.41163(14) 0.0720(12) Uani 1 1 d . . . . .
H2A H 0.509275 0.921469 0.431232 0.086 Uiso 1 1 calc R U . . .
H2B H 0.374433 0.912975 0.427010 0.086 Uiso 1 1 calc R U . . .
C3 C 0.4339(4) 0.7237(3) 0.43245(14) 0.0625(10) Uani 1 1 d . . . . .
H3A H 0.364801 0.739001 0.447381 0.075 Uiso 1 1 calc R U . . .
H3B H 0.498141 0.721893 0.454317 0.075 Uiso 1 1 calc R U . . .
C4 C 0.4215(3) 0.6260(3) 0.40882(13) 0.0620(10) Uani 1 1 d . . . . .
H4A H 0.494307 0.607550 0.397344 0.074 Uiso 1 1 calc R U . . .
H4B H 0.400495 0.575642 0.429633 0.074 Uiso 1 1 calc R U . . .
C5 C 0.2310(4) 0.9654(3) 0.35106(16) 0.0771(12) Uani 1 1 d . . . . .
H5A H 0.220563 0.943398 0.381104 0.092 Uiso 1 1 calc R U . . .
H5B H 0.171778 0.934215 0.332036 0.092 Uiso 1 1 calc R U . . .
C6 C 0.2107(4) 1.0761(3) 0.34939(19) 0.1067(18) Uani 1 1 d . . . . .
H6A H 0.269922 1.108960 0.367789 0.128 Uiso 1 1 calc R U . . .
H6B H 0.215998 1.099113 0.319183 0.128 Uiso 1 1 calc R U . . .
C7 C 0.0945(5) 1.1030(4) 0.3653(2) 0.131(2) Uani 1 1 d . . . . .
H7A H 0.035662 1.064440 0.349281 0.157 Uiso 1 1 calc R U . . .
H7B H 0.092267 1.087522 0.396568 0.157 Uiso 1 1 calc R U . . .
C8 C 0.0703(6) 1.2096(4) 0.3584(3) 0.202(4) Uani 1 1 d . . . . .
H8A H 0.039302 1.220047 0.328583 0.304 Uiso 1 1 calc R U . . .
H8B H 0.140085 1.246441 0.363132 0.304 Uiso 1 1 calc R U . . .
H8C H 0.015778 1.231175 0.378888 0.304 Uiso 1 1 calc R U . . .
C9 C 0.3652(4) 0.9600(3) 0.29153(15) 0.0743(12) Uani 1 1 d . . . . .
H9A H 0.373895 1.031025 0.291410 0.089 Uiso 1 1 calc R U . . .
H9B H 0.297262 0.944179 0.272834 0.089 Uiso 1 1 calc R U . . .
C10 C 0.4669(4) 0.9153(4) 0.27157(15) 0.0815(13) Uani 1 1 d . . . . .
H10A H 0.463385 0.844198 0.274385 0.098 Uiso 1 1 calc R U . . .
H10B H 0.536375 0.937747 0.287680 0.098 Uiso 1 1 calc R U . . .
C11 C 0.4719(4) 0.9423(4) 0.22301(17) 0.1020(16) Uani 1 1 d . . . . .
H11A H 0.407071 0.912552 0.206502 0.122 Uiso 1 1 calc R U . . .
H11B H 0.464600 1.013185 0.220005 0.122 Uiso 1 1 calc R U . . .
C12 C 0.5790(5) 0.9106(5) 0.2032(2) 0.149(3) Uani 1 1 d . . . . .
H12A H 0.577417 0.930963 0.172762 0.223 Uiso 1 1 calc R U . . .
H12B H 0.585346 0.840179 0.204834 0.223 Uiso 1 1 calc R U . . .
H12C H 0.643762 0.939996 0.219229 0.223 Uiso 1 1 calc R U . . .
C13 C 0.2127(3) 0.6234(3) 0.38874(15) 0.0668(11) Uani 1 1 d . . . . .
H13A H 0.204509 0.675595 0.410221 0.080 Uiso 1 1 calc R U . . .
H13B H 0.157085 0.635883 0.364247 0.080 Uiso 1 1 calc R U . . .
C14 C 0.1805(3) 0.5283(3) 0.41007(17) 0.0779(13) Uani 1 1 d . . . . .
H14A H 0.233120 0.515357 0.435454 0.093 Uiso 1 1 calc R U . . .
H14B H 0.187227 0.474789 0.389101 0.093 Uiso 1 1 calc R U . . .
C15 C 0.0595(4) 0.5318(4) 0.42489(18) 0.0911(15) Uani 1 1 d . . . . .
H15A H 0.007803 0.546856 0.399482 0.109 Uiso 1 1 calc R U . . .
H15B H 0.053869 0.584945 0.446119 0.109 Uiso 1 1 calc R U . . .
C16 C 0.0209(4) 0.4374(4) 0.44577(19) 0.1063(18) Uani 1 1 d . . . . .
H16A H 0.025253 0.384461 0.424880 0.159 Uiso 1 1 calc R U . . .
H16B H -0.056775 0.444492 0.454033 0.159 Uiso 1 1 calc R U . . .
H16C H 0.069788 0.423206 0.471653 0.159 Uiso 1 1 calc R U . . .
C17 C 0.3507(4) 0.5509(3) 0.33871(14) 0.0720(12) Uani 1 1 d . . . . .
H17A H 0.356279 0.488882 0.354595 0.086 Uiso 1 1 calc R U . . .
H17B H 0.284312 0.547058 0.317891 0.086 Uiso 1 1 calc R U . . .
C18 C 0.4550(4) 0.5632(4) 0.31336(15) 0.0819(13) Uani 1 1 d . . . . .
H18A H 0.522352 0.564831 0.333739 0.098 Uiso 1 1 calc R U . . .
H18B H 0.450788 0.625325 0.297478 0.098 Uiso 1 1 calc R U . . .
C19 C 0.4661(5) 0.4785(4) 0.2803(2) 0.132(2) Uani 1 1 d . . . . .
H19A H 0.460300 0.416851 0.296189 0.159 Uiso 1 1 calc R U . . .
H19B H 0.401507 0.481714 0.258606 0.159 Uiso 1 1 calc R U . . .
C20 C 0.5683(6) 0.4768(5) 0.2573(3) 0.170(3) Uani 1 1 d . . . . .
H20A H 0.575660 0.414096 0.243137 0.255 Uiso 1 1 calc R U . . .
H20B H 0.632957 0.487295 0.277923 0.255 Uiso 1 1 calc R U . . .
H20C H 0.565648 0.527953 0.235350 0.255 Uiso 1 1 calc R U . . .
C21 C 0.6565(3) 0.3740(3) 0.42707(15) 0.0619(10) Uani 1 1 d . . . . .
C22 C 0.7091(3) 0.4238(3) 0.39365(16) 0.0752(12) Uani 1 1 d . . . . .
H22 H 0.725955 0.389305 0.368261 0.090 Uiso 1 1 calc R U . . .
C23 C 0.7371(4) 0.5212(4) 0.3964(2) 0.0958(16) Uani 1 1 d . . . . .
H23 H 0.770736 0.551533 0.372844 0.115 Uiso 1 1 calc R U . . .
C24 C 0.7163(4) 0.5755(4) 0.4337(2) 0.0895(15) Uani 1 1 d . . . . .
H24 H 0.738912 0.640973 0.436162 0.107 Uiso 1 1 calc R U . . .
C25 C 0.6612(4) 0.5302(3) 0.46711(18) 0.0829(14) Uani 1 1 d . . . . .
H25 H 0.643965 0.565503 0.492228 0.099 Uiso 1 1 calc R U . . .
C26 C 0.6314(4) 0.4318(3) 0.46328(15) 0.0699(12) Uani 1 1 d . . . . .
H26 H 0.592748 0.402946 0.485990 0.084 Uiso 1 1 calc R U . . .
C27 C 0.7342(3) 0.2015(3) 0.45904(15) 0.0643(11) Uani 1 1 d . . . . .
C28 C 0.8099(4) 0.2495(3) 0.48832(16) 0.0759(13) Uani 1 1 d . . . . .
H28 H 0.805597 0.317770 0.489805 0.091 Uiso 1 1 calc R U . . .
C29 C 0.8913(4) 0.2027(4) 0.51549(18) 0.0962(17) Uani 1 1 d . . . . .
H29 H 0.938964 0.239910 0.534748 0.115 Uiso 1 1 calc R U . . .
C30 C 0.9036(4) 0.1045(4) 0.5148(2) 0.1057(18) Uani 1 1 d . . . . .
H30 H 0.957649 0.072897 0.533663 0.127 Uiso 1 1 calc R U . . .
C31 C 0.8334(4) 0.0525(4) 0.4853(2) 0.1073(18) Uani 1 1 d . . . . .
H31 H 0.841156 -0.015535 0.483748 0.129 Uiso 1 1 calc R U . . .
C32 C 0.7503(4) 0.0997(3) 0.45745(19) 0.0949(16) Uani 1 1 d . . . . .
H32 H 0.704849 0.062409 0.437472 0.114 Uiso 1 1 calc R U . . .
C33 C 0.5046(4) 0.2303(3) 0.44445(14) 0.0610(10) Uani 1 1 d . . . . .
C34 C 0.4783(4) 0.1456(3) 0.46688(14) 0.0656(11) Uani 1 1 d . . . . .
H34 H 0.536900 0.100747 0.473659 0.079 Uiso 1 1 calc R U . . .
C35 C 0.3696(4) 0.1235(3) 0.47986(15) 0.0762(13) Uani 1 1 d . . . . .
H35 H 0.356711 0.064849 0.494607 0.091 Uiso 1 1 calc R U . . .
C36 C 0.2805(4) 0.1883(3) 0.47100(18) 0.0854(14) Uani 1 1 d . . . . .
H36 H 0.207395 0.175162 0.480186 0.102 Uiso 1 1 calc R U . . .
C37 C 0.3029(4) 0.2727(3) 0.4482(2) 0.0954(17) Uani 1 1 d . . . . .
H37 H 0.243877 0.316943 0.441095 0.115 Uiso 1 1 calc R U . . .
C38 C 0.4119(4) 0.2927(3) 0.43571(18) 0.0859(15) Uani 1 1 d . . . . .
H38 H 0.424185 0.351094 0.420635 0.103 Uiso 1 1 calc R U . . .
C39 C 0.6349(5) 0.2131(3) 0.37475(16) 0.0780(12) Uani 1 1 d . . . . .
C40 C 0.5430(5) 0.2203(3) 0.34483(17) 0.0911(15) Uani 1 1 d . . . . .
H40 H 0.474019 0.244383 0.354330 0.109 Uiso 1 1 calc R U . . .
C41 C 0.5489(6) 0.1921(4) 0.2995(2) 0.1077(18) Uani 1 1 d . . . . .
H41 H 0.485212 0.199281 0.279781 0.129 Uiso 1 1 calc R U . . .
C42 C 0.6480(7) 0.1550(5) 0.2856(3) 0.138(2) Uani 1 1 d . . . . .
H42 H 0.652165 0.136012 0.256154 0.166 Uiso 1 1 calc R U . . .
C43 C 0.7416(7) 0.1451(5) 0.3143(2) 0.151(3) Uani 1 1 d . . . . .
H43 H 0.809453 0.119304 0.304521 0.182 Uiso 1 1 calc R U . . .
C44 C 0.7352(6) 0.1736(5) 0.3580(2) 0.128(2) Uani 1 1 d . . . . .
H44 H 0.799960 0.166390 0.377207 0.154 Uiso 1 1 calc R U . . .
B1 B 0.6322(5) 0.2549(4) 0.42675(19) 0.0663(10) Uani 1 1 d . . . . .
O3 O 0.6876(12) 0.803(2) 0.3653(8) 0.100(3) Uani 0.654(15) 1 d D . P A 1
C45 C 0.7381(10) 0.7745(13) 0.3255(6) 0.1035(19) Uani 0.654(15) 1 d D . P A 1
H45A H 0.729678 0.826470 0.303569 0.124 Uiso 0.654(15) 1 calc R U P A 1
H45B H 0.701102 0.715585 0.313438 0.124 Uiso 0.654(15) 1 calc R U P A 1
C46 C 0.8623(9) 0.7551(12) 0.3372(5) 0.121(3) Uani 0.654(15) 1 d D . P A 1
H46A H 0.875448 0.686921 0.345674 0.146 Uiso 0.654(15) 1 calc R U P A 1
H46B H 0.909461 0.771484 0.312888 0.146 Uiso 0.654(15) 1 calc R U P A 1
C47 C 0.8835(9) 0.8199(11) 0.3739(4) 0.121(3) Uani 0.654(15) 1 d D . P A 1
H47A H 0.923701 0.878006 0.364405 0.146 Uiso 0.654(15) 1 calc R U P A 1
H47B H 0.931801 0.787307 0.396699 0.146 Uiso 0.654(15) 1 calc R U P A 1
C48 C 0.7774(8) 0.8484(9) 0.3918(4) 0.1035(19) Uani 0.654(15) 1 d D . P A 1
H48A H 0.775363 0.826802 0.422317 0.124 Uiso 0.654(15) 1 calc R U P A 1
H48B H 0.769139 0.919489 0.390963 0.124 Uiso 0.654(15) 1 calc R U P A 1
O3A O 0.674(2) 0.808(4) 0.3613(16) 0.100(3) Uani 0.346(15) 1 d D . P A 2
C45A C 0.7255(19) 0.755(2) 0.3266(11) 0.1035(19) Uani 0.346(15) 1 d D . P A 2
H45C H 0.691845 0.773160 0.297673 0.124 Uiso 0.346(15) 1 calc R U P A 2
H45D H 0.719172 0.684271 0.330523 0.124 Uiso 0.346(15) 1 calc R U P A 2
C46A C 0.8491(17) 0.7895(19) 0.3331(9) 0.121(3) Uani 0.346(15) 1 d D . P A 2
H46C H 0.895935 0.737889 0.347094 0.146 Uiso 0.346(15) 1 calc R U P A 2
H46D H 0.879057 0.804444 0.304627 0.146 Uiso 0.346(15) 1 calc R U P A 2
C47A C 0.8530(16) 0.8737(19) 0.3599(8) 0.121(3) Uani 0.346(15) 1 d D . P A 2
H47C H 0.867983 0.931490 0.342300 0.146 Uiso 0.346(15) 1 calc R U P A 2
H47D H 0.913722 0.867604 0.383085 0.146 Uiso 0.346(15) 1 calc R U P A 2
C48A C 0.7448(17) 0.8824(16) 0.3788(7) 0.1035(19) Uani 0.346(15) 1 d D . P A 2
H48C H 0.753951 0.876231 0.410796 0.124 Uiso 0.346(15) 1 calc R U P A 2
H48D H 0.711022 0.946113 0.371698 0.124 Uiso 0.346(15) 1 calc R U P A 2
O1 O 0.1251(3) 0.7597(3) 0.29892(11) 0.1242(12) Uani 0.930(5) 1 d D . P B 3
O2 O 0.2617(3) 0.7241(2) 0.25967(12) 0.1242(12) Uani 0.930(5) 1 d D . P B 3
N1 N 0.2259(3) 0.74934(13) 0.29437(10) 0.0801(12) Uani 0.930(5) 1 d D . P B 3
O1A O 0.216(2) 0.7568(2) 0.3046(4) 0.1242(12) Uani 0.070(5) 1 d D . P B 4
O2A O 0.3214(17) 0.7159(4) 0.2538(5) 0.1242(12) Uani 0.070(5) 1 d D . P B 4
N1A N 0.2155(15) 0.7299(3) 0.2633(4) 0.0801(12) Uani 0.070(5) 1 d D . P B 4
 
loop_
 _atom_site_aniso_label
 _atom_site_aniso_U_11
 _atom_site_aniso_U_22
 _atom_site_aniso_U_33
 _atom_site_aniso_U_23
 _atom_site_aniso_U_13
 _atom_site_aniso_U_12
Pd1 0.0552(2) 0.0586(2) 0.0527(3) 0.00115(18) -0.00110(17) -0.00257(16)
N2 0.070(2) 0.060(2) 0.064(2) 0.0053(16) -0.0029(16) 0.0014(15)
N3 0.0545(19) 0.0622(16) 0.050(2) 0.0007(14) 0.0007(16) -0.0036(15)
N4 0.0574(17) 0.0604(19) 0.060(2) -0.0015(15) -0.0010(14) -0.0022(15)
C1 0.083(3) 0.060(2) 0.069(3) 0.002(2) -0.008(2) -0.005(2)
C2 0.088(3) 0.0623(19) 0.064(3) -0.0019(18) -0.011(2) -0.003(2)
C3 0.070(3) 0.069(2) 0.047(2) 0.0036(15) -0.005(2) -0.004(2)
C4 0.058(2) 0.065(2) 0.063(3) 0.0034(19) -0.0028(18) 0.0005(19)
C5 0.080(3) 0.071(2) 0.080(3) -0.001(3) 0.000(2) 0.009(2)
C6 0.123(4) 0.074(2) 0.122(5) -0.006(3) -0.006(4) 0.025(3)
C7 0.120(4) 0.104(4) 0.167(6) -0.033(4) -0.010(4) 0.038(3)
C8 0.163(7) 0.103(4) 0.335(12) -0.047(5) -0.045(7) 0.050(4)
C9 0.076(3) 0.078(3) 0.068(2) 0.014(2) -0.005(2) -0.004(2)
C10 0.080(3) 0.091(3) 0.074(3) 0.013(3) 0.003(2) -0.005(2)
C11 0.106(4) 0.124(4) 0.076(3) 0.014(3) 0.010(3) -0.011(3)
C12 0.115(5) 0.222(7) 0.111(5) -0.005(5) 0.029(4) -0.006(4)
C13 0.057(2) 0.065(2) 0.078(3) 0.005(2) 0.000(2) -0.0072(19)
C14 0.066(2) 0.073(3) 0.095(4) 0.013(2) 0.009(2) -0.007(2)
C15 0.068(3) 0.093(3) 0.115(4) 0.000(3) 0.023(3) -0.012(2)
C16 0.092(4) 0.096(3) 0.134(5) 0.005(3) 0.031(3) -0.013(3)
C17 0.079(3) 0.064(3) 0.072(3) -0.0086(19) 0.001(2) 0.000(2)
C18 0.080(3) 0.097(3) 0.068(3) -0.008(2) 0.003(2) 0.010(2)
C19 0.145(5) 0.126(4) 0.132(5) -0.044(4) 0.050(4) -0.001(4)
C20 0.179(6) 0.170(7) 0.171(7) -0.031(5) 0.087(5) 0.015(5)
C21 0.055(2) 0.0624(19) 0.067(3) 0.0061(17) -0.0067(19) -0.0015(18)
C22 0.067(3) 0.077(2) 0.082(3) 0.013(2) 0.007(2) -0.005(2)
C23 0.083(3) 0.076(3) 0.129(4) 0.024(3) 0.012(3) -0.008(3)
C24 0.071(3) 0.060(3) 0.134(4) 0.016(2) -0.014(3) -0.002(2)
C25 0.084(3) 0.061(2) 0.101(4) 0.003(2) -0.018(3) 0.008(2)
C26 0.079(3) 0.061(2) 0.069(3) 0.0087(19) 0.000(2) 0.003(2)
C27 0.063(2) 0.060(2) 0.071(3) 0.0031(19) 0.0097(18) 0.0020(17)
C28 0.068(3) 0.076(3) 0.083(3) -0.002(2) -0.003(2) 0.0081(19)
C29 0.086(3) 0.100(3) 0.100(4) -0.005(3) -0.016(3) 0.023(3)
C30 0.073(3) 0.099(3) 0.143(5) 0.015(3) -0.004(3) 0.026(3)
C31 0.077(3) 0.080(3) 0.165(5) 0.018(3) -0.001(3) 0.014(2)
C32 0.075(3) 0.063(2) 0.145(5) -0.002(3) -0.006(3) 0.008(2)
C33 0.065(2) 0.058(2) 0.060(3) -0.0025(19) -0.0042(19) -0.0018(16)
C34 0.069(2) 0.058(2) 0.069(3) 0.001(2) -0.001(2) -0.0004(19)
C35 0.071(2) 0.077(3) 0.080(3) 0.010(2) 0.001(2) -0.0057(19)
C36 0.067(3) 0.078(3) 0.111(4) -0.001(3) 0.007(3) -0.002(2)
C37 0.064(2) 0.076(3) 0.147(5) 0.011(3) 0.008(3) 0.007(2)
C38 0.068(2) 0.066(3) 0.123(4) 0.013(3) 0.005(3) 0.0052(19)
C39 0.096(3) 0.071(3) 0.067(2) -0.006(2) 0.003(2) -0.011(2)
C40 0.118(3) 0.076(3) 0.077(3) 0.009(3) -0.016(3) -0.033(3)
C41 0.163(5) 0.082(4) 0.075(3) 0.010(3) -0.016(3) -0.039(4)
C42 0.200(6) 0.120(5) 0.096(5) -0.011(4) 0.018(3) -0.026(4)
C43 0.176(6) 0.185(7) 0.096(4) -0.032(5) 0.037(4) 0.018(5)
C44 0.130(4) 0.165(6) 0.091(4) -0.025(4) 0.021(3) 0.026(4)
B1 0.068(2) 0.062(2) 0.068(3) -0.002(2) 0.000(2) -0.0019(19)
O3 0.082(3) 0.109(4) 0.109(5) -0.015(4) 0.010(4) -0.004(4)
C45 0.094(3) 0.110(5) 0.106(3) -0.015(3) 0.005(2) -0.002(2)
C46 0.089(3) 0.130(7) 0.145(5) -0.007(4) 0.012(3) -0.001(3)
C47 0.089(3) 0.130(7) 0.145(5) -0.007(4) 0.012(3) -0.001(3)
C48 0.094(3) 0.110(5) 0.106(3) -0.015(3) 0.005(2) -0.002(2)
O3A 0.082(3) 0.109(4) 0.109(5) -0.015(4) 0.010(4) -0.004(4)
C45A 0.094(3) 0.110(5) 0.106(3) -0.015(3) 0.005(2) -0.002(2)
C46A 0.089(3) 0.130(7) 0.145(5) -0.007(4) 0.012(3) -0.001(3)
C47A 0.089(3) 0.130(7) 0.145(5) -0.007(4) 0.012(3) -0.001(3)
C48A 0.094(3) 0.110(5) 0.106(3) -0.015(3) 0.005(2) -0.002(2)
O1 0.079(2) 0.206(3) 0.0862(19) -0.0286(18) -0.0130(16) 0.0043(17)
O2 0.079(2) 0.206(3) 0.0862(19) -0.0286(18) -0.0130(16) 0.0043(17)
N1 0.080(2) 0.085(3) 0.074(2) 0.007(2) -0.007(2) 0.0001(19)
O1A 0.079(2) 0.206(3) 0.0862(19) -0.0286(18) -0.0130(16) 0.0043(17)
O2A 0.079(2) 0.206(3) 0.0862(19) -0.0286(18) -0.0130(16) 0.0043(17)
N1A 0.080(2) 0.085(3) 0.074(2) 0.007(2) -0.007(2) 0.0001(19)
 
_geom_special_details
;
 All esds (except the esd in the dihedral angle between two l.s. planes)
 are estimated using the full covariance matrix.  The cell esds are taken
 into account individually in the estimation of esds in distances, angles
 and torsion angles; correlations between esds in cell parameters are only
 used when they are defined by crystal symmetry.  An approximate (isotropic)
 treatment of cell esds is used for estimating esds involving l.s. planes.
;
 
loop_
 _geom_bond_atom_site_label_1
 _geom_bond_atom_site_label_2
 _geom_bond_distance
 _geom_bond_site_symmetry_2
 _geom_bond_publ_flag
Pd1 O1A 1.88(2) . ?
Pd1 N3 2.010(3) . ?
Pd1 N1 2.031(3) . ?
Pd1 N4 2.089(3) . ?
Pd1 N2 2.093(3) . ?
N2 C9 1.493(5) . ?
N2 C1 1.503(5) . ?
N2 C5 1.514(5) . ?
N3 C2 1.483(5) . ?
N3 C3 1.485(5) . ?
N3 H3 0.9800 . ?
N4 C17 1.501(5) . ?
N4 C4 1.503(4) . ?
N4 C13 1.515(5) . ?
C1 C2 1.512(5) . ?
C1 H1A 0.9700 . ?
C1 H1B 0.9700 . ?
C2 H2A 0.9700 . ?
C2 H2B 0.9700 . ?
C3 C4 1.510(5) . ?
C3 H3A 0.9700 . ?
C3 H3B 0.9700 . ?
C4 H4A 0.9700 . ?
C4 H4B 0.9700 . ?
C5 C6 1.523(6) . ?
C5 H5A 0.9700 . ?
C5 H5B 0.9700 . ?
C6 C7 1.511(7) . ?
C6 H6A 0.9700 . ?
C6 H6B 0.9700 . ?
C7 C8 1.487(7) . ?
C7 H7A 0.9700 . ?
C7 H7B 0.9700 . ?
C8 H8A 0.9600 . ?
C8 H8B 0.9600 . ?
C8 H8C 0.9600 . ?
C9 C10 1.493(6) . ?
C9 H9A 0.9700 . ?
C9 H9B 0.9700 . ?
C10 C11 1.517(6) . ?
C10 H10A 0.9700 . ?
C10 H10B 0.9700 . ?
C11 C12 1.482(7) . ?
C11 H11A 0.9700 . ?
C11 H11B 0.9700 . ?
C12 H12A 0.9600 . ?
C12 H12B 0.9600 . ?
C12 H12C 0.9600 . ?
C13 C14 1.501(5) . ?
C13 H13A 0.9700 . ?
C13 H13B 0.9700 . ?
C14 C15 1.507(5) . ?
C14 H14A 0.9700 . ?
C14 H14B 0.9700 . ?
C15 C16 1.510(6) . ?
C15 H15A 0.9700 . ?
C15 H15B 0.9700 . ?
C16 H16A 0.9600 . ?
C16 H16B 0.9600 . ?
C16 H16C 0.9600 . ?
C17 C18 1.486(5) . ?
C17 H17A 0.9700 . ?
C17 H17B 0.9700 . ?
C18 C19 1.535(6) . ?
C18 H18A 0.9700 . ?
C18 H18B 0.9700 . ?
C19 C20 1.416(7) . ?
C19 H19A 0.9700 . ?
C19 H19B 0.9700 . ?
C20 H20A 0.9600 . ?
C20 H20B 0.9600 . ?
C20 H20C 0.9600 . ?
C21 C22 1.389(6) . ?
C21 C26 1.391(6) . ?
C21 B1 1.643(6) . ?
C22 C23 1.364(6) . ?
C22 H22 0.9300 . ?
C23 C24 1.379(7) . ?
C23 H23 0.9300 . ?
C24 C25 1.374(6) . ?
C24 H24 0.9300 . ?
C25 C26 1.383(6) . ?
C25 H25 0.9300 . ?
C26 H26 0.9300 . ?
C27 C28 1.377(6) . ?
C27 C32 1.396(5) . ?
C27 B1 1.661(7) . ?
C28 C29 1.375(6) . ?
C28 H28 0.9300 . ?
C29 C30 1.342(7) . ?
C29 H29 0.9300 . ?
C30 C31 1.370(7) . ?
C30 H30 0.9300 . ?
C31 C32 1.402(6) . ?
C31 H31 0.9300 . ?
C32 H32 0.9300 . ?
C33 C34 1.379(5) . ?
C33 C38 1.387(5) . ?
C33 B1 1.647(7) . ?
C34 C35 1.382(5) . ?
C34 H34 0.9300 . ?
C35 C36 1.376(6) . ?
C35 H35 0.9300 . ?
C36 C37 1.371(6) . ?
C36 H36 0.9300 . ?
C37 C38 1.375(6) . ?
C37 H37 0.9300 . ?
C38 H38 0.9300 . ?
C39 C40 1.365(6) . ?
C39 C44 1.409(7) . ?
C39 B1 1.672(7) . ?
C40 C41 1.427(7) . ?
C40 H40 0.9300 . ?
C41 C42 1.352(8) . ?
C41 H41 0.9300 . ?
C42 C43 1.361(9) . ?
C42 H42 0.9300 . ?
C43 C44 1.384(8) . ?
C43 H43 0.9300 . ?
C44 H44 0.9300 . ?
O3 C48 1.421(11) . ?
O3 C45 1.423(11) . ?
C45 C46 1.496(13) . ?
C45 H45A 0.9700 . ?
C45 H45B 0.9700 . ?
C46 C47 1.427(11) . ?
C46 H46A 0.9700 . ?
C46 H46B 0.9700 . ?
C47 C48 1.433(9) . ?
C47 H47A 0.9700 . ?
C47 H47B 0.9700 . ?
C48 H48A 0.9700 . ?
C48 H48B 0.9700 . ?
O3A C48A 1.392(18) . ?
O3A C45A 1.426(15) . ?
C45A C46A 1.519(16) . ?
C45A H45C 0.9700 . ?
C45A H45D 0.9700 . ?
C46A C47A 1.400(14) . ?
C46A H46C 0.9700 . ?
C46A H46D 0.9700 . ?
C47A C48A 1.422(14) . ?
C47A H47C 0.9700 . ?
C47A H47D 0.9700 . ?
C48A H48C 0.9700 . ?
C48A H48D 0.9700 . ?
O1 N1 1.2009(10) . ?
O2 N1 1.2011(10) . ?
O1A N1A 1.3001(10) . ?
O2A N1A 1.3002(10) . ?
 
loop_
 _geom_angle_atom_site_label_1
 _geom_angle_atom_site_label_2
 _geom_angle_atom_site_label_3
 _geom_angle
 _geom_angle_site_symmetry_1
 _geom_angle_site_symmetry_3
 _geom_angle_publ_flag
O1A Pd1 N3 171.3(5) . . ?
N3 Pd1 N1 179.04(12) . . ?
O1A Pd1 N4 93.87(11) . . ?
N3 Pd1 N4 85.09(12) . . ?
N1 Pd1 N4 94.31(10) . . ?
O1A Pd1 N2 94.38(12) . . ?
N3 Pd1 N2 85.11(12) . . ?
N1 Pd1 N2 95.61(10) . . ?
N4 Pd1 N2 166.28(13) . . ?
C9 N2 C1 110.9(3) . . ?
C9 N2 C5 109.5(3) . . ?
C1 N2 C5 111.0(3) . . ?
C9 N2 Pd1 114.7(3) . . ?
C1 N2 Pd1 105.3(2) . . ?
C5 N2 Pd1 105.2(2) . . ?
C2 N3 C3 116.1(3) . . ?
C2 N3 Pd1 108.0(2) . . ?
C3 N3 Pd1 108.1(2) . . ?
C2 N3 H3 108.1 . . ?
C3 N3 H3 108.1 . . ?
Pd1 N3 H3 108.1 . . ?
C17 N4 C4 109.3(3) . . ?
C17 N4 C13 110.4(3) . . ?
C4 N4 C13 110.3(3) . . ?
C17 N4 Pd1 115.8(3) . . ?
C4 N4 Pd1 105.8(2) . . ?
C13 N4 Pd1 104.9(2) . . ?
N2 C1 C2 110.1(3) . . ?
N2 C1 H1A 109.6 . . ?
C2 C1 H1A 109.6 . . ?
N2 C1 H1B 109.6 . . ?
C2 C1 H1B 109.6 . . ?
H1A C1 H1B 108.2 . . ?
N3 C2 C1 106.2(3) . . ?
N3 C2 H2A 110.5 . . ?
C1 C2 H2A 110.5 . . ?
N3 C2 H2B 110.5 . . ?
C1 C2 H2B 110.5 . . ?
H2A C2 H2B 108.7 . . ?
N3 C3 C4 106.5(3) . . ?
N3 C3 H3A 110.4 . . ?
C4 C3 H3A 110.4 . . ?
N3 C3 H3B 110.4 . . ?
C4 C3 H3B 110.4 . . ?
H3A C3 H3B 108.6 . . ?
N4 C4 C3 110.7(3) . . ?
N4 C4 H4A 109.5 . . ?
C3 C4 H4A 109.5 . . ?
N4 C4 H4B 109.5 . . ?
C3 C4 H4B 109.5 . . ?
H4A C4 H4B 108.1 . . ?
N2 C5 C6 117.6(4) . . ?
N2 C5 H5A 107.9 . . ?
C6 C5 H5A 107.9 . . ?
N2 C5 H5B 107.9 . . ?
C6 C5 H5B 107.9 . . ?
H5A C5 H5B 107.2 . . ?
C7 C6 C5 111.7(5) . . ?
C7 C6 H6A 109.3 . . ?
C5 C6 H6A 109.3 . . ?
C7 C6 H6B 109.3 . . ?
C5 C6 H6B 109.3 . . ?
H6A C6 H6B 107.9 . . ?
C8 C7 C6 110.9(6) . . ?
C8 C7 H7A 109.5 . . ?
C6 C7 H7A 109.5 . . ?
C8 C7 H7B 109.5 . . ?
C6 C7 H7B 109.5 . . ?
H7A C7 H7B 108.0 . . ?
C7 C8 H8A 109.5 . . ?
C7 C8 H8B 109.5 . . ?
H8A C8 H8B 109.5 . . ?
C7 C8 H8C 109.5 . . ?
H8A C8 H8C 109.5 . . ?
H8B C8 H8C 109.5 . . ?
N2 C9 C10 115.1(4) . . ?
N2 C9 H9A 108.5 . . ?
C10 C9 H9A 108.5 . . ?
N2 C9 H9B 108.5 . . ?
C10 C9 H9B 108.5 . . ?
H9A C9 H9B 107.5 . . ?
C9 C10 C11 111.6(4) . . ?
C9 C10 H10A 109.3 . . ?
C11 C10 H10A 109.3 . . ?
C9 C10 H10B 109.3 . . ?
C11 C10 H10B 109.3 . . ?
H10A C10 H10B 108.0 . . ?
C12 C11 C10 113.6(5) . . ?
C12 C11 H11A 108.8 . . ?
C10 C11 H11A 108.8 . . ?
C12 C11 H11B 108.8 . . ?
C10 C11 H11B 108.8 . . ?
H11A C11 H11B 107.7 . . ?
C11 C12 H12A 109.5 . . ?
C11 C12 H12B 109.5 . . ?
H12A C12 H12B 109.5 . . ?
C11 C12 H12C 109.5 . . ?
H12A C12 H12C 109.5 . . ?
H12B C12 H12C 109.5 . . ?
C14 C13 N4 118.1(3) . . ?
C14 C13 H13A 107.8 . . ?
N4 C13 H13A 107.8 . . ?
C14 C13 H13B 107.8 . . ?
N4 C13 H13B 107.8 . . ?
H13A C13 H13B 107.1 . . ?
C13 C14 C15 111.2(4) . . ?
C13 C14 H14A 109.4 . . ?
C15 C14 H14A 109.4 . . ?
C13 C14 H14B 109.4 . . ?
C15 C14 H14B 109.4 . . ?
H14A C14 H14B 108.0 . . ?
C14 C15 C16 113.9(4) . . ?
C14 C15 H15A 108.8 . . ?
C16 C15 H15A 108.8 . . ?
C14 C15 H15B 108.8 . . ?
C16 C15 H15B 108.8 . . ?
H15A C15 H15B 107.7 . . ?
C15 C16 H16A 109.5 . . ?
C15 C16 H16B 109.5 . . ?
H16A C16 H16B 109.5 . . ?
C15 C16 H16C 109.5 . . ?
H16A C16 H16C 109.5 . . ?
H16B C16 H16C 109.5 . . ?
C18 C17 N4 114.5(4) . . ?
C18 C17 H17A 108.6 . . ?
N4 C17 H17A 108.6 . . ?
C18 C17 H17B 108.6 . . ?
N4 C17 H17B 108.6 . . ?
H17A C17 H17B 107.6 . . ?
C17 C18 C19 110.7(4) . . ?
C17 C18 H18A 109.5 . . ?
C19 C18 H18A 109.5 . . ?
C17 C18 H18B 109.5 . . ?
C19 C18 H18B 109.5 . . ?
H18A C18 H18B 108.1 . . ?
C20 C19 C18 115.9(6) . . ?
C20 C19 H19A 108.3 . . ?
C18 C19 H19A 108.3 . . ?
C20 C19 H19B 108.3 . . ?
C18 C19 H19B 108.3 . . ?
H19A C19 H19B 107.4 . . ?
C19 C20 H20A 109.5 . . ?
C19 C20 H20B 109.5 . . ?
H20A C20 H20B 109.5 . . ?
C19 C20 H20C 109.5 . . ?
H20A C20 H20C 109.5 . . ?
H20B C20 H20C 109.5 . . ?
C22 C21 C26 114.8(4) . . ?
C22 C21 B1 124.0(4) . . ?
C26 C21 B1 121.1(4) . . ?
C23 C22 C21 122.8(5) . . ?
C23 C22 H22 118.6 . . ?
C21 C22 H22 118.6 . . ?
C22 C23 C24 121.0(5) . . ?
C22 C23 H23 119.5 . . ?
C24 C23 H23 119.5 . . ?
C25 C24 C23 118.2(5) . . ?
C25 C24 H24 120.9 . . ?
C23 C24 H24 120.9 . . ?
C24 C25 C26 119.8(5) . . ?
C24 C25 H25 120.1 . . ?
C26 C25 H25 120.1 . . ?
C25 C26 C21 123.2(5) . . ?
C25 C26 H26 118.4 . . ?
C21 C26 H26 118.4 . . ?
C28 C27 C32 114.1(4) . . ?
C28 C27 B1 125.5(4) . . ?
C32 C27 B1 120.4(4) . . ?
C29 C28 C27 124.0(5) . . ?
C29 C28 H28 118.0 . . ?
C27 C28 H28 118.0 . . ?
C30 C29 C28 121.4(5) . . ?
C30 C29 H29 119.3 . . ?
C28 C29 H29 119.3 . . ?
C29 C30 C31 117.5(5) . . ?
C29 C30 H30 121.2 . . ?
C31 C30 H30 121.2 . . ?
C30 C31 C32 121.4(5) . . ?
C30 C31 H31 119.3 . . ?
C32 C31 H31 119.3 . . ?
C27 C32 C31 121.5(5) . . ?
C27 C32 H32 119.3 . . ?
C31 C32 H32 119.3 . . ?
C34 C33 C38 114.2(4) . . ?
C34 C33 B1 124.1(4) . . ?
C38 C33 B1 121.6(4) . . ?
C33 C34 C35 123.7(4) . . ?
C33 C34 H34 118.2 . . ?
C35 C34 H34 118.2 . . ?
C36 C35 C34 120.2(4) . . ?
C36 C35 H35 119.9 . . ?
C34 C35 H35 119.9 . . ?
C37 C36 C35 117.8(5) . . ?
C37 C36 H36 121.1 . . ?
C35 C36 H36 121.1 . . ?
C36 C37 C38 120.7(5) . . ?
C36 C37 H37 119.7 . . ?
C38 C37 H37 119.7 . . ?
C37 C38 C33 123.4(5) . . ?
C37 C38 H38 118.3 . . ?
C33 C38 H38 118.3 . . ?
C40 C39 C44 115.3(5) . . ?
C40 C39 B1 122.7(5) . . ?
C44 C39 B1 121.9(5) . . ?
C39 C40 C41 122.4(6) . . ?
C39 C40 H40 118.8 . . ?
C41 C40 H40 118.8 . . ?
C42 C41 C40 119.3(7) . . ?
C42 C41 H41 120.4 . . ?
C40 C41 H41 120.4 . . ?
C41 C42 C43 120.6(8) . . ?
C41 C42 H42 119.7 . . ?
C43 C42 H42 119.7 . . ?
C42 C43 C44 119.6(7) . . ?
C42 C43 H43 120.2 . . ?
C44 C43 H43 120.2 . . ?
C43 C44 C39 122.8(6) . . ?
C43 C44 H44 118.6 . . ?
C39 C44 H44 118.6 . . ?
C21 B1 C33 110.9(4) . . ?
C21 B1 C27 108.0(3) . . ?
C33 B1 C27 110.6(4) . . ?
C21 B1 C39 109.1(4) . . ?
C33 B1 C39 107.7(4) . . ?
C27 B1 C39 110.6(4) . . ?
C48 O3 C45 105.4(8) . . ?
O3 C45 C46 107.1(12) . . ?
O3 C45 H45A 110.3 . . ?
C46 C45 H45A 110.3 . . ?
O3 C45 H45B 110.3 . . ?
C46 C45 H45B 110.3 . . ?
H45A C45 H45B 108.6 . . ?
C47 C46 C45 101.3(8) . . ?
C47 C46 H46A 111.5 . . ?
C45 C46 H46A 111.5 . . ?
C47 C46 H46B 111.5 . . ?
C45 C46 H46B 111.5 . . ?
H46A C46 H46B 109.3 . . ?
C46 C47 C48 110.2(7) . . ?
C46 C47 H47A 109.6 . . ?
C48 C47 H47A 109.6 . . ?
C46 C47 H47B 109.6 . . ?
C48 C47 H47B 109.6 . . ?
H47A C47 H47B 108.1 . . ?
O3 C48 C47 107.3(8) . . ?
O3 C48 H48A 110.3 . . ?
C47 C48 H48A 110.3 . . ?
O3 C48 H48B 110.3 . . ?
C47 C48 H48B 110.3 . . ?
H48A C48 H48B 108.5 . . ?
C48A O3A C45A 112.4(14) . . ?
O3A C45A C46A 100.7(12) . . ?
O3A C45A H45C 111.6 . . ?
C46A C45A H45C 111.6 . . ?
O3A C45A H45D 111.6 . . ?
C46A C45A H45D 111.6 . . ?
H45C C45A H45D 109.4 . . ?
C47A C46A C45A 109.0(13) . . ?
C47A C46A H46C 109.9 . . ?
C45A C46A H46C 109.9 . . ?
C47A C46A H46D 109.9 . . ?
C45A C46A H46D 109.9 . . ?
H46C C46A H46D 108.3 . . ?
C46A C47A C48A 107.5(13) . . ?
C46A C47A H47C 110.2 . . ?
C48A C47A H47C 110.2 . . ?
C46A C47A H47D 110.2 . . ?
C48A C47A H47D 110.2 . . ?
H47C C47A H47D 108.5 . . ?
O3A C48A C47A 107.8(12) . . ?
O3A C48A H48C 110.2 . . ?
C47A C48A H48C 110.2 . . ?
O3A C48A H48D 110.2 . . ?
C47A C48A H48D 110.2 . . ?
H48C C48A H48D 108.5 . . ?
O1 N1 O2 121.81(15) . . ?
O1 N1 Pd1 119.4(2) . . ?
O2 N1 Pd1 118.8(2) . . ?
N1A O1A Pd1 129.9(11) . . ?
O1A N1A O2A 107.72(12) . . ?
 
loop_
 _geom_torsion_atom_site_label_1
 _geom_torsion_atom_site_label_2
 _geom_torsion_atom_site_label_3
 _geom_torsion_atom_site_label_4
 _geom_torsion
 _geom_torsion_site_symmetry_1
 _geom_torsion_site_symmetry_2
 _geom_torsion_site_symmetry_3
 _geom_torsion_site_symmetry_4
 _geom_torsion_publ_flag
C9 N2 C1 C2 -160.6(3) . . . . ?
C5 N2 C1 C2 77.5(4) . . . . ?
Pd1 N2 C1 C2 -35.9(4) . . . . ?
C3 N3 C2 C1 -167.8(3) . . . . ?
Pd1 N3 C2 C1 -46.3(4) . . . . ?
N2 C1 C2 N3 55.5(4) . . . . ?
C2 N3 C3 C4 167.5(3) . . . . ?
Pd1 N3 C3 C4 46.0(4) . . . . ?
C17 N4 C4 C3 158.7(3) . . . . ?
C13 N4 C4 C3 -79.7(4) . . . . ?
Pd1 N4 C4 C3 33.3(4) . . . . ?
N3 C3 C4 N4 -53.4(4) . . . . ?
C9 N2 C5 C6 -57.9(5) . . . . ?
C1 N2 C5 C6 64.9(5) . . . . ?
Pd1 N2 C5 C6 178.3(3) . . . . ?
N2 C5 C6 C7 -177.7(4) . . . . ?
C5 C6 C7 C8 -173.2(5) . . . . ?
C1 N2 C9 C10 66.2(5) . . . . ?
C5 N2 C9 C10 -171.0(4) . . . . ?
Pd1 N2 C9 C10 -53.0(4) . . . . ?
N2 C9 C10 C11 173.2(4) . . . . ?
C9 C10 C11 C12 172.5(5) . . . . ?
C17 N4 C13 C14 56.1(5) . . . . ?
C4 N4 C13 C14 -64.9(5) . . . . ?
Pd1 N4 C13 C14 -178.5(3) . . . . ?
N4 C13 C14 C15 -179.2(4) . . . . ?
C13 C14 C15 C16 178.7(4) . . . . ?
C4 N4 C17 C18 -69.4(4) . . . . ?
C13 N4 C17 C18 169.0(3) . . . . ?
Pd1 N4 C17 C18 49.9(4) . . . . ?
N4 C17 C18 C19 -178.8(4) . . . . ?
C17 C18 C19 C20 -173.9(6) . . . . ?
C26 C21 C22 C23 1.7(6) . . . . ?
B1 C21 C22 C23 -174.2(4) . . . . ?
C21 C22 C23 C24 1.4(7) . . . . ?
C22 C23 C24 C25 -3.3(7) . . . . ?
C23 C24 C25 C26 1.9(7) . . . . ?
C24 C25 C26 C21 1.3(7) . . . . ?
C22 C21 C26 C25 -3.1(6) . . . . ?
B1 C21 C26 C25 173.0(4) . . . . ?
C32 C27 C28 C29 -2.9(7) . . . . ?
B1 C27 C28 C29 178.1(5) . . . . ?
C27 C28 C29 C30 0.8(9) . . . . ?
C28 C29 C30 C31 1.4(9) . . . . ?
C29 C30 C31 C32 -1.3(9) . . . . ?
C28 C27 C32 C31 2.9(7) . . . . ?
B1 C27 C32 C31 -178.0(5) . . . . ?
C30 C31 C32 C27 -1.0(9) . . . . ?
C38 C33 C34 C35 -0.1(6) . . . . ?
B1 C33 C34 C35 -177.0(4) . . . . ?
C33 C34 C35 C36 -0.8(7) . . . . ?
C34 C35 C36 C37 1.6(7) . . . . ?
C35 C36 C37 C38 -1.6(8) . . . . ?
C36 C37 C38 C33 0.8(9) . . . . ?
C34 C33 C38 C37 0.0(7) . . . . ?
B1 C33 C38 C37 177.1(5) . . . . ?
C44 C39 C40 C41 -1.6(7) . . . . ?
B1 C39 C40 C41 174.6(4) . . . . ?
C39 C40 C41 C42 1.5(8) . . . . ?
C40 C41 C42 C43 -0.5(10) . . . . ?
C41 C42 C43 C44 -0.2(12) . . . . ?
C42 C43 C44 C39 0.0(12) . . . . ?
C40 C39 C44 C43 0.9(9) . . . . ?
B1 C39 C44 C43 -175.3(6) . . . . ?
C22 C21 B1 C33 -138.8(4) . . . . ?
C26 C21 B1 C33 45.4(5) . . . . ?
C22 C21 B1 C27 99.8(5) . . . . ?
C26 C21 B1 C27 -75.9(5) . . . . ?
C22 C21 B1 C39 -20.4(6) . . . . ?
C26 C21 B1 C39 163.9(4) . . . . ?
C34 C33 B1 C21 -148.9(4) . . . . ?
C38 C33 B1 C21 34.4(6) . . . . ?
C34 C33 B1 C27 -29.0(6) . . . . ?
C38 C33 B1 C27 154.3(4) . . . . ?
C34 C33 B1 C39 91.9(5) . . . . ?
C38 C33 B1 C39 -84.8(5) . . . . ?
C28 C27 B1 C21 13.1(6) . . . . ?
C32 C27 B1 C21 -165.9(4) . . . . ?
C28 C27 B1 C33 -108.5(5) . . . . ?
C32 C27 B1 C33 72.6(5) . . . . ?
C28 C27 B1 C39 132.3(5) . . . . ?
C32 C27 B1 C39 -46.6(6) . . . . ?
C40 C39 B1 C21 -81.7(5) . . . . ?
C44 C39 B1 C21 94.2(5) . . . . ?
C40 C39 B1 C33 38.7(6) . . . . ?
C44 C39 B1 C33 -145.4(5) . . . . ?
C40 C39 B1 C27 159.6(4) . . . . ?
C44 C39 B1 C27 -24.5(6) . . . . ?
C48 O3 C45 C46 29(2) . . . . ?
O3 C45 C46 C47 -28.8(19) . . . . ?
C45 C46 C47 C48 18.2(17) . . . . ?
C45 O3 C48 C47 -17(2) . . . . ?
C46 C47 C48 O3 -2(2) . . . . ?
C48A O3A C45A C46A 14(5) . . . . ?
O3A C45A C46A C47A -16(4) . . . . ?
C45A C46A C47A C48A 13(3) . . . . ?
C45A O3A C48A C47A -7(5) . . . . ?
C46A C47A C48A O3A -4(4) . . . . ?
N4 Pd1 O1A N1A -93.05(16) . . . . ?
N2 Pd1 O1A N1A 97.92(17) . . . . ?
Pd1 O1A N1A O2A 0.00(3) . . . . ?
 
_refine_diff_density_max    0.435
_refine_diff_density_min   -0.484
_refine_diff_density_rms    0.064

_shelx_res_file
;
TITL shelxt in P 1 21/n 1
    01_excit.res
    created by SHELXL-2018/3 at 09:17:48 on 27-Mar-2020
CELL 0.534 11.6754 13.5833 30.2133 90 93.386 90
ZERR 4 0.000355 0.000445 0.000935 0 0.002848 0
LATT 1
SYMM 0.5-X,0.5+Y,0.5-Z
SFAC C H B N O Pd
DISP B 0 0 4.561
DISP C 0.001 0.001 6.94
DISP H -0 0 0.611
DISP N 0.003 0.002 10.693
DISP O 0.005 0.003 16.398
DISP Pd -2.504 0.615 1934.604
UNIT 192 292 4 16 12 4
DFIX 1.2 0.001 N1 O1 N1 O2
DFIX 1.3 0.001 O1A N1A N1A O2A
DANG 2.1 0.001 O1 O2 O1A O2A
FLAT 0.001 Pd1 O1 O2 N1 O1A O2A N1A
RIGU 0.001 0.002
EADP O3 O3A
EADP C45 C45A C48 C48A
EADP C46 C46A C47 C47A
EADP O1 O1A O2 O2A
EADP N1 N1A

L.S. 20
PLAN  5
SIZE 0.1 0.1 0.05
TEMP -3
BOND $H
list 4
CONF
fmap 2
acta
SHEL 999 0.8
OMIT 10 0 0
OMIT -1 2 3
OMIT 7 12 0
OMIT -2 1 2
REM <olex2.extras>
REM <HklSrc "%.\\01_excit.hkl">
REM </olex2.extras>

WGHT    0.057800
FVAR       0.22829   0.65395   0.93016
PD1   6    0.339724    0.775045    0.346561    11.00000    0.05515    0.05860 =
         0.05266    0.00115   -0.00110   -0.00257
N2    4    0.346014    0.927742    0.337734    11.00000    0.07025    0.06047 =
         0.06368    0.00528   -0.00288    0.00140
N3    4    0.453810    0.798474    0.397909    11.00000    0.05451    0.06216 =
         0.05008    0.00074    0.00069   -0.00365
AFIX  13
H3    2    0.530928    0.788242    0.387589    11.00000   -1.20000
AFIX   0
N4    4    0.331313    0.631767    0.371295    11.00000    0.05741    0.06038 =
         0.06028   -0.00148   -0.00101   -0.00219
C1    1    0.441349    0.962893    0.369441    11.00000    0.08298    0.06000 =
         0.06935    0.00190   -0.00833   -0.00516
AFIX  23
H1A   2    0.429779    1.031796    0.376332    11.00000   -1.20000
H1B   2    0.514147    0.956700    0.355794    11.00000   -1.20000
AFIX   0
C2    1    0.444088    0.902805    0.411634    11.00000    0.08822    0.06227 =
         0.06355   -0.00193   -0.01089   -0.00289
AFIX  23
H2A   2    0.509275    0.921469    0.431232    11.00000   -1.20000
H2B   2    0.374433    0.912975    0.427010    11.00000   -1.20000
AFIX   0
C3    1    0.433911    0.723675    0.432450    11.00000    0.07023    0.06922 =
         0.04719    0.00362   -0.00485   -0.00395
AFIX  23
H3A   2    0.364801    0.739001    0.447381    11.00000   -1.20000
H3B   2    0.498141    0.721893    0.454317    11.00000   -1.20000
AFIX   0
C4    1    0.421463    0.625966    0.408817    11.00000    0.05774    0.06473 =
         0.06271    0.00344   -0.00280    0.00047
AFIX  23
H4A   2    0.494307    0.607550    0.397344    11.00000   -1.20000
H4B   2    0.400495    0.575642    0.429633    11.00000   -1.20000
AFIX   0
C5    1    0.230994    0.965394    0.351064    11.00000    0.07977    0.07134 =
         0.07955   -0.00099   -0.00008    0.00941
AFIX  23
H5A   2    0.220563    0.943398    0.381104    11.00000   -1.20000
H5B   2    0.171778    0.934215    0.332036    11.00000   -1.20000
AFIX   0
C6    1    0.210661    1.076148    0.349391    11.00000    0.12251    0.07355 =
         0.12248   -0.00550   -0.00590    0.02515
AFIX  23
H6A   2    0.269922    1.108960    0.367789    11.00000   -1.20000
H6B   2    0.215998    1.099113    0.319183    11.00000   -1.20000
AFIX   0
C7    1    0.094452    1.103045    0.365292    11.00000    0.11974    0.10396 =
         0.16704   -0.03259   -0.00987    0.03815
AFIX  23
H7A   2    0.035662    1.064440    0.349281    11.00000   -1.20000
H7B   2    0.092267    1.087522    0.396568    11.00000   -1.20000
AFIX   0
C8    1    0.070260    1.209626    0.358359    11.00000    0.16317    0.10255 =
         0.33455   -0.04715   -0.04463    0.05015
AFIX 137
H8A   2    0.039302    1.220047    0.328583    11.00000   -1.50000
H8B   2    0.140085    1.246441    0.363132    11.00000   -1.50000
H8C   2    0.015778    1.231175    0.378888    11.00000   -1.50000
AFIX   0
C9    1    0.365165    0.960011    0.291529    11.00000    0.07590    0.07756 =
         0.06837    0.01439   -0.00515   -0.00407
AFIX  23
H9A   2    0.373895    1.031025    0.291410    11.00000   -1.20000
H9B   2    0.297262    0.944179    0.272834    11.00000   -1.20000
AFIX   0
C10   1    0.466942    0.915252    0.271567    11.00000    0.08005    0.09054 =
         0.07366    0.01256    0.00271   -0.00480
AFIX  23
H10A  2    0.463385    0.844198    0.274385    11.00000   -1.20000
H10B  2    0.536375    0.937747    0.287680    11.00000   -1.20000
AFIX   0
C11   1    0.471916    0.942330    0.223008    11.00000    0.10635    0.12397 =
         0.07626    0.01355    0.01026   -0.01079
AFIX  23
H11A  2    0.407071    0.912552    0.206502    11.00000   -1.20000
H11B  2    0.464600    1.013185    0.220005    11.00000   -1.20000
AFIX   0
C12   1    0.579044    0.910570    0.203215    11.00000    0.11524    0.22247 =
         0.11091   -0.00510    0.02892   -0.00629
AFIX 137
H12A  2    0.577417    0.930963    0.172762    11.00000   -1.50000
H12B  2    0.585346    0.840179    0.204834    11.00000   -1.50000
H12C  2    0.643762    0.939996    0.219229    11.00000   -1.50000
AFIX   0
C13   1    0.212654    0.623359    0.388743    11.00000    0.05705    0.06534 =
         0.07764    0.00467    0.00009   -0.00721
AFIX  23
H13A  2    0.204509    0.675595    0.410221    11.00000   -1.20000
H13B  2    0.157085    0.635883    0.364247    11.00000   -1.20000
AFIX   0
C14   1    0.180482    0.528255    0.410070    11.00000    0.06610    0.07287 =
         0.09507    0.01315    0.00866   -0.00699
AFIX  23
H14A  2    0.233120    0.515357    0.435454    11.00000   -1.20000
H14B  2    0.187227    0.474789    0.389101    11.00000   -1.20000
AFIX   0
C15   1    0.059523    0.531843    0.424893    11.00000    0.06806    0.09273 =
         0.11467   -0.00009    0.02284   -0.01199
AFIX  23
H15A  2    0.007803    0.546856    0.399482    11.00000   -1.20000
H15B  2    0.053869    0.584945    0.446119    11.00000   -1.20000
AFIX   0
C16   1    0.020934    0.437402    0.445765    11.00000    0.09194    0.09581 =
         0.13393    0.00528    0.03117   -0.01339
AFIX 137
H16A  2    0.025253    0.384461    0.424880    11.00000   -1.50000
H16B  2   -0.056775    0.444492    0.454033    11.00000   -1.50000
H16C  2    0.069788    0.423206    0.471653    11.00000   -1.50000
AFIX   0
C17   1    0.350663    0.550912    0.338708    11.00000    0.07903    0.06422 =
         0.07246   -0.00859    0.00123    0.00001
AFIX  23
H17A  2    0.356279    0.488882    0.354595    11.00000   -1.20000
H17B  2    0.284312    0.547058    0.317891    11.00000   -1.20000
AFIX   0
C18   1    0.454998    0.563242    0.313356    11.00000    0.08018    0.09719 =
         0.06822   -0.00785    0.00315    0.00981
AFIX  23
H18A  2    0.522352    0.564831    0.333739    11.00000   -1.20000
H18B  2    0.450788    0.625325    0.297478    11.00000   -1.20000
AFIX   0
C19   1    0.466078    0.478518    0.280284    11.00000    0.14490    0.12551 =
         0.13170   -0.04372    0.05019   -0.00104
AFIX  23
H19A  2    0.460300    0.416851    0.296189    11.00000   -1.20000
H19B  2    0.401507    0.481714    0.258606    11.00000   -1.20000
AFIX   0
C20   1    0.568313    0.476829    0.257326    11.00000    0.17872    0.17044 =
         0.17061   -0.03053    0.08699    0.01473
AFIX 137
H20A  2    0.575660    0.414096    0.243137    11.00000   -1.50000
H20B  2    0.632957    0.487295    0.277923    11.00000   -1.50000
H20C  2    0.565648    0.527953    0.235350    11.00000   -1.50000
AFIX   0

C21   1    0.656452    0.374032    0.427075    11.00000    0.05460    0.06242 =
         0.06748    0.00606   -0.00670   -0.00150
C22   1    0.709078    0.423838    0.393645    11.00000    0.06734    0.07674 =
         0.08194    0.01257    0.00692   -0.00509
AFIX  43
H22   2    0.725955    0.389305    0.368261    11.00000   -1.20000
AFIX   0
C23   1    0.737084    0.521238    0.396437    11.00000    0.08307    0.07591 =
         0.12913    0.02423    0.01219   -0.00848
AFIX  43
H23   2    0.770736    0.551533    0.372844    11.00000   -1.20000
AFIX   0
C24   1    0.716263    0.575465    0.433705    11.00000    0.07116    0.06035 =
         0.13449    0.01643   -0.01420   -0.00207
AFIX  43
H24   2    0.738912    0.640973    0.436162    11.00000   -1.20000
AFIX   0
C25   1    0.661179    0.530159    0.467108    11.00000    0.08353    0.06118 =
         0.10103    0.00307   -0.01833    0.00754
AFIX  43
H25   2    0.643965    0.565503    0.492228    11.00000   -1.20000
AFIX   0
C26   1    0.631388    0.431818    0.463275    11.00000    0.07916    0.06122 =
         0.06872    0.00875    0.00020    0.00344
AFIX  43
H26   2    0.592748    0.402946    0.485990    11.00000   -1.20000
AFIX   0
C27   1    0.734241    0.201480    0.459037    11.00000    0.06308    0.05973 =
         0.07090    0.00307    0.00966    0.00199
C28   1    0.809873    0.249493    0.488316    11.00000    0.06760    0.07612 =
         0.08313   -0.00244   -0.00307    0.00808
AFIX  43
H28   2    0.805597    0.317770    0.489805    11.00000   -1.20000
AFIX   0
C29   1    0.891335    0.202710    0.515490    11.00000    0.08607    0.10030 =
         0.09973   -0.00529   -0.01568    0.02298
AFIX  43
H29   2    0.938964    0.239910    0.534748    11.00000   -1.20000
AFIX   0
C30   1    0.903568    0.104496    0.514810    11.00000    0.07339    0.09928 =
         0.14324    0.01459   -0.00405    0.02581
AFIX  43
H30   2    0.957649    0.072897    0.533663    11.00000   -1.20000
AFIX   0
C31   1    0.833445    0.052500    0.485318    11.00000    0.07681    0.07962 =
         0.16455    0.01770   -0.00134    0.01408
AFIX  43
H31   2    0.841156   -0.015535    0.483748    11.00000   -1.20000
AFIX   0
C32   1    0.750304    0.099706    0.457453    11.00000    0.07497    0.06298 =
         0.14531   -0.00165   -0.00553    0.00751
AFIX  43
H32   2    0.704849    0.062409    0.437472    11.00000   -1.20000
AFIX   0
C33   1    0.504562    0.230251    0.444447    11.00000    0.06482    0.05780 =
         0.05958   -0.00252   -0.00422   -0.00177
C34   1    0.478252    0.145567    0.466879    11.00000    0.06901    0.05808 =
         0.06906    0.00081   -0.00099   -0.00044
AFIX  43
H34   2    0.536900    0.100747    0.473659    11.00000   -1.20000
AFIX   0
C35   1    0.369613    0.123545    0.479856    11.00000    0.07080    0.07705 =
         0.08019    0.01045    0.00058   -0.00568
AFIX  43
H35   2    0.356711    0.064849    0.494607    11.00000   -1.20000
AFIX   0
C36   1    0.280484    0.188273    0.471001    11.00000    0.06747    0.07800 =
         0.11097   -0.00138    0.00734   -0.00239
AFIX  43
H36   2    0.207395    0.175162    0.480186    11.00000   -1.20000
AFIX   0
C37   1    0.302945    0.272725    0.448194    11.00000    0.06438    0.07556 =
         0.14655    0.01115    0.00765    0.00745
AFIX  43
H37   2    0.243877    0.316943    0.441095    11.00000   -1.20000
AFIX   0
C38   1    0.411940    0.292696    0.435713    11.00000    0.06840    0.06611 =
         0.12317    0.01265    0.00535    0.00517
AFIX  43
H38   2    0.424185    0.351094    0.420635    11.00000   -1.20000
AFIX   0
C39   1    0.634913    0.213146    0.374745    11.00000    0.09623    0.07052 =
         0.06707   -0.00566    0.00350   -0.01065
C40   1    0.542977    0.220294    0.344833    11.00000    0.11769    0.07588 =
         0.07722    0.00897   -0.01611   -0.03295
AFIX  43
H40   2    0.474019    0.244383    0.354330    11.00000   -1.20000
AFIX   0
C41   1    0.548859    0.192142    0.299519    11.00000    0.16292    0.08214 =
         0.07545    0.00976   -0.01592   -0.03935
AFIX  43
H41   2    0.485212    0.199281    0.279781    11.00000   -1.20000
AFIX   0
C42   1    0.647951    0.154980    0.285590    11.00000    0.19977    0.12016 =
         0.09586   -0.01136    0.01760   -0.02599
AFIX  43
H42   2    0.652165    0.136012    0.256154    11.00000   -1.20000
AFIX   0
C43   1    0.741587    0.145090    0.314272    11.00000    0.17571    0.18540 =
         0.09618   -0.03248    0.03698    0.01822
AFIX  43
H43   2    0.809453    0.119304    0.304521    11.00000   -1.20000
AFIX   0
C44   1    0.735244    0.173614    0.358019    11.00000    0.13032    0.16520 =
         0.09133   -0.02514    0.02127    0.02560
AFIX  43
H44   2    0.799960    0.166390    0.377207    11.00000   -1.20000
AFIX   0
B1    3    0.632213    0.254879    0.426752    11.00000    0.06796    0.06216 =
         0.06832   -0.00217    0.00040   -0.00192

PART 1
O3    5    0.687562    0.803255    0.365271    21.00000    0.08153    0.10933 =
         0.10916   -0.01451    0.01005   -0.00435
C45   1    0.738058    0.774476    0.325529    21.00000    0.09430    0.10982 =
         0.10647   -0.01541    0.00544   -0.00247
AFIX  23
H45A  2    0.729678    0.826470    0.303569    21.00000   -1.20000
H45B  2    0.701102    0.715585    0.313438    21.00000   -1.20000
AFIX   0
C46   1    0.862295    0.755057    0.337211    21.00000    0.08917    0.13010 =
         0.14543   -0.00659    0.01175   -0.00067
AFIX  23
H46A  2    0.875448    0.686921    0.345674    21.00000   -1.20000
H46B  2    0.909461    0.771484    0.312888    21.00000   -1.20000
AFIX   0
C47   1    0.883540    0.819944    0.373945    21.00000    0.08917    0.13010 =
         0.14543   -0.00659    0.01175   -0.00067
AFIX  23
H47A  2    0.923701    0.878006    0.364405    21.00000   -1.20000
H47B  2    0.931801    0.787307    0.396699    21.00000   -1.20000
AFIX   0
C48   1    0.777418    0.848446    0.391779    21.00000    0.09430    0.10982 =
         0.10647   -0.01541    0.00544   -0.00247
AFIX  23
H48A  2    0.775363    0.826802    0.422317    21.00000   -1.20000
H48B  2    0.769139    0.919489    0.390963    21.00000   -1.20000
AFIX   0
SAME 0.02 0.04 O3 > C48
PART 0
PART 2
O3A   5    0.674368    0.807522    0.361253   -21.00000    0.08153    0.10933 =
         0.10916   -0.01451    0.01005   -0.00435
C45A  1    0.725500    0.754908    0.326634   -21.00000    0.09430    0.10982 =
         0.10647   -0.01541    0.00544   -0.00247
AFIX  23
H45C  2    0.691845    0.773160    0.297673   -21.00000   -1.20000
H45D  2    0.719172    0.684271    0.330523   -21.00000   -1.20000
AFIX   0
C46A  1    0.849076    0.789461    0.333125   -21.00000    0.08917    0.13010 =
         0.14543   -0.00659    0.01175   -0.00067
AFIX  23
H46C  2    0.895935    0.737889    0.347094   -21.00000   -1.20000
H46D  2    0.879057    0.804444    0.304627   -21.00000   -1.20000
AFIX   0
C47A  1    0.853040    0.873672    0.359898   -21.00000    0.08917    0.13010 =
         0.14543   -0.00659    0.01175   -0.00067
AFIX  23
H47C  2    0.867983    0.931490    0.342300   -21.00000   -1.20000
H47D  2    0.913722    0.867604    0.383085   -21.00000   -1.20000
AFIX   0
C48A  1    0.744777    0.882375    0.378796   -21.00000    0.09430    0.10982 =
         0.10647   -0.01541    0.00544   -0.00247
AFIX  23
H48C  2    0.753951    0.876231    0.410796   -21.00000   -1.20000
H48D  2    0.711022    0.946113    0.371698   -21.00000   -1.20000
AFIX   0

PART 0
PART 3
O1    5    0.125146    0.759679    0.298921    31.00000    0.07875    0.20561 =
         0.08620   -0.02861   -0.01301    0.00427
O2    5    0.261710    0.724106    0.259670    31.00000    0.07875    0.20561 =
         0.08620   -0.02861   -0.01301    0.00427
N1    4    0.225922    0.749341    0.294366    31.00000    0.07981    0.08529 =
         0.07368    0.00725   -0.00713    0.00012
PART 0
PART 4
O1A   5    0.215837    0.756760    0.304616   -31.00000    0.07875    0.20561 =
         0.08620   -0.02861   -0.01301    0.00427
O2A   5    0.321443    0.715909    0.253795   -31.00000    0.07875    0.20561 =
         0.08620   -0.02861   -0.01301    0.00427
N1A   4    0.215507    0.729859    0.263313   -31.00000    0.07981    0.08529 =
         0.07368    0.00725   -0.00713    0.00012
HKLF 4


REM  shelxt in P 1 21/n 1
REM wR2 = 0.1479, GooF = S = 0.877, Restrained GooF = 0.880 for all data
REM R1 = 0.0579 for 4630 Fo > 4sig(Fo) and 0.1231 for all 9743 data
REM 526 parameters refined using 490 restraints

END

WGHT      0.0577      0.0000

REM Highest difference peak  0.435,  deepest hole -0.484,  1-sigma level  0.064
Q1    1   0.8967  0.8460  0.3545  11.00000  0.05    0.34
Q2    1   0.1422  0.6985  0.2857  11.00000  0.05    0.32
Q3    1   0.3404  0.6801  0.3466  11.00000  0.05    0.32
Q4    1   0.7988  0.8606  0.3239  11.00000  0.05    0.31
Q5    1   0.3941  0.7762  0.3703  11.00000  0.05    0.31
;
_shelx_res_checksum   71025

_shelx_hkl_file
;
  17  -1  -6   -0.00    4.19
  16   0  -5    3.74    5.34
  16   0  -6   -0.00    4.97
 -16   0   7   10.84    6.96
  16   0  -7    0.00    5.33
 -16   0   8    0.25    5.06
  16   0  -8    6.64    5.98
 -16   0   9   -0.00    4.36
  16   0  -9   -0.00    5.13
 -16   0  10    3.01    6.29
  16   0 -10    0.00    4.45
 -16   0  11    0.00    4.86
  16   0 -11    1.10    4.48
 -16   0  12   -0.00    5.43
  16   0 -12   -0.00    4.74
 -16   0  13    0.00    5.53
  16   0 -13    0.79    4.75
 -16   0  14    0.00    6.01
  16   0 -14    2.18    5.18
 -16   0  15   -0.00    4.66
  16  -1  -1    2.45    4.86
  16  -1  -2    0.50    4.88
  16  -1  -2   -0.00    5.77
  16  -1  -3    3.11    6.00
  16  -1  -3    0.10    4.75
  16  -1  -4   -0.00    5.04
  16  -1  -4   -0.00    4.59
  16  -1  -5   -0.00    5.05
  16  -1  -5    4.51    6.28
  16  -1  -6    3.36    5.18
  16  -1  -6    1.15    4.68
 -16   1   7   -0.00    6.25
  16  -1  -7    0.56    4.08
  16  -1  -7   -0.00    6.01
 -16   1   8    9.60    6.58
  16  -1  -8    0.00    5.12
  16  -1  -8    1.81    6.45
 -16   1   9    0.00    4.79
  16  -1  -9    3.72    5.81
  16  -1  -9    0.52    4.65
 -16   1  10    0.00    5.32
  16  -1 -10    3.05    5.78
  16  -1 -10   -0.00    4.07
  16   1 -10   -0.00    5.16
 -16   1  11   -0.00    5.49
  16  -1 -11    2.25    5.56
  16  -1 -11    2.84    6.08
  16   1 -11   -0.00    5.19
 -16   1  12    0.00    5.29
  16  -1 -12   12.35    8.05
  16  -1 -12   -0.00    6.65
  16   1 -12    2.60    5.23
 -16  -1  12    0.00    5.01
 -16   1  13    1.15    6.04
  16  -1 -13   -0.00    5.37
  16   1 -13    2.34    4.97
 -16  -1  13    3.42    5.25
 -16  -1  14    3.96    6.86
 -16  -1  15    2.05    5.98
 -16  -1  16   -0.00    4.64
  16  -2  -1    0.00    5.06
  16  -2  -1   -0.00    6.64
  16  -2  -2    4.57    4.88
  16  -2  -2    0.00    5.78
  16  -2  -3    0.25    4.76
  16  -2  -3   14.59    8.44
  16  -2  -4   -0.00    5.66
  16  -2  -4    9.59    7.98
  16  -2  -5   -0.00    5.50
  16  -2  -5    2.67    4.96
  16  -2  -6    1.01    4.13
  16  -2  -6    4.63    6.39
 -16   2   7    2.76    5.83
  16  -2  -7    0.00    3.99
  16  -2  -7    8.62    7.94
 -16   2   8   -0.00    4.49
  16  -2  -8    2.37    4.50
  16  -2  -8   -0.00    5.68
 -16   2   9   -0.00    5.71
  16  -2  -9    0.00    5.96
  16  -2  -9    0.84    4.51
 -16   2  10   -0.00    6.09
  16  -2 -10    8.94    7.03
  16  -2 -10    0.00    6.43
 -16   2  11    0.28    3.27
  16  -2 -11   -0.00    5.25
  16  -2 -11   -0.00    5.93
  16  -2 -12    4.24    6.55
  16  -2 -13    4.38    6.24
  16  -2 -14    4.35    6.35
  16  -2 -15   -0.00    5.59
  16  -2 -16    3.91    7.09
  16  -3  -1   -0.00    5.96
  16  -3  -1   -0.00    6.71
  16  -3  -2   -0.00    4.55
  16  -3  -2   -0.00    6.40
  16  -3  -3    7.64    6.67
  16  -3  -3    3.50    6.85
  16  -3  -4    2.80    5.10
  16  -3  -4    0.73    6.25
  16  -3  -5    2.30    5.13
  16  -3  -5    8.72    7.68
  16  -3  -6    8.73    6.87
  16  -3  -6    4.64    6.62
  16  -3  -7    3.45    4.30
  16  -3  -7   -0.00    6.39
 -16   3   8   -0.00    5.86
  16  -3  -8    7.66    6.64
  16  -3  -8    1.82    6.09
 -16   3   9    2.80    5.85
  16  -3  -9    1.66    5.44
  16  -3 -10   -0.00    5.43
  16  -3 -11   10.93    8.45
  16  -3 -12    5.74    6.69
  16  -3 -13   -0.00    5.11
  16  -3 -14    5.23    6.37
  16  -3 -15   -0.00    6.69
  16  -4  -1    0.00    4.31
  16  -4  -1   -0.00    6.81
  16  -4  -2    9.09    6.61
  16  -4  -2   -0.00    5.46
  16  -4  -3    1.09    6.23
  16  -4  -3   -0.00    6.47
  16  -4  -4    0.00    6.21
  16  -4  -5   -0.00    6.47
  16  -4  -6    3.64    6.14
  16  -4  -7   11.85    8.23
  16  -4  -8    1.35    6.15
  16  -4  -9    4.04    7.84
  16  -4 -10    6.87    7.03
  16  -4 -11    5.12    6.06
  16  -5  -3   -0.00    5.65
  16  -5  -4   -0.00    6.34
  16  -5  -5    0.00    5.89
  16  -5  -6   -0.00    5.66
  16  -5  -7    1.83    6.66
  15   0  -1    7.78    5.39
  15   0  -1   -0.00    4.71
  15   0  -2   -0.00    4.40
  15   0  -2   -0.00    5.50
  15   0  -3   24.15    9.19
  15   0  -3   20.36    8.56
  15   0  -4    5.53    5.10
  15   0  -4   -0.00    6.19
 -15   0   5    0.00    5.22
  15   0  -5    5.99    6.15
  15   0  -5   -0.00    4.24
 -15   0   6   -0.00    5.34
  15   0  -6   -0.00    4.06
  15   0  -6    6.02    6.58
 -15   0   7   -0.00    5.27
  15   0  -7   -0.00    4.54
  15   0  -7   13.05    6.89
 -15   0   8    0.00    4.91
  15   0  -8   -0.00    4.86
  15   0  -8    0.43    5.33
 -15   0   9   17.78    8.51
  15   0  -9    9.20    6.65
  15   0  -9   24.74    9.36
 -15   0  10    4.43    6.34
  15   0 -10    2.71    5.55
  15   0 -10   -0.00    4.84
 -15   0  11   -0.00    3.92
  15   0 -11    6.02    5.83
  15   0 -11    0.00    5.59
 -15   0  12    0.22    4.56
  15   0 -12   -0.00    4.67
 -15   0  13    9.34    6.64
  15   0 -13    1.90    5.75
 -15   0  14    5.92    7.12
  15   0 -14    1.85    6.00
 -15   0  15    0.00    6.13
  15   0 -15   15.02    8.55
 -15   0  16   -0.00    3.34
  15   0 -16    7.20    6.94
 -15   0  17   -0.00    6.44
  15   0 -17    4.96    6.30
 -15   0  18    5.52    6.67
  15   0 -18    2.67    5.89
 -15   0  19    6.67    6.46
  15   0 -19   14.42    9.92
  15   0 -20    1.43    5.55
  15   0 -21    1.03    5.54
  15   0 -22   -0.00    6.36
  15   0 -23    0.00    6.17
  15  -1  -1   15.61    7.30
  15  -1  -1    0.00    5.16
  15   1  -1    6.09    6.59
  15  -1  -2    1.48    4.83
  15  -1  -2    2.38    6.56
  15   1  -2    8.49    6.30
  15  -1  -3   -0.00    4.56
  15  -1  -3    1.66    5.90
  15   1  -3   -0.00    5.25
  15  -1  -4    0.81    4.78
  15  -1  -4   -0.00    4.50
  15   1  -4    0.28    3.68
  15   1  -4   -0.00    5.51
 -15   1   5    8.96    6.91
  15  -1  -5    5.68    6.46
  15  -1  -5   12.88    8.59
  15   1  -5    4.37    5.57
  15   1  -5   -0.00    4.23
 -15   1   6   -0.00    4.81
  15  -1  -6    0.00    5.42
  15  -1  -6   -0.00    5.38
  15   1  -6   -0.00    5.27
  15   1  -6    2.40    5.76
 -15  -1   6    0.92    5.27
 -15   1   7    2.24    5.07
  15  -1  -7    2.30    4.91
  15  -1  -7    0.72    5.84
  15   1  -7   10.41    6.83
  15   1  -7    4.93    5.84
 -15  -1   7    4.27    5.42
 -15   1   8    3.49    5.57
  15  -1  -8    0.18    4.81
  15  -1  -8    3.08    4.49
  15   1  -8   -0.00    5.48
  15   1  -8    2.53    4.99
 -15  -1   8   -0.00    5.05
 -15   1   9    3.17    6.06
  15  -1  -9   -0.00    5.39
  15  -1  -9   -0.00    4.89
  15   1  -9    0.00    5.13
  15   1  -9   -0.00    4.17
 -15  -1   9    0.00    5.23
 -15   1  10    0.97    5.95
  15  -1 -10   -0.00    5.81
  15  -1 -10    1.88    5.63
  15   1 -10   -0.00    4.41
  15   1 -10   -0.00    4.01
 -15  -1  10    0.00    4.45
 -15   1  11    4.96    6.22
  15  -1 -11    0.00    4.92
  15  -1 -11    0.00    5.22
  15   1 -11    5.63    6.48
 -15  -1  11   14.57    7.96
 -15   1  12    1.44    3.94
  15  -1 -12    4.72    5.60
  15  -1 -12    3.73    6.56
  15   1 -12   -0.00    5.49
 -15  -1  12   -0.00    4.70
 -15   1  13    5.53    5.63
  15  -1 -13   -0.00    5.77
  15   1 -13    3.94    5.17
 -15  -1  13   -0.00    5.38
 -15   1  14    0.94    5.53
  15  -1 -14   -0.00    5.25
  15   1 -14    0.00    5.63
 -15  -1  14    0.05    4.30
 -15   1  15    4.07    5.30
  15  -1 -15    0.00    5.10
  15   1 -15    0.93    5.91
 -15  -1  15    0.00    5.19
 -15   1  16    5.19    6.18
  15  -1 -16    0.77    5.75
  15   1 -16    6.11    7.46
 -15  -1  16    1.49    4.48
 -15   1  17    7.12    6.11
  15  -1 -17    1.84    6.65
  15   1 -17    5.20    6.62
 -15  -1  17    0.00    5.26
 -15   1  18    5.69    6.81
  15  -1 -18    2.49    5.72
  15   1 -18    0.39    6.40
 -15  -1  18   -0.00    4.66
  15  -1 -19    2.15    7.70
  15   1 -19   -0.00    6.21
 -15  -1  19    4.64    6.71
  15  -1 -20    1.92    5.14
  15   1 -20    0.00    4.90
 -15  -1  20    1.38    4.80
  15  -1 -21    5.73    7.67
  15  -2  -1    1.38    4.65
  15  -2  -1    2.09    5.47
  15   2  -1   -0.00    5.38
  15  -2  -2    2.15    4.27
  15  -2  -2    4.01    6.14
  15   2  -2   -0.00    5.56
  15  -2  -3    1.47    6.78
  15  -2  -3    1.15    5.42
  15   2  -3    3.97    5.39
  15  -2  -4    6.69    5.83
  15  -2  -4   -0.00    4.65
  15   2  -4    1.94    4.73
  15  -2  -5   11.87    6.83
  15  -2  -5    0.00    5.40
  15   2  -5    0.42    5.08
 -15   2   6    0.83    5.11
  15  -2  -6   -0.00    4.02
  15  -2  -6   -0.00    6.20
  15   2  -6    1.05    6.67
 -15   2   7   12.31    7.38
  15  -2  -7   -0.00    3.68
  15  -2  -7    5.40    6.50
  15   2  -7    2.22    4.92
 -15   2   8    1.20    4.91
  15  -2  -8    2.77    5.36
  15  -2  -8    0.96    5.53
  15   2  -8    0.76    4.91
 -15   2   9    6.30    6.28
  15  -2  -9    0.00    5.37
  15  -2  -9    0.62    4.77
  15   2  -9    7.62    6.25
  15   2  -9    2.83    5.71
 -15   2  10    2.00    3.90
  15  -2 -10   -0.00    5.29
  15  -2 -10    5.05    6.25
  15   2 -10    3.27    4.90
  15   2 -10    0.96    5.25
 -15   2  11    2.76    5.69
  15  -2 -11   -0.00    6.11
  15  -2 -11    1.13    5.91
  15   2 -11   -0.00    4.13
 -15  -2  11    3.73    5.52
 -15   2  12    3.36    7.41
  15  -2 -12   -0.00    4.45
  15  -2 -12    1.57    5.36
  15   2 -12   -0.00    4.85
 -15  -2  12   -0.00    4.55
 -15   2  13    0.00    4.12
  15  -2 -13   -0.00    5.18
  15  -2 -13    8.17    6.93
  15   2 -13    0.00    6.35
 -15  -2  13   -0.00    3.77
 -15   2  14    7.56    6.47
  15  -2 -14    0.00    5.77
  15  -2 -14    4.79    6.11
  15   2 -14    5.10    5.38
 -15  -2  14    3.94    6.15
 -15   2  15    8.27    7.64
  15  -2 -15    3.20    5.25
  15   2 -15    0.00    7.37
 -15  -2  15    0.58    5.12
 -15   2  16    1.88    4.57
  15  -2 -16   -0.00    6.54
  15   2 -16    0.45    5.49
 -15  -2  16   -0.00    4.83
 -15   2  17    8.37    7.59
  15  -2 -17   12.05    7.25
  15   2 -17    4.10    7.07
 -15  -2  17    7.87    6.18
  15  -2 -18    0.00    5.93
 -15  -2  18    0.39    4.84
  15  -2 -19    7.04    7.09
 -15  -2  19    4.12    6.46
 -15  -2  20   -0.00    4.95
  15  -3  -1    5.10    6.96
  15  -3  -1    3.84    6.38
  15   3  -1    1.38    5.12
  15  -3  -2    0.00    4.56
  15  -3  -2   -0.00    4.87
  15   3  -2    4.02    5.60
  15  -3  -3   -0.00    5.42
  15  -3  -3    2.75    4.98
  15   3  -3    2.84    5.00
  15  -3  -4   -0.00    5.34
  15  -3  -4    1.20    5.65
  15   3  -4    0.00    4.79
  15  -3  -5    1.49    5.78
  15  -3  -5   -0.00    5.35
  15   3  -5    4.60    4.86
  15  -3  -6    4.70    6.22
  15  -3  -6    3.54    6.01
  15   3  -6    1.52    4.75
 -15   3   7    0.00    6.43
  15  -3  -7   -0.00    4.39
  15  -3  -7    0.16    5.33
  15   3  -7    1.14    5.11
 -15   3   8    9.39    7.53
  15  -3  -8   -0.00    6.17
  15  -3  -8    5.68    6.11
  15   3  -8    2.89    6.88
 -15   3   9    7.91    6.90
  15  -3  -9   -0.00    5.40
  15  -3  -9   -0.00    5.73
  15   3  -9    2.17    5.12
 -15   3  10   -0.00    5.25
  15  -3 -10    5.96    7.64
  15  -3 -10   -0.00    6.24
  15   3 -10    1.17    5.65
 -15   3  11   14.42    8.52
  15  -3 -11   10.59    7.55
  15  -3 -11    0.00    5.34
  15   3 -11    8.28    6.63
 -15   3  12    2.51    5.33
  15  -3 -12   -0.00    4.86
  15  -3 -12   -0.00    5.86
  15   3 -12    4.83    6.73
 -15   3  13    3.97    6.59
  15  -3 -13   -0.00    4.36
  15  -3 -13    1.14    5.29
  15   3 -13    4.29    7.27
 -15   3  14    0.00    4.68
  15  -3 -14   -0.00    5.22
  15  -3 -14   -0.00    4.41
  15   3 -14   -0.00    4.45
 -15   3  15   -0.00    4.19
  15  -3 -15    1.83    5.08
  15  -3 -15    6.41    7.92
  15  -3 -16    2.01    5.36
 -15  -3  17    3.39    5.88
 -15  -3  18   -0.00    5.78
 -15  -3  19    8.80    6.05
 -15  -3  20    2.29    5.25
 -15  -3  21    4.45    6.55
  15  -4  -1   -0.00    5.15
  15  -4  -1   -0.00    5.80
  15   4  -1   -0.00    5.10
  15  -4  -2    0.00    4.69
  15  -4  -2    3.14    6.77
  15   4  -2   -0.00    4.79
  15  -4  -3   -0.00    5.99
  15  -4  -3    2.42    6.58
  15   4  -3    2.48    5.62
  15  -4  -4   10.85    7.27
  15  -4  -4    4.65    7.51
  15   4  -4    1.43    4.46
  15  -4  -5    3.82    6.13
  15  -4  -5   -0.00    5.73
  15   4  -5    0.00    5.23
  15  -4  -6   -0.00    5.11
  15  -4  -6    5.84    6.15
  15   4  -6    4.21    5.78
  15  -4  -7   -0.00    3.15
  15  -4  -7   -0.00    6.09
  15   4  -7    9.33    7.27
 -15   4   8    7.70    7.55
  15  -4  -8    3.66    4.69
  15  -4  -8    4.36    5.78
  15   4  -8    0.00    4.95
 -15   4   9   -0.00    6.17
  15  -4  -9   -0.00    5.84
  15  -4  -9    0.00    6.22
  15   4  -9   -0.00    5.14
 -15   4  10    4.64    6.15
  15  -4 -10    4.59    5.30
  15  -4 -10   11.89    9.15
  15   4 -10    3.57    5.75
 -15   4  11    3.36    5.79
  15  -4 -11    1.30    5.28
  15  -4 -11   -0.00    5.87
 -15   4  12    0.17    4.50
  15  -4 -12    0.22    5.64
  15  -4 -12    4.58    6.03
 -15   4  13    0.00    5.30
  15  -4 -13    0.00    5.38
  15  -4 -13    8.41    7.56
  15  -5  -1    0.00    5.95
  15   5  -1    2.70    4.49
  15  -5  -2    0.00    5.34
  15  -5  -2    0.00    5.99
  15   5  -2    2.30    5.21
  15  -5  -3    1.37    5.34
  15  -5  -3    2.32    5.99
  15   5  -3    4.22    5.57
  15  -5  -4   -0.00    5.56
  15  -5  -4    6.22    6.01
  15   5  -4   -0.00    4.95
  15  -5  -5    0.00    5.94
  15  -5  -5    0.06    5.80
  15  -5  -6    9.78    6.97
  15  -5  -6    2.50    6.63
  15  -5  -7    0.00    6.21
  15  -5  -7   12.22    8.80
  15  -5  -8   -0.00    2.73
  15  -5  -8    2.02    5.70
 -15   5   9    4.68    4.40
  15  -5  -9    0.00    5.77
  15  -5  -9   -0.00    6.09
 -15   5  10    0.00    4.82
  15  -5 -10    8.98    7.47
  15  -6  -1    3.21    6.25
  15  -6  -2   10.06    7.58
  15  -6  -3    3.23    5.95
  15  -6  -3    2.31    6.11
  15  -6  -4   21.09    9.45
  15  -6  -4    5.21    6.82
  15  -6  -5   -0.00    4.76
  14   0  -1    0.00    4.75
  14   0  -1   -0.00    4.92
  14   0  -2   15.51    7.51
  14   0  -2   15.71    7.83
 -14   0   3   -0.00    3.91
  14   0  -3   -0.00    5.34
  14   0  -3   -0.00    5.09
 -14   0   4    6.36    6.57
  14   0  -4   21.86    8.14
  14   0  -4    6.52    7.63
 -14   0   5    1.01    4.77
  14   0  -5    0.67    3.81
  14   0  -5   -0.00    3.84
 -14   0   6   11.92    6.74
  14   0  -6    9.63    7.16
  14   0  -6   10.10    6.88
 -14   0   7   -0.00    4.55
  14   0  -7   -0.00    4.32
  14   0  -7    3.14    5.11
 -14   0   8   17.48    8.20
  14   0  -8    5.57    5.47
  14   0  -8    3.79    5.84
 -14   0   9    0.64    5.11
  14   0  -9   -0.00    4.08
  14   0  -9   -0.00    4.53
 -14   0  10   10.10    6.84
  14   0 -10    7.92    6.90
 -14   0  11    0.00    5.09
  14   0 -11   -0.00    4.70
 -14   0  12    5.46    5.93
  14   0 -12    0.00    5.91
 -14   0  13   -0.00    4.92
  14   0 -13   -0.00    5.36
 -14   0  14   25.64    9.64
  14   0 -14   16.73    8.78
 -14   0  15    1.10    5.00
  14   0 -15    0.00    5.89
 -14   0  16    3.06    5.38
  14   0 -16    2.04    5.94
 -14   0  17    1.36    4.29
  14   0 -17    0.97    4.94
 -14   0  18    6.23    5.76
  14   0 -18   -0.00    5.16
 -14   0  19   -0.00    6.23
  14   0 -19   -0.00    6.83
 -14   0  20    6.39    6.31
  14   0 -20    5.18    5.94
 -14   0  21    6.33    5.98
  14   0 -21    0.62    5.78
 -14   0  22    4.45    5.33
  14   0 -22    1.60    6.01
  14   0 -23    4.58    6.71
  14   0 -24    2.55    6.37
  14  -1  -1    5.15    5.39
  14  -1  -1    0.00    4.38
  14   1  -1   -0.00    4.22
  14   1  -1    1.52    4.70
  14  -1  -2    1.65    4.08
  14  -1  -2    1.73    5.39
  14   1  -2    0.00    3.62
  14   1  -2    0.68    4.69
  14  -1  -3    2.79    5.32
  14  -1  -3   -0.00    5.69
  14   1  -3    2.62    4.00
  14   1  -3    0.25    4.41
 -14  -1   3    0.00    4.94
 -14   1   4    6.11    6.34
  14  -1  -4    3.22    5.15
  14  -1  -4    0.22    4.63
  14   1  -4   -0.00    4.74
  14   1  -4    6.15    6.18
 -14  -1   4    2.73    4.80
 -14   1   5    0.00    4.09
  14  -1  -5   -0.00    4.22
  14  -1  -5    4.77    5.40
  14   1  -5   -0.00    4.09
  14   1  -5   -0.00    4.97
 -14  -1   5   -0.00    4.34
 -14   1   6    6.73    6.22
  14  -1  -6   12.71    7.62
  14  -1  -6    1.52    5.25
  14   1  -6   12.16    7.10
  14   1  -6    8.24    5.97
 -14  -1   6   13.39    7.21
 -14   1   7   -0.00    5.28
  14  -1  -7   -0.00    5.26
  14  -1  -7    4.19    5.77
  14   1  -7    9.98    6.12
  14   1  -7   -0.00    5.01
 -14  -1   7   -0.00    4.61
 -14   1   8   -0.00    4.83
  14  -1  -8   -0.00    4.11
  14  -1  -8    3.35    5.81
  14   1  -8    2.28    4.79
  14   1  -8    2.38    4.75
 -14  -1   8    0.48    3.67
 -14   1   9   -0.00    4.98
  14  -1  -9   -0.00    5.31
  14  -1  -9    1.29    5.15
  14   1  -9   -0.00    4.89
  14   1  -9    0.00    4.83
 -14  -1   9   -0.00    4.33
 -14   1  10   13.06    6.72
  14  -1 -10   11.29    7.12
  14  -1 -10   10.15    7.85
  14   1 -10    9.85    6.70
 -14  -1  10   16.66    8.35
 -14   1  11    1.96    4.18
  14  -1 -11   -0.00    3.45
  14   1 -11    5.05    5.37
 -14  -1  11    0.62    5.66
 -14   1  12    3.23    5.30
  14  -1 -12    0.00    4.87
  14   1 -12    3.77    6.39
 -14  -1  12    4.89    5.95
 -14   1  13    4.77    5.84
  14  -1 -13   -0.00    4.83
  14   1 -13    4.32    6.59
 -14  -1  13   -0.00    5.13
 -14   1  14   -0.00    4.51
  14  -1 -14   -0.00    5.68
  14   1 -14    0.00    5.35
 -14  -1  14    0.49    3.84
 -14   1  15   -0.00    5.74
  14  -1 -15   -0.00    5.20
  14   1 -15   -0.00    4.66
 -14  -1  15   -0.00    5.56
 -14   1  16   11.61    8.28
  14  -1 -16    5.58    7.22
  14   1 -16    9.70    7.60
 -14  -1  16    4.03    5.93
 -14   1  17   -0.00    5.24
  14  -1 -17   -0.00    5.46
  14   1 -17   -0.00    5.74
 -14  -1  17   -0.00    4.97
 -14   1  18   -0.00    3.96
  14  -1 -18    5.60    6.65
  14   1 -18    0.75    5.48
 -14  -1  18   -0.00    4.39
 -14   1  19    0.76    5.05
  14  -1 -19    7.82    7.70
  14   1 -19    3.88    5.58
 -14  -1  19   -0.00    6.34
 -14   1  20   -0.00    4.82
  14  -1 -20    0.96    5.61
  14   1 -20    3.25    7.92
 -14  -1  20    0.86    5.30
 -14   1  21   -0.00    5.19
  14  -1 -21    0.00    4.78
  14   1 -21   -0.00    5.66
 -14  -1  21   -0.00    5.37
 -14   1  22    1.77    5.80
  14  -1 -22   -0.00    5.58
  14   1 -22    0.49    6.01
 -14  -1  22   -0.00    4.85
  14   1 -23   -0.00    5.30
 -14  -1  23   -0.00    5.10
  14   1 -24    4.75    7.19
  14   1 -25    3.00    7.12
  14   1 -26    3.84    6.10
  14  -2  -1   -0.00    5.82
  14  -2  -1    0.00    5.48
  14   2  -1    1.52    5.40
  14  -2  -2   13.86    7.98
  14  -2  -2   14.15    7.52
  14   2  -2    4.47    6.01
  14  -2  -3   -0.00    3.99
  14  -2  -3   -0.00    4.71
  14   2  -3    0.53    4.82
  14  -2  -4   20.82    9.12
  14  -2  -4    5.78    6.59
  14   2  -4    3.04    5.00
  14   2  -4    0.14    4.05
 -14   2   5   -0.00    5.97
  14  -2  -5   -0.00    3.53
  14  -2  -5    1.38    5.87
  14   2  -5    3.33    4.50
  14   2  -5    3.69    4.90
 -14  -2   5   -0.00    5.40
 -14   2   6    0.00    5.80
  14  -2  -6   -0.00    4.62
  14  -2  -6    6.22    6.84
  14   2  -6    0.00    4.43
  14   2  -6    6.95    5.43
 -14  -2   6   21.47    8.42
 -14   2   7   -0.00    4.91
  14  -2  -7    0.00    4.87
  14  -2  -7   -0.00    5.81
  14   2  -7    0.48    3.78
  14   2  -7   -0.00    5.45
 -14  -2   7    0.77    5.14
 -14   2   8    7.05    5.75
  14  -2  -8   14.07    7.81
  14  -2  -8    0.00    6.26
  14   2  -8    1.48    4.13
  14   2  -8   -0.00    5.08
 -14  -2   8    4.18    5.07
 -14   2   9    1.25    5.58
  14  -2  -9   -0.00    5.18
  14  -2  -9    6.30    5.82
  14   2  -9    1.67    5.44
 -14  -2   9   11.66    6.84
 -14   2  10    0.77    5.60
  14  -2 -10   -0.00    4.30
  14  -2 -10   -0.00    6.03
  14   2 -10   -0.00    5.17
 -14  -2  10    4.32    5.32
 -14   2  11    3.42    5.95
  14  -2 -11    0.00    6.02
  14  -2 -11   -0.00    5.30
  14   2 -11   -0.00    5.34
 -14  -2  11    0.16    4.93
 -14   2  12    6.85    5.96
  14  -2 -12   10.77    7.09
  14  -2 -12    4.99    5.62
  14   2 -12    0.39    4.96
 -14  -2  12   12.56    6.61
 -14   2  13   -0.00    5.00
  14  -2 -13    1.06    4.79
  14   2 -13   -0.00    5.15
 -14  -2  13   -0.00    4.76
 -14   2  14   -0.00    6.09
  14  -2 -14    0.14    5.44
  14   2 -14    2.66    5.77
 -14  -2  14   18.27    7.93
 -14   2  15    3.29    5.95
  14  -2 -15    2.03    5.60
  14   2 -15   -0.00    5.19
 -14  -2  15    0.00    5.30
 -14   2  16    4.26    4.80
  14  -2 -16   -0.00    4.57
  14   2 -16    0.00    4.26
 -14  -2  16   -0.00    5.69
 -14   2  17   -0.00    5.09
  14  -2 -17   -0.00    6.19
  14   2 -17    2.46    5.25
 -14  -2  17   10.93    6.51
 -14   2  18    0.93    5.72
  14  -2 -18    0.00    5.14
  14   2 -18    1.72    5.77
 -14  -2  18    2.71    6.26
 -14   2  19    1.85    5.71
  14  -2 -19   -0.00    4.52
  14   2 -19    2.72    5.10
 -14  -2  19   -0.00    5.21
 -14   2  20    7.10    6.25
  14  -2 -20    2.01    6.04
  14   2 -20   -0.00    5.90
 -14  -2  20   -0.00    5.40
 -14   2  21    1.65    6.11
  14   2 -21   -0.00    6.78
 -14  -2  21    0.00    5.24
  14   2 -22   -0.00    5.15
 -14  -2  22    8.24    6.93
  14   2 -23   -0.00    6.38
 -14  -2  23   -0.00    4.96
  14   2 -24    5.29    6.78
  14   2 -25    0.91    5.74
  14   2 -26   -0.00    5.13
  14  -3  -1    3.39    5.53
  14  -3  -1    9.71    7.26
  14   3  -1    1.58    4.85
  14  -3  -2   -0.00    4.06
  14  -3  -2    7.54    6.68
  14   3  -2    1.46    4.63
  14  -3  -3    6.93    6.69
  14  -3  -3    1.34    4.22
  14   3  -3    2.08    3.47
  14  -3  -4   -0.00    5.25
  14  -3  -4   -0.00    5.19
  14   3  -4    2.35    4.30
 -14   3   5    0.00    5.82
  14  -3  -5   -0.00    5.00
  14  -3  -5    0.00    4.54
  14   3  -5    0.00    4.26
 -14   3   6   15.39    8.02
  14  -3  -6    3.94    4.94
  14  -3  -6    3.10    6.29
  14   3  -6    5.48    5.64
 -14   3   7    6.27    6.94
  14  -3  -7    2.47    5.55
  14  -3  -7    0.99    5.06
  14   3  -7    2.75    5.41
 -14   3   8   -0.00    5.64
  14  -3  -8   -0.00    4.10
  14  -3  -8    0.00    5.06
  14   3  -8   -0.00    4.90
 -14   3   9   -0.00    4.74
  14  -3  -9   -0.00    3.58
  14  -3  -9   -0.00    4.00
  14   3  -9    3.66    5.27
 -14   3  10    0.00    6.39
  14  -3 -10    5.24    5.67
  14  -3 -10    2.88    6.42
  14   3 -10    2.88    5.37
 -14  -3  10    4.32    4.87
 -14   3  11    0.00    5.60
  14  -3 -11    0.00    5.60
  14  -3 -11   -0.00    5.52
  14   3 -11    6.55    5.91
 -14  -3  11    7.58    6.44
 -14   3  12    3.27    5.44
  14  -3 -12    1.40    4.78
  14  -3 -12    4.30    5.97
  14   3 -12    1.07    4.69
 -14  -3  12   -0.00    4.69
 -14   3  13    0.51    5.34
  14  -3 -13   -0.00    4.76
  14  -3 -13   -0.00    4.89
  14   3 -13    5.98    5.76
 -14  -3  13    6.42    5.69
 -14   3  14    2.02    5.41
  14  -3 -14   -0.00    5.75
  14   3 -14    0.00    5.39
 -14  -3  14    3.74    4.11
 -14   3  15    3.69    5.29
  14  -3 -15    1.59    5.52
  14   3 -15    3.33    6.17
 -14  -3  15    2.93    5.27
 -14   3  16    7.53    6.78
  14  -3 -16    8.79    7.89
  14   3 -16   10.14    7.35
 -14  -3  16    1.40    5.12
 -14   3  17   12.26    6.99
  14  -3 -17    0.89    5.35
  14   3 -17    2.95    6.50
 -14  -3  17    0.16    5.20
 -14   3  18   -0.00    4.71
  14   3 -18   -0.00    5.79
 -14  -3  18   -0.00    4.46
 -14   3  19    1.91    5.63
  14   3 -19    5.56    6.97
 -14  -3  19    0.18    4.87
 -14   3  20   11.73    6.96
  14   3 -20    0.00    6.22
 -14  -3  20    3.25    5.76
  14   3 -21    7.10    6.97
 -14  -3  21   -0.00    5.29
  14   3 -22   11.32    8.21
 -14  -3  22    0.46    5.63
  14   3 -23   -0.00    6.22
 -14  -3  23   -0.00    5.63
 -14  -3  24   -0.00    6.78
  14  -4  -1    4.50    6.48
  14  -4  -1   -0.00    5.58
  14   4  -1    1.91    4.27
  14  -4  -2    5.19    5.29
  14  -4  -2    3.13    5.63
  14   4  -2    7.55    5.40
  14  -4  -3    1.67    4.91
  14  -4  -3   -0.00    4.93
  14   4  -3    0.51    4.37
  14  -4  -4    1.88    5.47
  14  -4  -4    1.17    5.46
  14   4  -4    5.31    5.72
  14  -4  -5    0.00    4.81
  14  -4  -5   -0.00    4.99
  14   4  -5    5.56    5.04
 -14   4   6    0.00    5.56
  14  -4  -6   -0.00    4.15
  14  -4  -6   -0.00    5.58
  14   4  -6    4.96    4.49
 -14   4   7    9.70    6.99
  14  -4  -7    3.28    4.80
  14  -4  -7   11.80    7.64
  14   4  -7    1.45    5.05
 -14   4   8    0.00    5.56
  14  -4  -8   -0.00    6.07
  14  -4  -8    0.00    6.10
  14   4  -8   11.74    6.99
 -14   4   9    5.28    6.72
  14  -4  -9   10.21    7.30
  14  -4  -9    2.15    6.44
  14   4  -9   -0.00    4.88
 -14   4  10    7.82    6.76
  14  -4 -10   12.31    7.21
  14  -4 -10   13.96    8.25
  14   4 -10    6.39    5.99
 -14   4  11    0.00    5.94
  14  -4 -11   -0.00    5.99
  14  -4 -11   -0.00    4.61
  14   4 -11   -0.00    5.44
 -14   4  12   11.16    7.62
  14  -4 -12    9.67    7.10
  14  -4 -12    0.00    6.29
  14   4 -12   10.18    6.58
 -14   4  13    3.45    6.15
  14  -4 -13    9.56    6.11
  14  -4 -13   -0.00    5.15
  14   4 -13    8.56    6.87
 -14   4  14    5.08    6.61
  14  -4 -14   13.67    7.96
  14  -4 -14    2.59    5.12
  14   4 -14   11.95    7.84
 -14   4  15    0.14    4.14
  14  -4 -15   -0.00    5.85
  14   4 -15    0.00    5.16
 -14   4  16    4.87    6.53
  14   4 -16    0.00    4.98
 -14  -4  16    3.83    6.73
 -14   4  17    3.19    6.01
  14   4 -17   -0.00    4.83
 -14  -4  17   -0.00    5.57
 -14   4  18    3.01    5.50
  14   4 -18    0.00    6.26
 -14  -4  18    1.67    4.54
  14   4 -19    0.00    4.68
 -14  -4  19    1.93    4.74
  14   4 -20   -0.00    5.57
 -14  -4  20    0.02    4.61
  14   4 -21    3.47    5.78
 -14  -4  21    0.89    3.68
 -14  -4  22    1.27    4.51
 -14  -4  23    0.00    4.83
 -14  -4  24   -0.00    4.77
  14  -5  -1    3.31    5.23
  14  -5  -1    0.00    6.05
  14   5  -1    6.35    5.07
  14  -5  -2    1.15    4.23
  14  -5  -2   -0.00    6.63
  14   5  -2   -0.00    4.03
  14  -5  -3    0.32    5.02
  14  -5  -3    0.00    5.88
  14   5  -3   -0.00    4.43
  14  -5  -4    4.48    6.28
  14  -5  -4    0.00    5.59
  14   5  -4   -0.00    3.61
  14  -5  -5   17.34    8.16
  14  -5  -5    4.78    6.78
  14   5  -5    1.76    4.91
  14  -5  -6   11.83    7.34
  14  -5  -6    6.77    7.03
  14   5  -6    3.50    5.65
 -14   5   7    0.00    5.80
  14  -5  -7    0.00    4.43
  14  -5  -7    0.24    5.78
  14   5  -7    2.90    4.48
 -14   5   8    2.04    5.25
  14  -5  -8    0.00    5.76
  14  -5  -8    1.42    4.20
  14   5  -8    0.49    4.57
 -14   5   9   -0.00    4.36
  14  -5  -9    0.00    5.49
  14  -5  -9    1.76    6.12
  14   5  -9   11.64    6.11
 -14   5  10   19.26    9.26
  14  -5 -10    2.43    5.68
  14  -5 -10    0.69    5.13
  14   5 -10    2.46    5.59
 -14   5  11   -0.00    5.41
  14  -5 -11    2.52    5.70
  14  -5 -11    2.23    6.17
  14   5 -11    6.79    6.17
 -14   5  12    1.36    4.61
  14  -5 -12    4.22    6.33
  14   5 -12    0.03    6.05
 -14   5  13   -0.00    4.56
  14  -5 -13   -0.00    5.79
  14   5 -13    2.49    5.57
 -14   5  14    3.41    6.79
  14  -5 -14    7.38    6.89
  14   5 -14    1.76    4.83
 -14   5  15    5.11    6.44
  14  -5 -15   -0.00    5.27
  14   5 -15    2.43    5.35
 -14   5  16   10.90    8.75
  14  -5 -16   20.79    8.80
  14   5 -16    3.97    5.93
 -14   5  17    7.47    6.22
  14   5 -17    1.70    5.08
  14   5 -18   -0.00    5.26
 -14  -5  23   -0.00    4.51
 -14  -5  24    0.00    5.15
  14  -6  -1    3.89    5.12
  14   6  -1    1.23    3.85
  14  -6  -2    0.42    5.56
  14   6  -2   -0.00    4.52
  14  -6  -3    0.29    4.34
  14  -6  -3   -0.00    5.27
  14   6  -3    0.00    3.91
  14  -6  -4    4.06    5.89
  14  -6  -4    4.58    6.88
  14   6  -4    7.46    5.19
  14  -6  -5    1.44    3.93
  14  -6  -5   -0.00    5.49
  14   6  -5    4.02    5.47
  14  -6  -6    1.23    5.41
  14  -6  -6    0.00    6.61
  14   6  -6   -0.00    3.63
  14  -6  -7   12.79    8.49
  14  -6  -7    2.75    6.70
  14   6  -7    3.25    4.67
  14  -6  -8    7.37    6.54
  14   6  -8    2.10    4.96
 -14   6   9    7.89    7.80
  14  -6  -9    0.92    4.35
  14   6  -9   -0.00    5.03
 -14   6  10    7.01    6.56
  14  -6 -10    4.16    6.93
  14   6 -10   -0.00    6.06
 -14   6  11   -0.00    4.80
  14  -6 -11    4.61    6.72
  14   6 -11   -0.00    5.13
 -14   6  12   -0.00    5.05
  14  -6 -12   -0.00    4.73
  14   6 -12   -0.00    3.15
 -14   6  13   -0.00    5.39
  14  -6 -13   -0.00    4.63
  14   6 -13   -0.00    4.70
 -14   6  14   -0.00    4.71
  14  -6 -14   -0.00    6.50
  14   6 -14   -0.00    4.75
  14  -7  -1   -0.00    6.87
  14   7  -1    3.68    4.49
  14  -7  -2   -0.00    5.59
  14   7  -2    1.02    3.62
  14  -7  -3    4.49    5.92
  14   7  -3    1.90    5.26
  14  -7  -4    3.04    5.24
  14   7  -4    0.00    4.92
  14  -7  -5    9.96    7.19
  14   7  -5    4.62    4.56
  14  -7  -6    0.00    6.90
  14   7  -6   -0.00    5.11
  14  -7  -7    0.94    4.46
  14   7  -7   10.34    5.88
  14  -7  -8    0.00    5.26
  14   7  -8   -0.00    4.11
  14  -7  -9   -0.00    5.62
  14   7  -9    0.00    5.53
 -14   7  10    7.29    6.69
  14  -7 -10    5.16    5.84
  14   7 -10   -0.00    3.70
 -14   7  11    7.97    6.65
  14  -7 -11    5.19    6.26
  14   7 -11    8.64    5.61
  14  -8  -1   11.32    6.80
  14   8  -1    1.82    4.74
  14  -8  -2    4.29    6.51
  14   8  -2    0.59    3.45
  14  -8  -3    0.00    6.70
  14   8  -3   11.95    6.40
  14  -8  -4   -0.00    5.17
  14   8  -4   -0.00    3.38
  14  -8  -5    0.00    4.05
  14   8  -5    2.70    4.42
  14  -8  -6    0.00    5.52
  14   8  -6    1.75    4.35
  13   0  -1   60.35   12.87
  13   0  -1   45.87   11.99
 -13   0   2    2.36    5.59
  13   0  -2    0.11    4.07
  13   0  -2    0.03    3.48
 -13   0   3    4.69    5.67
  13   0  -3    3.97    5.49
  13   0  -3    4.03    6.30
 -13   0   4    0.28    4.21
  13   0  -4   -0.00    4.97
  13   0  -4    1.44    3.51
 -13   0   5    4.52    5.66
  13   0  -5   11.45    6.27
  13   0  -5    4.26    5.29
 -13   0   6    0.00    3.88
  13   0  -6    3.20    5.32
  13   0  -6   -0.00    3.89
 -13   0   7    6.44    5.89
  13   0  -7   16.42    7.55
  13   0  -7    4.95    6.38
 -13   0   8   -0.00    4.53
  13   0  -8   -0.00    3.80
  13   0  -8   -0.00    3.66
 -13   0   9    5.59    5.55
  13   0  -9    0.31    4.85
 -13   0  10   -0.00    4.01
  13   0 -10    2.37    4.48
 -13   0  11   20.98    8.93
 -13   0  12    1.94    4.61
  13   0 -12   -0.00    4.86
 -13   0  13   24.54    8.82
  13   0 -13   11.29    7.97
 -13   0  14   -0.00    4.63
  13   0 -14   -0.00    5.11
 -13   0  15    6.46    6.51
  13   0 -15    1.52    5.35
 -13   0  16    1.04    5.30
  13   0 -16   -0.00    5.58
 -13   0  17    5.98    4.99
  13   0 -17    6.75    7.33
 -13   0  18    1.11    5.45
  13   0 -18    8.23    7.61
 -13   0  19    0.00    5.07
  13   0 -19    8.47    6.81
 -13   0  20   -0.00    4.60
  13   0 -20    0.89    4.68
 -13   0  21    4.80    5.25
  13   0 -21   -0.00    6.05
 -13   0  22    3.02    6.68
  13   0 -22   -0.00    5.33
 -13   0  23    9.20    7.22
  13   0 -23    3.29    6.50
 -13   0  24   -0.00    5.87
  13   0 -24    8.08    7.63
 -13   0  25    2.96    6.00
  13   0 -25    7.49    7.74
  13  -1  -1    9.69    5.75
  13  -1  -1    0.49    4.76
  13   1  -1    9.03    6.47
  13   1  -1    4.91    6.01
  13  -1  -2   -0.00    4.21
  13  -1  -2    0.00    4.81
  13   1  -2    0.00    4.12
  13   1  -2    0.02    4.68
 -13  -1   2    1.48    4.67
 -13   1   3   11.77    7.10
  13  -1  -3    8.86    6.10
  13  -1  -3    3.01    5.33
  13   1  -3    0.00    4.01
  13   1  -3    0.00    5.08
 -13  -1   3    4.03    5.36
 -13   1   4    0.00    4.98
  13  -1  -4    5.63    6.00
  13  -1  -4    0.00    4.74
  13   1  -4   -0.00    4.59
  13   1  -4    1.10    5.24
 -13  -1   4    0.00    4.11
 -13   1   5   35.01   10.68
  13  -1  -5   30.57   10.03
  13  -1  -5   27.39    9.95
  13   1  -5   35.64   10.57
  13   1  -5   29.95   10.09
 -13  -1   5   43.86   11.15
 -13   1   6    0.00    4.77
  13  -1  -6    0.00    4.45
  13  -1  -6   -0.00    4.64
  13   1  -6    5.38    5.35
  13   1  -6    0.00    5.17
 -13  -1   6    2.53    4.76
 -13   1   7    2.48    5.01
  13  -1  -7    4.33    4.51
  13  -1  -7   -0.00    4.21
  13   1  -7    3.24    4.31
  13   1  -7    6.94    5.82
 -13  -1   7    0.35    3.53
 -13   1   8   -0.00    4.45
  13  -1  -8    1.32    4.23
  13  -1  -8    1.70    5.00
  13   1  -8   -0.00    5.05
 -13  -1   8   -0.00    4.03
 -13   1   9   10.06    6.41
  13  -1  -9   31.66    9.69
  13  -1  -9   13.71    7.82
  13   1  -9   23.76    9.50
 -13  -1   9   18.74    8.30
 -13   1  10    0.00    5.08
  13  -1 -10   -0.00    5.22
  13   1 -10    1.19    4.88
 -13  -1  10    3.71    5.11
 -13   1  11    3.06    4.97
  13  -1 -11    2.49    5.60
  13   1 -11    0.00    5.81
 -13  -1  11    2.88    5.53
 -13   1  12    2.33    4.65
  13  -1 -12    0.74    5.64
  13   1 -12    0.00    5.34
 -13  -1  12    0.31    4.67
 -13   1  13    6.07    6.07
  13  -1 -13    0.00    5.13
  13   1 -13    0.00    5.52
 -13  -1  13    4.01    5.43
 -13   1  14    3.81    5.30
  13  -1 -14   -0.00    4.34
  13   1 -14   -0.00    4.78
 -13  -1  14    8.35    7.04
 -13   1  15   20.36    9.13
  13  -1 -15    4.73    5.33
  13   1 -15   12.67    7.64
 -13  -1  15   22.02    8.60
 -13   1  16   -0.00    5.69
  13  -1 -16   -0.00    6.49
  13   1 -16    1.14    6.70
 -13  -1  16    0.86    3.94
 -13   1  17    3.52    5.25
  13  -1 -17   -0.00    6.11
  13   1 -17    0.45    4.39
 -13  -1  17   -0.00    5.53
 -13   1  18    3.69    5.46
  13  -1 -18    7.97    6.59
  13   1 -18    0.00    6.76
 -13  -1  18    0.77    4.92
 -13   1  19   11.74    6.93
  13  -1 -19    3.11    6.31
  13   1 -19   -0.00    5.85
 -13  -1  19    0.00    6.04
 -13   1  20    8.48    7.56
  13  -1 -20   -0.00    5.05
  13   1 -20    3.37    6.73
 -13  -1  20   -0.00    4.22
 -13   1  21    9.05    6.52
  13  -1 -21    7.42    7.42
  13   1 -21    2.88    4.77
 -13  -1  21    3.76    6.16
 -13   1  22    0.00    6.67
  13  -1 -22    6.80    6.51
  13   1 -22    7.91    6.66
 -13  -1  22    0.61    4.54
 -13   1  23    5.49    6.84
  13  -1 -23    3.96    6.42
  13   1 -23    1.41    4.44
 -13  -1  23    2.25    4.58
 -13   1  24   -0.00    5.68
  13   1 -24    0.00    6.05
 -13  -1  24   -0.00    5.15
 -13   1  25   -0.00    5.15
  13   1 -25    4.87    5.07
 -13  -1  25    7.26    6.26
  13   1 -26    1.47    5.81
 -13  -1  26   -0.00    5.49
  13   1 -27    4.55    7.03
  13  -2  -1   11.67    7.50
  13  -2  -1   28.32   10.19
  13   2  -1   39.50   10.03
  13   2  -1   10.23    6.50
 -13  -2   1   38.46    9.92
  13  -2  -2   -0.00    4.85
  13  -2  -2   -0.00    5.03
  13   2  -2   -0.00    3.42
  13   2  -2   -0.00    5.42
 -13  -2   2   -0.00    4.54
  13  -2  -3    1.62    3.34
  13  -2  -3    0.00    5.98
  13   2  -3   11.01    6.68
  13   2  -3    5.39    5.17
 -13  -2   3    8.92    6.24
 -13   2   4    9.01    6.72
  13  -2  -4    0.00    3.57
  13  -2  -4    3.91    5.61
  13   2  -4    6.13    5.57
  13   2  -4    1.58    5.17
 -13  -2   4   -0.00    4.41
 -13   2   5    1.12    5.69
  13  -2  -5   11.93    7.23
  13  -2  -5    1.31    4.67
  13   2  -5    3.74    4.63
  13   2  -5    3.26    4.76
 -13  -2   5    0.00    4.62
 -13   2   6    6.31    5.28
  13  -2  -6    1.31    4.53
  13  -2  -6   -0.00    5.22
  13   2  -6    0.00    4.24
  13   2  -6   -0.00    3.80
 -13  -2   6    5.91    5.68
 -13   2   7   24.48   10.11
  13  -2  -7   20.14    8.85
  13  -2  -7   22.43    9.42
  13   2  -7   11.52    7.28
 -13  -2   7    4.35    5.57
 -13   2   8    0.49    4.50
  13  -2  -8    3.66    5.39
  13  -2  -8    0.27    6.08
  13   2  -8    3.41    4.79
 -13  -2   8    5.86    4.61
 -13   2   9    0.00    5.01
  13  -2  -9    4.56    4.94
  13  -2  -9   -0.00    4.85
  13   2  -9    4.04    6.09
 -13  -2   9    0.00    4.21
 -13   2  10    3.80    6.03
  13  -2 -10    0.00    5.56
  13  -2 -10    0.01    3.80
  13   2 -10    0.55    4.71
 -13  -2  10   -0.00    4.84
 -13   2  11    8.80    6.95
  13  -2 -11    9.66    7.52
  13   2 -11   17.80    7.98
 -13  -2  11   26.02    8.87
 -13   2  12    0.37    4.65
  13  -2 -12   -0.00    4.02
  13   2 -12   -0.00    4.81
 -13  -2  12   -0.00    3.99
 -13   2  13    8.10    6.32
  13  -2 -13   14.65    7.94
  13   2 -13    0.00    6.01
 -13  -2  13   -0.00    4.52
 -13   2  14   -0.00    4.78
  13  -2 -14    3.72    5.69
  13   2 -14    0.00    5.45
 -13  -2  14   -0.00    4.09
 -13   2  15    4.74    6.17
  13  -2 -15   -0.00    5.91
  13   2 -15   -0.00    4.58
 -13  -2  15   -0.00    3.66
 -13   2  16    1.40    5.72
  13  -2 -16    0.40    5.69
  13   2 -16    6.07    6.51
 -13  -2  16    0.53    5.61
 -13   2  17   -0.00    5.18
  13  -2 -17    4.07    6.96
  13   2 -17   -0.00    5.40
 -13  -2  17    4.22    5.32
 -13   2  18    4.98    5.87
  13   2 -18   -0.00    5.19
 -13  -2  18    0.70    4.68
 -13   2  19    5.13    6.16
  13  -2 -19    2.31    6.29
  13   2 -19    0.41    5.76
 -13  -2  19   -0.00    5.05
 -13   2  20    0.84    4.62
  13  -2 -20   -0.00    4.99
  13   2 -20   -0.00    5.06
 -13  -2  20   -0.00    5.15
 -13   2  21    7.23    7.63
  13  -2 -21   -0.00    5.44
  13   2 -21   -0.00    5.95
 -13  -2  21    5.25    4.82
 -13   2  22   -0.00    3.83
  13   2 -22    1.20    5.81
 -13  -2  22   -0.00    5.17
 -13   2  23    0.00    6.26
  13   2 -23    1.87    6.67
 -13  -2  23   11.06    7.82
 -13   2  24   10.67    7.01
  13   2 -24    0.16    5.92
 -13  -2  24    1.08    4.42
  13   2 -25   -0.00    7.04
 -13  -2  25    0.89    4.98
  13   2 -26   -0.00    4.80
 -13  -2  26    0.53    4.74
  13   2 -27    8.37    7.21
  13   2 -28   -0.00    6.25
  13  -3  -1    9.49    5.85
  13  -3  -1    0.85    5.25
  13   3  -1    1.01    4.85
  13  -3  -2   -0.00    5.58
  13  -3  -2   -0.00    4.90
  13   3  -2    0.00    4.98
  13  -3  -3    7.19    6.26
  13  -3  -3   10.03    7.01
  13   3  -3    8.67    6.21
  13   3  -3    9.75    5.82
 -13   3   4    2.15    5.62
  13  -3  -4   -0.00    4.31
  13  -3  -4   -0.00    4.37
  13   3  -4    0.00    4.16
  13   3  -4    5.47    5.27
 -13   3   5   17.47    8.71
  13  -3  -5   12.11    7.80
  13  -3  -5   17.50    8.21
  13   3  -5   17.56    7.11
  13   3  -5    2.53    4.88
 -13  -3   5    7.12    6.11
 -13   3   6    1.74    4.61
  13  -3  -6   -0.00    4.45
  13  -3  -6    2.30    6.13
  13   3  -6    0.00    4.01
  13   3  -6   -0.00    4.96
 -13  -3   6    1.31    4.29
 -13   3   7   -0.00    5.16
  13  -3  -7    0.00    4.58
  13  -3  -7   -0.00    4.96
  13   3  -7    0.00    5.04
 -13  -3   7   -0.00    3.54
 -13   3   8   11.64    7.21
  13  -3  -8    5.33    5.81
  13  -3  -8   -0.00    6.08
  13   3  -8   -0.00    4.01
 -13  -3   8    0.30    3.84
 -13   3   9    3.80    5.81
  13  -3  -9   15.16    7.59
  13  -3  -9   13.47    8.05
  13   3  -9    8.41    6.96
 -13  -3   9   12.56    7.30
 -13   3  10    6.72    6.50
  13  -3 -10    0.00    4.57
  13  -3 -10    5.45    5.96
  13   3 -10    2.70    4.88
 -13  -3  10    2.41    4.39
 -13   3  11    3.68    5.78
  13  -3 -11    5.37    4.68
  13  -3 -11    6.18    5.97
  13   3 -11    5.90    6.08
 -13  -3  11    5.37    5.39
 -13   3  12    2.22    5.95
  13  -3 -12   -0.00    5.31
  13   3 -12   -0.00    5.93
 -13  -3  12   -0.00    4.38
 -13   3  13    7.42    6.35
  13  -3 -13    2.13    4.84
  13   3 -13    2.07    4.97
 -13  -3  13    2.46    5.00
 -13   3  14    0.98    5.66
  13  -3 -14    3.46    5.66
  13   3 -14    0.00    5.77
 -13  -3  14    0.00    4.33
 -13   3  15   13.33    7.44
  13  -3 -15    6.67    6.98
  13   3 -15   14.01    7.46
 -13  -3  15    8.40    6.00
 -13   3  16    0.00    4.99
  13  -3 -16    7.21    6.44
  13   3 -16   -0.00    6.09
 -13  -3  16    1.28    5.03
 -13   3  17    2.87    6.13
  13  -3 -17    1.33    5.84
  13   3 -17   -0.00    5.46
 -13  -3  17   -0.00    3.72
 -13   3  18    0.77    4.86
  13  -3 -18    8.89    6.59
  13   3 -18   -0.00    6.20
 -13  -3  18    3.12    6.34
 -13   3  19   16.55    7.97
  13  -3 -19    1.22    5.77
  13   3 -19    0.00    7.53
 -13  -3  19    6.02    6.66
 -13   3  20    7.29    7.45
  13   3 -20    3.89    5.92
 -13  -3  20    8.10    6.14
 -13   3  21    0.00    4.28
  13   3 -21   -0.00    4.89
 -13  -3  21   -0.00    5.08
 -13   3  22    8.67    7.19
  13   3 -22    4.21    6.23
 -13  -3  22    6.51    6.30
 -13   3  23    2.34    5.26
  13   3 -23   -0.00    4.93
 -13  -3  23    6.99    6.43
  13   3 -24    4.49    6.02
 -13  -3  24    0.13    5.14
  13   3 -25    0.70    4.14
 -13  -3  25   18.11    8.40
  13   3 -26    3.29    5.79
 -13  -3  26    0.40    5.93
  13   3 -27    4.67    6.70
  13   3 -28   -0.00    5.40
  13   3 -29    7.04    7.24
  13  -4  -1    1.82    5.37
  13  -4  -1    5.48    6.25
  13   4  -1   10.30    5.67
  13  -4  -2    8.58    5.92
  13  -4  -2   -0.00    5.44
  13   4  -2   -0.00    5.11
  13  -4  -3    4.25    6.14
  13  -4  -3    0.85    4.23
  13   4  -3    0.49    3.69
  13  -4  -4   -0.00    4.96
  13  -4  -4    4.98    6.01
  13   4  -4    1.57    4.64
 -13   4   5   -0.00    5.96
  13  -4  -5    0.94    5.15
  13  -4  -5   -0.00    6.35
  13   4  -5    1.43    4.71
 -13   4   6    0.00    6.23
  13  -4  -6   10.47    6.94
  13  -4  -6    0.00    5.34
  13   4  -6    0.87    5.03
 -13   4   7   11.19    7.18
  13  -4  -7   12.73    7.83
  13  -4  -7    6.13    6.10
  13   4  -7   12.12    6.96
 -13   4   8    4.77    6.34
  13  -4  -8    0.00    5.78
  13  -4  -8    7.67    6.23
  13   4  -8   -0.00    4.72
 -13   4   9    7.58    6.92
  13  -4  -9    2.32    4.51
  13  -4  -9   -0.00    5.80
 -13   4  10    0.40    4.94
  13  -4 -10   -0.00    5.16
  13  -4 -10    0.00    5.20
  13   4 -10   -0.00    5.19
 -13  -4  10    3.09    4.40
 -13   4  11    3.92    5.63
  13  -4 -11    3.91    5.73
  13  -4 -11    0.00    5.28
  13   4 -11   12.20    7.24
 -13  -4  11    4.57    4.87
 -13   4  12   -0.00    6.56
  13  -4 -12   22.59    9.36
  13  -4 -12   -0.00    6.05
  13   4 -12    0.00    5.91
 -13  -4  12    3.71    5.68
 -13   4  13    7.66    6.66
  13  -4 -13    9.41    5.88
  13  -4 -13    0.00    6.30
  13   4 -13    0.46    3.98
 -13  -4  13   -0.00    4.44
 -13   4  14   -0.00    5.96
  13  -4 -14   -0.00    5.72
  13   4 -14   -0.00    4.56
 -13  -4  14    4.16    4.77
 -13   4  15    0.00    6.09
  13  -4 -15   -0.00    4.35
  13   4 -15   -0.00    5.29
 -13  -4  15    0.00    5.57
 -13   4  16    7.94    7.35
  13  -4 -16    0.39    5.39
  13   4 -16    0.00    5.25
 -13  -4  16   -0.00    4.59
 -13   4  17    8.44    6.97
  13   4 -17    5.22    6.17
 -13  -4  17   13.14    7.33
 -13   4  18   -0.00    6.47
  13   4 -18   -0.00    4.08
 -13  -4  18    0.50    3.87
 -13   4  19    8.21    6.21
  13   4 -19    3.56    6.17
 -13  -4  19   -0.00    4.76
 -13   4  20    4.26    5.29
  13   4 -20   -0.00    5.48
 -13  -4  20    3.03    5.80
 -13   4  21    1.04    4.59
  13   4 -21    9.28    7.16
 -13  -4  21    1.64    4.88
 -13   4  22    2.29    5.01
  13   4 -22    2.82    6.61
 -13  -4  22    4.37    6.64
  13   4 -23    2.88    6.69
 -13  -4  23    8.69    6.49
  13   4 -24    8.30    6.17
 -13  -4  24    2.93    5.29
  13   4 -25   -0.00    5.55
 -13  -4  25   -0.00    4.71
  13   4 -26    1.55    5.92
 -13  -4  26   -0.00    5.35
  13   4 -27    5.17    6.85
  13  -5  -1    4.75    5.90
  13  -5  -1    3.53    6.48
  13   5  -1    2.23    3.80
  13  -5  -2    0.00    5.54
  13  -5  -2    0.31    5.20
  13   5  -2   -0.00    4.21
  13  -5  -3    0.00    5.08
  13  -5  -3    3.39    6.25
  13   5  -3    8.23    5.51
  13  -5  -4   -0.00    5.00
  13  -5  -4    2.79    6.95
  13   5  -4    0.00    4.11
  13  -5  -5    6.22    5.88
  13  -5  -5    6.02    5.49
  13   5  -5   -0.00    4.38
 -13   5   6   -0.00    5.79
  13  -5  -6    3.63    5.90
  13  -5  -6   -0.00    5.29
  13   5  -6    0.00    3.85
 -13   5   7    7.51    6.93
  13  -5  -7    0.00    4.94
  13  -5  -7   -0.00    5.35
  13   5  -7   -0.00    5.44
 -13   5   8   -0.00    4.46
  13  -5  -8    7.98    6.82
  13  -5  -8    0.51    6.80
  13   5  -8    5.14    4.73
 -13   5   9    2.07    5.47
  13  -5  -9   10.02    7.24
  13  -5  -9    3.17    6.72
  13   5  -9    5.66    5.59
 -13   5  10   17.05    8.58
  13  -5 -10    8.97    7.99
  13  -5 -10   18.35    9.13
  13   5 -10    4.33    5.02
 -13   5  11    5.44    7.16
  13  -5 -11    3.67    5.48
  13  -5 -11   14.92    8.24
  13   5 -11    0.00    5.39
 -13   5  12   10.28    7.09
  13  -5 -12   -0.00    5.45
  13  -5 -12   -0.00    4.72
  13   5 -12    2.17    3.85
 -13   5  13   -0.00    5.14
  13  -5 -13    0.00    6.08
  13  -5 -13    2.97    6.94
  13   5 -13    4.10    5.87
 -13   5  14    9.12    6.82
  13  -5 -14    0.00    5.74
  13   5 -14    0.00    4.87
 -13   5  15   18.73    9.73
  13   5 -15    8.65    7.07
 -13   5  16    1.89    4.50
  13   5 -16   -0.00    4.78
 -13  -5  16   10.60    5.76
 -13   5  17    9.65    6.98
  13   5 -17    1.94    4.77
 -13  -5  17    0.31    4.59
 -13   5  18    4.92    4.63
  13   5 -18    3.62    6.05
 -13  -5  18    0.60    3.82
 -13   5  19    0.00    3.89
  13   5 -19    7.89    6.53
 -13  -5  19   -0.00    4.72
 -13   5  20    1.68    5.55
  13   5 -20    2.10    4.51
 -13  -5  20    4.24    5.34
 -13   5  21   -0.00    5.73
  13   5 -21    4.44    5.83
 -13  -5  21   -0.00    5.04
  13   5 -22    0.92    6.53
 -13  -5  22    1.67    4.99
  13   5 -23    0.00    6.14
 -13  -5  23   -0.00    4.43
  13   5 -24    4.39    6.49
 -13  -5  24    3.92    5.24
 -13  -5  25    3.99    6.22
 -13  -5  26   -0.00    5.55
  13  -6  -1    7.19    6.78
  13   6  -1    0.00    4.09
  13  -6  -2    0.51    4.43
  13  -6  -2    0.00    6.71
  13   6  -2    0.08    3.59
  13  -6  -3    6.34    6.00
  13  -6  -3    4.00    7.29
  13   6  -3   -0.00    4.26
  13  -6  -4   14.36    8.09
  13  -6  -4    3.94    6.65
  13   6  -4    3.19    4.14
  13  -6  -5   -0.00    5.01
  13  -6  -5    5.61    6.02
  13   6  -5   -0.00    4.10
  13  -6  -6   22.82    9.79
  13  -6  -6    4.36    7.37
  13   6  -6    8.04    6.23
 -13   6   7   -0.00    4.78
  13  -6  -7    0.00    5.65
  13  -6  -7   -0.00    6.32
  13   6  -7    0.38    4.07
 -13   6   8    5.30    4.99
  13  -6  -8    4.32    6.91
  13  -6  -8    6.77    8.20
  13   6  -8    7.50    5.88
 -13   6   9    1.90    4.95
  13  -6  -9   -0.00    4.31
  13  -6  -9    2.01    6.00
  13   6  -9    0.00    3.13
 -13   6  10    3.45    5.97
  13  -6 -10    0.00    5.06
  13   6 -10    2.30    4.66
 -13   6  11    1.57    4.16
  13  -6 -11    3.83    5.83
  13   6 -11    0.00    4.94
 -13   6  12    8.06    7.38
  13  -6 -12    8.91    6.29
  13   6 -12    6.54    5.22
 -13   6  13    6.37    7.06
  13  -6 -13    2.19    5.50
  13   6 -13    3.71    6.14
 -13   6  14    9.36    7.31
  13  -6 -14   -0.00    5.16
  13   6 -14   -0.00    4.73
 -13   6  15   -0.00    5.67
  13  -6 -15    0.62    3.57
  13   6 -15   -0.00    6.49
 -13   6  16   -0.00    8.35
  13  -6 -16   -0.00    5.24
  13   6 -16    2.57    5.30
 -13   6  17   -0.00    6.55
  13   6 -17    9.09    7.34
 -13   6  18    0.00    6.66
  13   6 -18    1.49    5.16
 -13   6  19    2.71    5.79
  13   6 -19    5.78    6.20
 -13   6  20   -0.00    5.29
  13   6 -20   -0.00    4.79
  13   6 -21    0.05    5.02
  13   6 -22   -0.00    5.17
 -13  -6  23    3.48    5.44
 -13  -6  24   -0.00    4.98
 -13  -6  25   -0.00    6.15
 -13  -6  26    4.27    5.64
  13  -7  -1   -0.00    5.92
  13   7  -1    2.77    4.69
  13  -7  -2    2.05    5.28
  13   7  -2    3.66    4.62
  13  -7  -3   -0.00    3.89
  13   7  -3    0.57    3.84
  13  -7  -4   18.30    8.22
  13   7  -4   12.76    6.14
  13  -7  -5   -0.00    5.31
  13   7  -5    3.95    4.37
  13  -7  -6    0.00    4.64
  13   7  -6   -0.00    5.24
  13  -7  -7    0.00    3.11
  13   7  -7   -0.00    3.75
  13  -7  -8    7.62    7.25
  13   7  -8   -0.00    3.72
 -13   7   9   -0.00    5.87
  13  -7  -9    0.00    6.60
  13   7  -9   -0.00    4.29
 -13   7  10    3.72    6.14
  13  -7 -10   14.83    7.22
  13   7 -10    0.00    3.87
 -13   7  11    7.13    6.47
  13  -7 -11    0.58    4.70
  13   7 -11   -0.00    3.82
 -13   7  12    3.46    6.06
  13  -7 -12    1.70    4.82
  13   7 -12   -0.00    4.58
 -13   7  13   -0.00    4.57
  13  -7 -13   -0.00    3.93
  13   7 -13    1.59    4.72
 -13   7  14    0.00    6.43
  13  -7 -14    1.10    3.33
  13   7 -14    0.00    5.99
 -13   7  15    0.00    5.07
  13  -7 -15   -0.00    6.05
  13   7 -15    0.77    4.42
 -13   7  16    0.00    5.82
  13  -7 -16    0.00    4.70
  13   7 -16    0.18    4.32
 -13   7  17    0.00    6.38
  13  -7 -17   -0.00    5.68
  13   7 -17   -0.00    4.54
 -13   7  18    0.12    6.21
  13  -7 -18   -0.00    5.30
  13   7 -18   -0.00    5.47
  13   7 -19   -0.00    5.50
  13  -8  -1   -0.00    6.54
  13   8  -1    0.78    3.87
  13  -8  -2    7.03    7.26
  13   8  -2   12.43    5.71
  13  -8  -3    1.55    5.42
  13   8  -3    1.52    4.13
  13  -8  -4    3.18    5.49
  13   8  -4   -0.00    4.53
  13  -8  -5   -0.00    6.21
  13   8  -5    1.96    4.86
  13  -8  -6   22.64    9.90
  13   8  -6    3.97    4.27
  13  -8  -7    0.32    6.59
  13   8  -7    0.00    4.46
  13  -8  -8    0.00    5.78
  13   8  -8    0.00    3.92
  13  -8  -9   -0.00    4.90
  13   8  -9   -0.00    4.42
 -13   8  10    5.45    5.88
  13  -8 -10    0.00    5.01
  13   8 -10    2.27    5.18
 -13   8  11    3.49    6.52
  13  -8 -11   -0.00    5.88
  13   8 -11   -0.00    5.06
 -13   8  12    2.29    5.29
  13  -8 -12    7.84    7.27
  13   8 -12   -0.00    3.92
 -13   8  13    1.08    5.92
  13  -8 -13    0.00    6.02
  13   8 -13   -0.00    5.61
 -13   8  14    4.91    7.42
  13  -8 -14    0.00    4.97
  13   8 -14    7.07    5.85
 -13   8  15    5.89    6.44
  13  -8 -15    0.00    6.02
  13   8 -15    3.22    5.48
  13  -9  -1    1.93    4.28
  13   9  -1    5.20    4.63
  13  -9  -2    0.12    6.13
  13   9  -2    1.99    4.22
  13  -9  -3    0.00    6.17
  13   9  -3   -0.00    4.05
  13  -9  -4    0.00    6.29
  13   9  -4    6.91    5.22
  13  -9  -5   -0.00    6.56
  13   9  -5    1.91    3.91
  13  -9  -6   -0.00    4.34
  13   9  -6   -0.00    4.30
  13  -9  -7   -0.00    5.16
  13   9  -7    2.96    4.10
  13  -9  -8   -0.00    5.51
  13   9  -8    1.63    4.71
  13  -9  -9   -0.00    5.26
  13   9  -9    1.23    4.27
  13  -9 -10   11.48    8.12
  13   9 -10    0.81    3.86
  13  -9 -11    5.79    6.18
  13   9 -11   -0.00    4.39
 -13   9  12   -0.00    5.14
  13  -9 -12    1.13    5.55
  13   9 -12    0.00    4.38
  13 -10  -1   -0.00    5.65
  13  10  -1   -0.00    3.84
  13 -10  -2   -0.00    4.07
  13  10  -2    0.28    3.17
  13 -10  -3    4.02    5.79
  13  10  -3   -0.00    4.45
  13 -10  -4    5.35    6.75
  13  10  -4   -0.00    3.74
  13 -10  -5   -0.00    4.93
  13  10  -5   -0.00    4.10
  13  10  -6    4.49    5.66
  13  10  -7   -0.00    4.04
  13  11  -1   -0.00    3.32
  13  11  -2    2.05    3.60
 -12   0   1   -0.00    4.34
  12   0  -1   -0.00    3.77
  12   0  -1    5.57    5.69
 -12   0   2   12.58    7.24
  12   0  -2   28.24    8.61
  12   0  -2   12.85    7.50
 -12   0   3    7.95    6.00
  12   0  -3    0.74    4.12
  12   0  -3    0.49    5.40
 -12   0   4    3.98    4.85
  12   0  -4    5.12    5.13
  12   0  -4   -0.00    4.27
 -12   0   5    0.00    4.27
  12   0  -5   -0.00    4.24
  12   0  -5    3.16    4.38
 -12   0   6   41.94   11.07
  12   0  -6   61.91   12.44
  12   0  -6   38.86   10.90
 -12   0   7   -0.00    4.76
  12   0  -7    1.26    4.30
 -12   0   8    6.93    6.02
  12   0  -8    0.33    5.01
 -12   0   9   -0.00    3.92
  12   0  -9   -0.00    4.64
 -12   0  10   38.03   10.77
  12   0 -10   32.07   10.41
 -12   0  11   -0.00    3.46
  12   0 -11   -0.00    5.34
 -12   0  12   32.47    9.75
  12   0 -12   11.30    7.21
 -12   0  13    0.00    4.89
  12   0 -13   -0.00    5.09
 -12   0  14   -0.00    4.35
  12   0 -14   -0.00    3.16
 -12   0  15    0.00    3.68
  12   0 -15    2.16    5.37
 -12   0  16   16.35    7.32
  12   0 -16    4.94    5.73
  12   0 -17    1.54    6.51
 -12   0  18    6.90    6.20
  12   0 -18   -0.00    5.95
 -12   0  19   -0.00    4.54
  12   0 -19    5.03    6.16
 -12   0  20    0.00    5.83
  12   0 -20    0.00    6.10
 -12   0  21   -0.00    4.81
  12   0 -21    1.33    6.21
 -12   0  22    8.67    6.37
  12   0 -22    5.97    7.55
 -12   0  23   -0.00    4.56
 -12   0  24   -0.00    3.94
  12   0 -24    3.69    7.15
 -12   0  25    0.00    5.41
  12   0 -25   -0.00    5.72
 -12   0  26    2.74    5.99
  12   0 -26    6.33    6.67
 -12   0  27   -0.00    5.14
 -12   0  28    3.72    5.90
  12  -1  -1    4.97    5.23
  12  -1  -1   -0.00    4.96
  12   1  -1    2.37    4.18
  12   1  -1   -0.00    4.84
 -12  -1   1   -0.00    4.13
 -12   1   2   24.70    8.68
  12  -1  -2   36.67   10.05
  12  -1  -2   22.77    8.71
  12   1  -2   20.80    8.62
  12   1  -2   26.66    9.04
 -12  -1   2   37.18   10.16
 -12   1   3    6.09    5.01
  12  -1  -3   -0.00    3.36
  12  -1  -3   -0.00    5.48
  12   1  -3    0.00    3.96
  12   1  -3    0.80    3.83
 -12  -1   3   -0.00    4.07
 -12   1   4   47.85   11.17
  12  -1  -4   32.52    9.91
  12  -1  -4    8.38    6.53
  12   1  -4   44.02   10.33
  12   1  -4   16.08    7.86
 -12  -1   4   36.52    9.85
 -12   1   5   -0.00    5.09
  12  -1  -5   -0.00    4.20
  12  -1  -5   -0.00    5.04
  12   1  -5   -0.00    3.46
  12   1  -5    4.05    5.26
 -12  -1   5    2.25    4.59
 -12   1   6   -0.00    4.13
  12  -1  -6    3.98    5.14
  12  -1  -6    2.96    4.47
  12   1  -6    3.75    4.29
 -12  -1   6    1.18    3.94
 -12   1   7    1.10    4.75
  12  -1  -7    2.46    3.40
  12  -1  -7    1.77    5.46
  12   1  -7   -0.00    4.61
 -12  -1   7    2.06    5.36
 -12   1   8   29.51    9.56
  12  -1  -8   38.91   10.61
  12   1  -8   27.76    9.31
 -12  -1   8    6.29    5.94
 -12   1   9    0.49    4.13
  12  -1  -9    5.58    6.19
  12   1  -9    7.23    5.16
 -12  -1   9    2.18    4.43
 -12   1  10    8.45    5.68
  12  -1 -10   11.48    6.69
  12   1 -10   14.70    6.97
 -12  -1  10   12.26    7.02
 -12   1  11    5.93    6.04
  12  -1 -11    0.78    5.57
  12   1 -11   -0.00    3.97
 -12  -1  11    6.32    5.36
 -12   1  12   12.72    6.49
  12  -1 -12    0.00    4.92
  12   1 -12    8.33    6.46
 -12  -1  12   -0.00    4.16
 -12   1  13   -0.00    5.14
  12  -1 -13    0.24    5.63
  12   1 -13    5.40    5.18
 -12  -1  13   -0.00    4.37
 -12   1  14   41.68   11.70
  12  -1 -14   38.27   11.53
  12   1 -14   31.88   10.93
 -12  -1  14   26.67    9.35
 -12   1  15    4.17    5.32
  12  -1 -15    0.00    5.43
  12   1 -15    0.00    5.21
 -12  -1  15    0.00    4.84
 -12   1  16   -0.00    4.17
  12  -1 -16    0.00    4.49
  12   1 -16    4.10    4.98
 -12  -1  16   -0.00    4.70
 -12   1  17   -0.00    3.71
  12  -1 -17    4.94    5.97
  12   1 -17    0.00    4.83
 -12  -1  17   -0.00    4.94
 -12   1  18    5.78    5.97
  12  -1 -18    6.08    6.49
  12   1 -18    5.79    6.63
 -12  -1  18    0.74    4.64
 -12   1  19    1.08    5.60
  12  -1 -19    0.00    6.66
  12   1 -19   -0.00    6.74
 -12  -1  19   -0.00    3.95
 -12   1  20    7.03    6.64
  12  -1 -20    0.08    5.74
  12   1 -20    8.50    7.36
 -12  -1  20    1.67    4.53
 -12   1  21   -0.00    3.36
  12  -1 -21   -0.00    6.30
  12   1 -21   -0.00    4.57
 -12  -1  21    2.58    5.91
 -12   1  22    3.94    4.95
  12  -1 -22    3.62    6.93
  12   1 -22   -0.00    3.77
 -12  -1  22    0.00    5.39
 -12   1  23    0.00    6.36
  12  -1 -23    1.82    6.05
  12   1 -23   -0.00    6.75
 -12  -1  23    0.00    5.59
 -12   1  24   -0.00    5.59
  12  -1 -24   13.32    8.28
  12   1 -24    4.56    7.29
 -12  -1  24   -0.00    5.06
 -12   1  25   -0.00    4.95
  12   1 -25   -0.00    4.55
 -12  -1  25    1.16    4.99
 -12   1  26    2.88    6.59
  12   1 -26    1.78    6.34
 -12  -1  26    0.00    4.28
 -12   1  27    0.97    5.89
  12   1 -27   -0.00    5.69
 -12  -1  27    0.60    4.55
 -12   1  28   13.80    7.94
 -12  -1  28   12.15    7.63
  12  -2  -1    2.88    4.58
  12  -2  -1    1.01    4.30
  12   2  -1    3.44    4.54
  12   2  -1    1.44    3.97
 -12  -2   1    3.32    3.83
  12  -2  -2   26.78    8.73
  12  -2  -2    3.58    6.29
  12   2  -2   19.23    7.56
  12   2  -2   11.49    6.71
 -12  -2   2    9.59    5.96
 -12   2   3    0.00    4.91
  12  -2  -3    1.76    4.51
  12  -2  -3   -0.00    4.45
  12   2  -3    0.00    4.57
  12   2  -3    2.85    4.09
 -12  -2   3    2.24    4.98
 -12   2   4    3.35    5.75
  12  -2  -4    0.00    5.11
  12  -2  -4    3.71    5.40
  12   2  -4   -0.00    4.17
  12   2  -4    0.08    4.42
 -12  -2   4    5.77    5.18
 -12   2   5    0.15    4.15
  12  -2  -5    0.00    4.85
  12  -2  -5    0.85    4.55
  12   2  -5    9.01    5.35
  12   2  -5    7.39    6.08
 -12  -2   5    6.67    4.93
 -12   2   6   55.03   12.62
  12  -2  -6   29.71    9.64
  12  -2  -6   21.46    8.95
  12   2  -6   30.50    9.82
 -12  -2   6   27.89    9.19
 -12   2   7   19.78    8.01
  12  -2  -7   -0.00    4.60
  12  -2  -7    8.16    6.15
  12   2  -7    4.29    5.63
 -12  -2   7   16.46    7.32
 -12   2   8    3.46    5.37
  12  -2  -8   -0.00    3.99
  12  -2  -8    2.48    4.97
  12   2  -8    1.99    4.19
 -12  -2   8    2.95    5.12
 -12   2   9   -0.00    4.09
  12  -2  -9   -0.00    4.44
  12   2  -9    5.16    5.60
 -12  -2   9    3.68    4.74
 -12   2  10   31.57    9.92
  12  -2 -10   14.30    8.36
  12   2 -10   28.15    9.51
 -12  -2  10   26.67    9.04
 -12   2  11    0.00    4.72
  12  -2 -11    5.44    5.82
  12   2 -11    4.55    6.61
 -12  -2  11    7.70    5.83
 -12   2  12   12.71    7.55
  12  -2 -12    7.21    6.25
  12   2 -12   15.43    7.89
 -12  -2  12   11.62    7.08
 -12   2  13   -0.00    4.08
  12  -2 -13    4.01    5.36
  12   2 -13    2.58    5.73
 -12  -2  13    0.64    4.44
 -12   2  14   -0.00    4.82
  12  -2 -14    1.93    5.32
  12   2 -14   -0.00    4.95
 -12  -2  14    0.32    3.79
 -12   2  15   -0.00    3.81
  12  -2 -15   -0.00    5.26
  12   2 -15    3.83    5.30
 -12  -2  15   -0.00    5.85
 -12   2  16   10.62    6.34
  12  -2 -16   11.10    8.18
  12   2 -16    9.17    7.46
 -12  -2  16    9.41    6.53
 -12   2  17   -0.00    5.51
  12  -2 -17   -0.00    5.04
  12   2 -17    0.00    5.39
 -12  -2  17    2.73    5.69
 -12   2  18    4.62    5.74
  12  -2 -18    0.00    5.98
  12   2 -18    2.80    5.24
 -12  -2  18    0.00    3.98
 -12   2  19    6.22    6.89
  12  -2 -19    4.07    6.63
  12   2 -19   -0.00    5.78
 -12  -2  19    5.16    5.63
 -12   2  20    5.43    6.23
  12  -2 -20    0.37    6.64
  12   2 -20    5.55    5.25
 -12  -2  20    3.70    4.74
 -12   2  21   13.01    6.82
  12  -2 -21   14.00    8.10
  12   2 -21    0.00    5.96
 -12  -2  21    6.03    6.41
 -12   2  22    9.16    6.59
  12  -2 -22    4.15    5.84
  12   2 -22    7.52    6.01
 -12  -2  22   13.24    8.02
 -12   2  23    5.00    5.87
  12   2 -23    6.88    6.36
 -12  -2  23    0.55    4.83
 -12   2  24    4.64    6.38
  12   2 -24    0.92    4.28
 -12  -2  24   -0.00    5.06
 -12   2  25    4.57    5.62
  12   2 -25   -0.00    4.78
 -12  -2  25    2.17    5.04
 -12   2  26    5.30    6.24
  12   2 -26   15.44    8.36
 -12  -2  26   10.64    8.61
 -12   2  27    0.38    5.32
  12   2 -27    0.50    5.40
 -12  -2  27    5.76    6.63
  12   2 -28   -0.00    4.95
 -12  -2  28    2.44    5.17
  12   2 -29   -0.00    5.22
  12  -3  -1    0.86    4.83
  12  -3  -1    0.00    5.62
  12   3  -1   -0.00    3.82
  12  -3  -2   14.06    7.09
  12  -3  -2   21.20    8.59
  12   3  -2   20.81    7.70
  12   3  -2   15.41    6.91
 -12   3   3    6.84    6.14
  12  -3  -3   15.65    7.60
  12  -3  -3    6.26    7.30
  12   3  -3   13.43    6.11
  12   3  -3    3.72    5.29
 -12  -3   3    9.85    5.65
 -12   3   4   22.47    8.87
  12  -3  -4   27.35    9.56
  12  -3  -4   18.57    8.91
  12   3  -4   22.81    7.26
  12   3  -4   14.66    7.53
 -12  -3   4   21.02    7.95
 -12   3   5    6.74    6.37
  12  -3  -5    7.54    6.32
  12  -3  -5    0.00    4.95
  12   3  -5    8.66    5.38
 -12  -3   5    0.00    4.56
 -12   3   6   -0.00    4.38
  12  -3  -6   -0.00    3.52
  12  -3  -6    0.07    4.35
  12   3  -6   -0.00    4.91
 -12  -3   6    0.00    3.81
 -12   3   7    3.53    5.22
  12  -3  -7    2.30    4.77
  12  -3  -7    5.45    6.04
  12   3  -7    6.37    5.87
 -12  -3   7    0.00    3.79
 -12   3   8   14.77    7.95
  12  -3  -8   23.08    8.53
  12  -3  -8    7.18    6.73
  12   3  -8   20.52    8.54
 -12  -3   8   25.16    8.71
 -12   3   9   10.66    7.13
  12  -3  -9   19.27    7.84
  12  -3  -9   11.70    7.12
  12   3  -9    6.92    5.82
 -12  -3   9    3.59    4.73
 -12   3  10   17.56    8.45
  12  -3 -10   10.69    6.33
  12  -3 -10   16.29    7.47
  12   3 -10    9.85    6.90
 -12  -3  10    7.64    5.79
 -12   3  11   -0.00    4.80
  12  -3 -11    2.45    5.26
  12   3 -11    0.95    4.77
 -12  -3  11   -0.00    4.31
 -12   3  12   15.09    8.10
  12  -3 -12    6.12    5.88
  12   3 -12    4.09    5.75
 -12  -3  12    1.06    4.85
 -12   3  13    0.30    4.31
  12  -3 -13   -0.00    5.52
  12   3 -13   -0.00    4.48
 -12  -3  13    0.00    5.37
 -12   3  14   28.65    9.63
  12  -3 -14   18.64    9.17
  12   3 -14   21.99    8.85
 -12  -3  14    9.36    6.14
 -12   3  15    0.00    4.37
  12  -3 -15    2.46    6.10
  12   3 -15    2.24    5.57
 -12  -3  15    0.45    4.81
 -12   3  16    2.94    4.54
  12  -3 -16   -0.00    5.81
  12   3 -16    0.79    4.74
 -12  -3  16   -0.00    4.44
 -12   3  17   -0.00    4.36
  12  -3 -17    1.25    4.88
  12   3 -17    3.17    5.36
 -12  -3  17   -0.00    4.64
 -12   3  18    3.90    6.17
  12  -3 -18   -0.00    4.88
  12   3 -18    8.49    6.70
 -12  -3  18   -0.00    4.09
 -12   3  19    8.25    6.81
  12  -3 -19    5.94    6.15
  12   3 -19    0.00    5.92
 -12  -3  19    6.31    5.75
 -12   3  20    1.09    4.79
  12  -3 -20    5.77    5.17
  12   3 -20    3.88    5.11
 -12  -3  20    2.71    5.16
 -12   3  21   -0.00    5.34
  12   3 -21   -0.00    4.58
 -12  -3  21   -0.00    3.84
 -12   3  22   -0.00    4.98
  12   3 -22   -0.00    4.97
 -12  -3  22    2.00    4.84
 -12   3  23    4.84    5.65
  12   3 -23   -0.00    5.73
 -12  -3  23    4.37    6.08
 -12   3  24   23.14    9.04
  12   3 -24    4.38    6.32
 -12  -3  24    8.41    7.33
 -12   3  25   -0.00    6.83
  12   3 -25    0.00    5.06
 -12  -3  25    1.80    4.81
 -12   3  26   -0.00    5.12
  12   3 -26    4.09    6.61
 -12  -3  26    0.00    4.55
  12   3 -27    4.09    6.73
 -12  -3  27   -0.00    5.45
  12   3 -28   -0.00    7.07
 -12  -3  28    4.68    6.72
  12   3 -29    1.07    6.82
  12   3 -30   -0.00    7.02
  12  -4  -1   14.27    7.41
  12  -4  -1    2.75    5.24
  12   4  -1    1.77    4.00
  12  -4  -2   13.94    7.31
  12  -4  -2    5.82    6.85
  12   4  -2    1.04    4.17
  12  -4  -3    1.38    5.08
  12  -4  -3    2.24    6.00
  12   4  -3    4.89    4.58
 -12   4   4    5.30    6.13
  12  -4  -4   -0.00    5.46
  12  -4  -4    0.00    6.13
  12   4  -4    1.92    3.73
 -12   4   5    8.91    6.19
  12  -4  -5   -0.00    4.15
  12  -4  -5   -0.00    6.47
  12   4  -5    5.40    5.04
 -12  -4   5   10.99    5.74
 -12   4   6   16.80    8.17
  12  -4  -6   33.11   10.23
  12  -4  -6   18.86    8.39
  12   4  -6   21.69    7.46
 -12  -4   6   23.93    8.24
 -12   4   7   18.13    8.20
  12  -4  -7   16.65    8.10
  12  -4  -7    5.05    4.78
  12   4  -7   13.37    6.43
 -12  -4   7    7.72    5.89
 -12   4   8    5.05    5.11
  12  -4  -8   -0.00    6.26
  12  -4  -8    6.14    6.40
  12   4  -8    2.57    5.47
 -12  -4   8    1.13    3.84
 -12   4   9   15.53    8.50
  12  -4  -9    2.65    4.24
  12  -4  -9    4.16    5.73
  12   4  -9    9.88    5.71
 -12  -4   9    0.77    4.35
 -12   4  10   15.37    8.11
  12  -4 -10   19.91    8.69
  12  -4 -10    9.76    6.21
  12   4 -10    5.73    6.73
 -12  -4  10    6.31    5.61
 -12   4  11   -0.00    3.29
  12  -4 -11    9.36    7.60
  12  -4 -11    0.00    6.07
  12   4 -11    5.80    5.06
 -12  -4  11    6.21    5.98
 -12   4  12    9.06    6.73
  12  -4 -12   22.25    8.78
  12   4 -12    8.91    6.37
 -12  -4  12    6.47    5.94
 -12   4  13    3.46    6.44
  12  -4 -13   -0.00    5.61
  12   4 -13    0.76    3.43
 -12  -4  13    0.93    3.97
 -12   4  14    0.00    4.67
  12  -4 -14   -0.00    5.13
  12   4 -14   -0.00    4.73
 -12  -4  14   -0.00    3.65
 -12   4  15    0.00    5.05
  12  -4 -15    2.18    5.65
  12   4 -15    5.05    6.29
 -12  -4  15   -0.00    3.08
 -12   4  16    5.01    5.21
  12  -4 -16    2.73    5.90
  12   4 -16    8.92    6.97
 -12  -4  16    3.84    5.20
 -12   4  17    9.26    7.31
  12  -4 -17   12.28    7.44
  12   4 -17    7.44    6.28
 -12  -4  17    6.04    4.65
 -12   4  18    5.39    5.33
  12   4 -18    3.80    6.96
 -12  -4  18    4.32    5.32
 -12   4  19   -0.00    4.59
  12   4 -19    2.60    4.93
 -12  -4  19    0.00    5.13
 -12   4  20   10.64    6.54
  12   4 -20    4.21    6.66
 -12  -4  20    3.91    6.30
 -12   4  21    2.17    5.62
  12   4 -21    5.87    7.35
 -12  -4  21    4.72    5.33
 -12   4  22    6.24    5.99
  12   4 -22    0.00    5.46
 -12  -4  22   13.37    7.59
 -12   4  23    0.00    6.46
  12   4 -23   -0.00    7.15
 -12  -4  23    0.00    5.49
 -12   4  24   -0.00    5.78
  12   4 -24    3.85    6.54
 -12  -4  24    0.00    4.82
 -12   4  25   -0.00    5.69
  12   4 -25    8.34    7.49
 -12  -4  25   -0.00    4.27
 -12   4  26    0.00    6.82
  12   4 -26    8.52    7.47
 -12  -4  26    2.92    6.21
  12   4 -27    7.29    7.55
 -12  -4  27    0.08    5.20
  12   4 -28    0.44    5.70
 -12  -4  28   -0.00    4.62
  12   4 -29   -0.00    5.41
  12   4 -30   -0.00    6.48
  12   4 -31    2.20    5.13
  12  -5  -1    0.28    5.69
  12  -5  -1   -0.00    5.77
  12   5  -1    4.27    4.83
  12  -5  -2    7.63    6.63
  12  -5  -2    8.08    6.91
  12   5  -2    1.00    4.44
  12  -5  -3   18.82    8.27
  12  -5  -3    6.97    7.35
  12   5  -3   -0.00    4.71
  12  -5  -4   14.40    7.63
  12  -5  -4    3.76    5.28
  12   5  -4   15.04    6.09
 -12   5   5    1.24    3.97
  12  -5  -5    0.00    5.50
  12  -5  -5   10.81    7.42
  12   5  -5    0.00    4.72
 -12   5   6   -0.00    4.08
  12  -5  -6    3.16    5.45
  12  -5  -6   -0.00    5.83
  12   5  -6    1.35    4.23
 -12   5   7    2.45    4.67
  12  -5  -7    5.26    6.54
  12  -5  -7    1.64    5.84
  12   5  -7    0.00    5.54
 -12   5   8   16.35    7.90
  12  -5  -8   26.70    8.71
  12  -5  -8   12.89    7.53
  12   5  -8    5.71    5.04
 -12   5   9   12.59    7.67
  12  -5  -9    1.70    5.69
  12  -5  -9    7.42    7.77
  12   5  -9    3.57    4.26
 -12   5  10   12.81    7.42
  12  -5 -10    7.90    6.56
  12  -5 -10   13.83    7.99
  12   5 -10   10.45    6.20
 -12  -5  10   12.23    6.29
 -12   5  11   -0.00    5.23
  12  -5 -11    0.73    5.34
  12  -5 -11    1.97    4.24
  12   5 -11    0.02    4.46
 -12  -5  11    3.16    4.49
 -12   5  12    5.53    7.06
  12  -5 -12    0.00    6.06
  12  -5 -12   -0.00    5.02
  12   5 -12   -0.00    5.05
 -12  -5  12   -0.00    3.87
 -12   5  13    9.03    6.32
  12  -5 -13   19.90    9.93
  12   5 -13    8.09    6.08
 -12  -5  13   14.87    6.97
 -12   5  14    9.33    7.47
  12  -5 -14    0.00    6.23
  12   5 -14    8.75    6.19
 -12  -5  14    7.49    5.72
  12   5 -15   -0.00    4.87
 -12  -5  15   -0.00    4.24
 -12   5  16   -0.00    5.05
  12   5 -16    8.12    5.40
 -12  -5  16    2.31    4.73
 -12   5  17    4.00    5.34
  12   5 -17    1.84    4.28
 -12  -5  17   -0.00    3.94
 -12   5  18    9.64    6.95
  12   5 -18   10.32    7.38
 -12  -5  18    2.61    4.90
 -12   5  19   -0.00    5.40
  12   5 -19   12.27    7.80
 -12  -5  19    4.71    5.51
 -12   5  20    6.08    5.78
  12   5 -20    0.43    5.51
 -12  -5  20    0.67    3.23
 -12   5  21    0.00    3.53
  12   5 -21   -0.00    5.52
 -12  -5  21    0.00    5.03
 -12   5  22   -0.00    4.16
  12   5 -22    0.55    5.33
 -12  -5  22   -0.00    4.58
 -12   5  23    2.58    4.63
  12   5 -23   -0.00    5.06
 -12  -5  23    3.38    5.24
 -12   5  24    0.00    5.01
  12   5 -24    0.00    4.96
 -12  -5  24    3.75    5.63
 -12   5  25    3.57    5.83
  12   5 -25    3.65    6.06
 -12  -5  25    4.16    6.22
  12   5 -26   -0.00    4.86
 -12  -5  26   -0.00    4.50
  12   5 -27    3.55    6.63
 -12  -5  27    1.33    4.41
  12   5 -28   -0.00    4.90
 -12  -5  28    4.50    5.34
  12   5 -29    6.68    6.88
  12  -6  -1   26.78    9.48
  12   6  -1   23.96    7.49
  12  -6  -2   13.28    7.48
  12  -6  -2    1.76    5.15
  12   6  -2    8.74    5.43
  12  -6  -3    9.73    6.35
  12  -6  -3    2.37    4.89
  12   6  -3   -0.00    4.08
  12  -6  -4    1.02    4.74
  12  -6  -4    2.33    6.68
  12   6  -4   -0.00    3.79
  12  -6  -5   26.05    9.87
  12  -6  -5   24.38    9.96
  12   6  -5   20.15    7.55
 -12   6   6   10.99    6.73
  12  -6  -6   23.24   10.26
  12  -6  -6    7.44    7.73
  12   6  -6   10.16    5.49
 -12   6   7   23.90    9.72
  12  -6  -7   13.76    8.06
  12  -6  -7    2.77    6.38
  12   6  -7    2.40    4.06
 -12   6   8   11.90    6.99
  12  -6  -8    2.22    6.06
  12  -6  -8    4.48    7.02
  12   6  -8    1.71    4.54
 -12   6   9    1.74    4.68
  12  -6  -9   -0.00    5.57
  12  -6  -9    5.35    6.37
  12   6  -9    5.21    4.36
 -12   6  10   14.15    7.71
  12  -6 -10    1.80    4.79
  12  -6 -10    5.64    6.74
  12   6 -10    2.06    3.94
 -12   6  11   31.73   10.63
  12  -6 -11   53.19   12.54
  12  -6 -11   23.00   10.13
  12   6 -11   12.64    7.12
 -12   6  12    6.93    6.30
  12  -6 -12    5.57    5.27
  12   6 -12   10.51    6.36
 -12   6  13   -0.00    4.89
  12  -6 -13    2.57    5.00
  12   6 -13    2.18    3.69
 -12   6  14    0.00    4.26
  12  -6 -14   -0.00    5.44
  12   6 -14    0.66    4.50
 -12   6  15    6.34    6.80
  12   6 -15   -0.00    5.60
 -12   6  16   11.27    8.60
  12   6 -16    2.58    5.35
 -12  -6  16    6.89    5.33
 -12   6  17   -0.00    4.67
  12   6 -17    6.50    5.33
 -12  -6  17    2.10    3.59
 -12   6  18   13.41    8.62
  12   6 -18    0.00    5.57
 -12  -6  18    2.60    4.32
 -12   6  19    1.58    4.81
  12   6 -19   -0.00    5.70
 -12  -6  19   -0.00    4.26
 -12   6  20    4.37    6.58
  12   6 -20   -0.00    5.04
 -12  -6  20    1.17    4.97
 -12   6  21    7.96    6.91
  12   6 -21    0.38    5.17
 -12  -6  21    3.14    5.26
 -12   6  22    0.00    5.48
  12   6 -22   -0.00    5.69
 -12  -6  22    1.61    5.33
 -12   6  23   -0.00    5.08
  12   6 -23   -0.00    5.90
 -12  -6  23   -0.00    4.51
  12   6 -24    3.26    6.66
 -12  -6  24    7.88    6.29
  12   6 -25    2.47    6.92
 -12  -6  25    8.37    6.80
  12   6 -26    6.14    7.12
 -12  -6  26    2.08    3.87
  12   6 -27    5.96    5.59
 -12  -6  27    1.54    5.34
 -12  -6  28    4.38    6.05
  12  -7  -1   16.60    8.12
  12   7  -1    4.09    4.28
  12  -7  -2   10.00    6.41
  12   7  -2    1.78    4.20
  12  -7  -3   10.29    6.92
  12  -7  -3    4.35    6.46
  12   7  -3    4.70    5.15
  12  -7  -4    4.04    6.22
  12  -7  -4    1.51    6.14
  12   7  -4   -0.00    3.77
  12  -7  -5   -0.00    5.21
  12  -7  -5    0.00    6.35
  12   7  -5    3.37    4.01
  12  -7  -6   -0.00    5.07
  12  -7  -6    0.00    5.41
  12   7  -6    3.23    4.20
  12  -7  -7   -0.00    5.45
  12   7  -7    1.45    3.80
 -12   7   8    6.26    6.68
  12  -7  -8    3.95    5.99
  12   7  -8    0.90    3.82
 -12   7   9   26.98   10.00
  12  -7  -9   19.79    9.66
  12   7  -9   17.98    7.03
 -12   7  10    4.84    5.49
  12  -7 -10    7.14    7.00
  12   7 -10    8.85    6.24
 -12   7  11   -0.00    5.76
  12  -7 -11    1.27    4.86
  12   7 -11    0.00    4.09
 -12   7  12    4.08    4.91
  12  -7 -12    4.14    6.37
  12   7 -12    0.00    4.63
 -12   7  13    9.34    7.73
  12  -7 -13    7.27    6.25
  12   7 -13    3.69    5.78
 -12   7  14    8.99    6.52
  12  -7 -14    0.19    3.92
  12   7 -14    7.91    6.46
 -12   7  15    6.07    6.59
  12  -7 -15    5.57    6.00
  12   7 -15   -0.00    5.03
 -12   7  16   -0.00    5.90
  12  -7 -16   -0.00    5.85
  12   7 -16    4.02    6.52
 -12   7  17    4.32    5.63
  12   7 -17   -0.00    5.35
 -12   7  18   -0.00    4.38
  12   7 -18   -0.00    5.17
 -12   7  19    9.73    8.07
  12   7 -19   11.57    6.98
 -12   7  20   -0.00    5.33
  12   7 -20   -0.00    6.44
 -12   7  21   -0.00    5.95
  12   7 -21    0.00    4.66
 -12   7  22   -0.00    4.80
  12   7 -22    0.00    4.78
  12   7 -23    3.79    6.20
 -12  -7  23    6.60    5.81
  12   7 -24   -0.00    4.86
 -12  -7  24    5.78    5.53
 -12  -7  25    0.87    5.02
 -12  -7  26    0.00    5.61
 -12  -7  27    7.23    6.36
 -12  -7  28   -0.00    4.28
  12  -8  -1   16.21    7.76
  12   8  -1   12.39    5.60
  12  -8  -2   -0.00    5.34
  12   8  -2    0.00    3.82
  12  -8  -3    2.58    4.76
  12   8  -3    4.10    3.99
  12  -8  -4   -0.00    5.02
  12   8  -4   -0.00    3.12
  12  -8  -5    9.47    6.94
  12   8  -5   22.91    7.36
  12  -8  -6    2.42    4.52
  12   8  -6    2.72    3.49
  12  -8  -7   21.09    8.95
  12   8  -7   10.82    5.92
  12  -8  -8   -0.00    4.25
  12   8  -8   -0.00    3.20
 -12   8   9    6.93    6.09
  12  -8  -9    8.55    6.72
  12   8  -9    1.62    3.13
 -12   8  10   -0.00    5.76
  12  -8 -10    0.00    5.85
  12   8 -10    0.00    4.12
 -12   8  11    1.64    4.95
  12  -8 -11    0.00    4.73
  12   8 -11    8.91    5.79
 -12   8  12    1.45    6.29
  12  -8 -12    2.58    5.05
  12   8 -12   -0.00    4.26
 -12   8  13    1.99    5.59
  12  -8 -13    0.00    6.10
  12   8 -13    0.00    4.63
 -12   8  14   -0.00    5.37
  12  -8 -14    7.95    5.67
  12   8 -14    0.00    4.92
 -12   8  15    0.00    5.44
  12  -8 -15    3.57    5.22
  12   8 -15    6.23    6.05
 -12   8  16    3.30    5.05
  12  -8 -16    4.39    5.04
  12   8 -16   -0.00    5.21
 -12   8  17    0.00    5.46
  12  -8 -17    2.94    5.86
  12   8 -17    6.96    6.67
 -12   8  18   -0.00    5.82
  12  -8 -18    1.72    4.69
  12   8 -18    0.00    5.09
 -12   8  19    3.58    7.01
  12   8 -19    4.43    6.13
 -12   8  20    0.00    6.44
  12   8 -20    1.39    4.62
  12   8 -21    5.61    6.30
  12  -9  -1   -0.00    3.94
  12   9  -1   -0.00    3.41
  12  -9  -2    6.75    7.36
  12   9  -2    1.02    3.50
  12  -9  -3   16.63    9.00
  12   9  -3    1.97    4.30
  12  -9  -4    0.00    5.70
  12   9  -4    6.53    4.75
  12  -9  -5   -0.00    5.74
  12   9  -5   -0.00    4.68
  12  -9  -6    5.59    5.45
  12   9  -6    4.73    4.65
  12  -9  -7   -0.00    6.04
  12   9  -7    8.00    4.67
  12  -9  -8    6.51    6.49
  12   9  -8   -0.00    3.78
  12  -9  -9   14.23    7.08
  12   9  -9    8.65    5.85
  12  -9 -10   -0.00    5.97
  12   9 -10   -0.00    3.63
 -12   9  11    3.23    4.79
  12  -9 -11    0.73    6.01
  12   9 -11    2.09    5.20
 -12   9  12    2.08    5.53
  12  -9 -12    0.00    6.19
  12   9 -12    0.13    4.16
 -12   9  13    0.93    6.36
  12  -9 -13    6.46    6.12
  12   9 -13    5.83    5.60
 -12   9  14    3.81    6.41
  12  -9 -14    5.03    6.14
  12   9 -14   -0.00    4.36
 -12   9  15    4.77    6.27
  12  -9 -15    7.84    6.10
  12   9 -15    0.18    4.13
 -12   9  16    0.00    5.08
  12  -9 -16    2.01    5.77
  12   9 -16   -0.00    4.73
 -12   9  17    0.03    7.21
  12  -9 -17    1.21    5.58
  12   9 -17   -0.00    4.01
 -12   9  18    4.04    6.72
  12  -9 -18   -0.00    5.55
  12   9 -18   -0.00    4.38
  12 -10  -1   -0.00    4.28
  12  10  -1    3.27    3.93
  12 -10  -2   -0.00    4.64
  12  10  -2   -0.00    3.50
  12 -10  -3   12.68    8.43
  12  10  -3    1.33    4.08
  12 -10  -4   -0.00    4.45
  12  10  -4    3.33    3.98
  12 -10  -5    0.44    4.61
  12  10  -5   -0.00    4.25
  12 -10  -6    1.64    5.87
  12  10  -6   -0.00    3.90
  12 -10  -7    3.58    5.25
  12  10  -7    5.24    4.52
  12 -10  -8    4.11    6.27
  12  10  -8   -0.00    4.18
  12 -10  -9    0.00    4.05
  12  10  -9    5.21    5.02
  12 -10 -10   -0.00    4.98
  12  10 -10   -0.00    4.76
  12 -10 -11    6.64    6.97
  12  10 -11    5.87    5.55
 -12  10  12   -0.00    4.15
  12 -10 -12    1.26    4.49
  12  10 -12   -0.00    4.22
 -12  10  13   -0.00    4.98
  12 -10 -13   -0.00    4.24
  12  10 -13   -0.00    5.02
 -12  10  14    3.18    5.81
  12 -10 -14   -0.00    6.36
  12  10 -14    8.90    5.91
 -12  10  15    3.72    4.17
  12 -10 -15    5.93    5.91
  12  10 -15    5.20    5.67
  12 -11  -1   -0.00    3.85
  12  11  -1   -0.00    2.97
  12 -11  -2   -0.00    4.55
  12  11  -2    0.00    3.18
  12 -11  -3    2.27    4.64
  12  11  -3    6.83    4.60
  12 -11  -4   -0.00    4.77
  12  11  -4    1.30    3.90
  12 -11  -5    1.44    6.00
  12  11  -5    0.00    3.29
  12 -11  -6    0.00    6.16
  12  11  -6   -0.00    4.20
  12 -11  -7    0.00    4.23
  12  11  -7    0.28    4.06
  12 -11  -8    3.06    5.91
  12  11  -8    0.48    4.34
  12 -11  -9    0.00    4.27
  12  11  -9    0.98    4.61
  12 -11 -10    2.56    5.22
  12  11 -10   -0.00    4.20
  12 -11 -11   -0.00    5.50
  12  11 -11   -0.00    3.99
  12  12  -1    6.56    4.38
  12  12  -2    0.00    3.72
  12  12  -3    1.15    3.82
  12  12  -4    1.68    4.10
  12  12  -5    3.62    4.35
  12  12  -6    3.65    4.49
  12  13  -1   -0.00    3.18
 -11   0   1   87.72   16.24
  11   0  -1   93.63   16.29
  11   0  -1   89.13   16.30
 -11   0   2    0.97    4.80
  11   0  -2    2.27    4.09
  11   0  -2    1.86    4.72
 -11   0   3   21.43    8.07
  11   0  -3   26.19    8.68
  11   0  -3   42.26   10.19
 -11   0   4   -0.00    4.42
  11   0  -4    2.96    3.89
  11   0  -4    0.06    4.30
 -11   0   5   96.34   16.76
  11   0  -5  108.01   16.76
  11   0  -5   65.48   14.85
 -11   0   6    0.00    4.33
  11   0  -6    1.12    4.56
 -11   0   7   -0.00    4.26
  11   0  -7   -0.00    4.33
 -11   0   8    1.93    4.88
  11   0  -8    0.65    4.57
 -11   0   9   32.65    9.77
  11   0  -9   16.36    8.02
 -11   0  10   -0.00    5.26
  11   0 -10   -0.00    4.54
 -11   0  11   17.20    8.15
  11   0 -11   27.07    9.07
 -11   0  12    0.00    5.37
  11   0 -12    0.13    4.93
 -11   0  13    2.10    5.12
  11   0 -13    1.71    4.70
 -11   0  14    1.32    4.56
  11   0 -14   -0.00    5.65
 -11   0  15   24.39    8.79
  11   0 -15    2.22    5.79
 -11   0  16    2.83    5.02
  11   0 -16    3.30    6.81
 -11   0  17    7.55    6.31
  11   0 -17    5.38    5.94
 -11   0  18   -0.00    4.42
  11   0 -18    0.00    5.20
 -11   0  19    2.36    5.13
  11   0 -19    9.61    7.23
 -11   0  20   -0.00    4.40
  11   0 -20   -0.00    5.91
 -11   0  21   27.55    9.52
  11   0 -21   10.66    8.60
 -11   0  22   -0.00    5.56
  11   0 -22    1.25    6.08
 -11   0  23    1.05    5.26
  11   0 -23   -0.00    5.02
 -11   0  24    0.70    5.88
  11   0 -24    3.72    6.00
 -11   0  25    7.81    7.11
  11   0 -25    1.91    5.73
 -11   0  26   -0.00    5.06
  11   0 -26    0.02    4.38
 -11   0  27   12.17    7.00
 -11   0  28   -0.00    5.21
 -11   0  29    0.00    5.11
 -11   0  30    0.88    5.16
 -11   1   1   73.99   14.29
  11  -1  -1   86.28   15.11
  11  -1  -1   35.08   11.95
  11   1  -1   75.29   14.10
 -11   1   2   -0.00    3.77
  11  -1  -2    2.57    4.89
  11  -1  -2    0.00    3.71
  11   1  -2    1.05    4.24
 -11   1   3   55.06   11.67
  11  -1  -3   40.97   10.47
  11  -1  -3   28.25    9.89
  11   1  -3   51.92   10.93
  11   1  -3   33.87    9.91
 -11  -1   3   38.39   10.29
 -11   1   4    3.01    4.65
  11  -1  -4    1.52    4.42
  11  -1  -4   -0.00    3.97
  11   1  -4    2.10    4.15
  11   1  -4    0.76    4.76
 -11  -1   4   -0.00    3.50
 -11   1   5    0.00    5.61
  11  -1  -5    0.00    4.38
  11  -1  -5    0.00    4.48
  11   1  -5    2.04    4.34
 -11  -1   5    3.23    4.44
 -11   1   6    2.41    4.95
  11  -1  -6    0.00    4.55
  11  -1  -6    1.03    5.63
  11   1  -6    6.25    5.82
 -11  -1   6    2.07    4.15
 -11   1   7   44.82   11.25
  11  -1  -7   43.38   10.91
  11   1  -7   44.13   11.09
 -11  -1   7   18.46    8.10
 -11   1   8    0.52    4.32
  11  -1  -8   -0.00    4.90
  11   1  -8    2.52    4.46
 -11  -1   8    0.00    4.31
 -11   1   9   13.71    7.21
  11  -1  -9   11.50    7.65
  11   1  -9   11.57    6.55
 -11  -1   9   22.31    8.34
 -11   1  10    2.34    4.39
  11  -1 -10    8.22    6.35
  11   1 -10    0.37    4.18
 -11  -1  10    1.88    4.51
 -11   1  11   -0.00    4.84
  11  -1 -11    5.09    5.86
  11   1 -11    0.00    4.36
 -11  -1  11    8.22    6.46
 -11   1  12    0.00    4.57
  11  -1 -12    3.70    5.65
  11   1 -12    2.22    4.57
 -11  -1  12    0.00    4.05
 -11   1  13   26.91    9.25
  11  -1 -13   28.95    9.90
  11   1 -13   36.08   10.19
 -11  -1  13   32.58    9.93
 -11   1  14   -0.00    4.22
  11  -1 -14   -0.00    4.76
  11   1 -14   -0.00    5.39
 -11  -1  14    1.15    4.69
 -11   1  15    0.00    5.43
  11  -1 -15    4.02    5.28
  11   1 -15    0.00    4.51
 -11  -1  15   -0.00    4.62
 -11   1  16   -0.00    5.38
  11  -1 -16    2.52    4.71
  11   1 -16    1.90    4.70
 -11  -1  16   -0.00    3.86
 -11   1  17   12.78    7.80
  11  -1 -17   18.74    9.29
  11   1 -17    7.38    6.62
 -11  -1  17    4.74    5.19
 -11   1  18    0.15    4.82
  11  -1 -18   -0.00    5.02
  11   1 -18    0.00    4.93
 -11  -1  18    0.68    5.13
 -11   1  19    3.39    5.94
  11  -1 -19    4.07    6.16
  11   1 -19    0.10    3.83
 -11  -1  19    2.55    4.79
 -11   1  20   -0.00    4.03
  11  -1 -20   -0.00    5.35
  11   1 -20    1.63    4.77
 -11  -1  20   -0.00    4.77
 -11   1  21   -0.00    6.09
  11  -1 -21    0.29    5.34
  11   1 -21    2.87    5.79
 -11  -1  21   -0.00    3.79
 -11   1  22    6.76    5.37
  11  -1 -22    2.25    5.72
  11   1 -22    4.59    6.40
 -11  -1  22   -0.00    3.91
 -11   1  23   36.91   10.58
  11  -1 -23   14.49    8.91
  11   1 -23    9.35    6.88
 -11  -1  23   33.32    9.90
 -11   1  24    5.75    5.92
  11  -1 -24    0.00    6.33
  11   1 -24    0.00    5.68
 -11  -1  24    0.57    5.14
 -11   1  25    6.88    6.42
  11  -1 -25    6.51    6.30
  11   1 -25   11.59    7.34
 -11  -1  25    3.71    5.68
 -11   1  26    8.95    7.24
  11   1 -26    0.39    5.18
 -11  -1  26    0.00    5.58
 -11   1  27   15.55    8.23
  11   1 -27    6.68    6.41
 -11  -1  27    0.00    5.64
 -11   1  28    3.45    5.95
  11   1 -28   -0.00    5.07
 -11  -1  28   -0.00    4.80
 -11   1  29    4.39    5.51
 -11  -1  29   -0.00    4.81
 -11   1  30   -0.00    5.20
 -11  -1  30    0.00    5.77
  11  -2  -1   20.95    8.43
  11  -2  -1   10.18    7.21
  11   2  -1   15.98    6.47
 -11   2   2    1.03    5.53
  11  -2  -2   -0.00    4.22
  11  -2  -2    2.02    4.81
  11   2  -2   -0.00    3.98
 -11   2   3    3.50    5.33
  11  -2  -3    1.82    5.28
  11  -2  -3    7.88    6.27
  11   2  -3    2.51    5.33
 -11   2   4    3.47    5.48
  11  -2  -4    6.70    5.94
  11  -2  -4    3.32    4.73
  11   2  -4    5.88    5.44
 -11   2   5   63.65   13.48
  11  -2  -5   57.39   12.63
  11  -2  -5   37.35   11.12
  11   2  -5   62.12   12.78
 -11   2   6   16.31    7.32
  11  -2  -6   20.98    7.72
  11  -2  -6   21.15    8.03
  11   2  -6   10.33    6.12
 -11  -2   6   14.92    6.61
 -11   2   7    5.82    5.69
  11  -2  -7   18.87    6.99
  11  -2  -7    1.94    5.04
  11   2  -7    4.46    4.94
 -11  -2   7   13.47    6.47
 -11   2   8   22.71    8.40
  11  -2  -8    4.76    5.55
  11   2  -8    3.36    5.23
 -11  -2   8   15.75    6.65
 -11   2   9   22.61    8.61
  11  -2  -9   19.59    8.35
  11   2  -9   40.78   10.22
 -11  -2   9   37.60    9.82
 -11   2  10    2.80    4.59
  11  -2 -10    1.09    4.57
  11   2 -10    1.52    5.52
 -11  -2  10    3.02    4.58
 -11   2  11   20.17    7.67
  11  -2 -11    5.77    5.78
  11   2 -11    6.60    5.99
 -11  -2  11   -0.00    4.67
 -11   2  12   -0.00    5.64
  11  -2 -12    3.77    4.68
  11   2 -12    4.08    5.83
 -11  -2  12   -0.00    3.74
 -11   2  13   -0.00    4.09
  11  -2 -13   -0.00    5.58
  11   2 -13    2.88    5.69
 -11  -2  13   -0.00    5.26
 -11   2  14    0.00    4.30
  11  -2 -14    0.48    4.40
  11   2 -14    6.56    5.20
 -11  -2  14    0.00    4.75
 -11   2  15   33.93    9.68
  11  -2 -15   16.50    8.56
  11   2 -15    9.11    6.85
 -11  -2  15   19.41    7.88
 -11   2  16    8.44    6.28
  11  -2 -16    0.00    5.90
  11   2 -16    2.39    3.77
 -11  -2  16    7.64    5.57
 -11   2  17    4.29    6.20
  11  -2 -17    0.93    5.87
  11   2 -17    0.18    4.57
 -11  -2  17    4.37    6.84
 -11   2  18    9.24    5.81
  11  -2 -18    1.65    6.05
  11   2 -18   -0.00    3.85
 -11  -2  18    1.21    5.18
 -11   2  19    9.51    6.77
  11  -2 -19   -0.00    6.10
  11   2 -19    1.14    5.51
 -11  -2  19    8.82    6.56
 -11   2  20   -0.00    3.17
  11  -2 -20   19.36    9.16
  11   2 -20    3.49    6.12
 -11  -2  20    0.00    4.17
 -11   2  21   17.13    8.45
  11  -2 -21   16.14    9.51
  11   2 -21   17.97    8.71
 -11  -2  21   14.22    7.24
 -11   2  22   -0.00    4.44
  11  -2 -22    2.95    7.07
  11   2 -22    6.96    6.82
 -11  -2  22    2.27    4.78
 -11   2  23   -0.00    3.62
  11  -2 -23   -0.00    6.04
  11   2 -23    0.83    5.75
 -11  -2  23   -0.00    4.91
 -11   2  24    4.64    4.23
  11   2 -24    3.18    6.71
 -11  -2  24   -0.00    5.36
 -11   2  25   20.36    8.36
  11   2 -25    5.83    7.00
 -11  -2  25    5.86    6.60
 -11   2  26    2.62    4.57
  11   2 -26   -0.00    5.05
 -11  -2  26   -0.00    5.21
 -11   2  27   16.76    8.60
  11   2 -27    0.00    5.60
 -11  -2  27    3.32    5.60
 -11   2  28    0.00    4.62
  11   2 -28    4.68    8.56
 -11  -2  28    6.63    6.24
 -11   2  29    2.55    4.83
  11   2 -29    0.02    5.82
 -11  -2  29    0.29    4.77
 -11   2  30    3.37    5.39
 -11  -2  30    4.16    6.34
  11  -3  -1    0.00    3.98
  11  -3  -1    8.14    7.12
  11   3  -1    9.99    5.05
  11   3  -1    4.04    4.42
 -11  -3   1    6.35    5.09
  11  -3  -2   15.54    7.09
  11  -3  -2   18.61    8.68
  11   3  -2   17.23    6.18
  11   3  -2   11.00    5.19
 -11  -3   2   19.93    7.54
 -11   3   3   44.95   11.35
  11  -3  -3   57.71   12.65
  11  -3  -3   22.99    9.58
  11   3  -3   58.96   11.33
 -11   3   4    7.06    6.39
  11  -3  -4    0.55    3.65
  11  -3  -4   -0.00    4.34
  11   3  -4    4.90    5.06
 -11   3   5    6.34    5.99
  11  -3  -5    0.20    3.98
  11  -3  -5   -0.00    4.89
  11   3  -5    0.00    4.48
 -11   3   6    9.58    6.70
  11  -3  -6   10.18    6.56
  11  -3  -6   15.30    7.64
  11   3  -6    4.03    5.01
 -11   3   7   43.68   11.25
  11  -3  -7   54.34   11.96
  11  -3  -7    8.11    7.24
  11   3  -7   27.05    8.68
 -11  -3   7   45.12   10.48
 -11   3   8   12.56    6.64
  11  -3  -8   15.12    8.12
  11  -3  -8    2.40    5.59
  11   3  -8    7.16    4.94
 -11  -3   8   -0.00    4.25
 -11   3   9   19.22    7.85
  11  -3  -9    2.27    5.85
  11   3  -9    2.11    5.31
 -11  -3   9    3.68    5.88
 -11   3  10   -0.00    4.77
  11  -3 -10    2.58    5.34
  11   3 -10    6.23    5.40
 -11  -3  10    6.79    5.35
 -11   3  11    8.69    6.50
  11  -3 -11    5.72    6.91
  11   3 -11    1.34    4.89
 -11  -3  11    4.93    5.56
 -11   3  12    9.41    6.13
  11  -3 -12    8.58    7.05
  11   3 -12    6.24    6.46
 -11  -3  12    6.70    5.77
 -11   3  13   10.77    7.50
  11  -3 -13    9.28    6.98
  11   3 -13   10.36    6.50
 -11  -3  13    3.19    5.42
 -11   3  14   -0.00    3.51
  11  -3 -14   -0.00    4.96
  11   3 -14   -0.00    4.72
 -11  -3  14    0.00    4.19
 -11   3  15   -0.00    4.45
  11  -3 -15    2.60    5.56
  11   3 -15    1.57    4.13
 -11  -3  15   -0.00    3.72
 -11   3  16    5.81    5.71
  11  -3 -16   -0.00    4.79
  11   3 -16   -0.00    4.67
 -11  -3  16    4.17    4.95
 -11   3  17   -0.00    5.49
  11  -3 -17    6.31    6.42
  11   3 -17    3.19    5.35
 -11  -3  17    4.92    5.33
 -11   3  18    3.77    5.81
  11  -3 -18   -0.00    4.97
  11   3 -18    7.01    6.30
 -11  -3  18    0.00    4.53
 -11   3  19    7.02    5.69
  11  -3 -19    1.48    5.84
  11   3 -19    7.25    6.50
 -11  -3  19   13.77    7.38
 -11   3  20    0.25    4.69
  11  -3 -20    0.25    6.22
  11   3 -20    1.87    5.33
 -11  -3  20   10.30    6.29
 -11   3  21    4.79    6.00
  11  -3 -21    0.00    5.85
  11   3 -21   -0.00    5.91
 -11  -3  21    3.11    4.72
 -11   3  22    0.12    3.85
  11   3 -22    6.15    6.27
 -11  -3  22    0.00    4.56
 -11   3  23   12.92    7.22
  11   3 -23    6.63    7.07
 -11  -3  23   14.11    6.90
 -11   3  24    0.00    5.71
  11   3 -24   -0.00    5.96
 -11  -3  24   -0.00    5.34
 -11   3  25   -0.00    4.82
  11   3 -25   -0.00    4.86
 -11  -3  25    0.00    5.05
 -11   3  26    4.98    5.57
  11   3 -26    0.00    4.74
 -11  -3  26    6.70    6.43
 -11   3  27   20.38    9.28
  11   3 -27   21.20   10.32
 -11  -3  27   11.98    7.65
 -11   3  28    5.66    6.79
  11   3 -28    8.15    7.40
 -11  -3  28    2.78    5.36
 -11   3  29   -0.00    4.35
  11   3 -29    2.45    6.86
 -11  -3  29   -0.00    5.05
  11   3 -30    2.90    6.42
 -11  -3  30   -0.00    5.02
  11  -4  -1   21.05    8.96
  11  -4  -1   14.81    8.67
  11   4  -1   32.22    8.27
  11   4  -1   19.03    7.05
 -11  -4   1   31.28    8.45
  11  -4  -2    1.78    4.13
  11  -4  -2   -0.00    4.30
  11   4  -2    4.97    4.00
  11   4  -2    2.05    3.59
 -11  -4   2    1.40    4.34
  11  -4  -3    4.41    5.76
  11  -4  -3    2.12    6.45
  11   4  -3    5.64    4.04
 -11  -4   3    1.58    3.55
 -11   4   4    3.40    4.92
  11  -4  -4    4.21    5.78
  11  -4  -4    0.00    4.91
  11   4  -4    2.68    3.94
 -11  -4   4   11.67    5.52
 -11   4   5   24.47   10.79
  11  -4  -5   46.26   11.42
  11  -4  -5   34.26   11.22
  11   4  -5   57.15   11.41
 -11   4   6   23.31    8.93
  11  -4  -6    4.93    4.67
  11  -4  -6    9.66    7.68
  11   4  -6    6.53    5.76
 -11   4   7    0.00    5.47
  11  -4  -7    6.12    6.15
  11  -4  -7    1.19    4.53
  11   4  -7    6.29    4.86
 -11   4   8    1.69    5.75
  11  -4  -8    2.89    4.60
  11  -4  -8    8.20    7.75
  11   4  -8   -0.00    4.54
 -11   4   9   51.10   12.68
  11  -4  -9   21.00    8.18
  11  -4  -9   25.18    9.62
  11   4  -9   24.24    8.24
 -11  -4   9   14.29    7.05
 -11   4  10    7.68    6.11
  11  -4 -10    7.05    7.29
  11   4 -10    0.00    4.88
 -11  -4  10    2.85    4.32
 -11   4  11   12.06    6.92
  11  -4 -11   24.68    9.29
  11   4 -11   11.05    6.24
 -11  -4  11   13.37    6.92
 -11   4  12   -0.00    5.88
  11  -4 -12   -0.00    3.25
  11   4 -12   -0.00    4.00
 -11  -4  12    1.70    4.23
 -11   4  13    7.22    6.84
  11  -4 -13    0.96    5.29
  11   4 -13    1.91    4.43
 -11  -4  13    3.98    5.08
 -11   4  14   15.94    7.00
  11  -4 -14    5.40    6.12
  11   4 -14    3.58    5.08
 -11  -4  14    4.53    5.30
 -11   4  15   18.06    7.78
  11  -4 -15    3.55    5.69
  11   4 -15   16.84    7.84
 -11  -4  15   17.36    7.44
 -11   4  16   -0.00    4.77
  11  -4 -16    5.95    5.91
  11   4 -16    9.83    6.78
 -11  -4  16    4.38    4.69
 -11   4  17    3.42    5.52
  11  -4 -17    0.93    4.00
  11   4 -17   -0.00    3.90
 -11  -4  17    3.43    5.23
 -11   4  18    4.57    5.95
  11  -4 -18    1.24    4.81
  11   4 -18   -0.00    5.16
 -11  -4  18   -0.00    3.73
 -11   4  19    3.17    5.33
  11   4 -19    0.00    5.14
 -11  -4  19    1.30    4.87
 -11   4  20    3.00    5.05
  11   4 -20    8.64    6.48
 -11  -4  20    4.10    5.87
 -11   4  21   10.80    6.88
  11   4 -21    0.00    5.18
 -11  -4  21    5.97    6.28
 -11   4  22    5.15    6.14
  11   4 -22    6.10    6.66
 -11  -4  22    6.45    6.46
 -11   4  23    0.36    4.29
  11   4 -23   -0.00    6.61
 -11  -4  23    1.26    5.06
 -11   4  24    2.73    5.42
  11   4 -24    0.00    6.56
 -11  -4  24    0.00    3.82
 -11   4  25    0.00    7.01
  11   4 -25    8.23    7.62
 -11  -4  25   11.86    6.74
 -11   4  26    0.00    6.00
  11   4 -26    2.82    7.13
 -11  -4  26    4.61    5.95
 -11   4  27    4.43    6.43
  11   4 -27   -0.00    6.24
 -11  -4  27    7.18    6.30
 -11   4  28   -0.00    5.30
  11   4 -28    5.63    6.13
 -11  -4  28   -0.00    5.00
  11   4 -29    0.00    4.73
 -11  -4  29    0.82    4.94
  11   4 -30    2.34    6.64
 -11  -4  30    2.24    5.13
  11   4 -31   -0.00    5.22
  11  -5  -1    9.85    6.05
  11  -5  -1    1.74    5.79
  11   5  -1    3.26    4.72
  11  -5  -2   40.61   10.56
  11  -5  -2   14.88    8.60
  11   5  -2   14.90    6.69
  11  -5  -3   32.01    9.74
  11  -5  -3   30.29   10.90
  11  -5  -4    0.00    4.37
  11  -5  -4    1.42    5.37
  11   5  -4   -0.00    4.23
 -11   5   5    4.18    5.49
  11  -5  -5    0.69    4.77
  11  -5  -5    0.55    5.75
  11   5  -5    0.30    3.73
 -11  -5   5    0.76    3.10
 -11   5   6   13.18    7.58
  11  -5  -6   19.80    7.46
  11  -5  -6    6.49    6.75
  11   5  -6   11.82    6.13
 -11   5   7   32.43    9.78
  11  -5  -7   19.55    8.51
  11  -5  -7   40.15   11.27
  11   5  -7    7.49    5.99
 -11   5   8    9.20    6.27
  11  -5  -8   17.25    7.66
  11  -5  -8    8.30    6.65
  11   5  -8    3.78    4.98
 -11   5   9   26.13    8.99
  11  -5  -9   39.37   10.84
  11  -5  -9    7.81    6.69
  11   5  -9   11.39    6.91
 -11  -5   9   15.03    6.30
 -11   5  10   -0.00    4.95
  11  -5 -10    2.35    5.31
  11  -5 -10    2.16    5.76
  11   5 -10   -0.00    4.07
 -11  -5  10   -0.00    3.52
 -11   5  11   -0.00    6.15
  11  -5 -11    7.66    6.39
  11  -5 -11   -0.00    6.96
  11   5 -11   -0.00    4.88
 -11  -5  11    0.96    4.48
 -11   5  12   21.05    8.66
  11  -5 -12   15.91    7.95
  11   5 -12   16.08    7.26
 -11  -5  12    4.83    4.67
 -11   5  13    3.02    6.29
  11  -5 -13    5.73    7.45
  11   5 -13    7.98    5.96
 -11  -5  13   16.51    7.47
 -11   5  14    4.27    5.54
  11  -5 -14    0.34    5.31
  11   5 -14    4.88    5.64
 -11  -5  14   -0.00    4.46
 -11   5  15   -0.00    5.99
  11  -5 -15   -0.00    4.74
  11   5 -15    0.22    4.20
 -11  -5  15   -0.00    4.30
 -11   5  16   -0.00    5.15
  11   5 -16    0.00    4.43
 -11  -5  16    2.43    3.98
 -11   5  17   10.55    6.95
  11   5 -17   -0.00    5.08
 -11  -5  17    4.61    5.58
 -11   5  18    8.07    6.33
  11   5 -18   14.86    7.43
 -11  -5  18    6.13    5.93
 -11   5  19   12.14    7.21
  11   5 -19    5.83    6.37
 -11  -5  19    0.45    4.24
 -11   5  20    0.00    5.00
  11   5 -20    0.02    4.81
 -11  -5  20   -0.00    4.47
 -11   5  21    0.60    4.67
  11   5 -21   -0.00    7.07
 -11  -5  21    0.76    3.54
 -11   5  22    0.00    5.74
  11   5 -22    1.60    6.67
 -11  -5  22    0.66    4.87
 -11   5  23   13.70    8.14
  11   5 -23    7.32    7.57
 -11  -5  23   13.09    7.43
 -11   5  24    0.75    5.84
  11   5 -24   -0.00    6.37
 -11  -5  24   -0.00    4.35
 -11   5  25    5.11    6.05
  11   5 -25    3.47    6.49
 -11  -5  25    1.61    4.69
 -11   5  26    0.62    6.62
  11   5 -26    0.24    5.85
 -11  -5  26   -0.00    5.12
 -11   5  27    0.00    5.86
  11   5 -27    1.86    6.01
 -11  -5  27    0.54    3.90
 -11   5  28   19.82    9.72
  11   5 -28    0.75    7.01
 -11  -5  28    2.22    4.97
  11   5 -29    4.40    6.28
 -11  -5  29   -0.00    5.41
  11   5 -30    4.27    6.11
 -11  -5  30    6.10    6.17
  11   5 -31    1.38    5.82
  11   5 -32   -0.00    6.93
  11  -6  -1   12.53    7.45
  11  -6  -1   13.95    8.77
  11   6  -1    2.65    4.76
  11  -6  -2   -0.00    4.87
  11  -6  -2    3.03    5.12
  11   6  -2    2.83    4.73
  11  -6  -3    0.53    4.24
  11  -6  -3    0.41    3.56
  11   6  -3    4.73    5.16
  11  -6  -4   19.89    8.86
  11  -6  -4   19.48    9.33
  11   6  -4   19.37    6.94
  11  -6  -5   11.36    6.47
  11  -6  -5   14.86    8.66
  11   6  -5   13.05    5.80
 -11   6   6   20.27    8.96
  11  -6  -6    9.77    7.41
  11  -6  -6    7.93    7.59
  11   6  -6   12.41    5.69
 -11   6   7   -0.00    5.49
  11  -6  -7   10.29    6.31
  11  -6  -7    7.95    7.59
  11   6  -7    2.01    3.78
 -11   6   8    0.52    5.24
  11  -6  -8   10.86    7.01
  11  -6  -8    6.32    6.44
  11   6  -8    2.48    4.86
 -11   6   9    5.01    6.34
  11  -6  -9    9.66    7.23
  11  -6  -9    2.03    5.59
  11   6  -9    6.53    5.40
 -11   6  10    5.50    6.37
  11  -6 -10   13.52    6.95
  11  -6 -10    5.41    6.79
  11   6 -10    7.09    5.15
 -11  -6  10    4.18    4.77
 -11   6  11    6.43    5.89
  11  -6 -11   12.80    7.05
  11  -6 -11    6.20    6.88
  11   6 -11    4.64    5.11
 -11  -6  11    5.25    5.15
 -11   6  12    2.64    5.20
  11  -6 -12    0.00    5.00
  11  -6 -12   11.75    7.46
  11   6 -12    0.00    3.94
 -11  -6  12    2.77    4.35
 -11   6  13    9.09    7.51
  11  -6 -13    3.54    4.44
  11   6 -13   -0.00    5.44
 -11  -6  13    4.31    5.16
 -11   6  14    0.00    5.90
  11   6 -14    3.39    5.60
 -11  -6  14   11.21    6.24
 -11   6  15    6.63    6.05
  11   6 -15    2.10    4.87
 -11  -6  15    8.02    5.84
 -11   6  16   14.59    8.12
  11   6 -16   11.04    6.20
 -11  -6  16    7.13    5.60
 -11   6  17   -0.00    5.96
  11   6 -17    4.85    5.92
 -11  -6  17    5.52    5.05
 -11   6  18   -0.00    5.14
  11   6 -18    0.00    5.66
 -11  -6  18    0.66    4.48
 -11   6  19    0.00    4.34
  11   6 -19    7.00    5.95
 -11  -6  19    9.35    6.31
 -11   6  20    4.06    5.79
  11   6 -20    5.95    6.89
 -11  -6  20    3.04    4.39
 -11   6  21    0.00    4.07
  11   6 -21    0.45    5.67
 -11  -6  21   -0.00    4.28
 -11   6  22    1.31    4.45
  11   6 -22   -0.00    4.58
 -11  -6  22    3.51    4.96
 -11   6  23    5.12    5.37
  11   6 -23    5.04    5.98
 -11  -6  23   -0.00    4.19
 -11   6  24    2.86    5.73
  11   6 -24   11.46    7.56
 -11  -6  24   -0.00    5.58
 -11   6  25    8.31    7.05
  11   6 -25    2.02    5.19
 -11  -6  25    1.32    5.08
 -11   6  26   17.10    9.06
  11   6 -26    2.62    6.62
 -11  -6  26    4.76    5.93
 -11   6  27    0.21    3.77
  11   6 -27    5.68    6.62
 -11  -6  27    7.90    5.88
  11   6 -28   -0.00    6.48
 -11  -6  28   -0.00    4.99
  11   6 -29   -0.00    4.83
 -11  -6  29   -0.00    6.14
  11   6 -30    3.75    5.87
 -11  -6  30    0.00    6.01
  11   6 -31    5.26    7.45
  11  -7  -1    3.40    5.33
  11   7  -1   12.00    5.82
  11  -7  -2   25.10    9.37
  11   7  -2   15.48    6.03
  11  -7  -3    0.46    3.76
  11  -7  -3   -0.00    5.76
  11   7  -3   -0.00    3.66
  11  -7  -4   10.18    7.05
  11  -7  -4   10.20    7.27
  11   7  -4   17.34    6.34
  11  -7  -5    3.81    5.77
  11  -7  -5    3.81    5.69
  11   7  -5    1.13    4.17
  11  -7  -6   12.30    7.40
  11  -7  -6   12.06    7.77
  11   7  -6   10.69    5.75
 -11   7   7   -0.00    4.58
  11  -7  -7    0.00    4.17
  11  -7  -7    0.00    4.14
  11   7  -7   -0.00    4.01
 -11   7   8   15.24    8.02
  11  -7  -8   34.21   11.37
  11  -7  -8    5.95    7.75
  11   7  -8   25.69    7.86
 -11   7   9   30.29    9.91
  11  -7  -9   16.06    7.24
  11   7  -9   15.16    6.74
 -11   7  10   -0.00    5.27
  11  -7 -10    2.34    4.87
  11   7 -10    2.96    4.09
 -11   7  11    5.72    6.33
  11  -7 -11    0.00    3.72
  11   7 -11    0.77    3.72
 -11   7  12   10.05    7.38
  11  -7 -12   22.20    7.92
  11   7 -12    7.69    6.41
 -11   7  13    3.71    6.24
  11  -7 -13    8.16    6.59
  11   7 -13   13.29    6.72
 -11   7  14    5.73    6.46
  11  -7 -14    0.00    5.05
  11   7 -14    4.99    5.17
 -11   7  15   -0.00    4.86
  11   7 -15    4.31    5.06
 -11   7  16    0.95    5.02
  11   7 -16    3.26    5.10
 -11  -7  16    3.89    4.13
 -11   7  17    4.65    6.15
  11   7 -17    2.85    5.55
 -11  -7  17    5.79    5.30
 -11   7  18    5.32    6.70
  11   7 -18    5.18    5.67
 -11  -7  18    2.95    5.68
 -11   7  19    0.00    4.99
  11   7 -19    5.35    5.49
 -11  -7  19    0.00    4.58
 -11   7  20   -0.00    4.74
  11   7 -20    0.49    5.72
 -11  -7  20    2.73    4.51
 -11   7  21    1.29    4.92
  11   7 -21    1.63    5.05
 -11  -7  21   -0.00    4.38
 -11   7  22   11.04    7.16
  11   7 -22    4.26    5.87
 -11  -7  22    2.19    5.54
 -11   7  23   -0.00    3.96
  11   7 -23   -0.00    5.76
 -11  -7  23    0.00    5.00
 -11   7  24   -0.00    5.34
  11   7 -24    3.10    5.24
 -11  -7  24   -0.00    4.56
 -11   7  25    0.75    5.25
  11   7 -25    1.56    4.95
 -11  -7  25    5.73    6.58
 -11   7  26    4.08    5.42
  11   7 -26    0.00    5.26
 -11  -7  26    2.67    5.57
  11   7 -27    9.24    7.28
 -11  -7  27   -0.00    5.80
  11   7 -28   -0.00    5.81
 -11  -7  28    1.40    6.35
  11   7 -29   10.55    8.92
 -11  -7  29    4.69    6.97
 -11  -7  30   10.91    7.92
  11  -8  -1    0.29    4.42
  11   8  -1    1.13    3.11
  11  -8  -2    7.23    7.67
  11   8  -2    6.55    4.34
  11  -8  -3    4.98    4.90
  11   8  -3    0.68    3.46
  11  -8  -4   18.56    8.83
  11   8  -4   32.89    8.06
  11  -8  -5   -0.00    4.98
  11   8  -5    1.49    3.92
  11  -8  -6   26.08    9.59
  11   8  -6   13.51    6.02
  11  -8  -7   -0.00    4.72
  11   8  -7    4.46    4.66
 -11   8   8    7.89    6.12
  11  -8  -8    1.18    4.26
  11   8  -8    3.66    4.03
 -11   8   9    0.00    5.99
  11  -8  -9    5.43    6.40
  11   8  -9   -0.00    4.82
 -11   8  10    2.32    5.20
  11  -8 -10   17.83    8.64
  11   8 -10    4.12    5.38
 -11   8  11   10.31    6.80
  11  -8 -11    5.41    6.22
  11   8 -11    2.56    4.88
 -11   8  12   -0.00    6.22
  11  -8 -12    0.78    4.20
  11   8 -12    0.00    4.60
 -11   8  13    3.05    5.09
  11  -8 -13   -0.00    5.26
  11   8 -13    2.98    4.54
 -11   8  14    0.00    5.26
  11  -8 -14   -0.00    5.52
  11   8 -14    3.31    5.00
 -11   8  15   14.01    8.79
  11  -8 -15    0.00    4.76
  11   8 -15    4.99    5.81
 -11   8  16    4.95    6.78
  11  -8 -16    2.85    4.93
  11   8 -16    0.00    4.58
 -11   8  17   -0.00    6.29
  11   8 -17   -0.00    5.06
 -11   8  18   -0.00    5.18
  11   8 -18   -0.00    6.41
 -11   8  19    6.70    5.98
  11   8 -19    0.93    4.94
 -11   8  20    0.00    5.70
  11   8 -20    6.35    6.72
 -11   8  21    8.86    6.93
  11   8 -21   -0.00    5.36
 -11   8  22    4.05    6.28
  11   8 -22    4.64    6.62
 -11   8  23   -0.00    6.31
  11   8 -23    1.08    5.20
 -11  -8  23   -0.00    4.98
 -11   8  24   -0.00    5.76
  11   8 -24   -0.00    5.08
 -11  -8  24   -0.00    5.55
  11   8 -25   -0.00    4.92
 -11  -8  25   -0.00    4.34
  11   8 -26   -0.00    5.58
 -11  -8  26    1.16    5.75
 -11  -8  27    7.92    6.40
 -11  -8  28   -0.00    5.26
 -11  -8  29   -0.00    4.87
  11  -9  -1   -0.00    5.09
  11   9  -1    2.73    3.33
  11  -9  -2   31.76   10.52
  11   9  -2   17.72    6.02
  11  -9  -3   -0.00    6.19
  11   9  -3    2.26    3.08
  11  -9  -4    5.83    6.05
  11   9  -4    3.40    4.49
  11  -9  -5   -0.00    4.69
  11   9  -5    2.37    3.94
  11  -9  -6    7.55    6.65
  11   9  -6    0.00    3.13
  11  -9  -7   -0.00    4.43
  11   9  -7   -0.00    4.73
  11  -9  -8   24.08    9.88
  11   9  -8   23.40    7.48
  11  -9  -9    3.33    5.19
  11   9  -9   -0.00    3.85
 -11   9  10    0.00    6.25
  11  -9 -10    2.36    5.44
  11   9 -10    0.51    4.42
 -11   9  11   -0.00    3.90
  11  -9 -11   -0.00    4.55
  11   9 -11    0.00    3.49
 -11   9  12   19.81    9.20
  11  -9 -12   -0.00    5.21
  11   9 -12    5.78    5.36
 -11   9  13    0.00    5.42
  11  -9 -13    0.00    5.71
  11   9 -13    4.73    4.92
 -11   9  14    3.28    5.90
  11  -9 -14    2.74    6.05
  11   9 -14    3.13    4.77
 -11   9  15   -0.00    5.85
  11  -9 -15    1.01    6.65
  11   9 -15   -0.00    4.57
 -11   9  16    1.79    5.13
  11  -9 -16    0.85    4.78
  11   9 -16    8.04    5.79
 -11   9  17    4.81    7.41
  11  -9 -17    5.01    7.08
  11   9 -17   -0.00    4.97
 -11   9  18   20.48    8.82
  11  -9 -18    6.21    6.01
  11   9 -18    8.11    6.08
 -11   9  19   -0.00    5.00
  11  -9 -19    0.00    4.97
  11   9 -19   -0.00    5.20
 -11   9  20   -0.00    5.60
  11   9 -20    2.52    6.16
 -11   9  21   -0.00    6.33
  11   9 -21   -0.00    4.45
 -11   9  22   -0.00    4.65
  11   9 -22    2.50    6.11
 -11   9  23   -0.00    6.19
  11   9 -23    0.35    5.77
  11 -10  -1   -0.00    4.41
  11  10  -1    2.64    3.28
  11 -10  -2    2.62    6.21
  11  10  -2    4.42    3.75
  11 -10  -3    3.09    4.60
  11  10  -3    2.20    3.56
  11 -10  -4    5.58    6.83
  11  10  -4    5.89    4.18
  11 -10  -5   -0.00    6.07
  11  10  -5   -0.00    3.35
  11 -10  -6   14.58    8.13
  11  10  -6   10.46    5.49
  11 -10  -7    0.00    6.62
  11  10  -7    1.21    3.46
  11 -10  -8   -0.00    5.34
  11  10  -8    2.24    3.43
  11 -10  -9    1.35    5.29
  11  10  -9   -0.00    3.89
  11 -10 -10   13.53    7.97
  11  10 -10    5.21    4.50
 -11  10  11    6.12    5.82
  11 -10 -11   -0.00    3.62
  11  10 -11    0.00    4.41
 -11  10  12    0.00    5.08
  11 -10 -12   -0.00    5.41
  11  10 -12   -0.00    4.20
 -11  10  13    0.00    4.98
  11 -10 -13    0.00    5.30
  11  10 -13   -0.00    4.73
 -11  10  14    0.00    5.12
  11 -10 -14    6.67    5.58
  11  10 -14    4.04    6.18
 -11  10  15   -0.00    5.54
  11 -10 -15   -0.00    5.90
  11  10 -15    1.15    3.94
 -11  10  16    9.14    7.27
  11 -10 -16    5.01    5.35
  11  10 -16    4.56    5.71
 -11  10  17    1.56    6.49
  11 -10 -17   -0.00    4.68
  11  10 -17    1.22    5.17
 -11  10  18   -0.00    5.76
  11 -10 -18    0.00    5.12
  11  10 -18    4.08    5.69
 -11  10  19    3.54    6.07
  11 -10 -19   -0.00    6.37
  11  10 -19   -0.00    5.04
 -11  10  20   15.47    8.57
  11 -10 -20    0.00    6.07
  11  10 -20   -0.00    5.45
 -11  10  21   -0.00    5.00
  11 -10 -21    1.45    3.69
  11 -11  -1    0.40    4.59
  11  11  -1   -0.00    3.07
  11 -11  -2   19.38    9.15
  11  11  -2   11.77    5.08
  11 -11  -3   -0.00    4.44
  11  11  -3    2.01    3.06
  11 -11  -4   20.78    8.94
  11  11  -4    0.00    3.01
  11 -11  -5    4.37    6.03
  11  11  -5    1.58    3.54
  11 -11  -6    4.05    6.17
  11  11  -6    0.07    2.94
  11 -11  -7    0.08    4.00
  11  11  -7    0.00    3.43
  11 -11  -8   14.87    8.61
  11  11  -8    9.45    5.36
  11 -11  -9   -0.00    3.62
  11  11  -9   -0.00    3.73
  11 -11 -10   -0.00    6.44
  11  11 -10    0.08    4.42
  11 -11 -11    0.00    4.71
  11  11 -11    0.23    3.85
  11 -11 -12   10.23    6.46
  11  11 -12    5.58    5.42
 -11  11  13    5.38    5.87
  11 -11 -13   -0.00    4.78
  11  11 -13    4.48    4.81
 -11  11  14    3.51    4.97
  11 -11 -14    3.50    5.20
  11  11 -14    5.17    5.00
 -11  11  15    0.44    4.89
  11 -11 -15    0.00    5.61
  11  11 -15   -0.00    4.78
 -11  11  16    0.00    4.89
  11 -11 -16   -0.00    5.41
  11  11 -16   -0.00    4.92
 -11  11  17   -0.00    6.54
  11 -11 -17   -0.00    5.51
 -11  11  18    3.13    5.93
  11 -11 -18    3.36    6.44
  11 -12  -1    0.55    4.54
  11  12  -1    1.62    3.03
  11 -12  -2    0.00    5.01
  11  12  -2    0.00    3.45
  11 -12  -3    6.61    6.44
  11  12  -3   -0.00    3.15
  11 -12  -4   10.17    6.04
  11  12  -4    9.75    4.93
  11 -12  -5   -0.00    5.37
  11  12  -5    3.33    3.33
  11 -12  -6    5.33    5.64
  11  12  -6    4.38    4.40
  11 -12  -7    5.85    6.63
  11  12  -7    2.78    3.61
  11 -12  -8   -0.00    5.67
  11  12  -8   -0.00    3.69
  11 -12  -9    0.73    3.82
  11  12  -9    7.40    4.86
  11 -12 -10   14.26    7.43
  11  12 -10    0.00    4.06
  11 -12 -11   -0.00    5.05
  11  12 -11   -0.00    4.60
  11 -12 -12   -0.00    4.97
  11  12 -12    2.12    4.98
  11 -12 -13    1.63    5.01
  11 -12 -14    5.78    7.13
  11 -12 -15   -0.00    5.13
  11 -13  -1   -0.00    3.73
  11  13  -1    2.63    2.86
  11 -13  -2    3.29    5.80
  11  13  -2   -0.00    3.22
  11 -13  -3   -0.00    4.46
  11  13  -3    1.63    3.48
  11 -13  -4    0.41    5.28
  11  13  -4    1.03    3.13
  11 -13  -5    1.22    4.46
  11  13  -5    0.00    3.01
  11 -13  -6    2.54    5.14
  11  13  -6    0.00    3.11
  11 -13  -7    0.00    6.10
  11  13  -7   -0.00    3.74
  11 -13  -8    8.51    7.26
  11  13  -8    7.21    5.39
  11 -13  -9    0.50    4.58
  11  14  -1   -0.00    3.51
  11  14  -2    1.85    2.90
  11  14  -3   -0.00    2.41
  10   0  -1   -0.00    4.90
  10   0  -2    6.60    6.15
  10   0  -3    2.94    5.01
  10   0  -4   83.18   15.38
  10   0  -5   -0.00    4.86
  10   0  -6   10.38    6.04
 -10   0   7   -0.00    3.64
  10   0  -7    0.27    3.96
 -10   0   8   35.38    8.86
  10   0  -8   -0.00    4.65
 -10   0   9    0.28    4.64
  10   0  -9    0.00    4.35
 -10   0  10   72.91   15.14
  10   0 -10   96.19   16.98
 -10   0  11   -0.00    5.56
  10   0 -11   -0.00    5.51
 -10   0  12    2.61    4.26
  10   0 -12   -0.00    6.20
 -10   0  13    0.00    4.60
  10   0 -13    0.00    5.73
 -10   0  14   19.36    7.58
  10   0 -14    9.64    6.80
 -10   0  15    0.19    5.29
  10   0 -15   -0.00    4.16
 -10   0  16   13.18    6.80
  10   0 -16   16.64    7.77
 -10   0  17   -0.00    3.94
  10   0 -17    2.96    5.84
 -10   0  18    5.66    6.02
  10   0 -18   14.73    8.20
 -10   0  19    2.03    5.87
  10   0 -19    3.94    5.55
 -10   0  20   43.16   11.23
  10   0 -20   26.98    9.52
 -10   0  21   -0.00    3.96
  10   0 -21   -0.00    5.47
 -10   0  22    0.84    3.08
  10   0 -22    1.20    5.79
 -10   0  23   -0.00    4.82
  10   0 -23   -0.00    3.98
 -10   0  24    3.42    6.29
  10   0 -24    0.00    6.23
 -10   0  25    3.75    5.04
  10   0 -25   -0.00    5.53
 -10   0  26   25.41    9.99
  10   0 -26   18.15    9.34
 -10   0  27    2.68    5.80
  10   0 -27    0.97    5.15
 -10   0  28   -0.00    5.15
 -10   0  29    2.24    6.52
 -10   0  30    4.83    7.40
 -10   0  31   -0.00    6.01
 -10   0  32    6.20    8.50
  10  -1  -1   -0.00    4.88
  10   1  -1    1.22    4.55
  10   1  -1   -0.00    3.94
 -10  -1   1    3.18    4.71
  10  -1  -2  147.89   20.54
  10   1  -2  110.17   17.80
  10   1  -2  102.91   17.76
 -10  -1   2  130.78   19.32
  10  -1  -3    5.03    5.42
  10   1  -3    9.04    5.01
  10   1  -3    1.28    4.80
 -10  -1   3    4.31    5.36
 -10   1   4    2.36    5.02
  10  -1  -4    0.98    4.09
  10  -1  -4    2.96    4.82
  10   1  -4    2.15    4.74
 -10   1   5   11.70    6.12
  10  -1  -5    6.96    5.54
  10  -1  -5   17.79    7.58
  10   1  -5   23.52    7.34
 -10   1   6   78.90   13.84
  10  -1  -6   51.65   12.34
  10   1  -6   48.27   11.37
 -10   1   7   -0.00    4.41
  10  -1  -7    1.22    4.59
  10   1  -7    1.67    4.45
 -10   1   8   48.55   11.07
  10  -1  -8   31.07    9.77
  10   1  -8   56.41   11.93
 -10   1   9   -0.00    5.44
  10  -1  -9    0.63    5.47
  10   1  -9   -0.00    5.09
 -10  -1   9   -0.00    4.48
 -10   1  10   -0.00    4.87
  10  -1 -10   -0.00    4.71
  10   1 -10    3.97    5.99
 -10  -1  10    0.13    3.89
 -10   1  11   11.44    6.86
  10  -1 -11   11.96    6.80
  10   1 -11    0.09    4.36
 -10  -1  11   16.03    6.64
 -10   1  12   66.83   13.43
  10  -1 -12   71.76   14.65
  10   1 -12   47.36   12.49
 -10  -1  12   74.18   13.87
 -10   1  13    1.01    4.70
  10  -1 -13    9.65    6.97
  10   1 -13   -0.00    4.81
 -10  -1  13    0.03    4.45
 -10   1  14    0.00    4.74
  10  -1 -14    5.53    6.51
  10   1 -14   14.96    6.84
 -10  -1  14    4.60    5.45
 -10   1  15    4.66    6.13
  10  -1 -15    0.14    4.60
  10   1 -15    2.12    4.40
 -10  -1  15   -0.00    4.54
 -10   1  16   28.76    9.00
  10  -1 -16   22.79    9.12
  10   1 -16   14.41    7.96
 -10  -1  16   20.54    7.84
 -10   1  17    4.34    4.89
  10  -1 -17    1.73    5.69
  10   1 -17   -0.00    4.11
 -10  -1  17    1.47    4.52
 -10   1  18   18.60    8.62
  10  -1 -18    6.71    6.79
  10   1 -18    8.88    6.31
 -10  -1  18   16.33    8.13
 -10   1  19    2.59    5.71
  10  -1 -19    1.48    5.28
  10   1 -19    8.41    7.55
 -10  -1  19    0.84    4.32
 -10   1  20    3.07    6.49
  10  -1 -20    0.56    4.91
  10   1 -20   -0.00    5.04
 -10  -1  20    2.30    4.61
 -10   1  21    1.49    4.20
  10  -1 -21   -0.00    5.66
  10   1 -21    2.65    4.92
 -10  -1  21    7.28    5.50
 -10   1  22   52.72   13.61
  10  -1 -22   78.70   16.76
  10   1 -22   49.69   13.66
 -10  -1  22   51.65   13.54
 -10   1  23    0.00    5.50
  10  -1 -23    2.30    6.88
  10   1 -23   -0.00    5.53
 -10  -1  23   -0.00    4.55
 -10   1  24   -0.00    5.30
  10  -1 -24   14.38    7.91
  10   1 -24    0.00    5.41
 -10  -1  24    7.43    6.27
 -10   1  25   -0.00    5.90
  10  -1 -25   -0.00    5.26
  10   1 -25   -0.00    4.83
 -10  -1  25   -0.00    6.19
  10   1 -26    6.67    6.78
 -10  -1  26    3.96    5.60
 -10   1  27    2.30    7.00
  10   1 -27   -0.00    6.18
 -10  -1  27    2.98    5.77
 -10   1  28   -0.00    6.46
  10   1 -28    8.67    7.79
 -10  -1  28    9.77    7.24
 -10   1  29   -0.00    5.28
 -10  -1  29   -0.00    5.51
 -10   1  30    0.91    6.02
 -10  -1  30    1.97    4.85
 -10   1  31    6.45    7.39
 -10  -1  31    5.56    5.28
 -10   1  32   12.71    7.53
 -10  -1  32    8.56    8.65
 -10   2   1    0.00    4.40
  10  -2  -1    4.49    4.81
  10  -2  -1    1.70    5.52
  10   2  -1    0.00    3.72
  10   2  -1    7.41    4.73
 -10  -2   1    5.90    4.40
 -10   2   2    4.50    5.10
  10  -2  -2    1.33    4.01
  10  -2  -2    4.84    5.19
  10   2  -2    0.00    3.70
  10   2  -2    0.77    3.72
 -10  -2   2    7.09    5.60
 -10   2   3    0.97    4.44
  10  -2  -3   -0.00    4.36
  10  -2  -3    0.00    4.50
  10   2  -3   -0.00    4.73
 -10  -2   3    0.00    3.81
 -10   2   4  121.12   19.46
  10  -2  -4  113.60   18.66
  10  -2  -4   78.57   17.13
  10   2  -4  163.81   20.19
 -10  -2   4  124.42   18.37
 -10   2   5   23.33    8.27
  10  -2  -5   39.20    9.49
  10  -2  -5   20.63    8.18
  10   2  -5   35.59    9.20
 -10  -2   5   35.11    9.15
 -10   2   6   26.00    8.95
  10  -2  -6   28.98    8.73
  10  -2  -6   17.70    7.76
  10   2  -6   27.86    8.77
 -10   2   7    5.16    4.74
  10  -2  -7    0.00    4.85
  10   2  -7    4.11    4.82
 -10   2   8   27.97    8.99
  10  -2  -8   18.60    8.00
  10   2  -8   17.98    7.13
 -10   2   9   11.56    6.80
  10  -2  -9    0.34    5.23
  10   2  -9    6.73    5.73
 -10   2  10   80.53   14.97
  10  -2 -10   74.53   14.93
  10   2 -10   37.95   11.32
 -10  -2  10   73.69   13.91
 -10   2  11    0.00    4.42
  10  -2 -11   17.98    7.57
  10   2 -11    4.33    5.51
 -10  -2  11    4.60    5.09
 -10   2  12   -0.00    3.60
  10  -2 -12    0.00    4.43
  10   2 -12   -0.00    4.90
 -10  -2  12    2.82    4.41
 -10   2  13    1.76    3.48
  10  -2 -13   -0.00    5.65
  10   2 -13    2.51    4.23
 -10  -2  13    1.94    4.37
 -10   2  14   12.10    6.94
  10  -2 -14    5.24    6.64
  10   2 -14   19.00    7.24
 -10  -2  14   25.24    8.38
 -10   2  15    9.38    5.76
  10  -2 -15    8.11    6.51
  10   2 -15    9.48    6.78
 -10  -2  15   12.92    6.43
 -10   2  16    8.76    6.71
  10  -2 -16   13.84    7.42
  10   2 -16    7.24    6.45
 -10  -2  16    4.67    4.91
 -10   2  17   -0.00    5.67
  10  -2 -17    1.79    4.58
  10   2 -17    5.32    5.60
 -10  -2  17    0.49    4.50
 -10   2  18    4.39    4.74
  10  -2 -18    0.00    5.29
  10   2 -18    1.84    5.99
 -10  -2  18   13.35    6.56
 -10   2  19    4.52    4.72
  10  -2 -19    3.11    6.05
  10   2 -19    1.48    5.73
 -10  -2  19    0.00    4.35
 -10   2  20   30.65   10.91
  10  -2 -20   30.13   10.69
  10   2 -20   41.69   12.07
 -10  -2  20   35.50   10.40
 -10   2  21    0.00    4.59
  10  -2 -21    0.00    7.30
  10   2 -21    6.92    6.56
 -10  -2  21    2.68    5.40
 -10   2  22    0.00    6.06
  10  -2 -22    5.48    6.98
  10   2 -22    2.12    6.40
 -10  -2  22    4.96    5.57
 -10   2  23    0.00    5.97
  10  -2 -23    5.71    7.18
  10   2 -23    3.37    5.93
 -10  -2  23    3.20    5.43
 -10   2  24    8.92    6.94
  10   2 -24   23.85   10.37
 -10  -2  24   20.78    8.51
 -10   2  25    2.65    4.68
  10   2 -25    4.15    4.91
 -10  -2  25   -0.00    4.88
 -10   2  26   11.69    7.77
  10   2 -26   16.43    8.64
 -10  -2  26    4.05    5.67
 -10   2  27    3.84    6.03
  10   2 -27   -0.00    5.86
 -10  -2  27    3.14    5.52
 -10   2  28    1.60    4.87
  10   2 -28    3.50    6.75
 -10  -2  28    2.07    4.70
 -10   2  29   -0.00    5.84
  10   2 -29    6.44    7.85
 -10  -2  29    1.19    4.40
 -10   2  30   12.89    7.63
 -10  -2  30    3.45    6.62
 -10   2  31    0.00    5.95
 -10  -2  31    1.93    6.13
 -10   2  32    0.00    4.67
 -10  -2  32   -0.00    5.91
  10  -3  -1   10.24    6.59
  10  -3  -1    3.21    5.37
  10   3  -1    7.40    4.83
  10   3  -1    3.87    4.69
 -10  -3   1    3.75    4.63
 -10   3   2   59.46   13.78
  10  -3  -2   88.29   15.35
  10  -3  -2   57.29   14.08
  10   3  -2   75.00   12.60
  10   3  -2   84.01   13.45
 -10  -3   2   63.65   12.62
 -10   3   3   55.41   12.40
  10  -3  -3   37.80   10.37
  10  -3  -3   38.38   11.11
  10   3  -3   42.37   10.00
 -10  -3   3   36.71    9.58
 -10   3   4    0.29    4.69
  10  -3  -4    1.67    4.70
  10  -3  -4   -0.00    4.63
  10   3  -4   -0.00    4.76
 -10  -3   4    1.00    3.48
 -10   3   5    5.91    6.61
  10  -3  -5    8.80    6.69
  10  -3  -5    4.18    6.00
  10   3  -5    1.45    4.74
 -10  -3   5    4.60    4.83
 -10   3   6   31.18    9.26
  10  -3  -6   30.17    9.34
  10  -3  -6    9.04    6.78
  10   3  -6   23.81    7.93
 -10  -3   6   36.84    9.25
 -10   3   7   13.27    6.66
  10  -3  -7    3.52    5.36
  10  -3  -7    7.55    6.09
  10   3  -7   12.62    6.44
 -10  -3   7   13.54    5.81
 -10   3   8   37.50   10.43
  10  -3  -8   33.58   10.46
  10   3  -8   48.82   10.60
 -10   3   9    5.41    5.80
  10  -3  -9    0.38    4.60
  10   3  -9   10.49    5.67
 -10   3  10    0.00    5.35
  10  -3 -10   -0.00    4.91
  10   3 -10    0.77    5.20
 -10   3  11    4.85    5.56
  10  -3 -11    0.89    5.54
  10   3 -11   18.43    7.52
 -10  -3  11   11.43    6.00
 -10   3  12   36.37    9.82
  10  -3 -12   28.16    9.87
  10   3 -12   22.06    8.10
 -10  -3  12   22.18    7.79
 -10   3  13   -0.00    4.70
  10  -3 -13    1.08    4.27
  10   3 -13    0.00    5.79
 -10  -3  13    0.00    4.49
 -10   3  14    0.80    4.30
  10  -3 -14    3.30    5.41
  10   3 -14   -0.00    4.50
 -10  -3  14    0.00    4.68
 -10   3  15    4.25    5.09
  10  -3 -15    0.00    5.37
  10   3 -15   -0.00    5.01
 -10  -3  15   -0.00    3.74
 -10   3  16   20.32    8.56
  10  -3 -16   34.90   10.10
  10   3 -16   11.43    7.03
 -10  -3  16   16.32    7.22
 -10   3  17   22.45    8.91
  10  -3 -17    7.29    6.84
  10   3 -17    7.55    6.46
 -10  -3  17   11.95    6.89
 -10   3  18   14.04    7.59
  10  -3 -18   13.08    8.15
  10   3 -18   12.21    7.54
 -10  -3  18   28.34    9.48
 -10   3  19   -0.00    4.74
  10  -3 -19    8.91    6.44
  10   3 -19    6.40    7.17
 -10  -3  19    0.84    4.89
 -10   3  20   -0.00    4.89
  10  -3 -20   -0.00    4.13
  10   3 -20    0.04    5.35
 -10  -3  20    3.67    5.36
 -10   3  21    0.00    6.17
  10  -3 -21    6.82    6.37
  10   3 -21    5.63    6.34
 -10  -3  21    1.78    5.20
 -10   3  22   24.97    9.42
  10   3 -22   42.87   11.90
 -10  -3  22   14.35    8.10
 -10   3  23    0.76    5.30
  10   3 -23   -0.00    5.40
 -10  -3  23    6.64    6.02
 -10   3  24    0.00    4.70
  10   3 -24    7.95    7.40
 -10  -3  24    0.40    4.83
 -10   3  25    5.63    4.36
  10   3 -25   -0.00    6.33
 -10  -3  25    2.49    5.20
 -10   3  26   11.21    8.38
  10   3 -26   13.35    8.29
 -10  -3  26    8.55    5.77
 -10   3  27    3.41    5.50
  10   3 -27    4.46    6.73
 -10  -3  27    2.75    5.74
 -10   3  28    1.40    5.08
  10   3 -28    1.82    6.81
 -10  -3  28   -0.00    5.61
 -10   3  29   -0.00    4.14
  10   3 -29   -0.00    6.95
 -10  -3  29    1.50    4.64
 -10   3  30    3.15    6.42
  10   3 -30   -0.00    7.10
 -10  -3  30    0.00    5.87
 -10   3  31   -0.00    4.17
  10   3 -31   -0.00    5.09
 -10  -3  31    1.49    4.41
 -10  -3  32   -0.00    6.41
  10  -4  -1    5.37    5.17
  10  -4  -1   -0.00    5.61
  10   4  -1    0.56    3.59
  10   4  -1    1.17    3.86
 -10  -4   1    0.00    3.37
  10  -4  -2    6.68    5.35
  10  -4  -2   -0.00    5.29
  10   4  -2    0.00    3.30
 -10  -4   2    0.00    3.37
 -10   4   3    8.17    5.64
  10  -4  -3   13.29    6.92
  10  -4  -3    1.91    5.11
  10   4  -3    8.40    5.21
 -10  -4   3    2.57    4.15
 -10   4   4   78.55   14.43
  10  -4  -4   76.66   14.84
  10  -4  -4   36.34   11.89
  10   4  -4   46.81   10.76
 -10  -4   4   68.28   12.07
 -10   4   5   22.22    8.85
  10  -4  -5   49.86   11.28
  10   4  -5   37.17    8.83
 -10  -4   5   27.59    8.18
 -10   4   6   38.96   10.62
  10  -4  -6   37.76   10.74
  10   4  -6   17.75    7.31
 -10  -4   6   46.98    9.75
 -10   4   7   -0.00    4.87
 -10   4   7   -0.00    3.28
  10  -4  -7    0.57    4.79
  10   4  -7    0.68    3.99
 -10  -4   7   -0.00    4.09
 -10   4   8   38.86   11.19
  10  -4  -8   52.27   12.31
  10   4  -8   51.92   11.40
 -10  -4   8   48.02   10.70
 -10   4   9    0.00    5.44
  10   4  -9    2.68    5.70
 -10   4  10   14.48    6.85
  10   4 -10   11.37    6.62
 -10   4  11    9.99    6.05
  10   4 -11    0.00    4.26
 -10   4  12   -0.00    5.69
  10   4 -12    2.95    4.35
 -10  -4  12    3.01    4.62
 -10   4  13    4.98    5.17
  10   4 -13    1.03    4.45
 -10  -4  13   -0.00    3.50
 -10   4  14   37.75    9.65
  10   4 -14    8.96    6.66
 -10  -4  14   16.40    7.22
 -10   4  15   11.46    6.63
  10  -4 -15    7.40    7.15
  10   4 -15    9.60    6.42
 -10  -4  15   10.59    6.18
 -10   4  16   14.64    6.72
  10  -4 -16    9.88    6.11
  10   4 -16    3.97    5.32
 -10  -4  16    0.00    5.02
 -10   4  17    1.44    4.53
  10  -4 -17    6.26    6.09
  10   4 -17    3.90    6.12
 -10  -4  17   -0.00    4.34
 -10   4  18    0.51    4.10
  10  -4 -18    0.19    5.32
  10   4 -18   -0.00    4.31
 -10  -4  18    8.12    6.05
 -10   4  19    9.69    6.99
  10  -4 -19    0.73    5.44
  10   4 -19    9.53    7.39
 -10  -4  19    7.51    6.12
 -10   4  20   35.43   11.12
  10   4 -20   27.17   10.19
 -10  -4  20   38.71   10.69
 -10   4  21   22.07    9.52
  10   4 -21   12.44    7.82
 -10  -4  21    8.42    6.29
 -10   4  22    3.39    6.44
  10   4 -22    1.91    6.28
 -10  -4  22    1.93    4.59
 -10   4  23   10.04    6.28
  10   4 -23   15.16    8.11
 -10  -4  23    0.27    4.45
 -10   4  24    7.51    6.54
  10   4 -24    5.49    7.29
 -10  -4  24   19.75    8.11
 -10   4  25   24.94    9.39
  10   4 -25    5.15    6.30
 -10  -4  25    8.33    7.13
 -10   4  26    0.00    5.66
  10   4 -26   -0.00    5.20
 -10  -4  26    5.60    5.73
 -10   4  27    1.27    6.84
  10   4 -27   -0.00    6.09
 -10  -4  27    0.00    5.87
 -10   4  28    4.75    6.40
  10   4 -28    1.44    5.64
 -10  -4  28    3.01    4.92
 -10   4  29    4.87    5.83
  10   4 -29    0.00    6.40
 -10  -4  29    2.48    6.14
 -10   4  30    6.76    6.04
  10   4 -30    0.00    7.14
 -10  -4  30    0.39    4.42
 -10   4  31    1.80    5.09
  10   4 -31    5.33    6.58
 -10  -4  31   -0.00    6.63
  10   4 -32    1.30    6.71
 -10  -4  32    0.05    4.77
  10  -5  -1   54.63   11.72
  10  -5  -1   30.46   10.93
  10   5  -1   44.95    8.90
  10   5  -1   27.15    7.84
 -10  -5   1   51.52    9.82
  10  -5  -2  197.96   24.57
  10  -5  -2  116.17   22.06
  10   5  -2  142.96   19.57
 -10  -5   2  130.37   19.22
  10  -5  -3   15.70    8.47
  10   5  -3    4.14    4.25
 -10  -5   3   14.58    5.80
 -10   5   4   -0.00    5.14
 -10   5   4    3.23    5.42
  10  -5  -4   -0.00    3.71
  10   5  -4    0.00    3.10
 -10  -5   4   -0.00    3.98
 -10   5   5    9.25    6.32
 -10   5   5   -0.00    4.15
  10  -5  -5    2.87    6.03
  10   5  -5    0.84    4.16
 -10  -5   5    7.88    4.72
 -10   5   6   17.40    9.01
 -10   5   6   30.38    9.40
  10  -5  -6   13.17    7.72
  10   5  -6   38.19    9.00
 -10  -5   6   24.83    7.27
 -10   5   7   23.97    8.46
 -10   5   7   45.32   11.79
  10  -5  -7   35.22   10.29
  10   5  -7   13.83    7.07
 -10  -5   7   22.19    7.19
 -10   5   8   19.69    8.88
 -10   5   8   20.06    8.59
  10  -5  -8   17.20    7.69
  10   5  -8   16.56    6.59
 -10  -5   8   22.44    7.44
 -10   5   9    1.33    4.19
  10  -5  -9   -0.00    4.81
  10   5  -9   -0.00    3.97
 -10   5  10    4.75    5.00
  10  -5 -10   -0.00    5.61
  10   5 -10   -0.00    3.90
 -10   5  11    9.86    6.60
  10   5 -11   -0.00    4.31
 -10   5  12   33.25    9.95
  10   5 -12   17.03    6.99
 -10  -5  12   26.02    8.04
 -10   5  13   19.46    8.65
  10   5 -13    6.67    5.45
 -10  -5  13   14.39    6.90
 -10   5  14   -0.00    4.28
  10   5 -14    2.82    5.85
 -10  -5  14   -0.00    3.33
 -10   5  15   11.25    6.01
  10   5 -15   -0.00    4.62
 -10  -5  15    2.47    4.52
 -10   5  16    3.04    5.71
  10   5 -16   -0.00    5.15
 -10  -5  16    0.00    4.37
 -10   5  17   16.35    8.93
  10   5 -17   16.03    7.82
 -10  -5  17    6.68    5.71
 -10   5  18   22.92    8.59
  10   5 -18   14.09    7.50
 -10  -5  18    9.83    6.46
 -10   5  19    2.27    4.69
  10   5 -19    1.09    5.13
 -10  -5  19   -0.00    4.18
 -10   5  20    0.00    5.33
  10   5 -20   -0.00    4.62
 -10  -5  20    0.08    3.57
 -10   5  21   -0.00    5.20
  10   5 -21    4.69    5.60
 -10  -5  21    2.06    5.15
 -10   5  22   18.67    7.78
 -10  -5  22   10.89    7.00
 -10   5  23   15.27    7.82
  10   5 -23    0.00    4.59
 -10  -5  23   -0.00    5.71
 -10   5  24   -0.00    5.23
  10   5 -24   -0.00    4.66
 -10  -5  24   -0.00    4.32
 -10   5  25   -0.00    5.30
  10   5 -25   -0.00    5.83
 -10  -5  25    4.18    5.67
 -10   5  26   -0.00    4.06
  10   5 -26    5.21    6.74
 -10  -5  26    9.46    6.84
 -10   5  27    0.76    5.42
  10   5 -27    2.75    5.74
 -10  -5  27    2.09    6.36
 -10   5  28    0.00    4.67
  10   5 -28   10.03    7.58
 -10  -5  28    2.61    5.34
 -10   5  29    3.65    6.22
  10   5 -29   -0.00    6.21
 -10  -5  29    5.95    6.80
 -10   5  30    2.80    5.41
  10   5 -30   -0.00    6.77
 -10  -5  30    0.00    5.36
  10   5 -31   -0.00    5.99
 -10  -5  31    3.37    6.62
  10   5 -32   -0.00    6.14
 -10  -5  32   -0.00    4.88
  10   5 -33    0.00    5.34
  10  -6  -1   -0.00    5.01
  10   6  -1    6.57    4.13
 -10   6   2   -0.00    4.44
  10  -6  -2    7.56    6.50
  10   6  -2    3.52    3.95
 -10   6   3    0.00    5.30
  10  -6  -3   29.89    9.27
  10   6  -3   12.69    5.32
 -10   6   4   15.70    7.97
  10  -6  -4    0.00    5.21
  10   6  -4    5.26    4.55
 -10   6   5   16.37    7.57
 -10   6   5   11.90    6.43
  10  -6  -5   11.26    7.27
  10   6  -5   10.78    6.04
 -10  -6   5   14.27    5.84
 -10   6   6   45.46   11.45
 -10   6   6   20.81    9.29
  10  -6  -6   16.61    8.52
  10   6  -6   21.30    7.13
 -10  -6   6   23.73    7.20
 -10   6   7    0.00    3.53
 -10   6   7   -0.00    4.37
  10  -6  -7    3.60    5.40
  10   6  -7   -0.00    4.30
 -10  -6   7    1.04    3.62
 -10   6   8   -0.00    4.28
 -10   6   8    1.70    4.52
  10  -6  -8    7.35    6.41
  10   6  -8    3.33    4.07
 -10  -6   8    0.00    3.97
 -10   6   9   29.08    9.76
  10  -6  -9   10.52    7.22
  10   6  -9   15.05    7.72
 -10  -6   9   32.89    8.65
 -10   6  10   25.25    8.77
  10  -6 -10   18.51    8.13
  10   6 -10   17.50    7.21
 -10   6  11    5.06    6.18
  10  -6 -11    2.10    4.78
  10   6 -11    3.08    4.17
 -10   6  12    0.00    4.48
  10   6 -12   -0.00    3.43
 -10  -6  12   -0.00    3.61
 -10   6  13   21.66    8.60
  10   6 -13    0.00    4.93
 -10  -6  13   10.17    5.56
 -10   6  14    5.63    5.88
  10   6 -14    8.35    5.27
 -10  -6  14    2.64    4.10
 -10   6  15   15.96    7.16
  10   6 -15   12.66    7.28
 -10  -6  15   13.57    7.09
 -10   6  16   10.77    6.51
  10   6 -16    9.16    5.83
 -10  -6  16    5.25    5.19
 -10   6  17    6.66    6.41
  10   6 -17    4.27    5.14
 -10  -6  17    4.83    5.34
 -10   6  18    6.52    6.11
  10   6 -18    3.04    4.75
 -10  -6  18    6.00    6.02
 -10   6  19    9.70    7.42
  10   6 -19   14.40    7.34
 -10  -6  19   10.42    6.32
 -10   6  20    3.47    5.80
  10   6 -20    0.00    4.73
 -10  -6  20   -0.00    4.24
 -10   6  21    1.31    5.51
  10   6 -21   -0.00    5.18
 -10  -6  21    4.51    6.08
 -10   6  22    0.00    4.33
  10   6 -22   -0.00    4.75
 -10  -6  22    2.67    6.05
 -10   6  23    2.27    5.57
  10   6 -23   10.99    7.68
 -10  -6  23    5.11    6.37
 -10   6  24    0.92    5.16
  10   6 -24   -0.00    5.52
 -10  -6  24    3.21    6.44
 -10   6  25    7.60    6.30
  10   6 -25    0.55    5.56
 -10  -6  25    5.91    7.31
 -10   6  26    4.84    5.93
  10   6 -26   -0.00    6.21
 -10  -6  26    0.00    5.06
 -10   6  27    7.84    6.40
  10   6 -27   -0.00    5.38
 -10  -6  27   -0.00    5.61
 -10   6  28    6.57    6.26
  10   6 -28   -0.00    5.76
 -10  -6  28    4.54    6.83
 -10   6  29    0.00    5.69
  10   6 -29    5.49    7.60
 -10  -6  29   -0.00    6.25
  10   6 -30    6.45    6.68
 -10  -6  30    1.53    5.99
  10   6 -31    4.95    6.47
 -10  -6  31    7.42    6.85
  10   6 -32    0.00    6.81
  10   6 -33   -0.00    6.66
  10   6 -34   -0.00    6.23
 -10   7   1   66.24   14.92
  10  -7  -1   41.37   12.23
  10   7  -1   41.20    8.89
 -10   7   2    2.63    5.70
  10  -7  -2    0.00    4.85
  10   7  -2    6.79    4.61
 -10   7   3    6.49    5.55
  10  -7  -3   27.58    9.62
  10   7  -3   12.98    5.72
 -10   7   4   -0.00    4.30
  10  -7  -4   -0.00    4.75
  10   7  -4   -0.00    3.04
 -10   7   5   31.62   10.61
  10  -7  -5   30.61   10.17
  10   7  -5   32.29    8.17
 -10   7   6    3.48    6.15
 -10   7   6    5.95    6.10
  10  -7  -6    8.17    6.48
  10   7  -6    1.84    3.73
 -10   7   7   22.50    9.61
  10  -7  -7   36.76    9.96
  10   7  -7   22.02    7.06
 -10   7   8   15.22    8.50
  10  -7  -8   15.61    7.75
  10   7  -8   14.38    5.89
 -10   7   9    0.00    5.34
  10  -7  -9    2.84    4.27
  10   7  -9   -0.00    3.19
 -10   7  10   13.86    6.93
  10  -7 -10    2.60    4.55
  10   7 -10   -0.00    3.94
 -10   7  11   17.87    8.77
  10  -7 -11    7.88    6.19
  10   7 -11    2.52    4.36
 -10   7  12    4.57    5.48
  10  -7 -12    0.00    4.63
  10   7 -12    3.63    4.71
 -10   7  13   11.51    7.62
  10  -7 -13   35.10    9.94
  10   7 -13   18.94    7.50
 -10  -7  13   19.14    7.49
 -10   7  14   -0.00    5.96
  10   7 -14    2.87    3.76
 -10  -7  14   -0.00    3.60
 -10   7  15   -0.00    4.26
  10   7 -15   -0.00    4.60
 -10  -7  15    3.54    4.59
 -10   7  16   15.37    8.28
  10   7 -16    2.12    4.53
 -10  -7  16    2.48    4.75
 -10   7  17   28.18   11.04
  10   7 -17   21.44    7.79
 -10  -7  17    3.02    4.73
 -10   7  18    5.35    5.81
  10   7 -18    2.77    6.30
 -10  -7  18    2.55    4.32
 -10   7  19    3.32    5.78
  10   7 -19    0.95    4.10
 -10  -7  19   -0.00    5.15
 -10   7  20    2.57    5.69
  10   7 -20   -0.00    5.10
 -10  -7  20   -0.00    4.71
 -10   7  21    7.58    5.84
  10   7 -21    5.62    5.60
 -10  -7  21    6.33    5.91
 -10   7  22    3.25    5.14
  10   7 -22   -0.00    5.74
 -10  -7  22   11.69    7.56
 -10   7  23    7.40    6.47
  10   7 -23    7.55    6.97
 -10  -7  23    6.09    6.26
 -10   7  24   -0.00    5.23
  10   7 -24    0.65    4.97
 -10  -7  24    3.58    6.20
 -10   7  25    0.32    5.22
  10   7 -25   -0.00    5.29
 -10  -7  25    0.00    6.04
 -10   7  26    6.19    7.44
  10   7 -26    0.07    4.69
 -10  -7  26   -0.00    6.24
 -10   7  27    9.77    6.71
  10   7 -27    0.43    6.40
 -10  -7  27   14.44    8.29
 -10   7  28    0.03    5.40
  10   7 -28   -0.00    7.33
 -10  -7  28   -0.00    4.90
 -10   7  29    0.00    5.92
  10   7 -29   -0.00    5.72
 -10  -7  29    3.50    5.70
  10   7 -30    3.44    5.92
 -10  -7  30    0.00    5.31
  10   7 -31   -0.00    6.37
 -10  -7  31    9.53    8.32
  10   7 -32    0.00    6.19
  10  -8  -1    2.50    5.61
  10   8  -1    6.70    4.58
  10  -8  -2    3.57    4.99
  10   8  -2   -0.00    2.95
  10  -8  -3   22.33    9.43
  10   8  -3   18.21    6.03
  10  -8  -4   16.89    7.68
  10   8  -4    2.94    3.88
  10  -8  -5   35.17   10.99
  10   8  -5   36.79    8.58
 -10   8   6    8.57    6.37
  10  -8  -6   13.89    6.79
  10   8  -6    1.69    3.95
 -10   8   7   12.31    7.11
  10  -8  -7    4.22    5.11
  10   8  -7    4.93    4.68
 -10   8   8    0.56    3.81
 -10   8   8   -0.00    5.63
  10  -8  -8    2.61    5.42
  10   8  -8   -0.00    3.61
 -10   8   9    1.95    5.50
 -10   8   9    0.16    4.49
  10  -8  -9    7.06    6.83
  10   8  -9   11.35    5.65
 -10   8  10   -0.00    5.82
 -10   8  10    3.17    4.21
  10  -8 -10   11.30    6.81
  10   8 -10    0.00    3.72
 -10   8  11   20.38    8.71
  10  -8 -11   12.65    7.11
  10   8 -11   15.82    6.86
 -10   8  12    4.87    4.89
  10  -8 -12   -0.00    4.63
  10   8 -12    0.29    4.20
 -10   8  13   13.36    8.04
  10  -8 -13    7.21    6.13
  10   8 -13    4.38    4.21
 -10   8  14    3.83    6.12
  10  -8 -14   -0.00    4.95
  10   8 -14    1.33    3.26
 -10   8  15   28.57    9.98
  10  -8 -15   23.83    9.46
  10   8 -15   12.46    7.38
 -10   8  16   -0.00    5.53
  10   8 -16    2.36    5.75
 -10  -8  16    2.66    4.39
 -10   8  17    0.77    4.66
  10   8 -17    1.18    4.27
 -10  -8  17    0.18    4.09
 -10   8  18    8.49    5.73
  10   8 -18   -0.00    4.82
 -10  -8  18    4.07    5.15
 -10   8  19    4.63    6.09
  10   8 -19    0.29    5.19
 -10  -8  19    0.00    4.79
 -10   8  20    0.50    4.09
  10   8 -20    1.08    4.60
 -10  -8  20   -0.00    4.81
 -10   8  21    5.40    6.22
  10   8 -21   -0.00    5.58
 -10  -8  21    3.30    5.68
 -10   8  22    4.74    5.90
  10   8 -22   -0.00    5.03
 -10  -8  22    3.31    5.14
 -10   8  23    6.78    5.51
  10   8 -23    7.18    6.38
 -10  -8  23    0.00    5.38
 -10   8  24    3.74    5.96
  10   8 -24    4.22    6.73
 -10  -8  24    4.85    6.03
 -10   8  25    2.28    5.28
  10   8 -25    2.70    5.79
 -10  -8  25   10.70    6.70
 -10   8  26    0.00    5.48
  10   8 -26   -0.00    5.67
 -10  -8  26    0.00    5.14
 -10   8  27   -0.00    5.79
  10   8 -27    1.64    5.65
 -10  -8  27   -0.00    6.17
  10   8 -28    6.11    7.24
 -10  -8  28   -0.00    5.41
  10   8 -29   -0.00    6.20
 -10  -8  29   -0.00    4.32
  10   8 -30    1.88    6.28
 -10  -8  30   -0.00    5.49
 -10  -8  31    0.00    5.92
 -10   9   1   16.74    9.02
  10  -9  -1   31.01   10.43
  10   9  -1   24.87    6.40
 -10   9   2   -0.00    5.24
  10  -9  -2    7.35    6.91
  10   9  -2   -0.00    3.35
 -10   9   3    4.38    6.26
  10  -9  -3   35.80   10.35
  10   9  -3   23.28    6.19
 -10   9   4    0.21    4.22
  10  -9  -4   -0.00    4.61
  10   9  -4    0.99    3.75
 -10   9   5    3.21    5.06
  10  -9  -5    7.15    6.72
  10   9  -5    3.03    4.16
 -10   9   6   -0.00    4.56
  10  -9  -6   -0.00    5.41
  10   9  -6    0.00    3.91
 -10   9   7   29.88   10.86
  10  -9  -7   25.11    9.42
  10   9  -7   14.21    6.87
 -10   9   8    5.05    6.21
  10  -9  -8   10.50    7.17
  10   9  -8   -0.00    4.05
 -10   9   9    0.00    4.77
 -10   9   9    1.93    6.12
  10  -9  -9    9.72    6.64
  10   9  -9    1.49    4.05
 -10   9  10    4.33    5.60
 -10   9  10    8.50    6.61
  10  -9 -10   10.63    6.05
  10   9 -10    2.43    4.67
 -10   9  11   12.98    7.75
 -10   9  11   22.40    8.95
  10  -9 -11    9.90    6.96
  10   9 -11    5.29    5.34
 -10   9  12    7.57    7.16
 -10   9  12   -0.00    5.33
  10  -9 -12    5.16    5.97
  10   9 -12    0.00    3.52
 -10   9  13   -0.00    3.66
  10  -9 -13    5.61    5.89
  10   9 -13    0.00    4.66
 -10   9  14    1.25    4.78
  10  -9 -14   -0.00    5.22
  10   9 -14    0.68    3.12
 -10   9  15    9.69    6.68
  10  -9 -15    0.87    4.49
  10   9 -15   -0.00    3.98
 -10   9  16   -0.00    5.26
  10  -9 -16   -0.00    6.28
  10   9 -16    0.73    4.82
 -10   9  17   29.06   10.72
  10  -9 -17   43.23   11.34
  10   9 -17   17.01    7.64
 -10   9  18    0.00    5.91
  10   9 -18    2.03    4.68
 -10   9  19   -0.00    4.84
  10   9 -19   -0.00    4.87
 -10   9  20    1.31    4.55
  10   9 -20   -0.00    5.05
 -10   9  21    3.21    5.48
  10   9 -21   -0.00    5.77
 -10   9  22    0.81    5.29
  10   9 -22   -0.00    6.07
 -10   9  23    6.36    5.78
  10   9 -23    2.10    5.48
 -10  -9  23    0.00    4.33
 -10   9  24    3.80    6.11
  10   9 -24   -0.00    5.69
 -10  -9  24    2.28    4.79
 -10   9  25    1.18    6.02
  10   9 -25   -0.00    5.52
 -10  -9  25    2.92    6.18
 -10   9  26    8.27    6.49
  10   9 -26   -0.00    5.00
 -10  -9  26   -0.00    3.57
  10   9 -27   -0.00    4.87
 -10  -9  27    2.39    4.67
 -10  -9  28    4.77    6.22
 -10  -9  29   -0.00    5.64
 -10  -9  30    6.15    6.58
 -10  10   1    5.73    6.21
  10 -10  -1    3.63    4.75
  10  10  -1    3.08    3.27
 -10  10   2    1.82    4.68
  10 -10  -2    5.89    6.26
  10  10  -2    2.71    3.21
 -10  10   3   17.94    7.84
  10 -10  -3    8.49    6.60
  10  10  -3    5.09    4.17
 -10  10   4    3.12    5.55
  10 -10  -4   -0.00    5.83
  10  10  -4    2.33    3.23
 -10  10   5   15.66    8.74
  10 -10  -5   25.93    9.43
  10  10  -5   23.11    6.96
 -10  10   6    1.70    5.66
  10 -10  -6    1.34    4.63
  10  10  -6   -0.00    3.36
 -10  10   7    4.34    5.83
  10 -10  -7    1.58    4.96
  10  10  -7    7.86    5.06
 -10  10   8   -0.00    5.20
  10 -10  -8    0.00    4.42
  10  10  -8    0.18    3.78
 -10  10   9    5.37    7.54
  10 -10  -9   16.91    7.91
  10  10  -9   10.83    6.21
 -10  10  10   -0.00    4.44
  10 -10 -10    0.30    4.75
  10  10 -10    0.00    4.56
 -10  10  11   -0.00    4.79
 -10  10  11    2.65    4.86
  10 -10 -11   12.25    7.40
  10  10 -11    1.87    4.97
 -10  10  12   -0.00    5.55
 -10  10  12   -0.00    4.51
  10 -10 -12    2.04    4.78
  10  10 -12    2.25    4.49
 -10  10  13   13.40    8.39
 -10  10  13   15.78    8.17
  10 -10 -13   14.39    8.76
  10  10 -13   14.59    6.55
 -10  10  14    1.81    4.87
  10 -10 -14    0.00    4.93
  10  10 -14    5.30    4.44
 -10  10  15    6.84    6.45
  10 -10 -15   15.87    7.73
  10  10 -15    4.31    5.52
 -10  10  16   -0.00    5.60
  10 -10 -16    0.00    5.17
  10  10 -16    1.63    4.79
 -10  10  17   -0.00    5.86
  10 -10 -17    0.00    5.49
  10  10 -17   -0.00    4.13
 -10  10  18    2.57    6.27
  10 -10 -18    3.41    4.97
  10  10 -18    0.00    4.87
 -10  10  19   13.71    7.65
  10 -10 -19    9.37    6.82
  10  10 -19    0.00    4.77
 -10  10  20    0.77    3.78
  10 -10 -20   -0.00    4.31
  10  10 -20   -0.00    5.25
 -10  10  21   -0.00    7.02
  10  10 -21   -0.00    5.36
 -10  10  22   -0.00    6.55
  10  10 -22    0.00    4.79
 -10  10  23    6.36    6.40
  10  10 -23    0.00    5.71
 -10  10  24   -0.00    4.73
  10  10 -24    0.36    4.30
 -10  10  25    0.52    5.29
 -10  11   1    7.97    6.53
  10 -11  -1    5.66    5.00
  10  11  -1    4.44    3.87
 -10  11   2    3.42    4.57
  10 -11  -2   -0.00    3.94
  10  11  -2    0.00    2.62
 -10  11   3    0.00    5.02
  10 -11  -3    1.29    5.10
  10  11  -3    5.13    3.64
 -10  11   4    0.00    4.15
  10 -11  -4   -0.00    3.81
  10  11  -4    1.53    3.22
 -10  11   5    0.00    5.42
  10 -11  -5    0.00    5.78
  10  11  -5    0.00    3.06
 -10  11   6    0.25    5.30
  10 -11  -6   -0.00    4.89
  10  11  -6    0.00    3.24
 -10  11   7   28.29   10.12
  10 -11  -7   23.74    9.18
  10  11  -7   12.03    6.01
 -10  11   8    7.46    6.46
  10 -11  -8    5.90    6.74
  10  11  -8    2.24    3.66
 -10  11   9    2.32    6.20
  10 -11  -9   -0.00    5.04
  10  11  -9    3.03    3.55
 -10  11  10    1.12    4.42
  10 -11 -10   -0.00    4.59
  10  11 -10    0.16    3.14
 -10  11  11   10.83    7.22
  10 -11 -11   15.77    8.59
  10  11 -11    5.32    5.15
 -10  11  12   -0.00    4.98
  10 -11 -12    0.60    4.19
  10  11 -12   -0.00    3.99
 -10  11  13    7.91    6.97
 -10  11  13    1.92    5.49
  10 -11 -13    6.37    6.12
  10  11 -13    7.48    5.40
 -10  11  14    1.16    5.05
 -10  11  14   -0.00    5.12
  10 -11 -14   -0.00    5.31
  10  11 -14    0.60    4.58
 -10  11  15   -0.00    4.86
  10 -11 -15   -0.00    5.24
  10  11 -15    0.46    3.72
 -10  11  16   -0.00    4.88
  10 -11 -16    9.65    6.92
  10  11 -16    0.35    4.44
 -10  11  17   13.35    8.31
  10 -11 -17    9.77    6.98
  10  11 -17   14.11    6.90
 -10  11  18   -0.00    5.11
  10 -11 -18    0.00    4.59
  10  11 -18    0.00    4.55
 -10  11  19    0.00    5.14
  10 -11 -19    1.18    4.39
  10  11 -19   -0.00    4.04
 -10  11  20    2.92    5.15
  10 -11 -20    6.02    6.72
  10  11 -20   -0.00    5.66
 -10  11  21    4.33    6.77
  10 -11 -21    4.50    6.82
  10  11 -21    2.89    5.23
 -10  11  22    0.00    4.23
  10 -11 -22    0.00    5.96
 -10  11  23    0.53    4.78
  10 -11 -23    7.60    7.09
 -10  12   1   -0.00    5.39
  10 -12  -1    2.58    4.28
  10  12  -1    1.42    2.67
 -10  12   2    0.20    4.23
  10 -12  -2   -0.00    5.52
  10  12  -2    2.74    3.22
 -10  12   3   11.59    7.70
  10 -12  -3    0.00    5.18
  10  12  -3    2.24    3.53
 -10  12   4    6.17    6.20
  10 -12  -4    2.40    5.12
  10  12  -4    0.37    3.71
 -10  12   5    3.62    5.56
  10 -12  -5    4.61    5.49
  10  12  -5    9.18    4.58
 -10  12   6   -0.00    5.74
  10 -12  -6    1.47    5.54
  10  12  -6   -0.00    3.04
 -10  12   7   -0.00    5.71
  10 -12  -7    4.10    5.00
  10  12  -7    0.20    3.47
 -10  12   8    0.00    5.17
  10 -12  -8    0.66    4.73
  10  12  -8    6.50    4.69
 -10  12   9    0.00    6.18
  10 -12  -9    4.80    5.35
  10  12  -9    5.10    5.00
 -10  12  10    0.00    5.89
  10 -12 -10   -0.00    4.82
  10  12 -10    2.63    4.78
 -10  12  11    2.03    5.95
  10 -12 -11    5.19    5.82
  10  12 -11    0.00    3.99
 -10  12  12    5.56    6.43
  10 -12 -12    3.99    5.28
  10  12 -12    2.54    3.95
 -10  12  13   -0.00    4.88
  10 -12 -13   -0.00    4.20
  10  12 -13   -0.00    4.64
 -10  12  14    4.52    6.42
  10 -12 -14   -0.00    5.13
  10  12 -14    1.95    4.26
 -10  12  15    7.59    6.80
 -10  12  15    6.96    6.75
  10 -12 -15    3.71    5.95
  10  12 -15    3.92    4.27
 -10  12  16    5.04    5.87
 -10  12  16    0.55    4.85
  10 -12 -16    2.75    5.36
  10  12 -16   -0.00    4.65
 -10  12  17   -0.00    4.36
  10 -12 -17    0.00    5.80
  10  12 -17    3.73    4.68
 -10  12  18   -0.00    5.04
  10 -12 -18   -0.00    5.50
 -10  12  19    5.47    6.72
  10 -12 -19    4.05    6.01
 -10  12  20    0.00    3.65
  10 -12 -20   -0.00    4.36
  10 -12 -21    2.61    5.99
 -10  13   1    4.06    6.47
  10 -13  -1   16.86    7.85
  10  13  -1    2.94    3.28
 -10  13   2   -0.00    4.30
  10 -13  -2    0.29    4.86
  10  13  -2    1.25    3.03
 -10  13   3    2.06    5.10
  10 -13  -3    7.30    6.02
  10  13  -3    0.00    3.18
 -10  13   4    2.71    5.07
  10 -13  -4   -0.00    4.56
  10  13  -4    4.15    3.73
 -10  13   5    4.23    6.47
  10 -13  -5    0.00    4.29
  10  13  -5    1.31    3.30
 -10  13   6    0.00    4.24
  10 -13  -6    0.50    6.42
  10  13  -6    2.29    3.37
 -10  13   7    8.94    8.04
  10 -13  -7    1.30    5.60
  10  13  -7   13.13    5.35
 -10  13   8   -0.00    5.81
  10 -13  -8    0.68    5.86
  10  13  -8   -0.00    3.93
 -10  13   9    4.08    5.21
  10 -13  -9   -0.00    6.23
  10  13  -9   -0.00    3.30
 -10  13  10   -0.00    5.74
  10 -13 -10   -0.00    5.18
  10  13 -10   -0.00    3.73
 -10  13  11   -0.00    5.85
  10 -13 -11    3.90    4.27
  10  13 -11    0.64    3.96
 -10  13  12   -0.00    5.95
  10 -13 -12    2.29    5.01
  10  13 -12   10.14    4.96
 -10  13  13    0.00    5.56
  10 -13 -13   15.25    7.61
  10  13 -13    8.68    5.54
 -10  13  14    2.69    6.68
  10 -13 -14    1.72    5.68
 -10  13  15    0.84    6.09
  10 -13 -15   -0.00    4.53
 -10  13  16    6.51    6.46
  10 -13 -16   -0.00    4.90
 -10  13  17    7.62    6.11
 -10  13  17    0.00    4.75
  10 -13 -17    1.73    4.79
 -10  13  18   -0.00    5.38
  10 -13 -18    0.00    6.39
 -10  14   1   -0.00    6.49
  10 -14  -1    4.71    6.00
  10  14  -1   -0.00    2.89
 -10  14   2    0.84    4.09
  10 -14  -2   -0.00    4.68
  10  14  -2    0.27    2.46
 -10  14   3    4.84    5.95
  10 -14  -3    0.01    4.43
  10  14  -3   -0.00    2.98
 -10  14   4    0.00    4.23
  10 -14  -4    0.00    4.03
  10  14  -4    1.52    3.18
 -10  14   5    4.75    6.25
  10 -14  -5   -0.00    5.16
  10  14  -5    0.00    3.60
 -10  14   6    3.50    5.45
  10 -14  -6    0.00    5.30
  10  14  -6    2.64    3.76
 -10  14   7    6.78    6.31
  10 -14  -7   -0.00    5.11
  10  14  -7   -0.00    3.92
 -10  14   8    1.46    5.43
  10 -14  -8   -0.00    5.50
  10  14  -8    1.73    3.09
 -10  14   9    6.33    6.37
  10 -14  -9    4.16    6.42
  10  14  -9    1.30    3.54
 -10  14  10   -0.00    6.17
  10 -14 -10    0.00    6.23
 -10  14  11    7.28    7.04
  10 -14 -11   -0.00    5.45
 -10  14  12   -0.00    4.87
  10 -14 -12    1.67    4.34
 -10  14  13   -0.00    6.47
  10 -14 -13    9.50    6.29
 -10  14  14    3.05    6.42
 -10  14  15    3.27    5.75
 -10  14  16    1.52    5.61
 -10  14  17    4.18    5.63
 -10  15   1    0.18    5.30
  10  15  -1    2.33    3.19
 -10  15   2   -0.00    5.26
  10  15  -2    0.00    3.08
 -10  15   3   -0.00    5.75
  10  15  -3    1.28    3.12
 -10  15   4    0.00    5.58
  10  15  -4    0.12    2.85
 -10  15   5    0.00    5.41
 -10  15   6    9.21    6.76
 -10  15   7   -0.00    4.64
 -10  15   8    2.77    6.54
 -10  15   9   -0.00    5.62
 -10  15  10   -0.00    4.93
 -10  15  11   -0.00    5.33
 -10  16   1    2.91    6.29
 -10  16   2    0.63    5.62
 -10  16   3    0.60    4.95
  -9   0   1    7.82    5.33
  -9   0   1    7.19    4.66
   9   0  -1    3.38    4.81
  -9   0   2    0.29    3.86
  -9   0   2   -0.00    3.55
   9   0  -2    1.51    4.12
  -9   0   3  131.03   19.03
  -9   0   3  130.81   18.96
   9   0  -3  106.97   17.16
  -9   0   4    2.51    4.27
  -9   0   4    0.82    3.92
  -9   0   5   17.79    7.18
  -9   0   6   -0.00    3.26
  -9   0  11   17.18    7.09
  -9   0  12   -0.00    3.11
  -9   0  13   88.19   15.81
   9   0 -13   95.19   17.20
  -9   0  14    0.00    4.28
   9   0 -14   -0.00    4.43
  -9   0  15   20.32    7.85
   9   0 -15   22.37    9.06
  -9   0  16   -0.00    4.39
   9   0 -16    2.27    5.92
  -9   0  17   26.99    9.21
   9   0 -17    8.25    6.48
  -9   0  18    0.00    3.60
   9   0 -18    0.00    4.26
  -9   0  19   62.47   13.79
   9   0 -19   70.36   15.20
  -9   0  20    4.25    4.78
   9   0 -20    0.00    4.89
  -9   0  21    0.00    5.94
   9   0 -21    5.64    5.49
  -9   0  22   -0.00    5.79
   9   0 -22   -0.00    5.42
  -9   0  23   32.11   10.08
   9   0 -23   21.94   10.01
  -9   0  24   -0.00    5.69
   9   0 -24   -0.00    6.14
  -9   0  25   13.17    8.52
   9   0 -25   17.48    9.11
  -9   0  26   -0.00    6.91
   9   0 -26   -0.00    5.81
  -9   0  27   -0.00    5.29
   9   0 -27   -0.00    4.88
  -9   0  28   -0.00    4.41
  -9   0  29   13.85    8.05
  -9   0  30   -0.00    5.43
  -9   0  31    2.63    4.49
  -9   0  32   -0.00    4.88
  -9   0  33    8.04    7.54
  -9   0  34    0.60    4.75
  -9   1   1  313.69   37.47
  -9   1   1  299.42   37.04
   9  -1  -1  314.02   36.95
   9   1  -1  327.39   36.42
  -9  -1   1  312.87   36.60
  -9   1   2    4.02    5.25
  -9   1   2    4.52    4.60
   9  -1  -2    5.43    4.99
   9   1  -2    4.36    4.20
  -9  -1   2    0.11    3.39
  -9  -1   2    2.33    3.27
  -9   1   3    4.07    4.17
  -9   1   3    1.89    4.52
   9  -1  -3    0.39    2.95
  -9  -1   3   -0.00    4.18
  -9  -1   3    0.50    2.67
  -9   1   4   68.06   12.69
  -9   1   4   38.39    9.81
   9  -1  -4   52.13   10.70
  -9  -1   4   44.14    9.96
  -9  -1   4   43.23    9.76
  -9  -1   5   95.15   15.47
  -9  -1   6    3.23    4.27
  -9  -1   7   30.37    8.85
  -9  -1   8    3.25    4.55
   9   1  -9    4.50    4.95
  -9   1  10    3.79    4.52
   9   1 -10   -0.00    4.57
  -9   1  11   95.97   15.95
   9   1 -11   76.67   14.96
  -9   1  12    1.86    4.74
   9   1 -12   -0.00    3.95
  -9  -1  12    2.18    5.05
  -9   1  13    3.92    5.59
   9   1 -13    4.97    4.90
  -9  -1  13    4.33    4.71
  -9   1  14   -0.00    3.94
   9   1 -14   -0.00    3.90
  -9  -1  14   -0.00    3.93
  -9   1  15   65.26   13.83
  -9  -1  15   59.46   12.91
  -9   1  16    8.65    5.15
   9   1 -16    3.79    5.32
  -9  -1  16    4.24    5.58
  -9   1  17   35.29    9.79
   9  -1 -17   35.07   11.22
   9   1 -17   26.43   10.40
  -9  -1  17   57.40   12.13
  -9   1  18    4.56    5.79
   9  -1 -18   -0.00    5.24
   9   1 -18   -0.00    5.59
  -9  -1  18   -0.00    2.98
  -9   1  19    2.93    5.36
   9  -1 -19   -0.00    4.87
   9   1 -19    0.60    4.99
  -9  -1  19    3.53    3.93
  -9   1  20    4.52    5.13
   9  -1 -20    3.93    5.61
   9   1 -20   14.67    7.58
  -9  -1  20    5.70    6.63
  -9   1  21   59.46   13.52
   9  -1 -21   28.71   10.82
   9   1 -21   58.96   14.14
  -9  -1  21   75.71   15.13
  -9   1  22    1.63    5.79
   9  -1 -22   -0.00    3.73
   9   1 -22   -0.00    4.88
  -9  -1  22    0.33    5.48
  -9   1  23    2.68    5.46
   9  -1 -23   10.95    6.80
   9   1 -23    9.37    7.89
  -9  -1  23    1.36    4.56
  -9   1  24    0.00    5.81
   9  -1 -24   -0.00    5.41
   9   1 -24   -0.00    5.56
  -9  -1  24   -0.00    4.76
  -9   1  25    9.63    6.61
   9  -1 -25    5.76    6.47
   9   1 -25    5.12    5.34
  -9  -1  25   -0.00    4.53
  -9   1  26    0.35    5.37
   9   1 -26    5.38    6.24
  -9  -1  26    4.11    6.16
  -9   1  27    5.45    6.46
   9   1 -27   13.84    8.89
  -9  -1  27   11.97    7.63
  -9   1  28   -0.00    6.03
   9   1 -28    4.20    6.76
  -9  -1  28    1.98    4.46
  -9   1  29    0.00    6.36
  -9  -1  29   -0.00    5.34
  -9   1  30   -0.00    5.00
  -9  -1  30   -0.00    5.83
  -9   1  31   10.14    7.53
  -9  -1  31    4.14    6.35
  -9   1  32   -0.00    4.43
  -9  -1  32   -0.00    4.98
  -9   1  33   11.48    8.28
  -9  -1  33    1.97    4.37
  -9   1  34    0.00    5.49
  -9  -1  34    4.28    5.35
  -9   2   1   19.94    7.51
   9   2  -1   19.82    6.55
   9   2  -1   27.07    7.19
   9   2  -1   32.30    7.82
  -9  -2   1   44.85    9.13
  -9   2   2    7.58    5.04
   9   2  -2    8.60    4.39
  -9  -2   2    2.66    3.65
  -9   2   3   90.51   16.08
   9   2  -3  121.09   15.99
  -9  -2   3   72.13   13.87
  -9   2   4    0.00    3.94
   9   2  -4    3.96    3.92
  -9  -2   4    8.10    5.10
  -9   2   5   17.46    6.36
   9   2  -5    3.47    5.40
  -9  -2   5    8.16    4.64
   9   2  -6    1.29    4.57
  -9  -2   6    0.10    2.71
   9   2  -7   59.62   11.59
  -9  -2   7   41.68   10.09
  -9   2   8   17.84    7.06
   9   2  -8   11.75    6.37
  -9  -2   8   20.96    6.80
  -9   2   9   31.36    8.61
   9   2  -9   17.70    6.69
  -9  -2   9   42.27    9.72
  -9   2  10    0.00    3.69
   9   2 -10    0.44    4.42
  -9   2  11    0.00    3.83
   9   2 -11    0.00    3.29
  -9   2  12    6.59    5.66
   9   2 -12    3.42    4.49
  -9   2  13   36.96   10.16
   9   2 -13   27.57    9.54
  -9  -2  13   39.36    9.99
  -9   2  14   20.89    8.37
   9   2 -14   22.24    8.88
  -9  -2  14   29.12    8.40
  -9   2  15   17.55    7.56
   9   2 -15    0.60    5.86
  -9  -2  15   12.42    6.88
  -9   2  16   -0.00    4.78
   9   2 -16    1.33    5.93
  -9  -2  16    2.02    4.91
  -9   2  17   48.16   12.05
   9   2 -17   27.94    9.70
  -9  -2  17   35.81   10.20
  -9   2  18   -0.00    5.37
   9   2 -18    0.86    5.19
  -9  -2  18    1.55    4.60
  -9   2  19   84.52   15.82
   9   2 -19   59.08   14.57
  -9  -2  19   62.60   14.13
  -9   2  20    2.24    5.16
   9   2 -20    0.82    5.87
  -9  -2  20   -0.00    5.34
  -9   2  21   -0.00    5.30
   9  -2 -21    0.00    5.58
   9   2 -21    5.73    5.43
  -9  -2  21   -0.00    5.12
  -9   2  22    8.38    6.91
   9  -2 -22    6.03    6.23
   9   2 -22   10.75    6.70
  -9  -2  22    7.70    5.26
  -9   2  23   57.45   12.57
   9  -2 -23   39.43   11.49
   9   2 -23   43.49   11.68
  -9  -2  23    7.52    6.31
  -9   2  24    3.30    5.39
   9  -2 -24   -0.00    4.96
   9   2 -24    1.50    5.95
  -9  -2  24   -0.00    4.44
  -9   2  25    3.24    5.75
   9   2 -25    8.48    6.31
  -9  -2  25    4.35    5.15
  -9   2  26    2.41    4.68
   9   2 -26   -0.00    3.97
  -9  -2  26   -0.00    6.87
  -9   2  27    1.02    4.39
   9   2 -27   -0.00    5.06
  -9  -2  27   -0.00    6.55
  -9   2  28    3.94    6.08
   9   2 -28   -0.00    5.54
  -9  -2  28    6.61    6.41
  -9   2  29    3.59    6.61
   9   2 -29    4.27    8.08
  -9  -2  29    1.61    4.33
  -9   2  30    0.27    4.35
   9   2 -30    0.00    5.52
  -9  -2  30   -0.00    5.77
  -9   2  31    1.29    5.25
  -9  -2  31    0.11    5.34
  -9   2  32    1.29    5.65
  -9  -2  32    1.71    6.39
  -9   2  33    3.70    5.78
  -9  -2  33    5.29    6.61
  -9   2  34   -0.00    4.89
  -9  -2  34   -0.00    6.05
  -9   3   1  167.90   23.28
   9   3  -1  138.42   19.25
   9   3  -1  153.09   19.50
  -9  -3   1  145.19   20.05
  -9   3   2   34.79    9.69
   9   3  -2   29.06    7.20
   9   3  -2   28.88    7.47
  -9  -3   2   37.28    8.36
  -9   3   3    3.10    4.17
   9  -3  -3   -0.00    5.22
   9   3  -3    0.00    2.98
   9   3  -3   -0.00    3.57
  -9  -3   3    1.43    3.23
  -9   3   4   -0.00    2.88
   9  -3  -4    3.82    4.42
   9  -3  -4   -0.00    5.25
   9   3  -4    3.75    3.95
   9   3  -4    4.21    3.45
  -9  -3   4    2.00    4.06
  -9   3   5   45.00   10.91
  -9   3   5   59.79   12.32
   9  -3  -5   47.99   10.62
   9  -3  -5   33.06   10.37
   9   3  -5   42.22    9.51
  -9  -3   5   51.71   10.15
  -9   3   6   39.39   10.24
   9  -3  -6   55.37   11.20
   9  -3  -6   43.36   11.21
   9   3  -6   39.10    9.48
  -9  -3   6   28.35    8.22
  -9   3   7   19.07    8.04
   9  -3  -7   28.79    9.13
   9   3  -7   26.78    7.91
  -9  -3   7   18.86    6.73
  -9   3   8    4.25    6.08
   9  -3  -8    4.60    5.21
   9   3  -8   -0.00    3.91
  -9  -3   8    2.39    4.09
  -9   3   9   18.67    7.53
   9  -3  -9    9.73    6.48
   9   3  -9    2.95    5.34
  -9  -3   9   12.46    5.99
  -9   3  10    8.78    6.26
   9  -3 -10   -0.00    4.29
   9   3 -10    0.00    4.71
  -9  -3  10    8.83    5.51
  -9   3  11  102.77   18.50
   9  -3 -11  151.45   21.55
   9   3 -11  104.61   17.82
  -9   3  12   22.26    7.88
   9  -3 -12   26.93    9.20
   9   3 -12   12.99    6.63
  -9   3  13    6.53    5.67
   9  -3 -13    7.55    5.72
   9   3 -13    4.43    5.09
  -9   3  14    0.78    4.25
   9   3 -14    0.00    5.09
  -9  -3  14   -0.00    4.05
  -9   3  15   43.18   11.35
   9   3 -15   40.98   11.63
  -9  -3  15   42.01   10.64
  -9   3  16   15.94    7.39
   9   3 -16    9.55    6.79
  -9  -3  16    6.95    5.56
  -9   3  17   21.30    8.17
   9   3 -17   20.08    8.73
  -9  -3  17   27.95    8.96
  -9   3  18    0.00    4.65
   9   3 -18    2.43    5.05
  -9  -3  18   -0.00    3.90
  -9   3  19    6.41    5.05
   9   3 -19    4.28    5.88
  -9  -3  19   -0.00    4.32
  -9   3  20    2.69    5.44
   9   3 -20   13.72    7.61
  -9  -3  20    8.18    5.94
  -9   3  21   26.60    9.49
   9   3 -21   40.90   11.70
  -9  -3  21   40.60   11.08
  -9   3  22   16.65    7.89
   9   3 -22    5.14    6.17
  -9  -3  22   12.11    7.50
  -9   3  23    7.58    7.13
   9   3 -23   15.29    7.18
  -9  -3  23   11.99    7.27
  -9   3  24    2.39    4.52
   9   3 -24   -0.00    6.02
  -9  -3  24   -0.00    4.18
  -9   3  25   15.18    8.57
   9   3 -25    4.03    7.17
  -9  -3  25    4.44    7.07
  -9   3  26    5.85    6.06
   9   3 -26    2.90    5.41
  -9  -3  26    0.00    5.72
  -9   3  27    0.00    6.05
   9   3 -27   -0.00    5.45
  -9  -3  27   16.83    8.20
  -9   3  28    4.51    5.62
   9   3 -28   -0.00    5.59
  -9  -3  28    6.50    7.07
  -9   3  29    1.85    5.26
   9   3 -29   -0.00    5.27
  -9  -3  29    2.18    6.75
  -9   3  30   -0.00    4.80
   9   3 -30   -0.00    6.82
  -9  -3  30   -0.00    5.48
  -9   3  31    9.30    7.43
   9   3 -31    6.00    7.12
  -9  -3  31    4.41    6.26
  -9   3  32    1.32    5.29
  -9  -3  32   -0.00    5.82
  -9   3  33    0.23    4.50
  -9  -3  33   -0.00    6.32
  -9  -3  34   -0.00    6.84
  -9   4   1    0.00    4.67
   9  -4  -1    3.11    4.28
   9  -4  -1    3.92    5.63
   9   4  -1    8.26    4.03
   9   4  -1    2.71    3.59
  -9  -4   1    0.00    2.84
  -9   4   2   49.22   11.27
  -9   4   2   50.33   12.15
   9  -4  -2   37.12   10.27
   9  -4  -2   47.37   11.37
   9   4  -2   28.89    7.74
   9   4  -2   41.03    8.80
  -9  -4   2   41.78    8.89
  -9   4   3   40.74   11.13
  -9   4   3   39.03   11.30
   9  -4  -3   49.35   11.59
   9  -4  -3   63.15   13.11
   9   4  -3   45.41    9.20
   9   4  -3   46.29    9.64
  -9  -4   3   55.55   10.44
  -9   4   4   51.44   12.22
  -9   4   4   41.28   11.26
   9  -4  -4   56.38   12.57
   9  -4  -4   33.57   10.39
   9   4  -4   66.75   10.73
   9   4  -4   44.20    9.62
  -9  -4   4   57.17   10.51
  -9   4   5   56.44   12.63
  -9   4   5   54.01   12.28
   9  -4  -5   63.84   12.51
   9  -4  -5   47.59   11.99
   9   4  -5   72.90   11.52
   9   4  -5   39.15    9.67
  -9  -4   5   46.86   10.14
  -9   4   6    2.91    4.85
  -9   4   6    4.73    5.26
   9  -4  -6    5.91    5.67
   9  -4  -6   -0.00    5.01
   9   4  -6   -0.00    3.07
  -9  -4   6    0.00    3.00
  -9   4   7   53.34   12.54
   9  -4  -7   69.34   13.12
   9  -4  -7   39.73   11.33
   9   4  -7   58.09   11.61
  -9  -4   7   61.78   11.60
  -9   4   8   71.28   14.72
   9  -4  -8   80.88   15.91
   9   4  -8   69.93   13.26
  -9  -4   8   87.79   14.17
  -9   4   9   74.37   14.14
   9  -4  -9   44.89   12.14
   9   4  -9   40.52   10.28
  -9  -4   9   54.76   11.11
  -9   4  10    1.10    4.58
   9  -4 -10    2.78    5.89
   9   4 -10   -0.00    3.52
  -9  -4  10    1.52    3.70
  -9   4  11    5.28    5.46
   9  -4 -11    3.76    6.56
   9   4 -11    2.48    5.00
  -9   4  12    3.83    5.04
   9  -4 -12    8.16    6.20
   9   4 -12    4.78    5.02
  -9   4  13   36.46   10.40
   9  -4 -13   28.67   10.06
   9   4 -13   40.68   10.62
  -9   4  14    5.85    5.06
   9  -4 -14    7.55    6.94
   9   4 -14    2.04    4.98
  -9  -4  14    5.17    4.87
  -9   4  15    5.59    6.43
   9  -4 -15   24.01    9.43
   9   4 -15   17.60    7.51
  -9  -4  15   11.64    6.43
  -9   4  16   -0.00    6.58
   9  -4 -16   -0.00    4.93
   9   4 -16    0.00    4.65
  -9  -4  16    0.09    4.14
  -9   4  17   18.16    8.09
   9  -4 -17   19.78    9.27
   9   4 -17   16.32    8.18
  -9  -4  17   19.50    7.81
  -9   4  18   47.17   11.86
   9  -4 -18   42.68   11.71
   9   4 -18   30.96   10.03
  -9  -4  18   26.19    9.20
  -9   4  19   69.12   13.51
   9   4 -19   37.63   10.97
  -9  -4  19   38.15   10.99
  -9   4  20   -0.00    6.32
   9   4 -20   -0.00    4.05
  -9  -4  20   18.75    7.34
  -9   4  21    3.32    4.82
   9   4 -21    5.90    6.31
  -9  -4  21    0.00    4.28
  -9   4  22   -0.00    4.60
   9   4 -22    3.41    4.49
  -9  -4  22    5.22    6.39
  -9   4  23   23.28    8.97
   9   4 -23   10.30    7.69
  -9  -4  23   13.55    7.93
  -9   4  24    0.12    3.39
   9   4 -24    6.75    6.71
  -9  -4  24    4.95    6.16
  -9   4  25   -0.00    4.11
   9   4 -25    2.66    5.34
  -9  -4  25    0.03    4.44
  -9   4  26    3.54    6.15
   9   4 -26    0.00    5.08
  -9  -4  26    0.00    5.64
  -9   4  27    1.90    6.16
   9   4 -27    0.00    5.48
  -9  -4  27    5.20    5.86
  -9   4  28    3.61    7.20
   9   4 -28    2.92    6.42
  -9  -4  28   -0.00    5.55
  -9   4  29   12.27    6.75
   9   4 -29    6.08    6.21
  -9  -4  29    7.37    7.11
  -9   4  30    3.02    5.44
   9   4 -30   -0.00    4.97
  -9  -4  30    2.89    5.31
  -9   4  31    3.39    5.64
   9   4 -31   -0.00    6.20
  -9  -4  31   -0.00    6.21
  -9   4  32    0.92    4.39
   9   4 -32   -0.00    6.37
  -9  -4  32    3.91    6.16
  -9   4  33    1.33    4.84
  -9  -4  33   -0.00    4.25
  -9   5   1   98.54   17.84
   9  -5  -1   93.18   16.36
   9  -5  -1   82.35   16.85
   9   5  -1   96.78   13.75
   9   5  -1   92.10   13.67
  -9  -5   1   81.34   13.32
  -9   5   2   45.11   12.04
   9  -5  -2   53.65   12.08
   9  -5  -2   35.77   11.03
   9   5  -2   50.12    9.38
   9   5  -2   39.38    8.81
  -9  -5   2   49.83    9.48
  -9   5   3    0.00    5.86
  -9   5   3    5.08    5.80
   9  -5  -3   10.07    5.57
   9  -5  -3   12.49    7.14
   9   5  -3    5.93    4.72
   9   5  -3    5.74    4.70
  -9  -5   3    5.22    3.84
  -9   5   4   45.42   12.16
  -9   5   4   63.24   13.81
   9  -5  -4   54.29   12.74
   9  -5  -4   43.91   12.23
   9   5  -4   58.13   10.83
   9   5  -4   80.80   12.20
  -9  -5   4   80.80   12.36
  -9   5   5   31.85    9.30
  -9   5   5   23.49    8.73
   9  -5  -5   28.74    9.54
   9  -5  -5   13.21    8.19
   9   5  -5   28.81    7.46
   9   5  -5   25.14    6.82
  -9  -5   5   23.71    6.92
  -9   5   6   31.78    9.42
  -9   5   6   37.39   10.05
   9  -5  -6   25.60    8.81
   9  -5  -6   16.91    7.80
   9   5  -6   39.00    8.41
   9   5  -6   25.63    7.50
  -9  -5   6   40.34    8.73
   9  -5  -7   56.97   12.85
   9  -5  -7   68.01   14.49
   9   5  -7   50.54   10.80
  -9  -5   7   51.10   10.41
  -9   5   8    2.77    5.37
   9  -5  -8   -0.00    3.93
   9  -5  -8   -0.00    5.60
   9   5  -8    2.76    4.21
  -9  -5   8   -0.00    3.59
  -9   5   9   -0.00    4.02
   9  -5  -9    0.00    5.47
   9   5  -9    0.64    4.06
  -9  -5   9   -0.00    3.85
  -9   5  10    1.08    5.58
   9  -5 -10    7.55    7.04
   9   5 -10    0.56    3.98
  -9  -5  10   -0.00    3.63
  -9   5  11   52.29   12.24
   9  -5 -11   33.82   10.60
   9   5 -11   38.76   10.05
  -9  -5  11   32.67    8.94
  -9   5  12   24.02    8.09
   9  -5 -12   16.66    7.81
   9   5 -12   16.41    6.98
  -9   5  13    5.63    5.87
   9  -5 -13    3.85    5.23
   9   5 -13    0.00    4.71
  -9   5  14   18.79    8.00
   9  -5 -14   16.53    7.95
   9   5 -14    7.37    6.02
  -9  -5  14   12.70    6.32
  -9   5  15   21.96    8.57
   9  -5 -15   14.64    8.29
   9   5 -15   14.35    6.93
  -9  -5  15   10.93    6.37
  -9   5  16   15.85    7.53
   9  -5 -16   13.20    8.21
   9   5 -16   26.97    8.52
  -9  -5  16   12.16    6.36
  -9   5  17   23.03    8.62
   9  -5 -17   27.68   10.44
   9   5 -17   34.07    9.51
  -9  -5  17   13.00    7.24
  -9   5  18    0.00    5.31
   9   5 -18    6.54    6.18
  -9  -5  18    0.14    5.20
  -9   5  19   -0.00    3.93
   9   5 -19    0.00    4.51
  -9  -5  19    0.58    5.04
  -9   5  20    3.14    5.58
   9   5 -20    2.09    4.89
  -9  -5  20   -0.00    5.90
  -9   5  21   22.71    9.44
   9   5 -21   12.93    6.85
  -9  -5  21   13.35    8.30
  -9   5  22   11.26    6.36
   9   5 -22   10.68    6.79
  -9  -5  22    8.35    7.70
  -9   5  23   10.29    7.25
   9   5 -23    3.04    5.86
  -9  -5  23    2.49    5.52
  -9   5  24    0.00    4.99
   9   5 -24   -0.00    5.78
  -9  -5  24    2.61    5.00
  -9   5  25   -0.00    4.82
   9   5 -25    2.28    5.09
  -9  -5  25    2.25    4.59
  -9   5  26   -0.00    5.54
   9   5 -26   -0.00    4.98
  -9  -5  26   -0.00    6.39
  -9   5  27    4.09    5.58
   9   5 -27    6.59    7.01
  -9  -5  27    6.74    6.79
  -9   5  28    4.16    5.72
   9   5 -28    0.30    5.20
  -9  -5  28    1.92    4.61
  -9   5  29   14.00    7.66
   9   5 -29   -0.00    5.94
  -9  -5  29   -0.00    4.65
  -9   5  30    5.67    6.44
   9   5 -30   10.13    7.02
  -9  -5  30    0.08    5.02
  -9   5  31   -0.00    5.63
   9   5 -31    0.00    6.02
  -9  -5  31    3.92    6.07
  -9   5  32    0.27    5.46
   9   5 -32   -0.00    5.32
  -9  -5  32   10.50    8.72
   9   5 -33    3.69    6.59
  -9  -5  33    1.08    5.12
  -9   6   1    0.00    4.80
   9  -6  -1   -0.00    4.46
   9  -6  -1    0.33    5.92
   9   6  -1    0.00    3.45
  -9  -6   1    0.70    2.83
  -9   6   2   87.94   16.26
   9  -6  -2   98.67   16.17
   9  -6  -2   85.76   16.17
   9   6  -2   37.89    9.31
  -9  -6   2   72.08   11.32
  -9   6   3   24.71    8.66
   9  -6  -3   37.51   10.74
   9  -6  -3   33.26   10.72
   9   6  -3   23.15    6.58
  -9  -6   3   16.99    5.93
  -9   6   4   42.47   10.95
  -9   6   4   13.14    7.57
   9  -6  -4   26.49    9.12
   9  -6  -4   18.09    8.28
   9   6  -4   31.44    7.50
  -9  -6   4   23.05    6.72
  -9   6   5    0.00    5.62
  -9   6   5   20.11    8.69
   9  -6  -5   21.80    8.34
   9  -6  -5    0.00    6.15
   9   6  -5   10.08    5.49
  -9  -6   5   19.65    6.07
  -9   6   6   28.60    9.67
  -9   6   6    4.49    5.66
   9  -6  -6    9.99    6.91
   9  -6  -6   13.14    7.14
   9   6  -6    7.24    4.90
  -9  -6   6    6.71    4.21
  -9   6   7   12.44    8.13
  -9   6   7   16.12    7.34
   9  -6  -7   30.72    9.19
   9  -6  -7   17.31    7.89
   9   6  -7   20.62    6.62
  -9  -6   7   14.55    5.75
  -9   6   8   57.56   13.54
   9  -6  -8   80.77   14.52
   9  -6  -8   60.87   14.10
   9   6  -8   40.50    9.99
  -9  -6   8   54.44   11.15
  -9   6   9    9.96    6.89
   9  -6  -9   14.30    6.68
   9  -6  -9    9.25    7.21
   9   6  -9    6.22    4.45
  -9  -6   9   13.95    5.66
  -9   6  10   -0.00    4.82
   9  -6 -10   -0.00    3.16
   9  -6 -10   -0.00    4.49
   9   6 -10    0.00    4.88
  -9  -6  10    2.73    3.90
  -9   6  11    0.68    5.06
   9  -6 -11    0.63    4.40
   9   6 -11    1.14    3.99
  -9  -6  11    1.55    3.89
  -9   6  12   54.86   12.40
   9  -6 -12   23.96   10.03
   9   6 -12   35.00    9.28
  -9   6  13   43.05   11.57
   9  -6 -13   18.80    8.46
   9   6 -13    8.31    5.75
  -9   6  14   32.10   10.43
   9  -6 -14   37.18   11.46
   9   6 -14   31.98    8.96
  -9  -6  14   28.79    8.52
  -9   6  15    0.69    4.92
   9   6 -15    8.93    5.86
  -9  -6  15    7.19    5.95
  -9   6  16    5.57    5.25
   9   6 -16    2.05    5.10
  -9  -6  16    3.89    5.49
  -9   6  17    7.78    5.86
   9   6 -17    1.14    4.27
  -9  -6  17   -0.00    4.68
  -9   6  18   17.43    7.76
   9   6 -18   16.74    7.70
  -9  -6  18   31.07    9.48
  -9   6  19    7.86    6.09
   9   6 -19    6.68    6.31
  -9  -6  19    2.08    5.14
  -9   6  20   15.61    7.81
   9   6 -20    8.76    6.62
  -9  -6  20    6.39    6.03
  -9   6  21    5.23    6.39
   9   6 -21    0.22    4.67
  -9  -6  21    3.41    4.59
  -9   6  22    1.79    4.00
   9   6 -22    0.00    4.55
  -9  -6  22    6.79    6.24
  -9   6  23    7.72    7.50
   9   6 -23    7.96    6.94
  -9  -6  23    8.70    6.16
  -9   6  24    2.89    5.39
   9   6 -24    0.00    4.78
  -9  -6  24    3.65    5.73
  -9   6  25    0.00    5.73
   9   6 -25   -0.00    5.53
  -9  -6  25    2.28    4.66
  -9   6  26    0.20    5.65
   9   6 -26    2.89    6.26
  -9  -6  26    4.44    5.27
  -9   6  27    0.00    4.35
   9   6 -27    6.70    6.36
  -9  -6  27    3.03    5.21
  -9   6  28    6.26    6.69
   9   6 -28    5.25    6.88
  -9  -6  28   12.11    7.42
  -9   6  29   -0.00    6.92
   9   6 -29    4.09    6.14
  -9  -6  29   -0.00    5.26
  -9   6  30    0.64    4.50
   9   6 -30    1.50    6.96
  -9  -6  30    7.55    6.86
  -9   6  31   -0.00    5.91
   9   6 -31    1.93    5.08
  -9  -6  31    0.69    5.06
  -9   6  32   -0.00    6.12
   9   6 -32    1.92    4.51
  -9  -6  32    5.82    6.18
   9   6 -33    4.57    5.69
  -9  -6  33   -0.00    5.85
   9   6 -34    1.37    5.00
  -9   7   1   16.59    7.58
   9  -7  -1   14.70    7.89
   9   7  -1   12.34    4.93
  -9   7   2   10.49    6.84
   9  -7  -2   12.74    6.90
   9   7  -2    7.92    4.21
  -9   7   3   -0.00    4.60
   9  -7  -3   -0.00    4.98
   9  -7  -3    0.00    5.22
   9   7  -3    0.99    3.16
  -9   7   4   29.04    9.64
   9  -7  -4   19.53    7.70
   9  -7  -4    9.13    6.55
   9   7  -4    7.19    4.66
  -9   7   5    5.45    5.32
   9  -7  -5    7.70    5.45
   9  -7  -5    9.29    7.82
   9   7  -5    4.14    4.13
  -9   7   6   52.59   12.04
  -9   7   6   41.68   11.49
   9  -7  -6   36.16   10.14
   9   7  -6   17.43    7.24
  -9  -7   6   39.22    8.66
  -9   7   7    0.00    5.59
  -9   7   7    8.17    5.56
   9  -7  -7    7.69    5.74
   9  -7  -7    4.06    5.46
   9   7  -7    0.75    3.94
  -9  -7   7    0.00    3.17
  -9   7   8   -0.00    3.99
   9  -7  -8    0.00    4.83
   9  -7  -8    1.57    5.24
   9   7  -8    1.47    3.87
  -9  -7   8    0.07    2.94
  -9   7   9   12.42    6.48
   9  -7  -9   14.72    7.11
   9  -7  -9    6.08    6.32
   9   7  -9    7.35    5.62
  -9  -7   9    4.18    4.31
  -9   7  10    6.36    7.29
   9  -7 -10   23.65    7.77
   9  -7 -10   24.19    9.82
   9   7 -10   12.88    6.10
  -9  -7  10    6.76    4.51
  -9   7  11    7.03    5.65
   9  -7 -11   15.97    7.38
   9  -7 -11   15.13    7.60
   9   7 -11   10.83    6.00
  -9  -7  11    7.44    5.27
  -9   7  12   40.44   12.14
   9  -7 -12   62.92   13.29
   9   7 -12   49.42   11.31
  -9   7  13    4.67    5.42
   9   7 -13    5.72    5.59
  -9   7  14    5.35    5.68
   9   7 -14    0.50    4.54
  -9  -7  14    4.85    5.09
  -9   7  15    0.73    4.51
   9   7 -15    1.08    4.51
  -9  -7  15    0.00    3.77
  -9   7  16   28.58    9.71
   9   7 -16   33.50   10.08
  -9  -7  16   25.05    8.72
  -9   7  17    4.24    5.27
   9   7 -17   -0.00    4.24
  -9  -7  17    9.24    6.39
  -9   7  18    0.00    3.75
   9   7 -18    1.39    4.62
  -9  -7  18    4.79    5.77
  -9   7  19    0.62    3.82
   9   7 -19   -0.00    4.86
  -9  -7  19   -0.00    4.03
  -9   7  20    0.00    3.52
   9   7 -20   -0.00    5.32
  -9  -7  20    7.20    5.72
  -9   7  21    4.50    5.24
   9   7 -21    4.62    5.77
  -9  -7  21   10.90    6.74
  -9   7  22    7.93    6.14
   9   7 -22    9.04    7.02
  -9  -7  22   16.06    7.22
  -9   7  23    0.43    3.84
   9   7 -23    2.60    4.42
  -9  -7  23    0.00    4.57
  -9   7  24    0.00    5.76
   9   7 -24    0.00    4.67
  -9  -7  24   -0.00    5.69
  -9   7  25   -0.00    5.43
   9   7 -25    2.14    5.00
  -9  -7  25   -0.00    5.37
  -9   7  26   16.65    8.29
   9   7 -26    9.43    7.08
  -9  -7  26   15.66    8.22
  -9   7  27    0.36    3.99
   9   7 -27    4.68    6.61
  -9  -7  27    0.00    5.64
  -9   7  28    0.00    5.45
   9   7 -28    3.25    6.22
  -9  -7  28    0.00    5.18
  -9   7  29    0.00    5.70
   9   7 -29    1.96    4.87
  -9  -7  29    2.53    5.24
  -9   7  30   -0.00    6.14
   9   7 -30    5.94    5.84
  -9  -7  30   11.27    8.23
  -9   7  31    0.00    5.48
   9   7 -31    0.44    5.55
  -9  -7  31    2.93    5.65
   9   7 -32   -0.00    4.69
  -9  -7  32    6.25    6.41
   9   7 -33   -0.00    6.89
   9   7 -34   -0.00    6.00
   9  -8  -1   11.74    6.74
   9   8  -1   13.18    4.85
   9  -8  -2   28.62    9.12
   9   8  -2   14.55    5.29
   9  -8  -3    5.80    4.60
   9   8  -3    0.18    2.35
   9  -8  -4   88.43   14.67
   9   8  -4   18.74    6.45
   9  -8  -5   -0.00    4.39
   9  -8  -5    5.49    5.74
   9   8  -5    1.56    3.36
   9  -8  -6    5.46    5.50
   9  -8  -6    1.97    4.80
   9   8  -6   -0.00    3.44
  -9   8   7    0.00    4.81
   9  -8  -7    3.39    5.62
   9   8  -7   -0.00    3.97
  -9   8   8   57.94   14.02
  -9   8   8   57.38   13.68
   9  -8  -8   73.83   14.57
   9   8  -8   41.28    9.70
  -9   8   9    6.66    6.36
  -9   8   9   13.74    7.32
   9  -8  -9    3.73    5.17
   9   8  -9    0.00    4.32
  -9   8  10    4.94    6.01
   9  -8 -10   14.23    6.94
   9   8 -10   15.00    6.00
  -9   8  11    0.00    4.65
   9  -8 -11    2.46    5.86
   9   8 -11    1.86    4.52
  -9  -8  11    0.00    4.05
  -9   8  12   19.75    8.45
   9  -8 -12    7.12    5.64
   9   8 -12    8.18    5.09
  -9   8  13    2.41    5.30
   9  -8 -13   -0.00    4.44
   9   8 -13   -0.00    4.56
  -9   8  14   30.85    9.55
   9  -8 -14   39.76   10.17
   9   8 -14   12.35    6.09
  -9  -8  14    9.71    6.32
  -9   8  15    0.00    5.48
   9   8 -15    0.44    4.68
  -9  -8  15    0.75    4.27
  -9   8  16    6.09    5.86
   9   8 -16   -0.00    3.81
  -9  -8  16    4.24    4.99
  -9   8  17    1.60    4.05
   9   8 -17    0.00    4.90
  -9  -8  17    3.76    5.47
  -9   8  18   13.81    7.04
   9   8 -18   10.71    7.13
  -9  -8  18   18.10    7.98
  -9   8  19    2.20    5.21
   9   8 -19   -0.00    4.73
  -9  -8  19    5.69    5.74
  -9   8  20    3.60    5.51
   9   8 -20    1.13    4.10
  -9  -8  20    8.23    6.40
  -9   8  21   -0.00    3.39
   9   8 -21    5.77    4.99
  -9  -8  21    2.99    5.33
  -9   8  22    0.32    4.68
   9   8 -22    3.83    4.71
  -9  -8  22   -0.00    5.29
  -9   8  23    0.00    5.52
   9   8 -23    0.00    4.40
  -9  -8  23   -3.28    6.06
  -9   8  24    7.51    6.41
   9   8 -24    0.00    5.39
  -9  -8  24    4.31    5.63
  -9   8  25   -0.00    4.87
   9   8 -25    2.75    5.81
  -9  -8  25    1.23    5.84
  -9   8  26    2.66    5.89
   9   8 -26   -0.00    5.62
  -9  -8  26   17.20    8.24
  -9   8  27    0.01    4.61
   9   8 -27    4.75    5.57
  -9  -8  27   -0.00    5.16
  -9   8  28    0.00    5.52
   9   8 -28   -0.00    5.40
  -9  -8  28    1.96    4.02
  -9   8  29   -0.00    4.58
   9   8 -29    5.52    6.25
  -9  -8  29    1.35    6.43
  -9   8  30    2.38    5.24
   9   8 -30    4.86    6.41
  -9  -8  30    2.15    4.82
   9   8 -31    4.63    5.34
  -9  -8  31    1.59    5.40
   9   8 -32    2.57    4.74
  -9  -8  32    4.21    5.88
   9   8 -33    5.82    7.44
  -9   9   1   -0.00    4.66
   9  -9  -1   -0.00    5.24
   9   9  -1    0.00    2.69
  -9   9   2   28.78    9.70
   9  -9  -2   39.38   11.09
   9   9  -2   19.91    5.89
  -9   9   3   -0.00    3.89
   9  -9  -3    0.30    5.88
   9   9  -3    2.65    2.96
  -9   9   4    0.00    5.87
   9  -9  -4    8.86    6.66
   9   9  -4    6.86    4.61
  -9   9   5    1.04    5.09
   9  -9  -5    0.00    5.32
   9   9  -5    0.65    3.24
  -9   9   6   59.33   14.23
   9  -9  -6   66.61   13.90
   9   9  -6   42.68    9.36
  -9   9   7   -0.00    5.95
   9  -9  -7    2.61    5.19
   9   9  -7   -0.00    3.73
  -9   9   8    0.00    5.02
  -9   9   8   -0.00    4.62
   9  -9  -8   -0.00    4.50
   9   9  -8    0.37    2.94
  -9   9   9   -0.00    4.47
  -9   9   9    2.89    5.17
   9  -9  -9    0.20    4.97
   9   9  -9    1.54    4.10
  -9   9  10    8.72    6.39
  -9   9  10    2.83    4.69
   9  -9 -10    2.83    4.35
   9   9 -10    4.29    4.08
  -9   9  11   -0.00    6.95
   9  -9 -11   -0.00    5.49
   9   9 -11    1.15    3.59
  -9   9  12   34.26   10.52
   9  -9 -12   32.15   10.27
   9   9 -12   10.72    6.04
  -9   9  13    4.92    5.73
   9  -9 -13    1.32    5.02
   9   9 -13    2.53    5.06
  -9   9  14    0.00    4.81
   9  -9 -14    0.00    6.02
   9   9 -14   -0.00    4.39
  -9   9  15    0.00    5.05
   9  -9 -15    5.22    5.94
   9   9 -15    0.00    4.46
  -9   9  16   24.11    9.61
   9  -9 -16   33.23    9.61
   9   9 -16   11.52    6.78
  -9   9  17   -0.00    4.46
   9   9 -17    0.45    4.20
  -9  -9  17   -0.00    4.44
  -9   9  18   -0.00    5.15
   9   9 -18    1.84    3.61
  -9  -9  18    2.15    5.04
  -9   9  19   -0.00    4.75
   9   9 -19    0.19    4.27
  -9  -9  19   -0.00    4.17
  -9   9  20   -0.00    5.52
   9   9 -20    5.87    5.35
  -9  -9  20    0.40    4.54
  -9   9  21    4.69    5.63
   9   9 -21    6.10    5.74
  -9  -9  21   -0.00    4.09
  -9   9  22   16.26    8.26
   9   9 -22    7.04    6.05
  -9  -9  22   17.32    7.65
  -9   9  23    0.80    4.61
   9   9 -23    6.49    5.54
  -9  -9  23    2.42    5.24
  -9   9  24   -0.00    4.80
   9   9 -24    0.16    5.25
  -9  -9  24    3.03    5.45
  -9   9  25    3.89    5.24
   9   9 -25    2.88    4.43
  -9  -9  25   -0.00    4.34
  -9   9  26    5.16    6.08
   9   9 -26    1.56    5.44
  -9  -9  26   10.89    7.83
  -9   9  27    0.22    4.87
   9   9 -27    8.45    6.95
  -9  -9  27    3.86    5.02
  -9   9  28    5.39    6.55
   9   9 -28    0.00    5.90
  -9  -9  28    5.05    6.00
  -9   9  29    1.74    4.80
   9   9 -29    6.28    6.76
  -9  -9  29    2.09    5.33
   9   9 -30   -0.00    5.07
  -9  -9  30    1.36    6.25
  -9  -9  31    0.00    6.50
  -9  10   1   -0.00    3.81
   9 -10  -1    1.38    4.75
   9  10  -1    6.35    3.29
  -9  10   2    3.26    4.99
   9 -10  -2   24.76    9.11
   9  10  -2    4.72    3.74
  -9  10   3    6.67    5.70
   9 -10  -3   -0.00    6.05
   9  10  -3   -0.00    2.97
  -9  10   4   32.24   10.95
   9 -10  -4   57.85   12.96
   9  10  -4   34.69    7.89
  -9  10   5    3.73    4.85
   9 -10  -5    0.00    5.20
   9  10  -5    1.90    3.02
  -9  10   6    0.00    4.96
   9 -10  -6    0.71    4.95
   9  10  -6    1.65    3.74
  -9  10   7   -0.00    4.87
   9 -10  -7   -0.00    5.02
   9  10  -7    0.74    3.44
  -9  10   8   23.49    9.03
   9 -10  -8   10.45    7.16
   9  10  -8    6.14    4.48
  -9  10   9    0.00    4.63
   9 -10  -9    0.00    4.20
   9  10  -9    1.41    3.78
  -9  10  10    0.00    4.99
  -9  10  10   13.72    7.32
   9 -10 -10   12.30    7.11
   9  10 -10    3.83    3.91
  -9  10  11    3.16    5.24
  -9  10  11   -0.00    4.39
   9 -10 -11    0.07    5.32
   9  10 -11    1.77    3.65
  -9  10  12    7.20    6.81
  -9  10  12    3.39    5.68
   9 -10 -12    0.00    5.31
   9  10 -12    4.20    4.26
  -9  10  13    0.00    3.82
   9 -10 -13    2.56    4.79
   9  10 -13    0.00    3.93
  -9  10  14   13.81    7.90
   9 -10 -14   26.59    9.07
   9  10 -14   16.25    6.71
  -9  10  15   -0.00    3.95
   9 -10 -15    5.24    5.36
   9  10 -15   -0.00    3.98
  -9  10  16    0.00    4.65
   9 -10 -16   -0.00    3.42
   9  10 -16    0.53    3.93
  -9  10  17   -0.00    4.92
   9 -10 -17    0.46    4.45
   9  10 -17   -0.00    4.64
  -9  10  18    6.38    6.56
   9 -10 -18   13.46    7.38
   9  10 -18   15.25    6.67
  -9  10  19   -0.00    5.03
   9  10 -19    1.00    3.00
  -9  10  20   12.09    7.88
   9  10 -20   11.12    6.04
  -9  10  21    3.11    5.62
   9  10 -21    0.50    3.39
  -9  10  22    0.00    4.12
   9  10 -22    1.37    4.40
  -9  10  23   -0.00    4.84
   9  10 -23   -0.00    4.19
  -9  10  24    0.00    6.34
   9  10 -24   -0.00    5.12
  -9 -10  24    0.50    4.53
  -9  10  25   -0.00    5.05
   9  10 -25    0.59    4.28
  -9 -10  25    0.92    5.95
  -9  10  26    6.32    6.29
   9  10 -26   -0.00    5.58
  -9 -10  26   12.44    7.17
  -9  10  27    6.42    5.36
   9  10 -27    0.10    5.64
  -9 -10  27    2.70    5.42
  -9  10  28    5.32    6.54
  -9 -10  28    5.03    6.33
  -9 -10  29    1.78    5.44
  -9 -10  30    4.44    5.17
  -9  11   1    2.83    5.08
   9 -11  -1   -0.00    3.64
   9  11  -1   -0.00    2.35
  -9  11   2   28.04    9.88
   9 -11  -2   11.28    6.21
   9  11  -2   12.42    4.74
  -9  11   3    1.91    4.64
   9 -11  -3    2.01    5.16
   9  11  -3    0.86    2.83
  -9  11   4    7.03    6.41
   9 -11  -4   12.89    7.50
   9  11  -4    3.61    3.84
  -9  11   5    0.37    4.34
   9 -11  -5    1.75    4.85
   9  11  -5   -0.00    2.93
  -9  11   6   12.45    7.86
   9 -11  -6   11.22    6.49
   9  11  -6   13.38    5.19
  -9  11   7   -0.00    4.65
   9 -11  -7   -0.00    4.69
   9  11  -7    0.00    2.88
  -9  11   8   -0.00    4.64
   9 -11  -8    0.00    4.07
   9  11  -8    1.04    3.07
  -9  11   9    1.43    5.07
   9 -11  -9    7.90    6.87
   9  11  -9   -0.00    3.09
  -9  11  10   21.31    8.24
   9 -11 -10    9.53    6.91
   9  11 -10   11.82    6.16
  -9  11  11   -0.00    4.96
   9 -11 -11   -0.00    5.01
   9  11 -11   -0.00    3.32
  -9  11  12    0.00    4.93
  -9  11  12    5.41    6.03
   9 -11 -12   10.19    7.52
   9  11 -12   15.49    6.21
  -9  11  13   -0.00    5.02
  -9  11  13    7.73    5.94
   9 -11 -13   -0.00    3.60
   9  11 -13    0.88    3.62
  -9  11  14    1.97    5.20
   9 -11 -14    0.79    4.28
   9  11 -14    0.00    4.44
  -9  11  15   -0.00    4.06
   9 -11 -15   -0.00    6.39
   9  11 -15    0.05    4.09
  -9  11  16   16.45    7.96
   9 -11 -16   34.74   10.97
   9  11 -16   16.20    7.70
  -9  11  17    5.24    5.95
   9 -11 -17    0.00    4.89
   9  11 -17   -0.00    4.52
  -9  11  18    8.07    7.01
   9 -11 -18    1.88    5.59
   9  11 -18    2.05    4.47
  -9  11  19   -0.00    4.79
   9 -11 -19    1.04    3.64
   9  11 -19    6.24    5.75
  -9  11  20    8.72    6.95
   9 -11 -20    4.52    5.61
   9  11 -20   15.42    7.26
  -9  11  21   -0.00    5.08
   9 -11 -21    0.00    5.27
   9  11 -21   -0.00    4.42
  -9  11  22   -0.00    5.26
   9  11 -22    3.03    5.31
  -9  11  23   -0.00    5.42
   9  11 -23    0.97    5.00
  -9  11  24   -0.00    5.44
   9  11 -24   -0.00    4.09
  -9  11  25   -0.00    4.16
  -9  11  26    2.43    5.37
  -9  12   1    1.57    5.08
   9 -12  -1    2.98    4.73
   9  12  -1    3.14    2.84
  -9  12   2   -0.00    6.07
   9 -12  -2    6.59    5.33
   9  12  -2    0.46    2.84
  -9  12   3   -0.00    4.05
   9 -12  -3   -0.00    4.67
   9  12  -3    2.96    2.99
  -9  12   4   36.99   11.04
   9 -12  -4   11.49    6.92
   9  12  -4   17.38    5.68
  -9  12   5   -0.00    5.24
   9 -12  -5    0.36    3.71
   9  12  -5   -0.00    3.24
  -9  12   6   -0.00    5.17
   9 -12  -6    0.00    5.82
   9  12  -6    2.25    3.49
  -9  12   7   -0.00    4.89
   9 -12  -7   -0.00    5.07
   9  12  -7    0.63    3.58
  -9  12   8   19.77    8.72
   9 -12  -8   19.70    8.38
   9  12  -8   13.81    5.89
  -9  12   9   -0.00    5.05
   9 -12  -9   -0.00    4.08
   9  12  -9    1.35    3.31
  -9  12  10    1.56    5.89
   9 -12 -10    7.69    5.96
   9  12 -10    0.95    4.04
  -9  12  11   -0.00    4.97
   9 -12 -11    2.20    5.07
   9  12 -11    0.73    3.96
  -9  12  12    1.21    5.06
   9 -12 -12    4.61    6.06
   9  12 -12    0.47    4.39
  -9  12  13    0.30    4.50
   9 -12 -13   -0.00    5.16
   9  12 -13    0.68    4.02
  -9  12  14    8.26    7.40
  -9  12  14    4.38    6.44
   9 -12 -14    9.66    6.76
   9  12 -14    9.25    5.49
  -9  12  15    1.19    5.27
  -9  12  15    0.00    3.83
   9 -12 -15    0.35    4.57
   9  12 -15    2.98    4.08
  -9  12  16   -0.00    5.59
   9 -12 -16    4.92    6.29
   9  12 -16    1.53    3.17
  -9  12  17    4.66    5.52
   9 -12 -17    1.36    5.04
   9  12 -17   -0.00    4.17
  -9  12  18   -0.00    4.32
   9 -12 -18    1.29    5.87
   9  12 -18    0.55    2.75
  -9  12  19   -0.00    5.47
   9 -12 -19    7.60    5.78
   9  12 -19   -0.00    3.64
  -9  12  20    0.16    5.51
   9 -12 -20    2.14    5.64
   9  12 -20    0.00    5.09
  -9  12  21    2.78    5.49
   9 -12 -21    1.82    3.88
   9  12 -21   -0.00    4.25
  -9  12  22    2.40    5.69
   9 -12 -22    1.25    4.97
  -9  12  23    0.41    4.56
   9 -12 -23   -0.00    4.63
  -9  12  24    4.84    6.53
   9 -12 -24    8.00    7.55
  -9  12  25    0.00    7.12
  -9  13   1    5.83    6.49
   9 -13  -1    6.81    5.76
   9  13  -1    1.12    2.88
  -9  13   2    5.35    5.32
   9 -13  -2   -0.00    3.00
   9  13  -2    4.62    3.32
  -9  13   3    0.00    4.14
   9 -13  -3    0.00    5.00
   9  13  -3    0.00    2.45
  -9  13   4    1.39    5.76
   9 -13  -4    2.13    3.97
   9  13  -4    0.61    2.77
  -9  13   5   -0.00    4.99
   9 -13  -5    0.00    3.96
   9  13  -5    1.89    3.09
  -9  13   6    4.73    5.52
   9 -13  -6    6.90    6.68
   9  13  -6    4.50    4.05
  -9  13   7   -0.00    5.68
   9 -13  -7    4.23    5.86
   9  13  -7    2.66    3.35
  -9  13   8    9.46    7.31
   9 -13  -8   -0.00    5.23
   9  13  -8    2.13    3.57
  -9  13   9    0.00    5.29
   9 -13  -9   -0.00    5.58
   9  13  -9    0.56    3.44
  -9  13  10    0.00    4.61
   9 -13 -10   17.94    7.67
   9  13 -10    8.30    5.37
  -9  13  11   -0.00    6.11
   9 -13 -11    0.10    3.98
   9  13 -11    0.51    3.72
  -9  13  12    3.93    6.45
   9 -13 -12   10.15    6.76
   9  13 -12    3.69    4.39
  -9  13  13   -0.00    5.36
   9 -13 -13   -0.00    4.34
   9  13 -13    0.19    3.25
  -9  13  14   -0.00    5.65
   9 -13 -14   -0.00    5.11
   9  13 -14    1.72    4.25
  -9  13  15   -0.00    4.34
   9 -13 -15   -0.00    5.10
   9  13 -15   -0.00    4.06
  -9  13  16    9.56    7.64
  -9  13  16    0.00    5.02
   9 -13 -16   10.90    6.40
   9  13 -16    3.89    4.92
  -9  13  17    3.21    6.52
   9 -13 -17    2.25    4.37
   9  13 -17    3.61    4.89
  -9  13  18    0.00    5.67
   9 -13 -18    3.27    5.87
  -9  13  19   -0.00    6.04
   9 -13 -19   -0.00    4.25
  -9  13  20    1.62    5.72
   9 -13 -20   -0.00    4.02
  -9  13  21   -0.00    6.15
   9 -13 -21    3.92    5.84
  -9  13  22    1.09    5.93
   9 -13 -22    7.80    6.60
   9 -13 -23    3.00    5.01
  -9  14   1   -0.00    4.65
   9 -14  -1    0.48    4.14
   9  14  -1   -0.00    2.17
  -9  14   2   -0.00    5.61
   9 -14  -2    8.47    5.96
   9  14  -2   11.01    4.13
  -9  14   3    0.33    5.32
   9 -14  -3    7.18    5.95
   9  14  -3    0.00    2.54
  -9  14   4    1.37    4.25
   9 -14  -4   10.56    6.63
   9  14  -4    4.82    3.82
  -9  14   5    1.98    4.54
   9 -14  -5    2.24    4.76
   9  14  -5   -0.00    3.21
  -9  14   6    1.08    4.94
   9 -14  -6    0.83    4.82
   9  14  -6    0.85    2.93
  -9  14   7   -0.00    4.93
   9 -14  -7    2.57    4.68
   9  14  -7   -0.00    3.18
  -9  14   8    3.81    5.39
   9 -14  -8    3.07    6.62
   9  14  -8    1.32    3.34
  -9  14   9   -0.00    5.96
   9 -14  -9    0.06    3.74
   9  14  -9    1.34    3.06
  -9  14  10    0.00    5.10
   9 -14 -10   -0.00    5.83
   9  14 -10   -0.00    3.74
  -9  14  11    3.20    5.48
   9 -14 -11    2.12    5.30
   9  14 -11    5.07    4.31
  -9  14  12    3.88    5.65
   9 -14 -12   -0.00    4.23
   9  14 -12   -0.00    4.12
  -9  14  13    8.28    7.10
   9 -14 -13   -0.00    4.36
   9  14 -13   -0.00    2.92
  -9  14  14    1.09    4.49
   9 -14 -14    2.72    5.51
  -9  14  15    5.56    6.23
   9 -14 -15    1.59    5.49
  -9  14  16    0.85    4.44
   9 -14 -16   -0.00    5.03
  -9  14  17    1.16    4.73
   9 -14 -17   -0.00    5.26
  -9  14  18    3.10    4.92
   9 -14 -18    0.00    4.59
  -9  14  19    4.83    6.56
   9 -14 -19   -0.00    4.38
   9 -14 -20   -0.00    3.67
  -9  15   1    2.22    5.83
   9 -15  -1    0.00    5.45
   9  15  -1   -0.00    2.86
  -9  15   2   -0.00    4.06
   9 -15  -2   -0.00    4.84
   9  15  -2   -0.00    3.03
  -9  15   3    4.62    5.83
   9 -15  -3   -0.00    4.64
   9  15  -3    2.70    3.48
  -9  15   4    0.00    4.76
   9 -15  -4    4.51    5.15
   9  15  -4    1.45    2.77
  -9  15   5    0.00    4.97
   9 -15  -5   -0.00    3.60
   9  15  -5    1.08    3.12
  -9  15   6    8.46    6.78
   9 -15  -6    5.77    6.48
   9  15  -6   -0.00    3.43
  -9  15   7    0.97    5.84
   9 -15  -7    0.92    5.77
   9  15  -7    0.87    3.49
  -9  15   8   -0.00    5.72
   9 -15  -8   -0.00    4.48
   9  15  -8    0.12    3.40
  -9  15   9    9.20    7.46
   9 -15  -9   -0.00    4.95
  -9  15  10    0.00    6.36
   9 -15 -10   -0.00    4.53
  -9  15  11   -0.00    5.42
   9 -15 -11    1.04    4.85
  -9  15  12    4.59    6.08
   9 -15 -12    1.37    5.37
  -9  15  13    3.03    5.26
   9 -15 -13    4.45    6.69
   9 -15 -14    0.78    4.09
   9 -15 -15    0.72    4.15
   9 -15 -16    6.24    5.85
  -9  16   1    0.00    6.60
   9  16  -1    1.29    2.54
  -9  16   2    1.70    6.65
   9  16  -2   -0.00    3.06
  -9  16   3    0.00    5.58
   9  16  -3    4.11    3.60
  -9  16   4   -0.00    4.95
   9 -16  -4   -0.00    4.47
  -9  16   5    7.01    6.39
   9 -16  -5   -0.00    4.74
  -9  16   6    0.82    5.46
   9 -16  -6   -0.00    5.27
   9 -16  -7    0.00    5.32
   9 -16  -8    4.33    6.32
  -8   0   1    0.25    3.25
  -8   0   1    1.79    2.97
   8   0  -1   -0.00    2.63
   8   0  -1    1.90    3.18
   8   0  -1   -0.00    4.15
  -8   0   2  363.16   41.18
  -8   0   2  353.51   40.79
   8   0  -2  360.80   40.49
   8   0  -2  347.13   39.71
   8   0  -2  423.40   42.15
  -8   0   3   -0.00    3.23
  -8   0   3    1.05    2.91
   8   0  -3   -0.00    3.85
  -8   0   4   68.50   12.05
   8   0  -4   55.05   11.22
  -8   0   5    1.50    3.85
   8   0  -5    0.47    3.81
  -8   0   6   77.67   12.89
   8   0  -6   61.91   12.26
  -8   0   7    1.03    3.34
   8   0  -7    1.78    3.61
  -8   0   8  161.24   22.55
   8   0  -8  174.29   23.30
  -8   0   9   -0.00    4.03
   8   0  -9   -0.00    4.38
  -8   0  10    0.18    4.30
   8   0 -10   -0.00    4.71
   8   0 -11    2.40    4.51
   8   0 -12  142.67   21.50
   8   0 -13    4.41    4.80
   8   0 -14   56.18   12.47
  -8   0  15    0.26    4.41
  -8   0  16    4.56    5.55
  -8   0  17    0.00    4.93
  -8   0  18  102.88   17.58
  -8   0  19    0.94    4.69
  -8   0  20    9.28    6.74
  -8   0  21   -0.00    5.26
  -8   0  22   40.53   11.21
   8   0 -22   23.91    9.50
  -8   0  23   -0.00    4.45
   8   0 -23   -0.00    4.77
  -8   0  24   17.42    7.32
   8   0 -24    6.58    7.01
  -8   0  25   -0.00    5.14
   8   0 -25    0.23    5.37
  -8   0  26    0.00    4.58
   8   0 -26    4.95    6.63
  -8   0  27    0.15    4.64
   8   0 -27   -0.00    6.04
  -8   0  28   32.20   10.65
  -8   0  29   -0.00    6.19
  -8   0  30    0.00    7.50
  -8   0  31   -0.00    5.53
  -8   0  32    0.68    6.42
  -8   0  33   -0.00    5.39
  -8   0  34   10.28    7.70
  -8   0  35   -0.00    7.11
  -8   1   1   51.20   10.84
  -8   1   1   59.16   11.07
   8  -1  -1   52.70   10.60
   8  -1  -1   58.71   11.72
   8   1  -1   38.33    8.91
   8   1  -1   46.13    9.09
   8   1  -1   62.74   10.89
  -8  -1   1   66.36   11.17
  -8   1   2    0.00    3.62
  -8   1   2    0.00    2.91
   8  -1  -2    0.00    3.34
   8  -1  -2    0.00    4.43
   8   1  -2   -0.00    3.02
   8   1  -2    0.00    3.26
  -8  -1   2    2.00    3.96
  -8  -1   2   -0.00    2.95
  -8   1   3    0.00    3.51
  -8   1   3    2.56    3.16
   8  -1  -3    7.57    4.30
   8  -1  -3    0.00    3.89
   8   1  -3    6.07    3.93
   8   1  -3    1.72    3.48
  -8  -1   3    5.10    3.77
  -8  -1   3    1.03    2.29
  -8   1   4   37.80    8.75
   8  -1  -4   45.30    9.70
   8   1  -4   41.57    8.31
   8   1  -4   20.95    7.12
  -8  -1   4   25.37    7.37
  -8   1   5   10.09    4.88
   8  -1  -5    0.57    3.82
   8   1  -5    4.21    3.76
   8   1  -5    3.54    4.11
  -8  -1   5   -0.00    3.02
  -8   1   6   52.15   11.53
   8  -1  -6   89.84   14.17
   8   1  -6   62.08   12.04
  -8  -1   6   69.10   12.14
  -8   1   7    1.71    4.11
   8  -1  -7   11.59    6.09
   8   1  -7    9.22    4.90
  -8  -1   7    0.00    3.70
  -8   1   8    0.00    4.26
   8  -1  -8    6.36    4.81
   8   1  -8    0.00    3.86
  -8  -1   8    9.49    4.76
  -8   1   9    6.60    5.01
   8  -1  -9    9.75    5.45
   8   1  -9    4.22    4.99
  -8  -1   9   13.16    5.43
   8  -1 -10  130.17   18.76
   8   1 -10   99.54   17.22
  -8  -1  10  114.78   17.48
   8  -1 -11    4.94    5.80
  -8  -1  11    5.45    5.09
   8  -1 -12    8.96    6.05
   8  -1 -13    6.09    5.89
  -8   1  14   64.16   13.17
   8  -1 -14   70.13   14.24
  -8   1  15   32.37    9.48
   8  -1 -15   39.24   10.07
  -8  -1  15   42.37   10.59
  -8   1  16   54.23   11.79
   8  -1 -16   59.02   13.24
  -8  -1  16   46.52   11.79
  -8   1  17   10.39    5.94
   8  -1 -17    0.69    4.69
  -8  -1  17   -0.00    4.95
  -8   1  18    2.30    5.77
   8  -1 -18    0.00    5.41
  -8  -1  18    0.03    4.73
  -8   1  19    6.48    6.67
   8   1 -19   12.03    7.75
  -8  -1  19    4.01    5.60
  -8   1  20   20.12    7.88
   8   1 -20    0.15    5.41
  -8  -1  20   20.19    8.07
  -8   1  21    2.01    5.59
   8   1 -21    1.40    5.62
  -8  -1  21    1.05    4.16
  -8   1  22   43.45   12.06
   8   1 -22   29.79   10.36
  -8  -1  22   43.14   11.87
  -8   1  23    7.63    6.48
   8   1 -23    2.90    6.73
  -8  -1  23   -0.00    6.52
  -8   1  24    6.41    6.74
   8   1 -24   -0.00    3.93
  -8  -1  24    3.05    5.67
  -8   1  25    3.98    6.35
   8   1 -25    3.59    5.91
  -8  -1  25   -0.00    5.19
  -8   1  26   14.72    8.22
   8  -1 -26   17.02    8.91
   8   1 -26   22.80    9.75
  -8  -1  26   19.48    8.81
  -8   1  27   -0.00    3.63
   8   1 -27    4.11    7.78
  -8  -1  27    4.86    6.40
  -8   1  28    2.66    4.96
   8   1 -28   17.30    9.83
  -8  -1  28   -0.00    4.47
  -8   1  29   -0.00    5.66
  -8  -1  29    2.80    6.88
  -8   1  30   12.84    7.97
  -8  -1  30   18.01    8.37
  -8   1  31   -0.00    5.41
  -8  -1  31   -0.00    6.40
  -8   1  32    7.46    7.04
  -8  -1  32    5.75    6.81
  -8   1  33    2.40    4.85
  -8  -1  33    0.29    5.21
  -8   1  34   -0.00    6.17
  -8  -1  34   -0.00    5.90
  -8   1  35   -0.00    5.70
  -8  -1  35    3.20    5.94
  -8   2   1   -0.00    4.11
  -8   2   1    2.46    4.20
   8  -2  -1    4.97    4.13
   8  -2  -1    3.32    4.04
   8   2  -1   -0.00    2.88
   8   2  -1    5.53    4.13
  -8  -2   1   -0.00    2.83
  -8  -2   1   -0.00    3.24
  -8   2   2   53.49   10.87
  -8   2   2   57.72   11.08
   8  -2  -2   48.20   10.34
   8  -2  -2   58.13   11.35
   8   2  -2   70.26   10.29
   8   2  -2   38.45    9.00
  -8  -2   2   34.57    8.63
  -8  -2   2   42.20    8.76
  -8   2   3   13.96    5.82
  -8   2   3    5.44    4.31
   8  -2  -3   11.54    5.12
   8  -2  -3   13.67    5.86
   8   2  -3    5.44    3.62
   8   2  -3   11.33    4.73
  -8  -2   3    9.04    4.63
  -8   2   4   26.50    8.31
  -8   2   4   23.52    7.50
   8  -2  -4   26.11    7.78
   8  -2  -4   37.48    9.29
   8   2  -4   36.38    7.91
   8   2  -4   22.60    7.27
  -8  -2   4   48.53    9.08
  -8   2   5    6.95    4.97
   8  -2  -5    2.33    4.44
   8   2  -5    8.90    4.21
   8   2  -5    8.66    4.92
  -8  -2   5    0.00    2.94
  -8   2   6   61.50   13.25
   8  -2  -6   71.19   13.82
   8   2  -6   75.24   12.51
   8   2  -6   92.19   13.68
  -8  -2   6   79.58   13.02
  -8   2   7   22.95    7.89
   8  -2  -7   16.41    6.92
  -8  -2   7   35.25    8.14
   8  -2  -8   73.66   13.94
  -8  -2   8   75.70   13.13
   8  -2  -9    8.49    4.84
  -8  -2   9    7.65    5.29
   8  -2 -10   -0.00    4.09
  -8  -2  10   -0.00    3.74
   8  -2 -11    3.65    4.08
  -8  -2  11    1.04    4.42
   8  -2 -12   37.77   10.55
  -8  -2  12   50.43   10.79
  -8   2  13   32.86    9.16
   8  -2 -13   23.13    8.98
  -8   2  14   19.93    8.27
   8  -2 -14   25.76    9.13
  -8   2  15   24.56    8.55
   8  -2 -15   14.39    7.81
  -8   2  16   31.13    9.50
   8  -2 -16   23.84    8.92
   8   2 -16   19.27    8.53
  -8  -2  16   20.99    7.83
  -8   2  17   14.78    7.70
   8  -2 -17   18.53    7.94
   8   2 -17   11.43    6.96
  -8  -2  17    8.00    5.48
  -8   2  18  153.39   20.74
   8  -2 -18  130.49   20.60
   8   2 -18   79.71   17.11
  -8  -2  18   82.27   16.57
  -8   2  19    3.01    4.66
   8  -2 -19    2.82    6.01
   8   2 -19    2.14    6.18
  -8  -2  19    3.64    5.31
  -8   2  20    0.00    5.56
   8  -2 -20    3.06    5.38
   8   2 -20    3.59    6.14
  -8  -2  20   -0.00    5.41
  -8   2  21    2.88    5.84
   8  -2 -21    0.00    5.04
   8   2 -21    3.38    6.02
  -8  -2  21   -0.00    4.43
  -8   2  22   18.31    8.28
   8   2 -22   19.82    8.35
  -8  -2  22   17.28    7.76
  -8   2  23   -0.00    6.34
   8   2 -23    1.70    4.71
  -8  -2  23    2.77    5.64
  -8   2  24    3.95    4.97
   8   2 -24    5.67    6.76
  -8  -2  24   19.86    8.08
  -8   2  25    6.32    6.29
   8   2 -25   -0.00    5.47
  -8  -2  25    9.87    6.03
  -8   2  26    6.59    6.63
   8   2 -26    4.59    5.26
  -8  -2  26   -0.00    5.19
  -8   2  27    1.42    5.56
   8   2 -27   -0.00    4.82
  -8  -2  27    2.48    5.55
  -8   2  28    2.94    5.02
   8   2 -28    8.07    6.58
  -8  -2  28    3.78    7.71
  -8   2  29    0.00    4.85
   8   2 -29    0.00    5.63
  -8  -2  29    0.25    5.02
  -8   2  30    3.15    5.54
   8   2 -30   -0.00    6.88
  -8  -2  30    0.57    5.57
  -8   2  31   -0.00    5.50
  -8  -2  31   -0.00    6.03
  -8   2  32    2.24    6.36
  -8  -2  32    9.23    7.69
  -8   2  33   -0.00    6.31
  -8  -2  33    8.54    7.15
  -8   2  34   16.42    8.33
  -8  -2  34   -0.00    4.58
  -8   2  35    5.08    7.39
  -8  -2  35    1.66    7.05
  -8   3   1   59.99   12.57
  -8   3   1   91.29   14.74
   8  -3  -1   45.73   11.57
   8  -3  -1   55.90   12.36
   8   3  -1   82.29   11.55
  -8  -3   1   67.17   11.28
  -8  -3   1   71.08   10.75
  -8   3   2    2.20    3.93
  -8   3   2   -0.00    3.47
   8  -3  -2    2.17    4.34
   8  -3  -2    0.00    3.91
   8   3  -2    1.58    2.98
  -8  -3   2    1.16    3.04
  -8  -3   2    6.79    3.56
  -8   3   3   29.92    8.97
  -8   3   3   40.63    9.68
   8  -3  -3   40.09    9.51
   8  -3  -3   36.35    9.56
   8   3  -3   40.27    8.20
  -8  -3   3   41.25    8.65
  -8  -3   3   47.11    8.26
  -8   3   4  119.24   17.47
  -8   3   4   87.83   15.71
   8  -3  -4   78.74   15.20
   8  -3  -4  110.40   17.20
   8   3  -4  101.92   14.47
  -8  -3   4   99.29   14.85
   8  -3  -5    7.38    5.63
   8   3  -5   16.25    5.48
  -8  -3   5   11.83    4.82
   8  -3  -6   20.65    7.92
   8   3  -6   47.22    8.82
  -8  -3   6   34.04    8.21
   8  -3  -7   17.42    7.34
   8   3  -7   14.66    5.37
  -8  -3   7    8.83    4.37
   8  -3  -8    7.74    5.40
  -8  -3   8    1.79    4.13
   8  -3  -9    7.00    5.94
  -8  -3   9    0.17    3.33
   8  -3 -10   80.89   15.34
  -8  -3  10   82.07   13.96
  -8   3  11   67.32   12.96
   8  -3 -11   80.08   14.63
  -8  -3  11   46.23   10.79
  -8   3  12    3.67    3.83
   8  -3 -12   -0.00    5.68
   8   3 -12    0.65    3.85
  -8  -3  12    4.36    3.86
  -8   3  13    9.21    5.83
   8  -3 -13    5.33    5.72
   8   3 -13    2.29    5.14
  -8   3  14   21.53    8.09
   8  -3 -14   24.02    8.68
   8   3 -14   27.09    8.53
  -8   3  15   15.76    7.07
   8  -3 -15   30.07    9.31
   8   3 -15   22.48    8.28
  -8   3  16   92.99   15.70
   8  -3 -16   88.44   16.50
   8   3 -16   79.96   14.87
  -8  -3  16   48.54   12.32
  -8   3  17    0.00    3.93
   8  -3 -17    0.00    5.91
   8   3 -17    0.00    4.85
  -8  -3  17    0.00    4.47
  -8   3  18    1.31    5.02
   8  -3 -18   13.44    7.73
   8   3 -18    6.83    6.34
  -8  -3  18    2.97    4.72
  -8   3  19    7.67    7.23
   8  -3 -19   24.90    9.60
   8   3 -19    7.94    6.47
  -8  -3  19   22.21    8.04
  -8   3  20   64.47   13.60
   8  -3 -20   85.20   16.46
   8   3 -20   35.93   11.49
  -8  -3  20   62.87   13.75
  -8   3  21    1.64    4.35
   8  -3 -21    4.92    6.04
   8   3 -21    4.81    5.55
  -8  -3  21    4.02    4.51
  -8   3  22    7.12    5.94
   8  -3 -22    4.33    5.75
   8   3 -22    0.00    5.00
  -8  -3  22    2.45    4.87
  -8   3  23    0.00    5.09
   8   3 -23   -0.00    4.58
  -8  -3  23    8.17    6.53
  -8   3  24    8.09    6.56
   8   3 -24   10.90    7.74
  -8  -3  24   12.75    7.06
  -8   3  25    1.69    4.97
   8   3 -25    3.88    6.34
  -8  -3  25    3.02    5.39
  -8   3  26    0.93    5.47
   8   3 -26    3.70    5.74
  -8  -3  26    8.95    6.94
  -8   3  27   -0.00    5.61
   8   3 -27   -0.00    4.63
  -8  -3  27   -0.00    4.89
  -8   3  28   -0.00    6.19
   8   3 -28    1.37    4.84
  -8  -3  28   -0.00    5.19
  -8   3  29    0.00    5.19
   8   3 -29   -0.00    4.17
  -8  -3  29    4.83    6.24
  -8   3  30    2.71    5.90
   8   3 -30   11.60    7.35
  -8  -3  30    1.35    5.99
  -8   3  31    3.30    6.07
   8   3 -31   -0.00    4.80
  -8  -3  31    1.52    5.85
  -8   3  32    5.58    6.01
  -8  -3  32    1.00    5.14
  -8   3  33    2.15    6.52
  -8  -3  33    0.63    6.08
  -8   3  34   -0.00    6.77
  -8  -3  34    0.00    5.16
  -8   3  35    0.45    5.37
  -8  -3  35    1.96    6.05
  -8   4   1   44.45   11.35
   8  -4  -1   52.58   11.88
   8   4  -1   47.21    9.08
  -8  -4   1   72.49   10.72
  -8  -4   1   67.78    9.57
  -8   4   2   12.63    6.59
   8  -4  -2   25.00    8.43
   8   4  -2   23.41    6.16
  -8  -4   2   19.80    5.94
  -8  -4   2   24.86    5.61
  -8   4   3    9.95    5.89
   8  -4  -3   15.14    6.73
   8   4  -3   14.22    4.75
  -8  -4   3   13.36    5.10
  -8  -4   3    8.54    3.54
  -8   4   4   96.56   16.83
   8  -4  -4  102.71   17.23
   8   4  -4  112.08   14.97
  -8  -4   4   90.84   14.30
  -8   4   5    0.00    3.91
   8  -4  -5    5.42    4.94
   8   4  -5    6.49    4.62
  -8  -4   5   13.54    5.04
   8  -4  -6   49.66   11.13
   8   4  -6   38.31    8.56
  -8  -4   6   31.79    8.01
   8  -4  -7   75.42   15.24
   8   4  -7   81.80   13.29
  -8  -4   7   88.71   13.77
   8  -4  -8   15.14    7.43
   8   4  -8   24.58    7.24
  -8  -4   8   26.42    7.40
  -8   4   9    5.38    5.40
   8  -4  -9    3.45    4.35
   8   4  -9    7.07    4.46
  -8  -4   9    3.40    4.10
  -8   4  10    5.64    5.58
   8  -4 -10    2.82    4.88
   8   4 -10    0.00    4.62
  -8  -4  10    0.06    3.35
  -8   4  11    7.65    5.17
   8  -4 -11    0.00    4.79
   8   4 -11    8.29    5.18
  -8  -4  11   14.58    6.09
  -8   4  12   85.31   15.11
   8  -4 -12   62.35   14.01
   8   4 -12   65.40   12.92
  -8  -4  12   67.72   13.00
  -8   4  13   11.43    6.37
   8  -4 -13   22.78    8.76
   8   4 -13    5.17    5.33
  -8   4  14   47.04   11.30
   8  -4 -14   35.29   10.38
   8   4 -14   40.19   10.11
  -8   4  15    4.94    5.12
   8  -4 -15    4.55    5.53
   8   4 -15    0.00    4.27
  -8   4  16    5.45    5.92
   8  -4 -16   20.83    8.25
   8   4 -16   13.35    6.93
  -8  -4  16   10.45    5.98
  -8   4  17   17.39    7.98
   8  -4 -17   22.72    9.21
   8   4 -17   10.39    6.60
  -8  -4  17   13.32    6.74
  -8   4  18   55.07   12.79
   8  -4 -18   54.85   13.86
   8   4 -18   40.77   11.44
  -8  -4  18   54.33   12.51
  -8   4  19   -0.00    4.90
   8  -4 -19    7.31    7.30
   8   4 -19   -0.00    4.36
  -8  -4  19    0.00    4.09
  -8   4  20   -0.00    5.26
   8  -4 -20    6.49    6.48
   8   4 -20   10.31    6.19
  -8  -4  20   19.48    8.01
  -8   4  21   -0.00    4.21
   8   4 -21   -0.00    4.50
  -8  -4  21   -0.00    4.52
  -8   4  22    7.98    5.89
   8   4 -22    6.98    6.77
  -8  -4  22    7.96    6.27
  -8   4  23   12.55    7.03
   8   4 -23   -0.00    5.70
  -8  -4  23    4.09    6.10
  -8   4  24    8.65    6.57
   8   4 -24    1.96    6.03
  -8  -4  24    0.79    5.34
  -8   4  25    2.49    5.19
   8   4 -25   -0.00    5.39
  -8  -4  25    7.08    6.28
  -8   4  26   -0.00    4.71
   8   4 -26    1.53    4.83
  -8  -4  26    1.82    4.59
  -8   4  27   -0.00    3.92
   8   4 -27    0.72    5.16
  -8  -4  27    0.30    4.37
  -8   4  28   10.28    6.81
   8   4 -28    8.96    7.50
  -8  -4  28   10.58    8.22
  -8   4  29    6.38    7.22
   8   4 -29    6.65    7.90
  -8  -4  29    1.98    4.63
  -8   4  30    0.27    5.56
   8   4 -30   -0.00    5.56
  -8  -4  30   -0.00    4.77
  -8   4  31    0.30    3.30
   8   4 -31    3.20    6.07
  -8  -4  31    1.03    5.02
  -8   4  32    2.49    5.55
   8   4 -32    4.68    6.90
  -8  -4  32    0.00    6.50
  -8   4  33    1.51    6.15
  -8  -4  33   15.27    8.01
  -8   4  34   12.94    7.51
  -8  -4  34    3.83    5.33
  -8   4  35    3.28    6.34
  -8  -4  35   -0.00    5.56
  -8   5   1   27.52    9.06
   8  -5  -1   34.17    9.25
   8   5  -1   25.97    6.22
  -8  -5   1   20.96    5.74
  -8  -5   1   21.54    4.83
  -8   5   2   15.19    7.00
   8  -5  -2   26.90    8.85
   8   5  -2   23.12    6.13
  -8  -5   2   22.25    5.90
  -8  -5   2   25.01    5.29
  -8   5   3   46.53   12.13
   8  -5  -3   68.30   13.77
   8   5  -3   50.41    9.43
  -8  -5   3   61.04   10.26
  -8  -5   3   62.63    9.18
  -8   5   4   13.28    6.98
  -8   5   4   11.62    6.28
   8  -5  -4   -0.00    5.73
   8  -5  -4   13.95    7.51
   8   5  -4   13.29    4.66
  -8  -5   4   11.15    4.63
  -8   5   5   43.68   11.59
  -8   5   5   43.50   11.23
   8  -5  -5   51.65   11.40
   8  -5  -5   50.87   11.66
   8   5  -5   60.01   10.15
   8   5  -5   44.58    9.26
  -8  -5   5   42.54    8.77
  -8   5   6   77.78   15.14
   8  -5  -6   74.90   14.20
   8  -5  -6   65.92   14.24
   8   5  -6   75.86   12.29
   8   5  -6   78.05   12.57
  -8  -5   6   66.74   11.86
  -8   5   7   -0.00    3.21
   8  -5  -7   -0.00    3.80
   8  -5  -7   -0.00    4.37
   8   5  -7   13.24    5.12
   8   5  -7    5.69    4.28
  -8  -5   7    0.00    3.28
  -8   5   8    4.47    5.39
   8  -5  -8    6.02    5.37
   8   5  -8    5.91    4.38
   8   5  -8    1.53    3.06
  -8  -5   8    4.12    4.45
  -8   5   9    8.67    6.23
   8  -5  -9    9.86    6.10
   8   5  -9    0.00    4.39
  -8  -5   9   13.09    5.84
  -8   5  10  245.13   27.49
   8  -5 -10  131.72   23.42
   8   5 -10  190.61   23.30
  -8  -5  10  143.81   21.99
  -8   5  11   33.44    9.59
   8  -5 -11   54.43   11.90
   8   5 -11   28.58    7.70
  -8  -5  11    5.21    4.78
  -8   5  12    2.18    3.83
   8  -5 -12    5.56    5.42
   8   5 -12    1.61    4.38
  -8  -5  12    0.00    4.03
  -8   5  13   -0.00    4.35
   8  -5 -13   -0.00    4.39
   8   5 -13    0.66    3.84
  -8  -5  13    0.28    3.79
  -8   5  14    6.00    5.41
   8  -5 -14   14.94    7.51
   8   5 -14    0.00    4.82
  -8   5  15   13.98    7.10
   8  -5 -15   16.46    7.48
   8   5 -15   19.35    7.17
  -8   5  16   42.20   11.27
   8  -5 -16   67.43   13.67
   8   5 -16   29.44    9.47
  -8  -5  16   27.71    9.45
  -8   5  17    5.31    5.84
   8  -5 -17    2.97    5.83
   8   5 -17   15.51    6.78
  -8  -5  17    8.25    5.93
  -8   5  18    6.36    6.66
   8  -5 -18   10.66    6.79
   8   5 -18    2.62    4.29
  -8  -5  18    3.20    5.03
  -8   5  19   10.12    5.70
   8   5 -19    6.84    6.08
  -8  -5  19    6.42    5.70
  -8   5  20   26.10    8.95
   8   5 -20   10.48    7.32
  -8  -5  20   11.68    7.46
  -8   5  21   18.76    8.51
   8   5 -21   17.03    8.78
  -8  -5  21   20.24    8.30
  -8   5  22    2.96    5.49
   8   5 -22    7.37    5.27
  -8  -5  22    2.34    5.94
  -8   5  23    9.30    5.82
   8   5 -23    2.07    5.07
  -8  -5  23   -0.00    4.26
  -8   5  24    0.00    4.02
   8   5 -24    2.14    4.93
  -8  -5  24   14.21    7.35
  -8   5  25   11.22    6.52
   8   5 -25    4.05    5.81
  -8  -5  25    9.34    6.62
  -8   5  26    5.32    5.40
   8   5 -26    7.98    7.07
  -8  -5  26    8.78    6.71
  -8   5  27    2.52    5.76
   8   5 -27    2.34    5.12
  -8  -5  27    5.47    6.45
  -8   5  28    8.48    5.89
   8   5 -28   -0.00    5.63
  -8  -5  28    0.53    5.91
  -8   5  29   -0.00    5.52
   8   5 -29    3.30    6.03
  -8  -5  29   -0.00    4.24
  -8   5  30   17.36    7.95
   8   5 -30    5.35    6.30
  -8  -5  30    1.76    5.80
  -8   5  31    7.30    6.51
   8   5 -31   -0.00    4.31
  -8  -5  31    0.48    5.01
  -8   5  32   10.66    6.97
   8   5 -32    6.96    6.24
  -8  -5  32   -0.00    5.08
  -8   5  33    1.06    5.69
   8   5 -33    3.47    7.00
  -8  -5  33    2.54    4.59
  -8   5  34    0.87    5.06
  -8  -5  34    6.75    6.56
  -8   6   1   45.40   12.83
   8  -6  -1   91.02   16.15
   8   6  -1   88.48   11.98
   8   6  -1   81.96   11.86
  -8  -6   1   75.24   11.57
  -8  -6   1   87.76    9.66
  -8   6   2   79.58   15.11
   8  -6  -2   80.84   14.67
   8  -6  -2   69.31   14.72
   8   6  -2   83.54   11.42
   8   6  -2   66.91   10.73
  -8  -6   2   52.37    9.86
  -8  -6   2   60.95    8.65
  -8   6   3   66.23   13.92
   8  -6  -3   80.72   14.43
   8  -6  -3   72.82   14.64
   8   6  -3   83.05   11.59
   8   6  -3   57.17   10.59
  -8  -6   3   60.40   10.54
  -8   6   4   21.32    8.07
  -8   6   4   17.63    8.17
   8  -6  -4   26.83    9.43
   8  -6  -4   37.51   10.25
   8   6  -4   24.04    6.32
   8   6  -4   26.82    6.83
  -8  -6   4   26.67    6.62
  -8   6   5    5.43    6.56
  -8   6   5   14.62    6.98
   8  -6  -5    5.96    5.16
   8  -6  -5   10.39    6.58
   8   6  -5   27.26    6.61
   8   6  -5   12.10    5.13
  -8  -6   5   14.13    5.58
  -8   6   6   34.70    9.61
  -8   6   6   13.62    6.34
   8  -6  -6   37.91    9.25
   8  -6  -6   28.20    9.81
   8   6  -6   40.12    8.14
   8   6  -6   18.32    6.28
  -8  -6   6   13.19    5.45
  -8   6   7   18.34    8.29
   8  -6  -7   21.57    7.59
   8  -6  -7   43.17   10.80
   8   6  -7   22.04    6.60
   8   6  -7   28.88    7.57
  -8  -6   7   13.63    5.69
  -8   6   8   17.44    7.26
   8  -6  -8   18.05    7.78
   8  -6  -8   12.02    6.24
   8   6  -8   19.35    6.43
   8   6  -8    4.95    5.40
  -8  -6   8   22.89    6.83
  -8   6   9    2.40    4.80
   8  -6  -9    0.00    3.48
   8  -6  -9    3.06    5.37
   8   6  -9    3.56    4.58
  -8  -6   9   -0.00    3.77
  -8   6  10    0.00    4.93
   8  -6 -10    2.90    5.37
   8   6 -10    0.00    4.16
  -8  -6  10    0.69    3.72
  -8   6  11   13.84    6.67
   8  -6 -11   12.74    7.43
   8   6 -11    7.04    5.41
  -8  -6  11    8.04    5.54
  -8   6  12   18.87    8.17
   8  -6 -12   13.79    7.38
   8   6 -12    4.10    5.22
  -8  -6  12   28.32    7.75
  -8   6  13   17.17    7.14
   8  -6 -13    4.62    5.01
   8   6 -13   11.10    6.03
  -8  -6  13    6.14    5.49
  -8   6  14   17.53    7.33
   8  -6 -14   22.38    9.02
   8   6 -14   20.34    7.51
  -8   6  15    8.35    6.33
   8  -6 -15    5.91    6.46
   8   6 -15    6.74    5.53
  -8   6  16    6.83    6.36
   8   6 -16    4.94    5.35
  -8  -6  16    2.16    4.04
  -8   6  17   63.17   13.20
   8   6 -17   39.50   10.56
  -8  -6  17   50.58   11.69
  -8   6  18   26.67    8.77
   8   6 -18   17.49    7.98
  -8  -6  18    7.70    5.53
  -8   6  19   17.08    7.72
   8   6 -19    7.17    5.46
  -8  -6  19    4.24    5.78
  -8   6  20    5.36    6.42
   8   6 -20    0.27    4.35
  -8  -6  20    0.27    3.94
  -8   6  21    6.30    6.04
   8   6 -21   -0.00    4.51
  -8  -6  21   -0.00    4.15
  -8   6  22    8.32    6.16
   8   6 -22    0.00    5.38
  -8  -6  22   -0.00    4.08
  -8   6  23   14.99    7.94
   8   6 -23    2.00    4.90
  -8  -6  23    6.20    5.30
  -8   6  24    7.62    6.70
   8   6 -24   -0.00    4.01
  -8  -6  24   -0.00    3.82
  -8   6  25   -0.00    4.82
   8   6 -25   -0.00    4.29
  -8  -6  25    2.75    5.39
  -8   6  26    1.63    5.10
   8   6 -26   -0.00    5.51
  -8  -6  26   -0.00    4.46
  -8   6  27    5.71    7.04
   8   6 -27    0.00    4.93
  -8  -6  27    8.80    7.04
  -8   6  28   10.95    8.02
   8   6 -28    1.78    4.54
  -8  -6  28    2.42    4.48
  -8   6  29   16.46    7.71
   8   6 -29   -0.00    5.01
  -8  -6  29    3.33    6.26
  -8   6  30    0.00    5.03
   8   6 -30    0.43    4.86
  -8  -6  30    3.39    5.71
  -8   6  31    0.68    5.60
   8   6 -31    2.24    5.63
  -8  -6  31   -0.00    6.12
  -8   6  32   -0.00    4.82
   8   6 -32    1.48    5.97
  -8  -6  32   -0.00    5.85
  -8   6  33    5.16    5.83
   8   6 -33    0.00    5.00
  -8  -6  33   -0.00    4.30
  -8   6  34    3.74    5.79
  -8  -6  34    7.60    6.80
  -8   7   1   73.55   14.42
   8  -7  -1   38.35    9.98
   8   7  -1   39.84    8.12
  -8  -7   1   49.71    8.34
  -8   7   2    2.77    5.33
   8  -7  -2   -0.00    3.79
   8   7  -2    1.44    3.26
  -8  -7   2    0.33    2.77
  -8  -7   2    1.42    1.33
  -8   7   3   25.87    8.84
   8  -7  -3   35.73    9.72
   8  -7  -3   28.10    9.79
   8   7  -3   21.25    6.13
  -8  -7   3   24.44    6.09
  -8   7   4    2.09    4.79
   8  -7  -4    0.87    4.02
   8  -7  -4   -0.00    5.98
   8   7  -4    1.85    3.41
  -8  -7   4   -0.00    3.42
  -8   7   5   75.82   14.26
  -8   7   5   61.10   13.54
   8  -7  -5   52.40   12.75
   8  -7  -5   79.88   15.12
   8   7  -5   46.86    9.40
  -8  -7   5   45.68    9.41
  -8   7   6   18.42    6.88
  -8   7   6   10.29    6.75
   8  -7  -6   10.21    6.36
   8  -7  -6   23.08    9.39
   8   7  -6   14.53    5.24
  -8  -7   6    4.56    4.19
  -8   7   7   -0.00    4.25
  -8   7   7   -0.00    4.30
   8  -7  -7   -0.00    5.19
   8  -7  -7   -0.00    5.64
   8   7  -7    0.00    3.21
   8   7  -7    0.00    3.11
  -8  -7   7    1.50    3.48
  -8   7   8    5.29    5.70
   8  -7  -8    0.68    5.13
   8  -7  -8    0.76    5.68
   8   7  -8   -0.00    3.20
   8   7  -8    0.27    3.95
  -8  -7   8    0.62    3.27
  -8   7   9   42.67   11.08
   8  -7  -9   46.27   11.55
   8  -7  -9   32.90   11.28
   8   7  -9   41.29    9.09
  -8  -7   9   47.62   10.02
  -8   7  10    0.11    5.01
   8  -7 -10    7.88    5.87
   8  -7 -10   18.16    8.40
   8   7 -10    1.63    4.08
  -8  -7  10   11.28    5.67
  -8   7  11   41.81   11.17
   8  -7 -11   46.43   10.94
   8  -7 -11   30.82   10.63
   8   7 -11   26.95    8.08
  -8  -7  11   39.65    9.43
  -8   7  12    0.00    4.92
   8  -7 -12    0.00    5.23
   8   7 -12   -0.00    4.31
  -8  -7  12    4.53    5.09
  -8   7  13    4.41    6.03
   8   7 -13    7.99    5.47
  -8   7  14    7.26    5.60
   8   7 -14    8.20    5.96
  -8   7  15   26.58    9.64
   8   7 -15   43.25    9.85
  -8   7  16    9.97    6.86
   8   7 -16    4.08    5.01
  -8  -7  16    7.85    5.11
  -8   7  17    1.96    5.15
   8   7 -17    4.15    4.69
  -8  -7  17    8.26    5.92
  -8   7  18    1.34    4.98
   8   7 -18    4.80    4.94
  -8  -7  18    2.71    4.65
  -8   7  19    3.91    5.57
   8   7 -19    3.41    4.94
  -8  -7  19    0.10    3.50
  -8   7  20    8.69    5.75
   8   7 -20    3.02    4.89
  -8  -7  20    3.33    4.86
  -8   7  21   11.19    6.62
   8   7 -21    7.33    5.65
  -8  -7  21   19.39    8.57
  -8   7  22    2.25    4.78
   8   7 -22    0.00    4.92
  -8  -7  22    3.53    5.69
  -8   7  23    0.58    5.84
   8   7 -23    0.00    5.22
  -8  -7  23    1.31    3.76
  -8   7  24    2.67    5.10
  -8  -7  24    0.33    4.26
  -8   7  25    7.31    6.48
   8   7 -25    0.83    4.78
  -8  -7  25    4.68    6.23
  -8   7  26   -0.00    3.47
   8   7 -26    3.19    5.37
  -8  -7  26    2.29    4.72
  -8   7  27   13.07    7.66
   8   7 -27    5.44    5.72
  -8  -7  27   -0.00    3.97
  -8   7  28   -0.00    5.33
   8   7 -28    2.52    5.18
  -8  -7  28    0.13    6.14
  -8   7  29    1.48    4.81
   8   7 -29   -0.00    4.66
  -8  -7  29    3.37    5.70
  -8   7  30    0.00    4.85
   8   7 -30    1.90    5.60
  -8  -7  30   -0.00    5.01
  -8   7  31    0.00    4.79
   8   7 -31    1.24    5.78
  -8  -7  31    7.53    7.33
  -8   7  32   -0.00    4.32
   8   7 -32   -0.00    5.73
  -8  -7  32   -0.00    5.99
  -8   7  33   -0.00    6.36
   8   7 -33    3.50    6.61
  -8  -7  33   -0.00    4.94
   8   7 -34   -0.00    5.34
  -8   8   1   64.59   13.26
   8  -8  -1   50.66   10.91
   8   8  -1   13.23    4.59
  -8   8   2   -0.00    5.03
   8  -8  -2   -0.00    4.59
   8   8  -2   -0.00    2.84
   8  -8  -3   20.33    8.00
   8   8  -3   20.32    5.94
   8  -8  -4    8.96    6.33
   8   8  -4   15.74    5.37
   8  -8  -5   -0.00    4.22
   8  -8  -5   -0.00    5.04
   8   8  -5    1.31    3.32
   8  -8  -6   -0.00    4.71
   8  -8  -6    4.02    5.84
   8   8  -6    0.81    3.59
  -8  -8   6    2.35    3.84
  -8   8   7   81.27   15.33
   8  -8  -7   87.21   14.65
   8  -8  -7   97.70   17.01
   8   8  -7   59.13   10.39
  -8  -8   7   20.58    7.50
  -8   8   8    0.11    2.65
   8  -8  -8    4.67    5.04
   8  -8  -8   -0.00    6.08
   8   8  -8    3.54    3.80
  -8  -8   8    2.18    3.92
  -8   8   9    9.61    7.00
   8  -8  -9   14.16    7.74
   8   8  -9    8.59    4.74
  -8  -8   9    6.39    4.76
  -8   8  10    8.17    6.57
   8  -8 -10   13.43    6.89
   8   8 -10    6.24    4.59
  -8  -8  10    5.55    5.09
  -8   8  11    8.65    5.89
   8  -8 -11   -0.00    4.18
   8   8 -11    0.77    3.37
  -8  -8  11    5.28    4.34
  -8   8  12    0.00    4.56
   8  -8 -12    0.75    5.09
   8   8 -12    1.43    3.49
  -8  -8  12   -0.00    3.97
  -8   8  13   30.33   10.18
   8  -8 -13   37.81   10.22
   8   8 -13   23.18    7.37
  -8   8  14    0.00    4.44
   8   8 -14   -0.00    4.06
  -8   8  15    7.55    6.91
   8   8 -15    8.54    5.74
  -8  -8  15    4.27    4.60
  -8   8  16    0.77    5.01
   8   8 -16   -0.00    3.72
  -8  -8  16    0.00    3.75
  -8   8  17   14.44    7.64
   8   8 -17   14.97    7.46
  -8  -8  17   23.66    8.42
  -8   8  18    4.01    4.60
   8   8 -18   -0.00    3.96
  -8  -8  18    0.82    4.28
  -8   8  19    7.62    6.18
   8   8 -19    3.33    5.80
  -8  -8  19    4.95    5.56
  -8   8  20   -0.00    4.47
   8   8 -20    2.65    4.97
  -8  -8  20   -0.00    5.03
  -8   8  21   12.04    6.88
   8   8 -21    3.11    5.42
  -8  -8  21   -0.00    4.15
  -8   8  22   -0.00    4.25
   8   8 -22   -0.00    4.64
  -8  -8  22   -0.00    5.03
  -8   8  23   19.34    8.46
   8   8 -23   14.37    8.44
  -8  -8  23   23.83    9.08
  -8   8  24    1.26    4.46
   8   8 -24    2.09    5.79
  -8  -8  24    1.50    4.93
  -8   8  25   -0.00    4.48
   8   8 -25    0.00    6.33
  -8  -8  25   10.24    7.59
  -8   8  26   -0.00    4.53
   8   8 -26   -0.00    5.69
  -8  -8  26   -0.00    5.47
  -8   8  27    3.24    5.04
   8   8 -27    3.02    5.70
  -8  -8  27   -0.00    4.69
  -8   8  28   -0.00    4.44
   8   8 -28    8.62    7.11
  -8  -8  28   -0.00    6.07
  -8   8  29    5.17    6.28
   8   8 -29    2.25    5.71
  -8  -8  29    5.85    7.93
  -8   8  30    0.73    5.74
   8   8 -30    0.70    5.23
  -8  -8  30   -0.00    6.59
  -8   8  31    0.55    4.64
   8   8 -31   -0.00    5.28
  -8  -8  31    0.79    5.99
  -8   8  32    0.00    4.73
   8   8 -32   -0.00    5.38
  -8  -8  32    0.95    5.42
  -8   8  33   -0.00    6.51
   8   8 -33   -0.00    6.58
  -8  -8  33    8.64    7.99
   8   8 -34    0.15    5.75
   8   8 -35    2.40    5.76
   8  -9  -1   47.44   12.26
   8   9  -1   43.02    7.81
   8  -9  -2    1.50    4.70
   8   9  -2    0.25    2.61
  -8   9   3   22.37    8.99
   8  -9  -3   18.53    9.52
   8   9  -3   19.67    5.53
  -8   9   4    5.94    5.58
   8  -9  -4   18.27    7.61
   8   9  -4   -0.00    3.40
  -8   9   5   36.87   10.88
   8  -9  -5   55.39   12.49
   8   9  -5   24.81    6.59
  -8   9   6   -0.00    4.01
   8  -9  -6    0.31    5.36
   8   9  -6    0.72    2.73
  -8   9   7    3.73    5.53
   8  -9  -7    4.29    5.12
   8   9  -7   -0.00    3.52
  -8   9   8    1.25    5.41
  -8   9   8    0.17    4.53
   8  -9  -8   -0.00    5.56
   8   9  -8    5.78    4.09
  -8   9   9   15.72    8.17
  -8   9   9   10.24    6.50
   8  -9  -9   11.23    7.03
   8   9  -9    2.78    4.06
  -8   9  10   -0.00    4.60
   8  -9 -10    3.25    5.42
   8   9 -10    3.88    3.77
  -8   9  11   57.45   13.89
   8  -9 -11   97.20   17.02
   8   9 -11   53.76   11.51
  -8   9  12    0.00    5.74
   8  -9 -12   -0.00    4.59
   8   9 -12   -0.00    4.09
  -8  -9  12    0.00    4.17
  -8   9  13    3.27    4.96
   8  -9 -13    0.29    5.52
   8   9 -13    2.82    4.67
  -8   9  14    5.71    6.92
   8  -9 -14    1.75    5.35
   8   9 -14    1.94    3.87
  -8   9  15   32.67   11.05
   8  -9 -15   30.10    9.73
   8   9 -15   39.60    9.44
  -8  -9  15   34.56    9.91
  -8   9  16   -0.00    5.32
   8   9 -16    2.92    4.60
  -8  -9  16    0.27    3.64
  -8   9  17    2.58    5.22
   8   9 -17    3.67    4.55
  -8  -9  17   -0.00    3.90
  -8   9  18   14.90    7.46
   8   9 -18    8.40    6.12
  -8  -9  18    5.13    5.96
  -8   9  19   10.66    7.11
   8   9 -19   15.45    6.89
  -8  -9  19    1.84    4.52
  -8   9  20    1.91    5.39
   8   9 -20    0.00    5.01
  -8  -9  20    2.67    5.05
  -8   9  21    7.94    7.30
   8   9 -21    5.05    5.57
  -8  -9  21    8.44    6.73
  -8   9  22    7.03    6.21
   8   9 -22    2.07    5.11
  -8  -9  22   -0.00    4.87
  -8   9  23   -0.00    4.21
   8   9 -23   -0.00    4.90
  -8  -9  23    0.00    5.70
  -8   9  24   10.53    6.57
   8   9 -24   -0.00    5.23
  -8  -9  24    5.70    6.47
  -8   9  25   15.47    7.91
   8   9 -25    1.25    6.04
  -8  -9  25   12.28    7.94
  -8   9  26    0.00    4.44
   8   9 -26    4.35    5.79
  -8  -9  26    2.26    6.15
  -8   9  27    3.09    6.12
   8   9 -27    5.45    6.17
  -8  -9  27    3.36    6.07
  -8   9  28    2.68    6.04
   8   9 -28    3.30    5.24
  -8  -9  28    0.00    5.48
  -8   9  29    0.00    5.58
   8   9 -29    1.27    5.79
  -8  -9  29   -0.00    5.63
  -8   9  30    0.00    5.90
   8   9 -30    0.00    5.06
  -8  -9  30    0.00    7.47
  -8   9  31    4.19    6.58
   8   9 -31   -0.00    5.56
  -8  -9  31   -0.00    5.18
  -8   9  32    1.52    5.81
   8   9 -32    2.85    6.91
  -8  -9  32    5.47    7.45
   8   9 -33   -0.00    5.51
  -8  10   1   30.71    9.83
   8 -10  -1   19.62    7.57
   8  10  -1   16.18    4.93
  -8  10   2    1.00    4.52
   8 -10  -2    1.34    5.06
   8  10  -2    1.34    2.50
  -8  10   3   29.23    9.99
   8 -10  -3   33.21   10.61
   8  10  -3   29.70    6.70
  -8  10   4   18.82    7.97
   8 -10  -4    5.27    5.33
   8  10  -4    4.18    3.59
  -8  10   5    4.71    4.89
   8 -10  -5    0.00    4.59
   8  10  -5    0.00    3.06
  -8  10   6    2.22    5.08
   8 -10  -6    5.59    4.44
   8  10  -6    0.50    2.92
  -8  10   7   58.98   13.67
   8 -10  -7   66.40   13.46
   8  10  -7   34.31    8.63
  -8  10   8    0.00    5.19
   8 -10  -8    0.00    4.04
   8  10  -8    3.02    3.97
  -8  10   9    4.41    5.64
   8 -10  -9    1.06    3.55
   8  10  -9    5.07    4.37
  -8  10  10   -0.00    4.46
  -8  10  10    7.48    5.70
   8 -10 -10    5.97    5.51
   8  10 -10    0.00    3.80
  -8  10  11   -0.00    4.53
   8 -10 -11    5.46    6.46
   8  10 -11    5.98    4.89
  -8  10  12   -0.00    5.11
   8 -10 -12    1.24    4.69
   8  10 -12    0.10    3.08
  -8  10  13   -0.00    5.33
   8 -10 -13   28.07    9.03
   8  10 -13   20.52    7.31
  -8  10  14   -0.00    4.41
   8 -10 -14    0.62    3.98
   8  10 -14    0.50    4.09
  -8  10  15   -0.00    5.06
   8 -10 -15    4.09    5.28
   8  10 -15    2.49    5.25
  -8  10  16   -0.00    4.97
   8 -10 -16    0.68    4.09
   8  10 -16   -0.00    3.37
  -8  10  17   14.51    8.72
   8 -10 -17   14.17    7.88
   8  10 -17   23.86    8.00
  -8  10  18   -0.00    4.85
   8  10 -18    0.73    3.93
  -8 -10  18    2.52    5.49
  -8  10  19   10.03    6.47
   8  10 -19    3.65    5.76
  -8 -10  19    9.11    7.05
  -8  10  20    0.00    5.00
   8  10 -20    4.07    5.69
  -8 -10  20    0.70    4.28
  -8  10  21    2.85    5.63
   8  10 -21    0.39    4.22
  -8 -10  21   10.26    7.64
  -8  10  22    4.80    5.85
   8  10 -22    0.08    4.71
  -8 -10  22   -0.00    5.11
  -8  10  23    3.07    5.85
   8  10 -23    0.00    4.89
  -8 -10  23    6.35    6.30
  -8  10  24    2.80    5.41
   8  10 -24    6.45    6.61
  -8 -10  24    5.04    6.58
  -8  10  25   10.47    6.47
   8  10 -25    0.67    3.91
  -8 -10  25    0.00    5.13
  -8  10  26   -0.00    5.42
   8  10 -26    1.90    5.38
  -8 -10  26   -0.00    5.58
  -8  10  27    3.79    5.03
   8  10 -27    0.87    4.31
  -8 -10  27   -0.00    5.75
  -8  10  28    5.93    5.59
   8  10 -28    2.55    5.10
  -8 -10  28    3.30    6.47
  -8  10  29    1.81    5.34
   8  10 -29    5.13    5.97
  -8 -10  29    0.75    5.69
  -8  10  30   -0.00    5.55
   8  10 -30   -0.00    5.52
  -8 -10  30   -0.00    5.99
  -8  10  31    3.57    5.80
  -8 -10  31   -0.00    7.14
  -8  11   1   32.67   10.60
   8 -11  -1   31.84    9.91
   8  11  -1   26.24    6.15
  -8  11   2    9.84    6.46
   8 -11  -2    3.15    4.13
   8  11  -2    2.92    2.96
  -8  11   3    4.64    5.87
   8 -11  -3    8.17    6.86
   8  11  -3    2.77    3.14
  -8  11   4    4.99    5.76
   8 -11  -4    0.14    5.34
   8  11  -4    2.40    3.39
  -8  11   5   22.08    8.82
   8 -11  -5    7.29    7.52
   8  11  -5   26.21    6.48
  -8  11   6    5.23    5.52
   8 -11  -6   -0.00    4.22
   8  11  -6    0.18    3.07
  -8  11   7   -0.00    4.94
   8 -11  -7    0.00    4.25
   8  11  -7    0.93    3.45
  -8  11   8    0.00    4.29
   8 -11  -8    1.75    4.50
   8  11  -8    0.97    3.70
  -8  11   9    9.21    6.49
   8 -11  -9   30.85    9.66
   8  11  -9   17.24    6.18
  -8  11  10   -0.00    4.23
   8 -11 -10    3.12    5.70
   8  11 -10    2.03    3.59
  -8  11  11    8.83    7.16
   8 -11 -11   23.68    8.51
   8  11 -11   14.61    6.08
  -8  11  12    0.00    4.12
  -8  11  12   -0.00    3.81
   8 -11 -12   -0.00    4.85
   8  11 -12    0.00    4.39
  -8  11  13    3.62    5.41
   8 -11 -13    0.24    5.17
   8  11 -13   -0.00    4.47
  -8  11  14    3.57    5.44
   8 -11 -14    1.13    4.74
   8  11 -14    3.08    4.80
  -8  11  15   26.34    9.71
   8 -11 -15   45.91   11.55
   8  11 -15    8.57    7.11
  -8  11  16   -0.00    4.44
   8 -11 -16    0.95    5.39
   8  11 -16   -0.00    4.43
  -8  11  17   -0.00    5.54
   8 -11 -17    1.51    4.93
   8  11 -17   -0.00    4.92
  -8  11  18   -0.00    4.37
   8 -11 -18   -0.00    5.44
   8  11 -18    4.85    5.12
  -8  11  19    5.92    5.71
   8 -11 -19   23.85    8.35
   8  11 -19   10.88    6.57
  -8  11  20    3.84    6.06
   8 -11 -20    0.44    5.03
   8  11 -20    1.34    4.17
  -8  11  21    0.71    4.17
   8  11 -21    1.74    5.02
  -8  11  22    2.99    5.53
   8  11 -22   -0.00    5.06
  -8  11  23    2.12    5.55
   8  11 -23   -0.00    4.73
  -8  11  24   10.80    6.30
   8  11 -24   -0.00    5.25
  -8  11  25   20.81    9.35
   8  11 -25   -0.00    4.66
  -8 -11  25    8.40    7.59
  -8  11  26    6.67    6.34
   8  11 -26   -0.00    4.37
  -8 -11  26    1.87    5.05
  -8  11  27    1.46    4.85
   8  11 -27    0.00    6.08
  -8 -11  27    2.07    5.88
  -8  11  28   -0.00    4.73
  -8 -11  28    1.70    6.40
  -8  11  29    2.36    5.49
  -8 -11  29    2.99    5.97
  -8 -11  30   -0.00    5.92
  -8 -11  31    6.12    6.68
  -8  12   1    0.66    4.92
   8 -12  -1    2.42    4.79
   8  12  -1    3.12    2.72
  -8  12   2   -0.00    4.54
   8 -12  -2   -0.00    4.83
   8  12  -2    1.70    2.57
  -8  12   3   30.19    9.94
   8 -12  -3   24.21    9.03
   8  12  -3   26.48    6.47
  -8  12   4   -0.00    4.30
   8 -12  -4    4.71    4.41
   8  12  -4    0.00    3.05
  -8  12   5   -0.00    4.77
   8 -12  -5    3.40    5.50
   8  12  -5    0.68    3.18
  -8  12   6   -0.00    5.43
   8 -12  -6    0.03    5.33
   8  12  -6    2.60    3.80
  -8  12   7   15.00    8.14
   8 -12  -7    2.49    5.18
   8  12  -7    8.74    4.99
  -8  12   8   13.72    7.07
   8 -12  -8    2.38    4.90
   8  12  -8    6.33    4.59
  -8  12   9   13.66    6.82
   8 -12  -9   11.22    6.66
   8  12  -9    6.06    4.83
  -8  12  10   10.80    6.90
   8 -12 -10    7.30    5.89
   8  12 -10   -0.00    4.12
  -8  12  11    2.49    4.98
   8 -12 -11   10.49    5.46
   8  12 -11    8.24    5.42
  -8  12  12    1.33    4.27
   8 -12 -12    2.21    4.30
   8  12 -12   -0.00    4.28
  -8  12  13   13.79    7.82
   8 -12 -13    4.54    5.87
   8  12 -13   15.69    6.53
  -8  12  14   -0.00    5.24
   8 -12 -14    1.42    5.03
   8  12 -14   -0.00    4.41
  -8  12  15    2.45    3.98
   8 -12 -15   -0.00    5.94
   8  12 -15   -0.00    4.73
  -8  12  16   -0.00    5.17
   8 -12 -16    6.12    6.59
   8  12 -16    1.51    4.25
  -8  12  17    5.33    6.39
   8 -12 -17    3.36    6.18
   8  12 -17   -0.00    5.19
  -8  12  18   -0.00    4.96
   8 -12 -18    2.05    5.18
   8  12 -18    0.00    4.96
  -8  12  19   15.94    8.36
   8 -12 -19   16.49    7.10
   8  12 -19    1.49    4.20
  -8  12  20    1.80    5.27
   8 -12 -20   -0.00    5.35
   8  12 -20   -0.00    4.46
  -8  12  21    6.85    6.59
   8 -12 -21    7.74    6.31
   8  12 -21    1.06    4.64
  -8  12  22   -0.00    6.02
   8 -12 -22   -0.00    4.59
   8  12 -22    2.38    5.11
  -8  12  23    4.56    6.13
   8 -12 -23    4.23    6.15
   8  12 -23    4.43    5.92
  -8  12  24   -0.00    4.73
   8  12 -24   -0.00    4.93
  -8  12  25   -0.00    5.55
  -8  12  26    1.31    5.25
  -8  12  27   -0.00    3.80
  -8  12  28    0.00    6.43
  -8  13   1    6.60    5.76
   8 -13  -1   13.97    7.67
   8  13  -1    4.79    3.23
  -8  13   2   -0.00    5.20
   8 -13  -2    0.00    3.95
   8  13  -2   -0.00    2.74
  -8  13   3   -0.00    4.23
   8 -13  -3    1.45    3.57
   8  13  -3    0.59    3.26
  -8  13   4   22.19    8.61
   8 -13  -4    6.71    6.22
   8  13  -4    6.16    4.27
  -8  13   5   33.05   11.13
   8 -13  -5   14.06    7.34
   8  13  -5   15.15    5.33
  -8  13   6   -0.00    5.10
   8 -13  -6    1.70    5.44
   8  13  -6    3.61    3.78
  -8  13   7    3.58    5.88
   8 -13  -7    5.27    5.64
   8  13  -7    0.49    2.86
  -8  13   8   -0.00    4.46
   8 -13  -8   -0.00    4.88
   8  13  -8    0.00    3.39
  -8  13   9   12.91    8.00
   8 -13  -9   10.22    7.70
   8  13  -9    6.90    4.93
  -8  13  10    0.00    4.54
   8 -13 -10    4.71    5.08
   8  13 -10   -0.00    3.61
  -8  13  11    0.00    5.65
   8 -13 -11   -0.00    4.80
   8  13 -11    8.48    5.84
  -8  13  12    0.00    4.22
   8 -13 -12    1.82    3.34
   8  13 -12   -0.00    4.06
  -8  13  13    0.00    4.35
   8 -13 -13    5.75    5.19
   8  13 -13    2.04    4.36
  -8  13  14   -0.00    3.91
   8 -13 -14    3.53    4.97
   8  13 -14   -0.00    5.08
  -8  13  15   10.15    7.17
   8 -13 -15   13.04    6.72
   8  13 -15   11.90    5.86
  -8  13  16   10.77    6.63
   8 -13 -16    2.67    4.89
   8  13 -16   -0.00    3.41
  -8  13  17    0.89    4.95
   8 -13 -17   -0.00    4.02
   8  13 -17    3.21    4.69
  -8  13  18   -0.00    4.02
   8 -13 -18    1.04    5.87
   8  13 -18    1.11    4.69
  -8  13  19    0.00    5.82
   8 -13 -19    5.63    5.22
   8  13 -19    2.52    4.88
  -8  13  20   -0.00    4.60
   8 -13 -20    1.06    5.61
   8  13 -20    2.47    4.47
  -8  13  21   -0.00    5.85
   8 -13 -21   10.78    7.39
  -8  13  22    3.56    5.77
   8 -13 -22   -0.00    4.67
  -8  13  23    0.05    6.01
   8 -13 -23   -0.00    3.53
  -8  13  24   -0.00    5.64
   8 -13 -24   -0.00    5.48
  -8  13  25    5.90    7.60
   8 -13 -25    1.30    5.19
  -8  13  26   -0.00    5.37
   8 -13 -26    1.91    5.06
   8 -13 -27    1.30    4.80
  -8  14   1    6.21    6.64
   8 -14  -1   12.47    7.45
   8  14  -1    2.42    3.17
  -8  14   2    0.00    5.01
   8 -14  -2   17.57    8.86
   8  14  -2    9.10    4.05
  -8  14   3    4.88    6.22
   8 -14  -3    1.91    5.42
   8  14  -3    6.33    3.77
  -8  14   4    2.43    5.63
   8 -14  -4   -0.00    3.83
   8  14  -4   -0.00    2.84
  -8  14   5    4.44    6.22
   8 -14  -5    3.99    5.70
   8  14  -5   -0.00    2.81
  -8  14   6   -0.00    4.41
   8 -14  -6    3.60    4.60
   8  14  -6    1.35    3.53
  -8  14   7    2.15    5.89
   8 -14  -7    0.00    4.01
   8  14  -7   -0.00    3.00
  -8  14   8    2.44    5.62
   8 -14  -8    0.56    5.22
   8  14  -8    6.36    4.52
  -8  14   9    3.93    6.83
   8 -14  -9    7.77    6.47
   8  14  -9    9.28    5.27
  -8  14  10    1.06    4.73
   8 -14 -10    0.00    4.34
   8  14 -10   -0.00    4.06
  -8  14  11   -0.00    5.13
   8 -14 -11   -0.00    5.42
   8  14 -11    3.47    4.19
  -8  14  12    5.62    5.95
   8 -14 -12    5.16    5.89
   8  14 -12   -0.00    4.03
  -8  14  13    3.19    6.05
   8 -14 -13    0.00    4.52
   8  14 -13    3.17    4.91
  -8  14  14    2.38    5.57
   8 -14 -14    1.23    4.58
   8  14 -14    0.09    4.02
  -8  14  15   -0.00    4.13
   8 -14 -15   -0.00    4.05
   8  14 -15   -0.00    3.86
  -8  14  16    2.69    4.86
   8 -14 -16    5.23    5.82
   8  14 -16   -0.00    4.11
  -8  14  17    1.68    5.34
   8 -14 -17    2.50    4.66
  -8  14  18    7.18    5.88
   8 -14 -18    2.19    5.30
  -8  14  19   -0.00    5.56
   8 -14 -19   -0.00    5.19
  -8  14  20    0.00    4.60
   8 -14 -20    0.00    5.22
  -8  14  21    4.09    5.81
   8 -14 -21    1.22    5.29
  -8  14  22    2.97    6.87
   8 -14 -22    1.40    4.32
  -8  14  23   -0.00    4.85
   8 -14 -23    3.74    6.39
  -8  14  24    4.18    6.42
  -8  15   1    4.12    6.11
   8 -15  -1   -0.00    4.54
   8  15  -1    4.89    3.50
  -8  15   2    1.67    5.31
   8 -15  -2    2.05    5.28
   8  15  -2    0.00    2.74
  -8  15   3   -0.00    4.43
   8 -15  -3    2.13    5.25
   8  15  -3    2.05    3.26
  -8  15   4   -0.00    4.52
   8 -15  -4    3.15    5.77
   8  15  -4    9.14    4.35
  -8  15   5    3.12    4.93
   8 -15  -5    1.79    4.97
   8  15  -5   -0.00    3.57
  -8  15   6   -0.00    4.90
   8 -15  -6    4.59    5.34
   8  15  -6   -0.00    3.37
  -8  15   7   -0.00    4.64
   8 -15  -7    2.77    5.47
   8  15  -7    0.81    3.72
  -8  15   8    0.00    4.57
   8 -15  -8    5.52    5.54
   8  15  -8   -0.00    3.36
  -8  15   9    1.15    5.41
   8 -15  -9    0.00    3.87
   8  15  -9    1.57    3.84
  -8  15  10    0.50    5.27
   8 -15 -10    1.65    5.96
   8  15 -10    0.67    4.25
  -8  15  11   14.11    7.54
   8 -15 -11    6.87    7.01
   8  15 -11   -0.00    3.72
  -8  15  12    3.29    6.54
   8 -15 -12   -0.00    5.54
   8  15 -12    4.25    4.61
  -8  15  13    2.09    4.91
   8 -15 -13   -0.00    5.40
  -8  15  14   -0.00    5.64
   8 -15 -14    9.98    7.02
  -8  15  15    0.79    5.82
   8 -15 -15    1.97    4.51
   8 -15 -16    3.18    5.21
   8 -15 -17   -0.00    4.60
   8 -15 -18    9.05    5.95
   8 -15 -19   -0.00    4.96
  -8  16   1    0.76    4.09
   8 -16  -1   -0.00    5.47
   8  16  -1    2.08    2.87
  -8  16   2    0.65    5.51
   8 -16  -2   -0.00    5.98
   8  16  -2    0.52    3.09
  -8  16   3    1.32    4.25
   8 -16  -3    0.00    4.78
   8  16  -3    1.68    2.92
  -8  16   4    1.33    5.62
   8 -16  -4    0.00    5.04
   8  16  -4   -0.00    2.78
  -8  16   5    7.15    5.89
   8 -16  -5   11.55    7.33
   8  16  -5   -0.00    2.96
  -8  16   6    0.00    4.59
   8 -16  -6   -0.00    3.29
   8  16  -6   -0.00    3.14
  -8  16   7    9.03    5.92
   8 -16  -7    0.00    5.29
  -8  16   8    3.04    4.85
   8 -16  -8    1.74    5.09
  -8  16   9    5.30    6.49
   8 -16  -9   -0.00    4.70
   8 -16 -10   -0.00    4.44
   8 -16 -11    1.67    5.16
   8 -16 -12    0.00    5.09
   8 -16 -13   -0.00    5.21
   8 -16 -14    6.44    5.40
   8 -17  -1    2.69    5.37
   8 -17  -2   -0.00    5.36
   8 -17  -3    7.65    6.51
   8 -17  -4   -0.00    4.61
   8 -17  -5    3.55    5.85
   8 -17  -6    9.10    6.62
   8 -17  -7   -0.00    4.38
   8 -17  -8   -0.00    4.31
   8 -17  -9   -0.00    5.12
  -7   0   1  731.18   70.41
  -7   0   1  672.28   69.65
  -7   0   1  693.82   68.73
   7   0  -1  649.24   69.32
   7   0  -1  694.25   69.93
  -7   0   2    2.73    3.42
  -7   0   2    1.26    2.88
  -7   0   2   -0.00    3.21
   7   0  -2    0.00    3.34
   7   0  -2    1.47    3.55
  -7   0   3   10.23    4.97
  -7   0   3   11.49    5.04
   7   0  -3    4.02    3.58
   7   0  -3   15.77    5.54
  -7   0   4   -0.00    3.53
   7   0  -4    3.19    3.47
   7   0  -4    0.00    3.20
  -7   0   5   27.59    7.49
   7   0  -5   31.53    7.19
   7   0  -5   33.13    8.22
  -7   0   6    0.00    3.17
   7   0  -6   -0.00    2.81
   7   0  -6    3.02    4.03
  -7   0   7  282.43   32.36
   7   0  -7  263.96   31.43
   7   0  -7  284.46   32.80
  -7   0   8    2.34    3.81
   7   0  -8   -0.00    3.23
  -7   0   9    3.32    4.11
   7   0  -9    9.46    5.46
  -7   0  10   -0.00    3.85
   7   0 -10    0.10    2.97
  -7   0  11  322.02   35.96
   7   0 -11  283.33   35.51
  -7   0  12   -0.00    4.11
   7   0 -12   -0.00    4.42
  -7   0  13   97.35   16.59
   7   0 -13  121.35   18.51
   7   0 -14   -0.00    4.08
   7   0 -15   13.22    7.08
   7   0 -16   -0.00    4.42
  -7   0  17  361.90   40.94
   7   0 -17  321.16   40.83
  -7   0  18   -0.00    4.68
   7   0 -18    8.69    5.67
  -7   0  19    4.16    4.90
   7   0 -19    5.13    5.75
  -7   0  20   -0.00    4.57
   7   0 -20    1.35    4.01
  -7   0  21    4.59    5.61
   7   0 -21    0.00    4.81
  -7   0  22   -0.00    5.04
   7   0 -22    0.50    4.42
  -7   0  23   25.19    9.94
  -7   0  24    3.94    5.09
  -7   0  25    1.99    4.91
  -7   0  26    2.02    4.81
  -7   0  27   20.07    9.84
  -7   0  28    0.00    5.19
  -7   0  29   16.36    7.59
  -7   0  30   11.87    7.02
  -7   0  31   16.33    9.44
  -7   0  32    0.27    3.32
  -7   0  33   21.89    9.55
  -7   0  34    2.13    5.19
  -7   0  35   -0.00    5.07
  -7   0  36    2.03    6.22
  -7   0  37   -0.00    6.69
  -7   1   1   -0.00    4.10
  -7   1   1   -0.00    3.11
  -7   1   1   -0.00    3.18
   7  -1  -1   -0.00    3.75
   7  -1  -1    1.00    3.15
   7  -1  -1    0.00    4.34
   7   1  -1    1.93    2.84
   7   1  -1    1.05    2.87
  -7  -1   1    0.00    2.90
  -7   1   2   23.25    7.10
  -7   1   2   28.01    7.54
  -7   1   2   38.67    8.00
   7  -1  -2   34.21    7.88
   7  -1  -2   30.23    7.26
   7  -1  -2   37.18    8.81
   7   1  -2   31.87    6.96
   7   1  -2   32.02    7.58
  -7  -1   2   45.81    8.62
  -7  -1   2   30.82    6.99
  -7   1   3  237.54   28.54
  -7   1   3  234.25   27.54
   7  -1  -3  249.43   27.84
   7  -1  -3  226.25   28.36
   7   1  -3  242.96   27.16
   7   1  -3  234.91   27.72
  -7  -1   3  223.86   27.50
  -7   1   4   -0.00    3.67
  -7   1   4    1.09    3.69
   7  -1  -4    1.96    3.33
   7  -1  -4    0.00    3.28
   7   1  -4    0.00    2.44
   7   1  -4    1.33    3.57
  -7  -1   4    0.00    2.90
  -7   1   5   67.76   11.74
  -7   1   5   60.66   11.16
   7  -1  -5   62.11   11.15
   7  -1  -5   58.43   11.54
   7   1  -5   79.24   11.66
   7   1  -5   56.79   11.03
  -7  -1   5   83.91   12.49
  -7   1   6   -0.00    3.39
  -7   1   6    1.88    3.72
   7  -1  -6    0.29    3.66
   7  -1  -6    0.00    3.86
   7   1  -6    0.00    3.12
   7   1  -6   -0.00    3.47
  -7  -1   6    2.81    3.11
  -7   1   7   26.42    7.54
  -7   1   7   21.82    6.23
   7  -1  -7   17.00    6.68
   7   1  -7   35.86    7.63
   7   1  -7   19.19    6.83
  -7  -1   7   35.67    7.90
  -7   1   8   13.86    5.64
   7  -1  -8   13.65    6.21
   7   1  -8   10.77    4.91
   7   1  -8   12.29    5.83
  -7  -1   8   15.91    5.48
  -7   1   9  281.66   31.46
   7  -1  -9  261.12   31.39
   7   1  -9  253.05   30.83
  -7  -1   9  234.65   29.94
  -7   1  10   20.59    7.25
   7  -1 -10   11.91    6.02
   7   1 -10   17.12    6.44
  -7  -1  10   23.11    7.28
  -7   1  11   70.30   13.04
   7  -1 -11   64.24   13.26
   7   1 -11   66.68   12.79
  -7  -1  11   84.32   13.60
  -7   1  12    0.70    4.54
   7  -1 -12    2.40    3.25
   7   1 -12    2.30    4.69
  -7  -1  12    0.85    3.04
  -7   1  13  142.11   20.66
   7  -1 -13  141.18   21.11
   7   1 -13  177.86   22.24
  -7  -1  13  120.03   19.76
   7  -1 -14    2.73    4.50
   7   1 -14    3.02    4.15
  -7  -1  14    0.00    4.20
   7  -1 -15  123.30   19.16
   7   1 -15  104.88   17.95
   7  -1 -16    0.00    4.44
   7   1 -16   16.45    6.41
  -7   1  17   14.18    7.26
   7  -1 -17   18.01    7.10
   7   1 -17   24.33    8.73
  -7  -1  17   15.49    6.26
  -7   1  18    0.00    3.65
   7  -1 -18    0.00    4.80
   7   1 -18   -0.00    4.94
  -7  -1  18    0.20    5.19
  -7   1  19  124.96   20.85
   7  -1 -19  170.96   23.75
  -7  -1  19  137.42   21.61
  -7   1  20    4.53    6.32
   7  -1 -20    5.45    6.21
  -7  -1  20    2.96    5.00
  -7   1  21   54.50   12.12
   7  -1 -21   26.76   10.33
  -7  -1  21   60.38   12.98
  -7   1  22    0.00    5.43
   7  -1 -22    0.00    6.22
  -7  -1  22    0.00    4.83
  -7   1  23   11.46    6.72
   7  -1 -23   24.68    9.17
  -7  -1  23   11.12    7.24
  -7   1  24   16.67    8.18
   7  -1 -24    9.06    6.31
  -7  -1  24    9.35    6.57
  -7   1  25   36.42   10.74
   7  -1 -25   44.70   12.71
   7   1 -25   47.95   12.75
  -7  -1  25   46.74   12.08
  -7   1  26    1.13    5.42
   7   1 -26   -0.00    5.37
  -7  -1  26    5.69    6.77
  -7   1  27    0.00    6.14
   7   1 -27    2.62    6.21
  -7  -1  27   -0.00    5.29
  -7   1  28    0.00    6.63
   7   1 -28   -0.00    5.85
  -7  -1  28   -0.00    6.00
  -7   1  29   10.72    7.95
   7   1 -29   24.30   10.92
  -7  -1  29   26.46   10.05
  -7   1  30    8.12    6.44
  -7  -1  30   -0.00    4.80
  -7   1  31   12.94    7.61
  -7  -1  31   22.10    8.60
  -7   1  32    6.90    6.58
  -7  -1  32    3.80    6.76
  -7   1  33   -0.00    5.89
  -7  -1  33    0.00    5.13
  -7   1  34   -0.00    6.11
  -7  -1  34   -0.00    6.35
  -7   1  35    2.12    7.12
  -7  -1  35    7.89    6.98
  -7   1  36    5.75    7.18
  -7  -1  36    0.00    6.21
  -7   1  37    0.28    5.62
  -7  -1  37   -0.00    5.14
  -7   2   1   38.61    8.96
  -7   2   1   38.84    8.69
  -7   2   1   40.51    8.48
   7  -2  -1   34.76    8.55
   7  -2  -1   37.17    8.21
   7  -2  -1   28.78    8.06
   7   2  -1   28.74    6.67
   7   2  -1   33.37    7.34
  -7  -2   1   50.04    8.46
  -7  -2   1   39.87    7.47
  -7   2   2   36.02    8.89
  -7   2   2   48.63    9.83
  -7   2   2   42.35    8.75
   7  -2  -2   75.84   11.67
   7  -2  -2   45.16    9.12
   7  -2  -2   47.59   10.35
   7   2  -2   44.22    8.11
   7   2  -2   36.03    8.53
  -7  -2   2   40.24    8.28
  -7  -2   2   44.00    8.17
  -7   2   3    3.52    4.64
  -7   2   3    3.98    3.59
  -7   2   3    6.90    4.47
   7  -2  -3    1.47    4.09
   7  -2  -3    4.20    3.75
   7  -2  -3    7.72    4.90
   7   2  -3    7.33    3.81
   7   2  -3    3.86    3.58
  -7  -2   3    6.19    3.99
  -7   2   4    3.63    3.62
  -7   2   4    2.72    3.26
   7  -2  -4    3.66    4.26
   7   2  -4    0.00    2.74
   7   2  -4    3.79    3.74
  -7  -2   4    3.17    3.37
  -7   2   5  229.39   28.76
  -7   2   5  258.03   28.79
   7  -2  -5  248.41   29.62
   7   2  -5  252.37   27.60
   7   2  -5  208.67   27.39
  -7  -2   5  230.44   27.59
  -7   2   6   12.65    6.03
  -7   2   6    9.33    5.00
   7  -2  -6   18.42    7.17
   7   2  -6    7.52    4.25
   7   2  -6   22.94    6.46
  -7  -2   6   21.33    5.95
  -7   2   7  274.10   28.96
  -7   2   7  188.41   26.07
   7  -2  -7  243.43   28.45
   7   2  -7  212.46   25.93
   7   2  -7  213.23   26.58
  -7  -2   7  208.21   26.18
  -7   2   8    6.96    4.47
  -7   2   8    1.59    4.15
   7  -2  -8    2.08    3.93
   7   2  -8   10.32    4.56
   7   2  -8    0.17    3.61
  -7  -2   8    1.95    3.51
  -7   2   9   42.30   10.23
  -7   2   9   76.96   12.11
   7  -2  -9   35.68    9.94
   7   2  -9   65.75   11.15
   7   2  -9   63.12   11.44
  -7  -2   9   46.75    9.95
  -7   2  10    7.45    4.64
  -7   2  10   13.88    5.92
   7  -2 -10    4.95    4.89
   7   2 -10   12.83    6.14
  -7  -2  10   20.69    6.46
  -7   2  11  151.12   20.29
   7  -2 -11  120.08   19.39
   7   2 -11  127.61   18.87
  -7  -2  11  126.27   18.48
  -7   2  12    2.51    4.09
   7  -2 -12   24.69    7.56
   7   2 -12   56.79   10.62
  -7  -2  12   33.22    8.32
   7  -2 -13   49.96   12.00
   7   2 -13   48.24   11.08
  -7  -2  13   83.04   13.38
   7  -2 -14    3.89    5.34
   7   2 -14    2.23    4.13
  -7  -2  14    5.79    4.72
   7  -2 -15   40.73   10.31
   7   2 -15   17.01    7.79
  -7   2  16   72.74   13.52
   7  -2 -16   52.88   13.17
  -7   2  17   74.54   14.74
   7  -2 -17   85.38   16.00
  -7   2  18   47.17   11.20
   7  -2 -18   42.95   10.70
  -7  -2  18   19.99    8.38
  -7   2  19    2.41    5.06
   7  -2 -19    1.14    4.96
  -7  -2  19    4.17    5.21
  -7   2  20    7.29    5.68
   7  -2 -20   -0.00    3.36
  -7  -2  20    0.00    5.36
  -7   2  21   52.70   12.77
   7  -2 -21   60.13   13.84
  -7  -2  21   34.93   10.63
  -7   2  22    4.92    6.61
   7  -2 -22    7.57    6.11
   7   2 -22    3.87    5.73
  -7  -2  22    6.92    6.39
  -7   2  23   30.80    9.72
   7  -2 -23   36.93   11.10
   7   2 -23   25.72   10.00
  -7  -2  23   27.75    9.95
  -7   2  24    0.00    5.26
   7  -2 -24    1.99    5.74
   7   2 -24   10.06    6.53
  -7  -2  24    2.87    6.03
  -7   2  25   15.44    8.20
   7   2 -25    0.75    5.17
  -7  -2  25    6.74    6.79
  -7   2  26    2.12    5.01
   7   2 -26    0.52    4.79
  -7  -2  26   -0.00    4.78
  -7   2  27   16.81    7.50
   7   2 -27   -0.00    6.12
  -7  -2  27    1.77    5.44
  -7   2  28    0.43    3.94
   7   2 -28   16.43    8.30
  -7  -2  28    2.27    6.30
  -7   2  29    0.00    5.40
   7   2 -29    7.04    6.86
  -7  -2  29   -0.00    6.18
  -7   2  30    7.35    6.54
   7   2 -30   -0.00    5.43
  -7  -2  30    0.00    5.71
  -7   2  31   14.94    8.39
  -7  -2  31    5.05    6.79
  -7   2  32   17.24    8.42
  -7  -2  32   -0.00    5.16
  -7   2  33   11.69    8.43
  -7  -2  33   10.90    7.11
  -7   2  34    2.14    5.67
  -7  -2  34   -0.00    6.63
  -7   2  35   -0.00    6.64
  -7  -2  35    2.36    6.46
  -7   2  36    2.80    5.03
  -7  -2  36   -0.00    4.69
  -7   2  37    1.47    5.92
  -7   3   1   -0.00    3.78
  -7   3   1    3.95    3.96
  -7   3   1   -0.00    3.63
   7  -3  -1   -0.00    3.99
   7  -3  -1   -0.00    3.75
   7   3  -1    0.00    2.10
   7   3  -1   -0.00    3.05
  -7  -3   1    0.89    2.72
  -7  -3   1    0.00    2.13
  -7   3   2  112.20   17.49
  -7   3   2   90.24   16.47
  -7   3   2  129.30   17.37
   7  -3  -2  134.85   18.22
   7  -3  -2  103.82   17.19
   7   3  -2  118.63   15.38
   7   3  -2  131.81   16.29
  -7  -3   2  115.03   15.56
  -7  -3   2  122.55   15.24
  -7   3   3   46.38   10.21
  -7   3   3   47.16   10.15
  -7   3   3   53.33   10.21
   7  -3  -3   43.24    9.96
   7  -3  -3   79.87   12.62
   7   3  -3   39.69    7.99
   7   3  -3   35.73    7.91
  -7  -3   3   51.65    9.00
  -7   3   4    6.24    4.56
  -7   3   4    5.94    4.51
   7  -3  -4    3.83    3.56
   7  -3  -4   15.31    6.33
   7   3  -4    2.61    3.07
   7   3  -4    4.26    3.74
  -7  -3   4    1.64    2.70
  -7   3   5   78.33   13.91
  -7   3   5   74.38   13.26
   7  -3  -5   90.13   14.76
   7   3  -5   85.01   12.76
   7   3  -5   78.48   12.94
  -7  -3   5  103.44   13.65
  -7   3   6   18.16    6.84
  -7   3   6   12.90    5.35
   7  -3  -6    9.66    5.15
   7   3  -6   24.41    6.29
   7   3  -6    6.59    3.98
  -7  -3   6   18.64    5.51
  -7   3   7    2.09    4.30
  -7   3   7   12.42    5.34
   7  -3  -7    7.32    4.92
   7   3  -7    2.20    3.64
   7   3  -7    8.25    4.39
  -7  -3   7    0.00    3.17
  -7   3   8    3.06    4.16
  -7   3   8    1.24    4.11
   7  -3  -8    3.36    4.38
   7   3  -8    2.77    4.25
   7   3  -8    0.90    3.15
  -7  -3   8    1.53    3.53
  -7   3   9  193.17   24.98
  -7   3   9  191.11   24.69
   7  -3  -9  187.65   25.49
   7   3  -9  194.47   23.60
   7   3  -9  172.87   23.53
  -7  -3   9  184.55   23.64
  -7   3  10   86.99   13.90
  -7   3  10   63.01   12.62
   7  -3 -10   75.07   14.10
   7   3 -10   73.59   12.39
   7   3 -10   71.08   12.49
  -7  -3  10   63.80   12.07
  -7   3  11    3.38    4.25
   7  -3 -11    3.35    4.90
   7   3 -11    8.40    4.91
  -7  -3  11    0.00    3.38
  -7   3  12   -0.00    4.05
   7  -3 -12    1.50    3.93
   7   3 -12    0.83    3.53
  -7  -3  12   -0.00    3.89
   7  -3 -13   66.30   13.88
  -7  -3  13   87.05   14.42
   7  -3 -14   89.75   16.96
  -7  -3  14  110.16   17.03
  -7   3  15  163.87   21.80
   7  -3 -15  114.15   20.11
  -7   3  16   12.63    7.20
   7  -3 -16   22.40    8.17
  -7   3  17    5.31    4.37
   7  -3 -17   -0.00    4.96
  -7   3  18   15.82    6.70
   7  -3 -18    9.14    7.26
  -7  -3  18   13.64    7.05
  -7   3  19  233.44   30.75
   7  -3 -19  231.20   31.52
   7   3 -19  223.39   30.37
  -7  -3  19  232.28   30.79
  -7   3  20    1.93    4.86
   7  -3 -20   -0.00    5.49
   7   3 -20    1.47    4.92
  -7  -3  20   -0.00    4.93
  -7   3  21   15.06    7.67
   7  -3 -21    1.86    3.95
   7   3 -21    1.55    4.87
  -7  -3  21    9.54    7.06
  -7   3  22   -0.00    5.00
   7  -3 -22    1.01    5.52
   7   3 -22    1.65    5.08
  -7  -3  22    3.03    4.85
  -7   3  23   15.66    7.26
   7  -3 -23   20.72    8.78
   7   3 -23    7.57    6.60
  -7  -3  23    6.92    5.86
  -7   3  24    2.24    6.14
   7   3 -24    8.37    6.33
  -7  -3  24    7.66    6.18
  -7   3  25   19.54    8.07
   7   3 -25    6.43    6.29
  -7  -3  25   17.09    7.98
  -7   3  26    0.86    4.96
   7   3 -26    1.94    4.97
  -7  -3  26    0.00    6.17
  -7   3  27    0.00    6.56
   7   3 -27    5.23    6.81
  -7  -3  27    2.10    5.71
  -7   3  28   -0.00    6.46
   7   3 -28   -0.00    5.08
  -7  -3  28    4.36    5.57
  -7   3  29   16.46    8.22
   7   3 -29    5.22    5.94
  -7  -3  29    1.61    5.71
  -7   3  30    2.15    5.17
   7   3 -30    3.23    6.77
  -7  -3  30    9.81    6.67
  -7   3  31    7.50    6.46
   7   3 -31   10.45    7.32
  -7  -3  31   13.90    7.63
  -7   3  32    2.07    5.10
  -7  -3  32    1.76    5.26
  -7   3  33    7.23    6.87
  -7  -3  33    8.97    6.28
  -7   3  34    3.47    5.66
  -7  -3  34    0.10    4.29
  -7   3  35   14.34    8.17
  -7  -3  35    7.75    7.32
  -7   3  36   -0.00    4.39
  -7  -3  36    8.86    6.70
  -7   3  37    3.10    5.33
  -7   4   1   67.75   12.18
  -7   4   1   50.02   10.50
   7  -4  -1   53.98   11.63
   7  -4  -1   48.56   11.27
   7   4  -1   66.07    9.58
   7   4  -1   63.06    9.73
  -7  -4   1   49.74    8.90
  -7  -4   1   53.91    8.27
  -7   4   2   80.42   14.59
  -7   4   2   78.10   14.47
  -7   4   2   88.47   14.42
   7  -4  -2   85.70   14.93
   7  -4  -2   90.52   15.51
   7   4  -2   87.59   12.34
   7   4  -2   94.00   12.99
  -7  -4   2   96.64   12.83
  -7  -4   2   85.06   11.58
  -7   4   3   11.18    5.26
  -7   4   3   12.36    5.64
  -7   4   3   13.10    5.74
   7  -4  -3   15.95    5.90
   7  -4  -3   15.46    6.86
   7   4  -3    1.63    3.04
   7   4  -3    8.56    4.37
  -7  -4   3   11.06    4.21
  -7   4   4   18.62    7.15
  -7   4   4   25.83    7.77
  -7   4   4   30.58    7.94
   7  -4  -4   17.72    6.53
   7  -4  -4   11.32    6.34
   7   4  -4   38.34    7.22
   7   4  -4   25.72    6.18
  -7  -4   4   21.44    5.69
  -7   4   5   58.17   11.78
  -7   4   5   62.60   11.37
   7  -4  -5   62.08   11.27
   7  -4  -5   14.87    7.76
   7   4  -5   70.72   10.20
   7   4  -5   70.07   10.58
  -7  -4   5   61.60    9.73
  -7   4   6   54.85   12.24
  -7   4   6   57.92   11.35
   7  -4  -6   50.11   11.85
   7   4  -6   60.71   10.45
   7   4  -6   72.17   11.16
  -7  -4   6   62.59   10.49
  -7   4   7   34.88    8.96
  -7   4   7   33.57    8.69
   7  -4  -7   22.18    8.27
   7   4  -7   59.44    9.69
   7   4  -7   44.43    8.89
  -7  -4   7   45.06    8.71
  -7   4   8   35.44    9.24
  -7   4   8   40.79    9.27
   7  -4  -8   26.91    9.11
   7   4  -8   34.31    8.24
   7   4  -8   49.71    9.25
  -7  -4   8   51.11    9.47
  -7   4   9   26.31    8.34
   7  -4  -9   24.90    8.29
   7   4  -9   38.35    8.20
  -7  -4   9   32.29    7.85
  -7   4  10    0.80    3.50
   7  -4 -10   -0.00    3.90
   7   4 -10    3.91    3.92
  -7  -4  10    0.06    3.47
  -7   4  11   93.41   16.47
   7  -4 -11  123.25   18.98
  -7  -4  11  113.27   16.92
  -7   4  12  105.93   18.16
   7  -4 -12  114.24   19.29
  -7  -4  12  147.77   19.44
  -7   4  13  132.83   19.00
   7  -4 -13  103.57   18.25
  -7  -4  13  102.70   17.02
  -7   4  14   18.41    6.96
  -7   4  14   19.92    7.51
   7  -4 -14    0.00    4.82
  -7  -4  14   25.83    7.88
  -7   4  15   28.07    8.91
   7  -4 -15   29.12    9.18
   7   4 -15   29.25    8.36
  -7   4  16   25.56    7.88
   7  -4 -16   44.65   11.08
   7   4 -16   23.98    8.23
  -7   4  17  136.00   20.46
   7  -4 -17  146.45   22.04
   7   4 -17  106.32   18.73
  -7   4  18    8.58    5.61
   7  -4 -18   11.39    7.01
   7   4 -18   13.07    6.77
  -7  -4  18   17.75    7.68
  -7   4  19    8.47    6.41
   7  -4 -19   19.30    8.08
   7   4 -19   16.27    7.46
  -7  -4  19    6.68    6.17
  -7   4  20   38.59    9.39
   7  -4 -20   31.98    9.92
   7   4 -20   10.04    6.81
  -7  -4  20   12.31    6.90
  -7   4  21   37.06   10.03
   7  -4 -21   30.69   10.71
   7   4 -21   36.20   10.01
  -7  -4  21   24.63    8.72
  -7   4  22   22.15    8.44
   7   4 -22   25.09    9.30
  -7  -4  22   25.23    8.63
  -7   4  23    8.70    5.83
   7   4 -23    7.84    6.11
  -7  -4  23    7.88    6.37
  -7   4  24    0.42    3.66
   7   4 -24    4.75    5.78
  -7  -4  24   14.22    6.98
  -7   4  25    3.17    5.75
   7   4 -25    4.48    5.67
  -7  -4  25    6.65    6.09
  -7   4  26    5.01    5.97
   7   4 -26    0.00    5.39
  -7  -4  26    7.50    6.86
  -7   4  27    1.10    5.63
   7   4 -27    8.02    6.55
  -7  -4  27    0.00    5.36
  -7   4  28    8.62    6.80
   7   4 -28    9.37    7.17
  -7  -4  28    6.25    6.49
  -7   4  29   12.01    7.15
   7   4 -29    0.00    4.96
  -7  -4  29    4.39    6.97
  -7   4  30   -0.00    4.64
   7   4 -30   -0.00    5.27
  -7  -4  30   -0.00    5.71
  -7   4  31   -0.00    6.63
   7   4 -31   -0.00    4.75
  -7  -4  31    2.22    5.96
  -7   4  32    9.29    7.02
   7   4 -32    0.00    4.73
  -7  -4  32   -0.00    6.63
  -7   4  33    7.80    7.42
  -7  -4  33    5.67    7.06
  -7   4  34   -0.00    5.11
  -7  -4  34    2.71    5.68
  -7   4  35    2.76    5.59
  -7  -4  35   -0.00    6.27
  -7   4  36   -0.00    4.72
  -7  -4  36    2.31    6.51
  -7   5   1    2.97    4.03
  -7   5   1    1.98    4.01
   7  -5  -1    0.00    3.75
   7  -5  -1    5.65    5.42
   7   5  -1    0.00    3.09
   7   5  -1    2.41    3.02
  -7  -5   1    0.58    2.23
  -7  -5   1    3.23    2.26
  -7   5   2    2.15    4.30
  -7   5   2   -0.00    2.95
   7  -5  -2    3.76    4.77
   7  -5  -2    2.89    4.36
   7   5  -2   -0.00    2.37
   7   5  -2    1.92    2.80
  -7  -5   2   -0.00    2.45
  -7  -5   2    2.18    2.13
  -7   5   3   40.51   10.22
  -7   5   3   42.32    9.80
  -7   5   3   53.51   10.57
   7  -5  -3   31.73    8.91
   7  -5  -3   42.71   10.44
   7   5  -3   29.48    6.70
   7   5  -3   35.79    7.40
  -7  -5   3   35.68    7.10
  -7   5   4   96.53   16.14
  -7   5   4   91.24   15.63
  -7   5   4   92.31   14.96
   7  -5  -4   65.67   13.93
   7  -5  -4  114.48   17.05
   7   5  -4   98.39   13.21
   7   5  -4   97.07   13.34
  -7  -5   4   76.35   12.33
  -7   5   5   26.96    7.79
   7  -5  -5   33.00    9.20
   7   5  -5   37.24    7.07
   7   5  -5    0.00    3.74
  -7  -5   5   28.51    6.16
  -7   5   6    0.67    3.03
   7  -5  -6    0.55    3.12
   7   5  -6   -0.00    3.34
  -7  -5   6    0.86    2.39
  -7   5   7    4.59    4.70
   7  -5  -7   25.98    7.85
   7   5  -7   -0.00    2.57
  -7  -5   7    9.95    4.37
  -7   5   8   71.44   12.60
   7  -5  -8   64.42   13.35
   7   5  -8   49.17    9.99
  -7  -5   8   46.36    9.58
  -7   5   9  134.16   18.84
   7  -5  -9  122.20   19.42
   7   5  -9  111.47   16.18
  -7  -5   9   98.62   16.19
  -7   5  10   38.34    9.89
   7  -5 -10   24.30    8.97
   7   5 -10   46.64    9.37
  -7  -5  10   45.75    9.76
  -7   5  11   63.32   13.64
   7  -5 -11  106.28   17.04
  -7  -5  11   80.74   13.85
  -7   5  12    0.75    3.78
  -7   5  12    1.55    4.81
   7  -5 -12    3.48    4.79
   7   5 -12    0.00    3.99
  -7  -5  12    2.95    4.11
  -7   5  13   54.72   11.29
  -7   5  13   30.46    8.88
   7  -5 -13   30.20    9.78
   7   5 -13   24.39    7.82
  -7  -5  13   36.00    8.95
  -7   5  14   38.77   10.04
  -7   5  14   52.85   11.63
   7  -5 -14   37.22   10.74
   7   5 -14   30.12    8.90
  -7  -5  14   44.66   10.28
  -7   5  15  145.70   20.48
  -7   5  15  123.15   19.22
   7  -5 -15  113.93   19.69
   7   5 -15   88.60   16.82
  -7   5  16    0.24    4.63
  -7   5  16   -0.00    4.50
   7  -5 -16    0.21    4.61
   7   5 -16    0.00    5.17
  -7   5  17    0.07    5.04
   7  -5 -17    4.40    5.94
   7   5 -17    1.54    4.53
  -7  -5  17    7.16    5.11
  -7   5  18    7.00    5.67
   7  -5 -18    7.09    5.97
   7   5 -18    3.12    5.44
  -7  -5  18    3.21    4.99
  -7   5  19   29.19    8.80
   7  -5 -19   21.38    8.69
   7   5 -19   22.83    8.28
  -7  -5  19   15.65    7.58
  -7   5  20   17.50    7.77
   7   5 -20   20.35    8.29
  -7  -5  20   32.97    9.70
  -7   5  21   12.34    6.96
   7   5 -21    5.98    5.52
  -7  -5  21    7.42    6.06
  -7   5  22   -0.00    4.21
   7   5 -22    4.66    5.90
  -7  -5  22    2.49    3.98
  -7   5  23    0.83    5.19
   7   5 -23    4.33    5.13
  -7  -5  23   -0.00    4.53
  -7   5  24    9.38    6.40
   7   5 -24    8.70    6.11
  -7  -5  24   10.34    6.71
  -7   5  25    3.08    5.90
   7   5 -25    6.48    6.09
  -7  -5  25   15.43    8.10
  -7   5  26    1.40    5.60
   7   5 -26   -0.00    4.83
  -7  -5  26   -0.00    4.76
  -7   5  27    3.41    5.34
   7   5 -27    0.54    5.29
  -7  -5  27   -0.00    4.42
  -7   5  28   -0.00    5.54
   7   5 -28   -0.00    6.47
  -7  -5  28    3.05    5.78
  -7   5  29   12.40    7.02
   7   5 -29    6.96    6.71
  -7  -5  29    5.83    6.57
  -7   5  30   15.55    7.88
   7   5 -30   10.04    6.59
  -7  -5  30    3.08    5.29
  -7   5  31   23.08    8.68
   7   5 -31    0.00    4.61
  -7  -5  31    0.00    5.93
  -7   5  32    3.20    5.87
   7   5 -32    3.05    6.26
  -7  -5  32   -0.00    3.79
  -7   5  33    1.70    5.42
  -7  -5  33    0.54    5.05
  -7   5  34   15.99    8.67
  -7  -5  34   -0.00    5.83
  -7   5  35    5.74    6.81
  -7  -5  35   -0.00    6.97
  -7   5  36    2.33    4.93
  -7   6   1   86.28   14.88
  -7   6   1   74.57   13.27
   7   6  -1   75.43   10.12
   7   6  -1   65.33    9.77
  -7  -6   1   52.14    8.89
  -7  -6   1   58.61    7.19
  -7   6   2   36.29   10.28
  -7   6   2   60.24   11.78
   7  -6  -2   58.09   12.76
   7   6  -2   62.70    9.21
  -7  -6   2   54.38    8.62
  -7  -6   2   45.69    6.64
  -7   6   3   16.88    7.05
  -7   6   3   60.13   11.04
   7  -6  -3   20.23    8.12
   7   6  -3   20.55    5.50
  -7  -6   3   18.56    5.46
  -7  -6   3   24.65    4.61
  -7   6   4   12.53    5.95
  -7   6   4    3.35    5.03
   7  -6  -4   12.13    6.55
   7   6  -4    8.22    4.27
  -7  -6   4    8.33    4.01
  -7   6   5    2.80    4.27
  -7   6   5   -0.00    4.16
   7  -6  -5    0.00    4.95
   7   6  -5    0.91    2.72
  -7  -6   5   -0.00    2.53
  -7   6   6   62.55   13.20
   7  -6  -6   62.07   13.85
   7   6  -6   77.49   11.83
  -7  -6   6   84.47   12.37
  -7   6   7  109.75   18.38
   7  -6  -7  101.60   18.59
   7   6  -7  135.43   17.07
  -7  -6   7  139.94   17.61
  -7   6   8   45.43   10.68
   7  -6  -8   33.18   10.20
   7   6  -8   46.31    8.93
  -7  -6   8   44.88    9.12
  -7   6   9    0.61    4.88
  -7   6   9   -0.00    3.97
   7  -6  -9    0.00    5.22
   7   6  -9    6.63    3.97
   7   6  -9    0.00    2.56
  -7  -6   9    0.00    3.65
  -7   6  10   73.57   14.24
  -7   6  10   81.87   14.08
   7  -6 -10   77.73   14.83
   7   6 -10   59.15   11.05
   7   6 -10   65.70   11.79
  -7  -6  10   58.52   11.58
  -7   6  11  129.12   19.05
  -7   6  11  102.41   17.38
   7  -6 -11   83.76   16.66
   7   6 -11  106.94   15.98
  -7  -6  11  103.07   16.21
  -7   6  12    7.73    5.96
  -7   6  12   12.73    5.83
   7  -6 -12   10.54    7.12
   7   6 -12   15.11    5.69
  -7  -6  12    5.66    4.95
  -7   6  13    3.56    4.31
  -7   6  13    9.25    6.42
   7  -6 -13    6.68    6.61
   7   6 -13    3.77    4.77
  -7  -6  13    5.96    5.17
  -7   6  14   11.93    5.88
  -7   6  14    9.71    6.45
   7  -6 -14    5.28    6.28
   7   6 -14   11.22    5.92
  -7  -6  14   16.74    6.68
  -7   6  15    0.18    4.46
  -7   6  15    4.44    5.85
   7  -6 -15    0.00    5.07
   7   6 -15    5.48    4.96
  -7   6  16   53.91   11.84
  -7   6  16   38.40   10.63
   7  -6 -16   38.21   11.06
   7   6 -16   34.63    9.53
  -7   6  17   70.98   13.86
   7   6 -17   41.74   11.46
  -7  -6  17   52.07   11.74
  -7   6  18   47.45   11.81
   7   6 -18   45.18   11.67
  -7  -6  18   67.36   13.45
  -7   6  19    2.07    4.67
   7   6 -19    3.18    4.99
  -7  -6  19    2.59    4.78
  -7   6  20   -0.00    4.81
   7   6 -20    0.00    4.04
  -7  -6  20    0.00    4.23
  -7   6  21    3.51    4.43
   7   6 -21    0.86    5.28
  -7  -6  21   10.21    6.85
  -7   6  22   40.86   10.78
   7   6 -22   16.60    7.40
  -7  -6  22    9.67    6.58
  -7   6  23   10.55    6.13
   7   6 -23   15.58    7.60
  -7  -6  23    1.91    5.09
  -7   6  24    2.08    4.75
   7   6 -24    4.73    6.45
  -7  -6  24    7.25    6.32
  -7   6  25   -0.00    3.80
   7   6 -25    2.24    5.32
  -7  -6  25    3.41    5.47
  -7   6  26   21.49    8.58
   7   6 -26    8.98    7.11
  -7  -6  26   19.52    9.29
  -7   6  27    5.10    4.81
   7   6 -27   -0.00    4.21
  -7  -6  27    0.00    6.09
  -7   6  28   15.80    7.78
   7   6 -28    9.00    7.58
  -7  -6  28   20.57    9.20
  -7   6  29    3.69    5.63
   7   6 -29   -0.00    5.13
  -7  -6  29    3.92    6.31
  -7   6  30    1.10    5.44
   7   6 -30    0.76    4.87
  -7  -6  30    5.46    6.79
  -7   6  31   -0.00    4.39
  -7  -6  31    2.94    5.37
  -7   6  32    1.88    5.30
   7   6 -32    3.06    6.05
  -7  -6  32   -0.00    6.09
  -7   6  33   -0.00    5.61
   7   6 -33    5.47    6.67
  -7  -6  33    5.45    7.03
  -7   6  34    3.23    5.45
  -7  -6  34   -0.00    6.28
  -7   6  35    4.35    4.99
  -7  -6  35   -0.00    7.27
  -7   6  36    3.27    6.39
  -7   7   1    6.52    5.47
  -7   7   1    2.89    5.00
   7  -7  -1    2.32    4.49
   7   7  -1    7.17    3.21
  -7  -7   1    0.00    2.32
  -7   7   2   18.49    7.39
  -7   7   2   14.61    6.75
   7  -7  -2   20.57    7.51
   7   7  -2   17.38    4.59
  -7  -7   2   16.16    4.73
  -7  -7   2   15.94    2.41
  -7   7   3    0.00    4.53
  -7   7   3    4.01    5.08
   7  -7  -3   15.84    6.98
   7   7  -3    7.53    3.37
  -7  -7   3    6.12    3.41
  -7  -7   3    7.57    2.42
  -7   7   4  232.72   29.11
  -7   7   4  212.18   27.60
   7  -7  -4  152.83   25.75
   7  -7  -4  219.46   28.95
   7   7  -4  196.10   23.11
  -7  -7   4  226.22   24.16
  -7   7   5   63.26   13.89
  -7   7   5   67.85   14.04
  -7   7   5   73.57   14.18
   7  -7  -5   80.47   14.82
   7  -7  -5   70.79   14.78
   7   7  -5   93.86   12.01
   7   7  -5   65.09   11.14
  -7  -7   5   71.91   11.45
  -7   7   6    9.31    5.73
  -7   7   6    0.00    4.03
  -7   7   6    8.85    5.67
   7  -7  -6    5.10    4.68
   7  -7  -6    3.92    6.01
   7   7  -6    9.91    4.19
   7   7  -6    5.46    3.71
  -7  -7   6    8.49    4.57
  -7   7   7   66.51   13.63
  -7   7   7   53.95   12.34
   7  -7  -7   56.90   12.11
   7  -7  -7   60.83   13.28
   7   7  -7   69.80   10.68
   7   7  -7   49.51    9.98
  -7  -7   7   61.01   10.76
  -7   7   8    3.27    4.20
  -7   7   8    4.43    5.32
   7  -7  -8   18.63    6.68
   7  -7  -8   28.61    9.79
   7   7  -8   -0.00    2.66
   7   7  -8   10.08    4.95
  -7  -7   8   18.75    6.14
  -7   7   9   29.28    9.39
  -7   7   9   28.09    8.81
   7  -7  -9   32.01    8.97
   7  -7  -9   27.46    8.85
   7   7  -9   25.96    7.07
   7   7  -9   23.06    6.98
  -7  -7   9   12.54    5.92
  -7   7  10   98.07   16.22
  -7   7  10   49.84   12.79
   7  -7 -10   98.69   15.58
   7  -7 -10   81.84   15.88
   7   7 -10   77.75   12.42
   7   7 -10   70.62   12.39
  -7  -7  10   75.59   13.22
  -7   7  11   34.20    9.45
  -7   7  11   19.09    7.65
   7  -7 -11   22.13    8.82
   7   7 -11    9.22    5.11
  -7  -7  11   19.45    6.92
  -7   7  12   -0.00    5.23
  -7   7  12    0.00    5.18
   7  -7 -12    0.00    5.66
   7   7 -12    2.55    4.05
  -7  -7  12    5.87    4.72
  -7   7  13   28.91    8.60
   7  -7 -13   22.31    8.79
   7   7 -13   20.73    6.98
  -7  -7  13   20.15    7.32
  -7   7  14  111.24   19.71
   7   7 -14  152.82   19.96
  -7  -7  14  121.50   19.25
  -7   7  15    0.57    4.98
   7   7 -15   -0.00    3.71
  -7   7  16    3.89    4.44
   7   7 -16    3.17    4.38
  -7   7  17    3.97    5.48
   7   7 -17   -0.00    3.98
  -7  -7  17   -0.00    4.68
  -7   7  18    5.51    5.01
   7   7 -18   -0.00    4.79
  -7  -7  18    6.16    5.98
  -7   7  19    8.64    5.54
   7   7 -19    1.80    4.37
  -7  -7  19    2.54    5.34
  -7   7  20   26.02    9.17
   7   7 -20   25.06    8.48
  -7  -7  20   17.13    7.30
  -7   7  21    8.32    6.38
   7   7 -21    1.48    4.81
  -7  -7  21    0.00    4.69
  -7   7  22    0.00    5.60
   7   7 -22    0.00    4.54
  -7  -7  22    1.94    4.10
  -7   7  23    9.29    6.28
   7   7 -23   10.11    6.90
  -7  -7  23    2.45    5.94
  -7   7  24   20.06    8.83
   7   7 -24   10.45    6.37
  -7  -7  24    6.27    5.92
  -7   7  25   -0.00    4.33
   7   7 -25   -0.00    5.44
  -7  -7  25   -0.00    4.93
  -7   7  26   12.27    7.82
   7   7 -26    5.26    5.91
  -7  -7  26    9.75    7.56
  -7   7  27   -0.00    5.23
   7   7 -27   -0.00    4.85
  -7  -7  27    1.38    4.56
  -7   7  28    0.00    5.07
   7   7 -28    9.85    6.39
  -7  -7  28   -0.00    5.77
  -7   7  29    0.08    5.54
   7   7 -29   13.44    7.70
  -7  -7  29    3.58    6.39
  -7   7  30    6.87    6.54
   7   7 -30   14.15    8.62
  -7  -7  30    7.28    6.42
  -7   7  31    4.59    5.85
   7   7 -31   -0.00    4.68
  -7  -7  31    0.00    4.71
  -7   7  32    6.48    6.24
   7   7 -32    1.26    5.77
  -7  -7  32   -0.00    5.53
  -7   7  33    0.81    3.82
   7   7 -33   -0.00    5.67
  -7  -7  33    5.78    6.98
  -7   7  34   -0.00    3.88
   7   7 -34    3.95    7.15
  -7  -7  34    0.00    5.84
  -7   7  35   -0.00    5.73
  -7   8   1   25.18    8.90
  -7   8   1   21.81    8.26
   7  -8  -1   21.17    8.81
   7   8  -1   33.04    6.21
  -7   8   2   56.00   13.24
  -7   8   2   69.16   14.04
   7  -8  -2   52.92   12.48
   7   8  -2   66.20    9.83
  -7  -8   2   72.88   10.07
  -7   8   3    3.34    5.24
  -7   8   3    0.00    5.15
   7  -8  -3    9.50    6.35
   7   8  -3   -0.00    2.45
  -7  -8   3    2.94    3.18
  -7   8   4   25.13    8.60
  -7   8   4   23.05    8.53
   7  -8  -4   11.85    6.93
   7   8  -4   31.30    6.46
  -7  -8   4   18.99    5.49
  -7   8   5    6.40    5.92
   7  -8  -5    3.28    4.73
   7  -8  -5    9.99    6.30
   7   8  -5    9.43    4.36
  -7  -8   5    9.41    4.58
  -7   8   6   17.45    6.99
  -7   8   6   38.38    9.65
   7  -8  -6   15.88    7.45
   7  -8  -6   34.30   10.07
   7   8  -6    8.44    4.47
  -7  -8   6   13.18    5.18
  -7   8   7    0.00    5.21
  -7   8   7   -0.00    4.01
   7  -8  -7    6.35    5.91
   7  -8  -7    1.78    4.54
   7   8  -7   -0.00    3.01
   7   8  -7    4.59    3.61
  -7  -8   7    0.58    3.40
  -7   8   8   53.84   11.93
  -7   8   8   46.87   11.48
   7  -8  -8   56.46   11.81
   7  -8  -8   53.79   12.44
   7   8  -8   43.74    8.31
   7   8  -8   20.82    7.34
  -7  -8   8   42.88    9.12
  -7   8   9    0.00    5.66
   7  -8  -9    1.08    5.02
   7  -8  -9   -0.00    5.72
   7   8  -9    7.06    4.25
   7   8  -9    1.31    3.08
  -7  -8   9    8.51    5.42
  -7   8  10    0.54    5.25
   7  -8 -10    0.00    4.95
   7   8 -10    9.41    4.84
  -7  -8  10   22.59    7.31
  -7   8  11    7.46    5.45
   7  -8 -11    4.07    4.83
   7   8 -11   -0.00    3.61
  -7  -8  11    2.27    3.93
  -7   8  12  126.54   20.44
   7  -8 -12  140.63   20.47
   7   8 -12   88.61   16.29
  -7  -8  12  153.37   19.82
  -7   8  13    0.87    4.88
   7   8 -13   -0.00    4.05
  -7  -8  13    0.55    4.21
  -7   8  14   14.53    7.25
   7   8 -14    7.85    5.39
  -7   8  15    5.46    5.36
   7   8 -15    2.00    3.52
  -7   8  16   25.27    9.25
   7   8 -16   40.99   10.23
  -7  -8  16   44.55   10.62
  -7   8  17    0.00    4.59
   7   8 -17    2.86    5.05
  -7  -8  17    0.00    3.87
  -7   8  18    8.43    5.56
   7   8 -18    4.64    4.69
  -7  -8  18    6.05    5.54
   7   8 -19   -0.00    5.19
  -7  -8  19   -0.00    4.98
  -7   8  20    7.42    5.68
   7   8 -20    0.00    4.94
  -7  -8  20    7.37    6.06
  -7   8  21    2.05    4.37
   7   8 -21   -0.00    4.58
  -7  -8  21   -0.00    3.11
  -7   8  22   15.91    7.59
   7   8 -22    5.96    6.00
  -7  -8  22    1.68    5.34
  -7   8  23    8.67    6.66
   7   8 -23    7.25    5.23
  -7  -8  23    6.50    6.93
  -7   8  24    4.97    6.23
   7   8 -24    1.45    4.18
  -7  -8  24    7.38    6.45
  -7   8  25   -0.00    5.04
   7   8 -25    9.20    6.20
  -7  -8  25   -0.00    4.45
  -7   8  26    7.41    6.15
   7   8 -26   -0.00    4.59
  -7  -8  26   10.53    7.30
  -7   8  27   12.05    7.70
   7   8 -27    0.43    4.10
  -7  -8  27   -0.00    5.01
  -7   8  28    4.18    6.11
   7   8 -28    8.14    6.94
  -7  -8  28    2.62    5.91
  -7   8  29    0.00    4.27
   7   8 -29    0.34    5.21
  -7  -8  29   -0.00    5.72
  -7   8  30    1.47    4.18
   7   8 -30    6.06    6.82
  -7  -8  30   -0.00    6.62
  -7   8  31    1.95    4.68
   7   8 -31    2.46    5.93
  -7  -8  31    0.76    5.86
  -7   8  32    3.19    6.38
   7   8 -32    0.00    6.04
  -7  -8  32    6.06    6.02
  -7   8  33    2.09    4.79
   7   8 -33   -0.00    4.92
  -7  -8  33   -0.00    5.45
  -7   8  34    0.70    4.78
   7   8 -34    5.45    6.36
  -7  -8  34   -0.00    6.10
  -7   8  35    2.71    5.15
   7   8 -35    3.32    5.75
  -7   9   1    2.25    5.13
   7  -9  -1    0.00    4.25
   7   9  -1    0.52    2.41
  -7   9   2   30.25    9.62
   7  -9  -2   34.28    9.86
   7   9  -2   20.35    5.36
   7  -9  -3    4.73    5.45
   7   9  -3   -0.00    2.57
   7  -9  -4   42.02   10.28
   7   9  -4   26.06    6.67
  -7   9   5    6.42    5.27
   7  -9  -5   -0.00    5.37
   7   9  -5    5.54    3.74
  -7   9   6   19.01    7.62
   7  -9  -6   18.29    7.72
   7   9  -6   11.89    5.05
  -7   9   7   12.18    6.31
   7  -9  -7   11.25    7.06
   7   9  -7    7.68    4.40
  -7  -9   7   14.02    5.31
  -7   9   8   17.67    7.95
  -7   9   8   31.10    9.34
   7  -9  -8   22.36    8.72
   7   9  -8   27.84    7.48
  -7  -9   8   27.35    7.32
  -7   9   9   -0.00    5.33
   7  -9  -9   -0.00    5.46
   7   9  -9   -0.00    3.54
  -7  -9   9    3.92    4.28
  -7   9  10   72.98   14.84
   7  -9 -10  107.12   17.06
   7   9 -10   47.73   11.68
  -7  -9  10  120.84   16.01
  -7   9  11   -0.00    4.61
   7  -9 -11   -0.00    5.34
   7   9 -11    0.64    3.25
  -7  -9  11    3.98    4.32
  -7   9  12    3.21    5.51
   7  -9 -12    0.00    5.63
   7   9 -12    2.64    4.25
  -7  -9  12   -0.00    4.26
  -7   9  13    7.71    6.20
   7  -9 -13    2.22    4.92
   7   9 -13    3.25    4.29
  -7  -9  13   -0.00    3.97
  -7   9  14   52.17   12.82
   7  -9 -14   45.54   11.42
   7   9 -14   58.97   12.19
  -7   9  15   -0.00    3.89
   7   9 -15    2.37    4.00
  -7   9  16    7.82    5.72
   7   9 -16    0.00    4.12
  -7  -9  16    7.87    6.28
  -7   9  17    3.36    5.21
   7   9 -17    5.63    5.06
  -7  -9  17    3.48    5.57
  -7   9  18   13.21    7.09
   7   9 -18    6.06    5.46
  -7  -9  18   11.65    6.64
  -7   9  19    2.61    4.79
   7   9 -19   -0.00    4.78
  -7  -9  19    4.87    5.69
  -7   9  20   17.51    8.03
   7   9 -20   10.96    6.51
  -7  -9  20   20.90    8.21
  -7   9  21    0.94    4.51
   7   9 -21   -0.00    4.96
  -7  -9  21    2.74    5.62
  -7   9  22    3.18    4.66
   7   9 -22    2.66    4.72
  -7  -9  22   -0.00    5.12
  -7   9  23    3.80    4.57
   7   9 -23   -0.00    5.02
  -7  -9  23    0.00    4.66
  -7   9  24   10.96    7.23
   7   9 -24    3.53    5.26
  -7  -9  24   18.32    8.13
  -7   9  25    1.10    5.12
   7   9 -25    1.39    4.26
  -7  -9  25    1.62    4.82
  -7   9  26    1.05    5.62
   7   9 -26    3.88    6.49
  -7  -9  26   -0.00    5.83
  -7   9  27    2.63    6.31
   7   9 -27    0.00    5.11
  -7  -9  27   -0.00    6.09
  -7   9  28    7.19    6.00
   7   9 -28   -0.00    5.64
  -7  -9  28    0.00    5.56
  -7   9  29    0.24    5.50
   7   9 -29    5.77    6.34
  -7  -9  29   -0.00    6.16
  -7   9  30    0.65    5.40
   7   9 -30    2.70    6.10
  -7  -9  30    2.19    5.31
  -7   9  31    2.83    5.82
   7   9 -31   -0.00    5.68
  -7  -9  31    2.95    6.01
  -7   9  32    4.41    6.12
   7   9 -32    8.07    7.15
  -7  -9  32    2.22    4.95
  -7   9  33   -0.00    5.35
   7   9 -33    3.76    5.45
  -7  -9  33   -0.00    5.13
  -7   9  34    3.33    4.95
   7   9 -34    2.71    5.70
   7   9 -35    5.00    7.66
  -7  10   1    5.93    5.54
   7 -10  -1    0.00    3.77
   7  10  -1    6.98    3.53
  -7  10   2   42.98   10.97
   7 -10  -2   44.01   10.38
   7  10  -2   19.65    5.82
  -7  10   3    1.00    4.83
   7 -10  -3   -0.00    5.18
   7  10  -3    0.00    2.81
  -7  10   4    1.91    4.47
   7 -10  -4    3.96    5.18
   7  10  -4   -0.00    2.46
  -7  10   5    0.04    3.49
   7 -10  -5    3.10    4.81
   7  10  -5   -0.00    3.03
  -7  10   6  132.13   18.84
   7 -10  -6   70.84   14.50
   7  10  -6   51.77   10.56
  -7  10   7   -0.00    4.38
   7 -10  -7    0.02    3.90
   7  10  -7    0.85    3.28
  -7  10   8    1.48    4.59
   7 -10  -8    9.33    6.05
   7  10  -8    3.13    3.90
  -7  10   9   -0.00    4.92
  -7  10   9    1.22    4.68
   7 -10  -9   -0.00    5.24
   7  10  -9   -0.00    4.05
  -7  10  10    5.71    5.17
   7 -10 -10    0.00    4.86
   7  10 -10    5.82    4.13
  -7  10  11    6.46    5.92
   7 -10 -11   -0.00    4.27
   7  10 -11   -0.00    4.65
  -7  10  12   31.08   10.34
   7 -10 -12   55.49   12.51
   7  10 -12   32.09    8.45
  -7 -10  12   33.00    9.14
  -7  10  13   -0.00    5.31
   7 -10 -13    0.00    5.25
   7  10 -13   -0.00    4.36
  -7  10  14    0.00    4.86
   7 -10 -14    2.92    4.73
   7  10 -14    2.83    4.22
  -7  10  15    0.00    4.56
   7 -10 -15    2.13    4.23
   7  10 -15    0.29    4.08
  -7 -10  15    2.82    5.14
  -7  10  16   37.21   10.71
   7 -10 -16   39.40    9.76
   7  10 -16   14.09    6.79
  -7 -10  16   12.02    6.97
  -7  10  17    1.94    5.36
   7  10 -17    1.96    5.03
  -7 -10  17   -0.00    5.07
  -7  10  18    4.81    6.08
   7  10 -18   13.21    6.45
  -7 -10  18   15.00    7.53
  -7  10  19    8.58    5.99
   7  10 -19    0.66    4.11
  -7 -10  19    1.12    4.97
  -7  10  20    0.00    5.12
   7  10 -20    1.48    4.36
  -7 -10  20    2.74    5.79
  -7  10  21    0.00    4.76
   7  10 -21    2.77    4.69
  -7 -10  21    4.23    5.97
  -7  10  22   18.59    7.68
   7  10 -22   17.01    7.84
  -7 -10  22    8.87    7.51
  -7  10  23   -0.00    4.83
   7  10 -23    2.79    4.20
  -7 -10  23    0.61    5.69
  -7  10  24    0.45    5.37
   7  10 -24    0.00    4.84
  -7 -10  24    3.46    5.71
  -7  10  25   -0.00    4.88
   7  10 -25    2.60    4.81
  -7 -10  25   -0.00    5.25
  -7  10  26   26.53    9.28
   7  10 -26    0.00    6.30
  -7 -10  26    7.94    7.42
  -7  10  27   -0.00    4.15
   7  10 -27    0.84    5.42
  -7 -10  27    0.55    4.32
  -7  10  28    6.45    6.60
   7  10 -28    5.20    6.29
  -7 -10  28    2.30    5.69
  -7  10  29    2.73    4.83
   7  10 -29    4.83    5.96
  -7 -10  29    2.43    5.70
  -7  10  30    0.00    5.69
   7  10 -30    4.45    6.47
  -7 -10  30    0.00    5.52
  -7  10  31    0.00    5.33
   7  10 -31   -0.00    3.70
  -7 -10  31    1.91    5.16
  -7  10  32    7.99    7.35
   7  10 -32    0.48    4.90
  -7 -10  32    0.00    5.26
  -7  10  33   -0.00    6.05
   7  10 -33   -0.00    5.31
  -7  11   1    5.96    5.83
   7 -11  -1    2.16    3.77
   7  11  -1    1.02    2.62
  -7  11   2    2.87    5.07
   7 -11  -2    5.25    5.54
   7  11  -2    2.62    2.81
  -7  11   3    3.38    5.10
   7 -11  -3    3.12    4.97
   7  11  -3    1.15    2.86
  -7  11   4   15.87    7.61
   7 -11  -4    3.75    5.99
   7  11  -4   11.93    4.58
  -7  11   5   11.39    6.65
   7 -11  -5   15.17    7.41
   7  11  -5    9.05    4.18
  -7  11   6   -0.00    4.27
   7 -11  -6    1.67    3.41
   7  11  -6    0.00    3.12
  -7  11   7    7.44    6.48
   7 -11  -7   18.42    7.50
   7  11  -7   11.89    5.51
  -7  11   8   13.80    7.28
   7 -11  -8   21.50    7.76
   7  11  -8   12.63    5.64
  -7  11   9   10.61    6.18
   7 -11  -9    1.25    4.89
   7  11  -9    1.22    3.25
  -7  11  10   12.27    7.50
   7 -11 -10   14.77    7.54
   7  11 -10   21.84    6.84
  -7  11  11    0.00    5.05
  -7  11  11   -0.00    4.29
   7 -11 -11    9.69    6.11
   7  11 -11   11.94    5.26
  -7  11  12    0.00    3.76
   7 -11 -12    0.00    4.13
   7  11 -12    1.04    3.37
  -7  11  13   -0.00    4.98
   7 -11 -13   -0.00    4.52
   7  11 -13    3.10    4.70
  -7  11  14   21.28    8.82
   7 -11 -14   10.89    6.91
   7  11 -14    4.31    5.04
  -7  11  15   -0.00    3.62
   7 -11 -15    0.61    3.91
   7  11 -15    0.00    3.77
  -7  11  16   -0.00    5.72
   7 -11 -16    9.39    6.96
   7  11 -16    6.55    5.18
  -7  11  17    2.60    5.21
   7 -11 -17    6.12    5.19
   7  11 -17    0.00    4.81
  -7  11  18    7.31    6.08
   7 -11 -18    5.03    6.39
   7  11 -18   10.83    7.04
  -7  11  19   -0.00    5.07
   7 -11 -19   -0.00    4.62
   7  11 -19    1.36    4.52
  -7 -11  19    2.69    5.61
  -7  11  20   19.37    8.87
   7  11 -20   11.43    7.07
  -7 -11  20    4.78    6.77
  -7  11  21    1.06    5.98
   7  11 -21    1.55    5.66
  -7 -11  21   -0.00    4.79
  -7  11  22    0.76    4.35
   7  11 -22   -0.00    4.81
  -7 -11  22    4.28    5.63
  -7  11  23   -0.00    5.39
   7  11 -23   -0.00    4.22
  -7 -11  23   -0.00    4.25
  -7  11  24   11.73    7.36
   7  11 -24   22.94    8.74
  -7 -11  24    0.00    5.30
  -7  11  25    1.30    5.37
   7  11 -25    0.00    5.21
  -7 -11  25   -0.00    4.60
  -7  11  26    0.00    4.89
   7  11 -26    0.00    4.76
  -7 -11  26    0.79    6.75
  -7  11  27   -0.00    4.44
   7  11 -27   -0.00    5.53
  -7 -11  27   -0.00    5.03
  -7  11  28    1.51    5.00
   7  11 -28   -0.00    6.88
  -7 -11  28    0.00    4.90
  -7  11  29    0.00    5.35
   7  11 -29   -0.00    5.40
  -7 -11  29    0.00    6.08
  -7  11  30   -0.00    5.09
   7  11 -30   11.78    7.37
  -7 -11  30    0.00    6.10
  -7  11  31    0.03    5.19
  -7 -11  31    0.00    6.19
  -7  11  32   -0.00    5.83
  -7  12   1    0.90    3.32
   7 -12  -1    6.65    5.31
   7  12  -1   -0.00    2.33
  -7  12   2   16.40    7.46
   7 -12  -2    8.00    5.60
   7  12  -2    2.33    2.69
  -7  12   3    1.76    5.12
   7 -12  -3    4.94    6.22
   7  12  -3    2.30    3.03
  -7  12   4   -0.00    4.31
   7 -12  -4   -0.00    3.80
   7  12  -4    0.00    2.33
  -7  12   5    3.03    5.41
   7 -12  -5   -0.00    5.14
   7  12  -5    3.26    3.45
  -7  12   6   15.70    8.37
   7 -12  -6   21.39    8.71
   7  12  -6   30.81    7.17
  -7  12   7    2.84    6.17
   7 -12  -7    1.60    5.53
   7  12  -7    0.00    2.93
  -7  12   8   10.40    6.81
   7 -12  -8   10.35    6.47
   7  12  -8    1.96    3.64
  -7  12   9    1.60    4.56
   7 -12  -9   -0.00    3.65
   7  12  -9    0.06    2.80
  -7  12  10   -0.00    3.66
   7 -12 -10    4.67    5.10
   7  12 -10    5.70    4.06
  -7  12  11   -0.00    4.48
   7 -12 -11    0.00    4.78
   7  12 -11    3.52    3.80
  -7  12  12   16.77    7.62
   7 -12 -12   39.74   10.97
   7  12 -12   18.25    7.10
  -7  12  13    2.61    4.54
   7 -12 -13    2.85    5.01
   7  12 -13    0.00    4.89
  -7  12  14    0.97    5.32
   7 -12 -14    2.18    5.39
   7  12 -14   -0.00    4.16
  -7  12  15    0.00    3.86
   7 -12 -15   -0.00    5.03
   7  12 -15    1.24    4.61
  -7  12  16   13.32    7.92
   7 -12 -16   13.69    7.45
   7  12 -16   27.28    8.29
  -7  12  17    4.35    5.52
   7 -12 -17    1.31    5.59
   7  12 -17    1.19    5.50
  -7  12  18    6.64    5.98
   7 -12 -18    1.38    5.70
   7  12 -18    4.51    5.25
  -7  12  19   -0.00    4.35
   7 -12 -19    0.00    4.57
   7  12 -19   -0.00    5.46
  -7  12  20    4.25    5.93
   7 -12 -20   -0.00    3.34
   7  12 -20    0.00    4.72
  -7  12  21   -0.00    5.66
   7 -12 -21    1.89    4.75
   7  12 -21    1.71    4.66
  -7  12  22   -0.00    5.96
   7 -12 -22    5.24    5.33
   7  12 -22    6.99    5.56
  -7  12  23    3.06    5.93
   7  12 -23   -0.00    4.64
  -7  12  24    3.08    5.97
   7  12 -24    0.00    5.00
  -7  12  25    0.02    4.55
   7  12 -25    1.72    4.99
  -7  12  26    1.60    5.03
   7  12 -26    1.16    4.47
  -7 -12  26    8.03    8.03
  -7  12  27   -0.00    5.31
   7  12 -27    0.00    4.76
  -7 -12  27    0.41    6.01
  -7  12  28    4.08    5.74
  -7 -12  28   10.20    8.08
  -7  12  29   -0.00    4.76
  -7 -12  29   -0.00    5.69
  -7  12  30    4.18    6.38
  -7 -12  30   -0.00    6.03
  -7  13   1    0.35    4.19
   7 -13  -1    1.13    4.52
   7  13  -1   -0.00    2.34
  -7  13   2   -0.00    4.53
   7 -13  -2    6.78    6.04
   7  13  -2    7.88    3.73
  -7  13   3    4.62    6.16
   7 -13  -3   13.25    7.30
   7  13  -3    7.48    3.87
  -7  13   4   43.71   11.74
   7 -13  -4   33.38   10.51
   7  13  -4   17.45    5.93
  -7  13   5   12.32    7.43
   7 -13  -5    6.37    5.59
   7  13  -5    5.47    3.86
  -7  13   6    3.46    5.76
   7 -13  -6    6.66    5.52
   7  13  -6   -0.00    2.43
  -7  13   7    0.78    4.94
   7 -13  -7   -0.00    4.20
   7  13  -7    0.63    3.08
  -7  13   8    7.19    6.56
   7 -13  -8   12.71    7.00
   7  13  -8    0.71    3.08
  -7  13   9    5.88    6.25
   7 -13  -9    3.07    5.19
   7  13  -9   10.17    5.12
  -7  13  10   13.84    7.27
   7 -13 -10    0.00    4.68
   7  13 -10   -0.00    3.14
  -7  13  11    2.57    4.88
   7 -13 -11    4.21    4.71
   7  13 -11   -0.00    3.67
  -7  13  12   -0.00    4.55
   7 -13 -12    7.03    6.02
   7  13 -12   -0.00    3.69
  -7  13  13    0.67    4.94
   7 -13 -13   -0.00    4.72
   7  13 -13   -0.00    3.18
  -7  13  14   16.13    7.33
   7 -13 -14    9.47    6.48
   7  13 -14    4.66    5.37
   7 -13 -15    0.00    4.99
   7  13 -15    0.47    3.27
  -7  13  16   -0.00    5.02
   7 -13 -16    0.00    4.57
   7  13 -16   -0.00    3.22
  -7  13  17   -0.00    4.92
   7 -13 -17    6.00    6.07
   7  13 -17   -0.00    3.68
  -7  13  18    1.61    4.37
   7 -13 -18    0.00    5.10
   7  13 -18   -0.00    4.09
  -7  13  19   -0.00    5.46
   7 -13 -19    2.64    5.64
   7  13 -19    0.82    4.20
  -7  13  20    1.18    4.38
   7 -13 -20    8.54    6.41
   7  13 -20   10.55    6.47
  -7  13  21   -0.00    4.17
   7 -13 -21    6.53    6.25
   7  13 -21    0.00    6.10
  -7  13  22   -0.00    4.78
   7 -13 -22    1.11    4.40
   7  13 -22    2.95    4.50
  -7  13  23    1.60    5.04
   7 -13 -23    3.81    5.60
   7  13 -23    1.36    5.19
  -7  13  24    4.40    6.14
   7 -13 -24   -0.00    4.83
  -7  13  25    1.01    5.70
   7 -13 -25   -0.00    4.80
  -7  13  26   11.06    7.47
  -7  14   1    0.76    4.38
   7 -14  -1    5.47    5.23
   7  14  -1    5.04    3.69
  -7  14   2   11.95    7.23
   7 -14  -2   16.28    8.20
   7  14  -2    5.93    3.48
  -7  14   3    8.38    6.09
   7 -14  -3    1.25    4.04
   7  14  -3    4.03    3.18
  -7  14   4   -0.00    4.03
   7 -14  -4    2.09    4.83
   7  14  -4   -0.00    2.99
  -7  14   5    4.81    5.33
   7 -14  -5   -0.00    4.02
   7  14  -5   -0.00    2.77
  -7  14   6   13.85    7.38
   7 -14  -6   12.19    6.84
   7  14  -6    8.41    4.67
  -7  14   7   25.71    9.48
   7 -14  -7   19.36    8.29
   7  14  -7    2.92    4.44
  -7  14   8    4.47    5.76
   7 -14  -8    2.68    5.38
   7  14  -8    6.54    4.22
  -7  14   9    2.79    5.09
   7 -14  -9    1.77    4.78
   7  14  -9    0.00    2.86
  -7  14  10    0.00    5.60
   7 -14 -10    0.00    5.92
   7  14 -10    2.33    3.19
  -7  14  11    0.00    5.06
   7 -14 -11    0.00    4.62
   7  14 -11   -0.00    3.96
  -7  14  12   17.19    8.19
   7 -14 -12    8.03    5.93
   7  14 -12    1.44    3.72
  -7  14  13   -0.00    3.69
   7 -14 -13    1.89    4.21
   7  14 -13   -0.00    3.06
  -7  14  14    0.00    5.24
   7 -14 -14   -0.00    3.46
   7  14 -14    1.21    3.93
  -7  14  15   -0.00    3.56
   7 -14 -15    2.68    4.64
   7  14 -15   -0.00    3.63
  -7  14  16    5.63    5.85
   7 -14 -16   -0.00    4.25
   7  14 -16   -0.00    4.20
   7 -14 -17    4.52    5.72
   7  14 -17    2.91    3.75
  -7  14  18    6.94    5.52
   7 -14 -18    1.38    4.73
   7  14 -18    5.73    6.48
  -7  14  19    4.19    4.89
   7 -14 -19    1.81    5.35
   7  14 -19    1.34    4.82
  -7  14  20    4.32    6.42
   7 -14 -20    1.53    4.97
  -7  14  21    0.12    6.59
   7 -14 -21    0.00    4.64
  -7  14  22    7.91    6.75
  -7  15   1   -0.00    4.66
   7 -15  -1   -0.00    5.54
   7  15  -1    1.66    3.19
  -7  15   2    1.06    4.20
   7 -15  -2    0.56    4.56
   7  15  -2    0.36    2.93
  -7  15   3    5.02    5.45
   7 -15  -3   11.29    6.71
   7  15  -3    8.76    4.06
  -7  15   4    1.44    4.76
   7 -15  -4    5.37    5.61
   7  15  -4    9.32    4.34
  -7  15   5    5.01    5.58
   7 -15  -5    0.00    4.29
   7  15  -5   -0.00    2.93
  -7  15   6    0.79    4.48
   7 -15  -6    3.86    5.27
   7  15  -6   -0.00    3.22
  -7  15   7   -0.00    4.51
   7 -15  -7   -0.00    4.00
   7  15  -7   -0.00    3.30
  -7  15   8    0.00    4.03
   7 -15  -8   -0.00    3.58
   7  15  -8   11.10    4.73
  -7  15   9   -0.00    4.28
   7 -15  -9    4.38    4.88
   7  15  -9    0.00    4.22
  -7  15  10    1.49    4.68
   7 -15 -10   -0.00    5.34
   7  15 -10    0.80    3.63
  -7  15  11    2.06    5.35
   7 -15 -11   -0.00    4.45
   7  15 -11    7.98    5.07
  -7  15  12    0.18    4.75
   7 -15 -12   -0.00    5.20
   7  15 -12   -0.00    4.09
  -7  15  13   -0.00    5.34
   7 -15 -13   -0.00    4.57
   7  15 -13    1.29    3.84
  -7  15  14    0.00    4.92
   7 -15 -14    4.00    5.45
   7  15 -14    6.30    4.99
  -7  15  15    1.00    4.92
   7 -15 -15   -0.00    4.53
   7  15 -15    3.99    4.72
  -7  15  16   -0.00    5.03
   7 -15 -16    1.70    4.82
  -7  15  17   -0.00    5.09
  -7  16   1    5.76    5.99
   7 -16  -1    0.97    4.60
   7  16  -1    0.00    3.55
  -7  16   2    0.00    5.68
   7 -16  -2   -0.00    4.92
   7  16  -2   -0.00    3.20
  -7  16   3   -0.00    4.70
   7 -16  -3    3.15    5.67
   7  16  -3    2.90    3.41
  -7  16   4    0.56    4.74
   7 -16  -4    3.60    5.19
   7  16  -4   -0.00    3.00
  -7  16   5    2.60    6.17
   7 -16  -5   -0.00    4.37
   7  16  -5    0.45    3.33
  -7  16   6    3.89    5.10
   7 -16  -6   -0.00    5.60
   7  16  -6   -0.00    2.91
  -7  16   7    4.82    5.45
   7 -16  -7   -0.00    4.03
   7  16  -7    1.85    3.66
  -7  16   8   -0.00    4.50
   7 -16  -8    0.00    4.82
   7  16  -8    0.00    3.38
  -7  16   9    5.28    5.78
   7 -16  -9    1.04    4.61
   7  16  -9    0.52    3.52
  -7  16  10    3.07    5.71
   7 -16 -10    5.20    5.64
  -7  16  11    3.91    5.36
   7 -16 -11    1.01    4.55
  -7  17   1    9.03    7.04
   7 -17  -1   -0.00    5.22
   7  17  -1   -0.00    3.15
   7 -17  -2   -0.00    5.28
   7  17  -2    0.84    3.31
   7 -17  -3    1.65    5.21
   7  17  -3    4.84    3.82
   7 -17  -4    3.77    5.92
   7 -17  -5    4.01    5.31
   7 -17  -6    0.83    4.14
  -6   0   1    2.04    3.39
  -6   0   1    0.35    2.68
  -6   0   1   -0.00    3.21
   6   0  -1    1.03    2.83
   6   0  -1    0.91    4.09
  -6   0   2  329.92   34.56
  -6   0   2  336.43   33.92
   6   0  -2  289.44   33.24
   6   0  -2  295.06   34.03
  -6   0   3    0.64    3.22
  -6   0   3    0.52    3.62
   6   0  -3    0.99    2.42
   6   0  -3    0.00    3.33
  -6   0   4   25.57    6.47
  -6   0   4   19.53    5.78
   6   0  -4   19.12    5.96
   6   0  -4    9.00    5.25
  -6   0   5    6.29    3.95
  -6   0   5    2.94    3.56
   6   0  -5   -0.00    3.13
   6   0  -5   -0.00    3.54
  -6   0   6 1005.35  110.62
  -6   0   6 1235.01  111.22
   6   0  -6 1237.82  111.47
   6   0  -6 1113.30  111.53
  -6   0   7   -0.00    4.04
  -6   0   7    0.32    3.24
   6   0  -7   -0.00    3.69
   6   0  -7   -0.00    3.90
  -6   0   8   14.18    5.72
  -6   0   8   14.04    5.29
   6   0  -8   16.46    5.25
   6   0  -8   33.05    7.77
  -6   0   9    6.19    4.67
  -6   0   9    0.13    3.02
   6   0  -9    0.00    4.10
   6   0  -9    0.55    3.57
  -6   0  10  233.36   27.57
  -6   0  10  225.11   26.60
   6   0 -10  213.43   26.53
   6   0 -10  227.70   27.84
  -6   0  11   -0.00    3.58
  -6   0  11    0.36    2.96
   6   0 -11   -0.00    3.02
   6   0 -11   -0.00    3.57
  -6   0  12  292.77   32.73
  -6   0  12  240.76   30.64
   6   0 -12  293.73   33.23
  -6   0  13   -0.00    3.68
  -6   0  13    1.18    2.97
   6   0 -13   -0.00    3.86
  -6   0  14   64.30   12.52
  -6   0  14   71.80   12.18
   6   0 -14   68.11   12.89
  -6   0  15    5.73    5.06
   6   0 -15   -0.00    3.97
  -6   0  16  253.30   29.79
   6   0 -16  202.41   28.62
   6   0 -17   10.60    6.58
   6   0 -18  134.31   20.63
  -6   0  19    0.00    4.27
   6   0 -19   -0.00    4.67
  -6   0  20    3.42    5.39
   6   0 -20    1.29    5.19
  -6   0  21    8.15    5.85
   6   0 -21    8.14    6.32
  -6   0  22   71.21   15.71
   6   0 -22  106.47   17.81
  -6   0  23    0.97    4.46
   6   0 -23   -0.00    5.20
  -6   0  24    1.11    3.66
   6   0 -24   -0.00    5.46
  -6   0  25    2.30    3.71
   6   0 -25   -0.00    6.36
  -6   0  26   35.01   11.31
   6   0 -26   47.40   12.78
  -6   0  27   -0.00    4.65
   6   0 -27    0.00    4.44
  -6   0  28   23.42    9.63
  -6   0  29   -0.00    6.53
  -6   0  30    5.67    7.50
  -6   0  31    0.00    3.30
  -6   0  32   49.66   13.61
  -6   0  33   -0.00    7.25
  -6   0  34    2.10    6.29
  -6   0  35    3.25    6.30
  -6   0  36    0.72    6.24
  -6   0  37    1.43    4.82
  -6   0  38   11.12    8.96
  -6   1   1    9.83    4.97
  -6   1   1    0.00    3.12
  -6   1   1    9.72    4.38
   6  -1  -1    3.23    4.17
   6  -1  -1    6.26    4.14
   6  -1  -1    8.74    5.40
   6   1  -1    5.75    3.68
   6   1  -1    0.00    3.52
  -6  -1   1    5.92    3.58
  -6  -1   1    0.70    2.45
  -6   1   2  389.27   51.73
  -6   1   2  566.39   54.04
  -6   1   2  558.40   52.83
   6  -1  -2  505.07   52.26
   6  -1  -2  521.64   53.43
   6   1  -2  580.65   52.32
   6   1  -2  485.31   52.04
  -6  -1   2  497.14   52.09
  -6  -1   2  522.57   51.48
  -6   1   3   30.13    7.12
  -6   1   3   16.72    5.78
   6  -1  -3   39.71    7.50
   6  -1  -3   14.93    5.90
   6   1  -3   36.80    6.90
   6   1  -3   21.45    6.43
  -6  -1   3   23.06    6.03
  -6  -1   3   24.80    6.22
  -6   1   4  669.86   71.74
  -6   1   4  665.73   71.21
   6  -1  -4  751.70   71.77
   6  -1  -4  716.10   72.39
   6   1  -4  856.25   71.98
   6   1  -4  711.43   71.53
  -6  -1   4  636.68   70.80
  -6  -1   4  738.37   70.72
  -6   1   5   99.54   14.35
  -6   1   5  109.27   14.51
   6  -1  -5  101.32   13.90
   6  -1  -5   92.45   14.27
   6   1  -5   90.71   13.32
   6   1  -5   86.91   13.76
  -6  -1   5   72.78   12.68
  -6  -1   5  106.34   13.48
  -6   1   6   92.43   13.48
  -6   1   6   83.69   12.76
   6  -1  -6   76.51   12.48
   6  -1  -6   69.71   12.70
   6   1  -6   73.70   11.95
   6   1  -6  100.23   13.97
  -6  -1   6   96.16   13.35
  -6  -1   6   72.78   11.57
  -6   1   7  215.68   26.22
  -6   1   7  245.24   26.30
   6  -1  -7  227.84   25.80
   6  -1  -7  212.59   26.36
   6   1  -7  213.21   25.19
   6   1  -7  201.15   25.65
  -6  -1   7  225.38   25.95
  -6  -1   7  187.74   24.21
  -6   1   8  615.88   66.25
  -6   1   8  677.88   66.32
   6  -1  -8  623.17   65.76
   6  -1  -8  719.29   67.74
   6   1  -8  641.06   65.67
   6   1  -8  672.60   66.80
  -6  -1   8  642.33   66.14
  -6  -1   8  625.23   64.97
  -6   1   9    8.53    4.94
  -6   1   9   11.62    5.03
   6  -1  -9   19.81    6.27
   6  -1  -9    7.71    5.35
   6   1  -9    6.01    4.44
   6   1  -9    4.85    4.83
  -6  -1   9    4.83    4.06
  -6  -1   9   11.43    4.37
  -6   1  10   83.29   14.19
  -6   1  10   99.27   14.26
   6  -1 -10   85.59   13.76
   6  -1 -10   75.70   13.93
   6   1 -10   98.67   14.20
   6   1 -10   71.29   13.34
  -6  -1  10  122.62   15.62
  -6  -1  10   83.25   13.04
  -6   1  11    5.62    4.50
  -6   1  11   11.06    4.83
   6  -1 -11   12.80    5.53
   6   1 -11   16.24    5.66
   6   1 -11   12.51    5.75
  -6  -1  11    7.96    4.47
  -6  -1  11    4.05    3.53
  -6   1  12  245.54   30.40
  -6   1  12  291.43   30.82
   6  -1 -12  223.14   30.33
   6   1 -12  256.78   30.70
  -6   1  13   43.96   10.01
  -6   1  13   63.44   11.03
   6  -1 -13   55.87   11.41
   6   1 -13   45.28   10.56
  -6  -1  13   42.74    9.91
  -6   1  14  132.84   19.72
  -6   1  14  159.83   19.97
   6  -1 -14  146.86   20.87
   6   1 -14  120.57   19.09
  -6  -1  14  129.87   19.81
  -6   1  15    3.83    4.66
  -6   1  15    6.65    4.96
   6  -1 -15   12.28    5.64
   6   1 -15    6.93    5.09
  -6  -1  15    5.70    5.09
  -6   1  16    0.26    3.87
   6  -1 -16   16.43    6.58
   6   1 -16    5.32    5.19
  -6  -1  16   12.82    5.63
   6  -1 -17    0.00    4.25
   6   1 -17    8.10    5.92
   6  -1 -18  179.18   26.47
   6   1 -18  218.39   27.83
  -6   1  19   34.16    9.27
   6  -1 -19   45.29   11.12
   6   1 -19   20.18    8.29
  -6  -1  19   10.09    6.05
  -6   1  20    1.47    4.97
   6  -1 -20    3.92    5.09
   6   1 -20    1.86    5.34
  -6  -1  20    2.07    5.05
  -6   1  21    4.19    5.32
   6  -1 -21    4.31    5.34
   6   1 -21    1.66    5.14
  -6  -1  21    0.00    5.42
  -6   1  22   13.88    6.81
   6  -1 -22   14.84    7.21
   6   1 -22    6.19    5.95
  -6  -1  22    0.00    5.00
  -6   1  23    8.55    5.50
   6  -1 -23    0.00    4.77
   6   1 -23    2.40    5.28
  -6  -1  23    3.34    5.70
  -6   1  24   15.46    8.27
   6  -1 -24   49.03   12.08
   6   1 -24   14.18    7.32
  -6  -1  24   19.08    8.20
  -6   1  25    0.47    4.19
   6  -1 -25    6.94    6.01
  -6  -1  25   -0.00    4.56
  -6   1  26    5.74    6.94
   6  -1 -26    9.47    7.68
  -6  -1  26    1.77    4.87
  -6  -1  27    0.00    5.06
  -6   1  28   19.95    9.38
  -6  -1  28   26.49   10.08
  -6   1  29   -0.00    4.51
  -6  -1  29   -0.00    6.10
  -6   1  30   15.12    7.40
  -6  -1  30    6.96    7.67
  -6   1  31    3.39    5.56
  -6  -1  31   -0.00    3.61
  -6   1  32   -0.00    5.89
  -6  -1  32    3.93    5.81
  -6   1  33   -0.00    5.74
  -6  -1  33   -0.00    4.17
  -6   1  34   11.07    7.07
  -6  -1  34   29.67   10.16
  -6   1  35   -0.00    6.21
  -6  -1  35    3.44    5.86
  -6   1  36    0.00    5.22
  -6  -1  36    0.00    6.42
  -6   1  37    6.73    6.11
  -6  -1  37    0.00    4.65
  -6   1  38   -0.00    6.87
  -6  -1  38    1.06    4.25
  -6   2   1    5.51    4.12
  -6   2   1    8.04    4.65
  -6   2   1    4.72    4.26
   6  -2  -1    9.14    4.40
   6  -2  -1    4.09    3.13
   6  -2  -1    7.45    5.01
   6   2  -1    3.95    3.03
   6   2  -1    3.33    3.18
  -6  -2   1    5.18    3.56
  -6  -2   1    4.67    2.92
  -6  -2   1    3.00    2.88
  -6   2   2    7.97    5.11
  -6   2   2    0.84    3.09
  -6   2   2    9.06    4.50
   6  -2  -2   13.58    5.69
   6  -2  -2   10.56    4.42
   6  -2  -2    5.61    4.80
   6   2  -2    8.18    3.85
   6   2  -2   13.50    4.66
  -6  -2   2    6.76    3.77
  -6  -2   2    6.41    3.36
  -6   2   3    4.38    3.93
  -6   2   3    0.00    3.71
   6  -2  -3    3.06    3.64
   6  -2  -3    0.01    3.57
   6   2  -3    1.95    3.23
   6   2  -3    4.18    3.84
  -6  -2   3    5.06    3.47
  -6  -2   3    1.89    2.98
  -6   2   4   90.05   12.57
  -6   2   4   58.42   10.34
   6  -2  -4   49.61    9.51
   6  -2  -4   61.94   10.89
   6   2  -4   46.35    8.98
   6   2  -4   69.65   10.53
  -6  -2   4   48.27    9.20
  -6  -2   4   64.73    9.31
  -6   2   5   17.65    5.83
  -6   2   5   17.03    5.28
   6  -2  -5    9.68    4.66
   6  -2  -5    6.97    4.95
   6   2  -5   14.87    5.05
   6   2  -5    9.65    4.61
  -6  -2   5   12.86    4.77
  -6  -2   5   11.06    4.12
  -6   2   6  280.96   34.44
  -6   2   6  410.54   36.48
   6  -2  -6  337.09   34.77
   6  -2  -6  306.32   35.18
   6   2  -6  301.43   33.53
   6   2  -6  292.23   33.92
  -6  -2   6  242.94   32.79
  -6  -2   6  338.72   33.22
  -6   2   7   48.15   10.25
  -6   2   7   61.54   10.77
   6  -2  -7   42.64    9.38
   6  -2  -7   62.59   10.92
   6   2  -7   46.03    8.99
   6   2  -7   54.74   10.01
  -6  -2   7   57.22    9.86
  -6  -2   7   45.63    8.34
  -6   2   8   10.08    5.26
  -6   2   8   13.02    5.42
   6  -2  -8    9.56    4.74
   6  -2  -8   -0.00    3.48
   6   2  -8   12.48    4.89
   6   2  -8    8.08    4.52
  -6  -2   8    8.43    4.48
  -6  -2   8    1.46    3.17
  -6   2   9   -0.00    4.01
  -6   2   9    3.67    3.98
   6  -2  -9    0.71    3.23
   6  -2  -9    0.00    3.86
   6   2  -9    0.40    3.70
   6   2  -9    0.14    3.38
  -6  -2   9   -0.00    3.10
  -6  -2   9    0.00    2.71
  -6   2  10  360.88   32.54
  -6   2  10  260.84   29.96
   6  -2 -10  189.83   28.91
   6   2 -10  243.68   28.95
   6   2 -10  249.64   29.54
  -6  -2  10  231.02   29.05
  -6   2  11  210.60   26.87
  -6   2  11  204.08   26.11
   6  -2 -11  239.10   28.08
   6   2 -11  228.04   26.49
   6   2 -11  205.60   26.40
  -6  -2  11  209.68   26.40
  -6   2  12   82.92   14.25
  -6   2  12   81.27   14.11
   6  -2 -12   96.02   15.44
   6   2 -12   99.77   15.22
  -6  -2  12   91.35   14.66
  -6   2  13   11.79    5.64
  -6   2  13   12.96    5.76
   6  -2 -13   13.52    5.77
   6   2 -13    9.89    5.53
  -6  -2  13    4.50    4.69
  -6   2  14   93.41   15.46
  -6   2  14   99.35   15.13
   6  -2 -14   66.80   14.26
   6   2 -14   96.64   15.38
  -6  -2  14  111.94   16.30
  -6   2  15   39.92    9.63
  -6   2  15   23.64    7.42
   6  -2 -15   24.45    7.78
   6   2 -15   30.46    8.55
  -6  -2  15   19.79    7.62
  -6   2  16   45.01   10.11
   6  -2 -16   68.64   12.87
   6   2 -16   64.21   12.14
  -6  -2  16   30.66    9.29
  -6   2  17   13.17    6.23
   6  -2 -17   18.45    7.61
   6   2 -17   19.46    7.26
  -6   2  18    9.29    5.93
   6  -2 -18    9.96    6.16
   6   2 -18   18.61    6.94
  -6   2  19    9.21    6.14
   6  -2 -19    1.06    5.28
   6   2 -19   17.50    7.38
  -6  -2  19   10.03    6.37
  -6   2  20  130.11   20.31
   6  -2 -20  119.50   20.66
   6   2 -20  123.90   19.73
  -6  -2  20  116.42   19.40
  -6   2  21    6.97    5.08
   6  -2 -21    7.49    7.30
   6   2 -21    0.00    4.49
  -6  -2  21   -0.00    4.93
  -6   2  22   15.73    7.95
   6  -2 -22   13.05    7.83
  -6  -2  22   22.76    8.86
  -6   2  23    1.28    5.58
   6  -2 -23   -0.00    4.51
  -6  -2  23    3.95    6.10
  -6   2  24    1.12    4.58
   6  -2 -24   18.54    8.70
  -6  -2  24    4.83    5.06
  -6   2  25    8.99    7.10
   6  -2 -25    4.33    6.51
  -6  -2  25    3.92    6.41
  -6   2  26   35.73   10.14
  -6  -2  26   21.80    9.36
  -6   2  27   -0.00    5.61
   6   2 -27    3.87    5.36
  -6  -2  27    7.88    6.08
  -6   2  28   13.63    8.96
   6   2 -28   14.55    8.09
  -6  -2  28   11.89    7.69
  -6   2  29   10.18    6.65
   6   2 -29    0.28    4.38
  -6  -2  29   -0.00    4.82
  -6   2  30   16.44    8.40
   6   2 -30    4.38    6.38
  -6  -2  30    5.74    6.05
  -6   2  31    0.00    5.67
  -6  -2  31   -0.00    6.12
  -6   2  32   20.07    9.61
  -6  -2  32    8.04    7.20
  -6   2  33    1.40    5.82
  -6  -2  33   -0.00    6.10
  -6   2  34    2.63    5.37
  -6  -2  34    0.00    6.06
  -6   2  35   -0.00    6.56
  -6  -2  35    5.77    6.04
  -6   2  36    6.45    6.74
  -6  -2  36   10.52    7.65
  -6   2  37    0.14    5.56
  -6  -2  37    2.60    5.89
  -6   2  38    2.12    5.04
  -6   3   1    1.33    4.66
  -6   3   1    3.48    3.86
  -6   3   1    3.01    4.03
   6  -3  -1    3.04    4.37
   6  -3  -1    0.00    3.36
   6  -3  -1    0.00    4.34
   6   3  -1    0.59    2.27
   6   3  -1    0.21    2.74
  -6  -3   1    5.72    3.37
  -6  -3   1    5.40    2.77
  -6  -3   1    2.08    2.23
  -6   3   2  113.12   17.16
  -6   3   2  115.75   17.14
  -6   3   2  147.38   17.79
   6  -3  -2  141.80   18.03
   6  -3  -2  130.12   17.01
   6  -3  -2  104.95   16.84
   6   3  -2  111.95   14.92
   6   3  -2  115.73   15.22
  -6  -3   2  121.43   15.30
  -6  -3   2  117.21   14.12
  -6   3   3  103.07   16.08
  -6   3   3  141.84   17.78
  -6   3   3  115.67   16.35
   6  -3  -3  104.80   15.91
   6  -3  -3  116.55   16.01
   6  -3  -3  116.40   16.84
   6   3  -3  122.70   14.83
   6   3  -3  127.63   15.53
  -6  -3   3   83.92   13.77
  -6  -3   3  117.29   13.86
  -6   3   4   30.60    8.02
  -6   3   4   28.51    7.63
   6  -3  -4   35.41    7.54
   6  -3  -4   33.04    8.39
   6   3  -4   34.97    7.12
   6   3  -4   39.57    7.58
  -6  -3   4   44.03    7.63
  -6  -3   4   31.67    6.01
  -6   3   5    6.97    4.62
  -6   3   5   14.83    5.84
   6  -3  -5   13.56    5.24
   6  -3  -5    9.82    5.13
   6   3  -5    2.73    3.45
   6   3  -5    8.68    4.34
  -6  -3   5   11.69    4.42
  -6  -3   5    7.20    3.40
  -6   3   6   15.51    5.87
  -6   3   6   16.89    5.47
   6  -3  -6   10.40    5.05
   6  -3  -6    5.41    4.86
   6   3  -6   17.29    5.33
   6   3  -6   11.83    5.54
  -6  -3   6    4.75    3.68
  -6  -3   6   21.84    4.75
  -6   3   7    7.22    5.43
  -6   3   7   17.05    6.21
   6  -3  -7   10.70    5.21
   6  -3  -7   25.45    7.33
   6   3  -7   17.49    5.43
   6   3  -7    7.82    4.18
  -6  -3   7   15.87    5.39
  -6  -3   7   17.86    4.99
  -6   3   8  318.80   35.53
  -6   3   8  453.35   37.81
   6  -3  -8  339.68   36.42
   6   3  -8  378.97   35.07
   6   3  -8  177.82   31.65
  -6  -3   8  339.11   34.69
  -6   3   9   66.72   11.87
   6  -3  -9   64.14   12.19
   6   3  -9   69.51   11.29
   6   3  -9   56.69   10.89
  -6  -3   9   59.07   11.02
  -6   3  10   38.67    8.75
  -6   3  10   12.07    6.17
   6  -3 -10   21.72    7.49
   6   3 -10   20.02    6.37
   6   3 -10   23.30    7.06
  -6  -3  10   24.37    6.68
  -6   3  11    5.81    5.07
  -6   3  11    9.04    5.24
   6  -3 -11    4.89    4.60
   6   3 -11    2.46    4.24
   6   3 -11   11.97    5.60
  -6  -3  11   12.24    5.27
  -6   3  12  110.50   15.38
  -6   3  12   71.51   13.02
   6  -3 -12   83.58   14.37
   6   3 -12   71.98   12.56
   6   3 -12   64.43   12.37
  -6  -3  12   60.52   12.05
  -6   3  13  129.86   18.53
  -6   3  13  134.35   18.52
   6  -3 -13   82.31   16.54
   6   3 -13  134.90   18.16
  -6  -3  13  125.70   18.09
  -6   3  14  137.84   20.75
  -6   3  14  143.36   20.53
   6  -3 -14  129.01   20.86
   6   3 -14  153.36   20.74
  -6  -3  14  172.47   21.79
  -6   3  15   21.16    6.75
   6  -3 -15   10.20    6.34
   6   3 -15    5.15    5.13
  -6  -3  15   13.81    6.50
  -6   3  16    8.11    5.87
   6  -3 -16   26.18    7.94
   6   3 -16   19.37    6.93
  -6  -3  16   16.25    6.73
  -6   3  17   53.22   11.63
   6  -3 -17   76.00   14.33
   6   3 -17   51.70   11.89
  -6   3  18  119.13   17.89
  -6   3  18   93.99   16.34
   6  -3 -18   78.08   16.12
  -6   3  19   28.70    9.47
  -6   3  19   31.29    9.13
   6  -3 -19   46.59   11.31
  -6  -3  19   17.48    8.08
  -6   3  20    3.69    5.47
  -6   3  20    2.37    5.33
   6  -3 -20    4.60    5.58
  -6  -3  20   10.48    6.33
  -6   3  21   -0.00    4.76
   6  -3 -21   -0.00    5.44
  -6  -3  21    1.94    5.16
  -6   3  22   30.85    9.89
   6  -3 -22   35.35   10.54
  -6  -3  22   28.48    9.09
  -6   3  23    8.96    6.51
   6  -3 -23   10.48    7.14
  -6  -3  23    8.29    7.12
  -6   3  24   43.78   12.12
   6   3 -24   66.46   14.09
  -6  -3  24   62.98   14.19
  -6   3  25    5.27    5.47
   6   3 -25    4.75    5.48
  -6  -3  25    0.96    5.98
  -6   3  26    1.62    4.86
   6   3 -26    0.00    4.19
  -6  -3  26   -0.00    5.97
  -6   3  27    0.00    4.49
   6   3 -27   -0.00    4.23
  -6  -3  27   -0.00    5.57
  -6   3  28   32.46   10.80
   6   3 -28   19.50    8.13
  -6  -3  28   16.07    8.27
  -6   3  29    5.51    6.85
   6   3 -29    4.81    5.36
  -6  -3  29   -0.00    5.61
  -6   3  30   17.25    7.87
   6   3 -30   15.33    7.67
  -6  -3  30   17.50    8.79
  -6   3  31    3.85    5.08
   6   3 -31    6.11    6.40
  -6  -3  31    0.00    4.46
  -6   3  32    4.99    6.86
  -6  -3  32    0.00    5.46
  -6   3  33    2.27    4.76
  -6  -3  33   -0.00    6.22
  -6   3  34    5.73    6.04
  -6  -3  34   -0.00    6.31
  -6   3  35    2.59    5.63
  -6  -3  35    6.83    6.55
  -6   3  36   -0.00    5.04
  -6  -3  36    8.16    5.59
  -6   3  37   -0.00    5.12
  -6  -3  37   -0.00    4.74
  -6   3  38   -0.00    4.81
  -6   4   1  144.90   20.58
  -6   4   1  136.56   19.51
   6  -4  -1  137.29   20.18
   6  -4  -1  164.33   20.36
   6  -4  -1  155.93   21.17
   6   4  -1  151.97   17.55
   6   4  -1  145.91   17.67
  -6  -4   1  127.06   17.08
  -6  -4   1  176.72   16.67
  -6   4   2    0.00    3.82
  -6   4   2   21.88    6.72
  -6   4   2    8.48    4.55
   6  -4  -2   18.75    6.38
   6  -4  -2   14.34    5.52
   6  -4  -2    0.00    4.55
   6   4  -2   12.04    4.24
   6   4  -2   20.94    4.84
  -6  -4   2   16.04    4.21
  -6  -4   2   13.03    3.39
  -6   4   3    9.87    5.24
  -6   4   3    3.65    3.82
  -6   4   3    6.88    4.42
   6  -4  -3    0.00    3.11
   6  -4  -3    1.65    3.29
   6  -4  -3    5.08    4.84
   6   4  -3    5.79    3.48
   6   4  -3    7.47    3.20
  -6  -4   3    2.18    2.77
  -6  -4   3   10.43    3.14
  -6   4   4   21.86    7.00
  -6   4   4   24.29    6.88
   6  -4  -4   18.12    6.23
   6  -4  -4   21.33    6.45
   6   4  -4   13.08    4.50
   6   4  -4   13.99    4.74
  -6  -4   4   19.92    5.11
  -6  -4   4    0.00    2.51
  -6   4   5  182.99   25.35
  -6   4   5  173.26   24.64
   6  -4  -5  253.43   26.94
   6  -4  -5  225.28   26.99
   6   4  -5  211.48   23.92
   6   4  -5  208.93   23.94
  -6  -4   5  198.39   23.77
  -6  -4   5  210.02   22.67
  -6   4   6  227.21   27.82
  -6   4   6  188.33   26.20
   6  -4  -6  245.05   28.60
   6   4  -6  216.96   25.36
   6   4  -6  230.62   25.64
  -6  -4   6  224.28   25.69
  -6   4   7   64.99   12.18
  -6   4   7   62.94   11.41
   6  -4  -7   60.58   12.11
   6   4  -7   88.07   11.76
   6   4  -7   51.14    9.83
  -6  -4   7   53.09    9.91
  -6   4   8    0.00    4.13
  -6   4   8   11.10    5.10
   6  -4  -8    1.12    4.23
   6   4  -8    5.68    4.02
   6   4  -8    3.03    3.34
  -6  -4   8    5.37    3.84
  -6   4   9   52.93   11.06
  -6   4   9   75.05   12.56
   6  -4  -9   58.26   11.77
   6   4  -9   54.08   10.16
   6   4  -9   56.29   10.25
  -6  -4   9   53.89   10.41
  -6   4  10   21.28    7.24
  -6   4  10   25.15    7.62
   6  -4 -10   22.40    7.80
   6   4 -10   24.74    6.91
   6   4 -10   30.34    7.21
  -6  -4  10   25.18    7.16
  -6   4  11  131.08   18.70
  -6   4  11  101.82   17.48
   6  -4 -11  126.11   19.06
   6   4 -11  128.86   17.52
   6   4 -11  133.51   17.87
  -6  -4  11  117.16   17.35
  -6   4  12  106.60   16.51
  -6   4  12   78.18   15.12
   6  -4 -12  119.54   17.80
   6   4 -12   99.22   15.43
  -6  -4  12  105.48   15.97
  -6   4  13   24.97    7.70
  -6   4  13   32.50    8.26
   6  -4 -13   38.30    9.59
   6   4 -13   19.76    6.85
  -6  -4  13   25.38    7.77
  -6   4  14    1.90    4.16
   6  -4 -14    1.20    3.43
   6   4 -14    0.49    3.27
  -6  -4  14   -0.00    3.85
  -6   4  15  107.27   17.14
   6  -4 -15   98.51   17.55
  -6  -4  15  101.77   16.85
  -6   4  16  146.65   21.41
   6  -4 -16  144.64   22.25
  -6  -4  16  147.40   21.43
  -6   4  17   14.90    7.00
  -6   4  17   18.95    7.50
   6  -4 -17   10.34    6.69
  -6   4  18   51.56   11.24
  -6   4  18   37.85   10.08
   6  -4 -18   48.85   12.33
  -6   4  19   61.15   13.42
  -6   4  19   80.44   14.51
   6  -4 -19   77.99   15.13
  -6  -4  19   65.96   14.27
  -6   4  20  106.20   17.50
  -6   4  20   90.49   16.53
   6  -4 -20  118.42   19.21
   6   4 -20  100.10   17.45
  -6  -4  20   81.82   16.58
  -6   4  21    1.20    5.60
  -6   4  21    7.75    6.11
   6  -4 -21   -0.00    5.03
   6   4 -21   -0.00    5.23
  -6  -4  21    0.40    5.18
  -6   4  22    3.42    5.45
   6   4 -22   -0.00    4.42
  -6  -4  22    2.72    6.44
  -6   4  23    7.18    5.62
   6   4 -23   -0.00    5.01
  -6  -4  23    3.87    5.68
  -6   4  24    0.27    5.58
   6   4 -24    0.00    4.94
  -6  -4  24    3.21    5.36
  -6   4  25    0.00    5.83
   6   4 -25    6.04    6.31
  -6  -4  25    3.52    5.06
  -6   4  26   29.43    9.48
   6   4 -26   13.23    7.88
  -6  -4  26   15.67    7.76
  -6   4  27    7.33    6.58
   6   4 -27    1.99    5.09
  -6  -4  27    4.53    6.78
  -6   4  28    8.36    6.34
   6   4 -28   16.17    7.88
  -6  -4  28    0.00    6.19
  -6   4  29    2.24    4.45
   6   4 -29    3.02    5.16
  -6  -4  29    0.00    5.01
  -6   4  30   15.63    7.53
   6   4 -30    6.03    6.18
  -6  -4  30   12.65    7.49
  -6   4  31   -0.00    3.85
   6   4 -31    0.08    4.55
  -6  -4  31   -0.00    5.04
  -6   4  32   13.54    7.63
  -6  -4  32   10.03    7.74
  -6   4  33    5.01    5.51
  -6  -4  33    2.94    6.38
  -6   4  34   -0.00    3.23
  -6  -4  34    1.30    4.99
  -6   4  35    0.00    3.83
  -6  -4  35   -0.00    6.39
  -6   4  36   16.14    7.95
  -6  -4  36    0.92    5.97
  -6   4  37    2.11    5.33
  -6  -4  37    1.40    4.77
  -6   4  38   -0.00    4.70
  -6   5   1   12.50    6.10
  -6   5   1   14.45    6.02
   6  -5  -1   16.41    6.10
   6  -5  -1   12.87    6.31
   6   5  -1   13.24    3.90
   6   5  -1    9.93    3.88
  -6  -5   1   15.26    4.02
  -6  -5   1   15.27    3.12
  -6  -5   1   16.04    3.04
  -6   5   2   88.97   14.47
  -6   5   2   80.08   13.98
  -6   5   2   89.48   14.22
   6  -5  -2   84.63   14.13
   6  -5  -2   73.03   13.88
   6   5  -2   80.46   11.12
   6   5  -2   89.48   11.54
  -6  -5   2   96.02   11.78
  -6  -5   2   72.44    9.71
  -6  -5   2   78.35    9.70
  -6   5   3  122.28   18.28
  -6   5   3  105.75   17.03
  -6   5   3  130.13   17.71
   6  -5  -3  105.76   16.86
   6  -5  -3  104.43   17.13
   6   5  -3  121.73   14.83
   6   5  -3  120.24   14.64
  -6  -5   3  104.68   14.26
  -6  -5   3  111.44   13.14
  -6   5   4   79.41   14.72
  -6   5   4   84.60   14.81
  -6   5   4   63.13   13.13
   6  -5  -4   80.14   14.52
   6  -5  -4  105.08   16.10
   6   5  -4  115.43   13.66
   6   5  -4  102.43   13.02
  -6  -5   4  105.89   13.25
  -6   5   5    0.00    3.25
  -6   5   5    0.37    3.15
   6  -5  -5    0.00    3.44
   6  -5  -5   -0.00    3.73
   6   5  -5    0.00    2.91
   6   5  -5    4.80    3.18
  -6  -5   5    1.91    2.98
  -6   5   6    0.00    4.39
  -6   5   6    1.84    3.81
   6  -5  -6    3.72    3.95
   6  -5  -6    6.60    4.39
   6   5  -6    0.00    2.81
   6   5  -6    0.82    2.66
  -6  -5   6    2.06    3.31
  -6   5   7   70.72   12.39
  -6   5   7   61.30   11.46
   6  -5  -7   47.31   11.09
   6   5  -7   59.46    9.98
   6   5  -7   48.67    9.45
  -6  -5   7   60.69   10.30
  -6   5   8   64.87   11.69
  -6   5   8   31.34    8.58
   6  -5  -8   42.70   10.07
   6   5  -8   44.25    8.51
   6   5  -8   35.24    7.86
  -6  -5   8   43.83    8.73
  -6   5   9   89.09   14.40
  -6   5   9   88.28   14.20
   6  -5  -9   55.52   12.46
   6   5  -9   70.98   11.69
   6   5  -9   86.85   12.60
  -6  -5   9   64.82   11.94
  -6   5  10   31.61    8.93
  -6   5  10   24.07    8.10
   6  -5 -10   47.35   10.57
   6   5 -10   38.20    8.23
   6   5 -10   45.02    8.72
  -6  -5  10   41.24    8.74
  -6   5  11   -0.00    4.50
  -6   5  11    4.04    4.40
   6  -5 -11    2.48    4.76
   6   5 -11    2.85    3.40
   6   5 -11    1.10    3.56
  -6  -5  11    3.80    4.12
  -6   5  12    0.00    4.02
   6  -5 -12   20.92    7.36
  -6  -5  12    8.29    5.17
  -6   5  13  223.28   28.78
   6  -5 -13  181.17   28.28
  -6  -5  13  278.94   29.82
  -6   5  14  208.87   28.18
   6  -5 -14  216.10   28.78
  -6  -5  14  221.76   27.92
  -6   5  15   -0.00    4.73
   6  -5 -15    3.33    5.27
  -6  -5  15    2.93    5.11
  -6   5  16   10.24    6.49
  -6   5  16    4.35    5.63
   6  -5 -16   17.63    7.30
  -6   5  17    0.90    4.48
  -6   5  17    5.96    4.97
   6  -5 -17   -0.00    4.95
   6   5 -17    3.13    4.70
  -6   5  18  103.01   16.96
  -6   5  18   90.70   16.28
   6  -5 -18   73.52   15.51
   6   5 -18   94.41   15.91
  -6   5  19   33.68    9.31
  -6   5  19    2.51    4.88
   6  -5 -19   28.38    9.51
   6   5 -19    4.63    5.86
  -6  -5  19   11.84    6.45
  -6   5  20   10.21    6.93
   6   5 -20   11.30    6.94
  -6  -5  20    8.66    6.07
  -6   5  21    0.00    4.91
   6   5 -21    0.49    3.28
  -6  -5  21    0.00    4.83
  -6   5  22    1.87    4.55
   6   5 -22    0.00    4.17
  -6  -5  22   -0.00    5.40
  -6   5  23   35.66   10.07
   6   5 -23   18.48    7.77
  -6  -5  23   24.64    9.27
  -6   5  24   26.65    9.21
   6   5 -24   14.57    7.55
  -6  -5  24   22.81    9.28
  -6   5  25    4.29    5.78
   6   5 -25    6.48    6.07
  -6  -5  25    8.66    7.47
  -6   5  26   -0.00    5.75
   6   5 -26   -0.00    3.68
  -6  -5  26    0.54    5.78
  -6   5  27   -0.00    5.00
   6   5 -27   -0.00    4.61
  -6  -5  27    0.05    5.41
  -6   5  28   15.15    7.53
   6   5 -28    0.00    5.21
  -6  -5  28    9.77    7.48
  -6   5  29   12.46    7.93
   6   5 -29   10.63    7.49
  -6  -5  29    0.65    5.44
  -6   5  30    6.68    6.55
   6   5 -30    0.00    5.88
  -6  -5  30    3.99    5.22
  -6   5  31    0.00    5.80
   6   5 -31    6.11    6.57
  -6  -5  31   -0.00    5.24
  -6   5  32   -0.00    5.91
   6   5 -32    0.13    5.14
  -6  -5  32    0.03    4.81
  -6   5  33    7.02    6.75
  -6  -5  33    2.30    6.10
  -6   5  34    0.41    4.79
  -6  -5  34    6.07    8.54
  -6   5  35    0.64    3.99
  -6  -5  35    1.12    5.66
  -6   5  36   -0.00    4.41
  -6  -5  36    1.56    5.60
  -6   5  37   -0.00    4.28
  -6   5  38    0.00    4.88
  -6   6   1  125.43   18.80
  -6   6   1   99.90   16.93
   6  -6  -1  138.44   18.75
   6   6  -1  107.20   13.75
   6   6  -1  111.77   13.98
  -6  -6   1  121.70   14.13
  -6  -6   1  123.31   11.48
  -6  -6   1  110.51   11.37
  -6   6   2   42.31    9.53
  -6   6   2   22.57    7.13
   6  -6  -2   11.14    6.02
   6  -6  -2   33.74    9.25
   6   6  -2   24.20    5.14
   6   6  -2   34.43    5.94
  -6  -6   2   23.10    5.22
  -6  -6   2   21.12    3.76
  -6  -6   2   27.93    3.94
  -6   6   3    6.86    5.02
  -6   6   3    8.16    5.39
   6  -6  -3    8.78    5.40
   6  -6  -3    8.71    5.91
   6   6  -3    3.73    2.82
   6   6  -3    0.00    2.60
  -6  -6   3    7.75    3.35
  -6   6   4   16.90    6.81
  -6   6   4    9.11    5.50
  -6   6   4   17.49    6.59
   6  -6  -4   12.41    5.47
   6  -6  -4   17.67    6.95
   6   6  -4   20.57    4.82
   6   6  -4   18.14    4.91
  -6  -6   4   19.84    5.09
  -6   6   5  131.77   19.25
  -6   6   5   96.35   16.88
   6  -6  -5  123.07   18.48
   6  -6  -5  137.50   19.38
   6   6  -5  121.65   15.31
   6   6  -5  119.13   15.47
  -6  -6   5  114.84   15.57
  -6   6   6  111.28   16.03
  -6   6   6   60.21   12.83
   6  -6  -6   69.00   13.50
   6  -6  -6   96.64   15.64
   6   6  -6   90.29   12.00
   6   6  -6   64.19   11.01
  -6  -6   6   88.77   12.45
  -6   6   7   55.82   11.74
  -6   6   7   47.56   11.16
   6  -6  -7   50.53   10.99
   6  -6  -7   41.45   10.39
   6   6  -7   53.45    9.22
   6   6  -7   59.31    9.79
  -6  -6   7   69.44   10.61
  -6   6   8   14.22    6.08
  -6   6   8   17.75    6.79
   6  -6  -8    0.00    5.07
   6   6  -8   15.35    5.08
  -6  -6   8   17.97    5.72
  -6   6   9  102.65   16.61
   6  -6  -9   94.60   16.45
   6   6  -9  105.08   14.49
  -6  -6   9   98.09   15.05
  -6   6  10   65.29   13.44
   6  -6 -10   74.51   14.26
   6   6 -10   85.44   12.30
  -6  -6  10   68.20   12.31
  -6   6  11   54.90   11.62
   6  -6 -11   67.17   13.22
   6   6 -11   30.84    8.25
  -6  -6  11   69.47   11.66
  -6   6  12   85.42   14.34
   6  -6 -12   65.71   13.74
  -6  -6  12   53.18   11.49
  -6   6  13   -0.00    3.70
   6  -6 -13    1.35    4.12
   6   6 -13   -0.00    4.46
  -6  -6  13    0.62    3.78
  -6   6  14   -0.00    4.26
   6  -6 -14   -0.00    4.79
   6   6 -14   -0.00    3.91
  -6  -6  14    2.37    4.49
  -6   6  15   51.03   10.95
  -6   6  15   45.95   10.97
   6  -6 -15   20.78    8.46
   6   6 -15   54.00   10.77
  -6  -6  15   30.83    9.37
  -6   6  16   12.35    6.39
  -6   6  16   13.91    6.42
   6  -6 -16    0.00    4.85
   6   6 -16   12.05    5.92
  -6   6  17   17.08    7.14
   6  -6 -17   11.42    7.02
   6   6 -17    4.39    4.64
  -6   6  18   52.72   11.82
   6   6 -18   45.35   10.70
  -6  -6  18   29.97    9.68
  -6   6  19   11.41    6.20
   6   6 -19   14.90    6.97
  -6  -6  19   16.07    8.20
  -6   6  20    1.62    4.92
   6   6 -20    6.88    5.93
  -6  -6  20    2.96    5.72
  -6   6  21   26.05    7.97
   6   6 -21    5.24    5.02
  -6  -6  21    4.81    6.44
  -6   6  22    5.56    4.59
   6   6 -22    2.35    5.21
  -6  -6  22    4.58    6.17
  -6   6  23    7.82    5.81
   6   6 -23    9.79    7.31
  -6  -6  23   15.91    8.16
  -6   6  24   -0.00    4.49
   6   6 -24    2.78    4.59
  -6  -6  24   17.22    7.76
  -6   6  25   17.32    8.19
   6   6 -25   23.00    8.49
  -6  -6  25    8.76    6.77
  -6   6  26    7.44    7.07
   6   6 -26   10.50    7.13
  -6  -6  26    4.18    6.28
  -6   6  27   12.60    7.31
   6   6 -27    9.64    6.67
  -6  -6  27    6.28    6.17
  -6   6  28    5.70    5.94
   6   6 -28   -0.00    4.98
  -6  -6  28   -0.00    4.85
  -6   6  29    2.90    4.96
   6   6 -29    0.00    4.64
  -6  -6  29    0.00    4.94
  -6   6  30    8.10    6.28
   6   6 -30    3.44    6.25
  -6  -6  30    0.00    5.75
  -6   6  31    5.67    5.12
   6   6 -31   13.45    8.08
  -6  -6  31    3.41    6.47
  -6   6  32    0.87    5.70
   6   6 -32   10.25    7.51
  -6  -6  32    6.58    7.39
  -6   6  33    4.31    6.02
   6   6 -33    2.26    6.03
  -6  -6  33   13.34    8.04
  -6   6  34   -0.00    5.98
  -6  -6  34   -0.00    4.85
  -6   6  35   13.76    7.77
  -6  -6  35   11.00    8.21
  -6   6  36   -0.00    6.18
  -6  -6  36    2.59    6.02
  -6   6  37    8.08    7.11
  -6   7   1   16.71    6.36
  -6   7   1   19.24    6.76
   6   7  -1   11.32    3.22
   6   7  -1    4.58    2.72
  -6  -7   1   10.76    3.33
  -6   7   2   12.24    5.96
  -6   7   2   11.85    6.15
   6   7  -2    4.31    2.80
   6   7  -2   11.86    3.73
  -6  -7   2   16.71    4.07
  -6   7   3  213.90   28.83
  -6   7   3  240.43   29.21
   6   7  -3  248.96   24.63
   6   7  -3  208.00   24.40
  -6  -7   3  211.20   24.61
  -6   7   4   58.27   12.64
  -6   7   4   65.92   12.72
   6  -7  -4   51.85   12.53
   6   7  -4   75.89   10.13
   6   7  -4   63.97    9.82
  -6  -7   4   60.63    9.74
  -6   7   5    8.77    5.68
  -6   7   5    9.45    5.82
   6  -7  -5   15.76    7.46
   6   7  -5   21.32    5.40
  -6  -7   5   26.24    6.06
  -6   7   6   11.60    6.74
   6  -7  -6   21.84    7.51
   6   7  -6   15.85    4.86
  -6  -7   6   24.07    5.96
  -6   7   7   19.98    7.28
   6  -7  -7   25.25    8.06
   6   7  -7   27.94    6.14
  -6  -7   7   16.55    5.61
  -6   7   8   20.54    7.35
   6  -7  -8   31.73    9.11
   6   7  -8   34.29    6.90
  -6  -7   8   21.76    6.65
  -6   7   9  159.45   20.68
   6  -7  -9   94.91   17.98
   6   7  -9  121.10   16.18
  -6  -7   9  116.84   17.19
  -6   7  10   -0.00    4.54
   6  -7 -10    0.92    4.45
   6   7 -10    0.00    3.72
   6   7 -10    1.51    3.67
  -6  -7  10   -0.00    3.66
  -6   7  11   -0.00    4.71
   6  -7 -11    0.60    4.07
   6   7 -11   -0.00    2.81
   6   7 -11    0.60    4.18
  -6  -7  11   -0.00    3.89
  -6   7  12   25.91    8.05
  -6   7  12   15.33    6.83
   6  -7 -12   20.31    7.92
   6   7 -12   17.69    6.07
  -6  -7  12   15.86    6.38
  -6   7  13  130.49   19.40
  -6   7  13  100.80   18.32
   6  -7 -13  103.25   18.60
   6   7 -13  104.03   16.95
  -6  -7  13  136.51   18.96
  -6   7  14    4.69    4.88
  -6   7  14    3.94    5.51
   6  -7 -14    0.00    4.12
   6   7 -14    3.82    5.41
  -6  -7  14    0.31    4.95
  -6   7  15    3.42    5.03
   6   7 -15    0.00    4.96
  -6  -7  15    0.00    5.66
  -6   7  16    0.00    4.02
   6   7 -16    4.28    4.17
  -6   7  17    0.00    3.29
   6   7 -17    0.07    3.84
  -6   7  18    1.84    4.53
   6   7 -18    6.67    5.71
  -6  -7  18    5.06    5.31
  -6   7  19   60.90   12.76
   6   7 -19   44.34   11.62
  -6  -7  19   54.56   12.73
  -6   7  20   10.61    6.24
   6   7 -20    1.30    4.61
  -6  -7  20    0.66    4.75
  -6   7  21    6.93    5.53
   6   7 -21   -0.00    4.99
  -6  -7  21    2.23    4.30
  -6   7  22    0.95    4.50
   6   7 -22    0.00    4.65
  -6  -7  22    5.14    6.24
  -6   7  23   24.23    8.35
   6   7 -23   14.67    7.18
  -6  -7  23   21.43    9.15
  -6   7  24   13.02    7.81
   6   7 -24    0.98    4.84
  -6  -7  24    5.81    6.90
  -6   7  25    4.36    5.64
   6   7 -25   15.10    7.43
  -6  -7  25    7.34    6.06
  -6   7  26   -0.00    5.59
   6   7 -26   -0.00    4.34
  -6  -7  26    4.18    6.26
  -6   7  27    0.00    4.54
   6   7 -27    0.00    4.19
  -6  -7  27   -0.00    5.05
  -6   7  28    1.39    4.53
   6   7 -28    3.49    5.27
  -6  -7  28    8.32    7.25
  -6   7  29   25.13    8.75
   6   7 -29    6.31    6.96
  -6  -7  29    8.78    8.06
  -6   7  30    0.00    4.16
   6   7 -30    5.43    5.81
  -6  -7  30   -0.00    5.47
  -6   7  31    2.22    4.77
   6   7 -31    0.33    4.77
  -6  -7  31   -0.00    5.81
  -6   7  32   -0.00    4.54
   6   7 -32   -0.00    4.75
  -6  -7  32    0.18    5.79
  -6   7  33    7.25    6.06
   6   7 -33    5.85    6.08
  -6  -7  33   -0.00    6.22
  -6   7  34   -0.00    4.74
   6   7 -34   -0.00    5.73
  -6  -7  34    3.87    5.48
  -6   7  35    7.57    7.25
  -6  -7  35    7.74    7.42
  -6   7  36    2.95    5.43
  -6   7  37    0.35    4.71
  -6   8   1  100.20   17.48
  -6   8   1   94.32   16.77
   6   8  -1  107.92   12.49
  -6  -8   1  105.98   12.87
  -6   8   2   -0.00    3.42
  -6   8   2   11.69    6.34
   6   8  -2    3.42    2.49
  -6  -8   2    2.60    2.71
  -6   8   3    5.16    5.23
  -6   8   3    0.00    3.91
   6   8  -3   -0.00    2.19
  -6  -8   3   -0.00    2.77
  -6  -8   3    0.00    0.68
  -6  -8   3    0.29    0.74
  -6   8   4    7.11    5.11
  -6   8   4    0.00    4.17
   6   8  -4    0.44    2.61
  -6  -8   4    0.00    3.02
  -6   8   5  219.13   27.92
  -6   8   5  173.30   26.33
   6   8  -5  219.46   23.20
  -6  -8   5  192.83   23.55
  -6   8   6    2.30    4.86
  -6   8   6    1.37    3.40
   6  -8  -6    2.75    4.95
   6   8  -6    5.06    3.54
   6   8  -6    1.88    3.65
  -6  -8   6    0.00    3.20
  -6   8   7   59.78   13.26
   6  -8  -7   78.80   15.21
   6   8  -7   80.45   11.29
   6   8  -7   71.35   11.41
  -6  -8   7   66.89   11.79
  -6   8   8    3.06    5.09
  -6   8   8    0.00    4.94
   6  -8  -8   -0.00    5.32
   6   8  -8    1.67    3.28
   6   8  -8    2.21    3.88
  -6  -8   8    7.90    4.67
  -6   8   9  126.49   18.85
  -6   8   9   90.37   16.69
   6  -8  -9  124.38   18.11
   6  -8  -9   84.02   16.98
   6   8  -9  101.59   14.37
   6   8  -9   87.93   14.38
  -6  -8   9  105.92   15.79
  -6   8  10   32.99    9.93
  -6   8  10   34.81    9.98
   6  -8 -10   54.21   11.53
   6  -8 -10   30.15   10.10
   6   8 -10   49.43    8.95
   6   8 -10   32.99    8.06
  -6  -8  10   44.00    9.92
  -6   8  11   81.91   15.09
   6  -8 -11   92.01   14.98
   6   8 -11   65.58   12.37
  -6  -8  11   72.29   13.29
  -6   8  12   12.15    6.76
   6   8 -12    7.89    5.21
  -6  -8  12   24.60    7.59
  -6   8  13    0.00    4.83
   6   8 -13    3.64    4.13
  -6  -8  13    7.48    5.48
  -6   8  14    1.82    5.08
   6   8 -14   -0.00    3.75
  -6  -8  14    0.00    4.43
  -6   8  15   86.89   15.92
   6   8 -15   74.87   14.05
  -6   8  16    1.66    3.78
   6   8 -16    0.40    4.02
  -6   8  17   35.08    9.65
   6   8 -17   16.96    7.51
  -6  -8  17   28.08    9.24
  -6   8  18    0.60    3.53
   6   8 -18   -0.00    4.21
  -6  -8  18   -0.00    5.15
  -6   8  19   13.74    6.92
   6   8 -19   10.78    6.11
  -6  -8  19   11.50    7.29
  -6   8  20   -0.00    4.81
   6   8 -20    0.00    4.70
  -6  -8  20   -0.00    5.49
  -6   8  21   24.53    8.45
   6   8 -21    7.46    6.64
  -6  -8  21    4.45    5.56
  -6   8  22    0.96    4.48
   6   8 -22    3.30    5.73
  -6  -8  22    3.14    5.99
  -6   8  23    7.22    5.69
   6   8 -23    0.72    4.63
  -6  -8  23    6.60    6.99
  -6   8  24    0.00    3.69
   6   8 -24   -0.00    4.35
  -6  -8  24   -0.00    5.96
  -6   8  25    9.26    6.95
   6   8 -25    5.57    5.55
  -6  -8  25    0.00    5.97
  -6   8  26   12.62    6.91
   6   8 -26    2.98    5.78
  -6  -8  26    4.50    7.11
  -6   8  27   31.55    9.83
   6   8 -27    0.00    5.03
  -6  -8  27   10.39    7.64
  -6   8  28    1.01    4.98
   6   8 -28    0.78    4.98
  -6  -8  28   -0.00    6.51
  -6   8  29   -0.00    4.38
   6   8 -29   -0.00    6.58
  -6  -8  29    2.91    5.16
  -6   8  30   -0.00    3.88
   6   8 -30    0.00    5.56
  -6  -8  30    2.60    6.59
  -6   8  31    4.84    6.26
   6   8 -31   -0.00    4.70
  -6  -8  31    0.00    8.31
  -6   8  32    0.55    4.17
   6   8 -32    0.00    5.35
  -6  -8  32    0.00    6.54
  -6   8  33    3.80    5.87
   6   8 -33   -0.00    5.77
  -6  -8  33    0.00    6.28
  -6   8  34   -0.00    5.10
   6   8 -34    1.42    4.04
  -6  -8  34   -0.00    5.29
  -6   8  35   11.34    7.06
  -6   8  36    0.00    4.16
  -6   8  37    0.00    5.39
  -6   9   1   18.11    7.53
   6  -9  -1   14.49    7.13
  -6   9   2    9.00    5.70
   6  -9  -2    4.94    5.14
   6   9  -2   -0.00    2.24
  -6   9   3  143.37   19.85
   6  -9  -3  115.41   18.29
   6   9  -3   75.23   12.84
  -6  -9   3  143.66   15.19
  -6   9   4    1.94    4.83
   6  -9  -4    9.66    5.69
   6   9  -4    9.52    3.70
  -6  -9   4   12.53    4.65
   6  -9  -5    2.94    3.75
   6   9  -5    1.85    2.58
  -6  -9   5    2.29    3.41
   6  -9  -6    4.49    5.33
   6   9  -6    4.65    3.65
  -6  -9   6    8.18    4.33
  -6   9   7    3.63    4.59
   6  -9  -7   13.75    6.81
   6   9  -7    3.53    3.23
  -6  -9   7   23.29    6.35
  -6   9   8   -0.00    4.79
   6  -9  -8   -0.00    4.62
   6   9  -8    0.00    2.69
   6   9  -8    0.00    3.37
  -6  -9   8   -0.00    3.05
  -6   9   9   52.79   12.20
   6  -9  -9   70.14   13.71
   6   9  -9   59.55   10.44
   6   9  -9   58.35   10.75
  -6  -9   9   69.20   12.14
  -6   9  10    2.91    5.00
   6  -9 -10    9.41    6.18
   6   9 -10    6.16    3.74
   6   9 -10    3.73    3.69
  -6  -9  10    4.11    3.97
  -6   9  11   -0.00    4.57
   6  -9 -11    2.87    4.88
   6   9 -11   -0.00    4.09
  -6  -9  11    0.84    4.36
  -6   9  12   -0.00    3.51
   6  -9 -12   -0.00    4.69
   6   9 -12    1.24    4.32
  -6  -9  12   -0.00    3.77
  -6   9  13   65.48   13.69
   6  -9 -13   59.35   12.92
   6   9 -13   73.60   12.52
  -6  -9  13   47.39   11.66
  -6   9  14    5.80    5.27
   6   9 -14    1.17    4.21
  -6   9  15   19.52    7.92
   6   9 -15   14.01    6.82
  -6   9  16   11.14    5.97
   6   9 -16    0.37    4.73
  -6   9  17    8.14    5.63
   6   9 -17    2.98    4.38
  -6  -9  17    2.59    4.96
  -6   9  18   -0.00    4.61
   6   9 -18   -0.00    3.99
  -6  -9  18   -0.00    4.66
  -6   9  19   25.40    9.07
   6   9 -19   23.17    8.35
  -6  -9  19   11.88    7.02
  -6   9  20    7.76    6.22
   6   9 -20    1.89    4.77
  -6  -9  20    1.30    4.29
  -6   9  21   -0.00    3.78
   6   9 -21   12.35    6.59
  -6  -9  21    0.00    4.76
  -6   9  22    5.15    5.03
   6   9 -22    0.03    4.02
  -6  -9  22    1.17    4.73
  -6   9  23   48.59   11.49
   6   9 -23    7.98    6.78
  -6  -9  23   13.54    7.79
  -6   9  24   -0.00    3.26
   6   9 -24    4.53    5.19
  -6  -9  24    7.15    5.92
  -6   9  25   18.52    8.43
   6   9 -25    9.24    6.53
  -6  -9  25   12.48    7.64
  -6   9  26    2.79    4.95
   6   9 -26    4.91    5.16
  -6  -9  26   -0.00    4.85
  -6   9  27    7.38    5.80
   6   9 -27   -0.00    4.89
  -6  -9  27   -0.00    5.50
  -6   9  28    3.56    6.72
   6   9 -28    0.70    4.94
  -6  -9  28    0.00    5.58
  -6   9  29    4.53    5.31
   6   9 -29   14.90    7.19
  -6  -9  29    3.28    5.90
  -6   9  30    0.00    5.40
   6   9 -30    7.00    6.87
  -6  -9  30   -0.00    5.45
  -6   9  31    3.80    5.39
   6   9 -31   -0.00    5.33
  -6  -9  31    4.59    6.15
  -6   9  32    4.77    4.61
   6   9 -32   -0.00    4.64
  -6  -9  32   -0.00    7.23
  -6   9  33    2.00    5.77
   6   9 -33    1.89    5.49
  -6  -9  33   16.28    9.55
  -6   9  34    0.34    5.10
   6   9 -34   -0.00    5.77
  -6  -9  34    0.08    6.50
  -6   9  35   -0.00    5.38
   6   9 -35    0.00    6.06
  -6   9  36    0.94    4.95
  -6  10   1   24.03    8.19
   6 -10  -1   11.32    6.98
   6  10  -1   31.06    5.79
  -6  10   2    6.79    5.41
   6 -10  -2    7.20    5.23
   6  10  -2   10.35    3.86
  -6  10   3   -0.00    3.58
   6 -10  -3    1.04    4.91
   6  10  -3    2.88    2.60
  -6  10   4    8.17    6.29
   6 -10  -4    0.64    4.42
   6  10  -4    3.42    3.22
  -6  10   5   48.81   11.39
   6 -10  -5   33.37    9.54
   6  10  -5   25.02    6.68
  -6  10   6   -0.00    4.26
   6 -10  -6   -0.00    3.36
   6  10  -6   -0.00    3.19
  -6  10   7   18.08    7.34
   6 -10  -7   29.96    8.81
   6  10  -7   16.40    5.59
  -6  10   8   -0.00    3.46
   6 -10  -8   -0.00    4.02
   6  10  -8    0.39    2.85
  -6 -10   8    2.50    3.77
  -6  10   9   -0.00    4.27
  -6  10   9    0.42    3.35
   6 -10  -9    4.37    4.09
   6  10  -9    0.02    2.91
  -6 -10   9   -0.00    3.66
  -6  10  10   10.15    5.79
   6 -10 -10    6.49    5.24
   6  10 -10    0.76    3.17
  -6 -10  10    3.43    4.26
  -6  10  11   62.36   14.29
   6 -10 -11   92.19   15.70
   6  10 -11   63.48   11.95
  -6 -10  11   57.74   12.33
  -6  10  12   -0.00    4.48
   6 -10 -12   -0.00    4.78
   6  10 -12    0.27    3.65
  -6 -10  12    0.66    3.36
  -6  10  13    5.68    5.80
   6 -10 -13    9.77    6.14
   6  10 -13   10.94    5.38
  -6 -10  13    6.80    5.74
  -6  10  14   19.82    7.28
   6 -10 -14    0.00    5.17
   6  10 -14    0.00    3.96
  -6  10  15   39.50   11.03
   6 -10 -15   53.87   11.49
   6  10 -15   35.69    9.56
  -6  10  16    2.69    5.14
   6  10 -16    2.07    4.35
  -6 -10  16   -0.00    4.22
  -6  10  17   28.05    9.52
   6  10 -17   17.30    7.99
  -6 -10  17   23.57    8.72
  -6  10  18    3.96    5.25
   6  10 -18    0.24    4.31
  -6 -10  18   -0.00    4.66
  -6  10  19   11.29    6.74
   6  10 -19   -0.00    4.62
  -6 -10  19    4.80    6.01
  -6  10  20   -0.00    4.27
   6  10 -20    0.88    4.52
  -6 -10  20   -0.00    5.06
  -6  10  21   50.03   11.80
   6  10 -21   11.23    7.04
  -6 -10  21   30.04    9.66
  -6  10  22   -0.00    4.51
   6  10 -22    0.00    5.44
  -6 -10  22   -0.00    5.41
  -6  10  23   -0.00    4.49
   6  10 -23    0.01    5.58
  -6 -10  23    5.11    5.38
  -6  10  24   -0.00    5.06
   6  10 -24    0.00    4.80
  -6 -10  24   -0.00    5.32
  -6  10  25   10.73    6.73
   6  10 -25    5.19    6.39
  -6 -10  25   10.95    7.65
  -6  10  26    0.24    3.89
   6  10 -26    1.71    4.09
  -6 -10  26   -0.00    4.68
  -6  10  27    5.14    6.00
   6  10 -27    2.57    5.08
  -6 -10  27    4.61    6.25
  -6  10  28    0.17    5.15
   6  10 -28   -0.00    5.95
  -6 -10  28    2.70    6.45
  -6  10  29    4.12    5.61
   6  10 -29    2.25    5.69
  -6 -10  29    0.00    6.48
  -6  10  30    1.43    5.58
   6  10 -30   -0.00    4.72
  -6 -10  30    1.70    6.78
  -6  10  31    3.12    5.29
   6  10 -31    0.00    5.50
  -6 -10  31    7.45    6.36
  -6  10  32    5.18    5.96
   6  10 -32   -0.00    5.77
  -6 -10  32   -0.00    6.62
  -6  10  33    0.00    5.48
   6  10 -33   -0.00    6.15
  -6 -10  33    0.00    5.31
  -6  10  34   -0.00    5.67
   6  10 -34   -0.00    6.01
  -6  10  35    4.62    5.95
   6  10 -35   -0.00    4.35
  -6  11   1    0.93    4.43
   6 -11  -1   13.39    6.24
   6  11  -1    2.61    2.98
  -6  11   2    2.09    4.84
   6 -11  -2    0.61    4.58
   6  11  -2    0.85    2.84
  -6  11   3   40.68   10.44
   6 -11  -3   25.10    8.29
   6  11  -3   21.58    5.81
  -6  11   4   -0.00    3.87
   6 -11  -4   -0.00    4.31
   6  11  -4    1.97    2.93
  -6  11   5    0.43    5.74
   6 -11  -5    4.09    6.08
   6  11  -5    3.27    3.18
  -6  11   6   -0.00    4.89
   6 -11  -6    3.15    4.80
   6  11  -6   -0.00    3.35
  -6  11   7    5.90    5.14
   6 -11  -7   15.68    6.92
   6  11  -7    6.63    4.29
  -6  11   8    7.34    6.04
   6 -11  -8   19.53    7.54
   6  11  -8   10.12    4.95
  -6  11   9   19.55    7.95
   6 -11  -9   32.15    9.38
   6  11  -9   23.12    6.82
  -6  11  10    1.41    4.63
   6 -11 -10    1.28    3.37
   6  11 -10   -0.00    4.60
  -6  11  11   -0.00    3.43
   6 -11 -11    2.15    3.94
   6  11 -11   -0.00    3.52
  -6  11  12    0.97    4.73
   6 -11 -12    8.23    6.79
   6  11 -12    3.36    2.68
  -6  11  13   28.67    9.23
   6 -11 -13   21.00    8.44
   6  11 -13   27.08    7.54
  -6  11  14    0.00    4.65
   6 -11 -14   -0.00    5.26
   6  11 -14    0.00    3.94
  -6  11  15    9.39    7.37
   6 -11 -15   22.23    8.05
   6  11 -15    1.63    4.18
  -6 -11  15   18.73    7.64
  -6  11  16    2.59    5.28
   6 -11 -16    3.07    5.80
   6  11 -16   -0.00    3.56
  -6 -11  16    0.00    5.23
  -6  11  17    9.45    7.05
   6 -11 -17   18.58    7.39
   6  11 -17   13.88    6.47
  -6 -11  17   11.70    7.19
  -6  11  18   -0.00    4.75
   6 -11 -18    0.00    3.65
   6  11 -18    0.00    4.18
  -6 -11  18   -0.00    4.98
  -6  11  19   19.88    8.56
   6  11 -19   16.11    7.31
  -6 -11  19   30.52    9.36
  -6  11  20    0.31    4.83
   6  11 -20    0.75    4.13
  -6 -11  20    0.70    3.85
  -6  11  21   -0.00    3.43
   6  11 -21    2.73    4.59
  -6 -11  21   -0.00    4.75
  -6  11  22    3.86    4.72
   6  11 -22   -0.00    4.78
  -6 -11  22   -0.00    4.76
  -6  11  23   16.75    7.92
   6  11 -23   10.10    7.67
  -6 -11  23   24.89    9.10
  -6  11  24    0.00    4.36
   6  11 -24    0.00    5.74
  -6 -11  24    2.68    6.07
  -6  11  25    4.31    6.23
   6  11 -25   13.68    7.19
  -6 -11  25   11.05    7.64
  -6  11  26   -0.00    5.09
   6  11 -26    0.00    4.82
  -6 -11  26    4.65    6.57
  -6  11  27   -0.00    4.84
   6  11 -27    2.70    5.62
  -6 -11  27    3.18    5.73
  -6  11  28    0.00    4.00
   6  11 -28   -0.00    5.94
  -6 -11  28    0.00    5.30
  -6  11  29    5.99    5.88
   6  11 -29    5.29    7.02
  -6 -11  29    8.35    7.81
  -6  11  30    2.75    5.46
   6  11 -30    1.31    5.54
  -6 -11  30    0.57    5.39
  -6  11  31   -0.00    4.59
   6  11 -31    5.54    6.78
  -6 -11  31    1.46    6.54
  -6  11  32   -0.00    4.34
   6  11 -32   -0.00    6.42
  -6 -11  32    1.76    4.77
  -6  12   1   28.56    9.57
   6 -12  -1   39.04   10.29
   6  12  -1   18.55    5.41
  -6  12   2    1.85    5.02
   6 -12  -2   -0.00    3.09
   6  12  -2    1.15    3.12
  -6  12   3   -0.00    3.98
   6 -12  -3   -0.00    5.26
   6  12  -3    1.77    2.87
  -6  12   4    2.22    4.02
   6 -12  -4    0.00    4.09
   6  12  -4    0.59    3.09
  -6  12   5   22.93    8.71
   6 -12  -5   23.67    8.53
   6  12  -5   22.22    6.32
  -6  12   6    2.34    4.69
   6 -12  -6    0.80    4.42
   6  12  -6    2.78    3.65
  -6  12   7   11.79    6.65
   6 -12  -7    0.00    5.54
   6  12  -7    6.94    4.44
  -6  12   8   -0.00    4.82
   6 -12  -8    1.53    3.70
   6  12  -8   -0.00    3.22
  -6  12   9    3.40    5.36
   6 -12  -9   10.68    6.40
   6  12  -9    7.67    4.90
  -6  12  10   -0.00    3.97
   6 -12 -10    0.69    3.10
   6  12 -10    5.38    4.40
  -6  12  11   15.22    7.44
   6 -12 -11   25.47    8.90
   6  12 -11   17.81    6.53
   6 -12 -12    0.00    4.71
   6  12 -12    0.38    3.87
  -6  12  13    0.00    4.68
   6 -12 -13   -0.00    3.74
   6  12 -13    2.43    4.59
  -6  12  14    2.11    4.36
   6 -12 -14    6.69    6.74
   6  12 -14   -0.00    3.70
  -6  12  15   17.64    7.74
   6 -12 -15    9.91    6.19
   6  12 -15   10.57    5.95
  -6  12  16    3.04    4.96
   6 -12 -16   12.44    6.81
   6  12 -16    0.71    4.33
  -6  12  17   23.86    8.52
   6 -12 -17    2.75    5.80
   6  12 -17    5.72    4.08
  -6  12  18   -0.00    4.30
   6 -12 -18    1.72    4.56
   6  12 -18   -0.00    4.18
  -6  12  19   -0.00    4.43
   6 -12 -19    0.00    4.50
   6  12 -19    0.00    3.99
  -6  12  20    5.82    5.85
   6 -12 -20    0.99    4.73
   6  12 -20    2.79    4.66
  -6 -12  20   -0.00    5.05
  -6  12  21   16.17    8.51
   6 -12 -21   21.37    7.96
   6  12 -21    8.54    6.53
  -6 -12  21    8.14    6.94
  -6  12  22   -0.00    4.87
   6  12 -22    2.12    5.25
  -6 -12  22   -0.00    4.97
  -6  12  23    1.63    5.35
   6  12 -23   -0.00    4.92
  -6 -12  23   -0.00    5.46
  -6  12  24    0.93    5.37
   6  12 -24   -0.00    4.60
  -6 -12  24    2.16    5.83
  -6  12  25    3.26    6.03
   6  12 -25   -0.00    5.95
  -6 -12  25    3.49    6.16
  -6  12  26   -0.00    5.07
   6  12 -26    1.69    4.61
  -6 -12  26    0.00    6.04
  -6  12  27    6.15    6.07
   6  12 -27    3.62    5.83
  -6 -12  27    0.29    5.39
  -6  12  28    2.65    6.08
   6  12 -28    9.53    6.57
  -6 -12  28    6.79    6.83
   6  12 -29    1.63    5.83
  -6 -12  29   -0.00    5.90
  -6 -12  30   -0.00    6.73
  -6 -12  31    5.37    7.61
  -6  13   1    5.85    5.59
   6 -13  -1    3.41    5.10
   6  13  -1    6.00    3.78
  -6  13   2    7.80    6.20
   6 -13  -2    3.25    4.42
   6  13  -2    2.29    3.18
  -6  13   3   30.87    9.45
   6 -13  -3   30.96    9.71
   6  13  -3   22.91    6.41
  -6  13   4    8.36    6.32
   6 -13  -4   16.38    6.79
   6  13  -4   18.61    5.93
  -6  13   5    0.00    4.76
   6 -13  -5    6.88    5.55
   6  13  -5    7.68    4.63
  -6  13   6    2.98    4.88
   6 -13  -6    4.55    5.73
   6  13  -6    2.81    3.82
  -6  13   7   13.78    6.72
   6 -13  -7   11.79    6.87
   6  13  -7    1.23    4.07
  -6  13   8    2.00    4.77
   6 -13  -8    0.00    4.91
   6  13  -8   11.72    5.05
  -6  13   9   22.75    8.92
   6 -13  -9   24.25    8.78
   6  13  -9   12.45    5.84
  -6  13  10    1.54    4.70
   6 -13 -10   -0.00    4.47
   6  13 -10    0.00    3.87
  -6  13  11   -0.00    3.09
   6 -13 -11   -0.00    3.39
   6  13 -11   -0.00    4.16
  -6  13  12    4.99    4.98
   6 -13 -12    4.67    4.50
   6  13 -12    6.96    5.06
  -6  13  13    8.01    5.76
   6 -13 -13    6.89    6.05
   6  13 -13   16.12    6.38
   6 -13 -14   -0.00    3.83
   6  13 -14   -0.00    3.77
  -6  13  15    5.67    5.76
   6 -13 -15    1.18    3.32
   6  13 -15    0.00    3.69
  -6  13  16   -0.00    4.05
   6 -13 -16    2.03    5.03
   6  13 -16    0.00    4.81
  -6  13  17    7.17    5.69
   6 -13 -17    5.13    6.09
   6  13 -17    5.64    5.42
  -6  13  18    6.75    6.34
   6 -13 -18    2.80    4.72
   6  13 -18    0.73    4.10
  -6  13  19    0.00    4.71
   6 -13 -19   12.13    6.70
   6  13 -19    0.46    3.60
  -6  13  20    0.00    5.03
   6 -13 -20    6.96    5.62
   6  13 -20    5.07    5.28
  -6  13  21    0.00    4.97
   6 -13 -21    1.80    5.04
   6  13 -21    2.22    4.92
  -6  13  22   -0.00    5.56
   6 -13 -22   -0.00    4.62
   6  13 -22   -0.00    4.53
  -6  13  23    1.50    4.82
   6 -13 -23    1.61    4.68
   6  13 -23    0.00    3.91
  -6  13  24    3.59    6.12
   6  13 -24   -0.00    5.56
   6  13 -25    6.34    6.37
   6  13 -26    2.43    6.52
  -6 -13  28   -0.00    5.84
  -6 -13  29   -0.00    5.85
  -6 -13  30    2.52    6.64
  -6  14   1   10.97    6.73
   6 -14  -1    8.14    6.38
   6  14  -1    6.13    3.99
  -6  14   2    0.00    3.97
   6 -14  -2    3.41    4.73
   6  14  -2    4.79    3.50
  -6  14   3    2.44    4.41
   6 -14  -3    2.41    4.22
   6  14  -3    2.02    4.01
  -6  14   4    3.09    5.47
   6 -14  -4    7.61    5.73
   6  14  -4    3.81    3.76
  -6  14   5   22.36    8.42
   6 -14  -5   12.23    7.03
   6  14  -5    8.50    4.94
  -6  14   6   17.88    7.91
   6 -14  -6    6.96    6.03
   6  14  -6    9.78    5.35
  -6  14   7    4.93    5.96
   6 -14  -7   11.80    6.46
   6  14  -7   12.00    5.74
  -6  14   8    6.42    5.36
   6 -14  -8    1.18    4.19
   6  14  -8    0.00    3.89
  -6  14   9    4.28    5.26
   6 -14  -9    3.23    5.07
   6  14  -9    9.99    5.35
  -6  14  10    2.20    5.21
   6 -14 -10    0.32    5.02
   6  14 -10    5.09    4.56
  -6  14  11    0.11    4.09
   6 -14 -11    9.21    6.77
   6  14 -11    5.30    4.45
  -6  14  12   -0.00    4.96
   6 -14 -12    8.06    5.07
   6  14 -12    5.67    5.11
  -6  14  13    1.84    4.00
   6 -14 -13   -0.00    3.31
   6  14 -13   -0.00    4.39
  -6  14  14   -0.00    4.41
   6 -14 -14    0.49    3.42
   6  14 -14   -0.00    4.69
  -6  14  15    4.18    5.09
   6 -14 -15    9.05    5.88
   6  14 -15    1.16    4.05
   6 -14 -16    6.55    5.44
   6  14 -16   11.33    6.21
   6 -14 -17    0.87    5.13
   6  14 -17    0.26    3.49
  -6  14  18   -0.00    4.77
   6 -14 -18   -0.00    4.68
   6  14 -18    2.57    4.30
  -6  14  19    3.82    5.12
   6  14 -19   -0.00    3.21
   6  14 -20    0.95    5.30
   6  14 -21    1.08    4.13
   6  14 -22   -0.00    5.14
  -6  15   1    0.00    5.07
   6 -15  -1   -0.00    4.04
   6  15  -1    0.00    2.72
  -6  15   2    4.05    5.54
   6 -15  -2   -0.00    4.63
   6  15  -2    2.78    3.13
  -6  15   3    1.35    4.23
   6 -15  -3   10.98    6.85
   6  15  -3    2.20    3.65
  -6  15   4   -0.00    4.48
   6 -15  -4    0.00    3.80
   6  15  -4   -0.00    3.51
  -6  15   5    2.94    4.45
   6 -15  -5    0.83    3.37
   6  15  -5   -0.00    3.36
  -6  15   6    0.82    4.83
   6 -15  -6   -0.00    4.25
   6  15  -6   -0.00    3.04
  -6  15   7   -0.00    4.15
   6 -15  -7    0.96    4.81
   6  15  -7    1.78    4.36
  -6  15   8   -0.00    5.87
   6 -15  -8    1.46    4.41
   6  15  -8    1.64    4.16
  -6  15   9   -0.00    6.03
   6 -15  -9    5.22    5.69
   6  15  -9    3.81    4.49
  -6  15  10   -0.00    5.43
   6 -15 -10    1.23    4.58
   6  15 -10   -0.00    3.56
  -6  15  11    3.14    5.27
   6 -15 -11    5.10    6.13
   6  15 -11   -0.00    3.18
  -6  15  12    0.00    5.94
   6 -15 -12    1.90    5.34
   6  15 -12    4.04    4.54
  -6  15  13    1.70    4.95
   6 -15 -13    2.43    5.44
   6  15 -13    4.03    5.12
  -6  15  14   -0.00    5.12
   6  15 -14    2.56    5.02
  -6  15  15    6.50    5.96
   6  15 -15    1.59    4.25
  -6  15  16    0.00    4.80
   6  15 -16    0.44    4.30
  -6  15  17   -0.00    4.19
   6  15 -17    0.94    3.97
  -6  16   1    1.78    5.20
   6 -16  -1    3.94    4.99
   6  16  -1    0.07    2.84
  -6  16   2   -0.00    5.60
   6 -16  -2    4.84    5.85
   6  16  -2    1.56    3.31
  -6  16   3   -0.00    4.93
   6 -16  -3    0.48    4.49
   6  16  -3   -0.00    3.29
  -6  16   4    4.94    5.34
   6 -16  -4    3.61    5.65
   6  16  -4    0.28    3.05
  -6  16   5   -0.00    4.63
   6 -16  -5    0.00    4.83
   6  16  -5    0.00    3.20
  -6  16   6    4.91    5.29
   6 -16  -6    4.90    5.20
   6  16  -6    1.72    3.97
  -6  16   7    4.19    5.99
   6 -16  -7    0.92    4.09
   6  16  -7    0.49    3.58
  -6  16   8    3.58    4.99
   6 -16  -8   -0.00    4.31
   6  16  -8    1.55    3.68
  -6  16   9    2.67    5.00
   6  16  -9    1.60    4.43
  -6  16  10    2.61    4.58
   6  16 -10    0.00    4.28
  -6  16  11   -0.00    5.44
   6  16 -11   -0.00    4.36
  -6  16  12   -0.00    3.93
   6  16 -12   -0.00    4.64
  -6  16  13    2.37    4.78
  -6  17   1    0.00    5.52
   6 -17  -1    3.03    5.21
   6  17  -1    0.00    2.62
  -6  17   2    2.67    5.12
   6 -17  -2   -0.00    4.80
   6  17  -2   -0.00    3.36
  -6  17   3   -0.00    4.78
   6 -17  -3    8.34    7.13
   6  17  -3    0.76    3.28
  -6  17   4    7.62    6.34
   6  17  -4    7.11    4.58
  -6  17   5    4.23    4.99
   6  17  -5    0.19    2.70
   6  17  -6    2.07    3.68
  -5   0   1   -0.00    2.72
  -5   0   1    0.00    2.86
  -5   0   1    0.00    3.02
   5   0  -1   -0.00    2.76
   5   0  -1    2.53    2.89
  -5   0   2    0.00    3.18
  -5   0   2    2.92    3.20
   5   0  -2   -0.00    2.99
   5   0  -2    4.07    3.62
  -5   0   3   72.09   11.16
  -5   0   3   79.02   11.15
   5   0  -3   65.41   10.37
   5   0  -3   83.32   11.77
  -5   0   4    0.00    2.49
  -5   0   4    0.04    3.05
   5   0  -4    4.52    3.70
   5   0  -4   -0.00    3.66
  -5   0   5 2251.19  202.86
  -5   0   5 2166.29  202.17
   5   0  -5 2175.56  202.28
   5   0  -5 1998.48  202.37
  -5   0   6    2.26    3.62
  -5   0   6    0.48    3.43
   5   0  -6    0.00    2.84
   5   0  -6   -0.00    3.38
  -5   0   7   71.62   10.14
  -5   0   7   33.57    7.36
   5   0  -7   63.67    9.34
   5   0  -7   14.22    6.12
  -5   0   8    3.52    4.66
  -5   0   8    0.36    3.29
   5   0  -8    0.00    3.47
   5   0  -8    0.00    3.01
  -5   0   9  462.80   50.70
  -5   0   9  459.35   50.07
   5   0  -9  531.90   51.16
   5   0  -9  505.72   51.59
  -5   0  10   -0.00    3.69
  -5   0  10    0.00    3.53
   5   0 -10    2.89    3.28
   5   0 -10   -0.00    4.06
  -5   0  11   36.71    8.02
  -5   0  11   26.18    6.83
   5   0 -11   31.52    7.75
   5   0 -11   21.49    6.82
  -5   0  12   -0.00    2.99
  -5   0  12   -0.00    3.46
   5   0 -12   -0.00    4.31
   5   0 -12    0.00    3.71
  -5   0  13   -0.00    4.36
  -5   0  13    3.29    4.22
   5   0 -13    5.08    3.96
   5   0 -13    1.31    4.21
  -5   0  14   -0.00    3.93
  -5   0  14    0.82    2.92
   5   0 -14   -0.00    4.14
  -5   0  15   97.88   16.71
  -5   0  15  131.33   17.36
   5   0 -15  137.08   18.94
  -5   0  16    0.30    3.21
  -5   0  16   -0.00    3.56
   5   0 -16   -0.00    3.85
  -5   0  17   68.24   12.93
  -5   0  17   57.22   11.54
   5   0 -17  101.92   15.21
  -5   0  18   -0.00    3.21
   5   0 -18    0.25    4.38
  -5   0  19  106.96   17.06
   5   0 -19  122.19   18.76
   5   0 -20    0.00    3.42
  -5   0  21  160.70   23.68
   5   0 -21  166.66   24.35
  -5   0  22    0.07    4.15
   5   0 -22    4.00    5.30
  -5   0  23    1.60    5.34
   5   0 -23   -0.00    4.60
  -5   0  24   -0.00    4.86
   5   0 -24   -0.00    4.22
  -5   0  25   24.00    8.84
   5   0 -25   -0.00    5.43
  -5   0  26    0.42    2.68
   5   0 -26   -0.00    3.79
  -5   0  27   28.97    9.56
   5   0 -27   11.57    7.24
  -5   0  28   -0.00    6.14
  -5   0  29    0.12    5.40
  -5   0  30   -0.00    6.45
  -5   0  31   12.72    7.96
  -5   0  32    0.34    5.06
  -5   0  33    0.63    5.43
  -5   0  34   -0.00    6.07
  -5   0  35    3.28    5.98
  -5   0  36   -0.00    6.99
  -5   0  37   -0.00    5.60
  -5   0  38   -0.00    5.47
  -5   0  39    3.01    5.35
  -5   1   1  365.47   42.15
  -5   1   1  404.00   42.54
  -5   1   1  438.01   42.29
   5  -1  -1  388.77   42.16
   5  -1  -1  357.13   41.45
   5  -1  -1  428.69   42.90
   5   1  -1  413.33   41.27
   5   1  -1  404.30   41.63
  -5  -1   1  432.07   41.83
  -5  -1   1  427.57   41.18
  -5   1   2    0.74    2.84
  -5   1   2    1.56    3.38
   5  -1  -2    0.00    2.70
   5  -1  -2    2.67    3.20
   5   1  -2    3.76    3.14
   5   1  -2    6.91    3.63
  -5  -1   2    6.04    3.61
  -5  -1   2    0.00    2.65
  -5   1   3  415.76   46.64
  -5   1   3  528.10   47.41
   5  -1  -3  447.42   46.43
[truncated: 877,050 more chars]
