# Supplementary material for: LED-pump-X-ray-multiprobe crystallography for sub-second timescales
Source: Commun Chem. 2022 Aug 26;5:102. doi: 10.1038/s42004-022-00716-1 (PMC9814726; doi:10.1038/s42004-022-00716-1)
Supplement: Supplementary file 10 — Supplementary Data 1 [file 42004_2022_716_MOESM10_ESM.zip › CIFs/8s_270K/270K_8s_t10_decay.cif]

 data_global

# SUBMISSION DETAILS
 
_publ_contact_author_name       'Hatcher, Lauren'
_publ_contact_author_address
;
School of Chemistry
Cardiff University
Main Building
Park Place 
Cardiff
CF10 3AT
United Kingdom
;
_publ_contact_author_email       'HatcherL1@cardiff.ac.uk'
_publ_requested_category          FM
_publ_section_comment
; 
?
;
_publ_section_references
;
Diamond General Data Aquisition (GDA) software: http://www.opengda.org/

XIA2: Winter, G. (2010) J. Appl. Cryst. 43, 186-190.
POINTLESS: Evans, P. (2006) Acta Cryst. D62, 72-82.
AIMLESS: Evans, P. R. and Murshudov, G. N. (2013) Acta Cryst. D69, 1204-1214.
DIALS: Winter, G., et al. Acta Cryst. (2018) D74, 85-97.
CCP4: Winn, M. D. et al. (2011) Acta Cryst. D67, 235-242.
   
SHELXL: Sheldrick G. M. (2015). Acta Cryst. C71, 3-8.
SHELXT:	Sheldrick, G. M. (2015). Acta Cryst. A71, 3-8.
 
OLEX2: Dolomanov, O.V.; Bourhis, L.J.; Gildea, R.J.; Howard, J.A.K.; Puschmann,
 H., OLEX2: A complete structure solution, refinement and analysis program 
 (2009). J. Appl. Cryst., 42, 339-341.

MERCURY: Macrae, C. F., Bruno, I. J., Chisholm, J. A., Edgington,
P. R., McCabe, P., Pidcock, E., Rodriguez-Monge, L., Taylor, R.,
van de Streek, J. & Wood, P. A. (2008). J. Appl. Cryst. 41, 466-470.
;

####
 
data_270K_8s_t10_decay
 
_audit_creation_method            'SHELXL-2018/3'
_shelx_SHELXL_version_number      '2018/3'
_chemical_name_systematic         
;
Nitro-(N,N,N',N'-tetrabutyldiethylenetriamine)palladium(II)
tetraphenylborate, tetrahydrofuran solvate
;
_chemical_name_common             ?
_chemical_melting_point           ?
_chemical_formula_moiety          
;
C20 H45 N4 O2 Pd, C24 H20 B, C4 H8 O
;
_chemical_formula_sum            'C48 H73 B N4 O3 Pd' 
_chemical_formula_weight          871.31

loop_
 _atom_type_symbol
 _atom_type_description
 _atom_type_scat_dispersion_real
 _atom_type_scat_dispersion_imag
 _atom_type_scat_source
 'C'  'C'   0.0010   0.0010
 'International Tables Vol C Tables 4.2.6.8 and 6.1.1.4'
 'H'  'H'   0.0000   0.0000
 'International Tables Vol C Tables 4.2.6.8 and 6.1.1.4'
 'B'  'B'   0.0000   0.0000
 'International Tables Vol C Tables 4.2.6.8 and 6.1.1.4'
 'N'  'N'   0.0030   0.0020
 'International Tables Vol C Tables 4.2.6.8 and 6.1.1.4'
 'O'  'O'   0.0050   0.0030
 'International Tables Vol C Tables 4.2.6.8 and 6.1.1.4'
 'Pd'  'Pd'  -2.5040   0.6150
 'International Tables Vol C Tables 4.2.6.8 and 6.1.1.4'
 
_space_group_crystal_system       monoclinic
_space_group_IT_number            14
_space_group_name_H-M_alt         'P 21/n'
_space_group_name_Hall            '-P 2yn'
 
_shelx_space_group_comment
;
The symmetry employed for this shelxl refinement is uniquely defined
by the following loop, which should always be used as a source of
symmetry information in preference to the above space-group names.
They are only intended as comments.
;
 
loop_
 _space_group_symop_operation_xyz
 'x, y, z'
 '-x+1/2, y+1/2, -z+1/2'
 '-x, -y, -z'
 'x-1/2, -y-1/2, z-1/2'
 
_cell_length_a                    11.6944(7)
_cell_length_b                    13.6129(9)
_cell_length_c                    30.2182(18)
_cell_angle_alpha                 90
_cell_angle_beta                  93.238(6)
_cell_angle_gamma                 90
_cell_volume                      4802.9(5)
_cell_formula_units_Z             4
_cell_measurement_temperature     270(2)
_cell_measurement_reflns_used     8213
_cell_measurement_theta_max       18.6896376677
_cell_measurement_theta_min       1.24327492307
 
_exptl_crystal_description        Plate
_exptl_crystal_colour             Yellow
_exptl_crystal_density_meas       ?
_exptl_crystal_density_method     ?
_exptl_crystal_density_diffrn     1.205          
_exptl_crystal_F_000              1856
_exptl_transmission_factor_min    ?
_exptl_transmission_factor_max    ?
_exptl_crystal_size_max           0.100
_exptl_crystal_size_mid           0.100
_exptl_crystal_size_min           0.050
_exptl_absorpt_coefficient_mu     0.201
_shelx_estimated_absorpt_T_min    0.980
_shelx_estimated_absorpt_T_max    0.990
_exptl_absorpt_correction_T_min   0.995665997883
_exptl_absorpt_correction_T_max   1.0
_exptl_absorpt_correction_type    empirical
_exptl_absorpt_process_details    
;
CCP4 7.0.048: AIMLESS, version 0.5.32 : 29/03/17
Scaling & analysis of unmerged intensities, absorption correction using spherical harmonics
;
_exptl_absorpt_special_details    ?
_diffrn_ambient_temperature       270(2)
_diffrn_radiation_wavelength      0.534
_diffrn_measurement_device_type   'Photon counting pixel array'
_diffrn_radiation_type            Synchrotron
_diffrn_measurement_method        'shutterless scans'
_diffrn_radiation_source          'Diamond Light Source Beamline I19-2'
_diffrn_radiation_monochromator   'Silicon 111'
_diffrn_detector_area_resol_mean  ?
_diffrn_reflns_number             33183
_diffrn_reflns_av_unetI/netI      0.1081
_diffrn_reflns_av_R_equivalents   0.0914
_diffrn_reflns_limit_h_min        -14
_diffrn_reflns_limit_h_max        14
_diffrn_reflns_limit_k_min        -16
_diffrn_reflns_limit_k_max        17
_diffrn_reflns_limit_l_min        -37
_diffrn_reflns_limit_l_max        33
_diffrn_reflns_theta_min          1.233
_diffrn_reflns_theta_max          19.497
_diffrn_reflns_theta_full         18.687
_diffrn_measured_fraction_theta_max   0.990
_diffrn_measured_fraction_theta_full  0.991
_diffrn_reflns_Laue_measured_fraction_max    0.990
_diffrn_reflns_Laue_measured_fraction_full   0.991
_diffrn_reflns_point_group_measured_fraction_max   0.990
_diffrn_reflns_point_group_measured_fraction_full  0.991
_reflns_number_total              9722
_reflns_number_gt                 4604
_reflns_threshold_expression      'I > 2\s(I)'
_reflns_Friedel_coverage          0.000
_reflns_Friedel_fraction_max      .
_reflns_Friedel_fraction_full     .
 
_reflns_special_details
;
 Reflections were merged by SHELXL according to the crystal
 class for the calculation of statistics and refinement.
 
 _reflns_Friedel_fraction is defined as the number of unique
 Friedel pairs measured divided by the number that would be
 possible theoretically, ignoring centric projections and
 systematic absences.
;
 
_computing_data_collection        'Diamond GDA (http://www.opengda.org/)'
_computing_cell_refinement        'DIALS (Winter, 2018)'
_computing_data_reduction         'XIA2 (Winter 2010)'
_computing_structure_solution     'SHELXT (Sheldrick, 2015)'
_computing_structure_refinement   'SHELXL (Sheldrick, 2015)'
_computing_molecular_graphics     'OLEX2 (Dolomanov et al., 2009)'
_computing_publication_material   'MERCURY (Macrae et al., 2008)'
_refine_special_details           ?
_refine_ls_structure_factor_coef  Fsqd
_refine_ls_matrix_type            full
_refine_ls_weighting_scheme       calc
_refine_ls_weighting_details
'w=1/[\s^2^(Fo^2^)+(0.0615P)^2^] where P=(Fo^2^+2Fc^2^)/3'
_atom_sites_solution_primary      ?
_atom_sites_solution_secondary    ?
_atom_sites_solution_hydrogens    geom
_refine_ls_hydrogen_treatment     constr
_refine_ls_extinction_method      none
_refine_ls_extinction_coef        .
_refine_ls_number_reflns          9722
_refine_ls_number_parameters      526
_refine_ls_number_restraints      490
_refine_ls_R_factor_all           0.1244
_refine_ls_R_factor_gt            0.0610
_refine_ls_wR_factor_ref          0.1540
_refine_ls_wR_factor_gt           0.1292
_refine_ls_goodness_of_fit_ref    0.888
_refine_ls_restrained_S_all       0.891
_refine_ls_shift/su_max           0.001
_refine_ls_shift/su_mean          0.000
 
loop_
 _atom_site_label
 _atom_site_type_symbol
 _atom_site_fract_x
 _atom_site_fract_y
 _atom_site_fract_z
 _atom_site_U_iso_or_equiv
 _atom_site_adp_type
 _atom_site_occupancy
 _atom_site_site_symmetry_order  
 _atom_site_calc_flag
 _atom_site_refinement_flags_posn
 _atom_site_refinement_flags_adp
 _atom_site_refinement_flags_occupancy
 _atom_site_disorder_assembly
 _atom_site_disorder_group
Pd1 Pd 0.33976(3) 0.77502(3) 0.34650(2) 0.05696(15) Uani 1 1 d . . . . .
N2 N 0.3454(3) 0.9282(3) 0.33760(11) 0.0660(9) Uani 1 1 d . . . . .
N3 N 0.4540(3) 0.7988(2) 0.39792(11) 0.0566(8) Uani 1 1 d . . . . .
H3 H 0.530929 0.788475 0.387467 0.068 Uiso 1 1 calc R U . . .
N4 N 0.3315(3) 0.6320(2) 0.37142(12) 0.0602(8) Uani 1 1 d . . . . .
C1 C 0.4417(4) 0.9633(3) 0.36963(15) 0.0720(12) Uani 1 1 d . . . . .
H1A H 0.514346 0.957375 0.355872 0.086 Uiso 1 1 calc R U . . .
H1B H 0.430123 1.031995 0.376693 0.086 Uiso 1 1 calc R U . . .
C2 C 0.4446(4) 0.9033(3) 0.41146(15) 0.0721(12) Uani 1 1 d . . . . .
H2A H 0.509868 0.921803 0.430931 0.087 Uiso 1 1 calc R U . . .
H2B H 0.375300 0.913568 0.426999 0.087 Uiso 1 1 calc R U . . .
C3 C 0.4344(4) 0.7238(3) 0.43253(14) 0.0616(10) Uani 1 1 d . . . . .
H3A H 0.365527 0.738854 0.447619 0.074 Uiso 1 1 calc R U . . .
H3B H 0.498703 0.721820 0.454249 0.074 Uiso 1 1 calc R U . . .
C4 C 0.4219(3) 0.6262(3) 0.40852(14) 0.0633(11) Uani 1 1 d . . . . .
H4A H 0.494478 0.608318 0.396720 0.076 Uiso 1 1 calc R U . . .
H4B H 0.401654 0.575616 0.429272 0.076 Uiso 1 1 calc R U . . .
C5 C 0.2305(4) 0.9653(3) 0.35091(16) 0.0789(13) Uani 1 1 d . . . . .
H5A H 0.220071 0.943811 0.381011 0.095 Uiso 1 1 calc R U . . .
H5B H 0.171520 0.934007 0.331979 0.095 Uiso 1 1 calc R U . . .
C6 C 0.2109(5) 1.0760(4) 0.3489(2) 0.1062(18) Uani 1 1 d . . . . .
H6A H 0.270185 1.108908 0.367043 0.127 Uiso 1 1 calc R U . . .
H6B H 0.215925 1.098406 0.318567 0.127 Uiso 1 1 calc R U . . .
C7 C 0.0942(5) 1.1028(4) 0.3651(2) 0.136(2) Uani 1 1 d . . . . .
H7A H 0.035546 1.064272 0.349133 0.163 Uiso 1 1 calc R U . . .
H7B H 0.092239 1.087112 0.396343 0.163 Uiso 1 1 calc R U . . .
C8 C 0.0698(7) 1.2096(5) 0.3583(3) 0.209(4) Uani 1 1 d . . . . .
H8A H 0.052011 1.221969 0.327376 0.314 Uiso 1 1 calc R U . . .
H8B H 0.135770 1.247330 0.368110 0.314 Uiso 1 1 calc R U . . .
H8C H 0.005775 1.228224 0.374989 0.314 Uiso 1 1 calc R U . . .
C9 C 0.3654(4) 0.9601(3) 0.29137(14) 0.0725(12) Uani 1 1 d . . . . .
H9A H 0.374493 1.030908 0.291196 0.087 Uiso 1 1 calc R U . . .
H9B H 0.297844 0.944429 0.272613 0.087 Uiso 1 1 calc R U . . .
C10 C 0.4677(4) 0.9147(4) 0.27150(15) 0.0853(14) Uani 1 1 d . . . . .
H10A H 0.463896 0.843815 0.274213 0.102 Uiso 1 1 calc R U . . .
H10B H 0.537073 0.937085 0.287494 0.102 Uiso 1 1 calc R U . . .
C11 C 0.4712(5) 0.9428(4) 0.22269(17) 0.1024(17) Uani 1 1 d . . . . .
H11A H 0.406619 0.913036 0.206207 0.123 Uiso 1 1 calc R U . . .
H11B H 0.463890 1.013565 0.219814 0.123 Uiso 1 1 calc R U . . .
C12 C 0.5796(5) 0.9107(6) 0.2031(2) 0.147(3) Uani 1 1 d . . . . .
H12A H 0.576670 0.927077 0.172200 0.220 Uiso 1 1 calc R U . . .
H12B H 0.588215 0.840960 0.206606 0.220 Uiso 1 1 calc R U . . .
H12C H 0.643422 0.943440 0.218065 0.220 Uiso 1 1 calc R U . . .
C13 C 0.2118(3) 0.6234(3) 0.38869(15) 0.0675(11) Uani 1 1 d . . . . .
H13A H 0.203144 0.675402 0.410199 0.081 Uiso 1 1 calc R U . . .
H13B H 0.156798 0.635889 0.364111 0.081 Uiso 1 1 calc R U . . .
C14 C 0.1798(4) 0.5278(3) 0.40992(17) 0.0812(14) Uani 1 1 d . . . . .
H14A H 0.231817 0.514980 0.435409 0.097 Uiso 1 1 calc R U . . .
H14B H 0.187124 0.474576 0.388929 0.097 Uiso 1 1 calc R U . . .
C15 C 0.0584(4) 0.5316(4) 0.42439(18) 0.0919(16) Uani 1 1 d . . . . .
H15A H 0.007077 0.545132 0.398761 0.110 Uiso 1 1 calc R U . . .
H15B H 0.051690 0.585334 0.445164 0.110 Uiso 1 1 calc R U . . .
C16 C 0.0210(4) 0.4374(4) 0.4460(2) 0.1120(19) Uani 1 1 d . . . . .
H16A H 0.023121 0.384413 0.425056 0.168 Uiso 1 1 calc R U . . .
H16B H -0.055636 0.444875 0.455326 0.168 Uiso 1 1 calc R U . . .
H16C H 0.071756 0.423071 0.471230 0.168 Uiso 1 1 calc R U . . .
C17 C 0.3504(4) 0.5509(3) 0.33877(15) 0.0704(12) Uani 1 1 d . . . . .
H17A H 0.355767 0.488995 0.354651 0.084 Uiso 1 1 calc R U . . .
H17B H 0.284277 0.547256 0.317980 0.084 Uiso 1 1 calc R U . . .
C18 C 0.4554(4) 0.5632(4) 0.31328(16) 0.0867(14) Uani 1 1 d . . . . .
H18A H 0.522763 0.564079 0.333554 0.104 Uiso 1 1 calc R U . . .
H18B H 0.451790 0.625168 0.297440 0.104 Uiso 1 1 calc R U . . .
C19 C 0.4645(6) 0.4783(5) 0.2803(2) 0.140(3) Uani 1 1 d . . . . .
H19A H 0.458463 0.416617 0.296020 0.168 Uiso 1 1 calc R U . . .
H19B H 0.400522 0.482068 0.258458 0.168 Uiso 1 1 calc R U . . .
C20 C 0.5686(6) 0.4787(5) 0.2579(3) 0.171(3) Uani 1 1 d . . . . .
H20A H 0.573149 0.420007 0.240429 0.257 Uiso 1 1 calc R U . . .
H20B H 0.632444 0.481170 0.279239 0.257 Uiso 1 1 calc R U . . .
H20C H 0.570215 0.535092 0.238851 0.257 Uiso 1 1 calc R U . . .
C21 C 0.6562(3) 0.3737(3) 0.42744(15) 0.0635(10) Uani 1 1 d . . . . .
C22 C 0.7096(4) 0.4234(4) 0.39397(17) 0.0802(13) Uani 1 1 d . . . . .
H22 H 0.726556 0.389028 0.368566 0.096 Uiso 1 1 calc R U . . .
C23 C 0.7384(4) 0.5216(4) 0.3970(2) 0.0966(16) Uani 1 1 d . . . . .
H23 H 0.773776 0.551828 0.373812 0.116 Uiso 1 1 calc R U . . .
C24 C 0.7155(4) 0.5743(4) 0.4335(2) 0.0903(15) Uani 1 1 d . . . . .
H24 H 0.736867 0.639972 0.435755 0.108 Uiso 1 1 calc R U . . .
C25 C 0.6604(4) 0.5300(3) 0.46722(19) 0.0844(14) Uani 1 1 d . . . . .
H25 H 0.643093 0.565514 0.492287 0.101 Uiso 1 1 calc R U . . .
C26 C 0.6310(4) 0.4318(3) 0.46325(16) 0.0723(12) Uani 1 1 d . . . . .
H26 H 0.592118 0.403181 0.485949 0.087 Uiso 1 1 calc R U . . .
C27 C 0.7348(4) 0.2018(3) 0.45907(16) 0.0683(11) Uani 1 1 d . . . . .
C28 C 0.8093(4) 0.2498(3) 0.48822(17) 0.0785(14) Uani 1 1 d . . . . .
H28 H 0.804299 0.317877 0.489859 0.094 Uiso 1 1 calc R U . . .
C29 C 0.8919(4) 0.2030(4) 0.51542(19) 0.0970(17) Uani 1 1 d . . . . .
H29 H 0.940248 0.240007 0.534398 0.116 Uiso 1 1 calc R U . . .
C30 C 0.9027(5) 0.1049(4) 0.5146(2) 0.1057(18) Uani 1 1 d . . . . .
H30 H 0.956544 0.073324 0.533486 0.127 Uiso 1 1 calc R U . . .
C31 C 0.8326(4) 0.0517(4) 0.4853(2) 0.1112(19) Uani 1 1 d . . . . .
H31 H 0.839978 -0.016198 0.483937 0.133 Uiso 1 1 calc R U . . .
C32 C 0.7503(4) 0.0992(3) 0.4575(2) 0.0961(17) Uani 1 1 d . . . . .
H32 H 0.704813 0.062208 0.437548 0.115 Uiso 1 1 calc R U . . .
C33 C 0.5051(4) 0.2308(3) 0.44437(14) 0.0606(10) Uani 1 1 d . . . . .
C34 C 0.4784(4) 0.1461(3) 0.46686(14) 0.0664(11) Uani 1 1 d . . . . .
H34 H 0.536885 0.101363 0.473621 0.080 Uiso 1 1 calc R U . . .
C35 C 0.3699(4) 0.1238(3) 0.47992(16) 0.0776(13) Uani 1 1 d . . . . .
H35 H 0.357232 0.065338 0.494806 0.093 Uiso 1 1 calc R U . . .
C36 C 0.2805(4) 0.1882(3) 0.47087(18) 0.0860(15) Uani 1 1 d . . . . .
H36 H 0.207414 0.174573 0.479816 0.103 Uiso 1 1 calc R U . . .
C37 C 0.3026(4) 0.2733(3) 0.4482(2) 0.0951(17) Uani 1 1 d . . . . .
H37 H 0.243764 0.317809 0.441506 0.114 Uiso 1 1 calc R U . . .
C38 C 0.4116(4) 0.2927(3) 0.43549(19) 0.0876(16) Uani 1 1 d . . . . .
H38 H 0.423572 0.350511 0.420045 0.105 Uiso 1 1 calc R U . . .
C39 C 0.6355(5) 0.2131(3) 0.37494(16) 0.0787(13) Uani 1 1 d . . . . .
C40 C 0.5429(5) 0.2202(4) 0.34485(18) 0.0936(15) Uani 1 1 d . . . . .
H40 H 0.474198 0.244363 0.354478 0.112 Uiso 1 1 calc R U . . .
C41 C 0.5482(6) 0.1920(4) 0.2992(2) 0.1089(19) Uani 1 1 d . . . . .
H41 H 0.484701 0.199072 0.279549 0.131 Uiso 1 1 calc R U . . .
C42 C 0.6479(7) 0.1549(5) 0.2855(3) 0.139(2) Uani 1 1 d . . . . .
H42 H 0.652665 0.136037 0.256036 0.167 Uiso 1 1 calc R U . . .
C43 C 0.7414(7) 0.1450(6) 0.3145(2) 0.153(3) Uani 1 1 d . . . . .
H43 H 0.809311 0.119234 0.304804 0.183 Uiso 1 1 calc R U . . .
C44 C 0.7349(6) 0.1730(5) 0.3579(2) 0.128(2) Uani 1 1 d . . . . .
H44 H 0.799443 0.165221 0.377062 0.154 Uiso 1 1 calc R U . . .
B1 B 0.6325(5) 0.2550(4) 0.42692(19) 0.0665(11) Uani 1 1 d . . . . .
O3 O 0.6847(11) 0.8046(18) 0.3656(7) 0.104(2) Uani 0.689(14) 1 d D . P A 1
C45 C 0.7287(9) 0.7614(10) 0.3274(4) 0.107(2) Uani 0.689(14) 1 d D . P A 1
H45A H 0.704120 0.798769 0.301204 0.129 Uiso 0.689(14) 1 calc R U P A 1
H45B H 0.700558 0.694721 0.323761 0.129 Uiso 0.689(14) 1 calc R U P A 1
C46 C 0.8558(9) 0.7613(11) 0.3331(5) 0.127(2) Uani 0.689(14) 1 d D . P A 1
H46A H 0.889657 0.789985 0.307468 0.152 Uiso 0.689(14) 1 calc R U P A 1
H46B H 0.884979 0.695115 0.337385 0.152 Uiso 0.689(14) 1 calc R U P A 1
C47 C 0.8810(8) 0.8234(12) 0.3740(4) 0.127(2) Uani 0.689(14) 1 d D . P A 1
H47A H 0.927638 0.786749 0.395818 0.152 Uiso 0.689(14) 1 calc R U P A 1
H47B H 0.922362 0.882250 0.366411 0.152 Uiso 0.689(14) 1 calc R U P A 1
C48 C 0.7753(8) 0.8488(9) 0.3913(4) 0.107(2) Uani 0.689(14) 1 d D . P A 1
H48A H 0.766105 0.919629 0.390954 0.129 Uiso 0.689(14) 1 calc R U P A 1
H48B H 0.773952 0.826664 0.421815 0.129 Uiso 0.689(14) 1 calc R U P A 1
O3A O 0.680(2) 0.808(4) 0.3596(16) 0.104(2) Uani 0.311(14) 1 d D . P A 2
C45A C 0.7503(19) 0.783(2) 0.3231(9) 0.107(2) Uani 0.311(14) 1 d D . P A 2
H45C H 0.745400 0.834094 0.300557 0.129 Uiso 0.311(14) 1 calc R U P A 2
H45D H 0.727132 0.721128 0.309755 0.129 Uiso 0.311(14) 1 calc R U P A 2
C46A C 0.8708(18) 0.777(2) 0.3447(12) 0.127(2) Uani 0.311(14) 1 d D . P A 2
H46C H 0.879132 0.729469 0.368575 0.152 Uiso 0.311(14) 1 calc R U P A 2
H46D H 0.930231 0.768913 0.323822 0.152 Uiso 0.311(14) 1 calc R U P A 2
C47A C 0.8551(17) 0.880(2) 0.3598(9) 0.127(2) Uani 0.311(14) 1 d D . P A 2
H47C H 0.915401 0.898563 0.381581 0.152 Uiso 0.311(14) 1 calc R U P A 2
H47D H 0.856804 0.925388 0.334901 0.152 Uiso 0.311(14) 1 calc R U P A 2
C48A C 0.7465(17) 0.8839(17) 0.3787(8) 0.107(2) Uani 0.311(14) 1 d D . P A 2
H48C H 0.755450 0.875342 0.410605 0.129 Uiso 0.311(14) 1 calc R U P A 2
H48D H 0.709816 0.946754 0.372591 0.129 Uiso 0.311(14) 1 calc R U P A 2
O1 O 0.1250(3) 0.7598(3) 0.29895(11) 0.1264(12) Uani 0.954(6) 1 d D . P B 3
O2 O 0.2612(3) 0.7241(2) 0.25955(12) 0.1264(12) Uani 0.954(6) 1 d D . P B 3
N1 N 0.2256(3) 0.74939(13) 0.29429(10) 0.0835(12) Uani 0.954(6) 1 d D . P B 3
O1A O 0.220(2) 0.7563(2) 0.3042(4) 0.1264(12) Uani 0.046(6) 1 d D . P B 4
O2A O 0.3291(18) 0.7159(4) 0.2545(5) 0.1264(12) Uani 0.046(6) 1 d D . P B 4
N1A N 0.2225(17) 0.7293(3) 0.2631(4) 0.0835(12) Uani 0.046(6) 1 d D . P B 4
 
loop_
 _atom_site_aniso_label
 _atom_site_aniso_U_11
 _atom_site_aniso_U_22
 _atom_site_aniso_U_33
 _atom_site_aniso_U_23
 _atom_site_aniso_U_13
 _atom_site_aniso_U_12
Pd1 0.0573(2) 0.0604(2) 0.0527(3) 0.00102(18) -0.00116(18) -0.00227(17)
N2 0.070(2) 0.065(2) 0.063(2) 0.0084(17) -0.0013(16) 0.0024(15)
N3 0.0570(19) 0.0613(16) 0.051(2) 0.0002(14) -0.0025(16) -0.0037(15)
N4 0.0591(18) 0.0609(19) 0.060(2) -0.0013(15) 0.0007(14) -0.0044(15)
C1 0.081(3) 0.064(3) 0.070(3) 0.000(2) -0.005(2) -0.002(2)
C2 0.083(3) 0.062(2) 0.070(3) -0.0027(19) -0.009(2) -0.005(2)
C3 0.066(3) 0.068(2) 0.049(2) 0.0052(15) -0.003(2) 0.001(2)
C4 0.062(2) 0.065(2) 0.063(3) 0.0044(19) -0.0024(19) 0.002(2)
C5 0.082(3) 0.074(2) 0.080(3) -0.001(3) 0.003(2) 0.012(2)
C6 0.120(4) 0.075(3) 0.122(5) -0.006(3) -0.004(4) 0.023(3)
C7 0.116(4) 0.107(4) 0.183(7) -0.035(4) -0.010(4) 0.040(3)
C8 0.176(7) 0.105(4) 0.340(13) -0.054(6) -0.043(8) 0.055(4)
C9 0.077(3) 0.077(3) 0.063(2) 0.013(2) -0.004(2) -0.006(2)
C10 0.077(3) 0.103(4) 0.075(3) 0.010(3) 0.003(2) -0.003(2)
C11 0.107(4) 0.126(5) 0.074(3) 0.004(3) 0.010(3) -0.010(3)
C12 0.127(5) 0.213(7) 0.104(5) -0.008(5) 0.037(4) 0.002(4)
C13 0.058(2) 0.070(2) 0.075(3) 0.007(2) 0.000(2) -0.0092(19)
C14 0.069(3) 0.075(3) 0.100(4) 0.015(3) 0.010(3) -0.006(2)
C15 0.072(3) 0.095(3) 0.111(4) -0.001(3) 0.024(3) -0.011(2)
C16 0.098(4) 0.107(4) 0.134(5) 0.015(3) 0.030(4) -0.011(3)
C17 0.078(3) 0.063(2) 0.070(3) -0.0061(19) 0.002(2) -0.005(2)
C18 0.081(3) 0.101(4) 0.078(3) -0.007(2) 0.009(2) 0.003(3)
C19 0.147(5) 0.140(5) 0.138(6) -0.049(4) 0.050(4) -0.005(4)
C20 0.176(7) 0.184(7) 0.161(7) -0.027(6) 0.078(5) 0.015(5)
C21 0.061(3) 0.064(2) 0.064(3) 0.0045(17) -0.009(2) -0.0009(19)
C22 0.072(3) 0.079(3) 0.090(3) 0.014(2) 0.010(2) -0.004(2)
C23 0.079(3) 0.079(3) 0.132(4) 0.022(3) 0.014(3) -0.007(3)
C24 0.068(3) 0.063(3) 0.139(4) 0.014(2) -0.008(3) -0.001(2)
C25 0.085(3) 0.065(2) 0.101(4) -0.002(2) -0.014(3) 0.007(2)
C26 0.080(3) 0.065(2) 0.071(3) 0.003(2) -0.005(2) 0.005(2)
C27 0.067(2) 0.063(2) 0.076(3) 0.001(2) 0.0087(19) 0.0051(18)
C28 0.075(3) 0.074(3) 0.085(3) -0.005(2) -0.004(2) 0.012(2)
C29 0.087(3) 0.097(3) 0.105(4) 0.001(3) -0.019(3) 0.013(3)
C30 0.091(4) 0.096(3) 0.128(5) 0.019(3) -0.008(3) 0.018(3)
C31 0.091(4) 0.075(3) 0.166(5) 0.010(3) -0.011(3) 0.020(3)
C32 0.076(3) 0.066(2) 0.145(5) -0.001(3) -0.005(3) 0.010(2)
C33 0.067(2) 0.055(2) 0.059(3) -0.0059(19) 0.001(2) -0.0018(16)
C34 0.072(2) 0.060(2) 0.067(3) 0.002(2) 0.003(2) 0.000(2)
C35 0.077(2) 0.077(3) 0.079(3) 0.011(3) 0.006(3) -0.0058(19)
C36 0.074(3) 0.074(3) 0.110(4) -0.003(3) 0.007(3) -0.005(2)
C37 0.070(3) 0.071(3) 0.145(5) 0.008(3) 0.011(3) 0.007(2)
C38 0.072(2) 0.061(3) 0.130(5) 0.013(3) 0.007(3) 0.0024(19)
C39 0.101(3) 0.069(3) 0.066(2) -0.001(2) 0.007(2) -0.009(2)
C40 0.124(4) 0.083(4) 0.072(3) 0.008(3) -0.013(3) -0.028(3)
C41 0.164(5) 0.088(4) 0.072(3) 0.007(3) -0.011(3) -0.042(4)
C42 0.200(6) 0.126(5) 0.093(5) -0.014(4) 0.017(3) -0.023(5)
C43 0.182(6) 0.184(7) 0.094(4) -0.032(5) 0.033(4) 0.024(5)
C44 0.133(4) 0.163(6) 0.090(4) -0.023(4) 0.022(3) 0.026(4)
B1 0.068(2) 0.064(2) 0.067(3) -0.001(2) 0.003(2) -0.002(2)
O3 0.090(2) 0.114(3) 0.110(6) -0.011(4) 0.013(3) -0.006(2)
C45 0.096(3) 0.116(5) 0.111(4) -0.011(3) 0.012(2) -0.005(2)
C46 0.091(3) 0.149(6) 0.141(6) -0.015(4) 0.015(3) -0.008(3)
C47 0.091(3) 0.149(6) 0.141(6) -0.015(4) 0.015(3) -0.008(3)
C48 0.096(3) 0.116(5) 0.111(4) -0.011(3) 0.012(2) -0.005(2)
O3A 0.090(2) 0.114(3) 0.110(6) -0.011(4) 0.013(3) -0.006(2)
C45A 0.096(3) 0.116(5) 0.111(4) -0.011(3) 0.012(2) -0.005(2)
C46A 0.091(3) 0.149(6) 0.141(6) -0.015(4) 0.015(3) -0.008(3)
C47A 0.091(3) 0.149(6) 0.141(6) -0.015(4) 0.015(3) -0.008(3)
C48A 0.096(3) 0.116(5) 0.111(4) -0.011(3) 0.012(2) -0.005(2)
O1 0.085(2) 0.208(3) 0.0838(18) -0.0266(18) -0.0149(17) 0.0009(18)
O2 0.085(2) 0.208(3) 0.0838(18) -0.0266(18) -0.0149(17) 0.0009(18)
N1 0.086(2) 0.091(3) 0.072(2) 0.007(2) -0.010(2) -0.005(2)
O1A 0.085(2) 0.208(3) 0.0838(18) -0.0266(18) -0.0149(17) 0.0009(18)
O2A 0.085(2) 0.208(3) 0.0838(18) -0.0266(18) -0.0149(17) 0.0009(18)
N1A 0.086(2) 0.091(3) 0.072(2) 0.007(2) -0.010(2) -0.005(2)
 
_geom_special_details
;
 All esds (except the esd in the dihedral angle between two l.s. planes)
 are estimated using the full covariance matrix.  The cell esds are taken
 into account individually in the estimation of esds in distances, angles
 and torsion angles; correlations between esds in cell parameters are only
 used when they are defined by crystal symmetry.  An approximate (isotropic)
 treatment of cell esds is used for estimating esds involving l.s. planes.
;
 
loop_
 _geom_bond_atom_site_label_1
 _geom_bond_atom_site_label_2
 _geom_bond_distance
 _geom_bond_site_symmetry_2
 _geom_bond_publ_flag
Pd1 O1A 1.86(2) . ?
Pd1 N3 2.017(3) . ?
Pd1 N1 2.038(3) . ?
Pd1 N4 2.092(3) . ?
Pd1 N2 2.104(3) . ?
N2 C9 1.494(5) . ?
N2 C5 1.511(5) . ?
N2 C1 1.520(5) . ?
N3 C2 1.486(5) . ?
N3 C3 1.488(5) . ?
N3 H3 0.9800 . ?
N4 C4 1.499(5) . ?
N4 C17 1.505(5) . ?
N4 C13 1.525(5) . ?
C1 C2 1.504(6) . ?
C1 H1A 0.9700 . ?
C1 H1B 0.9700 . ?
C2 H2A 0.9700 . ?
C2 H2B 0.9700 . ?
C3 C4 1.516(5) . ?
C3 H3A 0.9700 . ?
C3 H3B 0.9700 . ?
C4 H4A 0.9700 . ?
C4 H4B 0.9700 . ?
C5 C6 1.524(6) . ?
C5 H5A 0.9700 . ?
C5 H5B 0.9700 . ?
C6 C7 1.520(7) . ?
C6 H6A 0.9700 . ?
C6 H6B 0.9700 . ?
C7 C8 1.494(8) . ?
C7 H7A 0.9700 . ?
C7 H7B 0.9700 . ?
C8 H8A 0.9600 . ?
C8 H8B 0.9600 . ?
C8 H8C 0.9600 . ?
C9 C10 1.501(6) . ?
C9 H9A 0.9700 . ?
C9 H9B 0.9700 . ?
C10 C11 1.527(6) . ?
C10 H10A 0.9700 . ?
C10 H10B 0.9700 . ?
C11 C12 1.493(7) . ?
C11 H11A 0.9700 . ?
C11 H11B 0.9700 . ?
C12 H12A 0.9600 . ?
C12 H12B 0.9600 . ?
C12 H12C 0.9600 . ?
C13 C14 1.508(5) . ?
C13 H13A 0.9700 . ?
C13 H13B 0.9700 . ?
C14 C15 1.511(6) . ?
C14 H14A 0.9700 . ?
C14 H14B 0.9700 . ?
C15 C16 1.515(6) . ?
C15 H15A 0.9700 . ?
C15 H15B 0.9700 . ?
C16 H16A 0.9600 . ?
C16 H16B 0.9600 . ?
C16 H16C 0.9600 . ?
C17 C18 1.495(6) . ?
C17 H17A 0.9700 . ?
C17 H17B 0.9700 . ?
C18 C19 1.534(7) . ?
C18 H18A 0.9700 . ?
C18 H18B 0.9700 . ?
C19 C20 1.426(8) . ?
C19 H19A 0.9700 . ?
C19 H19B 0.9700 . ?
C20 H20A 0.9600 . ?
C20 H20B 0.9600 . ?
C20 H20C 0.9600 . ?
C21 C26 1.386(6) . ?
C21 C22 1.394(6) . ?
C21 B1 1.640(6) . ?
C22 C23 1.380(6) . ?
C22 H22 0.9300 . ?
C23 C24 1.356(7) . ?
C23 H23 0.9300 . ?
C24 C25 1.375(7) . ?
C24 H24 0.9300 . ?
C25 C26 1.383(6) . ?
C25 H25 0.9300 . ?
C26 H26 0.9300 . ?
C27 C28 1.370(6) . ?
C27 C32 1.409(6) . ?
C27 B1 1.664(7) . ?
C28 C29 1.387(6) . ?
C28 H28 0.9300 . ?
C29 C30 1.343(7) . ?
C29 H29 0.9300 . ?
C30 C31 1.379(7) . ?
C30 H30 0.9300 . ?
C31 C32 1.398(6) . ?
C31 H31 0.9300 . ?
C32 H32 0.9300 . ?
C33 C34 1.383(5) . ?
C33 C38 1.395(6) . ?
C33 B1 1.641(7) . ?
C34 C35 1.383(5) . ?
C34 H34 0.9300 . ?
C35 C36 1.380(6) . ?
C35 H35 0.9300 . ?
C36 C37 1.377(6) . ?
C36 H36 0.9300 . ?
C37 C38 1.378(6) . ?
C37 H37 0.9300 . ?
C38 H38 0.9300 . ?
C39 C40 1.377(7) . ?
C39 C44 1.407(7) . ?
C39 B1 1.673(7) . ?
C40 C41 1.436(7) . ?
C40 H40 0.9300 . ?
C41 C42 1.357(8) . ?
C41 H41 0.9300 . ?
C42 C43 1.370(9) . ?
C42 H42 0.9300 . ?
C43 C44 1.373(8) . ?
C43 H43 0.9300 . ?
C44 H44 0.9300 . ?
O3 C48 1.413(10) . ?
O3 C45 1.418(9) . ?
C45 C46 1.487(10) . ?
C45 H45A 0.9700 . ?
C45 H45B 0.9700 . ?
C46 C47 1.514(12) . ?
C46 H46A 0.9700 . ?
C46 H46B 0.9700 . ?
C47 C48 1.412(9) . ?
C47 H47A 0.9700 . ?
C47 H47B 0.9700 . ?
C48 H48A 0.9700 . ?
C48 H48B 0.9700 . ?
O3A C48A 1.401(18) . ?
O3A C45A 1.450(15) . ?
C45A C46A 1.521(17) . ?
C45A H45C 0.9700 . ?
C45A H45D 0.9700 . ?
C46A C47A 1.496(18) . ?
C46A H46C 0.9700 . ?
C46A H46D 0.9700 . ?
C47A C48A 1.423(15) . ?
C47A H47C 0.9700 . ?
C47A H47D 0.9700 . ?
C48A H48C 0.9700 . ?
C48A H48D 0.9700 . ?
O1 N1 1.2011(10) . ?
O2 N1 1.2012(10) . ?
O1A N1A 1.3001(10) . ?
O2A N1A 1.3001(10) . ?
 
loop_
 _geom_angle_atom_site_label_1
 _geom_angle_atom_site_label_2
 _geom_angle_atom_site_label_3
 _geom_angle
 _geom_angle_site_symmetry_1
 _geom_angle_site_symmetry_3
 _geom_angle_publ_flag
O1A Pd1 N3 172.6(5) . . ?
N3 Pd1 N1 179.21(13) . . ?
O1A Pd1 N4 94.09(11) . . ?
N3 Pd1 N4 85.06(12) . . ?
N1 Pd1 N4 94.46(10) . . ?
O1A Pd1 N2 94.36(12) . . ?
N3 Pd1 N2 85.14(12) . . ?
N1 Pd1 N2 95.43(10) . . ?
N4 Pd1 N2 166.15(13) . . ?
C9 N2 C5 109.9(3) . . ?
C9 N2 C1 110.8(3) . . ?
C5 N2 C1 111.3(3) . . ?
C9 N2 Pd1 114.5(3) . . ?
C5 N2 Pd1 105.2(2) . . ?
C1 N2 Pd1 105.0(2) . . ?
C2 N3 C3 116.5(3) . . ?
C2 N3 Pd1 108.0(2) . . ?
C3 N3 Pd1 108.0(2) . . ?
C2 N3 H3 108.0 . . ?
C3 N3 H3 108.0 . . ?
Pd1 N3 H3 108.0 . . ?
C4 N4 C17 109.2(3) . . ?
C4 N4 C13 111.2(3) . . ?
C17 N4 C13 109.9(3) . . ?
C4 N4 Pd1 105.8(2) . . ?
C17 N4 Pd1 115.8(3) . . ?
C13 N4 Pd1 104.8(2) . . ?
C2 C1 N2 110.2(3) . . ?
C2 C1 H1A 109.6 . . ?
N2 C1 H1A 109.6 . . ?
C2 C1 H1B 109.6 . . ?
N2 C1 H1B 109.6 . . ?
H1A C1 H1B 108.1 . . ?
N3 C2 C1 106.7(3) . . ?
N3 C2 H2A 110.4 . . ?
C1 C2 H2A 110.4 . . ?
N3 C2 H2B 110.4 . . ?
C1 C2 H2B 110.4 . . ?
H2A C2 H2B 108.6 . . ?
N3 C3 C4 106.2(3) . . ?
N3 C3 H3A 110.5 . . ?
C4 C3 H3A 110.5 . . ?
N3 C3 H3B 110.5 . . ?
C4 C3 H3B 110.5 . . ?
H3A C3 H3B 108.7 . . ?
N4 C4 C3 110.9(3) . . ?
N4 C4 H4A 109.5 . . ?
C3 C4 H4A 109.5 . . ?
N4 C4 H4B 109.5 . . ?
C3 C4 H4B 109.5 . . ?
H4A C4 H4B 108.0 . . ?
N2 C5 C6 117.0(4) . . ?
N2 C5 H5A 108.0 . . ?
C6 C5 H5A 108.0 . . ?
N2 C5 H5B 108.0 . . ?
C6 C5 H5B 108.0 . . ?
H5A C5 H5B 107.3 . . ?
C7 C6 C5 111.1(5) . . ?
C7 C6 H6A 109.4 . . ?
C5 C6 H6A 109.4 . . ?
C7 C6 H6B 109.4 . . ?
C5 C6 H6B 109.4 . . ?
H6A C6 H6B 108.0 . . ?
C8 C7 C6 111.0(6) . . ?
C8 C7 H7A 109.4 . . ?
C6 C7 H7A 109.4 . . ?
C8 C7 H7B 109.4 . . ?
C6 C7 H7B 109.4 . . ?
H7A C7 H7B 108.0 . . ?
C7 C8 H8A 109.5 . . ?
C7 C8 H8B 109.5 . . ?
H8A C8 H8B 109.5 . . ?
C7 C8 H8C 109.5 . . ?
H8A C8 H8C 109.5 . . ?
H8B C8 H8C 109.5 . . ?
N2 C9 C10 115.1(4) . . ?
N2 C9 H9A 108.5 . . ?
C10 C9 H9A 108.5 . . ?
N2 C9 H9B 108.5 . . ?
C10 C9 H9B 108.5 . . ?
H9A C9 H9B 107.5 . . ?
C9 C10 C11 110.4(4) . . ?
C9 C10 H10A 109.6 . . ?
C11 C10 H10A 109.6 . . ?
C9 C10 H10B 109.6 . . ?
C11 C10 H10B 109.6 . . ?
H10A C10 H10B 108.1 . . ?
C12 C11 C10 112.3(5) . . ?
C12 C11 H11A 109.2 . . ?
C10 C11 H11A 109.2 . . ?
C12 C11 H11B 109.2 . . ?
C10 C11 H11B 109.2 . . ?
H11A C11 H11B 107.9 . . ?
C11 C12 H12A 109.5 . . ?
C11 C12 H12B 109.5 . . ?
H12A C12 H12B 109.5 . . ?
C11 C12 H12C 109.5 . . ?
H12A C12 H12C 109.5 . . ?
H12B C12 H12C 109.5 . . ?
C14 C13 N4 117.8(3) . . ?
C14 C13 H13A 107.9 . . ?
N4 C13 H13A 107.9 . . ?
C14 C13 H13B 107.9 . . ?
N4 C13 H13B 107.9 . . ?
H13A C13 H13B 107.2 . . ?
C13 C14 C15 110.7(4) . . ?
C13 C14 H14A 109.5 . . ?
C15 C14 H14A 109.5 . . ?
C13 C14 H14B 109.5 . . ?
C15 C14 H14B 109.5 . . ?
H14A C14 H14B 108.1 . . ?
C14 C15 C16 113.3(4) . . ?
C14 C15 H15A 108.9 . . ?
C16 C15 H15A 108.9 . . ?
C14 C15 H15B 108.9 . . ?
C16 C15 H15B 108.9 . . ?
H15A C15 H15B 107.7 . . ?
C15 C16 H16A 109.5 . . ?
C15 C16 H16B 109.5 . . ?
H16A C16 H16B 109.5 . . ?
C15 C16 H16C 109.5 . . ?
H16A C16 H16C 109.5 . . ?
H16B C16 H16C 109.5 . . ?
C18 C17 N4 114.3(4) . . ?
C18 C17 H17A 108.7 . . ?
N4 C17 H17A 108.7 . . ?
C18 C17 H17B 108.7 . . ?
N4 C17 H17B 108.7 . . ?
H17A C17 H17B 107.6 . . ?
C17 C18 C19 109.9(4) . . ?
C17 C18 H18A 109.7 . . ?
C19 C18 H18A 109.7 . . ?
C17 C18 H18B 109.7 . . ?
C19 C18 H18B 109.7 . . ?
H18A C18 H18B 108.2 . . ?
C20 C19 C18 113.5(6) . . ?
C20 C19 H19A 108.9 . . ?
C18 C19 H19A 108.9 . . ?
C20 C19 H19B 108.9 . . ?
C18 C19 H19B 108.9 . . ?
H19A C19 H19B 107.7 . . ?
C19 C20 H20A 109.5 . . ?
C19 C20 H20B 109.5 . . ?
H20A C20 H20B 109.5 . . ?
C19 C20 H20C 109.5 . . ?
H20A C20 H20C 109.5 . . ?
H20B C20 H20C 109.5 . . ?
C26 C21 C22 114.4(4) . . ?
C26 C21 B1 121.8(4) . . ?
C22 C21 B1 123.6(4) . . ?
C23 C22 C21 122.6(5) . . ?
C23 C22 H22 118.7 . . ?
C21 C22 H22 118.7 . . ?
C24 C23 C22 120.5(6) . . ?
C24 C23 H23 119.7 . . ?
C22 C23 H23 119.7 . . ?
C23 C24 C25 119.6(5) . . ?
C23 C24 H24 120.2 . . ?
C25 C24 H24 120.2 . . ?
C24 C25 C26 118.9(5) . . ?
C24 C25 H25 120.5 . . ?
C26 C25 H25 120.5 . . ?
C25 C26 C21 123.8(5) . . ?
C25 C26 H26 118.1 . . ?
C21 C26 H26 118.1 . . ?
C28 C27 C32 114.6(4) . . ?
C28 C27 B1 125.3(4) . . ?
C32 C27 B1 120.1(4) . . ?
C27 C28 C29 123.9(5) . . ?
C27 C28 H28 118.0 . . ?
C29 C28 H28 118.0 . . ?
C30 C29 C28 120.6(5) . . ?
C30 C29 H29 119.7 . . ?
C28 C29 H29 119.7 . . ?
C29 C30 C31 118.7(5) . . ?
C29 C30 H30 120.6 . . ?
C31 C30 H30 120.6 . . ?
C30 C31 C32 120.5(5) . . ?
C30 C31 H31 119.7 . . ?
C32 C31 H31 119.7 . . ?
C31 C32 C27 121.6(5) . . ?
C31 C32 H32 119.2 . . ?
C27 C32 H32 119.2 . . ?
C34 C33 C38 113.7(4) . . ?
C34 C33 B1 124.1(4) . . ?
C38 C33 B1 122.2(4) . . ?
C35 C34 C33 124.1(4) . . ?
C35 C34 H34 118.0 . . ?
C33 C34 H34 118.0 . . ?
C36 C35 C34 120.0(5) . . ?
C36 C35 H35 120.0 . . ?
C34 C35 H35 120.0 . . ?
C37 C36 C35 118.2(5) . . ?
C37 C36 H36 120.9 . . ?
C35 C36 H36 120.9 . . ?
C36 C37 C38 120.1(5) . . ?
C36 C37 H37 119.9 . . ?
C38 C37 H37 119.9 . . ?
C37 C38 C33 124.0(5) . . ?
C37 C38 H38 118.0 . . ?
C33 C38 H38 118.0 . . ?
C40 C39 C44 114.9(5) . . ?
C40 C39 B1 122.6(5) . . ?
C44 C39 B1 122.4(5) . . ?
C39 C40 C41 122.7(6) . . ?
C39 C40 H40 118.7 . . ?
C41 C40 H40 118.7 . . ?
C42 C41 C40 118.6(7) . . ?
C42 C41 H41 120.7 . . ?
C40 C41 H41 120.7 . . ?
C41 C42 C43 120.6(8) . . ?
C41 C42 H42 119.7 . . ?
C43 C42 H42 119.7 . . ?
C42 C43 C44 120.0(8) . . ?
C42 C43 H43 120.0 . . ?
C44 C43 H43 120.0 . . ?
C43 C44 C39 123.2(7) . . ?
C43 C44 H44 118.4 . . ?
C39 C44 H44 118.4 . . ?
C21 B1 C33 110.5(4) . . ?
C21 B1 C27 107.9(4) . . ?
C33 B1 C27 111.1(4) . . ?
C21 B1 C39 109.4(4) . . ?
C33 B1 C39 107.5(4) . . ?
C27 B1 C39 110.3(4) . . ?
C48 O3 C45 109.2(8) . . ?
O3 C45 C46 108.2(8) . . ?
O3 C45 H45A 110.1 . . ?
C46 C45 H45A 110.1 . . ?
O3 C45 H45B 110.1 . . ?
C46 C45 H45B 110.1 . . ?
H45A C45 H45B 108.4 . . ?
C45 C46 C47 103.9(8) . . ?
C45 C46 H46A 111.0 . . ?
C47 C46 H46A 111.0 . . ?
C45 C46 H46B 111.0 . . ?
C47 C46 H46B 111.0 . . ?
H46A C46 H46B 109.0 . . ?
C48 C47 C46 107.8(7) . . ?
C48 C47 H47A 110.1 . . ?
C46 C47 H47A 110.1 . . ?
C48 C47 H47B 110.1 . . ?
C46 C47 H47B 110.1 . . ?
H47A C47 H47B 108.5 . . ?
C47 C48 O3 109.6(8) . . ?
C47 C48 H48A 109.7 . . ?
O3 C48 H48A 109.7 . . ?
C47 C48 H48B 109.7 . . ?
O3 C48 H48B 109.7 . . ?
H48A C48 H48B 108.2 . . ?
C48A O3A C45A 99.1(17) . . ?
O3A C45A C46A 103.8(18) . . ?
O3A C45A H45C 111.0 . . ?
C46A C45A H45C 111.0 . . ?
O3A C45A H45D 111.0 . . ?
C46A C45A H45D 111.0 . . ?
H45C C45A H45D 109.0 . . ?
C47A C46A C45A 87.1(15) . . ?
C47A C46A H46C 114.1 . . ?
C45A C46A H46C 114.1 . . ?
C47A C46A H46D 114.1 . . ?
C45A C46A H46D 114.1 . . ?
H46C C46A H46D 111.3 . . ?
C48A C47A C46A 106.4(15) . . ?
C48A C47A H47C 110.5 . . ?
C46A C47A H47C 110.5 . . ?
C48A C47A H47D 110.5 . . ?
C46A C47A H47D 110.5 . . ?
H47C C47A H47D 108.6 . . ?
O3A C48A C47A 107.2(14) . . ?
O3A C48A H48C 110.3 . . ?
C47A C48A H48C 110.3 . . ?
O3A C48A H48D 110.3 . . ?
C47A C48A H48D 110.3 . . ?
H48C C48A H48D 108.5 . . ?
O1 N1 O2 121.76(15) . . ?
O1 N1 Pd1 119.5(2) . . ?
O2 N1 Pd1 118.8(2) . . ?
N1A O1A Pd1 129.6(12) . . ?
O1A N1A O2A 107.73(12) . . ?
 
loop_
 _geom_torsion_atom_site_label_1
 _geom_torsion_atom_site_label_2
 _geom_torsion_atom_site_label_3
 _geom_torsion_atom_site_label_4
 _geom_torsion
 _geom_torsion_site_symmetry_1
 _geom_torsion_site_symmetry_2
 _geom_torsion_site_symmetry_3
 _geom_torsion_site_symmetry_4
 _geom_torsion_publ_flag
C9 N2 C1 C2 -159.9(4) . . . . ?
C5 N2 C1 C2 77.6(4) . . . . ?
Pd1 N2 C1 C2 -35.8(4) . . . . ?
C3 N3 C2 C1 -167.8(3) . . . . ?
Pd1 N3 C2 C1 -46.1(4) . . . . ?
N2 C1 C2 N3 55.3(4) . . . . ?
C2 N3 C3 C4 167.5(3) . . . . ?
Pd1 N3 C3 C4 45.7(4) . . . . ?
C17 N4 C4 C3 159.2(3) . . . . ?
C13 N4 C4 C3 -79.4(4) . . . . ?
Pd1 N4 C4 C3 33.9(4) . . . . ?
N3 C3 C4 N4 -53.7(4) . . . . ?
C9 N2 C5 C6 -57.6(5) . . . . ?
C1 N2 C5 C6 65.4(5) . . . . ?
Pd1 N2 C5 C6 178.6(4) . . . . ?
N2 C5 C6 C7 -177.4(5) . . . . ?
C5 C6 C7 C8 -173.6(6) . . . . ?
C5 N2 C9 C10 -170.7(4) . . . . ?
C1 N2 C9 C10 66.0(5) . . . . ?
Pd1 N2 C9 C10 -52.5(4) . . . . ?
N2 C9 C10 C11 173.1(4) . . . . ?
C9 C10 C11 C12 172.3(5) . . . . ?
C4 N4 C13 C14 -64.9(5) . . . . ?
C17 N4 C13 C14 56.1(5) . . . . ?
Pd1 N4 C13 C14 -178.8(3) . . . . ?
N4 C13 C14 C15 -179.1(4) . . . . ?
C13 C14 C15 C16 179.9(4) . . . . ?
C4 N4 C17 C18 -69.0(5) . . . . ?
C13 N4 C17 C18 168.8(4) . . . . ?
Pd1 N4 C17 C18 50.3(4) . . . . ?
N4 C17 C18 C19 -178.5(4) . . . . ?
C17 C18 C19 C20 -173.7(6) . . . . ?
C26 C21 C22 C23 2.1(6) . . . . ?
B1 C21 C22 C23 -173.8(4) . . . . ?
C21 C22 C23 C24 0.2(8) . . . . ?
C22 C23 C24 C25 -1.7(8) . . . . ?
C23 C24 C25 C26 0.9(7) . . . . ?
C24 C25 C26 C21 1.5(7) . . . . ?
C22 C21 C26 C25 -2.9(6) . . . . ?
B1 C21 C26 C25 173.0(4) . . . . ?
C32 C27 C28 C29 -2.0(8) . . . . ?
B1 C27 C28 C29 178.3(5) . . . . ?
C27 C28 C29 C30 -0.3(9) . . . . ?
C28 C29 C30 C31 2.0(9) . . . . ?
C29 C30 C31 C32 -1.2(10) . . . . ?
C30 C31 C32 C27 -1.2(9) . . . . ?
C28 C27 C32 C31 2.7(8) . . . . ?
B1 C27 C32 C31 -177.6(5) . . . . ?
C38 C33 C34 C35 -0.5(7) . . . . ?
B1 C33 C34 C35 -177.2(4) . . . . ?
C33 C34 C35 C36 -0.4(7) . . . . ?
C34 C35 C36 C37 0.9(8) . . . . ?
C35 C36 C37 C38 -0.5(8) . . . . ?
C36 C37 C38 C33 -0.5(9) . . . . ?
C34 C33 C38 C37 0.9(8) . . . . ?
B1 C33 C38 C37 177.7(5) . . . . ?
C44 C39 C40 C41 -1.9(7) . . . . ?
B1 C39 C40 C41 174.5(4) . . . . ?
C39 C40 C41 C42 1.4(8) . . . . ?
C40 C41 C42 C43 -0.2(11) . . . . ?
C41 C42 C43 C44 -0.2(12) . . . . ?
C42 C43 C44 C39 -0.4(12) . . . . ?
C40 C39 C44 C43 1.4(9) . . . . ?
B1 C39 C44 C43 -175.0(6) . . . . ?
C26 C21 B1 C33 45.5(5) . . . . ?
C22 C21 B1 C33 -139.0(4) . . . . ?
C26 C21 B1 C27 -76.2(5) . . . . ?
C22 C21 B1 C27 99.3(5) . . . . ?
C26 C21 B1 C39 163.7(4) . . . . ?
C22 C21 B1 C39 -20.8(6) . . . . ?
C34 C33 B1 C21 -148.7(4) . . . . ?
C38 C33 B1 C21 34.9(6) . . . . ?
C34 C33 B1 C27 -28.9(6) . . . . ?
C38 C33 B1 C27 154.7(4) . . . . ?
C34 C33 B1 C39 91.9(5) . . . . ?
C38 C33 B1 C39 -84.5(5) . . . . ?
C28 C27 B1 C21 13.2(7) . . . . ?
C32 C27 B1 C21 -166.5(4) . . . . ?
C28 C27 B1 C33 -108.2(5) . . . . ?
C32 C27 B1 C33 72.1(6) . . . . ?
C28 C27 B1 C39 132.7(5) . . . . ?
C32 C27 B1 C39 -47.0(6) . . . . ?
C40 C39 B1 C21 -81.6(5) . . . . ?
C44 C39 B1 C21 94.6(6) . . . . ?
C40 C39 B1 C33 38.5(6) . . . . ?
C44 C39 B1 C33 -145.3(5) . . . . ?
C40 C39 B1 C27 159.8(4) . . . . ?
C44 C39 B1 C27 -24.0(7) . . . . ?
C48 O3 C45 C46 11(2) . . . . ?
O3 C45 C46 C47 -9.3(19) . . . . ?
C45 C46 C47 C48 4.3(16) . . . . ?
C46 C47 C48 O3 2.3(19) . . . . ?
C45 O3 C48 C47 -8(2) . . . . ?
C48A O3A C45A C46A 47(4) . . . . ?
O3A C45A C46A C47A -58(3) . . . . ?
C45A C46A C47A C48A 48(3) . . . . ?
C45A O3A C48A C47A -14(4) . . . . ?
C46A C47A C48A O3A -25(4) . . . . ?
N4 Pd1 O1A N1A -92.96(16) . . . . ?
N2 Pd1 O1A N1A 98.02(17) . . . . ?
Pd1 O1A N1A O2A 0.00(3) . . . . ?
 
_refine_diff_density_max    0.338
_refine_diff_density_min   -0.716
_refine_diff_density_rms    0.064

_shelx_res_file
;
TITL shelxt in P 1 21/n 1
    10_decay.res
    created by SHELXL-2018/3 at 10:06:32 on 27-Mar-2020
CELL 0.534 11.6944 13.6129 30.2182 90 93.238 90
ZERR 4 0.00069 0.00085 0.001846 0 0.005533 0
LATT 1
SYMM 0.5-X,0.5+Y,0.5-Z
SFAC C H B N O Pd
DISP B 0 0 4.561
DISP C 0.001 0.001 6.94
DISP H -0 0 0.611
DISP N 0.003 0.002 10.693
DISP O 0.005 0.003 16.398
DISP Pd -2.504 0.615 1934.604
UNIT 192 292 4 16 12 4
DFIX 1.2 0.001 N1 O1 N1 O2
DFIX 1.3 0.001 O1A N1A N1A O2A
DANG 2.1 0.001 O1 O2 O1A O2A
FLAT 0.001 Pd1 O1 O2 N1 O1A O2A N1A
RIGU 0.001 0.002
EADP O3 O3A
EADP C45 C45A C48 C48A
EADP C46 C46A C47 C47A
EADP O1 O1A O2 O2A
EADP N1 N1A

L.S. 20
PLAN  5
SIZE 0.1 0.1 0.05
TEMP -3
BOND $H
list 4
CONF
fmap 2
acta
SHEL 999 0.8
OMIT 10 0 0
OMIT -1 2 3
OMIT 7 12 0
OMIT -2 1 2
REM <olex2.extras>
REM <HklSrc "%.\\10_decay.hkl">
REM </olex2.extras>

WGHT    0.061500
FVAR       0.23902   0.68853   0.95422
PD1   6    0.339759    0.775017    0.346496    11.00000    0.05727    0.06044 =
         0.05270    0.00102   -0.00116   -0.00227
N2    4    0.345427    0.928168    0.337602    11.00000    0.06970    0.06519 =
         0.06255    0.00836   -0.00130    0.00236
N3    4    0.454019    0.798766    0.397918    11.00000    0.05703    0.06135 =
         0.05081    0.00016   -0.00250   -0.00366
AFIX  13
H3    2    0.530929    0.788475    0.387467    11.00000   -1.20000
AFIX   0
N4    4    0.331507    0.631976    0.371417    11.00000    0.05908    0.06092 =
         0.06039   -0.00134    0.00073   -0.00435
C1    1    0.441710    0.963329    0.369633    11.00000    0.08069    0.06442 =
         0.06981    0.00017   -0.00516   -0.00151
AFIX  23
H1A   2    0.514346    0.957375    0.355872    11.00000   -1.20000
H1B   2    0.430123    1.031995    0.376693    11.00000   -1.20000
AFIX   0
C2    1    0.444648    0.903273    0.411458    11.00000    0.08280    0.06209 =
         0.06981   -0.00275   -0.00945   -0.00506
AFIX  23
H2A   2    0.509868    0.921803    0.430931    11.00000   -1.20000
H2B   2    0.375300    0.913568    0.426999    11.00000   -1.20000
AFIX   0
C3    1    0.434426    0.723769    0.432526    11.00000    0.06643    0.06848 =
         0.04916    0.00525   -0.00338    0.00107
AFIX  23
H3A   2    0.365527    0.738854    0.447619    11.00000   -1.20000
H3B   2    0.498703    0.721820    0.454249    11.00000   -1.20000
AFIX   0
C4    1    0.421906    0.626225    0.408516    11.00000    0.06152    0.06459 =
         0.06305    0.00440   -0.00241    0.00207
AFIX  23
H4A   2    0.494478    0.608318    0.396720    11.00000   -1.20000
H4B   2    0.401654    0.575616    0.429272    11.00000   -1.20000
AFIX   0
C5    1    0.230548    0.965331    0.350908    11.00000    0.08187    0.07418 =
         0.08044   -0.00096    0.00277    0.01204
AFIX  23
H5A   2    0.220071    0.943811    0.381011    11.00000   -1.20000
H5B   2    0.171520    0.934007    0.331979    11.00000   -1.20000
AFIX   0
C6    1    0.210879    1.075969    0.348861    11.00000    0.12039    0.07494 =
         0.12203   -0.00601   -0.00365    0.02289
AFIX  23
H6A   2    0.270185    1.108908    0.367043    11.00000   -1.20000
H6B   2    0.215925    1.098406    0.318567    11.00000   -1.20000
AFIX   0
C7    1    0.094249    1.102777    0.365082    11.00000    0.11569    0.10708 =
         0.18282   -0.03472   -0.00977    0.04040
AFIX  23
H7A   2    0.035546    1.064272    0.349133    11.00000   -1.20000
H7B   2    0.092239    1.087112    0.396343    11.00000   -1.20000
AFIX   0
C8    1    0.069762    1.209628    0.358281    11.00000    0.17635    0.10506 =
         0.34002   -0.05419   -0.04267    0.05533
AFIX 137
H8A   2    0.052011    1.221969    0.327376    11.00000   -1.50000
H8B   2    0.135770    1.247330    0.368110    11.00000   -1.50000
H8C   2    0.005775    1.228224    0.374989    11.00000   -1.50000
AFIX   0
C9    1    0.365435    0.960081    0.291372    11.00000    0.07651    0.07676 =
         0.06320    0.01307   -0.00442   -0.00626
AFIX  23
H9A   2    0.374493    1.030908    0.291196    11.00000   -1.20000
H9B   2    0.297844    0.944429    0.272613    11.00000   -1.20000
AFIX   0
C10   1    0.467651    0.914728    0.271504    11.00000    0.07712    0.10337 =
         0.07530    0.00970    0.00251   -0.00300
AFIX  23
H10A  2    0.463896    0.843815    0.274213    11.00000   -1.20000
H10B  2    0.537073    0.937085    0.287494    11.00000   -1.20000
AFIX   0
C11   1    0.471224    0.942843    0.222685    11.00000    0.10749    0.12627 =
         0.07413    0.00385    0.00993   -0.00971
AFIX  23
H11A  2    0.406619    0.913036    0.206207    11.00000   -1.20000
H11B  2    0.463890    1.013565    0.219814    11.00000   -1.20000
AFIX   0
C12   1    0.579552    0.910712    0.203145    11.00000    0.12717    0.21307 =
         0.10406   -0.00788    0.03673    0.00200
AFIX 137
H12A  2    0.576670    0.927077    0.172200    11.00000   -1.50000
H12B  2    0.588215    0.840960    0.206606    11.00000   -1.50000
H12C  2    0.643422    0.943440    0.218065    11.00000   -1.50000
AFIX   0
C13   1    0.211849    0.623426    0.388690    11.00000    0.05752    0.06981 =
         0.07481    0.00678   -0.00041   -0.00924
AFIX  23
H13A  2    0.203144    0.675402    0.410199    11.00000   -1.20000
H13B  2    0.156798    0.635889    0.364111    11.00000   -1.20000
AFIX   0
C14   1    0.179816    0.527819    0.409915    11.00000    0.06913    0.07522 =
         0.09990    0.01454    0.01023   -0.00644
AFIX  23
H14A  2    0.231817    0.514980    0.435409    11.00000   -1.20000
H14B  2    0.187124    0.474576    0.388929    11.00000   -1.20000
AFIX   0
C15   1    0.058356    0.531593    0.424390    11.00000    0.07217    0.09490 =
         0.11079   -0.00107    0.02366   -0.01149
AFIX  23
H15A  2    0.007077    0.545132    0.398761    11.00000   -1.20000
H15B  2    0.051690    0.585334    0.445164    11.00000   -1.20000
AFIX   0
C16   1    0.020977    0.437361    0.445977    11.00000    0.09795    0.10658 =
         0.13418    0.01524    0.03026   -0.01137
AFIX 137
H16A  2    0.023121    0.384413    0.425056    11.00000   -1.50000
H16B  2   -0.055636    0.444875    0.455326    11.00000   -1.50000
H16C  2    0.071756    0.423071    0.471230    11.00000   -1.50000
AFIX   0
C17   1    0.350447    0.550895    0.338768    11.00000    0.07809    0.06292 =
         0.06985   -0.00610    0.00158   -0.00473
AFIX  23
H17A  2    0.355767    0.488995    0.354651    11.00000   -1.20000
H17B  2    0.284277    0.547256    0.317980    11.00000   -1.20000
AFIX   0
C18   1    0.455435    0.563172    0.313281    11.00000    0.08144    0.10123 =
         0.07809   -0.00736    0.00922    0.00349
AFIX  23
H18A  2    0.522763    0.564079    0.333554    11.00000   -1.20000
H18B  2    0.451790    0.625168    0.297440    11.00000   -1.20000
AFIX   0
C19   1    0.464488    0.478325    0.280270    11.00000    0.14660    0.13952 =
         0.13780   -0.04889    0.04996   -0.00453
AFIX  23
H19A  2    0.458463    0.416617    0.296020    11.00000   -1.20000
H19B  2    0.400522    0.482068    0.258458    11.00000   -1.20000
AFIX   0
C20   1    0.568576    0.478677    0.257867    11.00000    0.17626    0.18430 =
         0.16074   -0.02733    0.07785    0.01512
AFIX 137
H20A  2    0.573149    0.420007    0.240429    11.00000   -1.50000
H20B  2    0.632444    0.481170    0.279239    11.00000   -1.50000
H20C  2    0.570215    0.535092    0.238851    11.00000   -1.50000
AFIX   0

C21   1    0.656210    0.373720    0.427441    11.00000    0.06139    0.06355 =
         0.06411    0.00447   -0.00928   -0.00093
C22   1    0.709618    0.423415    0.393971    11.00000    0.07181    0.07946 =
         0.08999    0.01352    0.01047   -0.00360
AFIX  43
H22   2    0.726556    0.389028    0.368566    11.00000   -1.20000
AFIX   0
C23   1    0.738378    0.521578    0.397005    11.00000    0.07919    0.07946 =
         0.13199    0.02187    0.01426   -0.00687
AFIX  43
H23   2    0.773776    0.551828    0.373812    11.00000   -1.20000
AFIX   0
C24   1    0.715454    0.574286    0.433521    11.00000    0.06758    0.06267 =
         0.13895    0.01378   -0.00801   -0.00054
AFIX  43
H24   2    0.736867    0.639972    0.435755    11.00000   -1.20000
AFIX   0
C25   1    0.660362    0.530033    0.467225    11.00000    0.08478    0.06537 =
         0.10090   -0.00196   -0.01376    0.00652
AFIX  43
H25   2    0.643093    0.565514    0.492287    11.00000   -1.20000
AFIX   0
C26   1    0.631023    0.431850    0.463254    11.00000    0.07966    0.06481 =
         0.07126    0.00264   -0.00480    0.00525
AFIX  43
H26   2    0.592118    0.403181    0.485949    11.00000   -1.20000
AFIX   0
C27   1    0.734770    0.201767    0.459075    11.00000    0.06652    0.06318 =
         0.07560    0.00113    0.00873    0.00507
C28   1    0.809344    0.249808    0.488217    11.00000    0.07545    0.07410 =
         0.08484   -0.00516   -0.00392    0.01217
AFIX  43
H28   2    0.804299    0.317877    0.489859    11.00000   -1.20000
AFIX   0
C29   1    0.891927    0.203028    0.515423    11.00000    0.08659    0.09714 =
         0.10456    0.00068   -0.01933    0.01321
AFIX  43
H29   2    0.940248    0.240007    0.534398    11.00000   -1.20000
AFIX   0
C30   1    0.902744    0.104871    0.514616    11.00000    0.09067    0.09648 =
         0.12830    0.01934   -0.00806    0.01761
AFIX  43
H30   2    0.956544    0.073324    0.533486    11.00000   -1.20000
AFIX   0
C31   1    0.832565    0.051742    0.485276    11.00000    0.09056    0.07467 =
         0.16619    0.00952   -0.01088    0.01983
AFIX  43
H31   2    0.839978   -0.016198    0.483937    11.00000   -1.20000
AFIX   0
C32   1    0.750331    0.099210    0.457518    11.00000    0.07639    0.06551 =
         0.14501   -0.00067   -0.00501    0.00968
AFIX  43
H32   2    0.704813    0.062208    0.437548    11.00000   -1.20000
AFIX   0
C33   1    0.505142    0.230760    0.444373    11.00000    0.06749    0.05544 =
         0.05871   -0.00589    0.00087   -0.00185
C34   1    0.478354    0.146075    0.466863    11.00000    0.07194    0.05961 =
         0.06749    0.00156    0.00254   -0.00010
AFIX  43
H34   2    0.536885    0.101363    0.473621    11.00000   -1.20000
AFIX   0
C35   1    0.369929    0.123781    0.479919    11.00000    0.07702    0.07746 =
         0.07852    0.01063    0.00614   -0.00584
AFIX  43
H35   2    0.357232    0.065338    0.494806    11.00000   -1.20000
AFIX   0
C36   1    0.280526    0.188238    0.470867    11.00000    0.07389    0.07422 =
         0.11015   -0.00306    0.00735   -0.00455
AFIX  43
H36   2    0.207414    0.174573    0.479816    11.00000   -1.20000
AFIX   0
C37   1    0.302565    0.273329    0.448221    11.00000    0.07035    0.07061 =
         0.14480    0.00808    0.01065    0.00691
AFIX  43
H37   2    0.243764    0.317809    0.441506    11.00000   -1.20000
AFIX   0
C38   1    0.411613    0.292667    0.435493    11.00000    0.07239    0.06067 =
         0.12984    0.01271    0.00689    0.00235
AFIX  43
H38   2    0.423572    0.350511    0.420045    11.00000   -1.20000
AFIX   0
C39   1    0.635494    0.213056    0.374942    11.00000    0.10118    0.06946 =
         0.06559   -0.00140    0.00654   -0.00868
C40   1    0.542933    0.220249    0.344852    11.00000    0.12364    0.08332 =
         0.07185    0.00786   -0.01290   -0.02827
AFIX  43
H40   2    0.474198    0.244363    0.354478    11.00000   -1.20000
AFIX   0
C41   1    0.548217    0.192043    0.299236    11.00000    0.16441    0.08806 =
         0.07214    0.00744   -0.01096   -0.04226
AFIX  43
H41   2    0.484701    0.199072    0.279549    11.00000   -1.20000
AFIX   0
C42   1    0.647850    0.154908    0.285451    11.00000    0.19962    0.12648 =
         0.09327   -0.01353    0.01699   -0.02276
AFIX  43
H42   2    0.652665    0.136037    0.256036    11.00000   -1.20000
AFIX   0
C43   1    0.741439    0.144972    0.314502    11.00000    0.18219    0.18412 =
         0.09434   -0.03220    0.03309    0.02442
AFIX  43
H43   2    0.809311    0.119234    0.304804    11.00000   -1.20000
AFIX   0
C44   1    0.734947    0.173040    0.357939    11.00000    0.13283    0.16292 =
         0.09002   -0.02334    0.02159    0.02627
AFIX  43
H44   2    0.799443    0.165221    0.377062    11.00000   -1.20000
AFIX   0
B1    3    0.632498    0.254985    0.426917    11.00000    0.06793    0.06398 =
         0.06749   -0.00078    0.00268   -0.00190

PART 1
O3    5    0.684696    0.804551    0.365608    21.00000    0.08961    0.11405 =
         0.10983   -0.01063    0.01308   -0.00627
C45   1    0.728704    0.761431    0.327378    21.00000    0.09573    0.11594 =
         0.11125   -0.01131    0.01200   -0.00544
AFIX  23
H45A  2    0.704120    0.798769    0.301204    21.00000   -1.20000
H45B  2    0.700558    0.694721    0.323761    21.00000   -1.20000
AFIX   0
C46   1    0.855825    0.761333    0.333052    21.00000    0.09144    0.14857 =
         0.14096   -0.01530    0.01525   -0.00797
AFIX  23
H46A  2    0.889657    0.789985    0.307468    21.00000   -1.20000
H46B  2    0.884979    0.695115    0.337385    21.00000   -1.20000
AFIX   0
C47   1    0.880976    0.823412    0.374000    21.00000    0.09144    0.14857 =
         0.14096   -0.01530    0.01525   -0.00797
AFIX  23
H47A  2    0.927638    0.786749    0.395818    21.00000   -1.20000
H47B  2    0.922362    0.882250    0.366411    21.00000   -1.20000
AFIX   0
C48   1    0.775314    0.848813    0.391339    21.00000    0.09573    0.11594 =
         0.11125   -0.01131    0.01200   -0.00544
AFIX  23
H48A  2    0.766105    0.919629    0.390954    21.00000   -1.20000
H48B  2    0.773952    0.826664    0.421815    21.00000   -1.20000
AFIX   0
SAME 0.02 0.04 O3 > C48
PART 0
PART 2
O3A   5    0.680113    0.807605    0.359618   -21.00000    0.08961    0.11405 =
         0.10983   -0.01063    0.01308   -0.00627
C45A  1    0.750319    0.783326    0.323109   -21.00000    0.09573    0.11594 =
         0.11125   -0.01131    0.01200   -0.00544
AFIX  23
H45C  2    0.745400    0.834094    0.300557   -21.00000   -1.20000
H45D  2    0.727132    0.721128    0.309755   -21.00000   -1.20000
AFIX   0
C46A  1    0.870797    0.776914    0.344660   -21.00000    0.09144    0.14857 =
         0.14096   -0.01530    0.01525   -0.00797
AFIX  23
H46C  2    0.879132    0.729469    0.368575   -21.00000   -1.20000
H46D  2    0.930231    0.768913    0.323822   -21.00000   -1.20000
AFIX   0
C47A  1    0.855051    0.880451    0.359765   -21.00000    0.09144    0.14857 =
         0.14096   -0.01530    0.01525   -0.00797
AFIX  23
H47C  2    0.915401    0.898563    0.381581   -21.00000   -1.20000
H47D  2    0.856804    0.925388    0.334901   -21.00000   -1.20000
AFIX   0
C48A  1    0.746451    0.883909    0.378732   -21.00000    0.09573    0.11594 =
         0.11125   -0.01131    0.01200   -0.00544
AFIX  23
H48C  2    0.755450    0.875342    0.410605   -21.00000   -1.20000
H48D  2    0.709816    0.946754    0.372591   -21.00000   -1.20000
AFIX   0

PART 0
PART 3
O1    5    0.125023    0.759836    0.298954    31.00000    0.08506    0.20818 =
         0.08378   -0.02656   -0.01490    0.00092
O2    5    0.261193    0.724132    0.259547    31.00000    0.08506    0.20818 =
         0.08378   -0.02656   -0.01490    0.00092
N1    4    0.225613    0.749392    0.294289    31.00000    0.08584    0.09133 =
         0.07162    0.00733   -0.00974   -0.00480
PART 0
PART 4
O1A   5    0.219813    0.756308    0.304246   -31.00000    0.08506    0.20818 =
         0.08378   -0.02656   -0.01490    0.00092
O2A   5    0.329103    0.715869    0.254537   -31.00000    0.08506    0.20818 =
         0.08378   -0.02656   -0.01490    0.00092
N1A   4    0.222488    0.729267    0.263055   -31.00000    0.08584    0.09133 =
         0.07162    0.00733   -0.00974   -0.00480
HKLF 4


REM  shelxt in P 1 21/n 1
REM wR2 = 0.1540, GooF = S = 0.888, Restrained GooF = 0.891 for all data
REM R1 = 0.0610 for 4604 Fo > 4sig(Fo) and 0.1244 for all 9722 data
REM 526 parameters refined using 490 restraints

END

WGHT      0.0616      0.0000

REM Highest difference peak  0.338,  deepest hole -0.716,  1-sigma level  0.064
Q1    1   0.4061  0.8626  0.3637  11.00000  0.05    0.32
Q2    1   0.7961  0.8761  0.3157  11.00000  0.05    0.31
Q3    1   0.1274  0.7177  0.2836  11.00000  0.05    0.31
Q4    1   0.1351  0.7802  0.2787  11.00000  0.05    0.28
Q5    1   0.3963  0.7795  0.3764  11.00000  0.05    0.28
;
_shelx_res_checksum   93163

_shelx_hkl_file
;
 -17  -1   6   -0.00    5.17
 -17  -2   1    3.02    5.43
 -16   0   5   -0.00    4.88
 -16   0   6    7.04    6.16
  16   0  -6    7.63    6.49
 -16   0   7   -0.00    4.64
  16   0  -7    7.19    6.70
  16   0  -8   -0.00    4.83
 -16   0   9   -0.00    6.03
  16   0  -9    0.00    7.16
 -16   0  10    6.85    7.55
  16   0 -10    7.57    7.07
 -16   0  11    3.44    6.19
  16   0 -11    0.00    4.93
 -16   0  12   -0.00    5.35
  16   0 -12    3.78    6.73
 -16   0  13    0.00    6.81
  16   0 -13   -0.00    5.15
  16   0 -14   -0.00    5.39
  16   0 -15    0.00    5.47
 -16  -1   1    0.00    5.37
 -16  -1   2    9.61    6.17
 -16  -1   2   -0.00    4.79
 -16  -1   3    1.33    5.53
 -16  -1   3    5.55    6.39
 -16  -1   4    4.42    5.02
 -16  -1   4    3.39    6.12
 -16  -1   5    0.00    5.14
 -16  -1   5    0.91    5.12
  16   1  -6    5.48    7.29
 -16  -1   6   10.61    7.36
 -16  -1   6   -0.00    6.32
  16   1  -7   -0.00    5.00
 -16  -1   7    3.79    6.10
 -16  -1   7   -0.00    4.56
  16   1  -8    0.00    4.44
 -16  -1   8    0.00    5.84
 -16  -1   8   13.53    7.66
  16   1  -9   -0.00    4.43
 -16  -1   9    0.00    5.34
 -16  -1   9    2.10    3.99
 -16   1  10   -0.00    5.13
  16   1 -10   -0.00    5.54
 -16  -1  10    0.00    5.18
 -16  -1  10   10.14    7.87
 -16   1  11   -0.00    5.15
  16   1 -11    0.24    6.16
 -16  -1  11    1.17    5.50
 -16  -1  11   -0.00    5.58
 -16   1  12    1.48    4.62
  16  -1 -12    2.16    5.19
  16   1 -12    0.31    5.43
 -16  -1  12    5.15    6.94
 -16  -1  12    4.87    6.88
  16  -1 -13   -0.00    4.98
  16   1 -13   -0.00    6.13
 -16  -1  13    9.27    7.23
  16  -1 -14   -0.00    5.20
  16  -1 -15   -0.00    6.55
  16  -1 -16   -0.00    5.89
 -16  -2   1   -0.00    4.80
 -16  -2   1    4.96    7.38
 -16  -2   2    0.00    3.71
 -16  -2   2    3.07    7.13
 -16  -2   3    2.76    4.30
 -16  -2   3   -0.00    5.55
 -16  -2   4    4.90    5.75
 -16  -2   4    3.96    6.51
 -16  -2   5    1.13    4.48
 -16  -2   5   -0.00    5.31
 -16  -2   6    0.00    5.48
 -16  -2   6   -0.00    5.56
  16   2  -7    0.00    5.38
 -16  -2   7    2.62    5.83
 -16  -2   7   -0.00    5.12
  16   2  -8   -0.00    5.53
 -16  -2   8    7.47    7.41
 -16  -2   8    0.00    5.54
  16   2  -9   -0.00    4.73
 -16  -2   9    4.31    6.06
 -16  -2   9    5.94    7.30
  16   2 -10    2.92    6.69
 -16  -2  10    0.29    5.04
 -16  -2  10    2.33    5.72
  16   2 -11    5.64    6.60
 -16  -2  11    1.03    6.07
 -16  -2  11   -0.00    5.80
  16   2 -12    1.61    5.66
 -16  -2  12   -0.00    3.94
 -16  -2  13    0.91    5.11
 -16  -2  14    5.20    6.83
 -16  -2  15   -0.00    7.20
 -16  -2  16   -0.00    6.99
 -16  -3   1    0.43    5.14
 -16  -3   1   -0.00    7.84
 -16  -3   2    6.96    6.67
 -16  -3   2    6.10    6.25
 -16  -3   3   -0.00    5.69
 -16  -3   3   -0.00    6.45
 -16  -3   4   -0.00    5.81
 -16  -3   4    2.17    6.33
 -16  -3   5   -0.00    4.31
 -16  -3   6    8.74    6.75
 -16  -3   6    2.17    7.23
 -16  -3   7    2.23    5.73
 -16  -3   7    0.77    6.80
  16   3  -8    2.65    7.08
 -16  -3   8    6.16    7.15
 -16  -3   8    1.47    5.89
  16   3  -9    0.47    5.81
 -16  -3   9    1.64    6.00
 -16  -3  10    3.66    5.70
 -16  -3  11   -0.00    6.46
 -16  -3  12    8.04    7.54
 -16  -3  13   -0.00    5.79
 -16  -3  14    0.00    5.27
 -16  -3  15    3.92    6.57
 -16  -4   1   -0.00    5.14
 -16  -4   1    5.56    6.35
 -16  -4   2   -0.00    5.58
 -16  -4   2    0.56    5.92
 -16  -4   3    4.25    6.05
 -16  -4   3    3.76    7.64
 -16  -4   4    3.81    6.98
 -16  -4   5    0.64    6.44
 -16  -4   6    1.11    6.93
 -16  -4   7   -0.00    6.89
 -16  -4   8    0.00    5.65
 -16  -4   9   -0.00    6.12
 -16  -4  10    4.56    7.17
 -16  -4  11    7.01    7.25
 -16  -5   2    5.87    7.72
 -16  -5   3    0.31    6.46
 -16  -5   4   -0.00    7.43
 -16  -5   5    0.18    6.21
 -16  -5   6   -0.00    6.67
 -16  -5   7    1.96    6.61
 -15   0   1    0.32    4.97
 -15   0   1    0.91    5.23
 -15   0   2    3.00    4.98
 -15   0   2    0.84    5.33
 -15   0   3   11.18    7.07
 -15   0   3   11.99    8.28
 -15   0   4   -0.00    5.61
 -15   0   4   -0.00    4.91
  15   0  -4    0.40    5.33
 -15   0   5    4.29    6.04
 -15   0   5    0.00    5.29
  15   0  -5   10.36    7.59
 -15   0   6   -0.00    5.55
 -15   0   6    5.26    5.02
  15   0  -6    2.44    4.73
 -15   0   7    1.60    3.97
 -15   0   7    5.09    6.16
  15   0  -7    0.12    5.27
 -15   0   8    2.98    5.62
 -15   0   8   -0.00    4.04
  15   0  -8    0.00    5.67
 -15   0   9   23.86    9.74
 -15   0   9    2.53    5.35
  15   0  -9   15.40    8.15
 -15   0  10    3.66    4.83
 -15   0  10   -0.00    6.18
  15   0 -10    2.06    4.93
 -15   0  11   -0.00    3.53
 -15   0  11    2.07    7.16
  15   0 -11    5.02    6.00
 -15   0  12    5.34    7.29
  15   0 -12    1.78    5.29
 -15   0  13    0.50    6.33
  15   0 -13   16.06    7.97
 -15   0  14    0.06    5.53
  15   0 -14   -0.00    5.30
 -15   0  15    4.19    6.40
  15   0 -15    4.40    5.31
 -15   0  16    2.54    5.74
  15   0 -16    4.38    4.92
 -15   0  17    3.76    6.46
  15   0 -17   -0.00    6.27
 -15   0  18    0.00    6.20
  15   0 -18   -0.00    5.48
 -15   0  19    2.00    7.18
  15   0 -19    7.98    7.87
 -15   0  20    5.50    6.74
 -15   0  22    3.49    6.47
 -15   0  23    2.66    6.11
 -15   1   1    4.42    5.92
 -15  -1   1    4.21    6.72
 -15  -1   1    1.73    6.25
 -15   1   2    2.25    5.83
 -15  -1   2   -0.00    6.42
 -15   1   3    3.41    5.80
 -15  -1   3    9.29    6.26
 -15  -1   3    0.00    5.05
 -15   1   4   -0.00    5.35
 -15   1   4   -0.00    4.71
 -15  -1   4   -0.00    4.38
 -15  -1   4    2.25    6.54
 -15   1   5    1.83    5.46
 -15   1   5    6.43    6.81
  15   1  -5   10.91    7.02
 -15  -1   5    5.14    5.28
 -15  -1   5    4.06    5.83
 -15   1   6    3.13    5.48
 -15   1   6    0.51    6.22
  15  -1  -6   -0.00    5.11
  15   1  -6   -0.00    5.56
 -15  -1   6    0.13    3.74
 -15  -1   6   -0.00    6.28
 -15   1   7    4.50    5.80
 -15   1   7    3.88    5.71
  15  -1  -7   14.06    7.32
  15   1  -7    1.97    5.84
 -15  -1   7    1.15    6.23
 -15   1   8   10.06    6.76
 -15   1   8    2.31    5.76
  15   1  -8   -0.00    5.42
 -15  -1   8    9.59    8.04
 -15  -1   8    0.96    4.49
 -15   1   9    0.00    4.95
 -15   1   9   -0.00    5.92
  15  -1  -9    3.98    5.60
  15   1  -9   -0.00    5.47
 -15  -1   9   -0.00    4.89
 -15  -1   9   -0.00    4.23
 -15   1  10    0.40    4.45
 -15   1  10   -0.00    5.44
  15  -1 -10    0.08    3.29
  15   1 -10    0.00    6.07
 -15  -1  10    3.85    6.12
 -15  -1  10   -0.00    5.30
 -15   1  11   23.14    9.98
  15  -1 -11   11.12    7.54
  15   1 -11   17.34    9.27
 -15  -1  11   10.17    7.39
 -15  -1  11   14.63    8.76
 -15   1  12   -0.00    5.76
  15  -1 -12    1.54    4.65
  15   1 -12    1.33    6.11
 -15  -1  12    2.01    5.25
 -15  -1  12   -0.00    6.25
 -15   1  13    8.72    7.07
  15  -1 -13   -0.00    5.96
  15   1 -13   -0.00    4.94
 -15  -1  13    2.99    6.89
 -15   1  14    0.00    5.87
  15  -1 -14   -0.00    3.60
  15   1 -14    2.35    5.44
 -15  -1  14   -0.00    4.33
 -15   1  15    0.00    4.82
  15  -1 -15   -0.00    3.78
  15   1 -15    0.00    5.14
 -15  -1  15    2.30    6.65
 -15   1  16    0.73    6.15
  15  -1 -16    0.00    5.48
 -15  -1  16   -0.00    4.16
 -15   1  17    1.13    7.21
  15  -1 -17    5.73    5.25
  15   1 -17    5.85    6.18
 -15  -1  17    2.60    5.51
  15  -1 -18    3.17    5.84
  15   1 -18    3.34    5.43
 -15  -1  18   -0.00    5.87
 -15   1  19   -0.00    5.72
  15  -1 -19    3.84    6.57
 -15  -1  19   -0.00    5.88
 -15   1  20    2.29    7.01
  15  -1 -20    3.17    6.19
 -15  -1  20   -0.00    5.35
 -15  -1  21   -0.00    5.74
 -15   2   1    0.03    5.38
 -15  -2   1    2.43    5.77
 -15  -2   1    3.35    5.33
 -15   2   2    6.52    5.86
 -15  -2   2   -0.00    5.00
 -15  -2   2    1.39    4.53
 -15   2   3    8.42    6.28
 -15  -2   3    5.74    6.27
 -15  -2   3    4.42    6.40
 -15   2   4    0.00    4.46
 -15  -2   4    4.45    5.35
 -15  -2   4    0.00    5.09
 -15   2   5   -0.00    5.78
 -15  -2   5   11.51    7.12
 -15  -2   5    9.74    7.16
 -15   2   6    0.82    5.93
  15   2  -6    2.77    6.72
 -15  -2   6   -0.00    6.28
 -15  -2   6    5.83    6.38
 -15   2   7    9.04    6.86
  15   2  -7    5.07    6.12
 -15  -2   7    1.26    5.84
 -15  -2   7    0.00    5.59
  15   2  -8    5.03    4.89
 -15  -2   8    0.79    5.25
 -15   2   9    0.00    5.50
 -15   2   9    0.00    5.52
  15   2  -9    2.45    4.68
 -15  -2   9    8.78    6.54
 -15  -2   9    3.71    6.02
 -15   2  10   -0.00    5.83
  15   2 -10    0.40    5.89
 -15  -2  10    5.33    6.51
 -15  -2  10    5.93    6.49
 -15   2  11    0.00    5.06
  15  -2 -11   -0.00    4.08
  15   2 -11    2.13    5.47
 -15  -2  11    0.91    5.04
 -15  -2  11    0.39    4.93
 -15   2  12   -0.00    5.37
  15  -2 -12    1.10    4.81
  15   2 -12   -0.00    6.52
 -15  -2  12    0.66    4.33
 -15  -2  12   -0.00    6.15
 -15   2  13    7.35    6.79
  15  -2 -13   -0.00    4.93
  15   2 -13   10.25    7.02
 -15  -2  13    5.62    5.12
 -15  -2  13    4.90    7.63
 -15   2  14    3.59    6.89
  15  -2 -14   -0.00    3.79
  15   2 -14    0.43    5.18
 -15  -2  14   -0.00    6.20
 -15   2  15    1.15    5.32
  15  -2 -15    3.42    6.20
  15   2 -15   10.00    9.12
 -15  -2  15    0.22    5.83
 -15   2  16   -0.00    6.53
  15  -2 -16    0.00    5.42
  15   2 -16    0.00    5.47
 -15  -2  16    2.24    6.32
 -15   2  17    0.00    5.80
  15  -2 -17   -0.00    4.71
  15   2 -17    0.98    6.14
 -15  -2  17    6.28    6.98
  15  -2 -18   -0.00    5.24
 -15  -2  18    2.44    5.33
  15  -2 -19    5.65    7.05
 -15  -2  19    4.01    6.05
  15  -2 -20    3.34    5.08
 -15   3   1    2.22    5.08
 -15  -3   1    9.08    7.36
 -15  -3   1    3.05    6.76
 -15   3   2    0.65    4.68
 -15  -3   2   11.35    7.05
 -15  -3   2   -0.00    5.54
 -15   3   3   -0.00    6.24
 -15  -3   3   -0.00    5.47
 -15  -3   3   -0.00    5.15
 -15   3   4   -0.00    4.99
 -15  -3   4    0.08    5.05
 -15   3   5    2.89    5.33
 -15  -3   5    7.85    6.29
 -15  -3   5    6.65    7.57
 -15   3   6   -0.00    4.66
  15   3  -6    0.84    4.88
 -15  -3   6    0.00    6.24
 -15  -3   6   -0.00    6.04
 -15   3   7    0.38    5.35
  15   3  -7   -0.00    6.55
 -15  -3   7    1.33    5.52
 -15  -3   7    0.00    6.04
 -15   3   8    4.76    6.09
  15   3  -8    2.55    5.79
 -15  -3   8   10.74    7.16
 -15  -3   8    1.41    5.77
 -15   3   9    0.66    3.41
  15   3  -9   -0.00    4.97
 -15  -3   9    3.11    5.22
 -15  -3   9    0.60    5.17
 -15   3  10    2.67    6.56
  15   3 -10    4.41    5.95
 -15  -3  10    8.82    7.46
 -15  -3  10   -0.00    6.99
 -15   3  11    7.75    6.81
  15   3 -11    1.22    6.12
 -15  -3  11   13.91    8.78
 -15  -3  11    7.36    7.12
 -15   3  12    0.30    4.97
  15   3 -12    1.65    6.75
 -15  -3  12    3.62    6.22
 -15  -3  12   -0.00    4.88
 -15   3  13    1.57    4.70
  15   3 -13    6.01    6.18
 -15  -3  13    4.46    7.47
 -15  -3  13    4.28    7.55
 -15   3  14    1.58    4.37
  15   3 -14    0.47    5.50
 -15  -3  14    1.03    6.82
 -15  -3  14    0.01    4.39
  15   3 -15    4.83    7.03
 -15  -3  15   13.00    7.75
 -15  -3  15   -0.00    7.11
 -15  -3  16   -0.00    7.53
  15  -3 -17   -0.00    4.33
  15  -3 -18    4.13    6.98
  15  -3 -19    7.71    6.84
  15  -3 -20    1.21    5.37
  15  -3 -21   -0.00    4.42
 -15   4   1    1.99    5.11
 -15  -4   1    0.30    4.80
 -15  -4   1    0.00    4.41
 -15   4   2    0.47    3.81
 -15  -4   2    0.00    4.68
 -15  -4   2    5.59    6.86
 -15   4   3    4.06    5.51
 -15  -4   3    4.59    5.58
 -15  -4   3    4.94    7.31
 -15   4   4    2.29    5.33
 -15  -4   4    6.01    7.69
 -15   4   5    0.43    5.78
 -15  -4   5    2.15    5.33
 -15  -4   5    5.70    7.56
 -15   4   6   -0.00    3.93
 -15  -4   6   -0.00    4.66
 -15  -4   6   -0.00    5.15
 -15   4   7    3.95    5.11
  15   4  -7    6.10    7.55
 -15  -4   7    4.92    6.22
 -15  -4   7    6.78    6.61
 -15   4   8    0.00    5.07
  15   4  -8    0.00    5.93
 -15  -4   8    5.79    7.19
 -15  -4   8   -0.00    6.45
 -15   4   9    7.48    6.36
  15   4  -9    4.23    5.50
 -15  -4   9    0.00    4.84
 -15  -4   9    6.58    7.25
 -15   4  10    0.63    6.11
  15   4 -10    7.42    7.54
 -15  -4  10    2.11    5.66
  15   4 -11   -0.00    5.79
 -15  -4  11    8.00    7.76
 -15  -4  11    4.72    7.60
  15   4 -12    0.00    5.44
 -15  -4  12    3.96    6.21
 -15  -4  12    1.75    5.76
 -15  -4  13    1.02    4.67
 -15  -4  13    9.30    8.18
 -15   5   1    2.95    4.58
 -15  -5   1   -0.00    6.46
 -15   5   2    0.51    4.57
 -15  -5   2   -0.00    4.68
 -15  -5   2    1.27    5.94
 -15   5   3    1.70    4.97
 -15  -5   3    0.00    4.63
 -15  -5   3    0.00    6.29
 -15   5   4   -0.00    4.75
 -15  -5   4   -0.00    6.06
 -15  -5   4   -0.00    5.62
 -15  -5   5    1.25    6.72
 -15  -5   6    5.64    5.65
 -15  -5   6    2.91    8.12
 -15  -5   7   10.63    6.93
 -15  -5   7    0.54    7.23
  15   5  -8    8.57    7.55
 -15  -5   8    2.06    5.81
 -15  -5   8    0.84    5.22
  15   5  -9   -0.00    5.23
 -15  -5   9   -0.00    4.81
 -15  -5   9    0.61    6.30
  15   5 -10   -0.00    4.47
 -15  -5  10    2.34    5.05
  15   5 -11    6.49    7.56
 -15  -6   1    0.00    4.34
 -15  -6   2    0.00    4.51
 -15  -6   3    1.92    5.92
 -15  -6   3   -0.00    6.43
 -15  -6   4    7.50    6.24
 -15  -6   4    0.00    6.23
 -15  -6   5    3.34    5.60
 -14   0   1   -0.00    5.08
 -14   0   1   -0.00    6.27
 -14   0   2   12.85    6.84
 -14   0   2   16.64    9.11
 -14   0   3   -0.00    5.09
 -14   0   3   -0.00    4.63
  14   0  -3    0.00    4.80
 -14   0   4   27.89   10.05
 -14   0   4    6.93    6.36
  14   0  -4   13.58    7.94
 -14   0   5    0.70    4.62
  14   0  -5    1.67    4.92
 -14   0   6    0.74    5.05
 -14   0   6   -0.00    5.26
  14   0  -6   10.23    6.73
 -14   0   7   -0.00    5.35
 -14   0   7    0.00    5.03
  14   0  -7   -0.00    4.39
 -14   0   8    9.48    7.12
 -14   0   8   10.81    7.26
  14   0  -8    6.10    6.53
 -14   0   9    3.49    6.44
 -14   0   9   -0.00    5.58
  14   0  -9   -0.00    5.28
 -14   0  10   -0.00    5.97
  14   0 -10    2.73    4.50
 -14   0  11    0.00    4.43
  14   0 -11    0.00    5.91
 -14   0  12    0.82    5.72
  14   0 -12    1.39    5.27
 -14   0  13   -0.00    5.62
  14   0 -13    0.55    5.09
 -14   0  14    5.82    6.81
  14   0 -14   10.10    7.02
 -14   0  15    0.41    5.22
  14   0 -15   -0.00    6.09
 -14   0  16    5.68    6.70
  14   0 -16   -0.00    5.33
 -14   0  17    2.08    6.16
  14   0 -17    2.67    6.74
 -14   0  18   18.71    9.32
  14   0 -18    0.00    6.06
 -14   0  19   -0.00    6.03
  14   0 -19   -0.00    5.07
 -14   0  20    2.15    6.67
  14   0 -20    1.99    6.43
 -14   0  21   -0.00    7.80
  14   0 -21   -0.00    5.94
 -14   0  22   -0.00    5.26
  14   0 -22    3.12    5.92
 -14   0  23    2.41    6.03
 -14   0  24    4.09    8.10
 -14   1   1   -0.00    4.92
 -14   1   1    4.68    6.29
 -14  -1   1    0.00    5.90
 -14   1   2    8.18    5.84
 -14   1   2    1.63    5.95
 -14  -1   2    2.55    5.17
 -14  -1   2    0.00    5.54
 -14   1   3   -0.00    5.04
 -14   1   3    3.94    4.58
  14  -1  -3    5.65    5.78
 -14  -1   3   -0.00    4.70
 -14  -1   3    2.97    6.00
 -14   1   4   15.83    7.90
 -14   1   4    0.00    5.27
  14  -1  -4    2.78    5.24
  14   1  -4    6.49    6.41
 -14  -1   4    2.58    4.75
 -14  -1   4    0.42    6.06
 -14   1   5    0.05    5.42
 -14   1   5    2.74    5.85
  14  -1  -5    1.57    4.90
  14   1  -5   -0.00    5.36
 -14  -1   5    3.12    6.10
 -14  -1   5    1.77    4.77
 -14   1   6    0.00    4.58
 -14   1   6   13.62    7.26
  14  -1  -6    2.24    4.71
  14   1  -6    9.46    7.67
 -14  -1   6    2.17    6.13
 -14  -1   6   10.14    7.82
 -14   1   7   -0.00    4.60
 -14   1   7   -0.00    5.49
  14  -1  -7   -0.00    4.50
  14   1  -7   -0.00    4.83
 -14  -1   7    7.10    6.66
 -14  -1   7    0.00    4.73
 -14   1   8   -0.00    3.33
 -14   1   8   -0.00    5.16
  14  -1  -8    4.54    6.05
 -14  -1   8    0.00    4.45
 -14  -1   8   -0.00    5.82
 -14   1   9   -0.00    4.85
  14  -1  -9   -0.00    5.29
  14   1  -9    2.37    4.75
 -14  -1   9    0.81    5.12
 -14  -1   9    3.47    5.48
 -14   1  10    1.39    6.36
  14  -1 -10    2.58    5.99
  14   1 -10   10.47    7.97
 -14  -1  10   24.34    8.94
 -14  -1  10   10.29    8.19
 -14   1  11    2.26    5.65
  14  -1 -11   -0.00    5.22
  14   1 -11    3.31    5.30
 -14  -1  11    0.40    6.06
 -14   1  12    0.00    5.49
  14  -1 -12    2.45    5.30
  14   1 -12    9.04    6.45
 -14  -1  12    4.37    5.55
 -14   1  13    3.06    5.36
  14  -1 -13    1.19    5.37
  14   1 -13    2.96    6.18
 -14  -1  13   -0.00    6.81
 -14   1  14    1.59    6.91
  14  -1 -14    0.23    4.48
  14   1 -14    3.35    5.47
 -14  -1  14   -0.00    5.94
 -14   1  15    5.02    6.72
  14  -1 -15    0.00    5.16
  14   1 -15    1.67    5.53
 -14  -1  15    5.46    6.05
 -14   1  16    5.89    6.79
  14  -1 -16    3.10    6.17
  14   1 -16    9.31    6.66
 -14  -1  16    1.05    5.64
 -14   1  17    0.00    6.49
  14  -1 -17    0.81    5.40
  14   1 -17   -0.00    6.22
 -14  -1  17    0.00    6.28
 -14   1  18    3.94    6.27
  14   1 -18    5.91    5.57
 -14  -1  18    4.30    6.44
 -14   1  19   -0.00    5.25
  14  -1 -19    0.00    3.87
  14   1 -19   -0.00    5.35
 -14  -1  19   -0.00    6.90
 -14   1  20    3.41    6.21
  14  -1 -20    1.95    6.26
  14   1 -20   10.14    8.51
 -14  -1  20   -0.00    7.59
 -14   1  21    0.00    6.68
  14  -1 -21    8.07    5.91
  14   1 -21   -0.00    5.64
 -14  -1  21    0.00    7.01
 -14   1  22    8.57    7.77
  14  -1 -22    0.60    5.59
  14   1 -22   -0.00    5.82
 -14  -1  22   -0.00    5.54
 -14   1  23    0.43    6.07
  14  -1 -23    6.63    6.61
 -14   1  24    1.41    5.26
 -14   1  25    0.00    6.98
 -14   1  26   -0.00    7.57
 -14   2   1    1.49    6.07
 -14  -2   1    1.57    4.29
 -14  -2   1   -0.00    5.79
 -14   2   2    3.77    5.79
 -14  -2   2   24.22    8.44
 -14  -2   2    6.98    7.01
 -14   2   3   -0.00    5.71
 -14  -2   3   -0.00    4.11
 -14  -2   3   -0.00    5.93
 -14   2   4    8.31    5.87
 -14   2   4    2.27    4.85
  14   2  -4   -0.00    5.22
 -14  -2   4    5.70    6.67
 -14  -2   4   -0.00    5.65
 -14   2   5    2.38    4.40
 -14   2   5    0.00    4.21
  14  -2  -5   -0.00    4.01
  14   2  -5    1.87    4.41
 -14  -2   5   -0.00    5.84
 -14  -2   5    3.47    6.41
 -14   2   6    0.85    5.12
 -14   2   6    2.88    5.81
  14  -2  -6   -0.00    4.84
  14   2  -6   10.64    7.02
 -14  -2   6    4.17    5.98
 -14  -2   6   -0.00    7.24
 -14   2   7   -0.00    4.96
 -14   2   7   -0.00    5.42
  14  -2  -7    0.00    5.37
  14   2  -7    1.41    4.65
 -14  -2   7   -0.00    4.64
 -14   2   8   21.49    8.04
 -14   2   8    0.67    4.60
  14  -2  -8   -0.00    4.75
  14   2  -8   -0.00    5.36
 -14  -2   8   12.80    7.64
 -14  -2   8   -0.00    5.54
 -14   2   9   -0.00    5.08
  14  -2  -9    3.55    5.71
 -14  -2   9    1.59    5.19
 -14  -2   9    4.84    5.60
 -14   2  10   -0.00    5.04
  14  -2 -10    4.82    6.18
  14   2 -10    5.35    6.30
 -14  -2  10    0.00    4.42
 -14  -2  10   -0.00    4.59
 -14   2  11   -0.00    5.32
  14  -2 -11   -0.00    4.20
  14   2 -11   -0.00    5.89
 -14  -2  11   -0.00    3.80
 -14  -2  11   -0.00    5.54
 -14   2  12    3.25    6.47
  14  -2 -12   15.55    8.02
  14   2 -12    7.63    6.79
 -14  -2  12   -0.00    7.10
 -14   2  13   -0.00    6.35
  14  -2 -13    0.00    5.08
  14   2 -13    1.33    5.14
 -14  -2  13    7.28    8.14
 -14   2  14    8.78    7.71
  14  -2 -14    3.16    6.09
  14   2 -14    3.18    6.78
 -14   2  15    8.13    6.92
  14  -2 -15    0.00    5.03
  14   2 -15    2.01    5.96
 -14  -2  15   -0.00    4.53
 -14   2  16    2.21    6.09
  14  -2 -16   -0.00    5.90
  14   2 -16    0.24    4.95
 -14  -2  16   -0.00    4.95
 -14   2  17    0.62    5.51
  14  -2 -17    0.81    3.94
  14   2 -17    0.70    3.99
 -14  -2  17   -0.00    4.06
 -14   2  18    3.16    5.41
  14  -2 -18    8.90    7.10
  14   2 -18   -0.00    4.32
 -14  -2  18   -0.00    7.19
 -14   2  19    0.06    5.35
  14  -2 -19   -0.00    5.59
  14   2 -19   -0.00    5.45
 -14  -2  19   -0.00    6.22
 -14   2  20    6.40    7.21
  14  -2 -20   -0.00    4.24
  14   2 -20    5.69    6.24
 -14  -2  20   -0.00    5.91
 -14   2  21    0.00    7.12
  14  -2 -21   10.87    7.92
  14   2 -21   -0.00    6.10
  14  -2 -22   -0.00    4.80
 -14   2  23    0.00    5.45
  14  -2 -23    0.40    2.62
 -14   2  24    2.43    6.08
 -14   2  25   -0.00    5.07
 -14   2  26    7.45    7.34
 -14   3   1    2.57    4.45
 -14  -3   1    0.12    4.18
 -14  -3   1    2.15    7.43
 -14   3   2   -0.00    4.61
 -14  -3   2    0.00    4.13
 -14  -3   2    0.68    6.59
 -14   3   3   -0.00    4.85
 -14  -3   3   -0.00    5.07
 -14  -3   3    5.40    6.58
 -14   3   4    4.94    6.46
 -14  -3   4    6.03    5.86
 -14  -3   4   -0.00    5.23
 -14   3   5    1.03    4.88
  14   3  -5    4.55    6.95
 -14  -3   5    7.70    5.57
 -14  -3   5    3.11    6.16
 -14   3   6    4.58    6.21
  14   3  -6    5.01    7.00
 -14  -3   6   14.75    8.10
 -14  -3   6    5.90    7.08
 -14   3   7    3.10    5.82
  14   3  -7    0.88    5.07
 -14  -3   7   -0.00    5.59
 -14  -3   7   -0.00    5.92
 -14   3   8    8.73    6.26
  14   3  -8   -0.00    5.32
 -14  -3   8    0.00    5.36
 -14  -3   8    1.90    5.82
 -14   3   9    1.00    6.17
  14   3  -9   -0.00    5.25
 -14  -3   9   -0.00    5.31
 -14   3  10    4.22    6.38
  14  -3 -10    0.17    5.06
 -14  -3  10   14.42    7.76
 -14  -3  10    2.31    6.38
 -14   3  11    4.10    5.94
  14  -3 -11    0.96    5.93
  14   3 -11    2.39    5.99
 -14  -3  11   -0.00    5.04
 -14  -3  11   -0.00    5.75
 -14   3  12    4.33    6.54
  14  -3 -12    0.00    4.93
  14   3 -12    0.37    5.59
 -14  -3  12    2.78    5.26
 -14  -3  12   -0.00    4.82
 -14   3  13   -0.00    4.76
  14  -3 -13   -0.00    4.84
  14   3 -13   -0.00    3.91
 -14  -3  13    1.05    5.01
 -14  -3  13   -0.00    5.11
 -14   3  14   -0.00    5.48
  14  -3 -14    5.89    6.38
  14   3 -14    0.00    4.82
 -14  -3  14    2.30    5.61
 -14   3  15    0.00    5.51
  14  -3 -15   -0.00    3.64
  14   3 -15   -0.00    6.13
 -14  -3  15   -0.00    5.77
 -14   3  16    5.13    6.35
  14  -3 -16   -0.00    5.69
  14   3 -16   -0.00    6.80
 -14  -3  16    3.19    7.45
 -14   3  17    5.58    6.55
  14  -3 -17   -0.00    4.44
  14   3 -17   -0.00    4.00
 -14  -3  17    4.02    5.12
 -14   3  18    0.00    4.57
  14  -3 -18   10.38    7.41
  14   3 -18   -0.00    5.03
 -14   3  19    2.15    6.03
  14  -3 -19    4.34    6.29
  14   3 -19   -0.00    6.19
 -14   3  20    5.70    5.70
  14  -3 -20    8.62    7.11
  14   3 -20   10.89    7.29
 -14   3  21   -0.00    6.08
  14  -3 -21   -0.00    5.28
 -14   3  22    2.46    5.00
  14  -3 -22    0.00    5.40
 -14   3  23    0.13    4.45
  14  -3 -23   -0.00    5.34
  14  -3 -24    0.56    3.73
 -14   4   1    1.26    3.54
 -14  -4   1   11.75    7.00
 -14  -4   1   -0.00    5.56
 -14   4   2    0.11    5.00
 -14  -4   2    6.87    5.91
 -14  -4   2   -0.00    5.05
 -14   4   3   -0.00    5.17
 -14  -4   3   -0.00    5.96
 -14   4   4    0.00    3.82
 -14  -4   4    6.44    6.17
 -14  -4   4    8.56    7.47
 -14   4   5   -0.00    5.24
 -14  -4   5    1.89    3.73
 -14  -4   5    7.09    7.16
 -14   4   6   -0.00    4.70
  14   4  -6   -0.00    5.27
 -14  -4   6    2.23    6.89
 -14  -4   6    0.96    6.14
 -14   4   7   -0.00    4.55
  14   4  -7   -0.00    6.27
 -14  -4   7    8.58    6.86
 -14  -4   7    3.95    7.06
 -14   4   8    5.75    5.60
  14   4  -8    0.00    5.61
 -14  -4   8   -0.00    4.71
 -14  -4   8    2.66    6.82
 -14   4   9    3.78    5.67
  14   4  -9   -0.00    5.06
 -14  -4   9    1.35    6.12
 -14  -4   9    1.64    5.77
 -14   4  10    1.67    4.40
  14   4 -10   10.26    8.42
 -14  -4  10   -0.00    6.09
 -14  -4  10    7.26    7.60
 -14   4  11    4.93    5.14
  14   4 -11   -0.00    5.23
 -14  -4  11    4.59    6.72
 -14   4  12    6.81    5.56
  14   4 -12    5.92    7.29
 -14  -4  12    2.44    5.93
 -14  -4  12   -0.00    5.50
 -14   4  13    1.95    5.30
  14   4 -13    0.00    6.21
 -14  -4  13   12.73    8.54
 -14  -4  13    0.00    6.50
 -14   4  14    4.93    7.23
  14   4 -14    5.71    6.92
 -14  -4  14    5.98    7.01
 -14  -4  14    2.90    5.71
 -14   4  15    1.43    5.39
  14   4 -15   -0.00    5.31
 -14  -4  15   -0.00    6.28
 -14   4  16    1.39    4.65
  14  -4 -16   17.85    8.36
  14   4 -16    8.37    7.20
 -14   4  17   -0.00    4.45
  14  -4 -17   -0.00    5.02
  14   4 -17    1.53    6.17
 -14   4  18   -0.00    5.46
  14  -4 -18    2.76    4.70
  14   4 -18    3.13    5.84
 -14   4  19   -0.00    4.13
  14  -4 -19   -0.00    4.42
 -14   4  20    0.08    4.83
  14  -4 -20    0.08    3.08
 -14   4  21   -0.00    5.59
  14  -4 -21    5.40    6.33
  14  -4 -23    1.57    5.97
  14  -4 -24   -0.00    5.91
 -14   5   1    2.34    5.51
 -14  -5   1   12.60    9.11
 -14  -5   1    5.97    6.35
 -14   5   2    1.89    5.05
 -14  -5   2   -0.00    5.16
 -14  -5   2    3.91    6.53
 -14   5   3   -0.00    3.63
 -14  -5   3   -0.00    4.70
 -14  -5   3    6.01    6.96
 -14   5   4   -0.00    4.89
 -14  -5   4   -0.00    4.57
 -14  -5   4    0.40    5.79
 -14   5   5    4.45    5.75
 -14  -5   5   11.38    7.42
 -14  -5   5    0.00    7.65
 -14   5   6    0.00    5.78
 -14  -5   6    3.07    5.71
 -14  -5   6    1.57    5.76
  14   5  -7    0.00    5.05
 -14  -5   7   -0.00    5.78
 -14  -5   7   -0.00    5.85
 -14   5   8    3.20    4.93
  14   5  -8    4.56    5.16
 -14  -5   8   -0.00    5.95
 -14  -5   8   -0.00    7.21
 -14   5   9    1.02    5.53
  14   5  -9    5.67    6.34
 -14  -5   9    3.19    6.21
 -14  -5   9   13.79    8.83
 -14   5  10    0.00    5.64
  14   5 -10    8.03    7.75
 -14  -5  10   16.37    8.13
 -14  -5  10   -0.00    6.98
 -14   5  11    2.34    4.31
  14   5 -11    1.83    5.83
 -14  -5  11    5.07    5.87
 -14  -5  11   -0.00    6.55
 -14   5  12    0.00    5.45
  14   5 -12    1.47    4.50
 -14  -5  12    0.11    5.56
 -14   5  13   -0.00    4.70
  14   5 -13   -0.00    3.82
 -14  -5  13   -0.00    5.26
 -14   5  14    0.67    5.86
  14   5 -14   -0.00    6.61
 -14  -5  14   -0.00    4.17
 -14   5  15    1.59    5.22
  14   5 -15   -0.00    6.80
 -14  -5  15    2.98    6.70
 -14   5  16    2.28    5.00
  14   5 -16   10.38    7.86
 -14  -5  16    5.04    6.17
 -14   5  17    3.46    6.08
  14   5 -17    4.31    7.33
 -14   5  18    0.67    4.14
  14  -5 -23   -0.00    5.26
  14  -5 -24    2.48    4.70
 -14   6   1    4.95    5.13
 -14  -6   1    0.00    7.28
 -14   6   2    1.56    4.67
 -14  -6   2    4.79    5.85
 -14  -6   2    1.72    5.53
 -14   6   3    4.88    4.67
 -14  -6   3    0.00    6.02
 -14  -6   3    4.42    6.53
 -14   6   4    0.00    5.14
 -14  -6   4    6.34    6.96
 -14  -6   4    2.12    7.09
 -14   6   5   -0.00    4.59
 -14  -6   5    0.00    3.62
 -14  -6   5   -0.00    6.61
 -14   6   6    1.52    5.47
 -14  -6   6   -0.00    5.20
 -14  -6   6   -0.00    6.13
 -14   6   7    8.05    6.41
 -14  -6   7    0.00    5.81
 -14  -6   7   -0.00    6.16
 -14   6   8   -0.00    5.30
  14   6  -8    0.00    6.06
 -14  -6   8   -0.00    5.74
 -14   6   9   -0.00    5.48
  14   6  -9   12.11    7.85
 -14  -6   9    1.72    5.23
 -14   6  10    1.97    4.92
  14   6 -10   -0.00    4.40
 -14  -6  10   -0.00    5.00
 -14   6  11    2.78    4.72
  14   6 -11    5.86    5.80
 -14   6  12    0.70    4.51
  14   6 -12   -0.00    6.33
 -14  -6  12    8.67    7.08
 -14   6  13    3.78    4.42
  14   6 -13    2.88    7.08
 -14  -6  13   -0.00    5.63
 -14   6  14    0.17    4.12
  14   6 -14   -0.00    5.78
 -14  -6  14    3.08    4.09
  14   6 -15   -0.00    4.99
 -14   7   1    2.26    4.97
 -14  -7   1    0.00    6.82
 -14   7   2    5.48    4.81
 -14  -7   2   -0.00    5.73
 -14   7   3   -0.00    4.94
 -14  -7   3   -0.00    7.52
 -14   7   4    3.00    4.95
 -14  -7   4   -0.00    6.17
 -14   7   5   10.10    6.78
 -14  -7   5   12.35    7.17
 -14   7   6    1.11    5.14
 -14   7   7    5.12    5.47
 -14  -7   7   -0.00    5.10
 -14   7   8   11.10    6.22
 -14  -7   8    0.00    4.49
 -14   7   9    0.00    4.82
 -14  -7   9   -0.00    5.45
 -14   7  10   -0.00    3.81
  14   7 -10    4.11    6.32
 -14  -7  10    0.57    5.58
 -14   7  11    2.85    5.26
  14   7 -11   15.16    9.20
 -14  -7  11    1.79    7.84
  14   7 -12    4.47    6.61
 -14   8   1    4.35    4.54
 -14  -8   1    7.51    7.69
 -14   8   2   -0.00    5.05
 -14  -8   2    6.93    6.53
 -14   8   3    6.88    4.68
 -14  -8   3    5.15    7.09
 -14   8   4   -0.00    5.30
 -14  -8   4    8.76    7.10
 -14   8   5    2.62    4.89
 -14  -8   5   -0.00    5.73
 -14   8   6   -0.00    4.05
 -14  -8   6    0.22    4.79
 -13   0   1   21.48    8.58
 -13   0   1   26.86   10.06
 -13   0   2    3.77    5.06
 -13   0   2   -0.00    5.01
  13   0  -2    3.97    5.64
 -13   0   3   17.80    7.97
 -13   0   3   14.01    7.18
  13   0  -3    5.95    6.99
 -13   0   4   -0.00    4.61
 -13   0   4    0.53    4.44
  13   0  -4   12.51    6.80
 -13   0   5    0.00    4.82
 -13   0   5    2.45    5.31
  13   0  -5    0.00    5.58
 -13   0   6    0.00    3.88
 -13   0   6    0.18    4.58
  13   0  -6    0.00    5.71
 -13   0   7    7.09    6.15
 -13   0   7    5.76    6.38
  13   0  -7    6.00    6.12
 -13   0   8    7.86    6.44
 -13   0   8    1.11    4.37
  13   0  -8   -0.00    5.25
 -13   0   9    9.24    7.21
  13   0  -9    4.13    5.26
 -13   0  10    0.51    3.78
  13   0 -10    1.47    5.53
  13   0 -11   27.49    9.51
 -13   0  12   -0.00    5.13
  13   0 -12   -0.00    4.75
 -13   0  13    6.04    7.56
  13   0 -13    0.96    5.40
 -13   0  14    3.20    5.45
  13   0 -14   -0.00    3.20
 -13   0  15    0.00    4.52
  13   0 -15    7.14    6.16
 -13   0  16    6.71    7.30
  13   0 -16    0.00    4.66
 -13   0  17   15.39    8.25
  13   0 -17   15.10    8.38
 -13   0  18    0.00    6.83
  13   0 -18   -0.00    4.71
 -13   0  19    5.34    8.00
  13   0 -19    0.88    4.49
 -13   0  20    1.33    5.32
  13   0 -20    6.22    6.01
 -13   0  21    2.83    7.02
  13   0 -21   -0.00    4.59
 -13   0  22    0.00    7.29
  13   0 -22    3.06    5.37
 -13   0  23    4.43    8.04
  13   0 -23    1.60    4.69
 -13   0  24   -0.00    5.76
  13   0 -24    1.38    5.59
 -13   0  25   -0.00    5.79
  13   0 -25   -0.00    5.63
 -13   1   1    3.65    5.49
 -13   1   1    2.75    5.82
 -13  -1   1    0.00    4.29
 -13  -1   1    8.90    6.84
 -13   1   2    3.22    4.49
 -13   1   2    0.87    4.46
  13  -1  -2    5.79    6.27
 -13  -1   2    2.58    4.86
 -13  -1   2    0.00    4.80
 -13   1   3    0.00    5.66
 -13   1   3    0.00    4.90
  13  -1  -3    3.97    5.07
  13   1  -3   13.78    7.84
 -13  -1   3    8.54    6.37
 -13  -1   3    1.23    5.26
 -13   1   4    0.00    5.52
 -13   1   4   -0.00    4.24
  13  -1  -4   -0.00    5.00
  13   1  -4    5.18    6.14
 -13  -1   4    0.00    4.93
 -13   1   5   53.96   12.31
 -13   1   5   23.64    9.26
  13   1  -5   43.63   12.08
 -13  -1   5   32.63    9.97
 -13  -1   5   22.48    9.31
 -13   1   6    1.25    4.92
  13  -1  -6    2.59    4.94
  13   1  -6    0.00    6.25
 -13  -1   6    3.08    4.75
 -13  -1   6   -0.00    4.84
 -13   1   7   -0.00    3.08
 -13   1   7    5.29    5.47
  13  -1  -7    1.86    5.18
  13   1  -7   -0.00    5.00
 -13  -1   7    3.53    5.33
 -13  -1   7   -0.00    5.46
 -13   1   8   -0.00    3.95
  13  -1  -8    1.43    4.66
  13   1  -8    0.50    4.15
 -13  -1   8   -0.00    4.15
 -13  -1   8    0.77    4.88
 -13   1   9   15.71    8.29
  13  -1  -9   18.68    8.36
  13   1  -9    8.11    7.85
 -13  -1   9   17.17    7.68
 -13  -1   9    5.31    6.90
 -13   1  10   -0.00    4.87
  13  -1 -10    4.07    5.32
  13   1 -10   11.72    6.63
 -13  -1  10    9.52    6.85
 -13   1  11   13.41    7.95
  13  -1 -11   -0.00    4.94
  13   1 -11    2.35    6.37
 -13  -1  11    3.31    5.71
  13  -1 -12    4.43    5.99
  13   1 -12    0.00    4.33
 -13  -1  12    7.48    6.91
 -13   1  13    2.41    5.74
  13  -1 -13    2.65    5.68
  13   1 -13    7.34    6.27
 -13  -1  13   -0.00    6.61
 -13   1  14    0.00    4.80
  13  -1 -14   -0.00    5.50
  13   1 -14   -0.00    4.32
 -13  -1  14    5.34    6.87
 -13   1  15   10.93    7.09
  13  -1 -15   14.69    8.78
  13   1 -15   17.58    8.70
 -13  -1  15    5.88    7.22
 -13   1  16    0.00    6.06
  13  -1 -16   -0.00    4.18
  13   1 -16    0.20    4.61
 -13  -1  16    9.92    7.86
 -13   1  17   -0.00    5.33
  13  -1 -17    3.03    5.75
  13   1 -17    0.00    5.26
 -13  -1  17    2.08    5.49
 -13   1  18   12.95    7.92
  13  -1 -18   -0.00    6.48
  13   1 -18    2.38    5.97
 -13  -1  18   -0.00    4.44
 -13   1  19    0.00    5.44
  13  -1 -19    7.72    6.09
  13   1 -19    3.12    5.38
 -13  -1  19   10.44    7.82
 -13   1  20    0.23    5.88
  13  -1 -20   -0.00    4.73
  13   1 -20    3.23    4.69
 -13  -1  20    5.86    6.89
  13  -1 -21    7.98    6.64
  13   1 -21    4.27    6.31
 -13  -1  21   12.35    9.22
 -13   1  22    2.37    5.34
  13  -1 -22   -0.00    4.73
  13   1 -22    2.11    5.45
 -13  -1  22    0.00    6.51
 -13   1  23    7.08    6.93
  13  -1 -23   -0.00    6.04
  13   1 -23    3.42    4.59
 -13  -1  23    1.39    5.42
 -13   1  24   -0.00    6.50
  13  -1 -24    0.34    5.87
  13   1 -24   -0.00    5.67
 -13   1  25    5.04    6.86
  13  -1 -25    1.88    5.01
  13   1 -25   -0.00    6.05
 -13   1  26    1.70    6.17
  13  -1 -26    0.22    4.47
 -13   1  27    0.93    5.92
 -13   2   1   19.26    8.22
 -13   2   1    7.92    5.99
  13  -2  -1   29.96    9.98
 -13  -2   1   33.31    9.65
 -13  -2   1   11.71    7.79
 -13   2   2    0.00    4.31
 -13   2   2   -0.00    4.42
  13  -2  -2   -0.00    4.69
 -13  -2   2   -0.00    4.16
 -13  -2   2    0.93    5.28
 -13   2   3    9.78    5.95
 -13   2   3    0.89    4.65
  13  -2  -3   -0.00    4.20
  13   2  -3    5.29    6.31
 -13  -2   3    0.00    5.38
 -13  -2   3    2.72    5.76
 -13   2   4   -0.00    3.14
 -13   2   4   -0.00    5.52
  13  -2  -4   -0.00    4.39
  13   2  -4   11.23    7.82
 -13  -2   4    0.00    5.05
 -13  -2   4    1.57    5.12
 -13   2   5    3.86    5.12
 -13   2   5    4.35    5.80
  13  -2  -5    0.36    5.00
  13   2  -5   -0.00    4.63
 -13  -2   5    9.06    7.00
 -13  -2   5    5.29    6.24
 -13   2   6    6.67    5.64
 -13   2   6    7.93    5.55
  13  -2  -6    3.40    4.88
  13   2  -6    7.65    5.79
 -13  -2   6    5.86    6.03
 -13  -2   6    0.00    4.50
 -13   2   7   11.85    7.11
  13  -2  -7   21.03    8.15
  13   2  -7    9.59    6.17
 -13  -2   7   22.31    8.39
 -13  -2   7    0.60    6.18
 -13   2   8    1.24    6.00
  13  -2  -8    0.52    5.57
  13   2  -8   -0.00    4.29
 -13  -2   8   -0.00    4.78
 -13  -2   8    8.77    6.93
 -13   2   9    0.03    4.47
  13  -2  -9    0.85    4.27
  13   2  -9    0.00    4.67
 -13  -2   9    3.19    4.96
 -13  -2   9    0.00    5.55
 -13   2  10   -0.00    4.23
  13  -2 -10   -0.00    4.40
  13   2 -10    2.17    4.78
 -13  -2  10   -0.00    3.38
 -13  -2  10   -0.00    6.17
 -13   2  11    1.96    6.14
  13  -2 -11   12.61    6.71
  13   2 -11   18.93    8.47
 -13  -2  11    2.06    5.89
 -13   2  12   -0.00    5.80
  13  -2 -12    3.07    6.01
  13   2 -12    6.39    6.34
 -13  -2  12    1.52    4.02
 -13   2  13    0.00    5.45
  13  -2 -13   12.87    7.77
 -13  -2  13    6.33    7.85
 -13   2  14    2.80    5.19
  13   2 -14    6.72    5.57
 -13  -2  14   -0.00    6.27
 -13   2  15    0.50    5.39
  13  -2 -15    5.80    6.29
  13   2 -15   12.98    7.18
 -13  -2  15    7.80    7.15
 -13   2  16   -0.00    5.09
  13  -2 -16    6.92    5.60
  13   2 -16    3.25    5.36
 -13  -2  16   -0.00    6.76
 -13   2  17    0.00    6.09
  13  -2 -17    2.21    5.42
  13   2 -17   11.73    8.07
 -13  -2  17    0.82    4.95
 -13   2  18   -0.00    4.66
  13  -2 -18    0.00    4.57
  13   2 -18   -0.00    5.51
 -13   2  19    6.66    6.49
  13  -2 -19    2.43    5.48
  13   2 -19   -0.00    5.60
 -13  -2  19    1.97    5.07
 -13   2  20   -0.00    5.18
  13  -2 -20   -0.00    4.13
  13   2 -20   -0.00    7.14
 -13  -2  20   -0.00    5.23
 -13   2  21    5.34    6.83
  13  -2 -21    3.07    5.74
  13   2 -21   -0.00    3.95
 -13  -2  21   16.14    9.49
 -13   2  22    0.00    4.76
  13  -2 -22    0.02    5.72
  13   2 -22    4.17    7.46
 -13   2  23    4.22    6.27
  13  -2 -23   10.66    7.87
  13   2 -23    4.25    6.98
 -13   2  24   -0.00    5.87
  13  -2 -24   -0.00    5.20
  13   2 -24    1.20    6.07
 -13   2  25    0.97    7.01
  13  -2 -25    3.19    6.19
 -13   2  26   -0.00    6.17
  13  -2 -26   -0.00    4.52
 -13   2  27    6.85    7.30
 -13   2  28    0.00    7.83
 -13   3   1    0.00    3.84
 -13  -3   1    6.24    5.57
 -13  -3   1   -0.00    4.67
 -13   3   2    7.27    5.81
 -13  -3   2   -0.00    4.41
 -13   3   3    0.00    4.96
 -13  -3   3    6.57    5.88
 -13  -3   3    0.00    5.77
 -13   3   4    2.31    4.79
 -13   3   4    0.00    4.46
  13   3  -4    1.35    5.16
 -13  -3   4    3.42    5.99
 -13  -3   4   -0.00    5.25
 -13   3   5    6.73    5.43
 -13   3   5    1.93    4.77
  13  -3  -5    8.47    6.22
  13   3  -5    8.48    5.74
 -13  -3   5   17.16    7.66
 -13  -3   5   15.24    8.73
 -13   3   6    5.93    5.97
  13  -3  -6    0.44    4.50
  13   3  -6   10.47    6.38
 -13  -3   6    9.25    6.67
 -13  -3   6   -0.00    5.87
 -13   3   7    0.00    5.14
  13  -3  -7    5.12    5.38
  13   3  -7    4.20    4.88
 -13  -3   7   -0.00    4.77
 -13  -3   7   -0.00    6.20
  13  -3  -8    4.51    4.50
  13   3  -8    5.27    5.36
 -13  -3   8   -0.00    4.34
 -13  -3   8   -0.00    5.15
 -13   3   9    1.59    6.22
  13  -3  -9    2.64    4.71
  13   3  -9    6.29    7.15
 -13  -3   9   13.20    7.24
 -13  -3   9   15.35    7.74
 -13   3  10    0.00    5.22
  13  -3 -10    6.01    5.59
  13   3 -10   10.48    7.67
 -13  -3  10    6.49    6.92
 -13  -3  10    3.20    5.97
 -13   3  11    6.72    6.40
  13  -3 -11    9.65    6.89
  13   3 -11    7.58    7.21
 -13  -3  11   12.37    8.08
 -13  -3  11    0.29    5.21
 -13   3  12    1.10    4.51
  13  -3 -12    0.00    3.52
  13   3 -12   -0.00    3.92
 -13  -3  12   -0.00    5.48
 -13   3  13    5.08    6.66
  13  -3 -13    1.62    5.49
  13   3 -13   -0.00    6.08
 -13  -3  13   -0.00    5.46
 -13   3  14   -0.00    4.66
  13  -3 -14    2.65    5.15
  13   3 -14   -0.00    6.24
 -13  -3  14    0.00    6.09
 -13   3  15    4.27    6.30
  13  -3 -15   20.39    8.69
  13   3 -15   26.55    9.61
 -13  -3  15   13.44    8.59
 -13   3  16   -0.00    5.19
  13  -3 -16    0.53    5.28
  13   3 -16    4.71    6.18
 -13  -3  16   10.61    7.39
 -13   3  17    1.20    5.13
  13  -3 -17    0.95    5.03
  13   3 -17    2.82    4.33
 -13  -3  17   -0.00    5.50
 -13   3  18    0.00    5.37
  13  -3 -18   -0.00    4.08
  13   3 -18    3.36    6.84
 -13  -3  18   -0.00    7.42
 -13   3  19    0.00    5.27
  13  -3 -19    1.85    5.05
  13   3 -19    8.07    7.71
 -13  -3  19   23.39   10.42
 -13   3  20    6.61    6.58
  13  -3 -20   -0.00    3.85
  13   3 -20    0.00    5.13
 -13   3  21   -0.00    6.23
  13  -3 -21    0.00    5.24
  13   3 -21   -0.00    5.25
 -13   3  22    0.37    5.04
  13  -3 -22    0.97    5.02
  13   3 -22   -0.00    5.98
 -13   3  23    4.11    6.97
  13  -3 -23    0.00    5.36
  13   3 -23    3.41    5.99
 -13   3  24    0.00    5.29
  13  -3 -24   -0.00    5.35
 -13   3  25   11.17    8.11
  13  -3 -25   11.94    7.24
 -13   3  26    0.00    5.91
  13  -3 -26    1.80    5.84
 -13   3  27    3.20    7.12
 -13   3  28   -0.00    5.55
 -13   4   1    1.54    4.76
 -13  -4   1   11.60    7.12
 -13  -4   1   16.95    8.28
 -13   4   2    1.84    5.04
 -13  -4   2    9.60    6.33
 -13  -4   2    6.71    7.66
 -13   4   3    0.03    3.95
 -13  -4   3    6.12    5.75
 -13  -4   3   -0.00    4.85
 -13   4   4    0.21    3.86
 -13  -4   4   -0.00    4.83
 -13  -4   4    1.48    5.94
 -13   4   5    0.56    4.38
  13   4  -5    3.13    4.99
 -13  -4   5    2.53    5.53
 -13  -4   5    0.00    5.91
 -13   4   6    0.00    4.22
  13   4  -6    2.58    4.99
 -13  -4   6    6.42    7.40
 -13  -4   6    4.17    5.60
 -13   4   7    9.44    6.72
  13   4  -7   14.47    8.04
 -13  -4   7    2.96    5.89
 -13  -4   7   -0.00    6.14
 -13   4   8    4.19    5.72
  13   4  -8   -0.00    5.49
 -13  -4   8    1.89    5.55
 -13  -4   8    1.48    6.48
  13   4  -9    0.34    6.73
 -13  -4   9    2.17    4.40
 -13  -4   9    0.00    5.76
 -13   4  10   -0.00    5.41
  13  -4 -10   -0.00    3.45
  13   4 -10    0.34    4.96
 -13  -4  10   -0.00    5.17
 -13  -4  10   -0.00    6.92
 -13   4  11   11.43    6.92
  13  -4 -11    9.95    6.64
  13   4 -11    0.00    6.11
 -13  -4  11    0.00    4.83
 -13  -4  11    7.21    6.89
 -13   4  12    0.00    6.73
  13  -4 -12    2.96    4.54
  13   4 -12    7.26    7.02
 -13  -4  12    2.88    5.12
 -13  -4  12    8.21    7.59
 -13   4  13    2.38    5.44
  13  -4 -13   15.70    7.51
  13   4 -13    5.09    7.14
 -13  -4  13    4.25    7.04
 -13   4  14   -0.00    5.11
  13  -4 -14    0.00    5.06
  13   4 -14   -0.00    6.27
 -13  -4  14    0.74    5.24
 -13   4  15    0.00    5.13
  13  -4 -15    2.81    4.30
  13   4 -15    3.21    6.73
 -13  -4  15    2.30    5.91
 -13   4  16    0.50    5.10
  13  -4 -16    3.79    5.41
  13   4 -16    6.11    5.59
 -13  -4  16   -0.00    6.72
 -13   4  17    3.55    6.65
  13  -4 -17    0.38    4.50
  13   4 -17    8.10    6.88
 -13   4  18    0.00    5.65
  13   4 -18    0.00    5.85
 -13   4  19    2.67    6.59
  13  -4 -19    2.38    5.95
  13   4 -19   11.30    7.56
 -13   4  20    0.00    5.19
  13  -4 -20   -0.00    6.05
  13   4 -20    1.46    6.86
 -13   4  21    1.80    6.01
  13  -4 -21   -0.00    3.92
  13   4 -21    0.00    5.35
 -13   4  22    8.06    6.73
  13  -4 -22    8.60    7.48
  13   4 -22    9.53    7.39
  13  -4 -23   11.01    7.60
 -13   4  24   -0.00    7.12
  13  -4 -24    0.81    5.56
 -13   4  25   -0.00    7.24
  13  -4 -25   -0.00    5.79
 -13   4  26    0.00    7.04
  13  -4 -26    2.42    5.67
 -13   4  27    2.99    6.78
 -13   5   1   10.89    6.03
 -13  -5   1    1.60    6.48
 -13  -5   1    0.66    5.97
 -13   5   2   -0.00    4.78
 -13  -5   2    4.71    5.14
 -13  -5   2   -0.00    3.99
 -13   5   3    0.00    4.26
 -13  -5   3    7.64    7.02
 -13   5   4    0.00    4.45
 -13  -5   4   -0.00    4.04
 -13  -5   4    6.68    7.23
 -13   5   5   14.57    7.10
 -13  -5   5   17.78    8.37
 -13  -5   5   10.51    7.85
 -13   5   6    2.84    4.52
  13   5  -6    0.00    4.69
 -13  -5   6    0.33    6.15
 -13  -5   6    2.93    6.25
 -13   5   7    4.18    5.02
  13   5  -7    0.00    6.46
 -13  -5   7   -0.00    6.21
 -13  -5   7   -0.00    6.19
 -13   5   8    2.53    5.04
  13   5  -8    0.00    5.93
 -13  -5   8    8.27    8.05
 -13  -5   8    0.00    6.77
 -13   5   9    4.71    6.14
  13   5  -9    8.45    7.56
 -13  -5   9    2.02    5.62
 -13  -5   9    1.65    6.04
 -13   5  10    4.92    5.72
  13   5 -10   11.67    7.82
 -13  -5  10    9.61    7.70
 -13  -5  10    7.07    7.47
 -13   5  11    3.33    5.50
  13   5 -11    4.14    5.46
 -13  -5  11    2.86    6.39
 -13  -5  11    0.08    6.26
 -13   5  12   -0.00    3.49
  13   5 -12    0.00    6.62
 -13  -5  12   -0.00    3.13
 -13  -5  12   -0.00    5.24
 -13   5  13    1.93    5.76
  13   5 -13   -0.00    4.77
 -13  -5  13    0.00    5.40
 -13  -5  13   -0.00    6.43
 -13   5  14    4.73    6.01
  13   5 -14    1.37    5.52
 -13  -5  14    0.83    4.18
 -13   5  15   19.74    9.28
  13   5 -15   14.70    8.70
 -13   5  16    5.03    5.47
  13  -5 -16   -0.00    5.00
  13   5 -16    5.73    6.15
 -13   5  17   -0.00    4.68
  13  -5 -17    0.72    4.02
  13   5 -17    2.79    6.83
 -13   5  18    6.54    6.81
  13  -5 -18    5.29    5.83
  13  -5 -19   -0.00    4.96
  13   5 -19    0.00    5.10
 -13   5  20   -0.00    5.73
  13  -5 -20    3.82    6.25
  13   5 -20   11.59    7.70
 -13   5  21    0.00    6.08
  13  -5 -21    0.87    4.71
  13   5 -21    1.83    4.12
 -13   5  22    3.28    5.72
  13  -5 -22   -0.00    4.57
 -13   5  23   -0.00    5.92
  13  -5 -23   -0.00    5.99
 -13   5  24   -0.00    5.35
  13  -5 -24   -0.00    5.70
  13  -5 -25   -0.00    4.68
  13  -5 -26   -0.00    5.02
 -13   6   1    0.00    4.69
 -13  -6   1    3.27    6.57
 -13   6   2    0.20    4.19
 -13  -6   2    0.53    4.71
 -13  -6   2   -0.00    6.74
 -13   6   3    3.16    5.65
 -13  -6   3    3.53    5.97
 -13  -6   3   -0.00    6.20
 -13   6   4    4.41    5.79
 -13  -6   4    0.12    5.56
 -13   6   5    1.35    4.10
 -13  -6   5   10.68    6.48
 -13  -6   5    2.56    6.29
 -13   6   6    6.86    5.47
 -13  -6   6    5.60    6.23
 -13  -6   6    4.15    7.69
 -13   6   7    0.75    5.11
  13   6  -7    7.00    6.69
 -13  -6   7    0.38    5.15
 -13  -6   7    2.75    6.51
 -13   6   8    0.00    5.45
  13   6  -8    2.15    5.79
 -13  -6   8   12.25    6.88
 -13  -6   8    1.50    5.66
 -13   6   9   -0.00    4.54
  13   6  -9    2.76    6.48
 -13  -6   9   -0.00    4.99
 -13  -6   9   -0.00    4.97
 -13   6  10    3.61    5.56
  13   6 -10    0.00    5.71
 -13  -6  10    4.77    5.68
 -13   6  11    0.00    3.93
  13   6 -11    2.38    6.11
 -13  -6  11   -0.00    4.57
 -13   6  12    4.23    5.99
  13   6 -12   -0.00    6.23
 -13  -6  12    6.26    5.94
 -13   6  13    9.03    6.73
  13   6 -13    6.60    6.79
 -13  -6  13    0.00    6.35
 -13   6  14    0.00    5.72
  13   6 -14    1.33    5.52
 -13  -6  14    0.00    5.11
 -13   6  15    0.00    5.32
  13   6 -15   -0.00    6.10
 -13  -6  15    2.21    4.34
 -13   6  16    6.50    6.41
  13   6 -16    2.30    4.17
 -13  -6  16    3.16    5.53
 -13   6  17   -0.00    5.53
  13   6 -17    6.40    7.22
 -13   6  18   -0.00    5.96
  13   6 -18   -0.00    6.39
 -13   6  19   -0.00    5.79
  13   6 -19   -0.00    5.78
 -13   6  20    1.25    4.10
  13   6 -20    0.60    5.69
 -13   6  21   -0.00    5.10
  13  -6 -23    5.16    6.05
  13  -6 -24    2.01    4.49
  13  -6 -25    0.86    5.31
  13  -6 -26   -0.00    5.53
 -13   7   1    3.92    4.76
 -13  -7   1    2.55    5.07
 -13   7   2    2.63    4.93
 -13  -7   2   -0.00    5.88
 -13   7   3    1.76    5.13
 -13  -7   3    2.87    5.37
 -13   7   4   11.40    6.45
 -13  -7   4   12.44    9.08
 -13  -7   4    7.01    7.20
 -13   7   5    7.60    5.88
 -13   7   6    3.25    4.39
 -13  -7   6    3.77    5.49
 -13   7   7   -0.00    3.50
 -13  -7   7    5.37    6.38
 -13   7   8    4.07    5.67
  13   7  -8    0.34    5.38
 -13  -7   8    3.38    5.51
 -13   7   9    1.58    5.06
  13   7  -9    0.00    6.70
 -13  -7   9   -0.00    6.23
 -13   7  10    0.51    4.74
  13   7 -10   14.58    8.75
 -13  -7  10    5.35    7.11
 -13   7  11   -0.00    5.28
  13   7 -11    0.00    5.15
 -13   7  12    0.40    5.30
  13   7 -12    3.10    5.70
 -13  -7  12   -0.00    6.77
  13   7 -13    0.70    4.84
 -13  -7  13   -0.00    7.25
 -13   7  14    3.32    4.30
  13   7 -14    4.15    5.55
 -13  -7  14    2.36    7.01
 -13   7  15    3.10    6.25
  13   7 -15   -0.00    5.34
 -13  -7  15    0.07    4.52
 -13   7  16    0.75    4.58
  13   7 -16    5.70    5.91
 -13  -7  16    2.39    5.88
 -13   7  17   -0.00    6.47
  13   7 -17    0.00    4.99
 -13  -7  17    0.00    6.37
 -13   7  18    3.05    4.72
  13   7 -18    0.00    6.52
 -13  -7  18    5.87    5.35
 -13   8   1    1.54    4.37
 -13  -8   1    1.10    5.19
 -13   8   2   13.51    6.12
 -13  -8   2   11.29    8.23
 -13   8   3    1.79    3.88
 -13  -8   3   12.66    7.87
 -13   8   4    6.81    4.71
 -13  -8   4    7.11    6.80
 -13   8   5   -0.00    3.83
 -13  -8   5    6.40    7.12
 -13   8   6    3.99    4.43
 -13  -8   6    8.30    6.29
 -13   8   7   -0.00    3.68
 -13  -8   7   -0.00    5.51
 -13   8   8    0.64    4.60
 -13  -8   8    8.97    7.51
 -13   8   9    0.00    5.04
 -13  -8   9   -0.00    5.98
 -13   8  10    0.47    4.32
  13   8 -10    2.06    6.56
 -13  -8  10   -0.00    5.99
  13   8 -11    0.93    5.63
 -13  -8  11   -0.00    6.23
 -13   8  12    5.52    6.21
  13   8 -12   17.89    9.82
 -13  -8  12   -0.00    4.98
 -13   8  13    1.10    5.38
  13   8 -13    2.17    5.78
 -13  -8  13    3.71    5.41
 -13   8  14    0.00    4.18
  13   8 -14    3.41    6.50
 -13  -8  14    2.01    6.65
 -13   8  15   -0.00    4.44
  13   8 -15   -0.00    6.73
 -13  -8  15   -0.00    5.87
 -13   9   1   -0.00    4.24
 -13  -9   1   -0.00    5.78
 -13   9   2    1.08    4.42
 -13  -9   2    0.15    4.91
 -13   9   3    1.19    4.26
 -13  -9   3   -0.00    6.72
 -13   9   4    1.21    4.14
 -13  -9   4    3.91    6.24
 -13   9   5    0.00    4.28
 -13  -9   5    1.21    3.93
 -13   9   6    0.66    4.18
 -13  -9   6    3.04    6.10
 -13   9   7    0.00    3.75
 -13  -9   7    2.21    4.54
 -13   9   8   -0.00    4.34
 -13  -9   8    2.38    5.96
 -13   9   9   -0.00    4.37
 -13  -9   9    0.00    4.59
 -13   9  10   -0.00    5.40
 -13  -9  10    2.50    4.44
 -13   9  11   -0.00    5.32
  13   9 -11   -0.00    4.87
 -13  -9  11    0.39    4.47
  13   9 -12    5.53    5.32
 -13  -9  12   -0.00    5.20
 -13  10   1    0.63    4.13
 -13 -10   1   -0.00    5.98
 -13  10   2    0.31    3.83
 -13 -10   2    1.49    4.02
 -13  10   3   -0.00    3.19
 -13 -10   3   -0.00    8.71
 -13  10   4    0.00    4.33
 -13 -10   4   -0.00    5.00
 -13  10   5   -0.00    3.62
 -13 -10   5    5.71    8.22
 -13  10   6   -0.00    4.11
 -13  10   7   -0.00    4.35
 -13  11   1   -0.00    3.23
 -13  11   2   -0.00    2.91
 -12   0   1   -0.00    3.77
 -12   0   1    1.52    4.47
  12   0  -1    7.55    5.84
 -12   0   2   18.80    8.15
 -12   0   2    9.02    5.76
  12   0  -2   22.28    8.51
 -12   0   3   -0.00    5.12
 -12   0   3   11.95    6.96
  12   0  -3    1.95    5.00
 -12   0   4   -0.00    5.09
 -12   0   4    1.59    5.59
  12   0  -4   -0.00    4.45
 -12   0   5   -0.00    4.61
 -12   0   5    1.60    4.59
  12   0  -5    6.61    6.21
 -12   0   6   63.84   13.43
 -12   0   6   24.72    9.75
  12   0  -6   52.97   12.83
 -12   0   7   -0.00    4.12
  12   0  -7    0.00    3.39
 -12   0   8    4.84    5.75
  12   0  -8   14.43    6.86
 -12   0   9    3.64    5.48
  12   0  -9    3.88    5.20
 -12   0  10   41.25   11.16
  12   0 -10   28.64    9.36
 -12   0  11    2.08    5.43
  12   0 -11    1.15    5.10
  12   0 -12   19.36    7.99
 -12   0  13    0.00    4.77
  12   0 -13   -0.00    4.34
 -12   0  14   -0.00    4.49
  12   0 -14   -0.00    4.68
 -12   0  15   -0.00    4.19
  12   0 -15   -0.00    4.70
 -12   0  16   20.73    9.49
  12   0 -16    9.40    6.73
 -12   0  17    4.52    7.00
 -12   0  18    3.94    6.75
  12   0 -18    4.07    5.60
 -12   0  19    4.76    7.67
  12   0 -19    2.82    4.12
 -12   0  20    9.71    6.82
  12   0 -20    5.26    5.35
 -12   0  21    1.54    5.02
  12   0 -21   -0.00    5.90
 -12   0  22    9.52    6.88
  12   0 -22    3.86    6.00
  12   0 -23    4.49    5.41
 -12   0  24   -3.64    6.97
  12   0 -24    0.44    4.83
 -12   0  25    0.00    4.40
  12   0 -25   -0.00    4.36
 -12   0  26    8.61    6.63
  12   0 -26   -0.00    5.70
  12   0 -27    2.05    5.63
  12   0 -28    2.45    6.00
 -12   1   1   -0.00    4.94
 -12   1   1    0.70    3.72
  12  -1  -1   -0.00    4.24
 -12  -1   1   -0.00    3.57
 -12  -1   1    4.26    5.29
 -12   1   2   43.12   10.82
 -12   1   2    8.62    7.03
  12  -1  -2   63.98   12.83
  12   1  -2   32.16   10.05
 -12  -1   2   53.79   12.28
 -12  -1   2   22.65    9.50
 -12   1   3   -0.00    4.53
 -12   1   3    1.60    4.73
  12  -1  -3    8.32    6.11
  12   1  -3    2.69    5.21
 -12  -1   3    2.44    5.07
 -12   1   4   50.18   11.09
 -12   1   4   18.17    8.72
  12  -1  -4   25.51    9.17
  12   1  -4   35.74   10.44
 -12  -1   4   45.22   11.34
 -12  -1   4   21.75    8.98
 -12   1   5    7.54    5.80
 -12   1   5   -0.00    4.62
  12  -1  -5   -0.00    4.11
  12   1  -5   11.89    6.73
 -12  -1   5    4.71    4.60
 -12  -1   5   -0.00    4.74
 -12   1   6    0.05    3.76
  12  -1  -6    3.27    5.21
  12   1  -6    1.54    5.34
 -12  -1   6    3.57    5.18
 -12  -1   6    6.56    6.74
 -12   1   7    0.72    3.45
  12  -1  -7    3.27    5.45
  12   1  -7    2.02    5.36
 -12  -1   7    1.35    4.13
 -12  -1   7    4.57    5.49
 -12   1   8   26.72    9.76
  12  -1  -8   47.58   11.73
  12   1  -8   29.51   10.61
 -12   1   9    0.00    3.98
  12  -1  -9   -0.00    4.86
  12   1  -9    7.70    6.52
 -12  -1   9    4.88    5.40
 -12   1  10   14.28    7.99
  12  -1 -10   13.72    7.40
 -12  -1  10   12.52    7.98
 -12   1  11    7.20    6.04
  12  -1 -11   -0.00    4.75
  12   1 -11   -0.00    5.33
 -12  -1  11   -0.00    4.98
 -12   1  12    5.30    6.17
  12  -1 -12    3.63    5.91
  12   1 -12    6.56    6.47
 -12  -1  12    1.51    5.03
 -12   1  13   -0.00    5.83
  12  -1 -13    0.76    4.53
  12   1 -13   -0.00    6.45
 -12  -1  13    0.00    4.87
 -12   1  14   27.76    9.99
  12  -1 -14   33.03   10.69
  12   1 -14   59.58   13.98
 -12  -1  14   21.71   10.48
 -12   1  15    2.64    5.27
  12  -1 -15    0.70    4.29
  12   1 -15   -0.00    4.37
 -12  -1  15    0.00    5.96
 -12   1  16   -0.00    6.16
  12  -1 -16    2.73    5.06
  12   1 -16   -0.00    3.70
 -12  -1  16   -0.00    6.41
  12  -1 -17   -0.00    3.39
  12   1 -17    3.80    6.21
 -12  -1  17    3.99    5.54
 -12   1  18   19.58    8.82
  12  -1 -18    3.35    5.19
  12   1 -18   14.14    7.72
 -12  -1  18    7.62    7.66
 -12   1  19   -0.00    5.55
  12  -1 -19    3.25    5.35
  12   1 -19   -0.00    4.59
 -12  -1  19    0.47    6.08
 -12   1  20    1.40    4.15
  12  -1 -20    4.28    5.59
  12   1 -20    7.39    6.47
 -12  -1  20    2.07    5.65
 -12   1  21   -0.00    4.69
  12  -1 -21   -0.00    4.95
  12   1 -21    0.26    4.64
 -12  -1  21    4.76    6.70
 -12   1  22   -0.00    5.90
  12  -1 -22    1.62    4.73
  12   1 -22    0.00    4.28
 -12  -1  22    0.00    4.65
 -12   1  23    3.55    6.57
  12  -1 -23    0.00    5.41
  12   1 -23    4.90    5.38
 -12  -1  23   -0.00    6.35
 -12   1  24   -0.00    5.12
  12  -1 -24    9.04    7.63
 -12  -1  24    0.00    5.30
 -12   1  25    6.10    7.15
  12  -1 -25    3.00    5.56
  12   1 -25   -0.00    4.86
 -12   1  26    4.06    7.68
  12  -1 -26    4.20    7.00
  12   1 -26   -0.00    5.24
 -12   1  27   11.90    8.97
  12  -1 -27    0.92    5.38
  12   1 -27    7.60    7.15
  12  -1 -28    5.97    7.13
  12   1 -28    2.88    6.07
 -12   2   1    4.56    5.58
 -12   2   1    1.06    4.64
  12  -2  -1    0.00    4.21
 -12  -2   1    7.32    5.66
 -12  -2   1    6.16    6.69
 -12   2   2   10.23    6.18
 -12   2   2    7.20    5.90
  12  -2  -2   14.83    6.89
  12   2  -2   22.19    8.41
 -12  -2   2    1.54    4.99
 -12  -2   2   10.78    7.95
 -12   2   3    0.00    4.28
  12  -2  -3    5.59    5.21
  12   2  -3    3.56    5.43
 -12  -2   3    6.44    5.72
 -12  -2   3   -0.00    5.16
 -12   2   4    3.44    5.11
 -12   2   4    0.00    5.36
  12  -2  -4    2.92    4.85
  12   2  -4    5.62    5.25
 -12  -2   4    3.22    5.44
 -12  -2   4    9.18    7.04
 -12   2   5    0.90    4.07
 -12   2   5    2.91    5.32
  12  -2  -5    0.00    4.81
  12   2  -5    8.48    6.82
 -12  -2   5    0.00    5.23
 -12  -2   5    0.00    5.07
 -12   2   6   23.34    9.28
  12  -2  -6   20.39    8.39
  12   2  -6   25.38    9.26
 -12  -2   6   47.71   11.47
 -12  -2   6   13.22    8.32
 -12   2   7    0.79    5.78
  12   2  -7   -0.00    4.67
 -12  -2   7   10.29    6.50
 -12  -2   7    0.00    4.96
 -12   2   8    0.73    4.88
  12  -2  -8   -0.00    4.32
  12   2  -8   10.48    7.39
 -12  -2   8    0.00    5.12
 -12  -2   8    0.82    4.85
 -12   2   9   -0.00    4.86
  12  -2  -9   -0.00    3.62
  12   2  -9   -0.00    5.16
 -12  -2   9    3.07    5.28
 -12   2  10    3.20    5.42
  12  -2 -10   37.22   10.38
  12   2 -10   10.54    7.70
 -12   2  11   -0.00    4.33
  12  -2 -11    5.75    5.83
  12   2 -11   18.04    8.15
 -12  -2  11    3.08    6.09
 -12   2  12   14.12    8.17
  12  -2 -12   12.92    7.23
  12   2 -12   15.67    7.60
 -12  -2  12    2.51    5.67
 -12   2  13   -0.00    4.36
  12  -2 -13   -0.00    3.89
  12   2 -13   -0.00    3.99
 -12  -2  13   -0.00    5.27
  12  -2 -14   -0.00    4.54
  12   2 -14   -0.00    5.53
 -12  -2  14    8.25    6.59
 -12   2  15    1.11    4.80
  12  -2 -15    4.70    5.61
  12   2 -15   -0.00    4.64
 -12  -2  15   -0.00    6.35
 -12   2  16    7.01    5.50
  12  -2 -16    6.31    5.75
  12   2 -16    8.45    7.34
 -12  -2  16    3.13    5.42
 -12   2  17    0.03    4.19
  12  -2 -17    0.54    4.34
  12   2 -17   -0.00    5.64
 -12  -2  17    1.05    3.92
 -12   2  18    6.52    6.23
  12  -2 -18    1.15    4.71
  12   2 -18    0.59    5.90
 -12  -2  18    0.42    4.81
 -12   2  19    1.58    5.41
  12  -2 -19    0.00    4.52
  12   2 -19   -0.00    5.38
 -12  -2  19    1.70    5.79
 -12   2  20    0.18    3.24
  12  -2 -20    4.44    6.22
  12   2 -20    2.60    5.32
 -12  -2  20    0.01    4.78
 -12   2  21   -0.00    5.11
  12  -2 -21    3.45    5.73
  12   2 -21    3.98    6.53
 -12  -2  21    5.37    7.92
 -12   2  22   18.64    9.31
  12  -2 -22   17.04    8.00
  12   2 -22    1.30    5.32
 -12  -2  22   20.93   10.45
 -12   2  23    4.42    7.17
  12  -2 -23    0.03    4.32
  12   2 -23    0.00    5.01
 -12   2  24   -0.00    5.33
  12  -2 -24   -0.00    5.28
  12   2 -24    0.00    5.22
 -12   2  25    0.28    5.38
  12  -2 -25    6.01    6.71
  12   2 -25   -0.00    6.29
  12  -2 -26    5.19    7.48
  12   2 -26    5.01    6.58
 -12   2  27    4.49    7.07
  12  -2 -27    0.62    5.62
 -12   2  28    5.31    7.02
 -12   2  29   -0.00    4.33
 -12   3   1    0.98    4.04
 -12  -3   1   -0.00    3.72
 -12  -3   1    5.97    7.00
 -12   3   2   16.31    7.39
 -12   3   2   19.40    7.79
 -12  -3   2   12.50    7.02
 -12  -3   2    3.36    6.04
 -12   3   3   25.07    7.94
 -12   3   3    1.04    5.05
  12  -3  -3    3.15    4.65
  12   3  -3    6.69    6.27
 -12  -3   3   19.61    8.13
 -12  -3   3    7.81    7.32
 -12   3   4   19.16    7.62
 -12   3   4   22.77    7.82
  12  -3  -4    9.88    6.10
  12   3  -4   29.05    9.80
 -12  -3   4    7.36    6.90
 -12  -3   4   14.64    7.35
 -12   3   5    4.72    5.35
  12  -3  -5    3.84    5.26
  12   3  -5    4.44    5.40
 -12  -3   5   10.43    7.09
 -12   3   6   -0.00    4.98
  12  -3  -6   -0.00    4.14
  12   3  -6    3.13    5.34
 -12  -3   6    3.75    4.76
 -12  -3   6   -0.00    6.14
 -12   3   7    3.26    5.95
  12  -3  -7    6.91    5.69
  12   3  -7    6.84    5.49
 -12  -3   7    0.00    4.61
 -12  -3   7    2.51    5.54
 -12   3   8    7.05    6.55
  12  -3  -8   26.06    9.03
  12   3  -8   13.61    7.62
 -12  -3   8   31.58    9.86
 -12  -3   8   13.95    8.16
 -12   3   9   11.93    7.17
  12  -3  -9    6.78    5.43
  12   3  -9   15.43    7.90
 -12  -3   9   18.40    8.04
 -12  -3   9    1.35    5.50
 -12   3  10   17.61    8.01
  12  -3 -10   20.42    8.84
  12   3 -10   20.88    9.42
 -12  -3  10   13.58    8.17
 -12   3  11    3.68    5.12
  12  -3 -11    0.00    5.09
  12   3 -11   -0.00    4.79
 -12  -3  11    0.08    6.04
 -12   3  12    0.00    4.68
  12  -3 -12   14.17    7.57
  12   3 -12   12.22    7.07
 -12  -3  12    1.99    6.62
 -12   3  13   -0.00    4.66
  12  -3 -13    0.00    4.26
  12   3 -13    4.90    5.81
 -12  -3  13   -0.00    3.88
 -12   3  14   21.04    8.93
  12  -3 -14    7.76    6.38
  12   3 -14    5.05    6.00
 -12  -3  14   10.63    7.36
 -12   3  15    2.82    4.84
  12  -3 -15    2.32    4.76
  12   3 -15    8.91    7.02
 -12  -3  15    0.00    5.97
 -12   3  16   -0.00    5.00
  12   3 -16   -0.00    6.36
 -12  -3  16    4.43    6.98
 -12   3  17    1.05    6.22
  12  -3 -17    3.87    5.50
  12   3 -17    0.00    4.70
 -12  -3  17   -0.00    6.03
 -12   3  18   -0.00    6.33
  12  -3 -18    1.68    5.06
  12   3 -18   -0.00    7.07
 -12  -3  18   -0.00    7.15
 -12   3  19   -0.00    5.06
  12  -3 -19    7.05    6.29
  12   3 -19    2.89    6.54
 -12  -3  19    7.70    6.77
 -12   3  20    7.98    7.13
  12  -3 -20    4.33    5.73
  12   3 -20   12.83    7.33
 -12  -3  20    3.22    6.83
 -12   3  21   -0.00    4.80
  12  -3 -21    2.26    4.35
  12   3 -21    3.65    5.66
 -12   3  22    7.93    7.22
  12  -3 -22   -0.00    4.22
  12   3 -22    0.00    6.38
 -12   3  23    0.00    5.45
  12  -3 -23    6.29    6.95
  12   3 -23    6.19    6.71
 -12   3  24    1.38    5.64
  12  -3 -24    3.94    5.91
  12   3 -24    7.12    7.66
 -12   3  25    4.53    6.09
  12   3 -25   12.42    6.91
 -12   3  26    3.57    7.32
  12  -3 -26    0.00    5.82
  12   3 -26   -0.00    5.91
 -12   3  27   -0.00    6.48
  12  -3 -27   -0.00    4.88
 -12   3  28    6.38    7.93
  12  -3 -28   -0.00    5.02
 -12   3  29   -0.00    6.73
  12  -3 -29    6.11    7.17
 -12   3  30   -0.00    7.36
 -12   4   1    3.71    5.70
 -12  -4   1   10.73    6.72
 -12  -4   1    4.25    6.22
 -12   4   2    5.09    6.05
 -12  -4   2   16.79    8.19
 -12  -4   2    0.63    5.68
 -12   4   3    1.07    4.48
 -12  -4   3    3.30    5.03
 -12  -4   3    3.70    7.09
 -12   4   4    1.28    5.75
  12   4  -4   -0.00    4.75
 -12  -4   4    3.56    4.57
 -12  -4   4    2.19    5.09
 -12   4   5    7.85    5.62
  12  -4  -5    6.01    5.49
  12   4  -5    6.11    6.66
 -12  -4   5    1.09    5.24
 -12  -4   5    9.23    7.78
 -12   4   6   13.82    6.89
  12  -4  -6   21.59    7.44
  12   4  -6   27.03    9.81
 -12  -4   6    9.56    8.18
 -12   4   7    4.28    4.76
  12  -4  -7   23.70    7.47
  12   4  -7   21.17    8.52
 -12  -4   7   13.64    7.81
 -12  -4   7   22.16    8.82
 -12   4   8   -0.00    4.29
  12  -4  -8    0.00    3.73
  12   4  -8    4.43    4.89
 -12  -4   8    0.63    4.89
 -12  -4   8    2.38    5.92
 -12   4   9    1.55    5.21
  12  -4  -9    0.23    4.54
  12   4  -9    3.54    5.74
 -12  -4   9    0.00    5.53
 -12  -4   9    7.64    7.62
 -12   4  10   -0.00    5.31
  12  -4 -10    3.74    5.17
  12   4 -10   10.11    7.40
 -12  -4  10   15.13    7.09
 -12  -4  10    1.21    4.85
 -12   4  11    3.91    5.62
  12  -4 -11    1.20    4.12
  12   4 -11    8.84    6.84
 -12  -4  11   21.81    8.99
 -12  -4  11    3.89    5.29
 -12   4  12   13.71    7.70
  12  -4 -12   21.13    8.19
  12   4 -12   22.04    9.32
 -12  -4  12   26.27   10.50
 -12   4  13    8.86    5.84
  12  -4 -13   -0.00    3.99
  12   4 -13    2.42    4.85
 -12  -4  13   -0.00    5.36
 -12   4  14    0.53    4.68
  12  -4 -14   -0.00    2.97
  12   4 -14    1.07    4.01
 -12  -4  14   -0.00    4.04
 -12   4  15    8.81    6.81
  12  -4 -15    2.51    5.37
  12   4 -15   -0.00    5.15
 -12  -4  15    6.36    7.15
 -12   4  16   16.47    8.56
  12  -4 -16    7.72    6.09
  12   4 -16   11.77    6.53
 -12  -4  16   -0.00    5.44
  12  -4 -17   27.10    9.75
  12   4 -17    9.72    7.58
 -12  -4  17    7.39    7.73
 -12   4  18   -0.00    5.77
  12  -4 -18    5.54    5.91
  12   4 -18    6.10    5.98
 -12   4  19   -0.00    6.51
  12  -4 -19    1.44    5.21
  12   4 -19   -0.00    4.68
 -12   4  20   15.44    7.94
  12  -4 -20    6.30    7.10
  12   4 -20   20.43    8.95
 -12   4  21    4.46    6.55
  12  -4 -21    6.08    6.97
  12   4 -21    5.42    7.06
 -12   4  22   10.66    8.16
  12  -4 -22   24.83    9.52
  12   4 -22    3.74    6.18
 -12   4  23    4.48    7.31
  12  -4 -23    1.87    4.97
  12   4 -23    7.70    7.18
 -12   4  24    2.23    5.71
  12  -4 -24    0.00    5.31
  12   4 -24    2.33    5.03
 -12   4  25    0.85    6.41
  12  -4 -25    2.50    6.39
  12   4 -25    2.38    5.61
 -12   4  26   -0.00    5.28
  12  -4 -26    0.00    6.01
  12   4 -26    6.64    5.94
 -12   4  27    6.32    6.36
  12  -4 -27    3.24    5.90
 -12   4  28    0.59    5.70
  12  -4 -28    0.00    6.66
 -12   4  29    1.47    6.77
  12  -4 -29    8.41    6.43
 -12   4  30    7.06    7.95
 -12   4  31   -0.00    4.61
 -12   5   1    1.80    3.32
 -12  -5   1   -0.00    4.42
 -12  -5   1   -0.00    6.69
 -12   5   2    6.07    5.62
 -12  -5   2   -0.00    4.24
 -12  -5   2    6.97    6.70
 -12   5   3    8.76    5.98
 -12  -5   3   31.04    9.85
 -12  -5   3    4.52    7.86
 -12   5   4    3.64    5.25
 -12  -5   4    2.24    5.18
 -12  -5   4    8.10    7.08
 -12   5   5    0.88    4.34
  12   5  -5    6.92    6.87
 -12  -5   5    4.80    5.92
 -12  -5   5    3.11    7.48
 -12   5   6   -0.00    3.94
  12   5  -6    2.12    4.86
 -12  -5   6   -0.00    6.06
 -12  -5   6   -0.00    5.73
 -12   5   7    1.48    4.50
  12   5  -7    0.00    5.22
 -12  -5   7    3.17    5.16
 -12  -5   7    3.37    6.50
 -12   5   8   17.23    7.24
  12   5  -8   -0.00    5.86
 -12  -5   8   16.72    8.05
 -12  -5   8    5.93    5.99
 -12   5   9    5.58    5.57
  12   5  -9   25.74    9.29
 -12  -5   9   23.56    9.06
 -12  -5   9   10.51    8.14
 -12   5  10    1.01    5.30
  12  -5 -10    3.00    4.90
  12   5 -10    3.86    7.03
 -12  -5  10   13.11    8.15
 -12  -5  10    1.86    5.82
 -12   5  11    1.85    4.76
  12  -5 -11   -0.00    2.74
  12   5 -11    3.19    5.17
 -12  -5  11   -0.00    4.78
 -12  -5  11    3.58    6.32
 -12   5  12    0.50    3.17
  12  -5 -12    9.41    5.77
  12   5 -12   -0.00    5.35
 -12  -5  12   -0.00    4.87
 -12  -5  12   -0.00    5.48
 -12   5  13    0.05    4.62
  12  -5 -13   12.31    6.75
  12   5 -13   10.32    7.03
 -12  -5  13    7.25    8.04
 -12   5  14    0.48    4.21
  12  -5 -14    9.87    6.15
  12   5 -14   20.28    8.15
 -12  -5  14   14.42    8.47
 -12   5  15   -0.00    4.70
  12  -5 -15   -0.00    4.18
  12   5 -15   -0.00    5.45
 -12   5  16    0.00    5.46
  12  -5 -16    0.41    4.27
 -12   5  17    3.78    5.95
  12  -5 -17    0.00    4.62
  12   5 -17    6.27    6.28
 -12   5  18    0.00    6.38
  12  -5 -18    5.15    5.35
  12   5 -18    0.00    5.41
 -12   5  19    4.85    7.06
  12  -5 -19   -0.00    4.16
  12   5 -19    0.00    5.30
 -12   5  20    9.77    7.20
  12  -5 -20    4.94    5.43
  12   5 -20    2.28    4.58
 -12   5  21   -0.00    5.39
  12  -5 -21    3.08    4.96
  12   5 -21   -0.00    5.91
 -12   5  22    1.82    4.90
  12  -5 -22   -0.00    4.73
  12   5 -22    3.89    5.74
 -12   5  23   -0.00    5.43
  12  -5 -23    4.02    5.70
  12   5 -23    0.00    5.40
 -12   5  24   -0.00    3.84
  12  -5 -24    7.36    6.29
  12   5 -24    0.00    5.37
 -12   5  25   -0.00    6.07
  12  -5 -25    0.16    5.20
  12   5 -25    4.24    5.34
 -12   5  26    1.28    5.98
  12  -5 -26   -0.00    4.96
 -12   5  27    3.82    6.47
  12  -5 -27    0.00    6.86
 -12   5  28    1.13    5.68
  12  -5 -28    2.87    6.34
 -12   5  29    1.30    5.38
 -12   6   1    7.13    6.55
 -12  -6   1    6.90    5.96
 -12  -6   1   11.59    6.96
 -12   6   2    3.13    4.84
 -12  -6   2    8.90    6.28
 -12  -6   2   11.35    8.63
 -12   6   3    1.70    4.47
 -12  -6   3    5.24    6.02
 -12  -6   3   -0.00    3.81
 -12   6   4   -0.00    4.05
 -12  -6   4    0.00    5.15
 -12  -6   4    4.84    6.31
 -12   6   5    8.00    6.06
 -12  -6   5   21.76    8.93
 -12  -6   5   20.08    9.76
 -12   6   6    7.10    5.19
  12   6  -6   19.74    9.54
 -12  -6   6   31.09   10.40
 -12  -6   6    7.60    8.41
 -12   6   7   10.97    6.53
  12   6  -7    9.80    7.66
 -12  -6   7    8.52    7.65
 -12  -6   7    6.21    7.57
 -12   6   8    0.63    4.47
  12   6  -8    0.00    6.12
 -12  -6   8    6.74    6.02
 -12  -6   8   -0.00    6.87
 -12   6   9    3.41    4.68
  12   6  -9    0.00    4.62
 -12  -6   9    4.74    5.53
 -12  -6   9    6.73    6.94
 -12   6  10    2.14    4.54
  12   6 -10   -0.00    5.92
 -12  -6  10    0.00    6.25
 -12  -6  10    4.31    5.85
 -12   6  11   11.60    7.09
  12   6 -11   40.87   11.30
 -12  -6  11   69.27   14.89
 -12  -6  11   14.38    9.33
 -12   6  12    1.02    4.96
  12   6 -12    4.21    7.15
 -12  -6  12    0.00    5.63
 -12   6  13    2.46    4.96
  12   6 -13   -0.00    5.33
 -12  -6  13    3.25    5.77
 -12   6  14    1.19    4.62
  12   6 -14    0.59    4.84
 -12  -6  14    3.24    4.42
 -12   6  15    5.51    6.09
  12   6 -15   -0.00    6.62
 -12   6  16    0.33    5.56
  12  -6 -16    3.03    6.07
  12   6 -16    4.68    5.79
 -12   6  17    3.17    5.73
  12  -6 -17    9.05    6.56
  12   6 -17    2.36    6.12
 -12   6  18    0.00    5.21
  12  -6 -18    1.66    4.85
 -12   6  19    1.55    4.90
  12   6 -19    5.53    5.43
 -12   6  20   -0.00    4.15
  12  -6 -20    9.29    6.27
  12   6 -20   -0.00    3.99
 -12   6  21    0.00    5.21
  12  -6 -21    6.42    6.71
  12   6 -21    1.52    5.33
 -12   6  22    0.00    5.36
  12  -6 -22   -0.00    5.43
  12   6 -22   15.58    7.23
  12  -6 -23   -0.00    5.83
  12   6 -23    0.00    6.08
 -12   6  24    1.93    6.42
  12  -6 -24    0.84    4.07
  12   6 -24   -0.00    5.63
 -12   6  25   -0.00    5.16
  12  -6 -25   -0.00    4.82
 -12   6  26    5.94    6.47
  12  -6 -26   -0.00    6.73
 -12   6  27    2.46    5.64
  12  -6 -27   -0.00    5.99
  12  -6 -28   -0.00    6.58
 -12   7   1    0.00    3.75
 -12  -7   1   11.65    6.81
 -12   7   2    3.06    4.61
 -12  -7   2    7.06    5.79
 -12   7   3    7.30    5.03
 -12  -7   3   15.17    7.51
 -12  -7   3   10.17    7.92
 -12   7   4    1.42    4.06
 -12  -7   4    4.26    4.86
 -12  -7   4    0.00    6.44
 -12   7   5    1.56    4.26
 -12  -7   5   -0.00    5.30
 -12  -7   5   -0.00    5.21
 -12   7   6   -0.00    3.81
 -12  -7   6    3.17    5.21
 -12  -7   6    7.33    6.92
 -12   7   7    3.03    5.09
  12   7  -7    3.09    6.53
 -12  -7   7    3.91    5.89
 -12   7   8    6.32    4.91
  12   7  -8   -0.00    5.07
 -12  -7   8    0.00    5.28
  12   7  -9   31.18   11.55
 -12  -7   9   37.40   12.10
 -12   7  10    0.00    4.33
  12   7 -10    3.37    5.00
 -12  -7  10   -0.00    4.29
 -12   7  11    8.01    6.22
  12   7 -11    2.45    6.30
 -12  -7  11   -0.00    5.05
 -12   7  12    0.77    4.98
  12   7 -12    0.30    5.19
 -12  -7  12   -0.00    5.62
 -12   7  13    5.11    5.63
  12   7 -13    5.19    5.94
 -12  -7  13    9.09    7.59
 -12   7  14   -0.00    4.99
  12   7 -14   -0.00    4.93
 -12  -7  14    4.95    6.47
 -12   7  15    7.28    6.28
  12   7 -15    0.89    4.60
 -12  -7  15    6.55    6.70
 -12   7  16    0.80    4.32
  12   7 -16    0.55    4.76
 -12  -7  16    6.39    5.95
 -12   7  17    1.70    4.99
  12   7 -17    0.23    4.43
  12   7 -18    7.13    7.13
 -12   7  19    5.72    7.27
  12   7 -19   23.67    9.69
 -12   7  20    1.18    5.02
  12   7 -20    0.00    5.72
 -12   7  21    0.84    5.45
  12   7 -21   -0.00    5.84
 -12   7  22   -0.00    5.27
  12   7 -22    1.55    4.47
 -12   7  23   -0.00    5.91
  12  -7 -23   -0.00    4.55
 -12   7  24    8.37    6.73
  12  -7 -24   -0.00    6.73
  12  -7 -25   -0.00    5.71
  12  -7 -26    5.33    6.39
  12  -7 -27    1.36    6.86
  12  -7 -28    4.84    6.60
 -12   8   1    2.62    4.08
 -12  -8   1   12.96    7.35
 -12   8   2    2.24    3.36
 -12  -8   2    4.21    5.12
 -12   8   3    2.33    4.45
 -12  -8   3    0.37    4.26
 -12   8   4   -0.00    4.01
 -12  -8   4    3.11    5.11
 -12   8   5    2.48    4.96
 -12  -8   5    9.96    6.66
 -12   8   6    8.16    4.79
 -12  -8   6    1.89    5.35
 -12   8   7   16.48    7.50
 -12  -8   7   39.64   11.37
 -12   8   8    2.12    4.42
 -12  -8   8   -0.00    4.76
 -12   8   9   -0.00    4.12
  12   8  -9   -0.00    5.21
 -12  -8   9   -0.00    5.06
 -12   8  10    0.35    4.04
  12   8 -10   -0.00    5.67
 -12  -8  10   -0.00    6.76
 -12   8  11    5.09    4.94
  12   8 -11   10.83    7.90
 -12  -8  11   17.08    8.83
 -12   8  12   -0.00    3.99
  12   8 -12    1.42    5.26
 -12  -8  12   -0.00    6.37
 -12   8  13    0.00    4.53
  12   8 -13   -0.00    5.84
 -12  -8  13    6.14    6.60
 -12   8  14    0.00    4.43
  12   8 -14    0.00    5.27
 -12  -8  14    0.00    6.54
 -12   8  15    3.14    5.43
  12   8 -15   12.67    8.34
 -12  -8  15    6.22    6.86
 -12   8  16    1.21    4.85
  12   8 -16    7.07    6.93
 -12  -8  16    0.62    4.80
 -12   8  17   -0.00    5.88
  12   8 -17   12.40    8.51
 -12  -8  17    4.73    7.05
 -12   8  18    0.51    5.09
  12   8 -18   -0.00    6.55
 -12  -8  18   -0.00    6.18
 -12   8  19    0.00    3.96
  12   8 -19   -0.00    5.53
 -12   8  20    2.61    5.19
  12   8 -20    2.85    6.22
 -12   8  21   10.40    7.57
 -12   9   1    0.47    2.91
 -12  -9   1    2.32    5.65
 -12   9   2    0.50    3.53
 -12  -9   2    0.00    5.23
 -12   9   3    6.29    4.72
 -12  -9   3   11.08    8.05
 -12   9   4    1.75    4.15
 -12  -9   4   -0.00    6.12
 -12   9   5    3.72    4.40
 -12  -9   5    6.11    6.38
 -12   9   6   -0.00    4.18
 -12  -9   6    0.00    4.92
 -12   9   7    1.23    4.16
 -12  -9   7    6.70    6.17
 -12   9   8   -0.00    4.83
 -12  -9   8    2.60    5.66
 -12   9   9    4.05    4.11
 -12  -9   9    6.90    6.60
 -12   9  10   -0.00    4.65
  12   9 -10    2.44    5.98
 -12  -9  10    6.38    5.40
 -12   9  11    0.92    3.08
  12   9 -11    3.91    6.69
 -12  -9  11   -0.00    6.13
  12   9 -12   -0.00    6.87
 -12  -9  12   -0.00    5.78
 -12   9  13    4.63    4.59
  12   9 -13    6.21    8.07
 -12  -9  13    9.68    6.69
 -12   9  14    0.08    3.89
  12   9 -14    5.64    6.45
 -12  -9  14    0.00    6.54
 -12   9  15   -0.00    4.65
  12   9 -15    0.46    6.19
 -12  -9  15    5.53    6.45
 -12   9  16   -0.00    4.20
  12   9 -16    0.04    4.77
 -12  -9  16   -0.00    6.12
 -12   9  17    1.72    5.02
  12   9 -17    0.41    5.51
 -12  -9  17   -0.00    4.60
 -12   9  18    7.49    6.89
  12   9 -18    0.86    5.92
 -12  -9  18   -0.00    4.49
 -12  10   1    8.96    4.98
 -12 -10   1    4.66    5.80
 -12  10   2    3.23    4.16
 -12 -10   2    1.91    6.14
 -12  10   3    5.47    4.45
 -12 -10   3   -0.00    5.47
 -12  10   4    5.22    4.61
 -12 -10   4    4.05    5.72
 -12  10   5    4.63    4.59
 -12 -10   5    3.70    7.42
 -12  10   6    3.70    4.73
 -12 -10   6   -0.00    4.93
 -12  10   7    2.09    4.60
 -12 -10   7   10.30    7.67
 -12  10   8    4.54    4.28
 -12 -10   8    0.13    4.78
 -12  10   9    1.60    4.08
 -12 -10   9    0.43    5.26
 -12  10  10    3.40    4.65
 -12 -10  10   -0.00    4.55
 -12  10  11    2.23    5.21
 -12 -10  11    3.14    5.86
 -12  10  12    6.35    4.59
  12  10 -12    1.15    5.07
 -12 -10  12    0.11    5.12
 -12  10  13    6.00    6.08
  12  10 -13   -0.00    6.46
 -12 -10  13    3.64    6.44
 -12  10  14    4.28    4.16
  12  10 -14    0.85    6.00
 -12 -10  14   -0.00    5.09
  12  10 -15    2.82    4.85
 -12  11   1    0.05    3.32
 -12 -11   1    3.88    5.08
 -12  11   2   -0.00    3.21
 -12 -11   2   -0.00    4.89
 -12 -11   3    2.32    4.68
 -12  11   4    0.00    4.28
 -12 -11   4   -0.00    3.61
 -12  11   5    2.22    4.31
 -12 -11   5    5.74    6.87
 -12  11   6    1.96    4.22
 -12 -11   6    5.47    6.52
 -12  11   7    2.33    4.54
 -12 -11   7    5.83    6.41
 -12 -11   8    0.00    5.40
 -12  11   9    2.62    3.84
 -12 -11   9    5.52    7.70
 -12  11  10    0.21    3.67
 -12  11  11   -0.00    4.64
 -12 -11  11    0.66    5.72
 -12  12   1    0.48    3.48
 -12  12   3   -0.00    3.78
 -12  12   4    0.00    3.97
 -12  12   5    3.87    4.66
 -12  12   6    2.11    3.52
 -12  13   1   -0.00    3.03
 -11   0   1  128.90   18.18
 -11   0   1   41.83   11.68
  11   0  -1   94.51   15.89
 -11   0   2    3.17    4.98
 -11   0   2    0.81    4.17
  11   0  -2   -0.00    4.53
 -11   0   3   18.81    7.67
 -11   0   3    5.98    6.39
  11   0  -3   30.71    9.16
 -11   0   4   -0.00    4.12
 -11   0   4   -0.00    5.28
  11   0  -4    3.66    5.15
 -11   0   5  127.37   18.14
 -11   0   5   44.58   13.49
  11   0  -5   79.97   15.60
 -11   0   6   -0.00    4.93
  11   0  -6   -0.00    5.01
 -11   0   7   -0.00    4.33
  11   0  -7    0.00    4.89
 -11   0   8   -0.00    4.87
  11   0  -8    0.33    3.91
 -11   0   9   34.10    9.86
  11   0  -9   24.75    8.86
 -11   0  10   -0.00    6.30
  11   0 -10   -0.00    3.72
 -11   0  11   35.20   11.52
  11   0 -11   75.62   14.71
 -11   0  12    0.00    4.70
  11   0 -12    0.76    3.67
 -11   0  13    1.87    5.26
  11   0 -13    1.21    4.98
 -11   0  14   -0.00    5.51
  11   0 -14   -0.00    4.76
 -11   0  15   17.51    9.09
  11   0 -15    8.59    5.58
 -11   0  16    0.83    5.65
  11   0 -16   -0.00    3.83
 -11   0  17   -0.00    5.35
  11   0 -17    4.46    5.38
 -11   0  18   -0.00    5.54
 -11   0  19    1.85    4.75
  11   0 -19    7.28    6.28
 -11   0  20    0.00    4.13
  11   0 -20    2.22    5.73
 -11   0  21   11.09    8.06
  11   0 -21   11.09    6.74
 -11   0  22   -0.00    6.45
  11   0 -22    0.57    4.60
 -11   0  23    1.73    5.66
  11   0 -23    0.34    5.43
 -11   0  24    6.20    8.00
  11   0 -24   -0.00    5.32
 -11   0  25    6.46    7.71
  11   0 -25    3.12    6.62
 -11   0  26    0.41    4.76
  11   0 -26    1.56    6.03
  11   0 -27    0.00    7.53
  11   0 -28    7.95    7.46
  11   0 -29   -0.00    4.99
  11   0 -30   -0.00    5.50
 -11   1   1   76.15   14.75
  11   1  -1  100.23   16.97
 -11  -1   1  109.43   17.38
 -11  -1   1   54.35   13.97
 -11   1   2    5.35    5.44
  11   1  -2    2.40    5.69
 -11  -1   2    0.00    4.15
 -11   1   3   57.07   11.82
 -11   1   3   24.76    8.65
  11   1  -3   39.23   10.76
 -11  -1   3   37.57   10.44
 -11  -1   3   36.17   10.61
 -11   1   4   -0.00    3.89
 -11   1   4    0.54    3.44
  11  -1  -4    8.75    6.21
  11   1  -4   -0.00    4.31
 -11  -1   4   -0.00    3.68
 -11  -1   4    1.82    4.69
 -11   1   5   -0.00    4.91
  11  -1  -5    4.14    5.59
  11   1  -5    5.23    5.54
 -11  -1   5    8.90    6.12
 -11  -1   5    0.00    5.45
 -11   1   6    3.28    4.70
  11  -1  -6   -0.00    5.19
  11   1  -6    0.00    3.84
 -11  -1   6    2.96    4.96
 -11  -1   6   -0.00    5.12
 -11   1   7   27.30    9.74
  11  -1  -7   43.25   10.74
  11   1  -7   44.98   11.15
 -11  -1   7   50.60   12.30
 -11   1   8    0.00    5.71
  11  -1  -8    9.24    6.05
  11   1  -8    0.10    5.25
 -11  -1   8   -0.00    5.82
 -11   1   9   15.65    8.04
  11  -1  -9   29.60    9.48
  11   1  -9   10.97    7.01
 -11  -1   9   21.17    8.32
 -11   1  10   -0.00    2.81
  11  -1 -10    2.46    5.05
  11   1 -10   -0.00    4.85
 -11  -1  10    0.00    4.84
 -11   1  11    8.00    6.95
  11  -1 -11    4.08    5.39
  11   1 -11    3.72    5.73
 -11  -1  11    1.92    5.34
 -11   1  12    9.07    6.86
  11  -1 -12    1.95    5.07
  11   1 -12    0.00    4.46
 -11  -1  12   -0.00    4.68
 -11   1  13   18.47    8.96
  11  -1 -13   41.44   11.42
  11   1 -13   25.05    9.76
 -11  -1  13   32.64   10.58
 -11   1  14   -0.00    3.85
  11  -1 -14   -0.00    4.66
  11   1 -14    0.00    5.65
 -11  -1  14   16.57    7.90
 -11   1  15   -0.00    4.40
  11  -1 -15    2.52    4.62
  11   1 -15    0.80    3.57
 -11  -1  15   -0.00    4.89
 -11   1  16    3.49    4.96
  11  -1 -16    3.08    4.37
  11   1 -16    0.30    4.61
 -11  -1  16    2.79    5.86
 -11   1  17    8.37    7.06
  11  -1 -17   14.60    7.49
  11   1 -17   12.25    7.03
 -11  -1  17   10.37    7.92
 -11   1  18    1.78    4.62
  11  -1 -18   -0.00    3.22
  11   1 -18    0.46    4.14
 -11  -1  18   -0.00    4.69
 -11   1  19   13.13    7.75
  11  -1 -19    3.26    5.68
  11   1 -19    7.09    6.78
 -11  -1  19    0.94    6.20
 -11   1  20    0.00    5.92
  11  -1 -20   -0.00    4.44
  11   1 -20    1.83    5.07
 -11  -1  20    0.00    5.90
 -11   1  21    8.16    7.06
  11  -1 -21    3.02    5.53
  11   1 -21   -0.00    5.62
 -11  -1  21    0.93    5.79
 -11   1  22    0.00    6.09
  11  -1 -22    0.00    3.72
  11   1 -22    1.58    5.33
 -11  -1  22    5.61    6.02
 -11   1  23   10.57    8.23
  11  -1 -23   12.33    7.41
  11   1 -23   15.36    7.77
 -11  -1  23   15.24    9.17
 -11   1  24    2.15    5.97
  11  -1 -24    4.79    6.29
  11   1 -24    0.00    6.75
 -11  -1  24    0.52    5.21
  11   1 -25   13.37    7.86
 -11  -1  25    0.43    4.33
 -11   1  26   -0.00    6.55
  11  -1 -26    2.87    6.18
  11   1 -26    2.91    5.88
 -11   1  27   19.70    9.34
  11  -1 -27    6.32    7.92
  11   1 -27    0.89    5.89
 -11   1  28    1.45    7.05
  11  -1 -28    3.65    4.87
  11   1 -28    0.00    6.21
  11  -1 -29    5.01    7.08
  11   1 -29   -0.00    6.51
  11  -1 -30   -0.00    6.40
  11   1 -30    1.60    4.97
 -11   2   1   11.30    6.19
 -11  -2   1   17.06    7.69
 -11  -2   1    2.73    5.27
 -11   2   2    3.14    3.23
  11   2  -2   -0.00    4.20
 -11  -2   2   -0.00    3.81
 -11  -2   2    0.00    5.53
 -11   2   3    1.51    5.58
  11   2  -3   16.66    7.93
 -11  -2   3   23.88    8.52
 -11  -2   3    6.79    5.96
 -11   2   4    9.37    6.15
  11   2  -4    0.00    5.18
 -11  -2   4    7.92    6.31
 -11  -2   4    4.44    5.74
 -11   2   5   37.30    9.65
 -11  -2   5   50.25   12.66
 -11  -2   5   31.73   10.60
 -11   2   6    6.00    5.20
  11  -2  -6    7.86    5.06
  11   2  -6   18.44    7.98
 -11  -2   6   11.07    6.62
 -11  -2   6    6.96    6.84
 -11   2   7   17.12    7.42
  11  -2  -7    0.00    4.76
  11   2  -7   16.40    6.92
 -11  -2   7   15.93    7.17
 -11  -2   7   11.80    7.67
 -11   2   8   17.80    7.52
  11  -2  -8   12.98    7.09
  11   2  -8   27.62    8.71
 -11  -2   8   11.43    7.51
 -11   2   9    8.43    7.34
  11  -2  -9   46.25   10.89
  11   2  -9   38.21   10.76
 -11  -2   9   22.62    8.93
 -11   2  10    2.04    5.77
  11  -2 -10    4.38    4.52
  11   2 -10    1.42    3.90
 -11  -2  10    0.53    4.55
 -11   2  11    7.19    5.59
  11  -2 -11   13.79    7.31
  11   2 -11   16.87    7.61
 -11  -2  11   11.30    6.63
 -11   2  12   -0.00    4.46
  11  -2 -12    3.41    4.15
  11   2 -12   -0.00    4.42
 -11  -2  12    7.79    5.75
 -11   2  13   -0.00    4.57
  11  -2 -13    2.25    4.36
  11   2 -13   -0.00    4.49
 -11  -2  13   -0.00    5.18
 -11   2  14   -0.00    4.39
  11  -2 -14    1.45    5.10
  11   2 -14   -0.00    4.98
 -11  -2  14    2.19    4.79
 -11   2  15   10.27    7.43
  11  -2 -15    1.69    4.02
 -11   2  16    4.87    5.49
  11  -2 -16    0.03    4.93
  11   2 -16    3.27    4.85
 -11  -2  16    0.00    5.07
 -11   2  17    5.27    5.50
  11  -2 -17    1.58    4.74
  11   2 -17    0.58    4.12
 -11  -2  17    1.47    4.26
 -11   2  18   -0.00    4.68
  11  -2 -18    4.94    5.15
  11   2 -18    0.29    4.51
 -11  -2  18    0.53    5.42
 -11   2  19    1.74    5.96
  11  -2 -19    3.55    5.70
  11   2 -19    2.09    6.37
 -11  -2  19    4.86    6.43
 -11   2  20   -0.00    5.30
  11  -2 -20    0.00    5.00
  11   2 -20   -0.00    5.11
 -11  -2  20   -0.00    6.18
 -11   2  21    9.16    8.07
  11  -2 -21    2.34    5.94
  11   2 -21   14.66    9.07
 -11  -2  21    4.11    7.04
 -11   2  22   -0.00    5.85
  11  -2 -22    3.33    6.17
  11   2 -22   -0.00    5.84
 -11  -2  22    0.98    6.52
 -11   2  23    1.77    6.46
  11  -2 -23   -0.00    6.00
  11   2 -23   -0.00    4.96
 -11  -2  23    0.00    5.36
 -11   2  24    3.97    6.14
  11  -2 -24   -0.00    4.42
  11   2 -24    0.00    5.74
 -11   2  25   15.49    9.15
  11  -2 -25   25.06    9.25
  11   2 -25   -0.00    5.67
 -11   2  26   -0.00    5.80
  11  -2 -26   -0.00    5.28
  11   2 -26   -0.00    5.27
 -11   2  27    0.24    5.55
  11  -2 -27   18.33    8.92
  11   2 -27    4.40    6.54
 -11   2  28   -0.00    6.47
  11  -2 -28   -0.00    5.60
  11   2 -28   -0.00    6.61
 -11   2  29   -0.00    6.04
  11  -2 -29    0.00    6.59
  11   2 -29    0.00    6.30
  11  -2 -30    4.99    6.97
  11   2 -30    0.04    4.70
 -11   3   1   10.29    5.58
 -11   3   1    4.79    4.75
  11  -3  -1   19.99    6.70
 -11  -3   1    9.56    6.07
 -11  -3   1   20.32    8.87
 -11   3   2   19.66    7.27
 -11   3   2    0.55    4.77
  11  -3  -2    9.54    6.15
  11   3  -2   16.36    7.75
 -11  -3   2   12.59    6.25
 -11  -3   2    6.02    6.98
 -11   3   3   25.47    9.03
  11   3  -3   56.42   12.91
 -11  -3   3   44.42   11.49
 -11  -3   3   35.62   11.13
  11   3  -4   11.43    7.27
 -11  -3   4   10.65    7.38
 -11   3   5    6.30    5.12
  11   3  -5    4.42    4.66
 -11  -3   5    2.01    5.10
 -11  -3   5    2.77    5.82
 -11   3   6    8.36    6.18
  11   3  -6    0.00    5.25
 -11  -3   6   14.44    7.58
 -11  -3   6    5.10    6.85
 -11   3   7   14.96    7.52
  11   3  -7   43.26   11.29
 -11  -3   7   54.46   12.27
 -11  -3   7   25.79    9.37
 -11   3   8    6.01    5.67
  11  -3  -8    1.74    4.28
  11   3  -8    4.84    6.67
 -11  -3   8    4.15    4.86
 -11  -3   8   -0.00    6.68
 -11   3   9    7.68    6.16
  11  -3  -9    0.00    4.14
  11   3  -9    9.56    6.07
 -11  -3   9    0.69    5.46
 -11   3  10    9.66    5.93
  11  -3 -10   -0.00    4.87
  11   3 -10    0.00    4.84
 -11  -3  10    4.61    6.90
 -11   3  11    2.99    5.74
  11  -3 -11    7.26    5.73
  11   3 -11    0.44    3.80
 -11  -3  11    0.54    4.97
 -11   3  12    1.07    6.47
  11  -3 -12    1.06    5.02
  11   3 -12   10.59    6.72
 -11  -3  12    8.67    6.60
 -11   3  13   13.15    8.33
  11  -3 -13   10.52    5.80
  11   3 -13   12.82    6.74
 -11  -3  13    0.00    6.20
 -11   3  14    0.00    3.84
  11  -3 -14   -0.00    4.21
  11   3 -14   -0.00    4.72
 -11  -3  14    0.00    5.30
 -11   3  15    1.66    5.10
  11  -3 -15    0.81    3.55
  11   3 -15   -0.00    5.82
 -11  -3  15    9.10    7.85
 -11   3  16   -0.00    5.45
  11  -3 -16    1.40    3.91
  11   3 -16    3.78    5.99
 -11  -3  16    0.00    6.11
 -11   3  17    5.54    6.90
  11  -3 -17    7.16    5.64
 -11  -3  17    7.01    6.76
 -11   3  18   -0.00    5.56
  11  -3 -18   10.06    6.48
  11   3 -18    2.14    5.41
 -11  -3  18    6.48    6.51
 -11   3  19   16.94    8.71
  11  -3 -19   14.37    7.78
  11   3 -19    5.51    5.76
 -11  -3  19   25.38   10.19
 -11   3  20   10.54    7.59
  11   3 -20    5.93    5.59
 -11  -3  20   -0.00    5.50
 -11   3  21    5.23    6.79
  11  -3 -21    0.00    4.65
  11   3 -21    0.00    4.75
 -11  -3  21   -0.00    5.26
 -11   3  22   -0.00    6.87
  11  -3 -22   -0.00    4.55
  11   3 -22    0.00    6.39
 -11   3  23    3.35    5.73
  11  -3 -23   18.49    8.72
  11   3 -23   12.42    7.73
 -11   3  24    6.36    6.98
  11  -3 -24    9.46    7.47
  11   3 -24    5.90    6.72
 -11   3  25    7.63    6.80
  11  -3 -25    5.22    6.70
  11   3 -25    2.12    7.04
 -11   3  26   -0.00    5.44
  11  -3 -26    0.00    4.96
 -11   3  27    0.37    6.07
  11  -3 -27   11.45    7.90
  11   3 -27   11.61    8.49
 -11   3  28    3.81    6.61
  11  -3 -28    9.60    7.51
  11   3 -28   -0.00    5.74
 -11   3  29    1.16    6.81
  11  -3 -29    1.15    4.91
  11   3 -29    0.08    6.49
 -11   3  30   -0.00    5.93
  11  -3 -30   -0.00    6.62
 -11   4   1   33.20    8.58
 -11   4   1   22.07    7.97
  11  -4  -1   23.61    7.81
 -11  -4   1   33.12    9.51
 -11  -4   1   42.18   11.72
 -11   4   2   -0.00    3.77
 -11   4   2    0.64    4.44
  11  -4  -2    1.70    4.01
 -11  -4   2    1.18    4.52
 -11  -4   2   -0.00    6.09
 -11   4   3    0.76    3.77
  11  -4  -3    1.80    4.67
  11   4  -3    1.68    4.16
 -11  -4   3   10.32    6.75
 -11  -4   3   -0.00    5.55
 -11   4   4    0.98    4.09
  11  -4  -4   11.51    5.79
  11   4  -4    3.02    5.49
 -11  -4   4   16.15    7.40
 -11  -4   4    3.69    5.56
 -11   4   5   24.52    8.82
  11   4  -5   43.32   11.96
 -11  -4   5   29.79   10.78
 -11   4   6    2.69    5.29
  11   4  -6    6.31    6.78
 -11  -4   6   19.00    7.83
 -11  -4   6    8.00    6.84
 -11   4   7   14.39    6.52
  11   4  -7    6.64    5.24
 -11  -4   7   18.10    7.94
 -11  -4   7    1.98    5.94
 -11   4   8    0.00    4.00
  11   4  -8   -0.00    5.18
 -11  -4   8    3.55    6.54
 -11  -4   8    1.86    4.86
 -11   4   9   14.18    7.61
  11  -4  -9   38.25    9.75
  11   4  -9   22.87    9.16
 -11  -4   9   27.46    9.21
 -11  -4   9   15.43    9.00
 -11   4  10    6.33    5.39
  11  -4 -10    5.74    5.07
  11   4 -10   12.41    7.51
 -11  -4  10    7.13    6.40
 -11   4  11   10.05    7.13
  11  -4 -11   12.65    6.86
  11   4 -11   22.58    9.13
 -11  -4  11   42.09   12.30
 -11   4  12    2.44    4.58
  11  -4 -12   -0.00    3.36
  11   4 -12   -0.00    4.90
 -11  -4  12   -0.00    5.63
 -11   4  13    1.81    5.38
  11  -4 -13   -0.00    4.20
  11   4 -13    1.03    4.28
 -11  -4  13   -0.00    5.83
 -11   4  14    0.38    5.01
  11  -4 -14    7.21    5.79
  11   4 -14    5.34    5.70
 -11  -4  14    3.25    6.08
 -11   4  15   16.71    8.04
  11  -4 -15    8.68    7.42
  11   4 -15   18.99    8.76
 -11  -4  15    7.40    7.44
 -11   4  16    0.00    5.20
  11  -4 -16    4.92    5.85
  11   4 -16    7.09    5.19
 -11  -4  16    0.29    3.88
 -11   4  17   -0.00    4.43
  11  -4 -17    2.11    5.11
  11   4 -17   -0.00    5.93
 -11  -4  17    5.65    6.76
 -11   4  18   -0.00    5.50
  11   4 -18   -0.00    5.63
 -11  -4  18   -0.00    5.25
 -11   4  19    3.52    5.50
  11  -4 -19   -0.00    5.70
 -11   4  20    2.92    5.03
  11  -4 -20   10.04    6.81
  11   4 -20    6.49    7.56
 -11   4  21    7.52    6.90
  11  -4 -21   17.22    8.06
  11   4 -21   13.60    8.50
 -11   4  22    4.67    6.12
  11  -4 -22    7.48    6.71
  11   4 -22   -0.00    4.00
 -11   4  23    4.52    6.90
  11  -4 -23   -0.00    5.90
  11   4 -23    2.21    4.39
 -11   4  24    5.51    7.11
  11  -4 -24    0.00    5.44
  11   4 -24    2.25    6.12
 -11   4  25   14.76    8.69
  11  -4 -25    1.15    6.61
  11   4 -25    5.21    7.87
  11  -4 -26    3.67    6.65
  11   4 -26    2.79    7.48
 -11   4  27    1.63    4.93
  11  -4 -27   -0.00    6.35
  11   4 -27    3.87    6.38
 -11   4  28    0.00    4.84
  11  -4 -28    3.86    5.84
  11   4 -28    0.40    5.85
 -11   4  29   -0.00    7.04
  11  -4 -29    3.05    5.29
 -11   4  30   -0.00    6.12
  11  -4 -30    2.08    6.71
 -11   4  31   -0.00    6.70
 -11   5   1    3.62    4.10
 -11  -5   1    0.00    5.36
 -11  -5   1    2.64    4.86
 -11   5   2   15.27    6.89
 -11  -5   2   46.82   11.32
 -11  -5   2   44.64   12.49
 -11   5   3   19.29    6.86
 -11  -5   3   63.79   13.38
 -11  -5   3   19.47   10.29
 -11   5   4    6.94    4.57
  11   5  -4    0.00    5.90
 -11  -5   4    4.11    5.17
 -11   5   5    0.00    3.58
  11  -5  -5    2.44    3.95
  11   5  -5    0.55    5.43
 -11  -5   5    2.64    6.12
 -11  -5   5    0.00    5.80
 -11   5   6    3.15    5.39
  11   5  -6    7.23    5.86
 -11  -5   6   17.36    8.23
 -11  -5   6   16.59    8.88
 -11   5   7   22.88    8.06
  11   5  -7   31.58    9.85
 -11  -5   7   23.28    9.18
 -11  -5   7   17.92    8.91
 -11   5   8    5.48    5.52
  11   5  -8    0.00    5.16
 -11  -5   8    8.35    7.11
 -11  -5   8   -0.00    4.86
 -11   5   9   33.35    9.41
  11  -5  -9    7.61    5.08
  11   5  -9   10.66    8.55
 -11  -5   9   16.39    7.40
 -11  -5   9    4.38    6.14
 -11   5  10    0.67    4.12
  11  -5 -10    0.72    3.88
  11   5 -10   -0.00    5.18
 -11  -5  10    3.26    4.96
 -11  -5  10    2.82    4.90
 -11   5  11    7.97    6.15
  11  -5 -11    0.63    4.13
  11   5 -11    0.00    6.03
 -11  -5  11    6.82    5.52
 -11  -5  11   -0.00    4.97
 -11   5  12   19.96    8.62
  11  -5 -12   37.18    9.46
  11   5 -12   20.17    9.57
 -11  -5  12   10.52    8.05
 -11   5  13   19.08    8.14
  11  -5 -13   24.99    8.31
  11   5 -13   15.08    9.13
 -11  -5  13   12.15    7.40
 -11   5  14    2.64    4.60
  11  -5 -14    0.47    3.81
  11   5 -14    4.26    5.22
 -11  -5  14   -0.00    5.84
 -11   5  15    1.83    5.60
  11  -5 -15    3.60    4.88
  11   5 -15    2.17    5.13
 -11  -5  15    5.19    6.84
 -11   5  16    2.42    5.15
  11  -5 -16    0.12    4.26
  11   5 -16   -0.00    6.50
 -11   5  17    4.81    5.93
  11  -5 -17    2.62    5.41
  11   5 -17    6.43    6.54
 -11   5  18   13.49    8.58
  11  -5 -18    0.00    5.33
  11   5 -18   14.26    8.33
  11  -5 -19   10.10    6.46
  11   5 -19    7.37    6.91
 -11   5  20   -0.00    4.09
  11  -5 -20    2.50    6.01
  11   5 -20    4.37    6.31
 -11   5  21    4.52    5.05
  11  -5 -21   -0.00    5.45
  11   5 -21   -0.00    4.47
 -11   5  22    0.43    3.69
  11  -5 -22    5.64    6.04
  11   5 -22    0.00    4.93
 -11   5  23   18.13    9.20
  11  -5 -23   11.79    8.43
  11   5 -23   11.50    7.79
 -11   5  24    0.27    5.16
  11  -5 -24    2.22    4.77
  11   5 -24    5.25    6.33
 -11   5  25   10.11    8.25
  11  -5 -25   -0.00    5.30
  11   5 -25    1.00    6.60
 -11   5  26   -0.00    7.10
  11  -5 -26    2.84    6.61
  11   5 -26    3.70    5.18
 -11   5  27   -0.00    5.76
  11   5 -27    3.23    5.29
 -11   5  28    4.81    7.10
  11  -5 -28    5.82    6.92
  11   5 -28    3.64    5.99
 -11   5  29    2.49    7.64
  11  -5 -29   -0.00    4.81
 -11   5  30    5.44    6.24
  11  -5 -30    5.87    5.96
 -11   5  31   -0.00    4.98
 -11   5  32    3.19    5.92
 -11   6   1    4.26    4.06
 -11  -6   1   20.18    8.01
 -11  -6   1   23.60    8.85
 -11   6   2    4.53    4.02
 -11  -6   2    1.31    4.71
 -11  -6   2    0.45    4.87
 -11   6   3    1.89    4.28
 -11  -6   3   16.80    7.19
 -11  -6   3    6.65    6.40
 -11   6   4    8.80    5.30
 -11  -6   4   23.64    9.58
 -11  -6   4   11.12    8.16
 -11   6   5   12.56    5.71
  11   6  -5   16.10    8.73
 -11  -6   5   15.15    7.21
 -11  -6   5    5.13    6.99
 -11   6   6    7.63    5.36
  11   6  -6    6.64    6.40
 -11  -6   6   21.57    8.41
 -11  -6   6    0.00    7.07
 -11   6   7    3.60    4.89
  11   6  -7    8.90    6.59
 -11  -6   7   -0.00    5.45
 -11  -6   7    6.66    7.59
 -11   6   8    4.45    5.14
  11   6  -8    4.31    6.37
 -11  -6   8    9.88    6.80
 -11  -6   8    5.34    6.94
 -11   6   9    1.91    3.96
  11   6  -9   -0.00    4.84
 -11  -6   9    7.13    6.80
 -11  -6   9    1.70    4.98
 -11   6  10   16.03    7.42
  11  -6 -10   15.80    6.85
 -11  -6  10   32.01    9.77
 -11  -6  10    6.53    7.34
 -11   6  11    7.25    5.20
  11  -6 -11   10.42    5.64
  11   6 -11    3.79    6.70
 -11  -6  11    4.79    7.05
 -11  -6  11    0.69    5.50
 -11   6  12    0.58    5.24
  11  -6 -12    2.82    3.96
  11   6 -12    4.33    6.10
 -11  -6  12   12.67    6.94
 -11  -6  12   -0.00    5.36
 -11   6  13    0.54    4.71
  11  -6 -13    0.00    4.78
  11   6 -13    2.61    5.48
 -11   6  14   10.46    6.69
  11  -6 -14    3.49    4.99
  11   6 -14    0.00    6.84
  11   6 -15   12.84    8.13
 -11   6  16    5.31    6.62
  11  -6 -16    9.14    6.58
 -11   6  17    0.00    4.82
  11  -6 -17    0.00    4.69
  11   6 -17    1.02    4.74
 -11   6  18   -0.00    4.95
  11  -6 -18    0.77    4.02
  11   6 -18    1.83    6.22
 -11   6  19    6.78    6.09
  11  -6 -19    5.67    5.48
  11   6 -19    4.84    5.84
 -11   6  20   -0.00    4.22
  11  -6 -20    0.40    5.60
  11   6 -20    7.59    6.91
 -11   6  21    2.85    4.79
  11  -6 -21    0.60    5.46
  11   6 -21    0.00    5.47
 -11   6  22    2.10    5.36
  11  -6 -22    2.27    5.36
  11   6 -22    3.56    5.00
 -11   6  23   -0.00    5.49
  11  -6 -23    4.77    6.06
  11   6 -23    6.12    8.46
 -11   6  24    1.86    5.32
  11   6 -24    0.00    5.92
 -11   6  25    0.43    6.26
  11  -6 -25    2.75    5.18
  11   6 -25    3.71    5.74
 -11   6  26    4.90    7.43
  11  -6 -26    0.59    5.18
  11   6 -26    9.92    6.84
 -11   6  27    0.00    5.06
  11  -6 -27    2.05    7.12
  11   6 -27    1.55    5.18
 -11   6  28    6.41    7.26
  11  -6 -28   -0.00    6.33
 -11   6  29    0.00    5.26
  11  -6 -29    0.00    5.99
 -11   6  30    3.38    6.02
  11  -6 -30    4.01    5.45
 -11   6  31    0.00    5.39
 -11   7   1    3.17    4.08
 -11  -7   1    4.42    5.85
 -11   7   2   11.44    5.71
 -11  -7   2   18.39    8.90
 -11   7   3    4.49    3.99
 -11  -7   3    1.88    4.87
 -11  -7   3   -0.00    5.99
 -11   7   4    4.41    4.94
 -11  -7   4    8.33    6.08
 -11  -7   4   14.05    8.17
 -11   7   5    0.07    3.89
 -11  -7   5    0.00    5.16
 -11  -7   5    0.00    5.47
 -11   7   6    1.76    4.74
 -11  -7   6    9.50    6.31
 -11  -7   6   15.16    8.92
 -11   7   7   -0.00    5.17
  11   7  -7    3.71    6.18
 -11  -7   7    0.00    4.60
 -11  -7   7    1.09    5.47
 -11   7   8   17.54    7.52
  11   7  -8   31.14   10.70
 -11  -7   8   26.53   10.54
 -11   7   9   16.85    7.00
  11   7  -9   15.87    8.50
 -11  -7   9   16.59    8.37
 -11   7  10   -0.00    4.37
  11   7 -10    2.42    5.25
 -11  -7  10   -0.00    6.18
 -11   7  11    0.00    4.07
  11   7 -11    2.36    6.39
 -11  -7  11   -0.00    4.07
 -11   7  12    2.97    4.47
  11   7 -12   32.74   10.37
 -11  -7  12   11.31    8.04
 -11   7  13    1.47    4.81
  11   7 -13   -0.00    4.87
 -11  -7  13   11.59    7.62
 -11   7  14    0.00    4.21
  11   7 -14    9.34    6.48
 -11  -7  14    0.00    4.73
 -11   7  15   -0.00    4.31
  11   7 -15    4.97    5.63
 -11   7  16    2.53    5.12
  11  -7 -16    1.97    5.09
  11   7 -16    5.35    6.11
 -11   7  17   -0.00    4.28
  11  -7 -17    0.36    4.42
  11   7 -17    5.05    6.56
 -11   7  18    0.03    5.05
  11  -7 -18    5.97    6.35
  11   7 -18    6.58    5.94
 -11   7  19    2.54    4.50
  11  -7 -19    8.69    7.00
  11   7 -19    5.28    5.23
 -11   7  20    1.52    4.85
  11  -7 -20   -0.00    6.02
  11   7 -20   -0.00    4.48
 -11   7  21    2.95    7.24
  11  -7 -21   -0.00    4.61
  11   7 -21    4.61    5.51
 -11   7  22    0.00    4.84
  11   7 -22    0.00    6.11
 -11   7  23    1.26    4.98
  11  -7 -23    0.00    5.11
  11   7 -23   -0.00    6.38
 -11   7  24    0.04    4.28
  11  -7 -24    1.44    5.63
  11   7 -24   -0.00    7.94
 -11   7  25   -0.00    4.99
  11  -7 -25    3.45    4.98
  11   7 -25   -0.00    7.11
 -11   7  26   -0.00    4.82
  11  -7 -26    2.61    5.55
  11   7 -26   -0.00    5.95
 -11   7  27   -0.00    4.47
  11  -7 -27    1.25    6.70
 -11   7  28   -0.00    6.08
  11  -7 -28   -0.00    5.58
 -11   7  29   -0.00    6.32
  11  -7 -29   -0.00    5.24
  11  -7 -30    2.70    5.55
 -11   8   1    2.05    3.30
 -11  -8   1   -0.00    4.27
 -11   8   2    1.32    3.22
 -11  -8   2   15.77    7.99
 -11   8   3    2.98    4.25
 -11  -8   3    0.00    3.69
 -11  -8   4   32.61   10.90
 -11   8   5    0.09    4.05
 -11  -8   5   -0.00    4.91
 -11   8   6   15.15    6.77
 -11  -8   6   21.92    8.47
 -11   8   7    1.59    4.35
 -11  -8   7   -0.00    5.01
 -11   8   8    0.77    3.83
  11   8  -8   -0.00    5.91
 -11  -8   8    2.13    6.13
 -11   8   9   -0.00    4.22
  11   8  -9   -0.00    5.99
 -11  -8   9    5.92    6.14
 -11   8  10    6.68    5.29
  11   8 -10   14.00    7.95
 -11  -8  10   18.03    8.88
 -11   8  11    0.02    3.97
  11   8 -11   -0.00    5.63
 -11  -8  11    4.60    5.21
 -11   8  12    3.22    4.18
  11   8 -12    1.79    6.04
 -11  -8  12    2.12    4.84
 -11   8  13    2.60    4.62
  11   8 -13    0.00    5.05
 -11  -8  13    7.47    6.87
 -11   8  14    1.66    4.14
  11   8 -14    5.42    5.65
 -11  -8  14    2.74    5.48
 -11   8  15   -0.00    3.89
  11   8 -15    9.53    6.30
 -11  -8  15    2.81    4.86
 -11   8  16    2.08    4.95
  11   8 -16   19.41    8.64
 -11  -8  16    8.20    7.13
 -11   8  17   -0.00    3.83
  11   8 -17   -0.00    5.33
 -11   8  18   -0.00    4.83
  11   8 -18    2.08    5.72
 -11   8  19    0.68    3.89
  11   8 -19    4.25    5.87
 -11   8  20    3.26    5.34
  11   8 -20    4.76    7.29
 -11   8  21   -0.00    4.55
  11   8 -21   -0.00    5.61
  11   8 -22    1.14    4.57
  11  -8 -23   -0.00    3.80
  11   8 -23    4.04    5.75
 -11   8  24    3.18    4.77
  11  -8 -24    4.64    5.61
  11   8 -24    0.00    5.78
 -11   8  25   -0.00    6.07
  11  -8 -25   -0.00    5.74
 -11   8  26    3.74    6.21
  11  -8 -26    3.80    7.06
  11  -8 -27    3.63    6.10
  11  -8 -28    1.59    5.31
  11  -8 -29    8.83    8.21
 -11   9   1    0.03    3.08
 -11  -9   1    7.59    7.73
 -11   9   2   25.09    7.48
 -11  -9   2   37.34   11.29
 -11   9   3   -0.00    3.53
 -11  -9   3   -0.00    5.55
 -11   9   4    1.66    4.01
 -11  -9   4   28.85    9.68
 -11   9   5   -0.00    4.28
 -11  -9   5    4.53    4.72
 -11   9   6    5.95    4.48
 -11  -9   6    2.97    4.91
 -11  -9   7    0.00    4.70
 -11   9   8   14.16    6.02
 -11  -9   8   11.13    7.67
 -11   9   9    2.85    4.59
 -11  -9   9    5.96    6.54
 -11   9  10    2.80    4.12
  11   9 -10    4.30    5.29
 -11  -9  10    4.85    6.32
 -11   9  11    1.43    3.86
  11   9 -11    0.00    6.64
 -11  -9  11    2.04    5.59
 -11   9  12    6.99    4.87
  11   9 -12   12.02    8.16
 -11   9  13    3.13    5.01
  11   9 -13    0.00    6.07
 -11  -9  13   -0.00    5.56
 -11   9  14   12.85    5.98
  11   9 -14    0.00    6.66
 -11  -9  14   15.75    7.74
 -11   9  15    2.81    3.48
  11   9 -15    2.25    6.38
 -11  -9  15    0.85    5.20
  11   9 -16    0.39    3.61
 -11  -9  16    7.54    7.03
 -11   9  17    1.56    3.38
  11   9 -17    8.65    6.75
 -11  -9  17    2.21    5.50
 -11   9  18    2.16    4.70
  11   9 -18   20.40   11.30
 -11  -9  18   11.42    7.76
 -11   9  19    3.14    4.78
  11   9 -19   -0.00    6.96
 -11  -9  19   -0.00    5.13
 -11   9  20    0.00    4.00
  11   9 -20   -0.00    5.51
 -11   9  21    4.94    4.51
  11   9 -21    4.51    6.48
 -11   9  22    4.68    5.85
  11   9 -22    3.83    7.18
 -11   9  23    2.07    4.46
  11   9 -23    2.62    6.51
 -11  10   1    5.26    4.11
 -11 -10   1    8.66    5.89
 -11  10   2   -0.00    3.37
 -11  10   3   -0.00    3.34
 -11 -10   3    1.58    4.75
 -11  10   4    0.94    4.38
 -11 -10   4    2.50    6.02
 -11  10   5    0.59    3.36
 -11 -10   5   -0.00    5.84
 -11  10   6    7.80    5.39
 -11 -10   6   -0.00    5.75
 -11  10   7   -0.00    3.56
 -11 -10   7    0.00    3.04
 -11  10   8   -0.00    4.26
 -11 -10   8    1.61    5.67
 -11  10   9    0.00    4.17
 -11 -10   9   -0.00    4.57
 -11  10  10    8.97    6.20
 -11 -10  10   12.96    7.80
 -11  10  11    1.08    4.30
  11  10 -11   -0.00    7.82
 -11 -10  11    4.56    6.10
 -11  10  12    2.28    4.48
  11  10 -12    2.10    5.74
 -11 -10  12   -0.00    5.84
 -11  10  13   -0.00    4.23
  11  10 -13   -0.00    5.17
 -11 -10  13   -0.00    6.19
 -11  10  14   13.81    6.23
  11  10 -14    4.86    5.88
 -11  10  15   -0.00    4.12
  11  10 -15   -0.00    6.36
 -11 -10  15    1.68    4.51
 -11  10  16    9.14    5.59
  11  10 -16   10.17    8.13
 -11 -10  16   11.79    8.80
 -11  10  17   -0.00    4.12
  11  10 -17   -0.00    6.10
 -11 -10  17    0.00    5.81
 -11  10  18    0.05    4.62
  11  10 -18    3.89    5.97
 -11 -10  18   -0.00    5.24
 -11  10  19    1.18    4.29
  11  10 -19   -0.00    5.62
 -11 -10  19   -0.00    5.14
 -11  10  20    6.11    5.70
  11  10 -20    2.75    5.87
 -11 -10  20    0.00    5.58
  11  10 -21    5.52    6.76
 -11 -10  21   -0.00    6.17
 -11  11   1    0.22    3.46
 -11 -11   1   -0.00    6.78
 -11  11   2    0.49    3.14
 -11 -11   2    0.89    6.36
 -11  11   3   -0.00    3.29
 -11 -11   3   -0.00    6.07
 -11  11   4    1.48    3.32
 -11 -11   4    9.18    6.78
 -11  11   5    0.00    3.78
 -11 -11   5    1.58    5.00
 -11  11   6    2.48    3.46
 -11 -11   6    0.00    6.69
 -11  11   7   10.74    5.47
 -11 -11   7    6.61    6.27
 -11  11   8   10.91    5.56
 -11 -11   8    8.83    7.30
 -11  11   9    0.00    4.31
 -11 -11   9    6.07    6.18
 -11  11  10    1.30    3.49
 -11 -11  10   -0.00    4.40
 -11  11  11    2.00    4.01
 -11 -11  11    0.17    4.77
 -11  11  12    5.06    4.08
 -11 -11  12    0.22    5.71
 -11  11  13   -0.00    4.01
  11  11 -13    4.26    5.95
 -11 -11  13   -0.00    5.78
 -11  11  14   -0.00    3.21
  11  11 -14    4.88    6.03
 -11 -11  14    0.00    5.92
 -11  11  15   -0.00    5.15
  11  11 -15    1.80    6.07
 -11 -11  15   -0.00    5.81
 -11  11  16   -0.00    4.25
  11  11 -16   13.03    6.97
  11  11 -17    5.42    6.56
 -11 -11  17    3.87    5.97
  11  11 -18    6.22    6.97
 -11 -11  18    0.16    4.84
 -11  12   1    2.44    3.38
 -11 -12   1   -0.00    5.04
 -11  12   2    0.60    3.78
 -11 -12   2    1.37    6.16
 -11  12   3   -0.00    2.92
 -11 -12   3   -0.00    4.72
 -11  12   4    0.80    3.18
 -11 -12   4    4.08    6.35
 -11  12   5    0.51    3.03
 -11 -12   5    3.08    7.26
 -11  12   6    0.00    3.36
 -11 -12   6    3.65    6.87
 -11  12   7   -0.00    3.55
 -11 -12   7    4.08    5.24
 -11  12   8    0.00    3.02
 -11 -12   8   -0.00    5.34
 -11  12   9    2.87    3.89
 -11 -12   9    0.83    4.96
 -11  12  10    7.47    4.92
 -11 -12  10   -0.00    4.34
 -11  12  11    1.56    3.85
 -11  12  12    7.13    5.02
 -11 -12  12    4.94    7.06
 -11 -12  13    5.42    6.14
 -11 -12  14    2.67    4.74
 -11 -12  15    0.75    5.01
 -11  13   1    0.77    2.80
 -11 -13   1    2.70    4.71
 -11  13   2    0.12    2.87
 -11 -13   2   -0.00    5.56
 -11  13   3    2.25    3.43
 -11 -13   3    4.11    5.80
 -11  13   4    2.97    3.80
 -11 -13   4    0.01    5.70
 -11  13   5   -0.00    2.76
 -11 -13   5    1.61    6.66
 -11  13   6    1.14    3.51
 -11 -13   6    1.38    5.71
 -11  13   7   -0.00    3.51
 -11 -13   7   -0.00    5.21
 -11  13   8   10.35    5.44
 -11 -13   8    8.24    7.70
 -11 -13   9    1.60    4.85
 -11  14   1    0.34    3.00
 -11  14   2    4.12    3.21
 -11  14   3    4.50    4.36
 -10   0   1    4.33    4.43
 -10   0   2    1.81    5.54
 -10   0   3   -0.00    3.60
 -10   0   4   73.60   14.54
 -10   0   5    3.36    5.66
 -10   0   6   11.08    6.81
 -10   0   7   -0.00    3.12
  10   0  -7   -0.00    4.05
 -10   0   8   15.68    7.54
  10   0  -8   16.31    7.94
 -10   0   9    0.22    4.16
  10   0  -9   -0.00    5.37
 -10   0  10  120.06   19.20
  10   0 -10   83.11   16.16
 -10   0  11    1.07    5.59
  10   0 -11   -0.00    3.94
 -10   0  12   -0.00    4.77
  10   0 -12    3.55    4.77
 -10   0  13    7.81    5.01
  10   0 -13   -0.00    4.70
 -10   0  14   13.22    7.15
  10   0 -14   20.95    7.91
 -10   0  15   -0.00    4.08
  10   0 -15   -0.00    4.41
 -10   0  16   13.07    7.58
  10   0 -16   34.03    9.54
 -10   0  17   -0.00    5.30
  10   0 -17   -0.00    4.64
 -10   0  18    1.88    6.95
  10   0 -18   39.25   10.49
 -10   0  19   -0.00    5.48
  10   0 -19   -0.00    5.05
 -10   0  20   39.03   11.82
  10   0 -20   26.36    9.87
 -10   0  21    4.99    5.81
  10   0 -21    6.16    6.62
 -10   0  22   -0.00    5.57
  10   0 -22   -0.00    5.38
 -10   0  23    1.59    5.50
 -10   0  24    0.00    5.68
  10   0 -24   27.84   10.86
 -10   0  25   -0.00    4.80
  10   0 -25   -0.00    5.10
 -10   0  26   19.53   10.16
  10   0 -26   30.34   10.54
 -10   0  27    8.32    7.44
  10   0 -27   -0.00    5.11
  10   0 -28   10.01    7.61
  10   0 -29    2.96    5.77
  10   0 -30   16.13    7.67
  10   0 -31   -0.00    6.75
  10   0 -32    5.29    6.21
 -10   1   1    0.00    4.06
 -10   1   1    0.55    4.51
  10  -1  -1    0.58    3.56
 -10  -1   1    2.30    5.25
 -10   1   2  128.40   18.40
 -10   1   2  114.75   18.39
  10  -1  -2  127.90   18.92
 -10  -1   2   95.64   17.55
 -10   1   3   13.16    6.17
 -10   1   3   -0.00    4.35
  10  -1  -3   11.73    6.86
 -10  -1   3    9.89    6.42
 -10   1   4    0.33    5.09
  10   1  -4    0.00    4.87
 -10  -1   4    2.83    4.28
 -10  -1   4   -0.00    5.34
 -10   1   5    5.16    6.27
  10   1  -5    7.45    5.91
 -10  -1   5   15.00    6.90
 -10  -1   5    9.00    6.88
 -10   1   6   64.50   13.56
  10   1  -6   62.12   13.73
 -10  -1   6   92.25   16.49
 -10   1   7    4.30    5.88
  10   1  -7   -0.00    4.32
 -10  -1   7    3.62    5.49
 -10   1   8   38.70   10.68
  10   1  -8   33.80    9.69
 -10  -1   8   35.16   10.62
 -10   1   9    3.01    4.37
  10  -1  -9   -0.00    4.74
  10   1  -9   -0.00    4.16
 -10  -1   9   -0.00    4.66
 -10   1  10   -0.00    5.28
  10  -1 -10   -0.00    4.28
  10   1 -10   -0.00    4.26
 -10  -1  10    2.01    4.77
 -10   1  11    6.20    5.86
  10  -1 -11   21.92    8.34
  10   1 -11   13.67    7.42
 -10  -1  11   10.22    6.83
 -10   1  12   80.95   15.01
  10  -1 -12   53.33   12.98
  10   1 -12   84.59   15.39
 -10  -1  12   50.50   13.34
 -10   1  13    0.34    3.54
  10  -1 -13    3.09    5.09
  10   1 -13   -0.00    4.31
 -10  -1  13   -0.00    5.30
 -10   1  14    2.11    4.11
  10  -1 -14    4.64    6.14
  10   1 -14    1.31    4.70
 -10  -1  14    2.35    6.08
 -10   1  15    0.63    4.78
  10  -1 -15   -0.00    4.77
  10   1 -15    2.26    4.86
 -10  -1  15    0.00    3.84
 -10   1  16    8.17    7.00
  10  -1 -16   19.43    7.96
  10   1 -16   24.53    9.22
 -10  -1  16   22.76    9.22
 -10   1  17    2.89    5.41
  10  -1 -17   -0.00    4.67
 -10   1  18   18.54    8.68
  10  -1 -18   18.52    7.97
  10   1 -18   17.53    7.34
 -10  -1  18    5.86    6.35
  10  -1 -19    1.53    4.01
  10   1 -19   -0.00    5.10
 -10  -1  19   -0.00    5.16
 -10   1  20   -0.00    5.47
  10  -1 -20    0.69    5.60
  10   1 -20    0.73    5.50
 -10  -1  20    1.46    4.26
 -10   1  21    1.48    5.66
  10  -1 -21    1.91    5.94
  10   1 -21    5.35    5.57
 -10  -1  21   -0.00    5.38
 -10   1  22   31.25   11.98
  10  -1 -22   72.77   15.01
  10   1 -22   38.92   11.78
 -10  -1  22   45.09   13.42
 -10   1  23    2.26    5.27
  10  -1 -23    1.31    5.19
  10   1 -23    0.66    3.33
 -10  -1  23    0.00    6.39
 -10   1  24    3.06    6.54
  10  -1 -24   -0.00    5.33
  10   1 -24    5.34    5.13
 -10  -1  24    0.00    4.48
 -10   1  25   -0.00    5.16
  10  -1 -25    1.04    5.03
  10   1 -25    0.30    5.65
 -10  -1  25    5.34    6.95
 -10   1  26    1.40    6.61
  10  -1 -26    9.32    7.48
 -10   1  27   -0.00    5.78
  10  -1 -27    0.00    5.54
  10   1 -27   -0.00    5.99
 -10   1  28    0.00    6.50
  10  -1 -28    4.97    5.93
  10   1 -28    9.06    6.84
  10  -1 -29   -0.00    7.33
  10   1 -29    1.82    5.87
  10  -1 -30    1.91    6.39
  10   1 -30   -0.00    6.61
  10  -1 -31    0.71    6.21
  10   1 -31   -0.00    6.63
  10  -1 -32    5.41    6.96
  10   1 -32    0.41    5.98
 -10   2   1   -0.00    3.80
 -10   2   1   -0.00    4.53
  10  -2  -1    4.74    4.36
  10   2  -1    3.32    5.71
 -10  -2   1    6.98    5.95
 -10  -2   1    1.69    5.21
 -10   2   2    1.33    4.12
 -10   2   2    1.59    4.53
  10  -2  -2    2.99    4.37
  10   2  -2    1.90    3.59
 -10  -2   2    5.85    5.28
 -10  -2   2    0.02    3.60
 -10   2   3    6.72    5.36
  10  -2  -3    0.84    3.91
  10   2  -3    0.66    4.22
 -10  -2   3   -0.00    4.33
 -10  -2   3    2.02    5.09
  10  -2  -4  109.86   18.10
  10   2  -4  130.70   20.10
 -10  -2   4  166.10   21.71
 -10  -2   4   99.43   18.48
 -10   2   5   10.71    6.48
  10  -2  -5   28.03    8.15
  10   2  -5   34.38    9.65
 -10  -2   5   42.39    9.99
 -10  -2   5    5.91    7.28
 -10   2   6   17.10    7.01
  10   2  -6   23.22    8.09
 -10  -2   6   34.49    9.17
 -10  -2   6   21.22    9.38
 -10   2   7    4.65    5.12
  10   2  -7    8.69    6.08
 -10  -2   7    4.98    6.70
 -10   2   8    6.21    5.36
  10   2  -8    7.23    5.98
 -10  -2   8   13.93    6.94
 -10   2   9   -0.00    4.47
  10   2  -9    8.97    7.14
 -10  -2   9    2.18    4.38
 -10   2  10   48.34   11.98
  10  -2 -10   48.45   11.56
  10   2 -10   55.29   12.59
 -10  -2  10   49.15   12.59
 -10   2  11   10.15    6.12
  10  -2 -11    6.91    4.73
  10   2 -11   14.02    7.60
 -10  -2  11    1.51    5.93
 -10   2  12    2.18    4.68
  10  -2 -12    0.03    3.99
  10   2 -12   -0.00    4.48
 -10  -2  12    4.58    5.25
 -10   2  13    2.04    5.39
  10  -2 -13    4.99    4.13
  10   2 -13    1.38    4.59
 -10  -2  13   -0.00    4.36
 -10   2  14    7.59    6.98
  10  -2 -14   25.90    8.71
  10   2 -14   29.04    9.55
 -10  -2  14   20.16    8.78
 -10   2  15    2.96    5.23
  10  -2 -15   23.76    8.22
  10   2 -15    0.83    4.56
 -10  -2  15   21.72    9.71
 -10   2  16    8.44    6.40
  10  -2 -16    6.85    6.80
  10   2 -16    5.89    5.25
 -10  -2  16   11.21    6.57
 -10   2  17    3.89    5.42
  10  -2 -17    1.43    4.24
  10   2 -17    2.02    4.83
 -10  -2  17   -0.00    5.64
 -10   2  18    4.96    6.00
  10   2 -18    3.64    5.40
 -10  -2  18   10.79    6.97
 -10   2  19   -0.00    5.99
  10  -2 -19    0.00    5.16
  10   2 -19    6.37    6.57
 -10  -2  19   -0.00    5.65
 -10   2  20   10.16    8.60
  10  -2 -20   49.43   12.15
  10   2 -20   28.72    9.33
 -10  -2  20   27.09   11.16
 -10   2  21    0.06    5.52
  10  -2 -21   -0.00    4.19
  10   2 -21    1.33    5.47
 -10  -2  21    6.36    6.90
 -10   2  22    0.00    5.65
  10  -2 -22    3.76    5.79
  10   2 -22    4.82    6.00
 -10  -2  22   -0.00    5.40
 -10   2  23    3.48    6.04
  10  -2 -23    0.00    5.91
  10   2 -23    0.00    5.17
 -10  -2  23   -0.00    4.53
 -10   2  24   12.47    8.55
  10  -2 -24   18.58    8.84
  10   2 -24    0.00    5.09
 -10   2  25    2.83    5.99
  10  -2 -25    2.77    7.60
  10   2 -25    6.80    7.07
 -10   2  26   16.43    9.49
  10  -2 -26   21.77    9.93
  10   2 -26    8.08    7.99
 -10   2  27    2.23    5.14
  10  -2 -27    3.90    6.03
  10   2 -27    0.97    5.39
 -10   2  28    2.40    5.63
  10  -2 -28    1.64    5.49
  10   2 -28    0.26    5.30
 -10   2  29    2.25    6.78
  10  -2 -29    4.29    6.29
  10   2 -29   -0.00    6.50
  10  -2 -30    4.12    5.67
  10   2 -30    7.86    6.25
  10  -2 -32    2.24    6.16
  10   2 -32    1.91    4.42
 -10   3   1    3.02    4.22
 -10   3   1    3.04    4.43
  10  -3  -1   11.23    5.47
 -10  -3   1   10.98    6.06
 -10  -3   1    6.05    6.52
 -10   3   2   77.22   13.37
 -10   3   2   53.56   12.37
  10  -3  -2   78.39   13.74
  10   3  -2   89.46   15.95
 -10  -3   2   66.04   14.29
 -10  -3   2   97.08   16.70
 -10   3   3   21.81    7.95
  10  -3  -3   38.00    9.31
  10   3  -3   38.41   10.37
 -10  -3   3   51.54   12.06
 -10  -3   3   15.63    7.36
 -10   3   4    0.00    4.27
  10  -3  -4    1.45    3.36
  10   3  -4   -0.00    4.31
 -10  -3   4   -0.00    3.80
 -10  -3   4    1.65    6.11
 -10   3   5    9.65    5.63
  10  -3  -5    9.89    5.63
  10   3  -5    9.22    5.86
 -10  -3   5   12.81    7.09
 -10  -3   5    8.65    6.86
 -10   3   6   21.76    7.79
  10  -3  -6   36.86    9.44
  10   3  -6   18.05    7.51
 -10  -3   6   15.93    7.52
 -10  -3   6    7.02    6.15
 -10   3   7   12.43    6.36
  10  -3  -7   16.08    6.06
  10   3  -7   15.56    7.58
 -10  -3   7    3.32    5.06
 -10  -3   7    4.98    6.31
 -10   3   8   26.06    9.27
  10   3  -8   51.58   12.31
 -10  -3   8   38.47   11.96
 -10   3   9    5.20    5.13
  10   3  -9   10.12    7.00
 -10  -3   9   -0.00    4.89
 -10   3  10    2.18    3.93
  10   3 -10    2.17    4.88
 -10  -3  10   -0.00    4.81
 -10   3  11    3.97    5.44
  10  -3 -11    6.57    5.74
  10   3 -11   19.40    7.37
 -10  -3  11   11.85    7.48
 -10   3  12   19.51    8.47
  10  -3 -12   38.11   10.00
  10   3 -12   37.17   10.54
 -10  -3  12   14.28    9.09
 -10   3  13   -0.00    5.44
  10  -3 -13   -0.00    4.63
  10   3 -13    0.90    5.83
 -10  -3  13    0.51    3.22
 -10   3  14    1.82    5.40
  10  -3 -14    3.58    4.63
  10   3 -14   -0.00    5.86
 -10  -3  14    0.47    4.34
 -10   3  15    2.11    5.72
  10  -3 -15    3.57    5.43
  10   3 -15    2.15    5.33
 -10  -3  15    3.20    6.33
 -10   3  16    5.56    6.15
  10   3 -16   10.65    7.59
 -10  -3  16    5.56    6.04
 -10   3  17   17.45    7.58
  10  -3 -17   21.48    7.94
  10   3 -17   11.92    7.43
 -10  -3  17    6.92    7.71
 -10   3  18   11.15    7.72
  10  -3 -18   15.21    7.68
  10   3 -18   17.49    9.16
 -10  -3  18    5.45    7.04
 -10   3  19    1.53    6.07
  10  -3 -19    7.39    5.54
  10   3 -19    2.69    5.80
 -10  -3  19    6.24    6.38
 -10   3  20   -0.00    3.91
  10  -3 -20   -0.00    5.20
  10   3 -20    1.22    6.40
 -10  -3  20    2.37    4.89
 -10   3  21   -0.00    6.55
  10  -3 -21   13.23    8.19
  10   3 -21    0.00    5.95
 -10  -3  21    0.93    6.63
 -10   3  22   22.93   10.22
  10  -3 -22   40.99   11.80
  10  -3 -23   12.67    7.87
  10   3 -23    0.95    6.29
 -10   3  24   -0.00    5.70
  10  -3 -24    0.00    4.80
  10   3 -24    3.55    3.29
 -10   3  25    2.18    7.25
  10  -3 -25    7.95    7.03
  10   3 -25   -0.00    6.79
 -10   3  26    0.00    5.32
  10   3 -26    3.82    5.43
 -10   3  27    2.78    6.56
  10  -3 -27    2.50    6.34
  10   3 -27    6.86    6.80
 -10   3  28   -0.00    5.93
  10  -3 -28    4.62    5.68
  10   3 -28    4.00    6.55
 -10   3  29    4.56    6.10
  10  -3 -29   -0.00    5.65
  10   3 -29    0.00    4.54
 -10   3  30   -0.00    6.11
  10  -3 -30    2.13    5.47
  10   3 -30   -0.00    6.04
 -10   3  31    4.32    6.50
  10  -3 -31   -0.00    5.86
  10   3 -31    4.07    7.22
  10  -3 -32    5.10    6.48
 -10   4   1    2.71    3.50
 -10   4   1    7.01    4.24
  10  -4  -1    2.89    4.19
 -10  -4   1    0.00    4.15
 -10  -4   1   -0.00    6.10
 -10   4   2   -0.00    4.13
  10  -4  -2   -0.00    3.94
 -10  -4   2    0.34    4.09
 -10  -4   2    0.05    5.10
 -10   4   3    3.57    4.10
  10  -4  -3    9.88    5.05
  10   4  -3    6.88    6.53
 -10  -4   3    8.14    5.50
 -10  -4   3    5.87    6.87
 -10   4   4   48.14   11.59
  10  -4  -4   63.50   12.19
  10   4  -4  120.54   18.18
 -10  -4   4   76.22   15.26
 -10  -4   4   54.63   13.63
 -10   4   5   22.14    7.93
  10  -4  -5   48.50   10.34
  10   4  -5   31.16    9.91
 -10  -4   5   34.24   10.83
 -10   4   6   25.85    8.08
  10  -4  -6   25.83    8.17
  10   4  -6   33.07   10.45
 -10  -4   6   32.44   10.30
 -10   4   7    3.31    4.42
  10  -4  -7    2.66    3.82
  10   4  -7   -0.00    4.40
  10   4  -7   -0.00    5.02
 -10  -4   7    1.73    5.43
 -10   4   8   47.82   11.78
  10  -4  -8   57.27   12.39
  10   4  -8   70.10   14.70
 -10  -4   8   85.17   15.69
 -10   4   9    1.87    4.19
  10   4  -9   10.21    6.83
 -10   4  10    6.88    6.13
  10   4 -10   33.21   10.17
 -10   4  11    5.37    6.18
  10   4 -11   -0.00    4.22
 -10   4  12    0.98    4.68
  10  -4 -12    2.83    4.41
  10   4 -12    5.31    5.29
 -10   4  13    4.17    5.93
  10  -4 -13   -0.00    4.10
  10   4 -13    1.39    4.83
 -10   4  14   13.71    6.95
  10  -4 -14   19.47    7.78
  10   4 -14    9.92    7.89
 -10   4  15    0.61    5.22
  10  -4 -15   31.09    9.63
  10   4 -15   18.37    8.88
 -10  -4  15    5.42    6.44
 -10   4  16    3.46    4.43
  10  -4 -16    5.81    6.43
  10   4 -16   20.92    8.34
 -10  -4  16    9.21    8.13
  10  -4 -17   -0.00    5.49
  10   4 -17   -0.00    4.76
 -10  -4  17    0.23    5.37
 -10   4  18    3.86    5.93
  10  -4 -18    0.00    5.57
  10   4 -18    0.00    4.39
 -10  -4  18    1.15    5.71
 -10   4  19   11.01    7.43
  10  -4 -19   15.20    7.65
  10   4 -19   21.76    8.56
 -10  -4  19    6.14    5.89
 -10   4  20   10.00    7.83
  10  -4 -20   36.26   10.87
  10   4 -20   26.34    9.75
 -10   4  21    5.26    6.42
  10  -4 -21    7.02    6.94
  10   4 -21    7.02    6.09
 -10   4  22    2.17    6.07
  10  -4 -22    3.17    6.09
  10   4 -22   -0.00    5.32
 -10   4  23    7.43    6.68
  10  -4 -23    5.42    5.52
  10   4 -23   10.02    7.39
 -10   4  24    0.65    5.80
  10  -4 -24   12.29    7.45
  10   4 -24   14.32    8.89
 -10   4  25    4.76    6.87
  10  -4 -25    8.51    7.28
  10   4 -25   11.44    7.31
 -10   4  26    2.95    6.50
  10  -4 -26    5.53    5.32
  10   4 -26    1.54    4.68
 -10   4  27    1.07    4.65
  10  -4 -27    1.50    5.11
  10   4 -27    2.31    4.40
 -10   4  28    1.54    5.82
  10  -4 -28    0.30    3.44
  10   4 -28    2.38    6.52
 -10   4  29    0.00    5.63
  10  -4 -29    0.00    5.81
  10   4 -29   -0.00    4.60
 -10   4  30    4.94    6.36
  10  -4 -30    3.07    6.65
  10   4 -30    2.46    6.62
 -10   4  31   -0.00    5.45
  10  -4 -31   -0.00    5.59
  10   4 -31    7.09    6.20
 -10   4  32    0.00    6.38
  10  -4 -32   -0.00    4.86
 -10   5   1   48.18    9.05
 -10   5   1   26.53    7.62
  10  -5  -1   44.80    9.36
 -10  -5   1   37.92   10.53
 -10  -5   1   14.45    7.15
 -10   5   2  145.25   20.15
  10  -5  -2  153.55   20.16
 -10  -5   2  172.07   23.98
 -10  -5   2  132.03   22.62
 -10   5   3   11.51    5.14
  10  -5  -3    6.81    4.53
 -10  -5   3   14.48    7.53
 -10   5   4    0.00    3.75
  10  -5  -4    3.61    4.64
  10   5  -4   -0.00    6.10
  10   5  -4   -0.00    4.97
 -10  -5   4    5.54    6.56
 -10   5   5    2.10    4.10
  10   5  -5    7.28    6.03
  10   5  -5   -0.00    4.39
 -10  -5   5    1.75    4.91
 -10   5   6   14.40    7.28
  10  -5  -6   30.62    7.97
  10   5  -6   20.24    8.69
  10   5  -6   29.90   10.57
 -10  -5   6   18.47    8.41
 -10   5   7   20.86    7.84
  10  -5  -7   48.54   10.42
  10   5  -7   34.91   11.06
  10   5  -7   39.38   12.04
 -10  -5   7   48.52   12.52
 -10   5   8   15.61    7.23
  10  -5  -8   16.40    6.99
  10   5  -8   22.27    9.37
  10   5  -8   33.11   10.32
 -10  -5   8   12.69    6.42
 -10   5   9   -0.00    5.45
  10   5  -9    5.88    5.74
 -10  -5   9   -0.00    3.34
 -10   5  10    0.54    3.24
  10   5 -10   -0.00    3.75
 -10   5  11   11.41    6.43
  10   5 -11    5.10    6.74
 -10   5  12   25.57    9.02
  10  -5 -12   31.58    9.26
  10   5 -12   30.32    9.62
  10  -5 -13    4.69    5.97
  10   5 -13   12.43    7.03
 -10   5  14   -0.00    4.47
  10  -5 -14    5.46    4.67
  10   5 -14    6.66    4.81
 -10   5  15    2.71    4.81
  10  -5 -15   10.74    6.77
  10   5 -15    5.83    6.50
 -10   5  16    0.92    3.99
  10  -5 -16    1.46    4.15
  10   5 -16    9.90    7.07
 -10   5  17   11.61    6.36
  10  -5 -17   21.67    8.56
  10   5 -17   15.01    7.86
 -10   5  18    8.51    6.72
  10  -5 -18    9.52    7.03
  10   5 -18   11.59    8.34
 -10   5  19   -0.00    4.61
  10  -5 -19    3.37    5.00
 -10   5  20    0.00    5.56
  10   5 -20    0.96    5.46
 -10   5  21    0.98    5.56
  10  -5 -21    8.31    6.56
  10   5 -21    8.09    5.81
 -10   5  22   18.94    9.61
  10  -5 -22    7.50    6.11
  10   5 -22    2.67    6.60
 -10   5  23    0.71    4.78
  10  -5 -23    4.50    5.38
  10   5 -23    6.72    6.20
 -10   5  24    3.23    6.45
  10  -5 -24    0.26    6.26
  10   5 -24   -0.00    6.81
 -10   5  25   -0.00    5.57
  10  -5 -25    0.18    4.30
  10   5 -25    0.69    4.76
 -10   5  26    0.00    6.30
  10  -5 -26    2.52    4.82
  10   5 -26    1.62    6.29
 -10   5  27    5.44    6.72
  10  -5 -27    2.00    5.80
  10   5 -27    1.42    5.17
 -10   5  28    0.00    7.31
  10  -5 -28    1.60    5.72
  10   5 -28   -0.00    6.03
 -10   5  29    0.00    6.72
  10  -5 -29    0.09    5.83
 -10   5  30   -0.00    7.74
  10  -5 -30    2.58    5.88
  10   5 -30   -0.00    5.62
 -10   5  31   -0.00    6.38
  10  -5 -31    3.02    6.56
 -10   5  32    4.28    6.93
  10  -5 -32   -0.00    5.84
 -10   5  33    7.60    8.04
 -10  -6   1    1.80    4.52
 -10   6   2    9.15    4.83
  10   6  -2   14.68    8.31
 -10   6   3    3.65    4.24
  10   6  -3   10.05    6.86
 -10  -6   3   18.06    8.13
 -10   6   4    2.53    5.06
  10   6  -4    6.74    5.89
 -10  -6   4   24.48    8.47
 -10   6   5    7.44    5.60
  10  -6  -5   23.96    7.28
  10   6  -5   38.49   10.67
  10   6  -5   17.14    7.97
 -10  -6   5   21.64    8.69
 -10   6   6   22.49    7.62
  10  -6  -6   23.84    7.56
  10   6  -6   35.87   10.84
  10   6  -6   25.27   10.45
 -10  -6   6   32.96   10.71
 -10   6   7    3.16    4.49
  10  -6  -7    0.87    4.41
  10   6  -7    4.48    6.25
  10   6  -7    0.29    4.85
 -10  -6   7    1.83    4.58
 -10   6   8    3.81    5.80
  10  -6  -8    0.00    3.69
  10   6  -8    6.32    5.83
  10   6  -8    6.95    5.98
 -10  -6   8    5.35    6.06
 -10   6   9   28.13    8.43
  10  -6  -9   19.20    7.66
  10   6  -9   29.34   10.08
 -10  -6   9   41.42   11.38
 -10   6  10   16.36    7.30
  10   6 -10   39.09   11.45
 -10  -6  10   15.85    7.93
 -10   6  11   -0.00    4.17
  10   6 -11    0.00    5.22
 -10  -6  11    5.51    5.47
 -10   6  12    4.64    5.34
  10  -6 -12    0.00    5.22
  10   6 -12    4.53    5.67
 -10   6  13   16.61    7.09
  10  -6 -13   26.24    8.65
  10   6 -13   14.72    7.58
 -10   6  14   10.42    5.21
  10  -6 -14   16.52    7.11
  10   6 -14    3.81    6.32
 -10   6  15   27.57    8.71
  10  -6 -15    9.93    6.03
  10   6 -15   12.86    7.13
 -10   6  16    0.79    5.06
  10  -6 -16    3.19    4.65
  10   6 -16    0.00    5.54
 -10   6  17   -0.00    3.59
  10  -6 -17    0.00    4.42
  10   6 -17   -0.00    5.07
 -10   6  18    6.42    5.77
  10   6 -18    3.45    5.07
 -10   6  19    5.52    5.65
  10  -6 -19    4.50    5.23
  10   6 -19    9.88    6.62
 -10   6  20    3.19    6.40
  10  -6 -20    6.71    6.02
  10   6 -20   12.16    7.27
 -10   6  21    2.28    4.94
  10  -6 -21    1.41    4.51
  10   6 -21    1.10    4.76
 -10   6  22    4.63    4.89
  10  -6 -22    0.48    5.14
  10   6 -22   -0.00    4.94
 -10   6  23   -0.00    5.96
  10  -6 -23    0.13    5.47
  10   6 -23   13.79    7.72
  10  -6 -24   -0.00    4.46
  10   6 -24    6.21    6.02
  10  -6 -25    2.74    5.12
  10   6 -25    6.43    5.98
 -10   6  26    7.15    6.22
  10  -6 -26   12.67    7.72
  10   6 -26    3.78    5.31
 -10   6  27   -0.00    5.34
  10  -6 -27    1.47    5.05
  10   6 -27   -0.00    5.05
 -10   6  28   -0.00    4.61
  10  -6 -28    3.53    6.07
  10   6 -28    5.13    7.89
 -10   6  29   -0.00    4.20
  10  -6 -29    9.09    7.57
  10   6 -29    3.71    6.54
 -10   6  30   -0.00    4.72
  10  -6 -30    0.00    5.98
 -10   6  31    3.40    5.19
  10  -6 -31   -0.00    5.12
 -10   6  34   -0.00    5.93
 -10   7   1   44.17    9.66
  10   7  -1   68.72   15.37
 -10  -7   1   71.75   14.55
 -10   7   2    0.00    3.65
  10   7  -2    3.47    5.51
 -10  -7   2    1.56    3.89
 -10   7   3    5.74    4.70
  10   7  -3   13.64    8.48
 -10  -7   3   35.29   10.02
 -10   7   4    1.40    4.14
  10   7  -4    6.64    6.04
 -10  -7   4    2.18    4.70
 -10   7   5   22.43    7.45
  10   7  -5   37.88   12.40
 -10  -7   5   44.11   11.40
 -10   7   6    3.14    4.78
  10   7  -6    0.52    5.32
  10   7  -6    3.54    5.05
 -10  -7   6    4.50    7.04
  10   7  -7   13.97    8.47
 -10  -7   7   18.74    8.44
 -10   7   8    6.29    5.17
  10   7  -8   18.09    8.30
 -10   7   9    0.82    3.72
  10   7  -9    0.43    4.20
 -10  -7   9    0.60    4.91
 -10   7  10    0.65    3.97
  10   7 -10    0.00    4.75
 -10  -7  10    2.71    3.88
 -10   7  11    1.40    4.95
  10   7 -11    9.09    6.27
 -10  -7  11   18.60    8.49
 -10   7  12    3.91    5.89
  10   7 -12    6.29    6.56
 -10  -7  12    3.42    4.97
 -10   7  13   10.25    6.63
  10  -7 -13   15.13    7.36
  10   7 -13   25.76    8.79
 -10  -7  13   39.12   10.98
 -10   7  14    3.24    5.04
  10  -7 -14   -0.00    4.43
  10   7 -14    3.33    6.25
 -10   7  15    1.20    4.23
  10  -7 -15    2.16    4.18
  10   7 -15   -0.00    4.79
  10  -7 -16    5.93    5.37
  10   7 -16    0.00    5.14
 -10   7  17   29.59    9.15
  10  -7 -17   10.92    6.31
  10   7 -17   21.55    8.49
 -10   7  18   -0.00    3.24
  10  -7 -18    4.30    4.60
  10   7 -18    7.54    6.88
 -10   7  19   -0.00    4.69
  10  -7 -19    2.58    4.51
  10   7 -19    1.23    4.02
 -10   7  20    1.79    5.35
  10  -7 -20   -0.00    4.59
  10   7 -20   -0.00    4.16
 -10   7  21    0.88    4.89
  10  -7 -21    8.42    5.91
  10   7 -21    1.65    5.56
 -10   7  22    0.00    5.19
  10  -7 -22   -0.00    5.76
  10   7 -22   -0.00    5.12
 -10   7  23    4.03    5.34
  10  -7 -23    0.00    4.94
  10   7 -23    2.10    6.10
 -10   7  24    2.60    5.73
  10  -7 -24    5.67    6.23
  10   7 -24   -0.00    6.83
 -10   7  25    1.71    5.89
  10  -7 -25    2.28    6.55
  10   7 -25   -0.00    4.25
 -10   7  26   -0.00    5.75
  10  -7 -26   -0.00    5.79
  10   7 -26   -0.00    5.26
 -10   7  27    1.86    5.94
  10  -7 -27    8.03    7.15
  10   7 -27    2.30    5.48
 -10   7  28    5.45    6.79
  10  -7 -28    0.00    7.13
  10   7 -28    5.27    5.44
 -10   7  29    2.25    5.82
  10  -7 -29    5.60    7.24
 -10   7  30    1.36    6.05
  10  -7 -30   -0.00    7.10
 -10   7  31   -0.00    4.76
  10  -7 -31    4.52    8.47
 -10   7  32   -0.00    4.80
 -10   8   1    0.16    2.71
 -10  -8   1    8.17    6.40
 -10   8   2   -0.00    3.90
 -10  -8   2   -0.92    4.78
 -10   8   3   16.63    6.15
 -10  -8   3   40.34   10.79
 -10   8   4    3.20    4.43
 -10  -8   4   13.32    8.24
 -10  -8   5   43.53   11.47
 -10   8   6    6.59    5.04
 -10  -8   6   -0.00    5.93
 -10   8   7   -0.00    3.91
  10   8  -7    0.00    4.94
  10   8  -7   -0.00    4.28
 -10  -8   7    5.95    5.97
 -10   8   8    3.47    4.60
  10   8  -8   -0.00    5.48
  10   8  -8    0.00    5.56
 -10  -8   8    0.00    4.48
 -10   8   9    4.85    4.80
  10   8  -9    3.45    6.67
  10   8  -9    6.78    6.74
 -10  -8   9   15.32    7.23
 -10   8  10    0.25    3.45
  10   8 -10    0.46    4.50
  10   8 -10    5.60    6.17
 -10  -8  10    3.79    5.41
 -10   8  11    3.01    4.54
  10   8 -11   32.94   10.31
 -10  -8  11   18.10    8.67
 -10   8  12    3.21    3.91
  10   8 -12    2.40    6.04
 -10  -8  12    0.00    5.66
 -10   8  13    1.16    4.20
  10   8 -13    7.39    7.28
 -10  -8  13    0.00    4.58
 -10   8  14    0.83    4.17
  10   8 -14   14.08    7.42
 -10  -8  14   -0.00    4.42
 -10   8  15   15.09    6.90
  10   8 -15   13.54    7.75
 -10  -8  15   35.19   10.34
 -10   8  16   -0.00    3.95
  10   8 -16    7.23    7.41
 -10   8  17    0.00    3.54
  10  -8 -17    1.10    3.62
  10   8 -17    2.48    6.21
 -10   8  18    0.00    3.28
  10  -8 -18   -0.00    4.41
  10   8 -18   -0.00    6.50
 -10   8  19   12.48    7.36
  10  -8 -19    5.66    6.65
  10   8 -19    8.04    6.05
 -10   8  20    0.00    4.80
  10  -8 -20    4.12    5.67
  10   8 -20   -0.00    4.80
 -10   8  21    2.19    5.40
  10  -8 -21   -0.00    6.32
  10   8 -21    2.82    4.67
 -10   8  22    5.60    5.17
  10  -8 -22   -0.00    5.82
  10   8 -22    9.61    7.18
 -10   8  23    2.46    5.10
  10  -8 -23    2.50    5.39
  10   8 -23   -0.00    5.18
 -10   8  24   -0.00    5.16
  10  -8 -24   -0.00    5.69
  10   8 -24   -0.00    6.13
 -10   8  25    3.99    4.80
  10  -8 -25   10.04    7.35
  10   8 -25   11.55    7.79
 -10   8  26   -0.00    4.32
  10  -8 -26    0.31    5.48
  10   8 -26   -0.00    5.64
 -10   8  27    2.37    6.65
  10   8 -27    3.10    6.40
 -10   8  28   -0.00    4.91
  10  -8 -28    0.00    4.63
 -10   8  29    2.47    4.88
  10  -8 -29    7.24    6.02
 -10   8  30    0.00    6.75
  10  -8 -30   -0.00    5.06
  10  -8 -31    2.25    6.75
 -10   9   1   14.63    5.41
  10   9  -1   18.49    8.72
 -10  -9   1   41.64   11.09
 -10   9   2    0.68    3.72
  10   9  -2    1.12    4.89
 -10  -9   2    0.00    4.90
  10   9  -3   15.08    7.90
 -10  -9   3   36.59   11.55
 -10   9   4    0.44    3.20
  10   9  -4   -0.00    4.65
 -10  -9   4    5.15    7.53
 -10   9   5    1.88    3.75
  10   9  -5    6.61    6.11
 -10  -9   5    6.79    6.82
 -10   9   6    0.39    3.29
  10   9  -6    2.78    5.32
 -10  -9   6    2.86    4.16
 -10   9   7   14.89    6.37
  10   9  -7   26.89   10.56
 -10  -9   7   49.05   12.15
 -10   9   8    8.21    4.96
  10   9  -8    0.00    4.40
 -10  -9   8    5.63    6.75
 -10   9   9    0.00    3.49
  10   9  -9    4.60    5.66
  10   9  -9   -0.00    6.43
 -10  -9   9    0.40    5.23
 -10   9  10    6.53    4.51
  10   9 -10    0.00    5.24
  10   9 -10   -0.00    5.06
 -10  -9  10    0.37    5.80
 -10   9  11   11.14    5.90
  10   9 -11   32.71   11.22
  10   9 -11    9.68    7.08
 -10  -9  11   13.76    7.99
 -10   9  12    0.00    2.55
  10   9 -12    1.74    5.90
 -10  -9  12    0.49    5.73
 -10   9  13    3.79    4.62
  10   9 -13   -0.00    4.10
 -10  -9  13    2.70    6.09
 -10   9  14    0.00    4.21
 -10  -9  14    0.07    4.95
 -10   9  15    3.03    4.39
  10   9 -15    0.12    5.68
 -10  -9  15   -0.00    5.39
 -10   9  16   -0.00    3.88
  10   9 -16    0.93    4.80
 -10  -9  16    0.00    5.12
 -10   9  17   22.79    8.11
  10   9 -17   31.97   10.53
 -10  -9  17   13.56    7.86
 -10   9  18   -0.00    4.99
  10   9 -18   -0.00    5.98
 -10   9  19   -0.00    4.93
  10   9 -19   -0.00    4.60
 -10   9  20    1.66    3.64
  10   9 -20    0.15    4.91
 -10   9  21    0.52    5.14
  10   9 -21   11.19    7.73
 -10   9  22    0.04    4.75
  10   9 -22    4.90    5.97
 -10   9  23    4.78    6.47
  10   9 -23    7.23    6.61
 -10   9  24    1.46    4.40
  10  -9 -24   -0.00    5.47
  10   9 -24    0.00    5.57
 -10   9  25   -0.00    4.97
  10  -9 -25    0.00    4.95
  10   9 -25   -0.00    3.91
 -10   9  26    3.01    5.81
  10  -9 -26    2.92    5.73
  10   9 -26   -0.00    5.89
 -10   9  27    9.85    6.96
  10  -9 -27    3.89    5.68
  10  -9 -28   -0.00    5.45
  10  -9 -29    7.98    7.29
  10  -9 -30    2.01    4.60
 -10  10   1    3.18    3.59
  10  10  -1    3.83    6.02
 -10 -10   1   -0.00    4.37
 -10  10   2   -0.00    3.53
  10  10  -2   -0.00    4.45
 -10 -10   2   -0.00    5.06
 -10  10   3    4.10    4.21
 -10 -10   3    5.07    6.89
 -10  10   4    2.45    3.12
  10  10  -4    1.43    4.77
 -10 -10   4    0.00    5.48
 -10  10   5   23.33    6.61
  10  10  -5   16.25    7.88
 -10 -10   5   39.67   11.08
  10  10  -6    8.75    6.75
 -10 -10   6    5.86    5.72
 -10  10   7    1.78    4.11
  10  10  -7    4.41    5.91
 -10  10   8   -0.00    3.85
  10  10  -8   -0.00    5.66
 -10 -10   8    4.40    6.20
 -10  10   9   13.95    5.73
  10  10  -9   23.32    9.92
 -10 -10   9   19.71    8.18
 -10  10  10   -0.00    3.90
  10  10 -10    0.00    5.49
  10  10 -10    0.00    4.91
 -10 -10  10    0.00    4.91
 -10  10  11   -0.00    4.17
  10  10 -11    0.00    6.47
  10  10 -11    3.44    5.12
 -10 -10  11    4.24    6.15
 -10  10  12    1.64    4.02
  10  10 -12   -0.00    4.62
  10  10 -12   -0.00    5.61
 -10 -10  12    1.07    5.29
 -10  10  13    4.03    4.97
  10  10 -13    5.36    6.72
  10  10 -13   12.00    8.21
 -10  10  14    3.57    5.34
  10  10 -14    7.30    8.40
 -10 -10  14    7.73    5.97
 -10  10  15    9.19    5.72
  10  10 -15    5.05    7.16
 -10 -10  15   10.25    7.28
 -10  10  16    0.32    3.26
  10  10 -16   -0.00    6.19
 -10 -10  16    1.66    5.74
 -10  10  17   -0.00    4.46
  10  10 -17    0.00    4.55
 -10 -10  17    0.00    4.69
 -10  10  18   -0.00    5.09
  10  10 -18    0.28    5.54
 -10 -10  18   -0.00    4.94
  10  10 -19    1.67    5.32
 -10 -10  19   12.18    8.03
  10  10 -20    3.15    5.91
  10  10 -21   10.27    7.07
  10  10 -22    6.67    5.98
  10  10 -23    0.00    6.63
  10  10 -24   -0.00    5.95
  10  10 -25   -0.00    4.40
 -10  11   1    6.93    3.86
  10  11  -1    9.36    7.33
 -10 -11   1    5.88    6.28
 -10  11   2   -0.00    2.62
  10  11  -2   -0.00    4.57
 -10 -11   2    2.08    6.93
 -10  11   3   10.46    4.85
  10  11  -3    2.41    4.94
 -10  11   4    3.73    3.58
  10  11  -4    0.00    4.13
 -10 -11   4    3.67    4.85
 -10  11   5    2.00    3.52
  10  11  -5   -0.00    4.79
 -10 -11   5    5.38    7.11
 -10  11   6    1.11    3.38
  10  11  -6   -0.00    5.14
 -10 -11   6    4.28    7.15
 -10  11   7   15.23    5.59
  10  11  -7   37.32   12.18
 -10 -11   7   19.36    9.32
 -10  11   8    5.07    4.11
  10  11  -8    2.69    5.82
 -10 -11   8   -0.00    5.27
 -10  11   9    0.07    3.47
  10  11  -9    2.19    5.21
 -10 -11   9   -0.00    5.30
 -10  11  10    0.30    4.66
  10  11 -10    3.23    4.53
 -10 -11  10    1.58    3.82
 -10  11  11    5.57    4.79
  10  11 -11    7.44    7.14
 -10 -11  11    6.52    6.01
  10  11 -12    0.00    5.00
  10  11 -12    3.22    5.99
 -10 -11  12   -0.00    4.40
 -10  11  13    2.89    5.06
  10  11 -13    1.87    4.92
  10  11 -13   -0.00    4.62
 -10 -11  13    3.65    5.48
 -10  11  14   -0.00    5.06
  10  11 -14    3.39    5.64
  10  11 -14   -0.00    4.01
 -10 -11  14   -0.00    5.32
 -10  11  15   -0.00    3.82
  10  11 -15    0.93    3.99
 -10  11  16   -0.00    4.05
  10  11 -16   -0.00    5.82
 -10 -11  16   -0.00    4.93
 -10  11  17    6.93    5.04
  10  11 -17    2.01    5.81
 -10 -11  17   14.64    8.18
 -10  11  18   -0.00    4.87
  10  11 -18   -0.00    5.57
 -10 -11  18   -0.00    6.13
 -10  11  19    1.41    5.06
  10  11 -19    2.44    6.08
 -10 -11  19    6.71    6.11
 -10  11  20    2.44    4.23
  10  11 -20    0.74    5.51
 -10 -11  20   -0.00    5.07
 -10  11  21   -0.00    5.23
  10  11 -21    3.30    5.66
 -10 -11  21    0.00    5.56
  10  11 -22   -0.00    5.65
 -10 -11  22    5.69    6.20
  10  11 -23    1.97    6.18
 -10  12   1    0.52    2.78
  10  12  -1   -0.00    5.28
 -10 -12   1   10.01    6.83
  10  12  -2    0.00    6.19
 -10 -12   2    1.17    4.92
 -10  12   3    8.24    4.25
  10  12  -3   -0.00    4.92
 -10 -12   3   11.19    6.49
 -10  12   4   -0.00    2.65
  10  12  -4    0.00    6.24
 -10 -12   4   -0.00    4.18
 -10  12   5    1.66    3.84
  10  12  -5   11.14    7.26
 -10 -12   5    8.75    6.76
 -10  12   6    5.25    4.53
  10  12  -6    3.02    4.49
 -10 -12   6    4.44    4.95
 -10  12   7   -0.00    3.27
  10  12  -7   -0.00    5.15
 -10 -12   7    0.00    6.47
 -10  12   8    0.46    3.69
  10  12  -8   -0.00    4.70
 -10 -12   8    0.65    4.37
 -10  12   9    2.01    3.73
  10  12  -9   12.38    7.64
 -10 -12   9   13.41    8.28
 -10  12  10    1.70    3.65
  10  12 -10   -0.00    5.12
 -10 -12  10    2.00    5.13
 -10  12  11    0.20    4.11
  10  12 -11   -0.00    4.41
 -10 -12  11    0.00    5.56
 -10  12  12    0.41    2.71
  10  12 -12   -0.00    4.65
 -10 -12  12   -0.00    5.68
 -10  12  13    1.74    4.65
  10  12 -13    1.17    6.94
 -10 -12  13    2.82    6.03
 -10  12  14    3.38    4.37
  10  12 -14    4.84    6.74
  10  12 -14    3.06    5.32
 -10 -12  14    1.89    6.16
 -10  12  15    7.04    5.70
  10  12 -15    5.79    6.69
  10  12 -15   -0.00    4.86
 -10 -12  15    2.61    6.02
 -10  12  16   -0.00    5.57
  10  12 -16    2.63    6.22
  10  12 -16   -0.00    4.58
 -10 -12  16   13.80    8.29
 -10  12  17    5.69    4.90
  10  12 -17    1.75    4.08
 -10 -12  17   -0.00    6.23
  10  12 -18    4.48    6.83
 -10 -12  18    2.44    7.51
  10  12 -19   -0.00    7.12
 -10 -12  19    5.83    6.32
  10  12 -20    8.75    7.07
 -10 -12  20    2.13    5.18
  10  12 -21   -0.00    4.49
 -10 -12  21    2.21    5.13
 -10  13   1    5.46    3.38
  10  13  -1    6.69    6.62
 -10 -13   1    3.22    5.99
 -10  13   2    0.38    3.07
  10  13  -2    3.27    6.38
 -10 -13   2    0.00    4.80
 -10  13   3    0.00    3.07
  10  13  -3    6.45    6.33
 -10 -13   3   -0.00    5.54
 -10  13   4    1.12    3.33
  10  13  -4    0.51    5.19
 -10 -13   4    0.00    3.76
 -10  13   5   -0.00    2.98
  10  13  -5   -0.00    4.92
 -10 -13   5    6.91    6.99
 -10  13   6   -0.00    2.88
  10  13  -6    0.00    4.55
 -10  13   7    6.00    4.67
  10  13  -7    3.47    5.89
 -10 -13   7    0.00    5.68
 -10  13   8   -0.00    3.20
  10  13  -8   -0.00    3.09
 -10 -13   8    4.55    5.01
 -10  13   9    0.00    3.08
  10  13  -9   15.51    8.63
 -10 -13   9    3.99    5.15
 -10  13  10    0.00    3.91
  10  13 -10    2.16    6.57
 -10 -13  10   -0.00    5.69
 -10  13  11    0.37    4.21
  10  13 -11   -0.00    6.90
 -10 -13  11    0.00    6.03
 -10  13  12   -0.00    4.16
  10  13 -12    1.17    5.50
 -10 -13  12    6.18    6.50
 -10  13  13    2.94    5.06
  10  13 -13    0.63    6.07
 -10 -13  13    1.49    5.33
  10  13 -14    0.00    6.00
 -10 -13  14   -0.00    3.43
  10  13 -15    3.56    6.42
 -10 -13  15    0.00    4.86
  10  13 -16    3.06    5.18
 -10 -13  16    1.10    4.95
  10  13 -17    4.11    6.78
  10  13 -17    1.95    5.84
 -10 -13  17    6.27    6.31
  10  13 -18   -0.00    3.96
 -10 -13  18    0.00    5.75
 -10  14   1    0.42    2.57
  10  14  -1   -0.00    5.52
 -10 -14   1   -0.00    5.85
 -10  14   2    0.42    2.82
  10  14  -2    3.06    6.53
 -10 -14   2    1.42    5.04
 -10  14   3    0.98    3.31
  10  14  -3   15.97    9.25
 -10 -14   3    2.70    5.02
 -10  14   4    2.09    3.49
  10  14  -4    1.47    4.70
 -10 -14   4   -0.00    4.14
 -10  14   5   -0.00    3.38
  10  14  -5   -0.00    5.07
 -10 -14   5   -0.00    5.89
 -10  14   6    5.42    4.05
  10  14  -6    6.82    5.86
 -10 -14   6    0.00    5.36
 -10  14   7   -0.00    2.86
  10  14  -7    1.09    4.93
 -10 -14   7    3.41    5.39
 -10  14   8    0.61    3.18
  10  14  -8    2.18    5.60
 -10 -14   8    1.00    5.50
 -10  14   9    0.37    3.34
  10  14  -9   -0.00    3.77
 -10 -14   9    0.00    5.03
  10  14 -10    2.46    4.75
 -10 -14  10    6.08    6.17
  10  14 -11    2.73    6.08
 -10 -14  11    0.00    4.82
  10  14 -12   -0.00    6.11
 -10 -14  12   -0.00    6.40
 -10 -14  13    5.78    5.96
  10  14 -14   -0.00    6.36
  10  14 -15    1.87    5.42
  10  14 -16    0.49    4.41
  10  14 -17   -0.00    6.59
 -10  15   1    4.79    3.52
  10  15  -1   -0.00    4.72
  10  15  -2    3.17    6.51
 -10  15   3    2.00    3.22
  10  15  -3    7.98    7.71
 -10  15   4    0.02    2.64
  10  15  -4   -0.00    6.17
  10  15  -5    0.00    5.26
  10  15  -6    4.08    6.82
  10  15  -7    0.00    6.31
  10  15  -8    0.94    5.40
  10  15  -9    1.94    3.55
  10  15 -10    0.00    5.08
  10  15 -11    0.00    4.81
  10  16  -1   -0.00    6.06
  10  16  -2    0.86    4.73
  10  16  -3    0.00    7.19
  -9   0   1   10.91    5.36
   9   0  -1   14.11    6.06
   9   0  -1    6.87    4.49
  -9   0   2   -0.00    4.29
   9   0  -2   -0.00    3.48
  -9   0   3  120.64   18.55
   9   0  -3  148.10   19.95
   9   0  -3  130.16   19.27
   9   0  -4    1.90    3.89
   9   0  -4    0.63    3.42
   9   0  -5   33.21    9.03
   9   0  -6    1.38    3.98
   9   0 -11    9.30    5.81
   9   0 -12    0.00    4.22
  -9   0  13   66.50   14.60
   9   0 -13  105.91   16.75
  -9   0  14   -0.00    3.73
   9   0 -14   -0.00    4.14
  -9   0  15   32.59    9.91
   9   0 -15   17.46    7.53
  -9   0  16   -0.00    4.11
   9   0 -16    2.52    5.30
  -9   0  17   13.25    8.14
   9   0 -17   33.10   10.01
  -9   0  18   -0.00    5.20
   9   0 -18    0.37    4.63
   9   0 -19   74.46   15.41
  -9   0  20   -0.00    5.24
   9   0 -20    2.15    5.32
  -9   0  21    2.25    5.25
   9   0 -21   13.95    6.85
  -9   0  22   -0.00    6.61
   9   0 -22    5.15    6.11
  -9   0  23   10.02    8.33
   9   0 -23   19.67    8.66
  -9   0  24    2.74    6.12
   9   0 -24    1.25    5.71
  -9   0  25   22.56   10.68
   9   0 -25   31.50   10.38
  -9   0  26   -0.00    6.17
   9   0 -26   -0.00    5.25
  -9   0  27    9.64    8.62
   9   0 -27   -0.00    6.53
   9   0 -28   -0.00    4.59
   9   0 -29   13.07    8.64
   9   0 -30    9.24    6.63
   9   0 -31    0.00    6.33
   9   0 -32    3.57    5.63
   9   0 -34    0.00    4.32
  -9   1   1  356.47   39.72
   9  -1  -1  380.01   40.49
   9   1  -1  388.88   41.19
   9   1  -1  340.69   40.42
  -9   1   2    6.58    5.15
   9  -1  -2    1.31    5.00
   9   1  -2    0.00    4.02
   9   1  -2   -0.00    3.36
  -9  -1   2    8.23    5.07
   9  -1  -3    3.81    4.35
   9  -1  -3    7.13    4.30
   9   1  -3    3.57    4.13
   9   1  -3    0.99    3.83
  -9  -1   3    1.88    3.67
   9  -1  -4   39.71    9.47
   9  -1  -4   41.14   10.07
   9   1  -4   55.17   11.83
   9   1  -4   59.76   12.29
   9  -1  -5   92.64   15.26
   9  -1  -6   -0.00    3.74
   9  -1  -7   15.86    6.47
   9  -1  -8    7.40    4.66
  -9   1   9    5.79    5.91
  -9   1  10    0.50    4.82
   9   1 -10   -0.00    4.71
  -9   1  11   74.50   14.40
   9   1 -11   63.92   13.43
  -9   1  12    3.28    5.01
   9  -1 -12    1.25    5.08
   9   1 -12    2.46    4.68
  -9   1  13   -0.00    5.50
   9  -1 -13    6.03    5.02
   9   1 -13    2.33    5.36
  -9   1  14   -0.00    4.32
   9  -1 -14   -0.00    4.20
   9   1 -14    0.96    6.07
  -9   1  15   61.90   13.73
   9  -1 -15   67.15   13.84
   9   1 -15   64.84   13.66
  -9   1  16    3.34    6.64
   9  -1 -16    4.49    5.56
   9   1 -16   13.84    7.71
  -9   1  17   16.93    8.63
   9  -1 -17   29.39    9.99
   9   1 -17   37.22   10.31
  -9  -1  17   63.85   13.83
  -9   1  18   -0.00    6.27
   9  -1 -18    2.36    5.69
   9   1 -18    1.44    4.82
  -9  -1  18   -0.00    4.09
  -9   1  19    9.02    7.48
   9  -1 -19    0.00    5.13
   9   1 -19    2.05    5.63
  -9  -1  19    6.71    5.25
  -9   1  20    6.04    6.28
   9  -1 -20   -0.00    5.14
   9   1 -20    0.00    6.42
  -9  -1  20    5.52    7.61
  -9   1  21   65.02   15.27
   9  -1 -21   87.05   16.89
   9   1 -21  104.46   17.63
  -9  -1  21   34.98   12.64
  -9   1  22    3.45    5.30
   9  -1 -22    4.67    5.64
   9   1 -22    1.03    5.99
  -9  -1  22    2.67    6.03
  -9   1  23    1.93    5.78
   9  -1 -23   10.04    6.78
   9   1 -23   19.39    8.67
  -9  -1  23   10.28    7.66
  -9   1  24   -4.29    7.15
   9  -1 -24    0.00    5.19
   9   1 -24   -0.00    3.77
  -9  -1  24   -0.00    6.09
  -9   1  25    0.72    5.64
   9  -1 -25    2.52    5.55
   9   1 -25    0.00    4.41
  -9   1  26    7.26    6.91
   9  -1 -26   -0.00    4.76
   9   1 -26    7.58    6.39
  -9   1  27    7.10    7.73
   9   1 -27   21.47    9.50
  -9   1  28    3.40    6.26
   9  -1 -28    6.33    6.45
   9   1 -28    0.00    6.30
   9  -1 -29    0.00    4.83
   9   1 -29    7.67    6.21
   9  -1 -30   -0.00    5.12
   9   1 -30    6.92    6.37
   9  -1 -31    7.85    7.34
   9   1 -31    1.78    6.52
   9  -1 -32    7.14    6.05
   9   1 -32    3.64    5.07
   9  -1 -33    2.48    5.92
   9   1 -33    6.82    8.39
   9  -1 -34    4.27    5.61
   9   1 -34    0.88    5.15
  -9   2   1   42.55    9.17
  -9   2   1   39.29    8.67
  -9   2   1   29.52    8.06
   9  -2  -1   42.12    9.38
   9   2  -1   41.93   10.42
  -9   2   2    1.34    4.91
   9  -2  -2    5.04    4.51
   9   2  -2    9.58    5.74
  -9   2   3   80.55   15.07
   9  -2  -3  122.14   16.31
   9   2  -3  105.75   17.44
  -9   2   4    1.75    3.12
   9  -2  -4    0.00    3.47
   9   2  -4    6.64    5.76
  -9   2   5   17.80    7.05
   9  -2  -5   13.82    6.01
   9   2  -5   14.07    7.06
  -9   2   6   -0.00    4.04
   9  -2  -6    0.00    3.71
  -9   2   7   34.46    9.73
   9  -2  -7   69.78   12.21
  -9   2   8   27.25    8.43
   9  -2  -8   27.30    8.32
   9   2  -8   43.10   10.12
  -9   2   9   44.52   10.74
   9  -2  -9   42.26   10.46
   9   2  -9   49.22   11.42
  -9   2  10    1.90    3.67
   9   2 -10    0.45    4.00
  -9   2  11    0.00    3.98
  -9   2  12    6.11    5.42
   9   2 -12   12.52    6.17
  -9   2  13   25.13    9.50
   9  -2 -13   37.26   10.05
   9   2 -13   41.84   10.84
  -9   2  14   18.64    8.58
   9  -2 -14   12.31    6.65
   9   2 -14   29.67    9.61
  -9   2  15   20.84    9.02
   9  -2 -15    9.65    5.89
   9   2 -15   13.91    7.79
  -9   2  16    0.43    5.13
   9  -2 -16    5.83    5.65
   9   2 -16    0.22    3.75
  -9   2  17   42.69   11.94
   9  -2 -17   33.69   10.09
   9   2 -17   48.10   11.52
  -9   2  18    3.53    5.79
   9  -2 -18    2.13    5.01
   9   2 -18    7.17    5.99
  -9   2  19   56.92   15.01
   9  -2 -19  107.83   17.86
   9   2 -19  100.69   17.74
  -9   2  20   12.68    8.33
   9  -2 -20    0.53    5.96
   9   2 -20   -0.00    5.27
   9  -2 -21   -0.00    4.83
   9   2 -21    2.64    5.50
  -9  -2  21    0.00    4.36
  -9   2  22    2.24    4.71
   9  -2 -22    6.97    5.85
   9   2 -22    5.90    6.64
  -9  -2  22    4.73    5.95
  -9   2  23   22.64    9.51
   9  -2 -23   67.53   13.89
   9   2 -23   61.27   14.13
  -9  -2  23   42.90   12.40
  -9   2  24   -0.00    4.74
   9  -2 -24    0.27    4.40
   9   2 -24    0.00    5.38
  -9  -2  24    1.05    6.30
  -9   2  25   -0.00    5.68
   9  -2 -25    4.02    5.50
  -9   2  26   -0.00    5.59
   9  -2 -26   -0.00    4.81
   9   2 -26    1.34    6.28
  -9   2  27    2.14    5.66
   9  -2 -27   -0.00    5.20
   9   2 -27    6.59    5.36
  -9   2  28    0.58    6.10
   9  -2 -28    2.79    4.69
   9   2 -28   -0.00    6.44
  -9   2  29    2.34    6.48
   9  -2 -29    1.34    4.99
   9   2 -29    3.00    5.58
  -9   2  30    3.51    6.78
   9  -2 -30   -0.00    4.41
   9   2 -30    1.67    5.05
   9  -2 -31    3.57    7.19
   9   2 -31    5.23    5.74
   9  -2 -32    5.44    6.28
   9   2 -32    2.24    7.25
   9  -2 -33    0.00    4.71
   9   2 -33    7.08    7.85
   9  -2 -34    4.47    6.25
   9   2 -34   -0.00    6.22
  -9   3   1  154.72   20.67
  -9   3   1  167.91   20.10
  -9   3   1  190.76   22.21
   9  -3  -1  194.40   22.14
   9   3  -1  113.88   21.41
  -9   3   2   46.77    8.64
  -9   3   2   10.32    5.99
   9  -3  -2   43.26    8.90
   9   3  -2   45.18   11.36
  -9   3   3    1.89    3.68
  -9   3   3    2.01    3.64
   9  -3  -3   -0.00    2.86
   9   3  -3    2.92    4.30
  -9   3   4    7.52    4.67
  -9   3   4    0.00    2.96
   9  -3  -4   -0.00    3.41
   9   3  -4    2.47    4.58
  -9  -3   4    0.13    4.14
  -9  -3   4    1.56    5.56
  -9   3   5   35.16    9.25
   9  -3  -5   49.74   10.14
   9   3  -5   55.58   12.18
   9   3  -5   45.81   11.39
  -9  -3   5   39.15   10.57
  -9  -3   5   41.94   10.79
  -9   3   6   29.81    8.18
   9  -3  -6   29.19    8.08
   9   3  -6   31.26    9.41
  -9  -3   6   34.34    9.77
  -9  -3   6   25.40   10.30
  -9   3   7   25.41    8.19
   9  -3  -7   26.91    8.27
   9   3  -7   43.08   10.45
  -9  -3   7   16.83    8.67
  -9   3   8    0.87    3.94
   9  -3  -8    0.99    4.59
   9   3  -8    0.59    3.86
  -9  -3   8    3.61    5.35
  -9   3   9    2.33    4.56
   9  -3  -9   11.17    5.68
   9   3  -9    7.10    5.54
  -9  -3   9    8.04    6.94
  -9   3  10    0.00    4.91
   9  -3 -10    0.30    3.98
   9   3 -10   -0.00    5.47
  -9  -3  10    0.92    5.09
  -9   3  11   92.40   17.40
   9   3 -11  141.64   20.98
  -9  -3  11  139.52   21.43
  -9   3  12   13.83    6.72
   9   3 -12   12.02    6.64
  -9  -3  12   10.18    7.19
  -9   3  13    8.21    6.62
   9   3 -13   21.95    8.37
  -9  -3  13   15.07    7.39
  -9   3  14    3.68    4.46
   9  -3 -14   -0.00    5.27
   9   3 -14    1.46    4.82
  -9   3  15   47.34   11.81
   9  -3 -15   60.23   12.59
   9   3 -15   41.34   11.53
  -9   3  16    1.01    5.42
   9  -3 -16   25.27    9.22
   9   3 -16   10.73    6.60
  -9   3  17   30.60   10.22
   9  -3 -17   28.47    9.35
   9   3 -17   20.96    8.59
  -9   3  18   -0.00    4.59
   9  -3 -18    3.67    5.52
   9   3 -18    4.51    6.55
  -9   3  19    2.56    5.04
   9  -3 -19   -0.00    4.94
  -9   3  20    7.68    7.70
   9  -3 -20   17.51    8.47
   9   3 -20   14.04    8.29
  -9   3  21   31.27   10.76
   9  -3 -21   43.22   11.22
   9   3 -21   31.10   10.35
  -9   3  22    7.82    6.80
   9  -3 -22    3.88    6.17
   9   3 -22    2.26    4.69
  -9   3  23    3.17    6.14
   9  -3 -23    5.94    5.87
   9   3 -23    7.57    6.40
  -9   3  24    3.07    5.86
   9  -3 -24   -0.00    3.50
   9   3 -24   -0.00    5.44
  -9   3  25    7.65    6.39
   9  -3 -25    3.71    5.55
   9   3 -25   24.01    9.54
  -9   3  26    4.28    5.57
   9  -3 -26    4.07    6.10
   9   3 -26    6.14    5.62
  -9   3  27   -0.00    6.77
   9  -3 -27    2.46    4.42
   9   3 -27    0.00    5.93
  -9   3  28    0.00    5.55
   9  -3 -28   -0.00    5.37
   9   3 -28   -0.00    4.85
  -9   3  29    2.17    6.39
   9  -3 -29   -0.00    6.20
   9   3 -29   -0.00    6.86
  -9   3  30    1.20    6.57
   9  -3 -30   -0.00    5.05
   9   3 -30   -0.00    5.64
  -9   3  31    0.00    6.06
   9  -3 -31    6.51    6.68
   9   3 -31    4.45    6.29
   9  -3 -32    6.00    7.78
   9   3 -32    7.29    6.63
   9  -3 -33   -0.00    6.44
   9   3 -33    5.50    7.37
   9  -3 -34   -0.00    5.69
  -9   4   1    4.50    3.99
  -9   4   1    0.00    4.09
   9  -4  -1    2.43    3.68
   9   4  -1    6.01    5.18
  -9  -4   1    0.19    4.39
  -9  -4   1   -0.00    5.35
  -9   4   2   43.46    8.66
  -9   4   2   26.20    7.81
   9  -4  -2   56.33    9.93
   9   4  -2   31.55    9.51
   9   4  -2   53.69   12.21
  -9  -4   2   44.12   11.03
  -9  -4   2   45.98   11.67
  -9   4   3   43.39    8.73
  -9   4   3   17.52    6.77
   9  -4  -3   36.52    8.55
   9   4  -3   27.37    9.79
   9   4  -3   31.82   10.40
  -9  -4   3   55.28   12.10
  -9  -4   3   53.35   12.37
  -9   4   4   65.21   11.39
  -9   4   4   45.08   10.49
   9  -4  -4   56.17   11.28
   9   4  -4   59.43   13.02
   9   4  -4   57.49   13.42
  -9  -4   4   51.66   11.98
  -9  -4   4   61.31   13.06
  -9   4   5   55.34   11.59
   9  -4  -5   58.61   11.59
   9   4  -5   78.96   14.52
   9   4  -5   67.53   14.33
  -9  -4   5   86.90   15.19
  -9  -4   5   48.92   13.25
  -9   4   6    1.07    3.48
   9  -4  -6   -0.00    4.21
   9   4  -6    5.34    5.52
   9   4  -6   -0.00    4.78
  -9  -4   6    5.18    5.20
  -9  -4   6    1.61    5.43
  -9   4   7   41.50   10.98
   9  -4  -7   73.45   12.92
   9   4  -7   76.62   14.59
  -9  -4   7   69.44   13.67
  -9  -4   7   55.27   12.96
  -9   4   8   46.25   11.78
   9  -4  -8   83.53   13.39
   9   4  -8   88.20   15.42
  -9  -4   8   56.36   14.18
  -9   4   9   51.51   10.82
   9  -4  -9   43.52   10.09
   9   4  -9   37.76   10.64
  -9  -4   9   64.55   13.82
  -9   4  10    2.81    4.03
   9  -4 -10    1.48    3.85
   9   4 -10    4.73    5.14
  -9  -4  10    2.06    4.90
  -9   4  11   -0.00    5.35
   9   4 -11   -0.00    4.95
  -9  -4  11   10.30    7.32
  -9   4  12    3.17    4.93
   9   4 -12    0.00    5.09
  -9  -4  12    2.42    6.44
  -9   4  13   35.73   10.59
   9   4 -13   44.62   11.94
  -9  -4  13   41.84   11.88
  -9   4  14    1.77    5.21
   9  -4 -14    2.37    4.86
   9   4 -14   10.33    7.87
  -9  -4  14    1.42    5.33
  -9   4  15   14.73    7.39
   9  -4 -15   17.74    8.05
   9   4 -15    6.99    6.69
  -9  -4  15   29.05    9.82
  -9   4  16   -0.00    3.80
   9  -4 -16   -0.00    6.14
   9   4 -16    3.32    4.03
  -9  -4  16   -0.00    5.11
  -9   4  17   20.50    8.56
   9   4 -17   11.54    6.58
  -9  -4  17   16.24    8.60
  -9   4  18   40.28   12.11
   9  -4 -18   64.54   13.03
   9   4 -18   32.74   11.02
  -9  -4  18   33.81   11.58
  -9   4  19   46.64   11.68
   9  -4 -19   30.31    9.96
   9   4 -19   19.50    9.53
  -9   4  20    0.00    5.23
   9  -4 -20    1.43    4.67
   9   4 -20    0.00    4.85
  -9   4  21   -0.00    5.20
   9  -4 -21    1.08    4.65
   9   4 -21    0.00    4.43
  -9   4  22    3.01    6.21
   9  -4 -22    4.80    7.09
   9   4 -22    1.00    5.10
  -9   4  23    5.58    5.91
   9  -4 -23   26.75    9.50
   9   4 -23   33.36   10.51
  -9   4  24    1.25    5.09
   9  -4 -24    3.17    5.61
   9   4 -24    9.76    7.27
  -9   4  25    2.70    6.17
   9  -4 -25    0.38    4.67
   9   4 -25    6.20    6.08
  -9   4  26   -0.00    6.59
   9  -4 -26    7.05    7.57
   9   4 -26    2.90    5.14
  -9   4  27    4.94    6.63
   9  -4 -27    4.37    5.71
   9   4 -27    0.00    6.55
  -9   4  28   10.53    7.40
   9  -4 -28    4.36    6.75
   9   4 -28   -0.00    4.85
  -9   4  29    4.31    6.09
   9  -4 -29   16.28    8.80
   9   4 -29    5.19    6.66
  -9   4  30    0.56    3.52
   9  -4 -30    4.29    7.94
   9   4 -30   -0.00    6.56
  -9   4  31    4.70    6.95
   9  -4 -31    2.12    7.19
   9   4 -31    1.13    5.69
  -9   4  32   -0.00    6.75
   9  -4 -32   -0.00    5.57
   9   4 -32    5.86    6.42
   9  -4 -33    6.65    6.64
   9   4 -33    5.54    6.96
  -9   5   1  111.53   15.11
  -9   5   1   76.79   13.73
   9  -5  -1  123.25   15.78
   9   5  -1  114.40   18.85
  -9  -5   1  127.35   18.78
  -9  -5   1   94.38   17.81
  -9   5   2   41.15    8.96
  -9   5   2   40.83    9.32
   9  -5  -2   54.12   10.17
   9   5  -2   70.65   14.48
  -9  -5   2   69.31   13.40
  -9  -5   2   67.13   14.28
  -9   5   3   12.15    5.54
  -9   5   3    1.62    4.40
   9  -5  -3    6.72    3.91
   9   5  -3   10.26    7.36
   9   5  -3   15.98    7.73
  -9  -5   3    7.03    5.65
  -9  -5   3    8.59    7.04
  -9   5   4   69.24   11.43
  -9   5   4   34.49    9.36
   9  -5  -4   53.37   10.14
   9   5  -4   47.09   12.23
   9   5  -4   48.30   12.61
  -9  -5   4   94.42   15.72
  -9  -5   4   49.74   12.75
  -9   5   5   39.56    8.62
  -9   5   5    9.81    6.03
   9  -5  -5   33.83    8.42
   9   5  -5   42.17   10.76
   9   5  -5   21.04    8.47
  -9  -5   5   29.08    9.39
  -9  -5   5   34.39   10.05
  -9   5   6   19.23    7.44
   9  -5  -6   29.01    8.38
   9   5  -6   57.27   12.59
   9   5  -6   36.84   11.81
  -9  -5   6   44.70   11.58
  -9  -5   6   48.34   12.27
  -9   5   7   19.27    8.26
   9  -5  -7   72.75   11.82
  -9  -5   7   95.68   15.37
  -9  -5   7   64.80   13.91
  -9   5   8    3.04    4.79
   9  -5  -8    2.35    4.66
   9   5  -8    0.00    4.74
  -9  -5   8    6.53    6.37
  -9  -5   8    1.76    5.33
  -9   5   9   -0.00    3.26
   9  -5  -9   -0.00    3.76
   9   5  -9   -0.00    4.44
  -9  -5   9    2.29    5.14
  -9   5  10   -0.00    4.71
   9  -5 -10    3.11    4.53
   9   5 -10    2.01    6.03
  -9  -5  10    6.33    6.90
  -9   5  11   43.50   11.19
   9  -5 -11   53.67   11.22
   9   5 -11   62.39   13.33
  -9  -5  11   33.67   11.28
  -9   5  12   20.79    7.39
   9   5 -12   25.20    8.68
  -9  -5  12   14.88    8.65
  -9   5  13    0.96    3.52
   9   5 -13    2.83    4.18
  -9  -5  13   -0.00    6.01
  -9   5  14    6.15    5.48
   9  -5 -14   11.52    6.91
   9   5 -14    2.69    6.00
  -9  -5  14   11.41    8.54
  -9   5  15   12.18    7.18
   9   5 -15   15.37    8.47
  -9  -5  15   16.64    8.76
  -9   5  16   26.01    8.68
   9  -5 -16   31.10    9.34
   9   5 -16   19.23    8.81
  -9  -5  16   25.20   10.14
  -9   5  17   28.61    8.96
   9  -5 -17   26.13    8.37
   9   5 -17   15.60    7.66
  -9  -5  17   22.23   10.40
   9  -5 -18    1.54    5.21
   9   5 -18    3.11    5.18
  -9   5  19    0.84    3.69
   9  -5 -19   -0.00    5.31
   9   5 -19    0.89    4.68
  -9   5  20    4.10    5.45
   9  -5 -20    7.87    6.67
   9   5 -20    0.00    5.05
  -9   5  21   11.14    6.86
   9  -5 -21   24.51    9.50
   9   5 -21    7.80    6.72
  -9   5  22    2.82    5.25
   9  -5 -22   22.21    8.96
   9   5 -22    4.80    6.23
  -9   5  23    0.00    6.12
   9  -5 -23    3.77    5.54
   9   5 -23    5.48    6.92
  -9   5  24    6.98    6.21
   9  -5 -24   -0.00    5.36
   9   5 -24    8.55    6.37
  -9   5  25    1.55    5.76
   9  -5 -25   -0.00    5.42
  -9   5  26    8.52    6.98
   9  -5 -26    9.28    7.32
   9   5 -26   15.42    7.79
  -9   5  27    2.58    5.05
   9  -5 -27    2.64    6.71
   9   5 -27   10.67    7.08
  -9   5  28    3.37    4.56
   9  -5 -28   13.31    7.12
   9   5 -28    2.46    4.57
  -9   5  29    2.50    5.24
   9  -5 -29    3.90    5.87
   9   5 -29   -0.00    5.74
  -9   5  30   -0.00    5.55
   9  -5 -30    0.72    4.86
   9   5 -30    6.62    5.78
  -9   5  31    2.23    3.45
   9  -5 -31    0.00    4.72
   9   5 -31    0.55    5.85
  -9   5  32    3.27    5.70
   9  -5 -32   -0.00    4.46
   9   5 -32   15.79    8.16
  -9   5  33   -0.00    5.51
   9  -5 -33    0.00    5.17
   9   5 -33    0.01    5.78
  -9   6   1    4.30    3.57
   9  -6  -1    3.05    3.10
   9   6  -1   -0.00    3.77
  -9  -6   1   -0.00    3.59
  -9  -6   1    0.00    5.04
  -9   6   2   72.95   12.68
   9  -6  -2   91.52   13.56
   9   6  -2  105.67   18.43
  -9  -6   2  103.85   17.10
  -9  -6   2   75.65   15.84
  -9   6   3   19.77    6.75
   9  -6  -3   32.41    7.36
   9   6  -3   16.50    8.12
  -9  -6   3   32.07    9.82
  -9  -6   3   27.23    9.53
  -9   6   4   16.79    6.10
   9  -6  -4   20.17    6.07
   9   6  -4   34.78   10.75
   9   6  -4   18.79    8.60
  -9  -6   4   21.75    7.92
  -9  -6   4   25.75    9.29
  -9   6   5    5.40    4.95
   9  -6  -5   19.87    6.72
   9   6  -5   16.35    8.12
   9   6  -5   23.87    8.91
  -9  -6   5   22.63    8.83
  -9   6   6    4.79    4.56
   9  -6  -6   11.10    5.49
   9   6  -6    9.24    6.78
   9   6  -6    0.00    5.98
  -9  -6   6   13.23    7.76
  -9  -6   6   13.24    7.66
  -9   6   7   12.03    5.94
   9  -6  -7    7.36    5.46
   9   6  -7   19.87    8.31
   9   6  -7   27.02   10.02
  -9  -6   7   20.45    8.53
  -9  -6   7   28.82   10.12
  -9   6   8   48.33   10.61
   9  -6  -8   59.77   11.32
  -9  -6   8   55.79   12.95
  -9  -6   8   43.36   12.53
  -9   6   9    4.57    4.93
   9  -6  -9   17.81    6.33
   9   6  -9   20.55    8.05
  -9  -6   9   15.53    6.84
  -9  -6   9   17.18    8.42
  -9   6  10    3.06    4.51
   9  -6 -10    0.18    4.55
   9   6 -10   -0.00    3.15
  -9  -6  10    3.20    4.51
  -9  -6  10    3.11    5.28
  -9   6  11   -0.00    4.52
   9  -6 -11    3.59    4.10
   9   6 -11   -0.67    5.56
  -9  -6  11   -0.00    5.78
  -9   6  12   20.50    7.69
   9   6 -12   26.36    9.08
  -9  -6  12   28.30   10.15
  -9   6  13   13.03    6.54
  -9  -6  13   21.23    8.89
  -9   6  14   21.16    7.92
   9  -6 -14   53.75   11.12
   9   6 -14   38.58   11.84
  -9  -6  14   28.00   11.11
  -9   6  15    2.56    4.10
   9  -6 -15    4.86    4.75
   9   6 -15    5.63    6.34
  -9  -6  15   27.51   10.38
  -9   6  16    0.00    4.28
   9  -6 -16    0.54    4.75
   9   6 -16   -0.00    3.84
  -9   6  17    9.93    6.22
   9  -6 -17    6.55    5.18
   9   6 -17   14.16    6.75
  -9   6  18   23.25    8.49
   9  -6 -18   17.39    8.81
   9   6 -18   25.76    9.19
  -9   6  19    5.92    5.84
   9  -6 -19    5.51    5.23
   9   6 -19    6.94    7.01
  -9   6  20    4.62    5.13
   9  -6 -20    0.00    5.74
   9   6 -20   -0.00    3.14
  -9   6  21    0.55    5.17
   9  -6 -21    5.93    6.27
   9   6 -21    4.00    5.72
  -9   6  22   -0.00    5.07
   9  -6 -22    0.00    6.66
   9   6 -22   -0.00    4.72
  -9   6  23    0.92    4.84
   9  -6 -23   15.06    7.12
   9   6 -23    6.19    6.47
  -9   6  24    0.54    5.71
   9  -6 -24    4.91    5.80
   9   6 -24    2.75    5.08
  -9   6  25   -0.00    5.16
   9  -6 -25   -0.00    4.76
   9   6 -25    5.21    5.36
  -9   6  26   -0.00    4.79
   9  -6 -26    1.59    5.30
   9   6 -26   -0.00    5.00
  -9   6  27   -0.00    4.17
   9  -6 -27   -0.00    5.68
   9   6 -27   -0.00    6.52
  -9   6  28    3.26    7.04
   9  -6 -28   12.00    8.15
   9   6 -28    2.80    6.87
  -9   6  29    0.73    5.65
   9  -6 -29    5.17    5.79
  -9   6  30   -0.00    6.48
   9  -6 -30    0.00    5.97
   9   6 -30   -0.00    4.22
  -9   6  31    1.91    4.87
   9  -6 -31    1.53    4.88
   9   6 -31    1.37    4.11
  -9   6  32    1.42    5.20
   9  -6 -32    0.00    7.92
   9   6 -32    2.95    4.58
  -9   6  33   -0.00    5.55
   9  -6 -33    2.82    5.78
  -9   6  34   -0.00    5.28
  -9   7   1   10.09    5.08
   9   7  -1   31.35    9.33
  -9  -7   1   14.17    7.68
  -9   7   2    4.65    4.13
   9   7  -2   -0.00    4.47
  -9  -7   2    1.75    4.60
  -9   7   3    3.06    3.88
   9   7  -3   -0.00    4.19
  -9  -7   3    3.10    5.08
  -9  -7   3   -0.00    5.69
  -9   7   4   19.04    6.33
   9   7  -4   13.09    7.36
  -9  -7   4   29.49    9.23
  -9  -7   4   28.49    9.52
  -9   7   5    6.00    4.62
   9   7  -5   17.70    8.71
   9   7  -5    7.77    7.41
  -9  -7   5    7.07    6.44
  -9  -7   5   16.75    8.27
  -9   7   6   35.26    9.10
   9  -7  -6   27.81    7.61
   9   7  -6   27.03    9.67
   9   7  -6   40.15   11.73
  -9  -7   6   37.24   10.83
  -9   7   7   -0.00    4.22
   9  -7  -7    5.44    4.73
   9   7  -7    0.69    4.12
   9   7  -7    0.00    5.32
  -9  -7   7    8.06    6.91
  -9  -7   7    2.76    4.92
  -9   7   8    0.00    3.63
   9  -7  -8    0.96    3.47
   9   7  -8    1.60    5.70
  -9  -7   8    4.11    4.50
  -9  -7   8    3.23    6.72
  -9   7   9    8.68    4.52
   9  -7  -9   12.18    5.63
   9   7  -9    1.77    4.77
  -9  -7   9    5.37    6.53
  -9  -7   9   -0.00    5.34
  -9   7  10   17.79    6.33
   9  -7 -10   18.62    7.22
   9   7 -10   18.03    7.98
  -9  -7  10    9.40    6.84
  -9  -7  10   23.95    9.14
  -9   7  11   11.44    6.12
   9  -7 -11   17.04    6.60
   9   7 -11   10.29    6.66
  -9  -7  11   14.78    8.18
  -9  -7  11   19.62    8.92
  -9   7  12   47.56   10.77
   9   7 -12   51.40   13.27
  -9  -7  12   64.87   14.07
  -9   7  13   -0.00    4.07
   9   7 -13   -0.00    5.79
  -9   7  14    0.00    5.07
   9  -7 -14    7.38    5.41
   9   7 -14   -0.00    5.12
  -9   7  15    0.00    4.88
   9  -7 -15    1.75    4.04
  -9   7  16   19.38    7.92
   9  -7 -16   11.26    6.90
   9   7 -16   48.50   11.63
  -9   7  17    2.11    5.15
   9  -7 -17    0.85    4.80
   9   7 -17    4.71    5.81
  -9   7  18    0.07    3.70
   9  -7 -18    0.00    5.42
   9   7 -18    7.24    6.07
  -9   7  19   -0.00    4.49
   9  -7 -19    0.00    4.08
   9   7 -19   -0.00    4.50
  -9   7  20    8.19    6.50
   9  -7 -20    8.67    6.20
   9   7 -20    9.21    6.91
  -9   7  21   13.53    7.10
   9  -7 -21    5.19    5.77
   9   7 -21    7.59    6.85
  -9   7  22   13.86    7.97
   9  -7 -22   16.02    7.83
  -9   7  23    2.08    5.53
   9  -7 -23    6.86    6.35
   9   7 -23   -0.00    4.62
  -9   7  24   -0.00    5.94
   9  -7 -24    3.01    5.48
   9   7 -24   -0.00    4.57
  -9   7  25   -0.00    4.59
   9  -7 -25    3.14    5.67
   9   7 -25    0.00    5.03
  -9   7  26   18.01    8.44
   9  -7 -26    1.23    5.28
   9   7 -26   13.40    8.61
  -9   7  27    0.00    5.37
   9  -7 -27   18.78    8.40
   9   7 -27    3.84    6.04
  -9   7  28    3.29    5.66
   9  -7 -28    4.35    5.83
   9   7 -28    8.37    6.28
  -9   7  29   -0.00    7.44
   9  -7 -29    1.12    4.63
   9   7 -29    4.64    5.05
  -9   7  30    3.94    6.66
   9  -7 -30    5.94    8.12
   9   7 -30   11.45    7.18
  -9   7  31    0.00    4.27
   9  -7 -31   -0.00    4.74
   9   7 -31    1.02    5.26
  -9   7  32    7.40    6.87
   9  -7 -32    9.85    7.86
  -9   7  33    0.61    6.59
  -9   7  34    7.25    7.54
  -9   8   1    4.39    3.94
  -9  -8   1    7.33    6.71
  -9   8   2    8.75    4.51
  -9  -8   2   26.35    8.50
  -9   8   3   -0.00    3.31
  -9  -8   3    0.00    4.66
  -9   8   4   34.73    7.85
  -9  -8   4    2.85    4.71
  -9   8   5    0.00    3.38
  -9  -8   5    0.00    3.33
  -9  -8   5    0.82    5.20
  -9   8   6    1.04    3.14
  -9  -8   6   11.15    6.75
  -9  -8   6   -0.00    5.31
  -9   8   7    3.62    3.93
   9   8  -7    0.54    6.41
  -9  -8   7    1.06    5.59
  -9   8   8   63.63   11.92
   9   8  -8   71.35   15.58
   9   8  -8   79.37   17.08
  -9  -8   8   95.68   17.68
  -9   8   9   11.14    5.14
   9   8  -9    5.87    6.29
   9   8  -9    0.37    4.47
  -9  -8   9    4.86    5.90
  -9   8  10    9.86    6.03
   9   8 -10   27.25    9.94
  -9  -8  10    1.09    4.43
  -9   8  11    5.36    4.21
   9  -8 -11   12.07    5.67
   9   8 -11    1.44    6.22
  -9  -8  11    5.46    6.31
  -9   8  12    2.46    5.13
   9   8 -12   16.58    8.10
  -9  -8  12   11.17    6.71
  -9   8  13    3.25    4.77
   9   8 -13    3.63    5.14
  -9  -8  13    6.81    5.54
  -9   8  14    7.92    6.42
   9  -8 -14    6.47    5.89
   9   8 -14   16.68    8.34
  -9  -8  14   29.77    9.44
  -9   8  15    5.29    5.58
   9  -8 -15    0.43    4.56
   9   8 -15    0.00    5.85
   9  -8 -16   -0.00    4.29
   9   8 -16    1.81    5.84
   9  -8 -17    7.35    5.77
   9   8 -17    0.22    5.37
  -9   8  18   10.10    6.65
   9  -8 -18   17.92    7.18
   9   8 -18   11.71    7.31
  -9   8  19    0.75    4.79
   9  -8 -19    6.77    6.68
   9   8 -19    0.51    4.38
  -9   8  20    3.28    5.44
   9  -8 -20   11.35    7.23
   9   8 -20    7.90    6.65
  -9   8  21    2.72    4.72
   9  -8 -21    3.29    5.04
   9   8 -21    2.83    4.83
  -9   8  22    0.66    4.83
   9  -8 -22    0.00    5.80
   9   8 -22    5.26    6.62
  -9   8  23    2.79    4.81
   9  -8 -23   -0.00    5.17
   9   8 -23    3.19    5.20
  -9   8  24    5.13    5.87
   9  -8 -24    4.46    6.64
   9   8 -24   12.47    7.89
  -9   8  25    0.00    4.47
   9  -8 -25    1.29    6.47
   9   8 -25    0.17    6.16
  -9   8  26   -0.00    5.63
   9  -8 -26    4.42    5.41
   9   8 -26    6.22    6.16
  -9   8  27   -0.00    5.43
   9  -8 -27    0.62    4.52
   9   8 -27   -0.00    5.16
   9  -8 -28    0.00    5.64
   9   8 -28    4.32    6.99
  -9   8  29    0.63    4.38
   9  -8 -29    4.13    6.04
   9   8 -29    0.68    5.02
  -9   8  30    0.20    4.19
   9  -8 -30    3.13    5.40
   9   8 -30   11.09    7.77
  -9   8  31   -0.00    4.85
   9  -8 -31    1.76    5.33
  -9   8  32   -0.00    3.58
   9  -8 -32    3.89    6.77
  -9   8  33    1.56    5.28
  -9   9   1    4.57    3.35
   9   9  -1   -0.00    4.16
  -9  -9   1   16.52    7.87
  -9   9   2   21.64    6.32
   9   9  -2   35.06   10.55
  -9  -9   2   36.44   10.58
   9   9  -3    1.49    4.73
  -9  -9   3    5.28    5.83
  -9   9   4    6.61    3.89
   9   9  -4    8.17    6.67
  -9  -9   4   19.01    7.93
  -9   9   5    2.14    3.20
   9   9  -5    1.85    5.16
  -9  -9   5    8.19    6.14
  -9   9   6   34.81    8.48
  -9  -9   6   66.31   14.08
  -9   9   7   -0.00    3.91
   9   9  -7    6.48    6.46
  -9  -9   7   -0.00    4.97
  -9   9   8   -0.00    3.40
   9   9  -8    2.36    6.39
   9   9  -8    2.68    4.42
  -9  -9   8   -0.00    5.54
  -9   9   9   -0.00    3.97
   9   9  -9    0.00    5.56
   9   9  -9    0.41    5.29
  -9  -9   9    4.35    4.56
   9   9 -10    6.69    6.12
   9   9 -10   12.25    7.54
  -9  -9  10    7.75    7.04
  -9   9  11   -0.00    3.75
   9   9 -11   -0.00    5.52
  -9  -9  11   -0.00    4.34
  -9   9  12   15.29    6.66
   9   9 -12   25.55    9.42
  -9  -9  12   25.14    9.08
  -9   9  13    1.90    4.52
  -9  -9  13    0.00    5.14
  -9   9  14    0.70    5.15
   9   9 -14   -0.00    5.26
  -9  -9  14   11.88    6.85
  -9   9  15    4.54    3.79
   9   9 -15   -0.00    5.50
  -9  -9  15    4.23    5.73
  -9   9  16   11.72    5.94
   9   9 -16   20.15    9.20
  -9  -9  16   46.92   12.50
  -9   9  17   -0.00    4.43
   9  -9 -17   -0.00    4.20
   9   9 -17   -0.00    5.78
  -9   9  18   -0.00    4.22
   9  -9 -18    6.13    5.51
   9   9 -18    1.11    5.38
  -9   9  19    0.00    4.80
   9  -9 -19   -0.00    4.57
   9   9 -19   -0.00    4.42
  -9   9  20   -0.00    4.87
   9  -9 -20    4.31    6.17
   9   9 -20    5.03    6.37
  -9   9  21    2.17    5.70
   9  -9 -21    1.93    4.92
   9   9 -21    7.15    7.07
  -9   9  22   14.41    8.22
   9  -9 -22    7.48    6.36
   9   9 -22   18.86    8.45
  -9   9  23    9.08    6.04
   9  -9 -23   -0.00    3.94
   9   9 -23   -0.00    4.70
  -9   9  24    0.00    4.86
   9  -9 -24   -0.00    5.31
   9   9 -24   -0.00    4.96
  -9   9  25    0.57    4.04
   9  -9 -25   -0.00    4.11
   9   9 -25    5.40    7.78
  -9   9  26    3.70    5.60
   9  -9 -26    9.79    6.71
   9   9 -26    8.76    8.08
  -9   9  27    0.00    4.50
   9  -9 -27    2.13    4.91
   9   9 -27   10.52    7.25
  -9   9  28   -0.00    5.00
   9  -9 -28   -0.00    5.87
   9   9 -28    3.13    6.79
  -9   9  29   -0.00    5.48
   9  -9 -29   -0.00    5.07
   9   9 -29    0.00    4.47
  -9   9  30   -0.00    4.73
   9  -9 -30    0.00    5.27
   9  -9 -31    2.52    6.38
   9  10  -1    1.23    5.24
  -9 -10   1    2.09    5.08
  -9  10   2    6.56    3.62
   9  10  -2    8.77    7.07
  -9 -10   2   14.90    7.38
  -9  10   3   -0.00    2.53
   9  10  -3   -0.00    5.72
  -9 -10   3    3.00    5.62
  -9  10   4   26.63    6.90
   9  10  -4   22.86    9.06
  -9 -10   4   47.72   12.02
  -9  10   5    0.14    3.11
   9  10  -5    3.59    6.28
  -9 -10   5   -0.00    4.55
   9  10  -6    3.08    5.13
  -9 -10   6    0.00    3.86
  -9  10   7    0.00    3.21
   9  10  -7    9.61    6.47
  -9 -10   7    0.00    5.61
  -9  10   8   12.01    5.00
   9  10  -8   28.90   10.17
  -9 -10   8    8.52    6.25
  -9  10   9    5.30    5.03
   9  10  -9    4.94    5.90
  -9 -10   9    0.96    4.76
  -9  10  10    1.37    4.75
   9  10 -10    7.03    6.88
   9  10 -10   10.56    7.38
  -9 -10  10    4.62    6.43
  -9  10  11    3.94    4.58
   9  10 -11    0.00    4.60
   9  10 -11    4.97    6.19
  -9 -10  11   -0.00    4.20
  -9  10  12    6.94    5.09
   9  10 -12    8.34    6.91
  -9 -10  12    8.94    6.19
  -9  10  13    1.02    3.80
   9  10 -13   -0.00    3.83
  -9 -10  13    1.83    4.64
  -9  10  14   18.91    6.98
   9  10 -14   15.65    8.07
  -9 -10  14   15.12    7.85
  -9  10  15    0.00    3.84
   9  10 -15    0.00    5.22
  -9 -10  15    8.08    6.02
  -9  10  16   -0.00    3.47
   9  10 -16    3.43    6.61
  -9 -10  16    1.40    5.73
  -9  10  17    1.54    3.04
   9  10 -17    0.62    5.24
  -9 -10  17   -0.00    4.67
  -9  10  18    7.14    6.00
   9  10 -18   12.33    8.20
  -9 -10  18   37.38   10.97
  -9  10  19   -0.00    4.35
   9  10 -19   -0.00    5.97
  -9  10  20    9.76    5.55
   9  10 -20    0.00    6.19
  -9  10  21    2.42    4.11
   9  10 -21    3.11    4.73
  -9  10  22   12.15    6.41
   9  10 -22    6.51    6.01
  -9  10  23    1.45    4.26
   9  10 -23   -0.00    5.75
  -9  10  24    1.79    5.92
   9 -10 -24    5.25    6.59
   9  10 -24    9.43    7.48
  -9  10  25   -0.00    4.34
   9 -10 -25    3.68    5.40
   9  10 -25    3.28    4.97
  -9  10  26    1.98    4.30
   9 -10 -26   -0.00    5.35
   9  10 -26    5.00    5.52
  -9  10  27    1.32    4.78
   9 -10 -27   -0.00    4.24
   9  10 -27   -0.00    4.87
   9 -10 -28    7.06    7.12
   9  10 -28   11.23    7.98
   9 -10 -29    0.41    4.22
   9 -10 -30    6.46    6.70
  -9  11   1   -0.00    2.91
   9  11  -1    5.45    6.51
  -9 -11   1    1.49    5.09
  -9  11   2   14.73    4.82
   9  11  -2   18.83    8.80
  -9 -11   2    5.76    6.29
   9  11  -3   -0.00    5.22
  -9  11   4   10.65    4.56
   9  11  -4   -0.00    3.80
  -9 -11   4   18.44    8.45
  -9  11   5    0.65    2.98
   9  11  -5   -0.00    5.35
  -9 -11   5    0.00    3.53
  -9  11   6   20.97    6.14
   9  11  -6   17.06    8.91
  -9 -11   6   10.96    7.14
  -9  11   7    0.26    3.26
   9  11  -7   -0.00    4.50
  -9 -11   7    8.34    6.15
  -9  11   8    2.54    3.57
  -9 -11   8   -0.00    4.30
  -9  11   9    2.15    3.60
   9  11  -9    4.99    4.96
  -9 -11   9    0.61    4.65
  -9  11  10    8.41    4.99
   9  11 -10   11.00    8.28
  -9 -11  10   10.63    7.22
  -9  11  11    0.00    3.97
   9  11 -11   -0.00    5.43
  -9 -11  11    2.17    4.24
  -9  11  12    9.00    4.91
   9  11 -12    9.75    6.31
   9  11 -12    9.76    7.19
  -9 -11  12   -0.00    4.39
  -9  11  13    3.09    3.51
   9  11 -13    0.00    4.91
   9  11 -13   -0.00    5.42
  -9 -11  13   -0.00    5.98
  -9  11  14    3.96    4.43
   9  11 -14    4.04    5.85
  -9 -11  14   -0.00    4.87
  -9  11  15   -0.00    4.31
   9  11 -15    1.56    5.54
  -9 -11  15    2.65    5.56
  -9  11  16   28.66    8.71
   9  11 -16   30.14   10.09
  -9 -11  16   25.39   10.21
  -9  11  17    0.00    4.03
   9  11 -17    0.63    4.91
  -9 -11  17   -0.00    4.92
  -9  11  18    2.13    3.92
   9  11 -18    2.67    5.20
  -9 -11  18    3.10    6.16
  -9  11  19    3.50    4.47
   9  11 -19   -0.00    5.16
  -9 -11  19    0.00    5.80
  -9  11  20    2.13    4.54
   9  11 -20    7.28    6.58
  -9 -11  20    3.76    5.31
  -9  11  21    6.39    5.09
   9  11 -21   -0.00    4.99
  -9 -11  21    1.69    4.83
  -9  11  22   -0.00    4.85
   9  11 -22   11.01    7.56
  -9  11  23    6.37    5.76
   9  11 -23   -0.00    6.61
  -9  11  24    1.01    4.91
   9  11 -24    1.02    5.49
   9  11 -25   -0.00    5.98
   9  12  -1    3.78    6.20
  -9 -12   1    4.54    5.89
  -9  12   2    3.04    2.89
   9  12  -2   -0.00    4.49
  -9 -12   2    0.00    5.05
  -9  12   3    0.82    2.71
   9  12  -3   -0.00    5.72
  -9 -12   3    6.76    6.22
  -9  12   4   11.89    4.85
   9  12  -4   20.27    8.75
  -9 -12   4    8.62    7.39
  -9  12   5    0.45    3.03
   9  12  -5   -0.00    3.30
  -9 -12   5    3.73    5.78
  -9  12   6   -0.00    3.45
   9  12  -6   -0.00    4.88
  -9 -12   6   -0.00    4.93
  -9  12   7    0.00    3.81
   9  12  -7   -0.00    5.27
  -9 -12   7   -0.00    5.06
  -9  12   8   20.32    6.61
   9  12  -8   17.71    9.39
  -9 -12   8    7.75    6.10
  -9  12   9    4.71    4.93
   9  12  -9    4.43    5.69
  -9 -12   9   20.68    8.40
   9  12 -10   -0.00    4.31
  -9  12  11    0.41    2.17
   9  12 -11   -0.00    5.64
  -9 -12  11   -0.00    5.20
  -9  12  12    2.08    3.15
   9  12 -12    1.73    5.32
  -9 -12  12    0.08    4.55
  -9  12  13   -0.00    3.26
   9  12 -13   -0.00    6.48
  -9 -12  13    3.21    4.85
  -9  12  14   16.32    6.39
   9  12 -14    0.00    4.85
   9  12 -14   10.23    7.13
  -9 -12  14    0.00    5.68
  -9  12  15    0.79    4.24
   9  12 -15    2.19    6.19
  -9 -12  15    0.00    5.15
  -9  12  16    0.00    2.77
   9  12 -16    3.27    6.08
  -9 -12  16    5.63    5.65
  -9  12  17    0.00    3.82
   9  12 -17    0.00    5.65
  -9 -12  17   -0.00    6.31
  -9  12  18    3.15    4.44
   9  12 -18    5.83    6.65
  -9 -12  18    5.41    6.85
  -9  12  19    0.00    3.44
   9  12 -19   -0.00    5.38
  -9 -12  19    1.51    5.46
  -9  12  20    0.92    3.45
   9  12 -20    7.87    6.73
  -9 -12  20    8.72    7.11
  -9  12  21   -0.00    3.61
   9  12 -21    0.00    5.67
  -9 -12  21    0.98    5.39
   9  12 -22    2.68    6.23
  -9 -12  22    3.80    5.13
   9  12 -23    6.74    6.26
  -9 -12  23    0.13    4.80
   9  12 -24    4.61    6.65
  -9 -12  24   24.10   10.00
   9  12 -25   -0.00    5.03
  -9  13   1    2.73    2.99
   9  13  -1    0.00    7.34
  -9 -13   1    1.78    5.69
  -9  13   2    0.00    2.92
   9  13  -2   -0.00    7.10
  -9 -13   2   -0.00    4.80
  -9  13   3    1.14    3.33
   9  13  -3   -0.52    5.62
  -9 -13   3    3.48    5.12
  -9  13   4    1.14    3.27
   9  13  -4    9.39    8.03
  -9 -13   4   -0.00    4.68
   9  13  -5    2.35    5.81
  -9 -13   5    2.97    5.79
  -9  13   6   17.39    5.37
   9  13  -6    1.54    4.31
  -9 -13   6    2.79    6.17
  -9  13   7    2.89    2.86
   9  13  -7   -0.00    4.68
  -9 -13   7    2.69    6.58
  -9  13   8   -0.00    2.42
   9  13  -8    8.90    7.01
  -9 -13   8   -0.00    4.64
  -9  13   9   -0.00    3.07
   9  13  -9   -0.00    4.23
  -9 -13   9   -0.00    4.74
  -9  13  10    0.00    3.64
   9  13 -10   -0.00    6.53
  -9 -13  10   19.99    9.24
  -9  13  11   -0.00    2.60
   9  13 -11    0.00    3.12
  -9 -13  11    1.99    5.33
  -9  13  12    4.27    4.81
   9  13 -12    4.29    5.87
  -9  13  13    4.37    4.06
   9  13 -13   -0.00    5.61
  -9 -13  13    0.00    4.98
  -9  13  14    0.20    2.90
   9  13 -14    3.93    6.31
  -9 -13  14    0.00    4.61
  -9  13  15   -0.00    4.02
   9  13 -15   -0.00    4.81
  -9 -13  15   -0.00    4.71
  -9  13  16    2.82    4.44
   9  13 -16   13.37    8.59
   9  13 -16    4.96    6.34
  -9 -13  16    5.75    6.95
  -9  13  17   -0.00    3.79
   9  13 -17   -0.00    4.98
  -9 -13  17    1.09    5.24
   9  13 -18   -0.00    4.54
  -9 -13  18    7.46    7.35
   9  13 -19    0.46    4.90
   9  13 -20    5.35    6.84
  -9 -13  20    1.47    5.10
   9  13 -21    2.87    6.18
  -9 -13  21    1.20    4.36
   9  13 -22   -0.00    5.40
  -9 -13  22    3.06    4.95
   9  13 -23   -0.00    6.27
  -9 -13  23   -0.00    6.02
  -9  14   1    0.00    2.44
   9  14  -1   -0.00    5.92
  -9 -14   1    2.02    4.60
  -9  14   2    2.60    3.15
   9  14  -2    3.74    7.07
  -9 -14   2    3.71    4.89
  -9  14   3    8.29    3.69
   9  14  -3   -0.00    4.83
  -9 -14   3    4.00    5.04
  -9  14   4    2.33    3.37
   9  14  -4    8.77    7.58
  -9 -14   4   -0.00    5.20
  -9  14   5    0.19    2.73
   9  14  -5    7.86    7.01
  -9 -14   5   -0.00    4.70
  -9  14   6   -0.00    2.77
   9  14  -6    0.00    5.18
  -9 -14   6   -0.00    4.27
  -9  14   7    4.67    3.72
   9  14  -7   -0.00    4.62
  -9 -14   7    7.01    6.38
  -9  14   8   -0.00    3.21
   9  14  -8    1.29    4.32
  -9 -14   8    1.49    6.74
  -9  14   9   -0.00    2.28
   9  14  -9    0.50    4.57
  -9 -14   9   -0.00    5.08
  -9  14  10   -0.00    3.83
   9  14 -10    0.00    5.63
  -9 -14  10    0.92    4.35
  -9  14  11    1.18    3.99
   9  14 -11   -0.00    5.57
  -9 -14  11    3.51    7.01
  -9  14  12   -0.00    3.11
  -9 -14  12    3.33    5.45
  -9  14  13   -0.00    4.47
   9  14 -13   -0.00    6.54
  -9 -14  13    5.01    5.99
   9  14 -14    2.52    5.22
  -9 -14  14   11.51    8.07
   9  14 -15   -0.00    3.79
  -9 -14  15   -0.00    4.95
   9  14 -16    2.16    5.03
  -9 -14  16    0.00    4.81
   9  14 -17    1.03    4.07
  -9 -14  17   -0.00    5.40
   9  14 -18    6.26    6.06
  -9 -14  18    0.80    5.75
   9  14 -19    3.27    5.95
  -9 -14  19    4.01    6.69
   9  14 -20    3.63    6.22
  -9 -14  20    4.70    6.68
  -9  15   1    3.11    2.94
   9  15  -1   -0.00    4.54
  -9 -15   1    0.91    4.57
  -9  15   2    0.00    2.62
   9  15  -2    1.78    6.67
  -9 -15   2    0.00    5.45
  -9  15   3   -0.00    2.41
   9  15  -3    5.27    6.30
  -9 -15   3    4.17    5.73
  -9  15   4    2.78    3.08
   9  15  -4   -0.00    5.43
  -9 -15   4   -0.00    4.30
  -9  15   5    3.60    3.20
   9  15  -5   -0.00    6.06
  -9 -15   5   -0.00    4.28
  -9  15   6    0.97    3.07
   9  15  -6   -0.00    6.05
  -9 -15   6    1.08    4.57
  -9  15   7    1.72    3.38
   9  15  -7    1.36    6.58
  -9 -15   7    3.90    6.33
  -9  15   8    1.66    3.75
   9  15  -8    2.49    4.94
  -9 -15   8   -0.00    5.44
   9  15  -9    2.00    5.07
  -9 -15   9   -0.00    5.44
   9  15 -10    0.91    5.32
  -9 -15  10   -0.00    5.49
   9  15 -11    0.47    6.43
  -9 -15  11   10.08    7.31
   9  15 -12    1.45    6.44
  -9 -15  12    6.95    7.62
   9  15 -13   -0.00    4.81
  -9 -15  13   -0.00    4.59
   9  15 -14    0.27    5.05
  -9 -15  14   -0.00    5.25
  -9 -15  15   -0.00    4.68
  -9 -15  16    0.00    5.59
  -9 -15  17   -0.00    6.15
  -9  16   1   -0.00    2.36
   9  16  -1   -0.00    5.56
  -9  16   2    0.59    2.73
   9  16  -2   -0.00    6.10
  -9 -16   2    2.01    5.52
  -9 -16   3    2.11    5.25
   9  16  -4    6.57    8.39
  -9 -16   4    4.96    5.71
   9  16  -5   -0.00    6.39
  -9 -16   5    2.58    5.06
   9  16  -6    0.98    5.70
  -9 -16   6   -0.00    5.45
   9  16  -7    5.71    6.34
  -9 -16   7    3.84    4.82
  -9 -16   8   -0.00    5.16
  -9 -16   9   -0.00    4.99
  -8   0   1    1.13    3.37
  -8   0   1   -0.00    2.31
  -8   0   1   -0.00    4.09
   8   0  -1   -0.00    3.80
   8   0  -1   -0.00    2.87
  -8   0   2  459.59   45.78
  -8   0   2  443.42   44.38
  -8   0   2  491.08   47.35
   8   0  -2  416.96   45.23
   8   0  -2  372.20   44.45
  -8   0   3   -0.00    3.69
   8   0  -3    1.78    3.77
   8   0  -3   -0.00    3.29
  -8   0   4   67.08   12.66
   8   0  -4   70.34   12.17
  -8   0   5    0.00    3.24
   8   0  -5   -0.00    2.95
  -8   0   6   87.01   15.41
   8   0  -6  108.73   16.45
  -8   0   7    0.00    4.70
   8   0  -7   -0.00    2.92
  -8   0   8  184.92   25.60
   8   0  -8  217.17   26.21
  -8   0   9   -0.00    3.89
   8   0  -9   -0.00    3.82
  -8   0  10   -0.00    4.48
   8   0 -10    8.07    5.64
  -8   0  11    1.28    4.67
  -8   0  12  157.30   23.01
  -8   0  13    0.00    5.10
  -8   0  14   45.51   11.80
   8   0 -15    3.12    5.29
   8   0 -16    0.00    5.00
   8   0 -17    1.98    5.05
   8   0 -18   97.68   17.36
   8   0 -19   -0.00    5.29
   8   0 -20   12.54    7.54
   8   0 -21    3.07    4.50
  -8   0  22   33.32   10.96
   8   0 -22   56.18   12.80
  -8   0  23    1.03    5.23
   8   0 -23   -0.00    5.48
  -8   0  24    1.19    5.97
  -8   0  25    0.00    5.09
   8   0 -25   -0.00    4.96
  -8   0  26    2.81    6.04
   8   0 -26    1.92    4.28
  -8   0  27    1.93    7.03
   8   0 -27   -0.00    4.52
   8   0 -28   29.19   10.02
   8   0 -29    1.92    5.02
   8   0 -30   -0.00    6.75
   8   0 -31    1.02    5.04
   8   0 -32    7.57    6.74
   8   0 -33   -0.00    5.55
   8   0 -34    8.01    6.45
   8   0 -35    3.52    6.23
  -8   1   1   46.56    9.77
  -8   1   1   52.69    9.63
  -8   1   1   40.11    9.54
   8  -1  -1   67.10   11.28
   8   1  -1   61.04   11.21
   8   1  -1   42.34   10.12
  -8  -1   1   48.52   10.52
  -8  -1   1   50.77   10.84
  -8   1   2    4.62    4.15
  -8   1   2    2.22    4.07
   8  -1  -2    4.95    4.16
   8  -1  -2    4.13    3.80
   8   1  -2    4.24    4.33
   8   1  -2    6.43    4.53
  -8  -1   2    0.00    3.83
  -8  -1   2    1.23    4.21
  -8   1   3    0.00    3.10
  -8   1   3   10.41    5.21
   8  -1  -3    2.48    2.53
   8  -1  -3    3.86    4.24
   8   1  -3   -0.00    4.10
   8   1  -3    3.88    4.22
  -8  -1   3    3.47    3.50
  -8  -1   3    4.21    4.50
  -8   1   4   25.51    7.09
  -8   1   4   27.54    7.98
   8  -1  -4   28.82    7.61
   8   1  -4   29.69    8.56
  -8  -1   4   24.66    8.33
  -8   1   5    0.00    3.17
  -8   1   5    1.29    3.80
   8  -1  -5    4.73    4.76
   8   1  -5    2.41    4.09
  -8  -1   5    2.12    4.40
  -8   1   6   83.33   14.30
   8  -1  -6   96.14   14.83
   8   1  -6   88.25   14.56
  -8  -1   6   83.08   14.95
  -8   1   7    2.75    4.16
   8  -1  -7    0.00    3.52
   8   1  -7    2.14    4.00
  -8   1   8    3.12    4.86
   8  -1  -8    3.09    4.20
   8   1  -8    1.82    4.02
  -8  -1   8    4.18    5.57
  -8   1   9   16.44    7.09
   8  -1  -9   11.99    5.68
   8   1  -9    6.69    5.05
  -8  -1   9   16.45    7.22
  -8   1  10  139.00   20.59
   8  -1 -10  133.84   19.59
  -8  -1  10  153.44   21.70
   8  -1 -11    7.84    5.45
  -8  -1  11    6.46    5.27
  -8  -1  12    6.81    5.47
  -8  -1  13    3.67    5.09
   8   1 -14   86.99   14.88
  -8  -1  14   55.33   13.38
   8  -1 -15   38.28   10.20
   8   1 -15   39.38   10.83
  -8  -1  15   48.79   11.95
   8  -1 -16   70.23   13.92
   8   1 -16   72.46   14.67
  -8  -1  16   73.95   15.37
   8  -1 -17    4.30    5.53
   8   1 -17    6.15    6.05
  -8  -1  17    2.30    5.40
   8  -1 -18    0.00    4.77
   8   1 -18    7.49    5.92
  -8  -1  18   10.16    6.68
  -8   1  19    3.50    5.32
   8  -1 -19    8.63    6.38
   8   1 -19    9.49    6.48
  -8   1  20   14.05    7.87
   8  -1 -20   22.31    8.50
   8   1 -20   29.97    9.31
  -8   1  21   -0.00    5.43
   8  -1 -21    0.07    5.62
   8   1 -21    2.86    5.45
  -8   1  22   31.57   11.12
   8  -1 -22   49.68   11.90
   8   1 -22   38.38   11.36
  -8   1  23   -0.00    5.05
   8  -1 -23   -0.00    4.35
   8   1 -23   -0.00    4.39
  -8   1  24    1.46    5.45
   8  -1 -24    1.23    3.95
   8   1 -24   12.07    7.22
  -8   1  25   -0.00    5.64
   8  -1 -25    6.17    6.16
   8   1 -25    4.49    5.26
  -8   1  26    9.33    7.40
   8  -1 -26    9.00    6.99
   8   1 -26   16.74    8.42
  -8  -1  26    2.60    6.81
  -8   1  27    2.37    5.56
   8  -1 -27    1.48    5.32
   8   1 -27    1.06    4.82
  -8   1  28    2.75    5.93
   8  -1 -28    1.37    5.98
   8   1 -28    1.38    4.98
   8  -1 -29   -0.00    6.04
   8   1 -29   -0.00    4.46
   8  -1 -30    4.02    6.86
   8   1 -30    6.25    5.42
   8  -1 -31    0.24    4.08
   8   1 -31    0.74    2.50
   8  -1 -32   12.09    7.87
   8   1 -32   12.02    8.45
   8  -1 -33    4.94    7.56
   8   1 -33   -0.00    4.29
   8  -1 -34    3.51    4.61
   8   1 -34    1.96    4.07
   8  -1 -35    0.00    6.01
   8   1 -35   -0.00    6.03
  -8   2   1    0.00    3.14
  -8   2   1    0.21    3.44
   8  -2  -1    1.42    3.02
   8  -2  -1   -0.00    2.03
   8   2  -1    0.00    4.19
   8   2  -1   -0.00    3.61
  -8  -2   1   -0.00    3.69
  -8  -2   1    1.82    4.61
  -8   2   2   63.61   10.49
  -8   2   2   56.68   10.86
   8  -2  -2   88.50   12.42
   8  -2  -2   58.18   10.48
   8   2  -2   59.91   12.03
   8   2  -2   64.52   12.71
  -8  -2   2   49.66   11.40
  -8  -2   2   62.95   12.04
  -8   2   3    5.31    3.72
  -8   2   3   12.82    5.33
   8  -2  -3    5.80    4.04
   8   2  -3   16.35    6.03
   8   2  -3   13.41    6.01
  -8  -2   3   12.36    5.40
  -8  -2   3   10.21    5.11
  -8   2   4   35.56    7.81
  -8   2   4   31.71    8.48
   8  -2  -4   47.07    9.61
   8   2  -4   37.11    9.36
   8   2  -4   42.76   10.63
  -8  -2   4   48.17   10.39
  -8  -2   4   36.12    9.55
  -8   2   5    4.19    3.46
  -8   2   5    7.59    4.84
   8  -2  -5    5.55    4.34
   8   2  -5    7.11    5.37
  -8  -2   5    0.00    4.30
  -8   2   6   70.20   12.51
   8  -2  -6   68.95   12.67
   8   2  -6   75.86   13.86
  -8  -2   6   98.49   16.00
   8  -2  -7   31.88    8.33
   8   2  -7   40.54    9.74
  -8  -2   7   33.24    9.83
   8  -2  -8  105.66   15.90
  -8  -2   8   96.98   16.82
   8  -2  -9   10.83    5.17
  -8  -2   9    2.84    5.13
   8  -2 -10    4.04    4.17
  -8  -2  10   -0.00    3.87
   8  -2 -11   -0.00    4.45
  -8  -2  11    4.28    5.16
   8  -2 -12   36.82    9.99
  -8  -2  12   90.39   15.17
   8   2 -13   24.06    9.27
  -8  -2  13   35.76   10.10
  -8  -2  14   15.66    7.93
   8   2 -15   10.02    5.76
  -8  -2  15   16.58    7.77
  -8   2  16    8.40    7.11
   8  -2 -16   31.79    9.18
   8   2 -16   26.41    8.62
  -8  -2  16   26.28    9.19
  -8   2  17    8.91    6.72
   8  -2 -17   22.07    8.08
   8   2 -17   23.36    8.40
  -8  -2  17   20.65    8.31
  -8   2  18   93.90   18.18
   8  -2 -18   90.31   17.34
   8   2 -18  143.76   20.42
  -8  -2  18  123.65   20.82
  -8   2  19    4.30    5.83
   8  -2 -19    2.54    4.52
   8   2 -19   -0.00    5.44
  -8  -2  19    2.45    5.30
  -8   2  20    0.00    6.17
   8  -2 -20    6.80    5.96
   8   2 -20    0.00    6.27
  -8  -2  20   -0.00    6.85
  -8   2  21   -0.00    5.83
   8  -2 -21    3.31    5.02
   8   2 -21    3.22    4.59
  -8  -2  21    2.34    4.73
  -8   2  22   20.96    9.51
   8  -2 -22   32.94    9.87
   8   2 -22   44.55   11.70
  -8   2  23    7.36    6.46
   8  -2 -23   -0.00    5.39
   8   2 -23    0.04    5.57
  -8   2  24    4.13    6.27
   8  -2 -24    9.16    7.04
   8   2 -24    3.27    6.28
  -8   2  25   -0.00    5.34
   8  -2 -25    0.69    5.30
   8   2 -25    1.26    4.36
  -8   2  26   -0.00    6.09
   8  -2 -26   17.40    8.86
   8   2 -26   -0.00    5.00
  -8   2  27   -0.00    5.49
   8  -2 -27   -0.00    5.55
   8   2 -27    1.82    3.91
  -8   2  28    4.85    7.02
   8  -2 -28    3.35    6.20
   8   2 -28   11.29    7.29
  -8   2  29   -0.00    5.60
   8  -2 -29    5.99    7.72
   8   2 -29   10.18    7.26
  -8   2  30    0.00    6.20
   8  -2 -30   -0.00    6.00
   8   2 -30    7.36    6.08
   8  -2 -31    4.20    6.08
   8   2 -31    0.40    5.86
   8  -2 -32    0.18    5.01
   8   2 -32   -0.00    4.75
   8  -2 -33    0.31    6.48
   8   2 -33    8.81    7.68
   8  -2 -34    8.29    7.62
   8   2 -34    0.00    6.75
   8  -2 -35   -0.00    6.02
   8   2 -35    4.03    7.68
  -8   3   1   68.22   10.86
   8  -3  -1   88.54   12.76
   8  -3  -1   66.75   10.90
   8   3  -1   88.00   14.60
   8   3  -1   62.91   13.39
  -8  -3   1  104.49   15.74
  -8  -3   1   65.49   13.44
  -8   3   2   -0.00    2.53
   8  -3  -2   -0.00    2.60
   8  -3  -2    2.60    3.26
   8   3  -2   -0.00    3.83
   8   3  -2    4.68    4.98
  -8  -3   2    2.23    4.01
  -8   3   3   25.67    7.09
   8  -3  -3   45.74    9.28
   8  -3  -3   44.05    8.39
   8   3  -3   44.94   10.36
   8   3  -3   36.61    9.64
  -8  -3   3   24.35    8.04
  -8  -3   3   28.01    8.53
  -8   3   4  107.28   14.83
   8  -3  -4  115.94   15.78
   8   3  -4  103.10   17.04
   8   3  -4   82.71   16.15
  -8  -3   4  106.21   17.00
  -8  -3   4  124.67   18.11
  -8   3   5    9.09    4.63
   8  -3  -5   16.35    5.88
  -8  -3   5   23.92    8.37
  -8   3   6   31.05    7.83
   8  -3  -6   31.06    8.34
  -8  -3   6   26.78    9.20
   8  -3  -7   29.76    7.35
  -8  -3   7   13.89    7.43
   8  -3  -8    5.96    4.92
  -8  -3   8    1.11    4.57
   8  -3  -9    1.69    3.58
  -8  -3   9    0.87    5.32
   8  -3 -10   97.61   15.72
  -8  -3  10  101.62   17.78
   8  -3 -11  100.08   16.22
  -8  -3  11  101.91   17.87
  -8   3  12    6.57    5.05
   8  -3 -12    6.27    4.72
   8   3 -12    2.85    4.93
  -8  -3  12    0.00    4.47
  -8   3  13    6.52    6.09
   8   3 -13    4.97    6.38
  -8  -3  13   17.14    7.39
  -8   3  14    8.74    6.50
   8   3 -14   19.81    8.54
  -8  -3  14   19.98    8.58
  -8   3  15   25.79    8.86
   8   3 -15   23.67    8.80
  -8  -3  15   17.94    8.65
  -8   3  16   48.96   12.42
   8  -3 -16   60.47   12.82
   8   3 -16   59.39   14.01
  -8  -3  16   84.41   16.26
  -8   3  17    1.73    3.87
   8  -3 -17    0.00    4.37
   8   3 -17   -0.00    4.79
  -8  -3  17    1.41    6.68
  -8   3  18    4.72    5.94
   8  -3 -18    3.36    4.55
   8   3 -18    8.19    5.99
  -8  -3  18    0.00    4.81
  -8   3  19   16.96    7.72
   8  -3 -19    5.74    5.36
   8   3 -19    9.52    6.51
  -8  -3  19   19.83    8.84
  -8   3  20   68.83   15.24
   8  -3 -20   90.76   16.89
   8   3 -20   88.45   16.93
  -8  -3  20   67.01   16.04
  -8   3  21    3.36    5.92
   8  -3 -21    8.75    6.30
   8   3 -21    9.26    6.22
  -8  -3  21    4.71    5.97
  -8   3  22   14.99    7.72
   8  -3 -22    0.92    5.55
   8   3 -22    5.43    5.74
  -8  -3  22    4.88    5.43
  -8   3  23    0.38    4.56
   8  -3 -23    2.46    6.15
   8   3 -23   -0.00    4.39
  -8   3  24   19.86    9.73
   8  -3 -24   12.78    7.99
   8   3 -24    9.66    7.08
  -8   3  25   10.36    7.08
   8  -3 -25    4.41    6.39
   8   3 -25   16.59    8.07
   8  -3 -26    1.11    4.02
   8   3 -26   14.10    7.65
   8  -3 -27    0.01    5.17
   8   3 -27    4.12    5.80
   8  -3 -28   -0.00    5.92
   8   3 -28   -0.00    4.22
   8  -3 -29   -0.00    4.38
   8   3 -29   -0.00    6.09
   8  -3 -30    4.50    6.63
   8   3 -30   15.22    8.77
  -8   3  31    3.07    5.31
   8  -3 -31    2.38    4.91
   8   3 -31   -0.00    5.87
   8  -3 -32   12.35    6.78
   8   3 -32    4.11    6.78
   8  -3 -33    2.87    5.46
   8   3 -33    5.55    7.05
   8  -3 -34   -0.00    5.93
   8   3 -34    0.00    4.93
   8  -3 -35   -0.00    6.53
   8   3 -35    0.39    5.23
  -8   4   1   74.49   10.86
   8  -4  -1   81.91   11.58
   8  -4  -1   63.32    9.65
   8   4  -1   50.27   12.46
  -8  -4   1   66.23   13.50
  -8   4   2   23.72    6.12
   8  -4  -2   29.29    7.25
   8  -4  -2   23.45    5.70
   8   4  -2   25.08    8.46
  -8  -4   2   27.75    9.39
  -8   4   3   20.15    5.92
   8  -4  -3   17.22    5.66
   8  -4  -3   18.38    5.30
   8   4  -3   14.07    6.75
  -8  -4   3   24.21    8.68
  -8   4   4  133.68   17.07
   8  -4  -4  114.56   16.70
   8   4  -4  110.12   18.96
  -8  -4   4  149.70   21.33
  -8   4   5    5.35    4.14
   8  -4  -5    4.66    3.75
   8   4  -5   16.13    6.79
  -8  -4   5    1.79    4.84
  -8   4   6   46.33    9.52
   8  -4  -6   50.23    9.63
  -8  -4   6   41.27   11.12
  -8   4   7   87.16   14.21
   8  -4  -7   88.59   14.18
  -8  -4   7   92.52   16.14
  -8   4   8   26.77    7.53
   8  -4  -8   26.63    7.43
  -8  -4   8   24.34    8.96
  -8   4   9    6.04    5.88
   8  -4  -9    6.29    4.85
   8   4  -9   14.78    6.71
  -8  -4   9   10.90    6.92
  -8   4  10   -0.00    3.89
   8  -4 -10    0.97    3.67
   8   4 -10    1.64    4.85
  -8  -4  10    5.23    5.16
  -8   4  11    4.71    4.52
   8  -4 -11   12.05    6.09
   8   4 -11   15.82    7.60
  -8  -4  11    4.51    6.25
  -8   4  12   43.64   11.32
   8  -4 -12   84.43   13.92
   8   4 -12   86.30   15.68
  -8  -4  12   65.26   14.38
  -8   4  13    5.53    5.16
   8   4 -13   15.96    6.83
  -8  -4  13   12.46    7.09
  -8   4  14   21.50    7.96
   8   4 -14   40.16   10.36
  -8  -4  14   22.39    9.24
   8   4 -15   -0.00    3.93
  -8  -4  15    0.82    4.53
  -8   4  16   19.92    7.41
   8  -4 -16    9.99    6.77
   8   4 -16   13.00    7.74
  -8  -4  16   20.71    8.39
  -8   4  17    7.83    5.98
   8  -4 -17   10.48    6.57
   8   4 -17   15.14    9.21
  -8  -4  17   20.99    9.43
  -8   4  18   40.36   10.97
   8  -4 -18   47.69   11.92
   8   4 -18   61.21   13.93
  -8  -4  18   68.50   15.73
  -8   4  19    3.02    5.71
   8  -4 -19   13.73    7.15
   8   4 -19    5.63    5.52
  -8  -4  19    5.93    7.04
  -8   4  20   12.85    6.63
   8  -4 -20   13.29    8.01
   8   4 -20    2.89    5.26
  -8  -4  20   17.95    9.06
  -8   4  21    3.46    5.88
   8  -4 -21   -0.00    6.11
   8   4 -21    0.91    4.73
  -8   4  22    5.27    6.47
   8  -4 -22   12.62    6.68
   8   4 -22   10.13    6.30
  -8   4  23    2.87    4.43
   8  -4 -23    4.63    6.01
   8   4 -23   12.07    7.97
  -8   4  24    1.49    6.26
   8  -4 -24    9.87    7.64
   8   4 -24    8.00    6.84
  -8   4  25    2.10    6.61
   8  -4 -25   -0.00    5.26
   8   4 -25   -0.00    3.00
  -8   4  26   -0.00    4.55
   8  -4 -26    4.21    5.15
   8   4 -26   -0.00    6.79
  -8   4  27    0.48    4.42
   8  -4 -27    5.98    6.76
   8   4 -27   -0.00    5.98
  -8   4  28    5.31    6.81
   8  -4 -28    3.32    7.05
   8   4 -28    0.00    7.03
  -8   4  29    0.29    5.25
   8  -4 -29    3.19    5.64
  -8   4  30   -0.00    4.82
   8  -4 -30    6.57    6.72
   8   4 -30    5.01    5.80
  -8   4  31   -0.00    4.51
   8  -4 -31   -0.00    6.27
   8   4 -31    0.07    5.34
  -8   4  32    4.15    6.32
   8  -4 -32    6.81    6.60
   8   4 -32    9.41    7.12
   8  -4 -33   -0.00    6.57
   8   4 -33    8.87    7.62
   8  -4 -34   10.05    7.22
   8   4 -34    8.01    6.52
   8  -4 -35    2.04    4.80
   8   4 -35   -0.00    6.98
  -8   5   1   43.56    7.71
   8  -5  -1   32.37    6.93
   8  -5  -1   27.85    5.41
   8   5  -1   16.96    7.54
  -8  -5   1   24.64    9.22
  -8   5   2   14.66    5.24
   8  -5  -2   25.53    5.39
   8   5  -2   20.49    8.44
  -8  -5   2   29.07    9.00
  -8   5   3   57.77   10.55
   8  -5  -3   86.52   12.18
   8  -5  -3   58.61    9.63
   8   5  -3   65.97   14.09
  -8  -5   3   92.97   15.94
  -8   5   4    5.18    4.02
   8  -5  -4   17.19    5.47
   8   5  -4   19.30    7.70
   8   5  -4   10.81    6.58
  -8  -5   4    9.73    6.35
  -8   5   5   61.81   10.92
  -8   5   5   40.19    9.08
   8  -5  -5   49.58    9.55
   8   5  -5   35.28   10.36
   8   5  -5   59.40   13.26
  -8  -5   5   50.44   11.51
  -8  -5   5   84.18   15.02
  -8   5   6  101.14   14.06
  -8   5   6   89.75   13.62
   8  -5  -6   61.67   11.74
   8   5  -6   55.09   13.29
  -8  -5   6   77.08   14.45
  -8  -5   6   80.10   15.76
  -8   5   7   -0.00    3.78
  -8   5   7   -0.00    4.22
   8   5  -7    4.25    5.37
  -8  -5   7    4.62    4.94
  -8  -5   7    2.63    5.60
  -8   5   8    0.00    4.11
  -8   5   8    2.82    4.31
   8  -5  -8    7.39    4.74
   8   5  -8    4.31    4.85
  -8  -5   8    0.14    3.87
  -8   5   9    1.99    4.45
   8  -5  -9    2.22    4.04
   8   5  -9   13.44    6.62
  -8  -5   9   10.28    6.64
   8  -5 -10  150.13   20.44
  -8  -5  10  147.55   23.07
  -8   5  11   20.92    7.17
   8  -5 -11   35.00    8.43
   8   5 -11   40.32   10.14
  -8  -5  11   32.23   10.19
  -8   5  12   -0.00    3.51
   8  -5 -12    0.39    2.85
   8   5 -12    2.02    4.54
  -8  -5  12    3.20    5.16
  -8   5  13   -0.00    4.01
   8  -5 -13   -0.00    2.94
   8   5 -13    2.30    4.98
  -8  -5  13   -0.00    5.17
  -8   5  14   10.91    5.80
   8   5 -14   12.59    7.32
  -8  -5  14    8.92    6.93
  -8   5  15   17.54    6.52
  -8  -5  15   23.77    9.71
  -8   5  16   16.81    7.91
   8  -5 -16   49.83   11.80
   8   5 -16   39.89   11.13
  -8  -5  16   54.41   13.53
  -8   5  17    3.00    3.67
   8  -5 -17    4.20    5.25
   8   5 -17    2.22    4.38
  -8  -5  17   10.48    8.25
  -8   5  18   -0.00    5.40
   8  -5 -18    3.46    4.39
   8   5 -18    2.25    5.61
  -8  -5  18    5.12    7.20
  -8   5  19   15.86    7.62
   8  -5 -19   13.02    7.51
   8   5 -19    3.60    6.68
  -8   5  20    5.38    6.29
   8  -5 -20    9.21    7.16
   8   5 -20   25.77    9.39
  -8   5  21   28.57    9.81
   8  -5 -21   21.58    9.42
   8   5 -21   31.97    9.90
  -8   5  22    7.25    5.24
   8  -5 -22   19.23    8.50
   8   5 -22    2.77    5.00
  -8   5  23    2.93    5.76
   8  -5 -23    0.77    5.35
   8   5 -23    1.46    5.15
  -8   5  24    1.92    6.43
   8  -5 -24    9.91    6.47
   8   5 -24    0.00    5.10
  -8   5  25    3.97    6.44
   8  -5 -25    7.49    6.77
   8   5 -25    4.20    6.92
  -8   5  26    7.45    6.78
   8  -5 -26   -0.00    6.84
   8   5 -26    9.69    6.84
  -8   5  27    2.45    5.98
   8  -5 -27    5.75    6.31
   8   5 -27    6.43    6.06
  -8   5  28    4.30    5.80
   8  -5 -28    0.00    5.30
   8   5 -28   -0.00    6.23
  -8   5  29    7.89    7.60
   8  -5 -29    0.30    4.30
   8   5 -29    0.00    5.51
  -8   5  30    0.54    4.45
   8  -5 -30    7.00    7.25
   8   5 -30   16.32    8.07
  -8   5  31    5.72    6.21
   8  -5 -31    0.00    5.62
   8   5 -31    8.67    7.24
  -8   5  32    0.83    4.26
   8  -5 -32    0.00    4.99
   8   5 -32    6.97    8.08
  -8   5  33   -0.00    6.61
   8  -5 -33   -0.00    5.66
   8   5 -33    1.04    6.96
   8  -5 -34    0.49    5.20
   8   5 -34   -0.00    4.67
  -8   6   1   92.29   12.65
  -8   6   1   58.39   11.07
   8  -6  -1   90.67   12.52
   8  -6  -1   86.40    9.60
   8   6  -1   77.22   15.25
  -8  -6   1   92.68   16.02
  -8  -6   1  102.44   17.10
  -8   6   2   86.17   12.05
  -8   6   2   42.82    9.89
   8  -6  -2   74.55   11.26
   8  -6  -2   73.23    9.05
   8   6  -2   97.04   16.80
  -8  -6   2   88.26   14.85
  -8  -6   2   92.82   16.13
  -8   6   3   97.75   13.11
  -8   6   3   49.50   10.63
   8  -6  -3   86.55   12.59
   8   6  -3  103.78   17.47
  -8  -6   3  126.57   18.08
  -8  -6   3   59.61   13.94
  -8   6   4   28.66    6.95
  -8   6   4   15.28    5.74
   8  -6  -4   27.61    6.68
   8   6  -4   35.53   10.21
   8   6  -4   26.28    8.49
  -8  -6   4   29.49    8.97
  -8  -6   4   16.39    8.62
  -8   6   5   23.51    6.19
  -8   6   5   13.85    5.16
   8  -6  -5   22.43    6.22
   8   6  -5   16.54    7.62
   8   6  -5    8.16    6.79
  -8  -6   5   18.10    8.17
  -8   6   6   34.09    7.87
  -8   6   6   19.87    6.55
   8  -6  -6   33.40    7.99
   8   6  -6   28.46    9.05
   8   6  -6   39.58   11.03
  -8  -6   6   40.75   10.97
  -8  -6   6   40.54   11.34
  -8   6   7   21.90    6.86
  -8   6   7   33.76    7.63
   8  -6  -7   29.59    7.52
   8   6  -7   23.69    9.03
  -8  -6   7   21.29    8.18
  -8  -6   7   33.93   10.28
  -8   6   8   23.28    7.32
  -8   6   8   31.83    7.54
   8  -6  -8   23.54    7.43
   8   6  -8   29.00    9.90
  -8  -6   8   21.08    8.17
  -8  -6   8   24.18    9.31
  -8   6   9    2.17    3.93
   8  -6  -9    0.00    3.56
   8   6  -9    2.56    6.17
  -8  -6   9    0.86    3.54
  -8  -6   9    1.01    4.49
  -8   6  10    3.53    4.06
   8  -6 -10    2.36    3.93
   8   6 -10    9.14    6.53
  -8  -6  10    8.08    5.85
  -8   6  11   14.61    6.11
   8  -6 -11   19.62    6.81
   8   6 -11    8.10    6.34
  -8  -6  11    5.37    6.10
  -8   6  12   15.92    6.40
   8  -6 -12   14.09    6.89
   8   6 -12   19.03    8.02
  -8  -6  12   18.37    8.37
  -8   6  13   13.55    6.25
   8  -6 -13   27.56    8.70
   8   6 -13   19.03    7.93
  -8  -6  13   15.88    8.04
  -8   6  14   10.90    6.34
   8   6 -14   28.73    9.31
  -8  -6  14    9.07    7.75
  -8   6  15    9.98    5.88
   8   6 -15    5.29    5.64
  -8  -6  15    8.08    6.46
  -8   6  16    2.24    4.93
   8  -6 -16    2.98    4.59
   8   6 -16    0.53    4.35
  -8   6  17   21.27    8.37
   8  -6 -17   35.50   10.00
   8   6 -17   61.76   13.96
  -8   6  18   17.03    7.23
   8  -6 -18    8.19    7.50
   8   6 -18   17.13    7.70
   8  -6 -19    4.68    5.17
   8   6 -19   10.63    6.71
   8  -6 -20   -0.00    5.60
   8   6 -20    3.12    5.02
  -8   6  21    2.40    4.33
   8  -6 -21    0.00    4.27
   8   6 -21    3.79    5.64
  -8   6  22   10.75    5.98
   8  -6 -22    5.96    6.25
   8   6 -22    0.00    6.24
  -8   6  23   20.33    8.37
   8  -6 -23   13.23    6.91
   8   6 -23    6.02    5.91
   8  -6 -24    2.57    4.67
   8   6 -24    3.15    4.69
   8  -6 -25    1.34    4.57
   8   6 -25    5.38    6.51
   8  -6 -26   -0.00    4.79
   8   6 -26   -0.00    4.51
  -8   6  27    4.90    6.40
   8  -6 -27    2.31    6.08
   8   6 -27    3.29    5.94
  -8   6  28    3.42    4.69
   8  -6 -28    7.01    6.68
   8   6 -28   12.62    6.84
  -8   6  29    5.80    5.89
   8  -6 -29    1.74    5.02
   8   6 -29    4.14    5.24
  -8   6  30    1.37    4.27
   8  -6 -30    0.00    6.18
   8   6 -30    0.00    5.46
  -8   6  31   -0.00    4.76
   8  -6 -31    3.45    6.25
   8   6 -31    0.00    4.94
  -8   6  32    0.34    5.46
   8  -6 -32    0.00    6.47
   8   6 -32    2.44    4.45
  -8   6  33    3.13    6.81
   8  -6 -33    7.23    7.43
   8   6 -33    7.90    5.52
   8  -6 -34    2.26    5.21
   8   6 -34   -0.00    4.64
  -8   7   1   50.18    9.29
   8  -7  -1   59.51    9.22
   8   7  -1   79.62   14.92
  -8  -7   1   64.96   13.50
  -8   7   2    0.00    2.75
   8  -7  -2    1.38    2.71
   8   7  -2    8.29    5.55
  -8  -7   2    1.33    3.67
  -8   7   3   23.63    6.40
   8  -7  -3   24.95    6.49
   8   7  -3   29.05   10.00
  -8  -7   3   20.79    8.23
  -8  -7   3   21.27    8.66
  -8   7   4    0.38    3.27
   8  -7  -4   -0.00    3.53
   8   7  -4   -0.00    4.00
  -8  -7   4   -0.00    3.46
  -8  -7   4    2.01    4.69
  -8   7   5   46.29    9.41
   8  -7  -5   52.29    9.91
   8   7  -5   64.72   13.73
   8   7  -5   60.29   13.91
  -8  -7   5   58.94   12.99
  -8  -7   5   67.87   14.10
  -8   7   6    5.34    4.39
   8  -7  -6   13.03    5.13
   8   7  -6   19.04    7.59
   8   7  -6   10.33    6.39
  -8  -7   6    6.96    5.82
  -8  -7   6   11.80    7.55
  -8   7   7   -0.00    3.31
  -8   7   7    3.42    4.30
   8  -7  -7    0.00    3.27
   8   7  -7   -0.00    4.53
   8   7  -7    0.99    5.29
  -8  -7   7    1.53    3.21
  -8   7   8   -0.00    2.98
  -8   7   8   -0.00    3.88
   8   7  -8    2.39    6.21
  -8  -7   8    0.00    4.97
  -8  -7   8    6.39    6.17
  -8   7   9   34.76    8.48
   8  -7  -9   29.77    7.76
   8   7  -9   34.95   10.76
  -8  -7   9   36.77   10.60
  -8  -7   9   26.61    9.55
   8  -7 -10   13.88    6.05
   8   7 -10    7.58    6.36
  -8  -7  10   20.70    7.84
  -8  -7  10   12.62    8.64
  -8   7  11   48.68   10.48
   8  -7 -11   34.29    9.12
   8   7 -11   39.63   10.89
  -8  -7  11   41.94   10.83
  -8  -7  11   36.08   11.39
  -8   7  12    1.49    3.34
   8  -7 -12    0.00    4.82
   8   7 -12    1.51    6.46
  -8  -7  12   -0.00    5.68
  -8   7  13    7.82    5.86
   8   7 -13   11.14    5.90
  -8   7  14   16.74    6.81
   8   7 -14   20.46    8.17
  -8   7  15   48.39   11.34
   8   7 -15   43.42   11.59
  -8   7  16    4.75    4.48
   8  -7 -16    2.55    5.00
   8   7 -16    1.55    5.28
  -8   7  17    1.14    4.94
   8  -7 -17    7.31    6.27
   8   7 -17   -0.00    5.01
  -8   7  18   -0.00    4.80
   8  -7 -18   -0.00    4.97
   8   7 -18   -0.00    4.57
  -8   7  19    0.00    4.28
   8  -7 -19    2.56    4.57
   8   7 -19   -0.00    5.15
  -8   7  20   -0.00    4.89
   8  -7 -20    6.06    5.59
  -8   7  21   28.80    9.08
   8  -7 -21   35.15   10.39
   8   7 -21   13.19    7.07
  -8   7  22   -0.00    5.26
   8  -7 -22    0.00    4.81
   8   7 -22    3.60    5.53
  -8   7  23    1.43    5.56
   8  -7 -23   -0.00    4.48
   8   7 -23   -0.00    4.20
   8  -7 -24   -0.00    4.40
   8   7 -24   -0.00    5.05
  -8   7  25    3.41    4.54
   8  -7 -25    8.46    6.00
   8   7 -25    2.34    6.32
  -8   7  26    1.12    4.06
   8  -7 -26    1.90    5.61
   8   7 -26   -0.00    5.52
  -8   7  27   -0.00    4.11
   8  -7 -27    2.41    5.76
   8   7 -27    7.90    6.58
  -8   7  28    0.17    3.87
   8  -7 -28   -0.00    5.08
   8   7 -28    6.13    6.88
  -8   7  29   -0.00    5.65
   8  -7 -29    0.00    6.86
   8   7 -29   -0.00    5.63
  -8   7  30    0.05    6.23
   8  -7 -30    1.33    6.71
  -8   7  31   -0.00    5.62
   8  -7 -31    0.00    6.62
   8   7 -31    3.78    5.97
  -8   7  32    0.00    5.63
   8  -7 -32   -0.00    6.70
   8   7 -32   -0.00    4.58
  -8   7  33    9.16    6.94
   8  -7 -33    8.40    7.27
   8   7 -33   -0.00    5.39
   8   8  -1   53.69   13.19
  -8  -8   1   84.50   15.44
  -8   8   2    1.39    2.44
   8   8  -2   -0.00    4.42
  -8  -8   2    2.35    4.87
  -8   8   3   24.06    6.28
  -8  -8   3   35.96   10.69
  -8   8   4    0.48    2.61
  -8  -8   4   13.28    7.18
  -8   8   5    1.84    3.76
  -8  -8   5    3.59    4.63
  -8  -8   5    4.17    6.09
  -8   8   6    0.00    3.48
   8  -8  -6    0.79    3.09
   8   8  -6    0.00    4.92
  -8  -8   6    1.35    5.11
  -8  -8   6   -0.00    4.70
  -8   8   7   73.04   12.76
   8  -8  -7  117.44   14.55
   8   8  -7   62.84   15.36
  -8  -8   7   96.25   17.53
  -8  -8   7   65.69   15.92
  -8   8   8    5.10    4.21
   8  -8  -8    2.23    3.61
   8   8  -8    3.75    6.13
  -8  -8   8    3.70    5.80
  -8   8   9    7.07    4.37
   8  -8  -9   14.53    5.96
   8   8  -9   11.12    7.47
  -8  -8   9    6.82    6.26
  -8   8  10    6.67    4.92
   8  -8 -10    7.93    5.34
   8   8 -10   12.89    7.71
  -8  -8  10    9.57    6.60
  -8   8  11    3.61    3.56
   8  -8 -11    0.21    3.94
   8   8 -11    3.00    5.00
  -8  -8  11    8.93    6.67
  -8   8  12    4.69    4.45
   8  -8 -12    4.07    5.02
   8   8 -12    4.22    5.91
  -8  -8  12    0.00    5.52
  -8   8  13   26.31    8.30
   8   8 -13   29.11   10.25
  -8   8  14    0.00    4.52
   8   8 -14   -0.00    6.27
  -8   8  15   -0.00    3.10
   8  -8 -15    6.24    5.00
   8   8 -15   11.34    7.28
  -8   8  16   -0.00    4.16
   8  -8 -16   -0.00    3.86
   8   8 -16    0.00    4.37
  -8   8  17   18.50    7.34
   8  -8 -17   27.35    9.58
   8   8 -17   30.67    9.89
  -8   8  18    1.48    3.98
   8  -8 -18    0.00    4.11
   8   8 -18    2.33    4.60
  -8   8  19    8.59    5.79
   8  -8 -19    8.84    6.37
   8   8 -19   10.53    7.07
  -8   8  20   -0.00    5.01
   8  -8 -20    6.92    5.94
   8   8 -20    5.07    5.76
  -8   8  21    0.41    4.88
   8  -8 -21    5.64    6.01
   8   8 -21   -0.00    5.31
  -8   8  22    1.49    5.20
   8  -8 -22   -0.00    3.96
   8   8 -22   -0.00    5.51
  -8   8  23   15.85    8.12
   8  -8 -23    0.00    5.78
  -8   8  24    3.67    6.08
   8  -8 -24    4.07    6.04
   8   8 -24    2.68    5.34
  -8   8  25    8.38    6.55
   8  -8 -25   -0.00    5.90
   8   8 -25   -0.00    5.46
  -8   8  26   -0.00    5.57
   8  -8 -26    4.29    6.65
   8   8 -26    2.82    6.01
  -8   8  27    5.10    6.47
   8  -8 -27    0.50    5.45
   8   8 -27    2.25    6.01
  -8   8  28    0.00    3.87
   8  -8 -28    4.96    5.57
   8   8 -28   -0.00    5.68
  -8   8  29   16.97    8.18
   8  -8 -29    4.80    6.60
   8   8 -29   10.30    6.77
  -8   8  30    2.24    4.66
   8  -8 -30   -0.00    5.26
   8   8 -30   -0.00    3.97
  -8   8  31   -0.00    7.13
   8  -8 -31   -0.00    6.42
   8   8 -31   -0.00    4.94
  -8   8  32    1.08    5.70
   8  -8 -32    1.92    6.11
   8   8 -32    1.08    5.44
  -8   8  33    0.81    5.97
   8  -8 -33    4.91    7.00
   8   8 -33   -0.00    5.33
  -8   8  34   -0.00    6.48
  -8   8  35   -0.00    6.51
  -8   9   1   49.07    8.73
  -8  -9   1   83.93   15.29
  -8  -9   2    3.86    5.09
  -8   9   3   13.93    4.96
   8   9  -3   30.15    9.68
  -8  -9   3   47.43   11.17
  -8   9   4    4.75    3.49
   8   9  -4    0.70    4.12
  -8  -9   4    2.29    4.94
  -8   9   5   37.46    8.27
   8   9  -5   66.77   14.43
  -8   9   6    2.35    3.39
   8   9  -6    2.26    5.94
  -8  -9   6    5.26    5.39
  -8   9   7    0.75    3.08
   8   9  -7   -0.00    3.37
  -8  -9   7    7.12    5.97
  -8   9   8    0.92    3.25
   8   9  -8   -0.00    5.20
   8   9  -8   -0.00    4.38
  -8  -9   8    0.00    5.18
  -8   9   9    7.11    4.62
   8   9  -9    3.23    6.06
   8   9  -9    7.10    7.39
  -8  -9   9   11.02    6.82
  -8   9  10    6.33    4.96
   8   9 -10   10.88    7.20
  -8  -9  10    0.00    4.66
  -8   9  11   67.77   12.50
   8   9 -11   63.20   14.55
  -8  -9  11   86.78   16.50
  -8   9  12    3.40    4.47
   8  -9 -12    3.87    4.86
   8   9 -12    1.43    4.34
  -8  -9  12   -0.00    4.47
  -8   9  13   -0.00    3.64
   8   9 -13    2.81    5.56
  -8  -9  13   -0.00    4.85
   8   9 -14    0.00    5.04
  -8  -9  14    3.63    4.67
   8  -9 -15   39.75   10.81
   8   9 -15   52.28   13.26
  -8  -9  15   64.24   14.05
   8  -9 -16   -0.00    3.88
   8   9 -16   -0.00    3.96
   8  -9 -17    0.00    4.14
   8   9 -17    5.04    5.65
  -8   9  18    3.93    4.51
   8  -9 -18    4.10    5.20
   8   9 -18    9.59    6.16
  -8   9  19   21.41    8.08
   8  -9 -19    7.19    6.86
   8   9 -19   10.85    7.04
  -8   9  20    0.00    4.48
   8  -9 -20    1.54    4.70
   8   9 -20   -0.00    5.73
  -8   9  21    7.64    5.63
   8  -9 -21    5.85    6.01
   8   9 -21   10.72    7.30
  -8   9  22    5.79    5.32
   8  -9 -22    4.67    6.09
   8   9 -22    0.97    3.91
  -8   9  23    3.44    4.87
   8  -9 -23    3.52    6.29
   8   9 -23    0.00    5.65
  -8   9  24   -0.00    4.68
   8  -9 -24    5.92    6.84
   8   9 -24    3.33    5.49
  -8   9  25    4.37    4.84
   8  -9 -25    7.96    7.77
   8   9 -25   12.19    8.66
  -8   9  26    8.52    6.40
   8  -9 -26   -0.00    6.41
   8   9 -26   -0.00    5.67
  -8   9  27   -0.00    5.21
   8  -9 -27   -0.00    5.04
   8   9 -27    0.00    4.81
  -8   9  28   -0.00    4.87
   8  -9 -28   -0.00    4.13
   8   9 -28   -0.00    4.78
  -8   9  29    4.87    6.39
   8  -9 -29    0.29    5.04
   8   9 -29    1.18    5.19
  -8   9  30   -0.00    4.39
   8  -9 -30    0.40    5.20
   8   9 -30   -0.00    5.93
  -8   9  31    6.90    6.50
   8  -9 -31    4.35    6.77
   8   9 -31    1.56    5.70
  -8   9  32    0.00    5.88
   8  -9 -32    0.00    6.81
   8   9 -32    1.29    4.05
  -8   9  33    0.47    5.57
  -8  10   1   21.96    5.44
   8  10  -1   42.79   11.91
  -8 -10   1   21.33    9.39
  -8  10   2    0.00    2.75
   8  10  -2   -0.00    3.49
  -8 -10   2   -0.00    5.48
  -8  10   3   40.12    7.57
   8  10  -3   28.39    9.77
  -8 -10   3   37.65   10.60
  -8  10   4    6.72    4.27
   8  10  -4   12.26    7.15
  -8 -10   4   12.23    7.29
  -8  10   5    4.03    3.11
   8  10  -5   10.19    6.70
  -8 -10   5    3.49    5.52
  -8  10   6   -0.00    2.84
   8  10  -6   -0.00    4.26
  -8 -10   6    1.00    4.84
  -8  10   7   42.34    8.95
   8  10  -7   54.21   13.55
  -8 -10   7   50.27   12.52
  -8  10   8    1.19    3.59
   8  10  -8    4.57    6.13
  -8 -10   8   -0.00    3.14
  -8  10   9    2.33    3.39
   8  10  -9    4.98    5.03
   8  10  -9    7.83    5.50
  -8 -10   9    0.17    4.87
  -8  10  10   -0.00    2.52
   8  10 -10    7.79    6.99
   8  10 -10    0.00    4.22
  -8 -10  10    7.94    6.05
  -8  10  11    4.46    4.14
   8  10 -11    9.76    6.33
  -8 -10  11    4.28    5.07
  -8  10  12   -0.00    3.43
   8  10 -12    0.53    4.88
  -8 -10  12   -0.00    4.52
  -8  10  13   45.57   10.30
   8  10 -13   30.02   10.75
  -8 -10  13   35.73   10.65
  -8  10  14    0.00    3.18
   8  10 -14    0.00    4.57
  -8 -10  14    0.73    5.00
  -8  10  15    5.70    5.01
   8  10 -15    0.98    5.67
  -8 -10  15    2.16    4.88
  -8  10  16    1.36    4.34
   8  10 -16    0.00    5.17
  -8 -10  16    0.00    4.07
  -8  10  17   22.38    7.58
   8  10 -17    8.99    6.59
  -8 -10  17   19.65    8.86
  -8  10  18   -0.00    4.05
   8 -10 -18   -0.00    3.81
   8  10 -18   -0.00    4.30
  -8  10  19   12.64    6.79
   8 -10 -19    7.72    6.12
   8  10 -19   23.53    9.23
  -8  10  20    8.57    5.98
   8 -10 -20    0.00    3.63
   8  10 -20    2.73    5.92
  -8  10  21   10.10    6.13
   8 -10 -21    5.90    6.51
  -8  10  22    2.17    3.65
   8 -10 -22   -0.00    5.30
   8  10 -22   -0.00    4.72
  -8  10  23   19.09    7.57
   8 -10 -23    1.68    6.69
   8  10 -23    6.26    6.61
  -8  10  24   -0.00    5.39
   8 -10 -24    1.39    7.27
   8  10 -24    1.59    4.21
  -8  10  25   -0.00    4.27
   8 -10 -25    0.01    5.34
   8  10 -25    4.42    6.45
   8 -10 -26    0.00    4.85
   8  10 -26   -0.00    5.92
  -8  10  27   -0.00    4.97
   8 -10 -27   -0.00    6.49
   8  10 -27    0.93    6.23
  -8  10  28   -0.00    4.59
   8 -10 -28    0.59    5.91
   8  10 -28   -0.00    4.97
  -8  10  29    8.86    6.26
   8 -10 -29    6.31    8.43
   8  10 -29    9.86    8.01
  -8  10  30    1.86    5.11
   8 -10 -30    7.42    6.66
   8  10 -30   -0.00    5.30
   8 -10 -31    5.05    7.30
  -8  11   1   26.70    5.84
   8  11  -1   22.70    9.76
  -8 -11   1   21.82    9.35
  -8  11   2    9.31    3.92
   8  11  -2    4.64    6.50
  -8 -11   2    3.60    4.88
  -8  11   3    1.04    2.52
   8  11  -3    4.49    4.96
  -8  11   4    2.63    3.23
   8  11  -4   -0.00    4.68
  -8 -11   4    0.45    3.78
  -8  11   5   15.23    5.42
   8  11  -5   15.44    8.48
  -8 -11   5   20.64    8.12
  -8  11   6   -0.00    2.91
   8  11  -6   -0.00    5.04
  -8 -11   6    1.58    5.24
  -8  11   7   -0.00    3.13
   8  11  -7    0.00    4.76
  -8 -11   7   -0.00    4.76
  -8  11   8    0.17    1.89
   8  11  -8   -0.00    5.19
  -8  11   9   14.59    5.41
   8  11  -9    9.34    6.44
  -8 -11   9   30.20    9.71
  -8  11  10    0.09    3.34
   8  11 -10    4.51    5.05
  -8 -11  10    2.53    3.82
  -8  11  11   21.57    6.80
   8  11 -11    3.39    5.21
   8  11 -11    2.13    5.32
  -8 -11  11    1.28    4.93
  -8  11  12   -0.00    4.31
   8  11 -12    5.46    6.59
   8  11 -12    0.00    4.23
  -8 -11  12   -0.00    5.16
  -8  11  13    2.59    3.73
   8  11 -13    0.80    5.85
  -8 -11  13   -0.00    5.29
  -8  11  14    4.39    4.87
   8  11 -14   10.55    7.08
  -8 -11  14    2.70    5.17
  -8  11  15   11.83    6.06
   8  11 -15   27.89   10.08
  -8 -11  15   40.68   11.25
  -8  11  16    0.00    4.63
   8  11 -16    1.00    4.84
  -8 -11  16   -0.00    4.79
  -8  11  17    5.04    4.54
   8  11 -17    2.70    4.79
  -8 -11  17    2.52    5.18
  -8  11  18   -0.00    4.55
   8  11 -18   -0.00    4.84
  -8 -11  18   -0.00    3.71
  -8  11  19   10.26    6.01
   8  11 -19   11.50    7.55
  -8 -11  19   19.64    8.67
  -8  11  20    2.62    4.18
   8  11 -20    7.95    5.38
  -8 -11  20    1.14    3.51
  -8  11  21    2.12    4.49
   8  11 -21   11.13    7.18
  -8  11  22   -0.00    4.55
   8  11 -22    0.00    4.59
  -8  11  23    1.40    4.15
   8  11 -23    3.10    5.33
  -8  11  24    0.89    4.65
   8  11 -24   -0.00    5.39
  -8  11  25    6.92    6.11
   8 -11 -25    7.36    7.79
   8  11 -25    4.77    6.08
  -8  11  26   -0.00    4.71
   8 -11 -26    0.84    5.54
   8  11 -26    2.07    5.80
  -8  11  27   -0.00    5.25
   8 -11 -27   -0.00    5.06
   8  11 -27    1.03    5.33
   8 -11 -28    3.88    6.88
   8  11 -28   -0.00    4.43
   8 -11 -29    6.39    6.84
   8  11 -29    0.00    5.93
   8 -11 -30    1.27    5.87
   8  11 -30    5.23    7.09
   8 -11 -31   19.72    9.43
  -8  12   1    6.82    3.04
   8  12  -1    0.28    4.60
  -8 -12   1   -0.00    4.12
  -8  12   2    0.00    2.39
   8  12  -2    2.38    5.92
  -8 -12   2   -0.00    4.94
  -8  12   3   25.29    6.17
   8  12  -3   27.11   10.39
  -8 -12   3   14.83    8.23
  -8  12   4    1.87    2.89
   8  12  -4    1.96    3.49
  -8 -12   4    0.00    4.94
  -8  12   5    0.16    2.84
   8  12  -5    5.07    4.91
  -8 -12   5   -0.00    4.98
  -8  12   6   -0.00    2.96
   8  12  -6    9.20    6.84
  -8 -12   6    0.79    4.38
  -8  12   7   24.00    6.89
   8  12  -7   13.89    8.56
  -8 -12   7   13.72    8.19
  -8  12   8    9.48    4.78
   8  12  -8    0.00    4.53
  -8 -12   8    7.26    6.90
  -8  12   9    8.66    4.64
   8  12  -9    9.30    7.20
  -8 -12   9    7.16    7.13
  -8  12  10    1.67    3.94
   8  12 -10    0.00    4.75
  -8 -12  10    3.93    6.33
  -8  12  11    6.34    4.84
   8  12 -11   -0.00    5.55
  -8 -12  11   11.98    7.50
  -8  12  12   -0.00    3.23
   8  12 -12   -0.00    5.31
  -8 -12  12    0.00    4.68
  -8  12  13    9.95    6.55
   8  12 -13   10.50    7.20
   8  12 -13    7.21    6.05
  -8 -12  13    9.75    7.15
  -8  12  14   -0.00    4.03
   8  12 -14   -0.00    5.36
  -8 -12  14   -0.00    5.55
  -8  12  15    0.49    4.58
   8  12 -15   -0.00    4.82
  -8 -12  15    5.65    5.80
  -8  12  16    0.00    5.13
   8  12 -16    0.27    4.40
  -8 -12  16    6.54    6.59
  -8  12  17   -0.00    4.41
   8  12 -17    8.80    6.84
  -8 -12  17   -0.00    5.73
  -8  12  18    2.45    4.94
   8  12 -18    1.46    4.64
  -8 -12  18    3.15    5.64
  -8  12  19    1.82    4.74
   8  12 -19   28.25    9.85
  -8 -12  19   11.16    7.72
  -8  12  20    4.59    5.43
   8  12 -20    2.16    6.91
  -8 -12  20    2.37    5.01
  -8  12  21    1.11    4.28
   8  12 -21    3.41    5.56
  -8 -12  21    1.06    4.52
  -8  12  22    0.00    5.49
   8  12 -22    0.39    5.29
  -8 -12  22   -0.00    4.68
  -8  12  23   10.21    6.74
   8  12 -23    3.43    6.05
  -8 -12  23   19.93    8.70
  -8  12  24    1.24    4.61
   8  12 -24    3.28    5.11
   8  12 -25   11.61    7.49
   8  12 -26   -0.00    6.69
   8  12 -27    0.00    5.42
  -8  13   1    0.17    2.33
   8  13  -1    4.96    6.61
  -8 -13   1   10.61    6.62
   8  13  -2    2.75    4.39
  -8 -13   2   -0.00    4.49
  -8  13   3   -0.00    3.01
   8  13  -3   -0.00    5.10
  -8 -13   3   -0.00    4.79
  -8  13   4    8.29    4.51
   8  13  -4   12.12    8.05
  -8 -13   4   -0.00    6.32
  -8  13   5    8.21    4.64
   8  13  -5   15.82    7.47
  -8 -13   5   12.24    8.04
  -8  13   6   -0.00    3.46
   8  13  -6    1.60    4.11
  -8  13   7   -0.00    3.47
   8  13  -7   -0.00    4.49
  -8 -13   7    0.00    5.80
  -8  13   8    4.62    3.98
   8  13  -8   -0.00    4.16
  -8 -13   8    0.10    5.06
  -8  13   9    0.90    3.99
   8  13  -9    5.24    6.72
  -8 -13   9   -0.00    4.68
  -8  13  10   -0.00    4.22
   8  13 -10    2.91    5.77
  -8 -13  10   -0.00    4.94
  -8  13  11    0.65    3.40
   8  13 -11    3.97    6.61
  -8 -13  11   22.63    9.18
  -8  13  12    0.00    4.26
   8  13 -12    1.93    5.85
  -8 -13  12    0.37    5.16
  -8  13  13    0.74    4.29
   8  13 -13   -0.00    4.94
  -8 -13  13    2.49    4.90
  -8  13  14    1.44    4.23
   8  13 -14   -0.00    5.45
  -8 -13  14    3.71    6.07
   8  13 -15    3.88    5.91
  -8 -13  15   -0.00    5.46
  -8  13  16    0.15    4.33
   8  13 -16   -0.00    4.53
  -8 -13  16   -0.00    4.52
  -8  13  17    5.16    5.50
   8  13 -17    1.54    4.82
  -8 -13  17   -0.00    5.60
  -8  13  18   -0.00    4.47
   8  13 -18    2.16    4.91
  -8 -13  18    5.16    5.84
  -8  13  19    6.73    4.87
   8  13 -19    0.72    5.28
  -8 -13  19   -0.00    4.56
  -8  13  20    0.98    2.96
   8  13 -20    0.05    5.55
  -8 -13  20    0.00    4.99
   8  13 -21    4.37    6.29
  -8 -13  21    8.86    7.38
   8  13 -22   -0.00    5.03
  -8 -13  22   -0.00    5.18
   8  13 -23    2.89    5.83
  -8 -13  23    2.14    5.99
   8  13 -24   -0.00    4.90
  -8 -13  24    0.42    4.48
   8  13 -25    5.32    6.73
  -8 -13  25    2.23    6.11
   8  13 -26    2.08    5.47
  -8 -13  26    2.35    5.65
  -8  14   1    7.72    3.72
   8  14  -1    9.59    6.28
  -8 -14   1   -0.00    4.71
  -8  14   2    4.19    3.52
   8  14  -2    1.67    6.03
  -8  14   3    4.33    3.54
   8  14  -3    3.88    5.58
  -8 -14   3    3.83    5.56
  -8  14   4    0.66    2.39
   8  14  -4    4.75    5.96
  -8 -14   4   -0.00    5.56
  -8  14   5    1.52    3.25
   8  14  -5   -0.00    3.66
  -8 -14   5   -0.00    4.60
  -8  14   6    3.52    3.35
   8  14  -6   -0.00    4.60
  -8 -14   6   -0.00    5.24
  -8  14   7    4.45    3.97
   8  14  -7    8.51    5.79
  -8 -14   7    1.50    6.30
  -8  14   8    6.47    4.21
   8  14  -8    7.78    6.45
  -8 -14   8    2.12    5.00
  -8  14   9    3.44    4.43
   8  14  -9    1.25    4.56
  -8 -14   9    6.54    6.35
  -8  14  10   -0.00    3.71
   8  14 -10    4.37    5.65
  -8 -14  10   -0.00    4.94
  -8  14  11    3.18    4.06
   8  14 -11   -0.00    4.23
  -8 -14  11    6.55    7.05
  -8  14  12    4.70    4.70
   8  14 -12    2.75    4.85
  -8 -14  12    0.00    4.59
  -8  14  13    5.72    4.72
   8  14 -13    3.23    6.08
  -8 -14  13   14.59    7.65
  -8  14  14   -0.00    4.35
   8  14 -14    4.38    6.10
  -8  14  15    5.00    5.38
   8  14 -15   -0.00    4.31
  -8 -14  15    1.89    5.75
  -8  14  16   -0.00    4.75
   8  14 -16   -0.00    4.73
  -8 -14  16   -0.00    4.42
   8  14 -17    3.79    6.70
  -8 -14  17    3.35    4.98
   8  14 -18    6.58    6.22
  -8 -14  18    2.62    6.07
   8  14 -19   11.34    7.18
  -8 -14  19    5.46    6.92
   8  14 -20    1.46    5.58
  -8 -14  20    0.00    4.33
   8  14 -21    2.09    5.22
  -8 -14  21   -0.00    5.53
   8  14 -22   -0.00    5.78
  -8 -14  22    6.92    6.46
   8  14 -23    0.49    4.99
  -8 -14  23    3.81    5.60
   8  14 -24   -0.00    5.28
  -8  15   1    2.12    2.38
   8  15  -1    1.90    5.32
  -8 -15   1    3.28    5.85
  -8  15   2   -0.00    1.78
   8  15  -2   -0.00    4.06
  -8 -15   2    1.80    5.21
  -8  15   3    0.05    1.82
   8  15  -3   -0.00    5.81
  -8 -15   3    1.12    5.44
  -8  15   4    0.96    2.29
   8  15  -4    4.04    7.21
  -8 -15   4    0.44    3.80
  -8  15   5    4.14    3.20
   8  15  -5   -0.00    5.04
  -8 -15   5    3.08    4.90
  -8  15   6   -0.00    1.73
   8  15  -6   -0.00    6.56
  -8 -15   6    2.05    5.07
  -8  15   7    0.49    2.11
  -8 -15   7    0.44    4.48
  -8  15   8    2.24    3.03
   8  15  -8    3.58    5.83
  -8 -15   8   -0.00    5.18
  -8  15   9    0.22    2.68
   8  15  -9    5.88    6.14
  -8 -15   9    0.21    4.25
  -8  15  10    4.04    4.23
   8  15 -10    5.40    5.54
  -8 -15  10    2.64    5.48
  -8  15  11    0.72    3.25
   8  15 -11    0.22    5.77
  -8 -15  11    7.80    7.80
   8  15 -12   -0.00    5.35
  -8 -15  12    0.33    5.12
   8  15 -13   -0.00    5.15
  -8 -15  13   -0.00    4.92
   8  15 -14    2.69    4.77
  -8 -15  14    0.61    5.20
   8  15 -15    8.31    6.35
  -8 -15  15    0.15    5.13
   8  15 -16    0.00    5.20
  -8 -15  16   -0.00    5.06
  -8 -15  17   -0.00    5.70
  -8 -15  18   -0.00    4.01
  -8 -15  19   -0.00    4.77
  -8  16   1    0.00    1.85
   8  16  -1   -0.00    6.46
  -8 -16   1   -0.00    5.61
  -8  16   2    1.38    2.50
   8  16  -2    0.00    4.67
  -8 -16   2    2.71    5.46
  -8  16   3    1.57    2.64
   8  16  -3    1.53    6.49
  -8 -16   3   -0.00    5.98
  -8  16   4   -0.00    1.99
   8  16  -4   -0.00    4.80
  -8 -16   4   -0.00    4.75
  -8  16   5   -0.00    2.15
   8  16  -5    2.17    5.55
  -8 -16   5    0.17    5.56
  -8  16   6   -0.00    2.22
   8  16  -6   -0.00    6.15
  -8 -16   6    3.96    5.79
   8  16  -7    0.06    5.03
  -8 -16   7    4.28    5.75
   8  16  -8    7.90    6.92
  -8 -16   8    2.87    5.79
   8  16  -9    2.51    4.53
  -8 -16   9   -0.00    5.14
  -8 -16  10   -0.00    4.74
  -8 -16  11   -0.00    6.27
  -8 -16  12    0.00    4.21
  -8 -16  13    1.01    4.52
  -8 -16  14   -0.00    5.06
  -8 -17   1   -0.00    6.26
  -8 -17   2    5.16    6.10
  -8 -17   3    3.97    5.48
  -8 -17   4   -0.00    4.70
  -8 -17   5   -0.00    4.83
  -8 -17   6    4.10    5.69
  -8 -17   7    3.24    5.33
  -8 -17   8   -0.00    4.88
  -8 -17   9    0.09    3.34
  -7   0   1  709.29   72.89
  -7   0   1  976.95   74.70
  -7   0   1  834.33   75.45
   7   0  -1  744.36   73.57
   7   0  -1  683.78   72.92
   7   0  -1  731.21   72.70
  -7   0   2    0.00    3.02
  -7   0   2   -0.00    3.44
   7   0  -2    1.13    3.49
   7   0  -2   -0.00    3.28
   7   0  -2   -0.00    3.99
  -7   0   3    5.60    4.08
  -7   0   3    6.09    4.22
   7   0  -3    6.79    4.29
   7   0  -3    5.87    4.08
  -7   0   4    2.21    3.09
  -7   0   4   -0.00    3.29
   7   0  -4    2.47    3.42
  -7   0   5   41.06    8.61
  -7   0   5   32.69    8.71
   7   0  -5   44.76    9.41
  -7   0   6   -0.00    3.57
  -7   0   6    3.24    4.34
   7   0  -6    0.58    3.09
  -7   0   7  306.05   33.72
   7   0  -7  329.64   35.44
  -7   0   8    2.72    4.09
   7   0  -8    2.69    4.34
  -7   0   9    8.55    5.28
   7   0  -9   16.28    6.19
  -7   0  10    1.45    4.30
   7   0 -10   -0.00    3.47
  -7   0  11  272.23   34.06
   7   0 -11  320.78   34.58
  -7   0  12    3.50    4.52
   7   0 -12   -0.00    3.78
  -7   0  13  117.63   18.26
   7   0 -13  108.12   17.41
  -7   0  14    4.24    4.67
  -7   0  15    5.87    6.10
  -7   0  16    3.28    4.97
  -7   0  17  392.83   45.59
   7   0 -17  412.44   45.32
  -7   0  18    2.85    5.90
   7   0 -18   -0.00    4.41
  -7   0  19    8.09    6.64
   7   0 -19   15.26    7.10
  -7   0  20    0.00    4.65
   7   0 -20    1.73    4.63
   7   0 -21    1.78    3.40
  -7   0  22   -0.00    4.81
   7   0 -22    0.60    3.01
   7   0 -23   42.20   11.27
   7   0 -24    1.14    4.35
   7   0 -25    0.52    6.00
   7   0 -26    0.02    4.65
   7   0 -27   43.33   12.55
   7   0 -28   -0.00    5.57
   7   0 -29    1.50    5.32
   7   0 -30    1.87    5.76
   7   0 -31    1.78    6.56
   7   0 -32    0.00    6.32
   7   0 -33    9.94    7.97
   7   0 -34   -0.00    6.00
   7   0 -35   -0.00    5.71
   7   0 -36    2.09    6.12
   7   0 -37    1.14    5.94
  -7   1   1    0.00    3.03
  -7   1   1    3.13    3.18
   7  -1  -1    0.56    3.61
   7   1  -1    1.38    3.33
   7   1  -1    0.00    3.66
   7   1  -1    2.08    3.29
  -7  -1   1    1.02    3.36
  -7  -1   1   -0.00    3.65
  -7  -1   1    1.80    3.78
  -7   1   2   41.36    8.01
  -7   1   2   26.22    7.40
   7  -1  -2   44.26    8.31
   7  -1  -2   45.94    8.72
   7   1  -2   39.03    8.86
   7   1  -2   45.31    9.08
   7   1  -2   24.53    7.16
  -7  -1   2   42.87    9.16
  -7  -1   2   30.91    7.42
  -7  -1   2   21.76    7.34
  -7   1   3  236.03   26.27
  -7   1   3  257.04   27.85
   7  -1  -3  196.52   25.91
   7   1  -3  251.38   28.17
   7   1  -3  233.61   27.10
  -7  -1   3  227.47   26.40
  -7  -1   3  267.70   29.28
  -7   1   4    5.50    4.28
  -7   1   4    5.16    4.35
   7  -1  -4    2.67    3.59
   7   1  -4    1.18    3.62
   7   1  -4   -0.00    3.42
  -7  -1   4    0.00    3.19
  -7  -1   4    1.56    4.71
  -7   1   5   69.18   11.02
  -7   1   5   81.98   12.70
   7  -1  -5   59.01   11.27
   7   1  -5   53.01   11.15
   7   1  -5   76.09   12.26
  -7  -1   5   79.12   12.33
  -7  -1   5   88.29   13.75
  -7   1   6   -0.00    2.76
  -7   1   6   -0.00    2.93
   7  -1  -6    0.00    2.60
   7   1  -6    4.75    4.99
   7   1  -6   -0.00    3.55
  -7  -1   6    3.19    3.90
  -7  -1   6   -0.00    5.03
  -7   1   7   32.43    7.85
  -7   1   7   52.17   10.03
   7  -1  -7   23.94    7.11
   7   1  -7   20.84    7.22
   7   1  -7   40.43    8.71
  -7  -1   7   46.42    9.84
  -7   1   8   17.30    6.01
  -7   1   8   16.01    6.14
   7  -1  -8   14.19    5.77
   7   1  -8   16.28    6.05
  -7  -1   8   11.67    6.08
  -7   1   9  301.70   34.68
   7  -1  -9  297.08   33.89
   7   1  -9  307.99   35.30
  -7  -1   9  331.46   36.23
  -7   1  10   12.67    6.24
   7  -1 -10   14.70    6.01
  -7  -1  10   19.78    7.20
  -7   1  11   80.71   13.82
   7  -1 -11   77.20   13.20
   7   1 -11   68.01   12.43
  -7  -1  11   52.57   12.25
  -7   1  12   -0.00    4.28
   7  -1 -12    3.57    4.33
   7   1 -12   -0.00    4.24
  -7  -1  12    5.90    4.38
  -7   1  13  188.15   22.51
   7  -1 -13  120.60   19.18
   7   1 -13  123.47   19.73
  -7  -1  13  139.46   20.97
  -7   1  14   10.58    5.84
   7  -1 -14    5.89    5.35
  -7  -1  14    8.79    5.73
  -7   1  15  118.40   18.80
  -7  -1  15  109.47   18.68
  -7   1  16   24.49    8.64
  -7  -1  16   33.96   10.26
  -7   1  17   13.81    7.33
   7  -1 -17   22.30    7.52
   7   1 -17   20.43    7.99
  -7  -1  17   31.35   10.02
  -7   1  18    2.05    4.87
   7  -1 -18    0.00    4.57
   7   1 -18   -0.00    3.79
  -7  -1  18    8.55    6.91
   7  -1 -19  152.47   22.79
   7   1 -19  147.46   22.70
  -7  -1  19  175.57   25.04
   7  -1 -20    1.36    4.26
   7   1 -20    4.94    6.15
  -7  -1  20    4.57    5.76
   7  -1 -21   43.43   12.06
   7   1 -21   48.03   12.39
  -7  -1  21   62.19   14.08
   7  -1 -22    0.00    5.76
   7   1 -22    0.00    5.58
  -7  -1  22    1.17    5.25
   7  -1 -23   32.92   10.55
   7   1 -23   45.94   11.09
  -7  -1  23   25.31    9.78
   7  -1 -24    8.28    7.78
   7   1 -24   11.25    7.15
  -7  -1  24    6.61    6.64
  -7   1  25   34.61   11.01
   7  -1 -25   29.47   10.53
   7   1 -25   38.98   10.63
  -7  -1  25   30.66   11.05
  -7   1  26   -0.00    5.37
   7  -1 -26    0.29    4.89
   7   1 -26    3.72    4.62
  -7   1  27    7.82    7.57
   7  -1 -27    0.00    5.70
   7   1 -27    1.64    4.10
  -7   1  28    1.07    5.11
   7   1 -28    1.64    4.64
  -7   1  29   23.15   10.11
   7  -1 -29   18.19    9.54
   7   1 -29   27.01    9.77
   7  -1 -30    5.73    5.67
   7   1 -30    3.61    5.13
   7  -1 -31    7.50    6.52
   7   1 -31   12.51    7.44
   7  -1 -32    1.92    5.84
   7   1 -32    1.37    5.49
   7  -1 -33    5.18    7.46
   7   1 -33    3.80    5.53
   7  -1 -34    0.22    4.39
   7   1 -34   -0.00    4.80
   7  -1 -35    2.29    5.61
   7   1 -35    3.74    6.71
   7  -1 -36    2.29    5.26
   7   1 -36    4.56    6.43
   7  -1 -37    2.05    5.41
   7   1 -37   -0.00    7.09
  -7   2   1   23.88    6.23
  -7   2   1   26.13    6.85
   7  -2  -1   37.93    7.22
   7   2  -1   37.65    8.78
   7   2  -1   28.23    8.09
   7   2  -1   38.03    8.28
  -7  -2   1   46.39    9.56
  -7  -2   1   23.90    6.70
  -7  -2   1   31.48    8.50
  -7   2   2   53.59    8.90
  -7   2   2   70.96   10.61
   7  -2  -2   35.00    8.15
   7  -2  -2   35.83    7.87
   7   2  -2   36.60    9.30
   7   2  -2   39.93    8.97
  -7  -2   2   57.37   10.70
  -7  -2   2   50.07    9.53
  -7  -2   2   44.10    9.82
  -7   2   3    3.93    2.83
  -7   2   3    6.95    4.37
   7  -2  -3    5.01    3.82
   7   2  -3    0.00    3.80
   7   2  -3    5.79    4.11
   7   2  -3    4.82    3.59
  -7  -2   3    7.47    4.64
  -7  -2   3    5.21    4.34
  -7  -2   3    0.00    4.52
  -7   2   4    8.71    4.23
  -7   2   4    9.25    4.55
   7  -2  -4    1.50    3.37
   7   2  -4   -0.00    3.55
   7   2  -4    2.83    3.21
  -7  -2   4    7.74    4.63
  -7   2   5  288.93   29.62
  -7   2   5  280.90   30.15
   7  -2  -5  270.12   29.80
   7   2  -5  232.18   29.47
   7   2  -5  258.12   30.06
  -7  -2   5  240.15   30.70
  -7   2   6   17.52    5.18
  -7   2   6    9.55    5.12
   7  -2  -6   10.99    4.74
   7   2  -6   10.46    6.18
   7   2  -6    5.65    4.57
  -7  -2   6   24.68    7.78
  -7   2   7  240.32   26.42
  -7   2   7  223.52   26.74
   7  -2  -7  223.64   26.19
   7   2  -7  209.34   27.14
   7   2  -7  206.81   26.49
  -7  -2   7  249.74   28.84
  -7   2   8    6.48    4.88
  -7   2   8   -0.00    4.48
   7  -2  -8   11.73    5.04
   7   2  -8    3.92    3.86
   7   2  -8    6.23    4.80
  -7   2   9   56.35   10.88
  -7   2   9   55.01   11.01
   7  -2  -9   75.15   12.28
   7   2  -9   69.48   12.36
   7   2  -9   45.26   10.43
  -7  -2   9   53.15   11.72
  -7   2  10   17.51    6.86
   7  -2 -10    7.69    5.08
   7   2 -10   11.23    5.92
   7   2 -10   10.52    5.87
  -7  -2  10   18.87    6.83
  -7   2  11  129.45   18.85
   7  -2 -11  143.69   19.07
   7   2 -11  130.68   19.38
  -7  -2  11  103.99   18.28
  -7   2  12   39.82   10.14
   7  -2 -12   27.87    8.20
   7   2 -12   61.97   11.56
  -7  -2  12   33.70    9.41
  -7   2  13   50.15   11.45
  -7  -2  13   69.64   13.44
  -7   2  14    8.60    5.32
   7  -2 -14   11.24    5.71
  -7  -2  14    7.79    6.49
  -7   2  15   27.47    9.35
  -7  -2  15   34.91   10.34
   7   2 -16   63.09   12.79
  -7  -2  16   50.23   12.47
   7   2 -17   69.90   14.12
  -7  -2  17   67.05   14.34
   7  -2 -18   25.69    9.69
   7   2 -18   51.35   11.68
  -7  -2  18   31.86   10.38
   7  -2 -19    0.85    5.95
   7   2 -19    0.96    4.80
  -7  -2  19    1.49    4.75
   7  -2 -20    8.43    6.94
   7   2 -20   20.35    8.04
  -7  -2  20    8.02    7.74
   7  -2 -21   47.88   12.51
   7   2 -21   63.10   13.48
   7  -2 -22    0.00    5.01
   7   2 -22   22.42    8.79
  -7  -2  22    8.50    6.61
   7  -2 -23   48.37   12.17
   7   2 -23   44.64   11.16
  -7  -2  23   18.60    8.95
  -7   2  24    0.93    5.38
   7  -2 -24   -0.00    5.69
   7   2 -24    0.00    5.31
  -7  -2  24   -0.00    4.74
  -7   2  25    7.48    6.17
   7  -2 -25    3.87    5.44
   7   2 -25    9.78    7.25
  -7   2  26    3.82    5.40
   7  -2 -26    0.00    4.42
   7   2 -26    0.95    5.31
  -7   2  27    2.80    6.13
   7  -2 -27   15.21    8.07
   7   2 -27   40.61   11.54
  -7   2  28    8.81    7.32
   7  -2 -28    4.07    6.11
   7   2 -28    5.66    5.79
  -7   2  29   10.08    7.46
   7  -2 -29    6.57    7.19
   7   2 -29   -0.00    4.53
  -7   2  30   -0.00    4.87
   7  -2 -30    0.81    5.07
   7   2 -30    1.52    5.32
   7  -2 -31   13.42    7.96
   7   2 -31    7.21    6.28
   7  -2 -32    1.93    4.32
   7   2 -32    1.06    5.40
   7  -2 -33    0.00    6.21
   7   2 -33   10.79    6.61
   7  -2 -34   -0.00    3.87
   7   2 -34    0.78    4.23
   7  -2 -35    2.22    5.54
   7   2 -35    2.47    4.03
   7  -2 -36    0.00    5.63
   7   2 -36   -0.00    6.44
   7   2 -37   -0.00    4.47
  -7   3   1   -0.00    2.47
  -7   3   1    2.40    3.37
   7  -3  -1    1.47    2.55
   7   3  -1    0.00    4.77
   7   3  -1   -0.00    3.72
  -7  -3   1    6.71    4.87
  -7  -3   1    0.00    4.17
  -7   3   2  136.35   16.59
  -7   3   2  134.58   17.08
   7  -3  -2  149.86   17.78
   7  -3  -2  121.63   16.00
   7   3  -2  147.96   19.63
   7   3  -2  140.72   19.71
   7   3  -2  116.56   17.78
  -7  -3   2  115.13   18.29
  -7  -3   2  124.85   18.94
  -7   3   3   56.57    9.13
  -7   3   3   51.49    9.52
   7  -3  -3   59.26    9.64
   7   3  -3   53.31   10.67
   7   3  -3   33.76    9.89
   7   3  -3   41.84    9.56
  -7  -3   3   39.26    9.69
  -7   3   4    4.05    3.42
  -7   3   4    6.43    4.33
   7  -3  -4    2.31    3.40
   7   3  -4   14.63    6.07
   7   3  -4    8.19    5.17
  -7  -3   4    2.54    4.18
  -7  -3   4    3.25    4.09
  -7   3   5   83.75   12.63
  -7   3   5   82.78   12.99
   7  -3  -5   98.54   13.41
   7   3  -5   73.57   14.08
   7   3  -5   81.21   13.91
  -7  -3   5   85.48   15.02
  -7   3   6    6.54    3.75
  -7   3   6   21.73    6.47
   7  -3  -6   23.05    6.39
   7   3  -6   11.84    5.58
  -7  -3   6   13.90    6.47
  -7   3   7    1.32    3.31
  -7   3   7   12.24    5.01
   7  -3  -7    3.44    3.42
   7   3  -7   -0.00    4.09
   7   3  -7   10.77    5.35
  -7  -3   7   12.17    6.32
  -7   3   8    6.27    4.14
  -7   3   8    3.38    3.44
   7  -3  -8    2.12    3.38
   7   3  -8    0.00    4.18
   7   3  -8   -0.00    4.02
  -7  -3   8   -0.00    4.70
  -7   3   9  218.97   26.76
  -7   3   9  206.15   26.31
   7  -3  -9  248.83   27.35
   7   3  -9  218.32   28.24
   7   3  -9  247.29   28.16
  -7  -3   9  205.55   27.79
  -7   3  10   66.24   12.04
  -7   3  10   56.78   11.40
   7  -3 -10   67.57   12.20
   7   3 -10   59.25   12.51
   7   3 -10   95.00   14.52
  -7  -3  10   65.46   13.11
  -7   3  11   17.42    6.36
   7  -3 -11    7.79    4.52
   7   3 -11    1.28    4.93
  -7  -3  11    0.72    4.92
  -7   3  12   -0.00    4.73
   7  -3 -12   -0.00    3.02
   7   3 -12    1.74    3.97
  -7  -3  12    2.21    4.17
   7  -3 -13   71.45   13.05
  -7  -3  13   77.85   15.03
   7  -3 -14  108.50   17.53
  -7  -3  14  103.90   18.22
   7   3 -15  133.13   20.40
  -7  -3  15  159.49   22.97
   7   3 -16   11.85    6.91
  -7  -3  16   18.88    8.49
   7   3 -17    0.00    6.29
  -7  -3  17    8.45    6.54
   7  -3 -18   31.02    9.65
   7   3 -18   18.99    8.34
  -7  -3  18   33.79   10.94
  -7   3  19  205.12   29.99
   7  -3 -19  255.45   32.07
   7   3 -19  285.13   33.07
  -7  -3  19  264.22   33.70
  -7   3  20    1.05    4.54
   7  -3 -20   -0.00    5.25
   7   3 -20    0.37    4.36
  -7  -3  20    0.17    5.18
  -7   3  21    3.24    4.92
   7  -3 -21    4.54    6.04
   7   3 -21    6.42    5.91
  -7  -3  21   18.20    8.89
  -7   3  22   -0.00    4.42
   7  -3 -22   -0.00    4.59
   7   3 -22    0.00    4.88
  -7  -3  22   -0.00    6.21
  -7   3  23    4.31    6.83
   7  -3 -23   16.99    7.38
   7   3 -23   14.64    7.67
  -7  -3  23   16.40    9.04
  -7   3  24    7.19    5.52
   7  -3 -24   19.17    7.51
   7   3 -24    5.38    6.05
  -7   3  25    6.88    6.11
   7  -3 -25   23.23    8.67
   7   3 -25   12.26    7.37
  -7   3  26   -0.00    4.07
   7  -3 -26    2.35    5.12
   7   3 -26    3.60    6.11
  -7   3  27   -0.00    5.17
   7  -3 -27    4.54    6.29
   7   3 -27    0.00    4.69
  -7   3  28    3.34    5.66
   7  -3 -28    1.22    5.01
   7   3 -28    1.93    5.29
  -7   3  29    5.49    6.41
   7  -3 -29   19.23    8.20
   7   3 -29   15.58    7.58
  -7   3  30    2.12    5.26
   7  -3 -30    2.10    6.19
   7   3 -30    5.65    6.02
  -7   3  31    1.82    6.79
   7  -3 -31    5.55    5.84
   7   3 -31   14.86    8.10
   7  -3 -32   -0.00    5.80
   7   3 -32    3.36    4.89
   7  -3 -33    0.00    5.96
   7   3 -33    0.00    5.40
   7  -3 -34   -0.00    5.51
   7   3 -34    9.91    7.84
   7  -3 -35   17.26    9.46
   7   3 -35   20.43    9.04
   7  -3 -36    0.54    5.33
   7   3 -36   -0.00    6.53
   7   3 -37    2.55    4.11
  -7   4   1   68.77   10.03
   7  -4  -1   67.41   10.38
   7  -4  -1   63.77    9.04
   7   4  -1   59.56   12.53
   7   4  -1   66.11   12.21
  -7  -4   1   59.76   12.36
  -7  -4   1   60.30   12.52
  -7   4   2   81.43   12.33
  -7   4   2   89.40   12.92
   7  -4  -2  116.61   13.74
   7  -4  -2   88.91   11.85
   7   4  -2   85.31   15.30
   7   4  -2  103.58   16.35
   7   4  -2   82.85   14.21
  -7  -4   2  106.63   16.27
  -7  -4   2   73.96   14.55
  -7   4   3   16.96    5.09
  -7   4   3   14.30    5.14
   7  -4  -3   13.34    4.76
   7   4  -3   21.36    7.23
   7   4  -3    9.18    5.36
   7   4  -3    6.95    5.21
  -7  -4   3   10.34    6.13
  -7  -4   3    3.16    4.86
  -7   4   4   20.81    6.07
  -7   4   4   36.20    7.48
   7  -4  -4   31.49    6.75
   7   4  -4   27.62    8.30
   7   4  -4   34.41    8.42
  -7  -4   4   31.87    8.75
  -7  -4   4   19.67    7.18
  -7   4   5   83.41   12.18
  -7   4   5   80.95   12.25
   7  -4  -5   67.06   11.19
   7   4  -5   75.28   13.51
   7   4  -5   60.70   12.28
  -7  -4   5   56.98   12.20
  -7  -4   5   70.51   13.42
  -7   4   6   82.54   12.43
  -7   4   6   59.10   10.96
   7  -4  -6   66.25   11.33
   7   4  -6   69.66   13.05
   7   4  -6   70.75   12.97
  -7  -4   6   65.35   13.13
  -7   4   7   34.98    8.63
  -7   4   7   46.72    9.62
   7  -4  -7   43.28    8.99
   7   4  -7   58.23   11.91
   7   4  -7   73.78   12.44
  -7  -4   7   45.86   11.02
  -7   4   8   65.63   11.13
  -7   4   8   42.90    9.38
   7  -4  -8   57.42   10.25
   7   4  -8   46.28   10.58
   7   4  -8   50.45   11.37
  -7  -4   8   31.31   10.28
  -7   4   9   31.84    8.20
   7   4  -9   44.65   10.07
  -7  -4   9   28.04    9.35
  -7   4  10   -0.00    3.68
   7  -4 -10   -0.00    2.56
   7   4 -10    1.03    4.54
  -7  -4  10    1.92    5.59
   7  -4 -11   92.12   15.64
   7   4 -11  121.26   18.04
  -7  -4  11  108.15   17.89
   7  -4 -12   99.36   16.59
   7   4 -12  114.96   18.01
  -7  -4  12  122.80   19.23
   7  -4 -13   95.94   17.13
   7   4 -13  130.23   19.18
  -7  -4  13  139.88   20.88
   7  -4 -14   35.82    9.46
   7   4 -14   12.32    6.56
   7   4 -14   27.36    8.32
  -7  -4  14   28.45   10.10
  -7   4  15   40.63   10.28
   7   4 -15   47.96   11.68
  -7  -4  15   45.58   12.00
  -7   4  16   24.32    7.97
   7   4 -16   21.15    8.56
  -7  -4  16   34.04   10.70
  -7   4  17  117.65   19.11
   7   4 -17  155.22   21.21
  -7  -4  17  104.70   19.82
  -7   4  18   18.44    7.76
   7  -4 -18   12.14    6.62
   7   4 -18    4.57    5.48
  -7  -4  18   22.81    9.28
  -7   4  19    7.90    7.00
   7  -4 -19   19.31    8.71
   7   4 -19   19.68    8.11
  -7  -4  19   16.85    9.06
  -7   4  20   13.31    7.98
   7  -4 -20   26.72    9.42
   7   4 -20   24.08    9.07
  -7  -4  20   25.16    9.58
  -7   4  21    7.05    6.45
   7  -4 -21   20.79    8.64
   7   4 -21   45.68   10.77
  -7  -4  21   33.62   10.60
  -7   4  22   28.94    9.64
   7  -4 -22   19.23    7.78
   7   4 -22   25.63    9.41
  -7   4  23    0.00    5.79
   7  -4 -23   12.09    7.51
   7   4 -23   10.36    7.36
  -7   4  24    0.00    5.89
   7  -4 -24   16.62    7.71
  -7   4  25    0.00    4.90
   7  -4 -25    2.25    6.40
   7   4 -25   -0.00    4.63
  -7   4  26    6.24    7.08
   7  -4 -26    8.55    7.11
   7   4 -26   12.69    7.88
  -7   4  27    2.20    5.89
   7  -4 -27    9.79    6.78
   7   4 -27   15.51    8.05
  -7   4  28    0.00    5.09
   7  -4 -28   15.19    8.99
   7   4 -28    0.00    4.98
  -7   4  29    2.10    5.75
   7  -4 -29    3.61    4.94
   7   4 -29    8.00    7.10
  -7   4  30    3.81    6.22
   7  -4 -30   -0.00    7.42
   7   4 -30   -0.00    4.25
  -7   4  31   -0.00    6.51
   7  -4 -31    8.05    7.42
   7   4 -31   -0.00    4.48
  -7   4  32   -0.00    6.01
   7  -4 -32    6.77    7.37
   7   4 -32    5.43    6.55
   7  -4 -33   10.44    7.30
   7   4 -33   12.93    8.21
   7  -4 -34    5.81    8.00
   7   4 -34   -0.00    5.44
   7  -4 -35    0.00    6.31
   7   4 -35    0.90    4.96
   7  -4 -36    0.85    5.77
   7   4 -36    6.11    6.32
  -7   5   1    1.42    2.56
  -7   5   1    4.59    3.34
   7  -5  -1    0.31    2.05
   7  -5  -1    1.81    1.78
   7   5  -1   -0.00    3.51
   7   5  -1    0.00    4.27
  -7  -5   1    0.00    4.53
  -7  -5   1    0.00    5.23
  -7   5   2    1.89    2.80
  -7   5   2    1.56    3.02
   7  -5  -2    2.10    2.75
   7  -5  -2    1.47    2.14
   7   5  -2   -0.00    3.23
   7   5  -2    3.08    4.54
   7   5  -2    3.41    3.77
  -7  -5   2    1.72    4.16
  -7  -5   2    0.00    3.77
  -7   5   3   44.22    8.05
  -7   5   3   23.45    6.53
   7  -5  -3   40.13    7.45
   7   5  -3   27.61    8.31
   7   5  -3   41.89   10.32
   7   5  -3   32.36    8.86
  -7  -5   3   38.37   10.05
  -7  -5   3   39.04   10.31
  -7   5   4  125.88   15.14
  -7   5   4   75.50   12.98
   7  -5  -4  127.66   14.98
   7   5  -4   90.77   16.09
   7   5  -4   88.49   16.17
   7   5  -4  129.17   18.09
  -7  -5   4  123.24   17.99
  -7  -5   4   73.90   15.21
  -7   5   5   43.63    8.70
  -7   5   5   51.73    8.86
   7  -5  -5   48.70    8.88
   7   5  -5   41.40    9.99
  -7  -5   5   34.07   10.19
  -7   5   6    1.20    3.33
   7  -5  -6    0.72    2.83
   7   5  -6    0.23    3.74
  -7  -5   6    0.00    4.25
  -7   5   7   23.93    6.40
   7  -5  -7   12.64    5.25
   7   5  -7   13.58    6.02
  -7  -5   7    3.00    4.61
  -7   5   8   49.64   10.12
   7  -5  -8   58.70   10.83
   7   5  -8   82.63   13.94
  -7  -5   8   81.15   14.48
  -7   5   9  109.50   16.28
   7  -5  -9  118.66   16.72
   7   5  -9  114.72   18.22
  -7  -5   9  122.12   19.29
  -7   5  10   50.81    9.88
   7  -5 -10   35.85    8.97
   7   5 -10   40.04   10.52
  -7  -5  10   44.98   11.15
   7  -5 -11   80.19   13.98
  -7  -5  11   77.78   15.47
  -7   5  12    1.64    3.81
   7   5 -12    1.50    3.78
   7   5 -12    1.06    4.74
  -7  -5  12   -0.00    5.08
  -7   5  13   34.56    9.13
   7  -5 -13   49.71   10.41
   7   5 -13   40.75   11.03
   7   5 -13   37.09   10.60
  -7  -5  13   36.01   10.80
  -7   5  14   50.46   10.88
   7  -5 -14   43.46    9.97
   7   5 -14   46.02   11.53
   7   5 -14   45.84   11.81
  -7  -5  14   26.80    9.71
  -7   5  15  155.28   22.15
   7   5 -15  170.23   23.34
   7   5 -15  161.06   23.50
  -7  -5  15  142.24   23.16
  -7   5  16    5.37    5.34
   7   5 -16    0.25    5.11
   7   5 -16   -0.00    4.13
  -7  -5  16   -0.00    5.69
  -7   5  17    4.01    4.88
   7  -5 -17    6.35    5.51
   7   5 -17    2.10    4.15
  -7  -5  17    4.48    5.97
  -7   5  18    2.65    5.03
   7  -5 -18    1.47    4.25
   7   5 -18    8.92    7.45
  -7  -5  18    4.84    5.69
  -7   5  19   37.56   10.68
   7  -5 -19   28.66    9.80
  -7  -5  19   27.28   10.71
  -7   5  20   22.91    9.10
   7  -5 -20   27.73    9.21
   7   5 -20   32.61    9.75
  -7   5  21    8.95    6.31
   7  -5 -21    5.48    5.36
   7   5 -21    0.00    5.38
  -7   5  22   -0.00    4.78
   7  -5 -22    0.00    5.12
   7   5 -22    2.14    4.94
  -7   5  23   -0.00    3.77
   7  -5 -23    3.05    6.41
   7   5 -23    5.32    6.12
  -7   5  24    8.03    6.93
   7   5 -24    9.00    7.22
  -7   5  25    9.84    7.66
   7   5 -25   13.14    8.29
  -7   5  26   -0.00    4.85
   7  -5 -26   -0.00    4.83
   7   5 -26    5.38    4.91
  -7   5  27    0.71    6.11
   7  -5 -27    0.00    5.12
   7   5 -27   -0.00    6.83
  -7   5  28    4.88    6.49
   7  -5 -28    3.22    4.41
   7   5 -28    0.00    6.32
  -7   5  29    1.63    5.59
   7  -5 -29    6.65    7.93
  -7   5  30   -0.00    5.81
   7  -5 -30    7.93    7.77
   7   5 -30    5.50    6.95
  -7   5  31    6.41    6.64
   7  -5 -31   11.65    7.29
   7   5 -31    7.16    7.19
  -7   5  32   -0.00    5.37
   7  -5 -32    3.74    5.72
   7   5 -32   -0.00    5.90
   7  -5 -33    8.25    8.98
   7   5 -33    7.62    7.97
   7  -5 -34   15.16    8.40
   7   5 -34   10.99    7.96
   7   5 -35    7.95    7.70
   7   5 -36    3.04    6.75
  -7   6   1   55.29    9.33
   7  -6  -1   70.50    9.88
   7  -6  -1   70.50    7.28
   7   6  -1   54.48   12.18
   7   6  -1   40.15   11.08
  -7   6   2   59.41    9.24
   7  -6  -2   52.14    8.69
   7  -6  -2   54.65    7.21
   7   6  -2   64.03   13.27
   7   6  -2   66.16   12.98
  -7  -6   2   54.90   12.59
  -7   6   3   43.98    7.53
   7  -6  -3   29.47    6.52
   7  -6  -3   28.24    5.40
   7   6  -3   26.44    8.92
   7   6  -3   50.25   10.65
  -7  -6   3   25.40    8.52
  -7   6   4   10.17    4.54
   7  -6  -4   13.21    4.90
   7   6  -4    9.58    6.29
   7   6  -4   11.25    6.12
  -7  -6   4    1.89    5.25
  -7   6   5    0.00    3.03
   7  -6  -5    0.00    2.43
   7   6  -5   -0.00    3.38
   7   6  -5   -0.00    4.21
  -7   6   6   62.85   11.44
   7   6  -6   64.60   13.28
  -7  -6   6   93.99   15.91
   7  -6  -7  137.46   18.51
   7   6  -7  145.07   21.32
  -7  -6   7  174.94   23.63
  -7   6   8   59.51   10.16
   7  -6  -8   67.50   11.03
   7   6  -8   56.96   11.85
  -7  -6   8   28.75    9.61
  -7   6   9    0.00    3.17
  -7   6   9    2.25    3.54
   7  -6  -9    6.83    4.85
   7   6  -9    0.00    4.89
   7   6  -9    2.31    4.80
  -7  -6   9    0.00    3.86
  -7   6  10   64.37   11.56
  -7   6  10   64.76   12.09
   7  -6 -10   68.93   12.18
   7   6 -10   48.89   12.32
   7   6 -10   92.13   15.98
  -7  -6  10   81.94   15.53
  -7   6  11  122.94   17.55
   7  -6 -11   95.09   16.35
   7   6 -11   92.12   17.07
   7   6 -11  128.35   19.84
  -7  -6  11  187.14   23.29
  -7   6  12    6.17    5.48
   7  -6 -12    6.35    5.14
   7   6 -12   23.48    8.57
   7   6 -12   17.23    7.78
  -7  -6  12   14.15    7.53
  -7   6  13   12.50    6.10
   7  -6 -13   20.95    7.69
   7   6 -13    3.72    6.16
   7   6 -13   17.79    8.22
  -7  -6  13    9.39    8.08
  -7   6  14    2.98    4.26
   7  -6 -14    5.84    5.63
   7   6 -14   10.36    7.36
   7   6 -14    8.11    5.73
  -7  -6  14   30.63   10.03
  -7   6  15    1.85    4.76
   7   6 -15    1.86    5.02
   7   6 -15    0.09    3.54
  -7  -6  15    9.57    7.46
  -7   6  16   42.15   10.05
   7   6 -16   20.80    8.45
   7   6 -16   71.56   14.07
  -7  -6  16   29.48   11.27
  -7   6  17   48.34   10.91
   7  -6 -17   40.33   11.23
   7   6 -17   28.64    9.52
  -7   6  18   51.99   12.32
   7   6 -18   61.18   13.78
  -7   6  19    6.58    5.80
   7  -6 -19   -0.00    4.31
   7   6 -19   -0.00    5.32
  -7   6  20   -0.00    3.73
   7  -6 -20   -0.00    4.37
   7   6 -20   -0.00    5.13
  -7   6  21    2.32    5.52
   7  -6 -21    7.21    6.34
   7   6 -21    2.71    6.00
  -7   6  22   24.62    9.06
   7  -6 -22   29.06    9.73
   7   6 -22   28.10   10.12
  -7   6  23   10.39    5.88
   7  -6 -23    9.21    7.44
   7   6 -23   14.06    6.79
  -7   6  24   12.47    7.23
   7  -6 -24   27.68    9.77
   7   6 -24    3.81    6.45
  -7   6  25    2.27    5.16
   7  -6 -25    3.56    5.33
   7   6 -25    0.66    4.62
  -7   6  26    5.59    5.84
   7  -6 -26   26.46    9.84
   7   6 -26   14.09    7.92
  -7   6  27    6.79    5.79
   7  -6 -27    5.77    6.89
   7   6 -27    2.74    4.79
  -7   6  28    5.83    7.05
   7  -6 -28    5.79    7.02
   7   6 -28   14.23    7.30
  -7   6  29    0.33    4.51
   7  -6 -29    2.02    5.79
   7   6 -29    4.29    5.13
  -7   6  30   -0.00    4.91
   7  -6 -30    0.91    5.58
   7   6 -30   -0.00    5.03
   7  -6 -31    1.61    5.67
   7   6 -31    7.70    5.94
  -7   6  32   -0.00    7.16
   7  -6 -32    0.74    5.42
   7   6 -32   17.98    8.96
  -7   6  33   -0.00    6.27
   7  -6 -33   -0.00    5.37
   7   6 -33    4.50    6.00
   7  -6 -34   10.17    8.44
   7   6 -34   -0.00    4.33
   7  -6 -35   -0.00    5.52
   7   6 -35   -0.00    6.42
   7   6 -36   -0.00    4.50
  -7   7   1    6.61    3.19
   7   7  -1    4.35    5.59
   7   7  -1    3.42    5.11
  -7  -7   1    6.06    5.05
  -7   7   2   16.78    5.04
   7  -7  -2   28.98    5.88
   7  -7  -2   18.96    2.65
   7   7  -2   18.28    7.39
   7   7  -2   26.53    9.05
  -7  -7   2   26.87    8.99
  -7   7   3    3.82    3.33
   7  -7  -3   13.24    4.65
   7  -7  -3   13.23    2.84
   7   7  -3   13.11    7.16
   7   7  -3    3.81    5.07
  -7  -7   3   10.71    6.09
  -7  -7   3    9.60    7.03
  -7   7   4  245.38   25.20
   7  -7  -4  228.14   24.80
   7   7  -4  228.84   29.90
   7   7  -4  196.58   28.02
  -7  -7   4  232.74   29.01
  -7  -7   4  186.77   28.14
  -7   7   5   71.29   11.61
  -7   7   5   77.33   11.86
   7  -7  -5  101.15   12.63
   7   7  -5   81.43   15.33
   7   7  -5   80.49   15.35
   7   7  -5   74.24   14.30
  -7  -7   5   81.18   14.91
  -7  -7   5   51.74   13.40
  -7   7   6   11.04    4.74
  -7   7   6    3.13    3.61
   7  -7  -6    9.03    4.56
   7   7  -6    3.17    5.06
   7   7  -6    3.21    5.35
   7   7  -6    1.79    4.10
  -7  -7   6    8.52    5.90
  -7  -7   6   -0.00    4.78
  -7   7   7   73.54   11.81
  -7   7   7   75.29   11.88
   7  -7  -7   94.02   13.10
   7   7  -7   65.21   13.67
   7   7  -7   57.33   13.44
  -7  -7   7   50.56   12.88
  -7   7   8   19.28    5.77
  -7   7   8   19.49    5.98
   7  -7  -8   20.50    6.53
   7   7  -8   19.46    7.85
   7   7  -8   16.39    7.06
  -7  -7   8   13.68    6.83
  -7  -7   8   27.90    9.80
  -7   7   9   36.91    7.69
  -7   7   9   21.14    7.01
   7  -7  -9   36.18    8.37
   7   7  -9   27.08    9.24
   7   7  -9   24.53    9.21
  -7  -7   9   20.78    8.06
  -7  -7   9   32.07   10.37
  -7   7  10   78.76   13.06
  -7   7  10  108.31   14.97
   7  -7 -10   88.82   14.40
   7   7 -10   94.14   16.48
   7   7 -10   92.16   16.43
  -7  -7  10   86.87   16.03
  -7  -7  10   72.31   15.80
  -7   7  11   15.97    5.84
   7  -7 -11    8.42    5.88
   7   7 -11   10.29    6.84
   7   7 -11   38.69   10.63
  -7  -7  11   32.86   10.53
  -7   7  12    2.38    3.93
   7  -7 -12    2.16    4.09
   7   7 -12    4.59    6.20
   7   7 -12    9.75    6.37
  -7  -7  12    6.37    6.10
  -7   7  13   16.07    6.53
   7  -7 -13   23.30    8.12
   7   7 -13   19.72    7.89
  -7  -7  13   25.83    9.78
   7  -7 -14  120.89   19.76
   7   7 -14  141.38   21.26
   7   7 -15    2.05    5.25
   7   7 -16   -0.00    6.09
   7  -7 -17    0.00    4.47
   7   7 -17   -0.00    3.74
  -7   7  18    0.00    4.66
   7  -7 -18    1.42    4.80
  -7   7  19    0.00    4.81
   7  -7 -19   -0.00    4.66
   7   7 -19    8.69    6.28
  -7   7  20   18.67    7.75
   7  -7 -20   26.92    9.48
   7   7 -20   23.31    8.69
  -7   7  21   -0.00    4.72
   7  -7 -21    6.22    6.31
   7   7 -21    1.46    3.58
  -7   7  22   -0.00    4.76
   7  -7 -22    4.35    5.61
   7   7 -22   -0.00    4.76
  -7   7  23    1.30    4.74
   7  -7 -23   -0.00    6.41
   7   7 -23    2.75    4.77
  -7   7  24   10.36    6.70
   7  -7 -24    6.24    7.05
   7   7 -24    7.68    6.23
  -7   7  25    1.13    4.97
   7  -7 -25    9.25    7.18
   7   7 -25   -0.00    4.59
  -7   7  26   11.02    6.75
   7  -7 -26   22.62    9.80
   7   7 -26    2.96    5.50
  -7   7  27    0.27    4.47
   7  -7 -27    7.68    8.30
   7   7 -27   -0.00    4.90
  -7   7  28   -0.00    4.56
   7  -7 -28   -0.00    7.92
   7   7 -28   11.93    6.98
  -7   7  29    8.22    6.43
   7  -7 -29    0.00    7.26
   7   7 -29    5.96    5.61
  -7   7  30   10.53    7.69
   7  -7 -30    2.13    6.73
   7   7 -30   10.08    7.38
  -7   7  31    1.65    5.87
   7  -7 -31    4.59    7.64
   7   7 -31    0.76    4.21
  -7   7  32    3.70    5.75
   7  -7 -32    6.40    7.07
   7   7 -32    0.00    5.63
  -7   7  33   -0.00    5.99
   7  -7 -33    3.57    6.59
   7   7 -33   -0.00    4.45
  -7   7  34   -0.00    5.80
   7  -7 -34    0.00    5.94
   7   7 -34    0.00    5.78
   7   7 -35    0.00    6.27
  -7   8   1   39.14    6.97
   7   8  -1   27.55    9.46
   7   8  -1   34.06   10.09
  -7  -8   1   64.36   12.79
  -7   8   2   68.33   10.15
   7  -8  -2   68.93   10.08
   7   8  -2   50.29   12.97
   7   8  -2   88.95   15.25
  -7  -8   2   73.64   14.51
  -7   8   3    4.70    3.19
   7  -8  -3    7.29    3.91
   7   8  -3    3.38    5.12
   7   8  -3    2.27    5.38
  -7  -8   3    5.60    5.20
   7  -8  -4   13.25    4.62
   7   8  -4   16.73    8.69
   7   8  -4   31.09    9.59
  -7  -8   4   17.79    7.51
  -7   8   5    6.43    3.83
   7  -8  -5   12.08    4.44
   7   8  -5   11.82    6.57
  -7  -8   5    7.84    5.30
  -7  -8   5    5.37    5.79
  -7   8   6   24.04    5.91
   7  -8  -6   18.69    5.86
   7   8  -6   25.59    8.98
   7   8  -6   27.03    9.00
  -7  -8   6   17.77    7.78
  -7  -8   6   19.87    8.69
  -7   8   7   -0.00    2.61
  -7   8   7    1.16    2.30
   7  -8  -7    2.24    3.61
   7   8  -7    1.92    4.40
   7   8  -7    0.00    4.94
  -7  -8   7   -0.00    4.74
  -7  -8   7    0.00    5.33
  -7   8   8   68.02   10.54
  -7   8   8   34.59    8.33
   7  -8  -8   48.58    9.67
   7   8  -8   52.60   12.10
   7   8  -8   59.73   13.00
  -7  -8   8   38.25   11.05
  -7  -8   8   42.35   11.55
  -7   8   9    7.17    4.42
  -7   8   9    1.06    3.67
   7  -8  -9    0.85    3.86
   7   8  -9    7.77    6.21
  -7  -8   9    9.42    5.79
  -7  -8   9    1.33    4.95
  -7   8  10   16.47    5.45
   7  -8 -10   11.91    5.88
   7   8 -10   17.25    7.02
  -7  -8  10   21.25    8.21
  -7   8  11    3.60    3.51
   7  -8 -11    2.17    4.24
   7   8 -11    3.23    5.00
  -7  -8  11    7.00    5.44
  -7   8  12  116.37   16.92
   7   8 -12   95.39   17.86
  -7  -8  12  106.95   18.70
  -7   8  13    0.08    3.59
   7  -8 -13    1.63    4.26
   7   8 -13    1.65    4.81
  -7   8  14    0.00    3.56
   7   8 -14    2.47    4.40
  -7   8  15    4.30    5.05
   7   8 -15    6.96    6.14
  -7   8  16   43.24   10.81
   7  -8 -16   56.02   12.60
   7   8 -16   77.44   14.59
  -7   8  17    0.67    3.75
   7  -8 -17   -0.00    4.71
   7   8 -17    0.64    3.59
  -7   8  18    9.95    5.46
   7  -8 -18    5.40    6.44
   7   8 -18   13.98    7.17
  -7   8  19   -0.00    3.21
   7  -8 -19   -0.00    5.43
  -7   8  20   10.84    7.17
   7  -8 -20   12.69    7.88
   7   8 -20   19.15    8.94
  -7   8  21    3.55    5.03
   7  -8 -21    4.04    4.58
  -7   8  22    7.49    6.25
   7  -8 -22    6.84    7.07
   7   8 -22    5.73    6.72
  -7   8  23   13.71    7.24
   7  -8 -23   13.68    8.63
   7   8 -23    3.67    4.89
  -7   8  24    0.00    4.08
   7  -8 -24    4.41    6.41
   7   8 -24   11.25    7.23
  -7   8  25    0.00    3.77
   7  -8 -25   -0.00    5.34
   7   8 -25   -0.00    4.30
  -7   8  26    8.05    7.10
   7  -8 -26    0.67    5.61
   7   8 -26    6.32    5.52
   7  -8 -27    6.00    6.47
   7   8 -27   -0.00    4.18
  -7   8  28   15.63    7.36
   7  -8 -28    6.33    8.68
   7   8 -28    9.57    7.44
  -7   8  29   -0.00    4.72
   7  -8 -29    0.00    6.16
   7   8 -29    6.88    6.40
  -7   8  30   -0.00    4.70
   7  -8 -30    6.55    7.80
   7   8 -30    0.00    4.50
  -7   8  31    1.04    4.24
   7  -8 -31    1.17    5.13
  -7   8  32    0.43    5.27
   7  -8 -32   -0.00    5.33
   7   8 -32    0.00    5.14
  -7   8  33   -0.00    4.97
   7  -8 -33    3.36    8.21
   7   8 -33    5.68    5.56
  -7   8  34    0.21    6.38
   7  -8 -34    0.00    7.22
   7   8 -34   -0.00    5.43
  -7   8  35   -0.00    6.44
   7   8 -35   -0.00    4.69
  -7   9   1    0.53    2.26
   7   9  -1   -0.00    4.88
  -7  -9   1    0.53    4.11
  -7   9   2   33.95    6.48
   7   9  -2   22.64    9.11
  -7  -9   2   22.17    8.89
  -7   9   3    1.07    2.29
  -7  -9   3    1.22    5.10
  -7   9   4   40.76    7.92
  -7  -9   4   46.81   11.61
  -7   9   5    2.68    3.29
   7   9  -5    6.54    5.29
  -7  -9   5    0.00    4.42
  -7   9   6   20.31    6.40
   7   9  -6   26.87    9.29
  -7  -9   6   27.77    9.01
  -7   9   7   18.87    5.71
   7  -9  -7   14.68    5.37
   7   9  -7    5.97    6.00
  -7  -9   7   17.49    7.14
  -7   9   8   20.46    6.50
   7  -9  -8   21.84    6.98
   7   9  -8   35.66   10.05
   7   9  -8   22.10    9.18
  -7  -9   8   22.65    8.53
  -7   9   9    0.01    2.23
   7  -9  -9   -0.00    4.29
   7   9  -9    0.73    4.29
  -7  -9   9    3.73    5.18
  -7   9  10   75.52   12.64
   7   9 -10   89.59   16.23
  -7  -9  10   44.48   12.49
  -7   9  11   -0.00    3.32
   7  -9 -11   -0.00    3.72
   7   9 -11    2.68    4.48
  -7  -9  11   -0.00    4.49
  -7   9  12   -0.00    4.04
   7  -9 -12   -0.00    4.26
   7   9 -12    3.97    5.47
  -7  -9  12    0.00    4.17
  -7   9  13    3.00    4.56
   7  -9 -13    3.04    4.89
   7   9 -13    4.69    5.33
  -7  -9  13    7.39    6.45
  -7   9  14   52.03   11.64
   7   9 -14   74.69   14.80
  -7  -9  14   61.05   13.59
  -7   9  15    0.00    4.43
   7   9 -15    3.68    6.10
  -7   9  16    1.08    4.32
   7  -9 -16    2.60    5.31
   7   9 -16    7.59    5.65
  -7   9  17    1.12    3.10
   7  -9 -17    0.83    5.14
  -7   9  18   25.12    8.28
   7  -9 -18   17.64    8.12
   7   9 -18   11.90    7.30
  -7   9  19    3.13    3.97
   7  -9 -19   -0.00    5.96
   7   9 -19   -0.00    5.01
  -7   9  20   25.53    8.65
   7  -9 -20   35.25   11.25
   7   9 -20   19.67    9.26
  -7   9  21   -0.00    4.57
   7  -9 -21   -0.00    6.29
   7   9 -21   -0.00    4.23
  -7   9  22   -0.00    4.04
   7  -9 -22   -0.00    3.52
   7   9 -22    5.03    5.24
  -7   9  23    0.11    4.66
   7  -9 -23   -0.00    5.91
   7   9 -23    0.00    4.00
  -7   9  24   18.02    8.02
   7  -9 -24    7.16    7.81
   7   9 -24   13.35    9.01
  -7   9  25    6.42    5.35
   7  -9 -25   -0.00    5.89
   7   9 -25   -0.00    4.95
  -7   9  26    0.15    4.30
   7  -9 -26   -0.00    5.87
   7   9 -26   -0.00    4.49
  -7   9  27   -0.00    3.56
   7  -9 -27    0.00    6.79
   7   9 -27    2.15    5.11
  -7   9  28    1.55    4.18
   7  -9 -28    1.68    5.01
   7   9 -28   -0.00    5.30
  -7   9  29    2.88    5.48
   7  -9 -29   -0.00    7.63
   7   9 -29    4.47    5.44
  -7   9  30    1.24    4.05
   7  -9 -30    5.37    6.74
   7   9 -30   -0.00    5.38
  -7   9  31    7.50    6.53
   7  -9 -31   -0.00    4.79
   7   9 -31   -0.00    4.82
  -7   9  32    1.74    5.31
   7  -9 -32   -0.00    5.66
   7   9 -32    0.23    6.41
  -7   9  33    1.82    4.94
   7  -9 -33    0.00    6.29
   7   9 -33    7.86    6.65
  -7   9  34    9.83    7.05
   7   9 -34    3.14    6.26
  -7   9  35    2.67    6.42
  -7  10   1    3.24    2.79
   7  10  -1   10.82    6.51
  -7 -10   1   12.97    7.55
  -7  10   2   17.46    5.35
   7  10  -2   37.86   10.19
  -7 -10   2   51.11   12.04
  -7  10   3    0.12    2.56
   7  10  -3   -0.00    4.45
  -7 -10   3    0.00    4.35
  -7  10   4    3.60    3.16
   7  10  -4    2.09    5.26
  -7 -10   4   -0.00    4.89
  -7  10   5    0.07    3.13
   7  10  -5   -0.00    5.63
  -7 -10   5   -0.00    3.86
  -7  10   6   65.47   11.98
   7  10  -6  102.06   18.09
  -7 -10   6  115.65   18.31
  -7  10   7    1.07    4.15
   7  10  -7    1.86    4.30
  -7 -10   7    1.06    4.25
  -7  10   8    2.70    3.94
   7  10  -8    0.00    3.85
  -7 -10   8    1.49    4.09
  -7  10   9    0.02    3.13
   7  10  -9    1.99    5.22
   7  10  -9    4.23    4.59
  -7 -10   9    2.81    5.72
  -7  10  10    4.18    4.19
   7  10 -10    9.36    5.97
  -7 -10  10    4.11    6.17
   7  10 -11    4.42    5.68
  -7  10  12   33.40    9.25
   7 -10 -12   47.06   10.96
   7  10 -12   39.71   11.26
  -7 -10  12   51.71   12.50
  -7  10  13    2.02    4.35
   7  10 -13    0.51    3.99
  -7 -10  13    7.58    6.59
  -7  10  14    1.97    4.03
   7  10 -14    7.18    6.87
  -7 -10  14    3.12    5.21
  -7  10  15    2.73    5.29
   7 -10 -15   -0.00    4.91
   7  10 -15   -0.00    5.30
  -7 -10  15    0.00    4.26
   7 -10 -16   24.25    8.60
   7  10 -16   36.03   10.87
  -7 -10  16   47.55   11.86
  -7  10  17    1.16    4.22
   7 -10 -17   -0.00    4.99
   7  10 -17    1.47    5.36
  -7  10  18   10.32    5.72
   7 -10 -18   11.78    7.65
   7  10 -18   16.37    7.43
  -7  10  19   -0.00    3.97
   7 -10 -19    6.93    6.83
   7  10 -19    2.60    5.19
  -7  10  20    0.11    3.77
   7 -10 -20    3.32    5.05
   7  10 -20    4.17    5.67
  -7  10  21    0.00    5.03
   7 -10 -21    2.13    5.61
   7  10 -21   12.95    7.05
  -7  10  22   23.46    9.27
   7 -10 -22   39.38   12.04
   7  10 -22   21.01    8.85
  -7  10  23    0.00    5.09
   7 -10 -23    2.40    5.75
   7  10 -23    0.17    4.20
  -7  10  24    1.98    5.10
   7 -10 -24    0.00    6.04
   7  10 -24    5.02    5.20
  -7  10  25    0.00    4.85
   7 -10 -25   -0.00    6.09
   7  10 -25   -0.00    5.88
  -7  10  26   -0.00    4.46
   7 -10 -26    7.02    8.07
   7  10 -26    9.80    7.69
  -7  10  27    0.48    3.86
   7 -10 -27   -0.00    5.40
   7  10 -27   -0.00    5.22
  -7  10  28    6.95    6.69
   7 -10 -28    4.71    7.77
   7  10 -28    2.45    6.53
  -7  10  29    2.85    5.61
   7 -10 -29   -0.00    7.94
   7  10 -29   -0.00    4.81
  -7  10  30    2.17    5.39
   7 -10 -30   16.68    9.40
   7  10 -30    1.01    4.82
  -7  10  31   -0.00    5.24
   7 -10 -31    2.18    5.57
   7  10 -31    3.08    4.44
  -7  10  32    3.13    6.74
   7 -10 -32   -0.00    7.86
   7  10 -32    1.89    5.20
  -7  10  33   -0.00    5.70
   7  10 -33    3.12    5.71
  -7  11   1    0.82    1.77
   7  11  -1   -0.00    5.39
  -7 -11   1   -0.00    4.95
  -7  11   2    2.31    2.52
   7  11  -2    7.03    6.27
  -7 -11   2    8.88    6.52
  -7  11   3    0.87    2.09
   7  11  -3    2.67    4.63
  -7 -11   3    8.83    5.78
  -7  11   4   15.59    4.92
   7  11  -4   29.55    9.55
  -7 -11   4   28.49    9.55
  -7  11   5   17.83    5.27
   7  11  -5   21.17    8.65
  -7 -11   5   18.10    8.35
  -7  11   6   -0.00    2.74
   7  11  -6   -0.00    4.68
  -7 -11   6   -0.00    4.87
  -7  11   7   12.14    5.00
   7  11  -7   16.42    7.58
  -7 -11   7    0.00    5.71
  -7  11   8   17.83    6.13
   7  11  -8    8.72    6.35
  -7  11   9   -0.00    3.78
   7  11  -9    9.32    6.59
  -7 -11   9    3.51    5.38
  -7  11  10   17.40    6.55
   7  11 -10   35.20   10.60
  -7 -11  10   23.14    8.49
  -7  11  11    1.18    4.38
   7  11 -11    4.18    4.88
   7  11 -11    2.69    4.66
  -7 -11  11   -0.00    5.29
  -7  11  12    0.99    3.54
   7  11 -12   -0.00    4.76
  -7 -11  12    0.00    4.87
  -7  11  13    0.00    3.79
   7  11 -13   10.29    6.65
  -7  11  14    9.73    5.58
   7  11 -14   12.43    7.53
  -7 -11  14   12.43    7.61
  -7  11  15    1.00    4.32
   7  11 -15   -0.00    5.63
  -7 -11  15    0.35    4.05
  -7  11  16   -0.00    4.39
  -7 -11  16    2.61    5.22
  -7  11  17    0.82    3.70
   7  11 -17    2.93    5.18
  -7 -11  17    7.16    5.54
  -7  11  18   10.53    5.87
   7 -11 -18    6.33    6.12
   7  11 -18    5.87    5.42
  -7 -11  18   20.41    7.93
  -7  11  19   -0.00    4.69
   7 -11 -19   -0.00    4.21
   7  11 -19    2.59    4.78
  -7 -11  19   -0.00    3.96
  -7  11  20    8.87    6.66
   7 -11 -20   13.89    7.75
   7  11 -20   41.12   11.78
   7 -11 -21   -0.00    5.76
   7  11 -21    1.38    4.99
  -7  11  22   -0.00    3.94
   7 -11 -22   -0.00    4.62
   7  11 -22    5.17    6.15
  -7  11  23   -0.00    3.38
   7 -11 -23   -0.00    5.33
   7  11 -23    3.70    4.54
  -7  11  24    3.37    4.56
   7 -11 -24    5.55    6.09
   7  11 -24    0.00    5.58
  -7  11  25    2.97    5.19
   7 -11 -25   -0.00    6.54
   7  11 -25   -0.00    4.86
  -7  11  26    0.00    4.43
   7 -11 -26    4.74    5.28
   7  11 -26    4.86    5.67
  -7  11  27   -0.00    4.37
   7 -11 -27   -0.00    6.73
   7  11 -27    1.59    5.28
  -7  11  28   -0.00    4.84
   7 -11 -28   -0.00    5.85
   7  11 -28   -0.00    5.33
  -7  11  29    0.00    4.79
   7 -11 -29    1.72    5.38
   7  11 -29    2.60    5.30
  -7  11  30    3.04    5.53
   7  11 -30    1.11    5.30
   7 -11 -31   -0.00    5.65
   7  11 -31    0.00    6.54
   7  11 -32    0.66    6.52
   7  12  -1    2.59    6.06
  -7 -12   1    3.27    4.65
  -7  12   2   16.23    4.65
   7  12  -2    1.02    4.58
  -7 -12   2   12.95    7.31
   7  12  -3    8.09    7.22
  -7 -12   3    5.02    6.22
   7  12  -4   -0.00    3.09
  -7 -12   4   -0.00    4.94
   7  12  -5    5.45    5.20
  -7 -12   5   10.80    6.94
  -7  12   6   21.42    5.87
   7  12  -6    6.71    6.68
  -7 -12   6   27.57    9.37
  -7  12   7    1.09    2.41
   7  12  -7   -0.00    3.56
  -7 -12   7   -0.00    5.01
  -7  12   8    5.66    4.60
   7  12  -8    2.46    5.11
  -7 -12   8    4.23    6.04
  -7  12   9   -0.00    4.01
   7  12  -9    0.00    5.04
  -7 -12   9    1.24    4.83
  -7  12  10   -0.00    3.96
   7  12 -10   10.40    6.85
  -7 -12  10   10.29    6.86
  -7  12  11   -0.00    3.02
   7  12 -11   -0.00    4.11
  -7 -12  11   -0.00    4.10
  -7  12  12   18.73    6.77
   7  12 -12   20.87    8.86
  -7 -12  12   17.54    7.67
  -7  12  13    0.00    3.87
   7  12 -13   -0.00    5.04
  -7 -12  13    0.00    6.58
  -7  12  14    0.00    3.73
   7  12 -14    4.18    5.48
  -7 -12  14    0.00    4.60
  -7  12  15   -0.00    3.41
   7  12 -15   10.58    6.67
  -7 -12  15    0.00    5.51
  -7  12  16   19.77    7.36
   7  12 -16   14.86    8.39
  -7 -12  16   18.96    8.99
  -7  12  17    5.74    4.72
   7  12 -17    1.67    5.67
  -7 -12  17    1.26    5.64
  -7  12  18   10.94    6.85
   7  12 -18    6.49    5.72
  -7 -12  18   11.60    6.68
  -7  12  19   -0.00    4.44
   7  12 -19   -0.00    5.09
  -7 -12  19   13.06    7.47
  -7  12  20    0.00    4.56
   7  12 -20    6.00    6.93
  -7 -12  20   -0.00    5.10
  -7  12  21   -0.00    3.67
   7  12 -21    1.24    4.96
  -7 -12  21   -0.00    4.31
  -7  12  22    5.88    5.94
   7  12 -22    3.38    5.51
  -7 -12  22    4.40    5.01
  -7  12  23    0.85    3.91
   7  12 -23   -0.00    5.69
   7  12 -24    2.66    5.57
  -7  12  25    1.14    4.77
   7  12 -25    0.25    5.04
  -7  12  26    2.25    4.56
   7 -12 -26    0.12    5.34
   7  12 -26    0.00    4.97
  -7  12  27   -0.00    5.94
   7 -12 -27   -0.00    6.48
   7  12 -27   -0.00    4.35
   7 -12 -28    5.30    7.47
   7  12 -28    0.00    4.12
   7 -12 -29    2.74    7.09
   7  12 -29    0.00    5.97
   7 -12 -30   -0.00    6.25
   7  12 -30   -0.00    4.67
  -7  13   1    4.99    3.47
   7  13  -1   -0.00    4.58
  -7 -13   1    0.38    4.24
  -7  13   2    4.09    3.50
   7  13  -2    4.76    6.71
  -7 -13   2    3.05    5.05
  -7  13   3    5.19    3.65
   7  13  -3    7.48    7.26
  -7 -13   3    2.76    5.10
  -7  13   4   13.25    5.25
   7  13  -4   34.35   11.84
  -7 -13   4   31.86   10.20
  -7  13   5    2.75    3.67
   7  13  -5   -0.00    4.01
  -7 -13   5   11.82    7.05
  -7  13   6    1.35    3.14
   7  13  -6   -0.00    3.61
  -7 -13   6   -0.00    5.06
  -7  13   7   -0.00    3.22
   7  13  -7    3.20    5.53
  -7 -13   7    0.00    4.12
  -7  13   8    7.54    4.38
   7  13  -8   13.63    8.19
  -7 -13   8    9.30    7.15
  -7  13   9    6.50    4.18
   7  13  -9    8.59    6.02
  -7 -13   9    5.48    5.38
  -7  13  10   20.40    6.46
   7  13 -10   24.38    9.58
  -7 -13  10   16.99    8.10
  -7  13  11    0.00    3.71
   7  13 -11    0.00    5.71
  -7 -13  11    0.00    5.34
  -7  13  12    0.00    3.60
   7  13 -12   -0.00    5.21
  -7 -13  12   -0.00    4.06
  -7  13  13    0.00    3.56
   7  13 -13    2.23    5.32
  -7 -13  13    0.21    3.76
  -7  13  14   15.09    6.36
   7  13 -14   10.20    6.84
  -7 -13  14   15.79    7.74
  -7  13  15    0.13    3.11
   7  13 -15   -0.00    5.38
  -7 -13  15    3.47    5.47
  -7  13  16    0.34    3.51
   7  13 -16   -0.00    5.75
  -7 -13  16    0.00    4.18
  -7  13  17   -0.00    4.02
   7  13 -17    0.42    4.54
  -7 -13  17    3.84    5.62
  -7  13  18    1.91    3.43
   7  13 -18    5.64    6.61
  -7 -13  18   -0.00    4.61
  -7  13  19    2.11    4.55
   7  13 -19    7.20    6.49
  -7 -13  19   -0.00    4.56
  -7  13  20   12.16    6.28
   7  13 -20    2.39    5.56
  -7 -13  20    1.08    5.19
  -7  13  21    6.32    5.76
   7  13 -21    1.10    5.52
  -7 -13  21    5.63    6.12
  -7  13  22   -0.00    4.26
   7  13 -22   -0.00    6.01
  -7 -13  22   -0.00    4.51
  -7  13  23    4.18    6.49
   7  13 -23    0.00    5.65
  -7 -13  23    3.06    4.92
   7  13 -24    3.39    6.32
  -7 -13  24    2.47    5.95
   7  13 -25   -0.00    4.20
  -7 -13  25    0.38    4.16
   7  13 -26    0.00    6.36
  -7  14   1    3.77    3.50
   7  14  -1    0.00    5.36
  -7 -14   1    5.85    5.51
  -7  14   2   11.02    4.54
   7  14  -2   10.89    7.70
  -7 -14   2    3.35    5.22
  -7  14   3    2.17    3.12
   7  14  -3   -0.00    5.62
  -7 -14   3    0.00    3.88
  -7  14   4    1.26    2.86
   7  14  -4    2.07    5.37
  -7 -14   4    0.88    3.39
  -7  14   5    0.00    2.64
   7  14  -5    2.73    5.66
  -7 -14   5    3.57    5.58
  -7  14   6    5.72    4.33
   7  14  -6   19.07    7.51
  -7 -14   6   12.39    7.58
  -7  14   7    9.81    5.41
   7  14  -7   10.11    7.00
  -7 -14   7    6.47    6.09
  -7  14   8    4.29    4.57
   7  14  -8    3.35    5.68
  -7  14   9    0.21    3.28
   7  14  -9   -0.00    4.10
  -7 -14   9    3.05    5.41
  -7  14  10    6.18    5.12
   7  14 -10   13.46    7.68
  -7 -14  10    6.99    5.68
  -7  14  11    2.12    3.55
   7  14 -11   -0.00    4.57
  -7 -14  11   -0.00    4.52
  -7  14  12    4.77    5.00
   7  14 -12    5.87    5.47
  -7 -14  12    0.00    4.93
  -7  14  13   -0.00    4.72
   7  14 -13    4.46    6.16
  -7 -14  13    2.19    4.95
  -7  14  14   -0.00    3.91
   7  14 -14   -0.00    5.68
  -7 -14  14    1.69    4.00
  -7  14  15    2.54    3.96
   7  14 -15   -0.00    5.12
  -7 -14  15   -0.00    3.42
  -7  14  16    6.42    4.87
   7  14 -16   -0.00    4.71
  -7 -14  16    7.61    6.72
  -7  14  17    4.52    5.22
  -7 -14  17   -0.00    4.36
  -7  14  18   -0.00    3.71
   7  14 -18    4.41    5.24
  -7 -14  18    1.77    5.01
  -7  14  19   -0.00    3.64
   7  14 -19   -0.00    5.33
  -7 -14  19    1.46    5.74
   7  14 -20    1.80    5.58
  -7 -14  20    2.24    5.46
   7  14 -21    4.88    6.37
  -7 -14  21    1.01    4.58
   7  14 -22    3.64    5.89
  -7  15   1    0.52    2.30
   7  15  -1   -0.00    5.67
  -7 -15   1   -0.00    5.33
  -7  15   2    0.61    2.90
   7  15  -2    2.35    5.25
  -7 -15   2    2.34    5.72
  -7  15   3    9.97    4.68
   7  15  -3    1.14    6.33
  -7 -15   3    0.83    5.14
  -7  15   4    1.68    3.04
   7  15  -4    4.25    6.36
  -7  15   5    0.59    3.06
   7  15  -5    2.26    4.96
  -7 -15   5    1.25    5.21
  -7  15   6    0.01    2.60
   7  15  -6    2.73    5.94
  -7 -15   6    1.62    5.04
  -7  15   7   -0.00    3.24
   7  15  -7   -0.00    4.01
  -7 -15   7    0.53    4.59
  -7  15   8    3.12    3.39
   7  15  -8    1.48    4.45
  -7 -15   8    4.11    6.37
  -7  15   9    0.00    4.03
   7  15  -9    4.10    4.38
  -7 -15   9   -0.00    4.70
  -7  15  10    0.00    4.37
   7  15 -10   -0.00    5.20
  -7  15  11   -0.00    3.38
   7  15 -11   -0.00    5.56
  -7 -15  11   -0.00    4.16
  -7  15  12   -0.00    4.29
   7  15 -12    3.34    5.07
  -7 -15  12   -0.00    4.17
  -7  15  13    0.00    4.49
   7  15 -13   -0.00    4.65
  -7 -15  13    0.00    4.85
  -7  15  14   -0.00    3.62
   7  15 -14    0.00    4.75
  -7 -15  14   -0.00    5.24
  -7  15  15    0.00    4.44
   7  15 -15    0.00    4.96
  -7 -15  15    0.00    5.35
   7  15 -16   -0.00    4.38
  -7 -15  16    0.00    5.35
   7  15 -17    2.40    6.95
  -7  16   1    0.00    2.65
   7  16  -1    2.66    5.98
  -7 -16   1   -0.00    5.15
  -7  16   2    4.99    3.31
   7  16  -2    1.35    4.87
  -7 -16   2   -0.00    5.98
   7  16  -3    0.00    5.57
  -7 -16   3    1.47    4.99
  -7  16   4   -0.00    2.54
   7  16  -4   -0.00    5.25
  -7 -16   4   -0.00    4.40
  -7  16   5   -0.00    2.67
   7  16  -5    2.69    5.29
  -7 -16   5   -0.00    5.44
  -7  16   6    9.45    4.55
   7  16  -6   -0.00    5.90
  -7 -16   6    4.39    4.90
  -7  16   7   -0.00    2.74
   7  16  -7   -0.00    4.29
  -7 -16   7    5.33    5.30
  -7  16   8   -0.00    3.00
   7  16  -8    0.00    5.44
  -7 -16   8   -0.00    6.15
  -7  16   9    0.70    3.44
   7  16  -9   -0.00    4.52
  -7 -16   9   -0.00    4.49
   7  16 -10    3.65    5.29
  -7 -16  10    0.00    4.49
   7  16 -11    2.98    5.54
  -7 -16  11    0.58    5.05
   7  16 -12   -0.00    3.08
  -7  17   1   -0.00    2.59
   7  17  -1   -0.00    5.02
  -7 -17   1    2.42    5.31
  -7  17   2   -0.00    3.03
   7  17  -2   -0.00    5.80
  -7 -17   2    0.00    5.94
  -7  17   3    2.69    3.77
  -7 -17   3    0.00    3.68
  -7 -17   4    0.88    4.78
  -7 -17   5    2.87    5.71
  -7 -17   6   -0.00    5.05
  -6   0   1    0.82    2.91
  -6   0   1    2.22    3.80
   6   0  -1    0.00    3.35
   6   0  -1   -0.00    3.10
   6   0  -1   -0.00    2.85
  -6   0   2  328.00   35.29
  -6   0   2  324.56   36.12
   6   0  -2  390.85   36.87
   6   0  -2  363.10   36.03
  -6   0   3    0.74    3.10
  -6   0   3    2.06    4.05
   6   0  -3   -0.00    4.38
   6   0  -3    2.23    4.06
  -6   0   4   18.94    6.10
  -6   0   4   23.12    7.55
   6   0  -4   31.71    7.05
  -6   0   5    0.34    3.94
  -6   0   5    0.00    3.35
   6   0  -5    1.87    3.38
   6   0  -5    1.76    3.49
  -6   0   6 1413.72  116.79
  -6   0   6 1235.19  117.08
   6   0  -6 1116.76  116.04
   6   0  -6 1330.63  116.15
  -6   0   7    1.04    3.61
  -6   0   7    1.95    3.89
   6   0  -7    1.08    2.77
   6   0  -7    0.00    3.06
  -6   0   8   25.76    6.82
  -6   0   8   28.93    8.10
   6   0  -8   37.86    8.21
   6   0  -8   22.08    6.52
  -6   0   9    3.10    3.60
   6   0  -9    0.38    4.34
   6   0  -9   -0.00    3.24
  -6   0  10  206.82   25.37
  -6   0  10  215.84   26.49
   6   0 -10  228.49   26.57
   6   0 -10  224.31   25.68
  -6   0  11    0.00    3.14
  -6   0  11    2.22    5.00
   6   0 -11    0.07    4.01
   6   0 -11    0.61    3.76
  -6   0  12  232.90   30.09
   6   0 -12  261.54   30.34
   6   0 -12  279.26   30.02
  -6   0  13    1.63    3.91
   6   0 -13    0.00    4.65
   6   0 -13    3.72    3.50
  -6   0  14   63.29   12.61
   6   0 -14   67.79   12.57
   6   0 -14   48.63   10.18
  -6   0  15    0.13    3.66
   6   0 -15   -0.00    4.06
  -6   0  16  280.61   32.71
   6   0 -16  241.30   30.68
  -6   0  17    2.36    4.78
  -6   0  18  172.36   24.61
  -6   0  19    5.48    4.73
   6   0 -19    4.52    4.32
  -6   0  20   -0.00    3.95
   6   0 -20   -0.00    4.54
  -6   0  21   -0.00    4.17
   6   0 -21   -0.00    5.57
  -6   0  22   82.10   16.26
   6   0 -22   67.06   14.94
  -6   0  23    0.00    5.03
   6   0 -23    2.71    3.42
  -6   0  24    2.08    4.50
   6   0 -24    0.20    4.41
  -6   0  25    2.51    5.69
   6   0 -25    0.70    4.57
  -6   0  26   20.40    8.61
   6   0 -26   37.57   10.87
  -6   0  27    2.13    4.65
   6   0 -27    5.23    6.16
   6   0 -28   16.85    8.07
   6   0 -29   -0.00    4.19
   6   0 -30   13.37    8.30
   6   0 -31    5.15    5.53
   6   0 -32   44.96   13.32
   6   0 -33   -0.00    7.40
   6   0 -34    1.05    6.32
   6   0 -35   -0.00    6.80
   6   0 -36   15.67    8.96
   6   0 -37   -0.00    4.99
   6   0 -38    0.00    7.24
  -6   1   1    3.53    3.18
  -6   1   1   -0.00    4.12
   6  -1  -1    6.83    3.93
   6   1  -1    0.00    3.03
   6   1  -1    8.72    4.63
   6   1  -1    6.80    4.47
  -6  -1   1    3.12    4.09
  -6  -1   1    4.32    3.17
  -6  -1   1    4.60    4.30
  -6   1   2  629.27   55.97
  -6   1   2  554.07   55.98
   6  -1  -2  614.60   56.30
   6  -1  -2  642.63   55.82
   6   1  -2  534.08   56.33
   6   1  -2  557.64   56.88
   6   1  -2  572.96   56.33
  -6  -1   2  517.41   55.67
  -6  -1   2  598.34   57.82
  -6   1   3   26.56    6.47
  -6   1   3   27.20    6.68
   6  -1  -3   30.65    6.66
   6  -1  -3   24.33    6.38
   6   1  -3   32.73    7.77
   6   1  -3   31.57    7.46
  -6  -1   3   21.00    6.17
  -6  -1   3   20.42    6.70
  -6   1   4  828.22   73.62
  -6   1   4  847.83   74.70
   6  -1  -4  747.63   73.43
   6  -1  -4  713.24   72.33
   6   1  -4  728.13   73.96
   6   1  -4  814.02   74.46
  -6  -1   4  882.22   74.53
  -6  -1   4  729.86   74.33
  -6   1   5  102.94   14.45
  -6   1   5  119.03   15.95
   6  -1  -5   98.18   15.03
   6  -1  -5  100.52   14.01
   6   1  -5  115.00   16.33
   6   1  -5  115.15   15.52
  -6  -1   5  128.90   16.11
  -6  -1   5  122.05   16.81
  -6   1   6  116.84   14.50
   6  -1  -6   78.24   12.77
   6  -1  -6   87.31   12.46
   6   1  -6   69.15   12.88
   6   1  -6   93.08   13.95
  -6  -1   6   95.96   13.69
  -6  -1   6  112.22   15.45
  -6   1   7  238.59   25.63
  -6   1   7  219.97   26.17
   6  -1  -7  231.31   25.91
   6  -1  -7  253.02   25.79
   6   1  -7  252.74   27.31
   6   1  -7  207.19   25.46
  -6  -1   7  189.05   24.81
  -6  -1   7  209.72   26.46
  -6   1   8  736.45   69.55
  -6   1   8  732.55   70.53
   6  -1  -8  757.17   70.49
   6  -1  -8  761.19   69.66
   6   1  -8  653.52   70.25
   6   1  -8  739.59   70.18
  -6  -1   8  717.59   69.45
  -6   1   9   15.57    5.36
  -6   1   9    9.17    5.18
   6  -1  -9   15.43    5.88
   6  -1  -9   12.87    5.18
   6   1  -9    8.66    4.94
   6   1  -9   14.34    5.79
  -6  -1   9   12.43    5.30
  -6  -1   9   11.43    5.84
  -6   1  10  123.33   16.39
  -6   1  10  129.89   17.34
   6  -1 -10   86.39   14.95
   6  -1 -10  114.22   15.36
   6   1 -10  112.67   16.46
   6   1 -10  109.60   15.73
  -6  -1  10   94.76   15.31
  -6  -1  10  100.98   16.44
  -6   1  11   18.84    6.27
  -6   1  11   11.01    6.74
   6  -1 -11   13.63    5.86
   6  -1 -11    8.91    4.47
   6   1 -11    8.64    5.32
   6   1 -11   18.03    6.01
  -6  -1  11   14.82    5.80
  -6   1  12  267.65   32.67
   6  -1 -12  388.59   34.76
   6   1 -12  225.78   31.38
   6   1 -12  299.29   32.49
  -6  -1  12  294.41   34.04
  -6   1  13   52.82   10.99
   6  -1 -13   58.37   11.18
   6   1 -13   53.87   11.50
   6   1 -13   45.58   10.17
  -6  -1  13   63.63   12.29
  -6   1  14  166.72   22.31
   6  -1 -14  173.09   22.19
   6   1 -14  150.67   21.55
   6   1 -14  155.52   21.43
  -6  -1  14  153.68   22.16
  -6   1  15   10.67    5.61
   6  -1 -15   12.59    5.76
   6   1 -15    7.78    5.81
   6   1 -15    3.19    4.09
  -6  -1  15   13.32    6.53
  -6   1  16    6.18    5.37
   6  -1 -16    0.90    4.51
   6   1 -16    4.69    4.08
  -6  -1  16    2.13    5.58
  -6   1  17    8.07    6.31
  -6  -1  17    8.17    5.78
  -6   1  18  191.15   27.81
  -6  -1  18  264.66   30.95
  -6   1  19   30.82    9.00
   6  -1 -19   22.33    7.77
   6   1 -19   26.40    8.14
  -6  -1  19   37.72   10.28
  -6   1  20    1.86    4.72
   6  -1 -20    2.60    4.03
   6   1 -20    1.22    4.24
  -6  -1  20    8.70    5.94
  -6   1  21   -0.00    4.66
   6  -1 -21   -0.00    4.98
   6   1 -21   -0.00    3.82
  -6  -1  21    1.38    5.21
   6  -1 -22    4.31    4.76
   6   1 -22    9.02    6.16
  -6   1  23    8.17    6.50
   6  -1 -23    3.12    5.40
   6   1 -23    0.58    4.73
  -6  -1  23    0.80    4.64
  -6   1  24   20.93    8.11
   6  -1 -24   40.41   10.72
   6   1 -24   20.87    8.83
  -6  -1  24   30.77   10.18
   6  -1 -25   -0.00    5.34
   6   1 -25   -0.00    4.96
  -6  -1  25    5.32    6.19
   6  -1 -26    3.39    5.08
   6   1 -26   -0.00    6.01
  -6  -1  26    1.82    6.03
   6  -1 -27    0.52    4.41
   6  -1 -28   47.54   12.82
   6   1 -28   15.55    9.17
   6  -1 -29   -5.16    6.40
   6   1 -29    5.08    5.24
   6  -1 -30   33.39   11.18
   6   1 -30    3.46    6.54
   6  -1 -31    0.00    4.82
   6   1 -31    1.26    5.33
   6  -1 -32   -0.00    5.77
   6   1 -32   -0.00    6.15
   6  -1 -33    0.00    5.37
   6   1 -33   -0.00    5.69
   6  -1 -34   17.74    8.25
   6   1 -34    9.56    7.74
   6  -1 -35    9.62    7.46
   6   1 -35    0.73    5.69
   6  -1 -36   -0.00    5.86
   6   1 -36   -0.00    7.58
   6  -1 -37    2.20    5.88
   6   1 -37    0.00    6.65
   6  -1 -38    1.60    5.56
   6   1 -38    0.16    5.74
  -6   2   1    4.37    3.34
  -6   2   1    5.03    3.52
   6  -2  -1    0.00    2.91
   6  -2  -1    5.28    3.39
   6  -2  -1    4.36    2.89
   6   2  -1    0.00    4.55
   6   2  -1    6.11    4.61
   6   2  -1    5.48    4.62
  -6  -2   1    5.63    4.62
  -6  -2   1    7.44    4.30
  -6  -2   1    8.77    5.09
  -6   2   2   14.38    4.96
  -6   2   2    6.56    4.13
   6  -2  -2    6.91    3.75
   6  -2  -2   10.18    4.07
   6   2  -2    6.38    4.84
   6   2  -2    4.50    3.90
   6   2  -2   14.48    5.36
  -6  -2   2    6.77    4.28
  -6  -2   2   12.14    5.07
  -6  -2   2    8.68    5.63
  -6   2   3    3.77    3.37
  -6   2   3    4.36    3.50
   6  -2  -3    4.66    3.65
   6  -2  -3    4.76    3.09
   6   2  -3    6.88    4.72
   6   2  -3    3.06    3.27
  -6  -2   3    1.69    3.75
  -6  -2   3    1.38    4.59
  -6   2   4   77.69   10.86
  -6   2   4   60.15   10.23
   6  -2  -4   72.45   10.54
   6  -2  -4   66.45    9.67
   6   2  -4   30.27    8.69
   6   2  -4   84.29   12.43
  -6  -2   4   56.39   10.26
  -6  -2   4   71.74   12.29
  -6   2   5    8.40    4.24
  -6   2   5    9.13    4.73
   6  -2  -5    4.91    3.68
   6  -2  -5    8.61    3.60
   6   2  -5    8.46    4.95
   6   2  -5   10.91    5.23
  -6  -2   5   10.48    4.73
  -6  -2   5    5.87    4.69
  -6   2   6  340.37   35.25
  -6   2   6  328.57   35.66
   6  -2  -6  313.39   35.09
   6  -2  -6  332.46   34.32
   6   2  -6  340.84   37.14
   6   2  -6  372.88   37.19
  -6  -2   6  348.99   36.24
  -6  -2   6  351.96   37.59
  -6   2   7   47.03    9.49
  -6   2   7   47.67    9.98
   6  -2  -7   50.57    9.48
   6  -2  -7   53.28    8.96
   6   2  -7   54.91   10.46
   6   2  -7   55.50   10.58
  -6  -2   7   59.91   10.54
  -6   2   8   16.13    5.38
  -6   2   8    8.28    4.67
   6  -2  -8   10.08    4.94
   6  -2  -8    3.89    3.16
   6   2  -8    5.52    4.78
   6   2  -8    7.70    5.30
  -6  -2   8   11.78    5.24
  -6  -2   8   -0.00    3.95
  -6   2   9    4.48    4.44
  -6   2   9   -0.00    2.83
   6  -2  -9    0.00    2.44
   6  -2  -9    0.32    2.26
   6   2  -9    0.78    4.26
   6   2  -9    5.01    4.17
  -6  -2   9    0.88    2.68
  -6  -2   9    2.85    4.24
  -6   2  10  274.75   31.00
  -6   2  10  263.39   30.77
   6  -2 -10  241.09   29.68
   6   2 -10  304.56   31.96
  -6  -2  10  290.72   32.67
  -6   2  11  301.26   30.30
  -6   2  11  235.33   28.64
   6  -2 -11  229.11   27.98
   6   2 -11  223.11   28.29
   6   2 -11  253.15   28.95
  -6   2  12  105.40   15.76
   6  -2 -12   85.63   14.58
   6   2 -12   84.37   14.64
   6   2 -12   98.17   15.30
  -6  -2  12  111.27   16.86
  -6   2  13    8.18    4.60
   6  -2 -13   11.97    5.89
   6   2 -13    9.97    5.70
   6   2 -13   11.54    5.16
  -6  -2  13    3.45    4.24
  -6   2  14   90.55   15.60
   6  -2 -14  116.33   17.46
   6   2 -14  118.81   17.50
   6   2 -14   96.05   15.41
  -6  -2  14   93.28   16.47
  -6   2  15   30.30    8.14
   6   2 -15   26.48    8.61
   6   2 -15   29.87    8.36
  -6  -2  15   27.24    8.69
  -6   2  16   53.48   11.48
   6  -2 -16   51.94   11.29
   6   2 -16   80.76   13.35
  -6  -2  16   57.91   12.80
  -6   2  17   14.33    6.46
  -6   2  18   17.52    7.19
   6   2 -18   22.45    7.71
  -6  -2  18   21.23    7.93
  -6   2  19    5.51    5.94
   6  -2 -19    6.98    6.50
   6   2 -19   12.57    7.41
  -6  -2  19   11.98    7.41
  -6   2  20  127.59   21.15
   6  -2 -20  185.63   24.11
   6   2 -20  161.85   22.81
  -6  -2  20  126.11   21.54
  -6   2  21    0.00    4.67
   6  -2 -21    4.19    4.96
   6   2 -21    6.93    6.38
  -6  -2  21    3.42    5.51
   6  -2 -22   16.68    8.03
   6   2 -22   25.67    8.50
  -6  -2  22   47.15   12.50
   6  -2 -23   -0.00    5.29
   6   2 -23    3.73    5.98
  -6  -2  23   -0.00    4.81
   6  -2 -24   11.29    6.88
   6   2 -24    5.36    5.67
  -6  -2  24   20.99    9.15
   6  -2 -25   18.18    7.94
   6   2 -25   10.72    7.20
  -6  -2  25   10.88    8.48
   6  -2 -26   39.05   11.60
   6   2 -26   39.64   11.05
  -6   2  27    2.74    5.70
   6  -2 -27    0.76    6.11
   6   2 -27    1.58    5.61
  -6   2  28    7.08    7.16
   6  -2 -28    5.84    6.97
   6   2 -28    8.69    6.08
  -6   2  29    0.50    4.37
   6  -2 -29    2.02    5.31
   6   2 -29    5.42    6.18
  -6   2  30    6.74    7.18
   6  -2 -30    1.42    4.41
   6   2 -30    0.30    4.55
   6  -2 -31   -0.00    4.67
   6   2 -31    5.34    6.10
   6  -2 -32   35.81   11.29
   6   2 -32    7.03    7.05
   6  -2 -33   -0.00    5.98
   6   2 -33    1.98    4.27
   6  -2 -34   -0.00    5.91
   6   2 -34    0.00    4.80
   6  -2 -35    3.90    6.29
   6   2 -35    0.49    3.49
   6  -2 -36   10.71    7.94
   6   2 -36    3.71    6.58
   6  -2 -37    0.50    5.30
   6   2 -37    2.70    6.50
   6   2 -38    0.00    5.26
  -6   3   1    2.53    2.55
  -6   3   1    5.04    3.29
   6  -3  -1    2.07    2.93
   6  -3  -1    3.18    2.54
   6  -3  -1    5.10    2.42
   6   3  -1    0.00    3.50
   6   3  -1    0.00    3.41
   6   3  -1    2.16    3.44
  -6  -3   1    4.13    4.52
  -6  -3   1    0.71    4.11
  -6  -3   1    0.00    3.90
  -6   3   2  131.97   15.77
   6  -3  -2  128.48   15.57
   6  -3  -2  119.83   14.07
   6   3  -2  109.50   16.92
   6   3  -2  101.72   16.73
   6   3  -2  111.95   16.65
  -6  -3   2  142.31   18.35
  -6  -3   2  131.21   17.36
  -6  -3   2  166.40   19.55
  -6   3   3  144.96   16.23
  -6   3   3   97.27   15.13
   6  -3  -3  130.18   15.75
   6  -3  -3  124.56   14.68
   6   3  -3  119.56   17.68
   6   3  -3  146.24   18.57
  -6  -3   3   99.79   16.56
  -6  -3   3  177.22   18.92
  -6  -3   3  160.71   19.38
  -6   3   4   37.66    7.49
  -6   3   4   49.64    8.49
   6  -3  -4   33.29    7.09
   6  -3  -4   27.96    6.00
   6   3  -4   42.75    9.23
   6   3  -4   42.63    9.18
  -6  -3   4   38.35    8.35
  -6  -3   4   51.20   10.02
  -6   3   5    8.97    4.44
  -6   3   5    0.00    3.46
   6  -3  -5   12.80    4.60
   6  -3  -5    8.92    3.22
   6   3  -5   12.45    6.09
   6   3  -5   11.30    5.01
  -6  -3   5    5.80    4.56
  -6  -3   5   11.79    6.24
  -6   3   6   16.04    5.65
  -6   3   6   22.39    6.07
   6  -3  -6    8.16    4.39
   6  -3  -6   21.93    5.04
   6   3  -6    9.72    5.59
   6   3  -6   15.94    6.38
  -6  -3   6   20.06    6.55
  -6  -3   6   18.11    7.36
  -6   3   7   15.75    5.28
  -6   3   7   20.01    6.11
   6  -3  -7   18.36    5.73
   6  -3  -7   13.21    4.45
   6   3  -7   10.25    6.24
   6   3  -7   13.61    5.56
  -6  -3   7   15.60    5.82
  -6  -3   7   19.48    7.57
  -6   3   8  321.74   36.83
  -6   3   8  440.19   38.50
   6  -3  -8  297.63   35.73
   6   3  -8  360.91   39.07
  -6  -3   8  379.63   39.75
  -6   3   9   72.66   12.11
  -6   3   9   55.00   10.64
   6  -3  -9   76.79   12.01
   6   3  -9   62.84   11.95
  -6  -3   9   84.14   13.88
  -6   3  10   40.52    8.37
  -6   3  10   23.61    6.69
   6  -3 -10   22.79    7.03
   6   3 -10   28.56    8.24
   6   3 -10   23.11    7.47
  -6  -3  10   28.75    8.92
  -6   3  11    5.06    3.84
  -6   3  11    7.40    4.65
   6  -3 -11    5.61    4.45
   6   3 -11    4.44    4.89
   6   3 -11   10.80    5.07
  -6  -3  11    6.97    6.03
  -6   3  12   65.39   12.40
  -6   3  12   65.96   12.13
   6   3 -12  106.37   15.21
  -6  -3  12   63.67   13.07
  -6   3  13  102.56   16.25
   6  -3 -13  101.08   16.51
   6   3 -13  112.15   17.18
   6   3 -13  109.67   16.95
  -6  -3  13  143.95   19.76
  -6   3  14  129.05   19.34
   6  -3 -14  165.53   21.16
   6   3 -14  113.47   18.98
   6   3 -14  195.71   22.49
  -6  -3  14  129.47   20.59
  -6   3  15   12.15    6.64
   6  -3 -15   17.01    6.19
  -6  -3  15   16.83    7.23
  -6   3  16   15.02    6.88
   6  -3 -16   12.59    6.79
   6   3 -16   16.89    6.76
  -6  -3  16   19.82    7.63
  -6   3  17   79.73   14.75
   6   3 -17   76.13   14.07
  -6  -3  17   83.10   15.75
   6   3 -18  126.05   17.99
   6   3 -18   60.21   13.72
  -6  -3  18   97.34   17.37
   6  -3 -19   25.83    8.97
   6   3 -19   54.73   12.17
   6   3 -19   48.17   11.71
  -6  -3  19   30.12   10.02
   6  -3 -20    0.00    4.03
   6   3 -20   -0.00    4.78
   6   3 -20    8.54    6.62
  -6  -3  20    0.28    5.09
   6  -3 -21    0.00    5.63
   6   3 -21   -0.00    6.18
  -6  -3  21   -0.00    5.23
   6  -3 -22   45.74   12.22
   6   3 -22   52.97   12.37
  -6  -3  22   43.01   12.79
   6  -3 -23   13.09    6.97
   6   3 -23    9.93    7.03
  -6   3  24   42.66   12.50
   6   3 -24   52.95   13.15
  -6   3  25   -0.00    3.92
   6  -3 -25   -0.00    6.27
   6   3 -25   11.24    6.87
  -6   3  26    0.00    6.17
   6  -3 -26    4.63    4.64
   6   3 -26   -0.00    5.27
  -6   3  27    1.70    4.70
   6  -3 -27   -0.00    7.04
   6   3 -27   -0.00    3.22
  -6   3  28   18.64    8.63
   6  -3 -28   17.25    8.68
   6   3 -28   32.99    9.75
  -6   3  29   13.43    7.82
   6  -3 -29    1.01    6.09
   6   3 -29    3.33    4.64
  -6   3  30    8.70    6.94
   6  -3 -30   15.88    8.43
   6   3 -30    8.43    7.25
  -6   3  31   -0.00    5.91
   6  -3 -31    1.03    4.82
   6   3 -31   -0.00    5.13
   6  -3 -32    3.41    6.39
   6   3 -32    3.24    5.29
   6  -3 -33    7.48    6.56
   6   3 -33    6.07    6.99
   6  -3 -34    6.53    7.61
   6   3 -34    5.37    6.61
   6  -3 -35    3.98    5.57
   6   3 -35   -0.00    4.94
   6   3 -36    5.08    6.77
   6  -3 -37    1.65    5.06
   6   3 -37   -0.00    6.33
   6   3 -38   -0.00    5.00
  -6   4   1  194.59   19.35
   6  -4  -1  142.87   18.13
   6  -4  -1  159.90   17.10
   6   4  -1  202.26   23.26
   6   4  -1  158.56   21.85
   6   4  -1  171.64   22.03
  -6  -4   1  153.94   21.31
  -6  -4   1  173.62   21.13
  -6  -4   1  180.23   22.88
  -6   4   2   12.42    4.40
  -6   4   2    8.76    4.16
   6  -4  -2   12.92    4.14
   6  -4  -2   14.61    3.60
   6   4  -2   14.80    5.81
   6   4  -2    4.42    4.66
   6   4  -2   20.31    6.17
  -6  -4   2    8.08    5.12
  -6  -4   2   19.95    6.27
  -6  -4   2   24.36    7.10
  -6   4   3    6.70    3.84
  -6   4   3    4.79    3.40
   6  -4  -3    7.59    3.61
   6   4  -3    5.29    4.86
   6   4  -3    4.72    4.19
   6   4  -3    4.77    4.15
  -6  -4   3    3.35    3.99
  -6  -4   3    3.19    3.98
  -6  -4   3    1.58    4.11
  -6   4   4   17.21    5.31
   6  -4  -4   11.86    4.58
   6  -4  -4   30.93    5.23
   6   4  -4   25.58    7.47
   6   4  -4   18.66    6.46
  -6  -4   4   19.81    6.78
  -6  -4   4   30.70    8.15
  -6   4   5  256.70   26.36
  -6   4   5  182.47   24.11
   6  -4  -5  217.26   25.10
   6  -4  -5  231.42   23.77
   6   4  -5  248.03   28.30
   6   4  -5  228.84   27.52
  -6  -4   5  303.90   29.62
  -6  -4   5  232.78   28.10
  -6   4   6  275.90   26.08
  -6   4   6  228.52   24.61
   6  -4  -6  170.07   22.79
   6   4  -6  195.36   26.01
   6   4  -6  216.79   26.45
  -6  -4   6  252.06   27.93
  -6   4   7   88.91   12.49
  -6   4   7   78.79   11.63
   6  -4  -7   56.46   10.22
   6   4  -7   54.70   11.54
   6   4  -7   70.42   12.56
  -6  -4   7   76.38   13.59
  -6   4   8   10.57    4.62
  -6   4   8    6.06    3.79
   6  -4  -8   10.39    5.17
   6   4  -8   10.91    5.27
   6   4  -8    2.18    4.18
  -6  -4   8    3.44    5.16
  -6   4   9   59.99   10.27
  -6   4   9   50.03    9.62
   6  -4  -9   66.04   11.27
   6   4  -9   47.41   11.16
   6   4  -9   59.51   11.55
  -6  -4   9   36.30   10.30
  -6   4  10   31.93    7.67
  -6   4  10   31.43    7.84
   6  -4 -10   30.26    7.27
   6   4 -10   35.53    8.93
  -6  -4  10   23.78    8.48
  -6   4  11  144.15   18.61
  -6   4  11  154.07   19.12
   6  -4 -11  108.04   17.34
   6   4 -11  132.19   18.97
   6   4 -11  151.02   20.10
  -6  -4  11  106.61   18.62
  -6   4  12  107.55   16.41
  -6   4  12  109.35   16.60
   6  -4 -12  124.06   17.51
   6   4 -12  123.72   18.24
   6   4 -12   95.94   16.83
  -6  -4  12  122.38   18.49
  -6   4  13   36.81    8.74
   6  -4 -13   30.49    8.87
   6   4 -13   46.38   10.64
   6   4 -13   55.91   11.38
  -6  -4  13   27.32    8.86
  -6   4  14    0.00    4.52
   6  -4 -14   -0.00    2.89
   6   4 -14    4.01    5.46
  -6  -4  14    8.74    6.25
   6  -4 -15  113.04   17.92
   6   4 -15   97.97   17.40
  -6  -4  15  148.95   21.03
   6  -4 -16  197.63   23.34
   6   4 -16  128.83   20.00
  -6  -4  16  108.71   19.79
   6   4 -17   12.46    6.66
  -6  -4  17   16.56    7.80
   6   4 -18   63.73   13.05
   6   4 -18   58.52   12.59
  -6  -4  18   65.14   14.60
   6  -4 -19   90.55   16.66
   6   4 -19  106.50   17.53
   6   4 -19   93.19   16.35
  -6  -4  19   68.87   15.67
  -6   4  20   72.22   16.22
   6  -4 -20  115.77   19.32
   6   4 -20  120.56   18.96
   6   4 -20  110.22   18.29
  -6  -4  20  118.25   19.95
  -6   4  21    6.68    5.99
   6  -4 -21    6.70    5.77
   6   4 -21    2.25    4.96
   6   4 -21   13.64    6.58
  -6  -4  21    4.23    5.78
  -6   4  22    2.00    4.93
   6  -4 -22    0.02    5.87
   6   4 -22    9.51    6.24
  -6   4  23    1.01    5.10
   6  -4 -23    1.26    5.76
   6   4 -23   -0.00    4.46
  -6   4  24   -0.00    6.20
   6  -4 -24   -0.00    5.34
   6   4 -24    0.00    5.66
  -6   4  25   -0.00    4.94
   6  -4 -25    0.88    5.10
   6   4 -25    3.30    5.27
  -6   4  26    1.68    6.39
   6  -4 -26    0.35    6.03
   6   4 -26   18.51    8.76
  -6   4  27   12.05    8.12
   6  -4 -27    2.12    6.50
   6   4 -27    6.58    5.78
  -6   4  28    7.58    6.68
   6  -4 -28    2.83    7.36
   6   4 -28   14.73    7.60
  -6   4  29   -0.00    3.97
   6  -4 -29   -0.00    7.04
   6   4 -29    3.11    4.68
  -6   4  30    0.42    5.50
   6  -4 -30    3.65    7.10
   6   4 -30    5.69    6.30
  -6   4  31    1.11    4.50
   6  -4 -31    3.01    6.86
   6   4 -31   -0.00    4.86
   6  -4 -32   17.51    8.85
   6   4 -32   16.91    8.62
   6  -4 -33   -0.00    7.03
   6   4 -33    5.14    5.78
   6  -4 -34   -0.00    7.93
   6   4 -34   -0.00    4.57
   6  -4 -35   11.69    8.19
   6   4 -35    0.00    5.19
   6  -4 -36   13.86    8.51
   6  -4 -37   -0.00    7.32
  -6   5   1   17.82    4.71
  -6   5   1    5.40    3.54
   6  -5  -1   12.86    3.94
   6  -5  -1   15.84    3.02
   6  -5  -1   13.73    2.78
   6   5  -1   14.02    6.19
   6   5  -1    7.32    5.68
  -6  -5   1   15.65    5.94
  -6  -5   1   14.98    6.05
  -6   5   2  108.54   12.84
  -6   5   2   87.86   11.64
   6  -5  -2   85.10   11.49
   6  -5  -2   94.71   10.19
   6   5  -2   93.86   15.15
   6   5  -2   79.30   14.51
   6   5  -2   67.96   13.40
  -6  -5   2   76.45   14.13
  -6  -5   2   99.66   15.67
  -6   5   3  137.93   16.05
  -6   5   3  121.81   15.25
   6  -5  -3  102.08   14.60
   6  -5  -3  130.72   14.03
   6   5  -3  114.88   18.02
   6   5  -3  144.95   19.81
   6   5  -3  138.66   18.80
  -6  -5   3  132.85   19.24
  -6  -5   3  132.24   19.11
  -6   5   4  113.28   14.14
  -6   5   4  115.76   14.36
   6  -5  -4  103.34   13.82
   6   5  -4  136.17   18.12
   6   5  -4   95.62   16.41
   6   5  -4  103.74   16.18
  -6  -5   4  102.92   16.43
  -6  -5   4   87.83   15.65
  -6   5   5    0.00    3.19
  -6   5   5    5.92    3.86
   6  -5  -5    2.71    3.03
   6   5  -5    0.00    5.20
   6   5  -5    0.00    4.68
  -6  -5   5    4.45    3.99
  -6  -5   5    3.18    4.37
  -6   5   6    2.80    2.98
  -6   5   6    2.41    3.12
   6  -5  -6    1.31    3.20
   6   5  -6    5.03    4.54
   6   5  -6    0.00    4.17
  -6  -5   6   -0.00    3.01
  -6  -5   6    2.63    3.87
  -6   5   7   83.27   12.02
  -6   5   7   72.80   11.21
   6  -5  -7   78.40   12.01
   6   5  -7   56.46   12.11
   6   5  -7   59.12   12.00
  -6  -5   7   55.66   12.20
  -6   5   8   50.75    9.90
  -6   5   8   45.89    9.52
   6  -5  -8   59.40   10.36
   6   5  -8   77.60   12.79
   6   5  -8   57.01   11.76
  -6  -5   8   52.57   11.59
  -6   5   9   86.89   13.41
  -6   5   9   78.16   12.43
   6  -5  -9   69.64   12.20
   6   5  -9   71.61   13.56
   6   5  -9   90.95   14.75
  -6  -5   9   76.76   14.43
  -6   5  10   39.50    8.49
  -6   5  10   34.32    8.27
   6  -5 -10   54.47   10.23
   6   5 -10   32.93    9.02
   6   5 -10   45.62   10.21
  -6  -5  10   36.25   10.04
  -6   5  11    0.00    3.01
  -6   5  11    5.08    4.30
   6  -5 -11    0.88    3.51
   6   5 -11    0.00    4.18
   6   5 -11   -0.00    3.07
  -6  -5  11    0.60    3.98
   6  -5 -12    0.60    3.61
   6   5 -12    3.33    4.77
  -6  -5  12    1.35    4.44
   6   5 -13  261.33   30.31
  -6  -5  13  208.56   29.17
   6  -5 -14  263.81   30.40
   6   5 -14  248.26   30.72
  -6  -5  14  212.55   30.16
   6  -5 -15    0.00    4.30
   6   5 -15   -0.00    3.77
  -6  -5  15    0.01    3.47
   6   5 -16    7.46    6.56
   6   5 -16    1.38    4.69
  -6   5  17    1.13    3.69
   6   5 -17    0.56    3.69
   6   5 -17    0.82    6.17
  -6  -5  17   -0.00    5.73
  -6   5  18   97.40   16.72
   6   5 -18   90.32   16.27
   6   5 -18  110.80   18.20
  -6  -5  18  104.28   18.92
  -6   5  19   20.69    7.53
   6  -5 -19   16.93    8.88
   6   5 -19   12.87    7.08
   6   5 -19   33.88    9.68
  -6  -5  19   27.13    9.51
  -6   5  20   10.40    6.15
   6  -5 -20    0.69    4.24
   6   5 -20   27.61    8.90
  -6   5  21    0.19    5.02
   6  -5 -21    2.99    5.29
   6   5 -21    1.53    3.59
  -6   5  22   -0.00    4.09
   6  -5 -22    6.81    6.42
   6   5 -22    1.59    3.63
  -6   5  23   21.39    8.42
   6  -5 -23   28.56   10.00
   6   5 -23   38.37   11.26
  -6   5  24   18.50    7.77
   6  -5 -24   11.21    7.34
   6   5 -24   34.74   10.39
  -6   5  25   12.88    6.73
   6  -5 -25    2.69    6.10
   6   5 -25   10.38    7.00
  -6   5  26   -0.00    3.89
   6  -5 -26   -0.00    6.10
   6   5 -26    0.00    6.14
  -6   5  27   -0.00    5.12
   6  -5 -27   -0.00    6.33
   6   5 -27    3.63    5.26
  -6   5  28    6.62    6.24
   6  -5 -28    5.78    6.88
   6   5 -28    1.18    4.93
  -6   5  29   10.09    7.41
   6  -5 -29    8.63    8.28
   6   5 -29   15.23    8.27
  -6   5  30    9.04    7.44
   6  -5 -30   25.57   10.52
   6   5 -30   -0.00    5.28
  -6   5  31   12.02    8.37
   6  -5 -31    0.00    6.03
   6   5 -31   -0.00    7.20
  -6   5  32   -0.00    5.94
   6  -5 -32    1.35    4.03
   6   5 -32    6.30    6.04
   6  -5 -33   10.31    7.73
   6   5 -33   18.81    8.69
   6  -5 -34    1.26    5.45
   6   5 -34    3.35    6.65
   6  -5 -35   -0.00    6.25
   6   5 -35    0.00    6.60
   6  -5 -36    8.38    8.32
   6   5 -36    0.00    4.41
   6   5 -37   -0.00    4.74
   6   5 -38    1.48    6.73
  -6   6   1  126.15   14.86
   6  -6  -1  121.73   14.48
   6  -6  -1  139.28   11.93
   6  -6  -1  119.04   11.82
   6   6  -1  121.10   19.08
   6   6  -1  144.85   19.42
  -6  -6   1  115.62   18.14
  -6   6   2   24.75    5.48
  -6   6   2   27.80    5.78
   6  -6  -2   23.46    5.47
   6  -6  -2   32.83    4.55
   6  -6  -2   31.45    4.43
   6   6  -2   30.26    8.24
  -6  -6   2   24.18    7.61
  -6  -6   2   33.38    9.04
  -6   6   3   13.42    3.96
  -6   6   3    3.80    3.15
   6  -6  -3    4.08    3.07
   6   6  -3   12.85    6.76
   6   6  -3    0.00    4.57
   6   6  -3   10.79    5.33
  -6  -6   3   -0.00    3.55
  -6  -6   3   13.07    5.71
  -6   6   4   23.35    5.52
  -6   6   4   21.36    5.28
   6  -6  -4   24.91    5.43
   6   6  -4   12.06    5.93
   6   6  -4   12.34    6.62
   6   6  -4   12.46    6.30
  -6  -6   4   28.43    8.13
  -6  -6   4   19.22    7.37
  -6   6   5  121.78   15.61
  -6   6   5  112.96   15.26
   6  -6  -5  129.98   16.25
   6   6  -5  132.41   19.18
   6   6  -5  154.31   20.00
  -6  -6   5   93.91   17.32
  -6  -6   5  157.04   20.91
  -6   6   6  107.14   13.76
  -6   6   6   94.03   13.13
   6  -6  -6   89.08   13.15
   6   6  -6  118.61   17.46
   6   6  -6  133.83   17.93
  -6  -6   6   54.99   13.30
  -6  -6   6  109.82   17.17
  -6   6   7   62.90   10.59
  -6   6   7   58.07   10.19
   6  -6  -7   75.31   11.34
   6   6  -7   68.85   13.27
   6   6  -7   67.09   13.16
  -6  -6   7   54.10   12.30
  -6  -6   7   58.63   12.89
  -6   6   8   13.65    5.27
   6  -6  -8   19.53    6.02
   6   6  -8   19.24    7.34
   6   6  -8    9.14    5.65
  -6  -6   8   21.08    7.11
  -6   6   9  105.17   15.19
   6  -6  -9  101.56   15.48
   6   6  -9  115.85   17.84
  -6   6  10   90.16   13.55
   6   6 -10   80.38   14.96
  -6  -6  10   74.23   14.34
  -6   6  11   80.23   11.91
   6  -6 -11   51.33   11.36
   6   6 -11   58.29   12.61
  -6  -6  11   79.49   14.52
   6  -6 -12   80.07   13.26
   6   6 -12   59.39   12.95
  -6  -6  12   56.66   13.31
  -6   6  13    1.72    3.92
   6  -6 -13   -0.00    5.07
   6   6 -13   -0.00    5.12
  -6  -6  13    2.76    4.57
  -6   6  14   -0.00    3.68
   6  -6 -14    4.10    4.36
   6   6 -14    0.00    4.80
  -6  -6  14   -0.00    4.80
  -6   6  15   46.33   10.44
   6  -6 -15   60.75   12.82
   6   6 -15   44.15   10.91
   6   6 -15   55.29   12.44
  -6  -6  15   59.57   13.52
  -6   6  16    0.00    4.06
   6   6 -16   15.90    6.44
   6   6 -16    4.40    5.77
  -6  -6  16    6.43    6.31
  -6   6  17   20.57    7.18
   6   6 -17   17.08    7.90
  -6  -6  17   12.32    6.63
  -6   6  18   32.75    8.75
   6  -6 -18   40.22   11.15
   6   6 -18   21.98    8.29
  -6   6  19    5.99    5.53
   6  -6 -19   10.09    6.23
   6   6 -19   11.04    6.72
  -6   6  20    5.32    4.85
   6  -6 -20    5.30    5.96
   6   6 -20    4.59    5.22
  -6   6  21    5.86    6.29
   6  -6 -21   14.96    7.60
   6   6 -21   11.98    6.77
  -6   6  22    2.19    3.77
   6  -6 -22    9.91    7.31
   6   6 -22    3.22    5.63
  -6   6  23    4.51    5.40
   6  -6 -23    2.89    5.36
   6   6 -23   21.19    8.48
  -6   6  24    1.04    4.31
   6  -6 -24   -0.00    6.12
   6   6 -24    6.00    4.74
  -6   6  25   10.03    6.62
   6  -6 -25   19.31    8.62
   6   6 -25   16.24    7.77
  -6   6  26   12.64    6.84
   6  -6 -26    8.17    8.31
   6   6 -26   13.13    7.24
  -6   6  27    9.32    6.75
   6  -6 -27    4.25    6.80
   6   6 -27   14.81    7.33
  -6   6  28    2.96    4.71
   6  -6 -28   -0.00    5.34
   6   6 -28    1.07    5.09
  -6   6  29    5.29    5.39
   6  -6 -29    6.37    6.87
   6   6 -29    5.63    5.96
  -6   6  30    2.10    5.68
   6  -6 -30   -0.00    5.76
  -6   6  31    1.34    4.39
   6  -6 -31   -0.00    5.68
   6   6 -31    8.18    6.82
  -6   6  32   11.13    7.49
   6  -6 -32   10.33    7.87
   6   6 -32    0.00    5.84
  -6   6  33    8.84    6.25
   6  -6 -33    0.24    5.12
   6   6 -33    2.08    5.94
   6  -6 -34    1.53    5.43
   6   6 -34    2.66    6.49
   6  -6 -35    1.41    8.33
   6   6 -35    4.27    5.43
   6  -6 -36    0.06    6.62
   6   6 -36    3.00    6.19
   6   6 -37    3.72    7.73
  -6   7   1   13.49    3.72
  -6   7   1   17.00    4.13
   6  -7  -1   15.04    3.98
   6   7  -1    8.51    5.34
   6   7  -1    3.88    4.79
  -6   7   2   18.65    4.39
  -6   7   2    8.59    3.70
   6   7  -2   28.09    8.54
   6   7  -2   27.65    8.25
  -6   7   3  243.44   24.19
  -6   7   3  230.01   24.34
   6  -7  -3  221.64   24.10
   6   7  -3  234.92   29.56
   6   7  -3  204.72   27.92
  -6   7   4   90.92   11.03
  -6   7   4   74.73   10.78
   6  -7  -4   71.48   10.81
   6   7  -4   63.98   13.60
   6   7  -4   51.47   12.73
  -6  -7   4   64.09   13.14
  -6   7   5   31.72    6.28
   6  -7  -5   11.58    4.78
   6   7  -5   21.16    8.17
   6   7  -5   19.07    7.61
  -6  -7   5   30.90    9.12
  -6   7   6   15.85    5.01
   6  -7  -6   11.38    4.98
   6   7  -6   20.83    7.01
  -6  -7   6   24.77    8.59
  -6   7   7   16.74    5.18
   6  -7  -7   15.40    5.65
   6   7  -7   43.77   10.28
  -6  -7   7   27.23    9.04
  -6   7   8   45.07    8.23
   6  -7  -8   42.12    8.91
   6   7  -8   47.21   11.20
  -6  -7   8   18.53    8.26
  -6   7   9  154.46   18.06
   6  -7  -9  147.53   19.02
   6   7  -9  101.51   18.77
  -6  -7   9  122.79   20.25
  -6   7  10    0.00    2.97
  -6   7  10    0.48    2.71
   6  -7 -10    3.03    3.95
   6   7 -10    0.00    3.70
  -6  -7  10   -0.00    4.07
  -6   7  11    0.00    3.10
  -6   7  11    0.83    3.66
   6  -7 -11   -0.00    4.40
   6   7 -11    6.38    6.23
  -6  -7  11   -0.00    4.66
  -6   7  12   18.73    6.63
   6  -7 -12   20.37    7.79
   6   7 -12   24.61    8.53
   6   7 -12   23.18    8.69
  -6  -7  12   25.73    8.42
  -6   7  13   97.77   16.73
   6  -7 -13  121.92   18.77
   6   7 -13  122.82   18.95
   6   7 -13  140.29   20.75
  -6  -7  13  110.66   19.07
  -6   7  14    3.03    4.36
   6  -7 -14    3.25    5.22
   6   7 -14    8.15    5.75
   6   7 -14    3.22    6.11
  -6  -7  14    1.49    3.71
  -6   7  15   -0.00    3.38
   6  -7 -15   -0.00    4.60
   6   7 -15    0.10    4.20
  -6   7  16    0.10    2.92
   6   7 -16    1.56    5.62
  -6   7  17    1.93    4.80
   6   7 -17   -0.00    4.92
  -6   7  18   -0.00    4.81
   6   7 -18    5.83    5.61
  -6   7  19   57.01   11.74
   6  -7 -19   45.65   11.83
   6   7 -19   17.65    7.91
  -6   7  20    7.86    5.74
   6  -7 -20    1.53    5.82
   6   7 -20    2.92    4.10
  -6   7  21    0.00    3.64
   6  -7 -21    2.85    5.08
   6   7 -21    1.17    4.91
  -6   7  22   -0.00    4.09
   6  -7 -22    5.08    6.82
   6   7 -22    6.49    6.07
  -6   7  23    4.84    5.80
   6  -7 -23    6.78    6.86
   6   7 -23   18.24    8.13
  -6   7  24    8.26    6.44
   6  -7 -24    2.84    5.55
   6   7 -24   13.47    6.44
  -6   7  25    5.63    6.23
   6  -7 -25    5.50    6.48
   6   7 -25   13.85    7.54
  -6   7  26   -0.00    4.64
   6  -7 -26    6.34    7.26
   6   7 -26    2.42    4.57
  -6   7  27    0.07    4.46
   6  -7 -27   -0.00    5.86
   6   7 -27    0.00    3.80
  -6   7  28    4.78    4.94
   6   7 -28    8.02    6.86
  -6   7  29   16.79    8.87
   6  -7 -29   10.16    7.78
   6   7 -29    3.00    5.99
  -6   7  30    0.04    3.30
   6  -7 -30    0.00    6.87
   6   7 -30    3.48    5.48
   6  -7 -31    0.77    7.59
   6   7 -31   -0.00    5.44
  -6   7  32    2.77    6.34
   6  -7 -32   -0.00    5.55
   6   7 -32   -0.00    4.99
  -6   7  33    1.45    5.39
   6  -7 -33    2.04    5.84
   6   7 -33    5.81    7.28
  -6   7  34   -0.00    6.06
   6  -7 -34   -0.00    7.01
   6   7 -34    0.20    5.93
   6  -7 -35    2.18    7.49
   6   7 -35   -0.00    5.43
   6   7 -36   -0.00    6.20
   6   7 -37   -0.00    5.37
  -6   8   1  100.99   11.87
   6   8  -1  109.49   17.50
   6   8  -1   98.94   16.83
  -6   8   2    7.13    2.92
   6  -8  -2    7.80    3.18
   6   8  -2    4.31    4.86
   6   8  -2    3.88    4.71
  -6   8   3   -0.00    2.04
   6  -8  -3   -0.00    3.00
   6  -8  -3    0.18    0.75
   6  -8  -3    0.00    0.72
   6   8  -3    0.00    4.30
   6   8  -3    2.96    4.27
  -6   8   4    2.40    2.97
   6  -8  -4    0.99    2.86
   6   8  -4    0.82    4.97
   6   8  -4    1.23    3.92
  -6   8   5  231.43   23.56
   6  -8  -5  170.19   22.96
   6   8  -5  215.90   28.38
   6   8  -5  260.11   30.11
  -6   8   6    4.31    3.41
  -6   8   6    0.00    3.23
   6  -8  -6    4.30    3.87
   6   8  -6    3.29    5.38
   6   8  -6    3.61    4.99
  -6  -8   6    8.95    6.73
  -6   8   7   77.50   11.56
  -6   8   7   67.27   11.35
   6  -8  -7   69.34   12.06
   6   8  -7   67.35   13.84
  -6  -8   7   75.98   14.84
  -6   8   8    4.20    3.95
  -6   8   8    3.06    4.03
   6  -8  -8    4.73    3.92
   6   8  -8   -0.00    4.78
   6   8  -8    8.81    6.46
  -6  -8   8    4.14    4.82
  -6   8   9  110.52   15.63
  -6   8   9  104.36   15.73
   6  -8  -9  143.75   18.48
   6   8  -9  140.07   20.02
   6   8  -9  130.53   19.82
  -6  -8   9  102.69   17.98
  -6  -8   9   92.39   17.79
  -6   8  10   30.69    7.50
  -6   8  10   31.59    7.85
   6  -8 -10   39.56    9.24
   6   8 -10   21.90    8.16
   6   8 -10   35.63   10.26
  -6  -8  10   39.93   10.07
  -6  -8  10   26.90    9.55
  -6   8  11   67.36   12.95
   6  -8 -11   89.22   15.14
   6   8 -11  101.84   16.67
  -6  -8  11   83.89   15.42
  -6   8  12   22.71    6.95
   6  -8 -12    9.54    6.41
   6   8 -12   13.02    6.81
  -6   8  13    0.02    3.50
   6  -8 -13    3.60    4.52
   6   8 -13    5.92    4.75
  -6   8  14   -0.00    4.10
   6  -8 -14    4.86    5.11
   6   8 -14   10.26    6.45
  -6   8  15   56.28   12.44
   6   8 -15   68.36   13.82
  -6   8  16   -0.00    5.27
   6   8 -16    0.90    4.84
  -6   8  17   14.55    6.58
   6  -8 -17   12.92    7.94
   6   8 -17   15.99    7.66
   6  -8 -18    4.48    5.57
   6   8 -18   -0.00    4.09
  -6   8  19    8.85    5.77
   6  -8 -19   11.89    7.28
   6   8 -19   15.88    8.41
  -6   8  20   -0.00    3.35
   6  -8 -20   -0.00    5.84
   6   8 -20   -0.00    4.44
  -6   8  21    4.67    5.11
   6  -8 -21    2.23    5.26
   6   8 -21   14.92    7.34
  -6   8  22   -0.00    4.05
   6  -8 -22    6.29    6.32
   6   8 -22    0.65    4.71
  -6   8  23   13.88    7.14
   6  -8 -23    0.25    5.56
   6   8 -23    3.39    5.82
  -6   8  24   -0.00    4.54
   6  -8 -24   -0.00    4.49
   6   8 -24   -0.00    4.65
  -6   8  25   30.40   10.21
   6  -8 -25   22.95    9.68
   6   8 -25   10.09    7.37
  -6   8  26    0.00    4.52
   6  -8 -26    2.56    6.06
   6   8 -26    5.67    5.84
  -6   8  27    3.37    5.99
   6  -8 -27   12.03    7.39
   6   8 -27    1.30    5.70
  -6   8  28   -0.00    5.23
   6  -8 -28   -0.00    5.18
   6   8 -28    2.95    5.49
  -6   8  29   -0.00    4.58
   6  -8 -29    6.32    5.58
   6   8 -29   -0.00    4.92
  -6   8  30    6.90    6.34
   6  -8 -30    3.57    6.13
   6   8 -30   -0.00    4.59
  -6   8  31    0.00    5.07
   6  -8 -31    6.28    6.29
   6   8 -31   10.62    6.44
  -6   8  32   13.37    7.34
   6  -8 -32    0.00    5.06
   6   8 -32   -0.00    3.64
  -6   8  33   12.67    8.16
   6  -8 -33    3.29    8.05
   6   8 -33    8.11    6.28
  -6   8  34    3.30    5.15
   6   8 -34    1.86    5.44
   6   8 -35    1.89    6.10
   6   8 -36   -0.00    5.07
   6   8 -37   -0.00    5.46
  -6  -9   1    9.20    5.97
   6   9  -2    0.00    4.43
  -6  -9   2   12.29    7.02
   6  -9  -3  164.07   17.88
   6   9  -3  139.53   21.65
  -6  -9   3  122.96   20.56
   6  -9  -4   13.19    5.02
   6   9  -4   10.56    6.59
  -6  -9   4   16.06    7.03
  -6   9   5    0.50    2.69
   6  -9  -5    0.00    3.36
  -6  -9   5   -0.00    2.71
  -6   9   6    2.98    3.33
   6  -9  -6   11.28    5.19
  -6  -9   6    8.75    5.70
  -6   9   7    9.08    4.59
   6  -9  -7   15.14    5.78
   6   9  -7   16.59    6.80
   6   9  -7   18.14    7.07
  -6  -9   7    4.35    5.11
  -6   9   8   -0.00    2.95
  -6   9   8    0.45    3.29
   6  -9  -8   -0.00    3.07
   6   9  -8   -0.00    4.23
  -6  -9   8   -0.00    3.87
  -6   9   9   71.04   11.35
  -6   9   9   58.10   11.37
   6  -9  -9   76.83   13.37
   6   9  -9   80.23   14.98
  -6   9  10    0.00    3.54
  -6   9  10    1.14    3.56
   6  -9 -10    4.33    4.69
   6   9 -10    8.32    5.58
  -6  -9  10   10.11    6.00
  -6   9  11    6.57    4.14
   6  -9 -11   -0.00    3.07
   6   9 -11    0.00    4.02
  -6  -9  11    0.00    5.00
  -6   9  12    0.78    4.34
   6  -9 -12    4.00    5.40
   6   9 -12    3.13    5.36
  -6  -9  12    4.56    4.85
  -6   9  13   56.22   11.65
   6  -9 -13   53.92   12.26
   6   9 -13   85.23   15.38
  -6  -9  13   50.93   12.36
  -6   9  14    0.92    3.99
   6   9 -14   -0.00    4.27
  -6   9  15   23.66    7.89
   6   9 -15   18.52    7.52
  -6   9  16    4.35    4.39
  -6   9  17    5.46    5.66
   6  -9 -17    6.69    5.22
   6   9 -17    6.31    5.22
  -6   9  18   -0.00    4.59
   6  -9 -18    1.65    5.12
   6   9 -18    1.13    4.71
  -6   9  19   24.80    8.28
   6  -9 -19   33.54   10.44
   6   9 -19   26.60    9.54
  -6   9  20   -0.00    4.19
   6  -9 -20   -0.00    5.09
   6   9 -20    0.79    4.84
  -6   9  21   -0.00    4.14
   6  -9 -21    4.97    5.59
   6   9 -21    0.65    4.63
  -6   9  22   -0.00    5.05
   6  -9 -22   -0.00    5.02
   6   9 -22   -0.00    5.24
   6  -9 -23   24.81   10.41
   6   9 -23   24.01    8.90
  -6   9  24    3.46    5.61
   6  -9 -24    2.12    4.12
   6   9 -24    2.16    4.15
  -6   9  25    0.46    3.83
   6  -9 -25   17.35    8.50
   6   9 -25    4.67    5.51
  -6   9  26   -0.00    4.35
   6  -9 -26    0.00    5.57
   6   9 -26    0.54    4.72
  -6   9  27    5.82    6.43
   6  -9 -27    7.53    6.85
   6   9 -27    0.25    4.29
  -6   9  28   -0.00    4.52
   6  -9 -28    2.65    5.48
   6   9 -28    1.38    4.27
  -6   9  29    4.26    6.12
   6  -9 -29   10.69    8.27
   6   9 -29    6.40    7.04
  -6   9  30    2.97    5.47
   6  -9 -30    0.00    6.37
   6   9 -30    8.44    7.01
  -6   9  31    4.85    5.84
   6  -9 -31    0.09    4.85
   6   9 -31    2.71    6.24
  -6   9  32   -0.00    5.35
   6  -9 -32   12.55    9.89
   6   9 -32   -0.00    6.28
  -6   9  33   -0.00    5.88
   6  -9 -33    1.64    5.42
   6   9 -33    5.47    5.33
  -6   9  34    3.26    5.49
   6  -9 -34    1.62    7.50
   6   9 -34    0.61    4.74
  -6   9  35    0.00    4.45
   6   9 -35    2.10    5.58
   6   9 -36    7.45    6.55
  -6  10   1   33.07    6.44
   6  10  -1   23.00    8.80
  -6 -10   1   47.55   11.17
  -6  10   2   10.64    4.09
   6  10  -2    9.78    6.57
  -6 -10   2    7.55    6.92
  -6  10   3    2.05    2.64
   6  10  -3    1.47    4.52
  -6 -10   3    2.24    4.51
  -6  10   4    4.88    3.74
   6  10  -4    7.23    7.07
  -6 -10   4    9.64    5.58
  -6  10   5   31.32    7.09
   6  10  -5   28.29    9.32
  -6 -10   5   28.83    9.22
  -6  10   6    5.27    3.97
   6  10  -6    7.34    5.20
  -6 -10   6    0.48    4.92
  -6  10   7    8.82    4.47
   6  10  -7    9.28    6.55
  -6 -10   7   25.73    8.08
  -6  10   8    2.25    3.52
   6 -10  -8   -0.00    3.08
   6  10  -8   -0.00    4.27
  -6 -10   8    1.54    4.59
  -6  10   9   -0.00    3.05
   6 -10  -9   -0.00    3.75
   6  10  -9   -0.00    4.77
  -6 -10   9   -0.00    5.78
  -6  10  10    0.77    4.04
   6 -10 -10   10.41    5.66
   6  10 -10    3.48    5.82
  -6 -10  10   -0.00    6.08
  -6  10  11   76.65   13.46
   6 -10 -11   90.37   15.70
   6  10 -11   97.52   17.05
  -6 -10  11   86.02   16.45
   6 -10 -12    0.68    4.41
   6  10 -12   -0.00    4.55
  -6 -10  12   -0.00    4.98
  -6  10  13    2.09    3.74
   6 -10 -13    9.87    6.78
   6  10 -13   18.40    7.68
  -6 -10  13   11.51    6.07
  -6  10  14    6.37    4.73
   6  10 -14    2.98    6.13
  -6 -10  14    3.50    4.88
  -6  10  15   41.53   10.41
   6  10 -15   53.63   12.52
  -6 -10  15   49.49   12.58
  -6  10  16   -0.00    4.33
   6 -10 -16    0.00    4.88
   6  10 -16    1.51    5.18
  -6  10  17   12.41    6.10
   6 -10 -17   15.57    8.28
   6  10 -17   33.86   10.33
  -6  10  18    0.00    4.76
   6 -10 -18    0.00    4.36
   6  10 -18   -0.00    4.60
  -6  10  19   11.13    6.25
   6 -10 -19    2.34    5.27
   6  10 -19    8.11    5.91
  -6  10  20    2.52    5.95
   6 -10 -20    0.73    3.67
   6  10 -20   -0.00    3.63
  -6  10  21   13.42    7.13
   6 -10 -21   24.93    9.93
   6  10 -21   22.68    8.79
  -6  10  22    4.45    5.11
   6 -10 -22   -0.00    5.51
   6  10 -22    0.00    4.96
  -6  10  23    1.14    5.19
   6 -10 -23    1.71    4.77
   6  10 -23    5.95    6.07
  -6  10  24   -0.00    5.40
   6 -10 -24   -0.00    4.37
   6  10 -24    1.72    4.12
  -6  10  25    6.57    5.77
   6 -10 -25    8.26    7.20
   6  10 -25   18.09    8.69
  -6  10  26    0.26    4.25
   6 -10 -26    0.00    4.51
   6  10 -26   -0.00    4.06
  -6  10  27   10.74    6.89
   6 -10 -27    5.82    6.53
   6  10 -27    3.92    5.76
  -6  10  28   -0.00    5.60
   6 -10 -28    2.87    4.96
   6  10 -28    4.28    5.67
  -6  10  29    4.00    6.53
   6 -10 -29    4.98    6.70
   6  10 -29   -0.00    5.15
  -6  10  30   -0.00    5.52
   6 -10 -30   -0.00    5.66
   6  10 -30    8.33    6.52
  -6  10  31   -0.00    5.87
   6 -10 -31   -0.00    4.60
   6  10 -31    4.96    5.97
  -6  10  32   -0.00    4.59
   6 -10 -32   -0.00    5.91
   6  10 -32    1.32    5.56
  -6  10  33   -0.00    6.93
   6 -10 -33   -0.00    5.16
   6  10 -33   -0.00    4.76
  -6  10  34   -0.00    5.86
   6  10 -34   -0.00    4.20
  -6  10  35   -0.00    4.66
   6  10 -35   -0.00    6.31
  -6  11   1    2.66    2.39
   6  11  -1    7.14    6.03
  -6 -11   1    7.08    5.40
  -6  11   2   -0.00    2.14
   6  11  -2    2.51    4.89
  -6 -11   2    0.00    4.37
  -6  11   3   17.40    5.31
   6  11  -3   77.83   13.31
  -6 -11   3   27.41    8.89
  -6  11   4    4.38    3.51
   6  11  -4    0.00    3.95
  -6 -11   4    8.11    5.86
  -6  11   5    1.44    3.50
   6  11  -5   -0.00    4.82
  -6 -11   5    0.00    4.12
  -6  11   6    0.00    4.61
   6  11  -6   -0.00    3.55
  -6 -11   6   -0.00    4.18
  -6  11   7   15.90    5.59
   6  11  -7   19.48    7.65
  -6 -11   7    6.43    5.69
  -6  11   8    7.35    4.48
   6  11  -8   23.64    8.60
  -6  11   9   26.28    7.12
   6  11  -9   23.35    9.01
  -6 -11   9   20.05    7.55
  -6  11  10    0.31    4.21
   6  11 -10    6.03    5.39
  -6 -11  10    4.63    5.36
  -6  11  11    4.21    3.87
   6  11 -11   -0.00    4.83
  -6 -11  11   -0.00    4.04
  -6  11  12    1.42    3.55
   6  11 -12    1.16    4.15
  -6 -11  12    2.59    5.87
  -6  11  13   30.52    8.51
   6  11 -13   35.18   10.23
  -6 -11  13   13.04    7.20
  -6  11  14    0.30    3.52
   6  11 -14    1.65    4.46
  -6 -11  14    1.08    4.06
  -6  11  15    7.49    4.73
   6 -11 -15    9.78    5.93
   6  11 -15   14.98    6.97
  -6 -11  15   15.50    6.92
  -6  11  16   -0.00    4.11
   6 -11 -16    7.17    6.29
   6  11 -16    4.61    5.44
  -6 -11  16    1.42    4.42
  -6  11  17   18.87    7.90
   6 -11 -17   13.29    7.07
   6  11 -17   21.51    8.93
  -6 -11  17   31.59    9.74
  -6  11  18    0.50    3.36
   6 -11 -18    0.57    4.43
   6  11 -18   -0.00    4.82
  -6 -11  18    1.15    4.16
  -6  11  19   28.17    8.50
   6 -11 -19   12.74    7.24
   6  11 -19   16.17    7.89
  -6  11  20    4.11    5.23
   6 -11 -20    0.00    4.84
   6  11 -20    0.00    4.59
  -6  11  21    1.58    3.82
   6 -11 -21    3.89    6.24
   6  11 -21   -0.00    4.56
  -6  11  22   -0.00    4.78
   6 -11 -22    0.86    4.71
   6  11 -22    4.21    5.43
  -6  11  23   26.15    9.46
   6 -11 -23   11.90    7.89
   6  11 -23   12.43    7.14
  -6  11  24   -0.00    5.09
   6 -11 -24    0.00    4.45
   6  11 -24    0.00    4.50
  -6  11  25    1.06    5.47
   6 -11 -25    5.21    5.83
   6  11 -25    1.60    5.12
  -6  11  26    0.88    4.68
   6 -11 -26   -0.00    4.72
   6  11 -26    4.02    6.49
  -6  11  27   -0.00    5.56
   6 -11 -27    0.00    5.28
   6  11 -27   -0.00    4.74
  -6  11  28   -0.00    6.07
   6 -11 -28   -0.00    4.39
   6  11 -28   -0.00    5.13
  -6  11  29    0.16    3.52
   6 -11 -29   -0.00    6.28
   6  11 -29   13.12    8.77
  -6  11  30    4.60    5.89
   6 -11 -30   -0.00    6.21
   6  11 -30   -0.00    5.61
  -6  11  31   -0.00    4.57
   6 -11 -31   -0.00    5.83
  -6  11  32    5.94    5.15
   6 -11 -32    3.64    7.28
   6  11 -32   -0.00    5.40
  -6  12   1   19.24    5.07
   6  12  -1   19.35    8.77
  -6 -12   1   10.17    5.96
  -6  12   2    3.17    3.17
   6  12  -2    6.03    6.06
  -6 -12   2   -0.00    3.49
  -6  12   3    2.56    3.20
   6  12  -3    0.00    4.98
  -6 -12   3    2.95    4.52
  -6  12   4    0.63    2.69
   6  12  -4    3.48    5.15
  -6 -12   4    1.70    4.92
  -6  12   5   23.58    6.71
   6  12  -5   37.28   10.35
  -6  12   6    0.31    2.70
   6  12  -6    0.00    3.51
  -6 -12   6   -0.00    4.58
   6  12  -7    5.91    5.55
  -6 -12   7    5.60    5.33
  -6  12   8    2.51    4.13
   6  12  -8   -0.00    4.08
  -6 -12   8    0.00    4.47
  -6  12   9    5.33    4.41
   6  12  -9   -0.00    4.17
  -6 -12   9   15.40    7.20
  -6  12  10    2.01    4.05
   6  12 -10    5.70    5.39
  -6 -12  10    0.32    3.66
  -6  12  11   18.79    6.96
   6  12 -11   27.44    9.28
  -6 -12  11   12.75    6.82
  -6  12  12   -0.00    4.13
  -6 -12  12   -0.00    3.36
  -6  12  13    3.18    4.86
   6  12 -13    0.75    4.56
  -6 -12  13    3.45    5.55
  -6  12  14   -0.00    3.86
   6  12 -14    5.01    5.65
  -6 -12  14    1.44    4.53
  -6  12  15    3.39    4.66
   6  12 -15   18.04    7.77
  -6  12  16    1.05    3.42
   6  12 -16    1.75    4.62
  -6 -12  16    0.66    4.27
  -6  12  17   18.77    7.03
   6  12 -17   11.19    6.47
  -6 -12  17    2.15    5.05
  -6  12  18    0.00    3.74
  -6 -12  18   -0.00    5.00
  -6  12  19    4.63    4.76
   6  12 -19   -0.00    4.91
  -6 -12  19   -0.00    4.18
  -6  12  20    0.09    3.73
   6 -12 -20    2.58    4.50
   6  12 -20    1.53    4.87
  -6 -12  20   -0.00    4.25
  -6  12  21    7.20    6.26
   6 -12 -21    2.74    4.95
   6  12 -21   28.35   10.57
  -6 -12  21   16.34    7.58
  -6  12  22    1.74    4.21
   6 -12 -22    2.48    5.17
   6  12 -22   -0.00    5.43
  -6  12  23    5.10    4.79
   6 -12 -23    0.20    3.75
   6  12 -23    3.59    5.97
  -6  12  24    0.81    5.30
   6 -12 -24    3.05    5.77
   6  12 -24    5.16    5.59
  -6  12  25    0.00    7.03
   6 -12 -25    0.00    5.91
   6  12 -25   -0.00    3.81
  -6  12  26    6.06    7.17
   6 -12 -26    4.13    6.93
   6  12 -26    0.00    5.76
  -6  12  27    4.12    6.01
   6 -12 -27    9.49    7.75
   6  12 -27    4.38    5.74
  -6  12  28    4.93    5.87
   6 -12 -28   -0.00    5.97
   6  12 -28    1.45    5.29
  -6  12  29    1.40    4.62
   6 -12 -29    1.40    5.12
   6 -12 -30   -0.00    4.68
   6 -12 -31   -0.00    7.32
  -6  13   1    3.78    2.88
   6  13  -1    2.34    5.60
  -6 -13   1    3.68    5.16
  -6  13   2    3.00    3.42
   6  13  -2   -0.00    6.06
  -6 -13   2   -0.00    3.49
  -6  13   3   25.52    6.76
   6  13  -3   31.56   10.83
  -6 -13   3   45.00   11.28
  -6  13   4   17.53    5.81
   6  13  -4   11.89    7.35
  -6 -13   4    7.55    5.89
  -6  13   5    4.63    3.57
   6  13  -5   -0.00    4.06
  -6 -13   5    1.50    4.51
  -6  13   6    0.53    3.47
   6  13  -6    8.20    5.33
  -6 -13   6    0.00    4.97
  -6  13   7    2.47    3.20
   6  13  -7    3.96    6.02
  -6 -13   7   20.23    8.28
  -6  13   8    1.15    3.59
   6  13  -8    9.81    6.21
  -6 -13   8    8.61    6.02
   6  13  -9   22.67    8.94
  -6 -13   9   29.90    9.59
  -6  13  10    1.88    4.39
   6  13 -10    0.46    4.61
  -6 -13  10    6.46    6.14
  -6  13  11   -0.00    3.56
   6  13 -11    2.84    5.23
  -6 -13  11   -0.00    4.98
  -6  13  12    0.00    4.57
   6  13 -12   -0.00    4.29
  -6 -13  12    0.76    4.33
  -6  13  13   14.71    6.45
   6  13 -13    2.12    4.43
  -6 -13  13    5.37    5.66
  -6  13  14    0.00    3.78
  -6 -13  14   -0.00    4.28
  -6  13  15    2.52    4.42
   6  13 -15    8.00    6.17
  -6 -13  15    1.57    5.79
  -6  13  16    0.00    5.38
   6  13 -16    7.37    5.26
  -6 -13  16   -0.00    4.44
  -6  13  17    0.00    4.61
   6  13 -17    3.41    4.96
  -6 -13  17    2.54    3.95
  -6  13  18    3.28    4.22
   6  13 -18    7.97    5.69
  -6 -13  18    2.11    4.92
  -6  13  19    8.61    6.55
   6  13 -19    3.02    5.72
  -6 -13  19   21.47    8.83
  -6  13  20    0.28    3.91
   6  13 -20    0.53    3.80
  -6 -13  20    0.20    4.37
  -6  13  21    2.13    5.20
   6  13 -21    4.10    4.55
  -6 -13  21    1.50    5.12
  -6  13  22    0.00    4.46
   6  13 -22   -0.00    5.87
  -6 -13  22    3.94    6.57
  -6  13  23    3.67    5.07
   6  13 -23    3.61    6.33
  -6  13  24   -0.00    2.59
   6  13 -24    5.30    5.29
  -6  13  25    0.26    5.24
  -6  13  26    0.00    5.07
   6 -13 -28   -0.00    5.45
   6 -13 -29   -0.00    6.74
   6 -13 -30    2.01    5.16
  -6  14   1    3.67    3.44
   6  14  -1   17.48    8.18
  -6 -14   1    6.00    6.11
   6  14  -2   -0.00    5.41
  -6 -14   2    2.67    4.70
  -6  14   3   -0.00    2.94
   6  14  -3    5.16    6.46
  -6 -14   3   -0.00    4.62
  -6  14   4    0.24    3.19
   6  14  -4   -0.00    4.49
  -6 -14   4    3.66    5.61
  -6  14   5    2.04    3.67
   6  14  -5   24.52    9.81
  -6 -14   5    5.34    5.77
  -6  14   6    6.32    4.60
   6  14  -6   12.47    6.40
  -6 -14   6   -0.00    4.44
  -6  14   7    7.02    4.76
   6  14  -7    2.14    4.19
  -6 -14   7   10.78    6.92
  -6  14   8    1.76    3.63
   6  14  -8    1.95    4.93
  -6 -14   8    5.98    6.56
  -6  14   9    8.07    4.99
   6  14  -9    7.26    6.47
  -6 -14   9    0.00    4.39
  -6  14  10    2.68    4.95
  -6 -14  10   -0.00    4.21
   6  14 -11    0.00    5.08
  -6 -14  11    0.00    5.92
  -6  14  12    1.28    3.86
   6  14 -12   -0.00    3.41
  -6 -14  12    0.00    5.60
  -6  14  13    6.96    5.85
   6  14 -13   -0.00    4.43
  -6 -14  13    3.02    4.58
  -6  14  14    0.75    4.56
   6  14 -14    5.08    5.91
  -6  14  15   11.50    6.36
   6  14 -15    0.85    4.79
  -6 -14  15    2.56    4.85
  -6  14  16    0.25    3.69
  -6 -14  16    0.77    4.33
  -6  14  17    4.52    4.70
  -6 -14  17    3.27    4.51
  -6  14  18    4.93    5.35
   6  14 -18    2.92    5.03
  -6 -14  18   -0.00    4.46
  -6  14  19    0.00    4.13
   6  14 -19   -0.00    4.70
  -6  14  20    1.78    4.68
  -6  14  21    0.20    3.40
  -6  15   1    1.78    2.51
   6  15  -1   -0.00    5.38
  -6 -15   1   -0.00    4.34
  -6  15   2    4.61    3.56
   6  15  -2    5.56    6.52
  -6 -15   2   -0.00    4.69
   6  15  -3    6.14    7.42
  -6 -15   3    2.21    5.11
  -6  15   4    2.18    3.61
   6  15  -4    6.90    5.74
  -6 -15   4    4.60    6.02
  -6  15   5   -0.00    2.73
   6  15  -5    5.55    5.66
  -6 -15   5   -0.00    4.24
  -6  15   6    0.00    3.62
   6  15  -6   -0.00    4.97
  -6 -15   6    0.10    3.31
  -6  15   7    0.40    3.24
   6  15  -7    0.00    3.79
  -6 -15   7    0.00    4.48
  -6  15   8    0.74    3.27
   6  15  -8    3.18    6.02
  -6 -15   8    3.51    5.49
  -6  15   9    0.05    3.28
   6  15  -9    1.14    3.16
  -6 -15   9    6.54    6.30
  -6  15  10    1.31    3.89
   6  15 -10   -0.00    6.36
  -6 -15  10   -0.00    4.93
  -6  15  11    3.05    4.83
   6  15 -11   -0.00    4.01
  -6 -15  11    3.16    5.37
   6  15 -12    4.32    4.66
  -6 -15  12    1.76    5.44
  -6  15  13    8.00    5.89
   6  15 -13   11.65    6.85
  -6 -15  13    2.28    4.85
  -6  15  14   12.37    6.43
   6  15 -14    5.69    5.82
  -6  15  15    1.93    5.20
   6  15 -15    5.17    5.25
  -6  15  16    5.21    5.80
   6  15 -16    2.54    4.84
  -6  15  17    1.39    5.07
   6  15 -17   -0.00    4.87
  -6  16   1    0.00    2.33
   6  16  -1    2.04    5.70
  -6 -16   1    2.96    6.46
  -6  16   2    0.16    3.05
   6  16  -2    2.34    5.25
  -6 -16   2   11.84    7.36
  -6  16   3    1.03    2.95
   6  16  -3    5.09    6.23
  -6 -16   3    0.00    5.07
  -6  16   4    2.69    3.43
   6  16  -4    2.88    6.35
  -6 -16   4    1.46    4.36
  -6  16   5    3.12    3.35
   6  16  -5    3.75    5.29
  -6 -16   5    1.29    4.58
  -6  16   6    3.46    4.18
   6  16  -6    0.00    3.95
  -6 -16   6    0.32    4.00
  -6  16   7    0.86    3.64
   6  16  -7   -0.00    3.66
  -6 -16   7    0.02    2.72
  -6  16   8    3.71    3.62
  -6 -16   8    0.00    4.01
  -6  16   9    2.46    3.99
   6  16  -9    3.73    4.86
  -6  16  10   -0.00    3.71
   6  16 -10   -0.00    5.15
  -6  16  11    1.12    4.19
   6  16 -11    2.60    4.16
  -6  16  12    0.00    4.36
   6  16 -12    2.49    5.50
   6  16 -13   -0.00    4.08
   6  16 -14    0.00    5.12
  -6  17   1   -0.00    3.09
   6  17  -1    5.33    6.11
  -6 -17   1    9.46    6.73
  -6  17   2    2.64    3.11
   6  17  -2    0.01    4.08
  -6 -17   2    1.76    4.74
  -6  17   3    2.19    3.37
   6  17  -3    1.94    5.65
  -6 -17   3    3.28    6.22
   6  17  -4    7.31    7.00
  -6  17   5   -0.00    3.44
   6  17  -5   -0.00    6.23
  -6  17   6   -0.00    3.11
   6  17  -6    0.00    5.56
  -5   0   1    0.62    2.26
  -5   0   1    3.01    3.19
   5   0  -1    1.17    3.32
   5   0  -1    3.60    3.45
   5   0  -1    1.47    3.07
  -5   0   2    0.79    2.75
  -5   0   2   -0.00    3.57
   5   0  -2   -0.00    3.03
   5   0  -2   -0.00    2.78
  -5   0   3   88.87   12.23
  -5   0   3   86.81   12.84
   5   0  -3   95.08   12.48
  -5   0   4    0.66    3.03
   5   0  -4    0.77    3.59
   5   0  -4   -0.00    3.34
  -5   0   5 2065.69  198.92
  -5   0   5 2337.71  200.81
   5   0  -5 2399.78  200.16
  -5   0   6    0.00    3.39
  -5   0   6   -0.00    3.94
   5   0  -6   -0.00    3.71
   5   0  -6   -0.00    3.81
  -5   0   7   78.07   12.81
  -5   0   7  104.56   14.53
   5   0  -7   76.13   12.65
   5   0  -7  113.30   13.73
  -5   0   8    3.30    3.91
  -5   0   8    1.07    3.66
   5   0  -8    2.47    3.39
   5   0  -8    0.65    3.60
  -5   0   9  481.73   51.47
  -5   0   9  549.78   53.21
   5   0  -9  548.85   52.75
   5   0  -9  545.78   52.14
  -5   0  10    7.55    4.64
  -5   0  10    2.65    4.39
   5   0 -10   -0.00    3.48
   5   0 -10   -0.00    3.03
  -5   0  11   32.40    8.62
  -5   0  11   41.27    9.25
   5   0 -11   37.49    8.35
  -5   0  12    2.12    3.64
  -5   0  12    3.01    4.69
   5   0 -12   -0.00    4.52
   5   0 -12    0.00    3.22
  -5   0  13    7.52    5.09
  -5   0  13    1.87    4.02
   5   0 -13   13.02    6.38
   5   0 -13    6.22    4.17
  -5   0  14    0.00    3.80
   5   0 -14    2.18    4.65
   5   0 -14    0.80    3.19
  -5   0  15  153.34   21.14
   5   0 -15  154.12   21.16
   5   0 -15  149.22   19.74
  -5   0  16    1.37    4.07
   5   0 -16    5.01    4.29
   5   0 -16    0.78    2.72
  -5   0  17   99.24   15.48
   5   0 -17   65.48   12.49
  -5   0  18   -0.00    3.68
   5   0 -18   -0.00    3.13
  -5   0  19  129.71   19.33
   5   0 -19  109.13   17.21
  -5   0  20    4.52    4.81
  -5   0  21  195.51   25.95
   5   0 -21  156.11   23.81
  -5   0  22   -0.00    4.20
   5   0 -22   -0.00    4.47
   5   0 -23    0.00    4.25
  -5   0  24   -0.00    3.77
   5   0 -24    5.91    5.08
  -5   0  25   31.15   10.13
   5   0 -25   28.97    9.95
  -5   0  26    3.96    5.51
   5   0 -26    4.69    5.40
  -5   0  27   50.61   12.90
   5   0 -27   45.94   12.58
   5   0 -28    2.27    6.10
   5   0 -29    3.16    5.95
   5   0 -30   -0.00    5.80
   5   0 -31   40.76   11.92
   5   0 -32   -0.00    4.14
   5   0 -33    0.89    6.51
   5   0 -34    1.72    5.74
   5   0 -35   15.60    8.06
   5   0 -36    2.20    5.40
   5   0 -37    4.02    5.86
   5   0 -38    1.89    5.45
   5   0 -39    2.23    5.86
  -5   1   1  425.26   43.66
  -5   1   1  453.16   44.59
   5  -1  -1  457.59   44.26
   5  -1  -1  513.37   44.63
   5   1  -1  413.30   44.92
   5   1  -1  456.59   45.47
   5   1  -1  460.22   45.01
  -5  -1   1  447.56   45.13
  -5  -1   1  513.18   45.56
  -5  -1   1  483.89   45.97
  -5   1   2    6.44    3.58
  -5   1   2    3.23    4.05
   5  -1  -2    6.48    3.93
   5  -1  -2    4.10    3.38
   5   1  -2    6.31    4.51
   5   1  -2    7.55    4.29
  -5  -1   2    6.01    3.65
  -5  -1   2    6.89    5.14
  -5   1   3  451.18   45.82
  -5   1   3  470.88   46.68
   5  -1  -3  477.55   46.55
   5  -1  -3  542.64   46.55
   5   1  -3  499.87   47.47
   5   1  -3  450.32   46.68
  -5  -1   3  466.99   46.49
  -5  -1   3  492.17   47.81
  -5   1   4    7.29    3.82
   5  -1  -4    5.04    3.69
   5  -1  -4    6.88    3.66
   5   1  -4   19.94    6.02
   5   1  -4    8.16    4.49
  -5  -1   4   12.95    4.54
  -5  -1   4    8.04    4.64
  -5   1   5   91.42   12.90
  -5   1   5  112.52   14.24
   5  -1  -5   93.27   13.17
   5  -1  -5   94.19   12.79
   5   1  -5  105.22   14.13
   5   1  -5  106.85   14.23
  -5  -1   5   83.41   12.91
  -5  -1   5  104.06   14.48
  -5   1   6  482.85   48.36
  -5   1   6  487.26   49.15
   5  -1  -6  533.08   49.53
   5  -1  -6  521.60   48.74
   5   1  -6  496.34   49.88
  -5  -1   6  462.65   48.53
  -5  -1   6  535.73   50.60
  -5   1   7  599.85   58.66
  -5   1   7  607.31   59.69
   5  -1  -7  592.79   59.01
   5  -1  -7  644.52   59.07
   5   1  -7  524.12   58.58
   5   1  -7  567.30   59.10
  -5  -1   7  774.69   60.70
  -5  -1   7  675.58   61.17
  -5   1   8    2.51    4.44
  -5   1   8    2.00    4.06
   5  -1  -8   -0.00    3.59
   5  -1  -8    3.00    3.10
   5   1  -8    0.00    3.96
   5   1  -8    1.95    4.17
  -5  -1   8    0.83    3.20
  -5  -1   8    2.30    4.27
  -5   1   9   51.40    9.80
  -5   1   9   61.70   10.23
   5  -1  -9   42.81    8.88
   5  -1  -9   36.32    7.83
   5   1  -9   43.11    9.60
   5   1  -9   45.90    9.19
  -5  -1   9   60.48   10.26
  -5  -1   9   56.04   10.53
  -5   1  10   -0.00    3.65
  -5   1  10    2.64    3.79
   5  -1 -10   -0.00    3.34
   5  -1 -10    2.08    3.32
   5   1 -10   -0.00    4.75
   5   1 -10    4.15    3.96
  -5  -1  10   -0.00    4.49
  -5  -1  10    1.72    4.98
  -5   1  11  183.06   22.76
  -5   1  11  222.68   24.01
   5  -1 -11  175.65   22.56
   5  -1 -11  198.89   21.99
   5   1 -11  177.42   22.68
   5   1 -11  162.31   21.56
  -5  -1  11  177.24   22.18
  -5  -1  11  174.28   22.87
  -5   1  12   10.92    5.82
  -5   1  12   12.98    5.58
   5  -1 -12   17.16    7.33
   5  -1 -12   19.35    5.58
   5   1 -12   11.70    6.14
   5   1 -12   14.34    5.36
  -5  -1  12   10.54    5.96
  -5  -1  12   14.84    5.94
  -5   1  13  402.92   41.21
   5  -1 -13  390.70   41.56
   5  -1 -13  362.26   39.12
   5   1 -13  382.06   40.77
   5   1 -13  379.92   40.39
  -5  -1  13  388.98   40.66
  -5  -1  13  358.88   40.80
  -5   1  14    0.00    3.27
   5  -1 -14   -0.00    2.97
   5  -1 -14    2.81    3.53
   5   1 -14    2.96    3.96
  -5  -1  14    4.65    4.43
  -5   1  15   29.40    7.89
   5  -1 -15   36.43    8.87
   5  -1 -15   44.52    9.19
   5   1 -15   26.44    8.26
   5   1 -15   29.19    7.86
  -5  -1  15   36.42    9.42
  -5   1  16    2.52    3.54
   5  -1 -16    7.61    4.88
   5  -1 -16    6.52    4.07
   5   1 -16    8.13    5.60
   5   1 -16    2.24    3.64
  -5  -1  16    4.85    4.21
  -5   1  17   23.02    8.02
   5  -1 -17   33.06    9.27
   5  -1 -17   24.43    7.60
   5   1 -17   29.25    8.64
   5   1 -17   30.77    7.94
  -5  -1  17   30.08    9.03
  -5   1  18    3.86    4.02
  -5  -1  18    4.37    4.21
  -5   1  19  119.59   19.84
   5   1 -19  151.98   20.31
  -5  -1  19  152.15   21.85
  -5   1  20    0.84    4.56
   5   1 -20    0.00    3.66
  -5  -1  20    2.07    4.63
  -5   1  21    0.00    4.84
   5  -1 -21    4.43    5.49
   5   1 -21    5.53    5.53
   5   1 -21   -0.00    4.03
  -5  -1  21   -0.00    5.28
  -5   1  22    7.02    6.56
   5  -1 -22   10.76    6.97
  -5  -1  22   10.32    6.85
  -5   1  23   40.13   11.34
   5  -1 -23   36.56   10.54
   5   1 -23   62.70   13.20
  -5  -1  23   27.07   10.16
  -5   1  24    4.92    5.11
   5  -1 -24   -0.00    4.57
   5   1 -24    0.40    4.42
  -5  -1  24    6.65    6.06
  -5   1  25   17.09    7.44
   5  -1 -25   29.21    9.49
   5   1 -25   12.62    6.90
  -5  -1  25   21.63    9.43
  -5   1  26    9.28    6.33
   5  -1 -26    6.87    6.89
   5   1 -26    0.00    6.23
  -5  -1  26   14.26    7.13
  -5   1  27   56.72   14.29
   5  -1 -27   46.96   12.89
   5   1 -27   60.51   14.07
  -5   1  28    5.27    5.55
   5  -1 -28    6.74    6.94
   5   1 -28   10.14    6.77
   5   1 -29   36.82   11.10
   5   1 -30    0.50    4.39
   5  -1 -31    0.70    4.91
   5   1 -31   -0.00    4.34
   5  -1 -32    0.00    6.72
   5   1 -32    3.97    6.24
   5  -1 -33   50.80   13.75
   5   1 -33   26.36   10.47
   5  -1 -34   -0.00    5.20
   5   1 -34   -0.00    5.53
   5  -1 -35    0.11    4.62
   5   1 -35    4.52    6.44
   5  -1 -36    0.00    7.66
   5   1 -36   -0.00    6.69
   5  -1 -37    6.44    6.98
   5   1 -37    0.00    5.66
   5  -1 -38    1.87    5.69
   5   1 -38    0.31    4.14
   5  -1 -39    6.85    9.06
   5   1 -39    0.00    6.29
  -5   2   1    4.89    3.33
  -5   2   1    1.50    3.16
   5  -2  -1    4.45    3.00
   5  -2  -1    4.83    3.26
   5  -2  -1    3.84    2.74
   5   2  -1    5.30    4.17
   5   2  -1    5.00    4.15
   5   2  -1    4.19    4.39
  -5  -2   1    9.73    4.62
  -5  -2   1    6.44    3.90
  -5  -2   1    7.65    4.85
  -5   2   2   12.55    4.08
  -5   2   2   14.13    4.79
   5  -2  -2   19.49    4.79
   5  -2  -2   15.73    4.27
   5   2  -2    6.34    5.11
   5   2  -2    8.95    4.23
  -5  -2   2   15.73    5.65
  -5  -2   2   11.94    4.76
  -5  -2   2   12.13    5.76
  -5   2   3  214.71   22.46
  -5   2   3  217.41   22.88
   5  -2  -3  191.68   21.93
   5  -2  -3  203.98   21.61
   5   2  -3  195.42   23.81
   5   2  -3  234.48   24.29
  -5  -2   3  205.19   23.58
  -5  -2   3  192.26   23.70
  -5   2   4   62.87    9.28
  -5   2   4   59.60    9.69
   5  -2  -4   57.38    9.41
   5  -2  -4   65.00    9.12
   5   2  -4   63.79   10.69
   5   2  -4   70.96   11.08
  -5  -2   4   55.06    9.86
  -5  -2   4   51.06   10.40
  -5   2   5  581.85   54.97
  -5   2   5  608.91   55.70
   5  -2  -5  491.69   54.28
   5  -2  -5  569.10   54.22
   5   2  -5  585.84   56.84
   5   2  -5  624.74   56.95
  -5  -2   5  652.58   56.48
  -5  -2   5  553.89   56.59
  -5   2   6    3.79    3.96
  -5   2   6    5.41    4.19
   5  -2  -6   15.88    5.05
   5  -2  -6    9.11    3.75
   5   2  -6    0.00    4.39
   5   2  -6    7.76    4.62
  -5  -2   6    5.32    4.49
  -5   2   7   89.90   12.58
  -5   2   7   67.58   11.42
   5  -2  -7   74.26   11.44
   5  -2  -7   82.56   11.12
   5   2  -7   86.83   13.08
   5   2  -7   70.46   12.03
  -5  -2   7   90.04   12.77
  -5  -2   7   68.11   12.38
  -5   2   8    8.11    4.92
  -5   2   8   12.26    5.48
   5  -2  -8   12.92    5.34
   5  -2  -8    5.06    3.87
   5   2  -8    8.05    5.47
   5   2  -8   15.88    6.00
  -5  -2   8    4.65    4.71
  -5  -2   8    7.34    4.86
  -5   2   9  489.79   55.12
   5  -2  -9  575.80   56.67
   5  -2  -9  636.46   55.79
   5   2  -9  543.90   56.34
  -5  -2   9  595.87   56.37
  -5  -2   9  641.25   58.51
  -5   2  10    5.94    4.23
  -5   2  10    2.52    3.41
   5  -2 -10    0.00    3.60
   5  -2 -10    1.71    2.86
   5   2 -10    1.32    3.20
   5   2 -10    6.27    4.44
  -5  -2  10    3.56    3.60
  -5  -2  10    0.53    4.20
  -5   2  11    7.75    4.74
  -5   2  11    7.67    4.41
   5  -2 -11    8.23    5.09
   5   2 -11    4.55    3.73
   5   2 -11    7.63    5.43
  -5  -2  11    0.00    4.90
  -5  -2  11    6.47    4.46
  -5   2  12   79.36   12.89
  -5   2  12   60.18   11.69
   5  -2 -12   67.14   12.17
   5  -2 -12   70.44   11.50
   5   2 -12   80.28   13.08
   5   2 -12   75.51   12.67
  -5  -2  12   78.99   12.50
  -5  -2  12   54.65   12.00
  -5   2  13   73.98   12.41
  -5   2  13   56.86   11.08
   5  -2 -13   35.50    9.66
   5  -2 -13   52.24   10.12
   5   2 -13   91.91   13.30
   5   2 -13   71.12   11.69
  -5  -2  13   56.93   11.56
  -5   2  14   25.70    7.87
   5  -2 -14   21.99    7.40
   5  -2 -14   41.18    8.70
   5   2 -14   35.22    9.23
   5   2 -14   28.12    7.89
  -5  -2  14   34.99    9.07
  -5   2  15  317.58   35.98
   5  -2 -15  286.34   35.27
   5   2 -15  280.21   34.87
   5   2 -15  389.39   37.25
  -5  -2  15  327.97   36.95
  -5   2  16    4.54    4.25
   5  -2 -16    3.48    4.28
   5   2 -16   -0.00    4.66
   5   2 -16    8.73    5.36
  -5  -2  16    5.24    5.13
  -5   2  17   11.88    6.16
   5  -2 -17    7.76    5.05
   5   2 -17    6.20    4.27
  -5  -2  17    9.84    5.63
  -5   2  18   -0.00    3.93
   5   2 -18   -0.00    4.37
  -5  -2  18    0.00    4.32
   5   2 -19  103.85   16.54
  -5  -2  19   94.10   17.02
   5   2 -20   56.72   11.80
  -5  -2  20   53.83   12.61
   5  -2 -21   -0.00    4.28
   5   2 -21    3.69    5.41
   5   2 -21    2.79    4.62
  -5  -2  21    0.00    4.18
   5  -2 -22   21.33    9.05
   5   2 -22    3.70    4.74
   5   2 -22    4.45    4.62
  -5  -2  22   20.94    8.67
   5  -2 -23    8.24    7.09
   5   2 -23    7.89    6.40
   5   2 -23    9.49    5.77
  -5  -2  23   19.77    8.56
   5  -2 -24   -0.00    6.00
   5   2 -24    2.94    5.23
  -5  -2  24   -0.00    4.35
  -5   2  25   93.22   17.09
   5  -2 -25   60.46   14.59
   5   2 -25   68.45   14.96
   5  -2 -26    1.35    4.96
   5   2 -26    1.19    7.04
   5  -2 -27   26.24    9.98
   5   2 -27   18.58    8.93
   5  -2 -28   -0.00    4.62
   5   2 -28   -0.00    4.24
   5  -2 -29   18.11    8.38
   5   2 -29   17.86    8.60
   5  -2 -30   -0.00    6.39
   5   2 -30   -0.00    4.92
   5  -2 -31   14.68    8.96
   5   2 -31   11.98    7.87
   5  -2 -32    0.00    6.24
   5  -2 -33    0.92    4.57
   5  -2 -34   -0.00    4.86
   5   2 -34    0.35    3.96
   5  -2 -35    0.31    4.58
   5   2 -35    8.14    6.98
   5  -2 -36    4.44    5.88
   5   2 -36   -0.00    4.68
   5  -2 -37    2.91    5.74
   5  -2 -38   -0.00    5.09
  -5   3   1  320.59   29.45
   5  -3  -1  297.45   29.52
   5  -3  -1  270.13   28.49
   5  -3  -1  295.02   28.24
   5   3  -1  278.76   31.73
   5   3  -1  289.25   32.26
   5   3  -1  314.54   32.52
  -5  -3   1  309.90   32.69
  -5  -3   1  310.47   31.65
  -5  -3   1  280.23   31.98
  -5   3   2   55.53    8.47
  -5   3   2   69.01    9.15
   5  -3  -2   58.82    8.59
   5  -3  -2   54.10    7.55
   5   3  -2   46.10    9.99
   5   3  -2   61.25   10.91
   5   3  -2   57.92   10.11
  -5  -3   2   59.65   10.66
  -5  -3   2   44.43    9.54
  -5  -3   2   48.13    9.73
  -5   3   3   98.70   13.25
   5  -3  -3   95.68   12.94
   5   3  -3  114.22   15.59
   5   3  -3  174.87   18.01
  -5  -3   3  115.55   15.68
  -5  -3   3  102.18   14.54
  -5  -3   3   84.33   14.26
  -5   3   4    6.84    3.85
  -5   3   4    5.92    3.36
   5  -3  -4   -0.00    2.78
   5  -3  -4    3.21    3.08
   5   3  -4    3.02    4.27
   5   3  -4    2.88    4.69
[truncated: 833,173 more chars]
