# Supplementary material for: LED-pump-X-ray-multiprobe crystallography for sub-second timescales
Source: Commun Chem. 2022 Aug 26;5:102. doi: 10.1038/s42004-022-00716-1 (PMC9814726; doi:10.1038/s42004-022-00716-1)
Supplement: Supplementary file 10 — Supplementary Data 1 [file 42004_2022_716_MOESM10_ESM.zip › CIFs/8s_270K/270K_8s_t11_decay.cif]

 data_global

# SUBMISSION DETAILS
 
_publ_contact_author_name       'Hatcher, Lauren'
_publ_contact_author_address
;
School of Chemistry
Cardiff University
Main Building
Park Place 
Cardiff
CF10 3AT
United Kingdom
;
_publ_contact_author_email       'HatcherL1@cardiff.ac.uk'
_publ_requested_category          FM
_publ_section_comment
; 
?
;
_publ_section_references
;
Diamond General Data Aquisition (GDA) software: http://www.opengda.org/

XIA2: Winter, G. (2010) J. Appl. Cryst. 43, 186-190.
POINTLESS: Evans, P. (2006) Acta Cryst. D62, 72-82.
AIMLESS: Evans, P. R. and Murshudov, G. N. (2013) Acta Cryst. D69, 1204-1214.
DIALS: Winter, G., et al. Acta Cryst. (2018) D74, 85-97.
CCP4: Winn, M. D. et al. (2011) Acta Cryst. D67, 235-242.
   
SHELXL: Sheldrick G. M. (2015). Acta Cryst. C71, 3-8.
SHELXT:	Sheldrick, G. M. (2015). Acta Cryst. A71, 3-8.
 
OLEX2: Dolomanov, O.V.; Bourhis, L.J.; Gildea, R.J.; Howard, J.A.K.; Puschmann,
 H., OLEX2: A complete structure solution, refinement and analysis program 
 (2009). J. Appl. Cryst., 42, 339-341.

MERCURY: Macrae, C. F., Bruno, I. J., Chisholm, J. A., Edgington,
P. R., McCabe, P., Pidcock, E., Rodriguez-Monge, L., Taylor, R.,
van de Streek, J. & Wood, P. A. (2008). J. Appl. Cryst. 41, 466-470.
;

####
 
data_270K_8s_t11_decay
 
_audit_creation_method            'SHELXL-2018/3'
_shelx_SHELXL_version_number      '2018/3'
_chemical_name_systematic         
;
Nitro-(N,N,N',N'-tetrabutyldiethylenetriamine)palladium(II)
tetraphenylborate, tetrahydrofuran solvate
;
_chemical_name_common             ?
_chemical_melting_point           ?
_chemical_formula_moiety          
;
C20 H45 N4 O2 Pd, C24 H20 B, C4 H8 O
;
_chemical_formula_sum            'C48 H73 B N4 O3 Pd' 
_chemical_formula_weight          871.31

loop_
 _atom_type_symbol
 _atom_type_description
 _atom_type_scat_dispersion_real
 _atom_type_scat_dispersion_imag
 _atom_type_scat_source
 'C'  'C'   0.0010   0.0010
 'International Tables Vol C Tables 4.2.6.8 and 6.1.1.4'
 'H'  'H'   0.0000   0.0000
 'International Tables Vol C Tables 4.2.6.8 and 6.1.1.4'
 'B'  'B'   0.0000   0.0000
 'International Tables Vol C Tables 4.2.6.8 and 6.1.1.4'
 'N'  'N'   0.0030   0.0020
 'International Tables Vol C Tables 4.2.6.8 and 6.1.1.4'
 'O'  'O'   0.0050   0.0030
 'International Tables Vol C Tables 4.2.6.8 and 6.1.1.4'
 'Pd'  'Pd'  -2.5040   0.6150
 'International Tables Vol C Tables 4.2.6.8 and 6.1.1.4'
 
_space_group_crystal_system       monoclinic
_space_group_IT_number            14
_space_group_name_H-M_alt         'P 21/n'
_space_group_name_Hall            '-P 2yn'
 
_shelx_space_group_comment
;
The symmetry employed for this shelxl refinement is uniquely defined
by the following loop, which should always be used as a source of
symmetry information in preference to the above space-group names.
They are only intended as comments.
;
 
loop_
 _space_group_symop_operation_xyz
 'x, y, z'
 '-x+1/2, y+1/2, -z+1/2'
 '-x, -y, -z'
 'x-1/2, -y-1/2, z-1/2'
 
_cell_length_a                    11.6774(4)
_cell_length_b                    13.5808(4)
_cell_length_c                    30.2044(10)
_cell_angle_alpha                 90
_cell_angle_beta                  93.402(3)
_cell_angle_gamma                 90
_cell_volume                      4781.6(3)
_cell_formula_units_Z             4
_cell_measurement_temperature     270(2)
_cell_measurement_reflns_used     7980
_cell_measurement_theta_max       20.3573359133
_cell_measurement_theta_min       1.23554413819
 
_exptl_crystal_description        Plate
_exptl_crystal_colour             Yellow
_exptl_crystal_density_meas       ?
_exptl_crystal_density_method     ?
_exptl_crystal_density_diffrn     1.210          
_exptl_crystal_F_000              1856
_exptl_transmission_factor_min    ?
_exptl_transmission_factor_max    ?
_exptl_crystal_size_max           0.100
_exptl_crystal_size_mid           0.100
_exptl_crystal_size_min           0.050
_exptl_absorpt_coefficient_mu     0.202
_shelx_estimated_absorpt_T_min    0.980
_shelx_estimated_absorpt_T_max    0.990
_exptl_absorpt_correction_T_min   0.995116448662
_exptl_absorpt_correction_T_max   1.0
_exptl_absorpt_correction_type    empirical
_exptl_absorpt_process_details    
;
CCP4 7.0.048: AIMLESS, version 0.5.32 : 29/03/17
Scaling & analysis of unmerged intensities, absorption correction using spherical harmonics
;
_exptl_absorpt_special_details    ?
_diffrn_ambient_temperature       270(2)
_diffrn_radiation_wavelength      0.534
_diffrn_measurement_device_type   'Photon counting pixel array'
_diffrn_radiation_type            Synchrotron
_diffrn_measurement_method        'shutterless scans'
_diffrn_radiation_source          'Diamond Light Source Beamline I19-2'
_diffrn_radiation_monochromator   'Silicon 111'
_diffrn_detector_area_resol_mean  ?
_diffrn_reflns_number             34401
_diffrn_reflns_av_unetI/netI      0.1093
_diffrn_reflns_av_R_equivalents   0.0927
_diffrn_reflns_limit_h_min        -14
_diffrn_reflns_limit_h_max        14
_diffrn_reflns_limit_k_min        -16
_diffrn_reflns_limit_k_max        16
_diffrn_reflns_limit_l_min        -33
_diffrn_reflns_limit_l_max        37
_diffrn_reflns_theta_min          1.379
_diffrn_reflns_theta_max          19.495
_diffrn_reflns_theta_full         18.687
_diffrn_measured_fraction_theta_max   0.995
_diffrn_measured_fraction_theta_full  0.996
_diffrn_reflns_Laue_measured_fraction_max    0.995
_diffrn_reflns_Laue_measured_fraction_full   0.996
_diffrn_reflns_point_group_measured_fraction_max   0.995
_diffrn_reflns_point_group_measured_fraction_full  0.996
_reflns_number_total              9736
_reflns_number_gt                 4700
_reflns_threshold_expression      'I > 2\s(I)'
_reflns_Friedel_coverage          0.000
_reflns_Friedel_fraction_max      .
_reflns_Friedel_fraction_full     .
 
_reflns_special_details
;
 Reflections were merged by SHELXL according to the crystal
 class for the calculation of statistics and refinement.
 
 _reflns_Friedel_fraction is defined as the number of unique
 Friedel pairs measured divided by the number that would be
 possible theoretically, ignoring centric projections and
 systematic absences.
;
 
_computing_data_collection        'Diamond GDA (http://www.opengda.org/)'
_computing_cell_refinement        'DIALS (Winter, 2018)'
_computing_data_reduction         'XIA2 (Winter 2010)'
_computing_structure_solution     'SHELXT (Sheldrick, 2015)'
_computing_structure_refinement   'SHELXL (Sheldrick, 2015)'
_computing_molecular_graphics     'OLEX2 (Dolomanov et al., 2009)'
_computing_publication_material   'MERCURY (Macrae et al., 2008)'
_refine_special_details           ?
_refine_ls_structure_factor_coef  Fsqd
_refine_ls_matrix_type            full
_refine_ls_weighting_scheme       calc
_refine_ls_weighting_details
'w=1/[\s^2^(Fo^2^)+(0.0608P)^2^] where P=(Fo^2^+2Fc^2^)/3'
_atom_sites_solution_primary      ?
_atom_sites_solution_secondary    ?
_atom_sites_solution_hydrogens    geom
_refine_ls_hydrogen_treatment     constr
_refine_ls_extinction_method      none
_refine_ls_extinction_coef        .
_refine_ls_number_reflns          9736
_refine_ls_number_parameters      526
_refine_ls_number_restraints      490
_refine_ls_R_factor_all           0.1236
_refine_ls_R_factor_gt            0.0597
_refine_ls_wR_factor_ref          0.1524
_refine_ls_wR_factor_gt           0.1283
_refine_ls_goodness_of_fit_ref    0.884
_refine_ls_restrained_S_all       0.886
_refine_ls_shift/su_max           0.001
_refine_ls_shift/su_mean          0.000
 
loop_
 _atom_site_label
 _atom_site_type_symbol
 _atom_site_fract_x
 _atom_site_fract_y
 _atom_site_fract_z
 _atom_site_U_iso_or_equiv
 _atom_site_adp_type
 _atom_site_occupancy
 _atom_site_site_symmetry_order  
 _atom_site_calc_flag
 _atom_site_refinement_flags_posn
 _atom_site_refinement_flags_adp
 _atom_site_refinement_flags_occupancy
 _atom_site_disorder_assembly
 _atom_site_disorder_group
Pd1 Pd 0.33977(3) 0.77499(2) 0.34647(2) 0.05565(15) Uani 1 1 d . . . . .
N2 N 0.3457(3) 0.9277(2) 0.33767(12) 0.0654(9) Uani 1 1 d . . . . .
N3 N 0.4538(3) 0.7990(2) 0.39794(11) 0.0563(8) Uani 1 1 d . . . . .
H3 H 0.530964 0.789080 0.387598 0.068 Uiso 1 1 calc R U . . .
N4 N 0.3316(3) 0.6315(2) 0.37129(12) 0.0595(8) Uani 1 1 d . . . . .
C1 C 0.4409(4) 0.9634(3) 0.36962(15) 0.0714(12) Uani 1 1 d . . . . .
H1A H 0.513815 0.957755 0.356052 0.086 Uiso 1 1 calc R U . . .
H1B H 0.428699 1.032205 0.376601 0.086 Uiso 1 1 calc R U . . .
C2 C 0.4436(4) 0.9031(3) 0.41156(14) 0.0693(12) Uani 1 1 d . . . . .
H2A H 0.508595 0.921927 0.431249 0.083 Uiso 1 1 calc R U . . .
H2B H 0.373852 0.913038 0.426888 0.083 Uiso 1 1 calc R U . . .
C3 C 0.4342(4) 0.7233(3) 0.43246(14) 0.0623(10) Uani 1 1 d . . . . .
H3A H 0.365392 0.738527 0.447574 0.075 Uiso 1 1 calc R U . . .
H3B H 0.498717 0.721299 0.454219 0.075 Uiso 1 1 calc R U . . .
C4 C 0.4214(3) 0.6261(3) 0.40884(14) 0.0624(11) Uani 1 1 d . . . . .
H4A H 0.494234 0.607493 0.397429 0.075 Uiso 1 1 calc R U . . .
H4B H 0.400300 0.575818 0.429677 0.075 Uiso 1 1 calc R U . . .
C5 C 0.2301(4) 0.9658(3) 0.35096(16) 0.0761(13) Uani 1 1 d . . . . .
H5A H 0.170822 0.934911 0.331859 0.091 Uiso 1 1 calc R U . . .
H5B H 0.219357 0.943920 0.381004 0.091 Uiso 1 1 calc R U . . .
C6 C 0.2112(4) 1.0759(3) 0.3492(2) 0.1039(18) Uani 1 1 d . . . . .
H6A H 0.216360 1.098707 0.318944 0.125 Uiso 1 1 calc R U . . .
H6B H 0.270938 1.108436 0.367493 0.125 Uiso 1 1 calc R U . . .
C7 C 0.0949(5) 1.1034(4) 0.3654(2) 0.134(2) Uani 1 1 d . . . . .
H7A H 0.035973 1.063877 0.349967 0.161 Uiso 1 1 calc R U . . .
H7B H 0.093686 1.089341 0.396826 0.161 Uiso 1 1 calc R U . . .
C8 C 0.0697(7) 1.2090(5) 0.3576(3) 0.204(4) Uani 1 1 d . . . . .
H8A H 0.038118 1.217932 0.327827 0.306 Uiso 1 1 calc R U . . .
H8B H 0.139274 1.246378 0.361868 0.306 Uiso 1 1 calc R U . . .
H8C H 0.015506 1.231063 0.378129 0.306 Uiso 1 1 calc R U . . .
C9 C 0.3654(4) 0.9603(3) 0.29134(15) 0.0719(12) Uani 1 1 d . . . . .
H9A H 0.297507 0.944877 0.272559 0.086 Uiso 1 1 calc R U . . .
H9B H 0.374453 1.031331 0.291342 0.086 Uiso 1 1 calc R U . . .
C10 C 0.4671(4) 0.9154(4) 0.27134(15) 0.0808(13) Uani 1 1 d . . . . .
H10A H 0.463518 0.844346 0.274217 0.097 Uiso 1 1 calc R U . . .
H10B H 0.536597 0.937946 0.287384 0.097 Uiso 1 1 calc R U . . .
C11 C 0.4718(5) 0.9424(4) 0.22253(17) 0.1038(17) Uani 1 1 d . . . . .
H11A H 0.407417 0.911960 0.205982 0.125 Uiso 1 1 calc R U . . .
H11B H 0.463793 1.013194 0.219379 0.125 Uiso 1 1 calc R U . . .
C12 C 0.5800(5) 0.9110(6) 0.2031(2) 0.151(3) Uani 1 1 d . . . . .
H12A H 0.581019 0.934819 0.173186 0.227 Uiso 1 1 calc R U . . .
H12B H 0.584386 0.840398 0.203092 0.227 Uiso 1 1 calc R U . . .
H12C H 0.644341 0.937450 0.220413 0.227 Uiso 1 1 calc R U . . .
C13 C 0.2118(3) 0.6232(3) 0.38855(15) 0.0677(11) Uani 1 1 d . . . . .
H13A H 0.203023 0.675585 0.409906 0.081 Uiso 1 1 calc R U . . .
H13B H 0.156456 0.635107 0.363906 0.081 Uiso 1 1 calc R U . . .
C14 C 0.1808(4) 0.5280(3) 0.40995(17) 0.0797(14) Uani 1 1 d . . . . .
H14A H 0.233375 0.515805 0.435433 0.096 Uiso 1 1 calc R U . . .
H14B H 0.188385 0.474499 0.389078 0.096 Uiso 1 1 calc R U . . .
C15 C 0.0597(4) 0.5307(4) 0.42460(18) 0.0895(15) Uani 1 1 d . . . . .
H15A H 0.053361 0.584263 0.445537 0.107 Uiso 1 1 calc R U . . .
H15B H 0.008263 0.544996 0.399006 0.107 Uiso 1 1 calc R U . . .
C16 C 0.0205(4) 0.4373(4) 0.4458(2) 0.1063(18) Uani 1 1 d . . . . .
H16A H 0.022206 0.384293 0.424810 0.159 Uiso 1 1 calc R U . . .
H16B H -0.056345 0.445785 0.454794 0.159 Uiso 1 1 calc R U . . .
H16C H 0.070586 0.422324 0.471228 0.159 Uiso 1 1 calc R U . . .
C17 C 0.3504(4) 0.5505(3) 0.33861(15) 0.0704(12) Uani 1 1 d . . . . .
H17A H 0.355695 0.488394 0.354460 0.084 Uiso 1 1 calc R U . . .
H17B H 0.284080 0.546990 0.317770 0.084 Uiso 1 1 calc R U . . .
C18 C 0.4557(4) 0.5627(4) 0.31311(16) 0.0868(14) Uani 1 1 d . . . . .
H18A H 0.523128 0.563226 0.333468 0.104 Uiso 1 1 calc R U . . .
H18B H 0.452217 0.625116 0.297481 0.104 Uiso 1 1 calc R U . . .
C19 C 0.4651(5) 0.4790(5) 0.2799(2) 0.134(2) Uani 1 1 d . . . . .
H19A H 0.457767 0.416887 0.295409 0.160 Uiso 1 1 calc R U . . .
H19B H 0.401501 0.483688 0.257881 0.160 Uiso 1 1 calc R U . . .
C20 C 0.5693(6) 0.4781(5) 0.2579(3) 0.165(3) Uani 1 1 d . . . . .
H20A H 0.577338 0.415948 0.243244 0.247 Uiso 1 1 calc R U . . .
H20B H 0.632740 0.487501 0.279179 0.247 Uiso 1 1 calc R U . . .
H20C H 0.568220 0.530165 0.236398 0.247 Uiso 1 1 calc R U . . .
C21 C 0.6562(3) 0.3742(3) 0.42703(15) 0.0618(10) Uani 1 1 d . . . . .
C22 C 0.7096(3) 0.4236(3) 0.39359(17) 0.0761(13) Uani 1 1 d . . . . .
H22 H 0.726757 0.388905 0.368282 0.091 Uiso 1 1 calc R U . . .
C23 C 0.7381(4) 0.5221(4) 0.3965(2) 0.0932(15) Uani 1 1 d . . . . .
H23 H 0.772187 0.552829 0.373123 0.112 Uiso 1 1 calc R U . . .
C24 C 0.7158(4) 0.5752(4) 0.4342(2) 0.0891(15) Uani 1 1 d . . . . .
H24 H 0.738152 0.640719 0.436995 0.107 Uiso 1 1 calc R U . . .
C25 C 0.6607(4) 0.5299(3) 0.46705(18) 0.0785(13) Uani 1 1 d . . . . .
H25 H 0.643143 0.565333 0.492103 0.094 Uiso 1 1 calc R U . . .
C26 C 0.6309(4) 0.4318(3) 0.46347(16) 0.0677(11) Uani 1 1 d . . . . .
H26 H 0.592297 0.402908 0.486207 0.081 Uiso 1 1 calc R U . . .
C27 C 0.7342(3) 0.2021(3) 0.45897(15) 0.0637(11) Uani 1 1 d . . . . .
C28 C 0.8093(4) 0.2503(3) 0.48802(17) 0.0762(13) Uani 1 1 d . . . . .
H28 H 0.805143 0.318567 0.489344 0.091 Uiso 1 1 calc R U . . .
C29 C 0.8919(4) 0.2026(4) 0.51583(19) 0.0979(17) Uani 1 1 d . . . . .
H29 H 0.939350 0.239654 0.535250 0.117 Uiso 1 1 calc R U . . .
C30 C 0.9037(4) 0.1055(4) 0.5149(2) 0.1022(18) Uani 1 1 d . . . . .
H30 H 0.957784 0.073722 0.533692 0.123 Uiso 1 1 calc R U . . .
C31 C 0.8329(4) 0.0528(4) 0.4851(2) 0.1067(19) Uani 1 1 d . . . . .
H31 H 0.841131 -0.015194 0.483364 0.128 Uiso 1 1 calc R U . . .
C32 C 0.7502(4) 0.0994(3) 0.45789(19) 0.0923(16) Uani 1 1 d . . . . .
H32 H 0.703848 0.061797 0.438327 0.111 Uiso 1 1 calc R U . . .
C33 C 0.5049(4) 0.2302(3) 0.44425(15) 0.0611(10) Uani 1 1 d . . . . .
C34 C 0.4787(4) 0.1460(3) 0.46688(14) 0.0652(11) Uani 1 1 d . . . . .
H34 H 0.537562 0.101591 0.473976 0.078 Uiso 1 1 calc R U . . .
C35 C 0.3700(4) 0.1235(3) 0.47972(16) 0.0776(13) Uani 1 1 d . . . . .
H35 H 0.357273 0.064588 0.494356 0.093 Uiso 1 1 calc R U . . .
C36 C 0.2807(4) 0.1880(4) 0.47088(18) 0.0845(14) Uani 1 1 d . . . . .
H36 H 0.207866 0.174750 0.480296 0.101 Uiso 1 1 calc R U . . .
C37 C 0.3022(4) 0.2727(4) 0.4477(2) 0.0938(17) Uani 1 1 d . . . . .
H37 H 0.242787 0.316323 0.440151 0.113 Uiso 1 1 calc R U . . .
C38 C 0.4113(4) 0.2926(3) 0.43576(19) 0.0888(16) Uani 1 1 d . . . . .
H38 H 0.423711 0.351443 0.421054 0.107 Uiso 1 1 calc R U . . .
C39 C 0.6353(4) 0.2133(3) 0.37460(16) 0.0750(12) Uani 1 1 d . . . . .
C40 C 0.5429(5) 0.2201(3) 0.34468(18) 0.0913(15) Uani 1 1 d . . . . .
H40 H 0.473885 0.243593 0.354320 0.110 Uiso 1 1 calc R U . . .
C41 C 0.5485(6) 0.1924(4) 0.2992(2) 0.1098(19) Uani 1 1 d . . . . .
H41 H 0.484974 0.200034 0.279420 0.132 Uiso 1 1 calc R U . . .
C42 C 0.6473(7) 0.1551(5) 0.2855(3) 0.139(2) Uani 1 1 d . . . . .
H42 H 0.651796 0.136720 0.255960 0.167 Uiso 1 1 calc R U . . .
C43 C 0.7405(7) 0.1441(6) 0.3142(2) 0.154(3) Uani 1 1 d . . . . .
H43 H 0.807875 0.117350 0.304508 0.185 Uiso 1 1 calc R U . . .
C44 C 0.7349(6) 0.1728(5) 0.3581(2) 0.126(2) Uani 1 1 d . . . . .
H44 H 0.799545 0.165012 0.377292 0.151 Uiso 1 1 calc R U . . .
B1 B 0.6319(5) 0.2551(4) 0.42678(19) 0.0663(10) Uani 1 1 d . . . . .
O3 O 0.6847(11) 0.8047(16) 0.3651(7) 0.101(2) Uani 0.720(11) 1 d D . P A 1
C45 C 0.7290(8) 0.7632(11) 0.3267(4) 0.1063(17) Uani 0.720(11) 1 d D . P A 1
H45A H 0.706497 0.802705 0.300868 0.128 Uiso 0.720(11) 1 calc R U P A 1
H45B H 0.699483 0.697048 0.321966 0.128 Uiso 0.720(11) 1 calc R U P A 1
C46 C 0.8560(8) 0.7609(9) 0.3336(5) 0.126(2) Uani 0.720(11) 1 d D . P A 1
H46A H 0.892181 0.785780 0.307707 0.152 Uiso 0.720(11) 1 calc R U P A 1
H46B H 0.883217 0.694588 0.339778 0.152 Uiso 0.720(11) 1 calc R U P A 1
C47 C 0.8803(8) 0.8282(10) 0.3735(3) 0.126(2) Uani 0.720(11) 1 d D . P A 1
H47A H 0.929952 0.795234 0.395745 0.152 Uiso 0.720(11) 1 calc R U P A 1
H47B H 0.917835 0.888049 0.364563 0.152 Uiso 0.720(11) 1 calc R U P A 1
C48 C 0.7744(7) 0.8504(8) 0.3907(3) 0.1063(17) Uani 0.720(11) 1 d D . P A 1
H48A H 0.762865 0.921096 0.390602 0.128 Uiso 0.720(11) 1 calc R U P A 1
H48B H 0.774069 0.827612 0.421183 0.128 Uiso 0.720(11) 1 calc R U P A 1
O3A O 0.679(3) 0.807(4) 0.3597(19) 0.101(2) Uani 0.280(11) 1 d D . P A 2
C45A C 0.750(2) 0.777(3) 0.3246(11) 0.1063(17) Uani 0.280(11) 1 d D . P A 2
H45C H 0.741077 0.821523 0.299436 0.128 Uiso 0.280(11) 1 calc R U P A 2
H45D H 0.731865 0.710736 0.314862 0.128 Uiso 0.280(11) 1 calc R U P A 2
C46A C 0.8704(18) 0.783(2) 0.3466(12) 0.126(2) Uani 0.280(11) 1 d D . P A 2
H46C H 0.882431 0.741559 0.372500 0.152 Uiso 0.280(11) 1 calc R U P A 2
H46D H 0.930869 0.774386 0.326279 0.152 Uiso 0.280(11) 1 calc R U P A 2
C47A C 0.8462(18) 0.8903(19) 0.3573(9) 0.126(2) Uani 0.280(11) 1 d D . P A 2
H47C H 0.906778 0.917483 0.377065 0.152 Uiso 0.280(11) 1 calc R U P A 2
H47D H 0.839140 0.929749 0.330556 0.152 Uiso 0.280(11) 1 calc R U P A 2
C48A C 0.7414(18) 0.8870(17) 0.3782(8) 0.1063(17) Uani 0.280(11) 1 d D . P A 2
H48C H 0.755334 0.877808 0.409955 0.128 Uiso 0.280(11) 1 calc R U P A 2
H48D H 0.699331 0.947882 0.373179 0.128 Uiso 0.280(11) 1 calc R U P A 2
O1 O 0.1248(3) 0.7599(3) 0.29885(11) 0.1221(12) Uani 0.944(5) 1 d D . P B 3
O2 O 0.2618(3) 0.72434(19) 0.25986(12) 0.1221(12) Uani 0.944(5) 1 d D . P B 3
N1 N 0.2256(3) 0.74959(13) 0.29450(10) 0.0810(11) Uani 0.944(5) 1 d D . P B 3
O1A O 0.224(2) 0.7545(2) 0.3019(4) 0.1221(12) Uani 0.056(5) 1 d D . P B 4
O2A O 0.3234(18) 0.7128(4) 0.2492(5) 0.1221(12) Uani 0.056(5) 1 d D . P B 4
N1A N 0.2191(16) 0.7279(3) 0.2605(4) 0.0810(11) Uani 0.056(5) 1 d D . P B 4
 
loop_
 _atom_site_aniso_label
 _atom_site_aniso_U_11
 _atom_site_aniso_U_22
 _atom_site_aniso_U_33
 _atom_site_aniso_U_23
 _atom_site_aniso_U_13
 _atom_site_aniso_U_12
Pd1 0.0545(2) 0.0582(2) 0.0537(3) 0.00108(18) -0.00091(18) -0.00255(16)
N2 0.067(2) 0.063(2) 0.065(2) 0.0101(17) -0.0028(16) 0.0015(15)
N3 0.0588(19) 0.0609(16) 0.049(2) -0.0017(14) -0.0014(16) -0.0035(15)
N4 0.0562(17) 0.0599(19) 0.061(2) -0.0030(15) -0.0047(14) -0.0038(15)
C1 0.081(3) 0.060(2) 0.072(3) 0.004(2) -0.009(2) -0.005(2)
C2 0.083(3) 0.0616(19) 0.062(3) -0.0039(18) -0.009(2) -0.001(2)
C3 0.070(3) 0.067(2) 0.050(2) 0.0038(16) -0.003(2) -0.001(2)
C4 0.058(2) 0.065(2) 0.063(3) 0.0023(19) -0.0059(19) 0.002(2)
C5 0.080(3) 0.070(2) 0.078(3) -0.001(3) 0.003(2) 0.009(2)
C6 0.117(4) 0.072(2) 0.121(5) -0.007(3) -0.009(3) 0.022(3)
C7 0.117(4) 0.109(4) 0.174(6) -0.034(4) -0.011(4) 0.041(3)
C8 0.168(7) 0.107(4) 0.330(13) -0.050(6) -0.038(8) 0.050(4)
C9 0.077(3) 0.069(3) 0.069(2) 0.015(2) -0.001(2) -0.002(2)
C10 0.077(3) 0.093(3) 0.073(3) 0.009(3) 0.003(2) -0.003(2)
C11 0.107(4) 0.128(5) 0.078(3) 0.014(3) 0.014(3) -0.011(3)
C12 0.124(5) 0.221(8) 0.112(5) -0.014(5) 0.039(4) -0.006(4)
C13 0.057(2) 0.069(2) 0.076(3) 0.005(2) -0.002(2) -0.0073(19)
C14 0.073(3) 0.070(3) 0.097(4) 0.008(2) 0.016(3) -0.005(2)
C15 0.071(3) 0.095(3) 0.105(4) 0.003(3) 0.021(3) -0.012(2)
C16 0.089(4) 0.094(3) 0.139(5) 0.006(3) 0.031(3) -0.016(3)
C17 0.080(3) 0.059(2) 0.071(3) -0.0057(19) -0.003(2) -0.001(2)
C18 0.088(3) 0.098(4) 0.074(3) -0.007(2) 0.007(2) 0.009(3)
C19 0.135(5) 0.136(5) 0.135(5) -0.048(4) 0.047(4) -0.003(4)
C20 0.169(6) 0.171(7) 0.162(7) -0.025(5) 0.081(5) 0.018(5)
C21 0.058(2) 0.0620(19) 0.064(3) 0.0037(17) -0.006(2) -0.0020(18)
C22 0.066(3) 0.079(2) 0.083(3) 0.011(2) 0.007(2) -0.008(2)
C23 0.075(3) 0.076(3) 0.130(4) 0.025(3) 0.014(3) -0.008(2)
C24 0.068(3) 0.061(3) 0.137(4) 0.016(2) -0.010(3) -0.003(2)
C25 0.074(3) 0.060(2) 0.099(4) 0.000(2) -0.018(3) 0.005(2)
C26 0.075(3) 0.059(2) 0.068(3) 0.0044(19) -0.003(2) 0.004(2)
C27 0.059(2) 0.060(2) 0.072(3) 0.0025(19) 0.0099(18) 0.0028(17)
C28 0.069(3) 0.072(3) 0.087(3) -0.006(2) -0.004(2) 0.010(2)
C29 0.087(3) 0.093(3) 0.110(4) -0.007(3) -0.019(3) 0.022(3)
C30 0.072(3) 0.093(3) 0.141(5) 0.013(3) -0.003(3) 0.021(3)
C31 0.084(3) 0.070(3) 0.165(5) 0.014(3) -0.007(3) 0.014(2)
C32 0.072(3) 0.062(2) 0.141(5) 0.000(3) -0.004(3) 0.007(2)
C33 0.065(2) 0.056(2) 0.061(3) -0.0022(19) -0.004(2) -0.0015(16)
C34 0.068(2) 0.060(2) 0.067(3) 0.002(2) -0.002(2) -0.0004(19)
C35 0.072(2) 0.077(3) 0.084(4) 0.007(3) 0.003(2) -0.0055(19)
C36 0.067(3) 0.077(3) 0.110(4) -0.003(3) 0.008(3) -0.003(2)
C37 0.068(2) 0.074(3) 0.140(5) 0.007(3) 0.006(3) 0.006(2)
C38 0.070(2) 0.067(3) 0.129(5) 0.017(3) 0.005(3) 0.0059(19)
C39 0.090(3) 0.067(3) 0.069(2) -0.004(2) 0.003(2) -0.012(2)
C40 0.111(3) 0.082(3) 0.079(3) 0.006(3) -0.016(3) -0.029(3)
C41 0.169(5) 0.082(4) 0.076(3) 0.009(3) -0.014(4) -0.034(4)
C42 0.205(7) 0.121(5) 0.091(5) -0.005(4) 0.018(4) -0.017(5)
C43 0.187(6) 0.179(7) 0.099(4) -0.033(5) 0.031(4) 0.031(5)
C44 0.128(4) 0.159(6) 0.092(4) -0.019(4) 0.023(3) 0.029(4)
B1 0.067(2) 0.063(2) 0.069(3) 0.001(2) 0.000(2) -0.0014(19)
O3 0.086(2) 0.110(3) 0.107(5) -0.012(4) 0.011(3) -0.005(2)
C45 0.094(3) 0.115(4) 0.111(4) -0.018(3) 0.009(2) -0.004(2)
C46 0.089(3) 0.146(6) 0.145(5) -0.023(3) 0.013(3) -0.010(3)
C47 0.089(3) 0.146(6) 0.145(5) -0.023(3) 0.013(3) -0.010(3)
C48 0.094(3) 0.115(4) 0.111(4) -0.018(3) 0.009(2) -0.004(2)
O3A 0.086(2) 0.110(3) 0.107(5) -0.012(4) 0.011(3) -0.005(2)
C45A 0.094(3) 0.115(4) 0.111(4) -0.018(3) 0.009(2) -0.004(2)
C46A 0.089(3) 0.146(6) 0.145(5) -0.023(3) 0.013(3) -0.010(3)
C47A 0.089(3) 0.146(6) 0.145(5) -0.023(3) 0.013(3) -0.010(3)
C48A 0.094(3) 0.115(4) 0.111(4) -0.018(3) 0.009(2) -0.004(2)
O1 0.0771(18) 0.203(3) 0.0842(19) -0.0267(18) -0.0130(16) 0.0047(17)
O2 0.0771(18) 0.203(3) 0.0842(19) -0.0267(18) -0.0130(16) 0.0047(17)
N1 0.079(2) 0.090(3) 0.072(2) 0.007(2) -0.007(2) 0.001(2)
O1A 0.0771(18) 0.203(3) 0.0842(19) -0.0267(18) -0.0130(16) 0.0047(17)
O2A 0.0771(18) 0.203(3) 0.0842(19) -0.0267(18) -0.0130(16) 0.0047(17)
N1A 0.079(2) 0.090(3) 0.072(2) 0.007(2) -0.007(2) 0.001(2)
 
_geom_special_details
;
 All esds (except the esd in the dihedral angle between two l.s. planes)
 are estimated using the full covariance matrix.  The cell esds are taken
 into account individually in the estimation of esds in distances, angles
 and torsion angles; correlations between esds in cell parameters are only
 used when they are defined by crystal symmetry.  An approximate (isotropic)
 treatment of cell esds is used for estimating esds involving l.s. planes.
;
 
loop_
 _geom_bond_atom_site_label_1
 _geom_bond_atom_site_label_2
 _geom_bond_distance
 _geom_bond_site_symmetry_2
 _geom_bond_publ_flag
Pd1 O1A 1.87(2) . ?
Pd1 N3 2.013(3) . ?
Pd1 N1 2.028(3) . ?
Pd1 N4 2.092(3) . ?
Pd1 N2 2.093(3) . ?
N2 C9 1.498(5) . ?
N2 C1 1.508(5) . ?
N2 C5 1.521(5) . ?
N3 C2 1.480(5) . ?
N3 C3 1.491(5) . ?
N3 H3 0.9800 . ?
N4 C4 1.500(5) . ?
N4 C17 1.503(5) . ?
N4 C13 1.526(5) . ?
C1 C2 1.507(6) . ?
C1 H1A 0.9700 . ?
C1 H1B 0.9700 . ?
C2 H2A 0.9700 . ?
C2 H2B 0.9700 . ?
C3 C4 1.504(5) . ?
C3 H3A 0.9700 . ?
C3 H3B 0.9700 . ?
C4 H4A 0.9700 . ?
C4 H4B 0.9700 . ?
C5 C6 1.512(6) . ?
C5 H5A 0.9700 . ?
C5 H5B 0.9700 . ?
C6 C7 1.517(7) . ?
C6 H6A 0.9700 . ?
C6 H6B 0.9700 . ?
C7 C8 1.479(8) . ?
C7 H7A 0.9700 . ?
C7 H7B 0.9700 . ?
C8 H8A 0.9600 . ?
C8 H8B 0.9600 . ?
C8 H8C 0.9600 . ?
C9 C10 1.494(6) . ?
C9 H9A 0.9700 . ?
C9 H9B 0.9700 . ?
C10 C11 1.523(6) . ?
C10 H10A 0.9700 . ?
C10 H10B 0.9700 . ?
C11 C12 1.487(7) . ?
C11 H11A 0.9700 . ?
C11 H11B 0.9700 . ?
C12 H12A 0.9600 . ?
C12 H12B 0.9600 . ?
C12 H12C 0.9600 . ?
C13 C14 1.499(5) . ?
C13 H13A 0.9700 . ?
C13 H13B 0.9700 . ?
C14 C15 1.507(6) . ?
C14 H14A 0.9700 . ?
C14 H14B 0.9700 . ?
C15 C16 1.503(6) . ?
C15 H15A 0.9700 . ?
C15 H15B 0.9700 . ?
C16 H16A 0.9600 . ?
C16 H16B 0.9600 . ?
C16 H16C 0.9600 . ?
C17 C18 1.498(6) . ?
C17 H17A 0.9700 . ?
C17 H17B 0.9700 . ?
C18 C19 1.524(7) . ?
C18 H18A 0.9700 . ?
C18 H18B 0.9700 . ?
C19 C20 1.422(7) . ?
C19 H19A 0.9700 . ?
C19 H19B 0.9700 . ?
C20 H20A 0.9600 . ?
C20 H20B 0.9600 . ?
C20 H20C 0.9600 . ?
C21 C22 1.390(6) . ?
C21 C26 1.396(6) . ?
C21 B1 1.642(6) . ?
C22 C23 1.380(6) . ?
C22 H22 0.9300 . ?
C23 C24 1.385(7) . ?
C23 H23 0.9300 . ?
C24 C25 1.361(6) . ?
C24 H24 0.9300 . ?
C25 C26 1.380(6) . ?
C25 H25 0.9300 . ?
C26 H26 0.9300 . ?
C27 C28 1.370(6) . ?
C27 C32 1.408(6) . ?
C27 B1 1.659(7) . ?
C28 C29 1.399(6) . ?
C28 H28 0.9300 . ?
C29 C30 1.327(7) . ?
C29 H29 0.9300 . ?
C30 C31 1.384(7) . ?
C30 H30 0.9300 . ?
C31 C32 1.384(6) . ?
C31 H31 0.9300 . ?
C32 H32 0.9300 . ?
C33 C34 1.376(5) . ?
C33 C38 1.395(6) . ?
C33 B1 1.639(7) . ?
C34 C35 1.383(5) . ?
C34 H34 0.9300 . ?
C35 C36 1.376(6) . ?
C35 H35 0.9300 . ?
C36 C37 1.378(6) . ?
C36 H36 0.9300 . ?
C37 C38 1.372(6) . ?
C37 H37 0.9300 . ?
C38 H38 0.9300 . ?
C39 C40 1.369(6) . ?
C39 C44 1.404(7) . ?
C39 B1 1.678(7) . ?
C40 C41 1.429(7) . ?
C40 H40 0.9300 . ?
C41 C42 1.348(8) . ?
C41 H41 0.9300 . ?
C42 C43 1.360(9) . ?
C42 H42 0.9300 . ?
C43 C44 1.386(8) . ?
C43 H43 0.9300 . ?
C44 H44 0.9300 . ?
O3 C48 1.408(10) . ?
O3 C45 1.416(9) . ?
C45 C46 1.485(10) . ?
C45 H45A 0.9700 . ?
C45 H45B 0.9700 . ?
C46 C47 1.527(11) . ?
C46 H46A 0.9700 . ?
C46 H46B 0.9700 . ?
C47 C48 1.403(9) . ?
C47 H47A 0.9700 . ?
C47 H47B 0.9700 . ?
C48 H48A 0.9700 . ?
C48 H48B 0.9700 . ?
O3A C48A 1.404(19) . ?
O3A C45A 1.444(16) . ?
C45A C46A 1.521(17) . ?
C45A H45C 0.9700 . ?
C45A H45D 0.9700 . ?
C46A C47A 1.519(19) . ?
C46A H46C 0.9700 . ?
C46A H46D 0.9700 . ?
C47A C48A 1.410(16) . ?
C47A H47C 0.9700 . ?
C47A H47D 0.9700 . ?
C48A H48C 0.9700 . ?
C48A H48D 0.9700 . ?
O1 N1 1.2011(10) . ?
O2 N1 1.2012(10) . ?
O1A N1A 1.3001(10) . ?
O2A N1A 1.3001(10) . ?
 
loop_
 _geom_angle_atom_site_label_1
 _geom_angle_atom_site_label_2
 _geom_angle_atom_site_label_3
 _geom_angle
 _geom_angle_site_symmetry_1
 _geom_angle_site_symmetry_3
 _geom_angle_publ_flag
O1A Pd1 N3 175.3(5) . . ?
N3 Pd1 N1 179.45(12) . . ?
O1A Pd1 N4 94.20(10) . . ?
N3 Pd1 N4 85.19(12) . . ?
N1 Pd1 N4 94.42(10) . . ?
O1A Pd1 N2 94.80(12) . . ?
N3 Pd1 N2 84.98(12) . . ?
N1 Pd1 N2 95.47(10) . . ?
N4 Pd1 N2 166.23(13) . . ?
C9 N2 C1 110.7(3) . . ?
C9 N2 C5 109.5(3) . . ?
C1 N2 C5 110.7(3) . . ?
C9 N2 Pd1 114.8(3) . . ?
C1 N2 Pd1 105.4(2) . . ?
C5 N2 Pd1 105.5(2) . . ?
C2 N3 C3 116.5(3) . . ?
C2 N3 Pd1 108.0(2) . . ?
C3 N3 Pd1 107.9(2) . . ?
C2 N3 H3 108.1 . . ?
C3 N3 H3 108.1 . . ?
Pd1 N3 H3 108.1 . . ?
C4 N4 C17 109.7(3) . . ?
C4 N4 C13 110.6(3) . . ?
C17 N4 C13 110.0(3) . . ?
C4 N4 Pd1 105.8(2) . . ?
C17 N4 Pd1 115.8(3) . . ?
C13 N4 Pd1 104.7(2) . . ?
C2 C1 N2 110.0(3) . . ?
C2 C1 H1A 109.7 . . ?
N2 C1 H1A 109.7 . . ?
C2 C1 H1B 109.7 . . ?
N2 C1 H1B 109.7 . . ?
H1A C1 H1B 108.2 . . ?
N3 C2 C1 106.5(3) . . ?
N3 C2 H2A 110.4 . . ?
C1 C2 H2A 110.4 . . ?
N3 C2 H2B 110.4 . . ?
C1 C2 H2B 110.4 . . ?
H2A C2 H2B 108.6 . . ?
N3 C3 C4 106.8(3) . . ?
N3 C3 H3A 110.4 . . ?
C4 C3 H3A 110.4 . . ?
N3 C3 H3B 110.4 . . ?
C4 C3 H3B 110.4 . . ?
H3A C3 H3B 108.6 . . ?
N4 C4 C3 111.2(3) . . ?
N4 C4 H4A 109.4 . . ?
C3 C4 H4A 109.4 . . ?
N4 C4 H4B 109.4 . . ?
C3 C4 H4B 109.4 . . ?
H4A C4 H4B 108.0 . . ?
C6 C5 N2 117.2(4) . . ?
C6 C5 H5A 108.0 . . ?
N2 C5 H5A 108.0 . . ?
C6 C5 H5B 108.0 . . ?
N2 C5 H5B 108.0 . . ?
H5A C5 H5B 107.2 . . ?
C5 C6 C7 111.3(5) . . ?
C5 C6 H6A 109.4 . . ?
C7 C6 H6A 109.4 . . ?
C5 C6 H6B 109.4 . . ?
C7 C6 H6B 109.4 . . ?
H6A C6 H6B 108.0 . . ?
C8 C7 C6 111.2(6) . . ?
C8 C7 H7A 109.4 . . ?
C6 C7 H7A 109.4 . . ?
C8 C7 H7B 109.4 . . ?
C6 C7 H7B 109.4 . . ?
H7A C7 H7B 108.0 . . ?
C7 C8 H8A 109.5 . . ?
C7 C8 H8B 109.5 . . ?
H8A C8 H8B 109.5 . . ?
C7 C8 H8C 109.5 . . ?
H8A C8 H8C 109.5 . . ?
H8B C8 H8C 109.5 . . ?
C10 C9 N2 115.3(4) . . ?
C10 C9 H9A 108.5 . . ?
N2 C9 H9A 108.5 . . ?
C10 C9 H9B 108.5 . . ?
N2 C9 H9B 108.5 . . ?
H9A C9 H9B 107.5 . . ?
C9 C10 C11 111.6(4) . . ?
C9 C10 H10A 109.3 . . ?
C11 C10 H10A 109.3 . . ?
C9 C10 H10B 109.3 . . ?
C11 C10 H10B 109.3 . . ?
H10A C10 H10B 108.0 . . ?
C12 C11 C10 113.2(5) . . ?
C12 C11 H11A 108.9 . . ?
C10 C11 H11A 108.9 . . ?
C12 C11 H11B 108.9 . . ?
C10 C11 H11B 108.9 . . ?
H11A C11 H11B 107.8 . . ?
C11 C12 H12A 109.5 . . ?
C11 C12 H12B 109.5 . . ?
H12A C12 H12B 109.5 . . ?
C11 C12 H12C 109.5 . . ?
H12A C12 H12C 109.5 . . ?
H12B C12 H12C 109.5 . . ?
C14 C13 N4 117.5(3) . . ?
C14 C13 H13A 107.9 . . ?
N4 C13 H13A 107.9 . . ?
C14 C13 H13B 107.9 . . ?
N4 C13 H13B 107.9 . . ?
H13A C13 H13B 107.2 . . ?
C13 C14 C15 111.2(4) . . ?
C13 C14 H14A 109.4 . . ?
C15 C14 H14A 109.4 . . ?
C13 C14 H14B 109.4 . . ?
C15 C14 H14B 109.4 . . ?
H14A C14 H14B 108.0 . . ?
C16 C15 C14 114.8(4) . . ?
C16 C15 H15A 108.6 . . ?
C14 C15 H15A 108.6 . . ?
C16 C15 H15B 108.6 . . ?
C14 C15 H15B 108.6 . . ?
H15A C15 H15B 107.5 . . ?
C15 C16 H16A 109.5 . . ?
C15 C16 H16B 109.5 . . ?
H16A C16 H16B 109.5 . . ?
C15 C16 H16C 109.5 . . ?
H16A C16 H16C 109.5 . . ?
H16B C16 H16C 109.5 . . ?
C18 C17 N4 114.4(4) . . ?
C18 C17 H17A 108.7 . . ?
N4 C17 H17A 108.7 . . ?
C18 C17 H17B 108.7 . . ?
N4 C17 H17B 108.7 . . ?
H17A C17 H17B 107.6 . . ?
C17 C18 C19 110.4(4) . . ?
C17 C18 H18A 109.6 . . ?
C19 C18 H18A 109.6 . . ?
C17 C18 H18B 109.6 . . ?
C19 C18 H18B 109.6 . . ?
H18A C18 H18B 108.1 . . ?
C20 C19 C18 114.3(6) . . ?
C20 C19 H19A 108.7 . . ?
C18 C19 H19A 108.7 . . ?
C20 C19 H19B 108.7 . . ?
C18 C19 H19B 108.7 . . ?
H19A C19 H19B 107.6 . . ?
C19 C20 H20A 109.5 . . ?
C19 C20 H20B 109.5 . . ?
H20A C20 H20B 109.5 . . ?
C19 C20 H20C 109.5 . . ?
H20A C20 H20C 109.5 . . ?
H20B C20 H20C 109.5 . . ?
C22 C21 C26 115.3(4) . . ?
C22 C21 B1 123.8(4) . . ?
C26 C21 B1 120.7(4) . . ?
C23 C22 C21 122.6(5) . . ?
C23 C22 H22 118.7 . . ?
C21 C22 H22 118.7 . . ?
C22 C23 C24 120.0(5) . . ?
C22 C23 H23 120.0 . . ?
C24 C23 H23 120.0 . . ?
C25 C24 C23 118.9(5) . . ?
C25 C24 H24 120.5 . . ?
C23 C24 H24 120.5 . . ?
C24 C25 C26 120.5(5) . . ?
C24 C25 H25 119.8 . . ?
C26 C25 H25 119.8 . . ?
C25 C26 C21 122.6(5) . . ?
C25 C26 H26 118.7 . . ?
C21 C26 H26 118.7 . . ?
C28 C27 C32 114.0(4) . . ?
C28 C27 B1 125.4(4) . . ?
C32 C27 B1 120.6(4) . . ?
C27 C28 C29 123.8(5) . . ?
C27 C28 H28 118.1 . . ?
C29 C28 H28 118.1 . . ?
C30 C29 C28 121.0(5) . . ?
C30 C29 H29 119.5 . . ?
C28 C29 H29 119.5 . . ?
C29 C30 C31 118.0(5) . . ?
C29 C30 H30 121.0 . . ?
C31 C30 H30 121.0 . . ?
C30 C31 C32 121.2(5) . . ?
C30 C31 H31 119.4 . . ?
C32 C31 H31 119.4 . . ?
C31 C32 C27 121.9(5) . . ?
C31 C32 H32 119.1 . . ?
C27 C32 H32 119.1 . . ?
C34 C33 C38 113.7(4) . . ?
C34 C33 B1 124.3(4) . . ?
C38 C33 B1 122.0(4) . . ?
C33 C34 C35 123.9(4) . . ?
C33 C34 H34 118.0 . . ?
C35 C34 H34 118.0 . . ?
C36 C35 C34 120.2(5) . . ?
C36 C35 H35 119.9 . . ?
C34 C35 H35 119.9 . . ?
C35 C36 C37 118.1(5) . . ?
C35 C36 H36 120.9 . . ?
C37 C36 H36 120.9 . . ?
C38 C37 C36 119.9(5) . . ?
C38 C37 H37 120.1 . . ?
C36 C37 H37 120.1 . . ?
C37 C38 C33 124.2(5) . . ?
C37 C38 H38 117.9 . . ?
C33 C38 H38 117.9 . . ?
C40 C39 C44 115.4(5) . . ?
C40 C39 B1 122.4(5) . . ?
C44 C39 B1 122.1(5) . . ?
C39 C40 C41 122.5(6) . . ?
C39 C40 H40 118.7 . . ?
C41 C40 H40 118.7 . . ?
C42 C41 C40 118.9(7) . . ?
C42 C41 H41 120.6 . . ?
C40 C41 H41 120.6 . . ?
C41 C42 C43 120.8(8) . . ?
C41 C42 H42 119.6 . . ?
C43 C42 H42 119.6 . . ?
C42 C43 C44 119.9(8) . . ?
C42 C43 H43 120.0 . . ?
C44 C43 H43 120.0 . . ?
C43 C44 C39 122.4(7) . . ?
C43 C44 H44 118.8 . . ?
C39 C44 H44 118.8 . . ?
C33 B1 C21 111.2(4) . . ?
C33 B1 C27 110.8(4) . . ?
C21 B1 C27 107.8(3) . . ?
C33 B1 C39 107.7(4) . . ?
C21 B1 C39 108.9(4) . . ?
C27 B1 C39 110.3(4) . . ?
C48 O3 C45 109.3(7) . . ?
O3 C45 C46 107.7(8) . . ?
O3 C45 H45A 110.2 . . ?
C46 C45 H45A 110.2 . . ?
O3 C45 H45B 110.2 . . ?
C46 C45 H45B 110.2 . . ?
H45A C45 H45B 108.5 . . ?
C45 C46 C47 103.6(7) . . ?
C45 C46 H46A 111.0 . . ?
C47 C46 H46A 111.0 . . ?
C45 C46 H46B 111.0 . . ?
C47 C46 H46B 111.0 . . ?
H46A C46 H46B 109.0 . . ?
C48 C47 C46 107.2(7) . . ?
C48 C47 H47A 110.3 . . ?
C46 C47 H47A 110.3 . . ?
C48 C47 H47B 110.3 . . ?
C46 C47 H47B 110.3 . . ?
H47A C47 H47B 108.5 . . ?
C47 C48 O3 110.2(7) . . ?
C47 C48 H48A 109.6 . . ?
O3 C48 H48A 109.6 . . ?
C47 C48 H48B 109.6 . . ?
O3 C48 H48B 109.6 . . ?
H48A C48 H48B 108.1 . . ?
C48A O3A C45A 101.6(17) . . ?
O3A C45A C46A 102.8(19) . . ?
O3A C45A H45C 111.2 . . ?
C46A C45A H45C 111.2 . . ?
O3A C45A H45D 111.2 . . ?
C46A C45A H45D 111.2 . . ?
H45C C45A H45D 109.1 . . ?
C47A C46A C45A 88.1(15) . . ?
C47A C46A H46C 114.0 . . ?
C45A C46A H46C 114.0 . . ?
C47A C46A H46D 114.0 . . ?
C45A C46A H46D 114.0 . . ?
H46C C46A H46D 111.2 . . ?
C48A C47A C46A 104.0(16) . . ?
C48A C47A H47C 111.0 . . ?
C46A C47A H47C 111.0 . . ?
C48A C47A H47D 111.0 . . ?
C46A C47A H47D 111.0 . . ?
H47C C47A H47D 109.0 . . ?
O3A C48A C47A 107.0(14) . . ?
O3A C48A H48C 110.3 . . ?
C47A C48A H48C 110.3 . . ?
O3A C48A H48D 110.3 . . ?
C47A C48A H48D 110.3 . . ?
H48C C48A H48D 108.6 . . ?
O1 N1 O2 121.75(15) . . ?
O1 N1 Pd1 120.0(2) . . ?
O2 N1 Pd1 118.3(2) . . ?
N1A O1A Pd1 136.4(12) . . ?
O2A N1A O1A 107.72(12) . . ?
 
loop_
 _geom_torsion_atom_site_label_1
 _geom_torsion_atom_site_label_2
 _geom_torsion_atom_site_label_3
 _geom_torsion_atom_site_label_4
 _geom_torsion
 _geom_torsion_site_symmetry_1
 _geom_torsion_site_symmetry_2
 _geom_torsion_site_symmetry_3
 _geom_torsion_site_symmetry_4
 _geom_torsion_publ_flag
C9 N2 C1 C2 -160.3(3) . . . . ?
C5 N2 C1 C2 78.0(4) . . . . ?
Pd1 N2 C1 C2 -35.6(4) . . . . ?
C3 N3 C2 C1 -167.9(3) . . . . ?
Pd1 N3 C2 C1 -46.4(4) . . . . ?
N2 C1 C2 N3 55.3(4) . . . . ?
C2 N3 C3 C4 167.0(3) . . . . ?
Pd1 N3 C3 C4 45.4(4) . . . . ?
C17 N4 C4 C3 158.7(3) . . . . ?
C13 N4 C4 C3 -79.7(4) . . . . ?
Pd1 N4 C4 C3 33.1(4) . . . . ?
N3 C3 C4 N4 -53.0(4) . . . . ?
C9 N2 C5 C6 -57.7(5) . . . . ?
C1 N2 C5 C6 64.6(5) . . . . ?
Pd1 N2 C5 C6 178.2(4) . . . . ?
N2 C5 C6 C7 -177.3(4) . . . . ?
C5 C6 C7 C8 -171.8(6) . . . . ?
C1 N2 C9 C10 66.7(5) . . . . ?
C5 N2 C9 C10 -170.9(4) . . . . ?
Pd1 N2 C9 C10 -52.5(4) . . . . ?
N2 C9 C10 C11 172.7(4) . . . . ?
C9 C10 C11 C12 171.9(5) . . . . ?
C4 N4 C13 C14 -64.7(5) . . . . ?
C17 N4 C13 C14 56.7(5) . . . . ?
Pd1 N4 C13 C14 -178.2(3) . . . . ?
N4 C13 C14 C15 -179.1(4) . . . . ?
C13 C14 C15 C16 179.0(4) . . . . ?
C4 N4 C17 C18 -69.3(5) . . . . ?
C13 N4 C17 C18 168.8(4) . . . . ?
Pd1 N4 C17 C18 50.4(4) . . . . ?
N4 C17 C18 C19 -178.2(4) . . . . ?
C17 C18 C19 C20 -173.0(6) . . . . ?
C26 C21 C22 C23 1.4(6) . . . . ?
B1 C21 C22 C23 -174.1(4) . . . . ?
C21 C22 C23 C24 1.4(7) . . . . ?
C22 C23 C24 C25 -3.2(7) . . . . ?
C23 C24 C25 C26 2.0(7) . . . . ?
C24 C25 C26 C21 0.9(7) . . . . ?
C22 C21 C26 C25 -2.6(6) . . . . ?
B1 C21 C26 C25 173.1(4) . . . . ?
C32 C27 C28 C29 -2.6(7) . . . . ?
B1 C27 C28 C29 177.6(5) . . . . ?
C27 C28 C29 C30 1.3(9) . . . . ?
C28 C29 C30 C31 1.0(9) . . . . ?
C29 C30 C31 C32 -1.7(9) . . . . ?
C30 C31 C32 C27 0.3(9) . . . . ?
C28 C27 C32 C31 1.8(7) . . . . ?
B1 C27 C32 C31 -178.4(5) . . . . ?
C38 C33 C34 C35 0.9(7) . . . . ?
B1 C33 C34 C35 -176.9(4) . . . . ?
C33 C34 C35 C36 -1.5(7) . . . . ?
C34 C35 C36 C37 2.4(8) . . . . ?
C35 C36 C37 C38 -2.7(8) . . . . ?
C36 C37 C38 C33 2.2(9) . . . . ?
C34 C33 C38 C37 -1.2(8) . . . . ?
B1 C33 C38 C37 176.6(5) . . . . ?
C44 C39 C40 C41 -2.9(7) . . . . ?
B1 C39 C40 C41 174.4(4) . . . . ?
C39 C40 C41 C42 2.2(8) . . . . ?
C40 C41 C42 C43 -0.2(11) . . . . ?
C41 C42 C43 C44 -1.0(12) . . . . ?
C42 C43 C44 C39 0.3(12) . . . . ?
C40 C39 C44 C43 1.6(9) . . . . ?
B1 C39 C44 C43 -175.7(6) . . . . ?
C34 C33 B1 C21 -148.4(4) . . . . ?
C38 C33 B1 C21 34.0(6) . . . . ?
C34 C33 B1 C27 -28.5(6) . . . . ?
C38 C33 B1 C27 153.9(4) . . . . ?
C34 C33 B1 C39 92.3(5) . . . . ?
C38 C33 B1 C39 -85.3(5) . . . . ?
C22 C21 B1 C33 -139.1(4) . . . . ?
C26 C21 B1 C33 45.6(5) . . . . ?
C22 C21 B1 C27 99.2(5) . . . . ?
C26 C21 B1 C27 -76.1(5) . . . . ?
C22 C21 B1 C39 -20.5(6) . . . . ?
C26 C21 B1 C39 164.1(4) . . . . ?
C28 C27 B1 C33 -108.7(5) . . . . ?
C32 C27 B1 C33 71.6(5) . . . . ?
C28 C27 B1 C21 13.3(6) . . . . ?
C32 C27 B1 C21 -166.5(4) . . . . ?
C28 C27 B1 C39 132.1(5) . . . . ?
C32 C27 B1 C39 -47.6(6) . . . . ?
C40 C39 B1 C33 38.5(6) . . . . ?
C44 C39 B1 C33 -144.4(5) . . . . ?
C40 C39 B1 C21 -82.2(5) . . . . ?
C44 C39 B1 C21 94.9(5) . . . . ?
C40 C39 B1 C27 159.6(4) . . . . ?
C44 C39 B1 C27 -23.3(6) . . . . ?
C48 O3 C45 C46 14(2) . . . . ?
O3 C45 C46 C47 -14.1(17) . . . . ?
C45 C46 C47 C48 9.1(14) . . . . ?
C46 C47 C48 O3 -0.8(18) . . . . ?
C45 O3 C48 C47 -8(2) . . . . ?
C48A O3A C45A C46A 42(5) . . . . ?
O3A C45A C46A C47A -56(3) . . . . ?
C45A C46A C47A C48A 52(2) . . . . ?
C45A O3A C48A C47A -7(5) . . . . ?
C46A C47A C48A O3A -31(4) . . . . ?
N4 Pd1 O1A N1A -92.69(16) . . . . ?
N2 Pd1 O1A N1A 97.74(18) . . . . ?
Pd1 O1A N1A O2A 0.00(3) . . . . ?
 
_refine_diff_density_max    0.394
_refine_diff_density_min   -0.599
_refine_diff_density_rms    0.065

_shelx_res_file
;
TITL shelxt in P 1 21/n 1
    11_decay.res
    created by SHELXL-2018/3 at 10:15:55 on 27-Mar-2020
CELL 0.534 11.6774 13.5808 30.2044 90 93.402 90
ZERR 4 0.000353 0.000445 0.000955 0 0.002848 0
LATT 1
SYMM 0.5-X,0.5+Y,0.5-Z
SFAC C H B N O Pd
DISP B 0 0 4.561
DISP C 0.001 0.001 6.94
DISP H -0 0 0.611
DISP N 0.003 0.002 10.693
DISP O 0.005 0.003 16.398
DISP Pd -2.504 0.615 1934.604
UNIT 192 292 4 16 12 4
DFIX 1.2 0.001 N1 O1 N1 O2
DFIX 1.3 0.001 O1A N1A N1A O2A
DANG 2.1 0.001 O1 O2 O1A O2A
FLAT 0.001 Pd1 O1 O2 N1 O1A O2A N1A
RIGU 0.001 0.002
EADP O3 O3A
EADP C45 C45A C48 C48A
EADP C46 C46A C47 C47A
EADP O1 O1A O2 O2A
EADP N1 N1A

L.S. 20
PLAN  5
SIZE 0.1 0.1 0.05
TEMP -3
BOND $H
list 4
CONF
fmap 2
acta
SHEL 999 0.8
OMIT 10 0 0
OMIT -1 2 3
OMIT 7 12 0
OMIT -2 1 2
REM <olex2.extras>
REM <HklSrc "%.\\11_decay.hkl">
REM </olex2.extras>

WGHT    0.060800
FVAR       0.22804   0.71986   0.94419
PD1   6    0.339769    0.774993    0.346473    11.00000    0.05448    0.05823 =
         0.05374    0.00108   -0.00091   -0.00255
N2    4    0.345655    0.927723    0.337669    11.00000    0.06727    0.06299 =
         0.06528    0.01012   -0.00275    0.00148
N3    4    0.453824    0.798974    0.397937    11.00000    0.05883    0.06086 =
         0.04871   -0.00173   -0.00138   -0.00350
AFIX  13
H3    2    0.530964    0.789080    0.387598    11.00000   -1.20000
AFIX   0
N4    4    0.331619    0.631513    0.371287    11.00000    0.05621    0.05990 =
         0.06140   -0.00304   -0.00472   -0.00383
C1    1    0.440870    0.963418    0.369621    11.00000    0.08083    0.06042 =
         0.07153    0.00424   -0.00851   -0.00487
AFIX  23
H1A   2    0.513815    0.957755    0.356052    11.00000   -1.20000
H1B   2    0.428699    1.032205    0.376601    11.00000   -1.20000
AFIX   0
C2    1    0.443620    0.903126    0.411563    11.00000    0.08307    0.06158 =
         0.06177   -0.00391   -0.00907   -0.00140
AFIX  23
H2A   2    0.508595    0.921927    0.431249    11.00000   -1.20000
H2B   2    0.373852    0.913038    0.426888    11.00000   -1.20000
AFIX   0
C3    1    0.434236    0.723313    0.432461    11.00000    0.06964    0.06651 =
         0.04988    0.00384   -0.00326   -0.00128
AFIX  23
H3A   2    0.365392    0.738527    0.447574    11.00000   -1.20000
H3B   2    0.498717    0.721299    0.454219    11.00000   -1.20000
AFIX   0
C4    1    0.421394    0.626079    0.408845    11.00000    0.05769    0.06513 =
         0.06326    0.00233   -0.00590    0.00165
AFIX  23
H4A   2    0.494234    0.607493    0.397429    11.00000   -1.20000
H4B   2    0.400300    0.575818    0.429677    11.00000   -1.20000
AFIX   0
C5    1    0.230120    0.965793    0.350963    11.00000    0.07968    0.07028 =
         0.07819   -0.00110    0.00320    0.00949
AFIX  23
H5A   2    0.170822    0.934911    0.331859    11.00000   -1.20000
H5B   2    0.219357    0.943920    0.381004    11.00000   -1.20000
AFIX   0
C6    1    0.211214    1.075928    0.349198    11.00000    0.11671    0.07173 =
         0.12139   -0.00750   -0.00917    0.02203
AFIX  23
H6A   2    0.216360    1.098707    0.318944    11.00000   -1.20000
H6B   2    0.270938    1.108436    0.367493    11.00000   -1.20000
AFIX   0
C7    1    0.094904    1.103445    0.365376    11.00000    0.11725    0.10934 =
         0.17448   -0.03448   -0.01073    0.04078
AFIX  23
H7A   2    0.035973    1.063877    0.349967    11.00000   -1.20000
H7B   2    0.093686    1.089341    0.396826    11.00000   -1.20000
AFIX   0
C8    1    0.069744    1.208956    0.357620    11.00000    0.16793    0.10655 =
         0.33038   -0.04994   -0.03752    0.04957
AFIX 137
H8A   2    0.038118    1.217932    0.327827    11.00000   -1.50000
H8B   2    0.139274    1.246378    0.361868    11.00000   -1.50000
H8C   2    0.015506    1.231063    0.378129    11.00000   -1.50000
AFIX   0
C9    1    0.365389    0.960333    0.291342    11.00000    0.07674    0.06949 =
         0.06895    0.01508   -0.00064   -0.00221
AFIX  23
H9A   2    0.297507    0.944877    0.272559    11.00000   -1.20000
H9B   2    0.374453    1.031331    0.291342    11.00000   -1.20000
AFIX   0
C10   1    0.467086    0.915400    0.271336    11.00000    0.07664    0.09259 =
         0.07298    0.00934    0.00275   -0.00285
AFIX  23
H10A  2    0.463518    0.844346    0.274217    11.00000   -1.20000
H10B  2    0.536597    0.937946    0.287384    11.00000   -1.20000
AFIX   0
C11   1    0.471776    0.942405    0.222526    11.00000    0.10693    0.12773 =
         0.07775    0.01411    0.01424   -0.01135
AFIX  23
H11A  2    0.407417    0.911960    0.205982    11.00000   -1.20000
H11B  2    0.463793    1.013194    0.219379    11.00000   -1.20000
AFIX   0
C12   1    0.579967    0.910984    0.203082    11.00000    0.12387    0.22111 =
         0.11210   -0.01447    0.03892   -0.00613
AFIX 137
H12A  2    0.581019    0.934819    0.173186    11.00000   -1.50000
H12B  2    0.584386    0.840398    0.203092    11.00000   -1.50000
H12C  2    0.644341    0.937450    0.220413    11.00000   -1.50000
AFIX   0
C13   1    0.211797    0.623180    0.388552    11.00000    0.05745    0.06886 =
         0.07601    0.00471   -0.00249   -0.00729
AFIX  23
H13A  2    0.203023    0.675585    0.409906    11.00000   -1.20000
H13B  2    0.156456    0.635107    0.363906    11.00000   -1.20000
AFIX   0
C14   1    0.180787    0.528044    0.409954    11.00000    0.07251    0.07048 =
         0.09736    0.00836    0.01556   -0.00497
AFIX  23
H14A  2    0.233375    0.515805    0.435433    11.00000   -1.20000
H14B  2    0.188385    0.474499    0.389078    11.00000   -1.20000
AFIX   0
C15   1    0.059697    0.530667    0.424596    11.00000    0.07073    0.09466 =
         0.10494    0.00328    0.02107   -0.01165
AFIX  23
H15A  2    0.053361    0.584263    0.445537    11.00000   -1.20000
H15B  2    0.008263    0.544996    0.399006    11.00000   -1.20000
AFIX   0
C16   1    0.020494    0.437334    0.445770    11.00000    0.08887    0.09402 =
         0.13884    0.00643    0.03114   -0.01563
AFIX 137
H16A  2    0.022206    0.384293    0.424810    11.00000   -1.50000
H16B  2   -0.056345    0.445785    0.454794    11.00000   -1.50000
H16C  2    0.070586    0.422324    0.471228    11.00000   -1.50000
AFIX   0
C17   1    0.350428    0.550501    0.338611    11.00000    0.08046    0.05862 =
         0.07108   -0.00566   -0.00330   -0.00123
AFIX  23
H17A  2    0.355695    0.488394    0.354460    11.00000   -1.20000
H17B  2    0.284080    0.546990    0.317770    11.00000   -1.20000
AFIX   0
C18   1    0.455689    0.562691    0.313109    11.00000    0.08833    0.09779 =
         0.07440   -0.00720    0.00663    0.00881
AFIX  23
H18A  2    0.523128    0.563226    0.333468    11.00000   -1.20000
H18B  2    0.452217    0.625116    0.297481    11.00000   -1.20000
AFIX   0
C19   1    0.465083    0.478967    0.279949    11.00000    0.13453    0.13607 =
         0.13515   -0.04808    0.04674   -0.00276
AFIX  23
H19A  2    0.457767    0.416887    0.295409    11.00000   -1.20000
H19B  2    0.401501    0.483688    0.257881    11.00000   -1.20000
AFIX   0
C20   1    0.569306    0.478072    0.257903    11.00000    0.16891    0.17105 =
         0.16246   -0.02493    0.08143    0.01760
AFIX 137
H20A  2    0.577338    0.415948    0.243244    11.00000   -1.50000
H20B  2    0.632740    0.487501    0.279179    11.00000   -1.50000
H20C  2    0.568220    0.530165    0.236398    11.00000   -1.50000
AFIX   0

C21   1    0.656241    0.374198    0.427032    11.00000    0.05758    0.06203 =
         0.06450    0.00368   -0.00637   -0.00197
C22   1    0.709588    0.423600    0.393594    11.00000    0.06620    0.07911 =
         0.08319    0.01127    0.00719   -0.00839
AFIX  43
H22   2    0.726757    0.388905    0.368282    11.00000   -1.20000
AFIX   0
C23   1    0.738051    0.522077    0.396491    11.00000    0.07459    0.07579 =
         0.13017    0.02510    0.01390   -0.00804
AFIX  43
H23   2    0.772187    0.552829    0.373123    11.00000   -1.20000
AFIX   0
C24   1    0.715814    0.575178    0.434187    11.00000    0.06783    0.06100 =
         0.13663    0.01588   -0.01025   -0.00255
AFIX  43
H24   2    0.738152    0.640719    0.436995    11.00000   -1.20000
AFIX   0
C25   1    0.660748    0.529895    0.467051    11.00000    0.07402    0.05950 =
         0.09923   -0.00025   -0.01802    0.00504
AFIX  43
H25   2    0.643143    0.565333    0.492103    11.00000   -1.20000
AFIX   0
C26   1    0.630852    0.431788    0.463469    11.00000    0.07493    0.05894 =
         0.06819    0.00437   -0.00343    0.00435
AFIX  43
H26   2    0.592297    0.402908    0.486207    11.00000   -1.20000
AFIX   0
C27   1    0.734176    0.202093    0.458968    11.00000    0.05943    0.06025 =
         0.07205    0.00245    0.00989    0.00277
C28   1    0.809294    0.250254    0.488019    11.00000    0.06855    0.07230 =
         0.08680   -0.00611   -0.00355    0.00966
AFIX  43
H28   2    0.805143    0.318567    0.489344    11.00000   -1.20000
AFIX   0
C29   1    0.891932    0.202643    0.515826    11.00000    0.08729    0.09321 =
         0.11030   -0.00704   -0.01881    0.02151
AFIX  43
H29   2    0.939350    0.239654    0.535250    11.00000   -1.20000
AFIX   0
C30   1    0.903660    0.105455    0.514896    11.00000    0.07229    0.09254 =
         0.14066    0.01268   -0.00283    0.02079
AFIX  43
H30   2    0.957784    0.073722    0.533692    11.00000   -1.20000
AFIX   0
C31   1    0.832931    0.052786    0.485119    11.00000    0.08352    0.07003 =
         0.16488    0.01367   -0.00702    0.01430
AFIX  43
H31   2    0.841131   -0.015194    0.483364    11.00000   -1.20000
AFIX   0
C32   1    0.750188    0.099402    0.457892    11.00000    0.07212    0.06221 =
         0.14122   -0.00011   -0.00424    0.00750
AFIX  43
H32   2    0.703848    0.061797    0.438327    11.00000   -1.20000
AFIX   0
C33   1    0.504918    0.230177    0.444253    11.00000    0.06525    0.05633 =
         0.06091   -0.00224   -0.00377   -0.00146
C34   1    0.478686    0.146004    0.466883    11.00000    0.06788    0.05993 =
         0.06696    0.00218   -0.00224   -0.00037
AFIX  43
H34   2    0.537562    0.101591    0.473976    11.00000   -1.20000
AFIX   0
C35   1    0.370012    0.123471    0.479718    11.00000    0.07174    0.07656 =
         0.08442    0.00681    0.00275   -0.00548
AFIX  43
H35   2    0.357273    0.064588    0.494356    11.00000   -1.20000
AFIX   0
C36   1    0.280686    0.187976    0.470881    11.00000    0.06682    0.07721 =
         0.10978   -0.00295    0.00778   -0.00294
AFIX  43
H36   2    0.207866    0.174750    0.480296    11.00000   -1.20000
AFIX   0
C37   1    0.302161    0.272698    0.447695    11.00000    0.06759    0.07363 =
         0.14001    0.00698    0.00553    0.00641
AFIX  43
H37   2    0.242787    0.316323    0.440151    11.00000   -1.20000
AFIX   0
C38   1    0.411328    0.292575    0.435757    11.00000    0.07025    0.06656 =
         0.12934    0.01652    0.00505    0.00590
AFIX  43
H38   2    0.423711    0.351443    0.421054    11.00000   -1.20000
AFIX   0
C39   1    0.635326    0.213252    0.374595    11.00000    0.08962    0.06658 =
         0.06855   -0.00393    0.00332   -0.01190
C40   1    0.542936    0.220066    0.344680    11.00000    0.11103    0.08165 =
         0.07864    0.00552   -0.01588   -0.02942
AFIX  43
H40   2    0.473885    0.243593    0.354320    11.00000   -1.20000
AFIX   0
C41   1    0.548472    0.192422    0.299201    11.00000    0.16934    0.08167 =
         0.07589    0.00914   -0.01439   -0.03384
AFIX  43
H41   2    0.484974    0.200034    0.279420    11.00000   -1.20000
AFIX   0
C42   1    0.647290    0.155131    0.285462    11.00000    0.20496    0.12124 =
         0.09122   -0.00465    0.01797   -0.01723
AFIX  43
H42   2    0.651796    0.136720    0.255960    11.00000   -1.20000
AFIX   0
C43   1    0.740507    0.144111    0.314245    11.00000    0.18676    0.17901 =
         0.09941   -0.03272    0.03069    0.03099
AFIX  43
H43   2    0.807875    0.117350    0.304508    11.00000   -1.20000
AFIX   0
C44   1    0.734936    0.172815    0.358090    11.00000    0.12804    0.15879 =
         0.09244   -0.01894    0.02329    0.02907
AFIX  43
H44   2    0.799545    0.165012    0.377292    11.00000   -1.20000
AFIX   0
B1    3    0.631925    0.255096    0.426783    11.00000    0.06687    0.06274 =
         0.06888    0.00089   -0.00045   -0.00144

PART 1
O3    5    0.684713    0.804652    0.365139    21.00000    0.08554    0.10979 =
         0.10730   -0.01220    0.01107   -0.00491
C45   1    0.729033    0.763208    0.326690    21.00000    0.09385    0.11488 =
         0.11055   -0.01753    0.00932   -0.00401
AFIX  23
H45A  2    0.706497    0.802705    0.300868    21.00000   -1.20000
H45B  2    0.699483    0.697048    0.321966    21.00000   -1.20000
AFIX   0
C46   1    0.856017    0.760930    0.333555    21.00000    0.08879    0.14596 =
         0.14487   -0.02286    0.01325   -0.01001
AFIX  23
H46A  2    0.892181    0.785780    0.307707    21.00000   -1.20000
H46B  2    0.883217    0.694588    0.339778    21.00000   -1.20000
AFIX   0
C47   1    0.880279    0.828172    0.373522    21.00000    0.08879    0.14596 =
         0.14487   -0.02286    0.01325   -0.01001
AFIX  23
H47A  2    0.929952    0.795234    0.395745    21.00000   -1.20000
H47B  2    0.917835    0.888049    0.364563    21.00000   -1.20000
AFIX   0
C48   1    0.774360    0.850357    0.390747    21.00000    0.09385    0.11488 =
         0.11055   -0.01753    0.00932   -0.00401
AFIX  23
H48A  2    0.762865    0.921096    0.390602    21.00000   -1.20000
H48B  2    0.774069    0.827612    0.421183    21.00000   -1.20000
AFIX   0
SAME 0.02 0.04 O3 > C48
PART 0
PART 2
O3A   5    0.678813    0.807292    0.359724   -21.00000    0.08554    0.10979 =
         0.10730   -0.01220    0.01107   -0.00491
C45A  1    0.749953    0.777285    0.324618   -21.00000    0.09385    0.11488 =
         0.11055   -0.01753    0.00932   -0.00401
AFIX  23
H45C  2    0.741077    0.821523    0.299436   -21.00000   -1.20000
H45D  2    0.731865    0.710736    0.314862   -21.00000   -1.20000
AFIX   0
C46A  1    0.870401    0.783314    0.346586   -21.00000    0.08879    0.14596 =
         0.14487   -0.02286    0.01325   -0.01001
AFIX  23
H46C  2    0.882431    0.741559    0.372500   -21.00000   -1.20000
H46D  2    0.930869    0.774386    0.326279   -21.00000   -1.20000
AFIX   0
C47A  1    0.846234    0.890294    0.357348   -21.00000    0.08879    0.14596 =
         0.14487   -0.02286    0.01325   -0.01001
AFIX  23
H47C  2    0.906778    0.917483    0.377065   -21.00000   -1.20000
H47D  2    0.839140    0.929749    0.330556   -21.00000   -1.20000
AFIX   0
C48A  1    0.741449    0.886960    0.378240   -21.00000    0.09385    0.11488 =
         0.11055   -0.01753    0.00932   -0.00401
AFIX  23
H48C  2    0.755334    0.877808    0.409955   -21.00000   -1.20000
H48D  2    0.699331    0.947882    0.373179   -21.00000   -1.20000
AFIX   0

PART 0
PART 3
O1    5    0.124750    0.759901    0.298849    31.00000    0.07713    0.20292 =
         0.08425   -0.02668   -0.01302    0.00474
O2    5    0.261783    0.724337    0.259863    31.00000    0.07713    0.20292 =
         0.08425   -0.02668   -0.01302    0.00474
N1    4    0.225621    0.749589    0.294501    31.00000    0.07924    0.09005 =
         0.07236    0.00685   -0.00651    0.00098
PART 0
PART 4
O1A   5    0.224226    0.754510    0.301893   -31.00000    0.07713    0.20292 =
         0.08425   -0.02668   -0.01302    0.00474
O2A   5    0.323377    0.712841    0.249230   -31.00000    0.07713    0.20292 =
         0.08425   -0.02668   -0.01302    0.00474
N1A   4    0.219058    0.727904    0.260476   -31.00000    0.07924    0.09005 =
         0.07236    0.00685   -0.00651    0.00098
HKLF 4


REM  shelxt in P 1 21/n 1
REM wR2 = 0.1524, GooF = S = 0.884, Restrained GooF = 0.886 for all data
REM R1 = 0.0597 for 4700 Fo > 4sig(Fo) and 0.1236 for all 9736 data
REM 526 parameters refined using 490 restraints

END

WGHT      0.0607      0.0000

REM Highest difference peak  0.394,  deepest hole -0.599,  1-sigma level  0.065
Q1    1   0.1353  0.7064  0.2835  11.00000  0.05    0.39
Q2    1   0.4789  0.7282  0.4624  11.00000  0.05    0.38
Q3    1   0.8151  0.8444  0.3208  11.00000  0.05    0.36
Q4    1   0.6676  0.2293  0.4533  11.00000  0.05    0.36
Q5    1   0.7198  0.8789  0.4054  11.00000  0.05    0.33
;
_shelx_res_checksum   15849

_shelx_hkl_file
;
  17  -1  -6    4.64    6.02
  17  -2  -1    3.65    5.75
  16   0  -5    1.14    4.96
  16   0  -6    1.85    5.16
 -16   0   7    1.53    5.03
  16   0  -7    2.96    4.71
 -16   0   8    2.32    5.82
  16   0  -8    2.32    5.79
 -16   0   9    1.00    5.11
  16   0  -9   -0.00    4.45
 -16   0  10    4.08    5.81
  16   0 -10    0.45    4.51
 -16   0  11   -0.00    4.18
  16   0 -11    1.19    4.29
 -16   0  12   -0.00    4.25
  16   0 -12    1.85    4.74
 -16   0  13    7.63    6.53
  16   0 -13    1.33    4.77
 -16   0  14    0.00    5.44
  16   0 -14    2.45    4.81
 -16   0  15   -0.00    5.81
  16  -1  -1    0.00    4.63
  16  -1  -2    0.00    4.47
  16  -1  -2    8.66    6.33
  16  -1  -3   -0.00    4.03
  16  -1  -3   -0.00    4.08
  16  -1  -4    2.49    5.86
  16  -1  -4   -0.00    4.80
  16  -1  -5    3.27    5.64
  16  -1  -5    2.52    5.99
  16  -1  -6   -0.00    4.51
  16  -1  -6    2.23    5.04
 -16   1   7    5.94    6.41
  16  -1  -7   -0.00    4.40
  16  -1  -7   -0.00    4.57
 -16   1   8   16.20    8.12
  16  -1  -8    2.55    5.55
  16  -1  -8    5.08    6.16
 -16   1   9    2.65    5.81
  16  -1  -9    1.08    3.67
  16  -1  -9   -0.00    4.58
 -16   1  10   -0.00    4.72
  16  -1 -10    2.89    5.52
  16  -1 -10    2.98    6.61
  16   1 -10   -0.00    4.88
 -16   1  11    3.46    5.30
  16  -1 -11   -0.00    4.33
  16  -1 -11   -0.00    4.68
  16   1 -11    8.29    6.17
 -16   1  12   -0.00    5.76
  16  -1 -12    0.00    5.01
  16  -1 -12   -0.00    6.74
  16   1 -12    0.00    3.60
 -16  -1  12   -0.00    4.50
 -16   1  13   -0.00    4.90
  16  -1 -13    0.56    4.60
  16   1 -13   -0.00    4.42
 -16  -1  13    3.72    6.49
 -16  -1  14    3.86    5.88
 -16  -1  15    2.63    5.51
 -16  -1  16   -0.00    4.85
  16  -2  -1    1.33    5.39
  16  -2  -1    0.60    4.97
  16  -2  -2    3.66    5.36
  16  -2  -2    4.15    4.84
  16  -2  -3    1.98    4.98
  16  -2  -3    0.00    5.04
  16  -2  -4    2.87    5.19
  16  -2  -4   11.08    7.57
  16  -2  -5   -0.00    5.30
  16  -2  -5   -0.00    5.45
  16  -2  -6   -0.00    4.87
  16  -2  -6    1.89    5.41
 -16   2   7   -0.00    5.52
  16  -2  -7    0.00    5.00
  16  -2  -7   -0.00    6.10
 -16   2   8    0.00    5.06
  16  -2  -8    2.75    5.29
  16  -2  -8   -0.00    5.29
 -16   2   9   -0.00    5.39
  16  -2  -9    6.47    5.63
  16  -2  -9   -0.00    6.63
 -16   2  10   -0.00    5.68
  16  -2 -10   10.53    6.68
  16  -2 -10   -0.00    5.48
 -16   2  11    1.80    3.70
  16  -2 -11    2.83    5.73
  16  -2 -11   -0.00    5.74
  16  -2 -12    6.03    5.89
  16  -2 -13   -0.00    5.32
  16  -2 -14    0.00    5.45
  16  -2 -15   -0.00    4.81
  16  -2 -16    2.45    6.95
  16  -3  -1   -0.00    4.53
  16  -3  -1   -0.00    6.25
  16  -3  -2    0.00    4.51
  16  -3  -2   -0.00    5.00
  16  -3  -3    0.00    3.96
  16  -3  -3   -0.00    5.89
  16  -3  -4   -0.00    3.46
  16  -3  -4    2.30    5.98
  16  -3  -5    0.00    4.08
  16  -3  -5    2.72    5.97
  16  -3  -6    5.38    6.54
  16  -3  -6    9.51    7.25
  16  -3  -7    0.67    3.47
  16  -3  -7    1.46    5.79
 -16   3   8   10.04    7.44
  16  -3  -8    9.78    6.84
  16  -3  -8    9.13    7.05
 -16   3   9   -0.00    5.53
  16  -3  -9    0.00    5.43
  16  -3 -10    0.00    4.87
  16  -3 -11    2.74    6.66
  16  -3 -12   -0.00    6.88
  16  -3 -13    1.52    5.96
  16  -3 -14   -0.00    4.94
  16  -3 -15    2.69    6.99
  16  -4  -1    3.28    4.70
  16  -4  -1   -0.00    6.93
  16  -4  -2    0.00    4.67
  16  -4  -2   -0.00    5.82
  16  -4  -3   -0.00    4.14
  16  -4  -3    0.86    5.81
  16  -4  -4    4.22    4.70
  16  -4  -4    5.70    6.84
  16  -4  -5    2.08    5.92
  16  -4  -6    1.78    6.41
  16  -4  -7    5.06    6.32
  16  -4  -8    5.58    6.36
  16  -4  -9    7.50    7.46
  16  -4 -10    8.64    7.67
  16  -4 -11    1.67    5.36
  16  -5  -3    1.22    5.82
  16  -5  -4   -0.00    5.71
  16  -5  -5    0.00    6.05
  16  -5  -6    0.88    7.09
  16  -5  -7   -0.00    4.55
  15   0  -1   -0.00    3.83
  15   0  -1   -0.00    5.25
  15   0  -2   -0.00    4.40
  15   0  -2    0.00    3.97
  15   0  -3    1.42    5.11
  15   0  -3   16.98    8.65
  15   0  -4    0.24    3.62
  15   0  -4   -0.00    4.69
 -15   0   5    3.85    5.33
  15   0  -5    5.95    6.20
  15   0  -5    9.99    6.96
 -15   0   6    2.21    5.15
  15   0  -6   11.29    6.58
  15   0  -6    5.67    6.93
 -15   0   7    0.00    5.09
  15   0  -7    0.00    4.79
  15   0  -7   -0.00    4.97
 -15   0   8    2.16    4.65
  15   0  -8    0.42    5.17
  15   0  -8    0.33    5.58
 -15   0   9    9.54    6.90
  15   0  -9   36.08   10.44
  15   0  -9    0.00    6.62
 -15   0  10   -0.00    3.98
  15   0 -10    2.92    4.39
  15   0 -10    3.04    6.31
 -15   0  11    0.00    3.91
  15   0 -11    1.78    3.90
  15   0 -11    1.89    5.11
 -15   0  12    0.00    5.15
  15   0 -12    0.23    4.56
 -15   0  13   10.66    6.98
  15   0 -13    0.00    4.48
 -15   0  14    2.60    6.49
  15   0 -14   -0.00    6.03
 -15   0  15   -0.00    4.69
  15   0 -15    4.50    7.38
 -15   0  16    1.35    4.33
  15   0 -16    4.49    6.89
 -15   0  17   -0.00    3.84
  15   0 -17   -0.00    5.69
 -15   0  18   -0.00    5.86
  15   0 -18    1.15    6.14
 -15   0  19    0.48    5.11
  15   0 -19    0.00    6.29
  15   0 -20    0.55    5.41
  15   0 -21   -0.00    5.99
  15   0 -22    5.52    7.41
  15   0 -23    0.00    4.94
  15  -1  -1    8.48    5.75
  15  -1  -1    0.51    4.63
  15   1  -1   10.48    7.22
  15  -1  -2   -0.00    4.38
  15  -1  -2    9.53    7.50
  15   1  -2   -0.00    4.70
  15  -1  -3    0.68    4.52
  15  -1  -3    3.74    4.68
  15   1  -3    2.99    5.87
  15  -1  -4   -0.00    4.31
  15  -1  -4    0.91    4.11
  15   1  -4   -0.00    4.27
  15   1  -4   -0.00    4.29
 -15   1   5    3.46    6.09
  15  -1  -5    7.29    6.20
  15  -1  -5   17.70    7.64
  15   1  -5    4.08    5.49
  15   1  -5    0.00    6.34
 -15   1   6   -0.00    4.90
  15  -1  -6    2.11    5.14
  15  -1  -6    0.00    5.13
  15   1  -6   -0.00    4.53
  15   1  -6    0.00    4.70
 -15  -1   6    7.74    5.81
 -15   1   7    7.31    6.78
  15  -1  -7    7.78    6.01
  15  -1  -7    9.80    7.10
  15   1  -7    9.95    6.60
  15   1  -7    0.59    4.98
 -15  -1   7    8.76    6.00
 -15   1   8   -0.00    4.80
  15  -1  -8   -0.00    4.24
  15  -1  -8   -0.00    4.68
  15   1  -8    6.30    5.18
  15   1  -8    0.71    4.60
 -15  -1   8    0.62    3.16
 -15   1   9    2.56    4.68
  15  -1  -9    8.68    6.74
  15  -1  -9   -0.00    5.52
  15   1  -9    0.49    3.54
  15   1  -9    6.39    6.45
 -15  -1   9   -0.00    3.71
 -15   1  10    1.60    5.53
  15  -1 -10   -0.00    4.85
  15  -1 -10    4.03    6.74
  15   1 -10   -0.00    3.10
  15   1 -10   -0.00    5.57
 -15  -1  10    1.26    5.15
 -15   1  11   20.75    8.70
  15  -1 -11    8.00    6.79
  15  -1 -11    6.24    6.15
  15   1 -11    5.02    5.06
  15   1 -11    7.30    6.05
 -15  -1  11    9.46    6.82
 -15   1  12   -0.00    4.43
  15  -1 -12   -0.00    3.19
  15  -1 -12    3.26    6.96
  15   1 -12   -0.00    5.01
 -15  -1  12   -0.00    3.84
 -15   1  13    1.58    3.81
  15  -1 -13    0.00    3.00
  15  -1 -13    8.11    7.47
  15   1 -13    6.42    5.54
 -15  -1  13    2.35    4.85
 -15   1  14    4.12    5.57
  15  -1 -14   -0.00    6.75
  15   1 -14   -0.00    4.40
 -15  -1  14   -0.00    4.27
 -15   1  15   -0.00    4.05
  15  -1 -15   -0.00    5.19
  15   1 -15    0.43    5.08
 -15  -1  15    0.00    4.67
 -15   1  16    2.53    6.18
  15  -1 -16    0.00    5.60
  15   1 -16    2.25    5.69
 -15  -1  16   -0.00    4.73
 -15   1  17   -0.00    5.19
  15  -1 -17    4.68    6.25
  15   1 -17   -0.00    6.45
 -15  -1  17   10.44    7.32
 -15   1  18   -0.00    4.91
  15  -1 -18   -0.00    6.31
  15   1 -18   -0.00    5.95
 -15  -1  18   -0.00    4.98
  15  -1 -19   -0.00    6.81
  15   1 -19    0.19    4.91
 -15  -1  19    2.54    5.48
  15  -1 -20    0.70    5.05
  15   1 -20    0.00    4.48
 -15  -1  20   -0.00    4.60
  15  -1 -21    1.56    6.01
  15  -2  -1   -0.00    3.40
  15  -2  -1   -0.00    5.94
  15   2  -1   -0.00    5.98
  15  -2  -2   -0.00    4.63
  15  -2  -2    0.89    5.30
  15   2  -2    6.24    6.58
  15  -2  -3    6.71    5.54
  15  -2  -3    5.90    6.06
  15   2  -3    9.89    5.88
  15  -2  -4    1.61    4.22
  15  -2  -4    3.32    6.13
  15   2  -4   -0.00    6.08
  15  -2  -5    4.82    5.37
  15  -2  -5    5.44    6.54
  15   2  -5    3.07    5.94
 -15   2   6   -0.00    5.06
  15  -2  -6    4.00    5.14
  15  -2  -6   -0.00    4.20
  15   2  -6   -0.00    5.44
 -15   2   7    1.23    5.18
  15  -2  -7    2.64    4.46
  15  -2  -7   10.02    7.33
  15   2  -7    0.77    4.91
 -15   2   8    0.00    4.68
  15  -2  -8   -0.00    5.60
  15  -2  -8    0.37    5.05
  15   2  -8   -0.00    5.54
 -15   2   9    2.57    4.74
  15  -2  -9    3.17    5.82
  15  -2  -9    0.00    5.89
  15   2  -9   -0.00    4.24
  15   2  -9    0.00    5.00
 -15   2  10   -0.00    5.10
  15  -2 -10    8.02    5.62
  15  -2 -10    1.11    5.23
  15   2 -10    5.45    5.47
  15   2 -10    0.62    4.90
 -15   2  11    6.56    5.81
  15  -2 -11   -0.00    4.72
  15  -2 -11    0.00    5.29
  15   2 -11    0.54    4.34
 -15  -2  11    1.35    3.91
 -15   2  12    4.33    5.88
  15  -2 -12   -0.00    3.80
  15  -2 -12   -0.00    7.05
  15   2 -12    8.08    7.44
 -15  -2  12   -0.00    4.39
 -15   2  13    5.42    6.15
  15  -2 -13    8.83    5.78
  15  -2 -13   -0.00    5.94
  15   2 -13    3.43    7.06
 -15  -2  13   -0.00    4.20
 -15   2  14   -0.00    4.40
  15  -2 -14   -0.00    4.42
  15  -2 -14   -0.00    5.40
  15   2 -14    6.17    6.59
 -15  -2  14    4.14    6.70
 -15   2  15   13.07    7.85
  15  -2 -15    0.00    4.50
  15   2 -15    6.01    6.99
 -15  -2  15    6.18    6.92
 -15   2  16    2.47    5.40
  15  -2 -16    0.00    6.74
  15   2 -16   -0.00    4.45
 -15  -2  16    4.20    5.36
 -15   2  17    4.51    7.15
  15  -2 -17    1.14    4.69
  15   2 -17    2.13    6.47
 -15  -2  17    8.84    7.07
  15  -2 -18   -0.00    5.23
 -15  -2  18   -0.00    5.23
  15  -2 -19    7.95    7.23
 -15  -2  19    5.03    7.03
 -15  -2  20    0.00    5.42
  15  -3  -1    5.65    5.90
  15  -3  -1   -0.00    4.86
  15   3  -1    9.87    5.96
  15  -3  -2    5.10    5.28
  15  -3  -2    1.14    5.78
  15   3  -2    0.26    4.78
  15  -3  -3    0.00    4.01
  15  -3  -3    0.30    4.99
  15   3  -3    0.86    5.41
  15  -3  -4   -0.00    4.77
  15  -3  -4   -0.00    6.94
  15   3  -4   -0.00    5.04
  15  -3  -5    4.73    5.70
  15  -3  -5    0.33    4.68
  15   3  -5    4.65    6.05
  15  -3  -6    1.44    5.35
  15  -3  -6    1.38    4.87
  15   3  -6    4.45    5.32
 -15   3   7   -0.00    5.21
  15  -3  -7   14.16    7.44
  15  -3  -7    5.53    6.53
  15   3  -7    2.39    4.70
 -15   3   8   11.25    7.34
  15  -3  -8   -0.00    3.43
  15  -3  -8   13.12    7.69
  15   3  -8    4.19    6.58
 -15   3   9    1.23    4.85
  15  -3  -9    4.14    5.61
  15  -3  -9    1.40    5.52
  15   3  -9   -0.00    4.58
 -15   3  10    2.97    5.53
  15  -3 -10    4.87    5.80
  15  -3 -10    0.18    5.39
  15   3 -10    0.50    4.94
 -15   3  11   15.42    7.80
  15  -3 -11   29.50   10.36
  15  -3 -11   11.81    8.25
  15   3 -11    3.69    6.67
 -15   3  12    1.39    5.34
  15  -3 -12   -0.00    3.44
  15  -3 -12   -0.00    5.37
  15   3 -12    1.59    4.99
 -15   3  13    0.43    4.95
  15  -3 -13   -0.00    3.93
  15  -3 -13   -0.00    5.46
  15   3 -13    0.00    5.72
 -15   3  14   -0.00    3.93
  15  -3 -14   -0.00    4.43
  15  -3 -14    0.63    5.87
  15   3 -14    1.22    4.68
 -15   3  15    5.24    5.58
  15  -3 -15   -0.00    3.98
  15  -3 -15   -0.00    5.79
  15  -3 -16    6.44    6.33
 -15  -3  17    3.29    5.76
 -15  -3  18   -0.00    4.28
 -15  -3  19    5.15    5.64
 -15  -3  20   -0.00    5.72
 -15  -3  21    6.95    7.05
  15  -4  -1   -0.00    4.19
  15  -4  -1   -0.00    5.73
  15   4  -1   -0.00    5.17
  15  -4  -2    3.81    3.98
  15  -4  -2   -0.00    3.99
  15   4  -2    0.00    5.58
  15  -4  -3    3.94    5.60
  15  -4  -3    3.69    6.00
  15   4  -3    2.82    4.88
  15  -4  -4    6.50    5.17
  15  -4  -4    6.62    7.68
  15   4  -4    6.92    5.29
  15  -4  -5    8.30    5.80
  15  -4  -5   -0.00    6.52
  15   4  -5    0.00    5.39
  15  -4  -6    5.14    6.19
  15  -4  -6   -0.00    5.22
  15   4  -6   -0.00    4.16
  15  -4  -7   -0.00    4.82
  15  -4  -7   -0.00    4.92
  15   4  -7   -0.00    5.72
 -15   4   8    0.00    5.66
  15  -4  -8   -0.00    2.98
  15  -4  -8    0.77    5.45
  15   4  -8    2.31    5.41
 -15   4   9   -0.00    4.86
  15  -4  -9    6.29    6.73
  15  -4  -9    6.12    6.82
  15   4  -9   -0.00    5.65
 -15   4  10    0.00    4.63
  15  -4 -10   -0.00    4.76
  15  -4 -10    1.75    4.41
  15   4 -10   -0.00    5.71
 -15   4  11   -0.00    5.18
  15  -4 -11   -0.00    5.69
  15  -4 -11    0.00    6.55
 -15   4  12    1.11    4.98
  15  -4 -12    8.30    6.81
  15  -4 -12    0.00    5.18
 -15   4  13    2.61    5.89
  15  -4 -13    1.08    4.54
  15  -4 -13    5.16    7.11
  15  -5  -1    0.00    4.27
  15   5  -1    0.00    4.55
  15  -5  -2    2.28    5.38
  15  -5  -2    4.99    5.94
  15   5  -2   -0.00    3.93
  15  -5  -3    2.94    4.60
  15  -5  -3    5.96    6.87
  15   5  -3   -0.00    4.06
  15  -5  -4   -0.00    4.09
  15  -5  -4   -0.00    4.54
  15   5  -4    2.02    4.92
  15  -5  -5    1.55    4.12
  15  -5  -5   -0.00    5.73
  15  -5  -6    2.93    5.59
  15  -5  -6    1.89    5.53
  15  -5  -7   -0.00    5.60
  15  -5  -7    8.10    6.91
  15  -5  -8    3.15    4.69
  15  -5  -8   -0.00    3.75
 -15   5   9   -0.00    5.83
  15  -5  -9   -0.00    5.00
  15  -5  -9    1.89    6.44
 -15   5  10   -0.00    4.11
  15  -5 -10   -0.00    5.69
  15  -6  -1   -0.00    4.41
  15  -6  -2   -0.00    4.68
  15  -6  -3   -0.00    4.15
  15  -6  -3   -0.00    6.41
  15  -6  -4   13.07    7.08
  15  -6  -4    2.18    6.75
  15  -6  -5   -0.00    4.51
  15  -6  -6    0.00    4.59
  14   0  -1   -0.00    3.05
  14   0  -1    0.57    4.94
  14   0  -2   15.08    7.13
  14   0  -2   19.13    8.02
 -14   0   3   -0.00    4.34
  14   0  -3    0.00    3.88
  14   0  -3   -0.00    5.43
 -14   0   4   25.02    8.85
  14   0  -4    1.72    4.45
  14   0  -4    2.25    5.07
 -14   0   5   -0.00    4.72
  14   0  -5    0.06    3.62
  14   0  -5   -0.00    6.20
 -14   0   6    1.30    4.81
  14   0  -6    8.06    6.31
  14   0  -6   10.97    7.92
 -14   0   7   -0.00    3.35
  14   0  -7   -0.00    4.07
  14   0  -7   -0.00    5.00
 -14   0   8   -0.00    4.56
  14   0  -8   10.96    6.07
  14   0  -8    6.17    5.64
 -14   0   9    3.08    5.57
  14   0  -9   -0.00    4.05
  14   0  -9    7.19    5.67
 -14   0  10    4.76    4.87
  14   0 -10    7.04    5.24
  14   0 -10   -0.00    4.37
 -14   0  11    4.82    5.44
  14   0 -11   -0.00    5.36
 -14   0  12   15.23    7.92
  14   0 -12    0.00    5.91
 -14   0  13   -0.00    3.73
  14   0 -13    0.55    4.35
 -14   0  14    5.81    6.21
  14   0 -14    2.90    6.19
 -14   0  15   -0.00    4.75
  14   0 -15    5.26    5.99
 -14   0  16    4.23    6.45
  14   0 -16    0.00    5.52
 -14   0  17    0.00    3.87
  14   0 -17    3.16    5.59
 -14   0  18    0.00    5.52
  14   0 -18    1.43    5.32
 -14   0  19    4.92    6.03
  14   0 -19   -0.00    5.49
 -14   0  20   -0.00    4.79
  14   0 -20    0.14    5.99
 -14   0  21    6.64    6.76
  14   0 -21    0.00    4.26
 -14   0  22    0.00    5.04
  14   0 -22    2.97    6.43
  14   0 -23    3.69    5.78
  14   0 -24    6.29    6.80
  14  -1  -1    2.52    4.66
  14  -1  -1    2.84    5.40
  14   1  -1   -0.00    3.04
  14   1  -1    0.22    3.71
  14  -1  -2    5.53    5.76
  14  -1  -2   -0.00    4.09
  14   1  -2    2.46    4.29
  14   1  -2   -0.00    4.23
  14  -1  -3    0.00    4.57
  14  -1  -3   -0.00    3.96
  14   1  -3    0.00    4.17
  14   1  -3    0.00    4.04
 -14  -1   3   -0.00    4.30
 -14   1   4   10.97    7.20
  14  -1  -4    3.91    5.13
  14  -1  -4    6.05    6.55
  14   1  -4   14.40    7.08
  14   1  -4    3.79    4.79
 -14  -1   4    2.15    4.56
 -14   1   5   -0.00    3.66
  14  -1  -5    2.44    4.51
  14  -1  -5   -0.00    5.22
  14   1  -5    0.28    4.36
  14   1  -5   -0.00    4.58
 -14  -1   5    0.00    4.80
 -14   1   6    7.94    6.18
  14  -1  -6   13.58    7.40
  14  -1  -6   13.35    7.83
  14   1  -6   12.83    7.00
  14   1  -6   13.09    6.85
 -14  -1   6   12.62    6.64
 -14   1   7    2.22    3.93
  14  -1  -7    0.00    4.31
  14  -1  -7   -0.00    5.29
  14   1  -7    3.63    4.36
  14   1  -7    0.62    4.31
 -14  -1   7   -0.00    4.81
 -14   1   8   -0.00    4.56
  14  -1  -8    0.00    3.38
  14  -1  -8   -0.00    5.79
  14   1  -8    4.32    4.58
  14   1  -8    0.00    5.73
 -14  -1   8    3.23    4.96
 -14   1   9    7.22    5.37
  14  -1  -9   -0.00    3.10
  14  -1  -9   -0.00    5.82
  14   1  -9   -0.00    3.55
  14   1  -9    0.53    5.29
 -14  -1   9    4.39    5.38
 -14   1  10   15.46    7.37
  14  -1 -10   23.84    8.87
  14  -1 -10   18.08    8.75
  14   1 -10    9.74    7.25
 -14  -1  10   13.41    7.46
 -14   1  11   -0.00    4.82
  14  -1 -11    0.58    3.14
  14  -1 -11    1.63    5.37
  14   1 -11    0.64    4.98
 -14  -1  11   -0.00    4.63
 -14   1  12    0.34    5.50
  14  -1 -12    1.04    3.68
  14   1 -12   -0.00    5.92
 -14  -1  12    2.60    4.93
 -14   1  13   -0.00    3.48
  14  -1 -13   -0.00    5.30
  14   1 -13   -0.00    5.45
 -14  -1  13   -0.00    4.75
 -14   1  14    3.61    4.99
  14  -1 -14    0.93    5.29
  14   1 -14   -0.00    5.82
 -14  -1  14   -0.00    4.26
 -14   1  15   -0.00    5.37
  14  -1 -15   -0.00    5.07
  14   1 -15   -0.00    5.25
 -14  -1  15    0.00    4.31
 -14   1  16    2.31    5.85
  14  -1 -16    2.77    5.39
  14   1 -16   -0.00    6.27
 -14  -1  16    0.00    4.98
 -14   1  17   -0.00    5.10
  14  -1 -17    6.06    6.67
  14   1 -17   -0.00    4.91
 -14  -1  17   -0.00    6.36
 -14   1  18    3.17    5.73
  14  -1 -18    0.00    6.82
  14   1 -18    7.20    7.16
 -14  -1  18    0.00    4.85
 -14   1  19   -0.00    4.59
  14  -1 -19   -0.00    6.57
  14   1 -19   -0.00    5.19
 -14  -1  19   -0.00    4.52
 -14   1  20    5.94    6.05
  14  -1 -20   -0.00    6.60
  14   1 -20    0.00    6.77
 -14  -1  20    3.25    5.86
 -14   1  21    2.14    6.08
  14  -1 -21   -0.00    5.63
  14   1 -21    5.56    6.84
 -14  -1  21   -0.00    5.04
 -14   1  22   -0.00    5.77
  14  -1 -22    0.00    3.87
  14   1 -22   -0.00    6.52
 -14  -1  22    3.59    5.31
  14   1 -23    3.17    5.87
 -14  -1  23    1.82    4.34
  14   1 -24   -0.00    5.65
  14   1 -25   -0.00    6.62
  14   1 -26   -0.00    5.47
  14  -2  -1    1.34    4.28
  14  -2  -1    1.65    5.14
  14   2  -1   -0.00    3.98
  14  -2  -2    0.51    4.58
  14  -2  -2   24.92    9.43
  14   2  -2   15.12    7.21
  14  -2  -3   -0.00    4.88
  14  -2  -3   -0.00    4.63
  14   2  -3    3.33    4.85
  14  -2  -4    8.42    6.70
  14  -2  -4    4.85    5.37
  14   2  -4    0.00    4.35
  14   2  -4   -0.00    5.85
 -14   2   5    1.98    5.28
  14  -2  -5    0.00    4.55
  14  -2  -5    0.00    5.40
  14   2  -5   -0.00    4.74
  14   2  -5    0.70    4.90
 -14  -2   5    1.89    4.07
 -14   2   6    2.96    5.71
  14  -2  -6    0.00    4.04
  14  -2  -6   12.32    7.57
  14   2  -6   10.83    6.66
  14   2  -6   13.84    6.61
 -14  -2   6    7.31    5.56
 -14   2   7    1.84    4.79
  14  -2  -7   -0.00    4.34
  14  -2  -7    2.50    4.30
  14   2  -7    1.28    4.15
  14   2  -7   -0.00    4.95
 -14  -2   7    0.90    4.20
 -14   2   8   -0.00    3.98
  14  -2  -8    5.44    5.27
  14  -2  -8    5.24    6.61
  14   2  -8    3.47    4.36
  14   2  -8    0.00    4.83
 -14  -2   8   10.51    6.55
 -14   2   9   12.38    7.21
  14  -2  -9    2.39    5.31
  14  -2  -9    1.53    5.92
  14   2  -9   -0.00    4.78
 -14  -2   9    0.85    4.85
 -14   2  10   -0.00    5.37
  14  -2 -10    0.13    3.82
  14  -2 -10   -0.00    4.95
  14   2 -10   -0.00    4.89
 -14  -2  10    0.44    4.72
 -14   2  11    1.98    5.29
  14  -2 -11    0.42    5.15
  14  -2 -11    3.48    6.00
  14   2 -11    4.46    5.11
 -14  -2  11   -0.00    4.68
 -14   2  12    6.79    6.93
  14  -2 -12   15.20    6.91
  14  -2 -12   11.42    6.86
  14   2 -12    0.60    4.96
 -14  -2  12    7.14    6.74
 -14   2  13    0.00    4.68
  14  -2 -13   -0.00    5.81
  14   2 -13   -0.00    5.59
 -14  -2  13   -0.00    5.41
 -14   2  14    8.11    7.14
  14  -2 -14    2.36    6.58
  14   2 -14    4.89    6.74
 -14  -2  14   12.00    6.54
 -14   2  15    0.00    4.17
  14  -2 -15   -0.00    5.87
  14   2 -15   -0.00    5.17
 -14  -2  15    0.00    5.32
 -14   2  16   -0.00    4.12
  14  -2 -16    4.71    5.66
  14   2 -16    7.41    6.24
 -14  -2  16    1.42    4.96
 -14   2  17   -0.00    4.91
  14  -2 -17   -0.00    5.90
  14   2 -17    0.00    5.69
 -14  -2  17    2.86    4.98
 -14   2  18    2.62    5.73
  14  -2 -18    2.27    5.94
  14   2 -18    0.20    5.99
 -14  -2  18    4.97    4.93
 -14   2  19   -0.00    5.43
  14  -2 -19    5.45    6.64
  14   2 -19    4.95    4.99
 -14  -2  19    6.29    6.40
 -14   2  20   -0.00    3.92
  14  -2 -20   -0.00    4.85
  14   2 -20   -0.00    6.01
 -14  -2  20    0.00    5.16
 -14   2  21   -0.00    6.14
  14   2 -21   -0.00    5.17
 -14  -2  21   -0.00    5.19
  14   2 -22    7.53    6.12
 -14  -2  22    1.70    5.93
  14   2 -23    1.59    5.13
 -14  -2  23    5.85    6.92
  14   2 -24    5.04    6.95
  14   2 -25    0.75    4.94
  14   2 -26   -0.00    4.38
  14  -3  -1    0.23    3.37
  14  -3  -1    6.53    5.79
  14   3  -1    0.00    3.96
  14  -3  -2    3.25    3.99
  14  -3  -2    0.33    5.45
  14   3  -2   -0.00    3.78
  14  -3  -3    0.87    4.12
  14  -3  -3   -3.80    5.98
  14   3  -3    4.00    5.04
  14  -3  -4    4.25    5.09
  14  -3  -4   -0.00    3.88
  14   3  -4    1.15    5.25
 -14   3   5    0.00    4.94
  14  -3  -5    9.66    6.64
  14  -3  -5   -0.00    4.73
  14   3  -5    4.25    5.13
 -14   3   6   17.12    7.86
  14  -3  -6   37.02   10.68
  14  -3  -6   15.25    8.27
  14   3  -6    9.48    7.23
 -14   3   7    6.59    6.63
  14  -3  -7    7.57    6.19
  14  -3  -7    0.00    5.32
  14   3  -7    1.88    5.48
 -14   3   8    4.11    5.48
  14  -3  -8    3.91    4.42
  14  -3  -8    4.92    6.64
  14   3  -8    2.56    4.84
 -14   3   9    4.54    5.80
  14  -3  -9    0.00    4.13
  14  -3  -9    0.88    5.25
  14   3  -9   -0.00    5.45
 -14   3  10    0.00    5.56
  14  -3 -10    5.01    4.89
  14  -3 -10    7.40    6.57
  14   3 -10    7.41    6.87
 -14  -3  10   -0.00    4.24
 -14   3  11    0.00    4.98
  14  -3 -11    0.00    4.82
  14  -3 -11    2.97    6.64
  14   3 -11   -0.00    4.93
 -14  -3  11    1.88    4.96
 -14   3  12    1.03    5.59
  14  -3 -12    3.99    4.96
  14  -3 -12    2.87    5.32
  14   3 -12    3.75    5.86
 -14  -3  12    1.50    4.27
 -14   3  13   -0.00    4.60
  14  -3 -13    1.81    4.49
  14  -3 -13   -0.00    5.19
  14   3 -13    0.42    4.78
 -14  -3  13    1.26    4.87
 -14   3  14   -0.00    4.33
  14  -3 -14   -0.00    3.39
  14   3 -14    2.52    4.54
 -14  -3  14   -0.00    3.97
 -14   3  15    3.74    6.46
  14  -3 -15    8.17    6.29
  14   3 -15    3.92    5.59
 -14  -3  15    4.07    5.95
 -14   3  16    3.84    6.67
  14  -3 -16    4.24    5.87
  14   3 -16    4.99    6.67
 -14  -3  16   14.60    8.25
 -14   3  17   -0.00    5.59
  14  -3 -17   -0.00    5.10
  14   3 -17   -0.00    5.14
 -14  -3  17   -0.00    5.36
 -14   3  18    1.02    4.72
  14   3 -18    0.67    5.40
 -14  -3  18   -0.00    4.87
 -14   3  19   -0.00    5.81
  14   3 -19    0.52    5.57
 -14  -3  19    1.13    4.59
 -14   3  20    8.49    6.77
  14   3 -20    4.95    6.70
 -14  -3  20    0.00    5.26
  14   3 -21    1.43    5.03
 -14  -3  21    0.04    4.62
  14   3 -22    1.36    5.49
 -14  -3  22   -0.00    6.16
  14   3 -23    2.49    5.28
 -14  -3  23    6.03    5.95
 -14  -3  24   -0.00    5.37
  14  -4  -1    6.43    5.45
  14  -4  -1    1.69    6.46
  14   4  -1   -0.00    4.55
  14  -4  -2    5.41    5.77
  14  -4  -2    2.66    5.24
  14   4  -2   11.67    5.73
  14  -4  -3    1.18    3.05
  14  -4  -3   -0.00    5.20
  14   4  -3   -0.00    4.54
  14  -4  -4    1.28    3.55
  14  -4  -4   -0.00    4.38
  14   4  -4    0.65    4.92
  14  -4  -5    0.54    5.08
  14  -4  -5   -0.00    5.48
  14   4  -5   -0.00    4.31
 -14   4   6    3.60    5.56
  14  -4  -6    2.86    5.08
  14  -4  -6   -0.00    5.37
  14   4  -6    0.00    5.18
 -14   4   7    0.00    4.56
  14  -4  -7    0.81    4.64
  14  -4  -7   -0.00    5.91
  14   4  -7    2.67    4.48
 -14   4   8   -0.00    4.42
  14  -4  -8    0.00    3.90
  14  -4  -8   11.16    7.71
  14   4  -8    0.00    4.19
 -14   4   9    6.99    6.92
  14  -4  -9    7.23    5.38
  14  -4  -9    1.13    6.11
  14   4  -9    1.74    6.32
 -14   4  10    8.86    7.02
  14  -4 -10    6.07    5.79
  14  -4 -10    2.87    6.27
  14   4 -10    5.32    6.15
 -14   4  11   -0.00    4.68
  14  -4 -11    0.22    4.41
  14  -4 -11   -0.00    4.99
  14   4 -11    0.00    4.75
 -14   4  12   16.40    8.48
  14  -4 -12   12.47    6.40
  14  -4 -12    7.68    7.94
  14   4 -12    0.19    5.22
 -14   4  13    3.39    5.30
  14  -4 -13    8.96    5.78
  14  -4 -13    0.45    5.31
  14   4 -13    0.43    4.96
 -14   4  14   13.26    9.01
  14  -4 -14   31.82    9.47
  14  -4 -14    0.00    5.48
  14   4 -14    4.78    7.42
 -14   4  15    3.51    6.04
  14  -4 -15    0.57    4.91
  14   4 -15    3.12    5.22
 -14   4  16    5.04    5.74
  14   4 -16   15.92    7.80
 -14  -4  16   12.12    7.09
 -14   4  17   -0.00    4.10
  14   4 -17    0.00    5.76
 -14  -4  17   -0.00    4.32
 -14   4  18    9.44    6.73
  14   4 -18    0.00    5.74
 -14  -4  18    3.44    5.61
  14   4 -19    0.00    4.74
 -14  -4  19   -0.00    4.58
  14   4 -20    2.82    5.72
 -14  -4  20    0.22    4.78
  14   4 -21    0.00    6.29
 -14  -4  21    0.90    3.89
 -14  -4  22    0.00    5.33
 -14  -4  23   -0.00    6.05
 -14  -4  24    1.78    4.83
  14  -5  -1    6.29    5.62
  14  -5  -1    5.76    7.89
  14   5  -1    4.23    4.91
  14  -5  -2   -0.00    4.27
  14  -5  -2   -0.00    6.16
  14   5  -2    8.84    5.76
  14  -5  -3    4.31    5.44
  14  -5  -3   -0.00    4.71
  14   5  -3    1.41    4.76
  14  -5  -4    1.54    3.68
  14  -5  -4    4.98    5.68
  14   5  -4   -0.00    5.07
  14  -5  -5    4.18    5.03
  14  -5  -5    2.06    5.82
  14   5  -5    4.50    4.46
  14  -5  -6    0.13    4.33
  14  -5  -6    0.49    4.88
  14   5  -6    0.00    5.33
 -14   5   7    1.59    3.75
  14  -5  -7    6.63    5.36
  14  -5  -7   -0.00    5.85
  14   5  -7    0.00    3.39
 -14   5   8    2.65    5.15
  14  -5  -8   -0.00    3.82
  14  -5  -8   -0.00    6.24
  14   5  -8    0.00    5.12
 -14   5   9    1.03    5.57
  14  -5  -9    3.38    5.25
  14  -5  -9   27.38   10.10
  14   5  -9    8.73    6.34
 -14   5  10    9.04    7.24
  14  -5 -10    4.18    5.59
  14  -5 -10    0.00    6.48
  14   5 -10   -0.00    5.18
 -14   5  11    6.86    6.04
  14  -5 -11    0.49    4.33
  14  -5 -11   -0.00    5.52
  14   5 -11    2.64    5.40
 -14   5  12    2.40    4.88
  14  -5 -12    0.00    5.50
  14   5 -12    0.00    3.11
 -14   5  13   -0.00    5.13
  14  -5 -13   -0.00    4.48
  14   5 -13    0.00    4.34
 -14   5  14    0.21    4.50
  14  -5 -14    6.36    5.88
  14   5 -14    6.07    6.13
 -14   5  15    5.62    5.34
  14  -5 -15    1.99    4.35
  14   5 -15    6.97    5.57
 -14   5  16    1.90    4.99
  14  -5 -16    0.72    5.63
  14   5 -16    1.57    4.76
 -14   5  17   -0.00    5.23
  14   5 -17   -0.00    5.42
  14   5 -18    5.39    5.78
 -14  -5  23   -0.00    4.42
 -14  -5  24    2.19    6.29
  14  -6  -1    5.21    6.31
  14   6  -1    1.34    4.06
  14  -6  -2    0.00    4.88
  14   6  -2   -0.00    3.76
  14  -6  -3   12.13    6.92
  14  -6  -3   11.94    8.07
  14   6  -3    3.00    3.97
  14  -6  -4    7.03    6.06
  14  -6  -4    4.43    7.45
  14   6  -4    4.19    5.65
  14  -6  -5   -0.00    3.60
  14  -6  -5   -0.00    4.97
  14   6  -5    1.47    5.16
  14  -6  -6    0.00    3.90
  14  -6  -6    0.65    4.95
  14   6  -6    3.30    4.54
  14  -6  -7    0.00    5.44
  14  -6  -7    1.82    5.86
  14   6  -7    0.00    4.78
  14  -6  -8    0.00    5.56
  14   6  -8    0.00    4.16
 -14   6   9    1.87    5.39
  14  -6  -9    6.07    6.52
  14   6  -9    0.00    4.50
 -14   6  10    1.93    5.35
  14  -6 -10    0.00    5.72
  14   6 -10    0.00    4.88
 -14   6  11   -0.00    4.42
  14  -6 -11    0.00    5.98
  14   6 -11    6.95    5.55
 -14   6  12   -0.00    4.19
  14  -6 -12    1.73    5.37
  14   6 -12    4.63    5.31
 -14   6  13    0.00    4.14
  14  -6 -13    4.56    6.22
  14   6 -13   -0.00    4.48
 -14   6  14    4.90    5.84
  14  -6 -14    1.58    4.57
  14   6 -14   10.79    7.43
  14  -7  -1    3.68    4.83
  14   7  -1   -0.00    4.11
  14  -7  -2    2.41    6.06
  14   7  -2    1.94    4.71
  14  -7  -3    0.00    3.48
  14   7  -3    0.08    3.08
  14  -7  -4    1.65    5.32
  14   7  -4    1.54    4.65
  14  -7  -5    8.47    6.66
  14   7  -5   -0.00    4.78
  14  -7  -6    4.57    6.22
  14   7  -6    1.08    4.63
  14  -7  -7    0.00    4.45
  14   7  -7    3.40    4.34
  14  -7  -8    2.97    6.11
  14   7  -8   -0.00    4.63
  14  -7  -9    2.46    5.10
  14   7  -9   -0.00    5.18
 -14   7  10   10.50    6.06
  14  -7 -10   -0.00    5.76
  14   7 -10    1.50    3.48
 -14   7  11    2.40    6.36
  14  -7 -11   -0.00    5.36
  14   7 -11   -0.00    3.95
  14  -8  -1   -0.00    4.66
  14   8  -1    4.29    4.70
  14  -8  -2    3.43    5.80
  14   8  -2   -0.00    3.27
  14  -8  -3    0.84    3.05
  14   8  -3    0.69    4.53
  14  -8  -4    3.39    5.99
  14   8  -4   -0.00    3.78
  14  -8  -5    2.82    5.20
  14   8  -5    1.10    3.78
  14  -8  -6   -0.00    4.81
  14   8  -6    0.00    5.46
  13   0  -1   27.57    9.39
  13   0  -1   40.73   11.45
 -13   0   2   -0.00    4.26
  13   0  -2   -0.00    4.72
  13   0  -2    0.00    5.17
 -13   0   3   12.68    7.18
  13   0  -3    7.97    6.04
  13   0  -3    3.82    5.09
 -13   0   4    1.56    4.43
  13   0  -4   -0.00    3.30
  13   0  -4   -0.00    4.08
 -13   0   5    8.70    6.26
  13   0  -5    7.82    5.77
  13   0  -5    8.28    6.85
 -13   0   6    0.40    3.93
  13   0  -6   -0.00    4.33
  13   0  -6    0.00    4.35
 -13   0   7    8.04    5.99
  13   0  -7   12.45    6.37
  13   0  -7   12.26    7.43
 -13   0   8   -0.00    4.46
  13   0  -8   -0.00    3.85
  13   0  -8   -0.00    4.37
 -13   0   9    0.00    4.67
  13   0  -9    7.57    6.15
 -13   0  10   -0.00    4.51
  13   0 -10    8.48    6.72
 -13   0  11    9.41    7.19
 -13   0  12   -0.00    5.63
  13   0 -12   -0.00    5.78
 -13   0  13   11.17    7.41
  13   0 -13    3.72    6.05
 -13   0  14   -0.00    4.38
  13   0 -14    2.32    4.67
 -13   0  15    0.00    5.55
  13   0 -15   -0.00    4.70
 -13   0  16    1.87    4.89
  13   0 -16   -0.00    5.08
 -13   0  17    8.15    6.59
  13   0 -17   13.52    8.50
 -13   0  18   -0.00    4.81
  13   0 -18   -0.00    5.51
 -13   0  19    3.79    6.30
  13   0 -19    2.08    6.56
 -13   0  20    2.20    5.05
  13   0 -20    0.00    4.05
 -13   0  21   -0.00    4.49
  13   0 -21   -0.00    6.19
 -13   0  22    0.43    4.24
  13   0 -22    0.71    5.32
 -13   0  23    4.55    5.00
  13   0 -23    8.80    8.19
 -13   0  24   -0.00    3.59
  13   0 -24    0.45    5.49
 -13   0  25    1.62    5.05
  13   0 -25    0.00    4.55
  13  -1  -1   13.75    6.26
  13  -1  -1   11.26    6.88
  13   1  -1   13.84    6.83
  13   1  -1    4.51    5.24
  13  -1  -2    3.07    5.30
  13  -1  -2    1.57    4.89
  13   1  -2   -0.00    4.39
  13   1  -2    2.79    4.85
 -13  -1   2    2.97    4.64
 -13   1   3    3.86    5.58
  13  -1  -3    3.15    4.24
  13  -1  -3    4.57    5.92
  13   1  -3   -0.00    5.22
  13   1  -3    8.10    6.45
 -13  -1   3   -0.00    4.14
 -13   1   4   -0.00    4.64
  13  -1  -4    0.57    5.24
  13  -1  -4   -0.00    4.57
  13   1  -4   -0.00    3.06
  13   1  -4   -0.00    4.76
 -13  -1   4   -0.00    3.87
 -13   1   5   59.04   12.89
  13  -1  -5   34.69   10.43
  13  -1  -5   46.77   12.33
  13   1  -5   27.50    9.07
  13   1  -5   29.47   10.23
 -13  -1   5   45.49   11.58
 -13   1   6    1.02    4.04
  13  -1  -6   -0.00    4.88
  13  -1  -6   -0.00    5.60
  13   1  -6   -0.00    3.50
  13   1  -6   -0.00    4.14
 -13  -1   6    3.22    4.44
 -13   1   7    3.34    4.37
  13  -1  -7    1.92    3.25
  13  -1  -7    6.40    5.17
  13   1  -7    0.00    4.01
  13   1  -7   -0.00    5.13
 -13  -1   7    1.77    5.06
 -13   1   8    2.54    4.72
  13  -1  -8   -0.00    4.16
  13  -1  -8    4.75    4.31
  13   1  -8   -0.00    4.18
 -13  -1   8   -0.00    4.23
 -13   1   9    5.24    5.14
  13  -1  -9   14.02    6.87
  13  -1  -9   22.63    8.84
  13   1  -9   10.10    7.29
 -13  -1   9    5.48    6.11
 -13   1  10    1.77    4.72
  13  -1 -10    2.64    4.22
  13   1 -10    4.37    5.56
 -13  -1  10    0.00    4.73
 -13   1  11    0.00    3.58
  13  -1 -11    4.57    6.39
  13   1 -11    9.32    6.13
 -13  -1  11   12.96    7.36
 -13   1  12    3.37    5.28
  13  -1 -12    2.93    4.95
  13   1 -12    3.85    5.80
 -13  -1  12    0.20    4.78
 -13   1  13    1.44    5.05
  13  -1 -13    1.02    5.89
  13   1 -13    2.78    5.46
 -13  -1  13    6.20    5.72
 -13   1  14   -0.00    5.26
  13  -1 -14   -0.00    4.54
  13   1 -14    1.04    5.18
 -13  -1  14    0.93    4.16
 -13   1  15   14.57    8.40
  13  -1 -15   13.48    7.63
  13   1 -15   17.17    8.19
 -13  -1  15   24.71    8.71
 -13   1  16    0.47    5.45
  13  -1 -16    6.23    6.96
  13   1 -16   10.24    7.25
 -13  -1  16    0.00    4.28
 -13   1  17    8.74    6.22
  13  -1 -17    4.55    5.41
  13   1 -17    1.56    4.66
 -13  -1  17   -0.00    5.18
 -13   1  18   -0.00    6.64
  13  -1 -18    2.28    5.84
  13   1 -18    0.00    5.18
 -13  -1  18   -0.00    4.61
 -13   1  19   12.81    7.74
  13  -1 -19    7.28    7.23
  13   1 -19    9.01    6.37
 -13  -1  19    3.31    5.10
 -13   1  20    1.57    5.23
  13  -1 -20    1.22    5.59
  13   1 -20    5.30    5.81
 -13  -1  20   -0.00    4.37
 -13   1  21    8.01    5.87
  13  -1 -21    1.33    6.01
  13   1 -21    4.28    5.31
 -13  -1  21    2.80    6.22
 -13   1  22   -0.00    4.37
  13  -1 -22   -0.00    5.20
  13   1 -22    3.25    6.16
 -13  -1  22    0.06    5.01
 -13   1  23    1.19    5.72
  13  -1 -23    1.18    5.67
  13   1 -23   -0.00    5.51
 -13  -1  23    0.09    5.17
 -13   1  24   -0.00    4.36
  13   1 -24   -0.00    5.22
 -13  -1  24   -0.00    6.01
 -13   1  25    8.39    6.17
  13   1 -25    8.80    7.66
 -13  -1  25    0.40    4.94
  13   1 -26   -0.00    5.03
 -13  -1  26   -0.00    5.53
  13   1 -27   -0.00    4.63
  13  -2  -1   35.96    9.92
  13  -2  -1   16.35    7.90
  13   2  -1   35.07    9.61
  13   2  -1   11.02    7.09
 -13  -2   1   30.56    8.85
  13  -2  -2   -0.00    3.22
  13  -2  -2   -0.00    4.72
  13   2  -2    1.13    3.32
  13   2  -2    1.20    5.04
 -13  -2   2    0.07    3.91
  13  -2  -3    9.31    5.64
  13  -2  -3    4.70    5.74
  13   2  -3    4.05    4.19
  13   2  -3    0.00    4.20
 -13  -2   3    6.21    5.07
 -13   2   4    1.13    4.85
  13  -2  -4    0.00    4.06
  13  -2  -4    0.00    6.37
  13   2  -4    3.66    4.47
  13   2  -4    4.11    4.74
 -13  -2   4   -0.00    3.73
 -13   2   5    0.00    4.40
  13  -2  -5    6.32    6.30
  13  -2  -5    1.86    4.36
  13   2  -5    1.97    3.73
  13   2  -5    0.93    3.57
 -13  -2   5    6.14    5.00
 -13   2   6   -0.00    5.04
  13  -2  -6    5.21    5.14
  13  -2  -6    5.12    6.25
  13   2  -6    2.31    4.73
  13   2  -6    4.83    4.71
 -13  -2   6    1.11    4.48
 -13   2   7   23.10    8.28
  13  -2  -7   15.59    7.55
  13  -2  -7    4.42    5.74
  13   2  -7   11.05    6.79
 -13  -2   7   19.46    8.18
 -13   2   8    0.65    4.69
  13  -2  -8    1.90    3.81
  13  -2  -8   -0.00    5.40
  13   2  -8    1.43    5.66
 -13  -2   8   -0.00    4.01
 -13   2   9   -0.00    4.52
  13  -2  -9    5.78    5.15
  13  -2  -9    1.79    5.34
  13   2  -9   -0.00    5.09
 -13  -2   9    3.02    4.04
 -13   2  10    0.00    4.80
  13  -2 -10   -0.00    3.82
  13  -2 -10    0.92    3.18
  13   2 -10    0.00    4.70
 -13  -2  10    3.32    4.78
 -13   2  11   15.21    7.89
  13  -2 -11   19.81    8.14
  13   2 -11   22.21    8.90
 -13  -2  11   17.48    7.50
 -13   2  12    8.77    6.09
  13  -2 -12    6.30    5.86
  13   2 -12    0.37    5.63
 -13  -2  12    4.68    5.66
 -13   2  13   -0.00    5.45
  13  -2 -13    7.18    7.65
  13   2 -13    8.12    6.64
 -13  -2  13    8.26    6.31
 -13   2  14   -0.00    4.48
  13  -2 -14   -0.00    5.49
  13   2 -14    4.48    4.91
 -13  -2  14    3.65    5.62
 -13   2  15   -0.00    4.49
  13  -2 -15   -0.00    5.74
  13   2 -15    0.69    4.42
 -13  -2  15    0.67    4.41
 -13   2  16    4.56    5.35
  13  -2 -16   -0.00    5.89
  13   2 -16    3.95    5.71
 -13  -2  16    6.89    6.70
 -13   2  17    0.00    5.80
  13  -2 -17    3.15    4.25
  13   2 -17    0.00    5.12
 -13  -2  17    0.18    4.22
 -13   2  18   -0.00    4.57
  13   2 -18   -0.00    5.50
 -13  -2  18   -0.00    4.94
 -13   2  19    0.00    4.61
  13  -2 -19    6.10    6.47
  13   2 -19    7.64    7.33
 -13  -2  19   14.89    8.07
 -13   2  20    0.07    4.84
  13  -2 -20   -0.00    5.20
  13   2 -20    0.58    5.20
 -13  -2  20    3.52    5.65
 -13   2  21    4.39    6.61
  13  -2 -21   -0.00    6.38
  13   2 -21    0.00    5.40
 -13  -2  21   -0.00    5.24
 -13   2  22    6.66    6.12
  13   2 -22    7.14    6.37
 -13  -2  22    3.97    5.77
 -13   2  23    7.23    6.85
  13   2 -23    1.68    5.07
 -13  -2  23    6.78    6.60
 -13   2  24    0.00    4.78
  13   2 -24   -0.00    6.11
 -13  -2  24   -0.00    3.92
  13   2 -25    3.57    6.23
 -13  -2  25    2.10    6.93
  13   2 -26    0.00    6.51
 -13  -2  26    3.00    5.55
  13   2 -27    0.00    5.51
  13   2 -28   -0.00    6.00
  13  -3  -1    5.28    5.20
  13  -3  -1    0.00    4.39
  13   3  -1    3.82    5.45
  13  -3  -2    4.99    5.03
  13  -3  -2    0.80    4.06
  13   3  -2    6.16    5.54
  13  -3  -3   11.67    6.99
  13  -3  -3    1.53    6.01
  13   3  -3    5.81    5.61
  13   3  -3    0.00    6.10
 -13   3   4   -0.00    4.16
  13  -3  -4    2.81    4.52
  13  -3  -4    3.87    5.82
  13   3  -4    0.00    3.41
  13   3  -4    2.29    4.87
 -13   3   5    6.73    6.20
  13  -3  -5   15.50    8.10
  13  -3  -5   11.40    7.84
  13   3  -5   12.17    6.32
  13   3  -5   26.82    8.30
 -13  -3   5    7.37    6.01
 -13   3   6    3.89    4.81
  13  -3  -6    0.00    4.29
  13  -3  -6    2.27    4.79
  13   3  -6    1.11    3.96
  13   3  -6    1.19    4.72
 -13  -3   6    7.72    5.72
 -13   3   7    3.83    4.84
  13  -3  -7    1.78    5.49
  13  -3  -7    3.46    6.05
  13   3  -7    1.34    4.35
 -13  -3   7    0.32    4.31
 -13   3   8   -0.00    5.14
  13  -3  -8   -0.00    3.53
  13  -3  -8    3.94    5.42
  13   3  -8    6.09    5.32
 -13  -3   8    2.41    4.53
 -13   3   9    9.96    6.03
  13  -3  -9    5.31    5.81
  13  -3  -9    0.00    5.69
  13   3  -9   14.18    7.31
 -13  -3   9   12.82    6.80
 -13   3  10   13.17    7.49
  13  -3 -10    7.61    5.02
  13  -3 -10    0.43    5.01
  13   3 -10    3.10    5.54
 -13  -3  10    5.14    5.61
 -13   3  11    3.05    5.84
  13  -3 -11    3.13    3.72
  13  -3 -11    7.48    7.50
  13   3 -11   11.11    6.10
 -13  -3  11    5.08    6.12
 -13   3  12   -0.00    5.20
  13  -3 -12   -0.00    5.76
  13   3 -12    3.07    4.44
 -13  -3  12   -0.00    4.81
 -13   3  13   -0.00    5.71
  13  -3 -13    2.69    4.50
  13   3 -13   12.17    6.63
 -13  -3  13    0.00    5.29
 -13   3  14    5.14    6.05
  13  -3 -14    2.45    5.60
  13   3 -14    2.56    5.86
 -13  -3  14   -0.00    4.40
 -13   3  15   20.66    8.42
  13  -3 -15   24.19   10.00
  13   3 -15    1.60    5.64
 -13  -3  15    5.64    5.81
 -13   3  16    5.83    6.28
  13  -3 -16    3.41    5.26
  13   3 -16   -0.00    4.82
 -13  -3  16   -0.00    4.50
 -13   3  17    0.00    5.24
  13  -3 -17   -0.00    5.72
  13   3 -17    7.63    6.20
 -13  -3  17   -0.00    4.46
 -13   3  18    0.00    4.53
  13  -3 -18    1.28    4.04
  13   3 -18   -0.00    4.68
 -13  -3  18    4.91    6.29
 -13   3  19    6.11    6.88
  13  -3 -19    1.96    5.63
  13   3 -19   -0.00    5.34
 -13  -3  19   12.79    7.79
 -13   3  20    5.45    5.73
  13   3 -20   10.81    6.69
 -13  -3  20   -0.00    5.26
 -13   3  21    7.51    6.08
  13   3 -21   -0.00    5.91
 -13  -3  21    3.86    4.32
 -13   3  22    2.81    4.86
  13   3 -22    0.46    4.37
 -13  -3  22    0.74    4.81
 -13   3  23   -0.00    6.15
  13   3 -23    4.88    6.34
 -13  -3  23    1.33    4.92
  13   3 -24   -0.00    5.44
 -13  -3  24    1.84    4.95
  13   3 -25   16.01    8.21
 -13  -3  25    2.75    5.94
  13   3 -26   -0.00    4.91
 -13  -3  26   -0.00    5.71
  13   3 -27    1.22    6.13
  13   3 -28    5.53    5.41
  13   3 -29    5.71    6.64
  13  -4  -1    4.74    5.98
  13  -4  -1   11.38    7.38
  13   4  -1   14.12    6.93
  13  -4  -2    8.98    6.18
  13  -4  -2    0.61    5.58
  13   4  -2    7.73    5.71
  13  -4  -3   10.50    6.37
  13  -4  -3    5.31    5.33
  13   4  -3   -0.00    3.43
  13  -4  -4    0.00    4.23
  13  -4  -4   -0.00    4.45
  13   4  -4    0.48    4.49
 -13   4   5   -0.00    3.66
  13  -4  -5    0.00    4.58
  13  -4  -5   -0.00    4.92
  13   4  -5    3.08    5.48
 -13   4   6    9.93    6.59
  13  -4  -6   10.55    6.88
  13  -4  -6   -0.00    4.45
  13   4  -6    8.06    5.89
 -13   4   7   10.78    6.33
  13  -4  -7   23.13    9.28
  13  -4  -7   20.19    8.48
  13   4  -7    4.62    5.22
 -13   4   8   -0.00    4.72
  13  -4  -8   -0.00    4.59
  13  -4  -8   11.25    7.70
  13   4  -8    1.33    5.20
 -13   4   9    2.38    4.53
  13  -4  -9   -0.00    4.48
  13  -4  -9    1.38    5.66
 -13   4  10    3.73    5.57
  13  -4 -10   -0.00    3.68
  13  -4 -10    3.07    5.73
  13   4 -10   -0.00    5.44
 -13  -4  10    0.00    4.34
 -13   4  11   10.70    7.62
  13  -4 -11    8.29    5.97
  13  -4 -11   19.80    9.41
  13   4 -11   10.77    6.56
 -13  -4  11    4.86    5.00
 -13   4  12    4.81    6.13
  13  -4 -12    4.84    5.93
  13  -4 -12    3.22    5.45
  13   4 -12   -0.00    4.11
 -13  -4  12    6.81    5.85
 -13   4  13   13.02    7.53
  13  -4 -13   12.96    6.43
  13  -4 -13    1.57    5.43
  13   4 -13   -0.00    4.69
 -13  -4  13    3.62    4.69
 -13   4  14    0.00    5.86
  13  -4 -14    0.00    4.20
  13   4 -14    5.51    5.50
 -13  -4  14    5.59    4.92
 -13   4  15   -0.00    5.38
  13  -4 -15    1.70    5.06
  13   4 -15    3.17    5.22
 -13  -4  15    3.90    5.11
 -13   4  16    0.00    5.65
  13  -4 -16   -0.00    5.57
  13   4 -16    0.00    5.44
 -13  -4  16    0.56    4.84
 -13   4  17   10.22    6.47
  13   4 -17    3.79    5.43
 -13  -4  17    8.51    6.51
 -13   4  18   11.32    7.02
  13   4 -18    0.43    3.90
 -13  -4  18    9.19    6.26
 -13   4  19    0.00    3.94
  13   4 -19    7.20    6.25
 -13  -4  19   -0.00    3.98
 -13   4  20   -0.00    6.93
  13   4 -20   -0.00    5.58
 -13  -4  20    1.98    3.84
 -13   4  21    2.46    6.03
  13   4 -21    0.00    6.27
 -13  -4  21    5.22    6.37
 -13   4  22    6.70    6.61
  13   4 -22    3.54    5.61
 -13  -4  22    3.13    5.26
  13   4 -23   20.05    9.48
 -13  -4  23   15.68    8.42
  13   4 -24   -0.00    6.41
 -13  -4  24    2.68    5.16
  13   4 -25    0.00    5.78
 -13  -4  25   -0.00    6.06
  13   4 -26    6.12    6.92
 -13  -4  26    2.70    6.52
  13   4 -27   -0.00    5.22
  13  -5  -1   -0.00    3.92
  13  -5  -1    0.00    6.41
  13   5  -1    6.37    5.22
  13  -5  -2    0.82    4.58
  13  -5  -2   -0.00    4.52
  13   5  -2    3.88    4.65
  13  -5  -3    3.93    5.52
  13  -5  -3    3.51    5.81
  13   5  -3    0.93    3.69
  13  -5  -4    0.00    3.75
  13  -5  -4   -0.00    4.37
  13   5  -4    1.78    4.22
  13  -5  -5   11.05    7.18
  13  -5  -5   -0.00    5.34
  13   5  -5    1.56    4.78
 -13   5   6    0.00    4.57
  13  -5  -6   -0.00    4.60
  13  -5  -6   -0.00    4.88
  13   5  -6   -0.00    4.41
 -13   5   7    0.63    5.35
  13  -5  -7    2.77    5.26
  13  -5  -7   -0.00    4.89
  13   5  -7    2.99    3.93
 -13   5   8    2.49    5.72
  13  -5  -8    4.05    5.91
  13  -5  -8    5.39    7.10
  13   5  -8    4.41    4.82
 -13   5   9    0.45    5.42
  13  -5  -9    8.33    6.39
  13  -5  -9    5.94    6.88
  13   5  -9   13.90    6.87
 -13   5  10    0.00    4.46
  13  -5 -10   11.42    6.43
  13  -5 -10    4.43    6.23
  13   5 -10    6.82    5.65
 -13   5  11    4.08    4.93
  13  -5 -11    7.83    6.26
  13  -5 -11    0.25    6.07
  13   5 -11    4.39    4.90
 -13   5  12   -0.00    4.13
  13  -5 -12   -0.00    3.97
  13  -5 -12   -0.00    4.29
  13   5 -12    7.38    6.21
 -13   5  13    1.18    4.39
  13  -5 -13    0.00    4.24
  13  -5 -13   -0.00    5.97
  13   5 -13   10.70    6.04
 -13   5  14    0.00    4.94
  13  -5 -14    8.25    6.12
  13   5 -14    6.25    5.66
 -13   5  15    0.00    5.12
  13   5 -15   12.12    7.13
 -13   5  16    4.75    5.00
  13   5 -16    5.78    5.28
 -13  -5  16    1.63    4.21
 -13   5  17   -0.00    5.19
  13   5 -17   -0.00    5.31
 -13  -5  17    2.45    4.75
 -13   5  18   -0.00    4.61
  13   5 -18    8.73    6.25
 -13  -5  18    0.68    4.07
 -13   5  19    6.54    6.57
  13   5 -19    1.19    4.91
 -13  -5  19   -0.00    4.40
 -13   5  20    1.93    5.02
  13   5 -20   -0.00    4.91
 -13  -5  20    1.77    4.04
 -13   5  21   -0.00    6.40
  13   5 -21    0.00    4.63
 -13  -5  21   -0.00    4.71
  13   5 -22    1.35    4.93
 -13  -5  22    2.39    5.56
  13   5 -23    0.57    5.74
 -13  -5  23    0.00    5.05
  13   5 -24   -0.00    6.55
 -13  -5  24    0.00    4.82
 -13  -5  25    0.00    4.70
 -13  -5  26    5.65    6.65
  13  -6  -1    6.90    5.78
  13   6  -1    1.81    4.69
  13  -6  -2    7.73    5.32
  13  -6  -2    2.39    6.64
  13   6  -2    3.81    4.30
  13  -6  -3    7.42    5.18
  13  -6  -3    1.88    6.71
  13   6  -3    0.00    3.82
  13  -6  -4   15.63    8.07
  13  -6  -4    7.97    6.51
  13   6  -4    2.38    3.83
  13  -6  -5    0.00    4.53
  13  -6  -5   -0.00    4.54
  13   6  -5    1.35    4.24
  13  -6  -6    0.00    6.46
  13  -6  -6   11.35    7.55
  13   6  -6   13.27    6.98
 -13   6   7    5.83    5.01
  13  -6  -7    4.37    5.94
  13  -6  -7    2.30    7.60
  13   6  -7    9.00    5.44
 -13   6   8   17.65    8.44
  13  -6  -8    0.00    5.41
  13  -6  -8    0.00    5.89
  13   6  -8    0.00    4.29
 -13   6   9   -0.00    5.57
  13  -6  -9   -0.00    5.08
  13  -6  -9   -0.00    6.92
  13   6  -9    2.65    5.16
 -13   6  10    2.39    5.05
  13  -6 -10    3.72    6.07
  13   6 -10    3.43    5.12
 -13   6  11    2.25    5.85
  13  -6 -11    4.97    5.96
  13   6 -11    0.90    3.97
 -13   6  12   -0.00    5.08
  13  -6 -12    2.95    5.91
  13   6 -12    8.88    6.30
 -13   6  13    6.40    6.47
  13  -6 -13    6.35    5.85
  13   6 -13    0.71    4.26
 -13   6  14    1.64    4.26
  13  -6 -14   -0.00    4.83
  13   6 -14   -0.00    4.38
 -13   6  15    0.00    5.64
  13  -6 -15   -0.00    4.17
  13   6 -15    0.00    4.35
 -13   6  16    0.00    5.62
  13  -6 -16    1.82    5.12
  13   6 -16   -0.00    4.28
 -13   6  17    4.69    6.20
  13   6 -17    0.00    4.01
 -13   6  18    2.64    5.72
  13   6 -18   -0.00    5.47
 -13   6  19    4.00    6.52
  13   6 -19    3.85    6.17
 -13   6  20   -0.00    4.84
  13   6 -20   -0.00    5.51
  13   6 -21   -0.00    4.89
  13   6 -22    0.00    5.97
 -13  -6  23   10.11    6.87
 -13  -6  24    3.91    5.77
 -13  -6  25    5.00    6.37
 -13  -6  26   -0.00    5.19
  13  -7  -1    2.42    5.47
  13   7  -1   -0.00    4.39
  13  -7  -2    0.00    4.75
  13   7  -2    0.60    4.35
  13  -7  -3    3.97    5.21
  13   7  -3    3.81    3.94
  13  -7  -4   14.36    7.52
  13   7  -4   11.34    5.30
  13  -7  -5   18.58    8.72
  13   7  -5    0.23    3.49
  13  -7  -6    5.65    5.33
  13   7  -6    1.14    4.66
  13  -7  -7    0.00    3.93
  13   7  -7   -0.00    4.65
  13  -7  -8    3.32    4.68
  13   7  -8    0.32    3.80
 -13   7   9    0.00    5.67
  13  -7  -9   -0.00    4.98
  13   7  -9    4.41    4.92
 -13   7  10   -0.00    5.12
  13  -7 -10    9.05    6.52
  13   7 -10    9.37    5.86
 -13   7  11   -0.00    4.36
  13  -7 -11    0.57    3.98
  13   7 -11   -0.00    3.89
 -13   7  12   -0.00    6.30
  13  -7 -12    4.83    6.19
  13   7 -12    0.00    4.58
 -13   7  13    6.36    6.28
  13  -7 -13    0.00    5.25
  13   7 -13   -0.00    4.95
 -13   7  14    7.91    6.63
  13  -7 -14    2.74    5.82
  13   7 -14    0.00    4.34
 -13   7  15    0.00    4.70
  13  -7 -15    0.00    5.96
  13   7 -15   -0.00    4.54
 -13   7  16    0.29    3.35
  13  -7 -16   -0.00    3.59
  13   7 -16    7.43    5.66
 -13   7  17   -0.00    5.45
  13  -7 -17   -0.00    3.99
  13   7 -17    2.67    5.56
 -13   7  18   -0.00    5.28
  13  -7 -18    0.76    4.08
  13   7 -18    2.41    5.11
  13   7 -19    1.09    4.42
  13  -8  -1    4.57    5.35
  13   8  -1   -0.00    3.68
  13  -8  -2    3.16    5.48
  13   8  -2    5.80    4.97
  13  -8  -3   -0.00    5.10
  13   8  -3    1.50    3.94
  13  -8  -4    1.71    5.15
  13   8  -4    2.68    3.85
  13  -8  -5    3.94    5.57
  13   8  -5    2.30    4.28
  13  -8  -6    9.46    7.23
  13   8  -6    5.43    4.37
  13  -8  -7    0.00    5.63
  13   8  -7    1.24    4.28
  13  -8  -8    9.62    6.44
  13   8  -8    0.86    4.87
  13  -8  -9   -0.00    4.15
  13   8  -9    3.65    3.76
 -13   8  10    0.00    4.72
  13  -8 -10    5.23    6.49
  13   8 -10    0.00    5.01
 -13   8  11    2.91    5.01
  13  -8 -11   -0.00    4.59
  13   8 -11    1.20    2.75
 -13   8  12    2.19    4.63
  13  -8 -12   12.19    7.82
  13   8 -12    4.37    4.55
 -13   8  13    0.00    4.98
  13  -8 -13    0.00    5.46
  13   8 -13    2.84    4.78
 -13   8  14    5.28    6.67
  13  -8 -14    5.63    4.89
  13   8 -14    3.46    5.30
 -13   8  15   -0.00    4.80
  13  -8 -15    0.07    6.35
  13   8 -15   -0.00    4.66
  13  -9  -1    3.17    5.01
  13   9  -1   -0.00    3.58
  13  -9  -2    2.17    4.12
  13   9  -2    2.88    3.75
  13  -9  -3    0.00    5.27
  13   9  -3    1.50    3.04
  13  -9  -4    1.41    5.42
  13   9  -4    8.04    5.40
  13  -9  -5   -0.00    5.56
  13   9  -5   -0.00    4.51
  13  -9  -6    5.63    5.18
  13   9  -6    2.27    3.87
  13  -9  -7    0.22    4.69
  13   9  -7    4.13    4.36
  13  -9  -8   11.92    7.48
  13   9  -8    7.69    5.22
  13  -9  -9    2.29    3.53
  13   9  -9    3.03    3.88
  13  -9 -10    3.77    5.65
  13   9 -10    0.17    3.66
  13  -9 -11    0.00    4.71
  13   9 -11   -0.00    4.39
 -13   9  12    6.67    5.43
  13  -9 -12    0.72    4.33
  13   9 -12   -0.00    4.52
  13 -10  -1    1.31    5.49
  13  10  -1   -0.00    3.25
  13 -10  -2    3.49    5.07
  13  10  -2    3.39    3.58
  13 -10  -3    0.54    2.84
  13  10  -3    2.45    4.14
  13 -10  -4    5.67    6.31
  13  10  -4    0.00    3.39
  13 -10  -5    3.95    5.11
  13  10  -5    0.86    2.96
  13  10  -6    1.28    3.59
  13  10  -7    2.02    3.96
  13  11  -1   -0.00    3.30
  13  11  -2   -0.00    2.64
 -12   0   1    2.70    4.89
  12   0  -1    0.50    3.74
  12   0  -1    2.69    5.28
 -12   0   2    8.89    6.27
  12   0  -2   12.41    6.69
  12   0  -2   18.73    7.58
 -12   0   3   -0.00    2.80
  12   0  -3   -0.00    3.70
  12   0  -3    1.62    4.46
 -12   0   4    0.00    4.88
  12   0  -4    3.55    4.82
  12   0  -4    0.00    4.04
 -12   0   5   -0.00    4.76
  12   0  -5    1.25    3.87
  12   0  -5    1.24    3.74
 -12   0   6   52.91   12.43
  12   0  -6   66.00   12.86
  12   0  -6   28.74   10.40
 -12   0   7    7.43    5.67
  12   0  -7   -0.00    4.62
 -12   0   8    8.55    5.68
  12   0  -8    3.50    5.57
 -12   0   9    1.92    4.89
  12   0  -9    0.07    4.29
 -12   0  10   27.93    9.11
  12   0 -10   30.16   10.52
 -12   0  11   -0.00    4.06
  12   0 -11    2.12    4.69
 -12   0  12   24.81    9.03
  12   0 -12   29.05   10.15
 -12   0  13    6.77    5.87
  12   0 -13   -0.00    5.30
 -12   0  14   -0.00    4.97
  12   0 -14   -0.00    3.57
 -12   0  15   -0.00    4.59
  12   0 -15    2.30    4.17
 -12   0  16   32.21   10.19
  12   0 -16   18.45    8.24
  12   0 -17    3.77    6.14
 -12   0  18    4.48    5.16
  12   0 -18   -0.00    5.49
 -12   0  19    2.73    4.83
  12   0 -19   -0.00    5.39
 -12   0  20    0.00    5.33
  12   0 -20    3.61    5.63
 -12   0  21   -0.00    4.14
  12   0 -21    0.99    5.55
 -12   0  22    3.34    4.37
  12   0 -22    1.32    5.89
 -12   0  23   -0.00    4.48
 -12   0  24    3.91    4.93
  12   0 -24   -0.00    5.57
 -12   0  25    3.60    5.34
  12   0 -25    0.00    6.00
 -12   0  26    1.66    5.90
  12   0 -26    2.63    6.06
 -12   0  27    1.31    6.17
 -12   0  28   -0.00    5.67
  12  -1  -1    0.14    4.12
  12  -1  -1    0.00    3.65
  12   1  -1   -0.00    3.54
  12   1  -1    1.40    4.94
 -12  -1   1    2.34    4.09
 -12   1   2   30.69    9.28
  12  -1  -2   27.35    9.26
  12  -1  -2   20.71    8.53
  12   1  -2   38.24    9.92
  12   1  -2   39.16   10.15
 -12  -1   2   19.58    7.84
 -12   1   3   -0.00    3.05
  12  -1  -3    0.50    3.63
  12  -1  -3    1.57    5.17
  12   1  -3    6.42    4.83
  12   1  -3    2.47    4.67
 -12  -1   3    1.23    4.45
 -12   1   4   41.24   11.07
  12  -1  -4   40.80   10.50
  12  -1  -4   53.64   12.07
  12   1  -4   37.92   10.10
  12   1  -4   38.40   10.38
 -12  -1   4   16.04    7.74
 -12   1   5    1.01    3.78
  12  -1  -5    8.44    5.63
  12  -1  -5    2.64    5.27
  12   1  -5    0.00    3.77
  12   1  -5   -0.00    3.90
 -12  -1   5    0.00    4.00
 -12   1   6    0.45    4.39
  12  -1  -6    2.25    4.78
  12  -1  -6    0.16    3.95
  12   1  -6    1.87    5.72
 -12  -1   6    4.81    4.97
 -12   1   7   -0.00    4.71
  12  -1  -7    0.89    4.35
  12  -1  -7   15.53    7.94
  12   1  -7    1.17    4.24
 -12  -1   7    2.01    4.38
 -12   1   8   64.46   13.19
  12  -1  -8   39.01   10.73
  12   1  -8   24.81    8.96
 -12  -1   8    7.85    6.69
 -12   1   9    5.49    5.29
  12  -1  -9    4.54    6.11
  12   1  -9   -0.00    4.75
 -12  -1   9    1.03    5.31
 -12   1  10   19.70    8.35
  12  -1 -10   13.74    7.44
  12   1 -10   14.10    7.33
 -12  -1  10   14.00    7.12
 -12   1  11    1.33    5.44
  12  -1 -11   -0.00    5.21
  12   1 -11   -0.00    4.60
 -12  -1  11   -0.00    3.78
 -12   1  12    6.69    5.73
  12  -1 -12    4.84    5.77
  12   1 -12    3.45    5.66
 -12  -1  12    1.28    5.71
 -12   1  13   -0.00    4.99
  12  -1 -13    0.41    4.88
  12   1 -13   -0.00    4.08
 -12  -1  13   -0.00    4.51
 -12   1  14   50.64   12.39
  12  -1 -14   46.94   12.56
  12   1 -14   17.59    9.55
 -12  -1  14   62.49   13.24
 -12   1  15   -0.00    3.75
  12  -1 -15   -0.00    4.81
  12   1 -15    5.93    6.78
 -12  -1  15   -0.00    5.17
 -12   1  16    0.84    3.47
  12  -1 -16   -0.00    6.21
  12   1 -16    3.43    4.55
 -12  -1  16    2.82    5.25
 -12   1  17    0.84    4.07
  12  -1 -17   -0.00    5.19
  12   1 -17   -0.00    4.93
 -12  -1  17   -0.00    4.31
 -12   1  18   13.02    7.44
  12  -1 -18    4.80    6.51
  12   1 -18   17.77    8.31
 -12  -1  18   13.12    6.62
 -12   1  19    2.46    6.03
  12  -1 -19   -0.00    5.81
  12   1 -19   -0.00    3.60
 -12  -1  19   -0.00    4.47
 -12   1  20   -0.00    5.13
  12  -1 -20    3.62    6.22
  12   1 -20    6.43    6.69
 -12  -1  20    3.83    5.44
 -12   1  21    3.59    4.68
  12  -1 -21    0.00    5.06
  12   1 -21    0.00    5.85
 -12  -1  21    7.22    7.28
 -12   1  22    2.93    5.34
  12  -1 -22   -0.00    4.51
  12   1 -22    0.11    3.80
 -12  -1  22   -0.00    5.07
 -12   1  23    6.56    7.02
  12  -1 -23   -0.00    4.81
  12   1 -23    5.58    6.27
 -12  -1  23    2.63    5.70
 -12   1  24    5.49    5.77
  12  -1 -24    8.77    6.48
  12   1 -24    3.36    6.41
 -12  -1  24   -0.00    4.29
 -12   1  25   -0.00    4.42
  12   1 -25    8.73    7.55
 -12  -1  25    0.15    5.77
 -12   1  26    1.00    4.99
  12   1 -26    0.00    6.56
 -12  -1  26    2.96    4.76
 -12   1  27   -0.00    4.54
  12   1 -27   -0.00    7.07
 -12  -1  27    3.82    5.89
 -12   1  28    0.30    6.16
 -12  -1  28   -0.00    6.07
  12  -2  -1   10.89    6.18
  12  -2  -1    8.63    5.89
  12   2  -1    0.00    3.52
  12   2  -1    1.08    5.34
 -12  -2   1    2.00    4.21
  12  -2  -2   16.42    6.96
  12  -2  -2   21.03    8.68
  12   2  -2   22.45    7.65
  12   2  -2    4.73    4.71
 -12  -2   2   14.34    6.39
 -12   2   3    0.00    3.82
  12  -2  -3    1.50    3.54
  12  -2  -3    0.46    4.75
  12   2  -3   -0.00    3.69
  12   2  -3    1.74    4.98
 -12  -2   3    0.00    4.08
 -12   2   4   20.46    7.70
  12  -2  -4    5.23    5.56
  12  -2  -4    2.90    6.57
  12   2  -4   13.20    5.86
  12   2  -4   11.08    6.04
 -12  -2   4    9.04    5.79
 -12   2   5    4.19    5.04
  12  -2  -5    0.00    4.76
  12  -2  -5    4.89    5.74
  12   2  -5    1.31    3.27
  12   2  -5    7.91    5.98
 -12  -2   5    5.70    4.73
 -12   2   6   28.82   10.13
  12  -2  -6   28.52    9.39
  12  -2  -6   38.83   11.70
  12   2  -6   33.33    9.72
 -12  -2   6   31.03    9.39
 -12   2   7    8.97    6.02
  12  -2  -7    3.55    4.14
  12  -2  -7   19.55    8.47
  12   2  -7    0.00    5.13
 -12  -2   7    4.71    4.72
 -12   2   8    3.89    5.91
  12  -2  -8   13.47    6.90
  12  -2  -8    0.00    4.16
  12   2  -8    5.48    5.74
 -12  -2   8    5.59    4.69
 -12   2   9   -0.00    4.67
  12  -2  -9    1.60    4.17
  12   2  -9   -0.00    5.05
 -12  -2   9    1.37    5.06
 -12   2  10   35.86   10.67
  12  -2 -10   17.37    9.21
  12   2 -10   18.90    7.78
 -12  -2  10   31.70    9.68
 -12   2  11   16.07    7.62
  12  -2 -11    0.00    5.00
  12   2 -11    1.20    4.84
 -12  -2  11    8.96    5.52
 -12   2  12   13.66    7.33
  12  -2 -12   15.85    7.31
  12   2 -12   21.25    9.04
 -12  -2  12   30.04    9.78
 -12   2  13   -0.00    4.93
  12  -2 -13    5.41    6.03
  12   2 -13    1.43    3.38
 -12  -2  13    0.19    3.93
 -12   2  14    4.24    6.39
  12  -2 -14   -0.00    4.06
  12   2 -14    3.72    4.97
 -12  -2  14    1.34    4.41
 -12   2  15    0.20    4.59
  12  -2 -15    1.68    5.55
  12   2 -15    0.00    4.79
 -12  -2  15    0.11    4.66
 -12   2  16   10.36    6.94
  12  -2 -16   10.89    7.51
  12   2 -16    6.02    5.68
 -12  -2  16    9.64    6.27
 -12   2  17    5.53    5.73
  12  -2 -17    7.31    6.01
  12   2 -17   -0.00    5.09
 -12  -2  17    3.10    4.99
 -12   2  18    1.65    4.57
  12  -2 -18    5.77    6.25
  12   2 -18    4.73    5.50
 -12  -2  18    0.00    4.77
 -12   2  19    2.72    5.74
  12  -2 -19    3.57    6.79
  12   2 -19   -0.00    5.00
 -12  -2  19    4.95    5.51
 -12   2  20    4.83    5.48
  12  -2 -20    1.11    5.71
  12   2 -20   -0.00    4.91
 -12  -2  20   -0.00    4.38
 -12   2  21    3.89    4.33
  12  -2 -21    3.69    5.77
  12   2 -21    1.84    4.54
 -12  -2  21    4.15    6.47
 -12   2  22    7.96    5.61
  12  -2 -22    9.82    7.57
  12   2 -22    5.21    6.11
 -12  -2  22   11.84    7.72
 -12   2  23   -0.00    5.08
  12   2 -23   -0.00    5.44
 -12  -2  23    0.53    5.39
 -12   2  24   -0.00    5.60
  12   2 -24   -0.00    4.01
 -12  -2  24   -0.00    3.80
 -12   2  25    6.24    6.25
  12   2 -25    3.80    6.56
 -12  -2  25    0.99    6.00
 -12   2  26    8.11    6.92
  12   2 -26    8.45    6.85
 -12  -2  26   -0.00    5.91
 -12   2  27    3.44    4.86
  12   2 -27   -0.00    5.85
 -12  -2  27    7.58    6.51
  12   2 -28   -0.00    4.53
 -12  -2  28    0.00    4.97
  12   2 -29   -0.00    5.99
  12  -3  -1   -0.00    4.06
  12  -3  -1   -0.00    4.61
  12   3  -1   -0.00    4.25
  12  -3  -2    7.12    5.59
  12  -3  -2   11.38    6.69
  12   3  -2   22.75    7.39
  12   3  -2   17.73    6.68
 -12   3   3   34.46    9.61
  12  -3  -3    4.30    4.84
  12  -3  -3   10.50    7.59
  12   3  -3   12.46    5.97
  12   3  -3    5.17    4.83
 -12  -3   3    0.00    3.66
 -12   3   4   17.74    7.94
  12  -3  -4   34.09   10.50
  12  -3  -4   27.05    9.98
  12   3  -4   30.27    8.19
  12   3  -4   17.00    6.75
 -12  -3   4   11.70    6.12
 -12   3   5    6.92    5.01
  12  -3  -5    6.20    5.85
  12  -3  -5   -0.00    4.97
  12   3  -5    2.27    5.67
 -12  -3   5    5.23    5.27
 -12   3   6    0.00    4.80
  12  -3  -6   -0.00    3.17
  12  -3  -6    0.00    4.21
  12   3  -6   -0.00    4.92
 -12  -3   6    6.38    5.12
 -12   3   7    0.00    3.61
  12  -3  -7    6.38    5.86
  12  -3  -7   -0.00    5.28
  12   3  -7    1.30    4.23
 -12  -3   7   -0.00    3.55
 -12   3   8   26.60    9.19
  12  -3  -8   15.31    7.59
  12  -3  -8   16.20    8.37
  12   3  -8   15.03    7.43
 -12  -3   8   19.42    7.79
 -12   3   9    0.00    4.16
  12  -3  -9   10.84    6.91
  12  -3  -9    3.75    6.57
  12   3  -9    1.88    5.04
 -12  -3   9    5.93    5.46
 -12   3  10   16.70    8.23
  12  -3 -10   56.30   11.71
  12  -3 -10    8.53    6.68
  12   3 -10    0.00    5.24
 -12  -3  10   27.31    9.26
 -12   3  11    0.87    4.03
  12  -3 -11    1.35    5.63
  12   3 -11    3.35    4.66
 -12  -3  11    1.55    4.84
 -12   3  12    7.86    6.14
  12  -3 -12    7.61    6.84
  12   3 -12    8.94    6.12
 -12  -3  12   10.33    6.46
 -12   3  13   -0.00    5.11
  12  -3 -13    0.00    4.50
  12   3 -13    2.98    5.44
 -12  -3  13    4.92    4.97
 -12   3  14   19.97    8.32
  12  -3 -14   18.31    9.34
  12   3 -14   15.76    7.79
 -12  -3  14   14.81    7.18
 -12   3  15    8.97    6.27
  12  -3 -15    6.81    5.60
  12   3 -15    0.12    4.22
 -12  -3  15    4.57    6.20
 -12   3  16    4.80    5.85
  12  -3 -16    0.70    5.43
  12   3 -16    1.49    5.62
 -12  -3  16    0.00    5.38
 -12   3  17   -0.00    4.87
  12  -3 -17   -0.00    5.75
  12   3 -17    5.15    5.92
 -12  -3  17   -0.00    5.43
 -12   3  18    1.78    5.53
  12  -3 -18    3.60    5.73
  12   3 -18   -0.00    4.63
 -12  -3  18   -0.00    3.79
 -12   3  19    6.08    5.56
  12  -3 -19   10.74    7.14
  12   3 -19    5.44    6.37
 -12  -3  19    2.78    5.06
 -12   3  20    5.23    6.98
  12  -3 -20   -0.00    6.24
  12   3 -20   -0.00    5.18
 -12  -3  20    8.51    6.46
 -12   3  21   -0.00    5.00
  12   3 -21   -0.00    3.73
 -12  -3  21   -0.00    5.47
 -12   3  22   -0.00    5.34
  12   3 -22    0.51    5.20
 -12  -3  22    0.38    4.89
 -12   3  23    6.37    6.95
  12   3 -23    1.61    4.49
 -12  -3  23    0.00    4.72
 -12   3  24    8.58    6.71
  12   3 -24    6.24    6.75
 -12  -3  24   13.23    7.41
 -12   3  25    4.99    6.16
  12   3 -25   -0.00    4.58
 -12  -3  25    0.21    4.16
 -12   3  26   -0.00    4.15
  12   3 -26   -0.00    5.43
 -12  -3  26    0.00    5.41
  12   3 -27    4.81    6.87
 -12  -3  27    0.00    5.35
  12   3 -28    0.00    5.19
 -12  -3  28   -0.00    5.13
  12   3 -29    0.57    6.63
  12   3 -30    0.00    6.25
  12  -4  -1    2.00    4.51
  12  -4  -1    9.85    7.38
  12   4  -1    9.34    5.48
  12  -4  -2    4.10    5.15
  12  -4  -2    8.88    6.61
  12   4  -2    3.00    5.12
  12  -4  -3   -0.00    4.31
  12  -4  -3    3.41    5.78
  12   4  -3    4.54    5.45
 -12   4   4    6.22    5.06
  12  -4  -4   -0.00    4.72
  12  -4  -4    0.00    4.63
  12   4  -4    3.53    4.34
  12   4  -4    1.95    3.96
 -12   4   5    2.38    5.60
  12  -4  -5    9.36    5.91
  12  -4  -5    8.35    7.26
  12   4  -5    7.90    5.51
 -12  -4   5    3.27    4.39
 -12   4   6   16.26    8.17
  12  -4  -6   20.75    8.24
  12  -4  -6   15.57    7.60
  12   4  -6   18.16    7.36
 -12  -4   6   26.40    8.19
 -12   4   7   21.69    8.28
  12  -4  -7   21.63    8.51
  12  -4  -7    7.63    6.05
  12   4  -7    5.94    5.69
 -12  -4   7   19.28    7.13
 -12   4   8    0.00    4.52
  12  -4  -8   -0.00    4.46
  12  -4  -8   -0.00    4.25
  12   4  -8   -0.00    3.80
 -12  -4   8    0.00    4.67
 -12   4   9    0.28    4.14
  12  -4  -9   13.23    6.72
  12  -4  -9    7.89    7.17
  12   4  -9    0.00    4.65
 -12  -4   9    7.21    5.28
 -12   4  10    6.31    5.62
  12  -4 -10   14.95    7.00
  12  -4 -10   14.35    7.80
  12   4 -10   18.63    7.63
 -12  -4  10    7.93    6.23
 -12   4  11    4.07    4.56
  12  -4 -11    3.93    4.70
  12  -4 -11    0.00    5.14
  12   4 -11    0.00    4.93
 -12  -4  11    6.83    5.12
 -12   4  12   26.32    8.83
  12  -4 -12   15.36    7.14
  12   4 -12   17.83    7.47
 -12  -4  12    6.20    5.78
 -12   4  13    9.87    7.03
  12  -4 -13   -0.00    4.98
  12   4 -13   -0.00    5.05
 -12  -4  13    0.00    4.84
 -12   4  14    0.30    2.87
  12  -4 -14    0.00    4.78
  12   4 -14   -0.00    4.26
 -12  -4  14   -0.00    4.02
 -12   4  15   -0.00    5.16
  12  -4 -15    0.00    4.89
  12   4 -15    1.74    5.56
 -12  -4  15   -0.00    3.66
 -12   4  16   16.73    7.70
  12  -4 -16    7.99    6.72
  12   4 -16    6.32    5.22
 -12  -4  16    2.41    5.08
 -12   4  17    6.66    6.22
  12  -4 -17    6.56    6.45
  12   4 -17    0.96    5.70
 -12  -4  17   11.13    6.05
 -12   4  18    2.03    5.09
  12   4 -18    1.20    4.97
 -12  -4  18    0.00    4.36
 -12   4  19   -0.00    5.27
  12   4 -19    1.09    4.76
 -12  -4  19    2.78    4.89
 -12   4  20    4.96    6.34
  12   4 -20   -0.00    5.19
 -12  -4  20    0.39    4.47
 -12   4  21    4.91    7.54
  12   4 -21   -0.00    5.91
 -12  -4  21    1.72    5.17
 -12   4  22    8.26    6.27
  12   4 -22    1.78    6.28
 -12  -4  22    8.35    7.07
 -12   4  23    1.34    5.44
  12   4 -23    0.58    4.97
 -12  -4  23    2.83    5.77
 -12   4  24    4.62    5.26
  12   4 -24   -0.00    3.92
 -12  -4  24   -0.00    5.95
 -12   4  25    7.39    6.19
  12   4 -25   -0.00    7.33
 -12  -4  25    0.49    4.63
 -12   4  26    3.37    6.83
  12   4 -26   16.71    8.10
 -12  -4  26   -0.00    4.12
  12   4 -27    0.00    5.99
 -12  -4  27    0.00    5.28
  12   4 -28    9.72    7.85
 -12  -4  28    8.69    6.17
  12   4 -29   -0.00    6.32
  12   4 -30    3.21    6.66
  12   4 -31   -0.00    5.19
  12  -5  -1    1.39    4.41
  12  -5  -1    3.00    5.58
  12   5  -1    3.29    4.80
  12  -5  -2    9.01    6.44
  12  -5  -2    0.00    4.62
  12   5  -2    8.57    5.51
  12  -5  -3   14.51    6.86
  12  -5  -3    7.65    7.29
  12   5  -3    3.98    4.95
  12  -5  -4   14.55    7.77
  12  -5  -4    6.42    6.92
  12   5  -4    7.03    5.02
 -12   5   5    2.59    5.28
  12  -5  -5    0.00    6.49
  12  -5  -5   -0.00    4.71
  12   5  -5    0.00    4.90
 -12   5   6    1.25    4.95
  12  -5  -6   -0.00    5.15
  12  -5  -6    5.96    6.18
  12   5  -6    1.55    4.05
 -12   5   7    0.56    4.69
  12  -5  -7    0.00    4.94
  12  -5  -7    7.55    7.39
  12   5  -7   10.51    5.37
 -12   5   8   25.43    8.79
  12  -5  -8   14.80    8.21
  12  -5  -8   11.51    7.37
  12   5  -8    4.69    5.15
 -12   5   9   17.97    8.16
  12  -5  -9   22.10    8.85
  12  -5  -9    7.42    6.96
  12   5  -9    4.81    5.41
 -12   5  10    0.81    5.07
  12  -5 -10    9.98    7.70
  12  -5 -10   12.65    7.44
  12   5 -10    3.55    5.36
 -12  -5  10   18.74    7.26
 -12   5  11   -0.00    4.39
  12  -5 -11   -0.00    4.89
  12  -5 -11   -0.00    3.41
  12   5 -11    1.48    4.63
 -12  -5  11    0.56    3.34
 -12   5  12    5.43    5.58
  12  -5 -12    6.09    5.50
  12  -5 -12   -0.00    5.53
  12   5 -12    3.53    4.72
 -12  -5  12    4.56    4.81
 -12   5  13   13.94    8.48
  12  -5 -13   16.32    8.45
  12   5 -13    7.29    5.82
 -12  -5  13   21.16    7.71
 -12   5  14   13.74    7.71
  12  -5 -14    7.43    7.46
  12   5 -14    0.00    4.83
 -12  -5  14    1.55    5.40
  12   5 -15    8.21    5.98
 -12  -5  15    0.74    3.21
 -12   5  16   -0.00    3.29
  12   5 -16    3.65    5.05
 -12  -5  16    4.38    4.94
 -12   5  17   -0.00    4.27
  12   5 -17   -0.00    5.76
 -12  -5  17    7.65    4.90
 -12   5  18   18.03    8.55
  12   5 -18    5.29    5.63
 -12  -5  18    6.52    6.41
 -12   5  19    6.86    4.96
  12   5 -19    0.00    5.12
 -12  -5  19    0.00    5.02
 -12   5  20   18.97    8.23
  12   5 -20   10.11    7.10
 -12  -5  20    3.30    4.52
 -12   5  21    2.24    5.05
  12   5 -21    0.90    3.88
 -12  -5  21    3.92    5.06
 -12   5  22    3.24    5.87
  12   5 -22    0.37    5.01
 -12  -5  22   -0.00    4.69
 -12   5  23    6.11    6.44
  12   5 -23    1.95    6.11
 -12  -5  23    1.24    4.64
 -12   5  24    8.08    7.71
  12   5 -24    0.14    4.21
 -12  -5  24    4.09    5.33
 -12   5  25    7.97    7.20
  12   5 -25    5.38    5.64
 -12  -5  25    2.44    5.72
  12   5 -26    2.55    4.85
 -12  -5  26   -0.00    4.59
  12   5 -27   -0.00    5.99
 -12  -5  27    1.40    4.92
  12   5 -28    2.65    5.11
 -12  -5  28    2.97    5.37
  12   5 -29    9.57    6.66
  12   5 -30    1.77    5.76
  12  -6  -1    7.54    6.28
  12   6  -1    7.03    5.35
  12  -6  -2    8.50    6.50
  12  -6  -2    0.00    6.34
  12   6  -2   11.02    5.51
  12  -6  -3    5.46    5.20
  12  -6  -3   -0.00    3.55
  12   6  -3    2.76    4.30
  12  -6  -4    1.17    3.55
  12  -6  -4    1.35    4.80
  12   6  -4   -0.00    4.44
  12  -6  -5   25.75    9.42
  12  -6  -5    7.30    7.00
  12   6  -5   20.15    7.41
 -12   6   6   17.02    8.78
  12  -6  -6   20.20    9.11
  12  -6  -6    6.77    6.73
  12   6  -6   19.79    6.73
 -12   6   7   15.52    8.25
  12  -6  -7    7.46    5.63
  12  -6  -7   -0.00    6.51
  12   6  -7    2.26    4.18
 -12   6   8    0.00    4.93
  12  -6  -8    2.80    5.10
  12  -6  -8   -0.00    5.68
  12   6  -8   -0.00    3.66
 -12   6   9    1.77    5.07
  12  -6  -9    4.45    5.63
  12  -6  -9    3.08    5.65
  12   6  -9    0.00    2.86
 -12   6  10    3.82    5.52
  12  -6 -10    4.50    5.91
  12  -6 -10    7.89    6.84
  12   6 -10    8.28    6.06
 -12   6  11   27.80   10.12
  12  -6 -11   39.29   11.37
  12  -6 -11   15.94    9.75
  12   6 -11   18.01    7.23
 -12   6  12    0.00    5.63
  12  -6 -12    3.86    4.78
  12   6 -12   10.83    6.45
 -12   6  13   -0.00    5.09
  12  -6 -13    2.78    4.91
  12   6 -13   -0.00    4.49
 -12   6  14   -0.00    4.49
  12  -6 -14   -0.00    5.15
  12   6 -14   -0.00    5.12
 -12   6  15    2.89    5.59
  12   6 -15    4.02    4.75
 -12   6  16    0.00    4.59
  12   6 -16   -0.00    3.94
 -12  -6  16    1.38    4.74
 -12   6  17    4.16    6.25
  12   6 -17    7.31    6.10
 -12  -6  17    7.33    5.82
 -12   6  18   14.19    7.24
  12   6 -18    0.00    5.38
 -12  -6  18   -0.00    4.78
 -12   6  19    3.75    5.46
  12   6 -19    0.40    4.76
 -12  -6  19    1.33    3.97
 -12   6  20    4.81    5.48
  12   6 -20   -0.00    4.50
 -12  -6  20   -0.00    4.76
 -12   6  21   -0.00    5.86
  12   6 -21    4.29    5.71
 -12  -6  21   -0.00    5.67
 -12   6  22    4.14    5.83
  12   6 -22    7.31    6.41
 -12  -6  22    0.00    6.21
 -12   6  23   -0.00    6.46
  12   6 -23    0.73    4.48
 -12  -6  23    1.06    4.27
  12   6 -24   -0.00    7.63
 -12  -6  24    0.58    3.98
  12   6 -25   -0.00    6.04
 -12  -6  25   -0.00    6.23
  12   6 -26   -0.00    5.75
 -12  -6  26    9.15    5.76
  12   6 -27    1.95    5.79
 -12  -6  27    0.00    4.80
 -12  -6  28    0.00    5.22
  12  -7  -1    1.10    3.90
  12   7  -1    2.10    4.02
  12  -7  -2    0.19    4.96
  12   7  -2    4.18    4.40
  12  -7  -3   18.58    9.14
  12  -7  -3    2.64    6.39
  12   7  -3    9.57    5.62
  12  -7  -4   -0.00    4.78
  12  -7  -4    1.93    6.32
  12   7  -4   -0.00    4.41
  12  -7  -5    3.12    5.45
  12  -7  -5    0.25    5.32
  12   7  -5   -0.00    3.65
  12  -7  -6    3.28    5.59
  12  -7  -6    7.12    6.44
  12   7  -6    0.87    3.46
  12  -7  -7    0.87    4.76
  12   7  -7    4.27    4.17
 -12   7   8   -0.00    5.04
  12  -7  -8    2.62    4.26
  12   7  -8    0.00    3.73
 -12   7   9   12.22    8.11
  12  -7  -9   42.78   11.14
  12   7  -9    9.99    5.56
 -12   7  10    0.84    4.81
  12  -7 -10   10.07    6.75
  12   7 -10   -0.00    3.76
 -12   7  11   -0.00    4.79
  12  -7 -11   -0.00    5.07
  12   7 -11    0.34    3.57
 -12   7  12   -0.00    5.08
  12  -7 -12    1.64    6.77
  12   7 -12    4.02    4.84
 -12   7  13    6.25    5.90
  12  -7 -13    0.59    4.59
  12   7 -13    2.12    4.27
 -12   7  14    8.73    6.44
  12  -7 -14    0.00    5.67
  12   7 -14    2.64    4.94
 -12   7  15    8.10    8.06
  12  -7 -15    6.22    6.12
  12   7 -15    7.44    6.03
 -12   7  16    5.39    5.86
  12  -7 -16    0.00    4.54
  12   7 -16    0.75    4.54
 -12   7  17    2.04    4.55
  12   7 -17    0.57    3.85
 -12   7  18    0.88    4.72
  12   7 -18    2.70    3.81
 -12   7  19    6.51    6.31
  12   7 -19   10.80    5.96
 -12   7  20   -0.00    4.19
  12   7 -20    3.00    4.94
 -12   7  21    5.02    6.18
  12   7 -21    0.00    3.35
 -12   7  22    3.56    5.91
  12   7 -22   -0.00    4.27
  12   7 -23   -0.00    4.28
 -12  -7  23   -0.00    5.40
  12   7 -24    0.37    3.51
 -12  -7  24    4.72    6.08
 -12  -7  25    4.92    6.19
 -12  -7  26   -0.00    4.50
 -12  -7  27   -0.00    5.79
 -12  -7  28    0.45    4.87
  12  -8  -1   28.60    9.51
  12   8  -1   14.16    5.53
  12  -8  -2    5.45    6.01
  12   8  -2   -0.00    3.46
  12  -8  -3   -0.00    4.58
  12   8  -3   -0.00    3.79
  12  -8  -4   -0.00    6.23
  12   8  -4    0.00    2.90
  12  -8  -5   17.67    8.63
  12   8  -5   15.31    6.17
  12  -8  -6    0.14    4.51
  12   8  -6    1.80    3.49
  12  -8  -7    9.04    7.39
  12   8  -7   22.94    7.21
  12  -8  -8    0.00    4.40
  12   8  -8    1.65    3.86
 -12   8   9    1.02    5.40
  12  -8  -9    4.36    4.64
  12   8  -9    2.44    4.83
 -12   8  10   -0.00    4.75
  12  -8 -10    4.49    6.11
  12   8 -10   -0.00    4.24
 -12   8  11    3.76    5.29
  12  -8 -11    7.47    6.47
  12   8 -11    0.00    4.93
 -12   8  12   -0.00    6.46
  12  -8 -12    1.20    5.61
  12   8 -12   -0.00    2.56
 -12   8  13    0.00    5.11
  12  -8 -13    8.62    6.85
  12   8 -13    8.84    5.79
 -12   8  14    4.36    4.91
  12  -8 -14   -0.00    5.37
  12   8 -14   -0.00    3.68
 -12   8  15    0.00    5.08
  12  -8 -15   13.91    7.68
  12   8 -15    8.88    5.76
 -12   8  16    0.90    5.39
  12  -8 -16    0.57    4.75
  12   8 -16    0.00    4.03
 -12   8  17    4.33    7.13
  12  -8 -17    7.08    6.62
  12   8 -17   -0.00    5.11
 -12   8  18    5.08    4.90
  12  -8 -18    2.32    4.43
  12   8 -18   -0.00    5.11
 -12   8  19    4.16    5.67
  12   8 -19    0.00    5.58
 -12   8  20    0.34    5.07
  12   8 -20   -0.00    5.70
  12   8 -21    7.07    6.48
  12  -9  -1   -0.00    4.54
  12   9  -1   -0.00    2.74
  12  -9  -2    0.28    5.46
  12   9  -2   -0.00    3.36
  12  -9  -3    5.46    5.59
  12   9  -3    3.88    4.14
  12  -9  -4   -0.00    4.15
  12   9  -4   -0.00    2.73
  12  -9  -5   -0.00    4.65
  12   9  -5    4.13    4.65
  12  -9  -6   -0.00    3.82
  12   9  -6   -0.00    4.23
  12  -9  -7    0.00    4.77
  12   9  -7    3.54    4.36
  12  -9  -8   -0.00    6.69
  12   9  -8   -0.00    4.13
  12  -9  -9   20.32    8.83
  12   9  -9   17.30    6.48
  12  -9 -10    2.59    4.88
  12   9 -10   -0.00    3.52
 -12   9  11   10.09    7.53
  12  -9 -11    2.80    6.33
  12   9 -11    0.00    3.36
 -12   9  12    1.70    5.42
  12  -9 -12   -0.00    4.99
  12   9 -12   -0.00    4.91
 -12   9  13    7.34    6.80
  12  -9 -13    0.00    5.79
  12   9 -13    0.00    5.33
 -12   9  14   -0.00    4.19
  12  -9 -14   -0.00    4.28
  12   9 -14    2.12    4.41
 -12   9  15   13.97    7.26
  12  -9 -15   18.01    8.33
  12   9 -15    2.69    5.20
 -12   9  16    3.31    5.29
  12  -9 -16   -0.00    4.16
  12   9 -16   -0.00    5.21
 -12   9  17   -0.00    3.39
  12  -9 -17    2.05    3.99
  12   9 -17   -0.00    4.97
 -12   9  18    6.72    6.56
  12  -9 -18    0.00    5.10
  12   9 -18    1.70    4.69
  12 -10  -1    9.82    6.65
  12  10  -1    2.15    3.73
  12 -10  -2    0.44    4.81
  12  10  -2   -0.00    3.11
  12 -10  -3    2.14    5.35
  12  10  -3    4.60    4.58
  12 -10  -4   -0.00    4.65
  12  10  -4    3.89    3.98
  12 -10  -5    6.81    6.30
  12  10  -5    4.70    4.46
  12 -10  -6    3.08    5.29
  12  10  -6   -0.00    3.46
  12 -10  -7    9.01    7.15
  12  10  -7    3.98    4.50
  12 -10  -8    4.06    5.50
  12  10  -8    3.00    4.45
  12 -10  -9    4.72    5.74
  12  10  -9    7.54    5.10
  12 -10 -10   -0.00    5.09
  12  10 -10    0.00    3.70
  12 -10 -11    3.20    6.51
  12  10 -11    6.24    5.33
 -12  10  12    2.37    4.49
  12 -10 -12    3.01    4.31
  12  10 -12   -0.00    4.34
 -12  10  13   -0.00    6.03
  12 -10 -13   -0.00    6.32
  12  10 -13   -0.00    3.81
 -12  10  14   -0.00    6.08
  12 -10 -14   -0.00    5.53
  12  10 -14    1.29    4.27
 -12  10  15   -0.00    6.48
  12 -10 -15    2.30    4.55
  12  10 -15    4.31    5.32
  12 -11  -1    0.58    5.77
  12  11  -1   -0.00    2.82
  12 -11  -2    0.94    5.53
  12  11  -2    1.57    3.40
  12 -11  -3    6.30    6.34
  12  11  -3    8.30    4.33
  12 -11  -4   -0.00    3.84
  12  11  -4   -0.00    3.47
  12 -11  -5    1.25    3.78
  12  11  -5    1.94    3.90
  12 -11  -6    0.36    4.38
  12  11  -6   -0.00    3.34
  12 -11  -7    1.43    4.71
  12  11  -7    9.17    4.85
  12 -11  -8    0.00    4.99
  12  11  -8   -0.00    3.60
  12 -11  -9   -0.00    4.88
  12  11  -9    3.27    3.97
  12 -11 -10    0.74    4.91
  12  11 -10   -0.00    3.61
  12 -11 -11    3.90    5.84
  12  11 -11   -0.00    3.99
  12  12  -1    4.98    4.10
  12  12  -2    0.00    2.76
  12  12  -3    2.44    3.69
  12  12  -4   -0.00    3.11
  12  12  -5    3.86    4.24
  12  12  -6    0.34    3.31
  12  13  -1    0.33    3.32
  12  13  -2    0.98    3.27
 -11   0   1   69.06   14.58
  11   0  -1   95.71   16.08
  11   0  -1   84.75   15.28
 -11   0   2   -0.00    3.62
  11   0  -2    3.68    4.82
  11   0  -2   -0.00    4.37
 -11   0   3   15.88    7.01
  11   0  -3   29.06    8.50
  11   0  -3   39.73   10.37
 -11   0   4   -0.00    4.31
  11   0  -4    0.00    3.42
  11   0  -4   -0.00    5.05
 -11   0   5  100.83   17.30
  11   0  -5   81.83   15.76
  11   0  -5  104.04   17.64
 -11   0   6    0.00    3.37
  11   0  -6    2.95    5.33
 -11   0   7   -0.00    3.60
  11   0  -7   -0.00    3.66
 -11   0   8    2.76    5.10
  11   0  -8    3.38    4.94
 -11   0   9   33.10   10.02
  11   0  -9   38.55   10.23
 -11   0  10   -0.00    4.53
  11   0 -10    0.16    4.06
 -11   0  11   44.35   11.75
  11   0 -11   39.06   11.03
 -11   0  12   -0.00    5.32
  11   0 -12   -0.00    4.33
 -11   0  13    8.10    6.14
  11   0 -13    0.12    4.40
 -11   0  14   -0.00    4.08
  11   0 -14    2.96    5.79
 -11   0  15    5.41    5.30
  11   0 -15   12.95    7.21
 -11   0  16    2.38    5.70
  11   0 -16    0.93    4.68
 -11   0  17    6.95    6.04
  11   0 -17   12.83    6.84
 -11   0  18    5.48    3.93
  11   0 -18    0.25    4.68
 -11   0  19    8.55    5.81
  11   0 -19   13.91    7.10
 -11   0  20   -0.00    3.96
  11   0 -20   -0.00    6.67
 -11   0  21    8.63    7.69
  11   0 -21    8.19    6.23
 -11   0  22    4.98    6.07
  11   0 -22   -0.00    5.00
 -11   0  23    2.72    6.35
  11   0 -23   -0.00    4.17
 -11   0  24    2.48    4.52
  11   0 -24    5.01    5.95
 -11   0  25    2.17    4.96
  11   0 -25   11.18    6.68
 -11   0  26   -0.00    6.22
  11   0 -26    5.35    5.94
 -11   0  27    5.54    6.57
 -11   0  28    6.74    6.78
 -11   0  29    0.17    4.16
 -11   0  30   -0.00    6.13
 -11   1   1   72.40   14.37
  11  -1  -1  111.73   16.66
  11  -1  -1   55.28   12.65
  11   1  -1   44.99   11.86
 -11   1   2    3.33    4.53
  11  -1  -2    0.21    3.15
  11  -1  -2    0.00    5.08
  11   1  -2    3.59    4.45
 -11   1   3   49.17   11.34
  11  -1  -3   35.14    9.90
  11  -1  -3   40.23   10.88
  11   1  -3   26.35    8.57
  11   1  -3   34.40   10.02
 -11  -1   3   34.72    9.78
 -11   1   4    2.45    3.78
  11  -1  -4    2.02    4.31
  11  -1  -4    1.91    4.42
  11   1  -4   -0.00    2.77
  11   1  -4    1.65    3.47
 -11  -1   4    1.72    3.81
 -11   1   5   -0.00    4.39
  11  -1  -5    7.33    5.66
  11  -1  -5    0.00    4.48
  11   1  -5    3.79    5.13
 -11  -1   5    7.59    5.57
 -11   1   6    4.15    5.13
  11  -1  -6   -0.00    3.35
  11  -1  -6    2.11    4.73
  11   1  -6    4.06    5.48
 -11  -1   6    0.00    3.49
 -11   1   7   41.56   10.74
  11  -1  -7   42.03   10.71
  11   1  -7   27.56    9.64
 -11  -1   7   37.44   10.35
 -11   1   8    0.52    4.22
  11  -1  -8    2.43    5.06
  11   1  -8    0.00    4.67
 -11  -1   8   -0.00    4.23
 -11   1   9   23.95    8.33
  11  -1  -9    9.07    6.13
  11   1  -9    9.79    6.35
 -11  -1   9   15.26    6.83
 -11   1  10    1.81    5.26
  11  -1 -10   -0.00    3.94
  11   1 -10   -0.00    3.40
 -11  -1  10   -0.00    5.37
 -11   1  11    6.19    5.82
  11  -1 -11    0.00    4.76
  11   1 -11    4.59    5.52
 -11  -1  11   12.69    6.54
 -11   1  12   11.87    6.58
  11  -1 -12    9.12    6.10
  11   1 -12    0.00    4.19
 -11  -1  12    0.44    4.17
 -11   1  13   37.15   10.67
  11  -1 -13   26.35    9.25
  11   1 -13   19.39    8.76
 -11  -1  13   33.37    9.55
 -11   1  14   -0.00    4.86
  11  -1 -14    0.00    5.10
  11   1 -14    2.66    3.83
 -11  -1  14    0.66    4.79
 -11   1  15    1.26    4.41
  11  -1 -15    1.49    4.44
  11   1 -15   -0.00    4.28
 -11  -1  15   -0.00    3.84
 -11   1  16   -0.00    4.90
  11  -1 -16   -0.00    4.22
  11   1 -16    1.37    4.12
 -11  -1  16    0.97    4.36
 -11   1  17    8.28    6.96
  11  -1 -17   25.97    9.43
  11   1 -17   15.68    7.86
 -11  -1  17   19.60    7.99
 -11   1  18   -0.00    4.69
  11  -1 -18   -0.00    4.71
  11   1 -18    3.47    5.75
 -11  -1  18   -0.00    4.72
 -11   1  19   11.61    6.77
  11  -1 -19   -0.00    4.86
  11   1 -19    8.21    5.86
 -11  -1  19    0.43    4.72
 -11   1  20    3.26    5.29
  11  -1 -20   10.76    7.40
  11   1 -20   -0.00    6.21
 -11  -1  20   -0.00    5.36
 -11   1  21   -0.00    4.39
  11  -1 -21    0.22    4.67
  11   1 -21   -0.00    5.11
 -11  -1  21    3.33    4.62
 -11   1  22   -0.00    5.01
  11  -1 -22    0.08    6.06
  11   1 -22   -0.00    5.90
 -11  -1  22    3.21    4.93
 -11   1  23   27.61    9.16
  11  -1 -23   11.79    7.90
  11   1 -23   14.38    8.20
 -11  -1  23   17.57    8.31
 -11   1  24    0.00    4.29
  11  -1 -24    2.97    5.82
  11   1 -24   -0.00    5.14
 -11  -1  24    1.50    4.92
 -11   1  25    6.55    6.92
  11  -1 -25    7.69    7.07
  11   1 -25    2.83    5.63
 -11  -1  25    2.57    5.07
 -11   1  26   -0.00    5.44
  11   1 -26   -0.00    5.57
 -11  -1  26    0.18    3.99
 -11   1  27    1.80    5.15
  11   1 -27    2.80    6.33
 -11  -1  27   12.61    7.39
 -11   1  28   -0.00    5.37
  11   1 -28    2.13    5.99
 -11  -1  28    4.40    5.30
 -11   1  29    1.46    4.27
 -11  -1  29    0.00    5.98
 -11   1  30    0.00    5.47
 -11  -1  30   -0.00    4.22
  11  -2  -1   21.69    8.25
  11  -2  -1   17.18    7.73
  11   2  -1   22.61    7.55
 -11   2   2   -0.00    3.22
  11  -2  -2   -0.00    3.50
  11  -2  -2   -0.00    5.19
  11   2  -2    3.85    4.76
 -11   2   3   16.55    7.35
  11  -2  -3    2.03    4.71
  11  -2  -3    4.58    6.44
  11   2  -3    2.92    4.84
 -11   2   4    3.15    5.46
  11  -2  -4   12.43    6.31
  11  -2  -4    4.83    5.41
  11   2  -4    4.85    5.46
 -11   2   5   55.26   12.28
  11  -2  -5   49.67   11.62
  11  -2  -5   26.59   10.42
  11   2  -5   50.51   11.32
 -11   2   6   18.71    7.52
  11  -2  -6    7.91    4.92
  11  -2  -6   13.84    7.53
  11   2  -6   11.99    6.24
 -11  -2   6   15.39    6.85
 -11   2   7   12.34    6.48
  11  -2  -7    9.72    5.94
  11  -2  -7    6.95    6.73
  11   2  -7   -0.00    5.41
 -11  -2   7   12.44    6.36
 -11   2   8   25.18    8.32
  11  -2  -8    9.95    6.61
  11   2  -8    8.75    6.57
 -11  -2   8   11.33    6.26
 -11   2   9   52.24   11.70
  11  -2  -9   23.64    9.66
  11   2  -9   17.91    7.47
 -11  -2   9   26.64    9.41
 -11   2  10    7.62    5.37
  11  -2 -10    6.48    6.76
  11   2 -10    4.08    4.54
 -11  -2  10    2.07    4.65
 -11   2  11   20.32    8.05
  11  -2 -11   16.98    8.39
  11   2 -11   13.12    7.40
 -11  -2  11   34.25    9.15
 -11   2  12   -0.00    4.57
  11  -2 -12    6.05    6.34
  11   2 -12    0.79    4.78
 -11  -2  12    3.33    3.90
 -11   2  13   -0.00    4.35
  11  -2 -13    0.00    5.33
  11   2 -13    2.11    5.10
 -11  -2  13   -0.00    3.49
 -11   2  14    3.70    5.52
  11  -2 -14    1.27    5.15
  11   2 -14   -0.00    5.55
 -11  -2  14   -0.00    4.18
 -11   2  15   16.09    8.03
  11  -2 -15   20.99    9.00
  11   2 -15    0.00    5.99
 -11  -2  15   12.18    6.58
 -11   2  16    0.65    3.45
  11  -2 -16    0.92    5.49
  11   2 -16    0.00    4.37
 -11  -2  16    8.24    6.25
 -11   2  17    7.00    5.65
  11  -2 -17   -0.00    4.53
  11   2 -17    0.93    5.39
 -11  -2  17    0.00    5.12
 -11   2  18   -0.00    4.67
  11  -2 -18    0.43    6.12
  11   2 -18    0.47    3.87
 -11  -2  18    3.68    5.05
 -11   2  19    9.93    6.96
  11  -2 -19    5.04    5.89
  11   2 -19    0.94    5.66
 -11  -2  19    9.12    6.17
 -11   2  20   -0.00    5.14
  11  -2 -20    1.92    5.17
  11   2 -20    3.05    6.40
 -11  -2  20    4.96    5.85
 -11   2  21   24.95    9.13
  11  -2 -21   23.30   10.51
  11   2 -21    7.41    7.11
 -11  -2  21   28.20    9.44
 -11   2  22    0.00    5.12
  11  -2 -22   -0.00    5.66
  11   2 -22    1.03    5.68
 -11  -2  22    7.13    5.54
 -11   2  23   -0.00    4.79
  11  -2 -23   -0.00    5.62
  11   2 -23   11.54    8.20
 -11  -2  23   -0.00    5.68
 -11   2  24   -0.00    4.31
  11   2 -24    0.00    4.53
 -11  -2  24   -0.00    4.23
 -11   2  25    9.56    6.21
  11   2 -25    6.47    7.03
 -11  -2  25   11.43    7.20
 -11   2  26    2.37    5.04
  11   2 -26    0.00    5.33
 -11  -2  26    1.86    4.43
 -11   2  27   17.61    7.75
  11   2 -27    0.56    5.36
 -11  -2  27    6.48    6.06
 -11   2  28    5.88    6.02
  11   2 -28   -0.00    5.91
 -11  -2  28    7.18    6.00
 -11   2  29    0.19    5.33
  11   2 -29    4.38    8.17
 -11  -2  29    6.80    7.22
 -11   2  30   -0.00    5.00
 -11  -2  30   -0.00    5.93
  11  -3  -1   10.43    5.64
  11  -3  -1   10.14    7.06
  11   3  -1   11.68    5.87
  11   3  -1   11.19    5.61
 -11  -3   1    8.76    4.82
  11  -3  -2   21.60    7.67
  11  -3  -2    8.66    6.12
  11   3  -2    9.40    5.29
  11   3  -2   16.12    6.37
 -11  -3   2   11.53    5.75
 -11   3   3   50.37   12.01
  11  -3  -3   60.87   12.61
  11  -3  -3   37.52   11.16
  11   3  -3   35.76    9.85
 -11   3   4    2.10    4.87
  11  -3  -4   24.78    8.17
  11  -3  -4    0.11    4.44
  11   3  -4   17.84    6.69
 -11   3   5    5.12    5.42
  11  -3  -5    1.30    4.44
  11  -3  -5    0.22    6.14
  11   3  -5    0.00    4.51
 -11   3   6   18.37    7.16
  11  -3  -6    4.80    4.89
  11  -3  -6   11.44    7.10
  11   3  -6    4.90    4.62
 -11   3   7   18.38    8.31
  11  -3  -7   32.32    9.69
  11  -3  -7   27.44    9.85
  11   3  -7   29.22    8.83
 -11  -3   7   55.81   11.26
 -11   3   8   15.68    6.75
  11  -3  -8    5.55    5.17
  11  -3  -8    0.00    5.47
  11   3  -8    5.19    5.63
 -11  -3   8    1.56    3.98
 -11   3   9    8.57    6.23
  11  -3  -9    7.09    6.79
  11   3  -9   10.91    6.21
 -11  -3   9   12.80    6.51
 -11   3  10    7.64    5.66
  11  -3 -10    1.29    4.77
  11   3 -10    1.91    3.39
 -11  -3  10   -0.00    4.50
 -11   3  11    1.58    4.89
  11  -3 -11    4.11    5.06
  11   3 -11    4.96    5.14
 -11  -3  11    4.23    5.36
 -11   3  12   11.90    7.03
  11  -3 -12    2.93    5.40
  11   3 -12    2.67    5.63
 -11  -3  12   10.85    5.95
 -11   3  13   12.07    8.12
  11  -3 -13   11.95    8.26
  11   3 -13    8.30    6.23
 -11  -3  13   15.74    7.13
 -11   3  14   -0.00    5.30
  11  -3 -14    1.12    4.53
  11   3 -14   -0.00    3.30
 -11  -3  14   -0.00    3.67
 -11   3  15   -0.00    5.03
  11  -3 -15    0.44    4.66
  11   3 -15    1.72    5.45
 -11  -3  15    0.00    4.67
 -11   3  16    1.56    3.82
  11  -3 -16    0.00    4.98
  11   3 -16   -0.00    3.76
 -11  -3  16    1.59    4.75
 -11   3  17    4.75    6.20
  11  -3 -17    3.59    6.91
  11   3 -17    7.52    6.14
 -11  -3  17    1.12    5.35
 -11   3  18    7.26    5.34
  11  -3 -18    0.55    5.34
  11   3 -18    3.37    5.53
 -11  -3  18    0.00    5.51
 -11   3  19   11.38    7.20
  11  -3 -19    3.34    6.02
  11   3 -19    2.19    6.41
 -11  -3  19   11.65    7.49
 -11   3  20    0.00    5.59
  11  -3 -20   -0.00    5.39
  11   3 -20    0.00    5.92
 -11  -3  20    0.00    4.14
 -11   3  21    3.50    4.40
  11  -3 -21   -0.00    5.04
  11   3 -21    0.39    4.47
 -11  -3  21   -0.00    4.55
 -11   3  22    3.93    5.78
  11   3 -22    2.71    5.60
 -11  -3  22    3.13    5.37
 -11   3  23    9.24    7.05
  11   3 -23    6.05    6.66
 -11  -3  23   26.96    9.83
 -11   3  24    5.40    6.21
  11   3 -24    3.47    5.90
 -11  -3  24    0.00    5.81
 -11   3  25    6.38    6.97
  11   3 -25    1.84    6.44
 -11  -3  25    8.16    7.53
 -11   3  26    0.64    5.24
  11   3 -26    0.47    5.54
 -11  -3  26    0.00    4.83
 -11   3  27    6.30    5.72
  11   3 -27    9.22    7.90
 -11  -3  27   12.27    7.17
 -11   3  28    0.00    4.98
  11   3 -28    0.90    5.91
 -11  -3  28   10.20    6.66
 -11   3  29    3.38    5.18
  11   3 -29    0.00    6.05
 -11  -3  29   -0.00    4.50
  11   3 -30    2.77    6.04
 -11  -3  30    3.22    4.89
  11  -4  -1    8.17    6.34
  11  -4  -1   10.77    7.45
  11   4  -1   15.09    6.17
  11   4  -1   25.50    7.50
 -11  -4   1   31.00    7.91
  11  -4  -2    0.00    3.48
  11  -4  -2    0.00    3.36
  11   4  -2    2.62    3.66
  11   4  -2    2.41    3.63
 -11  -4   2    1.09    3.64
  11  -4  -3    0.00    5.24
  11  -4  -3    6.03    6.56
  11   4  -3    0.00    4.15
 -11  -4   3   -0.00    3.64
 -11   4   4    6.93    5.76
  11  -4  -4    0.00    4.51
  11  -4  -4   13.45    7.58
  11   4  -4    1.83    4.12
 -11  -4   4    2.66    4.37
 -11   4   5   25.93    9.89
  11  -4  -5   56.14   12.29
  11  -4  -5   38.71   11.86
  11   4  -5   45.01   10.24
 -11   4   6   12.43    6.97
  11  -4  -6   21.49    7.82
  11  -4  -6    8.55    6.54
  11   4  -6    5.26    5.41
 -11   4   7    0.00    4.99
  11  -4  -7   18.61    8.48
  11  -4  -7    3.26    5.34
  11   4  -7    8.20    5.67
 -11   4   8    0.00    4.19
  11  -4  -8    2.28    4.75
  11  -4  -8   -0.00    6.54
  11   4  -8   -0.00    4.41
 -11   4   9   45.27   11.68
  11  -4  -9   25.52    8.82
  11  -4  -9   18.56    9.27
  11   4  -9   25.94    8.28
 -11  -4   9   23.08    7.81
 -11   4  10    6.13    5.92
  11  -4 -10    7.14    6.11
  11   4 -10   13.06    6.78
 -11  -4  10   11.90    6.43
 -11   4  11   12.43    6.82
  11  -4 -11   17.12    8.58
  11   4 -11    5.86    5.24
 -11  -4  11   20.30    7.67
 -11   4  12    0.00    3.96
  11  -4 -12    0.00    5.47
  11   4 -12   -0.00    4.34
 -11  -4  12    2.33    4.50
 -11   4  13    0.00    4.01
  11  -4 -13    7.58    6.50
  11   4 -13   -0.00    4.13
 -11  -4  13    1.35    3.56
 -11   4  14    1.98    6.12
  11  -4 -14    0.81    5.98
  11   4 -14    0.39    3.61
 -11  -4  14    0.31    3.94
 -11   4  15    3.04    5.34
  11  -4 -15   12.45    7.08
  11   4 -15   15.69    7.19
 -11  -4  15   14.61    7.56
 -11   4  16   -0.00    5.77
  11  -4 -16   -0.00    4.15
  11   4 -16    1.21    4.58
 -11  -4  16    0.00    3.51
 -11   4  17    7.88    6.64
  11  -4 -17    0.89    4.38
  11   4 -17    4.37    4.99
 -11  -4  17    1.01    5.46
 -11   4  18    1.60    5.41
  11  -4 -18    1.37    4.48
  11   4 -18    1.75    5.25
 -11  -4  18    0.97    3.60
 -11   4  19    8.15    6.28
  11   4 -19   -0.00    4.80
 -11  -4  19    4.71    5.18
 -11   4  20   -0.00    5.63
  11   4 -20    3.14    4.98
 -11  -4  20    1.24    5.16
 -11   4  21   17.48    8.47
  11   4 -21    7.94    6.52
 -11  -4  21    8.19    6.64
 -11   4  22    4.99    5.17
  11   4 -22    4.35    5.83
 -11  -4  22    4.13    5.90
 -11   4  23    0.00    5.07
  11   4 -23   -0.00    5.57
 -11  -4  23    0.00    4.57
 -11   4  24    0.00    5.36
  11   4 -24    2.32    5.70
 -11  -4  24    2.09    4.47
 -11   4  25   17.33    8.21
  11   4 -25    6.11    6.06
 -11  -4  25    9.91    7.64
 -11   4  26    0.39    5.75
  11   4 -26    0.08    5.38
 -11  -4  26    3.28    5.89
 -11   4  27    0.38    5.94
  11   4 -27    0.16    5.62
 -11  -4  27    4.21    5.67
 -11   4  28    3.92    5.42
  11   4 -28    1.13    3.72
 -11  -4  28    1.86    4.25
  11   4 -29   -0.00    5.05
 -11  -4  29    5.24    5.58
  11   4 -30   -0.00    6.07
 -11  -4  30    0.77    4.37
  11   4 -31   -0.00    6.52
  11  -5  -1   -0.00    5.79
  11  -5  -1    3.64    6.00
  11   5  -1    1.59    4.04
  11  -5  -2   34.81   10.17
  11  -5  -2   22.04    9.62
  11   5  -2   31.56    8.39
  11  -5  -3   35.33   10.50
  11  -5  -3   32.01   10.64
  11  -5  -4    0.00    3.79
  11  -5  -4   -0.00    5.24
  11   5  -4   -0.00    4.08
 -11   5   5    3.90    4.19
  11  -5  -5    0.00    5.56
  11  -5  -5    0.00    4.59
  11   5  -5   -0.00    3.69
 -11  -5   5    3.85    3.82
 -11   5   6    0.00    5.08
  11  -5  -6   10.88    6.30
  11  -5  -6    9.30    7.42
  11   5  -6    8.53    5.44
 -11   5   7   21.14    8.02
  11  -5  -7   18.07    8.29
  11  -5  -7    5.46    6.56
  11   5  -7   19.14    7.54
 -11   5   8   14.15    6.98
  11  -5  -8   13.55    7.16
  11  -5  -8   -0.00    4.44
  11   5  -8    9.00    5.83
 -11   5   9   11.84    6.86
  11  -5  -9   15.88    7.17
  11  -5  -9   12.73    7.66
  11   5  -9   10.56    6.14
 -11  -5   9    3.24    4.92
 -11   5  10    0.10    4.46
  11  -5 -10    1.20    3.30
  11  -5 -10    8.70    6.61
  11   5 -10    0.00    4.05
 -11  -5  10    1.46    3.70
 -11   5  11    1.22    6.12
  11  -5 -11   -0.00    3.86
  11  -5 -11    4.87    6.10
  11   5 -11    3.85    5.19
 -11  -5  11   -0.00    4.70
 -11   5  12   14.13    7.60
  11  -5 -12   11.07    8.17
  11   5 -12   19.87    7.27
 -11  -5  12   22.14    7.89
 -11   5  13   25.90    9.60
  11  -5 -13   21.08    8.93
  11   5 -13   10.63    6.27
 -11  -5  13   19.08    7.42
 -11   5  14    1.33    4.89
  11  -5 -14    0.00    5.50
  11   5 -14   -0.00    4.91
 -11  -5  14    3.99    5.68
 -11   5  15    6.01    6.24
  11  -5 -15   -0.00    4.17
  11   5 -15   -0.00    5.13
 -11  -5  15    4.69    4.84
 -11   5  16    4.01    6.27
  11   5 -16    0.00    3.27
 -11  -5  16   -0.00    3.70
 -11   5  17    1.43    4.87
  11   5 -17    0.00    4.22
 -11  -5  17   -0.00    4.45
 -11   5  18   14.48    7.17
  11   5 -18    0.12    4.85
 -11  -5  18   12.56    7.30
 -11   5  19    7.96    6.64
  11   5 -19   15.48    7.43
 -11  -5  19   12.39    6.84
 -11   5  20    2.60    5.79
  11   5 -20   -0.00    3.70
 -11  -5  20   -0.00    4.06
 -11   5  21   -0.00    4.59
  11   5 -21    0.39    3.85
 -11  -5  21   -0.00    4.00
 -11   5  22   -0.00    6.10
  11   5 -22   -0.00    5.44
 -11  -5  22   -0.00    4.92
 -11   5  23    9.47    7.02
  11   5 -23    4.48    5.94
 -11  -5  23    9.16    6.36
 -11   5  24    7.12    5.35
  11   5 -24    1.04    5.15
 -11  -5  24   -0.00    5.39
 -11   5  25    0.00    6.07
  11   5 -25    0.83    5.45
 -11  -5  25    0.73    4.31
 -11   5  26   -0.00    5.28
  11   5 -26   -0.00    6.21
 -11  -5  26   -0.00    4.97
 -11   5  27   -0.00    5.98
  11   5 -27    2.06    6.29
 -11  -5  27    6.22    6.06
 -11   5  28    3.43    6.17
  11   5 -28    1.63    4.88
 -11  -5  28   -0.00    4.65
  11   5 -29   -0.00    5.18
 -11  -5  29    0.52    5.38
  11   5 -30    0.22    5.25
 -11  -5  30   10.19    7.07
  11   5 -31   10.89    7.88
  11   5 -32    0.16    6.30
  11  -6  -1    9.33    7.20
  11  -6  -1   17.52    8.50
  11   6  -1   12.80    5.15
  11  -6  -2    0.00    6.45
  11  -6  -2    0.00    3.86
  11   6  -2   -0.00    3.63
  11  -6  -3    8.73    6.15
  11  -6  -3   -0.00    4.64
  11   6  -3    0.00    4.44
  11  -6  -4   28.62    9.60
  11  -6  -4   13.37    8.89
  11   6  -4   19.22    6.86
  11  -6  -5   30.70    9.32
  11  -6  -5    4.73    6.10
  11   6  -5   10.69    5.50
 -11   6   6   21.51    8.14
  11  -6  -6    3.45    4.93
  11  -6  -6    0.00    5.63
  11   6  -6    2.35    3.92
 -11   6   7    9.91    6.88
  11  -6  -7    3.15    5.46
  11  -6  -7    4.06    6.00
  11   6  -7    2.00    4.69
 -11   6   8   14.22    8.06
  11  -6  -8   15.13    7.10
  11  -6  -8    6.70    6.87
  11   6  -8    5.09    4.29
 -11   6   9    7.52    6.94
  11  -6  -9   -0.00    6.13
  11  -6  -9   14.51    7.53
  11   6  -9    4.99    4.58
 -11   6  10   14.40    7.13
  11  -6 -10    7.29    6.03
  11  -6 -10    5.44    6.31
  11   6 -10    2.15    5.25
 -11  -6  10    1.69    3.98
 -11   6  11    4.05    4.51
  11  -6 -11    4.79    5.63
  11  -6 -11    3.36    6.22
  11   6 -11    5.15    4.57
 -11  -6  11   -0.00    3.70
 -11   6  12    5.04    5.07
  11  -6 -12    8.64    6.66
  11  -6 -12    1.49    6.86
  11   6 -12    1.59    5.25
 -11  -6  12    1.16    3.94
 -11   6  13    0.00    4.93
  11  -6 -13    3.11    5.47
  11   6 -13    1.25    3.86
 -11  -6  13    3.39    5.67
 -11   6  14   10.63    7.13
  11   6 -14    4.94    5.00
 -11  -6  14    3.77    4.71
 -11   6  15    6.87    5.34
  11   6 -15    9.44    6.17
 -11  -6  15   13.04    6.64
 -11   6  16   10.26    7.25
  11   6 -16    4.07    5.25
 -11  -6  16    9.00    6.03
 -11   6  17    1.48    5.79
  11   6 -17   -0.00    4.36
 -11  -6  17   -0.00    3.85
 -11   6  18    1.89    5.13
  11   6 -18   -0.00    4.81
 -11  -6  18   -0.00    3.91
 -11   6  19    9.01    6.43
  11   6 -19    6.09    5.45
 -11  -6  19    5.66    5.94
 -11   6  20    5.16    5.82
  11   6 -20    7.85    6.52
 -11  -6  20    1.99    4.38
 -11   6  21   12.26    6.77
  11   6 -21    5.46    5.70
 -11  -6  21    7.54    5.63
 -11   6  22    2.86    5.84
  11   6 -22   -0.00    4.42
 -11  -6  22    2.12    4.79
 -11   6  23   -0.00    5.81
  11   6 -23    7.82    5.99
 -11  -6  23    1.04    5.22
 -11   6  24   -0.00    4.53
  11   6 -24    0.53    4.93
 -11  -6  24    7.03    5.64
 -11   6  25   -0.00    5.49
  11   6 -25    0.00    5.04
 -11  -6  25    0.00    4.73
 -11   6  26   11.38    6.78
  11   6 -26    0.00    5.99
 -11  -6  26    4.95    5.10
 -11   6  27    2.18    4.12
  11   6 -27    2.19    5.97
 -11  -6  27    2.39    5.35
  11   6 -28    0.00    4.99
 -11  -6  28   -0.00    3.96
  11   6 -29   -0.00    4.93
 -11  -6  29    1.56    5.01
  11   6 -30    2.50    5.91
 -11  -6  30    1.71    5.39
  11   6 -31    3.54    5.98
  11  -7  -1    7.66    5.63
  11   7  -1    2.26    3.02
  11  -7  -2   17.87    7.94
  11   7  -2   20.79    6.40
  11  -7  -3   -0.00    4.94
  11  -7  -3    6.84    6.99
  11   7  -3    3.25    4.41
  11  -7  -4   18.44    8.19
  11  -7  -4    2.27    5.83
  11   7  -4    3.10    3.50
  11  -7  -5   -0.00    6.07
  11  -7  -5   -0.00    5.38
  11   7  -5    0.00    3.92
  11  -7  -6    4.54    5.87
  11  -7  -6   13.37    7.84
  11   7  -6    2.11    3.44
 -11   7   7    1.70    3.28
  11  -7  -7   -0.00    4.12
  11  -7  -7    1.84    4.39
  11   7  -7   -0.00    3.99
 -11   7   8   31.56   10.17
  11  -7  -8   47.81   11.99
  11  -7  -8   31.03   11.36
  11   7  -8   22.80    7.72
 -11   7   9    8.01    6.43
  11  -7  -9   34.76   10.30
  11   7  -9   17.52    6.46
 -11   7  10   -0.00    5.54
  11  -7 -10    1.41    5.02
  11   7 -10    3.40    3.29
 -11   7  11    5.30    5.49
  11  -7 -11   -0.00    4.48
  11   7 -11    0.60    3.74
 -11   7  12   10.83    7.33
  11  -7 -12   24.10    8.88
  11   7 -12    4.13    5.20
 -11   7  13    4.69    4.92
  11  -7 -13    2.18    4.46
  11   7 -13    6.47    5.74
 -11   7  14   -0.00    4.35
  11  -7 -14    4.64    5.73
  11   7 -14    4.13    5.50
 -11   7  15    1.90    4.84
  11   7 -15   -0.00    4.63
 -11   7  16    0.86    4.35
  11   7 -16    5.47    5.19
 -11  -7  16    0.00    3.66
 -11   7  17   -0.00    4.74
  11   7 -17    0.83    4.70
 -11  -7  17    0.00    3.75
 -11   7  18    9.48    6.73
  11   7 -18   11.59    6.97
 -11  -7  18    5.11    5.46
 -11   7  19   -0.00    3.89
  11   7 -19    0.00    5.28
 -11  -7  19   10.61    6.07
 -11   7  20    4.88    4.72
  11   7 -20    2.24    4.54
 -11  -7  20    2.50    4.47
 -11   7  21    0.00    5.56
  11   7 -21    2.19    4.81
 -11  -7  21   -0.00    4.79
 -11   7  22    9.07    7.62
  11   7 -22   11.30    7.29
 -11  -7  22   15.64    7.66
 -11   7  23    2.05    4.92
  11   7 -23   -0.00    5.46
 -11  -7  23    4.23    5.51
 -11   7  24   -0.00    5.43
  11   7 -24    0.00    4.95
 -11  -7  24   -0.00    5.03
 -11   7  25    1.76    6.69
  11   7 -25    0.00    5.60
 -11  -7  25    0.56    5.55
 -11   7  26    2.45    5.00
  11   7 -26    2.85    6.03
 -11  -7  26    0.79    5.03
  11   7 -27    2.76    5.34
 -11  -7  27    2.48    5.63
  11   7 -28    3.05    7.17
 -11  -7  28    8.15    7.14
  11   7 -29    0.21    6.07
 -11  -7  29    0.00    4.86
 -11  -7  30   -0.00    6.53
  11  -8  -1   -0.00    5.12
  11   8  -1    3.35    3.94
  11  -8  -2   -0.00    4.37
  11   8  -2   -0.00    3.47
  11  -8  -3    1.67    5.58
  11   8  -3   -0.00    3.21
  11  -8  -4   22.50    8.94
  11   8  -4   20.79    6.84
  11  -8  -5    8.47    5.72
  11   8  -5    3.76    3.87
  11  -8  -6   15.25    8.06
  11   8  -6    5.76    5.12
  11  -8  -7    3.01    4.77
  11   8  -7    6.69    5.36
 -11   8   8    2.12    4.56
  11  -8  -8    2.95    5.45
  11   8  -8    1.47    4.32
 -11   8   9    5.49    4.75
  11  -8  -9   -0.00    5.00
  11   8  -9    1.87    4.16
 -11   8  10    5.77    5.06
  11  -8 -10   17.30    7.76
  11   8 -10    7.57    5.32
 -11   8  11    1.10    4.16
  11  -8 -11   -0.00    4.40
  11   8 -11    6.17    5.25
 -11   8  12    5.16    5.46
  11  -8 -12   -0.00    4.98
  11   8 -12    1.91    5.24
 -11   8  13   10.30    5.78
  11  -8 -13    0.00    4.28
  11   8 -13    9.19    5.11
 -11   8  14   -0.00    4.34
  11  -8 -14   -0.00    4.33
  11   8 -14   -0.00    4.08
 -11   8  15   11.56    6.43
  11  -8 -15    5.34    6.54
  11   8 -15    5.02    5.24
 -11   8  16   14.13    7.70
  11  -8 -16    5.32    5.39
  11   8 -16   11.46    6.54
 -11   8  17    0.00    5.30
  11  -8 -17    2.80    4.17
  11   8 -17    3.51    5.59
 -11   8  18    4.33    5.39
  11   8 -18    1.31    4.85
 -11   8  19   -0.00    5.03
  11   8 -19    4.07    5.11
 -11   8  20    1.78    4.56
  11   8 -20    0.23    4.83
 -11   8  21    2.09    6.51
  11   8 -21   -0.00    5.51
 -11   8  22   11.73    7.52
  11   8 -22    0.00    7.05
 -11   8  23    3.61    5.94
  11   8 -23    2.48    5.13
 -11  -8  23   -0.00    4.82
 -11   8  24    0.00    5.37
  11   8 -24    1.46    5.95
 -11  -8  24   -0.00    4.86
  11   8 -25    0.00    3.65
 -11  -8  25   -0.00    5.27
  11   8 -26    0.39    5.89
 -11  -8  26    1.67    6.28
 -11  -8  27    0.00    6.18
 -11  -8  28    0.91    5.15
 -11  -8  29   -0.00    6.01
  11  -9  -1   -0.00    5.99
  11   9  -1    0.00    2.99
  11  -9  -2   18.27    8.78
  11   9  -2   22.52    6.50
  11  -9  -3    1.51    4.23
  11   9  -3    0.00    3.14
  11  -9  -4    8.29    7.00
  11   9  -4    1.78    3.22
  11  -9  -5    2.28    4.51
  11   9  -5   -0.00    3.27
  11  -9  -6    5.59    6.18
  11   9  -6    1.41    4.07
  11  -9  -7    1.59    4.38
  11   9  -7    2.49    4.00
  11  -9  -8   18.33    8.39
  11   9  -8   14.86    6.03
  11  -9  -9    1.72    4.94
  11   9  -9   -0.00    4.59
 -11   9  10   -0.00    5.42
  11  -9 -10    0.00    3.24
  11   9 -10    0.00    3.39
 -11   9  11    2.74    4.58
  11  -9 -11   -0.00    5.44
  11   9 -11    3.64    4.40
 -11   9  12   14.49    7.79
  11  -9 -12   11.40    7.44
  11   9 -12    5.49    5.41
 -11   9  13    8.50    5.92
  11  -9 -13   -0.00    4.18
  11   9 -13    4.37    4.49
 -11   9  14   -0.00    4.70
  11  -9 -14    1.91    4.58
  11   9 -14    4.40    5.54
 -11   9  15    4.67    5.52
  11  -9 -15    0.86    3.59
  11   9 -15   -0.00    4.15
 -11   9  16   -0.00    4.03
  11  -9 -16   -0.00    5.03
  11   9 -16   -0.00    3.88
 -11   9  17    3.97    5.65
  11  -9 -17   -0.00    4.63
  11   9 -17   -0.00    4.74
 -11   9  18    5.78    6.88
  11  -9 -18    5.77    6.17
  11   9 -18    5.71    6.36
 -11   9  19    0.27    4.04
  11  -9 -19    0.00    5.21
  11   9 -19   -0.00    6.05
 -11   9  20    3.54    6.12
  11   9 -20    1.47    4.59
 -11   9  21   -0.00    5.94
  11   9 -21    1.21    4.38
 -11   9  22    3.26    5.13
  11   9 -22   14.49    7.61
 -11   9  23    4.78    6.25
  11   9 -23   -0.00    5.01
  11 -10  -1   -0.00    5.26
  11  10  -1   -0.00    2.95
  11 -10  -2   13.11    7.47
  11  10  -2   -0.00    2.98
  11 -10  -3    0.00    4.40
  11  10  -3    0.69    3.20
  11 -10  -4    3.70    6.00
  11  10  -4    9.75    4.77
  11 -10  -5   -0.00    5.75
  11  10  -5   -0.00    3.08
  11 -10  -6    5.65    6.12
  11  10  -6   10.29    5.07
  11 -10  -7    4.01    5.81
  11  10  -7    1.44    4.22
  11 -10  -8   14.86    7.72
  11  10  -8    5.99    5.19
  11 -10  -9   -0.00    4.77
  11  10  -9    0.22    3.32
  11 -10 -10    3.84    4.96
  11  10 -10    9.71    5.67
  11 -10 -11   -0.00    4.70
  11  10 -11    1.69    4.51
 -11  10  12    4.16    6.05
  11 -10 -12   -0.00    4.09
  11  10 -12    1.54    4.79
 -11  10  13   -0.00    4.86
  11 -10 -13   -0.00    5.75
  11  10 -13    0.09    4.34
 -11  10  14    0.75    5.99
  11 -10 -14   -0.00    4.91
  11  10 -14    3.23    5.37
 -11  10  15    0.00    5.61
  11 -10 -15    0.76    5.41
  11  10 -15   -0.00    4.62
 -11  10  16   20.81    8.32
  11 -10 -16   10.49    7.33
  11  10 -16    1.07    5.83
 -11  10  17    0.07    4.52
  11 -10 -17   15.40    8.26
  11  10 -17    0.53    4.07
 -11  10  18    4.68    4.96
  11 -10 -18   -0.00    4.69
  11  10 -18   -0.00    4.03
 -11  10  19   -0.00    4.91
  11 -10 -19    2.37    5.33
  11  10 -19   -0.00    6.02
 -11  10  20   -0.00    4.79
  11 -10 -20    3.69    5.07
  11  10 -20    0.00    5.25
 -11  10  21    1.24    4.71
  11 -10 -21   -0.00    5.53
  11 -11  -1    5.18    6.48
  11  11  -1   -0.00    3.17
  11 -11  -2   12.41    7.94
  11  11  -2    6.96    4.41
  11 -11  -3    0.95    4.58
  11  11  -3    0.47    3.65
  11 -11  -4    6.20    6.16
  11  11  -4    5.00    3.59
  11 -11  -5    0.00    5.14
  11  11  -5   -0.00    2.84
  11 -11  -6    2.63    6.63
  11  11  -6    2.93    4.16
  11 -11  -7   -0.00    4.80
  11  11  -7   -0.00    3.16
  11 -11  -8   11.08    6.69
  11  11  -8   13.39    5.95
  11 -11  -9   -0.00    4.73
  11  11  -9   -0.00    4.45
  11 -11 -10    0.69    4.67
  11  11 -10   -0.00    4.27
  11 -11 -11    9.08    7.16
  11  11 -11   -0.00    4.48
  11 -11 -12   11.81    8.06
  11  11 -12   10.08    6.09
 -11  11  13   -0.00    3.79
  11 -11 -13   -0.00    4.41
  11  11 -13   -0.00    3.80
 -11  11  14    5.16    6.30
  11 -11 -14    3.37    5.85
  11  11 -14    0.78    4.37
 -11  11  15    7.48    6.81
  11 -11 -15    0.00    5.25
  11  11 -15    0.10    3.36
 -11  11  16   -0.00    4.42
  11 -11 -16    0.00    4.84
  11  11 -16    2.11    4.24
 -11  11  17    1.00    5.51
  11 -11 -17   -0.00    5.42
 -11  11  18    7.69    6.80
  11 -11 -18    3.74    5.95
  11 -12  -1   -0.00    4.93
  11  12  -1    0.91    3.10
  11 -12  -2    3.97    6.29
  11  12  -2   -0.00    2.87
  11 -12  -3   12.14    7.41
  11  12  -3    0.35    2.75
  11 -12  -4    0.00    5.51
  11  12  -4    5.20    4.02
  11 -12  -5   -0.00    3.62
  11  12  -5    0.68    3.34
  11 -12  -6    5.83    7.03
  11  12  -6    4.68    4.14
  11 -12  -7   -0.00    5.01
  11  12  -7    0.00    3.51
  11 -12  -8    3.90    5.70
  11  12  -8    1.54    4.24
  11 -12  -9   -0.00    5.01
  11  12  -9    0.56    3.92
  11 -12 -10    0.84    5.62
  11  12 -10    7.54    5.26
  11 -12 -11    0.00    5.32
  11  12 -11    0.00    4.12
  11 -12 -12   15.61    7.33
  11  12 -12    6.14    4.35
  11 -12 -13   -0.00    4.64
  11 -12 -14    3.83    5.98
  11 -12 -15   -0.00    3.85
  11 -13  -1    0.00    4.49
  11  13  -1   -0.00    2.46
  11 -13  -2    0.00    5.47
  11  13  -2    2.17    3.01
  11 -13  -3    3.11    5.12
  11  13  -3    1.27    3.32
  11 -13  -4    1.46    6.07
  11  13  -4    5.48    4.32
  11 -13  -5    0.56    4.96
  11  13  -5    0.67    2.76
  11 -13  -6    2.94    5.13
  11  13  -6    1.01    3.25
  11 -13  -7   -0.00    5.65
  11  13  -7    1.52    3.89
  11 -13  -8    1.91    4.99
  11  13  -8    6.63    4.59
  11 -13  -9   10.18    6.62
  11  14  -1    0.34    2.72
  11  14  -2   -0.00    2.66
  11  14  -3   -0.00    3.24
  10   0  -1    1.09    5.10
  10   0  -2   15.41    7.27
  10   0  -3   -0.00    4.12
  10   0  -4   88.40   15.78
  10   0  -5    0.30    3.69
  10   0  -6    5.62    6.06
 -10   0   7    0.00    4.48
  10   0  -7    0.57    4.05
 -10   0   8   30.26    8.56
  10   0  -8    5.07    5.20
 -10   0   9   -0.00    4.21
  10   0  -9    0.63    5.03
 -10   0  10  126.78   19.10
  10   0 -10   89.71   17.43
 -10   0  11    4.14    5.86
  10   0 -11    3.44    5.16
 -10   0  12    1.59    4.13
  10   0 -12    1.11    4.51
 -10   0  13    1.21    4.47
  10   0 -13    1.23    3.71
 -10   0  14    5.96    5.80
  10   0 -14    4.02    5.34
 -10   0  15    3.30    5.20
  10   0 -15    1.92    4.95
 -10   0  16   31.41    9.63
  10   0 -16   22.44    8.40
 -10   0  17   -0.00    4.20
  10   0 -17   -0.00    6.07
 -10   0  18   17.61    8.21
  10   0 -18   18.81    8.96
 -10   0  19    1.82    5.27
  10   0 -19    4.26    6.10
 -10   0  20   44.91   11.41
  10   0 -20   18.68    8.26
 -10   0  21    0.03    4.22
  10   0 -21    2.46    5.31
 -10   0  22    1.62    4.44
  10   0 -22   -0.00    4.60
 -10   0  23    0.00    4.63
  10   0 -23    0.26    4.26
 -10   0  24    6.74    7.45
  10   0 -24    5.57    6.74
 -10   0  25   -0.00    6.50
  10   0 -25   -0.00    5.09
 -10   0  26   15.40    8.30
  10   0 -26   11.66    8.27
 -10   0  27    1.36    5.65
  10   0 -27   -0.00    4.29
 -10   0  28    5.59    5.65
 -10   0  29    3.25    4.88
 -10   0  30    3.49    6.31
 -10   0  31   -0.00    3.08
 -10   0  32   -0.00    7.05
  10  -1  -1    2.25    4.90
  10   1  -1    0.00    3.08
  10   1  -1    4.28    4.34
 -10  -1   1    7.72    4.92
  10  -1  -2  107.37   18.45
  10   1  -2  121.95   18.47
  10   1  -2  107.02   17.75
 -10  -1   2  146.05   19.78
  10  -1  -3    2.08    4.73
  10   1  -3    2.56    4.28
  10   1  -3    4.00    4.85
 -10  -1   3    8.27    5.14
 -10   1   4    8.40    5.75
  10  -1  -4   -0.00    3.94
  10  -1  -4    0.00    4.46
  10   1  -4   -0.00    4.45
 -10   1   5   17.45    6.97
  10  -1  -5   24.72    7.62
  10  -1  -5    0.00    4.79
  10   1  -5    6.65    5.43
 -10   1   6   88.35   14.18
  10  -1  -6   78.75   13.96
  10   1  -6   22.58    8.67
 -10   1   7    0.00    4.67
  10  -1  -7    3.17    4.64
  10   1  -7   -0.00    3.74
 -10   1   8   39.07   10.09
  10  -1  -8   31.69   10.10
  10   1  -8   48.10   10.99
 -10   1   9    0.00    4.29
  10  -1  -9   -0.00    4.88
  10   1  -9    2.95    4.94
 -10  -1   9   -0.00    4.11
 -10   1  10    1.23    4.38
  10  -1 -10    6.00    5.22
  10   1 -10   -0.00    4.69
 -10  -1  10    0.30    3.00
 -10   1  11   20.17    7.80
  10  -1 -11    3.70    5.47
  10   1 -11    2.98    5.34
 -10  -1  11    6.27    5.34
 -10   1  12   75.63   14.88
  10  -1 -12   60.81   14.62
  10   1 -12   58.30   13.61
 -10  -1  12   87.77   15.08
 -10   1  13    1.93    4.62
  10  -1 -13    0.00    4.45
  10   1 -13   -0.00    4.96
 -10  -1  13    2.12    4.73
 -10   1  14   18.95    7.62
  10  -1 -14    7.99    6.31
  10   1 -14    3.72    5.04
 -10  -1  14    7.82    5.51
 -10   1  15    2.78    4.21
  10  -1 -15    1.00    4.35
  10   1 -15    3.55    4.15
 -10  -1  15   -0.00    4.42
 -10   1  16   40.99   10.44
  10  -1 -16   26.56    9.32
  10   1 -16   13.66    7.51
 -10  -1  16   13.89    7.18
 -10   1  17    8.69    5.70
  10  -1 -17    3.53    5.30
  10   1 -17    0.54    3.68
 -10  -1  17   -0.00    4.76
 -10   1  18   27.96    9.09
  10  -1 -18   11.07    6.91
  10   1 -18   12.21    6.85
 -10  -1  18   28.14    9.13
 -10   1  19    9.70    6.52
  10  -1 -19   -0.00    4.56
  10   1 -19   -0.00    5.10
 -10  -1  19    3.78    4.89
 -10   1  20    0.09    5.91
  10  -1 -20   -0.00    5.02
  10   1 -20    1.13    4.08
 -10  -1  20   -0.00    4.07
 -10   1  21   -0.00    4.13
  10  -1 -21    3.57    5.41
  10   1 -21   -0.00    4.43
 -10  -1  21   -0.00    4.05
 -10   1  22   48.90   12.51
  10  -1 -22   53.27   13.73
  10   1 -22   26.89   10.86
 -10  -1  22   46.22   12.30
 -10   1  23   -0.00    4.24
  10  -1 -23    3.50    6.34
  10   1 -23    2.83    4.33
 -10  -1  23   -0.00    4.69
 -10   1  24   13.32    6.34
  10  -1 -24    0.00    4.44
  10   1 -24    4.71    5.30
 -10  -1  24    7.14    5.88
 -10   1  25   -0.00    5.60
  10  -1 -25   -0.00    6.21
  10   1 -25    4.35    5.82
 -10  -1  25   -0.00    5.58
  10   1 -26    5.98    7.98
 -10  -1  26    4.57    6.32
 -10   1  27    0.00    4.93
  10   1 -27    0.00    5.37
 -10  -1  27   -0.00    3.97
 -10   1  28    6.46    5.31
  10   1 -28    1.28    6.51
 -10  -1  28    3.52    5.48
 -10   1  29    0.41    4.80
 -10  -1  29   -0.00    4.98
 -10   1  30    4.38    5.23
 -10  -1  30    5.50    5.63
 -10   1  31   -0.00    5.21
 -10  -1  31    0.00    4.07
 -10   1  32   -0.00    6.08
 -10  -1  32    0.00    6.09
 -10   2   1   -0.00    4.60
  10  -2  -1    4.16    4.60
  10  -2  -1    0.00    3.79
  10   2  -1    2.92    3.55
  10   2  -1   -0.00    3.23
 -10  -2   1    8.80    5.15
 -10   2   2   -0.00    3.58
  10  -2  -2    1.06    3.70
  10  -2  -2    1.30    3.80
  10   2  -2    0.00    3.22
  10   2  -2    6.85    4.99
 -10  -2   2    0.83    3.82
 -10   2   3    0.95    4.44
  10  -2  -3   -0.00    3.87
  10  -2  -3    5.34    4.63
  10   2  -3    0.00    5.27
 -10  -2   3    1.93    4.06
 -10   2   4  127.66   19.50
  10  -2  -4  126.88   19.42
  10  -2  -4   91.01   18.08
  10   2  -4  158.19   19.92
 -10  -2   4   92.04   17.01
 -10   2   5   25.85    8.78
  10  -2  -5   26.62    8.39
  10  -2  -5   46.34   10.80
  10   2  -5   25.65    8.20
 -10  -2   5   40.24    9.65
 -10   2   6   25.14    8.32
  10  -2  -6   23.74    7.68
  10  -2  -6   32.23    9.78
  10   2  -6   15.55    6.79
 -10   2   7    7.71    4.85
  10  -2  -7   12.94    6.51
  10   2  -7    0.00    4.64
 -10   2   8   17.77    7.65
  10  -2  -8   16.55    7.78
  10   2  -8   13.59    6.81
 -10   2   9   13.00    6.58
  10  -2  -9    5.75    5.49
  10   2  -9    6.49    5.27
 -10   2  10   80.26   14.62
  10  -2 -10   46.92   12.35
  10   2 -10   50.70   12.20
 -10  -2  10   62.82   12.82
 -10   2  11   13.01    6.84
  10  -2 -11    7.51    6.88
  10   2 -11    5.28    5.33
 -10  -2  11    3.52    4.97
 -10   2  12   -0.00    4.93
  10  -2 -12   -0.00    4.38
  10   2 -12   -0.00    4.34
 -10  -2  12    0.00    4.35
 -10   2  13    0.04    4.24
  10  -2 -13    1.68    4.37
  10   2 -13    3.95    5.65
 -10  -2  13   -0.00    3.65
 -10   2  14   15.55    6.82
  10  -2 -14   20.44    8.63
  10   2 -14    9.76    5.77
 -10  -2  14   24.71    8.78
 -10   2  15   24.85    8.33
  10  -2 -15   10.80    7.47
  10   2 -15    0.00    5.19
 -10  -2  15   13.90    6.54
 -10   2  16    5.27    5.17
  10  -2 -16    7.76    5.85
  10   2 -16    0.42    5.27
 -10  -2  16    3.38    5.25
 -10   2  17    0.51    5.72
  10  -2 -17    2.05    4.49
  10   2 -17   -0.00    4.58
 -10  -2  17   -0.00    4.14
 -10   2  18   11.22    6.72
  10  -2 -18    0.00    5.74
  10   2 -18    3.48    4.04
 -10  -2  18    8.75    5.58
 -10   2  19    1.24    4.36
  10  -2 -19    0.23    5.79
  10   2 -19    4.39    6.17
 -10  -2  19   -0.00    6.09
 -10   2  20   44.87   11.69
  10  -2 -20   22.33   10.30
  10   2 -20   16.99    8.84
 -10  -2  20   34.81   10.18
 -10   2  21    0.92    3.84
  10  -2 -21   -0.00    5.14
  10   2 -21   -0.00    4.06
 -10  -2  21   -0.00    4.41
 -10   2  22   -0.00    5.51
  10  -2 -22    3.35    6.50
  10   2 -22    0.81    5.20
 -10  -2  22   -0.00    4.38
 -10   2  23   -0.00    6.33
  10  -2 -23    0.00    4.96
  10   2 -23    0.58    5.80
 -10  -2  23   -0.00    5.54
 -10   2  24    7.03    6.23
  10   2 -24   17.68    9.05
 -10  -2  24    1.50    5.11
 -10   2  25   -0.00    4.94
  10   2 -25    4.80    6.10
 -10  -2  25    4.11    5.56
 -10   2  26   13.41    7.70
  10   2 -26   14.43    8.13
 -10  -2  26    9.68    7.63
 -10   2  27    1.14    4.45
  10   2 -27    1.44    5.00
 -10  -2  27   -0.00    5.02
 -10   2  28    3.13    5.40
  10   2 -28    0.47    4.33
 -10  -2  28    3.48    4.68
 -10   2  29   -0.00    5.85
  10   2 -29   -0.00    5.27
 -10  -2  29   -0.00    4.17
 -10   2  30    3.10    7.04
 -10  -2  30    0.94    4.91
 -10   2  31    4.09    5.87
 -10  -2  31   -0.00    5.56
 -10   2  32   -0.00    4.12
 -10  -2  32    3.54    6.34
  10  -3  -1    0.00    4.42
  10  -3  -1   12.15    6.33
  10   3  -1   16.22    5.93
  10   3  -1   12.62    6.08
 -10  -3   1    7.03    4.33
 -10   3   2   78.50   14.75
  10  -3  -2   83.47   14.96
  10  -3  -2   93.34   16.27
  10   3  -2   64.62   12.42
  10   3  -2   55.79   12.29
 -10  -3   2   74.98   13.12
 -10   3   3   59.52   12.37
  10  -3  -3   72.76   13.16
  10  -3  -3   28.32    9.39
  10   3  -3   39.73    9.86
 -10  -3   3   35.35    9.23
 -10   3   4    2.05    4.02
  10  -3  -4   -0.00    4.27
  10  -3  -4    0.00    5.84
  10   3  -4    1.69    3.42
 -10  -3   4    1.40    3.63
 -10   3   5   10.30    6.00
  10  -3  -5    9.58    6.30
  10  -3  -5    9.61    6.99
  10   3  -5    9.10    5.83
 -10  -3   5    5.89    4.64
 -10   3   6   15.24    7.08
  10  -3  -6    8.80    6.19
  10  -3  -6   28.14    9.17
  10   3  -6   22.70    7.80
 -10  -3   6   25.17    7.42
 -10   3   7    6.69    6.62
  10  -3  -7    7.96    5.37
  10  -3  -7   11.88    6.95
  10   3  -7    3.37    5.20
 -10  -3   7   12.47    6.13
 -10   3   8   39.45   10.60
  10  -3  -8   51.91   12.75
  10   3  -8   42.02   10.37
 -10   3   9    8.16    6.48
  10  -3  -9    5.70    5.39
  10   3  -9    3.19    5.02
 -10   3  10    0.00    5.23
  10  -3 -10    2.74    4.28
  10   3 -10   -0.00    4.63
 -10   3  11    0.00    5.85
  10  -3 -11    3.14    4.79
  10   3 -11    2.16    4.95
 -10  -3  11   14.23    6.36
 -10   3  12   27.67    9.00
  10  -3 -12   35.61   10.59
  10   3 -12   18.68    7.74
 -10  -3  12   41.23    9.88
 -10   3  13    0.59    3.93
  10  -3 -13   -0.00    4.65
  10   3 -13    0.28    4.81
 -10  -3  13   -0.00    3.77
 -10   3  14    7.41    5.93
  10  -3 -14    2.12    3.83
  10   3 -14    0.00    3.87
 -10  -3  14    6.27    6.05
 -10   3  15    6.89    6.12
  10  -3 -15    1.24    5.48
  10   3 -15    4.73    5.65
 -10  -3  15    0.31    4.07
 -10   3  16   16.93    7.48
  10  -3 -16   38.07   10.78
  10   3 -16   16.79    7.71
 -10  -3  16   14.91    7.71
 -10   3  17   16.15    8.27
  10  -3 -17    7.72    6.34
  10   3 -17    3.20    5.75
 -10  -3  17    7.53    5.62
 -10   3  18    9.09    7.45
  10  -3 -18   21.14    9.60
  10   3 -18   11.11    7.02
 -10  -3  18    4.80    5.47
 -10   3  19    1.47    4.32
  10  -3 -19    5.57    5.78
  10   3 -19    3.53    5.35
 -10  -3  19    8.14    5.53
 -10   3  20    0.00    4.59
  10  -3 -20   -0.00    3.93
  10   3 -20   -0.00    4.86
 -10  -3  20    3.72    4.93
 -10   3  21    7.98    5.77
  10  -3 -21    7.41    7.29
  10   3 -21   12.99    7.13
 -10  -3  21    1.30    5.33
 -10   3  22   27.49    9.18
  10   3 -22   19.88    9.21
 -10  -3  22   24.96    9.32
 -10   3  23    4.45    5.88
  10   3 -23    0.00    5.81
 -10  -3  23    3.83    6.01
 -10   3  24    3.63    4.82
  10   3 -24    1.56    5.95
 -10  -3  24   -0.00    5.03
 -10   3  25   -0.00    4.18
  10   3 -25    1.16    5.22
 -10  -3  25    6.89    6.33
 -10   3  26   15.05    7.73
  10   3 -26   22.80    8.95
 -10  -3  26    4.69    5.38
 -10   3  27    1.95    6.37
  10   3 -27    0.00    5.75
 -10  -3  27    0.00    4.38
 -10   3  28    0.97    5.47
  10   3 -28   -0.00    6.56
 -10  -3  28    9.43    6.48
 -10   3  29   -0.00    3.86
  10   3 -29    0.91    6.26
 -10  -3  29    2.81    5.58
 -10   3  30    0.00    6.31
  10   3 -30    2.39    5.57
 -10  -3  30   -0.00    6.46
 -10   3  31   -0.00    4.56
  10   3 -31   -0.00    3.93
 -10  -3  31    0.17    4.39
 -10  -3  32    4.96    6.75
  10  -4  -1    1.80    4.76
  10  -4  -1    4.27    5.73
  10   4  -1    6.04    4.38
  10   4  -1    2.21    4.44
 -10  -4   1    5.71    4.24
  10  -4  -2    3.44    4.37
  10  -4  -2    2.55    5.60
  10   4  -2    3.63    4.03
 -10  -4   2    0.28    2.95
 -10   4   3   15.71    7.04
  10  -4  -3   15.40    7.73
  10  -4  -3    5.50    6.36
  10   4  -3    7.54    4.86
 -10  -4   3    8.89    4.89
 -10   4   4   62.47   13.27
  10  -4  -4   69.23   13.70
  10  -4  -4   62.75   14.05
  10   4  -4   47.70   10.89
 -10  -4   4   53.10   11.15
 -10   4   5   19.07    7.79
  10  -4  -5   41.37   10.34
  10   4  -5   11.93    5.83
 -10  -4   5   30.05    8.08
 -10   4   6   30.42    9.23
  10  -4  -6   37.11   10.09
  10   4  -6   27.02    7.91
 -10  -4   6   16.84    6.67
 -10   4   7    0.46    4.30
 -10   4   7    1.78    4.05
  10  -4  -7    0.00    4.06
  10   4  -7    0.77    4.11
 -10  -4   7    0.00    3.03
 -10   4   8   49.75   12.25
  10  -4  -8   63.74   13.13
  10   4  -8   51.25   11.68
 -10  -4   8   52.15   11.39
 -10   4   9    0.00    5.66
  10   4  -9    5.41    4.81
 -10   4  10   14.08    6.96
  10   4 -10   10.70    5.72
 -10   4  11    8.09    5.54
  10   4 -11    5.73    5.38
 -10   4  12   -0.00    4.97
  10   4 -12    0.34    3.26
 -10  -4  12   -0.00    3.63
 -10   4  13    0.00    3.70
  10   4 -13    0.31    3.85
 -10  -4  13    3.96    4.77
 -10   4  14   13.59    7.82
  10   4 -14   28.92    8.50
 -10  -4  14   11.71    6.50
 -10   4  15    6.02    5.98
  10  -4 -15   13.27    8.07
  10   4 -15    7.73    5.76
 -10  -4  15    3.66    4.50
 -10   4  16    8.23    6.33
  10  -4 -16    7.92    6.09
  10   4 -16    1.74    4.10
 -10  -4  16    3.21    4.85
 -10   4  17    2.12    4.80
  10  -4 -17    0.00    5.69
  10   4 -17    1.64    4.52
 -10  -4  17   -0.00    3.97
 -10   4  18   -0.00    5.35
  10  -4 -18    4.32    6.06
  10   4 -18    0.00    4.82
 -10  -4  18   -0.00    4.25
 -10   4  19    5.60    5.41
  10  -4 -19   10.18    6.82
  10   4 -19    3.83    5.44
 -10  -4  19    4.82    5.72
 -10   4  20   35.98   11.11
  10   4 -20   24.50    9.17
 -10  -4  20   21.67    9.02
 -10   4  21    4.89    5.88
  10   4 -21    8.73    6.48
 -10  -4  21   19.37    8.05
 -10   4  22   11.38    6.84
  10   4 -22    2.75    5.62
 -10  -4  22    2.54    4.47
 -10   4  23   10.28    6.99
  10   4 -23    6.72    5.95
 -10  -4  23    1.25    3.67
 -10   4  24   34.09    9.97
  10   4 -24    0.76    5.68
 -10  -4  24   16.89    7.61
 -10   4  25    0.39    3.39
  10   4 -25    4.54    6.29
 -10  -4  25    4.52    5.34
 -10   4  26   11.36    6.17
  10   4 -26    0.00    6.51
 -10  -4  26    1.03    4.50
 -10   4  27   -0.00    6.38
  10   4 -27    2.49    6.18
 -10  -4  27    1.93    4.88
 -10   4  28   10.50    7.46
  10   4 -28   -0.00    6.13
 -10  -4  28   -0.00    3.93
 -10   4  29    0.67    4.48
  10   4 -29    0.23    6.47
 -10  -4  29    6.12    6.98
 -10   4  30    5.62    6.19
  10   4 -30    0.00    6.28
 -10  -4  30   -0.00    5.06
 -10   4  31   -0.00    4.70
  10   4 -31    0.00    6.29
 -10  -4  31    3.72    6.05
  10   4 -32   -0.00    5.91
 -10  -4  32   10.73    6.44
  10  -5  -1   51.42   11.34
  10  -5  -1   17.36    8.45
  10   5  -1   28.85    7.24
  10   5  -1   38.74    8.28
 -10  -5   1   28.81    7.46
  10  -5  -2  151.29   21.67
  10  -5  -2   99.91   19.48
  10   5  -2  112.01   17.23
 -10  -5   2  126.08   17.73
  10  -5  -3   15.47    8.04
  10   5  -3   16.32    6.55
 -10  -5   3   17.53    6.10
 -10   5   4    2.53    5.56
 -10   5   4    5.53    6.31
  10  -5  -4   -0.00    4.43
  10   5  -4    1.70    4.06
 -10  -5   4   -0.00    3.49
 -10   5   5    3.41    4.24
 -10   5   5    0.00    5.06
  10  -5  -5    3.79    5.01
  10   5  -5    0.06    3.53
 -10  -5   5    0.00    3.45
 -10   5   6   25.96    9.19
 -10   5   6    9.79    6.82
  10  -5  -6   45.49   11.32
  10   5  -6   32.34    8.43
 -10  -5   6   26.10    7.83
 -10   5   7   42.33   10.65
 -10   5   7   42.93   11.83
  10  -5  -7   31.05    9.78
  10   5  -7   21.11    7.67
 -10  -5   7   45.04    9.95
 -10   5   8   24.97    8.67
 -10   5   8   14.97    8.08
  10  -5  -8   19.00    7.46
  10   5  -8   16.69    6.86
 -10  -5   8   18.01    6.86
 -10   5   9    1.17    4.69
  10  -5  -9    2.57    4.38
  10   5  -9    3.79    4.38
 -10   5  10    5.22    5.53
  10  -5 -10    0.00    3.38
  10   5 -10    0.00    4.33
 -10   5  11    5.02    5.99
  10   5 -11    0.00    4.49
 -10   5  12   16.19    7.53
  10   5 -12   27.20    7.79
 -10  -5  12   26.44    8.66
 -10   5  13   21.08    9.18
  10   5 -13   13.74    6.79
 -10  -5  13   17.96    7.22
 -10   5  14   -0.00    4.04
  10   5 -14    7.47    5.03
 -10  -5  14   -0.00    3.43
 -10   5  15    0.00    5.08
  10   5 -15    0.00    4.43
 -10  -5  15    2.96    4.50
 -10   5  16    8.61    6.16
  10   5 -16    1.07    5.15
 -10  -5  16    3.00    4.74
 -10   5  17   26.47    9.43
  10   5 -17   31.07    9.38
 -10  -5  17   24.83    8.67
 -10   5  18    7.18    6.08
  10   5 -18   14.34    6.24
 -10  -5  18    9.19    6.48
 -10   5  19    3.30    5.08
  10   5 -19   -0.00    5.78
 -10  -5  19   -0.00    3.93
 -10   5  20    0.00    5.42
  10   5 -20    0.00    5.23
 -10  -5  20   -0.00    3.33
 -10   5  21    9.95    6.89
  10   5 -21   -0.00    5.66
 -10  -5  21    6.10    5.35
 -10   5  22   30.95   10.41
 -10  -5  22   10.19    6.67
 -10   5  23   -0.00    4.46
  10   5 -23   10.75    6.89
 -10  -5  23    2.75    4.82
 -10   5  24    2.26    5.43
  10   5 -24    6.29    5.49
 -10  -5  24    0.25    4.88
 -10   5  25   -0.00    4.12
  10   5 -25    1.71    4.98
 -10  -5  25    0.00    4.91
 -10   5  26   -0.00    5.42
  10   5 -26    6.02    6.78
 -10  -5  26    4.06    5.22
 -10   5  27    8.31    6.91
  10   5 -27    1.42    5.55
 -10  -5  27    2.99    6.17
 -10   5  28    7.36    6.09
  10   5 -28    3.25    6.59
 -10  -5  28   10.08    7.56
 -10   5  29   13.67    8.18
  10   5 -29    1.64    5.76
 -10  -5  29   -0.00    5.62
 -10   5  30    0.82    4.67
  10   5 -30    5.52    7.00
 -10  -5  30    0.00    4.80
  10   5 -31    0.01    5.82
 -10  -5  31    0.87    5.32
  10   5 -32    0.30    6.64
 -10  -5  32    0.00    5.49
  10   5 -33    1.73    5.23
  10  -6  -1    8.84    5.91
  10   6  -1    0.00    3.54
 -10   6   2    8.40    7.12
  10  -6  -2    0.00    5.85
  10   6  -2    4.89    4.33
 -10   6   3    7.48    5.94
  10  -6  -3   15.54    7.10
  10   6  -3    6.11    4.29
 -10   6   4    6.49    5.98
  10  -6  -4    8.86    6.86
  10   6  -4   10.38    5.37
 -10   6   5    9.25    6.73
 -10   6   5   14.28    7.42
  10  -6  -5   15.56    7.06
  10   6  -5   17.85    6.74
 -10  -6   5   22.40    6.96
 -10   6   6   21.55    8.38
 -10   6   6   15.15    8.46
  10  -6  -6   29.61    9.17
  10   6  -6   17.84    6.29
 -10  -6   6   21.00    6.81
 -10   6   7    0.71    4.04
 -10   6   7    3.38    5.80
  10  -6  -7    4.69    5.08
  10   6  -7    2.17    4.25
 -10  -6   7    0.00    3.78
 -10   6   8    1.93    4.37
 -10   6   8    3.82    5.72
  10  -6  -8    4.66    4.98
  10   6  -8    5.47    4.13
 -10  -6   8    3.20    3.96
 -10   6   9   40.55   11.08
 -10   6   9   23.85    9.07
  10  -6  -9   35.99   10.50
  10   6  -9   29.70    8.50
 -10  -6   9   29.24    8.58
 -10   6  10   19.30    7.43
  10  -6 -10   30.72   10.12
  10   6 -10   11.75    5.59
 -10   6  11    0.00    5.78
  10  -6 -11    6.63    4.83
  10   6 -11   -0.00    4.24
 -10   6  12   -0.00    4.95
  10   6 -12    0.00    4.02
 -10  -6  12    5.19    4.43
 -10   6  13   11.17    6.86
  10   6 -13   12.20    6.03
 -10  -6  13    8.65    5.52
 -10   6  14   10.01    7.41
  10   6 -14    4.11    4.28
 -10  -6  14    2.19    4.34
 -10   6  15    8.97    6.20
  10   6 -15   13.70    7.59
 -10  -6  15    6.81    5.19
 -10   6  16    2.16    4.64
  10   6 -16    6.33    5.85
 -10  -6  16    4.33    4.34
 -10   6  17    0.76    4.37
  10   6 -17    2.52    4.41
 -10  -6  17    0.31    3.24
 -10   6  18   -0.00    4.25
  10   6 -18    0.00    4.54
 -10  -6  18    7.01    6.11
 -10   6  19    2.21    5.03
  10   6 -19    6.63    6.63
 -10  -6  19    7.70    5.93
 -10   6  20    3.36    5.92
  10   6 -20    1.43    6.09
 -10  -6  20    7.39    6.06
 -10   6  21    9.30    7.05
  10   6 -21    0.13    3.90
 -10  -6  21   14.23    7.61
 -10   6  22    4.44    4.93
  10   6 -22   -0.00    5.68
 -10  -6  22   -0.00    4.99
 -10   6  23    0.00    4.43
  10   6 -23    1.01    5.66
 -10  -6  23   -0.00    5.49
 -10   6  24    7.45    6.67
  10   6 -24   -0.00    4.97
 -10  -6  24    3.51    5.72
 -10   6  25    7.43    6.47
  10   6 -25    0.00    6.98
 -10  -6  25    0.27    5.57
 -10   6  26    0.00    4.32
  10   6 -26   -0.00    4.98
 -10  -6  26    1.25    4.74
 -10   6  27    2.94    4.89
  10   6 -27   -0.00    5.19
 -10  -6  27    0.05    5.08
 -10   6  28   -0.00    5.58
  10   6 -28    3.05    5.99
 -10  -6  28   -0.00    4.73
 -10   6  29   -0.00    5.09
  10   6 -29    2.58    6.31
 -10  -6  29    1.59    5.49
  10   6 -30    4.69    6.86
 -10  -6  30   -0.00    6.31
  10   6 -31    1.22    4.36
 -10  -6  31    4.29    6.60
  10   6 -32    2.05    6.38
  10   6 -33   -0.00    5.32
  10   6 -34   -0.00    5.78
 -10   7   1   45.96   12.87
  10  -7  -1   43.16   12.06
  10   7  -1   45.72    9.08
 -10   7   2    0.00    4.09
  10  -7  -2    2.43    6.21
  10   7  -2    0.00    3.96
 -10   7   3   20.90    9.54
  10  -7  -3   21.69    8.56
  10   7  -3   12.12    5.36
 -10   7   4   -0.00    5.71
  10  -7  -4    5.43    4.76
  10   7  -4    2.54    3.53
 -10   7   5   38.48   11.58
  10  -7  -5   25.81    9.99
  10   7  -5   29.83    7.96
 -10   7   6    7.41    5.29
 -10   7   6    9.93    6.84
  10  -7  -6    5.59    5.19
  10   7  -6    3.15    3.85
 -10   7   7   25.81    9.66
  10  -7  -7   40.18   11.07
  10   7  -7   23.20    7.44
 -10   7   8    8.27    6.75
  10  -7  -8   25.13    8.96
  10   7  -8    6.51    4.95
 -10   7   9    1.81    5.01
  10  -7  -9    0.00    3.93
  10   7  -9   -0.00    4.19
 -10   7  10    0.27    3.92
  10  -7 -10   -0.00    5.31
  10   7 -10    1.51    4.97
 -10   7  11   12.37    7.10
  10  -7 -11   14.87    7.61
  10   7 -11    5.03    5.59
 -10   7  12   -0.00    3.86
  10  -7 -12   17.14    6.75
  10   7 -12    3.51    5.67
 -10   7  13   22.72    8.85
  10  -7 -13    9.33    6.78
  10   7 -13   37.61    9.28
 -10  -7  13   12.04    6.47
 -10   7  14    0.00    5.69
  10   7 -14    0.00    4.26
 -10  -7  14   -0.00    3.41
 -10   7  15    0.00    3.54
  10   7 -15    7.86    5.07
 -10  -7  15    2.76    4.84
 -10   7  16    0.02    5.42
  10   7 -16    1.31    4.83
 -10  -7  16    1.15    4.78
 -10   7  17   19.51    7.61
  10   7 -17   21.21    8.05
 -10  -7  17    7.14    6.20
 -10   7  18    2.47    5.08
  10   7 -18   -0.00    4.96
 -10  -7  18   -0.00    4.11
 -10   7  19   -0.00    4.13
  10   7 -19    3.52    5.80
 -10  -7  19    3.45    4.82
 -10   7  20   -0.00    6.25
  10   7 -20    3.26    4.05
 -10  -7  20    0.00    3.18
 -10   7  21    5.69    6.97
  10   7 -21   -0.00    4.21
 -10  -7  21    0.48    4.25
 -10   7  22   -0.00    5.63
  10   7 -22    0.00    4.34
 -10  -7  22    9.90    7.07
 -10   7  23    7.51    6.90
  10   7 -23    5.38    5.82
 -10  -7  23    3.26    5.04
 -10   7  24    2.88    6.17
  10   7 -24    1.17    3.88
 -10  -7  24    0.00    5.39
 -10   7  25    3.80    6.03
  10   7 -25    0.00    5.30
 -10  -7  25   -0.00    5.18
 -10   7  26    2.28    4.78
  10   7 -26    6.64    6.36
 -10  -7  26    7.90    6.93
 -10   7  27    8.45    6.75
  10   7 -27    5.50    7.13
 -10  -7  27    5.46    6.17
 -10   7  28    1.04    5.72
  10   7 -28    1.72    5.14
 -10  -7  28   -0.00    5.36
 -10   7  29    5.86    5.74
  10   7 -29    4.05    7.14
 -10  -7  29    3.76    5.74
  10   7 -30    5.08    6.01
 -10  -7  30    0.00    4.65
  10   7 -31    0.00    6.59
 -10  -7  31    1.63    5.03
  10   7 -32    7.51    6.74
  10   7 -33    1.48    5.05
  10  -8  -1    4.11    6.03
  10   8  -1    4.33    4.14
  10  -8  -2   -0.00    4.61
  10   8  -2    0.87    3.14
  10  -8  -3   27.43    9.67
  10   8  -3   31.15    7.48
  10  -8  -4   16.98    8.05
  10   8  -4   10.43    4.65
  10  -8  -5   42.10   11.07
  10   8  -5   24.94    7.42
 -10   8   6    0.00    5.30
  10  -8  -6    7.57    5.76
  10   8  -6    3.68    4.20
 -10   8   7   -0.00    4.05
  10  -8  -7    4.43    5.11
  10   8  -7   -0.00    3.44
 -10   8   8    0.00    4.12
 -10   8   8   -0.00    4.62
  10  -8  -8    0.00    4.70
  10   8  -8    0.00    4.16
 -10   8   9    5.09    6.84
 -10   8   9    5.12    6.20
  10  -8  -9    8.89    6.56
  10   8  -9    8.04    5.68
 -10   8  10    5.90    5.72
 -10   8  10    4.51    5.53
  10  -8 -10    7.76    6.22
  10   8 -10    2.44    3.77
 -10   8  11   27.20    9.17
  10  -8 -11   25.46    8.83
  10   8 -11   21.23    7.32
 -10   8  12   -0.00    3.10
  10  -8 -12   -0.00    3.87
  10   8 -12   -0.00    4.39
 -10   8  13    3.23    4.37
  10  -8 -13   -0.00    5.08
  10   8 -13    1.22    4.69
 -10   8  14    6.99    6.27
  10  -8 -14    5.43    5.15
  10   8 -14    0.00    3.54
 -10   8  15   38.51   10.65
  10  -8 -15    7.07    6.30
  10   8 -15    4.61    5.97
 -10   8  16    1.87    4.70
  10   8 -16    5.00    4.06
 -10  -8  16    0.96    4.81
 -10   8  17   -0.00    4.96
  10   8 -17    3.16    4.49
 -10  -8  17    0.62    3.65
 -10   8  18    1.36    3.88
  10   8 -18    0.31    3.17
 -10  -8  18   -0.00    4.93
 -10   8  19    5.56    5.83
  10   8 -19    5.68    6.19
 -10  -8  19    6.17    5.47
 -10   8  20    1.21    4.95
  10   8 -20   -0.00    4.69
 -10  -8  20   -0.00    4.17
 -10   8  21    0.00    5.57
  10   8 -21    3.42    5.65
 -10  -8  21   -0.00    5.19
 -10   8  22   -0.00    5.12
  10   8 -22   -0.00    3.57
 -10  -8  22    0.00    4.92
 -10   8  23    4.02    5.91
  10   8 -23    3.09    5.04
 -10  -8  23   -0.00    5.20
 -10   8  24   12.85    7.55
  10   8 -24    0.97    4.87
 -10  -8  24    9.55    6.87
 -10   8  25   12.83    8.36
  10   8 -25    1.14    4.08
 -10  -8  25   10.48    7.64
 -10   8  26    5.19    5.76
  10   8 -26    0.95    4.84
 -10  -8  26    1.83    5.14
 -10   8  27   -0.00    4.99
  10   8 -27    0.30    5.70
 -10  -8  27    2.18    5.16
  10   8 -28   -0.00    6.17
 -10  -8  28   -0.00    4.15
  10   8 -29    3.45    5.00
 -10  -8  29   -0.00    5.76
  10   8 -30    0.00    5.56
 -10  -8  30    4.15    5.62
 -10   9   1   25.73   10.28
  10  -9  -1   33.57    9.78
  10   9  -1   18.62    6.00
 -10   9   2   -0.00    4.06
  10  -9  -2    7.79    6.22
  10   9  -2    5.81    3.94
 -10   9   3   20.53    8.78
  10  -9  -3   12.83    6.44
  10   9  -3   11.82    4.99
 -10   9   4    2.16    4.84
  10  -9  -4    0.00    4.37
  10   9  -4    1.58    3.54
 -10   9   5    0.00    5.47
  10  -9  -5    0.58    4.75
  10   9  -5    0.00    2.74
 -10   9   6   -0.00    3.24
  10  -9  -6   -0.00    6.41
  10   9  -6    4.36    4.14
 -10   9   7   34.63   11.93
  10  -9  -7   32.62   10.10
  10   9  -7   27.57    7.46
 -10   9   8    2.49    5.88
  10  -9  -8    9.98    6.51
  10   9  -8    5.83    4.44
 -10   9   9    9.04    7.01
 -10   9   9    4.49    6.37
  10  -9  -9    4.99    7.12
  10   9  -9    0.00    4.04
 -10   9  10    6.20    5.50
 -10   9  10    0.00    5.89
  10  -9 -10    0.08    4.59
  10   9 -10    2.26    4.14
 -10   9  11   19.32    8.06
 -10   9  11    8.53    6.80
  10  -9 -11   19.90    8.46
  10   9 -11   22.10    7.16
 -10   9  12   -0.00    5.31
 -10   9  12   -0.00    4.07
  10  -9 -12    0.00    5.38
  10   9 -12   -0.00    4.87
 -10   9  13    8.14    5.91
  10  -9 -13   -0.00    4.40
  10   9 -13   -0.00    4.15
 -10   9  14   -0.00    3.92
  10  -9 -14   -0.00    3.56
  10   9 -14    0.67    4.53
 -10   9  15   -0.00    4.04
  10  -9 -15    4.51    6.08
  10   9 -15    1.57    4.18
 -10   9  16    1.26    5.51
  10  -9 -16   -0.00    4.47
  10   9 -16    1.17    4.26
 -10   9  17   38.08   11.22
  10  -9 -17   23.49    8.83
  10   9 -17   13.26    6.55
 -10   9  18    0.10    4.56
  10   9 -18    0.00    4.48
 -10   9  19   -0.00    4.13
  10   9 -19   -0.00    3.89
 -10   9  20    1.07    4.88
  10   9 -20   -0.00    5.63
 -10   9  21    8.03    5.97
  10   9 -21    4.05    5.39
 -10   9  22    0.32    4.82
  10   9 -22    1.73    5.39
 -10   9  23   16.77    7.60
  10   9 -23    1.69    4.66
 -10  -9  23    5.82    6.67
 -10   9  24    4.63    5.51
  10   9 -24   -0.00    5.22
 -10  -9  24    0.00    5.67
 -10   9  25    3.06    4.97
  10   9 -25   -0.00    5.64
 -10  -9  25   -0.00    4.98
 -10   9  26    5.23    5.26
  10   9 -26    1.09    5.12
 -10  -9  26   -0.00    4.91
  10   9 -27    0.00    5.38
 -10  -9  27    8.98    7.04
 -10  -9  28    0.00    7.61
 -10  -9  29    2.77    5.93
 -10  -9  30   -0.00    6.02
 -10  10   1    8.39    7.17
  10 -10  -1   11.06    7.47
  10  10  -1    3.57    3.02
 -10  10   2   -0.00    4.41
  10 -10  -2    0.00    3.58
  10  10  -2   -0.00    2.60
 -10  10   3    0.00    5.02
  10 -10  -3    3.36    5.13
  10  10  -3    4.92    4.14
 -10  10   4    0.79    4.01
  10 -10  -4    0.46    4.82
  10  10  -4    2.36    3.28
 -10  10   5   26.51   10.06
  10 -10  -5   30.48    9.80
  10  10  -5   18.56    6.07
 -10  10   6    0.96    3.77
  10 -10  -6    2.96    5.78
  10  10  -6    0.66    3.27
 -10  10   7   -0.00    5.20
  10 -10  -7   -0.00    5.84
  10  10  -7    1.76    3.63
 -10  10   8   -0.00    3.99
  10 -10  -8   -0.00    4.16
  10  10  -8    0.75    4.02
 -10  10   9   33.93   11.07
  10 -10  -9   20.30    8.73
  10  10  -9   17.80    6.36
 -10  10  10    1.94    4.48
  10 -10 -10   -0.00    3.46
  10  10 -10    2.26    3.73
 -10  10  11    0.00    5.54
 -10  10  11    5.01    6.08
  10 -10 -11   -0.00    5.23
  10  10 -11    3.30    5.24
 -10  10  12    3.02    4.91
 -10  10  12    5.03    5.92
  10 -10 -12    0.71    4.29
  10  10 -12   -0.00    3.86
 -10  10  13   14.33    8.70
 -10  10  13   34.82   10.65
  10 -10 -13    7.74    6.43
  10  10 -13    7.40    5.47
 -10  10  14    6.42    5.68
  10 -10 -14   -0.00    4.49
  10  10 -14    1.44    4.32
 -10  10  15    9.62    6.97
  10 -10 -15   10.69    6.47
  10  10 -15    3.19    4.89
 -10  10  16   -0.00    3.35
  10 -10 -16    6.74    6.21
  10  10 -16    0.00    4.71
 -10  10  17   -0.00    3.43
  10 -10 -17   -0.00    5.38
  10  10 -17    0.46    3.76
 -10  10  18   -0.00    4.41
  10 -10 -18   -0.00    6.06
  10  10 -18   -0.00    4.35
 -10  10  19    8.98    6.55
  10 -10 -19    1.39    3.87
  10  10 -19    7.09    5.88
 -10  10  20    0.00    4.60
  10 -10 -20    0.86    4.32
  10  10 -20    2.16    4.36
 -10  10  21    2.86    5.90
  10  10 -21    4.38    4.94
 -10  10  22    0.01    3.58
  10  10 -22    8.31    6.64
 -10  10  23   -0.00    4.82
  10  10 -23    2.17    5.04
 -10  10  24    0.14    4.54
  10  10 -24    0.83    4.57
 -10  10  25    1.17    4.91
 -10  11   1   17.62    8.49
  10 -11  -1   16.11    7.69
  10  11  -1    5.02    3.29
 -10  11   2    4.49    6.46
  10 -11  -2   -0.00    4.59
  10  11  -2    0.68    2.55
 -10  11   3   15.31    7.96
  10 -11  -3    8.57    6.16
  10  11  -3    8.19    4.12
 -10  11   4    2.96    5.92
  10 -11  -4   -0.00    4.79
  10  11  -4   -0.00    3.05
 -10  11   5    4.37    5.49
  10 -11  -5    7.25    5.71
  10  11  -5    3.67    3.79
 -10  11   6    2.80    4.95
  10 -11  -6    1.10    3.95
  10  11  -6    0.00    4.06
 -10  11   7   42.71   12.96
  10 -11  -7   40.69   11.24
  10  11  -7   26.17    7.68
 -10  11   8    4.46    6.43
  10 -11  -8    0.00    5.24
  10  11  -8   -0.00    3.59
 -10  11   9    1.79    4.62
  10 -11  -9   -0.00    5.95
  10  11  -9   -0.00    3.48
 -10  11  10    1.19    4.68
  10 -11 -10    6.47    5.56
  10  11 -10    0.03    3.13
 -10  11  11    5.52    6.88
  10 -11 -11   11.92    7.65
  10  11 -11    2.09    4.08
 -10  11  12    3.04    5.44
  10 -11 -12    2.23    3.72
  10  11 -12    5.44    4.62
 -10  11  13    7.66    6.04
 -10  11  13   -0.00    5.01
  10 -11 -13    3.22    5.55
  10  11 -13   -0.00    4.13
 -10  11  14   -0.00    5.31
 -10  11  14    2.32    5.23
  10 -11 -14    0.39    4.46
  10  11 -14   -0.00    4.93
 -10  11  15    0.00    3.93
  10 -11 -15    1.07    4.44
  10  11 -15   -0.00    4.48
 -10  11  16    5.75    5.47
  10 -11 -16    4.88    5.56
  10  11 -16   -0.00    3.11
 -10  11  17    6.44    6.19
  10 -11 -17    6.82    6.42
  10  11 -17    4.16    5.79
 -10  11  18    2.07    5.03
  10 -11 -18    1.49    4.14
  10  11 -18   -0.00    5.21
 -10  11  19    2.43    4.88
  10 -11 -19    2.21    5.64
  10  11 -19    0.00    4.46
 -10  11  20    7.32    6.05
  10 -11 -20   -0.00    4.49
  10  11 -20    0.97    4.85
 -10  11  21   11.77    6.67
  10 -11 -21    0.00    4.76
  10  11 -21    4.23    4.94
 -10  11  22    0.26    3.83
  10 -11 -22    0.07    4.70
 -10  11  23    0.00    4.22
  10 -11 -23    0.00    5.02
 -10  12   1   -0.00    4.26
  10 -12  -1    1.14    4.38
  10  12  -1   -0.00    3.05
 -10  12   2    0.00    5.82
  10 -12  -2    3.04    5.17
  10  12  -2   -0.00    3.15
 -10  12   3   21.92    9.90
  10 -12  -3   14.53    7.68
  10  12  -3    5.15    4.38
 -10  12   4    5.83    6.48
  10 -12  -4    1.41    5.22
  10  12  -4   -0.00    2.86
 -10  12   5   13.93    9.11
  10 -12  -5    3.76    5.90
  10  12  -5    4.11    3.64
 -10  12   6    2.86    4.56
  10 -12  -6    4.79    5.65
  10  12  -6    0.11    3.10
 -10  12   7    0.00    5.47
  10 -12  -7    1.47    3.97
  10  12  -7    6.91    4.00
 -10  12   8    0.00    4.21
  10 -12  -8    2.43    5.99
  10  12  -8    1.44    2.91
 -10  12   9   16.90    8.44
  10 -12  -9   11.55    6.51
  10  12  -9   11.88    5.30
 -10  12  10   -0.00    6.13
  10 -12 -10    1.96    5.28
  10  12 -10    2.45    4.04
 -10  12  11    3.90    5.93
  10 -12 -11    5.06    4.98
  10  12 -11    0.87    3.85
 -10  12  12    0.15    4.02
  10 -12 -12    0.53    5.08
  10  12 -12    0.00    3.29
 -10  12  13    2.55    6.40
  10 -12 -13    4.20    5.20
  10  12 -13   -0.00    3.59
 -10  12  14   -0.00    4.79
  10 -12 -14    5.56    5.55
  10  12 -14    2.57    3.89
 -10  12  15    0.00    5.11
 -10  12  15    7.68    6.50
  10 -12 -15    2.69    6.00
  10  12 -15    7.82    6.09
 -10  12  16   -0.00    5.69
 -10  12  16    0.00    5.51
  10 -12 -16    2.16    3.93
  10  12 -16    0.00    4.03
 -10  12  17    4.77    5.40
  10 -12 -17    2.55    5.16
  10  12 -17    3.61    4.18
 -10  12  18    3.63    5.55
  10 -12 -18   -0.00    4.80
 -10  12  19   14.44    8.30
  10 -12 -19   13.03    7.73
 -10  12  20    0.30    4.75
  10 -12 -20   -0.00    5.26
  10 -12 -21   -0.00    4.29
 -10  13   1    5.83    6.60
  10 -13  -1    4.56    5.21
  10  13  -1    3.27    3.76
 -10  13   2    7.72    6.06
  10 -13  -2    9.98    6.38
  10  13  -2    0.00    2.99
 -10  13   3    0.00    5.19
  10 -13  -3    5.57    5.98
  10  13  -3    3.86    3.30
 -10  13   4    1.60    5.87
  10 -13  -4   -0.00    5.18
  10  13  -4    3.62    3.42
 -10  13   5    5.95    5.68
  10 -13  -5    2.57    5.26
  10  13  -5    2.16    3.39
 -10  13   6    8.51    7.35
  10 -13  -6   -0.00    5.43
  10  13  -6   -0.00    3.08
 -10  13   7   20.18    8.98
  10 -13  -7    8.16    6.26
  10  13  -7    3.98    3.30
 -10  13   8    3.72    6.14
  10 -13  -8    3.80    5.60
  10  13  -8    0.44    2.67
 -10  13   9   -0.00    4.92
  10 -13  -9   -0.00    5.06
  10  13  -9    6.71    4.55
 -10  13  10   -0.00    6.08
  10 -13 -10    2.08    4.62
  10  13 -10    1.30    3.84
 -10  13  11    7.16    6.54
  10 -13 -11    1.23    4.39
  10  13 -11    0.59    4.20
 -10  13  12    1.12    5.03
  10 -13 -12   15.16    7.41
  10  13 -12    0.00    4.06
 -10  13  13    2.92    5.26
  10 -13 -13    7.71    7.17
  10  13 -13    9.85    5.73
 -10  13  14   -0.00    5.16
  10 -13 -14   -0.00    5.09
 -10  13  15    4.80    6.47
  10 -13 -15    3.46    4.65
 -10  13  16   -0.00    4.70
  10 -13 -16   -0.00    4.80
 -10  13  17    3.19    5.76
 -10  13  17   -0.00    4.68
  10 -13 -17    6.52    6.72
 -10  13  18    2.35    5.40
  10 -13 -18   -0.00    5.58
 -10  14   1    3.68    5.58
  10 -14  -1   -0.00    4.47
  10  14  -1    0.72    2.84
 -10  14   2    2.75    5.10
  10 -14  -2   -0.00    5.05
  10  14  -2    0.42    2.51
 -10  14   3   -0.00    4.32
  10 -14  -3    6.72    6.74
  10  14  -3    2.73    3.28
 -10  14   4    5.79    5.89
  10 -14  -4   -0.00    5.31
  10  14  -4    2.43    3.38
 -10  14   5    1.56    5.33
  10 -14  -5    3.73    5.51
  10  14  -5    2.19    2.70
 -10  14   6    3.84    5.73
  10 -14  -6    0.00    4.28
  10  14  -6    2.54    3.13
 -10  14   7    3.86    6.05
  10 -14  -7    5.20    5.40
  10  14  -7    0.99    3.15
 -10  14   8   16.82    8.32
  10 -14  -8    1.80    5.01
  10  14  -8    0.00    3.22
 -10  14   9    0.00    6.04
  10 -14  -9    1.44    4.08
  10  14  -9    3.77    3.59
 -10  14  10    4.20    4.97
  10 -14 -10   -0.00    3.31
 -10  14  11   -0.00    6.48
  10 -14 -11    1.53    4.36
 -10  14  12    3.26    4.67
  10 -14 -12   -0.00    4.75
 -10  14  13    0.77    4.99
  10 -14 -13    0.89    4.86
 -10  14  14   -0.00    5.09
 -10  14  15    3.20    5.48
 -10  14  16    1.37    5.27
 -10  14  17    4.31    5.72
 -10  15   1    5.17    6.37
  10  15  -1    2.48    2.61
 -10  15   2    4.41    7.04
  10  15  -2    1.36    2.60
 -10  15   3    3.26    5.52
  10  15  -3    2.38    2.82
 -10  15   4   -0.00    5.76
  10  15  -4   -0.00    2.86
 -10  15   5    0.49    5.03
 -10  15   6    3.51    5.38
 -10  15   7   -0.00    5.92
 -10  15   8   -0.00    4.21
 -10  15   9    0.00    4.98
 -10  15  10    0.00    4.43
 -10  15  11    0.00    5.33
 -10  16   1   -0.00    7.02
 -10  16   2   -0.00    6.19
 -10  16   3   -0.00    4.84
  -9   0   1    4.68    4.30
  -9   0   1    8.89    5.38
   9   0  -1   10.00    5.37
  -9   0   2   -0.00    3.38
  -9   0   2    0.19    3.42
   9   0  -2    3.02    3.76
  -9   0   3  106.33   16.51
  -9   0   3  107.67   16.70
   9   0  -3   81.77   14.71
  -9   0   4   -0.00    3.63
  -9   0   4    2.39    4.30
  -9   0   5   30.36    8.63
  -9   0   6    2.52    3.54
  -9   0  11   12.06    6.08
  -9   0  12    0.29    3.39
  -9   0  13   76.25   14.44
   9   0 -13   75.25   15.14
  -9   0  14   -0.00    4.52
   9   0 -14   -0.00    4.51
  -9   0  15   14.75    6.77
   9   0 -15   18.87    8.25
  -9   0  16    4.60    6.09
   9   0 -16    2.27    5.00
  -9   0  17    7.83    6.90
   9   0 -17   13.83    7.43
  -9   0  18   -0.00    5.05
   9   0 -18    0.00    5.28
  -9   0  19   53.09   12.52
   9   0 -19   62.43   14.15
  -9   0  20   -0.00    2.98
   9   0 -20    0.00    4.52
  -9   0  21    6.97    5.89
   9   0 -21    6.17    5.78
  -9   0  22   -0.00    4.64
   9   0 -22    3.55    6.53
  -9   0  23   26.01    9.36
   9   0 -23   37.05   11.76
  -9   0  24    4.44    5.34
   9   0 -24    1.86    6.14
  -9   0  25   23.40    8.83
   9   0 -25   20.85    9.56
  -9   0  26    1.93    4.33
   9   0 -26    5.04    5.33
  -9   0  27    2.94    5.13
   9   0 -27    2.09    5.79
  -9   0  28    4.82    5.60
  -9   0  29    4.11    4.74
  -9   0  30   -0.00    6.11
  -9   0  31   -0.00    6.02
  -9   0  32   -0.00    4.40
  -9   0  33    4.81    5.72
  -9   0  34    4.88    6.30
  -9   1   1  326.86   38.59
  -9   1   1  346.42   39.45
   9  -1  -1  294.12   37.63
   9   1  -1  327.53   37.70
  -9  -1   1  337.66   37.99
  -9   1   2    6.05    5.26
  -9   1   2    2.08    4.50
   9  -1  -2    5.67    4.89
   9   1  -2    7.36    4.50
  -9  -1   2    3.96    3.61
  -9  -1   2    6.78    4.60
  -9   1   3    8.37    5.08
  -9   1   3    5.23    4.23
   9  -1  -3   -0.00    3.19
  -9  -1   3    3.92    4.59
  -9  -1   3    0.78    3.84
  -9   1   4   41.43   10.14
  -9   1   4   32.53    9.55
   9  -1  -4   49.75   10.52
  -9  -1   4   55.72   10.40
  -9  -1   4   32.74    8.57
  -9  -1   5  105.61   16.53
  -9  -1   6   -0.00    3.86
  -9  -1   7   46.50   10.38
  -9  -1   8   -0.00    3.62
   9   1  -9   12.49    6.42
  -9   1  10   -0.00    4.42
   9   1 -10   -0.00    4.26
  -9   1  11   70.49   14.02
   9   1 -11   75.83   14.17
  -9   1  12   -0.00    3.57
   9   1 -12    1.32    4.78
  -9  -1  12    3.44    5.06
  -9   1  13    3.50    4.10
   9   1 -13    0.00    4.22
  -9  -1  13    0.00    4.92
  -9   1  14    0.74    4.60
   9   1 -14    0.28    3.27
  -9  -1  14   -0.00    3.86
  -9   1  15   71.38   12.96
   9   1 -15    3.44    5.95
  -9  -1  15   46.34   10.85
  -9   1  16    7.36    6.08
   9   1 -16    3.17    5.43
  -9  -1  16   11.26    7.23
  -9   1  17   20.17    7.99
   9  -1 -17   41.27   11.03
   9   1 -17   23.88    9.08
  -9  -1  17   39.28   10.47
  -9   1  18    3.24    5.31
   9  -1 -18    0.00    3.88
   9   1 -18    2.35    4.91
  -9  -1  18    0.67    4.25
  -9   1  19    1.82    5.13
   9  -1 -19    3.44    4.94
   9   1 -19   -0.00    4.88
  -9  -1  19   -0.00    4.63
  -9   1  20    7.06    5.94
   9  -1 -20    4.93    5.80
   9   1 -20   -0.00    3.86
  -9  -1  20    5.44    6.29
  -9   1  21   37.28   11.16
   9  -1 -21   32.00   10.95
   9   1 -21   51.49   13.15
  -9  -1  21   60.57   13.67
  -9   1  22   -0.00    5.76
   9  -1 -22   -0.00    3.77
   9   1 -22   -0.00    4.03
  -9  -1  22   -0.00    5.15
  -9   1  23    7.51    6.28
   9  -1 -23    3.17    6.03
   9   1 -23   -0.00    5.97
  -9  -1  23    5.87    5.36
  -9   1  24    0.00    4.36
   9  -1 -24   -0.00    4.57
   9   1 -24   -0.00    4.49
  -9  -1  24   -0.00    4.31
  -9   1  25    4.10    6.61
   9  -1 -25    3.85    6.17
   9   1 -25    0.00    4.09
  -9  -1  25    7.02    5.68
  -9   1  26   -0.00    5.49
   9   1 -26   -0.00    4.53
  -9  -1  26    3.37    5.01
  -9   1  27   18.93    8.32
   9   1 -27    0.00    5.78
  -9  -1  27   16.67    7.82
  -9   1  28    1.22    5.04
   9   1 -28    2.97    5.60
  -9  -1  28    1.10    4.72
  -9   1  29   -0.00    6.46
  -9  -1  29    4.14    5.94
  -9   1  30   -0.00    6.52
  -9  -1  30   -0.00    5.50
  -9   1  31    8.43    7.97
  -9  -1  31   11.16    6.75
  -9   1  32    3.26    6.07
  -9  -1  32   -0.00    4.62
  -9   1  33   -0.00    5.36
  -9  -1  33    4.51    6.38
  -9   1  34    2.79    5.86
  -9  -1  34   -0.00    5.71
  -9   2   1   29.40    8.83
   9   2  -1   29.94    7.49
   9   2  -1   33.54    7.60
   9   2  -1   17.08    6.49
  -9  -2   1   33.75    8.27
  -9   2   2    2.80    4.85
   9   2  -2    2.90    3.49
   9   2  -2    0.00    4.03
  -9  -2   2    4.49    3.86
  -9   2   3  107.82   16.65
   9   2  -3  109.29   15.77
  -9  -2   3   59.33   12.87
  -9   2   4    1.03    3.79
   9   2  -4    4.07    4.53
  -9  -2   4    3.22    3.97
  -9   2   5    7.79    5.23
   9   2  -5   10.89    5.49
  -9  -2   5   13.73    5.86
   9   2  -6    3.35    4.05
  -9  -2   6   -0.00    3.67
   9   2  -7   44.92   10.33
  -9  -2   7   45.51    9.95
  -9   2   8   24.15    8.28
   9   2  -8   16.94    6.77
  -9  -2   8   31.88    8.35
  -9   2   9   29.56    8.68
   9   2  -9   16.43    7.04
  -9  -2   9   33.83    9.11
  -9   2  10    1.43    4.49
   9   2 -10    0.00    4.56
  -9   2  11    0.00    4.30
   9   2 -11    5.28    4.54
  -9   2  12   15.04    7.38
   9   2 -12    7.90    5.30
  -9   2  13   36.65   10.22
   9   2 -13   29.58    9.49
  -9  -2  13   32.30    9.71
  -9   2  14   23.85    8.70
   9   2 -14   18.48    8.07
  -9  -2  14   23.12    7.82
  -9   2  15   14.33    7.12
   9   2 -15   15.21    7.44
  -9  -2  15   21.12    7.73
  -9   2  16    1.84    4.28
   9   2 -16   -0.00    5.54
  -9  -2  16    4.90    5.78
  -9   2  17   38.60   10.73
   9   2 -17   23.83    9.42
  -9  -2  17   34.03    9.86
  -9   2  18   -0.00    4.22
   9   2 -18    1.07    4.66
  -9  -2  18   -0.00    4.97
  -9   2  19   84.40   16.53
   9   2 -19   68.22   14.96
  -9  -2  19   83.44   15.74
  -9   2  20    4.92    5.86
   9   2 -20    7.66    6.93
  -9  -2  20    8.53    6.30
  -9   2  21   -0.00    4.85
   9  -2 -21    0.00    4.73
   9   2 -21    2.44    3.95
  -9  -2  21    2.31    5.60
  -9   2  22   10.52    7.60
   9  -2 -22    0.68    5.04
   9   2 -22    8.82    6.05
  -9  -2  22    4.08    5.31
  -9   2  23   43.07   11.13
   9  -2 -23   51.34   12.78
   9   2 -23   26.01    9.39
  -9  -2  23   13.34    7.80
  -9   2  24   -0.00    5.72
   9  -2 -24    3.46    6.06
   9   2 -24   -0.00    4.81
  -9  -2  24   -0.00    4.26
  -9   2  25   10.00    6.00
   9   2 -25    7.06    5.98
  -9  -2  25    5.39    5.56
  -9   2  26   -0.00    4.56
   9   2 -26   -0.00    4.89
  -9  -2  26    1.03    5.63
  -9   2  27   -0.00    4.20
   9   2 -27   -0.00    4.98
  -9  -2  27   -0.00    5.27
  -9   2  28   -0.00    6.50
   9   2 -28    6.73    6.33
  -9  -2  28    2.58    6.19
  -9   2  29    8.86    6.90
   9   2 -29   18.68    9.38
  -9  -2  29    9.83    8.09
  -9   2  30    0.00    4.97
   9   2 -30    1.67    5.33
  -9  -2  30    1.57    4.92
  -9   2  31   -0.00    5.32
  -9  -2  31   -0.00    6.55
  -9   2  32   -0.00    4.85
  -9  -2  32   -0.00    3.80
  -9   2  33    0.00    5.29
  -9  -2  33    0.00    6.49
  -9   2  34   -0.00    4.05
  -9  -2  34    3.76    6.14
  -9   3   1  145.53   22.86
   9   3  -1  164.32   20.76
   9   3  -1  173.37   20.62
  -9  -3   1  141.64   20.44
  -9   3   2   27.44    8.56
   9   3  -2   28.61    6.89
   9   3  -2   10.90    5.89
  -9  -3   2   26.94    7.04
  -9   3   3   -0.00    3.20
   9  -3  -3    6.45    5.63
   9   3  -3   -0.00    2.75
   9   3  -3   -0.00    3.12
  -9  -3   3   -0.00    3.34
  -9   3   4    0.00    3.55
   9  -3  -4    2.45    3.79
   9  -3  -4    5.88    5.73
   9   3  -4    4.63    3.83
   9   3  -4    1.12    3.62
  -9  -3   4    3.53    3.82
  -9   3   5   33.37    9.31
  -9   3   5   36.29   10.02
   9  -3  -5   43.79   10.50
   9  -3  -5   60.30   12.17
   9   3  -5   41.74    9.56
  -9  -3   5   43.88    9.41
  -9   3   6   22.46    8.34
   9  -3  -6   42.93    9.94
   9  -3  -6   40.10   10.42
   9   3  -6   30.14    8.04
  -9  -3   6   22.92    7.31
  -9   3   7   26.23    8.56
   9  -3  -7   17.30    7.98
   9   3  -7   15.34    6.41
  -9  -3   7   27.45    7.64
  -9   3   8    3.91    3.78
   9  -3  -8   -0.00    3.66
   9   3  -8    1.70    4.05
  -9  -3   8    0.00    3.46
  -9   3   9    0.00    5.01
   9  -3  -9   19.10    7.29
   9   3  -9    6.60    5.46
  -9  -3   9    7.80    5.61
  -9   3  10    5.87    5.87
   9  -3 -10    2.78    4.04
   9   3 -10    0.96    4.00
  -9  -3  10    2.71    4.19
  -9   3  11  117.44   19.58
   9  -3 -11  138.42   21.20
   9   3 -11  109.50   18.18
  -9   3  12   11.59    6.58
   9  -3 -12   24.83    8.92
   9   3 -12    7.56    6.03
  -9   3  13    3.86    5.62
   9  -3 -13    9.89    6.07
   9   3 -13    2.87    5.00
  -9   3  14    5.16    6.38
   9   3 -14    3.74    4.20
  -9  -3  14    0.59    3.62
  -9   3  15   52.79   11.95
   9   3 -15   32.25    9.85
  -9  -3  15   46.05   10.78
  -9   3  16   16.96    8.12
   9   3 -16    1.92    4.56
  -9  -3  16    6.72    5.31
  -9   3  17   27.82    9.68
   9   3 -17   25.58    8.77
  -9  -3  17   19.42    7.86
  -9   3  18    4.25    4.37
   9   3 -18    4.15    5.62
  -9  -3  18    0.25    4.71
  -9   3  19    7.31    4.77
   9   3 -19    2.22    4.87
  -9  -3  19    3.08    4.29
  -9   3  20   17.29    7.87
   9   3 -20    4.41    5.96
  -9  -3  20    4.09    4.63
  -9   3  21   24.31    9.37
   9   3 -21   31.56   10.02
  -9  -3  21   31.37   10.02
  -9   3  22    6.14    6.00
   9   3 -22    1.83    5.96
  -9  -3  22    1.82    5.07
  -9   3  23    5.68    6.28
   9   3 -23    0.00    5.60
  -9  -3  23    0.00    4.83
  -9   3  24    1.34    4.71
   9   3 -24    0.00    5.52
  -9  -3  24    2.02    5.22
  -9   3  25   10.35    5.81
   9   3 -25   11.43    7.72
  -9  -3  25   12.48    7.60
  -9   3  26   -0.00    4.19
   9   3 -26    0.35    4.30
  -9  -3  26    2.21    5.59
  -9   3  27    2.85    4.70
   9   3 -27    8.00    7.16
  -9  -3  27    0.00    5.50
  -9   3  28    0.13    5.30
   9   3 -28   -0.00    5.75
  -9  -3  28    1.95    5.11
  -9   3  29   -0.00    6.36
   9   3 -29    3.76    6.30
  -9  -3  29   -0.00    6.15
  -9   3  30    2.13    4.82
   9   3 -30    0.03    5.44
  -9  -3  30    4.61    5.86
  -9   3  31   -0.00    5.16
   9   3 -31    3.09    6.94
  -9  -3  31    2.57    5.10
  -9   3  32   -0.00    6.13
  -9  -3  32    4.98    5.42
  -9   3  33    0.17    5.25
  -9  -3  33   -0.00    5.95
  -9  -3  34    0.00    4.45
  -9   4   1    1.23    3.53
   9  -4  -1    3.64    4.30
   9  -4  -1    3.51    4.58
   9   4  -1   -0.00    3.08
   9   4  -1    0.25    3.38
  -9  -4   1    2.56    3.12
  -9   4   2   33.25    9.51
  -9   4   2   29.68    9.82
   9  -4  -2   35.10    9.66
   9  -4  -2   50.59   11.84
   9   4  -2   44.78    8.52
   9   4  -2   35.07    8.26
  -9  -4   2   24.00    7.26
  -9   4   3   40.76   10.48
  -9   4   3   42.92   11.28
   9  -4  -3   59.01   12.31
   9  -4  -3   42.49   11.25
   9   4  -3   42.11    8.83
   9   4  -3   38.79    8.70
  -9  -4   3   53.00   10.10
  -9   4   4   40.15   10.34
  -9   4   4   48.02   12.30
   9  -4  -4   47.65   11.34
   9  -4  -4   42.69   11.15
   9   4  -4   46.06    9.22
   9   4  -4   31.82    8.80
  -9  -4   4   52.88   10.24
  -9   4   5   60.65   13.04
  -9   4   5   73.28   14.85
   9  -4  -5   68.39   13.58
   9  -4  -5   53.64   13.10
   9   4  -5   76.94   12.43
   9   4  -5   66.74   12.15
  -9  -4   5   66.34   12.01
  -9   4   6    2.26    3.76
  -9   4   6    0.00    4.12
   9  -4  -6    1.61    3.60
   9  -4  -6    1.60    4.98
   9   4  -6    0.00    3.88
  -9  -4   6    2.83    4.03
  -9   4   7   70.05   13.68
   9  -4  -7   67.21   12.80
   9  -4  -7   43.21   11.31
   9   4  -7   47.22   10.29
  -9  -4   7   45.41   10.12
  -9   4   8   50.22   12.37
   9  -4  -8   74.36   14.88
   9   4  -8   55.78   11.60
  -9  -4   8   92.31   14.09
  -9   4   9   57.90   12.01
   9  -4  -9   60.67   13.51
   9   4  -9   49.63   10.82
  -9  -4   9   35.00    9.42
  -9   4  10   -0.00    5.10
   9  -4 -10   -0.00    4.85
   9   4 -10    4.05    4.70
  -9  -4  10    0.72    3.14
  -9   4  11   -0.00    4.35
   9  -4 -11    9.61    6.55
   9   4 -11    3.88    4.50
  -9   4  12    0.00    4.72
   9  -4 -12    0.00    4.67
   9   4 -12    2.94    3.75
  -9   4  13   29.48    9.57
   9  -4 -13   24.89    8.89
   9   4 -13    8.98    5.89
  -9   4  14    0.00    4.69
   9  -4 -14   12.44    7.66
   9   4 -14    9.24    5.48
  -9  -4  14    9.01    4.92
  -9   4  15    9.93    7.09
   9  -4 -15   25.61    9.62
   9   4 -15   13.17    6.68
  -9  -4  15    7.66    4.93
  -9   4  16    0.86    3.99
   9  -4 -16    5.38    5.31
   9   4 -16    5.39    5.98
  -9  -4  16   -0.00    4.01
  -9   4  17   26.08    9.11
   9  -4 -17   15.91    7.12
   9   4 -17   10.10    6.12
  -9  -4  17   15.04    6.88
  -9   4  18   45.56   12.45
   9  -4 -18   41.04   11.47
   9   4 -18   59.45   12.54
  -9  -4  18   17.28    8.24
  -9   4  19   62.30   13.21
   9   4 -19   40.70   11.08
  -9  -4  19   46.21   11.90
  -9   4  20   -0.00    4.33
   9   4 -20    4.76    5.56
  -9  -4  20   -0.00    3.86
  -9   4  21    0.00    3.77
   9   4 -21   -0.00    4.91
  -9  -4  21    0.82    4.73
  -9   4  22    0.00    4.48
   9   4 -22    1.74    5.02
  -9  -4  22    3.05    5.23
  -9   4  23    9.69    6.51
   9   4 -23   25.24    9.32
  -9  -4  23   22.73    8.79
  -9   4  24    9.43    6.21
   9   4 -24    8.90    6.83
  -9  -4  24    3.94    6.04
  -9   4  25    1.69    4.39
   9   4 -25    1.29    3.91
  -9  -4  25    0.65    5.30
  -9   4  26    0.49    3.98
   9   4 -26    7.12    6.54
  -9  -4  26    5.29    6.23
  -9   4  27    5.72    5.37
   9   4 -27    2.88    4.27
  -9  -4  27   -0.00    5.71
  -9   4  28    5.92    5.24
   9   4 -28   -0.00    4.06
  -9  -4  28    2.78    5.69
  -9   4  29   17.11    8.17
   9   4 -29    8.35    7.39
  -9  -4  29    1.60    5.49
  -9   4  30    5.09    6.38
   9   4 -30   -0.00    4.69
  -9  -4  30    1.62    5.41
  -9   4  31    7.13    7.34
   9   4 -31   -0.00    6.06
  -9  -4  31   12.47    7.75
  -9   4  32    3.77    6.58
   9   4 -32    8.12    6.87
  -9  -4  32    3.85    7.41
  -9   4  33   -0.00    6.19
  -9  -4  33    0.00    4.10
  -9   5   1  107.71   18.92
   9  -5  -1  138.87   19.39
   9  -5  -1   99.06   18.61
   9   5  -1   92.32   14.48
   9   5  -1  101.07   15.01
  -9  -5   1  107.79   15.22
  -9   5   2   43.77   12.05
   9  -5  -2   69.89   13.79
   9  -5  -2   59.99   13.41
   9   5  -2   45.72    9.46
   9   5  -2   54.26    9.86
  -9  -5   2   48.71    9.59
  -9   5   3    5.72    6.20
  -9   5   3    1.90    5.15
   9  -5  -3   16.01    7.34
   9  -5  -3    5.38    5.69
   9   5  -3   15.14    5.63
   9   5  -3    6.46    4.00
  -9  -5   3   11.21    4.93
  -9   5   4   58.59   12.70
  -9   5   4   43.76   11.74
   9  -5  -4   54.88   12.22
   9  -5  -4   49.07   12.45
   9   5  -4   68.47   11.04
   9   5  -4   44.52    9.75
  -9  -5   4   38.82    9.36
  -9   5   5   22.69    8.61
  -9   5   5    9.48    6.54
   9  -5  -5   26.12    8.42
   9  -5  -5   41.35   10.66
   9   5  -5   27.75    7.21
   9   5  -5   27.80    7.03
  -9  -5   5   25.88    7.47
  -9   5   6   47.74   11.09
  -9   5   6   40.75   11.08
   9  -5  -6   25.49    9.36
   9  -5  -6   37.02   10.22
   9   5  -6   38.98    8.80
   9   5  -6   31.22    8.42
  -9  -5   6   33.63    8.40
  -9   5   7   19.32    8.49
   9  -5  -7   56.31   12.14
   9  -5  -7   62.31   13.26
   9   5  -7   40.71    9.58
  -9  -5   7   43.24    9.41
  -9   5   8    5.68    4.52
   9  -5  -8    0.14    3.60
   9  -5  -8    3.12    5.49
   9   5  -8    1.81    3.92
  -9  -5   8    1.55    3.17
  -9   5   9    2.82    4.34
   9  -5  -9    3.59    4.89
   9   5  -9    3.11    4.32
  -9  -5   9   -0.00    3.47
  -9   5  10    2.42    5.26
   9  -5 -10    0.00    4.84
   9   5 -10    0.00    4.08
  -9  -5  10    5.40    4.64
  -9   5  11   35.19   10.24
   9  -5 -11   42.42   11.78
   9   5 -11   34.84    9.60
  -9  -5  11   52.96   10.78
  -9   5  12   20.50    7.46
   9  -5 -12   22.23    8.40
   9   5 -12   16.86    6.83
  -9   5  13    0.38    5.01
   9  -5 -13    4.58    5.81
   9   5 -13    0.67    5.15
  -9   5  14   21.71    8.33
   9  -5 -14   15.61    8.33
   9   5 -14   12.55    6.94
  -9  -5  14   11.60    6.50
  -9   5  15   20.49    8.37
   9  -5 -15   16.26    8.19
   9   5 -15    6.62    5.78
  -9  -5  15    5.10    4.94
  -9   5  16   18.99    8.14
   9  -5 -16   17.72    8.26
   9   5 -16   12.17    6.73
  -9  -5  16   10.56    5.50
  -9   5  17   25.46    9.31
   9  -5 -17   27.33    9.81
   9   5 -17   35.59    9.96
  -9  -5  17   13.98    6.94
  -9   5  18    2.75    5.66
   9   5 -18   13.59    6.84
  -9  -5  18    6.60    5.84
  -9   5  19   -0.00    5.39
   9   5 -19    0.94    3.39
  -9  -5  19    1.63    4.30
  -9   5  20    5.69    4.93
   9   5 -20    0.20    5.40
  -9  -5  20    8.15    6.86
  -9   5  21    9.68    6.39
   9   5 -21    6.56    5.43
  -9  -5  21   18.47    7.50
  -9   5  22   37.44   10.22
   9   5 -22    2.83    4.94
  -9  -5  22    4.58    7.12
  -9   5  23   21.61    8.65
   9   5 -23    3.21    4.68
  -9  -5  23    7.04    6.39
  -9   5  24    0.00    4.06
   9   5 -24    9.39    7.72
  -9  -5  24   -0.00    6.08
  -9   5  25    6.07    6.01
   9   5 -25    4.48    5.11
  -9  -5  25    0.85    5.96
  -9   5  26   14.84    7.80
   9   5 -26    0.25    4.26
  -9  -5  26   17.59    8.81
  -9   5  27    4.26    6.18
   9   5 -27    7.84    7.48
  -9  -5  27    1.35    5.09
  -9   5  28   -0.00    5.44
   9   5 -28    3.12    5.03
  -9  -5  28    3.62    5.63
  -9   5  29    1.54    4.43
   9   5 -29   -0.00    4.01
  -9  -5  29   -0.00    3.82
  -9   5  30    4.59    5.72
   9   5 -30    2.86    6.19
  -9  -5  30    0.17    3.78
  -9   5  31    0.35    4.83
   9   5 -31    7.33    6.59
  -9  -5  31    5.19    5.90
  -9   5  32    4.90    5.56
   9   5 -32    0.64    6.79
  -9  -5  32    5.51    6.88
   9   5 -33   -0.00    6.00
  -9  -5  33   11.44    7.20
  -9   6   1    2.64    4.56
   9  -6  -1   -0.00    3.77
   9  -6  -1   -0.00    4.66
   9   6  -1   -0.00    2.83
  -9  -6   1    2.58    3.21
  -9   6   2   95.98   17.08
   9  -6  -2   62.51   14.24
   9  -6  -2   70.36   15.21
   9   6  -2   76.01   12.31
  -9  -6   2   76.87   12.25
  -9   6   3   16.10    7.82
   9  -6  -3   19.86    8.51
   9  -6  -3   30.24    9.85
   9   6  -3   29.53    7.38
  -9  -6   3   32.83    7.36
  -9   6   4   30.79   10.34
  -9   6   4   12.58    7.67
   9  -6  -4   17.60    7.84
   9  -6  -4   23.80    8.54
   9   6  -4   16.49    6.09
  -9  -6   4   28.67    7.25
  -9   6   5   16.68    7.62
  -9   6   5   11.91    7.95
   9  -6  -5   20.95    8.64
   9  -6  -5   13.28    7.73
   9   6  -5   23.31    6.70
  -9  -6   5   17.23    5.87
  -9   6   6    5.12    5.81
  -9   6   6    6.57    5.64
   9  -6  -6    4.43    4.76
   9  -6  -6    7.45    6.47
   9   6  -6    0.06    3.30
  -9  -6   6    9.69    4.62
  -9   6   7   25.41    8.80
  -9   6   7   25.05    9.05
   9  -6  -7   26.60    8.64
   9  -6  -7   25.60    9.41
   9   6  -7   24.93    7.47
  -9  -6   7   19.04    6.61
  -9   6   8   64.36   13.78
   9  -6  -8   60.86   13.07
   9  -6  -8   44.97   12.61
   9   6  -8   63.12   11.65
  -9  -6   8   65.06   11.81
  -9   6   9    0.00    4.49
   9  -6  -9    0.00    4.20
   9  -6  -9   10.58    6.73
   9   6  -9    0.00    3.71
  -9  -6   9    8.65    4.81
  -9   6  10    0.00    3.66
   9  -6 -10   -0.00    4.63
   9  -6 -10    0.00    6.15
   9   6 -10    3.92    3.72
  -9  -6  10    0.00    3.33
  -9   6  11    3.67    5.70
   9  -6 -11    1.19    3.83
   9   6 -11    0.92    4.17
  -9  -6  11    0.84    3.75
  -9   6  12   23.24    8.05
   9  -6 -12   16.82    8.32
   9   6 -12   13.13    6.76
  -9   6  13   32.05    9.92
   9  -6 -13   18.64    8.53
   9   6 -13   10.64    6.13
  -9   6  14   42.64   11.00
   9  -6 -14   23.73    9.64
   9   6 -14   23.61    8.62
  -9  -6  14   13.55    6.66
  -9   6  15   11.08    7.23
   9   6 -15    0.72    4.67
  -9  -6  15   10.40    6.16
  -9   6  16   -0.00    5.09
   9   6 -16   -0.00    4.81
  -9  -6  16    1.05    4.41
  -9   6  17    5.49    5.60
   9   6 -17    6.37    5.17
  -9  -6  17    9.06    6.13
  -9   6  18   28.74    9.34
   9   6 -18   19.93    7.55
  -9  -6  18   24.59    8.88
  -9   6  19   15.53    6.93
   9   6 -19    5.62    5.70
  -9  -6  19    9.91    6.29
  -9   6  20    9.68    6.15
   9   6 -20    4.76    6.00
  -9  -6  20   -0.00    4.56
  -9   6  21    9.63    5.83
   9   6 -21    8.50    6.23
  -9  -6  21   -0.00    4.66
  -9   6  22   -0.00    4.18
   9   6 -22    8.78    6.72
  -9  -6  22    1.32    5.45
  -9   6  23    8.24    7.38
   9   6 -23   -0.00    5.73
  -9  -6  23    8.45    5.70
  -9   6  24   12.64    7.88
   9   6 -24    6.29    5.26
  -9  -6  24    8.06    6.32
  -9   6  25    5.57    6.29
   9   6 -25    6.80    6.49
  -9  -6  25   15.00    7.40
  -9   6  26    0.00    4.89
   9   6 -26    2.43    5.06
  -9  -6  26    5.99    6.79
  -9   6  27    0.00    4.81
   9   6 -27    3.09    4.72
  -9  -6  27   -0.00    4.10
  -9   6  28    0.00    5.46
   9   6 -28    9.92    7.65
  -9  -6  28    0.00    3.87
  -9   6  29   -0.00    4.42
   9   6 -29    3.38    5.10
  -9  -6  29    5.06    6.14
  -9   6  30    3.15    4.85
   9   6 -30    2.43    6.74
  -9  -6  30    4.34    5.28
  -9   6  31    9.94    6.92
   9   6 -31    2.24    5.15
  -9  -6  31   -0.00    5.45
  -9   6  32    1.79    4.86
   9   6 -32   -0.00    4.39
  -9  -6  32    5.22    6.26
   9   6 -33    0.00    4.96
  -9  -6  33    1.68    4.94
   9   6 -34    0.00    5.14
  -9   7   1    7.43    5.91
   9  -7  -1   11.36    7.09
   9   7  -1   10.27    4.39
  -9   7   2   10.86    7.23
   9  -7  -2    6.07    5.56
   9   7  -2    3.83    3.66
  -9   7   3    8.94    6.11
   9  -7  -3    0.00    5.44
   9  -7  -3   -0.00    4.68
   9   7  -3    1.41    3.35
  -9   7   4   24.45    9.56
   9  -7  -4   12.07    6.45
   9  -7  -4    6.09    6.09
   9   7  -4   13.98    5.48
  -9   7   5    7.34    6.87
   9  -7  -5    9.28    5.65
   9  -7  -5    4.98    5.87
   9   7  -5   10.40    4.93
  -9   7   6   50.75   12.11
  -9   7   6   19.33    9.66
   9  -7  -6   45.26   11.35
   9   7  -6   42.46    9.06
  -9  -7   6   56.19    9.98
  -9   7   7   10.42    6.05
  -9   7   7    3.58    4.64
   9  -7  -7    4.21    4.70
   9  -7  -7    0.00    5.07
   9   7  -7    3.26    3.71
  -9  -7   7    1.47    3.24
  -9   7   8   -0.00    4.05
   9  -7  -8   -0.00    4.83
   9  -7  -8   -0.00    6.15
   9   7  -8    0.00    4.42
  -9  -7   8    2.23    3.50
  -9   7   9   14.54    6.76
   9  -7  -9    0.00    4.89
   9  -7  -9    5.74    5.62
   9   7  -9    1.69    4.43
  -9  -7   9   19.95    6.34
  -9   7  10   15.16    7.13
   9  -7 -10   17.79    8.07
   9  -7 -10   12.43    7.23
   9   7 -10   10.36    5.88
  -9  -7  10   13.89    5.71
  -9   7  11    5.94    5.46
   9  -7 -11    8.56    5.97
   9  -7 -11    2.63    4.98
   9   7 -11    5.29    5.08
  -9  -7  11   13.68    5.87
  -9   7  12   41.04   11.68
   9  -7 -12   41.41   10.68
   9   7 -12   36.66    9.43
  -9   7  13    2.53    5.46
   9   7 -13    0.00    4.33
  -9   7  14    9.18    6.99
   9   7 -14    2.25    4.50
  -9  -7  14    0.00    3.52
  -9   7  15    0.00    6.26
   9   7 -15   -0.00    5.06
  -9  -7  15    0.55    3.70
  -9   7  16   59.23   13.21
   9   7 -16   31.54    9.34
  -9  -7  16   21.04    8.18
  -9   7  17   -0.00    4.20
   9   7 -17    3.88    5.53
  -9  -7  17    0.46    3.40
  -9   7  18    7.20    6.00
   9   7 -18    0.97    4.50
  -9  -7  18    2.71    5.46
  -9   7  19    0.00    5.45
   9   7 -19   -0.00    5.49
  -9  -7  19    0.00    5.21
  -9   7  20   10.03    6.30
   9   7 -20   11.60    6.54
  -9  -7  20    0.00    5.95
  -9   7  21    4.48    4.99
   9   7 -21    6.95    5.63
  -9  -7  21    0.00    5.16
  -9   7  22    7.90    6.02
   9   7 -22    8.59    6.12
  -9  -7  22   23.55    8.34
  -9   7  23    0.00    5.26
   9   7 -23    0.00    4.16
  -9  -7  23    5.61    6.32
  -9   7  24    2.66    5.26
   9   7 -24    7.05    5.90
  -9  -7  24   -0.00    5.04
  -9   7  25    0.00    5.79
   9   7 -25   -0.00    5.07
  -9  -7  25    2.56    6.11
  -9   7  26   11.34    8.05
   9   7 -26    4.48    5.61
  -9  -7  26   11.53    7.21
  -9   7  27    0.00    4.31
   9   7 -27    0.00    5.18
  -9  -7  27    6.77    6.59
  -9   7  28   -0.00    5.13
   9   7 -28   -0.00    4.91
  -9  -7  28    0.04    6.44
  -9   7  29    5.15    5.79
   9   7 -29    5.68    5.65
  -9  -7  29    0.00    4.71
  -9   7  30    2.30    5.43
   9   7 -30    8.84    6.12
  -9  -7  30   -0.00    6.30
  -9   7  31    4.06    6.58
   9   7 -31   -0.00    5.66
  -9  -7  31    7.30    5.81
   9   7 -32   -0.00    5.00
  -9  -7  32    3.33    5.65
   9   7 -33    0.76    6.35
   9   7 -34   -0.00    5.45
   9  -8  -1    8.54    6.93
   9   8  -1    5.66    3.71
   9  -8  -2   27.25    9.30
   9   8  -2   16.45    5.23
   9  -8  -3    3.34    4.66
   9   8  -3    0.00    3.11
   9  -8  -4   83.14   14.79
   9   8  -4   36.38    8.42
   9  -8  -5    3.33    4.12
   9  -8  -5   -0.00    5.43
   9   8  -5   -0.00    3.19
   9  -8  -6    5.66    5.93
   9  -8  -6    4.12    5.19
   9   8  -6    0.79    3.68
  -9   8   7    2.18    4.66
   9  -8  -7   -0.00    4.29
   9   8  -7    2.78    3.77
  -9   8   8   65.89   14.46
  -9   8   8   80.19   16.00
   9  -8  -8   61.86   13.98
   9   8  -8   50.89   10.98
  -9   8   9    1.57    4.95
  -9   8   9    8.76    6.19
   9  -8  -9   10.17    6.21
   9   8  -9    4.81    4.15
  -9   8  10    8.26    6.57
   9  -8 -10   20.71    7.72
   9   8 -10    1.33    4.68
  -9   8  11    1.11    4.51
   9  -8 -11    0.00    5.18
   9   8 -11    4.54    4.66
  -9  -8  11    3.46    4.50
  -9   8  12   19.23    7.54
   9  -8 -12   12.69    6.38
   9   8 -12    9.87    5.76
  -9   8  13   -0.00    3.50
   9  -8 -13   -0.00    4.07
   9   8 -13   -0.00    4.71
  -9   8  14   25.02    8.70
   9  -8 -14   15.16    7.50
   9   8 -14   11.69    5.99
  -9  -8  14   14.16    6.17
  -9   8  15    0.67    5.17
   9   8 -15   -0.00    4.25
  -9  -8  15    1.07    4.32
  -9   8  16   -0.00    3.74
   9   8 -16   -0.00    3.94
  -9  -8  16    3.59    4.83
  -9   8  17    7.00    5.94
   9   8 -17    2.48    5.29
  -9  -8  17    1.06    4.61
  -9   8  18   26.31    9.73
   9   8 -18    5.03    6.22
  -9  -8  18   14.87    7.20
  -9   8  19   -0.00    5.10
   9   8 -19   -0.00    4.37
  -9  -8  19    1.96    5.19
  -9   8  20    5.20    6.63
   9   8 -20   -0.00    4.56
  -9  -8  20    4.42    5.88
  -9   8  21    0.00    5.06
   9   8 -21    1.30    4.94
  -9  -8  21    0.00    5.41
  -9   8  22    4.20    5.69
   9   8 -22   -0.00    3.23
  -9  -8  22   -0.00    4.21
  -9   8  23    0.73    4.34
   9   8 -23   -0.00    3.72
  -9  -8  23    2.42    5.33
  -9   8  24    3.36    5.16
   9   8 -24    5.43    5.36
  -9  -8  24   11.33    7.20
  -9   8  25    2.06    4.24
   9   8 -25    0.00    4.30
  -9  -8  25    0.00    4.83
  -9   8  26   -0.00    4.32
   9   8 -26    1.25    4.85
  -9  -8  26   -0.00    4.90
  -9   8  27    1.11    3.52
   9   8 -27    4.24    4.64
  -9  -8  27    0.00    4.59
  -9   8  28    3.71    6.58
   9   8 -28    3.31    6.39
  -9  -8  28    1.94    4.23
  -9   8  29    0.62    4.92
   9   8 -29   -0.00    4.35
  -9  -8  29   -0.00    5.47
  -9   8  30    8.94    6.28
   9   8 -30   -0.00    4.76
  -9  -8  30   -0.00    3.59
   9   8 -31   -0.00    5.51
  -9  -8  31    1.91    6.07
   9   8 -32   -0.00    4.59
  -9  -8  32    2.28    5.95
   9   8 -33   -0.00    5.61
  -9   9   1    0.00    3.59
   9  -9  -1    6.76    5.71
   9   9  -1    5.42    3.62
  -9   9   2   16.68    8.85
   9  -9  -2   39.25   10.44
   9   9  -2   18.63    5.33
  -9   9   3    2.72    3.94
   9  -9  -3    8.17    5.67
   9   9  -3    8.73    4.56
  -9   9   4    6.36    5.79
   9  -9  -4    5.26    4.92
   9   9  -4    3.48    3.53
  -9   9   5    2.79    5.63
   9  -9  -5    0.00    4.68
   9   9  -5   -0.00    2.86
  -9   9   6   45.01   12.74
   9  -9  -6   60.82   13.43
   9   9  -6   34.30    8.58
  -9   9   7   -0.00    4.10
   9  -9  -7   -0.00    3.53
   9   9  -7   -0.00    3.93
  -9   9   8    0.00    4.64
  -9   9   8    0.41    3.64
   9  -9  -8   -0.00    4.83
   9   9  -8    2.37    4.36
  -9   9   9    1.87    5.29
  -9   9   9    0.56    4.15
   9  -9  -9   -0.00    5.41
   9   9  -9   -0.00    3.79
  -9   9  10   12.06    6.38
  -9   9  10    8.74    5.94
   9  -9 -10    9.23    6.35
   9   9 -10    0.00    4.08
  -9   9  11    4.67    5.34
   9  -9 -11   -0.00    4.23
   9   9 -11   -0.00    3.68
  -9   9  12   18.06    8.03
   9  -9 -12   23.36    9.13
   9   9 -12   18.63    7.41
  -9   9  13    2.75    4.23
   9  -9 -13   -0.00    4.17
   9   9 -13   -0.00    3.40
  -9   9  14   -0.00    4.79
   9  -9 -14    0.92    3.66
   9   9 -14    0.00    4.19
  -9   9  15    0.32    5.36
   9  -9 -15    8.22    6.33
   9   9 -15    9.56    6.04
  -9   9  16   23.31    9.09
   9  -9 -16   10.58    7.48
   9   9 -16   29.99    9.19
  -9   9  17    0.00    5.17
   9   9 -17   -0.00    3.25
  -9  -9  17    0.00    4.65
  -9   9  18    6.19    5.98
   9   9 -18   -0.00    5.26
  -9  -9  18    0.00    3.74
  -9   9  19    1.51    3.95
   9   9 -19    1.10    3.96
  -9  -9  19    1.61    5.00
  -9   9  20    1.24    5.79
   9   9 -20    5.14    4.70
  -9  -9  20   10.38    6.48
  -9   9  21    1.28    5.75
   9   9 -21   -0.00    4.06
  -9  -9  21    3.84    5.43
  -9   9  22    9.51    7.17
   9   9 -22    8.85    6.74
  -9  -9  22   12.25    7.37
  -9   9  23   -0.00    5.06
   9   9 -23    2.05    3.84
  -9  -9  23   10.27    6.79
  -9   9  24   -0.00    4.53
   9   9 -24   -0.00    4.55
  -9  -9  24    1.67    4.70
  -9   9  25    8.76    6.37
   9   9 -25   -0.00    4.83
  -9  -9  25    0.00    5.02
  -9   9  26   10.01    7.26
   9   9 -26    7.42    5.96
  -9  -9  26   13.33    8.32
  -9   9  27    3.23    4.89
   9   9 -27    5.72    5.71
  -9  -9  27   -0.00    3.43
  -9   9  28    4.21    6.32
   9   9 -28    7.85    6.32
  -9  -9  28    1.94    4.51
  -9   9  29   -0.00    3.63
   9   9 -29   -0.00    4.95
  -9  -9  29    8.39    7.12
   9   9 -30    0.00    5.06
  -9  -9  30    9.13    7.60
  -9  -9  31    3.27    5.96
  -9  10   1    2.15    4.87
   9 -10  -1    0.00    5.37
   9  10  -1    0.70    3.09
  -9  10   2    0.15    4.03
   9 -10  -2    5.30    4.79
   9  10  -2    6.60    4.13
  -9  10   3    2.63    5.62
   9 -10  -3    1.00    3.94
   9  10  -3    5.58    3.95
  -9  10   4   22.45    9.57
   9 -10  -4   36.62   10.43
   9  10  -4   34.57    7.49
  -9  10   5   -0.00    5.19
   9 -10  -5    2.73    4.34
   9  10  -5    0.00    2.24
  -9  10   6    0.19    4.56
   9 -10  -6    2.09    4.27
   9  10  -6    0.26    3.62
  -9  10   7    3.73    5.24
   9 -10  -7   12.07    6.38
   9  10  -7    0.15    3.14
  -9  10   8   11.01    7.21
   9 -10  -8   22.97    9.35
   9  10  -8   14.59    5.99
  -9  10   9   -0.00    4.63
   9 -10  -9    6.08    4.89
   9  10  -9    1.78    3.57
  -9  10  10    1.79    4.40
  -9  10  10   10.64    7.22
   9 -10 -10    2.99    4.39
   9  10 -10    4.83    4.46
  -9  10  11    0.00    4.46
  -9  10  11   14.54    7.04
   9 -10 -11    2.86    5.70
   9  10 -11    1.57    2.89
  -9  10  12    9.74    5.85
  -9  10  12    0.00    4.51
   9 -10 -12    9.71    5.99
   9  10 -12    7.51    5.12
  -9  10  13    1.20    4.78
   9 -10 -13    0.00    3.40
   9  10 -13   -0.00    4.11
  -9  10  14   16.12    7.85
   9 -10 -14   16.19    7.83
   9  10 -14   10.41    6.06
  -9  10  15    0.00    3.81
   9 -10 -15    0.44    4.24
   9  10 -15   -0.00    5.07
  -9  10  16    3.00    4.09
   9 -10 -16    0.00    3.16
   9  10 -16   -0.00    3.80
  -9  10  17   -0.00    4.37
   9 -10 -17    2.97    5.52
   9  10 -17   -0.00    5.29
  -9  10  18   19.10    8.60
   9 -10 -18   20.15    8.37
   9  10 -18    7.48    6.45
  -9  10  19   -0.00    4.89
   9  10 -19    0.85    4.62
  -9  10  20    2.74    5.01
   9  10 -20    1.05    4.44
  -9  10  21   -0.00    4.92
   9  10 -21    4.59    5.52
  -9  10  22    0.81    5.59
   9  10 -22    8.01    6.39
  -9  10  23   -0.00    5.80
   9  10 -23   -0.00    4.73
  -9  10  24    4.45    5.72
   9  10 -24   -0.00    4.83
  -9 -10  24   11.60    7.32
  -9  10  25    5.05    4.80
   9  10 -25    0.00    4.71
  -9 -10  25    0.00    4.91
  -9  10  26    1.98    4.69
   9  10 -26   -0.00    4.30
  -9 -10  26   11.95    7.90
  -9  10  27    2.81    4.26
   9  10 -27   -0.00    4.89
  -9 -10  27   -0.00    6.44
  -9  10  28    5.41    6.72
  -9 -10  28    0.50    4.92
  -9 -10  29    3.12    6.36
  -9 -10  30    4.14    7.20
  -9  11   1    6.32    5.86
   9 -11  -1   -0.00    3.38
   9  11  -1   -0.00    2.89
  -9  11   2   14.33    7.61
   9 -11  -2   28.44    9.06
   9  11  -2   12.39    4.41
  -9  11   3    4.01    6.11
   9 -11  -3   -0.00    4.96
   9  11  -3    1.38    2.66
  -9  11   4   13.32    7.74
   9 -11  -4    8.67    6.82
   9  11  -4    4.75    3.36
  -9  11   5   -0.00    6.33
   9 -11  -5   -0.00    3.76
   9  11  -5    0.00    3.09
  -9  11   6   19.94    8.69
   9 -11  -6   11.79    7.39
   9  11  -6   17.34    5.74
  -9  11   7   -0.00    4.63
   9 -11  -7    4.00    4.87
   9  11  -7    2.48    3.21
  -9  11   8   -4.80    6.13
   9 -11  -8    4.67    4.90
   9  11  -8    3.47    3.65
  -9  11   9    0.91    3.51
   9 -11  -9    1.47    4.64
   9  11  -9    0.70    2.89
  -9  11  10   14.56    7.98
   9 -11 -10   11.50    6.97
   9  11 -10   11.95    5.62
  -9  11  11    0.20    4.38
   9 -11 -11    0.00    4.87
   9  11 -11   -0.00    3.06
  -9  11  12   12.90    6.86
  -9  11  12    3.37    5.39
   9 -11 -12   22.23    8.53
   9  11 -12    5.69    4.39
  -9  11  13    5.61    6.10
  -9  11  13   -0.00    3.83
   9 -11 -13   -0.00    5.01
   9  11 -13    0.89    3.22
  -9  11  14    2.66    5.77
   9 -11 -14    2.86    4.80
   9  11 -14    2.28    4.68
  -9  11  15   -0.00    4.41
   9 -11 -15   -0.00    5.02
   9  11 -15    0.00    4.57
  -9  11  16   10.65    6.69
   9 -11 -16   10.27    6.75
   9  11 -16   15.56    6.96
  -9  11  17    0.00    3.93
   9 -11 -17    3.60    5.00
   9  11 -17   -0.00    3.65
  -9  11  18   -0.00    4.22
   9 -11 -18    0.33    3.76
   9  11 -18    2.69    4.13
  -9  11  19    2.97    4.92
   9 -11 -19    1.64    4.32
   9  11 -19    3.98    4.79
  -9  11  20    5.05    5.44
   9 -11 -20    2.46    5.07
   9  11 -20    0.00    4.00
  -9  11  21    3.06    4.63
   9 -11 -21    0.00    4.40
   9  11 -21    8.74    5.10
  -9  11  22    8.31    6.93
   9  11 -22    2.32    4.23
  -9  11  23    0.93    4.81
   9  11 -23    0.52    5.24
  -9  11  24   -0.00    6.05
   9  11 -24    1.70    4.74
  -9  11  25    2.06    4.76
  -9  11  26    3.81    5.84
  -9  12   1    5.52    5.37
   9 -12  -1    4.22    5.72
   9  12  -1    0.45    2.03
  -9  12   2   -0.00    4.63
   9 -12  -2    5.48    4.94
   9  12  -2   -0.00    2.43
  -9  12   3    2.81    4.99
   9 -12  -3    4.24    5.80
   9  12  -3    1.84    3.07
  -9  12   4    7.08    6.92
   9 -12  -4   12.43    6.76
   9  12  -4   13.92    4.87
  -9  12   5    1.02    4.77
   9 -12  -5    0.40    4.37
   9  12  -5   -0.00    2.76
  -9  12   6    1.65    5.36
   9 -12  -6    1.55    5.11
   9  12  -6    0.60    2.65
  -9  12   7   -0.00    6.17
   9 -12  -7    0.00    5.18
   9  12  -7   -0.00    2.92
  -9  12   8   13.26    7.58
   9 -12  -8    9.98    7.55
   9  12  -8    4.66    4.44
  -9  12   9    6.79    5.85
   9 -12  -9    0.29    4.88
   9  12  -9    2.64    4.20
  -9  12  10    5.04    5.31
   9 -12 -10   -0.00    3.95
   9  12 -10    9.56    4.93
  -9  12  11   -0.00    4.46
   9 -12 -11   -0.00    5.15
   9  12 -11    4.61    3.87
  -9  12  12   13.62    7.21
   9 -12 -12   -0.00    3.63
   9  12 -12    0.00    3.18
  -9  12  13   -0.00    5.49
   9 -12 -13   -0.00    4.63
   9  12 -13   -0.00    3.54
  -9  12  14   15.32    8.12
  -9  12  14   24.38   10.23
   9 -12 -14   11.96    7.19
   9  12 -14    6.44    4.44
  -9  12  15    6.03    5.87
  -9  12  15    2.29    4.86
   9 -12 -15   -0.00    4.31
   9  12 -15   -0.00    3.27
  -9  12  16   -0.00    4.49
   9 -12 -16   -0.00    5.55
   9  12 -16    1.30    3.96
  -9  12  17    4.78    5.67
   9 -12 -17    2.24    5.06
   9  12 -17    0.00    4.01
  -9  12  18    6.91    6.15
   9 -12 -18    3.38    6.37
   9  12 -18    1.53    3.53
  -9  12  19   -0.00    4.16
   9 -12 -19   -0.00    4.27
   9  12 -19    1.75    5.05
  -9  12  20   -0.00    5.40
   9 -12 -20    8.73    6.44
   9  12 -20    1.48    5.21
  -9  12  21    1.99    5.36
   9 -12 -21   -0.00    4.38
   9  12 -21    1.50    4.09
  -9  12  22   -0.00    4.50
   9 -12 -22   -0.00    5.46
  -9  12  23    5.10    5.11
   9 -12 -23   -0.00    3.29
  -9  12  24    2.28    5.48
   9 -12 -24    8.82    7.02
  -9  12  25   -0.00    6.30
  -9  13   1    1.29    5.35
   9 -13  -1    9.26    6.40
   9  13  -1    6.58    3.65
  -9  13   2   -0.00    5.14
   9 -13  -2   11.10    6.30
   9  13  -2    0.83    2.43
  -9  13   3   -0.00    5.39
   9 -13  -3   -0.00    4.16
   9  13  -3    4.22    3.24
  -9  13   4    2.16    6.14
   9 -13  -4    1.80    4.28
   9  13  -4    0.36    3.06
  -9  13   5    4.61    5.14
   9 -13  -5    6.56    5.32
   9  13  -5    2.03    3.32
  -9  13   6    4.14    5.25
   9 -13  -6   10.42    6.45
   9  13  -6    9.01    4.44
  -9  13   7   -0.00    4.86
   9 -13  -7   -0.00    5.21
   9  13  -7   -0.00    2.67
  -9  13   8   -0.00    5.54
   9 -13  -8    1.22    5.82
   9  13  -8    3.08    3.91
  -9  13   9    3.81    5.65
   9 -13  -9    2.49    4.61
   9  13  -9    1.72    3.04
  -9  13  10    6.11    6.38
   9 -13 -10   13.45    7.72
   9  13 -10    5.72    4.27
  -9  13  11   -0.00    5.75
   9 -13 -11   -0.00    4.01
   9  13 -11    0.00    4.28
  -9  13  12   -0.00    5.71
   9 -13 -12    7.20    6.16
   9  13 -12    6.12    5.27
  -9  13  13    4.08    5.87
   9 -13 -13    1.84    4.83
   9  13 -13    1.85    4.16
  -9  13  14    0.00    5.41
   9 -13 -14    1.98    4.59
   9  13 -14    2.97    4.40
  -9  13  15    0.00    3.97
   9 -13 -15    1.84    4.28
   9  13 -15    1.99    4.82
  -9  13  16   10.78    7.35
  -9  13  16    6.43    6.61
   9 -13 -16    6.40    5.33
   9  13 -16    2.01    4.78
  -9  13  17   -0.00    5.42
   9 -13 -17    0.00    4.84
   9  13 -17    0.69    3.95
  -9  13  18    2.99    5.55
   9 -13 -18   -0.00    4.59
  -9  13  19    6.33    6.25
   9 -13 -19    7.28    6.11
  -9  13  20   -0.00    5.78
   9 -13 -20    3.59    5.56
  -9  13  21    6.33    6.22
   9 -13 -21   -0.00    4.98
  -9  13  22    1.85    4.71
   9 -13 -22    2.94    6.06
   9 -13 -23    4.92    6.05
  -9  14   1   -0.00    4.55
   9 -14  -1    0.00    3.79
   9  14  -1   -0.00    2.26
  -9  14   2    1.33    5.36
   9 -14  -2    1.11    4.62
   9  14  -2    4.97    3.42
  -9  14   3    3.75    5.42
   9 -14  -3   11.11    6.68
   9  14  -3    0.00    2.81
  -9  14   4    8.65    7.10
   9 -14  -4    0.00    5.44
   9  14  -4    3.65    3.99
  -9  14   5    2.32    4.86
   9 -14  -5    5.66    5.56
   9  14  -5    0.00    3.18
  -9  14   6    0.49    5.17
   9 -14  -6    3.93    5.00
   9  14  -6    1.56    3.35
  -9  14   7    1.79    5.69
   9 -14  -7    1.63    4.60
   9  14  -7    1.62    2.90
  -9  14   8    3.20    5.19
   9 -14  -8    0.28    4.35
   9  14  -8    2.14    3.53
  -9  14   9    9.88    7.70
   9 -14  -9   -0.00    4.77
   9  14  -9    0.00    3.37
  -9  14  10   -0.00    4.10
   9 -14 -10    1.70    5.16
   9  14 -10    1.28    3.64
  -9  14  11    4.42    5.59
   9 -14 -11    4.54    5.34
   9  14 -11   -0.00    2.92
  -9  14  12   -0.00    4.59
   9 -14 -12   -0.00    3.67
   9  14 -12    0.00    4.08
  -9  14  13    2.52    5.75
   9 -14 -13   -0.00    5.18
   9  14 -13    3.25    3.81
  -9  14  14    5.62    5.27
   9 -14 -14   -0.00    4.67
  -9  14  15    5.19    5.40
   9 -14 -15   -0.00    3.12
  -9  14  16   -0.00    4.86
   9 -14 -16   -0.00    4.30
  -9  14  17    1.20    4.46
   9 -14 -17   -0.00    5.47
  -9  14  18    0.29    6.06
   9 -14 -18    2.66    4.47
  -9  14  19   -0.00    5.62
   9 -14 -19    9.89    6.99
   9 -14 -20    2.64    5.84
  -9  15   1    7.09    6.31
   9 -15  -1   -0.00    3.35
   9  15  -1   -0.00    2.39
  -9  15   2   -0.00    4.58
   9 -15  -2    0.42    4.55
   9  15  -2    0.67    2.51
  -9  15   3   -0.00    5.16
   9 -15  -3    0.96    4.09
   9  15  -3    0.49    2.78
  -9  15   4   -0.00    6.25
   9 -15  -4    0.50    4.23
   9  15  -4   -0.00    2.92
  -9  15   5    8.95    7.49
   9 -15  -5   -0.00    3.52
   9  15  -5    1.17    2.83
  -9  15   6    6.48    7.56
   9 -15  -6    5.85    6.11
   9  15  -6    3.11    3.51
  -9  15   7    6.03    6.31
   9 -15  -7   -0.00    5.17
   9  15  -7    7.06    4.00
  -9  15   8   -0.00    5.56
   9 -15  -8   -0.00    4.54
   9  15  -8    2.45    3.41
  -9  15   9   -0.00    5.35
   9 -15  -9    1.29    3.97
  -9  15  10    2.62    5.09
   9 -15 -10   -0.00    3.42
  -9  15  11    0.00    5.14
   9 -15 -11    6.69    6.81
  -9  15  12    5.55    6.03
   9 -15 -12    6.57    5.98
  -9  15  13   -0.00    4.01
   9 -15 -13    1.76    5.66
   9 -15 -14   -0.00    3.93
   9 -15 -15   -0.00    5.12
   9 -15 -16   -0.00    4.88
  -9  16   1    7.07    6.02
   9  16  -1   -0.00    2.29
  -9  16   2    2.86    4.82
   9  16  -2    1.77    2.91
  -9  16   3    1.77    5.39
   9 -16  -3   -0.00    3.28
   9  16  -3    0.80    2.59
  -9  16   4   -0.00    4.85
   9 -16  -4    5.52    5.52
  -9  16   5    4.19    5.23
   9 -16  -5    5.84    5.69
  -9  16   6    1.57    6.07
   9 -16  -6    0.79    4.26
   9 -16  -7    2.87    4.67
   9 -16  -8    0.82    3.64
   9 -16  -9    0.00    4.47
  -8   0   1    0.53    3.28
  -8   0   1   -0.00    4.05
   8   0  -1    0.87    3.01
   8   0  -1   -0.00    3.05
   8   0  -1    2.24    3.82
  -8   0   2  360.23   42.51
  -8   0   2  366.30   42.85
   8   0  -2  354.43   42.34
   8   0  -2  430.67   42.72
   8   0  -2  416.06   43.68
  -8   0   3   -0.00    3.04
  -8   0   3    0.23    3.23
   8   0  -3   -0.00    3.84
  -8   0   4   94.71   14.58
   8   0  -4   77.69   13.78
  -8   0   5    3.00    3.59
   8   0  -5    0.00    3.80
  -8   0   6   85.97   13.91
   8   0  -6   65.39   12.83
  -8   0   7   -0.00    2.87
   8   0  -7    3.20    3.70
  -8   0   8  163.18   22.82
   8   0  -8  169.64   23.23
  -8   0   9    4.51    4.43
   8   0  -9   -0.00    4.33
  -8   0  10   -0.00    4.43
   8   0 -10    0.07    3.94
   8   0 -11    1.51    4.26
   8   0 -12  191.22   26.12
   8   0 -13   -0.00    4.51
   8   0 -14   59.22   13.29
  -8   0  15    1.81    3.49
  -8   0  16    0.88    4.10
  -8   0  17    3.25    5.90
  -8   0  18   73.86   15.00
  -8   0  19    4.29    5.34
  -8   0  20    4.74    5.72
  -8   0  21    0.00    4.40
  -8   0  22   41.78   11.01
   8   0 -22   43.38   11.97
  -8   0  23   -0.00    5.02
   8   0 -23    7.55    5.96
  -8   0  24   21.11    8.57
   8   0 -24   11.29    7.77
  -8   0  25    0.00    4.92
   8   0 -25   -0.00    5.29
  -8   0  26   -0.00    4.29
   8   0 -26   -0.00    5.42
  -8   0  27   -0.00    6.04
   8   0 -27    3.76    5.34
  -8   0  28   43.31   12.31
  -8   0  29    4.14    5.49
  -8   0  30    0.00    4.19
  -8   0  31   -0.00    4.35
  -8   0  32    4.68    5.54
  -8   0  33   -0.00    5.13
  -8   0  34    2.13    6.51
  -8   0  35   -0.00    5.26
  -8   1   1   34.24    8.76
  -8   1   1   60.33   11.02
   8  -1  -1   56.01   10.31
   8  -1  -1   45.32   10.28
   8   1  -1   29.71    7.78
   8   1  -1   50.93    9.17
   8   1  -1   53.69    9.93
  -8  -1   1   33.27    8.35
  -8   1   2   -0.00    3.62
  -8   1   2    1.12    2.97
   8  -1  -2    1.07    3.25
   8  -1  -2    0.91    4.11
   8   1  -2    1.85    2.53
   8   1  -2    7.60    4.16
  -8  -1   2    0.00    3.53
  -8  -1   2    5.80    3.90
  -8   1   3    2.47    3.21
  -8   1   3    2.86    3.33
   8  -1  -3   -0.00    3.69
   8  -1  -3    4.52    4.81
   8   1  -3    5.09    3.89
   8   1  -3    0.39    3.46
  -8  -1   3   -0.00    3.06
  -8  -1   3    6.91    4.13
  -8   1   4   15.95    6.76
   8  -1  -4   41.64    9.48
   8   1  -4   19.18    6.04
   8   1  -4   30.92    8.04
  -8  -1   4   24.79    7.27
  -8   1   5   12.73    5.63
   8  -1  -5    3.44    4.01
   8   1  -5    8.60    4.32
   8   1  -5    0.00    3.83
  -8  -1   5    0.00    3.39
  -8   1   6   77.77   13.14
   8  -1  -6   63.56   12.53
   8   1  -6   52.38   11.46
  -8  -1   6   79.32   12.78
  -8   1   7    0.40    3.54
   8  -1  -7    5.64    5.20
   8   1  -7    4.11    4.65
  -8  -1   7   -0.00    3.78
  -8   1   8    7.43    4.69
   8  -1  -8    3.27    3.41
   8   1  -8    4.95    4.77
  -8  -1   8   -0.00    2.56
  -8   1   9   14.00    6.06
   8  -1  -9    6.97    5.46
   8   1  -9   10.48    5.61
  -8  -1   9   11.75    5.71
   8  -1 -10  105.92   18.29
   8   1 -10  139.39   19.65
  -8  -1  10  126.76   18.57
   8  -1 -11    4.13    4.96
  -8  -1  11   14.35    6.29
   8  -1 -12    4.09    5.03
   8  -1 -13    0.77    4.58
  -8   1  14   48.29   11.41
   8  -1 -14   55.97   12.46
  -8   1  15   35.99    9.63
   8  -1 -15   29.43    9.63
  -8  -1  15   38.00    9.61
  -8   1  16   50.56   11.72
   8  -1 -16   40.82   10.91
  -8  -1  16   62.95   12.74
  -8   1  17    0.44    4.72
   8  -1 -17    0.00    4.16
  -8  -1  17    2.09    4.30
  -8   1  18    0.58    4.37
   8  -1 -18    0.00    5.37
  -8  -1  18    2.80    4.96
  -8   1  19    9.44    6.58
   8   1 -19    7.94    4.97
  -8  -1  19    3.90    4.45
  -8   1  20   14.23    7.18
   8   1 -20   14.26    7.07
  -8  -1  20   10.94    6.21
  -8   1  21   -0.00    4.53
   8   1 -21    1.87    5.22
  -8  -1  21   -0.00    4.26
  -8   1  22   55.98   13.24
   8   1 -22   57.97   13.80
  -8  -1  22   28.72   10.34
  -8   1  23    2.95    5.16
   8   1 -23    0.48    5.07
  -8  -1  23   -0.00    4.89
  -8   1  24    2.89    5.87
   8   1 -24    5.37    5.76
  -8  -1  24    0.00    5.33
  -8   1  25   -0.00    5.29
   8   1 -25    2.29    5.92
  -8  -1  25    1.41    3.57
  -8   1  26   11.20    7.00
   8  -1 -26    7.52    5.86
   8   1 -26    6.38    6.70
  -8  -1  26   14.23    7.69
  -8   1  27   -0.00    4.24
   8   1 -27   -0.00    5.69
  -8  -1  27   -0.00    6.17
  -8   1  28    2.44    5.23
   8   1 -28    0.00    4.57
  -8  -1  28    3.76    6.15
  -8   1  29    1.25    4.08
   8   1 -29    0.00    4.89
  -8  -1  29   -0.00    5.40
  -8   1  30    9.45    6.70
  -8  -1  30    4.65    5.84
  -8   1  31   -0.00    6.40
  -8  -1  31    4.59    6.37
  -8   1  32   29.56    9.65
  -8  -1  32   10.30    6.78
  -8   1  33   -0.00    4.32
  -8  -1  33    2.28    5.72
  -8   1  34    1.17    5.18
  -8  -1  34   -0.00    6.28
  -8   1  35    8.16    6.22
  -8  -1  35    2.00    5.15
  -8   2   1   -0.00    3.19
  -8   2   1    3.02    4.45
   8  -2  -1    1.74    3.64
   8  -2  -1   -0.00    3.21
   8   2  -1    0.96    2.67
   8   2  -1   -0.00    3.83
  -8  -2   1   -0.00    2.56
  -8  -2   1    0.41    2.47
  -8   2   2   35.96    9.45
  -8   2   2   62.53   11.85
   8  -2  -2   38.58    9.61
   8  -2  -2   51.48   10.95
   8   2  -2   59.74    9.53
   8   2  -2   70.16   11.03
  -8  -2   2   25.75    7.77
  -8  -2   2   55.48    9.55
  -8   2   3   14.57    5.68
  -8   2   3    7.54    4.22
   8  -2  -3    3.97    4.05
   8  -2  -3   13.61    5.61
   8   2  -3   21.12    5.77
   8   2  -3   13.15    5.41
  -8  -2   3    5.70    4.22
  -8   2   4   37.57    8.72
  -8   2   4   22.65    7.63
   8  -2  -4   31.98    8.20
   8  -2  -4   26.91    8.32
   8   2  -4   22.17    6.27
   8   2  -4   40.99    8.43
  -8  -2   4   31.84    7.91
  -8   2   5    6.45    4.73
   8  -2  -5    8.23    5.18
   8   2  -5    2.72    3.48
   8   2  -5    6.16    4.59
  -8  -2   5    0.00    3.35
  -8   2   6   71.97   13.34
   8  -2  -6   57.93   12.62
   8   2  -6   60.49   11.12
   8   2  -6   77.45   12.57
  -8  -2   6   75.12   12.49
  -8   2   7   29.88    8.45
   8  -2  -7   24.10    8.04
  -8  -2   7   30.08    7.72
   8  -2  -8   73.68   14.58
  -8  -2   8   91.12   14.29
   8  -2  -9   -0.00    3.58
  -8  -2   9   12.00    5.55
   8  -2 -10    0.00    3.30
  -8  -2  10   -0.00    3.87
   8  -2 -11    2.57    3.84
  -8  -2  11    0.00    4.36
   8  -2 -12   55.03   11.99
  -8  -2  12   42.12   10.18
  -8   2  13   35.86    9.35
   8  -2 -13   18.32    7.87
  -8   2  14   31.87    9.19
   8  -2 -14   22.37    8.56
  -8   2  15   22.19    7.68
   8  -2 -15   24.64    9.46
  -8   2  16   21.69    8.07
   8  -2 -16   33.09    9.31
   8   2 -16   18.41    7.28
  -8  -2  16   15.29    7.12
  -8   2  17   26.64    9.07
   8  -2 -17   18.70    7.75
   8   2 -17   15.17    7.18
  -8  -2  17   14.15    6.66
  -8   2  18  109.73   19.06
   8  -2 -18  161.20   22.56
   8   2 -18   92.21   18.33
  -8  -2  18  122.95   19.24
  -8   2  19   -0.00    6.19
   8  -2 -19   -0.00    5.67
   8   2 -19    0.00    5.25
  -8  -2  19    0.00    3.56
  -8   2  20    0.00    5.19
   8  -2 -20   -0.00    5.19
   8   2 -20    5.05    5.38
  -8  -2  20    2.85    4.35
  -8   2  21    0.97    4.21
   8  -2 -21    1.93    4.94
   8   2 -21   -0.00    5.38
  -8  -2  21    0.00    4.19
  -8   2  22   25.34    8.99
   8   2 -22   21.17    9.44
  -8  -2  22   22.75    8.13
  -8   2  23    0.00    6.58
   8   2 -23    2.60    4.70
  -8  -2  23    3.05    5.16
  -8   2  24    1.11    4.32
   8   2 -24    5.65    6.35
  -8  -2  24    2.48    5.16
  -8   2  25    0.00    4.54
   8   2 -25    3.88    5.60
  -8  -2  25   -0.00    3.95
  -8   2  26    0.30    3.96
   8   2 -26   -0.00    5.26
  -8  -2  26   -0.00    4.11
  -8   2  27    0.38    4.35
   8   2 -27   -0.00    6.49
  -8  -2  27   -0.00    6.31
  -8   2  28    6.69    7.49
   8   2 -28   22.67    9.23
  -8  -2  28   13.67    7.62
  -8   2  29   -0.00    4.75
   8   2 -29    1.85    5.55
  -8  -2  29    3.34    5.84
  -8   2  30   -0.00    5.59
   8   2 -30    0.67    5.71
  -8  -2  30    0.77    5.16
  -8   2  31   -0.00    5.60
  -8  -2  31   -0.00    4.98
  -8   2  32    4.38    5.66
  -8  -2  32   14.04    7.85
  -8   2  33    0.38    4.30
  -8  -2  33    2.30    5.82
  -8   2  34    9.91    6.67
  -8  -2  34    0.00    5.45
  -8   2  35    0.60    4.18
  -8  -2  35   -0.00    4.73
  -8   3   1   65.81   13.03
  -8   3   1   59.97   12.72
   8  -3  -1   76.61   13.20
   8  -3  -1   52.48   12.00
   8   3  -1   75.22   11.17
  -8  -3   1   58.36   10.83
  -8  -3   1   83.57   11.56
  -8   3   2    4.35    3.82
  -8   3   2    0.80    3.49
   8  -3  -2    3.34    4.01
   8  -3  -2    0.00    3.65
   8   3  -2    2.16    3.03
  -8  -3   2    3.42    3.79
  -8  -3   2    1.72    2.64
  -8   3   3   36.10    9.29
  -8   3   3   19.36    7.46
   8  -3  -3   33.55    8.66
   8  -3  -3   30.75    8.87
   8   3  -3   28.50    6.77
  -8  -3   3   42.22    8.13
  -8  -3   3   29.24    6.79
  -8   3   4   77.09   15.48
  -8   3   4   99.74   17.05
   8  -3  -4  102.29   16.31
   8  -3  -4   89.95   16.20
   8   3  -4  116.66   15.20
  -8  -3   4  114.93   15.65
   8  -3  -5    8.35    5.94
   8   3  -5    8.88    4.45
  -8  -3   5   12.73    4.91
   8  -3  -6   26.13    8.21
   8   3  -6   21.56    6.71
  -8  -3   6   29.85    7.43
   8  -3  -7   10.95    6.40
   8   3  -7   15.27    5.85
  -8  -3   7   13.49    5.43
   8  -3  -8    8.05    5.61
  -8  -3   8    4.68    3.58
   8  -3  -9    3.13    4.51
  -8  -3   9    3.21    4.36
   8  -3 -10   81.06   15.24
  -8  -3  10   84.00   14.17
  -8   3  11   57.11   12.67
   8  -3 -11   70.71   13.91
  -8  -3  11   57.35   11.53
  -8   3  12    0.33    3.57
   8  -3 -12    3.46    4.31
   8   3 -12    1.46    3.70
  -8  -3  12    0.00    3.72
  -8   3  13   11.96    5.72
   8  -3 -13    7.23    5.62
   8   3 -13    8.05    5.60
  -8   3  14   11.60    6.53
   8  -3 -14    8.45    6.64
   8   3 -14    5.36    4.73
  -8   3  15   41.26   10.39
   8  -3 -15   35.26   10.69
   8   3 -15   28.39    8.76
  -8   3  16   76.27   13.79
   8  -3 -16   66.32   13.62
   8   3 -16   22.84    9.66
  -8  -3  16   46.04   11.09
  -8   3  17   -0.00    2.96
   8  -3 -17    0.87    6.13
   8   3 -17   -0.00    4.71
  -8  -3  17    0.83    4.88
  -8   3  18    2.02    4.66
   8  -3 -18   -0.00    5.26
   8   3 -18    3.27    4.98
  -8  -3  18    0.59    4.18
  -8   3  19    2.95    5.65
   8  -3 -19    7.84    6.75
   8   3 -19    4.28    5.10
  -8  -3  19    7.01    5.64
  -8   3  20   40.79   11.45
   8  -3 -20   51.44   13.50
   8   3 -20   51.33   12.72
  -8  -3  20   77.52   14.52
  -8   3  21    6.49    6.39
   8  -3 -21    1.16    5.35
   8   3 -21    5.03    6.11
  -8  -3  21    4.04    5.11
  -8   3  22    6.83    5.90
   8  -3 -22    0.00    6.05
   8   3 -22    7.48    6.30
  -8  -3  22    5.71    5.03
  -8   3  23    1.96    4.05
   8   3 -23    6.09    5.32
  -8  -3  23   -0.00    5.26
  -8   3  24    3.44    5.25
   8   3 -24    2.50    6.06
  -8  -3  24    8.68    6.77
  -8   3  25    8.14    6.89
   8   3 -25    8.61    7.19
  -8  -3  25    9.53    6.98
  -8   3  26    3.77    6.13
   8   3 -26    3.04    5.45
  -8  -3  26    1.96    5.71
  -8   3  27   -0.00    7.07
   8   3 -27   -0.00    5.07
  -8  -3  27   -0.00    4.72
  -8   3  28    1.49    5.16
   8   3 -28    0.28    4.35
  -8  -3  28    1.04    4.97
  -8   3  29    1.74    5.04
   8   3 -29    1.48    5.47
  -8  -3  29    0.00    6.28
  -8   3  30    3.49    4.93
   8   3 -30    2.76    5.40
  -8  -3  30   -0.00    6.08
  -8   3  31   -0.00    4.82
   8   3 -31    0.00    6.70
  -8  -3  31   -0.00    4.84
  -8   3  32    1.23    6.17
  -8  -3  32   10.75    6.89
  -8   3  33    3.41    5.46
  -8  -3  33   -0.00    6.12
  -8   3  34   11.81    7.40
  -8  -3  34    2.74    6.38
  -8   3  35    0.48    5.36
  -8  -3  35    0.00    6.30
  -8   4   1   52.65   12.33
   8  -4  -1   70.08   13.64
   8   4  -1   64.37   10.14
  -8  -4   1   52.83    9.91
  -8  -4   1   64.06    9.65
  -8   4   2   13.11    6.33
   8  -4  -2   13.74    6.40
   8   4  -2   22.14    5.91
  -8  -4   2   22.34    5.95
  -8  -4   2   18.95    4.96
  -8   4   3   11.62    6.31
   8  -4  -3   11.82    6.31
   8   4  -3   14.77    4.99
  -8  -4   3   14.18    4.90
  -8  -4   3   16.23    4.65
  -8   4   4   83.59   16.22
   8  -4  -4   85.51   16.11
   8   4  -4  120.00   15.41
  -8  -4   4  103.56   14.82
  -8   4   5    8.17    5.28
   8  -4  -5    1.37    3.74
   8   4  -5    4.84    4.19
  -8  -4   5    6.04    3.98
   8  -4  -6   33.49    9.58
   8   4  -6   29.99    7.87
  -8  -4   6   43.25    8.93
   8  -4  -7   62.13   13.35
   8   4  -7   74.56   12.46
  -8  -4   7   77.25   12.63
   8  -4  -8   26.74    8.67
   8   4  -8   33.08    8.37
  -8  -4   8   33.53    7.92
  -8   4   9    8.64    5.94
   8  -4  -9    9.34    5.68
   8   4  -9    2.23    3.64
  -8  -4   9   16.80    5.86
  -8   4  10    2.39    4.64
   8  -4 -10    1.43    4.62
   8   4 -10   -0.00    4.39
  -8  -4  10    3.86    4.38
  -8   4  11    3.89    4.98
   8  -4 -11    6.77    5.25
   8   4 -11    1.34    3.26
  -8  -4  11    7.22    4.81
  -8   4  12   89.33   15.12
   8  -4 -12   69.62   14.67
   8   4 -12   57.13   12.40
  -8  -4  12   71.87   13.29
  -8   4  13    6.73    5.58
   8  -4 -13    9.65    6.91
   8   4 -13    4.59    4.95
  -8   4  14   23.44    8.61
   8  -4 -14   50.94   11.61
   8   4 -14   29.76    8.98
  -8   4  15    3.44    5.30
   8  -4 -15    3.84    5.03
   8   4 -15   -0.00    2.36
  -8   4  16   14.20    7.07
   8  -4 -16   17.10    7.51
   8   4 -16   33.09    9.77
  -8  -4  16   25.15    8.39
  -8   4  17   21.14    8.89
   8  -4 -17    7.82    6.59
   8   4 -17    4.33    5.19
  -8  -4  17   11.21    6.37
  -8   4  18   77.87   14.32
   8  -4 -18  100.22   17.44
   8   4 -18   37.04   10.93
  -8  -4  18   42.18   11.70
  -8   4  19    3.61    5.52
   8  -4 -19    0.00    4.74
   8   4 -19    1.62    4.10
  -8  -4  19    0.00    4.84
  -8   4  20    1.48    5.33
   8  -4 -20   27.74   10.11
   8   4 -20   11.87    6.88
  -8  -4  20    5.04    6.33
  -8   4  21    2.53    4.26
   8   4 -21    2.45    5.11
  -8  -4  21    7.41    6.69
  -8   4  22    1.97    3.86
   8   4 -22    7.98    5.88
  -8  -4  22   11.87    7.81
  -8   4  23   22.55    9.32
   8   4 -23    6.35    5.90
  -8  -4  23    4.46    6.33
  -8   4  24    1.87    5.43
   8   4 -24    0.72    5.87
  -8  -4  24    3.80    5.82
  -8   4  25   -0.00    3.78
   8   4 -25    5.16    5.63
  -8  -4  25    0.32    5.57
  -8   4  26    0.00    6.16
   8   4 -26    1.70    4.09
  -8  -4  26    3.45    4.87
  -8   4  27   -0.00    4.72
   8   4 -27   -0.00    4.13
  -8  -4  27    0.00    6.03
  -8   4  28    7.19    6.28
   8   4 -28    0.00    5.43
  -8  -4  28    7.03    7.56
  -8   4  29    5.16    5.72
   8   4 -29    5.01    6.31
  -8  -4  29    3.93    6.21
  -8   4  30   -0.00    5.46
   8   4 -30   -0.00    5.52
  -8  -4  30    0.34    5.59
  -8   4  31    2.03    4.90
   8   4 -31    0.00    4.83
  -8  -4  31    2.55    5.84
  -8   4  32    0.00    4.21
   8   4 -32    0.88    6.24
  -8  -4  32    5.05    5.77
  -8   4  33    6.29    6.74
  -8  -4  33    0.09    6.00
  -8   4  34    7.09    6.28
  -8  -4  34    5.06    5.99
  -8   4  35    1.74    5.75
  -8  -4  35    7.58    7.04
  -8   5   1   36.64   10.06
   8  -5  -1   24.06    8.65
   8   5  -1   33.19    6.84
  -8  -5   1   18.41    5.55
  -8  -5   1   23.43    5.05
  -8   5   2   15.33    7.31
   8  -5  -2   30.06    9.14
   8   5  -2   31.65    6.77
  -8  -5   2   19.52    5.80
  -8  -5   2   22.07    5.07
  -8   5   3   68.54   13.84
   8  -5  -3   69.53   13.80
   8   5  -3   52.98    9.95
  -8  -5   3   55.33   10.00
  -8  -5   3   59.87    9.34
  -8   5   4   14.17    6.30
  -8   5   4   13.80    7.36
   8  -5  -4   15.14    6.49
   8  -5  -4   14.34    7.29
   8   5  -4    5.96    4.38
  -8  -5   4   11.80    4.60
  -8   5   5   41.16    9.92
  -8   5   5   28.67    9.51
   8  -5  -5   62.29   11.95
   8  -5  -5   34.43   10.00
   8   5  -5   47.09    9.26
   8   5  -5   35.73    7.99
  -8  -5   5   48.85    9.01
  -8   5   6   61.34   12.84
   8  -5  -6   53.29   12.14
   8  -5  -6   74.50   14.42
   8   5  -6   75.29   12.09
   8   5  -6   78.18   12.07
  -8  -5   6   60.18   11.21
  -8   5   7   11.33    5.47
   8  -5  -7    0.91    4.48
   8  -5  -7    0.81    4.36
   8   5  -7   -0.00    3.21
   8   5  -7    0.00    3.55
  -8  -5   7    1.37    3.37
  -8   5   8    2.45    3.76
   8  -5  -8   -0.00    2.72
   8  -5  -8    6.13    5.56
   8   5  -8    9.56    5.31
   8   5  -8    0.90    2.98
  -8  -5   8   15.63    5.35
  -8   5   9    0.00    3.62
   8  -5  -9   13.84    7.31
   8   5  -9    7.08    4.79
  -8  -5   9    6.14    4.41
  -8   5  10  249.67   27.53
   8  -5 -10  141.32   24.02
   8   5 -10  215.16   23.99
  -8  -5  10  117.86   20.83
  -8   5  11   23.88    8.45
   8  -5 -11   53.38   12.03
   8   5 -11   25.04    7.65
  -8  -5  11    9.48    5.27
  -8   5  12    8.01    5.23
   8  -5 -12    2.45    4.90
   8   5 -12    0.95    4.26
  -8  -5  12   -0.00    3.81
  -8   5  13    0.26    3.87
   8  -5 -13    0.46    3.52
   8   5 -13    1.09    4.33
  -8  -5  13   -0.00    3.88
  -8   5  14   18.23    7.77
   8  -5 -14    9.73    7.17
   8   5 -14   10.71    6.08
  -8   5  15   10.16    6.25
   8  -5 -15   20.80    8.64
   8   5 -15    9.32    5.51
  -8   5  16   47.92   11.92
   8  -5 -16   60.87   13.58
   8   5 -16   33.45   10.43
  -8  -5  16   42.78   11.00
  -8   5  17    2.22    4.14
   8  -5 -17   16.72    7.82
   8   5 -17    2.12    4.39
  -8  -5  17    3.68    5.14
  -8   5  18    5.74    5.58
   8  -5 -18    0.02    5.61
   8   5 -18    0.00    4.63
  -8  -5  18    0.65    3.76
  -8   5  19    9.89    6.15
   8   5 -19    4.24    5.21
  -8  -5  19   12.16    6.64
  -8   5  20   33.36   10.13
   8   5 -20   25.89    8.56
  -8  -5  20    9.94    7.29
  -8   5  21   25.50    9.32
   8   5 -21   20.16    8.30
  -8  -5  21    6.79    6.80
  -8   5  22    0.66    4.75
   8   5 -22   11.54    6.36
  -8  -5  22   16.55    7.54
  -8   5  23   -0.00    5.37
   8   5 -23    2.92    5.14
  -8  -5  23    0.80    4.52
  -8   5  24    6.36    5.57
   8   5 -24   -0.00    4.83
  -8  -5  24    4.22    6.93
  -8   5  25   18.67    7.71
   8   5 -25    4.96    6.18
  -8  -5  25    9.28    7.06
  -8   5  26    8.47    5.78
   8   5 -26    7.35    5.64
  -8  -5  26    3.16    6.21
  -8   5  27   -0.00    7.34
   8   5 -27    0.64    5.99
  -8  -5  27    5.81    6.30
  -8   5  28   -0.00    6.11
   8   5 -28    5.66    6.25
  -8  -5  28    4.98    6.42
  -8   5  29    0.00    5.81
   8   5 -29   -0.00    5.57
  -8  -5  29    4.71    6.21
  -8   5  30    4.27    5.99
   8   5 -30    0.00    4.73
  -8  -5  30    8.45    6.89
  -8   5  31    0.33    5.49
   8   5 -31    4.54    5.86
  -8  -5  31    0.00    6.31
  -8   5  32    8.10    6.80
   8   5 -32    9.80    6.87
  -8  -5  32    6.76    6.67
  -8   5  33    2.36    4.72
   8   5 -33    1.37    4.34
  -8  -5  33   -0.00    6.31
  -8   5  34    4.56    5.63
  -8  -5  34    0.01    3.87
  -8   6   1   64.13   14.00
   8  -6  -1   80.81   14.66
   8   6  -1   82.39   11.54
   8   6  -1   57.86   10.39
  -8  -6   1   61.14   10.41
  -8  -6   1   75.79    8.77
  -8   6   2   81.46   15.44
   8  -6  -2   74.28   13.98
   8  -6  -2   63.56   14.27
   8   6  -2   84.58   11.85
   8   6  -2   64.39   10.83
  -8  -6   2   72.79   11.19
  -8  -6   2   61.43    8.88
  -8   6   3   75.67   15.52
   8  -6  -3   66.39   13.72
   8  -6  -3   71.06   14.92
   8   6  -3   91.76   12.51
   8   6  -3   69.70   11.44
  -8  -6   3   67.97   11.21
  -8   6   4   19.83    7.47
  -8   6   4   42.39   10.86
   8  -6  -4   17.94    8.33
   8  -6  -4   18.24    8.22
   8   6  -4   30.03    7.10
   8   6  -4   21.47    6.23
  -8  -6   4   27.36    6.66
  -8   6   5   24.26    8.19
  -8   6   5   25.88    8.98
   8  -6  -5   18.08    7.52
   8  -6  -5    7.71    6.84
   8   6  -5   27.35    6.88
   8   6  -5   14.77    5.49
  -8  -6   5   14.54    5.38
  -8   6   6   16.37    7.24
  -8   6   6   18.92    7.50
   8  -6  -6   40.34    9.73
   8  -6  -6   27.67    9.35
   8   6  -6   33.83    7.62
   8   6  -6   15.23    6.09
  -8  -6   6   22.61    6.53
  -8   6   7   39.72    9.55
   8  -6  -7   35.97    9.15
   8  -6  -7    5.19    5.69
   8   6  -7   15.26    5.93
   8   6  -7   16.71    5.97
  -8  -6   7   17.27    6.04
  -8   6   8   34.19    9.17
   8  -6  -8   22.58    7.70
   8  -6  -8   26.24    9.09
   8   6  -8   34.23    8.03
   8   6  -8   18.57    6.48
  -8  -6   8   13.94    5.75
  -8   6   9    1.66    4.22
   8  -6  -9   -0.00    4.48
   8  -6  -9    0.22    4.26
   8   6  -9    2.05    3.62
  -8  -6   9    0.92    3.09
  -8   6  10    8.52    6.28
   8  -6 -10   -0.00    4.06
   8   6 -10    4.00    4.41
  -8  -6  10    7.99    5.27
  -8   6  11   22.49    8.24
   8  -6 -11   17.05    7.77
   8   6 -11   14.40    6.54
  -8  -6  11   13.03    6.06
  -8   6  12   21.24    8.24
   8  -6 -12   15.92    7.46
   8   6 -12   13.52    6.14
  -8  -6  12   19.30    6.69
  -8   6  13   27.56    9.12
   8  -6 -13   29.17    9.30
   8   6 -13   21.28    7.54
  -8  -6  13   16.50    6.71
  -8   6  14    8.23    6.03
   8  -6 -14   14.78    7.96
   8   6 -14   19.19    7.05
  -8   6  15   10.26    6.35
   8  -6 -15    7.19    5.72
   8   6 -15    7.69    5.39
  -8   6  16    0.67    4.45
   8   6 -16    5.55    4.66
  -8  -6  16    2.31    4.91
  -8   6  17   59.73   13.16
   8   6 -17   26.54    9.17
  -8  -6  17   32.48    9.88
  -8   6  18   13.17    7.95
   8   6 -18   10.93    6.36
  -8  -6  18   20.52    7.72
  -8   6  19   12.62    6.96
   8   6 -19    3.71    4.57
  -8  -6  19    4.76    5.53
  -8   6  20    2.92    4.91
   8   6 -20   -0.00    4.24
  -8  -6  20    1.35    4.65
  -8   6  21   -0.00    3.93
   8   6 -21   -0.00    4.45
  -8  -6  21   -0.00    5.91
  -8   6  22   11.17    6.33
   8   6 -22    0.00    4.50
  -8  -6  22    5.73    5.91
  -8   6  23   16.03    7.83
   8   6 -23    7.34    6.08
  -8  -6  23    6.18    7.27
  -8   6  24   11.40    6.40
   8   6 -24   -0.00    5.14
  -8  -6  24    0.95    3.68
  -8   6  25   17.40    7.74
   8   6 -25    0.73    4.17
  -8  -6  25    0.00    6.45
  -8   6  26    3.05    5.78
   8   6 -26    3.02    5.17
  -8  -6  26    6.21    7.30
  -8   6  27   18.27    7.80
   8   6 -27    4.96    5.69
  -8  -6  27    9.14    5.94
  -8   6  28    9.21    7.10
   8   6 -28    4.73    6.17
  -8  -6  28    7.21    6.34
  -8   6  29    2.91    5.68
   8   6 -29    2.49    4.93
  -8  -6  29    6.24    6.43
  -8   6  30    0.43    4.01
   8   6 -30   -0.00    5.02
  -8  -6  30    0.85    5.87
  -8   6  31   -0.00    6.14
   8   6 -31    2.67    4.59
  -8  -6  31    2.98    6.89
  -8   6  32    1.50    4.55
   8   6 -32   -0.00    5.78
  -8  -6  32    0.00    6.96
  -8   6  33    8.06    6.78
   8   6 -33    4.98    6.62
  -8  -6  33    5.45    7.73
  -8   6  34    7.42    6.37
  -8  -6  34   -0.00    5.86
  -8   7   1   59.85   13.44
   8  -7  -1   53.91   11.62
   8   7  -1   51.12    8.81
  -8  -7   1   46.62    8.35
  -8   7   2    6.04    6.28
   8  -7  -2   -0.00    4.77
   8   7  -2   -0.00    3.15
  -8  -7   2   -0.00    2.19
  -8  -7   2    0.75    1.23
  -8   7   3   12.84    6.84
   8  -7  -3   31.54    9.17
   8  -7  -3   22.49    8.64
   8   7  -3   14.63    5.49
  -8  -7   3   25.82    6.18
  -8   7   4    0.12    3.70
   8  -7  -4   -0.00    4.12
   8  -7  -4   -0.00    4.04
   8   7  -4    1.99    3.27
  -8  -7   4    1.17    3.07
  -8   7   5   62.32   13.05
  -8   7   5   52.74   12.87
   8  -7  -5   73.75   13.90
   8  -7  -5   60.59   13.35
   8   7  -5   41.17    9.32
  -8  -7   5   51.08    9.59
  -8   7   6    7.05    6.27
  -8   7   6   13.02    7.39
   8  -7  -6    6.22    5.34
   8  -7  -6   21.74    8.88
   8   7  -6   24.26    6.72
  -8  -7   6    9.03    4.40
  -8   7   7   -0.00    3.80
  -8   7   7   -0.00    4.64
   8  -7  -7    1.03    2.97
   8  -7  -7   -0.00    4.19
   8   7  -7    3.33    4.22
   8   7  -7    2.48    3.82
  -8  -7   7    3.99    3.93
  -8   7   8    0.00    3.79
   8  -7  -8   -0.00    4.78
   8  -7  -8   -0.00    4.60
   8   7  -8    1.52    3.24
   8   7  -8   -0.00    3.59
  -8  -7   8   -0.00    3.32
  -8   7   9   24.23    8.63
   8  -7  -9   31.08    9.34
   8  -7  -9   50.13   11.86
   8   7  -9   33.91    8.41
  -8  -7   9   36.60    8.76
  -8   7  10   13.19    6.82
   8  -7 -10   20.50    7.43
   8  -7 -10   14.23    6.80
   8   7 -10   10.86    5.39
  -8  -7  10    7.72    4.79
  -8   7  11   53.47   12.81
   8  -7 -11   43.03   10.89
   8  -7 -11   26.27   10.24
   8   7 -11   37.51    9.23
  -8  -7  11   58.52   11.02
  -8   7  12   -0.00    4.37
   8  -7 -12    2.75    5.62
   8   7 -12    0.00    4.43
  -8  -7  12    0.00    4.40
  -8   7  13   16.89    7.23
   8   7 -13    8.16    5.61
  -8   7  14    8.34    6.75
   8   7 -14   10.95    5.17
  -8   7  15   64.33   13.86
   8   7 -15   61.96   12.94
  -8   7  16   -0.00    5.01
   8   7 -16    9.93    6.02
  -8  -7  16    8.56    5.75
  -8   7  17    2.79    5.22
   8   7 -17    0.00    5.00
  -8  -7  17    0.00    4.64
  -8   7  18   -0.00    4.14
   8   7 -18   -0.00    4.81
  -8  -7  18    3.09    4.52
  -8   7  19   -0.00    4.16
   8   7 -19   -0.00    4.10
  -8  -7  19   -0.00    4.28
  -8   7  20    2.94    5.22
   8   7 -20    2.21    4.49
  -8  -7  20    0.61    5.77
  -8   7  21   14.16    7.35
   8   7 -21    9.85    6.07
  -8  -7  21   20.56    8.70
  -8   7  22    4.38    5.07
   8   7 -22    1.64    4.61
  -8  -7  22    0.23    5.72
  -8   7  23   -0.00    4.12
   8   7 -23    0.67    4.17
  -8  -7  23   -0.00    4.43
  -8   7  24    2.51    4.54
  -8  -7  24   -0.00    5.79
  -8   7  25    3.65    4.14
   8   7 -25    8.77    6.40
  -8  -7  25    0.74    4.53
  -8   7  26    2.11    4.82
   8   7 -26    6.07    5.43
  -8  -7  26    0.00    6.37
  -8   7  27    9.17    6.58
   8   7 -27    1.33    4.46
  -8  -7  27    5.43    5.51
  -8   7  28   -0.00    5.86
   8   7 -28   -0.00    4.55
  -8  -7  28    1.09    5.75
  -8   7  29   -0.00    4.11
   8   7 -29    0.48    4.29
  -8  -7  29    1.64    6.04
  -8   7  30    2.66    4.50
   8   7 -30    4.45    6.10
  -8  -7  30    0.08    5.83
  -8   7  31    3.82    6.29
   8   7 -31    0.20    5.24
  -8  -7  31    4.66    6.29
  -8   7  32    1.74    4.70
   8   7 -32    6.53    5.92
  -8  -7  32   -0.00    6.88
  -8   7  33    0.00    5.70
   8   7 -33   -0.00    5.19
  -8  -7  33    4.20    7.21
   8   7 -34   -0.00    7.12
  -8   8   1   54.27   12.85
   8  -8  -1   76.15   13.18
   8   8  -1   17.92    5.48
  -8   8   2   -0.00    5.23
   8  -8  -2   -0.00    4.00
   8   8  -2    1.19    2.77
   8  -8  -3   29.76    8.77
   8   8  -3   18.30    5.87
   8  -8  -4   14.84    6.57
   8   8  -4   10.92    4.67
   8  -8  -5    3.93    5.89
   8  -8  -5   -0.00    4.81
   8   8  -5    0.60    2.94
   8  -8  -6    0.17    4.02
   8  -8  -6   -0.00    5.63
   8   8  -6    2.81    3.44
  -8  -8   6   -0.00    3.10
  -8   8   7   59.65   13.20
   8  -8  -7   79.52   14.56
   8  -8  -7  114.83   18.04
   8   8  -7   74.46   11.26
  -8  -8   7   23.29    8.14
  -8   8   8    5.55    4.82
   8  -8  -8    5.70    4.88
   8  -8  -8   11.22    6.84
   8   8  -8    3.00    3.79
  -8  -8   8    9.29    5.39
  -8   8   9    7.90    6.36
   8  -8  -9    8.34    6.08
   8   8  -9    8.16    4.34
  -8  -8   9    7.25    4.94
  -8   8  10    5.50    5.08
   8  -8 -10    0.00    4.88
   8   8 -10    3.19    4.23
  -8  -8  10    9.11    4.98
  -8   8  11   -0.00    3.57
   8  -8 -11    1.35    4.01
   8   8 -11    0.45    3.78
  -8  -8  11    8.66    5.27
  -8   8  12   -0.00    5.47
   8  -8 -12    3.08    4.74
   8   8 -12    8.42    5.04
  -8  -8  12    2.49    4.53
  -8   8  13   39.36   10.67
   8  -8 -13   65.04   12.41
   8   8 -13   16.07    7.10
  -8   8  14    3.64    5.73
   8   8 -14    2.29    3.79
  -8   8  15    4.67    5.82
   8   8 -15    2.44    4.41
  -8  -8  15   17.42    7.40
  -8   8  16    3.63    4.72
   8   8 -16    1.11    4.09
  -8  -8  16   -0.00    4.83
  -8   8  17   13.53    7.41
   8   8 -17   23.39    7.70
  -8  -8  17    7.82    6.02
  -8   8  18    8.82    6.02
   8   8 -18    0.00    4.92
  -8  -8  18   -0.00    4.58
  -8   8  19    8.30    6.23
   8   8 -19    3.78    4.76
  -8  -8  19    0.35    4.66
  -8   8  20    4.26    4.94
   8   8 -20    0.00    4.85
  -8  -8  20    7.13    5.72
  -8   8  21    1.54    4.34
   8   8 -21    0.15    3.82
  -8  -8  21   -0.00    5.35
  -8   8  22   -0.00    4.06
   8   8 -22    1.35    4.45
  -8  -8  22    4.44    6.21
  -8   8  23   26.45    9.09
   8   8 -23   15.29    7.14
  -8  -8  23    9.02    6.55
  -8   8  24    6.64    5.21
   8   8 -24   -0.00    4.23
  -8  -8  24    4.42    5.72
  -8   8  25    7.00    6.16
   8   8 -25    6.41    5.64
  -8  -8  25    6.40    6.43
  -8   8  26    4.60    5.14
   8   8 -26   -0.00    4.32
  -8  -8  26   -0.00    6.08
  -8   8  27    9.63    7.36
   8   8 -27   11.99    7.62
  -8  -8  27   16.61    8.11
  -8   8  28    6.12    5.95
   8   8 -28   -0.00    5.07
  -8  -8  28   -0.00    5.23
  -8   8  29    6.54    6.90
   8   8 -29   11.46    7.47
  -8  -8  29    1.47    6.61
  -8   8  30    7.72    6.76
   8   8 -30    1.11    5.14
  -8  -8  30    3.36    7.72
  -8   8  31    3.84    5.09
   8   8 -31    2.72    6.05
  -8  -8  31    1.80    4.85
  -8   8  32    1.65    5.15
   8   8 -32    3.79    5.34
  -8  -8  32    5.93    5.63
  -8   8  33    1.50    4.40
   8   8 -33    4.99    6.57
  -8  -8  33   -0.00    6.12
   8   8 -34    5.19    6.60
   8   8 -35    4.32    6.28
   8  -9  -1   93.30   15.33
   8   9  -1   44.19    8.25
   8  -9  -2   -0.00    4.93
   8   9  -2    3.01    2.70
  -8   9   3   19.49    8.52
   8  -9  -3   57.38   12.01
   8   9  -3   20.10    5.62
  -8   9   4   10.12    5.86
   8  -9  -4    1.61    4.02
   8   9  -4    3.68    3.20
  -8   9   5   42.85   11.72
   8  -9  -5   68.37   13.48
   8   9  -5   30.45    7.51
  -8   9   6    3.31    5.17
   8  -9  -6    2.46    4.60
   8   9  -6    2.37    2.99
  -8   9   7   -0.00    3.88
   8  -9  -7    1.26    4.01
   8   9  -7    3.21    3.60
  -8   9   8    4.59    4.79
  -8   9   8   -0.00    4.90
   8  -9  -8   -0.00    4.74
   8   9  -8   -0.00    3.21
  -8   9   9    4.52    5.94
  -8   9   9    8.18    6.33
   8  -9  -9   15.57    7.56
   8   9  -9    6.26    4.32
  -8   9  10    0.00    5.22
   8  -9 -10    8.53    6.14
   8   9 -10   -0.00    3.46
  -8   9  11   54.23   12.82
   8  -9 -11   64.87   13.86
   8   9 -11   46.39   10.35
  -8   9  12    1.26    4.17
   8  -9 -12   -0.00    4.09
   8   9 -12   -0.00    3.70
  -8  -9  12   -0.00    3.45
  -8   9  13    9.97    6.04
   8  -9 -13   -0.00    4.30
   8   9 -13   -0.00    3.14
  -8   9  14   -0.00    5.14
   8  -9 -14    5.90    5.46
   8   9 -14   -0.00    5.09
  -8   9  15   55.31   12.91
   8  -9 -15   41.50   10.85
   8   9 -15   45.74   10.58
  -8  -9  15   29.75   10.00
  -8   9  16    0.00    3.68
   8   9 -16    1.82    3.73
  -8  -9  16    0.26    4.43
  -8   9  17   -0.00    4.25
   8   9 -17    5.10    5.30
  -8  -9  17    2.87    4.81
  -8   9  18   11.51    6.98
   8   9 -18    4.80    5.48
  -8  -9  18    4.66    5.98
  -8   9  19    4.45    5.83
   8   9 -19   13.85    6.73
  -8  -9  19    6.70    6.14
  -8   9  20   -0.00    4.56
   8   9 -20    0.61    4.84
  -8  -9  20   -0.00    5.00
  -8   9  21   34.55   10.20
   8   9 -21   15.98    7.55
  -8  -9  21    5.70    5.45
  -8   9  22    0.00    4.83
   8   9 -22    4.97    5.59
  -8  -9  22    4.47    5.64
  -8   9  23    6.12    5.48
   8   9 -23    1.00    3.87
  -8  -9  23   -0.00    4.67
  -8   9  24    3.37    5.56
   8   9 -24   -0.00    4.49
  -8  -9  24   -0.00    5.57
  -8   9  25   18.83    7.91
   8   9 -25   13.29    7.06
  -8  -9  25    5.59    6.57
  -8   9  26    2.86    4.58
   8   9 -26   -0.00    4.68
  -8  -9  26   -0.00    4.41
  -8   9  27   -0.00    4.32
   8   9 -27    2.00    4.30
  -8  -9  27    0.00    5.66
  -8   9  28    8.77    6.26
   8   9 -28    0.34    4.40
  -8  -9  28    4.25    7.50
  -8   9  29    7.49    7.04
   8   9 -29   -0.00    3.56
  -8  -9  29    2.82    6.63
  -8   9  30    3.98    6.04
   8   9 -30    5.03    5.72
  -8  -9  30    0.92    5.33
  -8   9  31   13.16    8.14
   8   9 -31    2.36    5.16
  -8  -9  31    1.39    5.22
  -8   9  32   -0.00    5.15
   8   9 -32    1.24    5.91
  -8  -9  32    0.00    4.89
   8   9 -33   10.86    7.98
  -8  10   1   28.48    9.89
   8 -10  -1   15.27    7.27
   8  10  -1   23.20    5.32
  -8  10   2    0.59    4.54
   8 -10  -2    2.25    4.48
   8  10  -2    1.69    2.52
  -8  10   3   17.75    8.64
   8 -10  -3   32.29    9.95
   8  10  -3   27.88    6.32
  -8  10   4   12.44    6.15
   8 -10  -4   11.52    6.64
   8  10  -4    9.41    4.19
  -8  10   5    0.00    4.78
   8 -10  -5    4.34    4.41
   8  10  -5    1.90    3.35
  -8  10   6    3.14    4.82
   8 -10  -6    0.71    2.91
   8  10  -6   -0.00    2.67
  -8  10   7   29.99   10.55
   8 -10  -7   35.01    9.95
   8  10  -7   37.34    8.26
  -8  10   8    4.01    5.13
   8 -10  -8    0.24    3.74
   8  10  -8   -0.00    3.50
  -8  10   9   -0.00    4.46
   8 -10  -9   -0.00    4.18
   8  10  -9   10.18    4.96
  -8  10  10    0.60    4.13
  -8  10  10    1.79    4.74
   8 -10 -10    0.86    3.84
   8  10 -10    0.96    4.29
  -8  10  11    2.82    4.41
   8 -10 -11   12.24    6.77
   8  10 -11    1.63    4.50
  -8  10  12    0.08    4.77
   8 -10 -12   -0.00    3.80
   8  10 -12    3.67    4.53
  -8  10  13   36.57   10.54
   8 -10 -13   56.52   12.00
   8  10 -13   18.33    7.27
  -8  10  14   -0.00    5.10
   8 -10 -14   -0.00    4.12
   8  10 -14   -0.00    3.96
  -8  10  15    7.19    6.37
   8 -10 -15    0.00    4.68
   8  10 -15    6.55    5.45
  -8  10  16    2.88    5.52
   8 -10 -16   -0.00    4.07
   8  10 -16    2.73    5.04
  -8  10  17   19.39    8.05
   8 -10 -17   27.60    9.29
   8  10 -17    7.02    5.66
  -8  10  18    0.32    4.54
   8  10 -18   10.04    5.39
  -8 -10  18   -0.00    3.79
  -8  10  19    8.68    6.11
   8  10 -19   17.39    7.66
  -8 -10  19    0.80    4.77
  -8  10  20    9.55    6.62
   8  10 -20    0.87    4.99
  -8 -10  20    0.76    4.03
  -8  10  21    0.00    4.21
   8  10 -21    0.00    5.19
  -8 -10  21    7.33    6.44
  -8  10  22   -0.00    5.21
   8  10 -22   -0.00    3.38
  -8 -10  22    0.00    5.00
  -8  10  23   12.32    7.02
   8  10 -23    2.55    4.01
  -8 -10  23    1.14    5.96
  -8  10  24    0.00    4.45
   8  10 -24   -0.00    4.08
  -8 -10  24    4.31    5.83
  -8  10  25   -0.00    4.63
   8  10 -25   -0.00    3.71
  -8 -10  25    0.00    3.33
  -8  10  26    2.35    4.28
   8  10 -26    0.52    4.49
  -8 -10  26    1.27    5.32
  -8  10  27    5.00    6.07
   8  10 -27    8.30    6.12
  -8 -10  27    1.01    5.92
  -8  10  28    8.35    5.96
   8  10 -28    1.99    3.74
  -8 -10  28   -0.00    6.03
  -8  10  29   12.30    7.26
   8  10 -29    4.29    5.76
  -8 -10  29    8.53    7.41
  -8  10  30   -0.00    4.27
   8  10 -30    0.00    4.93
  -8 -10  30    7.25    7.05
  -8  10  31    1.55    4.45
  -8 -10  31    0.42    4.67
  -8  11   1   20.14    8.91
   8 -11  -1   32.08    9.79
   8  11  -1   25.13    5.58
  -8  11   2   -0.00    5.24
   8 -11  -2    8.39    5.97
   8  11  -2    6.30    3.32
  -8  11   3    1.29    4.43
   8 -11  -3    9.13    5.79
   8  11  -3    2.05    2.74
  -8  11   4   -0.00    4.97
   8 -11  -4    5.16    5.17
   8  11  -4    1.33    3.11
  -8  11   5   18.82    8.71
   8 -11  -5   13.37    7.31
   8  11  -5   22.54    5.92
  -8  11   6    2.91    4.96
   8 -11  -6   -0.00    5.10
   8  11  -6   -0.00    2.51
  -8  11   7    7.80    6.06
   8 -11  -7    4.64    5.69
   8  11  -7    1.54    3.66
  -8  11   8    2.58    5.25
   8 -11  -8    9.54    5.86
   8  11  -8    2.13    3.29
  -8  11   9   15.88    7.59
   8 -11  -9   15.49    7.40
   8  11  -9   15.45    5.94
  -8  11  10    0.00    5.22
   8 -11 -10   -0.00    5.16
   8  11 -10   -0.00    3.38
  -8  11  11    6.76    6.14
   8 -11 -11   15.34    7.23
   8  11 -11    4.42    4.82
  -8  11  12    4.52    6.41
  -8  11  12    2.49    4.12
   8 -11 -12   -0.00    3.89
   8  11 -12    2.62    3.35
  -8  11  13   -0.00    4.93
   8 -11 -13   -0.00    4.71
   8  11 -13    1.71    4.48
  -8  11  14    5.08    5.37
   8 -11 -14    2.13    4.80
   8  11 -14    0.80    3.75
  -8  11  15   31.94   10.23
   8 -11 -15   21.61    8.45
   8  11 -15   17.77    7.87
  -8  11  16   -0.00    3.75
   8 -11 -16    4.40    5.05
   8  11 -16   -0.00    2.76
  -8  11  17    7.89    5.93
   8 -11 -17   -0.00    4.15
   8  11 -17    0.00    4.85
  -8  11  18    4.14    4.21
   8 -11 -18    1.37    3.97
   8  11 -18   -0.00    4.51
  -8  11  19   25.54    8.97
   8 -11 -19    0.00    4.21
   8  11 -19    3.90    4.86
  -8  11  20    1.31    4.26
   8 -11 -20    0.00    3.66
   8  11 -20    0.82    4.30
  -8  11  21    8.79    6.48
   8  11 -21    7.40    5.87
  -8  11  22   -0.00    4.74
   8  11 -22    2.08    4.25
  -8  11  23   -0.00    3.80
   8  11 -23   -0.00    4.53
  -8  11  24   -0.00    5.21
   8  11 -24    2.30    4.31
  -8  11  25   14.60    7.12
   8  11 -25    3.39    4.83
  -8 -11  25    0.05    3.81
  -8  11  26   -0.00    4.37
   8  11 -26   -0.00    4.83
  -8 -11  26    1.47    6.57
  -8  11  27    0.94    4.15
   8  11 -27    3.41    5.16
  -8 -11  27    2.84    5.72
  -8  11  28    0.55    3.95
  -8 -11  28    3.67    5.21
  -8  11  29    5.75    6.28
  -8 -11  29    2.05    5.45
  -8 -11  30    0.00    6.39
  -8 -11  31   -0.00    4.65
  -8  12   1    0.98    4.73
   8 -12  -1   -0.00    3.96
   8  12  -1    2.20    2.57
  -8  12   2    4.35    5.19
   8 -12  -2   -0.00    5.59
   8  12  -2    0.58    2.33
  -8  12   3   19.36    9.37
   8 -12  -3   26.31    9.06
   8  12  -3   23.93    5.98
  -8  12   4   -0.00    4.80
   8 -12  -4   -0.00    3.43
   8  12  -4    3.54    3.05
  -8  12   5    0.00    4.66
   8 -12  -5    0.00    4.55
   8  12  -5    0.44    3.00
  -8  12   6    0.00    5.89
   8 -12  -6    3.10    5.17
   8  12  -6   -0.00    3.31
  -8  12   7   30.92   10.20
   8 -12  -7   25.06    8.66
   8  12  -7   11.37    5.14
  -8  12   8   -0.00    4.52
   8 -12  -8    0.00    5.07
   8  12  -8    8.09    4.56
  -8  12   9    6.67    6.47
   8 -12  -9   36.14   10.76
   8  12  -9    1.64    3.56
  -8  12  10    4.75    6.10
   8 -12 -10    1.57    4.31
   8  12 -10    0.00    3.36
  -8  12  11    4.64    6.84
   8 -12 -11    1.03    4.57
   8  12 -11    0.00    3.14
  -8  12  12   -0.00    4.33
   8 -12 -12   -0.00    4.82
   8  12 -12   -0.00    3.30
  -8  12  13   21.13    9.05
   8 -12 -13   19.87    8.45
   8  12 -13   11.24    5.61
  -8  12  14   -0.00    5.32
   8 -12 -14    0.42    4.79
   8  12 -14   -0.00    3.04
  -8  12  15    1.43    4.79
   8 -12 -15   -0.00    4.95
   8  12 -15    0.56    3.47
  -8  12  16   -0.00    4.01
   8 -12 -16    1.91    4.84
   8  12 -16   -0.00    4.92
  -8  12  17    3.64    5.32
   8 -12 -17    2.09    4.50
   8  12 -17   -0.00    4.36
  -8  12  18   -0.00    5.20
   8 -12 -18    0.21    3.28
   8  12 -18    2.45    3.60
  -8  12  19    5.65    6.34
   8 -12 -19   13.01    7.68
   8  12 -19    2.61    5.76
  -8  12  20    1.96    5.88
   8 -12 -20    0.00    4.32
   8  12 -20   -0.00    3.96
  -8  12  21   -0.00    3.89
   8 -12 -21    5.63    5.72
   8  12 -21    0.00    4.82
  -8  12  22    1.53    4.29
   8 -12 -22    0.80    3.92
   8  12 -22    0.25    4.57
  -8  12  23   16.27    7.73
   8 -12 -23   17.36    7.36
   8  12 -23   11.25    6.15
  -8  12  24    4.84    6.09
   8  12 -24    2.37    4.85
  -8  12  25    2.77    4.73
  -8  12  26    0.00    4.64
  -8  12  27   -0.00    5.34
  -8  12  28    2.59    6.74
  -8  13   1    6.39    6.12
   8 -13  -1   21.48    9.00
   8  13  -1    9.46    3.85
  -8  13   2    1.34    5.48
   8 -13  -2    0.33    2.95
   8  13  -2    3.33    2.99
  -8  13   3    4.47    6.15
   8 -13  -3    0.72    3.61
   8  13  -3    0.70    2.75
  -8  13   4    8.47    7.10
   8 -13  -4   12.04    7.05
   8  13  -4   17.10    5.37
  -8  13   5    9.62    7.12
   8 -13  -5   34.32    9.90
   8  13  -5   18.53    5.69
  -8  13   6    3.56    5.40
   8 -13  -6    0.00    5.71
   8  13  -6    0.06    2.72
  -8  13   7    2.35    5.52
   8 -13  -7    9.80    6.30
   8  13  -7    1.39    2.34
  -8  13   8   -0.00    4.13
   8 -13  -8   -0.00    4.91
   8  13  -8   -0.00    2.57
  -8  13   9   37.79   11.42
   8 -13  -9   11.68    7.17
   8  13  -9    5.89    4.49
  -8  13  10   11.02    6.14
   8 -13 -10    0.00    4.83
   8  13 -10   -0.00    3.94
  -8  13  11    4.40    4.78
   8 -13 -11    5.21    6.17
   8  13 -11    4.24    4.74
  -8  13  12    7.09    6.16
   8 -13 -12   -0.00    3.92
   8  13 -12    0.04    3.54
  -8  13  13    2.71    4.63
   8 -13 -13   -0.00    4.50
   8  13 -13   -0.00    3.89
  -8  13  14   -0.00    3.73
   8 -13 -14   -0.00    4.10
   8  13 -14    0.00    3.75
  -8  13  15    5.87    6.17
   8 -13 -15   -0.00    5.08
   8  13 -15    7.98    6.10
  -8  13  16    0.47    4.89
   8 -13 -16   -0.00    3.94
   8  13 -16    3.75    3.76
  -8  13  17   -0.00    4.89
   8 -13 -17   10.68    7.11
   8  13 -17   -0.00    3.46
  -8  13  18    1.55    4.45
   8 -13 -18    3.35    5.88
   8  13 -18    3.61    4.84
  -8  13  19    0.31    4.46
   8 -13 -19   -0.00    4.21
   8  13 -19    0.00    4.31
  -8  13  20    1.11    4.59
   8 -13 -20    1.58    4.28
   8  13 -20    4.13    5.05
  -8  13  21   13.00    7.03
   8 -13 -21   -0.00    3.81
  -8  13  22    2.90    5.63
   8 -13 -22    0.94    3.99
  -8  13  23   -0.00    4.18
   8 -13 -23    4.71    5.09
  -8  13  24   -0.00    3.93
   8 -13 -24    0.92    4.94
  -8  13  25    1.40    5.11
   8 -13 -25    0.00    5.23
  -8  13  26    1.49    4.88
   8 -13 -26   -0.00    4.76
   8 -13 -27   -0.00    4.95
  -8  14   1    8.11    6.97
   8 -14  -1   10.67    6.74
   8  14  -1    2.32    2.60
  -8  14   2    0.00    4.90
   8 -14  -2   12.21    6.86
   8  14  -2    6.42    3.30
  -8  14   3    9.52    7.24
   8 -14  -3    5.58    5.70
   8  14  -3    5.58    3.41
  -8  14   4    4.79    5.37
   8 -14  -4    0.58    4.08
   8  14  -4    1.95    2.87
  -8  14   5    3.49    4.80
   8 -14  -5   -0.00    3.84
   8  14  -5    4.05    3.21
  -8  14   6   -0.00    4.84
   8 -14  -6   -0.00    5.32
   8  14  -6    0.00    2.93
  -8  14   7   -0.00    5.09
   8 -14  -7    4.82    5.41
   8  14  -7    3.95    4.09
  -8  14   8    4.37    6.28
   8 -14  -8    7.60    6.33
   8  14  -8   18.63    5.76
  -8  14   9    2.25    5.45
   8 -14  -9   -0.00    4.42
   8  14  -9    4.48    4.05
  -8  14  10    5.05    6.43
   8 -14 -10   -0.00    4.94
   8  14 -10    0.00    3.39
  -8  14  11   -0.00    6.04
   8 -14 -11   -0.00    4.07
   8  14 -11    1.90    3.57
  -8  14  12    1.01    4.87
   8 -14 -12    6.76    5.78
   8  14 -12    0.37    3.68
  -8  14  13    2.47    6.02
   8 -14 -13    5.72    5.35
   8  14 -13    5.79    5.06
  -8  14  14    0.66    4.17
   8 -14 -14   -0.00    4.68
   8  14 -14   -0.00    2.94
  -8  14  15    8.75    6.43
   8 -14 -15    0.00    5.45
   8  14 -15    2.90    5.15
  -8  14  16    1.01    5.41
   8 -14 -16   -0.00    4.65
   8  14 -16   -0.00    4.14
  -8  14  17    4.33    5.47
   8 -14 -17    0.00    4.07
  -8  14  18    1.81    4.71
   8 -14 -18    0.00    4.24
  -8  14  19   -0.00    5.38
   8 -14 -19    0.00    3.83
  -8  14  20   -0.00    4.57
   8 -14 -20    0.37    3.48
  -8  14  21    2.74    5.53
   8 -14 -21    3.33    5.12
  -8  14  22   -0.00    5.74
   8 -14 -22   -0.00    4.12
  -8  14  23    3.16    4.98
   8 -14 -23    7.15    5.57
  -8  14  24    3.15    5.00
  -8  15   1    1.96    6.16
   8 -15  -1    6.38    5.38
   8  15  -1    1.86    2.81
  -8  15   2    2.25    5.90
   8 -15  -2    3.67    5.33
   8  15  -2   -0.00    2.64
  -8  15   3    1.41    4.33
   8 -15  -3    7.09    6.17
   8  15  -3   -0.00    2.19
  -8  15   4    0.74    4.86
   8 -15  -4    3.97    5.91
   8  15  -4    5.22    3.55
  -8  15   5   -0.00    5.23
   8 -15  -5    3.36    4.40
   8  15  -5    5.04    3.62
  -8  15   6    0.88    5.49
   8 -15  -6    6.37    6.09
   8  15  -6    0.97    2.77
  -8  15   7    2.95    6.30
   8 -15  -7    8.15    6.17
   8  15  -7    0.49    2.84
  -8  15   8    0.00    5.45
   8 -15  -8    0.00    4.20
   8  15  -8    0.85    3.31
  -8  15   9   -0.00    4.57
   8 -15  -9    0.83    4.00
   8  15  -9   -0.00    2.51
  -8  15  10    1.48    4.02
   8 -15 -10    2.32    5.33
   8  15 -10    2.14    3.94
  -8  15  11    3.15    5.71
   8 -15 -11    0.83    5.09
   8  15 -11    0.87    4.20
  -8  15  12   -0.00    5.94
   8 -15 -12   -0.00    4.36
   8  15 -12   -0.00    3.45
  -8  15  13    7.41    6.31
   8 -15 -13    4.23    5.60
  -8  15  14   -0.00    4.94
   8 -15 -14    6.76    6.68
  -8  15  15   -0.00    4.39
   8 -15 -15    0.36    4.54
   8 -15 -16    2.78    4.00
   8 -15 -17   -0.00    4.88
   8 -15 -18   -0.00    4.17
   8 -15 -19    1.08    5.17
  -8  16   1    0.00    4.66
   8 -16  -1    1.36    5.11
   8  16  -1    1.46    2.41
  -8  16   2    0.00    3.87
   8 -16  -2    0.04    3.86
   8  16  -2    4.69    3.34
  -8  16   3    6.92    6.25
   8 -16  -3   -0.00    5.05
   8  16  -3    0.39    2.79
  -8  16   4    0.00    6.13
   8 -16  -4    3.04    5.14
   8  16  -4   -0.00    3.10
  -8  16   5    1.08    4.70
   8 -16  -5    2.06    4.10
   8  16  -5    2.05    3.24
  -8  16   6    0.46    4.21
   8 -16  -6    0.07    3.29
   8  16  -6   -0.00    2.92
  -8  16   7   -0.00    4.96
   8 -16  -7    1.59    3.99
  -8  16   8    0.00    5.38
   8 -16  -8   11.38    7.26
  -8  16   9    0.32    5.53
   8 -16  -9    6.64    6.60
   8 -16 -10   -0.00    5.25
   8 -16 -11   -0.00    5.00
   8 -16 -12    3.92    5.70
   8 -16 -13   -0.00    5.52
   8 -16 -14    5.28    4.44
   8 -17  -1    3.03    5.61
   8 -17  -2   -0.00    4.56
   8 -17  -3    3.49    5.78
   8 -17  -4    6.44    5.68
   8 -17  -5    4.82    5.45
   8 -17  -6   -0.00    3.25
   8 -17  -7   -0.00    3.76
   8 -17  -8   -0.00    3.98
   8 -17  -9    1.74    4.72
  -7   0   1  672.08   66.70
  -7   0   1  665.42   66.73
  -7   0   1  612.81   64.89
   7   0  -1  619.14   66.13
   7   0  -1  657.61   66.57
  -7   0   2   -0.00    3.38
  -7   0   2    0.12    2.93
  -7   0   2   -0.00    2.60
   7   0  -2    0.53    3.07
   7   0  -2    0.59    3.29
  -7   0   3    5.77    3.97
  -7   0   3   10.70    4.27
   7   0  -3   10.63    4.61
   7   0  -3    9.44    4.99
  -7   0   4    0.00    2.47
   7   0  -4   -0.00    3.12
   7   0  -4   -0.00    3.26
  -7   0   5   35.80    8.31
   7   0  -5   28.83    7.53
   7   0  -5   48.73    9.45
  -7   0   6    0.00    3.15
   7   0  -6    0.73    3.04
   7   0  -6    3.64    4.21
  -7   0   7  240.93   31.00
   7   0  -7  274.71   30.89
   7   0  -7  277.22   31.86
  -7   0   8   -0.00    3.70
   7   0  -8    0.63    3.11
  -7   0   9   20.92    6.40
   7   0  -9    9.41    5.47
  -7   0  10   -0.00    3.32
   7   0 -10    0.00    3.69
  -7   0  11  242.87   31.12
   7   0 -11  272.53   32.12
  -7   0  12   -0.00    3.47
   7   0 -12   -0.00    3.92
  -7   0  13  108.78   17.20
   7   0 -13  104.78   17.38
   7   0 -14    6.08    4.69
   7   0 -15    4.76    5.49
   7   0 -16    4.63    4.34
  -7   0  17  356.68   40.64
   7   0 -17  315.20   40.13
  -7   0  18   -0.00    3.82
   7   0 -18   -0.00    4.21
  -7   0  19   -0.00    4.48
   7   0 -19   10.78    6.02
  -7   0  20    1.11    3.73
   7   0 -20    0.00    4.19
  -7   0  21   -0.00    4.50
   7   0 -21    9.76    6.82
  -7   0  22    0.85    5.49
   7   0 -22   -0.00    4.67
  -7   0  23   48.91   12.67
  -7   0  24   -0.00    5.94
  -7   0  25    3.15    4.67
  -7   0  26    0.00    5.15
  -7   0  27   28.27   10.43
  -7   0  28   -0.00    4.77
  -7   0  29    6.80    6.14
  -7   0  30    1.07    5.85
  -7   0  31   13.05    8.28
  -7   0  32    6.01    5.45
  -7   0  33    6.45    7.62
  -7   0  34    1.88    5.24
  -7   0  35   -0.00    5.54
  -7   0  36   -0.00    6.33
  -7   0  37    8.58    8.24
  -7   1   1    0.00    3.22
  -7   1   1    1.64    3.28
  -7   1   1    0.63    3.64
   7  -1  -1    3.56    3.51
   7  -1  -1   -0.00    2.87
   7  -1  -1   -0.00    3.66
   7   1  -1    0.64    2.67
   7   1  -1    4.16    3.01
  -7  -1   1    0.00    3.25
  -7   1   2   27.54    7.54
  -7   1   2   46.41    8.90
  -7   1   2   37.80    7.96
   7  -1  -2   24.60    7.30
   7  -1  -2   38.31    8.06
   7  -1  -2   40.28    8.88
   7   1  -2   37.38    7.72
   7   1  -2   43.11    8.48
  -7  -1   2   36.12    8.02
  -7  -1   2   35.57    7.71
  -7   1   3  253.59   28.49
  -7   1   3  195.33   27.16
  -7   1   3  256.95   27.56
   7  -1  -3  243.46   27.40
   7  -1  -3  231.42   28.13
   7   1  -3  221.37   26.46
   7   1  -3  212.90   26.88
  -7  -1   3  220.10   27.01
  -7   1   4    5.32    4.17
  -7   1   4    3.09    3.54
   7  -1  -4    0.83    2.68
   7  -1  -4    5.09    4.98
   7   1  -4    0.00    2.21
   7   1  -4    2.66    3.77
  -7  -1   4    0.00    3.07
  -7   1   5   62.03   11.28
  -7   1   5   63.59   11.00
   7  -1  -5   60.75   10.97
   7  -1  -5   56.28   11.35
   7   1  -5   63.52   10.61
   7   1  -5   73.11   11.73
  -7  -1   5   54.77   10.58
  -7   1   6   -0.00    3.50
  -7   1   6    2.46    2.99
   7  -1  -6   -0.00    3.64
   7  -1  -6    0.56    3.57
   7   1  -6    1.82    3.32
   7   1  -6    4.06    3.57
  -7  -1   6    0.39    2.63
  -7   1   7   45.33    9.44
  -7   1   7   41.73    8.49
   7  -1  -7   36.09    8.74
   7   1  -7   35.04    7.95
   7   1  -7   37.33    8.44
  -7  -1   7   25.54    7.47
  -7   1   8   14.92    6.03
   7  -1  -8   11.98    5.88
   7   1  -8   18.26    5.73
   7   1  -8   15.90    5.96
  -7  -1   8   14.51    5.65
  -7   1   9  260.10   31.87
   7  -1  -9  248.06   31.86
   7   1  -9  284.57   32.14
  -7  -1   9  266.19   31.62
  -7   1  10   12.87    6.52
   7  -1 -10   22.63    7.24
   7   1 -10   19.60    6.52
  -7  -1  10   17.09    6.48
  -7   1  11   61.98   12.14
   7  -1 -11   73.31   13.19
   7   1 -11   56.10   11.54
  -7  -1  11   59.97   11.61
  -7   1  12    1.11    3.76
   7  -1 -12    2.61    3.95
   7   1 -12    0.55    3.92
  -7  -1  12    0.00    3.16
  -7   1  13  120.69   19.68
   7  -1 -13  138.00   20.68
   7   1 -13  127.62   19.80
  -7  -1  13  172.75   21.46
   7  -1 -14    8.89    5.66
   7   1 -14    9.43    5.91
  -7  -1  14    8.00    5.25
   7  -1 -15  110.53   17.97
   7   1 -15   91.54   16.43
   7  -1 -16    2.31    4.66
   7   1 -16   35.65    8.95
  -7   1  17   21.31    8.05
   7  -1 -17   12.25    7.06
   7   1 -17   18.16    7.71
  -7  -1  17   30.12    8.71
  -7   1  18    5.58    4.21
   7  -1 -18    4.59    5.47
   7   1 -18    1.70    4.25
  -7  -1  18    1.83    4.51
  -7   1  19  120.35   19.42
   7  -1 -19  145.41   21.14
  -7  -1  19   91.48   17.69
  -7   1  20    7.86    6.50
   7  -1 -20    0.00    4.45
  -7  -1  20    2.67    4.99
  -7   1  21   36.94   10.36
   7  -1 -21   64.68   13.44
  -7  -1  21   31.08   10.48
  -7   1  22    0.00    4.83
   7  -1 -22    5.00    5.97
  -7  -1  22    1.11    5.66
  -7   1  23    8.77    6.22
   7  -1 -23   35.35   10.26
  -7  -1  23    5.19    6.06
  -7   1  24   12.27    6.77
   7  -1 -24   11.68    7.68
  -7  -1  24    6.21    6.20
  -7   1  25   39.74   10.94
   7  -1 -25   60.45   13.65
   7   1 -25   21.48   10.06
  -7  -1  25   24.68   10.15
  -7   1  26    3.13    6.31
   7   1 -26   -0.00    4.94
  -7  -1  26    2.81    4.74
  -7   1  27    3.15    4.78
   7   1 -27    2.49    6.47
  -7  -1  27   10.14    7.28
  -7   1  28    1.08    5.81
   7   1 -28    0.00    3.96
  -7  -1  28    0.00    5.03
  -7   1  29   36.81   11.03
   7   1 -29   24.31   10.88
  -7  -1  29   29.30   10.62
  -7   1  30   -0.00    3.68
  -7  -1  30   -0.00    5.89
  -7   1  31   15.93    7.57
  -7  -1  31    4.26    4.58
  -7   1  32   -0.00    5.47
  -7  -1  32    3.06    6.55
  -7   1  33   -0.00    5.49
  -7  -1  33    0.00    3.80
  -7   1  34    0.70    5.99
  -7  -1  34   -0.00    6.44
  -7   1  35    1.50    6.25
  -7  -1  35   -0.00    5.25
  -7   1  36    0.00    6.68
  -7  -1  36    7.80    8.56
  -7   1  37    1.53    5.28
  -7  -1  37    0.00    6.19
  -7   2   1   27.95    7.70
  -7   2   1   36.95    8.70
  -7   2   1   36.25    8.32
   7  -2  -1   34.68    8.47
   7  -2  -1   32.97    7.69
   7  -2  -1   33.27    8.47
   7   2  -1   29.56    6.52
   7   2  -1   31.42    7.17
  -7  -2   1   46.44    8.00
  -7  -2   1   33.79    7.04
  -7   2   2   33.54    8.61
  -7   2   2   35.13    8.76
  -7   2   2   47.41    9.13
   7  -2  -2   44.93    9.41
   7  -2  -2   39.10    8.42
   7  -2  -2   47.14   10.12
   7   2  -2   44.42    7.83
   7   2  -2   33.57    7.43
  -7  -2   2   36.55    7.77
  -7  -2   2   31.28    7.11
  -7   2   3    1.64    4.29
  -7   2   3    7.43    4.42
  -7   2   3    0.00    3.58
   7  -2  -3    6.20    4.52
   7  -2  -3    0.00    3.11
   7  -2  -3    0.00    4.38
   7   2  -3    2.85    3.00
   7   2  -3    2.84    3.50
  -7  -2   3    6.47    3.44
  -7   2   4    5.83    4.36
  -7   2   4    5.34    3.60
   7  -2  -4    0.00    3.59
   7   2  -4    5.30    3.33
   7   2  -4    5.13    3.47
  -7  -2   4    2.29    3.47
  -7   2   5  216.14   27.28
  -7   2   5  229.67   26.90
   7  -2  -5  210.13   27.30
   7   2  -5  242.14   26.09
   7   2  -5  211.18   26.04
  -7  -2   5  195.39   25.60
  -7   2   6    8.73    5.20
  -7   2   6   16.39    5.91
   7  -2  -6   15.29    5.89
   7   2  -6   13.31    4.95
   7   2  -6   15.70    5.55
  -7  -2   6   15.80    5.53
  -7   2   7  233.23   28.92
  -7   2   7  238.11   28.31
   7  -2  -7  240.02   29.53
   7   2  -7  234.93   27.68
   7   2  -7  220.02   27.78
  -7  -2   7  232.20   27.94
  -7   2   8   12.37    5.69
  -7   2   8    2.67    3.59
   7  -2  -8    5.00    4.43
   7   2  -8    7.82    4.57
   7   2  -8    8.81    4.83
  -7  -2   8    4.34    3.44
  -7   2   9   48.89   10.46
  -7   2   9   60.42   10.84
   7  -2  -9   42.11    9.83
   7   2  -9   59.04   10.62
   7   2  -9   47.13   10.14
  -7  -2   9   40.95    9.51
  -7   2  10    7.52    5.04
  -7   2  10    8.61    5.12
   7  -2 -10    8.21    5.19
   7   2 -10   10.19    5.34
  -7  -2  10   13.91    5.35
  -7   2  11  112.95   19.19
   7  -2 -11  158.90   21.49
   7   2 -11  137.02   19.54
  -7  -2  11  138.99   19.32
  -7   2  12   -0.00    5.22
   7  -2 -12   46.82   10.09
   7   2 -12   35.39    8.58
  -7  -2  12   35.00    8.40
   7  -2 -13   44.70   11.32
   7   2 -13   78.88   13.32
  -7  -2  13   64.99   12.08
   7  -2 -14    3.78    5.51
   7   2 -14    0.00    3.68
  -7  -2  14    3.30    3.72
   7  -2 -15   11.17    6.69
   7   2 -15   17.95    6.86
  -7   2  16   64.18   13.70
   7  -2 -16   80.04   15.07
  -7   2  17   68.84   13.40
   7  -2 -17   65.69   14.05
  -7   2  18   21.07    7.90
   7  -2 -18   29.81    9.37
  -7  -2  18   30.82    9.60
  -7   2  19    0.14    4.81
   7  -2 -19    3.00    4.90
  -7  -2  19   -0.00    5.47
  -7   2  20    6.66    4.66
   7  -2 -20    8.67    6.24
  -7  -2  20    6.08    6.09
  -7   2  21   43.09   11.32
   7  -2 -21   85.97   15.74
  -7  -2  21   45.59   12.07
  -7   2  22    3.55    5.59
   7  -2 -22   26.15    8.86
   7   2 -22   10.75    7.18
  -7  -2  22    1.47    4.52
  -7   2  23   14.23    7.16
   7  -2 -23   43.27   11.80
   7   2 -23   36.78   10.67
  -7  -2  23   19.80    9.29
  -7   2  24   -0.00    4.70
   7  -2 -24    6.56    6.54
   7   2 -24   -0.00    5.57
  -7  -2  24   -0.00    4.52
  -7   2  25    4.11    6.44
   7   2 -25    5.14    5.14
  -7  -2  25    5.76    5.92
  -7   2  26    0.50    4.70
   7   2 -26   -0.00    5.57
  -7  -2  26   -0.00    5.42
  -7   2  27   11.46    6.68
   7   2 -27   11.03    7.85
  -7  -2  27    4.71    8.03
  -7   2  28    4.21    4.89
   7   2 -28    1.13    5.25
  -7  -2  28   -0.00    6.04
  -7   2  29   10.96    6.83
   7   2 -29   12.97    7.84
  -7  -2  29    0.00    6.30
  -7   2  30   -0.00    5.02
   7   2 -30   -0.00    5.15
  -7  -2  30    1.49    5.16
  -7   2  31    8.59    5.76
  -7  -2  31    0.00    6.14
  -7   2  32   -0.00    6.50
  -7  -2  32   -0.00    5.22
  -7   2  33    2.78    6.34
  -7  -2  33    1.75    5.58
  -7   2  34    1.36    4.59
  -7  -2  34    3.00    6.85
  -7   2  35    0.00    5.71
  -7  -2  35   -0.00    6.27
  -7   2  36    0.00    4.97
  -7  -2  36   -0.00    3.98
  -7   2  37   -0.00    5.93
  -7   3   1   -0.00    3.39
  -7   3   1    0.00    3.72
  -7   3   1   -0.00    3.69
   7  -3  -1    5.60    4.48
   7  -3  -1   -0.00    3.27
   7   3  -1    0.87    2.40
   7   3  -1    0.67    3.01
  -7  -3   1   -0.00    2.26
  -7  -3   1   -0.00    2.14
  -7   3   2  121.21   18.27
  -7   3   2  126.59   18.94
  -7   3   2  115.61   17.36
   7  -3  -2  137.20   18.93
   7  -3  -2  121.26   18.49
   7   3  -2  134.93   16.51
   7   3  -2  132.30   16.82
  -7  -3   2  108.61   16.03
  -7  -3   2  137.71   16.43
  -7   3   3   48.35   10.13
  -7   3   3   42.70    9.98
  -7   3   3   45.95    9.72
   7  -3  -3   27.71    8.19
   7  -3  -3   62.15   11.21
   7   3  -3   47.23    8.30
   7   3  -3   46.09    8.55
  -7  -3   3   44.78    8.49
  -7   3   4   14.44    6.45
  -7   3   4    5.49    4.09
   7  -3  -4   10.49    5.57
   7  -3  -4    3.22    4.42
   7   3  -4    2.60    3.16
   7   3  -4    5.65    3.81
  -7  -3   4   11.52    4.59
  -7   3   5   57.31   12.79
  -7   3   5  103.85   14.48
   7  -3  -5   91.41   14.77
   7   3  -5   96.07   13.08
   7   3  -5   69.25   12.18
  -7  -3   5   82.31   12.58
  -7   3   6   30.77    7.81
  -7   3   6    6.73    4.62
   7  -3  -6    9.94    5.31
   7   3  -6   18.53    5.56
   7   3  -6   15.91    5.47
  -7  -3   6   19.26    5.67
  -7   3   7    0.00    3.85
  -7   3   7    3.12    3.88
   7  -3  -7    4.26    4.33
   7   3  -7    2.83    2.98
   7   3  -7    4.90    4.04
  -7  -3   7    7.24    3.91
  -7   3   8    0.00    1.88
  -7   3   8    0.38    3.18
   7  -3  -8   -0.00    3.47
   7   3  -8   -0.00    2.83
   7   3  -8   -0.00    3.54
  -7  -3   8   -0.00    3.23
  -7   3   9  178.91   25.68
  -7   3   9  232.55   26.76
   7  -3  -9  198.40   26.68
   7   3  -9  192.68   24.82
   7   3  -9  216.19   25.67
  -7  -3   9  192.61   24.96
  -7   3  10   65.99   12.31
  -7   3  10   61.72   11.87
   7  -3 -10   52.32   11.68
   7   3 -10   55.88   10.95
   7   3 -10   45.07   10.37
  -7  -3  10   96.31   13.35
  -7   3  11    8.96    4.65
   7  -3 -11    5.44    5.23
   7   3 -11   17.64    6.68
  -7  -3  11    4.52    4.33
  -7   3  12   -0.00    2.96
   7  -3 -12    2.45    3.99
   7   3 -12    2.53    3.49
  -7  -3  12   -0.00    3.33
   7  -3 -13   72.78   14.23
  -7  -3  13   57.98   11.93
   7  -3 -14   91.80   16.87
  -7  -3  14   94.77   16.01
  -7   3  15  159.42   22.05
   7  -3 -15  127.11   21.20
  -7   3  16   20.41    7.50
   7  -3 -16   14.30    6.71
  -7   3  17    4.13    4.65
   7  -3 -17    5.92    5.63
  -7   3  18   35.69    9.25
   7  -3 -18   17.68    8.51
  -7  -3  18   16.35    7.14
  -7   3  19  229.53   29.77
   7  -3 -19  233.42   30.80
   7   3 -19  169.24   27.53
  -7  -3  19  256.30   30.92
  -7   3  20    1.67    4.97
   7  -3 -20   -0.00    4.24
   7   3 -20    0.99    4.50
  -7  -3  20    8.52    5.88
  -7   3  21    8.58    5.84
   7  -3 -21   -0.00    4.68
   7   3 -21    6.02    5.57
  -7  -3  21    2.24    5.32
  -7   3  22   -4.82    5.87
   7  -3 -22    3.77    5.81
   7   3 -22   -0.00    3.97
  -7  -3  22   -0.00    4.32
  -7   3  23   13.14    7.47
   7  -3 -23    4.38    5.77
   7   3 -23    7.73    7.24
  -7  -3  23   16.59    7.56
  -7   3  24    5.66    6.00
   7   3 -24    2.93    5.17
  -7  -3  24    6.57    5.67
  -7   3  25    5.55    6.93
   7   3 -25    2.89    5.31
  -7  -3  25   14.27    7.62
  -7   3  26    0.17    3.83
   7   3 -26    0.87    4.59
  -7  -3  26    1.62    4.76
  -7   3  27    4.06    6.04
   7   3 -27   -0.00    4.45
  -7  -3  27    3.53    5.66
  -7   3  28    3.53    5.50
   7   3 -28    0.21    4.63
  -7  -3  28    2.35    5.89
  -7   3  29    6.61    6.11
   7   3 -29    1.09    4.50
  -7  -3  29    1.43    5.58
  -7   3  30    5.08    5.53
   7   3 -30   -0.00    6.13
  -7  -3  30   -0.00    5.71
  -7   3  31   10.97    8.20
   7   3 -31   10.28    7.61
  -7  -3  31    2.73    5.37
  -7   3  32    3.44    6.22
  -7  -3  32    1.81    4.53
  -7   3  33    2.62    5.94
  -7  -3  33   -0.00    4.83
  -7   3  34    0.73    4.27
  -7  -3  34    6.49    6.93
  -7   3  35    6.14    7.36
  -7  -3  35    7.52    7.63
  -7   3  36    1.17    6.04
  -7  -3  36   -0.00    4.44
  -7   3  37    0.70    5.97
  -7   4   1   42.36   10.63
  -7   4   1   59.01   11.16
   7  -4  -1   53.25   11.42
   7  -4  -1   46.14   10.88
   7   4  -1   51.54    8.74
   7   4  -1   52.32    8.93
  -7  -4   1   61.51    9.49
  -7  -4   1   60.96    8.50
  -7   4   2   97.79   15.86
  -7   4   2   67.77   14.47
  -7   4   2   94.94   14.91
   7  -4  -2  108.39   16.02
   7  -4  -2   86.21   15.42
   7   4  -2   91.26   12.89
   7   4  -2   87.52   12.91
  -7  -4   2  111.00   13.78
  -7  -4   2   90.13   12.27
  -7   4   3    9.52    5.16
  -7   4   3   14.56    5.94
  -7   4   3   15.74    5.96
   7  -4  -3    5.20    4.57
   7  -4  -3   14.47    5.92
   7   4  -3   -0.00    2.93
   7   4  -3   12.01    4.50
  -7  -4   3    9.38    4.05
  -7   4   4   44.64    9.85
  -7   4   4   34.20    8.80
  -7   4   4   18.32    6.71
   7  -4  -4   44.71    9.18
   7  -4  -4   25.28    7.59
   7   4  -4   33.71    7.07
   7   4  -4   27.40    6.50
  -7  -4   4   20.84    5.89
  -7   4   5   72.15   12.93
  -7   4   5   59.24   11.91
   7  -4  -5   84.47   13.79
   7   4  -5   73.94   11.54
   7   4  -5   83.30   12.11
  -7  -4   5   57.05   10.62
  -7   4   6   40.05    9.86
  -7   4   6   27.00    8.46
   7  -4  -6   62.76   12.30
   7   4  -6   63.65   10.05
   7   4  -6   56.14    9.74
  -7  -4   6   56.18    9.64
  -7   4   7   39.02    9.62
  -7   4   7   63.36   11.25
   7  -4  -7   29.22    9.48
   7   4  -7   49.70    9.37
   7   4  -7   53.00    9.53
  -7  -4   7   27.43    7.32
  -7   4   8   40.49    9.68
  -7   4   8   25.19    7.72
   7  -4  -8   39.44   10.26
   7   4  -8   51.86    9.42
   7   4  -8   34.68    8.26
  -7  -4   8   34.69    8.09
  -7   4   9   18.99    7.21
   7  -4  -9   19.84    7.56
   7   4  -9   34.52    8.13
  -7  -4   9   41.21    8.56
  -7   4  10    0.00    4.36
   7  -4 -10   -0.00    3.69
   7   4 -10    0.59    3.22
  -7  -4  10    2.91    3.85
  -7   4  11  106.43   16.59
   7  -4 -11   78.06   15.97
  -7  -4  11  114.05   16.57
  -7   4  12   92.30   15.54
   7  -4 -12   88.33   16.50
  -7  -4  12   98.35   15.63
  -7   4  13  122.77   18.69
   7  -4 -13  128.61   20.09
  -7  -4  13  110.72   17.76
  -7   4  14   26.39    7.56
  -7   4  14   17.27    7.20
   7  -4 -14    0.00    4.15
  -7  -4  14   24.68    7.57
  -7   4  15   43.00   10.54
   7  -4 -15   36.51   10.56
   7   4 -15   44.99   10.74
  -7   4  16   23.99    8.09
   7  -4 -16   20.49    8.31
   7   4 -16   22.27    8.15
  -7   4  17  183.03   23.46
   7  -4 -17  113.23   20.62
   7   4 -17  125.77   20.15
  -7   4  18   21.54    7.70
   7  -4 -18   14.04    8.21
   7   4 -18   13.17    6.84
  -7  -4  18   11.56    7.54
  -7   4  19   21.67    8.30
   7  -4 -19   22.47    8.94
   7   4 -19    3.06    4.61
  -7  -4  19    9.20    7.20
  -7   4  20    7.38    5.91
   7  -4 -20   19.22    8.81
   7   4 -20   10.41    6.58
  -7  -4  20   20.42    8.61
  -7   4  21   22.84    8.27
   7  -4 -21   50.63   12.53
   7   4 -21   22.35    8.23
  -7  -4  21   31.26    9.78
  -7   4  22   31.67    9.64
   7   4 -22   30.24    9.45
  -7  -4  22   12.97    7.75
  -7   4  23    1.95    4.44
   7   4 -23    0.26    4.86
  -7  -4  23    2.78    6.42
  -7   4  24    3.72    5.35
   7   4 -24   -0.00    4.69
  -7  -4  24    0.00    4.64
  -7   4  25    3.69    4.56
   7   4 -25    1.54    4.97
  -7  -4  25    0.31    5.07
  -7   4  26   -0.00    5.69
   7   4 -26    4.73    6.23
  -7  -4  26    3.37    5.25
  -7   4  27    2.00    4.98
   7   4 -27    4.01    5.50
  -7  -4  27   13.07    7.25
  -7   4  28    8.95    6.33
   7   4 -28    5.93    5.94
  -7  -4  28    3.51    5.17
  -7   4  29    8.85    6.06
   7   4 -29    0.00    4.90
  -7  -4  29    2.48    6.26
  -7   4  30   -0.00    5.00
   7   4 -30    0.00    5.13
  -7  -4  30   -0.00    6.13
  -7   4  31    7.13    5.96
   7   4 -31    5.87    6.79
  -7  -4  31    1.84    7.05
  -7   4  32   -0.00    4.37
   7   4 -32    2.13    5.58
  -7  -4  32   -0.00    5.49
  -7   4  33    5.79    7.36
  -7  -4  33    0.02    4.85
  -7   4  34    0.00    5.45
  -7  -4  34   -0.00    6.38
  -7   4  35   -0.00    4.21
  -7  -4  35    0.31    5.32
  -7   4  36    0.00    3.11
  -7  -4  36   -0.00    5.47
  -7   5   1    2.97    5.49
  -7   5   1    2.19    4.15
   7  -5  -1    7.50    5.31
   7  -5  -1   -0.00    4.19
   7   5  -1    3.94    3.09
   7   5  -1    3.29    2.83
  -7  -5   1    0.00    2.31
  -7  -5   1    1.82    1.88
  -7   5   2    0.40    3.99
  -7   5   2    4.90    4.14
   7  -5  -2   -0.00    4.04
   7  -5  -2    0.00    3.86
   7   5  -2    0.00    2.21
   7   5  -2    1.54    2.58
  -7  -5   2    4.12    2.82
  -7  -5   2    3.27    2.51
  -7   5   3   21.17    7.47
  -7   5   3   35.91    9.47
  -7   5   3   33.04    8.81
   7  -5  -3   38.09    9.00
   7  -5  -3   43.78   10.15
   7   5  -3   38.84    7.27
   7   5  -3   27.90    6.68
  -7  -5   3   26.05    6.32
  -7   5   4  111.42   16.62
  -7   5   4   82.14   15.14
  -7   5   4  102.85   15.61
   7  -5  -4   58.33   13.41
   7  -5  -4   71.23   14.43
   7   5  -4  110.48   13.92
   7   5  -4   87.94   12.95
  -7  -5   4   99.30   13.34
  -7   5   5   23.35    7.46
  -7   5   5   42.12    9.32
   7  -5  -5   25.46    8.33
   7   5  -5   33.92    6.94
   7   5  -5    1.09    3.42
  -7  -5   5   23.87    5.74
  -7   5   6    0.00    3.74
   7  -5  -6    0.17    3.38
   7   5  -6    7.15    4.33
  -7  -5   6    3.98    2.90
  -7   5   7   14.97    6.13
   7  -5  -7   16.07    7.06
   7   5  -7   -0.00    3.57
  -7  -5   7    9.24    4.40
  -7   5   8   72.60   13.38
   7  -5  -8   65.07   13.52
   7   5  -8   65.48   11.51
  -7  -5   8   67.77   11.81
  -7   5   9  114.56   18.21
   7  -5  -9   94.14   17.84
   7   5  -9  130.12   17.52
  -7  -5   9  124.37   17.22
  -7   5  10   28.49    8.60
   7  -5 -10   37.01   10.12
   7   5 -10   34.32    8.50
  -7  -5  10   28.85    7.94
  -7   5  11   93.25   15.70
   7  -5 -11   91.82   16.88
  -7  -5  11   87.15   14.77
  -7   5  12    0.00    3.93
  -7   5  12    0.00    4.20
   7  -5 -12    7.20    5.93
   7   5 -12   -0.00    4.82
  -7  -5  12    0.00    4.39
  -7   5  13   57.64   11.75
  -7   5  13   34.73    9.47
   7  -5 -13   26.32    9.14
   7   5 -13   34.34    8.98
  -7  -5  13   35.85    9.37
  -7   5  14   45.87   10.59
  -7   5  14   39.67   10.26
   7  -5 -14   41.09   11.27
   7   5 -14   40.74   10.11
  -7  -5  14   42.44   10.43
  -7   5  15  136.52   20.69
  -7   5  15  145.56   20.93
   7  -5 -15  124.52   20.74
   7   5 -15  107.85   18.35
  -7   5  16    3.39    5.51
  -7   5  16   -0.00    5.12
   7  -5 -16   -0.00    4.33
   7   5 -16   -0.00    5.35
  -7   5  17    0.65    3.90
   7  -5 -17    7.59    6.20
   7   5 -17   11.47    6.27
  -7  -5  17   -0.00    5.16
  -7   5  18   11.34    6.50
   7  -5 -18    4.76    6.59
   7   5 -18   14.02    6.50
  -7  -5  18    4.04    5.28
  -7   5  19   24.86    8.64
   7  -5 -19   26.30    9.12
   7   5 -19   23.03    7.96
  -7  -5  19   22.24    8.17
  -7   5  20   53.26   11.77
   7   5 -20   15.63    7.36
  -7  -5  20   29.25    9.45
  -7   5  21   -0.00    4.01
   7   5 -21    6.89    5.49
  -7  -5  21   10.65    6.76
  -7   5  22   -0.00    4.42
   7   5 -22    0.00    4.55
  -7  -5  22    7.11    5.46
  -7   5  23    0.00    4.47
   7   5 -23   -0.00    4.44
  -7  -5  23   -0.00    5.53
  -7   5  24    3.15    4.91
   7   5 -24    8.99    6.18
  -7  -5  24    5.18    6.75
  -7   5  25   16.32    7.34
   7   5 -25   -0.00    5.35
  -7  -5  25    7.08    6.96
  -7   5  26   14.32    6.99
   7   5 -26    9.56    6.76
  -7  -5  26    0.05    5.60
  -7   5  27    0.00    5.86
   7   5 -27   -0.00    5.15
  -7  -5  27    2.30    4.65
  -7   5  28    0.00    5.27
   7   5 -28   -0.00    4.93
  -7  -5  28   -0.00    5.03
  -7   5  29    1.18    4.79
   7   5 -29    0.00    5.17
  -7  -5  29    7.69    6.89
  -7   5  30   13.29    7.30
   7   5 -30    6.89    6.03
  -7  -5  30   14.03    8.84
  -7   5  31    4.19    5.67
   7   5 -31    4.57    5.75
  -7  -5  31    5.40    7.10
  -7   5  32   11.28    7.82
   7   5 -32    3.50    5.54
  -7  -5  32   -0.00    5.99
  -7   5  33    0.00    6.26
  -7  -5  33    1.76    7.26
  -7   5  34   -0.00    5.20
  -7  -5  34   -0.00    5.91
  -7   5  35    7.94    8.09
  -7  -5  35    4.45    7.68
  -7   5  36   12.74    8.13
  -7   6   1   40.72   11.63
  -7   6   1   64.66   12.61
   7   6  -1   78.63   10.49
   7   6  -1   69.15   10.03
  -7  -6   1   61.61    9.55
  -7  -6   1   63.73    7.42
  -7   6   2   45.37   11.56
  -7   6   2   59.44   11.77
   7  -6  -2   37.60   10.86
   7   6  -2   57.28    9.24
  -7  -6   2   62.37    9.23
  -7  -6   2   54.36    7.25
  -7   6   3   37.06    9.89
  -7   6   3   14.23    6.25
   7  -6  -3   42.65   10.63
   7   6  -3   30.90    6.75
  -7  -6   3   37.10    6.97
  -7  -6   3   30.57    5.39
  -7   6   4   18.63    6.74
  -7   6   4    3.03    4.00
   7  -6  -4   18.76    7.55
   7   6  -4   13.08    4.63
  -7  -6   4    5.03    3.23
  -7   6   5    7.35    5.29
  -7   6   5    3.47    4.06
   7  -6  -5   -0.00    4.56
   7   6  -5    0.00    3.12
  -7  -6   5    0.00    3.10
  -7   6   6   62.67   12.79
   7  -6  -6   74.16   14.30
   7   6  -6   70.13   11.47
  -7  -6   6   75.71   11.77
  -7   6   7  105.24   18.28
   7  -6  -7  103.42   18.92
   7   6  -7  145.78   17.89
  -7  -6   7  140.80   17.75
  -7   6   8   40.94   10.20
   7  -6  -8   40.83   10.72
   7   6  -8   58.32   10.18
  -7  -6   8   48.25    9.49
  -7   6   9    2.35    4.12
  -7   6   9   -0.00    3.43
   7  -6  -9   -0.00    2.79
   7   6  -9    1.40    3.44
   7   6  -9   -0.00    3.29
  -7  -6   9    5.82    4.58
  -7   6  10   79.53   14.85
  -7   6  10   91.41   15.22
   7  -6 -10   53.95   13.81
   7   6 -10   71.35   12.24
   7   6 -10   71.53   12.49
  -7  -6  10   83.27   13.50
  -7   6  11  120.68   18.88
  -7   6  11  113.12   18.38
   7  -6 -11  145.93   20.93
   7   6 -11   98.58   15.88
  -7  -6  11  102.22   16.62
  -7   6  12   17.61    6.74
  -7   6  12   36.40    9.38
   7  -6 -12    5.72    6.41
   7   6 -12    3.07    4.44
  -7  -6  12   13.57    6.39
  -7   6  13    8.40    6.63
  -7   6  13    9.26    5.60
   7  -6 -13    3.30    5.06
   7   6 -13   11.80    5.79
  -7  -6  13   11.57    5.85
  -7   6  14    9.28    7.09
  -7   6  14   12.43    6.77
   7  -6 -14   11.02    6.74
   7   6 -14    4.07    4.98
  -7  -6  14   11.18    6.05
  -7   6  15    4.45    5.06
  -7   6  15    6.82    5.75
   7  -6 -15    0.00    3.89
   7   6 -15    0.00    4.16
  -7   6  16   54.34   12.57
  -7   6  16   62.97   13.10
   7  -6 -16   46.63   12.62
   7   6 -16   47.00   10.76
  -7   6  17   37.23   10.67
   7   6 -17   58.61   11.55
  -7  -6  17   33.36    9.89
  -7   6  18   73.23   14.52
   7   6 -18   53.05   12.54
  -7  -6  18   85.39   15.72
  -7   6  19    0.00    3.72
   7   6 -19    2.44    4.78
  -7  -6  19   -0.00    3.38
  -7   6  20    0.95    5.65
   7   6 -20   -0.00    4.35
  -7  -6  20    1.43    4.60
  -7   6  21    0.13    4.32
   7   6 -21    1.46    4.29
  -7  -6  21    3.74    5.57
  -7   6  22   14.48    7.88
   7   6 -22   11.65    6.80
  -7  -6  22   23.11    8.52
  -7   6  23   11.66    6.43
   7   6 -23    9.18    6.45
  -7  -6  23    5.22    5.66
  -7   6  24    9.39    5.99
   7   6 -24   12.53    6.39
  -7  -6  24    2.02    5.29
  -7   6  25   -0.00    4.55
   7   6 -25    4.36    5.86
  -7  -6  25   -0.00    5.37
  -7   6  26    6.56    6.57
   7   6 -26   10.17    6.95
  -7  -6  26    6.53    7.06
  -7   6  27   12.11    6.78
   7   6 -27    7.25    5.82
  -7  -6  27    1.53    5.01
  -7   6  28    8.10    5.40
   7   6 -28   11.86    7.57
  -7  -6  28    3.81    5.89
  -7   6  29    4.14    4.64
   7   6 -29   -0.00    5.14
  -7  -6  29    2.50    4.60
  -7   6  30    0.87    4.93
   7   6 -30    1.97    5.18
  -7  -6  30    0.00    6.74
  -7   6  31    1.72    4.20
  -7  -6  31   -0.00    6.13
  -7   6  32   13.70    7.58
   7   6 -32    4.71    6.36
  -7  -6  32    5.14    6.43
  -7   6  33    7.95    6.68
   7   6 -33    2.48    6.18
  -7  -6  33    5.73    6.97
  -7   6  34   -0.00    4.14
  -7  -6  34    6.06    7.43
  -7   6  35   -0.00    4.69
  -7  -6  35    0.85    6.26
  -7   6  36   -0.00    6.48
  -7   7   1   -0.00    3.33
  -7   7   1   -0.00    4.37
   7  -7  -1    0.00    4.34
   7   7  -1    0.00    2.56
  -7  -7   1    0.13    1.94
  -7   7   2   21.74    7.79
  -7   7   2   25.25    8.43
   7  -7  -2   33.01    8.59
   7   7  -2   29.99    5.80
  -7  -7   2   18.55    5.02
  -7  -7   2   17.61    2.65
  -7   7   3   10.69    6.28
  -7   7   3   17.74    6.87
   7  -7  -3   10.40    5.93
   7   7  -3   14.92    4.56
  -7  -7   3    6.66    3.55
  -7  -7   3    6.93    2.46
  -7   7   4  158.45   24.91
  -7   7   4  194.02   25.23
   7  -7  -4  208.13   25.96
   7  -7  -4  161.39   25.21
   7   7  -4  161.81   20.64
  -7  -7   4  181.10   21.26
  -7   7   5   67.45   14.32
  -7   7   5   44.47   12.13
  -7   7   5   64.91   13.64
   7  -7  -5   76.90   14.73
   7  -7  -5   86.64   15.94
   7   7  -5   87.95   11.74
   7   7  -5   54.01   10.33
  -7  -7   5   94.17   12.33
  -7   7   6    3.47    5.01
  -7   7   6    0.00    4.51
  -7   7   6   19.86    7.08
   7  -7  -6    5.21    4.82
   7  -7  -6    3.76    5.05
   7   7  -6    2.90    3.47
   7   7  -6    4.23    3.06
  -7  -7   6    4.36    4.00
  -7   7   7   38.15   10.50
  -7   7   7   64.80   13.44
   7  -7  -7   61.76   12.46
   7  -7  -7   61.65   13.30
   7   7  -7   60.66   10.16
   7   7  -7   51.03    9.65
  -7  -7   7   57.54   10.53
  -7   7   8   13.69    6.38
  -7   7   8   11.13    6.22
   7  -7  -8   19.30    6.73
   7  -7  -8    4.00    5.31
   7   7  -8    0.00    2.97
   7   7  -8   11.97    4.73
  -7  -7   8   20.15    6.01
  -7   7   9   36.56    9.60
  -7   7   9   40.42    9.82
   7  -7  -9   15.43    7.17
   7  -7  -9   34.84   10.01
   7   7  -9   32.92    7.62
   7   7  -9   17.96    6.36
  -7  -7   9   33.61    8.19
  -7   7  10   77.65   14.85
  -7   7  10   83.22   15.07
   7  -7 -10   95.59   15.36
   7  -7 -10   64.99   14.52
   7   7 -10   64.23   12.00
   7   7 -10   65.91   12.47
  -7  -7  10   81.55   13.43
  -7   7  11   19.03    7.11
  -7   7  11   29.47    9.17
   7  -7 -11   29.22    9.82
   7   7 -11   19.27    6.99
  -7  -7  11   25.50    7.81
  -7   7  12    0.79    4.35
  -7   7  12   -0.00    4.82
   7  -7 -12    1.05    4.89
   7   7 -12    8.41    4.91
  -7  -7  12    2.04    4.32
  -7   7  13   15.45    6.97
   7  -7 -13   21.32    8.85
   7   7 -13   30.33    8.20
  -7  -7  13   18.70    7.54
  -7   7  14  151.05   21.81
   7   7 -14  106.88   17.89
  -7  -7  14  136.73   20.19
  -7   7  15    0.00    4.63
   7   7 -15   -0.00    3.68
  -7   7  16    2.44    5.46
   7   7 -16    0.91    3.63
  -7   7  17    8.13    5.26
   7   7 -17    5.18    4.62
  -7  -7  17    3.60    4.94
  -7   7  18    8.98    5.75
   7   7 -18    0.00    4.48
  -7  -7  18    7.44    6.11
  -7   7  19    1.86    4.15
   7   7 -19    0.00    4.51
  -7  -7  19    2.89    5.34
  -7   7  20   30.53    9.66
   7   7 -20   22.10    7.83
  -7  -7  20   34.81   10.10
  -7   7  21   -0.00    4.28
   7   7 -21    0.23    4.26
  -7  -7  21    0.00    4.11
  -7   7  22   -0.00    3.95
   7   7 -22    0.00    3.50
  -7  -7  22   -0.00    4.99
  -7   7  23   -0.00    4.17
   7   7 -23    0.58    4.29
  -7  -7  23    4.86    5.28
  -7   7  24   27.01    9.48
   7   7 -24    7.45    6.06
  -7  -7  24   21.50    9.16
  -7   7  25    2.25    5.28
   7   7 -25    4.86    6.05
  -7  -7  25    0.00    5.86
  -7   7  26   12.47    7.10
   7   7 -26    5.23    5.40
  -7  -7  26    2.73    5.53
  -7   7  27   -0.00    4.87
   7   7 -27    2.16    6.02
  -7  -7  27    1.51    5.47
  -7   7  28    0.86    4.84
   7   7 -28    1.40    4.88
  -7  -7  28   -0.00    3.63
  -7   7  29   -0.00    6.02
   7   7 -29    2.99    5.92
  -7  -7  29    5.65    6.93
  -7   7  30   10.62    6.57
   7   7 -30    8.52    7.21
  -7  -7  30    0.00    4.84
  -7   7  31   -0.00    4.38
   7   7 -31    2.04    5.43
  -7  -7  31   -0.00    5.72
  -7   7  32    0.00    5.67
   7   7 -32    0.84    6.13
  -7  -7  32    3.61    5.64
  -7   7  33    4.11    6.08
   7   7 -33    3.04    4.92
  -7  -7  33   -0.00    5.28
  -7   7  34    0.92    5.79
   7   7 -34    0.00    5.40
  -7  -7  34   -0.00    6.16
  -7   7  35   -0.00    4.57
  -7   8   1   50.35   12.00
  -7   8   1   30.48    9.35
   7  -8  -1   31.26    9.61
   7   8  -1   30.36    6.23
  -7   8   2   88.76   15.92
  -7   8   2   98.95   16.05
   7  -8  -2   57.54   13.06
   7   8  -2   69.50   10.43
  -7  -8   2   71.43   10.46
  -7   8   3    6.32    6.52
  -7   8   3   13.37    6.28
   7  -8  -3   14.59    6.47
   7   8  -3    2.09    2.56
  -7  -8   3    0.31    2.45
  -7   8   4   22.67    8.78
  -7   8   4   18.09    7.79
   7  -8  -4   27.66    8.58
   7   8  -4   12.97    4.77
  -7  -8   4   25.20    5.93
  -7   8   5   11.38    6.44
   7  -8  -5   -0.00    4.09
   7  -8  -5   18.63    7.21
   7   8  -5    4.91    3.76
  -7  -8   5    7.02    4.10
  -7   8   6    9.54    7.33
  -7   8   6   28.90    9.16
   7  -8  -6   19.69    7.49
   7  -8  -6   19.62    8.22
   7   8  -6   23.11    6.03
  -7  -8   6   19.47    5.94
  -7   8   7   -0.00    3.69
  -7   8   7    2.89    4.69
   7  -8  -7   -0.00    5.55
   7  -8  -7    0.00    5.14
   7   8  -7    0.00    3.23
   7   8  -7    0.00    2.59
  -7  -8   7   -0.00    3.21
  -7   8   8   24.92    9.50
  -7   8   8   45.34   11.36
   7  -8  -8   69.22   13.09
   7  -8  -8   46.55   11.75
   7   8  -8   64.51    9.96
   7   8  -8   34.36    8.32
  -7  -8   8   65.18   10.83
  -7   8   9    4.46    4.83
   7  -8  -9    7.33    5.65
   7  -8  -9   -0.00    5.80
   7   8  -9    0.00    3.07
   7   8  -9    3.33    3.81
  -7  -8   9    6.57    4.75
  -7   8  10    0.00    3.61
   7  -8 -10    9.80    5.33
   7   8 -10   19.31    6.08
  -7  -8  10   12.29    6.37
  -7   8  11    0.00    4.40
   7  -8 -11    5.94    4.40
   7   8 -11    6.18    4.60
  -7  -8  11    2.30    4.34
  -7   8  12  125.51   19.86
   7  -8 -12  100.64   18.13
   7   8 -12   95.10   16.71
  -7  -8  12  183.55   21.29
  -7   8  13    4.26    4.82
   7   8 -13    2.46    4.00
  -7  -8  13   -0.00    4.45
  -7   8  14   10.40    6.78
   7   8 -14   15.13    6.47
  -7   8  15    9.90    6.51
   7   8 -15   -0.00    3.67
  -7   8  16   72.08   14.15
   7   8 -16   34.06    9.46
  -7  -8  16   45.37   11.35
  -7   8  17    3.08    5.18
   7   8 -17    0.00    3.82
  -7  -8  17    1.10    4.44
  -7   8  18   22.66    7.62
   7   8 -18    7.89    5.90
  -7  -8  18    9.98    5.98
   7   8 -19    0.00    4.25
  -7  -8  19    0.11    3.32
  -7   8  20    5.39    5.22
   7   8 -20   11.08    5.89
  -7  -8  20   13.34    6.62
  -7   8  21    0.24    3.72
   7   8 -21   -0.00    4.62
  -7  -8  21   -0.00    4.02
  -7   8  22    9.72    6.00
   7   8 -22    2.46    5.63
  -7  -8  22    0.63    3.96
  -7   8  23   10.08    6.69
   7   8 -23    0.33    3.74
  -7  -8  23   11.08    7.24
  -7   8  24    3.04    4.46
   7   8 -24    2.59    5.35
  -7  -8  24    2.46    5.21
  -7   8  25   -0.00    5.84
   7   8 -25   -0.00    5.26
  -7  -8  25    1.58    5.00
  -7   8  26    4.18    5.39
   7   8 -26    3.72    4.84
  -7  -8  26    5.07    5.45
  -7   8  27    2.63    5.15
   7   8 -27    0.15    3.27
  -7  -8  27    4.00    5.85
  -7   8  28   -0.00    4.89
   7   8 -28    5.16    5.94
  -7  -8  28    4.81    5.90
  -7   8  29    3.54    4.40
   7   8 -29    0.00    5.45
  -7  -8  29    1.96    5.77
  -7   8  30   -0.00    3.93
   7   8 -30   -0.00    4.54
  -7  -8  30    2.60    5.14
  -7   8  31   -0.00    5.31
   7   8 -31   -0.00    5.43
  -7  -8  31    3.99    6.88
  -7   8  32    0.00    4.60
   7   8 -32   -0.00    4.50
  -7  -8  32    1.54    5.66
  -7   8  33    1.60    4.36
   7   8 -33   -0.00    3.93
  -7  -8  33   -0.00    6.40
  -7   8  34    8.33    6.07
   7   8 -34    0.94    4.80
  -7  -8  34    3.32    6.45
  -7   8  35    4.62    4.98
   7   8 -35   -0.00    5.90
  -7   9   1   -0.00    2.98
   7  -9  -1    0.00    4.35
   7   9  -1   -0.00    1.97
  -7   9   2   27.58    9.40
   7  -9  -2   31.69    9.31
   7   9  -2   27.99    5.99
   7  -9  -3    0.30    4.95
   7   9  -3    1.88    2.64
   7  -9  -4   52.40   11.68
   7   9  -4   34.06    7.17
  -7   9   5    0.27    3.68
   7  -9  -5    2.02    4.91
   7   9  -5    0.80    2.88
  -7   9   6   33.22    9.81
   7  -9  -6   16.03    7.52
   7   9  -6   17.28    5.44
  -7   9   7   10.57    6.54
   7  -9  -7    4.25    5.26
   7   9  -7   13.26    4.92
  -7  -9   7   14.46    5.59
  -7   9   8   23.34    8.64
  -7   9   8   39.39   10.82
   7  -9  -8   43.46   10.81
   7   9  -8   33.98    7.55
  -7  -9   8   31.37    7.99
  -7   9   9    4.77    4.90
   7  -9  -9    5.13    5.39
   7   9  -9   -0.00    3.30
  -7  -9   9    0.30    3.27
  -7   9  10   99.69   16.72
   7  -9 -10   73.70   14.76
   7   9 -10   64.14   12.33
  -7  -9  10   94.51   14.75
  -7   9  11   -0.00    4.76
   7  -9 -11    7.10    5.08
   7   9 -11    0.21    3.79
  -7  -9  11    3.14    4.23
  -7   9  12    4.37    5.10
   7  -9 -12   -0.00    3.80
   7   9 -12    9.28    4.42
  -7  -9  12    1.31    3.97
  -7   9  13    4.62    5.59
   7  -9 -13    7.22    5.30
   7   9 -13    5.90    4.07
  -7  -9  13    0.42    3.65
  -7   9  14   41.33   11.38
   7  -9 -14   42.24   10.76
   7   9 -14   48.89   10.53
  -7   9  15   -0.00    4.65
   7   9 -15   -0.00    3.72
  -7   9  16    2.63    5.04
   7   9 -16    8.49    5.81
  -7  -9  16    2.75    4.41
  -7   9  17    6.65    5.66
   7   9 -17    1.71    4.05
  -7  -9  17   -0.00    4.82
  -7   9  18   15.60    7.25
   7   9 -18   28.94    8.63
  -7  -9  18   17.32    8.05
  -7   9  19   10.89    6.36
   7   9 -19    2.17    4.82
  -7  -9  19    4.98    5.55
  -7   9  20   14.37    7.31
   7   9 -20    9.72    5.98
  -7  -9  20    9.32    7.01
  -7   9  21   -0.00    4.68
   7   9 -21    2.04    4.49
  -7  -9  21   -0.00    4.97
  -7   9  22   -0.00    3.42
   7   9 -22   -0.00    4.76
  -7  -9  22    1.46    5.24
  -7   9  23   -0.00    3.58
   7   9 -23    0.98    4.40
  -7  -9  23    5.40    6.33
  -7   9  24   13.35    7.37
   7   9 -24   16.58    7.64
  -7  -9  24    4.84    6.05
  -7   9  25   -0.00    4.24
   7   9 -25    2.26    4.82
  -7  -9  25    1.62    4.67
  -7   9  26   17.69    7.77
   7   9 -26    9.76    6.14
  -7  -9  26    1.15    5.50
  -7   9  27    0.00    4.42
   7   9 -27    1.25    4.84
  -7  -9  27    4.28    6.26
  -7   9  28    2.17    5.61
   7   9 -28    2.63    4.41
  -7  -9  28    0.00    5.45
  -7   9  29   -0.00    5.02
   7   9 -29   -0.00    5.01
  -7  -9  29    1.15    5.41
  -7   9  30    3.91    5.70
   7   9 -30    9.67    7.40
  -7  -9  30    0.00    5.08
  -7   9  31   -0.00    4.67
   7   9 -31    2.83    5.35
  -7  -9  31    0.95    5.72
  -7   9  32    4.30    5.98
   7   9 -32    5.41    5.60
  -7  -9  32    1.68    6.05
  -7   9  33    7.00    6.58
   7   9 -33    0.63    4.61
  -7  -9  33   -0.00    5.52
  -7   9  34    7.41    6.96
   7   9 -34   -0.00    4.26
   7   9 -35    7.86    7.77
  -7  10   1    2.37    4.97
   7 -10  -1    8.16    6.57
   7  10  -1    6.57    3.21
  -7  10   2   36.56   10.80
   7 -10  -2   53.45   11.44
   7  10  -2   35.53    6.94
  -7  10   3    2.27    4.19
   7 -10  -3   -0.00    4.69
   7  10  -3   -0.00    2.39
  -7  10   4    0.00    4.13
   7 -10  -4   -0.00    4.24
   7  10  -4    1.14    2.22
  -7  10   5    1.08    5.58
   7 -10  -5    2.04    5.10
   7  10  -5    0.53    2.79
  -7  10   6  104.09   17.72
   7 -10  -6   89.30   16.21
   7  10  -6   66.31   11.80
  -7  10   7    2.82    5.02
   7 -10  -7    0.00    3.73
   7  10  -7   -0.00    2.91
  -7  10   8   -0.00    5.02
   7 -10  -8    0.00    3.79
   7  10  -8    2.76    3.94
  -7  10   9    0.00    3.39
  -7  10   9    0.00    3.47
   7 -10  -9   -0.00    4.34
   7  10  -9    3.69    3.87
  -7  10  10    8.17    6.15
   7 -10 -10    5.64    6.04
   7  10 -10    0.74    2.48
  -7  10  11    5.69    6.32
   7 -10 -11   -0.00    3.78
   7  10 -11    6.29    4.49
  -7  10  12   39.01   10.69
   7 -10 -12   51.65   11.70
   7  10 -12   18.82    7.57
  -7 -10  12   41.79   10.00
  -7  10  13   -0.00    4.15
   7 -10 -13    2.32    4.76
   7  10 -13   -0.00    3.64
  -7  10  14    4.34    5.47
   7 -10 -14    6.66    5.59
   7  10 -14    6.36    4.47
  -7  10  15    1.92    4.53
   7 -10 -15    1.59    4.34
   7  10 -15   -0.00    3.33
  -7 -10  15   -0.00    3.96
  -7  10  16   40.95   10.79
   7 -10 -16   21.56    8.57
   7  10 -16   14.80    6.92
  -7 -10  16   19.36    7.64
  -7  10  17    1.90    4.13
   7  10 -17   -0.00    3.98
  -7 -10  17   -0.00    4.60
  -7  10  18   18.29    7.64
   7  10 -18   22.16    7.67
  -7 -10  18    9.79    6.90
  -7  10  19   -0.00    3.85
   7  10 -19    4.87    4.99
  -7 -10  19    0.00    5.37
  -7  10  20   -0.00    4.67
   7  10 -20    1.15    4.56
  -7 -10  20    2.34    5.03
  -7  10  21    9.87    6.31
   7  10 -21    0.76    4.24
  -7 -10  21   -0.00    5.19
  -7  10  22   34.71   10.75
   7  10 -22   15.42    7.37
  -7 -10  22   17.48    8.60
  -7  10  23    0.22    4.43
   7  10 -23    5.98    6.19
  -7 -10  23    4.07    6.36
  -7  10  24    0.53    3.52
   7  10 -24   -0.00    4.14
  -7 -10  24    4.98    6.71
  -7  10  25   -0.00    4.02
   7  10 -25   -0.00    3.80
  -7 -10  25    0.10    4.15
  -7  10  26    9.38    6.64
   7  10 -26    1.61    5.30
  -7 -10  26    7.04    7.28
  -7  10  27   -0.00    3.94
   7  10 -27   -0.00    4.63
  -7 -10  27    0.00    4.81
  -7  10  28    9.40    6.48
   7  10 -28    2.19    5.84
  -7 -10  28    1.52    4.83
  -7  10  29   -0.00    4.71
   7  10 -29   -0.00    3.48
  -7 -10  29   -0.00    5.71
  -7  10  30    1.54    5.45
   7  10 -30   -0.00    5.75
  -7 -10  30   -0.00    4.84
  -7  10  31   -0.00    5.49
   7  10 -31   -0.00    3.97
  -7 -10  31    0.00    6.39
  -7  10  32    3.88    6.70
   7  10 -32   -0.00    5.01
  -7 -10  32    3.84    6.08
  -7  10  33   -0.00    5.14
   7  10 -33   -0.00    4.89
  -7  11   1   -0.00    4.29
   7 -11  -1   -0.00    4.58
   7  11  -1    4.68    2.75
  -7  11   2    5.57    5.51
   7 -11  -2    7.34    5.61
   7  11  -2    7.38    3.33
  -7  11   3    7.00    5.30
   7 -11  -3   10.82    6.18
   7  11  -3    2.89    2.60
  -7  11   4   20.49    8.63
   7 -11  -4   16.92    6.91
   7  11  -4   13.95    4.44
  -7  11   5   12.76    6.69
   7 -11  -5    4.06    5.35
   7  11  -5   12.03    4.29
  -7  11   6    0.00    4.06
   7 -11  -6    0.03    4.10
   7  11  -6    2.90    3.49
  -7  11   7    8.38    6.73
   7 -11  -7   18.11    7.54
   7  11  -7   12.04    5.06
  -7  11   8    8.55    6.11
   7 -11  -8   34.11    9.53
   7  11  -8   10.70    4.94
  -7  11   9    0.82    3.76
   7 -11  -9    3.89    4.82
   7  11  -9   -0.00    4.17
  -7  11  10    8.79    6.76
   7 -11 -10   25.76    8.41
   7  11 -10   18.42    6.66
  -7  11  11    3.78    5.09
  -7  11  11    4.32    4.85
   7 -11 -11    4.26    4.85
   7  11 -11    1.59    3.31
  -7  11  12    6.25    5.88
   7 -11 -12    2.21    4.58
   7  11 -12    2.60    4.77
  -7  11  13   -0.00    4.85
   7 -11 -13    0.89    4.01
   7  11 -13   -0.00    4.06
  -7  11  14   15.07    7.64
   7 -11 -14   28.07    8.73
   7  11 -14   14.66    6.29
  -7  11  15    4.70    5.06
   7 -11 -15   -0.00    4.28
   7  11 -15    0.00    3.56
  -7  11  16    4.69    5.43
   7 -11 -16   22.91    8.41
   7  11 -16    9.62    5.74
  -7  11  17    2.69    4.35
   7 -11 -17    3.79    4.53
   7  11 -17   -0.00    4.52
  -7  11  18    0.00    3.66
   7 -11 -18    2.59    4.68
   7  11 -18    5.30    5.25
  -7  11  19   -0.00    5.02
   7 -11 -19    3.51    5.27
   7  11 -19   -0.00    4.90
  -7 -11  19    0.66    4.84
  -7  11  20    4.68    5.34
   7  11 -20   17.24    7.27
  -7 -11  20   15.73    7.87
  -7  11  21    2.72    5.73
   7  11 -21    3.65    5.50
  -7 -11  21    1.65    5.64
  -7  11  22    3.80    4.27
   7  11 -22    4.97    5.45
  -7 -11  22    0.00    4.99
  -7  11  23   -0.00    5.31
   7  11 -23   -0.00    5.23
  -7 -11  23    0.49    4.88
  -7  11  24   13.62    7.68
   7  11 -24   10.97    6.57
  -7 -11  24    3.03    6.08
  -7  11  25    5.91    5.35
   7  11 -25    0.00    3.12
  -7 -11  25   -0.00    4.73
  -7  11  26   -0.00    4.56
   7  11 -26    0.00    4.96
  -7 -11  26   -0.00    5.86
  -7  11  27    1.04    5.02
   7  11 -27   -0.00    5.74
  -7 -11  27   -0.00    4.84
  -7  11  28    1.32    4.10
   7  11 -28    2.61    5.20
  -7 -11  28   -0.00    4.89
  -7  11  29   -0.00    4.65
   7  11 -29    2.61    5.99
  -7 -11  29    1.58    5.34
  -7  11  30    3.21    5.22
   7  11 -30    3.68    6.00
  -7 -11  30    3.20    6.94
  -7  11  31    1.98    4.92
  -7 -11  31    4.44    7.16
  -7  11  32    3.19    5.52
  -7  12   1    9.18    5.74
   7 -12  -1    7.27    5.76
   7  12  -1   -0.00    2.39
  -7  12   2    7.98    5.86
   7 -12  -2   22.62    8.28
   7  12  -2    2.94    2.87
  -7  12   3   -0.00    3.90
   7 -12  -3   -0.00    4.24
   7  12  -3   -0.00    2.14
  -7  12   4   -0.00    5.01
   7 -12  -4   -0.00    4.57
   7  12  -4    0.02    2.78
  -7  12   5    9.70    6.51
   7 -12  -5    5.27    5.41
   7  12  -5    5.65    3.80
  -7  12   6   36.50   10.72
   7 -12  -6    8.52    6.60
   7  12  -6   19.40    5.76
  -7  12   7    2.23    4.52
   7 -12  -7    1.19    4.32
   7  12  -7   -0.00    3.08
  -7  12   8    0.00    4.31
   7 -12  -8    8.82    6.03
   7  12  -8    4.94    3.79
  -7  12   9    0.52    4.04
   7 -12  -9   -0.00    4.22
   7  12  -9   -0.00    3.65
  -7  12  10   -0.00    4.49
   7 -12 -10    7.12    5.81
   7  12 -10    5.07    4.16
  -7  12  11   -0.00    4.65
   7 -12 -11    2.42    4.04
   7  12 -11    3.18    3.29
  -7  12  12    7.81    6.10
   7 -12 -12   13.78    7.09
   7  12 -12   14.51    6.06
  -7  12  13   -0.00    4.63
   7 -12 -13   -0.00    4.10
   7  12 -13    0.36    4.11
  -7  12  14   -3.55    5.29
   7 -12 -14    0.00    5.04
   7  12 -14   -0.00    3.42
  -7  12  15    0.00    4.62
   7 -12 -15    0.00    4.53
   7  12 -15    1.79    3.59
  -7  12  16   13.96    7.45
   7 -12 -16   22.61    8.89
   7  12 -16   31.90    8.53
  -7  12  17    0.68    4.48
   7 -12 -17   -0.00    2.78
   7  12 -17   -0.00    4.59
  -7  12  18    7.32    5.88
   7 -12 -18    6.34    6.75
   7  12 -18    0.74    3.62
  -7  12  19   -0.00    4.09
   7 -12 -19    1.62    4.24
   7  12 -19    0.51    4.21
  -7  12  20    2.80    5.74
   7 -12 -20   -0.00    4.02
   7  12 -20    3.88    5.01
  -7  12  21   -0.00    3.82
   7 -12 -21    0.83    4.22
   7  12 -21    6.65    5.85
  -7  12  22    6.80    5.69
   7 -12 -22   14.76    7.25
   7  12 -22   -0.00    4.78
  -7  12  23   -0.00    4.09
   7  12 -23    0.00    5.92
  -7  12  24    0.00    4.23
   7  12 -24    0.00    4.05
  -7  12  25   -0.00    4.16
   7  12 -25   -0.00    5.21
  -7  12  26    5.99    5.54
   7  12 -26    0.00    5.85
  -7 -12  26    0.07    5.45
  -7  12  27   -0.00    5.10
   7  12 -27   -0.00    5.92
  -7 -12  27    0.00    5.88
  -7  12  28   12.58    7.25
  -7 -12  28   -0.00    6.30
  -7  12  29   -0.00    5.21
  -7 -12  29   -0.00    5.73
  -7  12  30   11.43    7.05
  -7 -12  30    0.00    5.54
  -7  13   1   -0.00    4.46
   7 -13  -1    3.47    4.63
   7  13  -1   -0.00    2.30
  -7  13   2   15.44    7.42
   7 -13  -2   -0.00    3.87
   7  13  -2    5.50    3.21
  -7  13   3    8.74    6.16
   7 -13  -3    6.05    5.88
   7  13  -3   11.03    4.01
  -7  13   4   32.79   10.54
   7 -13  -4    9.45    6.71
   7  13  -4   36.52    7.30
  -7  13   5    5.11    6.05
   7 -13  -5    8.31    6.38
   7  13  -5    0.27    2.85
  -7  13   6    0.00    4.96
   7 -13  -6   -0.00    4.45
   7  13  -6   -0.00    2.56
  -7  13   7   -0.00    4.17
   7 -13  -7   -0.00    3.44
   7  13  -7    7.90    4.08
  -7  13   8    1.78    5.32
   7 -13  -8    0.00    3.75
   7  13  -8    4.75    4.04
  -7  13   9    0.00    4.76
   7 -13  -9    0.00    3.82
   7  13  -9    1.36    3.59
  -7  13  10   18.35    8.26
   7 -13 -10   18.38    8.04
   7  13 -10    1.05    3.10
  -7  13  11    0.00    5.05
   7 -13 -11   -0.00    5.14
   7  13 -11   -0.00    2.90
  -7  13  12   -0.00    3.63
   7 -13 -12   -0.00    4.04
   7  13 -12    0.18    3.61
  -7  13  13    4.58    5.52
   7 -13 -13    0.00    4.55
   7  13 -13   -0.00    4.33
  -7  13  14    7.96    5.75
   7 -13 -14   16.56    8.03
   7  13 -14   14.73    6.18
   7 -13 -15    1.93    5.66
   7  13 -15   -0.00    3.56
  -7  13  16    2.16    4.87
   7 -13 -16    2.28    5.31
   7  13 -16    0.45    3.33
  -7  13  17   -0.00    4.66
   7 -13 -17    2.07    4.79
   7  13 -17    2.93    3.91
  -7  13  18    0.13    3.87
   7 -13 -18   -0.00    4.76
   7  13 -18    0.56    5.18
  -7  13  19    6.71    5.92
   7 -13 -19    4.33    4.57
   7  13 -19   -0.00    3.75
  -7  13  20    7.49    6.25
   7 -13 -20    6.55    5.53
   7  13 -20    0.00    4.75
  -7  13  21   -0.00    4.33
   7 -13 -21    4.08    5.38
   7  13 -21    3.69    4.15
  -7  13  22    3.58    5.10
   7 -13 -22    1.22    4.16
   7  13 -22   -0.00    5.27
  -7  13  23   -0.00    4.61
   7 -13 -23    7.43    5.73
   7  13 -23    2.97    5.88
  -7  13  24    8.73    6.05
   7 -13 -24   -0.00    4.36
  -7  13  25    2.83    4.45
   7 -13 -25   -0.00    4.66
  -7  13  26    6.27    6.03
  -7  14   1    8.27    6.33
   7 -14  -1   11.70    6.47
   7  14  -1    6.99    3.48
  -7  14   2    5.14    6.41
   7 -14  -2   14.31    6.83
   7  14  -2    8.67    3.96
  -7  14   3    8.76    6.44
   7 -14  -3    5.58    5.16
   7  14  -3    2.85    3.14
  -7  14   4   -0.00    4.55
   7 -14  -4    1.80    4.51
   7  14  -4   -0.00    2.52
  -7  14   5   -0.00    5.17
   7 -14  -5    0.00    4.90
   7  14  -5   -0.00    2.56
  -7  14   6   26.24   10.13
   7 -14  -6   15.61    7.51
   7  14  -6   12.32    4.73
  -7  14   7   16.89    7.95
   7 -14  -7   19.00    8.35
   7  14  -7   17.06    5.65
  -7  14   8    4.88    6.50
   7 -14  -8    4.79    5.38
   7  14  -8    4.05    4.36
  -7  14   9   -0.00    6.05
   7 -14  -9    3.17    4.82
   7  14  -9    2.10    4.09
  -7  14  10   11.37    7.66
   7 -14 -10    6.50    5.33
   7  14 -10   10.35    5.11
  -7  14  11    2.78    6.11
   7 -14 -11   -0.00    5.64
   7  14 -11    1.36    4.22
  -7  14  12   -0.00    2.86
   7 -14 -12    6.64    5.17
   7  14 -12    3.50    5.14
  -7  14  13    4.74    5.55
   7 -14 -13    1.73    4.71
   7  14 -13   -0.00    3.62
  -7  14  14   -0.00    4.75
   7 -14 -14   -0.00    4.45
   7  14 -14    0.58    3.47
  -7  14  15    0.00    4.99
   7 -14 -15   -0.00    3.84
   7  14 -15   -0.00    4.91
  -7  14  16    0.00    4.26
   7 -14 -16    0.00    4.65
   7  14 -16   -0.00    4.92
   7 -14 -17    7.04    6.26
   7  14 -17    3.07    4.42
  -7  14  18    0.00    4.17
   7 -14 -18    5.95    5.99
   7  14 -18   -0.00    3.09
  -7  14  19   -0.00    4.85
   7 -14 -19    2.54    4.85
   7  14 -19   -0.00    4.20
  -7  14  20   -0.00    3.99
   7 -14 -20    3.96    5.19
  -7  14  21   -0.00    6.17
   7 -14 -21    1.95    4.07
  -7  14  22    4.18    5.88
  -7  15   1   -0.00    4.65
   7 -15  -1    0.00    4.73
   7  15  -1   -0.00    2.43
  -7  15   2    0.81    4.44
   7 -15  -2    3.58    5.73
   7  15  -2    1.25    2.68
  -7  15   3   12.08    6.81
   7 -15  -3   10.42    6.60
   7  15  -3    7.26    4.12
  -7  15   4    1.82    4.32
   7 -15  -4   -0.00    4.68
   7  15  -4    2.77    3.18
  -7  15   5    2.63    4.87
   7 -15  -5    3.90    5.10
   7  15  -5   -0.00    2.62
  -7  15   6   -0.00    5.98
   7 -15  -6   -0.00    3.58
   7  15  -6    0.00    2.91
  -7  15   7   -0.00    5.03
   7 -15  -7    0.42    4.54
   7  15  -7   -0.00    2.76
  -7  15   8    5.98    5.42
   7 -15  -8    6.40    6.25
   7  15  -8    5.72    4.44
  -7  15   9    4.44    5.87
   7 -15  -9    1.52    4.52
   7  15  -9    5.18    4.51
  -7  15  10    1.39    5.35
   7 -15 -10   -0.00    4.34
   7  15 -10    0.00    3.73
  -7  15  11    4.22    4.88
   7 -15 -11    8.35    5.78
   7  15 -11   -0.00    4.01
  -7  15  12    8.56    6.70
   7 -15 -12    0.77    3.93
   7  15 -12    0.93    4.41
  -7  15  13    0.13    5.64
   7 -15 -13   -0.00    4.72
   7  15 -13    5.84    5.18
  -7  15  14    1.27    4.21
   7 -15 -14   -0.00    4.44
   7  15 -14    1.11    3.96
  -7  15  15    5.99    5.35
   7 -15 -15    4.70    5.43
   7  15 -15   -0.00    4.05
  -7  15  16   -0.00    5.61
   7 -15 -16    2.30    5.18
  -7  15  17   -0.00    5.22
  -7  16   1   -0.00    4.77
   7 -16  -1    9.49    6.13
   7  16  -1    2.20    2.69
  -7  16   2    1.26    4.30
   7 -16  -2    0.00    4.58
   7  16  -2    1.88    2.96
  -7  16   3   -0.00    4.59
   7 -16  -3   -0.00    4.98
   7  16  -3    0.10    2.45
  -7  16   4    1.42    5.04
   7 -16  -4    2.22    4.51
   7  16  -4    0.00    2.88
  -7  16   5   -0.00    4.34
   7 -16  -5    5.80    5.52
   7  16  -5    1.50    2.73
  -7  16   6    7.02    5.91
   7 -16  -6    0.39    4.60
   7  16  -6    3.55    3.37
  -7  16   7    0.42    5.30
   7 -16  -7   -0.00    3.90
   7  16  -7    3.20    3.69
  -7  16   8   -0.00    4.70
   7 -16  -8    3.89    5.54
   7  16  -8    0.01    2.83
  -7  16   9    3.96    5.52
   7 -16  -9   -0.00    5.13
   7  16  -9   -0.00    2.68
  -7  16  10    0.00    5.22
   7 -16 -10   -0.00    4.82
  -7  16  11    2.17    5.34
   7 -16 -11    3.83    5.30
  -7  16  12   -0.00    4.40
  -7  17   1    2.88    4.89
   7 -17  -1   -0.00    5.42
   7  17  -1    0.29    2.39
   7 -17  -2   -0.00    4.69
   7  17  -2   -0.00    2.27
   7 -17  -3    2.76    5.15
   7  17  -3    4.15    3.64
   7 -17  -4    1.77    4.74
   7 -17  -5    1.74    4.84
   7 -17  -6   -0.00    4.68
  -6   0   1   -0.00    3.01
  -6   0   1   -0.00    3.32
  -6   0   1    1.66    2.99
   6   0  -1    2.50    2.76
   6   0  -1    0.00    2.84
   6   0  -1    1.08    3.51
  -6   0   2  377.30   37.06
  -6   0   2  323.68   35.45
   6   0  -2  288.37   35.12
   6   0  -2  354.89   36.82
  -6   0   3    0.18    3.29
  -6   0   3    0.69    3.13
   6   0  -3    0.16    2.31
   6   0  -3    0.00    3.94
  -6   0   4   28.28    6.96
  -6   0   4   19.66    5.45
   6   0  -4   20.79    6.23
   6   0  -4   28.46    7.15
  -6   0   5    3.19    3.53
  -6   0   5    1.73    3.83
   6   0  -5   -0.00    2.90
   6   0  -5   -0.00    3.43
  -6   0   6 1164.40  118.56
  -6   0   6 1248.27  118.15
   6   0  -6 1290.21  118.58
   6   0  -6 1132.03  118.54
  -6   0   7    0.31    3.35
  -6   0   7    0.00    3.11
   6   0  -7   -0.00    3.58
   6   0  -7    2.63    4.13
  -6   0   8   24.56    7.34
  -6   0   8   34.98    7.37
   6   0  -8   34.65    7.48
   6   0  -8   29.99    7.86
  -6   0   9    1.68    3.89
  -6   0   9    1.01    3.30
   6   0  -9   -0.00    3.07
   6   0  -9   10.33    5.04
  -6   0  10  241.00   27.18
  -6   0  10  216.65   25.63
   6   0 -10  186.49   25.37
   6   0 -10  217.79   26.73
  -6   0  11    1.70    3.57
  -6   0  11    0.39    2.78
   6   0 -11   -0.00    3.68
   6   0 -11    2.34    3.74
  -6   0  12  256.42   30.96
  -6   0  12  261.28   29.94
   6   0 -12  247.12   31.03
  -6   0  13   -0.00    4.12
  -6   0  13   -0.00    3.15
   6   0 -13    0.62    3.30
  -6   0  14   64.55   12.67
  -6   0  14   94.00   13.56
   6   0 -14   70.25   13.41
  -6   0  15   -0.00    2.93
   6   0 -15   -0.00    4.09
  -6   0  16  261.51   30.04
   6   0 -16  198.88   28.51
   6   0 -17   -0.00    4.54
   6   0 -18  125.64   19.75
  -6   0  19   -0.00    5.96
   6   0 -19   -0.00    4.23
  -6   0  20    2.85    4.74
   6   0 -20    3.41    5.51
  -6   0  21    3.30    5.28
   6   0 -21    4.70    5.56
  -6   0  22   44.41   11.98
   6   0 -22   91.54   16.18
  -6   0  23    4.83    6.60
   6   0 -23    1.25    4.54
  -6   0  24   -0.00    3.95
   6   0 -24   -0.00    6.12
  -6   0  25   -0.08    5.24
   6   0 -25    0.00    5.70
  -6   0  26   27.72   10.24
   6   0 -26   33.54   11.06
  -6   0  27    0.87    5.19
   6   0 -27   -0.00    3.92
  -6   0  28   18.28    9.12
  -6   0  29   -0.00    6.08
  -6   0  30    7.99    6.48
  -6   0  31   -0.00    5.48
  -6   0  32   45.35   12.98
  -6   0  33   -0.00    5.99
  -6   0  34   -0.00    5.14
  -6   0  35   -0.00    6.62
  -6   0  36   -0.00    6.08
  -6   0  37    0.18    4.69
  -6   0  38    0.12    5.02
  -6   1   1    4.80    3.76
  -6   1   1    6.06    3.65
  -6   1   1    5.05    3.67
   6  -1  -1    7.32    3.91
   6  -1  -1    3.37    3.09
   6  -1  -1    6.01    4.37
   6   1  -1    7.01    3.99
   6   1  -1    6.68    4.08
  -6  -1   1    4.97    3.71
  -6  -1   1    5.13    3.50
  -6   1   2  500.73   54.22
  -6   1   2  472.99   54.39
  -6   1   2  511.70   53.62
   6  -1  -2  504.23   53.60
   6  -1  -2  518.38   54.57
   6   1  -2  589.79   53.71
   6   1  -2  531.66   53.81
  -6  -1   2  479.72   53.25
  -6  -1   2  558.16   52.99
  -6   1   3   27.84    7.05
  -6   1   3   16.65    5.92
   6  -1  -3   26.78    6.55
   6  -1  -3   23.80    6.75
   6   1  -3   20.68    5.52
   6   1  -3   25.13    6.33
  -6  -1   3   24.92    5.85
  -6  -1   3   18.33    5.41
  -6   1   4  703.68   74.39
  -6   1   4  745.96   73.94
   6  -1  -4  727.68   73.90
   6  -1  -4  648.14   74.05
   6   1  -4  810.12   73.89
   6   1  -4  750.98   74.13
  -6  -1   4  728.62   73.89
  -6  -1   4  750.09   73.05
  -6   1   5  125.56   15.54
  -6   1   5  101.29   14.06
   6  -1  -5   97.57   13.82
   6  -1  -5   78.56   13.77
   6   1  -5   86.21   13.16
   6   1  -5   82.20   13.53
  -6  -1   5   94.66   13.77
  -6  -1   5   98.55   13.35
  -6   1   6   96.17   13.96
  -6   1   6   74.52   12.54
   6  -1  -6   92.61   13.40
   6  -1  -6   77.86   13.42
   6   1  -6   80.98   12.54
   6   1  -6   88.61   13.46
  -6  -1   6   79.88   12.74
  -6  -1   6   89.70   12.38
  -6   1   7  196.27   24.71
  -6   1   7  194.34   23.94
   6  -1  -7  178.38   23.52
   6  -1  -7  230.13   25.89
   6   1  -7  203.93   23.91
   6   1  -7  196.89   24.39
  -6  -1   7  205.93   24.36
  -6  -1   7  189.02   23.10
  -6   1   8  576.06   67.99
  -6   1   8  636.47   67.98
   6  -1  -8  684.07   68.37
   6  -1  -8  644.34   69.04
   6   1  -8  725.49   68.64
   6   1  -8  746.24   69.43
  -6  -1   8  725.84   68.96
  -6  -1   8  631.27   67.06
  -6   1   9   16.35    5.90
  -6   1   9   11.70    5.06
   6  -1  -9   10.60    4.93
   6  -1  -9   19.21    6.49
   6   1  -9    8.73    4.51
   6   1  -9   18.00    5.92
  -6  -1   9    5.83    3.56
  -6  -1   9   10.45    4.41
  -6   1  10   88.64   14.72
  -6   1  10   91.93   14.35
   6  -1 -10   96.32   14.67
   6  -1 -10   76.98   14.36
   6   1 -10  113.14   15.35
   6   1 -10  107.47   15.31
  -6  -1  10   80.39   14.03
  -6  -1  10  108.97   14.33
  -6   1  11   12.64    5.40
  -6   1  11   20.91    6.14
   6  -1 -11    3.59    4.54
   6   1 -11    5.17    4.64
   6   1 -11   13.02    5.30
  -6  -1  11    2.33    3.23
  -6  -1  11   12.06    4.39
  -6   1  12  228.50   29.84
  -6   1  12  253.35   29.83
   6  -1 -12  299.46   32.10
   6   1 -12  229.66   29.83
  -6   1  13   47.26    9.93
  -6   1  13   51.34   10.12
   6  -1 -13   44.65   10.58
   6   1 -13   59.56   11.17
  -6  -1  13   38.99   10.24
  -6   1  14  147.42   21.18
  -6   1  14  161.44   20.89
   6  -1 -14  124.35   20.66
   6   1 -14  155.53   21.32
  -6  -1  14  165.21   21.56
  -6   1  15    0.00    3.53
  -6   1  15    7.10    4.88
   6  -1 -15    5.77    4.59
   6   1 -15   18.30    6.36
  -6  -1  15    8.95    5.73
  -6   1  16    4.39    3.80
   6  -1 -16    0.00    4.36
   6   1 -16    0.00    4.27
  -6  -1  16    4.54    3.94
   6  -1 -17    3.05    4.31
   6   1 -17   13.16    6.53
   6  -1 -18  209.61   26.71
   6   1 -18  161.23   24.73
  -6   1  19   23.93    7.80
   6  -1 -19   32.01   10.07
   6   1 -19   27.87    8.51
  -6  -1  19   22.27    8.08
  -6   1  20   -0.00    4.68
   6  -1 -20    2.02    4.85
   6   1 -20    0.10    4.41
  -6  -1  20   -0.00    5.45
  -6   1  21    4.23    5.67
   6  -1 -21    0.00    4.81
   6   1 -21   12.15    6.71
  -6  -1  21    0.68    5.65
  -6   1  22    3.84    5.56
   6  -1 -22   15.40    7.01
   6   1 -22    9.22    6.86
  -6  -1  22    2.94    5.23
  -6   1  23    5.25    5.05
   6  -1 -23    5.06    5.71
   6   1 -23   -0.00    5.37
  -6  -1  23    8.64    6.13
  -6   1  24   19.11    9.20
   6  -1 -24   30.41   10.08
   6   1 -24   26.96    9.48
  -6  -1  24    6.49    6.60
  -6   1  25    0.00    3.85
   6  -1 -25   -0.00    4.62
  -6  -1  25    2.79    4.46
  -6   1  26    2.54    6.15
   6  -1 -26    1.74    5.58
  -6  -1  26    9.03    6.24
  -6  -1  27    0.00    5.00
  -6   1  28   30.00    9.83
  -6  -1  28   15.67    9.22
  -6   1  29    3.07    4.89
  -6  -1  29   -0.00    4.68
  -6   1  30   13.96    7.20
  -6  -1  30   23.54    9.07
  -6   1  31    3.91    5.77
  -6  -1  31   -0.00    3.78
  -6   1  32    2.28    6.13
  -6  -1  32   -0.00    5.36
  -6   1  33    0.00    5.40
  -6  -1  33    3.02    4.99
  -6   1  34    6.86    7.56
  -6  -1  34    7.99    7.07
  -6   1  35    0.45    4.87
  -6  -1  35    0.46    3.30
  -6   1  36    4.79    5.11
  -6  -1  36   -0.00    7.00
  -6   1  37    3.24    5.64
  -6  -1  37    2.56    5.82
  -6   1  38   -0.00    5.58
  -6  -1  38   -0.00    5.87
  -6   2   1    4.40    4.26
  -6   2   1    7.38    4.50
  -6   2   1   11.58    4.79
   6  -2  -1    1.34    3.59
   6  -2  -1    4.64    3.36
   6  -2  -1    7.68    4.62
   6   2  -1    6.87    3.15
   6   2  -1    7.33    4.25
  -6  -2   1    7.90    3.76
  -6  -2   1    0.00    2.32
  -6  -2   1    8.38    3.15
  -6   2   2    9.84    5.05
  -6   2   2    5.42    3.87
  -6   2   2    7.99    4.89
   6  -2  -2   16.57    5.52
   6  -2  -2   10.02    4.51
   6  -2  -2   10.81    5.44
   6   2  -2    6.08    3.59
   6   2  -2    8.44    3.77
  -6  -2   2    6.64    3.54
  -6  -2   2    4.93    3.04
  -6   2   3   -0.00    3.16
  -6   2   3    2.53    3.72
   6  -2  -3    5.67    3.70
   6  -2  -3    0.00    4.33
   6   2  -3    4.01    3.08
   6   2  -3    1.99    2.95
  -6  -2   3    0.91    2.89
  -6  -2   3    2.96    2.92
  -6   2   4   94.64   12.87
  -6   2   4   71.97   11.44
   6  -2  -4   50.77   10.03
   6  -2  -4   67.73   11.83
   6   2  -4   62.70   10.13
   6   2  -4   68.27   10.76
  -6  -2   4   50.50    9.75
  -6  -2   4   74.04   10.08
  -6   2   5   14.45    5.55
  -6   2   5    7.62    4.56
   6  -2  -5   16.11    5.54
   6  -2  -5   13.69    5.66
   6   2  -5   15.21    5.11
   6   2  -5   11.50    4.93
  -6  -2   5    9.88    4.41
  -6  -2   5   16.23    4.40
  -6   2   6  287.90   35.33
  -6   2   6  362.20   36.11
   6  -2  -6  330.92   35.45
   6  -2  -6  306.50   35.90
   6   2  -6  298.47   34.29
   6   2  -6  319.22   34.93
  -6  -2   6  282.98   34.16
  -6  -2   6  329.92   33.78
  -6   2   7   52.98   10.59
  -6   2   7   53.00   10.20
   6  -2  -7   53.63   10.05
   6  -2  -7   64.41   11.09
   6   2  -7   56.11    9.73
   6   2  -7   48.63    9.78
  -6  -2   7   48.41    9.32
  -6  -2   7   46.98    8.51
  -6   2   8   10.50    5.60
  -6   2   8   12.07    5.14
   6  -2  -8    7.20    4.53
   6  -2  -8    1.47    3.27
   6   2  -8   15.10    5.46
   6   2  -8    2.74    3.73
  -6  -2   8    5.54    4.32
  -6  -2   8   -0.00    2.65
  -6   2   9    0.64    3.47
  -6   2   9    3.20    4.09
   6  -2  -9    0.56    3.16
   6  -2  -9    1.40    3.70
   6   2  -9   -0.00    3.09
   6   2  -9   -0.00    2.92
  -6  -2   9    0.22    2.61
  -6  -2   9   -0.00    2.33
  -6   2  10  375.63   34.26
  -6   2  10  259.68   30.97
   6  -2 -10  215.08   30.91
   6   2 -10  246.60   30.57
   6   2 -10  259.23   31.11
  -6  -2  10  267.47   31.12
  -6   2  11  207.43   27.27
  -6   2  11  233.94   27.37
   6  -2 -11  217.65   27.96
   6   2 -11  251.75   27.70
   6   2 -11  205.48   26.73
  -6  -2  11  200.01   26.52
  -6   2  12   75.22   14.16
  -6   2  12   94.53   14.97
   6  -2 -12   98.07   15.63
   6   2 -12  117.76   16.14
  -6  -2  12   78.16   14.00
  -6   2  13   14.19    5.71
  -6   2  13   10.05    5.16
   6  -2 -13    5.62    4.79
   6   2 -13    2.88    3.57
  -6  -2  13    8.31    5.57
  -6   2  14   90.44   14.70
  -6   2  14   69.47   12.96
   6  -2 -14   94.23   15.24
   6   2 -14   67.68   13.05
  -6  -2  14   95.57   14.95
  -6   2  15   35.44    8.62
  -6   2  15    7.82    5.44
   6  -2 -15   19.43    7.14
   6   2 -15   40.69    9.23
  -6  -2  15   20.75    7.71
  -6   2  16   47.40   10.47
   6  -2 -16   41.79   10.71
   6   2 -16   69.89   12.43
  -6  -2  16   41.08   10.21
  -6   2  17    8.60    4.61
   6  -2 -17   24.89    8.10
   6   2 -17   10.33    5.79
  -6   2  18   19.03    6.76
   6  -2 -18    8.40    6.12
   6   2 -18   12.81    6.77
  -6   2  19   13.17    6.47
   6  -2 -19    0.00    4.97
   6   2 -19   12.23    6.46
  -6  -2  19    2.30    4.83
  -6   2  20  138.01   21.00
   6  -2 -20  127.69   20.92
   6   2 -20  131.20   20.72
  -6  -2  20  133.55   21.00
  -6   2  21    7.80    6.12
   6  -2 -21   -0.00    5.03
   6   2 -21    7.18    5.33
  -6  -2  21    5.24    6.32
  -6   2  22    6.86    6.34
   6  -2 -22   24.68    9.01
  -6  -2  22   23.74    8.78
  -6   2  23    5.13    5.71
   6  -2 -23    6.15    5.44
  -6  -2  23    1.57    5.12
  -6   2  24    2.87    4.11
   6  -2 -24    0.00    5.38
  -6  -2  24    6.07    6.53
  -6   2  25    6.27    6.09
   6  -2 -25    4.11    6.73
  -6  -2  25   12.34    6.98
  -6   2  26   18.70    8.53
  -6  -2  26   25.76    9.42
  -6   2  27   -0.00    5.62
   6   2 -27    1.06    5.35
  -6  -2  27   -0.00    4.98
  -6   2  28    4.53    5.85
   6   2 -28   16.33    8.71
  -6  -2  28    3.93    5.96
  -6   2  29   -0.00    4.70
   6   2 -29    1.26    5.16
  -6  -2  29    5.19    6.31
  -6   2  30    9.97    7.63
   6   2 -30    7.94    7.22
  -6  -2  30   11.63    7.98
  -6   2  31    1.57    6.42
  -6  -2  31   -0.00    6.92
  -6   2  32   13.09    8.57
  -6  -2  32   31.52   10.50
  -6   2  33    5.47    7.43
  -6  -2  33    1.07    3.87
  -6   2  34   -0.00    5.06
  -6  -2  34   -0.00    6.49
  -6   2  35    1.73    5.52
  -6  -2  35   -0.00    6.52
  -6   2  36    0.00    6.68
  -6  -2  36    1.45    6.38
  -6   2  37    1.06    4.68
  -6  -2  37   -0.00    5.29
  -6   2  38    1.54    3.74
  -6   3   1    0.51    3.42
  -6   3   1    3.96    4.32
  -6   3   1    3.40    3.64
   6  -3  -1    0.00    3.77
   6  -3  -1    2.50    3.38
   6  -3  -1    3.07    4.39
   6   3  -1    0.67    2.28
   6   3  -1    1.71    2.83
  -6  -3   1    1.55    2.61
  -6  -3   1    1.11    2.40
  -6  -3   1    0.84    1.92
  -6   3   2  121.43   17.64
  -6   3   2  149.74   19.12
  -6   3   2  150.16   18.34
   6  -3  -2  129.59   18.13
   6  -3  -2  136.86   17.71
   6  -3  -2  115.68   17.64
   6   3  -2  129.05   15.78
   6   3  -2  113.84   15.59
  -6  -3   2  121.02   15.77
  -6  -3   2  119.22   14.59
  -6   3   3  105.49   17.05
  -6   3   3  180.89   20.42
  -6   3   3  146.60   18.26
   6  -3  -3  112.21   17.24
   6  -3  -3  117.80   17.15
   6  -3  -3  121.31   17.95
   6   3  -3  134.95   16.19
   6   3  -3  108.46   15.70
  -6  -3   3  133.27   16.29
  -6  -3   3  127.31   14.92
  -6   3   4   21.35    6.92
  -6   3   4   27.87    7.30
   6  -3  -4   25.70    6.67
   6  -3  -4   29.61    8.13
   6   3  -4   37.61    6.86
   6   3  -4   34.73    6.78
  -6  -3   4   23.31    5.92
  -6  -3   4   25.32    5.30
  -6   3   5    9.61    5.41
  -6   3   5    6.16    4.59
   6  -3  -5    9.23    4.52
   6  -3  -5    8.18    5.02
   6   3  -5   13.48    4.57
   6   3  -5    9.08    4.66
  -6  -3   5   11.15    4.45
  -6  -3   5    6.77    3.29
  -6   3   6   10.55    4.99
  -6   3   6   10.48    4.78
   6  -3  -6   10.93    5.16
   6  -3  -6   26.05    7.20
   6   3  -6    4.49    4.01
   6   3  -6   17.44    5.68
  -6  -3   6   14.66    4.73
  -6  -3   6   17.09    4.32
  -6   3   7   21.51    7.17
  -6   3   7   16.20    6.08
   6  -3  -7   24.88    6.60
   6  -3  -7   16.30    6.93
   6   3  -7   18.93    5.68
   6   3  -7   27.80    6.33
  -6  -3   7   28.34    6.63
  -6  -3   7   17.62    4.85
  -6   3   8  288.43   37.23
  -6   3   8  533.35   41.04
   6  -3  -8  324.27   38.24
   6   3  -8  372.69   37.29
   6   3  -8  249.08   35.24
  -6  -3   8  329.82   36.68
  -6   3   9   70.27   11.91
   6  -3  -9   56.61   11.47
   6   3  -9   54.97   10.40
   6   3  -9   53.07   10.51
  -6  -3   9   79.09   11.87
  -6   3  10   32.53    8.46
  -6   3  10   27.50    7.55
   6  -3 -10   16.39    6.48
   6   3 -10   24.18    7.08
   6   3 -10   30.32    7.33
  -6  -3  10   33.39    7.81
  -6   3  11    7.70    3.98
  -6   3  11    9.19    4.71
   6  -3 -11    9.16    5.36
   6   3 -11    9.54    4.47
   6   3 -11    7.73    4.50
  -6  -3  11    8.13    4.65
  -6   3  12  113.53   15.42
  -6   3  12   71.86   12.60
   6  -3 -12   68.56   12.97
   6   3 -12   50.91   11.01
   6   3 -12   66.04   11.91
  -6  -3  12   49.15   11.17
  -6   3  13  118.65   18.05
  -6   3  13  118.17   17.52
   6  -3 -13  104.14   17.42
   6   3 -13  110.64   16.88
  -6  -3  13  113.51   17.21
  -6   3  14  161.07   21.06
  -6   3  14  149.81   20.19
   6  -3 -14  118.74   19.80
   6   3 -14  110.58   18.66
  -6  -3  14  157.12   20.77
  -6   3  15   26.11    7.45
   6  -3 -15   14.45    6.81
   6   3 -15    5.98    5.82
  -6  -3  15   14.55    6.54
  -6   3  16   18.46    7.37
   6  -3 -16   13.50    6.50
   6   3 -16   13.42    6.54
  -6  -3  16   15.52    7.21
  -6   3  17   61.80   11.92
   6  -3 -17   48.83   12.18
   6   3 -17   69.35   12.81
  -6   3  18  110.17   17.32
  -6   3  18   85.69   15.27
   6  -3 -18   78.27   15.72
  -6   3  19   19.37    8.11
  -6   3  19   42.08    9.62
   6  -3 -19   23.14    8.42
  -6  -3  19   26.77    9.09
  -6   3  20    3.27    5.28
  -6   3  20    9.27    6.58
   6  -3 -20    7.45    5.97
  -6  -3  20    0.79    4.84
  -6   3  21    0.00    3.43
   6  -3 -21    0.22    3.83
  -6  -3  21    3.58    5.19
  -6   3  22   31.60    9.81
   6  -3 -22   35.93   10.63
  -6  -3  22   44.56   11.08
  -6   3  23    4.30    4.69
   6  -3 -23   20.51    8.24
  -6  -3  23   18.17    8.01
  -6   3  24   50.03   12.71
   6   3 -24   47.59   12.20
  -6  -3  24   41.49   12.58
  -6   3  25    0.00    5.31
   6   3 -25    0.00    3.19
  -6  -3  25    1.55    5.36
  -6   3  26    1.36    6.28
   6   3 -26    3.71    5.78
  -6  -3  26    0.00    5.36
  -6   3  27   -0.00    3.77
   6   3 -27    4.35    5.34
  -6  -3  27    0.00    4.38
  -6   3  28   16.80    7.72
   6   3 -28   28.31    9.76
  -6  -3  28   13.16    7.82
  -6   3  29    0.70    4.95
   6   3 -29    8.68    6.57
  -6  -3  29    0.00    4.88
  -6   3  30   11.07    6.45
   6   3 -30   17.23    7.93
  -6  -3  30   22.47    8.89
  -6   3  31    0.00    4.66
   6   3 -31    5.80    6.36
  -6  -3  31    0.00    5.71
  -6   3  32    5.05    5.90
  -6  -3  32   -0.00    5.42
  -6   3  33    0.00    4.62
  -6  -3  33   -0.00    5.24
  -6   3  34   10.80    7.84
  -6  -3  34    0.25    5.57
  -6   3  35    4.43    6.91
  -6  -3  35    0.00    5.38
  -6   3  36    1.03    4.96
  -6  -3  36    0.52    3.70
  -6   3  37   -0.00    5.74
  -6  -3  37   -0.00    4.81
  -6   3  38   -0.00    5.53
  -6   4   1  179.97   22.34
  -6   4   1  142.27   20.11
   6  -4  -1  156.44   21.19
   6  -4  -1  161.93   20.60
   6  -4  -1  131.40   20.57
   6   4  -1  161.11   18.29
   6   4  -1  155.04   18.23
  -6  -4   1  144.51   17.92
  -6  -4   1  157.52   16.80
  -6   4   2   11.59    4.88
  -6   4   2    6.34    4.54
  -6   4   2    7.55    4.82
   6  -4  -2   12.89    5.72
   6  -4  -2    7.51    4.76
   6  -4  -2   12.06    5.51
   6   4  -2   10.20    3.94
   6   4  -2   11.28    3.90
  -6  -4   2    9.49    3.61
  -6  -4   2   10.70    3.26
  -6   4   3    0.00    3.22
  -6   4   3    3.71    3.01
  -6   4   3    6.85    4.44
   6  -4  -3    0.69    3.52
   6  -4  -3    2.23    4.00
   6  -4  -3    2.03    3.41
   6   4  -3    6.37    3.46
   6   4  -3    4.59    2.86
  -6  -4   3    7.64    3.31
  -6  -4   3    5.76    2.63
  -6   4   4   14.37    5.81
  -6   4   4   27.23    6.96
   6  -4  -4   16.92    6.60
   6  -4  -4   15.32    6.04
   6   4  -4   14.07    4.71
   6   4  -4    7.91    3.83
  -6  -4   4   20.90    4.94
  -6  -4   4    2.18    2.57
  -6   4   5  215.44   27.04
  -6   4   5  190.58   25.81
   6  -4  -5  211.75   26.56
   6  -4  -5  186.22   26.23
   6   4  -5  214.69   24.70
   6   4  -5  213.74   24.53
  -6  -4   5  214.30   24.51
  -6  -4   5  221.98   23.36
  -6   4   6  193.34   26.76
  -6   4   6  205.49   26.64
   6  -4  -6  224.80   27.95
   6   4  -6  223.74   25.68
   6   4  -6  212.80   25.30
  -6  -4   6  244.15   25.95
  -6   4   7   50.08   10.55
  -6   4   7   54.16   10.58
   6  -4  -7   74.92   12.68
   6   4  -7   42.98    9.06
   6   4  -7   58.49    9.97
  -6  -4   7   58.19   10.08
  -6   4   8    2.60    3.94
  -6   4   8    7.59    5.03
   6  -4  -8    3.78    4.34
   6   4  -8    9.53    4.35
   6   4  -8    4.30    3.78
  -6  -4   8    2.10    3.16
  -6   4   9   52.58   11.25
  -6   4   9   55.30   11.06
   6  -4  -9   80.62   13.01
   6   4  -9   68.75   11.19
   6   4  -9   44.31    9.67
  -6  -4   9   56.57   10.52
  -6   4  10   30.84    8.51
  -6   4  10   35.73    8.85
   6  -4 -10   34.10    9.24
   6   4 -10   37.48    8.27
   6   4 -10   39.35    8.39
  -6  -4  10   22.58    7.13
  -6   4  11  120.52   18.41
  -6   4  11  120.33   18.13
   6  -4 -11  127.28   19.18
   6   4 -11  112.16   17.12
   6   4 -11  120.16   17.25
  -6  -4  11  135.41   18.39
  -6   4  12  122.59   17.34
  -6   4  12   82.30   15.26
   6  -4 -12   99.78   16.86
   6   4 -12   89.79   15.08
   6   4 -12  125.71   16.47
  -6  -4  12   89.17   15.35
  -6   4  13   30.10    8.38
  -6   4  13   29.71    8.27
   6  -4 -13   41.35    9.89
   6   4 -13   24.14    7.43
  -6  -4  13   46.35    9.70
  -6   4  14   -0.00    4.36
   6  -4 -14    0.63    3.92
   6   4 -14   -0.00    3.28
  -6  -4  14    0.47    3.18
  -6   4  15   88.89   15.52
   6  -4 -15  109.33   17.50
  -6  -4  15   83.68   15.39
  -6   4  16  144.74   20.82
   6  -4 -16  118.41   20.38
  -6  -4  16  145.87   21.16
  -6   4  17   12.17    6.79
  -6   4  17   14.99    6.25
   6  -4 -17    9.48    5.94
  -6   4  18   30.09    9.72
  -6   4  18   64.89   12.54
   6  -4 -18   48.85   12.32
  -6   4  19   54.50   12.95
  -6   4  19   69.09   13.86
   6  -4 -19   87.13   15.83
  -6  -4  19   73.22   14.59
  -6   4  20   89.56   16.37
  -6   4  20  120.55   18.10
   6  -4 -20   76.63   16.30
   6   4 -20   75.74   15.54
  -6  -4  20  107.54   17.99
  -6   4  21    2.13    3.57
  -6   4  21    4.39    4.62
   6  -4 -21    6.19    5.82
   6   4 -21    7.08    6.08
  -6  -4  21    5.86    6.22
  -6   4  22   16.91    7.05
   6   4 -22    9.93    6.21
  -6  -4  22    0.00    6.07
  -6   4  23    3.47    4.93
   6   4 -23    4.82    5.49
  -6  -4  23   -0.00    5.16
  -6   4  24   -0.00    4.82
   6   4 -24   -0.00    5.04
  -6  -4  24    5.03    5.73
  -6   4  25    0.17    3.58
   6   4 -25    7.58    5.88
  -6  -4  25    1.19    4.47
  -6   4  26   10.95    6.38
   6   4 -26    3.04    4.99
  -6  -4  26    6.75    6.63
  -6   4  27   12.99    6.46
   6   4 -27    4.41    5.51
  -6  -4  27    7.02    7.14
  -6   4  28   10.54    6.04
   6   4 -28    4.96    6.03
  -6  -4  28    8.46    7.01
  -6   4  29    0.02    4.20
   6   4 -29   -0.00    5.38
  -6  -4  29   -0.00    5.83
  -6   4  30    6.42    6.15
   6   4 -30    5.85    6.40
  -6  -4  30    1.86    5.81
  -6   4  31    0.89    3.81
   6   4 -31    4.42    5.37
  -6  -4  31   -0.00    5.76
  -6   4  32    0.67    5.35
  -6  -4  32    4.78    7.78
  -6   4  33    2.45    4.96
  -6  -4  33    2.22    5.21
  -6   4  34    3.68    4.64
  -6  -4  34   -0.00    4.84
  -6   4  35    0.00    4.89
  -6  -4  35    2.40    5.05
  -6   4  36    1.71    4.70
  -6  -4  36    9.64    6.90
  -6   4  37    3.06    6.18
  -6  -4  37   -0.00    5.82
  -6   4  38   -0.00    5.24
  -6   5   1    8.59    4.95
  -6   5   1   12.68    5.95
   6  -5  -1    8.96    4.78
   6  -5  -1   16.15    6.33
   6   5  -1   10.75    3.96
   6   5  -1   15.29    3.94
  -6  -5   1    9.37    3.49
  -6  -5   1   13.39    2.91
  -6  -5   1   16.87    3.03
  -6   5   2  104.97   16.16
  -6   5   2   78.18   13.89
   6  -5  -2   92.92   14.92
   6  -5  -2   68.90   14.23
   6   5  -2   85.62   12.17
   6   5  -2   77.95   11.72
  -6  -5   2  108.12   12.59
  -6  -5   2  101.81   11.26
  -6  -5   2   89.38   10.58
  -6   5   3  113.11   17.18
  -6   5   3  108.49   17.24
  -6   5   3  101.50   16.13
   6  -5  -3   90.84   15.85
   6  -5  -3   95.19   16.37
   6   5  -3  120.59   14.64
   6   5  -3  123.33   14.44
  -6  -5   3  106.61   13.99
  -6  -5   3  107.46   12.74
  -6   5   4   85.24   15.32
  -6   5   4   96.21   15.59
  -6   5   4  102.17   15.44
   6  -5  -4   95.23   15.48
   6  -5  -4  102.06   16.04
   6   5  -4  107.27   13.59
   6   5  -4   85.66   12.50
  -6  -5   4   84.81   12.57
  -6   5   5    5.44    4.82
  -6   5   5    1.73    3.14
   6  -5  -5    2.55    3.97
   6  -5  -5    8.56    4.75
   6   5  -5    1.18    2.89
   6   5  -5   -0.00    2.45
  -6  -5   5    1.97    3.12
  -6   5   6    1.25    4.07
  -6   5   6    0.00    3.71
   6  -5  -6    2.57    3.16
   6  -5  -6    0.00    3.24
   6   5  -6    6.30    3.35
   6   5  -6    1.24    3.11
  -6  -5   6    2.98    3.35
  -6   5   7   45.72   10.98
  -6   5   7   80.09   12.92
   6  -5  -7   67.35   12.47
   6   5  -7   58.12   10.11
   6   5  -7   52.62    9.63
  -6  -5   7   54.76    9.90
  -6   5   8   53.27   11.33
  -6   5   8   62.61   11.47
   6  -5  -8   47.82   10.79
   6   5  -8   38.83    8.70
   6   5  -8   52.77    9.54
  -6  -5   8   56.04    9.89
  -6   5   9   74.52   13.92
  -6   5   9   80.97   13.69
   6  -5  -9   63.15   13.29
   6   5  -9   70.87   12.26
   6   5  -9   81.08   12.39
  -6  -5   9   85.37   12.99
  -6   5  10   35.53    9.70
  -6   5  10   39.26    9.43
   6  -5 -10   46.27   10.46
   6   5 -10   43.53    9.01
   6   5 -10   44.05    8.92
  -6  -5  10   45.82    9.48
  -6   5  11   -0.00    4.15
  -6   5  11    0.00    3.17
   6  -5 -11    1.25    4.55
   6   5 -11    0.00    3.39
   6   5 -11   -0.00    4.05
  -6  -5  11    1.83    4.40
  -6   5  12    8.91    5.28
   6  -5 -12    5.33    4.55
  -6  -5  12    4.68    4.77
  -6   5  13  211.29   29.13
   6  -5 -13  200.04   29.48
  -6  -5  13  308.20   31.57
  -6   5  14  240.64   30.42
   6  -5 -14  211.64   30.22
  -6  -5  14  256.38   30.68
  -6   5  15   -0.00    4.25
   6  -5 -15   -0.00    3.79
  -6  -5  15   -0.00    4.60
  -6   5  16   12.84    6.12
  -6   5  16    6.62    5.61
   6  -5 -16    6.55    5.12
  -6   5  17    1.15    4.32
  -6   5  17    0.00    4.77
   6  -5 -17    2.76    4.59
   6   5 -17   -0.00    3.54
  -6   5  18   76.91   15.00
  -6   5  18  138.96   18.62
   6  -5 -18   77.91   15.58
   6   5 -18   69.78   14.35
  -6   5  19   25.05    7.89
  -6   5  19    7.18    5.49
   6  -5 -19   16.97    7.72
   6   5 -19   23.60    7.84
  -6  -5  19    6.51    6.34
  -6   5  20   13.20    6.87
   6   5 -20   21.70    8.24
  -6  -5  20    4.70    5.37
  -6   5  21    2.10    3.97
   6   5 -21    0.00    4.06
  -6  -5  21   -0.00    5.21
  -6   5  22    1.95    4.10
   6   5 -22   -0.00    4.21
  -6  -5  22   -0.00    4.74
  -6   5  23   39.83   10.69
   6   5 -23   28.85    9.53
  -6  -5  23   39.76   10.93
  -6   5  24   13.94    7.48
   6   5 -24    5.31    5.85
  -6  -5  24   17.95    7.90
  -6   5  25    5.30    6.83
   6   5 -25   24.97    8.37
  -6  -5  25    8.36    7.68
  -6   5  26    1.89    5.36
   6   5 -26    0.58    4.18
  -6  -5  26   -0.00    4.36
  -6   5  27    3.87    4.77
   6   5 -27    6.27    5.45
  -6  -5  27    4.62    6.45
  -6   5  28    7.45    6.19
   6   5 -28    6.59    5.63
  -6  -5  28    2.82    5.98
  -6   5  29   -0.00    5.61
   6   5 -29   12.79    7.51
  -6  -5  29   11.60    6.73
  -6   5  30    0.36    5.27
   6   5 -30    1.20    5.76
  -6  -5  30   11.62    7.67
  -6   5  31    0.00    5.61
   6   5 -31   -0.00    4.85
  -6  -5  31   -0.00    5.49
  -6   5  32    0.63    5.71
   6   5 -32    2.70    5.26
  -6  -5  32    2.51    5.31
  -6   5  33    7.94    6.33
  -6  -5  33    9.60    7.52
  -6   5  34    3.79    5.51
  -6  -5  34    1.80    5.71
  -6   5  35    5.36    6.43
  -6  -5  35    0.00    5.57
  -6   5  36    9.15    6.48
  -6  -5  36    2.50    6.35
  -6   5  37   -0.00    5.97
  -6   5  38    1.45    6.42
  -6   6   1  118.90   18.52
  -6   6   1  135.72   18.76
   6  -6  -1  144.36   19.13
   6   6  -1  131.91   14.86
   6   6  -1  121.12   14.49
  -6  -6   1  130.08   14.69
  -6  -6   1  122.42   11.91
  -6  -6   1  110.50   11.84
  -6   6   2   20.71    7.47
  -6   6   2   25.16    7.54
   6  -6  -2   22.18    7.78
   6  -6  -2   28.49    8.32
   6   6  -2   31.93    5.84
   6   6  -2   27.36    5.59
  -6  -6   2   23.47    5.37
  -6  -6   2   31.91    4.47
  -6  -6   2   28.33    4.22
  -6   6   3    3.38    4.40
  -6   6   3    8.07    5.20
   6  -6  -3    3.83    3.95
   6  -6  -3    3.43    4.36
   6   6  -3    5.37    3.20
   6   6  -3    5.42    3.12
  -6  -6   3    6.13    3.25
  -6   6   4   12.71    5.90
  -6   6   4   31.85    8.45
  -6   6   4   27.37    7.48
   6  -6  -4    9.69    5.60
   6  -6  -4   27.08    8.11
   6   6  -4   21.45    5.26
   6   6  -4   16.14    4.66
  -6  -6   4   15.32    4.88
  -6   6   5  121.04   18.06
  -6   6   5   86.70   15.92
   6  -6  -5  107.35   17.19
   6  -6  -5  106.71   17.40
   6   6  -5  118.72   14.77
   6   6  -5  103.24   14.15
  -6  -6   5  106.66   14.55
  -6   6   6   91.37   14.89
  -6   6   6   38.38   11.11
   6  -6  -6   63.62   12.96
   6  -6  -6   75.94   14.38
   6   6  -6   91.23   12.27
   6   6  -6  103.48   12.71
  -6  -6   6   97.85   12.84
  -6   6   7   69.01   12.50
  -6   6   7   53.12   11.61
   6  -6  -7   48.05   10.73
   6  -6  -7   41.48   10.78
   6   6  -7   61.17   10.22
   6   6  -7   71.27   10.48
  -6  -6   7   67.45   10.75
  -6   6   8    7.86    5.72
  -6   6   8    9.26    5.55
   6  -6  -8    7.02    5.13
   6  -6  -8   17.80    6.61
   6   6  -8    6.57    4.17
  -6  -6   8   11.79    5.25
  -6   6   9   85.56   15.18
   6  -6  -9  112.15   17.00
   6   6  -9   72.23   12.64
  -6  -6   9   96.05   14.34
  -6   6  10   75.29   14.32
   6  -6 -10   72.88   14.58
   6   6 -10   85.53   13.07
  -6  -6  10   93.50   14.33
  -6   6  11   64.29   12.58
   6  -6 -11   56.42   12.73
   6   6 -11   92.43   12.66
  -6  -6  11   46.07   10.61
  -6   6  12   57.82   12.30
   6  -6 -12   56.25   12.50
  -6  -6  12   66.79   12.43
  -6   6  13    0.00    3.75
   6  -6 -13   -0.00    3.49
   6   6 -13    1.82    4.20
  -6  -6  13   -0.00    3.50
  -6   6  14    0.42    2.98
   6  -6 -14   -0.00    3.15
   6   6 -14    1.24    3.95
  -6  -6  14    0.00    3.91
  -6   6  15   31.28    9.66
  -6   6  15   64.40   12.66
   6  -6 -15   53.89   12.23
   6   6 -15   53.69   11.36
  -6  -6  15   59.54   12.38
  -6   6  16    7.81    5.56
  -6   6  16    6.54    5.20
   6  -6 -16   10.61    6.71
   6   6 -16    5.44    4.79
  -6   6  17   15.23    7.01
   6  -6 -17   28.60    9.16
   6   6 -17   11.82    6.47
  -6   6  18   40.99   10.46
   6   6 -18   36.87   10.21
  -6  -6  18   25.61    9.13
  -6   6  19   15.81    7.04
   6   6 -19    9.34    6.27
  -6  -6  19    1.67    5.89
  -6   6  20   -0.00    5.04
   6   6 -20   -0.00    3.89
  -6  -6  20    0.06    4.94
  -6   6  21   18.81    7.87
   6   6 -21   12.81    6.58
  -6  -6  21   21.49    7.82
  -6   6  22    7.14    5.26
   6   6 -22    0.00    4.67
  -6  -6  22    6.82    6.24
  -6   6  23    8.50    6.96
   6   6 -23    0.11    4.44
  -6  -6  23   11.57    6.46
  -6   6  24    0.50    4.91
   6   6 -24   -0.00    4.67
  -6  -6  24   -0.00    5.15
  -6   6  25   25.04    8.51
   6   6 -25   11.36    7.05
  -6  -6  25   26.50    9.88
  -6   6  26   13.77    7.18
   6   6 -26   10.61    6.54
  -6  -6  26    6.30    6.70
  -6   6  27   13.59    6.96
   6   6 -27    7.10    7.16
  -6  -6  27   16.69    8.53
  -6   6  28    2.43    5.16
   6   6 -28    3.12    5.08
  -6  -6  28   -0.00    6.06
  -6   6  29    2.23    4.35
   6   6 -29   -0.00    4.94
  -6  -6  29    4.60    7.00
  -6   6  30   -0.00    5.58
   6   6 -30   -0.00    5.07
  -6  -6  30   -0.00    5.44
  -6   6  31   16.64    7.51
   6   6 -31    7.08    6.67
  -6  -6  31   15.28    7.87
  -6   6  32   13.78    7.30
   6   6 -32    0.00    4.57
  -6  -6  32    2.86    6.25
  -6   6  33    3.42    5.98
   6   6 -33    4.39    5.76
  -6  -6  33    4.19    6.36
  -6   6  34    6.50    6.78
  -6  -6  34    4.94    6.22
  -6   6  35    5.09    5.84
  -6  -6  35   -0.00    5.98
  -6   6  36    2.10    6.12
  -6  -6  36    2.82    6.80
  -6   6  37    0.13    7.01
  -6   7   1   12.67    6.09
  -6   7   1    9.42    5.64
   6   7  -1    9.12    3.09
   6   7  -1   15.91    3.76
  -6  -7   1   14.46    3.70
  -6   7   2   14.34    6.55
  -6   7   2   13.25    6.68
   6   7  -2   12.43    3.58
   6   7  -2   10.03    3.49
  -6  -7   2   13.87    3.98
  -6   7   3  220.04   27.82
  -6   7   3  194.04   26.24
   6   7  -3  193.30   22.16
   6   7  -3  182.30   22.14
  -6  -7   3  218.44   22.98
  -6   7   4   73.55   13.49
  -6   7   4   59.30   12.03
   6  -7  -4   61.88   12.55
   6   7  -4   49.06    8.40
   6   7  -4   44.96    8.59
  -6  -7   4   56.38    9.08
  -6   7   5    3.63    5.10
  -6   7   5   26.60    7.80
   6  -7  -5   13.95    7.23
   6   7  -5    9.94    4.03
  -6  -7   5   15.68    5.23
  -6   7   6   25.29    7.94
   6  -7  -6    3.91    4.26
   6   7  -6   16.73    4.77
  -6  -7   6   17.05    5.64
  -6   7   7    9.37    5.73
   6  -7  -7   18.45    7.19
   6   7  -7   18.47    4.98
  -6  -7   7   22.36    5.99
  -6   7   8   33.80    9.31
   6  -7  -8   31.99    9.72
   6   7  -8   41.81    8.08
  -6  -7   8   41.36    8.69
  -6   7   9  132.21   19.91
   6  -7  -9  117.82   19.51
   6   7  -9  130.43   17.18
  -6  -7   9  127.29   18.19
  -6   7  10    2.66    4.32
   6  -7 -10    4.56    4.33
   6   7 -10    1.32    3.00
   6   7 -10   -0.00    3.13
  -6  -7  10    1.57    3.11
  -6   7  11    0.00    3.78
   6  -7 -11   -0.00    4.21
   6   7 -11   -0.00    2.79
   6   7 -11    0.51    2.94
  -6  -7  11    0.59    3.44
  -6   7  12   25.81    8.51
  -6   7  12    7.80    5.54
   6  -7 -12   12.62    6.56
   6   7 -12   17.01    5.98
  -6  -7  12   13.30    5.93
  -6   7  13  133.14   20.17
  -6   7  13  123.60   19.62
   6  -7 -13  138.99   20.90
   6   7 -13  105.77   17.15
  -6  -7  13  120.67   18.81
  -6   7  14    5.65    5.54
  -6   7  14   -0.00    4.58
   6  -7 -14    6.29    5.07
   6   7 -14    0.85    3.69
  -6  -7  14    5.59    4.85
  -6   7  15   -0.00    4.48
   6   7 -15   -0.00    4.54
  -6  -7  15    0.95    4.53
  -6   7  16    0.70    3.88
   6   7 -16    0.42    3.66
  -6   7  17    4.93    4.55
   6   7 -17    6.19    5.17
  -6   7  18    1.08    4.76
   6   7 -18    4.15    4.52
  -6  -7  18   -0.00    5.39
  -6   7  19   51.52   12.31
   6   7 -19   70.71   13.39
  -6  -7  19   58.74   13.72
  -6   7  20    6.59    5.42
   6   7 -20    1.47    3.62
  -6  -7  20   16.54    7.71
  -6   7  21    0.00    4.35
   6   7 -21    7.29    5.50
  -6  -7  21    5.24    5.14
  -6   7  22    1.33    5.17
   6   7 -22    4.84    5.29
  -6  -7  22    0.00    5.44
  -6   7  23   10.91    6.41
   6   7 -23    7.33    6.22
  -6  -7  23   10.40    7.73
  -6   7  24   13.07    6.99
   6   7 -24    0.01    4.22
  -6  -7  24    3.60    6.57
  -6   7  25    7.12    6.44
   6   7 -25   10.19    6.98
  -6  -7  25   13.29    7.90
  -6   7  26   -0.00    5.59
   6   7 -26    0.00    5.14
  -6  -7  26    0.00    5.42
  -6   7  27    3.61    5.30
   6   7 -27    0.67    4.23
  -6  -7  27    0.00    4.96
  -6   7  28    3.88    5.34
   6   7 -28    1.08    3.97
  -6  -7  28   -0.00    6.07
  -6   7  29   15.89    7.53
   6   7 -29    9.39    6.69
  -6  -7  29    5.12    7.68
  -6   7  30   -0.00    5.30
   6   7 -30    0.00    5.35
  -6  -7  30   -0.00    6.23
  -6   7  31    0.00    3.98
   6   7 -31    2.90    4.54
  -6  -7  31    5.34    6.55
  -6   7  32    2.43    4.61
   6   7 -32    0.00    5.25
  -6  -7  32   -0.00    6.43
  -6   7  33    2.47    5.74
   6   7 -33   -0.00    5.35
  -6  -7  33    5.94    6.90
  -6   7  34    2.03    5.56
   6   7 -34   -0.00    5.71
  -6  -7  34   -0.00    5.71
  -6   7  35    0.00    4.42
  -6  -7  35    3.04    6.63
  -6   7  36   -0.00    4.16
  -6   7  37    8.37    6.47
  -6   8   1  109.77   18.35
  -6   8   1  107.81   17.71
   6   8  -1  117.14   13.07
  -6  -8   1   98.04   12.92
  -6   8   2    0.00    4.12
  -6   8   2    2.98    4.29
   6   8  -2    6.02    2.67
  -6  -8   2   10.72    3.62
  -6   8   3   -0.00    3.67
  -6   8   3    1.03    4.01
   6   8  -3   -0.00    2.14
  -6  -8   3    0.00    2.64
  -6  -8   3    0.31    0.73
  -6  -8   3   -0.00    0.68
  -6   8   4    0.00    4.25
  -6   8   4    1.32    4.56
   6   8  -4   -0.00    2.77
  -6  -8   4    1.49    2.43
  -6   8   5  163.59   25.05
  -6   8   5  202.64   26.19
   6   8  -5  177.70   21.16
  -6  -8   5  189.35   22.33
  -6   8   6    3.71    4.60
  -6   8   6    7.71    6.10
   6  -8  -6    4.22    5.83
   6   8  -6    2.62    3.27
   6   8  -6    6.82    3.57
  -6  -8   6    2.66    3.24
  -6   8   7   60.37   13.18
   6  -8  -7   88.14   15.77
   6   8  -7   73.69   11.25
   6   8  -7   74.82   11.66
  -6  -8   7   78.97   12.55
  -6   8   8    0.00    4.43
  -6   8   8    0.00    4.78
   6  -8  -8   -0.00    4.71
   6   8  -8    3.77    3.64
   6   8  -8    1.11    3.36
  -6  -8   8    1.39    3.10
  -6   8   9  130.81   18.59
  -6   8   9   80.55   16.09
   6  -8  -9   99.43   17.05
   6  -8  -9   78.18   16.23
   6   8  -9  108.99   14.65
   6   8  -9   98.43   14.69
  -6  -8   9   96.69   15.38
  -6   8  10   30.14    8.81
  -6   8  10   33.60    9.76
   6  -8 -10   37.39    9.53
   6  -8 -10   35.71   10.31
   6   8 -10   39.96    8.14
   6   8 -10   18.98    6.32
  -6  -8  10   28.96    8.36
  -6   8  11   89.68   15.39
   6  -8 -11   83.07   14.48
   6   8 -11   59.36   11.64
  -6  -8  11   59.64   12.20
  -6   8  12   13.93    6.30
   6   8 -12   10.63    4.91
  -6  -8  12    7.23    6.08
  -6   8  13   -0.00    3.66
   6   8 -13   -0.00    4.65
  -6  -8  13    1.48    4.72
  -6   8  14    9.34    6.13
   6   8 -14    0.83    4.04
  -6  -8  14   -0.00    4.61
  -6   8  15   95.21   16.86
   6   8 -15   87.31   14.90
  -6   8  16   -0.00    4.03
   6   8 -16    2.11    4.32
  -6   8  17   14.26    6.70
   6   8 -17   26.62    8.21
  -6  -8  17   10.41    7.14
  -6   8  18    7.38    4.95
   6   8 -18   -0.00    3.48
  -6  -8  18    8.11    5.79
  -6   8  19   12.03    6.71
   6   8 -19   16.72    6.93
  -6  -8  19    6.02    6.75
  -6   8  20    4.98    4.62
   6   8 -20    1.57    4.37
  -6  -8  20    7.31    5.82
  -6   8  21    7.74    6.44
   6   8 -21   21.97    7.55
  -6  -8  21    4.94    6.16
  -6   8  22   -0.00    4.28
   6   8 -22    1.46    5.18
  -6  -8  22    2.75    6.08
  -6   8  23    7.92    6.36
   6   8 -23    5.46    5.73
  -6  -8  23   11.21    7.58
  -6   8  24    1.59    4.78
   6   8 -24    0.00    4.53
  -6  -8  24   -0.00    6.20
  -6   8  25   11.10    6.94
   6   8 -25    4.60    5.68
  -6  -8  25    9.20    7.19
  -6   8  26    6.43    5.55
   6   8 -26    4.10    5.85
  -6  -8  26    3.07    5.69
  -6   8  27   11.33    7.46
   6   8 -27    3.84    5.88
  -6  -8  27    4.49    6.84
  -6   8  28    3.87    5.82
   6   8 -28    1.93    5.39
  -6  -8  28   -0.00    5.03
  -6   8  29   -0.00    4.21
   6   8 -29    4.05    5.11
  -6  -8  29    0.00    7.02
  -6   8  30   -0.00    4.54
   6   8 -30   -0.00    4.43
  -6  -8  30   -0.00    5.76
  -6   8  31    2.07    5.42
   6   8 -31    0.00    4.76
  -6  -8  31    0.00    5.31
  -6   8  32    1.85    4.69
   6   8 -32    0.04    3.63
  -6  -8  32   -0.00    6.03
  -6   8  33    2.97    5.49
   6   8 -33    6.65    6.23
  -6  -8  33    0.00    5.94
  -6   8  34   -0.00    5.42
   6   8 -34   -0.00    4.78
  -6  -8  34    4.81    6.37
  -6   8  35    0.91    4.70
  -6   8  36   -0.00    4.75
  -6   8  37    5.11    6.47
  -6   9   1    4.82    6.03
   6  -9  -1    4.77    5.08
  -6   9   2    4.97    5.75
   6  -9  -2    9.50    5.80
   6   9  -2    0.00    2.16
  -6   9   3  124.60   19.79
   6  -9  -3  142.23   20.47
   6   9  -3  106.29   14.99
  -6  -9   3  129.50   15.95
  -6   9   4   10.28    6.80
   6  -9  -4    8.12    5.11
   6   9  -4   13.45    4.23
  -6  -9   4   11.57    4.47
   6  -9  -5    4.14    4.21
   6   9  -5    1.75    2.93
  -6  -9   5    1.85    3.42
   6  -9  -6    6.73    5.06
   6   9  -6    7.20    3.71
  -6  -9   6    6.72    4.18
  -6   9   7    8.90    6.17
   6  -9  -7    7.09    5.23
   6   9  -7   13.74    5.12
  -6  -9   7    8.38    4.82
  -6   9   8    0.56    4.33
   6  -9  -8    0.00    4.56
   6   9  -8    0.00    2.76
   6   9  -8   -0.00    3.15
  -6  -9   8    2.11    3.20
  -6   9   9   78.86   15.50
   6  -9  -9  100.40   16.38
   6   9  -9   93.61   13.34
   6   9  -9   77.60   13.15
  -6  -9   9   85.40   14.48
  -6   9  10   -0.00    2.97
   6  -9 -10    3.44    4.52
   6   9 -10    0.58    2.84
   6   9 -10    2.54    3.68
  -6  -9  10    3.80    3.92
  -6   9  11   -0.00    3.50
   6  -9 -11   -0.00    3.99
   6   9 -11    1.57    3.37
  -6  -9  11    1.49    4.16
  -6   9  12    2.83    4.74
   6  -9 -12   -0.00    4.07
   6   9 -12   -0.00    3.73
  -6  -9  12    1.51    4.19
  -6   9  13   70.84   14.04
   6  -9 -13   70.89   13.57
   6   9 -13   44.47   10.50
  -6  -9  13   65.57   12.85
  -6   9  14    7.70    5.83
   6   9 -14   -0.00    3.24
  -6   9  15    5.16    5.26
   6   9 -15   11.26    5.72
  -6   9  16   13.01    6.72
   6   9 -16   15.85    6.38
  -6   9  17   -0.00    4.13
   6   9 -17   -0.00    3.23
  -6  -9  17    8.87    6.17
  -6   9  18    9.31    5.97
   6   9 -18    1.67    3.84
  -6  -9  18    1.67    4.39
  -6   9  19   33.73    9.88
   6   9 -19   30.99    8.62
  -6  -9  19   24.29    9.48
  -6   9  20    4.35    5.10
   6   9 -20    1.39    4.44
  -6  -9  20    3.68    6.05
  -6   9  21    0.03    3.90
   6   9 -21   -0.00    3.78
  -6  -9  21   -0.00    5.18
  -6   9  22    2.87    4.65
   6   9 -22   -0.00    4.47
  -6  -9  22    0.00    5.68
  -6   9  23   35.81   10.02
   6   9 -23   26.20    8.85
  -6  -9  23   19.87    9.32
  -6   9  24   -0.00    4.12
   6   9 -24   -0.00    4.94
  -6  -9  24    0.80    5.57
  -6   9  25   11.40    6.92
   6   9 -25    8.90    6.41
  -6  -9  25    7.73    7.16
  -6   9  26    3.57    5.17
   6   9 -26    0.67    4.69
  -6  -9  26    1.47    6.18
  -6   9  27   -0.00    4.49
   6   9 -27   -0.00    5.07
  -6  -9  27   -0.00    6.04
  -6   9  28    3.87    4.67
   6   9 -28    5.90    6.38
  -6  -9  28   -0.00    6.26
  -6   9  29    7.87    6.23
   6   9 -29    1.42    4.26
  -6  -9  29    0.79    6.69
  -6   9  30    1.85    5.02
   6   9 -30   -0.00    5.57
  -6  -9  30    4.26    7.64
  -6   9  31    5.94    5.89
   6   9 -31    5.70    6.39
  -6  -9  31    1.80    5.44
  -6   9  32    3.57    4.87
   6   9 -32    3.19    4.53
  -6  -9  32    3.60    6.32
  -6   9  33   -0.00    5.32
   6   9 -33   -0.00    5.38
  -6  -9  33    0.00    5.53
  -6   9  34    0.21    5.30
   6   9 -34    1.42    5.94
  -6  -9  34    0.00    6.18
  -6   9  35    0.00    6.83
   6   9 -35    1.28    5.47
  -6   9  36    0.00    4.31
  -6  10   1   30.16    9.69
   6 -10  -1   29.15    9.22
   6  10  -1   29.01    5.81
  -6  10   2   15.06    7.42
   6 -10  -2   14.29    6.87
   6  10  -2   11.36    4.11
  -6  10   3   -0.00    4.96
   6 -10  -3    6.73    5.24
   6  10  -3    0.61    2.14
  -6  10   4    2.14    4.27
   6 -10  -4    8.40    5.85
   6  10  -4    2.31    3.23
  -6  10   5   34.97   10.11
   6 -10  -5   23.22    8.13
   6  10  -5   37.08    7.26
  -6  10   6    1.74    4.25
   6 -10  -6    3.86    4.26
   6  10  -6    3.57    3.38
  -6  10   7   13.57    7.38
   6 -10  -7   14.33    6.53
   6  10  -7   10.27    4.61
  -6  10   8    0.95    4.56
   6 -10  -8    1.70    4.23
   6  10  -8    0.00    3.18
  -6 -10   8   -0.00    3.30
  -6  10   9    0.00    4.63
  -6  10   9    1.38    4.23
   6 -10  -9   -0.00    3.52
   6  10  -9    1.70    3.31
  -6 -10   9    1.31    3.76
  -6  10  10    0.36    4.00
   6 -10 -10   -0.00    3.59
   6  10 -10    2.65    3.08
  -6 -10  10    0.00    3.62
  -6  10  11   77.80   15.02
   6 -10 -11   81.62   15.42
   6  10 -11   75.63   12.80
  -6 -10  11   65.47   13.68
  -6  10  12    1.49    3.62
   6 -10 -12    2.13    4.41
   6  10 -12    1.64    3.66
  -6 -10  12   -0.00    3.72
  -6  10  13    0.72    4.41
   6 -10 -13    9.88    6.13
   6  10 -13    6.02    5.03
  -6 -10  13   10.89    6.31
  -6  10  14    0.00    4.43
   6 -10 -14    3.37    3.86
   6  10 -14    3.94    4.10
  -6  10  15   54.35   12.07
   6 -10 -15   26.72    9.33
   6  10 -15   59.79   11.25
  -6  10  16    0.00    4.25
   6  10 -16    0.00    4.08
  -6 -10  16   -0.00    4.75
  -6  10  17   12.32    6.33
   6  10 -17   29.74    8.55
  -6 -10  17   23.75    8.80
  -6  10  18    1.76    3.98
   6  10 -18    4.59    5.77
  -6 -10  18   -0.00    5.17
  -6  10  19    2.49    4.33
   6  10 -19    3.49    5.61
  -6 -10  19    1.38    5.43
  -6  10  20    0.00    4.97
   6  10 -20    0.00    3.81
  -6 -10  20    8.30    6.07
  -6  10  21   33.44   10.31
   6  10 -21   49.09   11.40
  -6 -10  21   36.04   10.84
  -6  10  22    2.69    4.82
   6  10 -22    3.01    5.48
  -6 -10  22    0.00    5.20
  -6  10  23   -0.00    3.91
   6  10 -23    0.99    5.00
  -6 -10  23    0.00    4.76
  -6  10  24   -0.00    4.05
   6  10 -24    2.18    5.19
  -6 -10  24   -0.00    4.20
  -6  10  25    5.12    5.23
   6  10 -25    6.62    6.55
  -6 -10  25    4.08    6.58
  -6  10  26   -0.00    4.39
   6  10 -26    0.00    4.55
  -6 -10  26    4.11    6.48
  -6  10  27    4.18    4.87
   6  10 -27   10.38    6.48
  -6 -10  27    6.93    7.29
  -6  10  28    1.62    3.80
   6  10 -28   -0.00    4.58
  -6 -10  28   -0.00    5.00
  -6  10  29    8.52    5.79
   6  10 -29   -0.00    5.96
  -6 -10  29    1.15    5.39
  -6  10  30   -0.00    4.87
   6  10 -30    0.00    5.59
  -6 -10  30   -0.00    5.60
  -6  10  31    8.51    7.52
   6  10 -31    1.37    5.53
  -6 -10  31    0.00    5.42
  -6  10  32    5.77    5.99
   6  10 -32   -0.00    5.79
  -6 -10  32    0.00    5.97
  -6  10  33    0.11    3.96
   6  10 -33    0.00    4.99
  -6 -10  33    7.66    7.07
  -6  10  34   -0.00    5.60
   6  10 -34   -0.00    4.58
  -6  10  35    2.06    5.93
   6  10 -35   -0.00    4.71
  -6  11   1    4.46    5.22
   6 -11  -1    3.02    4.40
   6  11  -1    8.10    3.41
  -6  11   2   -0.00    3.62
   6 -11  -2    3.50    5.16
   6  11  -2    0.00    2.36
  -6  11   3   47.90   11.69
   6 -11  -3   32.04    9.67
   6  11  -3   39.36    7.48
  -6  11   4    1.54    4.09
   6 -11  -4    4.25    6.17
   6  11  -4   -0.00    2.57
  -6  11   5    2.17    3.85
   6 -11  -5   -0.00    4.52
   6  11  -5    0.00    2.57
  -6  11   6   -0.00    4.38
   6 -11  -6    0.51    3.87
   6  11  -6    2.46    3.33
  -6  11   7    6.00    4.90
   6 -11  -7    7.12    5.31
   6  11  -7    5.96    4.29
  -6  11   8   21.08    7.94
   6 -11  -8   21.23    7.82
   6  11  -8   10.29    5.04
  -6  11   9   29.78    9.72
   6 -11  -9   32.40    9.51
   6  11  -9   22.03    6.73
  -6  11  10    2.70    4.34
   6 -11 -10    4.56    4.99
   6  11 -10    5.03    4.93
  -6  11  11    5.62    4.88
   6 -11 -11   -0.00    4.14
   6  11 -11    4.32    4.12
  -6  11  12    0.74    3.55
   6 -11 -12    4.88    4.76
   6  11 -12    0.20    3.06
  -6  11  13   15.80    8.17
   6 -11 -13   35.24    9.93
   6  11 -13   29.91    8.16
  -6  11  14   -0.00    4.69
   6 -11 -14   -0.00    3.15
   6  11 -14    3.23    4.23
  -6  11  15   14.83    6.75
   6 -11 -15   11.07    6.45
   6  11 -15    8.79    5.48
  -6 -11  15    5.05    5.38
  -6  11  16   -0.00    4.22
   6 -11 -16    0.00    3.80
   6  11 -16    0.00    3.66
  -6 -11  16    3.87    4.96
  -6  11  17    3.87    5.15
   6 -11 -17   34.38    9.41
   6  11 -17   15.60    6.73
  -6 -11  17    6.47    5.52
  -6  11  18    0.00    4.01
   6 -11 -18    1.40    4.01
   6  11 -18    0.00    4.23
  -6 -11  18   -0.00    4.28
  -6  11  19   31.25    9.47
   6  11 -19   11.83    6.18
  -6 -11  19   10.69    6.62
  -6  11  20    0.00    4.33
   6  11 -20    2.74    4.38
  -6 -11  20   -0.00    4.82
  -6  11  21    0.64    4.23
   6  11 -21   -0.00    4.26
  -6 -11  21   -0.00    4.96
  -6  11  22   -0.00    4.63
   6  11 -22    4.72    5.29
  -6 -11  22   -0.00    4.61
  -6  11  23   28.96    9.14
   6  11 -23    7.03    5.71
  -6 -11  23    4.28    6.68
  -6  11  24   -0.00    4.37
   6  11 -24    5.82    5.68
  -6 -11  24    2.01    5.29
  -6  11  25    4.59    5.44
   6  11 -25    5.59    6.66
  -6 -11  25    0.37    6.02
  -6  11  26   -0.00    4.59
   6  11 -26    2.93    4.89
  -6 -11  26   -0.00    4.47
  -6  11  27   -0.00    4.99
   6  11 -27    1.93    4.84
  -6 -11  27    1.71    5.51
  -6  11  28   -0.00    4.04
   6  11 -28    1.59    4.49
  -6 -11  28    8.07    6.68
  -6  11  29   10.14    7.32
   6  11 -29    1.92    7.11
  -6 -11  29   11.16    8.73
  -6  11  30    3.74    5.09
   6  11 -30    2.47    6.40
  -6 -11  30    0.14    4.88
  -6  11  31   -0.00    4.67
   6  11 -31   -0.00    4.72
  -6 -11  31   -0.00    7.13
  -6  11  32   -0.00    5.20
   6  11 -32    5.72    6.27
  -6 -11  32   -0.00    6.00
  -6  12   1   23.25    9.27
   6 -12  -1   31.19    9.17
   6  12  -1   38.42    6.93
  -6  12   2    6.29    5.63
   6 -12  -2    1.83    3.39
   6  12  -2    0.97    2.28
  -6  12   3    5.17    5.07
   6 -12  -3    0.62    4.08
   6  12  -3    1.85    3.04
  -6  12   4   -0.00    4.35
   6 -12  -4    3.92    5.07
   6  12  -4    4.93    3.35
  -6  12   5   22.64    8.93
   6 -12  -5   35.50    9.68
   6  12  -5   31.67    7.27
  -6  12   6   -0.00    4.50
   6 -12  -6    1.31    4.16
   6  12  -6   -0.00    2.87
  -6  12   7    9.95    6.80
   6 -12  -7    4.04    5.34
   6  12  -7    1.71    3.41
  -6  12   8   -0.00    3.59
   6 -12  -8    4.15    4.74
   6  12  -8    2.11    3.48
  -6  12   9    2.57    4.19
   6 -12  -9    6.60    5.38
   6  12  -9   13.70    5.65
  -6  12  10    2.45    4.17
   6 -12 -10   -0.00    4.24
   6  12 -10   -0.00    4.32
  -6  12  11   29.20    9.16
   6 -12 -11   14.20    7.05
   6  12 -11   23.83    7.34
   6 -12 -12    0.08    3.09
   6  12 -12    1.63    3.04
  -6  12  13    1.91    4.39
   6 -12 -13    2.69    4.29
   6  12 -13   -0.00    4.21
  -6  12  14    5.24    5.78
   6 -12 -14   -0.00    4.09
   6  12 -14    1.11    3.33
  -6  12  15    7.20    5.80
   6 -12 -15   12.12    7.01
   6  12 -15   19.88    7.59
  -6  12  16   12.29    6.64
   6 -12 -16   -0.00    4.46
   6  12 -16    0.57    4.17
  -6  12  17    3.82    4.80
   6 -12 -17    1.74    4.42
   6  12 -17    3.07    4.94
  -6  12  18    2.68    4.71
   6 -12 -18    3.32    5.18
   6  12 -18   -0.00    4.20
  -6  12  19    3.71    5.26
   6 -12 -19   -0.00    3.65
   6  12 -19   -0.00    5.71
  -6  12  20    0.23    4.29
   6 -12 -20    0.00    3.08
   6  12 -20   -0.00    5.33
  -6 -12  20   -0.00    4.67
  -6  12  21   22.23    8.90
   6 -12 -21   12.62    6.99
   6  12 -21    6.29    5.23
  -6 -12  21   10.25    7.10
  -6  12  22    2.54    4.23
   6  12 -22    1.41    5.17
  -6 -12  22    1.81    5.60
  -6  12  23    8.02    6.33
   6  12 -23    3.98    4.92
  -6 -12  23    2.41    6.38
  -6  12  24   -0.00    4.21
   6  12 -24   -0.00    3.18
  -6 -12  24    0.56    5.46
  -6  12  25    8.73    6.14
   6  12 -25    1.95    5.42
  -6 -12  25    3.97    6.48
  -6  12  26    0.00    3.84
   6  12 -26    0.34    5.28
  -6 -12  26    2.48    6.16
  -6  12  27    6.99    5.84
   6  12 -27   -0.00    5.85
  -6 -12  27    0.00    6.16
  -6  12  28    6.46    5.67
   6  12 -28   -0.00    5.32
  -6 -12  28    0.31    6.40
   6  12 -29    3.90    5.14
  -6 -12  29   -0.00    4.41
  -6 -12  30    4.10    8.00
  -6 -12  31   -0.00    6.53
  -6  13   1   11.32    6.14
   6 -13  -1   -0.00    3.70
   6  13  -1    3.26    2.87
  -6  13   2   -0.00    4.87
   6 -13  -2    3.26    5.16
   6  13  -2    2.24    2.90
  -6  13   3   27.13   10.21
   6 -13  -3   47.26   11.33
   6  13  -3   28.50    6.81
  -6  13   4   10.96    6.50
   6 -13  -4   19.90    7.74
   6  13  -4   14.01    4.95
  -6  13   5   14.61    7.85
   6 -13  -5    8.25    5.86
   6  13  -5    7.15    4.01
  -6  13   6   -0.00    5.24
   6 -13  -6    5.65    5.25
   6  13  -6    3.27    3.58
  -6  13   7    8.33    6.55
   6 -13  -7   16.36    7.24
   6  13  -7    4.73    4.32
  -6  13   8    4.49    6.04
   6 -13  -8    0.00    4.62
   6  13  -8    4.17    3.57
  -6  13   9   14.38    7.32
   6 -13  -9   30.55    9.60
   6  13  -9   35.01    8.23
  -6  13  10    0.00    4.89
   6 -13 -10    4.59    5.15
   6  13 -10    0.00    3.76
  -6  13  11   -0.00    4.29
   6 -13 -11   -0.00    3.25
   6  13 -11    1.65    3.93
  -6  13  12    8.26    5.87
   6 -13 -12    0.26    3.82
   6  13 -12    8.45    5.68
  -6  13  13    9.29    5.83
   6 -13 -13   20.88    8.31
   6  13 -13   10.19    5.36
   6 -13 -14    0.00    4.72
   6  13 -14   -0.00    3.68
  -6  13  15    1.57    4.48
   6 -13 -15    0.00    4.10
   6  13 -15    2.85    4.16
  -6  13  16    4.24    4.60
   6 -13 -16   -0.00    4.39
   6  13 -16   -0.00    4.31
  -6  13  17    4.14    6.30
   6 -13 -17    5.47    5.59
   6  13 -17    1.96    4.36
  -6  13  18   -0.00    4.21
   6 -13 -18   10.29    6.17
   6  13 -18    2.36    4.06
  -6  13  19   10.23    6.03
   6 -13 -19   24.48    8.74
   6  13 -19    0.00    4.46
  -6  13  20   -0.00    3.52
   6 -13 -20    2.94    4.25
   6  13 -20    1.12    5.22
  -6  13  21    1.79    4.21
   6 -13 -21    5.14    4.85
   6  13 -21    1.96    4.68
  -6  13  22    0.03    4.33
   6 -13 -22    3.43    5.36
   6  13 -22    0.00    3.68
  -6  13  23   -0.00    3.76
   6 -13 -23   11.51    6.44
   6  13 -23    1.04    4.45
  -6  13  24   -0.00    3.92
   6  13 -24   -0.00    4.98
   6  13 -25   12.81    6.73
   6  13 -26   -0.00    5.35
  -6 -13  28   -0.00    6.30
  -6 -13  29    0.78    5.80
  -6 -13  30   -0.00    5.25
  -6  14   1   19.38    7.86
   6 -14  -1   11.52    6.42
   6  14  -1    7.96    3.95
  -6  14   2    1.99    5.32
   6 -14  -2    8.75    5.84
   6  14  -2    1.89    2.80
  -6  14   3    2.27    5.37
   6 -14  -3   -0.00    3.62
   6  14  -3   -0.00    2.49
  -6  14   4    2.19    4.23
   6 -14  -4   13.79    6.77
   6  14  -4    4.22    3.13
  -6  14   5   18.36    8.13
   6 -14  -5   12.95    7.17
   6  14  -5   19.51    5.72
  -6  14   6    1.84    5.39
   6 -14  -6    0.00    4.36
   6  14  -6   12.70    4.98
  -6  14   7   -0.00    4.05
   6 -14  -7   17.24    8.08
   6  14  -7   17.28    5.92
  -6  14   8   -0.00    4.41
   6 -14  -8    3.42    4.54
   6  14  -8    0.00    3.45
  -6  14   9    7.33    6.36
   6 -14  -9    4.24    4.93
   6  14  -9    5.53    4.24
  -6  14  10    2.38    4.53
   6 -14 -10    4.19    4.89
   6  14 -10    2.87    4.00
  -6  14  11    3.25    5.06
   6 -14 -11    0.00    4.37
   6  14 -11    5.10    4.57
  -6  14  12    0.55    3.60
   6 -14 -12    0.00    4.44
   6  14 -12    0.63    4.09
  -6  14  13    4.48    5.17
   6 -14 -13    0.17    3.33
   6  14 -13    0.04    3.40
  -6  14  14   -0.00    4.54
   6 -14 -14   -0.00    4.40
   6  14 -14   -0.00    4.59
  -6  14  15    4.98    5.70
   6 -14 -15   10.11    6.72
   6  14 -15   -0.00    3.29
   6 -14 -16    2.70    4.73
   6  14 -16    6.02    4.44
   6 -14 -17    8.69    6.20
   6  14 -17    5.63    4.70
  -6  14  18    3.47    5.15
   6 -14 -18   -0.00    4.43
   6  14 -18   -0.00    5.01
  -6  14  19   -0.00    5.08
   6  14 -19    1.67    4.44
   6  14 -20   -0.00    4.70
   6  14 -21    5.42    5.19
   6  14 -22   -0.00    3.84
  -6  15   1    5.22    4.82
   6 -15  -1   -0.00    3.75
   6  15  -1   -0.00    2.79
  -6  15   2    1.96    5.24
   6 -15  -2   14.39    7.01
   6  15  -2    6.13    3.23
  -6  15   3    3.55    5.97
   6 -15  -3   14.18    7.25
   6  15  -3    9.29    4.42
  -6  15   4    0.00    3.89
   6 -15  -4    2.44    4.45
   6  15  -4    2.93    3.34
  -6  15   5   -0.00    4.25
   6 -15  -5   -0.00    3.86
   6  15  -5   -0.00    2.51
  -6  15   6    0.00    5.20
   6 -15  -6   -0.00    3.30
   6  15  -6   -0.00    2.66
  -6  15   7   -0.00    3.85
   6 -15  -7    2.09    5.52
   6  15  -7    0.97    2.84
  -6  15   8    0.07    4.95
   6 -15  -8    5.14    4.66
   6  15  -8    3.56    3.97
  -6  15   9    0.66    4.06
   6 -15  -9   13.35    7.01
   6  15  -9    0.18    3.03
  -6  15  10   -0.00    5.61
   6 -15 -10    6.64    5.73
   6  15 -10   -0.00    3.15
  -6  15  11    1.09    4.80
   6 -15 -11    5.53    5.94
   6  15 -11   -0.00    3.04
  -6  15  12    0.35    4.65
   6 -15 -12    7.76    5.82
   6  15 -12    4.06    4.16
  -6  15  13    2.84    4.41
   6 -15 -13    8.63    5.97
   6  15 -13    1.96    3.74
  -6  15  14    5.20    6.00
   6  15 -14    9.20    5.79
  -6  15  15   -0.00    4.21
   6  15 -15    4.64    5.47
  -6  15  16    3.61    4.48
   6  15 -16    0.00    3.97
  -6  15  17   -0.00    5.71
   6  15 -17    1.09    4.64
  -6  16   1   -0.00    5.60
   6 -16  -1    4.50    5.86
   6  16  -1    0.85    2.97
  -6  16   2    6.24    6.66
   6 -16  -2    0.54    4.92
   6  16  -2    5.35    3.67
  -6  16   3    0.00    5.07
   6 -16  -3    0.00    4.07
   6  16  -3   -0.00    2.57
  -6  16   4   -0.00    4.79
   6 -16  -4   -0.00    4.35
   6  16  -4    0.22    2.36
  -6  16   5   -0.00    5.73
   6 -16  -5    6.28    5.48
   6  16  -5   -0.00    2.95
  -6  16   6    4.92    4.62
   6 -16  -6    1.78    4.19
   6  16  -6    2.40    2.72
  -6  16   7   -0.00    5.78
   6 -16  -7    2.12    3.97
   6  16  -7   -0.00    3.05
  -6  16   8   -0.00    3.36
   6 -16  -8   -0.00    3.59
   6  16  -8   -0.00    3.80
  -6  16   9   -0.00    5.47
   6  16  -9   -0.00    2.94
  -6  16  10    0.00    5.18
   6  16 -10   -0.00    3.49
  -6  16  11    4.23    4.93
   6  16 -11    0.00    4.21
  -6  16  12    5.14    5.80
   6  16 -12    2.45    4.38
  -6  16  13    1.06    4.69
  -6  17   1    1.72    5.69
   6 -17  -1   -0.00    4.22
   6  17  -1   -0.00    3.02
  -6  17   2    0.00    4.83
   6 -17  -2    0.91    4.34
   6  17  -2    1.49    3.47
  -6  17   3    6.52    6.31
   6 -17  -3    2.69    5.16
   6  17  -3   -0.00    2.84
  -6  17   4    8.65    6.54
   6  17  -4    0.00    2.82
  -6  17   5    0.00    3.95
   6  17  -5    4.15    3.70
   6  17  -6   -0.00    2.89
  -5   0   1    0.43    2.74
  -5   0   1    2.92    2.99
  -5   0   1    0.00    3.13
   5   0  -1    0.00    2.14
   5   0  -1    4.68    3.02
  -5   0   2    0.17    3.46
  -5   0   2    0.62    2.98
   5   0  -2    1.85    3.36
   5   0  -2   -0.00    3.45
  -5   0   3   65.31   11.32
  -5   0   3   83.50   11.51
   5   0  -3   92.31   12.00
   5   0  -3   84.98   12.26
  -5   0   4   -0.00    2.94
  -5   0   4    1.59    3.56
   5   0  -4   -0.00    2.84
   5   0  -4    1.20    3.43
  -5   0   5 2284.41  204.31
  -5   0   5 2149.57  203.34
   5   0  -5 2035.95  203.13
   5   0  -5 2094.96  203.90
  -5   0   6    0.45    3.27
  -5   0   6   -0.00    3.56
   5   0  -6    1.17    3.16
   5   0  -6   -0.00    3.37
  -5   0   7   74.60   11.18
  -5   0   7   51.24    9.64
   5   0  -7   74.24   11.04
  -5   0   8    3.95    3.37
  -5   0   8    0.00    3.16
   5   0  -8    0.80    3.05
   5   0  -8    1.88    3.94
  -5   0   9  471.14   50.67
  -5   0   9  469.98   50.02
   5   0  -9  542.37   51.23
   5   0  -9  446.14   50.57
  -5   0  10   -0.00    3.27
  -5   0  10    0.30    3.38
   5   0 -10    2.31    3.14
   5   0 -10   -0.00    4.10
  -5   0  11   38.79    8.24
  -5   0  11   39.14    8.11
   5   0 -11   29.16    7.70
   5   0 -11   27.93    7.51
  -5   0  12   -0.00    3.18
  -5   0  12    3.45    3.41
   5   0 -12   -0.00    3.76
   5   0 -12   -0.00    3.50
  -5   0  13    0.00    3.94
  -5   0  13    7.49    4.49
   5   0 -13   13.44    6.45
   5   0 -13   -0.00    4.10
  -5   0  14   -0.00    3.60
  -5   0  14    1.89    2.93
   5   0 -14    1.66    4.38
  -5   0  15  107.34   17.51
  -5   0  15  130.68   17.54
   5   0 -15  134.60   18.93
  -5   0  16    0.00    3.70
  -5   0  16    0.00    3.40
   5   0 -16    4.65    4.10
  -5   0  17   70.12   13.54
  -5   0  17   83.53   13.27
   5   0 -17   69.70   13.84
  -5   0  18    0.00    3.16
   5   0 -18   -0.00    3.81
  -5   0  19  122.78   18.00
   5   0 -19  118.83   19.00
   5   0 -20   -0.00    3.06
  -5   0  21  154.71   23.78
   5   0 -21  184.43   25.27
  -5   0  22    0.00    3.69
   5   0 -22   -0.00    5.11
  -5   0  23    2.75    5.68
   5   0 -23   -0.00    4.80
  -5   0  24    4.72    4.88
   5   0 -24    3.08    4.69
  -5   0  25   13.47    7.06
   5   0 -25    3.23    6.28
  -5   0  26   -0.00    3.85
   5   0 -26   -0.00    4.45
  -5   0  27   39.34   10.72
   5   0 -27    7.92    6.71
  -5   0  28    3.92    5.86
  -5   0  29   -0.00    4.64
  -5   0  30    5.07    6.55
  -5   0  31   30.42   10.69
  -5   0  32   -0.00    5.96
  -5   0  33    4.10    7.06
  -5   0  34    1.89    5.82
  -5   0  35    1.08    5.68
  -5   0  36   -0.00    5.99
  -5   0  37   14.86    8.13
  -5   0  38   -0.00    4.79
  -5   0  39   -0.00    5.33
  -5   1   1  410.79   45.19
[truncated: 877,311 more chars]
