# Supplementary material for: LED-pump-X-ray-multiprobe crystallography for sub-second timescales
Source: Commun Chem. 2022 Aug 26;5:102. doi: 10.1038/s42004-022-00716-1 (PMC9814726; doi:10.1038/s42004-022-00716-1)
Supplement: Supplementary file 10 — Supplementary Data 1 [file 42004_2022_716_MOESM10_ESM.zip › CIFs/8s_270K/270K_8s_t12_decay.cif]

 data_global

# SUBMISSION DETAILS
 
_publ_contact_author_name       'Hatcher, Lauren'
_publ_contact_author_address
;
School of Chemistry
Cardiff University
Main Building
Park Place 
Cardiff
CF10 3AT
United Kingdom
;
_publ_contact_author_email       'HatcherL1@cardiff.ac.uk'
_publ_requested_category          FM
_publ_section_comment
; 
?
;
_publ_section_references
;
Diamond General Data Aquisition (GDA) software: http://www.opengda.org/

XIA2: Winter, G. (2010) J. Appl. Cryst. 43, 186-190.
POINTLESS: Evans, P. (2006) Acta Cryst. D62, 72-82.
AIMLESS: Evans, P. R. and Murshudov, G. N. (2013) Acta Cryst. D69, 1204-1214.
DIALS: Winter, G., et al. Acta Cryst. (2018) D74, 85-97.
CCP4: Winn, M. D. et al. (2011) Acta Cryst. D67, 235-242.
   
SHELXL: Sheldrick G. M. (2015). Acta Cryst. C71, 3-8.
SHELXT:	Sheldrick, G. M. (2015). Acta Cryst. A71, 3-8.
 
OLEX2: Dolomanov, O.V.; Bourhis, L.J.; Gildea, R.J.; Howard, J.A.K.; Puschmann,
 H., OLEX2: A complete structure solution, refinement and analysis program 
 (2009). J. Appl. Cryst., 42, 339-341.

MERCURY: Macrae, C. F., Bruno, I. J., Chisholm, J. A., Edgington,
P. R., McCabe, P., Pidcock, E., Rodriguez-Monge, L., Taylor, R.,
van de Streek, J. & Wood, P. A. (2008). J. Appl. Cryst. 41, 466-470.
;

####
 
data_270K_8s_t12_decay
 
_audit_creation_method            'SHELXL-2018/3'
_shelx_SHELXL_version_number      '2018/3'
_chemical_name_systematic         
;
Nitro-(N,N,N',N'-tetrabutyldiethylenetriamine)palladium(II)
tetraphenylborate, tetrahydrofuran solvate
;
_chemical_name_common             ?
_chemical_melting_point           ?
_chemical_formula_moiety          
;
C20 H45 N4 O2 Pd, C24 H20 B, C4 H8 O
;
_chemical_formula_sum            'C48 H73 B N4 O3 Pd' 
_chemical_formula_weight          871.31

loop_
 _atom_type_symbol
 _atom_type_description
 _atom_type_scat_dispersion_real
 _atom_type_scat_dispersion_imag
 _atom_type_scat_source
 'C'  'C'   0.0010   0.0010
 'International Tables Vol C Tables 4.2.6.8 and 6.1.1.4'
 'H'  'H'   0.0000   0.0000
 'International Tables Vol C Tables 4.2.6.8 and 6.1.1.4'
 'B'  'B'   0.0000   0.0000
 'International Tables Vol C Tables 4.2.6.8 and 6.1.1.4'
 'N'  'N'   0.0030   0.0020
 'International Tables Vol C Tables 4.2.6.8 and 6.1.1.4'
 'O'  'O'   0.0050   0.0030
 'International Tables Vol C Tables 4.2.6.8 and 6.1.1.4'
 'Pd'  'Pd'  -2.5040   0.6150
 'International Tables Vol C Tables 4.2.6.8 and 6.1.1.4'
 
_space_group_crystal_system       monoclinic
_space_group_IT_number            14
_space_group_name_H-M_alt         'P 21/n'
_space_group_name_Hall            '-P 2yn'
 
_shelx_space_group_comment
;
The symmetry employed for this shelxl refinement is uniquely defined
by the following loop, which should always be used as a source of
symmetry information in preference to the above space-group names.
They are only intended as comments.
;
 
loop_
 _space_group_symop_operation_xyz
 'x, y, z'
 '-x+1/2, y+1/2, -z+1/2'
 '-x, -y, -z'
 'x-1/2, -y-1/2, z-1/2'
 
_cell_length_a                    11.6929(7)
_cell_length_b                    13.6107(8)
_cell_length_c                    30.2224(17)
_cell_angle_alpha                 90
_cell_angle_beta                  93.261(5)
_cell_angle_gamma                 90
_cell_volume                      4802.1(5)
_cell_formula_units_Z             4
_cell_measurement_temperature     270(2)
_cell_measurement_reflns_used     8315
_cell_measurement_theta_max       18.9448480942
_cell_measurement_theta_min       1.24007767983
 
_exptl_crystal_description        Plate
_exptl_crystal_colour             Yellow
_exptl_crystal_density_meas       ?
_exptl_crystal_density_method     ?
_exptl_crystal_density_diffrn     1.205          
_exptl_crystal_F_000              1856
_exptl_transmission_factor_min    ?
_exptl_transmission_factor_max    ?
_exptl_crystal_size_max           0.100
_exptl_crystal_size_mid           0.100
_exptl_crystal_size_min           0.050
_exptl_absorpt_coefficient_mu     0.201
_shelx_estimated_absorpt_T_min    0.980
_shelx_estimated_absorpt_T_max    0.990
_exptl_absorpt_correction_T_min   0.996428998101
_exptl_absorpt_correction_T_max   1.0
_exptl_absorpt_correction_type    empirical
_exptl_absorpt_process_details    
;
CCP4 7.0.048: AIMLESS, version 0.5.32 : 29/03/17
Scaling & analysis of unmerged intensities, absorption correction using spherical harmonics
;
_exptl_absorpt_special_details    ?
_diffrn_ambient_temperature       270(2)
_diffrn_radiation_wavelength      0.534
_diffrn_measurement_device_type   'Photon counting pixel array'
_diffrn_radiation_type            Synchrotron
_diffrn_measurement_method        'shutterless scans'
_diffrn_radiation_source          'Diamond Light Source Beamline I19-2'
_diffrn_radiation_monochromator   'Silicon 111'
_diffrn_detector_area_resol_mean  ?
_diffrn_reflns_number             33175
_diffrn_reflns_av_unetI/netI      0.1092
_diffrn_reflns_av_R_equivalents   0.0905
_diffrn_reflns_limit_h_min        -14
_diffrn_reflns_limit_h_max        14
_diffrn_reflns_limit_k_min        -16
_diffrn_reflns_limit_k_max        17
_diffrn_reflns_limit_l_min        -37
_diffrn_reflns_limit_l_max        32
_diffrn_reflns_theta_min          1.233
_diffrn_reflns_theta_max          19.496
_diffrn_reflns_theta_full         18.687
_diffrn_measured_fraction_theta_max   0.990
_diffrn_measured_fraction_theta_full  0.991
_diffrn_reflns_Laue_measured_fraction_max    0.990
_diffrn_reflns_Laue_measured_fraction_full   0.991
_diffrn_reflns_point_group_measured_fraction_max   0.990
_diffrn_reflns_point_group_measured_fraction_full  0.991
_reflns_number_total              9719
_reflns_number_gt                 4596
_reflns_threshold_expression      'I > 2\s(I)'
_reflns_Friedel_coverage          0.000
_reflns_Friedel_fraction_max      .
_reflns_Friedel_fraction_full     .
 
_reflns_special_details
;
 Reflections were merged by SHELXL according to the crystal
 class for the calculation of statistics and refinement.
 
 _reflns_Friedel_fraction is defined as the number of unique
 Friedel pairs measured divided by the number that would be
 possible theoretically, ignoring centric projections and
 systematic absences.
;
 
_computing_data_collection        'Diamond GDA (http://www.opengda.org/)'
_computing_cell_refinement        'DIALS (Winter, 2018)'
_computing_data_reduction         'XIA2 (Winter 2010)'
_computing_structure_solution     'SHELXT (Sheldrick, 2015)'
_computing_structure_refinement   'SHELXL (Sheldrick, 2015)'
_computing_molecular_graphics     'OLEX2 (Dolomanov et al., 2009)'
_computing_publication_material   'MERCURY (Macrae et al., 2008)'
_refine_special_details           ?
_refine_ls_structure_factor_coef  Fsqd
_refine_ls_matrix_type            full
_refine_ls_weighting_scheme       calc
_refine_ls_weighting_details
'w=1/[\s^2^(Fo^2^)+(0.0600P)^2^] where P=(Fo^2^+2Fc^2^)/3'
_atom_sites_solution_primary      ?
_atom_sites_solution_secondary    ?
_atom_sites_solution_hydrogens    geom
_refine_ls_hydrogen_treatment     constr
_refine_ls_extinction_method      none
_refine_ls_extinction_coef        .
_refine_ls_number_reflns          9719
_refine_ls_number_parameters      526
_refine_ls_number_restraints      490
_refine_ls_R_factor_all           0.1236
_refine_ls_R_factor_gt            0.0600
_refine_ls_wR_factor_ref          0.1524
_refine_ls_wR_factor_gt           0.1273
_refine_ls_goodness_of_fit_ref    0.885
_refine_ls_restrained_S_all       0.886
_refine_ls_shift/su_max           0.001
_refine_ls_shift/su_mean          0.000
 
loop_
 _atom_site_label
 _atom_site_type_symbol
 _atom_site_fract_x
 _atom_site_fract_y
 _atom_site_fract_z
 _atom_site_U_iso_or_equiv
 _atom_site_adp_type
 _atom_site_occupancy
 _atom_site_site_symmetry_order  
 _atom_site_calc_flag
 _atom_site_refinement_flags_posn
 _atom_site_refinement_flags_adp
 _atom_site_refinement_flags_occupancy
 _atom_site_disorder_assembly
 _atom_site_disorder_group
Pd1 Pd 0.33983(3) 0.77500(3) 0.34643(2) 0.05647(15) Uani 1 1 d . . . . .
N2 N 0.3457(3) 0.9277(2) 0.33752(11) 0.0661(9) Uani 1 1 d . . . . .
N3 N 0.4537(3) 0.7989(2) 0.39798(10) 0.0552(8) Uani 1 1 d . . . . .
H3 H 0.530656 0.788437 0.387625 0.066 Uiso 1 1 calc R U . . .
N4 N 0.3314(3) 0.6317(2) 0.37100(12) 0.0595(8) Uani 1 1 d . . . . .
C1 C 0.4413(4) 0.9634(3) 0.36933(15) 0.0735(12) Uani 1 1 d . . . . .
H1A H 0.514003 0.957837 0.355577 0.088 Uiso 1 1 calc R U . . .
H1B H 0.429189 1.032043 0.376351 0.088 Uiso 1 1 calc R U . . .
C2 C 0.4446(4) 0.9032(3) 0.41126(14) 0.0704(12) Uani 1 1 d . . . . .
H2A H 0.509942 0.921745 0.430658 0.084 Uiso 1 1 calc R U . . .
H2B H 0.375369 0.913610 0.426877 0.084 Uiso 1 1 calc R U . . .
C3 C 0.4336(4) 0.7236(3) 0.43248(14) 0.0625(11) Uani 1 1 d . . . . .
H3A H 0.364387 0.738660 0.447360 0.075 Uiso 1 1 calc R U . . .
H3B H 0.497500 0.721938 0.454390 0.075 Uiso 1 1 calc R U . . .
C4 C 0.4218(3) 0.6263(3) 0.40894(14) 0.0620(11) Uani 1 1 d . . . . .
H4A H 0.400842 0.576069 0.429751 0.074 Uiso 1 1 calc R U . . .
H4B H 0.494755 0.608110 0.397545 0.074 Uiso 1 1 calc R U . . .
C5 C 0.2311(4) 0.9664(3) 0.35109(16) 0.0774(13) Uani 1 1 d . . . . .
H5A H 0.171547 0.935057 0.332408 0.093 Uiso 1 1 calc R U . . .
H5B H 0.221120 0.945092 0.381255 0.093 Uiso 1 1 calc R U . . .
C6 C 0.2111(5) 1.0758(4) 0.34908(19) 0.1053(18) Uani 1 1 d . . . . .
H6A H 0.216148 1.098284 0.318802 0.126 Uiso 1 1 calc R U . . .
H6B H 0.270254 1.108896 0.367296 0.126 Uiso 1 1 calc R U . . .
C7 C 0.0936(5) 1.1024(4) 0.3653(2) 0.133(2) Uani 1 1 d . . . . .
H7A H 0.034943 1.063703 0.349493 0.160 Uiso 1 1 calc R U . . .
H7B H 0.091609 1.087445 0.396656 0.160 Uiso 1 1 calc R U . . .
C8 C 0.0700(7) 1.2093(5) 0.3580(3) 0.205(4) Uani 1 1 d . . . . .
H8A H 0.042031 1.219596 0.327833 0.308 Uiso 1 1 calc R U . . .
H8B H 0.139332 1.246085 0.363676 0.308 Uiso 1 1 calc R U . . .
H8C H 0.013456 1.230897 0.377632 0.308 Uiso 1 1 calc R U . . .
C9 C 0.3652(4) 0.9602(3) 0.29134(15) 0.0721(12) Uani 1 1 d . . . . .
H9A H 0.373969 1.031068 0.291260 0.087 Uiso 1 1 calc R U . . .
H9B H 0.297782 0.944351 0.272537 0.087 Uiso 1 1 calc R U . . .
C10 C 0.4681(4) 0.9150(4) 0.27160(15) 0.0825(13) Uani 1 1 d . . . . .
H10A H 0.465079 0.844112 0.274502 0.099 Uiso 1 1 calc R U . . .
H10B H 0.537453 0.938097 0.287457 0.099 Uiso 1 1 calc R U . . .
C11 C 0.4708(4) 0.9427(4) 0.22269(17) 0.1042(17) Uani 1 1 d . . . . .
H11A H 0.406176 0.912385 0.206402 0.125 Uiso 1 1 calc R U . . .
H11B H 0.462791 1.013389 0.219690 0.125 Uiso 1 1 calc R U . . .
C12 C 0.5790(5) 0.9111(6) 0.2030(2) 0.146(3) Uani 1 1 d . . . . .
H12A H 0.577246 0.930345 0.172374 0.219 Uiso 1 1 calc R U . . .
H12B H 0.586252 0.840963 0.205102 0.219 Uiso 1 1 calc R U . . .
H12C H 0.643175 0.941598 0.218729 0.219 Uiso 1 1 calc R U . . .
C13 C 0.2121(3) 0.6235(3) 0.38847(15) 0.0681(12) Uani 1 1 d . . . . .
H13A H 0.203618 0.675564 0.409958 0.082 Uiso 1 1 calc R U . . .
H13B H 0.156602 0.635722 0.363991 0.082 Uiso 1 1 calc R U . . .
C14 C 0.1811(4) 0.5275(3) 0.40988(17) 0.0824(14) Uani 1 1 d . . . . .
H14A H 0.233582 0.515056 0.435267 0.099 Uiso 1 1 calc R U . . .
H14B H 0.188415 0.474285 0.388909 0.099 Uiso 1 1 calc R U . . .
C15 C 0.0590(4) 0.5308(4) 0.42474(18) 0.0908(15) Uani 1 1 d . . . . .
H15A H 0.052721 0.584162 0.445725 0.109 Uiso 1 1 calc R U . . .
H15B H 0.007496 0.544961 0.399246 0.109 Uiso 1 1 calc R U . . .
C16 C 0.0213(4) 0.4372(4) 0.44587(19) 0.1092(18) Uani 1 1 d . . . . .
H16A H 0.023740 0.384364 0.424882 0.164 Uiso 1 1 calc R U . . .
H16B H -0.055545 0.444708 0.454983 0.164 Uiso 1 1 calc R U . . .
H16C H 0.071552 0.422597 0.471245 0.164 Uiso 1 1 calc R U . . .
C17 C 0.3507(4) 0.5509(3) 0.33899(14) 0.0716(12) Uani 1 1 d . . . . .
H17A H 0.284523 0.546423 0.318247 0.086 Uiso 1 1 calc R U . . .
H17B H 0.356619 0.489298 0.355134 0.086 Uiso 1 1 calc R U . . .
C18 C 0.4557(4) 0.5632(4) 0.31337(16) 0.0859(14) Uani 1 1 d . . . . .
H18A H 0.523057 0.564458 0.333646 0.103 Uiso 1 1 calc R U . . .
H18B H 0.451733 0.625231 0.297537 0.103 Uiso 1 1 calc R U . . .
C19 C 0.4657(5) 0.4784(5) 0.2802(2) 0.133(2) Uani 1 1 d . . . . .
H19A H 0.459533 0.416682 0.295976 0.160 Uiso 1 1 calc R U . . .
H19B H 0.401806 0.482083 0.258387 0.160 Uiso 1 1 calc R U . . .
C20 C 0.5688(6) 0.4781(5) 0.2580(2) 0.168(3) Uani 1 1 d . . . . .
H20A H 0.577687 0.415810 0.243678 0.252 Uiso 1 1 calc R U . . .
H20B H 0.632310 0.488957 0.278943 0.252 Uiso 1 1 calc R U . . .
H20C H 0.566441 0.529434 0.236130 0.252 Uiso 1 1 calc R U . . .
C21 C 0.6559(3) 0.3736(3) 0.42719(15) 0.0623(10) Uani 1 1 d . . . . .
C22 C 0.7092(4) 0.4240(3) 0.39375(17) 0.0773(13) Uani 1 1 d . . . . .
H22 H 0.725837 0.390082 0.368193 0.093 Uiso 1 1 calc R U . . .
C23 C 0.7381(4) 0.5222(4) 0.3971(2) 0.0961(16) Uani 1 1 d . . . . .
H23 H 0.773433 0.552673 0.373927 0.115 Uiso 1 1 calc R U . . .
C24 C 0.7156(4) 0.5750(4) 0.4338(2) 0.0915(15) Uani 1 1 d . . . . .
H24 H 0.736997 0.640627 0.436250 0.110 Uiso 1 1 calc R U . . .
C25 C 0.6610(4) 0.5297(3) 0.46694(18) 0.0826(14) Uani 1 1 d . . . . .
H25 H 0.644111 0.564989 0.492108 0.099 Uiso 1 1 calc R U . . .
C26 C 0.6305(4) 0.4314(3) 0.46328(15) 0.0703(12) Uani 1 1 d . . . . .
H26 H 0.591379 0.402891 0.485949 0.084 Uiso 1 1 calc R U . . .
C27 C 0.7346(4) 0.2015(3) 0.45915(15) 0.0657(11) Uani 1 1 d . . . . .
C28 C 0.8097(4) 0.2506(4) 0.48827(17) 0.0791(14) Uani 1 1 d . . . . .
H28 H 0.804831 0.318684 0.489912 0.095 Uiso 1 1 calc R U . . .
C29 C 0.8920(4) 0.2030(4) 0.51518(19) 0.0962(17) Uani 1 1 d . . . . .
H29 H 0.940663 0.239666 0.534145 0.115 Uiso 1 1 calc R U . . .
C30 C 0.9029(5) 0.1047(4) 0.5144(2) 0.1047(18) Uani 1 1 d . . . . .
H30 H 0.956522 0.072998 0.533280 0.126 Uiso 1 1 calc R U . . .
C31 C 0.8332(4) 0.0524(4) 0.4851(2) 0.1098(19) Uani 1 1 d . . . . .
H31 H 0.840790 -0.015520 0.483525 0.132 Uiso 1 1 calc R U . . .
C32 C 0.7508(4) 0.1001(3) 0.4577(2) 0.0952(17) Uani 1 1 d . . . . .
H32 H 0.705204 0.062962 0.437848 0.114 Uiso 1 1 calc R U . . .
C33 C 0.5046(4) 0.2303(3) 0.44462(15) 0.0626(10) Uani 1 1 d . . . . .
C34 C 0.4780(4) 0.1457(3) 0.46706(14) 0.0669(12) Uani 1 1 d . . . . .
H34 H 0.536486 0.100881 0.473797 0.080 Uiso 1 1 calc R U . . .
C35 C 0.3694(4) 0.1236(4) 0.48010(16) 0.0785(13) Uani 1 1 d . . . . .
H35 H 0.356128 0.065238 0.494977 0.094 Uiso 1 1 calc R U . . .
C36 C 0.2809(4) 0.1888(3) 0.47085(18) 0.0844(14) Uani 1 1 d . . . . .
H36 H 0.207849 0.175952 0.480079 0.101 Uiso 1 1 calc R U . . .
C37 C 0.3025(5) 0.2729(4) 0.4478(2) 0.0983(18) Uani 1 1 d . . . . .
H37 H 0.243352 0.316600 0.440432 0.118 Uiso 1 1 calc R U . . .
C38 C 0.4119(4) 0.2927(3) 0.43561(19) 0.0869(15) Uani 1 1 d . . . . .
H38 H 0.424476 0.350866 0.420513 0.104 Uiso 1 1 calc R U . . .
C39 C 0.6358(5) 0.2130(3) 0.37458(16) 0.0780(12) Uani 1 1 d . . . . .
C40 C 0.5426(5) 0.2201(4) 0.34483(18) 0.0925(15) Uani 1 1 d . . . . .
H40 H 0.473610 0.243632 0.354470 0.111 Uiso 1 1 calc R U . . .
C41 C 0.5495(6) 0.1921(4) 0.2993(2) 0.1084(19) Uani 1 1 d . . . . .
H41 H 0.486084 0.199600 0.279583 0.130 Uiso 1 1 calc R U . . .
C42 C 0.6480(7) 0.1550(5) 0.2852(2) 0.140(3) Uani 1 1 d . . . . .
H42 H 0.652407 0.135954 0.255749 0.168 Uiso 1 1 calc R U . . .
C43 C 0.7409(7) 0.1455(6) 0.3142(2) 0.158(3) Uani 1 1 d . . . . .
H43 H 0.808800 0.120088 0.304335 0.190 Uiso 1 1 calc R U . . .
C44 C 0.7354(6) 0.1733(5) 0.3581(2) 0.131(2) Uani 1 1 d . . . . .
H44 H 0.799824 0.165297 0.377254 0.157 Uiso 1 1 calc R U . . .
B1 B 0.6323(5) 0.2547(4) 0.42688(19) 0.0669(11) Uani 1 1 d . . . . .
O3 O 0.6849(16) 0.806(3) 0.3645(12) 0.1037(14) Uani 0.62(2) 1 d D . P A 1
C45 C 0.7287(11) 0.7576(13) 0.3271(5) 0.108(2) Uani 0.62(2) 1 d D . P A 1
H45A H 0.706613 0.793240 0.300154 0.129 Uiso 0.62(2) 1 calc R U P A 1
H45B H 0.698264 0.691457 0.324503 0.129 Uiso 0.62(2) 1 calc R U P A 1
C46 C 0.8540(10) 0.7548(15) 0.3338(6) 0.126(3) Uani 0.62(2) 1 d D . P A 1
H46A H 0.889671 0.780024 0.307959 0.152 Uiso 0.62(2) 1 calc R U P A 1
H46B H 0.880150 0.688008 0.339212 0.152 Uiso 0.62(2) 1 calc R U P A 1
C47 C 0.8827(9) 0.8171(15) 0.3727(4) 0.126(3) Uani 0.62(2) 1 d D . P A 1
H47A H 0.929401 0.780751 0.394626 0.152 Uiso 0.62(2) 1 calc R U P A 1
H47B H 0.925207 0.874470 0.364044 0.152 Uiso 0.62(2) 1 calc R U P A 1
C48 C 0.7765(10) 0.8465(11) 0.3909(4) 0.108(2) Uani 0.62(2) 1 d D . P A 1
H48A H 0.773981 0.823182 0.421122 0.129 Uiso 0.62(2) 1 calc R U P A 1
H48B H 0.770627 0.917537 0.391022 0.129 Uiso 0.62(2) 1 calc R U P A 1
O3A O 0.681(3) 0.805(5) 0.3624(19) 0.1037(14) Uani 0.38(2) 1 d D . P A 2
C45A C 0.7445(18) 0.7836(19) 0.3243(8) 0.108(2) Uani 0.38(2) 1 d D . P A 2
H45C H 0.729840 0.832619 0.301363 0.129 Uiso 0.38(2) 1 calc R U P A 2
H45D H 0.724392 0.719415 0.312291 0.129 Uiso 0.38(2) 1 calc R U P A 2
C46A C 0.8650(16) 0.7860(19) 0.3407(11) 0.126(3) Uani 0.38(2) 1 d D . P A 2
H46C H 0.886283 0.728351 0.358204 0.152 Uiso 0.38(2) 1 calc R U P A 2
H46D H 0.916688 0.793632 0.316967 0.152 Uiso 0.38(2) 1 calc R U P A 2
C47A C 0.8597(16) 0.873(2) 0.3675(7) 0.126(3) Uani 0.38(2) 1 d D . P A 2
H47C H 0.914623 0.868426 0.392682 0.152 Uiso 0.38(2) 1 calc R U P A 2
H47D H 0.877982 0.930260 0.350228 0.152 Uiso 0.38(2) 1 calc R U P A 2
C48A C 0.7463(17) 0.8812(16) 0.3824(7) 0.108(2) Uani 0.38(2) 1 d D . P A 2
H48C H 0.747654 0.875416 0.414387 0.129 Uiso 0.38(2) 1 calc R U P A 2
H48D H 0.713747 0.944470 0.373951 0.129 Uiso 0.38(2) 1 calc R U P A 2
O1 O 0.1249(3) 0.7596(3) 0.29885(11) 0.1234(12) Uani 0.954(5) 1 d D . P B 3
O2 O 0.2618(3) 0.72417(19) 0.25972(11) 0.1234(12) Uani 0.954(5) 1 d D . P B 3
N1 N 0.2256(3) 0.74937(13) 0.29435(9) 0.0793(11) Uani 0.954(5) 1 d D . P B 3
O1A O 0.216(2) 0.7545(2) 0.3011(4) 0.1234(12) Uani 0.046(5) 1 d D . P B 4
O2A O 0.3301(17) 0.7147(4) 0.2529(6) 0.1234(12) Uani 0.046(5) 1 d D . P B 4
N1A N 0.2225(16) 0.7273(3) 0.2601(4) 0.0793(11) Uani 0.046(5) 1 d D . P B 4
 
loop_
 _atom_site_aniso_label
 _atom_site_aniso_U_11
 _atom_site_aniso_U_22
 _atom_site_aniso_U_33
 _atom_site_aniso_U_23
 _atom_site_aniso_U_13
 _atom_site_aniso_U_12
Pd1 0.0575(2) 0.0601(2) 0.0512(3) 0.00129(18) -0.00149(18) -0.00254(17)
N2 0.072(2) 0.063(2) 0.062(2) 0.0073(16) -0.0015(16) 0.0024(15)
N3 0.0561(19) 0.0619(17) 0.047(2) -0.0013(14) -0.0015(16) -0.0040(15)
N4 0.0568(17) 0.0608(19) 0.061(2) -0.0031(15) 0.0010(14) -0.0028(15)
C1 0.087(3) 0.065(3) 0.068(3) 0.002(2) -0.005(2) -0.008(2)
C2 0.083(3) 0.0621(19) 0.065(3) -0.0029(19) -0.005(2) -0.005(2)
C3 0.071(3) 0.068(2) 0.048(2) 0.0039(16) -0.004(2) -0.003(2)
C4 0.058(2) 0.065(2) 0.062(3) 0.0015(19) -0.0008(18) 0.000(2)
C5 0.083(3) 0.070(2) 0.079(3) -0.003(3) 0.002(2) 0.009(2)
C6 0.120(4) 0.074(3) 0.120(5) -0.005(3) -0.007(4) 0.024(3)
C7 0.119(4) 0.109(4) 0.169(6) -0.036(4) -0.013(4) 0.041(3)
C8 0.180(7) 0.109(4) 0.319(12) -0.054(6) -0.049(8) 0.057(5)
C9 0.080(3) 0.070(3) 0.066(2) 0.014(2) -0.004(2) -0.005(2)
C10 0.080(3) 0.092(3) 0.075(3) 0.010(3) 0.002(2) -0.006(2)
C11 0.104(4) 0.132(5) 0.077(3) 0.015(3) 0.009(3) -0.013(3)
C12 0.118(5) 0.215(7) 0.109(5) -0.011(5) 0.034(4) -0.014(4)
C13 0.057(2) 0.068(2) 0.079(3) 0.007(2) 0.000(2) -0.0064(19)
C14 0.072(3) 0.077(3) 0.100(4) 0.014(3) 0.012(3) -0.005(2)
C15 0.073(3) 0.091(3) 0.110(4) 0.005(3) 0.024(3) -0.008(2)
C16 0.101(4) 0.097(4) 0.131(5) 0.013(3) 0.027(4) -0.015(3)
C17 0.083(3) 0.066(3) 0.066(3) -0.007(2) 0.001(2) -0.001(2)
C18 0.089(3) 0.096(3) 0.074(3) -0.007(2) 0.011(2) 0.008(3)
C19 0.137(5) 0.133(5) 0.135(5) -0.049(4) 0.051(4) -0.003(4)
C20 0.165(6) 0.186(7) 0.160(7) -0.031(5) 0.080(5) 0.007(5)
C21 0.060(3) 0.064(2) 0.062(3) 0.0041(17) -0.007(2) -0.0002(19)
C22 0.069(3) 0.077(2) 0.086(3) 0.010(2) 0.010(2) -0.005(2)
C23 0.079(3) 0.076(3) 0.135(4) 0.024(3) 0.017(3) -0.008(3)
C24 0.075(3) 0.059(3) 0.138(4) 0.017(2) -0.009(3) 0.002(2)
C25 0.085(3) 0.062(2) 0.098(4) -0.001(2) -0.021(3) 0.003(2)
C26 0.084(3) 0.061(2) 0.065(3) 0.003(2) -0.006(2) 0.001(2)
C27 0.067(2) 0.063(2) 0.068(3) 0.005(2) 0.0101(19) 0.0032(18)
C28 0.073(3) 0.077(3) 0.086(3) -0.010(2) -0.003(2) 0.014(2)
C29 0.086(3) 0.097(3) 0.103(4) -0.008(3) -0.019(3) 0.014(3)
C30 0.087(4) 0.096(3) 0.130(5) 0.015(3) -0.002(3) 0.020(3)
C31 0.084(4) 0.076(3) 0.168(5) 0.013(3) -0.004(3) 0.015(3)
C32 0.073(3) 0.065(2) 0.147(5) -0.004(3) -0.005(3) 0.005(2)
C33 0.069(2) 0.058(2) 0.060(3) -0.005(2) -0.003(2) -0.0014(17)
C34 0.072(2) 0.061(2) 0.067(3) 0.001(2) 0.000(2) -0.001(2)
C35 0.076(2) 0.083(3) 0.076(3) 0.009(3) 0.004(2) -0.005(2)
C36 0.073(3) 0.077(3) 0.104(4) -0.003(3) 0.009(3) -0.004(2)
C37 0.073(3) 0.075(3) 0.146(5) 0.011(3) 0.007(3) 0.005(2)
C38 0.074(2) 0.067(3) 0.120(4) 0.017(3) 0.005(3) 0.005(2)
C39 0.099(3) 0.071(3) 0.064(2) -0.001(2) 0.005(2) -0.011(2)
C40 0.120(4) 0.084(4) 0.072(3) 0.005(3) -0.014(3) -0.033(3)
C41 0.168(5) 0.084(4) 0.071(3) 0.006(3) -0.011(3) -0.041(4)
C42 0.207(7) 0.128(6) 0.086(5) -0.012(4) 0.020(3) -0.021(5)
C43 0.192(6) 0.187(7) 0.098(4) -0.038(5) 0.029(4) 0.031(6)
C44 0.133(4) 0.169(6) 0.091(4) -0.025(4) 0.023(3) 0.027(4)
B1 0.070(2) 0.064(2) 0.066(3) -0.001(2) 0.000(2) -0.003(2)
O3 0.086(2) 0.112(3) 0.114(4) -0.014(3) 0.012(2) -0.006(2)
C45 0.097(3) 0.113(6) 0.114(4) -0.017(4) 0.012(2) -0.007(2)
C46 0.094(3) 0.134(9) 0.153(5) -0.033(4) 0.016(2) -0.012(3)
C47 0.094(3) 0.134(9) 0.153(5) -0.033(4) 0.016(2) -0.012(3)
C48 0.097(3) 0.113(6) 0.114(4) -0.017(4) 0.012(2) -0.007(2)
O3A 0.086(2) 0.112(3) 0.114(4) -0.014(3) 0.012(2) -0.006(2)
C45A 0.097(3) 0.113(6) 0.114(4) -0.017(4) 0.012(2) -0.007(2)
C46A 0.094(3) 0.134(9) 0.153(5) -0.033(4) 0.016(2) -0.012(3)
C47A 0.094(3) 0.134(9) 0.153(5) -0.033(4) 0.016(2) -0.012(3)
C48A 0.097(3) 0.113(6) 0.114(4) -0.017(4) 0.012(2) -0.007(2)
O1 0.0796(19) 0.209(3) 0.0805(18) -0.0279(18) -0.0094(16) 0.0034(17)
O2 0.0796(19) 0.209(3) 0.0805(18) -0.0279(18) -0.0094(16) 0.0034(17)
N1 0.081(2) 0.088(3) 0.068(2) 0.0074(19) -0.003(2) -0.001(2)
O1A 0.0796(19) 0.209(3) 0.0805(18) -0.0279(18) -0.0094(16) 0.0034(17)
O2A 0.0796(19) 0.209(3) 0.0805(18) -0.0279(18) -0.0094(16) 0.0034(17)
N1A 0.081(2) 0.088(3) 0.068(2) 0.0074(19) -0.003(2) -0.001(2)
 
_geom_special_details
;
 All esds (except the esd in the dihedral angle between two l.s. planes)
 are estimated using the full covariance matrix.  The cell esds are taken
 into account individually in the estimation of esds in distances, angles
 and torsion angles; correlations between esds in cell parameters are only
 used when they are defined by crystal symmetry.  An approximate (isotropic)
 treatment of cell esds is used for estimating esds involving l.s. planes.
;
 
loop_
 _geom_bond_atom_site_label_1
 _geom_bond_atom_site_label_2
 _geom_bond_distance
 _geom_bond_site_symmetry_2
 _geom_bond_publ_flag
Pd1 O1A 1.95(2) . ?
Pd1 N3 2.017(3) . ?
Pd1 N1 2.036(3) . ?
Pd1 N4 2.091(3) . ?
Pd1 N2 2.097(3) . ?
N2 C9 1.494(5) . ?
N2 C1 1.513(5) . ?
N2 C5 1.517(5) . ?
N3 C2 1.480(5) . ?
N3 C3 1.490(5) . ?
N3 H3 0.9800 . ?
N4 C17 1.491(5) . ?
N4 C4 1.517(5) . ?
N4 C13 1.524(5) . ?
C1 C2 1.508(6) . ?
C1 H1A 0.9700 . ?
C1 H1B 0.9700 . ?
C2 H2A 0.9700 . ?
C2 H2B 0.9700 . ?
C3 C4 1.506(5) . ?
C3 H3A 0.9700 . ?
C3 H3B 0.9700 . ?
C4 H4A 0.9700 . ?
C4 H4B 0.9700 . ?
C5 C6 1.508(6) . ?
C5 H5A 0.9700 . ?
C5 H5B 0.9700 . ?
C6 C7 1.529(7) . ?
C6 H6A 0.9700 . ?
C6 H6B 0.9700 . ?
C7 C8 1.495(8) . ?
C7 H7A 0.9700 . ?
C7 H7B 0.9700 . ?
C8 H8A 0.9600 . ?
C8 H8B 0.9600 . ?
C8 H8C 0.9600 . ?
C9 C10 1.505(6) . ?
C9 H9A 0.9700 . ?
C9 H9B 0.9700 . ?
C10 C11 1.528(6) . ?
C10 H10A 0.9700 . ?
C10 H10B 0.9700 . ?
C11 C12 1.493(7) . ?
C11 H11A 0.9700 . ?
C11 H11B 0.9700 . ?
C12 H12A 0.9600 . ?
C12 H12B 0.9600 . ?
C12 H12C 0.9600 . ?
C13 C14 1.511(5) . ?
C13 H13A 0.9700 . ?
C13 H13B 0.9700 . ?
C14 C15 1.521(6) . ?
C14 H14A 0.9700 . ?
C14 H14B 0.9700 . ?
C15 C16 1.503(6) . ?
C15 H15A 0.9700 . ?
C15 H15B 0.9700 . ?
C16 H16A 0.9600 . ?
C16 H16B 0.9600 . ?
C16 H16C 0.9600 . ?
C17 C18 1.498(6) . ?
C17 H17A 0.9700 . ?
C17 H17B 0.9700 . ?
C18 C19 1.537(7) . ?
C18 H18A 0.9700 . ?
C18 H18B 0.9700 . ?
C19 C20 1.414(7) . ?
C19 H19A 0.9700 . ?
C19 H19B 0.9700 . ?
C20 H20A 0.9600 . ?
C20 H20B 0.9600 . ?
C20 H20C 0.9600 . ?
C21 C26 1.390(6) . ?
C21 C22 1.397(6) . ?
C21 B1 1.642(6) . ?
C22 C23 1.381(6) . ?
C22 H22 0.9300 . ?
C23 C24 1.359(7) . ?
C23 H23 0.9300 . ?
C24 C25 1.365(7) . ?
C24 H24 0.9300 . ?
C25 C26 1.388(6) . ?
C25 H25 0.9300 . ?
C26 H26 0.9300 . ?
C27 C28 1.380(6) . ?
C27 C32 1.395(6) . ?
C27 B1 1.665(7) . ?
C28 C29 1.385(6) . ?
C28 H28 0.9300 . ?
C29 C30 1.344(7) . ?
C29 H29 0.9300 . ?
C30 C31 1.367(7) . ?
C30 H30 0.9300 . ?
C31 C32 1.394(6) . ?
C31 H31 0.9300 . ?
C32 H32 0.9300 . ?
C33 C34 1.381(5) . ?
C33 C38 1.391(6) . ?
C33 B1 1.649(7) . ?
C34 C35 1.384(5) . ?
C34 H34 0.9300 . ?
C35 C36 1.380(6) . ?
C35 H35 0.9300 . ?
C36 C37 1.370(6) . ?
C36 H36 0.9300 . ?
C37 C38 1.378(6) . ?
C37 H37 0.9300 . ?
C38 H38 0.9300 . ?
C39 C40 1.376(7) . ?
C39 C44 1.400(7) . ?
C39 B1 1.682(7) . ?
C40 C41 1.434(7) . ?
C40 H40 0.9300 . ?
C41 C42 1.350(8) . ?
C41 H41 0.9300 . ?
C42 C43 1.363(9) . ?
C42 H42 0.9300 . ?
C43 C44 1.386(8) . ?
C43 H43 0.9300 . ?
C44 H44 0.9300 . ?
O3 C48 1.411(15) . ?
O3 C45 1.427(10) . ?
C45 C46 1.468(11) . ?
C45 H45A 0.9700 . ?
C45 H45B 0.9700 . ?
C46 C47 1.472(12) . ?
C46 H46A 0.9700 . ?
C46 H46B 0.9700 . ?
C47 C48 1.441(10) . ?
C47 H47A 0.9700 . ?
C47 H47B 0.9700 . ?
C48 H48A 0.9700 . ?
C48 H48B 0.9700 . ?
O3A C48A 1.41(2) . ?
O3A C45A 1.438(16) . ?
C45A C46A 1.468(15) . ?
C45A H45C 0.9700 . ?
C45A H45D 0.9700 . ?
C46A C47A 1.436(15) . ?
C46A H46C 0.9700 . ?
C46A H46D 0.9700 . ?
C47A C48A 1.428(14) . ?
C47A H47C 0.9700 . ?
C47A H47D 0.9700 . ?
C48A H48C 0.9700 . ?
C48A H48D 0.9700 . ?
O1 N1 1.2009(10) . ?
O2 N1 1.2008(10) . ?
O1A N1A 1.3000(10) . ?
O2A N1A 1.3001(10) . ?
 
loop_
 _geom_angle_atom_site_label_1
 _geom_angle_atom_site_label_2
 _geom_angle_atom_site_label_3
 _geom_angle
 _geom_angle_site_symmetry_1
 _geom_angle_site_symmetry_3
 _geom_angle_publ_flag
O1A Pd1 N3 173.6(5) . . ?
N3 Pd1 N1 179.38(11) . . ?
O1A Pd1 N4 93.86(11) . . ?
N3 Pd1 N4 85.34(12) . . ?
N1 Pd1 N4 94.16(10) . . ?
O1A Pd1 N2 94.59(12) . . ?
N3 Pd1 N2 85.10(12) . . ?
N1 Pd1 N2 95.46(10) . . ?
N4 Pd1 N2 166.50(13) . . ?
C9 N2 C1 110.6(3) . . ?
C9 N2 C5 109.5(3) . . ?
C1 N2 C5 110.4(3) . . ?
C9 N2 Pd1 114.9(3) . . ?
C1 N2 Pd1 105.4(2) . . ?
C5 N2 Pd1 105.9(2) . . ?
C2 N3 C3 116.9(3) . . ?
C2 N3 Pd1 108.0(2) . . ?
C3 N3 Pd1 107.8(2) . . ?
C2 N3 H3 107.9 . . ?
C3 N3 H3 107.9 . . ?
Pd1 N3 H3 107.9 . . ?
C17 N4 C4 109.3(3) . . ?
C17 N4 C13 110.3(3) . . ?
C4 N4 C13 110.3(3) . . ?
C17 N4 Pd1 116.5(3) . . ?
C4 N4 Pd1 105.6(2) . . ?
C13 N4 Pd1 104.7(2) . . ?
C2 C1 N2 110.0(3) . . ?
C2 C1 H1A 109.7 . . ?
N2 C1 H1A 109.7 . . ?
C2 C1 H1B 109.7 . . ?
N2 C1 H1B 109.7 . . ?
H1A C1 H1B 108.2 . . ?
N3 C2 C1 107.0(3) . . ?
N3 C2 H2A 110.3 . . ?
C1 C2 H2A 110.3 . . ?
N3 C2 H2B 110.3 . . ?
C1 C2 H2B 110.3 . . ?
H2A C2 H2B 108.6 . . ?
N3 C3 C4 106.7(3) . . ?
N3 C3 H3A 110.4 . . ?
C4 C3 H3A 110.4 . . ?
N3 C3 H3B 110.4 . . ?
C4 C3 H3B 110.4 . . ?
H3A C3 H3B 108.6 . . ?
C3 C4 N4 110.8(3) . . ?
C3 C4 H4A 109.5 . . ?
N4 C4 H4A 109.5 . . ?
C3 C4 H4B 109.5 . . ?
N4 C4 H4B 109.5 . . ?
H4A C4 H4B 108.1 . . ?
C6 C5 N2 118.0(4) . . ?
C6 C5 H5A 107.8 . . ?
N2 C5 H5A 107.8 . . ?
C6 C5 H5B 107.8 . . ?
N2 C5 H5B 107.8 . . ?
H5A C5 H5B 107.1 . . ?
C5 C6 C7 111.2(5) . . ?
C5 C6 H6A 109.4 . . ?
C7 C6 H6A 109.4 . . ?
C5 C6 H6B 109.4 . . ?
C7 C6 H6B 109.4 . . ?
H6A C6 H6B 108.0 . . ?
C8 C7 C6 110.2(6) . . ?
C8 C7 H7A 109.6 . . ?
C6 C7 H7A 109.6 . . ?
C8 C7 H7B 109.6 . . ?
C6 C7 H7B 109.6 . . ?
H7A C7 H7B 108.1 . . ?
C7 C8 H8A 109.5 . . ?
C7 C8 H8B 109.5 . . ?
H8A C8 H8B 109.5 . . ?
C7 C8 H8C 109.5 . . ?
H8A C8 H8C 109.5 . . ?
H8B C8 H8C 109.5 . . ?
N2 C9 C10 114.7(4) . . ?
N2 C9 H9A 108.6 . . ?
C10 C9 H9A 108.6 . . ?
N2 C9 H9B 108.6 . . ?
C10 C9 H9B 108.6 . . ?
H9A C9 H9B 107.6 . . ?
C9 C10 C11 110.1(4) . . ?
C9 C10 H10A 109.6 . . ?
C11 C10 H10A 109.6 . . ?
C9 C10 H10B 109.6 . . ?
C11 C10 H10B 109.6 . . ?
H10A C10 H10B 108.2 . . ?
C12 C11 C10 112.3(5) . . ?
C12 C11 H11A 109.1 . . ?
C10 C11 H11A 109.1 . . ?
C12 C11 H11B 109.1 . . ?
C10 C11 H11B 109.1 . . ?
H11A C11 H11B 107.9 . . ?
C11 C12 H12A 109.5 . . ?
C11 C12 H12B 109.5 . . ?
H12A C12 H12B 109.5 . . ?
C11 C12 H12C 109.5 . . ?
H12A C12 H12C 109.5 . . ?
H12B C12 H12C 109.5 . . ?
C14 C13 N4 117.3(3) . . ?
C14 C13 H13A 108.0 . . ?
N4 C13 H13A 108.0 . . ?
C14 C13 H13B 108.0 . . ?
N4 C13 H13B 108.0 . . ?
H13A C13 H13B 107.2 . . ?
C13 C14 C15 110.7(4) . . ?
C13 C14 H14A 109.5 . . ?
C15 C14 H14A 109.5 . . ?
C13 C14 H14B 109.5 . . ?
C15 C14 H14B 109.5 . . ?
H14A C14 H14B 108.1 . . ?
C16 C15 C14 113.8(4) . . ?
C16 C15 H15A 108.8 . . ?
C14 C15 H15A 108.8 . . ?
C16 C15 H15B 108.8 . . ?
C14 C15 H15B 108.8 . . ?
H15A C15 H15B 107.7 . . ?
C15 C16 H16A 109.5 . . ?
C15 C16 H16B 109.5 . . ?
H16A C16 H16B 109.5 . . ?
C15 C16 H16C 109.5 . . ?
H16A C16 H16C 109.5 . . ?
H16B C16 H16C 109.5 . . ?
N4 C17 C18 114.3(4) . . ?
N4 C17 H17A 108.7 . . ?
C18 C17 H17A 108.7 . . ?
N4 C17 H17B 108.7 . . ?
C18 C17 H17B 108.7 . . ?
H17A C17 H17B 107.6 . . ?
C17 C18 C19 110.3(4) . . ?
C17 C18 H18A 109.6 . . ?
C19 C18 H18A 109.6 . . ?
C17 C18 H18B 109.6 . . ?
C19 C18 H18B 109.6 . . ?
H18A C18 H18B 108.1 . . ?
C20 C19 C18 114.3(6) . . ?
C20 C19 H19A 108.7 . . ?
C18 C19 H19A 108.7 . . ?
C20 C19 H19B 108.7 . . ?
C18 C19 H19B 108.7 . . ?
H19A C19 H19B 107.6 . . ?
C19 C20 H20A 109.5 . . ?
C19 C20 H20B 109.5 . . ?
H20A C20 H20B 109.5 . . ?
C19 C20 H20C 109.5 . . ?
H20A C20 H20C 109.5 . . ?
H20B C20 H20C 109.5 . . ?
C26 C21 C22 114.4(4) . . ?
C26 C21 B1 121.2(4) . . ?
C22 C21 B1 124.2(4) . . ?
C23 C22 C21 122.7(5) . . ?
C23 C22 H22 118.7 . . ?
C21 C22 H22 118.7 . . ?
C24 C23 C22 120.8(6) . . ?
C24 C23 H23 119.6 . . ?
C22 C23 H23 119.6 . . ?
C23 C24 C25 118.8(5) . . ?
C23 C24 H24 120.6 . . ?
C25 C24 H24 120.6 . . ?
C24 C25 C26 120.3(5) . . ?
C24 C25 H25 119.8 . . ?
C26 C25 H25 119.8 . . ?
C25 C26 C21 122.9(5) . . ?
C25 C26 H26 118.6 . . ?
C21 C26 H26 118.6 . . ?
C28 C27 C32 114.5(4) . . ?
C28 C27 B1 125.0(4) . . ?
C32 C27 B1 120.5(4) . . ?
C27 C28 C29 122.9(5) . . ?
C27 C28 H28 118.5 . . ?
C29 C28 H28 118.5 . . ?
C30 C29 C28 121.2(5) . . ?
C30 C29 H29 119.4 . . ?
C28 C29 H29 119.4 . . ?
C29 C30 C31 118.4(5) . . ?
C29 C30 H30 120.8 . . ?
C31 C30 H30 120.8 . . ?
C30 C31 C32 120.5(5) . . ?
C30 C31 H31 119.7 . . ?
C32 C31 H31 119.7 . . ?
C31 C32 C27 122.3(5) . . ?
C31 C32 H32 118.9 . . ?
C27 C32 H32 118.9 . . ?
C34 C33 C38 114.2(4) . . ?
C34 C33 B1 124.1(4) . . ?
C38 C33 B1 121.6(4) . . ?
C33 C34 C35 123.8(4) . . ?
C33 C34 H34 118.1 . . ?
C35 C34 H34 118.1 . . ?
C36 C35 C34 119.5(5) . . ?
C36 C35 H35 120.3 . . ?
C34 C35 H35 120.3 . . ?
C37 C36 C35 118.8(5) . . ?
C37 C36 H36 120.6 . . ?
C35 C36 H36 120.6 . . ?
C36 C37 C38 120.0(5) . . ?
C36 C37 H37 120.0 . . ?
C38 C37 H37 120.0 . . ?
C37 C38 C33 123.6(5) . . ?
C37 C38 H38 118.2 . . ?
C33 C38 H38 118.2 . . ?
C40 C39 C44 116.0(5) . . ?
C40 C39 B1 122.0(5) . . ?
C44 C39 B1 122.0(5) . . ?
C39 C40 C41 121.5(6) . . ?
C39 C40 H40 119.2 . . ?
C41 C40 H40 119.2 . . ?
C42 C41 C40 119.9(7) . . ?
C42 C41 H41 120.0 . . ?
C40 C41 H41 120.0 . . ?
C41 C42 C43 119.7(8) . . ?
C41 C42 H42 120.2 . . ?
C43 C42 H42 120.2 . . ?
C42 C43 C44 120.8(8) . . ?
C42 C43 H43 119.6 . . ?
C44 C43 H43 119.6 . . ?
C43 C44 C39 122.1(7) . . ?
C43 C44 H44 119.0 . . ?
C39 C44 H44 119.0 . . ?
C21 B1 C33 110.6(4) . . ?
C21 B1 C27 108.1(4) . . ?
C33 B1 C27 110.9(4) . . ?
C21 B1 C39 108.9(4) . . ?
C33 B1 C39 108.0(4) . . ?
C27 B1 C39 110.4(4) . . ?
C48 O3 C45 109.4(10) . . ?
O3 C45 C46 107.6(10) . . ?
O3 C45 H45A 110.2 . . ?
C46 C45 H45A 110.2 . . ?
O3 C45 H45B 110.2 . . ?
C46 C45 H45B 110.2 . . ?
H45A C45 H45B 108.5 . . ?
C45 C46 C47 106.0(9) . . ?
C45 C46 H46A 110.5 . . ?
C47 C46 H46A 110.5 . . ?
C45 C46 H46B 110.5 . . ?
C47 C46 H46B 110.5 . . ?
H46A C46 H46B 108.7 . . ?
C48 C47 C46 107.5(8) . . ?
C48 C47 H47A 110.2 . . ?
C46 C47 H47A 110.2 . . ?
C48 C47 H47B 110.2 . . ?
C46 C47 H47B 110.2 . . ?
H47A C47 H47B 108.5 . . ?
O3 C48 C47 108.6(9) . . ?
O3 C48 H48A 110.0 . . ?
C47 C48 H48A 110.0 . . ?
O3 C48 H48B 110.0 . . ?
C47 C48 H48B 110.0 . . ?
H48A C48 H48B 108.4 . . ?
C48A O3A C45A 101(2) . . ?
O3A C45A C46A 104.9(17) . . ?
O3A C45A H45C 110.8 . . ?
C46A C45A H45C 110.8 . . ?
O3A C45A H45D 110.8 . . ?
C46A C45A H45D 110.8 . . ?
H45C C45A H45D 108.8 . . ?
C47A C46A C45A 97.9(14) . . ?
C47A C46A H46C 112.2 . . ?
C45A C46A H46C 112.2 . . ?
C47A C46A H46D 112.2 . . ?
C45A C46A H46D 112.2 . . ?
H46C C46A H46D 109.8 . . ?
C48A C47A C46A 108.3(12) . . ?
C48A C47A H47C 110.0 . . ?
C46A C47A H47C 110.0 . . ?
C48A C47A H47D 110.0 . . ?
C46A C47A H47D 110.0 . . ?
H47C C47A H47D 108.4 . . ?
O3A C48A C47A 107.5(13) . . ?
O3A C48A H48C 110.2 . . ?
C47A C48A H48C 110.2 . . ?
O3A C48A H48D 110.2 . . ?
C47A C48A H48D 110.2 . . ?
H48C C48A H48D 108.5 . . ?
O2 N1 O1 121.86(15) . . ?
O2 N1 Pd1 118.3(2) . . ?
O1 N1 Pd1 119.8(2) . . ?
N1A O1A Pd1 129.1(11) . . ?
O1A N1A O2A 107.73(12) . . ?
 
loop_
 _geom_torsion_atom_site_label_1
 _geom_torsion_atom_site_label_2
 _geom_torsion_atom_site_label_3
 _geom_torsion_atom_site_label_4
 _geom_torsion
 _geom_torsion_site_symmetry_1
 _geom_torsion_site_symmetry_2
 _geom_torsion_site_symmetry_3
 _geom_torsion_site_symmetry_4
 _geom_torsion_publ_flag
C9 N2 C1 C2 -160.2(4) . . . . ?
C5 N2 C1 C2 78.4(4) . . . . ?
Pd1 N2 C1 C2 -35.5(4) . . . . ?
C3 N3 C2 C1 -167.4(3) . . . . ?
Pd1 N3 C2 C1 -45.7(4) . . . . ?
N2 C1 C2 N3 54.8(4) . . . . ?
C2 N3 C3 C4 167.8(3) . . . . ?
Pd1 N3 C3 C4 46.0(4) . . . . ?
N3 C3 C4 N4 -53.4(4) . . . . ?
C17 N4 C4 C3 159.2(3) . . . . ?
C13 N4 C4 C3 -79.4(4) . . . . ?
Pd1 N4 C4 C3 33.2(4) . . . . ?
C9 N2 C5 C6 -56.8(5) . . . . ?
C1 N2 C5 C6 65.1(5) . . . . ?
Pd1 N2 C5 C6 178.7(4) . . . . ?
N2 C5 C6 C7 -178.0(4) . . . . ?
C5 C6 C7 C8 -173.2(5) . . . . ?
C1 N2 C9 C10 66.3(5) . . . . ?
C5 N2 C9 C10 -171.9(4) . . . . ?
Pd1 N2 C9 C10 -52.9(4) . . . . ?
N2 C9 C10 C11 172.6(4) . . . . ?
C9 C10 C11 C12 172.4(5) . . . . ?
C17 N4 C13 C14 55.7(5) . . . . ?
C4 N4 C13 C14 -65.1(5) . . . . ?
Pd1 N4 C13 C14 -178.3(3) . . . . ?
N4 C13 C14 C15 -179.0(4) . . . . ?
C13 C14 C15 C16 179.2(4) . . . . ?
C4 N4 C17 C18 -69.9(5) . . . . ?
C13 N4 C17 C18 168.7(4) . . . . ?
Pd1 N4 C17 C18 49.6(4) . . . . ?
N4 C17 C18 C19 -178.0(4) . . . . ?
C17 C18 C19 C20 -173.5(6) . . . . ?
C26 C21 C22 C23 2.4(6) . . . . ?
B1 C21 C22 C23 -173.3(4) . . . . ?
C21 C22 C23 C24 0.0(8) . . . . ?
C22 C23 C24 C25 -1.7(8) . . . . ?
C23 C24 C25 C26 0.8(7) . . . . ?
C24 C25 C26 C21 1.9(7) . . . . ?
C22 C21 C26 C25 -3.3(6) . . . . ?
B1 C21 C26 C25 172.5(4) . . . . ?
C32 C27 C28 C29 -2.2(7) . . . . ?
B1 C27 C28 C29 178.6(5) . . . . ?
C27 C28 C29 C30 -0.2(9) . . . . ?
C28 C29 C30 C31 2.3(9) . . . . ?
C29 C30 C31 C32 -1.7(9) . . . . ?
C30 C31 C32 C27 -0.9(9) . . . . ?
C28 C27 C32 C31 2.8(8) . . . . ?
B1 C27 C32 C31 -178.0(5) . . . . ?
C38 C33 C34 C35 -0.5(7) . . . . ?
B1 C33 C34 C35 -176.9(4) . . . . ?
C33 C34 C35 C36 -0.4(7) . . . . ?
C34 C35 C36 C37 1.8(8) . . . . ?
C35 C36 C37 C38 -2.1(8) . . . . ?
C36 C37 C38 C33 1.2(9) . . . . ?
C34 C33 C38 C37 0.1(8) . . . . ?
B1 C33 C38 C37 176.6(5) . . . . ?
C44 C39 C40 C41 -2.5(7) . . . . ?
B1 C39 C40 C41 174.5(4) . . . . ?
C39 C40 C41 C42 2.1(8) . . . . ?
C40 C41 C42 C43 -0.9(11) . . . . ?
C41 C42 C43 C44 0.2(12) . . . . ?
C42 C43 C44 C39 -0.7(12) . . . . ?
C40 C39 C44 C43 1.8(9) . . . . ?
B1 C39 C44 C43 -175.2(6) . . . . ?
C26 C21 B1 C33 45.4(5) . . . . ?
C22 C21 B1 C33 -139.1(4) . . . . ?
C26 C21 B1 C27 -76.1(5) . . . . ?
C22 C21 B1 C27 99.4(5) . . . . ?
C26 C21 B1 C39 164.0(4) . . . . ?
C22 C21 B1 C39 -20.6(6) . . . . ?
C34 C33 B1 C21 -149.1(4) . . . . ?
C38 C33 B1 C21 34.8(6) . . . . ?
C34 C33 B1 C27 -29.3(6) . . . . ?
C38 C33 B1 C27 154.6(4) . . . . ?
C34 C33 B1 C39 91.8(5) . . . . ?
C38 C33 B1 C39 -84.4(5) . . . . ?
C28 C27 B1 C21 13.0(6) . . . . ?
C32 C27 B1 C21 -166.1(4) . . . . ?
C28 C27 B1 C33 -108.3(5) . . . . ?
C32 C27 B1 C33 72.5(5) . . . . ?
C28 C27 B1 C39 132.0(5) . . . . ?
C32 C27 B1 C39 -47.1(6) . . . . ?
C40 C39 B1 C21 -82.0(5) . . . . ?
C44 C39 B1 C21 94.8(6) . . . . ?
C40 C39 B1 C33 38.1(6) . . . . ?
C44 C39 B1 C33 -145.1(5) . . . . ?
C40 C39 B1 C27 159.5(4) . . . . ?
C44 C39 B1 C27 -23.7(7) . . . . ?
C48 O3 C45 C46 9(4) . . . . ?
O3 C45 C46 C47 -9(3) . . . . ?
C45 C46 C47 C48 6.0(16) . . . . ?
C45 O3 C48 C47 -5(4) . . . . ?
C46 C47 C48 O3 -1(3) . . . . ?
C48A O3A C45A C46A 42(5) . . . . ?
O3A C45A C46A C47A -44(4) . . . . ?
C45A C46A C47A C48A 29(3) . . . . ?
C45A O3A C48A C47A -23(5) . . . . ?
C46A C47A C48A O3A -4(5) . . . . ?
Pd1 O1A N1A O2A 0.00(3) . . . . ?
 
_refine_diff_density_max    0.382
_refine_diff_density_min   -0.509
_refine_diff_density_rms    0.063

_shelx_res_file
;
TITL shelxt in P 1 n 1
    12_decay.res
    created by SHELXL-2018/3 at 10:23:34 on 27-Mar-2020
CELL 0.534 11.6929 13.6107 30.2224 90 93.261 90
ZERR 4 0.000666 0.000809 0.001727 0 0.005226 0
LATT 1
SYMM 0.5-X,0.5+Y,0.5-Z
SFAC C H B N O Pd
DISP B 0 0 4.561
DISP C 0.001 0.001 6.94
DISP H -0 0 0.611
DISP N 0.003 0.002 10.693
DISP O 0.005 0.003 16.398
DISP Pd -2.504 0.615 1934.604
UNIT 192 292 4 16 12 4
DFIX 1.2 0.001 N1 O1 N1 O2
DFIX 1.3 0.001 O1A N1A N1A O2A
DANG 2.1 0.001 O1 O2 O1A O2A
FLAT 0.001 Pd1 O1 O2 N1 O1A O2A N1A
RIGU 0.001 0.002
EADP O3 O3A
EADP C45 C45A C48 C48A
EADP C46 C46A C47 C47A
EADP O1 O1A O2 O2A
EADP N1 N1A

L.S. 20
PLAN  5
SIZE 0.1 0.1 0.05
TEMP -3
BOND $H
list 4
CONF
fmap 2
acta
SHEL 999 0.8
OMIT 10 0 0
OMIT -1 2 3
OMIT 7 12 0
OMIT -2 1 2
REM <olex2.extras>
REM <HklSrc "%.\\12_decay.hkl">
REM </olex2.extras>

WGHT    0.060000
FVAR       0.23240   0.61936   0.95426
PD1   6    0.339829    0.775002    0.346431    11.00000    0.05755    0.06009 =
         0.05125    0.00129   -0.00149   -0.00254
N2    4    0.345668    0.927683    0.337517    11.00000    0.07223    0.06321 =
         0.06213    0.00728   -0.00152    0.00242
N3    4    0.453682    0.798904    0.397983    11.00000    0.05613    0.06188 =
         0.04710   -0.00130   -0.00149   -0.00402
AFIX  13
H3    2    0.530656    0.788437    0.387625    11.00000   -1.20000
AFIX   0
N4    4    0.331375    0.631690    0.370996    11.00000    0.05682    0.06078 =
         0.06052   -0.00307    0.00099   -0.00275
C1    1    0.441321    0.963424    0.369326    11.00000    0.08662    0.06499 =
         0.06777    0.00168   -0.00466   -0.00763
AFIX  23
H1A   2    0.514003    0.957837    0.355577    11.00000   -1.20000
H1B   2    0.429189    1.032043    0.376351    11.00000   -1.20000
AFIX   0
C2    1    0.444564    0.903168    0.411265    11.00000    0.08344    0.06209 =
         0.06459   -0.00290   -0.00520   -0.00546
AFIX  23
H2A   2    0.509942    0.921745    0.430658    11.00000   -1.20000
H2B   2    0.375369    0.913610    0.426877    11.00000   -1.20000
AFIX   0
C3    1    0.433614    0.723619    0.432476    11.00000    0.07129    0.06767 =
         0.04779    0.00390   -0.00355   -0.00347
AFIX  23
H3A   2    0.364387    0.738660    0.447360    11.00000   -1.20000
H3B   2    0.497500    0.721938    0.454390    11.00000   -1.20000
AFIX   0
C4    1    0.421804    0.626307    0.408937    11.00000    0.05806    0.06496 =
         0.06242    0.00152   -0.00084   -0.00031
AFIX  23
H4A   2    0.400842    0.576069    0.429751    11.00000   -1.20000
H4B   2    0.494755    0.608110    0.397545    11.00000   -1.20000
AFIX   0
C5    1    0.231120    0.966373    0.351089    11.00000    0.08313    0.07029 =
         0.07858   -0.00346    0.00207    0.00868
AFIX  23
H5A   2    0.171547    0.935057    0.332408    11.00000   -1.20000
H5B   2    0.221120    0.945092    0.381255    11.00000   -1.20000
AFIX   0
C6    1    0.211117    1.075786    0.349084    11.00000    0.12040    0.07383 =
         0.12011   -0.00492   -0.00667    0.02388
AFIX  23
H6A   2    0.216148    1.098284    0.318802    11.00000   -1.20000
H6B   2    0.270254    1.108896    0.367296    11.00000   -1.20000
AFIX   0
C7    1    0.093632    1.102449    0.365335    11.00000    0.11902    0.10948 =
         0.16882   -0.03640   -0.01251    0.04127
AFIX  23
H7A   2    0.034943    1.063703    0.349493    11.00000   -1.20000
H7B   2    0.091609    1.087445    0.396656    11.00000   -1.20000
AFIX   0
C8    1    0.069999    1.209317    0.357959    11.00000    0.18012    0.10892 =
         0.31943   -0.05401   -0.04854    0.05720
AFIX 137
H8A   2    0.042031    1.219596    0.327833    11.00000   -1.50000
H8B   2    0.139332    1.246085    0.363676    11.00000   -1.50000
H8C   2    0.013456    1.230897    0.377632    11.00000   -1.50000
AFIX   0
C9    1    0.365248    0.960197    0.291345    11.00000    0.07980    0.06995 =
         0.06558    0.01423   -0.00434   -0.00535
AFIX  23
H9A   2    0.373969    1.031068    0.291260    11.00000   -1.20000
H9B   2    0.297782    0.944351    0.272537    11.00000   -1.20000
AFIX   0
C10   1    0.468149    0.915024    0.271596    11.00000    0.07962    0.09236 =
         0.07513    0.01029    0.00200   -0.00581
AFIX  23
H10A  2    0.465079    0.844112    0.274502    11.00000   -1.20000
H10B  2    0.537453    0.938097    0.287457    11.00000   -1.20000
AFIX   0
C11   1    0.470768    0.942728    0.222686    11.00000    0.10382    0.13207 =
         0.07729    0.01532    0.00932   -0.01250
AFIX  23
H11A  2    0.406176    0.912385    0.206402    11.00000   -1.20000
H11B  2    0.462791    1.013389    0.219690    11.00000   -1.20000
AFIX   0
C12   1    0.579021    0.911085    0.202963    11.00000    0.11813    0.21454 =
         0.10892   -0.01119    0.03380   -0.01404
AFIX 137
H12A  2    0.577246    0.930345    0.172374    11.00000   -1.50000
H12B  2    0.586252    0.840963    0.205102    11.00000   -1.50000
H12C  2    0.643175    0.941598    0.218729    11.00000   -1.50000
AFIX   0
C13   1    0.212060    0.623503    0.388470    11.00000    0.05677    0.06817 =
         0.07894    0.00659   -0.00030   -0.00638
AFIX  23
H13A  2    0.203618    0.675564    0.409958    11.00000   -1.20000
H13B  2    0.156602    0.635722    0.363991    11.00000   -1.20000
AFIX   0
C14   1    0.181075    0.527550    0.409881    11.00000    0.07152    0.07682 =
         0.09958    0.01372    0.01232   -0.00535
AFIX  23
H14A  2    0.233582    0.515056    0.435267    11.00000   -1.20000
H14B  2    0.188415    0.474285    0.388909    11.00000   -1.20000
AFIX   0
C15   1    0.059019    0.530783    0.424737    11.00000    0.07322    0.09098 =
         0.11037    0.00520    0.02366   -0.00797
AFIX  23
H15A  2    0.052721    0.584162    0.445725    11.00000   -1.20000
H15B  2    0.007496    0.544961    0.399246    11.00000   -1.20000
AFIX   0
C16   1    0.021284    0.437159    0.445870    11.00000    0.10134    0.09739 =
         0.13122    0.01291    0.02746   -0.01542
AFIX 137
H16A  2    0.023740    0.384364    0.424882    11.00000   -1.50000
H16B  2   -0.055545    0.444708    0.454983    11.00000   -1.50000
H16C  2    0.071552    0.422597    0.471245    11.00000   -1.50000
AFIX   0
C17   1    0.350731    0.550858    0.338994    11.00000    0.08279    0.06604 =
         0.06555   -0.00653    0.00076   -0.00061
AFIX  23
H17A  2    0.284523    0.546423    0.318247    11.00000   -1.20000
H17B  2    0.356619    0.489298    0.355134    11.00000   -1.20000
AFIX   0
C18   1    0.455708    0.563229    0.313375    11.00000    0.08901    0.09560 =
         0.07390   -0.00724    0.01085    0.00800
AFIX  23
H18A  2    0.523057    0.564458    0.333646    11.00000   -1.20000
H18B  2    0.451733    0.625231    0.297537    11.00000   -1.20000
AFIX   0
C19   1    0.465709    0.478399    0.280240    11.00000    0.13661    0.13330 =
         0.13476   -0.04899    0.05052   -0.00348
AFIX  23
H19A  2    0.459533    0.416682    0.295976    11.00000   -1.20000
H19B  2    0.401806    0.482083    0.258387    11.00000   -1.20000
AFIX   0
C20   1    0.568812    0.478128    0.257959    11.00000    0.16542    0.18573 =
         0.16021   -0.03137    0.08009    0.00685
AFIX 137
H20A  2    0.577687    0.415810    0.243678    11.00000   -1.50000
H20B  2    0.632310    0.488957    0.278943    11.00000   -1.50000
H20C  2    0.566441    0.529434    0.236130    11.00000   -1.50000
AFIX   0

C21   1    0.655924    0.373599    0.427185    11.00000    0.05968    0.06400 =
         0.06202    0.00412   -0.00735   -0.00020
C22   1    0.709182    0.424032    0.393745    11.00000    0.06917    0.07734 =
         0.08606    0.01002    0.00966   -0.00485
AFIX  43
H22   2    0.725837    0.390082    0.368193    11.00000   -1.20000
AFIX   0
C23   1    0.738105    0.522233    0.397082    11.00000    0.07908    0.07571 =
         0.13461    0.02379    0.01651   -0.00838
AFIX  43
H23   2    0.773433    0.552673    0.373927    11.00000   -1.20000
AFIX   0
C24   1    0.715595    0.574961    0.433777    11.00000    0.07482    0.05947 =
         0.13842    0.01679   -0.00942    0.00188
AFIX  43
H24   2    0.736997    0.640627    0.436250    11.00000   -1.20000
AFIX   0
C25   1    0.660978    0.529727    0.466939    11.00000    0.08542    0.06182 =
         0.09756   -0.00121   -0.02058    0.00317
AFIX  43
H25   2    0.644111    0.564989    0.492108    11.00000   -1.20000
AFIX   0
C26   1    0.630505    0.431383    0.463276    11.00000    0.08373    0.06069 =
         0.06545    0.00341   -0.00612    0.00117
AFIX  43
H26   2    0.591379    0.402891    0.485949    11.00000   -1.20000
AFIX   0
C27   1    0.734557    0.201533    0.459145    11.00000    0.06717    0.06276 =
         0.06775    0.00490    0.01014    0.00317
C28   1    0.809684    0.250592    0.488272    11.00000    0.07348    0.07740 =
         0.08552   -0.01037   -0.00262    0.01386
AFIX  43
H28   2    0.804831    0.318684    0.489912    11.00000   -1.20000
AFIX   0
C29   1    0.892004    0.202953    0.515178    11.00000    0.08586    0.09673 =
         0.10336   -0.00756   -0.01898    0.01398
AFIX  43
H29   2    0.940663    0.239666    0.534145    11.00000   -1.20000
AFIX   0
C30   1    0.902871    0.104685    0.514385    11.00000    0.08711    0.09630 =
         0.12983    0.01540   -0.00202    0.02011
AFIX  43
H30   2    0.956522    0.072998    0.533280    11.00000   -1.20000
AFIX   0
C31   1    0.833191    0.052381    0.485145    11.00000    0.08363    0.07632 =
         0.16801    0.01250   -0.00425    0.01507
AFIX  43
H31   2    0.840790   -0.015520    0.483525    11.00000   -1.20000
AFIX   0
C32   1    0.750846    0.100065    0.457744    11.00000    0.07276    0.06455 =
         0.14684   -0.00388   -0.00516    0.00489
AFIX  43
H32   2    0.705204    0.062962    0.437848    11.00000   -1.20000
AFIX   0
C33   1    0.504569    0.230330    0.444625    11.00000    0.06854    0.05826 =
         0.06015   -0.00452   -0.00270   -0.00141
C34   1    0.477987    0.145657    0.467061    11.00000    0.07168    0.06107 =
         0.06741    0.00062   -0.00041   -0.00104
AFIX  43
H34   2    0.536486    0.100881    0.473797    11.00000   -1.20000
AFIX   0
C35   1    0.369375    0.123588    0.480097    11.00000    0.07613    0.08290 =
         0.07641    0.00946    0.00395   -0.00529
AFIX  43
H35   2    0.356128    0.065238    0.494977    11.00000   -1.20000
AFIX   0
C36   1    0.280883    0.188819    0.470847    11.00000    0.07266    0.07664 =
         0.10429   -0.00313    0.00920   -0.00434
AFIX  43
H36   2    0.207849    0.175952    0.480079    11.00000   -1.20000
AFIX   0
C37   1    0.302516    0.272884    0.447820    11.00000    0.07332    0.07542 =
         0.14626    0.01145    0.00748    0.00462
AFIX  43
H37   2    0.243352    0.316600    0.440432    11.00000   -1.20000
AFIX   0
C38   1    0.411914    0.292662    0.435608    11.00000    0.07414    0.06668 =
         0.11969    0.01711    0.00483    0.00503
AFIX  43
H38   2    0.424476    0.350866    0.420513    11.00000   -1.20000
AFIX   0
C39   1    0.635803    0.212959    0.374578    11.00000    0.09850    0.07112 =
         0.06435   -0.00076    0.00523   -0.01083
C40   1    0.542607    0.220116    0.344832    11.00000    0.11969    0.08363 =
         0.07196    0.00470   -0.01361   -0.03272
AFIX  43
H40   2    0.473610    0.243632    0.354470    11.00000   -1.20000
AFIX   0
C41   1    0.549451    0.192149    0.299322    11.00000    0.16844    0.08401 =
         0.07062    0.00631   -0.01116   -0.04114
AFIX  43
H41   2    0.486084    0.199600    0.279583    11.00000   -1.20000
AFIX   0
C42   1    0.647973    0.154986    0.285156    11.00000    0.20709    0.12831 =
         0.08587   -0.01241    0.02009   -0.02135
AFIX  43
H42   2    0.652407    0.135954    0.255749    11.00000   -1.20000
AFIX   0
C43   1    0.740891    0.145496    0.314150    11.00000    0.19176    0.18725 =
         0.09762   -0.03831    0.02942    0.03130
AFIX  43
H43   2    0.808800    0.120088    0.304335    11.00000   -1.20000
AFIX   0
C44   1    0.735381    0.173269    0.358104    11.00000    0.13311    0.16948 =
         0.09140   -0.02512    0.02299    0.02691
AFIX  43
H44   2    0.799824    0.165297    0.377254    11.00000   -1.20000
AFIX   0
B1    3    0.632288    0.254655    0.426883    11.00000    0.07035    0.06355 =
         0.06621   -0.00089   -0.00040   -0.00273

PART 1
O3    5    0.684936    0.805856    0.364495    21.00000    0.08600    0.11197 =
         0.11389   -0.01386    0.01247   -0.00554
C45   1    0.728676    0.757640    0.327105    21.00000    0.09686    0.11305 =
         0.11398   -0.01716    0.01152   -0.00658
AFIX  23
H45A  2    0.706613    0.793240    0.300154    21.00000   -1.20000
H45B  2    0.698264    0.691457    0.324503    21.00000   -1.20000
AFIX   0
C46   1    0.853974    0.754803    0.333838    21.00000    0.09398    0.13397 =
         0.15258   -0.03304    0.01608   -0.01249
AFIX  23
H46A  2    0.889671    0.780024    0.307959    21.00000   -1.20000
H46B  2    0.880150    0.688008    0.339212    21.00000   -1.20000
AFIX   0
C47   1    0.882659    0.817088    0.372709    21.00000    0.09398    0.13397 =
         0.15258   -0.03304    0.01608   -0.01249
AFIX  23
H47A  2    0.929401    0.780751    0.394626    21.00000   -1.20000
H47B  2    0.925207    0.874470    0.364044    21.00000   -1.20000
AFIX   0
C48   1    0.776533    0.846452    0.390858    21.00000    0.09686    0.11305 =
         0.11398   -0.01716    0.01152   -0.00658
AFIX  23
H48A  2    0.773981    0.823182    0.421122    21.00000   -1.20000
H48B  2    0.770627    0.917537    0.391022    21.00000   -1.20000
AFIX   0
SAME 0.02 0.04 O3 > C48
PART 0
PART 2
O3A   5    0.680574    0.804891    0.362386   -21.00000    0.08600    0.11197 =
         0.11389   -0.01386    0.01247   -0.00554
C45A  1    0.744538    0.783619    0.324290   -21.00000    0.09686    0.11305 =
         0.11398   -0.01716    0.01152   -0.00658
AFIX  23
H45C  2    0.729840    0.832619    0.301363   -21.00000   -1.20000
H45D  2    0.724392    0.719415    0.312291   -21.00000   -1.20000
AFIX   0
C46A  1    0.865043    0.785990    0.340737   -21.00000    0.09398    0.13397 =
         0.15258   -0.03304    0.01608   -0.01249
AFIX  23
H46C  2    0.886283    0.728351    0.358204   -21.00000   -1.20000
H46D  2    0.916688    0.793632    0.316967   -21.00000   -1.20000
AFIX   0
C47A  1    0.859670    0.872856    0.367481   -21.00000    0.09398    0.13397 =
         0.15258   -0.03304    0.01608   -0.01249
AFIX  23
H47C  2    0.914623    0.868426    0.392682   -21.00000   -1.20000
H47D  2    0.877982    0.930260    0.350228   -21.00000   -1.20000
AFIX   0
C48A  1    0.746338    0.881185    0.382372   -21.00000    0.09686    0.11305 =
         0.11398   -0.01716    0.01152   -0.00658
AFIX  23
H48C  2    0.747654    0.875416    0.414387   -21.00000   -1.20000
H48D  2    0.713747    0.944470    0.373951   -21.00000   -1.20000
AFIX   0

PART 0
PART 3
O1    5    0.124915    0.759633    0.298846    31.00000    0.07961    0.20856 =
         0.08055   -0.02786   -0.00945    0.00344
O2    5    0.261752    0.724175    0.259721    31.00000    0.07961    0.20856 =
         0.08055   -0.02786   -0.00945    0.00344
N1    4    0.225599    0.749372    0.294348    31.00000    0.08100    0.08755 =
         0.06846    0.00742   -0.00293   -0.00121
PART 0
PART 4
O1A   5    0.216326    0.754469    0.301132   -31.00000    0.07961    0.20856 =
         0.08055   -0.02786   -0.00945    0.00344
O2A   5    0.330086    0.714739    0.252873   -31.00000    0.07961    0.20856 =
         0.08055   -0.02786   -0.00945    0.00344
N1A   4    0.222513    0.727279    0.260101   -31.00000    0.08100    0.08755 =
         0.06846    0.00742   -0.00293   -0.00121
HKLF 4


REM  shelxt in P 1 n 1
REM wR2 = 0.1524, GooF = S = 0.885, Restrained GooF = 0.886 for all data
REM R1 = 0.0600 for 4596 Fo > 4sig(Fo) and 0.1236 for all 9719 data
REM 526 parameters refined using 490 restraints

END

WGHT      0.0600      0.0000

REM Highest difference peak  0.382,  deepest hole -0.509,  1-sigma level  0.063
Q1    1   0.3884  0.7792  0.3757  11.00000  0.05    0.33
Q2    1   0.8035  0.8520  0.3107  11.00000  0.05    0.32
Q3    1   0.7789  0.9203  0.3406  11.00000  0.05    0.30
Q4    1   0.2929  0.7731  0.3163  11.00000  0.05    0.27
Q5    1   0.1266  0.7088  0.2846  11.00000  0.05    0.27
;
_shelx_res_checksum   45508

_shelx_hkl_file
;
 -17  -1   6    4.86    5.75
 -17  -2   1    2.42    4.95
 -16   0   5    4.03    4.76
 -16   0   6   -0.00    4.61
  16   0  -6   -0.00    5.05
 -16   0   7    0.74    4.68
  16   0  -7   -0.00    5.09
 -16   0   8   -0.00    3.74
  16   0  -8    1.58    5.16
 -16   0   9   -0.00    4.73
  16   0  -9    0.17    4.82
 -16   0  10    5.99    5.98
  16   0 -10    2.07    5.50
 -16   0  11    2.21    5.99
  16   0 -11   -0.00    4.07
 -16   0  12    2.87    4.71
  16   0 -12   -0.00    5.11
 -16   0  13   -0.00    5.40
  16   0 -13    7.22    7.07
  16   0 -14    1.09    5.36
  16   0 -15   -0.00    6.86
 -16  -1   1    0.05    5.88
 -16  -1   2    5.06    5.66
 -16  -1   2    3.01    5.67
 -16  -1   3    0.74    5.11
 -16  -1   3    6.97    6.51
 -16  -1   4   -0.00    3.10
 -16  -1   4   -0.00    5.89
 -16  -1   5    2.82    5.30
 -16  -1   5   -0.00    4.12
 -16  -1   6    0.91    4.30
 -16  -1   6    3.51    5.99
  16   1  -6    7.24    5.88
 -16  -1   7   -0.00    4.07
 -16  -1   7    1.66    4.65
  16   1  -7   -0.00    4.84
 -16  -1   8    3.95    5.44
 -16  -1   8    1.11    5.39
  16   1  -8    5.25    7.44
 -16  -1   9   -0.00    4.61
 -16  -1   9    2.22    7.00
  16   1  -9    6.68    6.72
 -16   1  10    9.94    6.81
 -16  -1  10   -0.00    5.76
 -16  -1  10    3.82    6.27
  16   1 -10    4.74    5.84
 -16   1  11    3.47    5.82
 -16  -1  11    4.37    6.52
 -16  -1  11    3.95    5.51
  16   1 -11   -0.00    4.31
 -16   1  12   -0.00    4.55
  16  -1 -12    1.26    4.59
 -16  -1  12    0.00    3.96
 -16  -1  12   -0.00    6.85
  16   1 -12    0.00    6.39
  16  -1 -13   -0.00    5.35
 -16  -1  13    1.19    6.17
  16   1 -13   -0.00    6.77
  16  -1 -14    1.19    6.46
  16  -1 -15   -0.00    6.27
  16  -1 -16    0.81    4.74
 -16  -2   1   -0.00    5.57
 -16  -2   1   -0.00    6.56
 -16  -2   2   -0.00    4.68
 -16  -2   2    3.30    6.38
 -16  -2   3   -0.00    4.20
 -16  -2   3    1.28    4.60
 -16  -2   4    4.73    5.20
 -16  -2   4    7.98    7.78
 -16  -2   5    4.65    4.74
 -16  -2   5    9.15    6.51
 -16  -2   6   -0.00    4.24
 -16  -2   6   -0.00    6.64
 -16  -2   7    3.57    4.63
 -16  -2   7    6.70    6.63
  16   2  -7    5.33    6.54
 -16  -2   8    2.67    4.76
 -16  -2   8    4.23    6.22
  16   2  -8    1.62    5.71
 -16  -2   9   -0.00    5.57
 -16  -2   9    7.53    6.08
  16   2  -9    1.66    4.75
 -16  -2  10   -0.00    4.75
 -16  -2  10    4.31    6.97
  16   2 -10    1.72    5.67
 -16  -2  11   -0.00    5.94
 -16  -2  11    0.00    6.41
  16   2 -11   -0.00    6.07
 -16  -2  12    3.75    5.86
  16   2 -12   -0.00    4.07
 -16  -2  13    2.20    5.76
 -16  -2  14   -0.00    6.45
 -16  -2  15    3.49    6.31
 -16  -2  16    0.00    6.72
 -16  -3   1    2.24    4.87
 -16  -3   1    3.47    6.50
 -16  -3   2    0.00    6.02
 -16  -3   2    1.92    5.80
 -16  -3   3    6.30    7.57
 -16  -3   3    5.79    7.44
 -16  -3   4    1.63    5.35
 -16  -3   4    0.95    6.62
 -16  -3   5   -0.00    4.15
 -16  -3   6    1.00    5.58
 -16  -3   6    5.69    7.35
 -16  -3   7   -0.00    4.50
 -16  -3   7   -0.00    7.04
 -16  -3   8    2.01    5.70
 -16  -3   8    0.66    5.90
  16   3  -8    3.27    6.31
 -16  -3   9    0.05    4.78
  16   3  -9    7.18    6.61
 -16  -3  10    0.22    5.41
 -16  -3  11    5.61    7.05
 -16  -3  12    7.38    7.65
 -16  -3  13    6.26    6.73
 -16  -3  14    4.98    6.12
 -16  -3  15    6.45    7.51
 -16  -4   1    0.02    4.52
 -16  -4   1   -0.00    6.49
 -16  -4   2    1.42    3.52
 -16  -4   2   -0.00    4.76
 -16  -4   3   -0.00    3.92
 -16  -4   3   -0.00    4.79
 -16  -4   4    0.24    6.27
 -16  -4   4    1.34    6.20
 -16  -4   5    5.21    7.88
 -16  -4   6    0.00    8.15
 -16  -4   7   -0.00    7.36
 -16  -4   8    2.01    5.27
 -16  -4   9    6.14    7.04
 -16  -4  10   -0.00    6.99
 -16  -4  11    5.01    5.74
 -16  -5   2    7.38    6.84
 -16  -5   3    3.07    6.78
 -16  -5   4    2.58    5.76
 -16  -5   5   -0.00    5.46
 -16  -5   6   -0.00    7.17
 -16  -5   7   -0.00    6.05
 -15   0   1   -0.00    5.15
 -15   0   1    0.18    5.01
 -15   0   2   -0.00    4.36
 -15   0   2    0.19    4.10
 -15   0   3   19.76    8.41
 -15   0   3    4.37    6.13
 -15   0   4    2.43    4.54
 -15   0   4    0.00    4.83
  15   0  -4    2.03    4.56
 -15   0   5    6.00    5.01
 -15   0   5    2.32    6.07
  15   0  -5    2.33    5.48
 -15   0   6    7.87    6.56
 -15   0   6    0.00    3.73
  15   0  -6    0.86    4.51
 -15   0   7    6.58    5.93
 -15   0   7    5.02    6.43
  15   0  -7    3.03    6.43
 -15   0   8    0.47    4.56
 -15   0   8    1.44    5.58
  15   0  -8    4.51    6.03
 -15   0   9   28.93   10.21
 -15   0   9    4.28    6.14
  15   0  -9   11.93    7.76
 -15   0  10   -0.00    5.75
 -15   0  10    0.54    4.67
  15   0 -10    4.74    5.14
 -15   0  11   -0.00    4.83
 -15   0  11   -0.00    5.41
  15   0 -11    1.19    3.64
 -15   0  12    3.25    6.16
  15   0 -12    1.48    6.26
 -15   0  13    6.89    6.26
  15   0 -13    3.75    5.11
 -15   0  14    1.20    5.09
  15   0 -14   -0.00    5.62
 -15   0  15   -0.00    6.19
  15   0 -15    0.00    4.62
 -15   0  16   -0.00    4.84
  15   0 -16   -0.00    5.40
 -15   0  17   -0.00    6.91
  15   0 -17   -0.00    4.83
 -15   0  18   -0.00    5.58
  15   0 -18   -0.00    6.81
 -15   0  19   10.38    9.33
  15   0 -19    8.64    7.49
 -15   0  20   -0.00    4.91
 -15   0  22   -0.00    5.73
 -15   0  23    3.52    6.33
 -15   1   1    2.59    5.16
 -15  -1   1   34.53   10.75
 -15  -1   1    3.01    6.10
 -15   1   2    0.76    5.73
 -15  -1   2    1.64    6.13
 -15   1   3   -0.00    5.86
 -15  -1   3    2.54    4.31
 -15  -1   3    2.14    5.86
 -15   1   4   -0.00    2.90
 -15   1   4    1.61    5.06
 -15  -1   4   -0.00    3.53
 -15  -1   4    5.19    5.77
 -15   1   5   10.71    6.56
 -15   1   5   11.28    6.82
 -15  -1   5    6.32    6.37
 -15  -1   5    4.29    5.76
  15   1  -5   12.75    7.86
 -15   1   6    0.00    5.46
 -15   1   6    3.16    6.22
  15  -1  -6    4.30    5.94
 -15  -1   6   -0.00    4.85
 -15  -1   6   -0.00    5.35
  15   1  -6    0.00    4.21
 -15   1   7   10.92    7.47
 -15   1   7    1.55    5.18
  15  -1  -7   -0.00    3.90
 -15  -1   7    1.43    4.13
  15   1  -7    4.79    6.32
 -15   1   8    9.97    6.57
 -15   1   8    2.00    6.31
 -15  -1   8   -0.00    5.10
 -15  -1   8    1.97    5.73
  15   1  -8   -0.00    4.58
 -15   1   9   -0.00    6.88
 -15   1   9   -0.00    5.48
  15  -1  -9   -0.00    5.31
 -15  -1   9    2.17    5.82
 -15  -1   9    7.80    6.85
  15   1  -9   -0.00    4.69
 -15   1  10   -0.00    4.89
 -15   1  10    2.69    5.28
  15  -1 -10    1.20    4.16
 -15  -1  10    4.84    5.99
 -15  -1  10    0.00    4.69
  15   1 -10    1.77    4.34
 -15   1  11   -0.00    4.42
  15  -1 -11   11.47    7.22
 -15  -1  11   11.99    7.93
 -15  -1  11    0.09    5.72
  15   1 -11   12.47    7.58
 -15   1  12    3.21    6.27
  15  -1 -12    0.28    3.88
 -15  -1  12    5.94    5.24
 -15  -1  12    3.88    6.11
  15   1 -12    0.00    4.92
 -15   1  13   -0.00    5.11
  15  -1 -13   11.51    7.36
 -15  -1  13    4.03    6.96
  15   1 -13    0.00    4.79
 -15   1  14   -0.00    5.67
  15  -1 -14   -0.00    3.73
 -15  -1  14   -0.00    4.35
  15   1 -14   -0.00    5.16
 -15   1  15   -0.00    6.14
  15  -1 -15   10.58    6.59
 -15  -1  15   -0.00    4.86
  15   1 -15    3.32    4.78
 -15   1  16    1.58    6.58
  15  -1 -16    0.20    4.80
 -15  -1  16   -0.00    5.67
 -15   1  17   10.84    7.70
  15  -1 -17    4.25    7.49
 -15  -1  17   -0.00    6.41
  15   1 -17   17.22    8.06
  15  -1 -18    1.97    5.17
 -15  -1  18    0.00    6.32
  15   1 -18   -0.00    4.52
 -15   1  19   -0.00    6.03
  15  -1 -19    0.00    5.79
 -15  -1  19   -0.00    5.88
 -15   1  20   -0.00    6.30
  15  -1 -20   -0.00    5.61
 -15  -1  20   -0.00    5.88
 -15  -1  21    7.92    9.10
 -15   2   1    5.17    6.30
 -15  -2   1   -0.00    5.82
 -15  -2   1    0.16    6.07
 -15   2   2    2.52    5.34
 -15  -2   2   -0.00    4.24
 -15  -2   2    3.12    6.01
 -15   2   3   -0.00    4.83
 -15  -2   3   15.99    7.96
 -15  -2   3    6.31    5.81
 -15   2   4    8.17    6.52
 -15  -2   4    3.32    5.87
 -15  -2   4    0.52    5.85
 -15   2   5    7.87    6.71
 -15  -2   5    3.14    5.18
 -15  -2   5    0.00    6.20
 -15   2   6    7.42    7.27
 -15  -2   6    0.00    4.78
 -15  -2   6   -0.00    5.53
  15   2  -6   -0.00    6.23
 -15   2   7    3.19    6.30
 -15  -2   7    8.96    5.78
 -15  -2   7    0.32    5.93
  15   2  -7    2.55    5.51
 -15  -2   8   -0.00    5.17
 -15  -2   8   -0.00    5.69
  15   2  -8   -0.00    5.49
 -15   2   9   -0.00    5.30
 -15   2   9    3.25    6.26
 -15  -2   9   -0.00    5.47
 -15  -2   9    0.29    5.13
  15   2  -9    1.30    5.00
 -15   2  10    4.65    5.99
 -15  -2  10    4.01    5.57
 -15  -2  10   12.56    7.78
  15   2 -10    7.21    6.45
 -15   2  11    1.48    5.06
  15  -2 -11   -0.00    4.97
 -15  -2  11    0.18    3.68
 -15  -2  11   -0.00    4.38
  15   2 -11    2.98    5.36
 -15   2  12   -0.00    4.81
  15  -2 -12    3.58    5.40
 -15  -2  12   -0.00    4.33
 -15  -2  12    0.00    6.74
  15   2 -12    5.02    5.86
 -15   2  13    6.34    7.03
  15  -2 -13    5.69    6.18
 -15  -2  13    4.15    5.74
 -15  -2  13   -0.00    6.79
  15   2 -13    2.34    5.12
 -15   2  14   -0.00    6.38
  15  -2 -14    4.93    6.03
 -15  -2  14    0.33    5.63
  15   2 -14    6.37    7.22
 -15   2  15   -0.00    7.14
  15  -2 -15   16.56    8.76
 -15  -2  15    0.00    4.59
  15   2 -15    1.17    6.21
 -15   2  16   -0.00    5.90
  15  -2 -16   -0.00    4.91
 -15  -2  16    2.89    7.08
  15   2 -16   -0.00    5.59
 -15   2  17    4.98    5.79
  15  -2 -17    2.61    5.37
 -15  -2  17    0.00    5.72
  15   2 -17   -0.00    6.06
  15  -2 -18    4.75    6.86
 -15  -2  18    0.83    4.82
  15  -2 -19    0.00    5.57
 -15  -2  19    0.83    4.88
  15  -2 -20    0.00    5.63
 -15   3   1    9.06    6.64
 -15  -3   1    5.70    6.63
 -15  -3   1   -0.00    4.77
 -15   3   2   -0.00    5.49
 -15  -3   2   -0.00    4.84
 -15  -3   2    7.04    6.53
 -15   3   3   -0.00    5.13
 -15  -3   3    0.00    4.27
 -15  -3   3   -0.00    4.49
 -15   3   4   -0.00    4.56
 -15  -3   4   -0.00    4.58
 -15  -3   4    5.00    6.12
 -15   3   5   14.24    7.27
 -15  -3   5    9.58    6.56
 -15  -3   5    8.25    7.40
 -15   3   6   -0.00    6.01
 -15  -3   6    5.45    4.95
 -15  -3   6   -0.00    4.89
  15   3  -6    4.30    5.48
 -15   3   7    0.31    5.07
 -15  -3   7    2.35    5.21
 -15  -3   7    4.22    6.11
  15   3  -7    6.40    6.06
 -15   3   8    3.58    5.27
 -15  -3   8    7.92    6.23
 -15  -3   8    4.83    6.32
  15   3  -8    4.54    7.33
 -15   3   9   -0.00    3.59
 -15  -3   9    1.43    6.26
 -15  -3   9   -0.00    4.06
  15   3  -9    3.98    4.11
 -15   3  10    1.76    6.00
 -15  -3  10    4.47    6.58
 -15  -3  10    0.91    5.67
  15   3 -10   -0.00    5.92
 -15   3  11    5.14    6.31
 -15  -3  11   42.57   11.78
 -15  -3  11    0.00    6.12
  15   3 -11    9.62    7.11
 -15   3  12    0.00    4.67
 -15  -3  12    3.54    6.42
 -15  -3  12    1.32    4.68
  15   3 -12    4.30    6.30
 -15   3  13   -0.00    5.29
 -15  -3  13   -0.00    5.98
 -15  -3  13   -0.00    4.59
  15   3 -13    0.14    4.95
 -15   3  14   -0.00    3.97
 -15  -3  14   -0.00    4.00
 -15  -3  14    2.94    4.91
  15   3 -14   -0.00    3.89
 -15  -3  15    3.68    6.41
 -15  -3  15   13.71    9.40
  15   3 -15   -0.00    6.92
 -15  -3  16    3.70    6.45
  15  -3 -17    0.80    5.15
  15  -3 -18   -0.00    6.95
  15  -3 -19    0.26    5.83
  15  -3 -20   -0.00    5.29
  15  -3 -21    2.52    5.62
 -15   4   1    1.03    4.52
 -15  -4   1    6.89    6.48
 -15  -4   1   -0.00    5.52
 -15   4   2    0.96    5.10
 -15  -4   2    1.16    5.84
 -15  -4   2    2.79    6.00
 -15   4   3    5.72    5.41
 -15  -4   3    0.00    4.96
 -15  -4   3   11.44    7.63
 -15   4   4    3.56    5.40
 -15  -4   4    0.00    6.32
 -15   4   5   11.79    7.61
 -15  -4   5    1.05    4.57
 -15  -4   5    5.55    8.09
 -15   4   6   -0.00    4.39
 -15  -4   6    0.47    3.72
 -15  -4   6   -0.00    5.27
 -15   4   7    5.85    5.07
 -15  -4   7    1.11    4.44
 -15  -4   7    3.13    4.96
  15   4  -7    3.92    5.91
 -15   4   8    2.40    5.81
 -15  -4   8    0.56    5.38
 -15  -4   8   -0.00    3.58
  15   4  -8    0.83    5.92
 -15   4   9   -0.00    6.27
 -15  -4   9    0.82    4.28
 -15  -4   9    0.00    5.64
  15   4  -9    4.16    5.58
 -15   4  10   -0.00    5.91
 -15  -4  10   -0.00    5.86
 -15  -4  10   -0.00    4.42
  15   4 -10   -0.00    5.27
 -15  -4  11    3.36    5.57
 -15  -4  11    0.00    6.35
  15   4 -11   -0.00    6.09
 -15  -4  12   -0.00    5.12
 -15  -4  12    0.36    5.50
  15   4 -12   -0.00    5.45
 -15  -4  13    6.47    7.93
 -15  -4  13    8.41    8.43
 -15   5   1    0.48    3.65
 -15  -5   1    5.23    5.95
 -15   5   2    1.00    5.17
 -15  -5   2    0.11    3.88
 -15  -5   2    1.77    5.73
 -15   5   3   -0.00    5.63
 -15  -5   3   -0.00    3.93
 -15  -5   3   -0.00    4.71
 -15   5   4   -0.00    4.90
 -15  -5   4    6.66    7.25
 -15  -5   4   -0.00    5.92
 -15  -5   5    4.06    7.30
 -15  -5   6    7.02    6.20
 -15  -5   6    8.03    8.67
 -15  -5   7    0.68    4.76
 -15  -5   7    3.79    6.69
 -15  -5   8    0.00    4.40
 -15  -5   8   -0.00    4.52
  15   5  -8    0.16    3.88
 -15  -5   9    1.71    4.89
 -15  -5   9    4.37    7.79
  15   5  -9    2.70    6.09
 -15  -5  10    0.74    4.14
  15   5 -10    4.70    6.31
 -15  -6   1    0.00    5.47
 -15  -6   2    4.21    6.27
 -15  -6   3    6.71    6.70
 -15  -6   3   -0.00    6.47
 -15  -6   4    0.83    5.79
 -15  -6   4   -0.00    6.16
 -15  -6   5   13.17    7.98
 -14   0   1   -0.00    3.80
 -14   0   1    2.07    5.17
 -14   0   2   40.42   10.25
 -14   0   2    4.22    5.16
 -14   0   3    3.90    5.01
 -14   0   3   -0.00    4.99
  14   0  -3    1.66    4.64
 -14   0   4   17.76    8.06
 -14   0   4   13.22    7.59
  14   0  -4    7.37    6.35
 -14   0   5   -0.00    4.68
 -14   0   5    2.62    5.39
  14   0  -5   -0.00    3.66
 -14   0   6    9.90    6.60
 -14   0   6    6.52    5.93
  14   0  -6    3.09    5.57
 -14   0   7   -0.00    4.41
 -14   0   7   -0.00    5.49
  14   0  -7   -0.00    4.81
 -14   0   8   16.97    7.61
 -14   0   8    1.14    6.09
  14   0  -8    1.60    5.08
 -14   0   9    0.00    5.14
 -14   0   9    5.75    5.11
  14   0  -9   -0.00    5.01
 -14   0  10    9.55    7.50
  14   0 -10   -0.00    4.61
 -14   0  11   -0.00    5.71
  14   0 -11    3.65    5.73
 -14   0  12    1.70    5.56
  14   0 -12    0.00    5.42
 -14   0  13    4.30    6.69
  14   0 -13    7.29    5.55
 -14   0  14   13.42    8.57
  14   0 -14    0.00    5.44
 -14   0  15   -0.00    6.50
  14   0 -15    0.63    5.66
 -14   0  16   -0.00    6.13
  14   0 -16    4.98    7.47
 -14   0  17   -0.00    6.49
  14   0 -17    5.21    5.59
 -14   0  18    0.73    4.51
  14   0 -18    5.39    5.64
 -14   0  19    4.16    6.36
  14   0 -19   -0.00    4.49
 -14   0  20    2.76    6.55
  14   0 -20    2.09    6.65
 -14   0  21   -0.00    7.48
  14   0 -21    6.80    5.78
 -14   0  22   -0.00    5.37
  14   0 -22   -0.00    5.21
 -14   0  23   -0.00    4.51
 -14   0  24    1.50    7.51
 -14   1   1    1.42    5.08
 -14   1   1   -0.00    3.88
 -14  -1   1   -0.00    3.80
 -14  -1   1   -0.00    5.96
 -14   1   2    4.45    4.93
 -14   1   2   -0.00    4.21
 -14  -1   2    0.09    4.08
 -14  -1   2    4.98    5.53
 -14   1   3   -0.00    3.75
 -14   1   3   -0.00    4.63
  14  -1  -3   -0.00    4.67
 -14  -1   3   -0.00    4.94
 -14  -1   3   -0.00    5.15
 -14   1   4    2.19    4.40
 -14   1   4    8.86    6.46
  14  -1  -4    4.26    5.04
 -14  -1   4    1.32    4.67
 -14  -1   4    0.77    4.67
  14   1  -4    6.72    5.91
 -14   1   5   -0.00    3.82
 -14   1   5    3.10    4.11
  14  -1  -5   -0.00    4.74
 -14  -1   5   -0.00    4.17
 -14  -1   5   -0.00    5.03
  14   1  -5    0.80    5.69
 -14   1   6    4.15    5.46
 -14   1   6   10.11    6.60
  14  -1  -6   14.87    8.07
 -14  -1   6   19.20    7.69
 -14  -1   6    3.80    6.14
  14   1  -6    1.84    4.63
 -14   1   7    0.18    4.89
 -14   1   7    1.62    5.40
  14  -1  -7   -0.00    5.53
 -14  -1   7    0.00    4.75
 -14  -1   7    1.24    5.42
  14   1  -7    9.58    6.62
 -14   1   8   -0.00    4.96
 -14   1   8    1.54    5.63
  14  -1  -8   -0.00    5.91
 -14  -1   8    5.19    6.08
 -14  -1   8   -0.00    6.47
 -14   1   9   -0.00    4.39
  14  -1  -9   -0.00    5.32
 -14  -1   9    2.45    5.88
 -14  -1   9   -0.00    4.81
  14   1  -9   -0.00    5.60
 -14   1  10    5.07    6.10
  14  -1 -10   10.09    6.68
 -14  -1  10    2.47    5.65
 -14  -1  10   11.14    7.50
  14   1 -10    4.68    6.45
 -14   1  11    1.31    6.45
  14  -1 -11    1.17    5.28
 -14  -1  11    2.29    4.80
  14   1 -11   -0.00    6.02
 -14   1  12    1.10    4.87
  14  -1 -12    2.28    5.48
 -14  -1  12   -0.00    4.96
  14   1 -12    2.73    6.59
 -14   1  13   -0.00    5.72
  14  -1 -13   -0.00    3.60
 -14  -1  13    0.00    6.17
  14   1 -13    2.63    5.53
 -14   1  14   -0.00    4.91
  14  -1 -14   13.40    6.69
 -14  -1  14    1.49    6.09
  14   1 -14    0.00    5.02
 -14   1  15    4.71    5.58
  14  -1 -15   -0.00    3.83
 -14  -1  15   -0.00    5.29
  14   1 -15   -0.00    5.02
 -14   1  16   -0.00    5.27
  14  -1 -16    9.16    7.13
 -14  -1  16   -0.00    5.83
  14   1 -16   19.06    7.94
 -14   1  17   -0.00    5.62
  14  -1 -17    2.28    5.05
 -14  -1  17   -0.00    6.81
  14   1 -17   -0.00    5.66
 -14   1  18    5.32    7.70
 -14  -1  18    8.45    7.72
  14   1 -18   -0.00    4.45
 -14   1  19    1.64    6.57
  14  -1 -19    7.86    6.60
 -14  -1  19    1.33    6.17
  14   1 -19   -0.00    5.40
 -14   1  20    1.65    5.72
  14  -1 -20   14.13    8.05
 -14  -1  20    7.16    8.25
  14   1 -20    1.56    6.36
 -14   1  21    0.17    5.95
  14  -1 -21    0.00    5.91
 -14  -1  21   -0.00    6.16
  14   1 -21   -0.00    5.18
 -14   1  22   -0.00    6.84
  14  -1 -22   -0.00    5.03
 -14  -1  22   -0.00    5.35
  14   1 -22    3.89    4.88
 -14   1  23   -0.00    6.70
  14  -1 -23   -0.00    5.06
 -14   1  24   -0.00    6.08
 -14   1  25   -0.00    5.60
 -14   1  26    7.64    7.63
 -14   2   1    2.36    4.29
 -14  -2   1    3.76    5.75
 -14  -2   1    0.00    6.47
 -14   2   2    8.68    7.02
 -14  -2   2   26.38    8.40
 -14  -2   2   24.56    9.95
 -14   2   3    0.00    4.75
 -14  -2   3    1.98    4.36
 -14  -2   3    0.42    4.35
 -14   2   4    8.98    6.51
 -14   2   4    3.03    5.65
 -14  -2   4    3.95    4.94
 -14  -2   4    4.45    5.66
  14   2  -4    1.63    5.25
 -14   2   5   -0.00    3.28
 -14   2   5    0.42    4.26
  14  -2  -5   -0.00    4.09
 -14  -2   5    4.12    4.26
 -14  -2   5    6.94    5.76
  14   2  -5    4.95    5.84
 -14   2   6    4.63    4.33
 -14   2   6    7.64    6.47
  14  -2  -6    4.21    5.67
 -14  -2   6    5.22    5.94
 -14  -2   6    1.02    5.01
  14   2  -6    6.75    5.96
 -14   2   7   -0.00    4.51
 -14   2   7   -0.00    2.98
  14  -2  -7    0.00    4.27
 -14  -2   7    0.92    4.85
  14   2  -7    1.60    5.80
 -14   2   8   10.58    6.40
 -14   2   8    7.01    6.06
  14  -2  -8    3.42    5.36
 -14  -2   8    7.70    6.43
 -14  -2   8    0.48    5.40
  14   2  -8    6.01    6.09
 -14   2   9    5.63    5.47
  14  -2  -9    0.00    5.51
 -14  -2   9   -0.00    5.20
 -14  -2   9   -0.00    6.05
 -14   2  10    2.28    3.97
  14  -2 -10   -0.00    4.52
 -14  -2  10    0.00    4.07
 -14  -2  10    1.44    6.39
  14   2 -10   -0.00    4.51
 -14   2  11    0.37    5.11
  14  -2 -11   -0.00    3.56
 -14  -2  11    2.98    5.04
 -14  -2  11   -0.00    4.89
  14   2 -11   -0.00    3.29
 -14   2  12    3.05    5.83
  14  -2 -12    8.83    6.85
 -14  -2  12    1.75    5.63
  14   2 -12    0.00    5.92
 -14   2  13    7.97    6.62
  14  -2 -13   -0.00    4.10
 -14  -2  13   -0.00    6.01
  14   2 -13    3.79    5.80
 -14   2  14    1.89    5.59
  14  -2 -14    3.45    5.09
  14   2 -14    1.31    7.10
 -14   2  15   -0.00    5.90
  14  -2 -15    2.77    5.07
 -14  -2  15   -0.00    6.20
  14   2 -15    3.20    5.80
 -14   2  16    4.72    6.53
  14  -2 -16    1.24    5.74
 -14  -2  16    2.22    5.43
  14   2 -16    0.45    4.47
 -14   2  17    1.04    5.65
  14  -2 -17    1.71    6.40
 -14  -2  17   -0.00    5.87
  14   2 -17    3.68    5.05
 -14   2  18   -0.00    5.81
  14  -2 -18   -0.00    5.29
 -14  -2  18    0.00    5.43
  14   2 -18   -0.00    7.20
 -14   2  19    5.73    6.45
  14  -2 -19    4.68    5.89
 -14  -2  19   -0.00    6.35
  14   2 -19   -0.00    4.70
 -14   2  20    1.75    6.99
  14  -2 -20    0.00    4.72
 -14  -2  20    3.81    5.86
  14   2 -20   -0.00    5.08
 -14   2  21    1.96    6.85
  14  -2 -21    1.23    5.47
  14   2 -21    2.50    6.35
  14  -2 -22    0.05    4.25
 -14   2  23    6.49    7.10
  14  -2 -23    3.73    5.61
 -14   2  24   -0.00    4.94
 -14   2  25   -0.00    6.04
 -14   2  26    0.00    5.88
 -14   3   1   -0.00    5.73
 -14  -3   1    4.19    5.89
 -14  -3   1    6.39    8.00
 -14   3   2   -0.00    5.30
 -14  -3   2    1.53    5.78
 -14  -3   2    0.00    5.67
 -14   3   3    3.67    4.56
 -14  -3   3   -0.00    3.76
 -14  -3   3    2.07    5.61
 -14   3   4   -0.00    5.89
 -14  -3   4    1.83    4.24
 -14  -3   4   -0.00    3.85
 -14   3   5   -0.00    5.45
 -14  -3   5    4.25    5.22
 -14  -3   5   -0.00    4.56
  14   3  -5    2.63    5.67
 -14   3   6   11.20    6.33
 -14  -3   6   25.93   10.31
 -14  -3   6   15.63    8.64
  14   3  -6   17.45    8.27
 -14   3   7    0.47    3.94
 -14  -3   7   -0.00    5.15
 -14  -3   7    5.04    6.02
  14   3  -7   -0.00    4.68
 -14   3   8   -0.00    4.92
 -14  -3   8    0.00    6.27
 -14  -3   8    0.35    5.84
  14   3  -8    2.72    5.57
 -14   3   9    1.30    5.08
 -14  -3   9    4.33    5.72
  14   3  -9    0.00    5.54
 -14   3  10    3.23    6.43
  14  -3 -10   12.71    6.72
 -14  -3  10   12.11    7.91
 -14  -3  10    1.51    6.11
 -14   3  11   10.24    6.23
  14  -3 -11    1.10    4.03
 -14  -3  11    4.48    6.53
 -14  -3  11   -0.00    5.80
  14   3 -11    4.53    6.62
 -14   3  12   -0.00    4.90
  14  -3 -12   -0.00    3.53
 -14  -3  12   -0.00    5.43
 -14  -3  12   -0.00    5.52
  14   3 -12    7.62    6.71
 -14   3  13    4.45    5.30
  14  -3 -13    8.17    5.89
 -14  -3  13    3.28    5.48
 -14  -3  13   -0.00    4.06
  14   3 -13   -0.00    4.60
 -14   3  14   -0.00    4.98
  14  -3 -14    2.61    5.07
 -14  -3  14   -0.00    6.08
  14   3 -14   -0.00    4.26
 -14   3  15    2.63    6.42
  14  -3 -15    5.44    6.39
 -14  -3  15    2.28    6.27
  14   3 -15    4.24    6.67
 -14   3  16    3.86    6.16
  14  -3 -16    4.93    5.45
 -14  -3  16    1.82    6.43
  14   3 -16    5.82    7.77
 -14   3  17    0.00    5.44
  14  -3 -17   -0.00    4.15
 -14  -3  17    2.23    5.76
  14   3 -17   -0.00    5.68
 -14   3  18   -0.00    5.65
  14  -3 -18   -0.00    4.95
 -14  -3  18    1.91    6.28
  14   3 -18    0.35    4.72
 -14   3  19   -0.00    4.86
  14  -3 -19    5.01    6.08
  14   3 -19   -0.00    5.75
 -14   3  20    8.42    7.15
  14  -3 -20    0.00    4.64
  14   3 -20    2.85    6.98
 -14   3  21   -0.00    4.49
  14  -3 -21    0.00    3.94
 -14   3  22    1.95    6.29
  14  -3 -22    2.82    6.45
 -14   3  23   -0.00    6.63
  14  -3 -23    0.00    6.28
  14  -3 -24    1.18    4.45
 -14   4   1    5.61    6.02
 -14  -4   1    7.73    6.04
 -14  -4   1    0.84    5.60
 -14   4   2    0.00    5.21
 -14  -4   2    3.76    5.43
 -14  -4   2    2.03    5.42
 -14   4   3    1.33    4.74
 -14  -4   3   -0.00    5.00
 -14   4   4    1.32    4.56
 -14  -4   4    1.19    5.63
 -14  -4   4   -0.00    5.03
 -14   4   5   -0.00    5.05
 -14  -4   5    0.09    4.07
 -14  -4   5    0.50    5.46
 -14   4   6   -0.00    3.82
 -14  -4   6    1.32    5.14
 -14  -4   6    0.60    4.70
  14   4  -6   -0.00    4.96
 -14   4   7    0.00    3.99
 -14  -4   7    5.38    6.23
 -14  -4   7   -0.00    5.73
  14   4  -7    2.68    5.53
 -14   4   8    2.16    6.23
 -14  -4   8    2.23    5.18
 -14  -4   8    2.04    6.06
  14   4  -8    3.18    5.96
 -14   4   9    4.69    5.70
 -14  -4   9    0.00    3.62
 -14  -4   9    4.05    6.66
  14   4  -9   -0.00    6.27
 -14   4  10    6.83    6.52
 -14  -4  10    0.00    6.32
 -14  -4  10    3.11    6.58
  14   4 -10    0.00    5.49
 -14   4  11    5.80    5.86
 -14  -4  11    0.93    5.09
  14   4 -11   -0.00    4.80
 -14   4  12    3.38    6.53
 -14  -4  12   19.01    9.57
 -14  -4  12    3.39    6.07
  14   4 -12    9.57    7.28
 -14   4  13   -0.00    5.30
 -14  -4  13    8.64    7.18
 -14  -4  13    6.55    7.23
  14   4 -13    7.33    7.85
 -14   4  14    0.42    6.04
 -14  -4  14    7.95    7.05
 -14  -4  14    2.09    7.03
  14   4 -14    4.76    6.24
 -14   4  15   -0.00    5.55
 -14  -4  15    7.96    8.20
  14   4 -15    0.30    4.65
  14  -4 -16    0.33    4.99
  14   4 -16    0.00    6.12
 -14   4  17    4.01    5.58
  14  -4 -17    0.00    5.45
  14   4 -17    0.55    5.54
 -14   4  18   -0.00    6.48
  14  -4 -18    0.00    2.99
  14   4 -18    1.06    6.20
 -14   4  19    5.39    5.89
  14  -4 -19    2.70    4.94
 -14   4  20    2.65    5.65
  14  -4 -20    0.75    3.70
  14  -4 -21   -0.00    4.53
  14  -4 -23    6.31    5.80
  14  -4 -24   -0.00    5.16
 -14   5   1    1.29    4.04
 -14  -5   1   14.31    7.57
 -14  -5   1    0.00    5.55
 -14   5   2    0.00    5.43
 -14  -5   2   -0.00    4.88
 -14  -5   2    7.90    7.49
 -14   5   3   -0.00    4.79
 -14  -5   3   -0.00    4.09
 -14  -5   3   -0.00    5.49
 -14   5   4   -0.00    4.11
 -14  -5   4    3.48    4.47
 -14  -5   4   17.13    8.82
 -14   5   5   -0.00    5.11
 -14  -5   5    9.20    6.37
 -14  -5   5    3.54    6.93
 -14   5   6    7.16    5.65
 -14  -5   6    6.49    5.71
 -14  -5   6   -0.00    6.28
 -14  -5   7    3.61    5.06
 -14  -5   7   -0.00    6.67
  14   5  -7    0.09    3.65
 -14   5   8    0.00    4.12
 -14  -5   8    1.75    4.90
 -14  -5   8   -0.00    5.42
  14   5  -8    3.36    4.94
 -14   5   9    9.09    6.68
 -14  -5   9    0.52    4.72
 -14  -5   9    5.43    7.68
  14   5  -9    8.86    7.48
 -14   5  10   10.16    6.78
 -14  -5  10   21.76    9.74
 -14  -5  10    8.88    6.90
  14   5 -10    7.39    7.91
 -14   5  11    0.04    4.54
 -14  -5  11    2.08    5.89
 -14  -5  11    6.49    6.79
  14   5 -11    0.00    6.36
 -14   5  12   -0.00    4.77
 -14  -5  12    1.20    4.99
  14   5 -12   -0.00    5.38
 -14   5  13    0.97    4.90
 -14  -5  13    2.83    6.49
  14   5 -13    3.02    5.78
 -14   5  14   -0.00    5.45
 -14  -5  14    3.53    6.82
  14   5 -14   -0.00    5.26
 -14   5  15    2.71    3.55
 -14  -5  15    0.00    4.74
  14   5 -15    0.87    4.29
 -14   5  16   -0.00    5.51
 -14  -5  16   13.18    7.95
  14   5 -16   14.99    9.38
 -14   5  17    0.00    5.47
  14   5 -17    1.71    7.12
 -14   5  18    0.60    5.79
  14  -5 -23    0.53    4.05
  14  -5 -24    0.68    4.99
 -14   6   1    1.18    3.43
 -14  -6   1    5.46    6.82
 -14   6   2    2.37    3.11
 -14  -6   2    3.49    5.29
 -14  -6   2    0.00    6.56
 -14   6   3    1.36    3.95
 -14  -6   3    4.45    5.85
 -14  -6   3    9.24    7.81
 -14   6   4   10.10    6.34
 -14  -6   4   11.49    8.26
 -14  -6   4    4.70    7.27
 -14   6   5    2.67    5.20
 -14  -6   5   -0.00    3.38
 -14  -6   5    2.98    5.87
 -14   6   6   -0.00    3.91
 -14  -6   6    0.00    6.38
 -14  -6   6    3.61    6.07
 -14   6   7    1.78    4.15
 -14  -6   7    0.67    5.31
 -14  -6   7    8.78    8.05
 -14   6   8    5.38    6.00
 -14  -6   8   -0.00    4.92
  14   6  -8   -0.00    5.23
 -14   6   9    2.00    4.34
 -14  -6   9    2.90    6.41
  14   6  -9    1.01    4.65
 -14   6  10   -0.00    4.66
 -14  -6  10   -0.00    5.57
  14   6 -10    0.00    6.50
 -14   6  11    8.11    6.51
  14   6 -11   -0.00    5.15
 -14   6  12    0.00    4.52
 -14  -6  12   -0.00    5.24
  14   6 -12   -0.00    5.28
 -14   6  13   -0.00    4.85
 -14  -6  13    6.61    6.27
  14   6 -13    2.51    5.29
 -14   6  14   -0.00    5.67
 -14  -6  14    0.00    4.52
  14   6 -14    2.70    6.13
  14   6 -15   -0.00    5.80
 -14   7   1    7.18    5.74
 -14  -7   1   11.70    7.12
 -14   7   2   -0.00    4.15
 -14  -7   2    6.04    6.51
 -14   7   3   -0.00    4.42
 -14  -7   3   -0.00    4.83
 -14   7   4    0.00    3.65
 -14  -7   4    2.56    5.50
 -14   7   5    2.85    4.43
 -14  -7   5   10.93    8.31
 -14   7   6    1.35    4.24
 -14   7   7    3.01    5.10
 -14  -7   7    0.95    4.96
 -14   7   8   -0.00    4.84
 -14  -7   8   -0.00    3.86
 -14   7   9   -0.00    5.09
 -14  -7   9    6.79    7.36
 -14   7  10    2.76    4.39
 -14  -7  10   -0.00    6.16
  14   7 -10    0.14    4.16
 -14  -7  11    0.00    7.30
  14   7 -11   -0.00    4.30
 -14  -7  12   -0.00    5.76
 -14   8   1    3.42    4.36
 -14  -8   1    7.34    7.49
 -14   8   2    1.22    4.09
 -14  -8   2    2.25    5.21
 -14   8   3    2.75    4.34
 -14  -8   3   -0.00    6.83
 -14   8   4   -0.00    4.88
 -14  -8   4   -0.00    5.07
 -14   8   5   -0.00    3.88
 -14  -8   5    1.47    5.34
 -14   8   6    4.19    4.98
 -14  -8   6    0.82    5.51
 -13   0   1   50.84   11.74
 -13   0   1   24.15    9.11
 -13   0   2   -0.00    3.29
 -13   0   2    0.38    4.58
  13   0  -2   -0.00    5.05
 -13   0   3    5.92    5.63
 -13   0   3    3.96    6.16
  13   0  -3    9.10    6.20
 -13   0   4   -0.00    4.32
 -13   0   4    0.00    5.09
  13   0  -4    1.92    4.92
 -13   0   5   11.90    7.05
 -13   0   5   -0.00    4.64
  13   0  -5    6.16    6.09
 -13   0   6    0.87    4.77
 -13   0   6    2.68    4.84
  13   0  -6    1.96    4.91
 -13   0   7   12.52    7.01
 -13   0   7    0.36    6.90
  13   0  -7   13.34    6.97
 -13   0   8   -0.00    4.72
 -13   0   8    0.00    5.23
  13   0  -8   -0.00    4.38
 -13   0   9    5.42    6.60
  13   0  -9    2.28    5.58
 -13   0  10    3.79    4.62
  13   0 -10    0.45    4.92
  13   0 -11   16.21    7.15
 -13   0  12    0.18    3.53
  13   0 -12    8.77    5.84
 -13   0  13    8.91    7.02
  13   0 -13    7.83    6.18
 -13   0  14    0.00    5.27
  13   0 -14    3.09    5.41
 -13   0  15    3.03    5.61
  13   0 -15   -0.00    4.16
 -13   0  16   -0.00    5.35
  13   0 -16    6.22    5.90
 -13   0  17    6.77    6.86
  13   0 -17   10.51    7.30
 -13   0  18    1.71    5.10
  13   0 -18    3.26    5.01
 -13   0  19    3.87    6.39
  13   0 -19    7.51    6.48
 -13   0  20    0.00    6.58
  13   0 -20    1.15    4.92
 -13   0  21    3.86    6.57
  13   0 -21    0.40    5.15
 -13   0  22   -0.00    7.06
  13   0 -22    7.61    6.56
 -13   0  23   -0.00    6.39
  13   0 -23    3.86    5.42
 -13   0  24   -0.00    6.12
  13   0 -24   11.74    7.39
 -13   0  25    1.43    5.63
  13   0 -25   -0.00    5.14
 -13   1   1    4.00    5.13
 -13   1   1    0.50    4.39
 -13  -1   1   12.54    6.14
 -13  -1   1    2.17    5.16
 -13   1   2   -0.00    3.51
 -13   1   2    7.40    6.16
  13  -1  -2   -0.00    4.63
 -13  -1   2    2.20    4.19
 -13  -1   2    0.00    4.43
 -13   1   3    9.64    6.65
 -13   1   3    1.88    5.86
  13  -1  -3    0.47    3.68
 -13  -1   3    7.01    5.42
 -13  -1   3    0.00    4.59
  13   1  -3    0.00    4.06
 -13   1   4    2.40    5.35
 -13   1   4    4.16    5.23
  13  -1  -4   -0.00    4.07
 -13  -1   4   -0.00    3.57
  13   1  -4   -0.00    3.52
 -13   1   5   24.22    9.13
 -13   1   5   13.85    7.99
 -13  -1   5   60.96   13.18
 -13  -1   5   18.60    8.18
  13   1  -5   27.17    9.34
 -13   1   6    1.14    4.33
  13  -1  -6   -0.00    3.96
 -13  -1   6    2.72    5.01
 -13  -1   6    2.63    5.36
  13   1  -6    6.20    5.72
 -13   1   7   -0.00    4.05
 -13   1   7    3.06    6.44
  13  -1  -7    2.79    5.07
 -13  -1   7    7.10    6.98
 -13  -1   7   -0.00    4.11
  13   1  -7    4.49    5.21
 -13   1   8   -0.00    4.77
  13  -1  -8   -0.00    3.95
 -13  -1   8    3.95    5.67
 -13  -1   8   -0.00    4.25
  13   1  -8    0.00    3.71
 -13   1   9   25.13   10.10
  13  -1  -9   17.73    8.49
 -13  -1   9    2.82    5.64
 -13  -1   9    4.77    7.49
  13   1  -9   18.25    8.71
 -13   1  10    0.55    4.67
  13  -1 -10    1.64    4.91
 -13  -1  10    4.25    5.47
  13   1 -10    1.58    5.88
 -13   1  11   -0.00    5.76
  13  -1 -11    5.32    5.46
 -13  -1  11    2.43    4.73
  13   1 -11    0.00    5.90
  13  -1 -12   -0.00    5.16
 -13  -1  12    0.00    4.90
  13   1 -12   -0.00    4.40
 -13   1  13    0.00    5.78
  13  -1 -13    9.79    7.40
 -13  -1  13    0.38    5.82
  13   1 -13   -0.00    5.52
 -13   1  14    1.54    4.79
  13  -1 -14   -0.00    5.13
 -13  -1  14   -0.00    5.37
  13   1 -14    5.57    5.46
 -13   1  15   18.21    8.57
  13  -1 -15   10.17    7.16
 -13  -1  15    6.52    6.72
  13   1 -15   13.29    7.59
 -13   1  16    2.42    6.23
  13  -1 -16    0.00    5.26
 -13  -1  16   -0.00    4.36
  13   1 -16   -0.00    5.54
 -13   1  17   -0.00    4.54
  13  -1 -17    1.69    4.97
 -13  -1  17   -0.00    5.04
  13   1 -17    3.49    4.96
 -13   1  18   -0.00    4.23
  13  -1 -18   -0.00    5.70
 -13  -1  18   -0.00    5.18
  13   1 -18   -0.00    4.41
 -13   1  19    3.36    5.62
  13  -1 -19    4.41    5.24
 -13  -1  19   16.97    9.38
  13   1 -19   12.40    7.56
 -13   1  20    5.40    6.59
  13  -1 -20    0.00    4.82
 -13  -1  20    0.65    5.34
  13   1 -20    3.00    5.89
  13  -1 -21    5.16    6.55
 -13  -1  21   -0.00    6.24
  13   1 -21   -0.00    6.92
 -13   1  22   -0.00    5.82
  13  -1 -22   -0.00    5.58
 -13  -1  22   -0.00    4.29
  13   1 -22    0.00    5.44
 -13   1  23   -0.00    5.43
  13  -1 -23    0.75    5.50
 -13  -1  23    1.90    6.39
  13   1 -23    5.34    6.07
 -13   1  24    2.02    6.05
  13  -1 -24    4.50    6.56
  13   1 -24    1.79    4.85
 -13   1  25    3.75    5.72
  13  -1 -25    2.72    6.10
  13   1 -25    6.84    6.50
 -13   1  26    7.61    8.02
  13  -1 -26    0.00    5.95
 -13   1  27    1.44    6.22
 -13   2   1   39.57   10.08
 -13   2   1   18.46    7.59
  13  -2  -1   12.33    6.69
 -13  -2   1   25.80    8.41
 -13  -2   1    1.93    6.68
 -13   2   2   -0.00    3.46
 -13   2   2    0.56    3.82
  13  -2  -2   -0.00    4.50
 -13  -2   2   -0.00    3.72
 -13  -2   2   -0.00    6.13
 -13   2   3    2.93    5.00
 -13   2   3   -0.00    5.33
  13  -2  -3    0.00    4.48
 -13  -2   3    8.07    5.75
 -13  -2   3    1.02    5.30
  13   2  -3    3.18    5.65
 -13   2   4    3.07    4.18
 -13   2   4   -0.00    4.64
  13  -2  -4    0.00    3.89
 -13  -2   4    9.31    5.85
 -13  -2   4    3.84    5.50
  13   2  -4   -0.00    5.64
 -13   2   5    0.00    4.35
 -13   2   5    2.26    5.43
  13  -2  -5    0.00    4.46
 -13  -2   5    3.05    4.59
 -13  -2   5    1.05    3.72
  13   2  -5   -0.00    4.06
 -13   2   6    1.37    5.18
 -13   2   6    0.10    4.38
  13  -2  -6    2.19    4.48
 -13  -2   6   -0.00    3.84
 -13  -2   6    1.62    4.20
  13   2  -6    0.00    4.58
 -13   2   7   20.42    8.83
  13  -2  -7   26.91    9.06
 -13  -2   7   21.72    9.13
 -13  -2   7    9.09    7.24
  13   2  -7   12.96    7.15
 -13   2   8    1.52    5.90
  13  -2  -8   -0.00    4.41
 -13  -2   8    4.86    5.66
 -13  -2   8    2.83    4.66
  13   2  -8   -0.00    3.46
 -13   2   9    3.84    5.10
  13  -2  -9    2.48    4.52
 -13  -2   9   -0.00    5.15
 -13  -2   9   -0.00    7.05
  13   2  -9    4.68    5.90
 -13   2  10    4.50    5.39
  13  -2 -10    0.91    3.09
 -13  -2  10   -0.00    5.75
 -13  -2  10   -0.00    4.12
  13   2 -10    0.24    3.93
 -13   2  11   12.81    7.72
  13  -2 -11   10.97    6.37
 -13  -2  11    3.33    5.52
  13   2 -11   17.44    8.42
 -13   2  12    0.00    4.57
  13  -2 -12    1.18    4.50
 -13  -2  12    9.68    6.78
  13   2 -12   -0.00    5.40
 -13   2  13   15.11    8.00
  13  -2 -13   10.24    7.19
 -13  -2  13   10.63    7.26
 -13   2  14    4.76    5.35
 -13  -2  14    5.25    6.82
  13   2 -14   -0.00    3.57
 -13   2  15    1.67    7.03
  13  -2 -15    2.49    5.64
 -13  -2  15    0.00    6.34
  13   2 -15    0.00    4.41
 -13   2  16    2.45    5.74
  13  -2 -16    0.00    3.71
 -13  -2  16   -0.00    6.61
  13   2 -16    5.74    5.96
 -13   2  17    5.72    6.51
  13  -2 -17    1.83    5.27
 -13  -2  17    1.93    5.21
  13   2 -17    7.31    7.43
 -13   2  18   -0.00    4.60
  13  -2 -18    6.61    6.25
  13   2 -18    2.78    4.68
 -13   2  19    5.28    6.03
  13  -2 -19   -0.00    4.87
 -13  -2  19   12.19    8.66
  13   2 -19   10.63    7.43
 -13   2  20   -0.00    4.23
  13  -2 -20   -0.00    4.58
 -13  -2  20    0.41    5.36
  13   2 -20   -0.00    5.83
 -13   2  21    0.54    4.66
  13  -2 -21   -0.00    5.59
 -13  -2  21    5.01    6.64
  13   2 -21    7.21    5.09
 -13   2  22   14.97    8.88
  13  -2 -22    0.00    5.09
  13   2 -22    3.70    7.42
 -13   2  23    6.87    6.81
  13  -2 -23    8.34    6.91
  13   2 -23   14.52    9.47
 -13   2  24   -0.00    5.33
  13  -2 -24    2.99    6.06
  13   2 -24    1.84    5.73
 -13   2  25    3.28    6.88
  13  -2 -25    5.13    5.94
 -13   2  26    0.91    5.95
  13  -2 -26   -0.00    4.97
 -13   2  27    2.98    6.84
 -13   2  28    8.01    7.46
 -13   3   1    0.00    4.13
 -13  -3   1    6.85    5.50
 -13  -3   1    1.37    4.61
 -13   3   2    4.93    5.49
 -13  -3   2   -0.00    3.44
 -13   3   3   12.61    6.92
 -13  -3   3    7.36    5.77
 -13  -3   3    3.33    6.07
 -13   3   4    3.65    4.15
 -13   3   4    2.18    4.96
 -13  -3   4    8.19    6.54
 -13  -3   4    2.96    5.32
  13   3  -4    0.00    4.64
 -13   3   5   10.01    6.07
 -13   3   5    4.05    4.97
  13  -3  -5    6.54    5.63
 -13  -3   5   19.08    8.24
 -13  -3   5   10.31    7.01
  13   3  -5    8.45    6.78
 -13   3   6   -0.00    4.53
  13  -3  -6    3.60    5.40
 -13  -3   6    0.00    4.37
 -13  -3   6   -0.00    5.60
  13   3  -6   -0.00    4.72
 -13   3   7   -0.00    4.11
  13  -3  -7    1.85    4.51
 -13  -3   7    2.76    3.74
 -13  -3   7    2.88    6.04
  13   3  -7    2.09    4.65
  13  -3  -8    0.06    3.16
 -13  -3   8   -0.00    4.38
 -13  -3   8   -0.00    4.88
  13   3  -8    0.14    5.14
 -13   3   9    2.68    5.68
  13  -3  -9   12.02    6.48
 -13  -3   9    0.00    5.84
 -13  -3   9    3.64    6.35
  13   3  -9    5.37    5.95
 -13   3  10    0.83    4.62
  13  -3 -10   -0.00    4.72
 -13  -3  10    5.94    5.86
 -13  -3  10    0.88    5.58
  13   3 -10   13.06    7.15
 -13   3  11    2.65    5.34
  13  -3 -11    3.39    4.88
 -13  -3  11   12.91    7.48
 -13  -3  11    6.62    8.16
  13   3 -11    8.42    6.95
 -13   3  12    0.50    4.74
  13  -3 -12    0.54    4.39
 -13  -3  12    0.00    6.33
  13   3 -12    1.31    4.81
 -13   3  13    2.60    5.96
  13  -3 -13    0.69    3.75
 -13  -3  13    3.44    6.24
  13   3 -13   -0.00    5.72
 -13   3  14    0.00    5.08
  13  -3 -14   -0.00    3.88
 -13  -3  14   -0.00    4.80
  13   3 -14   -0.00    5.55
 -13   3  15    6.95    7.02
  13  -3 -15   16.36    8.37
 -13  -3  15    4.86    5.94
  13   3 -15   16.75    7.81
 -13   3  16    0.00    4.42
  13  -3 -16   -0.00    4.91
 -13  -3  16   -0.00    3.80
  13   3 -16    7.81    6.45
 -13   3  17    1.69    4.96
  13  -3 -17   -0.00    5.47
 -13  -3  17    2.32    6.36
  13   3 -17    0.67    5.03
 -13   3  18    0.00    4.40
  13  -3 -18    3.03    5.33
 -13  -3  18    5.21    7.03
  13   3 -18   -0.00    6.44
 -13   3  19   10.41    7.53
  13  -3 -19   12.35    7.62
 -13  -3  19    9.17    7.31
  13   3 -19    3.23    6.95
 -13   3  20    3.68    6.23
  13  -3 -20    2.64    4.34
  13   3 -20    0.09    3.69
 -13   3  21   -0.00    4.75
  13  -3 -21    0.38    4.68
  13   3 -21    0.26    4.71
 -13   3  22    0.92    3.92
  13  -3 -22    0.17    4.71
  13   3 -22    0.00    3.87
 -13   3  23    0.00    5.91
  13  -3 -23    5.08    6.41
  13   3 -23    0.00    4.44
 -13   3  24    1.85    4.65
  13  -3 -24   -0.00    5.50
 -13   3  25    8.04    6.80
  13  -3 -25   -0.00    5.53
 -13   3  26    4.39    6.11
  13  -3 -26    0.11    5.71
 -13   3  27   -0.00    5.67
 -13   3  28    5.84    6.55
 -13   4   1    3.87    5.42
 -13  -4   1    9.30    6.25
 -13  -4   1    0.00    5.49
 -13   4   2    4.14    4.37
 -13  -4   2    0.00    3.81
 -13  -4   2    4.86    7.41
 -13   4   3    0.77    3.47
 -13  -4   3   -0.00    3.96
 -13  -4   3   -0.00    6.07
 -13   4   4   -0.00    4.46
 -13  -4   4   -0.00    5.12
 -13  -4   4    1.33    4.97
 -13   4   5    3.80    4.80
 -13  -4   5   -0.00    4.65
 -13  -4   5    2.25    6.37
  13   4  -5   -0.00    4.12
 -13   4   6    0.76    4.81
 -13  -4   6   -0.00    4.30
 -13  -4   6    3.35    4.61
  13   4  -6    3.88    5.37
 -13   4   7    7.02    5.85
 -13  -4   7    9.11    7.16
 -13  -4   7   -0.00    5.20
  13   4  -7    6.83    7.03
 -13   4   8    0.00    5.20
 -13  -4   8    8.95    6.92
 -13  -4   8    5.03    6.34
  13   4  -8    1.63    4.80
 -13  -4   9    5.51    5.99
 -13  -4   9    0.00    4.18
  13   4  -9   -0.00    4.53
 -13   4  10    1.99    5.62
  13  -4 -10   -0.00    4.58
 -13  -4  10    2.03    5.54
 -13  -4  10   12.20    8.46
  13   4 -10    5.28    6.14
 -13   4  11    2.20    5.49
  13  -4 -11   -0.00    4.67
 -13  -4  11    7.56    7.65
 -13  -4  11    5.16    6.42
  13   4 -11   15.37    8.32
 -13   4  12    3.19    4.57
  13  -4 -12    5.73    5.35
 -13  -4  12   15.48    7.75
 -13  -4  12    7.44    6.69
  13   4 -12    7.24    5.77
 -13   4  13    1.68    5.80
  13  -4 -13    9.66    7.00
 -13  -4  13   -0.00    6.44
  13   4 -13   11.48    7.32
 -13   4  14    3.32    4.09
  13  -4 -14    5.47    5.60
 -13  -4  14    2.39    5.37
  13   4 -14    1.21    5.72
 -13   4  15   -0.00    3.79
  13  -4 -15    0.07    3.21
 -13  -4  15    0.36    5.18
  13   4 -15    0.00    6.99
 -13   4  16   10.36    6.72
  13  -4 -16    0.60    4.26
 -13  -4  16    1.65    5.09
  13   4 -16    7.64    5.98
 -13   4  17    2.40    4.98
  13  -4 -17    7.90    5.99
  13   4 -17   -0.00    6.18
 -13   4  18    2.67    4.76
  13   4 -18    3.23    6.98
 -13   4  19    8.40    6.47
  13  -4 -19    6.68    6.26
  13   4 -19   -0.00    5.34
 -13   4  20    6.65    6.73
  13  -4 -20   -0.00    5.61
  13   4 -20   -0.00    7.20
 -13   4  21    2.64    5.75
  13  -4 -21    0.00    4.80
  13   4 -21   -0.00    5.18
 -13   4  22    2.52    4.94
  13  -4 -22    0.00    5.99
  13   4 -22   -0.00    6.02
  13  -4 -23   11.89    7.85
 -13   4  24    2.35    6.67
  13  -4 -24    3.02    5.82
 -13   4  25   -0.00    5.61
  13  -4 -25    1.11    5.77
 -13   4  26    5.73    7.35
  13  -4 -26    1.76    5.61
 -13   4  27   -0.00    4.43
 -13   5   1    4.99    4.51
 -13  -5   1    7.19    7.28
 -13  -5   1    3.45    7.48
 -13   5   2    2.29    3.55
 -13  -5   2    0.00    4.13
 -13  -5   2    1.54    5.26
 -13   5   3    2.71    4.25
 -13  -5   3    0.00    5.86
 -13   5   4    0.25    3.68
 -13  -5   4    6.51    5.93
 -13  -5   4    5.49    6.91
 -13   5   5   10.38    6.29
 -13  -5   5   18.16    8.62
 -13  -5   5    7.07    7.01
 -13   5   6    2.74    5.18
 -13  -5   6   -0.00    5.24
 -13  -5   6    0.62    5.94
  13   5  -6   -0.00    5.05
 -13   5   7    0.00    4.96
 -13  -5   7    3.02    5.81
 -13  -5   7    0.00    4.04
  13   5  -7    3.53    4.73
 -13   5   8    1.30    5.20
 -13  -5   8   10.19    7.08
 -13  -5   8   -0.00    6.27
  13   5  -8    1.46    6.63
 -13   5   9    5.58    5.90
 -13  -5   9    3.08    5.80
 -13  -5   9   -0.00    5.41
  13   5  -9   13.61    7.69
 -13   5  10    0.23    5.19
 -13  -5  10   15.92    7.96
 -13  -5  10    2.80    5.05
  13   5 -10   -0.00    6.15
 -13   5  11    2.48    5.15
 -13  -5  11    9.65    7.42
 -13  -5  11    4.61    6.31
  13   5 -11    9.47    7.29
 -13   5  12    0.26    4.34
 -13  -5  12   -0.00    5.54
 -13  -5  12   10.04    7.74
  13   5 -12    8.55    7.19
 -13   5  13    2.65    4.64
 -13  -5  13   10.80    6.64
 -13  -5  13    0.19    5.20
  13   5 -13   -0.00    5.63
 -13   5  14   -0.00    3.75
 -13  -5  14   11.93    7.79
  13   5 -14   -0.00    4.49
 -13   5  15   11.88    7.21
  13   5 -15   20.39    9.82
 -13   5  16   -0.00    4.79
  13  -5 -16    2.37    4.74
  13   5 -16    5.21    6.11
 -13   5  17    2.34    5.73
  13  -5 -17    0.00    4.65
  13   5 -17    0.83    5.07
 -13   5  18    1.70    5.02
  13  -5 -18    1.55    4.94
  13  -5 -19    1.50    4.97
  13   5 -19    1.44    6.10
 -13   5  20    5.39    6.29
  13  -5 -20   -0.00    4.20
  13   5 -20    0.00    4.78
 -13   5  21    0.00    5.23
  13  -5 -21    9.29    6.77
  13   5 -21    2.62    5.26
 -13   5  22    2.15    5.88
  13  -5 -22   -0.00    5.90
 -13   5  23    0.48    6.59
  13  -5 -23   12.48    6.99
 -13   5  24   -0.00    5.64
  13  -5 -24    3.69    6.01
  13  -5 -25    3.14    4.95
  13  -5 -26    5.31    7.22
 -13   6   1    2.42    5.34
 -13  -6   1   14.83    7.85
 -13   6   2    4.25    4.93
 -13  -6   2    3.29    4.71
 -13  -6   2    0.34    5.41
 -13   6   3   -0.00    4.65
 -13  -6   3    0.00    4.62
 -13  -6   3   -0.00    7.05
 -13   6   4   -0.00    4.42
 -13  -6   4    0.00    5.95
 -13   6   5   -0.00    4.29
 -13  -6   5    9.38    6.85
 -13  -6   5   -0.00    6.86
 -13   6   6    3.87    5.68
 -13  -6   6   10.80    7.29
 -13  -6   6    8.27    7.61
 -13   6   7    2.99    5.69
 -13  -6   7    4.35    5.65
 -13  -6   7    6.46    7.39
  13   6  -7    2.64    6.06
 -13   6   8    4.54    5.24
 -13  -6   8   13.49    8.31
 -13  -6   8    6.52    6.90
  13   6  -8   -0.00    6.08
 -13   6   9   -0.00    5.31
 -13  -6   9    7.49    7.45
 -13  -6   9   -0.00    4.67
  13   6  -9    8.75    6.57
 -13   6  10    4.89    4.71
 -13  -6  10   14.98    7.81
  13   6 -10    4.42    6.21
 -13   6  11    5.20    5.39
 -13  -6  11   -0.00    4.85
  13   6 -11    4.66    7.09
 -13   6  12    0.35    5.11
 -13  -6  12   12.53    7.78
  13   6 -12   13.06    7.03
 -13   6  13    1.55    6.03
 -13  -6  13   -0.00    5.92
  13   6 -13    4.28    6.29
 -13   6  14   -0.00    5.38
 -13  -6  14    0.00    5.91
  13   6 -14    1.84    5.09
 -13   6  15   -0.00    5.57
 -13  -6  15   -0.00    5.53
  13   6 -15   -0.00    6.70
 -13   6  16    0.87    5.38
 -13  -6  16    1.73    5.13
  13   6 -16    8.64    6.59
 -13   6  17    4.41    5.96
  13   6 -17   -0.00    6.09
 -13   6  18   -0.00    5.91
  13   6 -18   -0.00    5.43
 -13   6  19    3.30    6.91
  13   6 -19   -0.00    6.16
 -13   6  20    1.60    5.81
  13   6 -20    1.83    4.87
 -13   6  21    1.54    5.63
 -13   6  22   -0.00    5.55
  13  -6 -23    4.23    6.33
  13  -6 -24   -0.00    4.84
  13  -6 -25    0.00    5.96
  13  -6 -26   -0.00    6.13
 -13   7   1    5.11    5.29
 -13  -7   1    2.81    5.83
 -13   7   2    0.00    4.04
 -13  -7   2    0.00    4.28
 -13   7   3    5.51    5.00
 -13  -7   3   -0.00    3.29
 -13  -7   3   -0.00    4.83
 -13   7   4    3.85    5.74
 -13  -7   4   14.49    9.00
 -13  -7   4    2.07    6.40
 -13   7   5   -0.00    4.23
 -13   7   6   -0.00    4.14
 -13  -7   6    1.54    4.95
 -13   7   7   -0.00    4.12
 -13  -7   7    0.00    6.52
 -13   7   8    0.33    4.85
 -13  -7   8    2.12    5.97
  13   7  -8   -0.00    6.00
 -13   7   9    1.47    3.89
 -13  -7   9    3.27    5.21
  13   7  -9   10.41    7.49
 -13   7  10    4.48    5.76
 -13  -7  10    6.03    7.52
  13   7 -10   12.99    9.00
 -13   7  11   -0.00    5.83
  13   7 -11    0.00    6.20
 -13   7  12    2.18    4.71
 -13  -7  12    0.00    5.24
  13   7 -12   -0.00    4.40
 -13  -7  13   -0.00    4.89
  13   7 -13   -0.00    5.55
 -13   7  14    2.83    5.47
 -13  -7  14    0.00    5.42
  13   7 -14    0.00    5.17
 -13   7  15    0.00    4.54
 -13  -7  15   -0.00    5.61
  13   7 -15    0.00    6.40
 -13   7  16    0.10    4.62
 -13  -7  16    9.47    7.03
  13   7 -16    1.95    4.55
 -13   7  17    6.57    5.91
 -13  -7  17   -0.00    5.03
  13   7 -17    2.58    5.42
 -13   7  18   -0.00    6.09
 -13  -7  18    3.44    5.93
  13   7 -18   -0.00    4.14
 -13   7  19    0.21    4.04
 -13   8   1    0.00    3.67
 -13  -8   1    2.20    4.47
 -13   8   2    7.49    5.20
 -13  -8   2    6.58    6.29
 -13   8   3    2.29    4.66
 -13  -8   3    3.03    7.46
 -13   8   4   -0.00    4.05
 -13  -8   4    9.86    7.14
 -13   8   5    1.94    4.79
 -13  -8   5    2.15    6.48
 -13   8   6    6.31    5.00
 -13  -8   6   14.93    7.63
 -13   8   7    1.31    4.18
 -13  -8   7   -0.00    5.02
 -13   8   8    3.71    4.84
 -13  -8   8    7.92    7.26
 -13   8   9    0.00    4.29
 -13  -8   9    8.08    6.04
 -13   8  10    2.72    5.20
 -13  -8  10   -0.00    5.18
  13   8 -10    5.50    6.35
 -13  -8  11   -0.00    4.30
  13   8 -11    0.80    5.47
 -13   8  12    2.08    5.36
 -13  -8  12   -0.00    4.82
  13   8 -12    0.00    5.85
 -13   8  13    1.61    4.64
 -13  -8  13    4.42    6.26
  13   8 -13    7.81    7.38
 -13   8  14    3.04    5.42
 -13  -8  14    1.69    6.26
  13   8 -14    1.35    5.51
 -13   8  15    1.15    3.85
 -13  -8  15    1.84    4.71
  13   8 -15    1.51    4.84
 -13   9   1   -0.00    3.23
 -13  -9   1   -0.00    5.84
 -13   9   2    3.14    3.62
 -13  -9   2   -0.00    5.76
 -13   9   3   -0.00    3.34
 -13  -9   3    5.50    5.43
 -13   9   4    0.00    3.21
 -13  -9   4    5.95    6.01
 -13   9   5    0.00    4.18
 -13  -9   5    9.60    7.16
 -13   9   6    0.00    3.80
 -13  -9   6    1.73    5.73
 -13   9   7    1.64    3.86
 -13  -9   7    3.51    4.68
 -13   9   8   -0.00    4.24
 -13  -9   8    6.54    7.15
 -13   9   9    1.96    4.39
 -13  -9   9    0.00    6.55
 -13   9  10    1.02    4.62
 -13  -9  10    3.24    6.55
 -13   9  11   -0.00    4.94
 -13  -9  11   -0.00    5.40
  13   9 -11    7.49    6.59
 -13   9  12    0.80    5.12
 -13  -9  12    1.51    6.74
  13   9 -12    0.00    6.84
 -13  10   1   -0.00    3.42
 -13 -10   1   -0.00    6.10
 -13  10   2    2.22    3.41
 -13 -10   2    6.35    5.80
 -13  10   3    3.55    3.83
 -13 -10   3   -0.00    5.98
 -13  10   4    3.15    4.33
 -13 -10   4   -0.00    4.80
 -13  10   5    1.94    3.98
 -13 -10   5    4.92    6.41
 -13  10   6    0.54    4.28
 -13  10   7    0.00    4.16
 -13  11   1   -0.00    3.44
 -13  11   2    3.33    3.58
 -12   0   1    0.08    3.35
 -12   0   1   -0.00    4.60
  12   0  -1    1.65    4.43
 -12   0   2   10.85    6.77
 -12   0   2    3.22    5.60
  12   0  -2   14.14    7.05
 -12   0   3    0.11    4.38
 -12   0   3   -0.00    4.40
  12   0  -3    3.74    4.81
 -12   0   4   -0.00    4.64
 -12   0   4    3.19    5.42
  12   0  -4    1.23    4.38
 -12   0   5    0.55    3.50
 -12   0   5    0.00    5.09
  12   0  -5    2.42    5.06
 -12   0   6   45.56   11.76
 -12   0   6   22.51    9.96
  12   0  -6   49.49   11.96
 -12   0   7   -0.00    4.83
  12   0  -7    1.49    5.17
 -12   0   8    2.24    4.95
  12   0  -8    7.25    6.26
 -12   0   9    0.48    4.97
  12   0  -9   -0.00    4.17
 -12   0  10   12.86    8.00
  12   0 -10   63.09   12.63
 -12   0  11    2.47    4.56
  12   0 -11   -0.00    3.91
  12   0 -12   28.91   10.14
 -12   0  13   -0.00    5.98
  12   0 -13   -0.00    4.72
 -12   0  14   -0.00    5.29
  12   0 -14    1.76    4.83
 -12   0  15    0.59    4.09
  12   0 -15    0.72    4.73
 -12   0  16    7.73    7.87
  12   0 -16   37.61   11.08
 -12   0  17    0.00    5.59
 -12   0  18    1.47    5.99
  12   0 -18    0.92    4.10
 -12   0  19    2.44    5.77
  12   0 -19    1.81    4.32
 -12   0  20    4.36    6.25
  12   0 -20   -0.00    4.54
 -12   0  21    6.54    7.23
  12   0 -21    3.07    5.21
 -12   0  22    3.90    5.98
  12   0 -22   16.66    8.34
  12   0 -23   -0.00    4.13
 -12   0  24   -0.00    6.12
  12   0 -24   -0.00    5.43
 -12   0  25   -0.00    4.88
  12   0 -25   -0.00    5.22
 -12   0  26   -0.00    5.27
  12   0 -26    0.50    4.70
  12   0 -27   -0.00    6.40
  12   0 -28   -0.00    5.30
 -12   1   1   -0.00    4.15
 -12   1   1    4.15    4.97
  12  -1  -1   -0.00    4.56
 -12  -1   1    0.00    3.33
 -12  -1   1   -0.00    4.83
 -12   1   2   23.19    8.50
 -12   1   2   17.87    7.42
  12  -1  -2   31.25    9.34
 -12  -1   2   26.13    8.69
 -12  -1   2   11.78    7.79
  12   1  -2   22.61    8.62
 -12   1   3    9.34    5.55
 -12   1   3    1.33    4.98
  12  -1  -3    2.77    5.15
 -12  -1   3    2.68    4.72
  12   1  -3    2.55    4.84
 -12   1   4   21.01    8.06
 -12   1   4   31.97   10.48
  12  -1  -4   17.32    7.86
 -12  -1   4   39.15   10.59
 -12  -1   4   21.60    9.07
  12   1  -4   31.34   10.00
 -12   1   5    0.00    5.17
 -12   1   5    0.86    4.55
  12  -1  -5   -0.00    4.25
 -12  -1   5    1.53    3.97
 -12  -1   5   -0.00    4.82
  12   1  -5   -0.00    4.21
 -12   1   6   -0.00    4.93
  12  -1  -6    0.00    4.57
 -12  -1   6    1.78    4.07
 -12  -1   6   -0.00    5.25
  12   1  -6    3.73    6.10
 -12   1   7    4.59    5.41
  12  -1  -7    0.00    5.17
 -12  -1   7    6.57    6.62
 -12  -1   7   -0.00    5.19
  12   1  -7    4.06    5.21
 -12   1   8   46.75   12.40
  12  -1  -8   59.83   12.66
  12   1  -8   35.70   11.50
 -12   1   9   -0.00    4.31
  12  -1  -9    8.00    6.06
 -12  -1   9    0.27    4.12
  12   1  -9   -0.00    5.09
 -12   1  10   17.13    7.48
  12  -1 -10   12.80    6.59
 -12  -1  10   13.13    7.61
 -12   1  11    0.29    4.38
  12  -1 -11   -0.00    4.00
 -12  -1  11    0.97    4.14
  12   1 -11    0.88    4.90
 -12   1  12    0.99    5.13
  12  -1 -12    0.00    5.10
 -12  -1  12    4.87    6.37
  12   1 -12   -0.00    3.20
 -12   1  13    1.71    5.02
  12  -1 -13   -0.00    5.17
 -12  -1  13   -0.00    3.99
  12   1 -13   -0.00    4.15
 -12   1  14   20.13    9.97
  12  -1 -14   34.97   10.88
 -12  -1  14   32.04   11.19
  12   1 -14   31.27   11.05
 -12   1  15   -0.00    5.76
  12  -1 -15    0.00    2.88
 -12  -1  15    0.00    5.86
  12   1 -15   11.32    6.77
 -12   1  16   -0.00    5.46
  12  -1 -16   -0.00    5.07
 -12  -1  16    1.98    6.05
  12   1 -16    0.71    5.09
  12  -1 -17   -0.00    4.15
 -12  -1  17   -0.00    5.45
  12   1 -17    2.83    4.98
 -12   1  18    0.32    5.61
  12  -1 -18    2.04    5.18
 -12  -1  18    3.60    6.51
  12   1 -18    8.52    5.62
 -12   1  19   -0.00    4.59
  12  -1 -19   -0.00    4.75
 -12  -1  19    0.30    5.56
  12   1 -19    4.19    5.42
 -12   1  20   17.14    8.84
  12  -1 -20   11.90    7.31
 -12  -1  20   -0.00    5.93
  12   1 -20   18.48    7.73
 -12   1  21   -0.00    4.47
  12  -1 -21   -0.00    4.64
 -12  -1  21    1.98    6.09
  12   1 -21    0.00    5.69
 -12   1  22   -0.00    5.42
  12  -1 -22    2.86    5.39
 -12  -1  22    0.93    5.22
  12   1 -22    2.41    5.14
 -12   1  23    0.00    6.62
  12  -1 -23    5.17    5.71
 -12  -1  23    2.67    5.52
  12   1 -23   -0.00    6.11
 -12   1  24   10.36    6.92
  12  -1 -24    5.98    5.42
 -12  -1  24    8.14    6.58
 -12   1  25    1.31    5.98
  12  -1 -25    4.52    6.20
  12   1 -25    8.93    7.04
 -12   1  26    0.93    6.01
  12  -1 -26    0.71    5.38
  12   1 -26   11.01    7.21
 -12   1  27    1.35    5.65
  12  -1 -27    3.77    6.92
  12   1 -27    3.86    5.24
  12  -1 -28    1.32    6.74
  12   1 -28   13.79    7.23
 -12   2   1    4.62    4.69
 -12   2   1    1.96    4.64
  12  -2  -1    2.71    4.62
 -12  -2   1    5.08    5.20
 -12  -2   1    2.36    5.29
 -12   2   2   30.88    9.40
 -12   2   2    6.21    6.42
  12  -2  -2   13.23    6.95
 -12  -2   2   12.95    7.24
 -12  -2   2   15.77    8.20
 -12   2   3    5.63    4.94
  12  -2  -3    6.25    5.55
 -12  -2   3    1.76    4.56
 -12  -2   3    2.58    4.72
  12   2  -3    4.07    5.91
 -12   2   4    6.17    5.62
 -12   2   4   34.84    9.42
  12  -2  -4    5.59    5.67
 -12  -2   4    0.01    4.41
 -12  -2   4   11.70    6.99
  12   2  -4    1.64    4.37
 -12   2   5    8.87    5.96
 -12   2   5    7.54    6.01
  12  -2  -5    3.37    4.79
 -12  -2   5    7.71    5.90
 -12  -2   5    2.55    5.70
  12   2  -5    4.15    5.60
 -12   2   6   35.42   10.25
  12  -2  -6   24.24    8.72
 -12  -2   6   28.13    9.14
 -12  -2   6   24.10    9.33
  12   2  -6   24.51    9.84
 -12   2   7    8.68    6.80
 -12  -2   7    4.94    5.66
 -12  -2   7   -0.00    6.19
  12   2  -7   13.12    6.77
 -12   2   8    6.60    5.86
  12  -2  -8   11.87    5.99
 -12  -2   8    0.00    5.97
 -12  -2   8    3.12    5.85
  12   2  -8    6.64    6.46
 -12   2   9   -0.00    5.84
  12  -2  -9   -0.00    3.29
 -12  -2   9    1.05    5.50
  12   2  -9    0.38    5.01
 -12   2  10   31.56    9.33
  12  -2 -10   29.29    9.50
  12   2 -10   22.02    9.38
 -12   2  11    4.47    6.82
  12  -2 -11    0.00    4.39
 -12  -2  11    0.00    5.09
  12   2 -11   13.06    7.33
 -12   2  12   10.12    7.59
  12  -2 -12   13.88    7.37
 -12  -2  12   16.99    8.67
  12   2 -12   24.25    8.35
 -12   2  13   -0.00    3.89
  12  -2 -13   -0.00    5.55
 -12  -2  13   -0.00    6.08
  12   2 -13    2.12    4.50
  12  -2 -14    4.20    5.51
 -12  -2  14   -0.00    4.54
  12   2 -14   -0.00    4.82
 -12   2  15    3.10    5.74
  12  -2 -15    2.11    4.72
 -12  -2  15   -0.00    5.26
  12   2 -15    0.00    5.58
 -12   2  16   12.24    7.70
  12  -2 -16   18.18    8.18
 -12  -2  16    8.93    7.24
  12   2 -16   14.20    7.80
 -12   2  17    4.39    5.18
  12  -2 -17   -0.00    4.88
 -12  -2  17   -0.00    5.78
  12   2 -17    0.56    5.66
 -12   2  18   -0.00    4.34
  12  -2 -18   -0.00    4.62
 -12  -2  18   -0.00    5.08
  12   2 -18    1.82    6.82
 -12   2  19    0.54    4.74
  12  -2 -19    2.29    4.22
 -12  -2  19   -0.00    5.37
  12   2 -19   -0.00    4.03
 -12   2  20   -0.00    4.81
  12  -2 -20   -0.00    4.66
 -12  -2  20   12.03    7.43
  12   2 -20    3.74    5.08
 -12   2  21   -0.00    3.29
  12  -2 -21    9.25    6.77
 -12  -2  21    9.92    7.40
  12   2 -21    3.52    5.91
 -12   2  22    2.00    4.99
  12  -2 -22    7.95    7.36
 -12  -2  22   -0.00    6.53
  12   2 -22    7.79    6.34
 -12   2  23   -0.00    5.86
  12  -2 -23    5.65    6.15
  12   2 -23    1.05    4.52
 -12   2  24    0.00    5.36
  12  -2 -24    2.56    5.08
  12   2 -24    1.19    4.75
 -12   2  25    2.66    5.27
  12  -2 -25   -0.00    5.13
  12   2 -25   -0.00    6.98
  12  -2 -26    9.71    8.81
  12   2 -26   11.84    8.59
 -12   2  27    6.27    7.81
  12  -2 -27   -0.00    6.74
 -12   2  28   -0.00    4.47
 -12   2  29   -0.00    7.09
 -12   3   1    2.69    4.24
 -12  -3   1   -0.00    3.02
 -12  -3   1    0.00    6.03
 -12   3   2   10.23    6.07
 -12   3   2   14.33    6.46
 -12  -3   2   18.68    7.80
 -12  -3   2   -0.00    3.97
 -12   3   3    1.65    4.31
 -12   3   3    5.20    5.04
  12  -3  -3    5.80    5.25
 -12  -3   3    7.41    5.79
 -12  -3   3    4.87    5.23
  12   3  -3    6.70    6.80
 -12   3   4   15.95    7.03
 -12   3   4   13.17    6.99
  12  -3  -4    4.42    5.14
 -12  -3   4   15.13    7.30
 -12  -3   4   -0.00    4.40
  12   3  -4   19.25    7.47
 -12   3   5    2.91    5.29
  12  -3  -5    4.81    4.93
 -12  -3   5    0.83    4.59
  12   3  -5    3.41    4.33
 -12   3   6   -0.00    4.47
  12  -3  -6   -0.00    3.67
 -12  -3   6   -0.00    4.64
 -12  -3   6    2.82    5.80
  12   3  -6    3.45    5.66
 -12   3   7    3.31    5.14
  12  -3  -7    1.06    3.84
 -12  -3   7   -0.00    4.54
 -12  -3   7    6.60    6.09
  12   3  -7    2.50    4.76
 -12   3   8   13.72    8.03
  12  -3  -8   17.19    7.39
 -12  -3   8   34.10    9.77
 -12  -3   8    8.42    6.90
  12   3  -8   30.23    9.35
 -12   3   9    4.95    5.68
  12  -3  -9   13.62    6.99
 -12  -3   9    2.13    5.14
 -12  -3   9    8.55    7.58
  12   3  -9    1.21    4.23
 -12   3  10    8.52    7.29
  12  -3 -10   16.18    6.98
 -12  -3  10   17.84    8.66
  12   3 -10   10.88    6.96
 -12   3  11    4.16    6.10
  12  -3 -11    0.00    4.98
 -12  -3  11   -0.00    5.10
  12   3 -11    4.89    4.78
 -12   3  12   -0.00    5.10
  12  -3 -12   15.02    6.63
 -12  -3  12    5.07    6.48
  12   3 -12    9.96    7.33
 -12   3  13   -0.00    4.20
  12  -3 -13    3.37    4.87
 -12  -3  13   -0.00    4.11
  12   3 -13    2.69    5.16
 -12   3  14    6.32    5.85
  12  -3 -14   16.13    7.63
 -12  -3  14    5.17    6.36
  12   3 -14   13.58    7.26
 -12   3  15   -0.00    4.29
  12  -3 -15    4.06    5.52
 -12  -3  15    2.39    5.75
  12   3 -15   -0.00    5.02
 -12   3  16   -0.00    5.40
 -12  -3  16    2.13    4.65
  12   3 -16   -0.00    5.45
 -12   3  17   -0.00    4.11
  12  -3 -17   -0.00    3.78
 -12  -3  17    2.95    6.92
  12   3 -17   -0.00    5.51
 -12   3  18    1.79    5.27
  12  -3 -18   -0.00    4.14
 -12  -3  18    3.03    5.99
  12   3 -18   -0.00    5.23
 -12   3  19    1.73    5.44
  12  -3 -19    4.11    5.50
 -12  -3  19   -0.00    5.36
  12   3 -19    4.48    6.77
 -12   3  20    3.06    5.77
  12  -3 -20    2.51    6.03
 -12  -3  20    2.21    5.05
  12   3 -20    5.18    5.96
 -12   3  21    0.00    4.13
  12  -3 -21    1.94    4.67
  12   3 -21    2.61    4.27
 -12   3  22    6.52    7.12
  12  -3 -22    8.09    6.35
  12   3 -22    1.68    5.40
 -12   3  23    2.11    5.63
  12  -3 -23    5.09    5.83
  12   3 -23    1.62    6.14
 -12   3  24   14.49    7.92
  12  -3 -24   17.62    8.97
  12   3 -24   11.88    7.75
 -12   3  25    0.00    6.28
  12   3 -25   -0.00    5.39
 -12   3  26    0.00    5.67
  12  -3 -26   -0.00    5.80
  12   3 -26   -0.00    6.00
 -12   3  27   -0.00    5.34
  12  -3 -27    2.59    6.96
 -12   3  28    3.88    6.68
  12  -3 -28    0.00    5.48
 -12   3  29    9.45    7.60
  12  -3 -29    2.33    5.99
 -12   3  30    3.06    7.00
 -12   4   1    1.68    4.42
 -12  -4   1   19.70    8.65
 -12  -4   1    0.00    5.20
 -12   4   2    1.87    4.42
 -12  -4   2   11.83    6.61
 -12  -4   2    1.52    7.09
 -12   4   3    4.57    5.14
 -12  -4   3   -0.00    4.71
 -12  -4   3    3.51    6.34
 -12   4   4    0.60    4.43
 -12  -4   4    2.27    4.63
 -12  -4   4    0.00    3.92
  12   4  -4    3.04    5.88
 -12   4   5   -0.00    3.88
  12  -4  -5    3.88    5.68
 -12  -4   5    2.64    5.08
 -12  -4   5    3.11    6.21
  12   4  -5    1.04    4.58
 -12   4   6   19.94    7.45
  12  -4  -6   16.07    6.78
 -12  -4   6   20.19    9.26
  12   4  -6   32.70   10.32
 -12   4   7    7.74    6.05
  12  -4  -7    9.74    6.03
 -12  -4   7   20.86    8.41
 -12  -4   7    4.06    5.25
  12   4  -7    9.50    6.66
 -12   4   8    2.10    4.78
  12  -4  -8   -0.00    3.02
 -12  -4   8   -0.00    5.10
 -12  -4   8   -0.00    4.86
  12   4  -8    3.51    6.17
 -12   4   9    6.23    5.29
  12  -4  -9    3.77    5.26
 -12  -4   9    0.00    5.72
 -12  -4   9    1.99    5.96
  12   4  -9    0.00    5.81
 -12   4  10    0.79    4.02
  12  -4 -10   11.69    7.17
 -12  -4  10   13.24    7.43
 -12  -4  10    6.82    5.56
  12   4 -10    1.43    6.84
 -12   4  11    1.73    5.30
  12  -4 -11    7.53    6.62
 -12  -4  11    3.71    4.80
 -12  -4  11    0.95    5.91
  12   4 -11    6.02    7.08
 -12   4  12   18.17    7.43
  12  -4 -12    7.84    5.71
 -12  -4  12   13.27    7.76
  12   4 -12   29.95   10.47
 -12   4  13   -0.00    5.63
  12  -4 -13    2.49    4.56
 -12  -4  13    5.00    7.17
  12   4 -13   -0.00    6.52
 -12   4  14    5.65    6.22
  12  -4 -14    1.84    3.89
 -12  -4  14    0.89    5.37
  12   4 -14    0.00    4.33
 -12   4  15    0.00    4.81
  12  -4 -15    3.93    5.22
 -12  -4  15   -0.00    4.63
  12   4 -15    1.62    4.08
 -12   4  16    5.05    5.56
  12  -4 -16    2.14    5.07
 -12  -4  16    4.71    5.83
  12   4 -16   27.26    9.36
  12  -4 -17    4.33    6.04
 -12  -4  17    8.30    6.94
  12   4 -17   19.21    8.89
 -12   4  18   -0.00    3.86
  12  -4 -18    1.15    4.88
  12   4 -18   -0.00    4.43
 -12   4  19   -0.00    6.20
  12  -4 -19   -0.00    4.69
  12   4 -19   -0.00    5.14
 -12   4  20    0.01    5.20
  12  -4 -20    4.64    6.08
  12   4 -20    8.19    7.12
 -12   4  21    0.55    4.51
  12  -4 -21    3.95    7.37
  12   4 -21    8.43    7.53
 -12   4  22    9.93    7.49
  12  -4 -22    2.39    5.51
  12   4 -22    4.32    5.77
 -12   4  23    4.40    6.49
  12  -4 -23    3.16    5.14
  12   4 -23    1.77    6.41
 -12   4  24    0.45    4.59
  12  -4 -24   -0.00    5.12
  12   4 -24   -0.00    4.82
 -12   4  25   -0.00    5.89
  12  -4 -25   -0.00    5.37
  12   4 -25   -0.00    6.03
 -12   4  26    0.00    4.83
  12  -4 -26    1.59    5.28
  12   4 -26    2.02    4.47
 -12   4  27    2.57    6.96
  12  -4 -27    5.98    7.39
 -12   4  28    0.00    6.24
  12  -4 -28   -0.00    6.35
 -12   4  29   -0.00    6.22
  12  -4 -29    3.58    5.25
 -12   4  30   -0.00    7.28
 -12   4  31   -0.00    4.61
 -12   5   1    1.34    4.29
 -12  -5   1    2.35    4.92
 -12  -5   1    1.41    5.94
 -12   5   2    0.00    4.36
 -12  -5   2   10.16    6.65
 -12  -5   2    1.71    5.71
 -12   5   3   16.13    6.59
 -12  -5   3   18.18    8.34
 -12  -5   3   20.74    9.63
 -12   5   4    3.52    3.97
 -12  -5   4   11.60    6.62
 -12  -5   4    7.90    6.79
 -12   5   5    0.00    4.42
 -12  -5   5    6.58    5.68
 -12  -5   5    3.10    6.60
  12   5  -5    4.92    6.05
 -12   5   6    2.75    4.74
 -12  -5   6    0.00    4.47
 -12  -5   6    1.08    5.65
  12   5  -6   -0.00    6.02
 -12   5   7    0.45    3.78
 -12  -5   7    9.93    7.45
 -12  -5   7   11.93    8.16
  12   5  -7    5.84    6.48
 -12   5   8    4.99    5.17
 -12  -5   8   13.68    7.64
 -12  -5   8    3.42    4.92
  12   5  -8    0.00    4.38
 -12   5   9    4.34    5.40
 -12  -5   9    2.39    6.11
 -12  -5   9    5.29    6.34
  12   5  -9   11.37    8.73
 -12   5  10   -0.00    4.50
  12  -5 -10    6.60    5.90
 -12  -5  10   14.52    7.50
 -12  -5  10    7.37    6.91
  12   5 -10    5.41    5.25
 -12   5  11    2.70    4.85
  12  -5 -11    0.00    3.69
 -12  -5  11    1.12    4.78
 -12  -5  11   -0.00    5.45
  12   5 -11   -0.00    4.09
 -12   5  12    1.58    4.65
  12  -5 -12    0.43    4.33
 -12  -5  12   -0.00    5.58
 -12  -5  12    4.66    6.33
  12   5 -12    1.55    5.73
 -12   5  13    2.88    5.50
  12  -5 -13    7.60    5.69
 -12  -5  13    7.39    6.71
  12   5 -13   14.29    8.01
 -12   5  14    7.75    5.99
  12  -5 -14    6.00    5.81
 -12  -5  14    3.08    6.59
  12   5 -14   13.13    7.73
 -12   5  15    0.00    5.19
  12  -5 -15    0.48    4.35
  12   5 -15    0.44    5.22
 -12   5  16    3.49    6.09
  12  -5 -16    0.00    4.69
 -12   5  17   -0.00    5.72
  12  -5 -17    0.18    5.05
  12   5 -17    0.32    5.47
 -12   5  18    8.01    7.06
  12  -5 -18    2.50    5.45
  12   5 -18    0.24    4.95
 -12   5  19    2.36    5.57
  12  -5 -19   -0.00    4.54
  12   5 -19    1.47    5.82
 -12   5  20    1.91    5.71
  12  -5 -20    4.62    5.71
  12   5 -20    1.23    5.20
 -12   5  21   -0.00    5.28
  12  -5 -21    2.93    5.20
  12   5 -21   -0.00    5.25
 -12   5  22    0.00    5.60
  12  -5 -22   -0.00    4.40
  12   5 -22    3.18    5.97
 -12   5  23    1.24    5.73
  12  -5 -23    4.35    6.00
  12   5 -23    4.39    7.05
 -12   5  24   11.15    7.66
  12  -5 -24    0.91    5.29
  12   5 -24   -0.00    4.81
 -12   5  25    0.00    6.91
  12  -5 -25    5.38    4.83
  12   5 -25    7.54    7.57
 -12   5  26    4.44    6.04
  12  -5 -26   -0.00    3.41
 -12   5  27   -0.00    6.47
  12  -5 -27   -0.00    5.99
 -12   5  28    0.87    6.36
  12  -5 -28   -0.00    5.09
 -12   5  29    9.30    7.29
 -12   6   1    5.41    5.27
 -12  -6   1   22.56    9.42
 -12  -6   1    1.51    5.13
 -12   6   2    5.99    4.93
 -12  -6   2   11.41    7.31
 -12  -6   2    8.29    7.15
 -12   6   3   -0.00    4.82
 -12  -6   3    6.36    6.57
 -12  -6   3    0.24    4.22
 -12   6   4   -0.00    3.45
 -12  -6   4    0.00    5.14
 -12  -6   4   -0.00    5.84
 -12   6   5   12.05    7.04
 -12  -6   5   13.54    8.28
 -12  -6   5    8.83    7.74
 -12   6   6   11.49    5.38
 -12  -6   6   25.85    9.10
 -12  -6   6    2.50    5.41
  12   6  -6   16.00    9.01
 -12   6   7    2.67    4.78
 -12  -6   7   14.93    8.12
 -12  -6   7   13.15    8.84
  12   6  -7    9.11    7.58
 -12   6   8    6.82    5.73
 -12  -6   8   -0.00    4.61
 -12  -6   8    0.00    5.30
  12   6  -8    6.55    6.85
 -12   6   9    5.30    4.19
 -12  -6   9   10.33    6.62
 -12  -6   9   -0.00    5.83
  12   6  -9    6.39    6.48
 -12   6  10    2.81    4.89
 -12  -6  10   -0.00    4.33
 -12  -6  10    0.00    5.26
  12   6 -10    6.47    5.38
 -12   6  11   12.71    7.22
 -12  -6  11   32.09   10.51
 -12  -6  11   16.26    8.59
  12   6 -11   38.90   11.75
 -12   6  12    2.16    5.27
 -12  -6  12    1.24    5.64
  12   6 -12   10.63    7.45
 -12   6  13    1.95    4.59
 -12  -6  13    5.77    5.09
  12   6 -13    1.75    4.80
 -12   6  14    2.32    4.62
 -12  -6  14   -0.00    6.87
  12   6 -14   -0.00    6.29
 -12   6  15   12.29    8.11
  12   6 -15   11.19    8.12
 -12   6  16    0.00    5.01
  12  -6 -16    7.07    6.21
  12   6 -16   14.00    7.96
 -12   6  17    1.09    5.01
  12  -6 -17    0.00    3.83
  12   6 -17    0.00    4.20
 -12   6  18    0.00    5.30
  12  -6 -18    0.52    4.45
 -12   6  19    0.00    5.59
  12   6 -19    0.00    5.49
 -12   6  20    4.21    5.35
  12  -6 -20   -0.00    4.00
  12   6 -20    0.00    5.50
 -12   6  21   -0.00    5.98
  12  -6 -21    0.69    5.00
  12   6 -21    0.00    6.20
 -12   6  22   -0.00    6.17
  12  -6 -22    0.00    4.76
  12   6 -22    4.86    5.87
  12  -6 -23   -0.00    5.02
  12   6 -23   -0.00    4.79
 -12   6  24   -0.00    5.61
  12  -6 -24    0.00    4.88
  12   6 -24    2.59    5.54
 -12   6  25    1.89    5.14
  12  -6 -25   -0.00    5.21
 -12   6  26   -0.00    4.52
  12  -6 -26    1.65    5.59
 -12   6  27    4.22    6.06
  12  -6 -27    0.00    5.83
  12  -6 -28    2.46    6.74
 -12   7   1    2.33    4.21
 -12  -7   1    2.15    5.90
 -12   7   2   13.98    6.06
 -12  -7   2    5.38    5.88
 -12   7   3    6.72    4.98
 -12  -7   3    7.32    6.02
 -12  -7   3    8.81    7.85
 -12   7   4    1.66    3.98
 -12  -7   4    2.68    4.73
 -12  -7   4    5.05    7.76
 -12   7   5    1.05    3.78
 -12  -7   5    5.49    6.65
 -12  -7   5    3.97    6.15
 -12   7   6    2.72    4.44
 -12  -7   6   -0.00    5.25
 -12  -7   6    1.53    6.18
 -12   7   7    1.60    5.28
 -12  -7   7    0.00    5.37
  12   7  -7   -0.00    4.46
 -12   7   8    2.44    4.67
 -12  -7   8    3.60    5.70
  12   7  -8    1.92    4.80
 -12  -7   9   27.43    9.85
  12   7  -9   11.48    7.62
 -12   7  10   -0.00    4.59
 -12  -7  10    6.42    5.50
  12   7 -10   -0.00    4.90
 -12   7  11   -0.00    4.12
 -12  -7  11   -0.00    6.92
  12   7 -11    5.31    5.74
 -12   7  12    1.73    4.76
 -12  -7  12    0.01    3.32
  12   7 -12    6.65    6.30
 -12   7  13   -0.00    4.74
 -12  -7  13   12.82    8.04
  12   7 -13    8.86    7.06
 -12   7  14   -0.00    4.93
 -12  -7  14    8.04    6.54
  12   7 -14   11.19    7.38
 -12   7  15    0.14    4.20
 -12  -7  15    0.00    4.98
  12   7 -15    6.01    5.84
 -12   7  16    0.00    4.59
 -12  -7  16    0.00    4.94
  12   7 -16    3.04    4.91
 -12   7  17   -0.00    4.50
  12   7 -17    1.63    5.62
  12   7 -18   11.41    7.37
 -12   7  19    2.33    6.09
  12   7 -19   10.76    6.82
 -12   7  20    4.37    6.02
  12   7 -20   -0.00    4.20
 -12   7  21    0.00    4.41
  12   7 -21    0.91    5.63
 -12   7  22    2.80    5.47
  12   7 -22   -0.00    5.53
 -12   7  23   -0.00    5.81
  12  -7 -23    3.77    5.68
 -12   7  24    2.26    6.05
  12  -7 -24    2.00    6.01
  12  -7 -25    0.00    6.05
  12  -7 -26   -0.00    5.38
  12  -7 -27   -0.00    5.78
  12  -7 -28    0.00    5.88
 -12   8   1    1.92    3.58
 -12  -8   1   28.94    9.05
 -12   8   2   -0.00    4.03
 -12  -8   2    0.36    5.10
 -12   8   3    0.29    4.42
 -12  -8   3    2.39    5.05
 -12   8   4   -0.00    3.22
 -12  -8   4    4.13    6.62
 -12   8   5   13.55    6.40
 -12  -8   5   24.72    9.17
 -12   8   6    2.66    3.99
 -12  -8   6   -0.00    5.45
 -12   8   7    6.08    5.77
 -12  -8   7   27.78   10.12
 -12   8   8   -0.00    4.08
 -12  -8   8    0.00    7.69
 -12   8   9    5.76    5.33
 -12  -8   9    0.21    5.75
  12   8  -9   -0.00    5.47
 -12   8  10    0.23    3.69
 -12  -8  10   -0.00    4.48
  12   8 -10    6.83    7.58
 -12   8  11   -0.00    5.29
 -12  -8  11   10.80    8.03
  12   8 -11    2.61    5.58
 -12   8  12   -0.00    5.48
 -12  -8  12   -0.00    5.21
  12   8 -12   -0.00    4.08
 -12   8  13    1.79    4.88
 -12  -8  13    7.41    5.57
  12   8 -13   23.56    9.16
 -12   8  14   -0.00    4.81
 -12  -8  14    0.00    4.32
  12   8 -14   -0.00    4.54
 -12   8  15    3.16    4.69
 -12  -8  15    0.01    4.48
  12   8 -15    2.91    4.51
 -12   8  16    1.64    4.45
 -12  -8  16   -0.00    4.68
  12   8 -16    3.18    5.69
 -12   8  17    0.00    4.36
 -12  -8  17    0.00    6.42
  12   8 -17    8.46    7.99
 -12   8  18   -0.00    5.42
 -12  -8  18   -0.00    6.62
  12   8 -18   -0.00    2.82
 -12   8  19   -0.00    4.19
  12   8 -19    0.64    5.99
 -12   8  20    0.00    5.51
  12   8 -20    2.89    6.88
 -12   8  21    4.77    5.84
 -12   9   1    0.00    3.56
 -12  -9   1   -0.00    4.93
 -12   9   2    3.44    4.17
 -12  -9   2    4.06    5.88
 -12   9   3   10.76    5.31
 -12  -9   3    6.30    6.01
 -12   9   4    0.81    3.83
 -12  -9   4    2.71    5.70
 -12   9   5    0.29    3.82
 -12  -9   5    4.36    6.17
 -12   9   6   -0.00    3.75
 -12  -9   6    1.57    5.17
 -12   9   7    1.30    4.38
 -12  -9   7    1.19    4.25
 -12   9   8   -0.00    4.87
 -12  -9   8   -0.00    5.78
 -12   9   9    9.72    5.95
 -12  -9   9   15.34    8.16
 -12   9  10   -0.00    2.83
 -12  -9  10    4.77    5.43
  12   9 -10   -0.00    5.25
 -12   9  11   -0.00    3.75
 -12  -9  11    0.26    4.94
  12   9 -11    0.46    5.67
 -12  -9  12   -0.00    4.53
  12   9 -12   -0.00    5.64
 -12   9  13    1.35    4.46
 -12  -9  13   -0.00    4.70
  12   9 -13    3.68    7.10
 -12   9  14   -0.00    3.82
 -12  -9  14    1.61    4.29
  12   9 -14    1.92    5.03
 -12   9  15    4.47    5.63
 -12  -9  15    0.00    5.89
  12   9 -15    0.79    4.21
 -12   9  16    5.92    5.77
 -12  -9  16   -0.00    5.14
  12   9 -16    6.05    5.83
 -12   9  17   -0.00    5.35
 -12  -9  17   -0.00    5.08
  12   9 -17    3.73    6.09
 -12   9  18    0.00    4.99
 -12  -9  18   -0.00    3.63
  12   9 -18   -0.00    6.44
 -12  10   1    4.34    4.45
 -12 -10   1   10.53    6.97
 -12  10   2    0.00    3.77
 -12 -10   2    3.23    4.97
 -12  10   3    3.10    3.51
 -12 -10   3    0.87    3.00
 -12  10   4    1.18    3.78
 -12 -10   4    5.67    5.08
 -12  10   5    0.53    3.15
 -12 -10   5   18.85    8.84
 -12  10   6    2.55    4.26
 -12 -10   6    1.91    4.38
 -12  10   7    2.20    4.46
 -12 -10   7    6.38    6.01
 -12  10   8   -0.00    3.93
 -12 -10   8    0.00    5.52
 -12  10   9   -0.00    4.11
 -12 -10   9    0.00    5.48
 -12  10  10   -0.00    4.59
 -12 -10  10    0.73    5.51
 -12  10  11    0.00    4.23
 -12 -10  11    5.12    6.66
 -12  10  12    1.18    3.76
 -12 -10  12    0.46    6.54
  12  10 -12    2.80    5.44
 -12  10  13    0.69    4.11
 -12 -10  13    5.20    7.71
  12  10 -13    0.00    6.85
 -12  10  14   -0.00    4.67
 -12 -10  14    0.98    5.16
  12  10 -14    4.89    6.65
 -12  10  15   -0.00    4.64
 -12 -10  15    2.51    6.94
  12  10 -15    1.93    6.57
 -12  11   1   -0.00    2.79
 -12 -11   1    1.29    4.59
 -12  11   2   -0.00    3.83
 -12 -11   2    4.53    6.07
 -12 -11   3    1.75    4.43
 -12  11   4   -0.00    4.10
 -12 -11   4   -0.00    5.19
 -12  11   5   -0.00    3.46
 -12 -11   5    8.52    7.50
 -12  11   6    1.42    4.11
 -12 -11   6    1.78    4.85
 -12  11   7    4.71    4.75
 -12 -11   7   -0.00    5.43
 -12 -11   8   14.15    8.29
 -12  11   9    5.50    5.22
 -12 -11   9    3.82    6.75
 -12  11  10    6.01    5.04
 -12  11  11    4.99    5.09
 -12 -11  11   -0.00    5.49
 -12  12   1    0.00    3.92
 -12  12   3    0.31    3.35
 -12  12   4   -0.00    2.93
 -12  12   5   -0.00    4.36
 -12  12   6    0.00    3.69
 -12  13   1    1.25    3.30
 -11   0   1   60.97   12.80
 -11   0   1   50.87   12.44
  11   0  -1   81.42   14.48
 -11   0   2    0.32    4.52
 -11   0   2    1.82    5.28
  11   0  -2   -0.00    4.59
 -11   0   3   37.37    9.95
 -11   0   3   15.78    7.59
  11   0  -3   24.93    8.59
 -11   0   4    0.00    4.31
 -11   0   4    5.80    6.64
  11   0  -4    5.83    5.26
 -11   0   5   97.25   16.66
 -11   0   5   73.30   15.54
  11   0  -5   85.64   15.82
 -11   0   6   -0.00    3.97
  11   0  -6    1.83    4.29
 -11   0   7    0.00    4.24
  11   0  -7   -0.00    5.27
 -11   0   8    0.00    5.13
  11   0  -8    2.73    4.57
 -11   0   9   30.78    9.25
  11   0  -9   26.06    8.94
 -11   0  10   -0.00    4.55
  11   0 -10    0.00    3.12
 -11   0  11   29.26   10.01
  11   0 -11   61.54   13.17
 -11   0  12    0.00    4.80
  11   0 -12   -0.00    3.74
 -11   0  13    0.25    4.46
  11   0 -13   -0.00    4.36
 -11   0  14    1.20    4.72
  11   0 -14   -0.00    5.14
 -11   0  15    1.79    7.11
  11   0 -15   11.33    6.93
 -11   0  16   -0.00    5.22
  11   0 -16   -0.00    4.29
 -11   0  17    4.46    5.32
  11   0 -17   -0.00    4.98
 -11   0  18   -0.00    3.96
 -11   0  19   -0.00    4.58
  11   0 -19    0.94    5.39
 -11   0  20    0.00    6.22
  11   0 -20    0.00    5.12
 -11   0  21    9.30    6.98
  11   0 -21   12.33    8.01
 -11   0  22    0.46    5.00
  11   0 -22    4.97    6.30
 -11   0  23   -0.00    3.59
  11   0 -23    2.69    5.91
 -11   0  24    6.13    6.52
  11   0 -24   -0.00    6.28
 -11   0  25    0.00    4.09
  11   0 -25    2.63    5.95
 -11   0  26   -0.00    4.52
  11   0 -26    3.51    5.41
  11   0 -27   11.95    8.47
  11   0 -28    3.40    6.56
  11   0 -29    3.03    5.85
  11   0 -30    0.43    4.33
 -11   1   1   51.78   12.65
 -11  -1   1   81.21   14.59
 -11  -1   1   62.11   13.34
  11   1  -1   59.01   13.00
 -11   1   2   -0.00    5.32
 -11  -1   2    2.99    4.31
  11   1  -2   -0.00    4.05
 -11   1   3   19.65    7.71
 -11   1   3   13.06    6.67
  11  -1  -3   34.77    9.44
 -11  -1   3   31.97    9.63
 -11  -1   3   27.64    9.31
  11   1  -3   38.51   10.07
 -11   1   4    1.58    4.43
 -11   1   4    3.82    4.63
  11  -1  -4    3.72    4.79
 -11  -1   4    0.00    4.35
 -11  -1   4    5.05    5.25
  11   1  -4    0.52    3.50
 -11   1   5   -0.00    5.36
  11  -1  -5    5.15    5.34
 -11  -1   5    1.35    4.29
 -11  -1   5    1.49    4.42
  11   1  -5    6.28    5.55
 -11   1   6    0.00    3.77
  11  -1  -6    3.16    5.04
 -11  -1   6   -0.00    4.82
 -11  -1   6    0.42    4.75
  11   1  -6    1.34    4.62
 -11   1   7   23.14    8.98
  11  -1  -7   39.85   10.34
 -11  -1   7   37.00   11.07
  11   1  -7   21.38    8.47
 -11   1   8    0.00    4.68
  11  -1  -8   -0.00    4.66
 -11  -1   8   -0.00    5.52
  11   1  -8    0.00    4.68
 -11   1   9    5.47    6.42
  11  -1  -9   27.62    8.88
 -11  -1   9    8.04    6.55
  11   1  -9   18.93    7.31
 -11   1  10   -0.00    4.61
  11  -1 -10    2.74    5.32
 -11  -1  10   -0.00    4.62
  11   1 -10    0.00    5.04
 -11   1  11    2.57    5.77
  11  -1 -11    8.02    6.41
 -11  -1  11    7.38    6.56
  11   1 -11    6.75    5.47
 -11   1  12    1.21    4.87
  11  -1 -12    1.72    4.12
 -11  -1  12    1.63    4.35
  11   1 -12    0.16    3.74
 -11   1  13   19.66    8.58
  11  -1 -13   19.12    8.15
 -11  -1  13   18.93    8.10
  11   1 -13   34.37   10.46
 -11   1  14    1.02    3.82
  11  -1 -14   -0.00    4.25
 -11  -1  14    6.30    5.94
  11   1 -14    1.78    5.22
 -11   1  15    0.67    4.11
  11  -1 -15    2.00    4.79
 -11  -1  15    1.70    4.82
  11   1 -15    2.61    4.73
 -11   1  16    2.85    4.91
  11  -1 -16    0.32    3.90
 -11  -1  16    0.00    4.67
  11   1 -16   -0.00    3.98
 -11   1  17    6.12    6.56
  11  -1 -17   11.36    7.15
 -11  -1  17   13.69    7.91
  11   1 -17   26.92    8.79
 -11   1  18    1.75    5.04
  11  -1 -18   -0.00    3.87
 -11  -1  18    2.26    5.39
  11   1 -18    3.08    4.89
 -11   1  19    3.24    5.83
  11  -1 -19    9.05    6.30
 -11  -1  19    0.30    5.59
  11   1 -19   12.52    7.28
 -11   1  20    0.05    5.43
  11  -1 -20   -0.00    6.16
 -11  -1  20    0.01    4.95
  11   1 -20    3.72    5.81
 -11   1  21   -0.00    6.18
  11  -1 -21    0.19    4.94
 -11  -1  21    0.10    5.08
  11   1 -21    0.10    5.01
 -11   1  22   -0.00    5.33
  11  -1 -22    0.49    5.22
 -11  -1  22   -0.00    4.88
  11   1 -22   -0.00    4.83
 -11   1  23   13.17    8.32
  11  -1 -23   21.06    9.78
 -11  -1  23   27.64   11.29
  11   1 -23   19.30    8.74
 -11   1  24    4.89    6.65
  11  -1 -24   10.27    8.06
 -11  -1  24    2.61    5.93
  11   1 -24    5.89    7.66
 -11  -1  25    0.10    5.33
  11   1 -25    0.15    4.78
 -11   1  26    4.46    7.28
  11  -1 -26    3.50    5.65
  11   1 -26   -0.00    6.67
 -11   1  27    0.86    5.38
  11  -1 -27    3.22    5.90
  11   1 -27   -0.00    5.52
 -11   1  28    2.61    5.88
  11  -1 -28    6.40    5.62
  11   1 -28    0.99    5.81
  11  -1 -29    0.00    5.82
  11   1 -29   -0.00    5.61
  11  -1 -30   -0.00    4.88
  11   1 -30    3.07    6.39
 -11   2   1    8.40    6.27
 -11  -2   1   21.06    7.51
 -11  -2   1   12.22    6.14
 -11   2   2    2.09    3.75
 -11  -2   2   -0.00    4.47
 -11  -2   2   -0.00    3.37
  11   2  -2    3.66    5.05
 -11   2   3    4.35    4.41
 -11  -2   3   10.15    6.15
 -11  -2   3    3.72    6.02
  11   2  -3   11.69    6.89
 -11   2   4    0.00    4.76
 -11  -2   4    0.00    4.97
 -11  -2   4    1.14    5.38
  11   2  -4    5.47    5.90
 -11   2   5   38.50   10.55
 -11  -2   5   46.77   11.08
 -11  -2   5   13.68    7.74
  11   2  -5   41.70   10.95
 -11   2   6    3.88    5.91
  11  -2  -6   20.32    6.46
 -11  -2   6   24.34    8.07
 -11  -2   6    9.03    6.75
  11   2  -6   17.67    7.62
 -11   2   7    5.89    6.66
  11  -2  -7    9.96    5.89
 -11  -2   7   10.86    6.68
 -11  -2   7    7.19    6.18
  11   2  -7    6.66    5.60
 -11   2   8   16.47    7.88
  11  -2  -8    9.27    6.35
 -11  -2   8    2.86    5.63
  11   2  -8    9.03    6.41
 -11   2   9   11.96    6.85
  11  -2  -9   29.65    9.44
 -11  -2   9   36.61   10.90
  11   2  -9   20.32    8.70
 -11   2  10    4.17    5.87
  11  -2 -10    4.68    5.15
 -11  -2  10    2.49    5.69
  11   2 -10   -0.00    3.76
  11  -2 -11   21.82    8.33
 -11  -2  11   32.64   10.10
  11   2 -11   24.38    8.47
 -11   2  12    0.00    5.36
  11  -2 -12    0.00    4.25
 -11  -2  12    0.98    4.78
  11   2 -12    1.02    5.46
 -11   2  13    1.40    4.56
  11  -2 -13   -0.00    4.30
 -11  -2  13   -0.00    5.05
  11   2 -13   -0.00    5.67
 -11   2  14   -0.00    4.87
  11  -2 -14    0.43    5.04
 -11  -2  14   -0.00    5.23
  11   2 -14    0.00    5.78
 -11   2  15    6.52    5.91
  11  -2 -15    6.63    4.98
 -11   2  16    3.22    4.31
  11  -2 -16    4.21    5.54
 -11  -2  16    1.05    5.13
  11   2 -16   11.48    6.46
 -11   2  17   -0.00    3.65
  11  -2 -17   -0.00    3.73
 -11  -2  17    5.61    6.11
  11   2 -17    1.98    5.14
 -11   2  18    1.71    4.58
  11  -2 -18    2.84    5.95
 -11  -2  18   -0.00    4.86
  11   2 -18    1.24    4.42
 -11   2  19    4.35    6.02
  11  -2 -19    6.99    6.86
 -11  -2  19    5.53    7.21
  11   2 -19    9.95    7.45
 -11   2  20   -0.00    5.52
  11  -2 -20    3.90    5.75
 -11  -2  20    0.00    5.59
  11   2 -20    5.55    6.45
 -11   2  21   17.13    8.86
  11  -2 -21   19.42    8.53
 -11  -2  21    5.02    6.88
  11   2 -21   19.32    9.29
 -11   2  22   10.07    7.28
  11  -2 -22   -0.00    6.59
 -11  -2  22   -0.00    6.56
  11   2 -22    7.33    6.93
 -11   2  23    8.18    7.25
  11  -2 -23    0.00    5.05
 -11  -2  23    5.22    6.53
  11   2 -23    5.98    6.30
 -11   2  24   -0.00    6.03
  11  -2 -24    3.30    4.22
  11   2 -24    1.89    4.70
 -11   2  25    2.77    7.04
  11  -2 -25    9.97    6.32
  11   2 -25   10.48    6.89
 -11   2  26   -0.00    7.08
  11  -2 -26    0.00    4.52
  11   2 -26    6.18    6.77
 -11   2  27    0.03    5.53
  11  -2 -27   12.25    7.96
  11   2 -27    8.12    5.89
 -11   2  28    4.43    7.46
  11  -2 -28    3.35    5.98
  11   2 -28    0.00    5.39
 -11   2  29    4.56    7.60
  11  -2 -29    3.67    5.55
  11   2 -29    0.98    4.28
  11  -2 -30   -0.00    6.47
  11   2 -30    3.07    5.93
 -11   3   1   17.80    6.90
 -11   3   1    5.24    5.47
  11  -3  -1   16.05    7.07
 -11  -3   1   12.85    6.70
 -11  -3   1    9.13    6.25
 -11   3   2   20.43    7.36
 -11   3   2    5.74    4.95
  11  -3  -2    0.00    4.88
 -11  -3   2    9.66    6.30
 -11  -3   2   15.80    8.40
  11   3  -2   20.68    7.49
 -11   3   3   17.90    8.12
 -11  -3   3   57.15   12.29
 -11  -3   3   36.47   10.81
  11   3  -3   39.02   10.54
 -11  -3   4   11.92    6.38
 -11  -3   4    6.59    5.65
  11   3  -4    6.30    6.14
 -11   3   5    1.88    5.35
 -11  -3   5    1.44    4.93
 -11  -3   5    1.78    5.09
  11   3  -5   -0.00    4.27
 -11   3   6   11.39    6.65
 -11  -3   6   11.26    6.40
 -11  -3   6    1.92    4.71
  11   3  -6    3.01    5.21
 -11   3   7   24.81    8.90
 -11  -3   7   49.03   11.85
 -11  -3   7   34.06   10.70
  11   3  -7   50.03   11.67
 -11   3   8    2.98    5.74
  11  -3  -8   -0.00    3.56
 -11  -3   8   -0.00    4.30
 -11  -3   8    1.63    6.02
  11   3  -8    7.29    6.28
 -11   3   9    1.70    4.26
  11  -3  -9    6.04    4.97
 -11  -3   9    3.55    5.64
  11   3  -9    6.95    6.13
 -11   3  10    3.06    4.89
  11  -3 -10   -0.00    4.06
 -11  -3  10    1.59    5.26
  11   3 -10    5.92    6.19
 -11   3  11    2.68    4.61
  11  -3 -11    0.00    4.38
 -11  -3  11   -0.00    4.19
  11   3 -11    0.00    4.27
 -11   3  12    1.44    5.80
  11  -3 -12    2.77    5.26
 -11  -3  12    8.11    6.92
  11   3 -12   19.10    8.13
 -11   3  13   11.55    7.27
  11  -3 -13    6.23    6.62
 -11  -3  13   11.90    8.47
  11   3 -13   15.78    7.33
 -11   3  14    1.12    5.33
  11  -3 -14   -0.00    3.74
 -11  -3  14    5.89    6.06
  11   3 -14   -0.00    4.58
 -11   3  15   -0.00    5.07
  11  -3 -15    0.22    3.51
 -11  -3  15    0.00    5.32
  11   3 -15   -0.00    5.88
 -11   3  16    3.58    5.49
  11  -3 -16   -0.00    5.03
 -11  -3  16    1.43    6.80
  11   3 -16    2.20    5.20
 -11   3  17    8.70    6.96
  11  -3 -17    6.66    5.35
 -11  -3  17    0.38    5.50
 -11   3  18    0.00    5.22
  11  -3 -18    2.87    5.80
 -11  -3  18    2.44    6.07
  11   3 -18    5.48    5.17
 -11   3  19   14.88    7.68
  11  -3 -19    7.31    6.50
 -11  -3  19   21.91    9.42
  11   3 -19    2.48    5.73
 -11   3  20    5.66    6.12
 -11  -3  20    2.55    5.95
  11   3 -20    8.82    6.34
 -11   3  21    0.68    5.18
  11  -3 -21   -0.00    5.31
 -11  -3  21    0.00    4.62
  11   3 -21   -0.00    5.16
 -11   3  22    2.99    6.57
  11  -3 -22    2.68    5.43
  11   3 -22    4.91    7.01
 -11   3  23   10.99    7.59
  11  -3 -23   14.23    8.43
  11   3 -23   18.65    9.68
 -11   3  24    0.03    4.90
  11  -3 -24    3.42    6.30
  11   3 -24    8.90    7.82
 -11   3  25   -0.00    5.41
  11  -3 -25    5.18    6.54
  11   3 -25    2.79    5.51
 -11   3  26   -0.00    4.27
  11  -3 -26   -0.00    4.92
  11   3 -26    2.20    4.87
 -11   3  27    5.69    7.79
  11  -3 -27   17.91    9.11
  11   3 -27    8.10    7.34
 -11   3  28    0.00    6.13
  11  -3 -28    1.18    4.88
  11   3 -28    4.79    6.79
 -11   3  29    7.75    7.19
  11  -3 -29    3.78    5.89
  11   3 -29   -0.00    6.11
 -11   3  30   -0.00    5.91
  11  -3 -30    0.20    5.34
 -11   4   1   17.05    6.38
 -11   4   1   17.82    7.06
  11  -4  -1   16.56    6.79
 -11  -4   1   21.30    7.52
 -11  -4   1   15.44    8.44
 -11   4   2    2.19    3.92
 -11   4   2    1.67    4.53
  11  -4  -2   -0.00    3.99
 -11  -4   2    2.06    6.31
 -11  -4   2    0.00    5.81
 -11   4   3   -0.00    4.26
  11  -4  -3    2.58    4.51
 -11  -4   3    8.30    6.50
 -11  -4   3    4.41    5.58
  11   4  -3    2.34    5.31
 -11   4   4    2.29    4.37
  11  -4  -4   10.97    5.92
 -11  -4   4    4.45    5.85
 -11  -4   4    3.18    6.14
  11   4  -4    0.00    6.39
 -11   4   5   10.12    6.88
 -11  -4   5   33.46   10.57
  11   4  -5   44.01   11.48
 -11   4   6    1.92    5.86
 -11  -4   6   20.01    8.52
 -11  -4   6    2.80    4.82
  11   4  -6    6.16    6.08
 -11   4   7    3.04    4.90
 -11  -4   7   16.03    7.47
 -11  -4   7    0.83    4.65
  11   4  -7   23.09    8.62
 -11   4   8    3.52    5.12
 -11  -4   8   -0.00    5.22
 -11  -4   8    8.03    6.02
  11   4  -8    0.00    5.69
 -11   4   9   19.91    7.94
  11  -4  -9   40.78   10.21
 -11  -4   9   43.59   11.26
 -11  -4   9   12.24    7.86
  11   4  -9   45.32   11.81
 -11   4  10    4.15    5.40
  11  -4 -10    4.30    5.05
 -11  -4  10    2.38    4.66
  11   4 -10    1.05    4.80
 -11   4  11   12.07    7.21
  11  -4 -11   11.60    6.80
 -11  -4  11    5.75    7.01
  11   4 -11   20.28    8.86
 -11   4  12    2.05    5.03
  11  -4 -12   -0.00    4.02
 -11  -4  12   -0.00    5.48
  11   4 -12   -0.00    4.45
 -11   4  13    0.00    4.63
  11  -4 -13    2.69    4.13
 -11  -4  13   15.99    9.50
  11   4 -13   -0.00    4.39
 -11   4  14    8.68    6.78
  11  -4 -14    3.46    5.43
 -11  -4  14    4.79    6.74
  11   4 -14    5.09    5.71
 -11   4  15   11.40    6.94
  11  -4 -15   19.81    8.23
 -11  -4  15    4.18    5.84
  11   4 -15    0.63    5.19
 -11   4  16    6.25    6.06
  11  -4 -16    1.50    5.42
 -11  -4  16    0.16    4.29
  11   4 -16    6.98    6.81
 -11   4  17    2.24    4.77
  11  -4 -17    0.35    5.05
 -11  -4  17    0.00    4.92
  11   4 -17   -0.00    5.99
 -11   4  18    7.21    6.40
 -11  -4  18    3.50    7.34
  11   4 -18   -0.00    4.77
 -11   4  19    3.66    6.47
  11  -4 -19    0.00    5.03
 -11   4  20    7.27    5.71
  11  -4 -20    0.66    4.31
  11   4 -20    4.77    6.28
 -11   4  21   13.47    8.33
  11  -4 -21   14.02    8.01
  11   4 -21    5.91    6.30
 -11   4  22    0.29    6.26
  11  -4 -22    4.84    6.08
  11   4 -22    6.65    5.52
 -11   4  23   -0.00    5.56
  11  -4 -23    0.00    5.53
  11   4 -23   -0.00    4.54
 -11   4  24    2.84    5.30
  11  -4 -24    9.48    6.77
  11   4 -24   -0.00    5.19
 -11   4  25    0.09    5.22
  11  -4 -25   16.44    8.25
  11   4 -25   10.84    7.51
  11  -4 -26    0.36    5.94
  11   4 -26   -0.00    6.31
 -11   4  27   -0.00    4.46
  11  -4 -27    5.29    6.19
  11   4 -27   13.17    7.76
 -11   4  28    0.00    6.07
  11  -4 -28    0.56    5.21
  11   4 -28    5.42    6.46
 -11   4  29   -0.00    5.69
  11  -4 -29    1.07    5.84
 -11   4  30    9.12    7.26
  11  -4 -30   -0.00    5.86
 -11   4  31    2.40    5.34
 -11   5   1    0.00    3.32
 -11  -5   1    2.81    4.55
 -11  -5   1    3.83    5.72
 -11   5   2   34.31    8.68
 -11  -5   2   22.91    9.39
 -11  -5   2   29.05   10.98
 -11   5   3   27.14    8.59
 -11  -5   3   25.78    9.11
 -11  -5   3   11.71    7.80
 -11   5   4    1.62    4.17
 -11  -5   4    1.26    5.83
  11   5  -4    0.20    5.84
 -11   5   5   -0.00    3.55
  11  -5  -5   -0.00    2.91
 -11  -5   5   -0.00    4.09
 -11  -5   5    0.47    5.18
  11   5  -5    1.53    4.67
 -11   5   6    7.46    5.57
 -11  -5   6   13.72    7.70
 -11  -5   6    6.23    6.89
  11   5  -6   19.09    8.18
 -11   5   7   10.99    7.26
 -11  -5   7   36.11   10.53
 -11  -5   7    8.40    6.83
  11   5  -7   25.18    9.75
 -11   5   8    0.96    4.61
 -11  -5   8    5.98    6.32
 -11  -5   8    5.38    5.69
  11   5  -8    4.78    5.23
 -11   5   9   13.72    7.17
  11  -5  -9   16.65    7.36
 -11  -5   9   40.28   11.01
 -11  -5   9    7.28    5.63
  11   5  -9    2.76    6.08
 -11   5  10   -0.00    3.67
  11  -5 -10   -0.00    3.87
 -11  -5  10    3.09    5.11
 -11  -5  10    0.49    6.17
  11   5 -10   -0.00    5.38
 -11   5  11    0.00    5.29
  11  -5 -11    5.32    5.79
 -11  -5  11    0.00    4.13
 -11  -5  11    7.21    6.30
  11   5 -11    5.27    5.46
 -11   5  12   12.54    6.82
  11  -5 -12   12.53    6.45
 -11  -5  12   16.79    8.27
  11   5 -12   37.75   11.24
 -11   5  13   19.08    8.42
  11  -5 -13   26.83    8.55
 -11  -5  13    8.30    6.72
  11   5 -13   41.55   11.97
 -11   5  14   -0.00    4.45
  11  -5 -14    4.88    5.40
 -11  -5  14   -0.00    6.03
  11   5 -14   -0.00    5.75
 -11   5  15    1.66    5.48
  11  -5 -15   -0.00    4.41
 -11  -5  15   -0.00    5.19
  11   5 -15   -0.00    5.02
 -11   5  16   -0.00    3.74
  11  -5 -16    1.49    5.55
  11   5 -16   -0.00    4.93
 -11   5  17    4.27    5.53
  11  -5 -17    0.32    4.70
  11   5 -17    2.99    5.73
 -11   5  18    1.06    6.48
  11  -5 -18   16.54    8.13
  11   5 -18    7.69    6.13
  11  -5 -19    6.76    6.35
  11   5 -19   15.30    8.40
 -11   5  20   -0.00    3.79
  11  -5 -20    0.54    5.18
  11   5 -20    2.25    5.28
 -11   5  21   -0.00    4.20
  11  -5 -21    0.19    5.12
  11   5 -21    1.35    4.25
 -11   5  22    0.19    5.14
  11  -5 -22    8.94    6.70
  11   5 -22    3.64    6.31
 -11   5  23   -0.00    4.87
  11  -5 -23   18.18    8.45
  11   5 -23    8.38    7.07
 -11   5  24    2.31    4.92
  11  -5 -24    0.00    4.44
  11   5 -24    6.55    6.57
 -11   5  25    0.00    5.15
  11  -5 -25   -0.00    5.28
  11   5 -25    2.37    4.29
 -11   5  26    0.00    5.66
  11  -5 -26    0.00    5.23
  11   5 -26   -0.00    3.82
 -11   5  27    4.45    6.16
  11   5 -27   -0.00    5.36
 -11   5  28    1.03    5.49
  11  -5 -28   16.46    8.70
  11   5 -28    0.55    5.77
 -11   5  29   -0.00    6.16
  11  -5 -29   -0.00    5.52
 -11   5  30    0.42    5.96
  11  -5 -30    5.16    6.11
 -11   5  31   -0.00    5.76
 -11   5  32   -0.00    4.41
 -11   6   1   22.47    6.80
 -11  -6   1   39.26   10.99
 -11  -6   1    9.43    8.29
 -11   6   2   -0.00    4.43
 -11  -6   2   -0.00    3.58
 -11  -6   2    1.44    4.25
 -11   6   3    1.92    3.37
 -11  -6   3    5.08    5.89
 -11  -6   3    4.47    5.47
 -11   6   4   23.38    7.63
 -11  -6   4   25.97    9.55
 -11  -6   4   18.52    8.98
 -11   6   5    9.87    4.85
 -11  -6   5   12.22    7.09
 -11  -6   5    0.00    5.83
  11   6  -5   22.67    8.51
 -11   6   6    6.31    4.50
 -11  -6   6   19.30    8.39
 -11  -6   6   -0.00    5.00
  11   6  -6   18.61    7.99
 -11   6   7   -0.00    5.28
 -11  -6   7    3.67    5.31
 -11  -6   7    8.70    7.45
  11   6  -7    5.45    5.54
 -11   6   8   -0.00    4.25
 -11  -6   8    3.78    6.06
 -11  -6   8    4.06    6.45
  11   6  -8    4.96    5.18
 -11   6   9    5.03    5.00
 -11  -6   9    7.66    5.97
 -11  -6   9    1.58    4.65
  11   6  -9   12.93    7.30
 -11   6  10    4.32    4.68
  11  -6 -10   18.24    6.93
 -11  -6  10   18.13    7.53
 -11  -6  10   10.61    7.61
 -11   6  11    0.00    4.81
  11  -6 -11    5.45    4.85
 -11  -6  11    2.88    4.04
 -11  -6  11    2.37    5.68
  11   6 -11    5.47    7.01
 -11   6  12    4.36    5.00
  11  -6 -12   -0.00    3.66
 -11  -6  12    3.11    5.66
  11   6 -12    5.23    6.28
 -11   6  13    1.91    4.33
  11  -6 -13   -0.00    4.25
  11   6 -13    0.35    4.52
 -11   6  14    2.14    4.70
  11  -6 -14    4.55    5.05
  11   6 -14    4.96    6.38
  11   6 -15   16.83    8.80
 -11   6  16    9.53    6.94
  11  -6 -16   16.23    8.00
 -11   6  17    1.49    5.04
  11  -6 -17    2.50    4.45
  11   6 -17    0.00    4.18
 -11   6  18   -0.00    4.50
  11  -6 -18    2.17    4.74
  11   6 -18    0.81    5.21
 -11   6  19   -0.00    4.93
  11  -6 -19    2.37    4.43
  11   6 -19    0.00    5.43
 -11   6  20    1.79    5.67
  11  -6 -20    1.48    5.50
  11   6 -20    0.27    3.93
 -11   6  21   -0.00    5.32
  11  -6 -21    0.00    4.04
  11   6 -21    7.35    6.78
 -11   6  22   -0.00    4.39
  11  -6 -22   -0.00    4.88
  11   6 -22    1.88    6.30
 -11   6  23   -0.00    5.12
  11  -6 -23    2.78    5.79
  11   6 -23    0.00    6.63
 -11   6  24   -0.00    5.56
  11   6 -24    6.08    6.88
 -11   6  25    0.00    4.43
  11  -6 -25    7.90    6.09
  11   6 -25    6.12    6.15
 -11   6  26    2.12    5.79
  11  -6 -26    5.72    6.09
  11   6 -26    1.01    5.19
 -11   6  27   -0.00    4.04
  11  -6 -27   -0.00    5.30
  11   6 -27   -0.00    4.97
 -11   6  28    0.00    5.86
  11  -6 -28   -0.00    5.76
 -11   6  29    6.21    5.85
  11  -6 -29    1.91    6.33
 -11   6  30    5.12    6.18
  11  -6 -30    3.36    4.72
 -11   6  31    0.30    5.55
 -11   7   1    6.54    5.30
 -11  -7   1    5.33    6.25
 -11   7   2   12.49    5.73
 -11  -7   2   19.80    9.11
 -11   7   3   -0.00    3.46
 -11  -7   3    1.73    5.10
 -11  -7   3    7.87    6.85
 -11   7   4    4.50    4.21
 -11  -7   4   20.74    7.77
 -11  -7   4   12.10    7.10
 -11   7   5    1.28    4.43
 -11  -7   5   -0.00    4.22
 -11  -7   5   -0.00    6.32
 -11   7   6    0.00    4.82
 -11  -7   6    7.35    5.41
 -11  -7   6    9.91    7.50
 -11   7   7    0.00    4.40
 -11  -7   7    5.75    5.73
 -11  -7   7    7.15    6.64
  11   7  -7    3.64    5.06
 -11   7   8    8.02    5.34
 -11  -7   8   29.59   10.69
  11   7  -8   12.83    8.62
 -11   7   9   15.04    6.51
 -11  -7   9   15.21    7.50
  11   7  -9    9.92    7.03
 -11   7  10    0.97    3.27
 -11  -7  10    3.90    5.26
  11   7 -10    0.00    5.02
 -11   7  11    1.14    4.68
 -11  -7  11    1.89    3.63
  11   7 -11    5.58    5.08
 -11   7  12   15.50    6.55
 -11  -7  12   14.62    9.08
  11   7 -12    3.40    5.42
 -11   7  13   13.94    6.78
 -11  -7  13    9.64    6.41
  11   7 -13    2.87    5.65
 -11   7  14    6.63    6.40
 -11  -7  14    2.77    5.66
  11   7 -14   -0.00    4.18
 -11   7  15    2.32    5.20
  11   7 -15    3.18    4.08
 -11   7  16   -0.00    5.02
  11  -7 -16    1.62    4.45
  11   7 -16    2.01    6.82
 -11   7  17    2.24    5.44
  11  -7 -17    2.16    4.48
  11   7 -17    4.53    7.04
 -11   7  18    7.74    5.56
  11  -7 -18   12.18    7.15
  11   7 -18   15.31    7.83
 -11   7  19   -0.00    3.89
  11  -7 -19    1.67    4.99
  11   7 -19   -0.00    4.87
 -11   7  20    0.65    4.04
  11  -7 -20   -0.00    5.15
  11   7 -20   -0.00    4.51
 -11   7  21    2.24    6.01
  11  -7 -21   -0.00    5.65
  11   7 -21   -0.00    4.04
 -11   7  22    0.00    4.84
  11   7 -22   17.13    7.95
 -11   7  23    1.76    6.33
  11  -7 -23    0.98    4.61
  11   7 -23   -0.00    5.95
 -11   7  24    0.00    6.14
  11  -7 -24    6.40    5.68
  11   7 -24    1.60    5.49
 -11   7  25    2.71    5.26
  11  -7 -25   -0.00    4.43
  11   7 -25   -0.00    5.18
 -11   7  26   11.12    7.73
  11  -7 -26    0.54    5.00
  11   7 -26   -0.00    3.86
 -11   7  27   -0.00    5.37
  11  -7 -27   -0.00    6.83
 -11   7  28   -0.00    5.79
  11  -7 -28    5.89    6.10
 -11   7  29    0.36    6.80
  11  -7 -29    1.38    6.37
  11  -7 -30   -0.00    5.84
 -11   8   1   -0.00    3.36
 -11  -8   1    1.62    4.12
 -11   8   2    8.79    4.79
 -11  -8   2   -0.00    4.17
 -11   8   3    3.53    3.92
 -11  -8   3   -0.00    4.22
 -11  -8   4   12.77    7.37
 -11   8   5    0.11    3.13
 -11  -8   5    4.54    6.03
 -11   8   6    6.91    5.21
 -11  -8   6   13.92    7.46
 -11   8   7    0.44    3.16
 -11  -8   7   -0.00    6.38
 -11   8   8    3.90    4.45
 -11  -8   8    1.56    4.95
  11   8  -8   -0.00    5.27
 -11  -8   9   -0.00    6.58
  11   8  -9   10.79    7.83
 -11   8  10   13.94    6.63
 -11  -8  10   10.21    8.64
  11   8 -10   17.80    8.91
 -11   8  11    1.55    4.10
 -11  -8  11   -0.00    4.11
  11   8 -11    4.90    5.49
 -11   8  12    1.35    4.63
 -11  -8  12   -0.00    3.54
  11   8 -12    7.85    7.39
 -11   8  13    5.35    5.21
 -11  -8  13   -0.00    5.41
  11   8 -13    0.00    4.59
 -11   8  14    0.74    4.23
 -11  -8  14    6.00    6.61
  11   8 -14    0.00    4.95
 -11   8  15    7.39    6.39
 -11  -8  15    1.32    5.99
  11   8 -15   -0.00    4.53
 -11   8  16    2.40    4.93
 -11  -8  16   12.12    7.92
  11   8 -16    8.32    6.57
 -11   8  17   -0.00    3.37
  11   8 -17    2.56    5.22
 -11   8  18    4.85    4.76
  11   8 -18   -0.00    5.65
 -11   8  19    0.58    5.23
  11   8 -19    4.07    5.44
 -11   8  20    2.98    4.68
  11   8 -20    7.57    6.77
 -11   8  21   -0.00    6.43
  11   8 -21    2.00    5.35
  11   8 -22    7.51    7.84
  11  -8 -23    3.98    4.75
  11   8 -23   -0.00    4.57
 -11   8  24    1.24    4.33
  11  -8 -24   -0.00    4.48
  11   8 -24    6.01    6.62
 -11   8  25    1.36    4.00
  11  -8 -25   -0.00    4.56
 -11   8  26    4.26    6.22
  11  -8 -26    2.43    6.60
  11  -8 -27    7.09    7.08
  11  -8 -28    2.10    5.17
  11  -8 -29   -0.00    6.00
 -11   9   1    1.53    3.58
 -11  -9   1    3.17    5.28
 -11   9   2   10.34    5.38
 -11  -9   2   22.13    9.19
 -11   9   3    3.27    4.17
 -11  -9   3    1.81    4.61
 -11   9   4    0.00    3.63
 -11  -9   4    9.65    6.45
 -11   9   5   -0.00    3.48
 -11  -9   5    1.91    5.23
 -11   9   6    0.58    3.53
 -11  -9   6   13.33    7.66
 -11  -9   7   -0.00    5.14
 -11   9   8   14.07    5.77
 -11  -9   8   17.82    7.96
 -11   9   9    5.24    4.41
 -11  -9   9   -0.00    5.00
 -11   9  10   -0.00    4.54
 -11  -9  10   -0.00    5.09
  11   9 -10    1.97    5.10
 -11   9  11    3.48    4.09
 -11  -9  11    2.06    5.20
  11   9 -11    0.00    5.97
 -11   9  12    8.04    5.67
  11   9 -12    7.94    5.29
 -11   9  13   -0.00    3.67
 -11  -9  13    0.00    5.45
  11   9 -13   -0.00    5.92
 -11   9  14    0.60    3.42
 -11  -9  14    4.11    5.58
  11   9 -14   -0.00    6.98
 -11   9  15   -0.00    4.06
 -11  -9  15    2.98    5.48
  11   9 -15    3.40    6.52
 -11  -9  16    0.00    6.59
  11   9 -16    5.86    5.47
 -11   9  17    1.61    2.99
 -11  -9  17    1.13    5.27
  11   9 -17    0.00    5.47
 -11   9  18    4.03    4.37
 -11  -9  18   12.71    8.60
  11   9 -18   20.68    9.18
 -11   9  19    0.09    3.44
 -11  -9  19   -0.00    6.84
  11   9 -19   -0.00    6.09
 -11   9  20    3.78    4.93
  11   9 -20   10.87    7.87
 -11   9  21   -0.00    4.30
  11   9 -21   -0.00    3.95
 -11   9  22    0.84    4.45
  11   9 -22    5.31    7.73
 -11   9  23   -0.00    4.96
  11   9 -23    4.99    6.33
 -11  10   1    1.35    3.26
 -11 -10   1    1.51    4.36
 -11  10   2    0.00    2.81
 -11  10   3   -0.00    3.55
 -11 -10   3    3.25    5.08
 -11  10   4    0.32    3.00
 -11 -10   4    9.01    6.18
 -11  10   5   -0.00    3.76
 -11 -10   5   -0.00    5.25
 -11  10   6   -0.00    3.14
 -11 -10   6   22.36    8.68
 -11  10   7    3.12    4.30
 -11 -10   7   -0.00    4.32
 -11  10   8   -0.00    4.55
 -11 -10   8    5.17    5.62
 -11  10   9    5.18    4.59
 -11 -10   9    5.09    6.02
 -11  10  10    6.63    5.08
 -11 -10  10   15.69    7.70
 -11  10  11    0.00    4.46
 -11 -10  11    6.13    6.84
  11  10 -11   -0.00    5.49
 -11  10  12    3.77    4.37
 -11 -10  12   -0.00    4.43
  11  10 -12   -0.00    5.39
 -11  10  13    0.52    3.27
 -11 -10  13    0.00    5.69
  11  10 -13    3.58    5.42
 -11  10  14    0.00    4.07
  11  10 -14    7.73    6.58
 -11  10  15   -0.00    3.63
 -11 -10  15    2.92    6.81
  11  10 -15    1.72    5.98
 -11  10  16    2.20    4.08
 -11 -10  16   20.83    9.87
  11  10 -16   10.72    7.47
 -11  10  17   -0.00    3.83
 -11 -10  17   -0.00    4.96
  11  10 -17   -0.00    5.19
 -11  10  18   -0.00    4.36
 -11 -10  18   -0.00    4.32
  11  10 -18    0.00    5.93
 -11  10  19    2.93    4.53
 -11 -10  19    0.45    4.51
  11  10 -19   -0.00    4.72
 -11  10  20    2.81    4.43
 -11 -10  20    0.48    4.65
  11  10 -20   10.63    6.48
 -11 -10  21   -0.00    6.24
  11  10 -21   -0.00    5.38
 -11  11   1    3.88    4.03
 -11 -11   1    7.96    6.61
 -11  11   2    3.55    3.93
 -11 -11   2    8.92    8.04
 -11  11   3   -0.00    3.54
 -11 -11   3    2.50    6.36
 -11  11   4    5.27    4.08
 -11 -11   4   12.34    7.52
 -11  11   5    0.82    3.07
 -11 -11   5    0.00    4.83
 -11  11   6    2.16    3.32
 -11 -11   6    0.78    4.48
 -11  11   7    2.60    3.88
 -11 -11   7   -0.00    5.83
 -11  11   8    6.98    4.54
 -11 -11   8    8.16    6.96
 -11  11   9   -0.00    4.69
 -11 -11   9   10.95    6.95
 -11  11  10    2.90    3.13
 -11 -11  10   -0.00    3.88
 -11  11  11   -0.00    3.71
 -11 -11  11    7.10    5.86
 -11  11  12   11.27    5.84
 -11 -11  12   14.65    7.95
 -11  11  13    1.40    4.03
 -11 -11  13   -0.00    5.01
  11  11 -13    1.35    5.32
 -11  11  14    1.04    3.90
 -11 -11  14    4.30    7.09
  11  11 -14    3.51    6.26
 -11  11  15    2.30    4.46
 -11 -11  15    3.91    6.23
  11  11 -15    4.16    6.25
 -11  11  16    8.68    5.36
  11  11 -16   -0.00    5.32
 -11 -11  17   -0.00    4.99
  11  11 -17    1.19    5.15
 -11 -11  18    7.29    6.93
  11  11 -18    1.71    4.98
 -11  12   1    0.82    2.75
 -11 -12   1    0.56    4.82
 -11  12   2    4.71    3.58
 -11 -12   2    1.10    5.15
 -11  12   3   -0.00    2.63
 -11 -12   3   -0.00    4.37
 -11  12   4    3.23    3.69
 -11 -12   4    3.67    5.78
 -11  12   5   -0.00    3.36
 -11 -12   5   -0.00    5.79
 -11  12   6    6.21    4.52
 -11 -12   6   12.50    6.53
 -11  12   7    2.03    3.73
 -11 -12   7    1.82    5.44
 -11  12   8    1.27    2.97
 -11 -12   8   -0.00    5.92
 -11  12   9    3.13    3.66
 -11 -12   9    4.01    5.95
 -11  12  10   -0.00    3.58
 -11 -12  10    2.96    5.90
 -11  12  11   -0.00    3.22
 -11  12  12    6.75    4.34
 -11 -12  12    1.92    6.13
 -11 -12  13    2.72    5.56
 -11 -12  14   -0.00    5.31
 -11 -12  15    1.03    6.16
 -11 -13   1    0.00    4.30
 -11  13   2    0.00    2.42
 -11 -13   2   -0.00    5.99
 -11  13   3    0.50    2.90
 -11 -13   3    3.20    5.30
 -11  13   4    8.74    5.00
 -11 -13   4    4.66    5.76
 -11  13   5    0.14    2.53
 -11 -13   5    0.69    4.60
 -11  13   6    0.00    2.86
 -11 -13   6    1.57    5.72
 -11  13   7    2.10    3.38
 -11 -13   7   -0.00    4.56
 -11  13   8    2.86    3.45
 -11 -13   8   -0.00    5.22
 -11 -13   9    0.00    6.45
 -11  14   1    2.82    3.26
 -11  14   2    0.00    2.67
 -11  14   3    3.00    3.12
 -10   0   1   -0.00    4.90
 -10   0   2   11.01    7.13
 -10   0   3    0.00    4.56
 -10   0   4   51.75   11.59
 -10   0   5    2.93    4.33
 -10   0   6    5.48    5.07
 -10   0   7    0.00    4.33
  10   0  -7    0.58    4.28
 -10   0   8   14.93    7.47
  10   0  -8   22.32    7.88
 -10   0   9   -0.00    4.72
  10   0  -9    0.00    3.47
 -10   0  10   71.66   15.26
  10   0 -10   87.97   15.61
 -10   0  11    0.23    5.12
  10   0 -11   -0.00    4.65
 -10   0  12    0.00    4.43
  10   0 -12    3.31    5.09
 -10   0  13    0.00    4.51
  10   0 -13    0.00    5.04
 -10   0  14   12.28    7.62
  10   0 -14    4.93    6.15
 -10   0  15   -0.00    5.09
  10   0 -15    1.82    3.50
 -10   0  16   19.68    8.47
  10   0 -16   39.94   10.69
 -10   0  17    0.00    4.79
  10   0 -17    2.25    4.83
 -10   0  18   12.50    7.64
  10   0 -18   13.83    7.50
 -10   0  19    0.27    5.02
  10   0 -19   -0.00    4.92
 -10   0  20   11.72    7.01
  10   0 -20   41.45   11.85
 -10   0  21   -0.00    4.54
  10   0 -21   -0.00    5.44
 -10   0  22    4.67    5.01
  10   0 -22   -0.00    5.37
 -10   0  23    0.00    4.69
 -10   0  24    7.60    6.45
  10   0 -24    9.37    7.13
 -10   0  25   -0.00    5.94
  10   0 -25   -0.00    4.84
 -10   0  26   14.75    9.14
  10   0 -26   42.76   12.21
 -10   0  27    0.00    5.33
  10   0 -27   -0.00    5.47
  10   0 -28    5.95    6.27
  10   0 -29    1.80    5.16
  10   0 -30    6.56    6.12
  10   0 -31    3.60    5.05
  10   0 -32   -0.00    5.10
 -10   1   1   -0.00    3.60
 -10   1   1    1.08    4.05
  10  -1  -1    0.59    3.66
 -10  -1   1    2.27    4.46
 -10   1   2  112.70   17.56
 -10   1   2   98.43   16.86
  10  -1  -2  129.99   18.84
 -10  -1   2  125.35   19.18
 -10   1   3   11.01    5.63
 -10   1   3    2.14    4.17
  10  -1  -3    0.00    4.30
 -10  -1   3    6.80    5.51
 -10   1   4   -0.00    5.08
 -10  -1   4    3.40    4.94
 -10  -1   4   -0.00    4.26
  10   1  -4    2.61    4.18
 -10   1   5    3.03    5.85
 -10  -1   5    5.72    4.99
 -10  -1   5    7.27    6.09
  10   1  -5    9.90    6.48
 -10   1   6   46.57   11.60
 -10  -1   6   70.67   13.82
  10   1  -6   42.48   11.52
 -10   1   7    1.63    4.72
 -10  -1   7    0.00    4.64
  10   1  -7   -0.00    4.22
 -10   1   8   50.12   11.74
 -10  -1   8   32.18   10.65
  10   1  -8   42.97   10.58
 -10   1   9   -0.00    3.42
  10  -1  -9   -0.00    5.23
 -10  -1   9    2.63    5.49
  10   1  -9    0.53    4.07
 -10   1  10    2.06    4.80
  10  -1 -10    0.60    5.00
 -10  -1  10    1.13    4.38
  10   1 -10   -0.00    3.73
 -10   1  11    9.15    5.91
  10  -1 -11    6.70    5.81
 -10  -1  11    4.51    5.46
  10   1 -11    9.75    6.45
 -10   1  12   48.70   12.23
  10  -1 -12   54.21   12.65
 -10  -1  12   54.50   13.04
  10   1 -12   71.44   14.51
 -10   1  13   -0.00    4.84
  10  -1 -13    1.13    4.81
 -10  -1  13    0.00    5.92
  10   1 -13    4.40    5.08
 -10   1  14    2.05    5.09
  10  -1 -14    9.23    5.61
 -10  -1  14    8.50    7.25
  10   1 -14    0.00    5.12
 -10   1  15   -0.00    4.01
  10  -1 -15    0.00    4.24
 -10  -1  15    0.51    4.50
  10   1 -15    1.84    3.74
 -10   1  16   11.23    7.60
  10  -1 -16   12.36    7.36
 -10  -1  16   17.01    8.04
  10   1 -16   22.42    9.25
 -10   1  17    2.96    4.16
  10  -1 -17    3.06    5.69
 -10   1  18   12.94    7.43
  10  -1 -18   10.82    6.92
 -10  -1  18    5.23    6.33
  10   1 -18   11.43    7.17
  10  -1 -19    4.44    5.10
 -10  -1  19    0.22    4.81
  10   1 -19   -0.00    4.11
 -10   1  20   -0.00    4.96
  10  -1 -20    0.00    5.20
 -10  -1  20    0.41    4.43
  10   1 -20    3.10    4.87
 -10   1  21   -0.00    6.13
  10  -1 -21    5.80    5.03
 -10  -1  21   -0.00    5.96
  10   1 -21    0.00    5.12
 -10   1  22   14.90    9.48
  10  -1 -22   47.30   12.03
 -10  -1  22   64.17   14.84
  10   1 -22   77.72   15.28
 -10   1  23    4.33    5.84
  10  -1 -23   -0.00    4.89
 -10  -1  23    1.27    5.65
  10   1 -23   15.25    8.41
 -10   1  24   -0.00    5.71
  10  -1 -24    7.19    6.91
 -10  -1  24    1.37    4.77
  10   1 -24    5.19    5.30
 -10   1  25   -0.00    5.01
  10  -1 -25   -0.00    5.89
 -10  -1  25   -0.00    5.07
  10   1 -25   -0.00    3.99
 -10   1  26    5.60    7.15
  10  -1 -26   -0.00    4.12
 -10   1  27    5.43    6.34
  10  -1 -27    0.83    4.32
  10   1 -27   -0.00    5.40
 -10   1  28    9.99    8.65
  10  -1 -28   18.60    8.68
  10   1 -28    6.07    6.30
  10  -1 -29   -0.00    6.30
  10   1 -29    0.18    5.18
  10  -1 -30    2.29    4.08
  10   1 -30   -0.00    4.54
  10  -1 -31    2.92    6.43
  10   1 -31    0.00    5.88
  10  -1 -32    2.63    6.81
  10   1 -32    4.93    6.64
 -10   2   1    3.01    4.16
 -10   2   1    2.56    3.82
  10  -2  -1    0.43    3.13
 -10  -2   1    0.00    3.22
 -10  -2   1    4.29    4.72
  10   2  -1    2.56    4.76
 -10   2   2    3.67    4.39
 -10   2   2    2.20    3.98
  10  -2  -2    5.06    4.74
 -10  -2   2    2.01    5.05
 -10  -2   2   -0.00    3.70
  10   2  -2   -0.00    2.90
 -10   2   3    2.11    4.80
  10  -2  -3    1.00    4.42
 -10  -2   3    0.21    4.01
 -10  -2   3    3.91    5.38
  10   2  -3   -0.00    4.42
  10  -2  -4  147.55   19.32
 -10  -2   4  115.27   18.68
 -10  -2   4   99.00   17.94
  10   2  -4   97.39   17.61
 -10   2   5    7.52    6.12
  10  -2  -5   24.66    7.77
 -10  -2   5   26.50    8.79
 -10  -2   5   18.27    8.24
  10   2  -5   37.91    9.72
 -10   2   6   18.51    7.33
 -10  -2   6   24.60    8.55
 -10  -2   6   23.25    9.17
  10   2  -6   39.14    9.97
 -10   2   7    2.61    4.30
 -10  -2   7    5.37    5.97
  10   2  -7   11.21    6.82
 -10   2   8    7.54    6.21
 -10  -2   8    5.47    6.29
  10   2  -8   17.32    7.53
 -10   2   9    2.82    4.92
 -10  -2   9    0.41    4.76
  10   2  -9    6.37    5.70
 -10   2  10   55.55   12.78
  10  -2 -10   81.23   14.53
 -10  -2  10   47.48   12.99
  10   2 -10   62.09   13.36
 -10   2  11    6.57    5.73
  10  -2 -11    9.18    5.73
 -10  -2  11   18.60    8.67
  10   2 -11    3.71    6.06
 -10   2  12   -0.00    4.77
  10  -2 -12    0.39    3.87
 -10  -2  12   -0.00    4.73
  10   2 -12    0.15    5.07
 -10   2  13   -0.00    4.60
  10  -2 -13    5.46    4.82
 -10  -2  13   -0.00    4.41
  10   2 -13   -0.00    3.36
 -10   2  14   11.43    6.42
  10  -2 -14   15.43    7.56
 -10  -2  14   22.25    8.83
  10   2 -14   19.61    8.05
  10  -2 -15    8.36    5.69
 -10  -2  15   10.03    7.53
  10   2 -15    5.29    5.63
 -10   2  16   25.03    8.38
  10  -2 -16    7.97    7.34
 -10  -2  16    0.74    4.79
  10   2 -16   -0.00    4.86
 -10   2  17    0.00    3.93
  10  -2 -17    3.23    5.19
 -10  -2  17   -0.00    5.30
  10   2 -17    0.94    4.48
 -10   2  18    0.00    4.80
 -10  -2  18    4.12    6.07
  10   2 -18    0.42    4.59
 -10   2  19    0.00    5.38
  10  -2 -19    4.54    5.33
 -10  -2  19    6.49    6.43
  10   2 -19   -0.00    5.25
 -10   2  20   29.00   10.71
  10  -2 -20   36.01   10.68
 -10  -2  20   29.03   11.13
  10   2 -20   47.05   11.92
 -10   2  21   -0.00    4.99
  10  -2 -21   -0.00    4.04
 -10  -2  21    4.31    5.94
  10   2 -21    5.39    5.91
 -10   2  22    2.90    5.74
  10  -2 -22   12.05    7.89
 -10  -2  22    1.52    5.65
  10   2 -22    4.85    5.51
 -10   2  23   -0.00    6.14
  10  -2 -23    0.47    5.33
 -10  -2  23    2.45    5.98
  10   2 -23    1.37    5.55
 -10   2  24    2.71    6.46
  10  -2 -24    7.41    6.99
  10   2 -24   28.40    9.53
 -10   2  25    0.30    5.46
  10  -2 -25    0.13    5.34
  10   2 -25    4.80    6.81
 -10   2  26   10.84    8.61
  10  -2 -26    2.28    6.73
  10   2 -26   37.03   11.04
 -10   2  27    3.39    6.34
  10  -2 -27    0.03    6.01
  10   2 -27    4.69    5.52
 -10   2  28    3.16    5.10
  10  -2 -28    5.15    6.92
  10   2 -28   -0.00    4.96
 -10   2  29    8.15    7.89
  10  -2 -29   -0.00    5.75
  10   2 -29   -0.00    6.34
  10  -2 -30    6.08    6.65
  10   2 -30    1.99    6.07
  10  -2 -32    4.46    5.40
  10   2 -32   -0.00    4.72
 -10   3   1   19.29    6.36
 -10   3   1    2.43    5.30
  10  -3  -1    9.75    5.11
 -10  -3   1    7.22    4.89
 -10  -3   1   -0.00    4.16
 -10   3   2   78.90   13.22
 -10   3   2   41.28   11.22
  10  -3  -2   97.33   14.48
 -10  -3   2   74.48   14.46
 -10  -3   2   68.00   14.64
  10   3  -2   93.31   15.81
 -10   3   3   21.62    7.62
  10  -3  -3   22.59    7.54
 -10  -3   3   54.71   12.18
 -10  -3   3   25.48    9.12
  10   3  -3   62.53   12.78
 -10   3   4    0.00    3.78
  10  -3  -4   -0.00    2.88
 -10  -3   4   -0.00    4.55
 -10  -3   4   -0.00    5.01
  10   3  -4    1.72    4.02
 -10   3   5    1.35    3.88
  10  -3  -5    6.79    5.12
 -10  -3   5   10.85    6.14
 -10  -3   5    4.29    5.78
  10   3  -5    4.00    5.14
 -10   3   6   17.70    7.39
  10  -3  -6   15.77    7.03
 -10  -3   6   37.19    9.65
 -10  -3   6    7.95    6.47
  10   3  -6   19.34    7.81
 -10   3   7    5.12    5.83
  10  -3  -7   11.54    5.61
 -10  -3   7   15.25    7.34
 -10  -3   7    5.63    6.25
  10   3  -7   17.96    7.70
 -10   3   8   43.43   10.70
 -10  -3   8   48.19   11.84
  10   3  -8   39.63   11.71
 -10   3   9    1.96    4.13
 -10  -3   9    2.24    5.86
  10   3  -9    2.13    6.19
 -10   3  10   -0.00    4.64
 -10  -3  10    1.94    4.78
  10   3 -10    0.00    4.87
 -10   3  11   11.16    6.31
  10  -3 -11    4.75    4.73
 -10  -3  11   13.54    7.05
  10   3 -11    7.31    5.36
 -10   3  12   24.60    8.81
  10  -3 -12   24.49    7.85
 -10  -3  12   26.31   10.09
  10   3 -12   44.22   10.82
 -10   3  13   -0.00    4.89
  10  -3 -13   -0.00    4.62
 -10  -3  13   -0.00    4.24
  10   3 -13   -0.00    4.73
 -10   3  14    0.21    5.13
  10  -3 -14    4.27    5.55
 -10  -3  14    1.79    4.75
  10   3 -14    1.06    5.34
 -10   3  15    3.62    5.07
  10  -3 -15    3.37    5.23
 -10  -3  15    5.55    7.15
  10   3 -15    0.76    3.73
 -10   3  16   26.43    8.65
 -10  -3  16   -0.00    5.17
  10   3 -16   10.71    7.50
 -10   3  17    4.31    5.59
  10  -3 -17    6.08    5.58
 -10  -3  17   12.45    7.94
  10   3 -17   20.75    8.78
 -10   3  18    6.28    7.48
  10  -3 -18    0.00    4.83
 -10  -3  18    5.31    7.61
  10   3 -18    5.35    5.47
 -10   3  19    1.79    5.92
  10  -3 -19    2.49    4.40
 -10  -3  19    0.00    4.44
  10   3 -19   -0.00    5.08
 -10   3  20   -0.00    3.25
  10  -3 -20   -0.00    5.13
 -10  -3  20    8.37    6.40
  10   3 -20   -0.00    5.98
 -10   3  21    1.81    5.86
  10  -3 -21    4.84    5.35
 -10  -3  21    2.65    6.73
  10   3 -21    6.25    6.68
 -10   3  22   18.26    8.95
  10  -3 -22   23.69    9.22
  10  -3 -23    1.90    6.01
  10   3 -23    0.88    4.27
 -10   3  24    1.29    5.11
  10  -3 -24   -0.00    5.29
  10   3 -24   -0.00    4.72
 -10   3  25   -0.00    5.42
  10  -3 -25    2.27    5.16
  10   3 -25    0.00    6.28
 -10   3  26    0.58    4.48
  10   3 -26   12.40    8.20
 -10   3  27    2.43    5.65
  10  -3 -27   17.24    7.59
  10   3 -27    0.92    7.57
 -10   3  28    7.32    8.54
  10  -3 -28    2.10    5.34
  10   3 -28   10.66    7.01
 -10   3  29   -0.00    5.79
  10  -3 -29   -0.00    5.73
  10   3 -29   -0.00    4.61
 -10   3  30   -0.00    5.94
  10  -3 -30   -0.00    5.87
  10   3 -30   -0.00    5.27
 -10   3  31    2.99    6.01
  10  -3 -31    1.56    5.48
  10   3 -31   -0.00    5.35
  10  -3 -32    8.18    6.89
 -10   4   1    4.27    3.55
 -10   4   1    0.72    3.71
  10  -4  -1    2.80    3.88
 -10  -4   1   -0.00    4.56
 -10  -4   1    1.11    6.15
 -10   4   2    1.86    4.24
  10  -4  -2    1.31    3.52
 -10  -4   2    3.69    4.62
 -10  -4   2   -0.00    4.97
 -10   4   3    6.18    5.40
  10  -4  -3    4.63    3.90
 -10  -4   3    4.05    4.87
 -10  -4   3    0.14    5.02
  10   4  -3    6.97    5.92
 -10   4   4   17.71    8.06
  10  -4  -4   70.60   11.80
 -10  -4   4   61.96   13.39
 -10  -4   4   79.53   15.09
  10   4  -4   52.68   12.29
 -10   4   5   23.26    8.28
  10  -4  -5   52.59   10.56
 -10  -4   5   42.83   10.72
  10   4  -5   32.78    9.87
 -10   4   6   22.35    7.92
  10  -4  -6   42.21    9.66
 -10  -4   6   55.71   12.26
  10   4  -6   33.62   10.63
 -10   4   7   -0.00    4.11
  10  -4  -7    1.10    4.06
 -10  -4   7   -0.00    6.25
  10   4  -7    9.14    6.13
  10   4  -7   -0.00    5.40
 -10   4   8   49.97   11.04
  10  -4  -8   49.09   11.13
 -10  -4   8   51.50   12.94
  10   4  -8   39.92   10.93
  10   4  -9   12.98    7.67
 -10   4  10   13.61    6.51
  10   4 -10   25.21    8.55
 -10   4  11    4.20    4.95
  10   4 -11    1.01    5.00
 -10   4  12    3.07    5.29
  10  -4 -12    3.94    4.87
  10   4 -12    5.60    5.34
 -10   4  13    5.25    6.09
  10  -4 -13   -0.00    4.13
  10   4 -13   -0.00    4.13
 -10   4  14   16.80    8.10
  10  -4 -14   24.31    8.85
  10   4 -14   33.53   10.13
 -10   4  15    3.62    5.00
  10  -4 -15   16.34    7.46
 -10  -4  15   -0.00    6.34
  10   4 -15    9.64    7.06
 -10   4  16    4.33    5.68
  10  -4 -16    7.01    5.62
 -10  -4  16    0.16    5.86
  10   4 -16   10.69    6.69
  10  -4 -17    1.98    4.68
 -10  -4  17   -0.00    5.02
  10   4 -17    2.62    5.43
 -10   4  18   -0.00    5.78
  10  -4 -18    1.84    5.81
 -10  -4  18   -0.00    6.17
  10   4 -18    9.57    7.05
 -10   4  19    0.00    5.48
  10  -4 -19    7.45    6.49
 -10  -4  19    5.90    6.54
  10   4 -19    6.66    5.16
 -10   4  20   26.58    9.78
  10  -4 -20   26.24    9.00
  10   4 -20   21.04    8.70
 -10   4  21   11.28    8.29
  10  -4 -21   16.71    8.63
  10   4 -21    3.81    7.03
 -10   4  22    8.66    7.02
  10  -4 -22   -0.00    5.27
  10   4 -22    0.00    6.82
 -10   4  23    6.56    6.04
  10  -4 -23    6.04    6.24
  10   4 -23    4.91    6.63
 -10   4  24    4.16    6.19
  10  -4 -24    3.51    5.56
  10   4 -24    8.96    7.68
 -10   4  25    0.00    5.90
  10  -4 -25    0.61    5.14
  10   4 -25    6.06    6.94
 -10   4  26   -0.00    5.61
  10  -4 -26    3.58    5.66
  10   4 -26   -0.00    4.45
 -10   4  27   -0.00    5.09
  10  -4 -27    0.00    4.19
  10   4 -27   -0.00    6.92
 -10   4  28    2.34    5.81
  10  -4 -28    1.39    4.93
  10   4 -28    3.45    6.15
 -10   4  29   -0.00    5.25
  10  -4 -29    1.56    5.53
  10   4 -29   15.50    7.29
 -10   4  30    0.99    5.67
  10  -4 -30   -0.00    4.69
  10   4 -30    1.35    4.82
 -10   4  31    1.70    5.59
  10  -4 -31    0.32    4.94
  10   4 -31    0.97    6.45
 -10   4  32    0.00    5.95
  10  -4 -32    6.07    5.62
 -10   5   1   44.36    8.94
 -10   5   1   36.91    8.83
  10  -5  -1   37.07    8.57
 -10  -5   1   50.99   12.07
 -10  -5   1   21.58    9.21
 -10   5   2  113.28   17.88
  10  -5  -2  154.38   19.30
 -10  -5   2  145.98   21.62
 -10  -5   2  122.34   21.26
 -10   5   3    6.98    4.92
  10  -5  -3   12.53    5.58
 -10  -5   3   15.29    7.75
 -10   5   4    2.39    4.09
  10  -5  -4   -0.00    3.95
 -10  -5   4   -0.00    4.82
  10   5  -4   -0.00    4.76
  10   5  -4   -0.00    3.74
 -10   5   5    6.74    4.85
 -10  -5   5    4.07    5.93
  10   5  -5    0.51    4.13
  10   5  -5    0.00    5.71
 -10   5   6   29.82    9.06
  10  -5  -6   28.72    8.37
 -10  -5   6   42.44   11.09
  10   5  -6   34.11   10.30
  10   5  -6   25.03    9.87
 -10   5   7   17.14    7.30
  10  -5  -7   23.96    7.88
 -10  -5   7   38.18   10.47
  10   5  -7   31.28    9.73
  10   5  -7   15.47    8.58
 -10   5   8   22.07    8.09
  10  -5  -8   28.48    8.02
 -10  -5   8   22.60    9.30
  10   5  -8   31.76   10.43
  10   5  -8   29.80    9.87
 -10   5   9    0.00    4.95
 -10  -5   9    0.00    5.35
  10   5  -9    2.88    4.96
 -10   5  10    0.00    4.24
  10   5 -10    5.60    6.47
 -10   5  11    3.28    5.22
  10   5 -11   21.19    8.76
 -10   5  12   18.81    7.83
  10  -5 -12   23.69    8.03
  10   5 -12   17.93    8.95
  10  -5 -13   17.38    7.36
  10   5 -13    7.67    6.49
 -10   5  14    0.00    3.74
  10  -5 -14   -0.00    4.15
  10   5 -14   -0.00    4.36
 -10   5  15    0.00    4.62
  10  -5 -15    4.30    4.88
  10   5 -15    6.31    6.14
 -10   5  16    1.32    4.49
  10  -5 -16    0.00    4.32
  10   5 -16    5.69    5.79
 -10   5  17   12.76    6.63
  10  -5 -17   14.91    8.19
  10   5 -17   23.76    8.81
 -10   5  18   20.28    7.89
  10  -5 -18   11.51    7.27
  10   5 -18   11.06    6.70
 -10   5  19    0.31    4.54
  10  -5 -19    8.69    6.78
 -10   5  20    5.76    4.70
  10   5 -20    0.77    5.27
 -10   5  21   -0.00    5.21
  10  -5 -21    1.67    5.75
  10   5 -21    1.44    4.47
 -10   5  22    9.76    6.85
  10  -5 -22   12.60    6.76
  10   5 -22   15.45    8.99
 -10   5  23    0.91    5.40
  10  -5 -23   -0.00    3.81
  10   5 -23   10.33    7.47
 -10   5  24    0.84    5.73
  10  -5 -24    0.68    5.15
  10   5 -24    0.51    4.39
 -10   5  25   -0.00    4.50
  10  -5 -25    3.92    5.95
  10   5 -25    4.30    4.95
 -10   5  26    0.45    5.25
  10  -5 -26    0.00    6.86
  10   5 -26    1.86    4.85
 -10   5  27    0.00    5.02
  10  -5 -27    2.16    6.24
  10   5 -27    6.43    5.94
 -10   5  28   -0.00    6.29
  10  -5 -28    0.00    4.48
  10   5 -28    3.87    6.47
 -10   5  29    4.52    5.92
  10  -5 -29    3.89    6.94
 -10   5  30   -0.00    5.19
  10  -5 -30   -0.00    4.81
  10   5 -30   -0.00    5.82
 -10   5  31    9.62    8.06
  10  -5 -31    1.27    4.55
 -10   5  32   -0.00    4.71
  10  -5 -32   -0.00    2.92
 -10   5  33    6.31    7.29
 -10   6   1   -0.00    3.01
 -10  -6   1    4.48    5.14
 -10   6   2    4.07    4.12
 -10  -6   2   10.11    6.57
  10   6  -2   -0.00    5.00
 -10   6   3    1.56    4.41
 -10  -6   3    5.38    5.66
  10   6  -3    3.03    4.80
 -10   6   4    5.79    5.61
 -10  -6   4   13.72    6.40
  10   6  -4    2.53    5.29
 -10   6   5   20.43    6.72
  10  -6  -5   19.94    6.70
 -10  -6   5   12.51    7.07
  10   6  -5   12.83    6.37
  10   6  -5   15.06    8.27
 -10   6   6   23.28    7.33
  10  -6  -6   22.27    7.77
 -10  -6   6   20.01    8.61
  10   6  -6   15.84    7.95
  10   6  -6   16.74    7.98
 -10   6   7    1.42    3.80
  10  -6  -7   -0.00    4.22
 -10  -6   7    5.95    4.59
  10   6  -7    0.00    5.09
  10   6  -7    0.20    3.86
 -10   6   8    1.99    4.00
  10  -6  -8   -0.00    2.67
 -10  -6   8    4.38    5.78
  10   6  -8    0.19    5.08
  10   6  -8   -0.00    5.02
 -10   6   9   39.70    9.43
  10  -6  -9   20.52    7.21
 -10  -6   9   45.17   11.69
  10   6  -9   18.81    8.83
 -10   6  10   17.64    6.77
 -10  -6  10   22.64    8.71
  10   6 -10   27.60    9.36
 -10   6  11    0.00    5.12
 -10  -6  11   -0.00    5.56
  10   6 -11    0.18    4.95
 -10   6  12   -0.00    3.23
  10  -6 -12    0.00    3.42
  10   6 -12    4.10    6.47
 -10   6  13    3.11    3.92
  10  -6 -13   10.25    6.22
  10   6 -13   20.71    9.19
 -10   6  14    0.30    5.15
  10  -6 -14    1.35    4.61
  10   6 -14    2.52    6.20
 -10   6  15    9.49    5.95
  10  -6 -15    9.63    6.58
  10   6 -15   19.07    7.97
 -10   6  16    2.51    4.57
  10  -6 -16    1.05    5.00
  10   6 -16    9.64    6.92
 -10   6  17    0.00    4.25
  10  -6 -17   -0.00    4.74
  10   6 -17   -0.00    4.80
 -10   6  18   10.55    6.53
  10   6 -18    6.83    6.10
 -10   6  19    3.92    5.55
  10  -6 -19   13.30    7.39
  10   6 -19   14.19    7.67
 -10   6  20    3.12    6.17
  10  -6 -20    1.60    4.55
  10   6 -20    0.00    6.27
 -10   6  21    3.56    4.44
  10  -6 -21    3.01    5.23
  10   6 -21    6.40    6.93
 -10   6  22    1.48    5.29
  10  -6 -22    0.36    4.83
  10   6 -22   -0.00    5.79
 -10   6  23   -0.00    5.27
  10  -6 -23    0.00    5.00
  10   6 -23   -0.00    3.97
  10  -6 -24   -0.00    4.89
  10   6 -24    0.77    5.08
  10  -6 -25    6.97    5.90
  10   6 -25    1.74    4.88
 -10   6  26    2.34    4.29
  10  -6 -26    5.19    5.95
  10   6 -26    8.11    7.32
 -10   6  27   -0.00    3.60
  10  -6 -27   -0.00    4.68
  10   6 -27   -0.00    5.22
 -10   6  28   -0.00    5.28
  10  -6 -28    2.52    6.70
  10   6 -28    1.02    6.45
 -10   6  29    3.36    5.12
  10  -6 -29   -0.00    5.07
  10   6 -29   -0.00    5.44
 -10   6  30   -0.00    3.45
  10  -6 -30    0.00    4.86
 -10   6  31    2.61    3.99
  10  -6 -31   -0.00    4.84
 -10   6  34   -0.00    4.96
 -10   7   1   44.61    9.35
 -10  -7   1   35.62   11.43
  10   7  -1   71.54   15.07
 -10   7   2    0.00    3.87
 -10  -7   2    1.67    4.11
  10   7  -2    0.00    3.81
 -10   7   3   12.42    5.82
 -10  -7   3   22.46    8.25
  10   7  -3   18.07    8.65
 -10   7   4   -0.00    3.75
 -10  -7   4    0.00    5.39
  10   7  -4    0.00    4.95
 -10   7   5   20.59    6.98
 -10  -7   5   36.52   10.39
  10   7  -5   23.15   10.09
 -10   7   6    6.28    4.37
 -10  -7   6    8.43    6.49
  10   7  -6    8.76    5.74
  10   7  -6    2.59    4.54
 -10  -7   7   37.40   11.02
  10   7  -7   15.59    7.83
 -10   7   8   18.89    6.50
 -10  -7   8   20.30    8.49
  10   7  -8    0.00    5.70
 -10   7   9    0.00    4.20
 -10  -7   9   -0.00    4.89
  10   7  -9    1.72    5.11
 -10   7  10   -0.00    2.65
 -10  -7  10    2.10    4.45
  10   7 -10    0.00    5.62
 -10   7  11   12.49    5.99
 -10  -7  11   10.30    8.04
  10   7 -11   10.84    7.12
 -10   7  12    0.00    4.53
 -10  -7  12    3.16    5.07
  10   7 -12    5.20    6.65
 -10   7  13   27.49    8.51
  10  -7 -13   32.88    9.48
 -10  -7  13   33.67   10.72
  10   7 -13   19.26    8.64
 -10   7  14   -0.00    3.87
  10  -7 -14    2.60    5.00
  10   7 -14   -0.00    4.87
 -10   7  15    2.71    4.46
  10  -7 -15    2.18    4.47
  10   7 -15    3.81    4.58
  10   7 -16    0.23    6.15
 -10   7  17   19.26    7.04
  10  -7 -17    4.20    5.37
  10   7 -17   23.68    8.93
 -10   7  18    1.26    3.41
  10  -7 -18    0.00    4.04
  10   7 -18    3.75    4.74
 -10   7  19    5.18    5.05
  10  -7 -19    3.74    4.82
  10   7 -19    1.75    4.46
 -10   7  20    2.10    4.10
  10  -7 -20   -0.00    2.85
  10   7 -20    2.80    5.46
 -10   7  21    3.11    4.01
  10  -7 -21   -0.00    3.89
  10   7 -21    0.76    5.42
 -10   7  22    2.96    4.14
  10  -7 -22    5.15    6.35
  10   7 -22    3.48    5.97
 -10   7  23    6.80    6.15
  10  -7 -23    6.41    6.15
  10   7 -23   17.92    9.00
 -10   7  24    1.22    5.29
  10  -7 -24   -0.00    5.31
  10   7 -24   -0.00    5.55
 -10   7  25    3.40    5.30
  10  -7 -25   -0.00    5.06
  10   7 -25   -0.00    4.99
 -10   7  26   -0.00    3.51
  10  -7 -26    1.34    5.90
  10   7 -26   -0.00    3.85
 -10   7  27    3.43    4.43
  10  -7 -27   10.33    7.74
  10   7 -27    9.58    8.43
 -10   7  28    1.13    4.71
  10  -7 -28    0.00    6.74
  10   7 -28   -0.00    5.34
 -10   7  29    0.00    5.16
  10  -7 -29   -0.00    6.07
 -10   7  30   -0.00    4.83
  10  -7 -30   -0.00    4.61
 -10   7  31    3.95    4.34
  10  -7 -31    1.88    6.62
 -10   7  32   -0.00    4.02
 -10   7  33    3.07    4.70
 -10   8   1    3.29    3.45
 -10  -8   1   16.48    7.56
 -10   8   2    3.13    4.10
 -10  -8   2    3.76    5.39
 -10   8   3   26.40    7.07
 -10  -8   3   14.08    7.77
 -10   8   4    5.54    4.11
 -10  -8   4   11.73    7.77
 -10  -8   5   49.31   12.57
 -10   8   6    4.92    4.77
 -10  -8   6    2.95    4.99
 -10   8   7   -0.00    3.78
 -10  -8   7    4.41    5.60
  10   8  -7    2.05    4.54
  10   8  -7   -0.00    5.46
 -10   8   8    0.00    3.21
 -10  -8   8    2.11    5.98
  10   8  -8    0.00    4.96
  10   8  -8    4.58    6.26
 -10   8   9   16.65    6.25
 -10  -8   9   -0.00    6.34
  10   8  -9    9.06    6.46
  10   8  -9    4.57    6.55
 -10   8  10    6.78    5.07
 -10  -8  10    2.60    6.17
  10   8 -10   10.10    6.42
  10   8 -10   -0.00    6.16
 -10   8  11    9.70    5.46
 -10  -8  11   10.72    6.95
  10   8 -11   32.37    9.88
 -10   8  12   -0.00    3.08
 -10  -8  12    0.00    3.93
  10   8 -12    7.22    6.53
 -10   8  13   -0.00    4.39
 -10  -8  13   -0.00    5.41
  10   8 -13   12.54    7.89
 -10   8  14    8.33    5.17
 -10  -8  14    2.11    6.40
  10   8 -14    1.84    5.04
 -10   8  15   27.74    8.28
 -10  -8  15   22.47    9.71
  10   8 -15   26.10    9.47
 -10   8  16    1.21    3.64
  10  -8 -16   -0.00    3.89
  10   8 -16    5.57    6.22
 -10   8  17   -0.00    3.22
  10  -8 -17   -0.00    4.63
  10   8 -17    4.46    5.59
 -10   8  18    0.42    3.73
  10  -8 -18    1.66    4.54
  10   8 -18    0.00    6.47
 -10   8  19   16.11    7.04
  10  -8 -19   14.00    7.63
  10   8 -19   13.29    8.23
 -10   8  20    3.19    5.18
  10  -8 -20    0.00    4.35
  10   8 -20    1.27    4.63
 -10   8  21    3.02    5.21
  10  -8 -21    1.67    5.64
  10   8 -21   11.89    7.26
 -10   8  22    1.63    3.44
  10  -8 -22   -0.00    5.42
  10   8 -22    0.97    5.95
 -10   8  23    2.99    4.64
  10  -8 -23    4.77    5.16
  10   8 -23    0.00    5.57
 -10   8  24   -0.00    4.44
  10  -8 -24    3.99    5.48
  10   8 -24    7.73    5.91
 -10   8  25    1.05    4.69
  10  -8 -25    1.48    4.56
  10   8 -25   14.00    8.22
 -10   8  26    0.00    4.23
  10  -8 -26   -0.00    3.99
  10   8 -26    2.60    5.39
 -10   8  27    4.98    5.77
  10   8 -27    0.00    4.99
 -10   8  28   -0.00    4.15
  10  -8 -28    4.11    5.57
  10   8 -28   -0.00    5.43
 -10   8  29    4.10    5.59
  10  -8 -29    7.87    6.36
 -10   8  30   -0.00    5.08
  10  -8 -30    0.10    4.38
  10  -8 -31   -0.00    5.93
 -10   9   1   20.74    6.68
 -10  -9   1   30.37    9.58
  10   9  -1   14.18    8.60
 -10   9   2    1.63    3.08
 -10  -9   2    0.00    6.93
  10   9  -2    0.53    5.07
 -10  -9   3   35.51   10.77
  10   9  -3   17.71    8.90
 -10   9   4    0.14    3.12
 -10  -9   4    0.00    4.79
  10   9  -4   -0.00    3.49
 -10   9   5    2.22    3.57
 -10  -9   5    1.26    4.11
  10   9  -5    8.63    6.85
 -10   9   6    0.00    2.96
 -10  -9   6   -0.00    3.78
  10   9  -6   -0.00    4.65
 -10   9   7   27.30    7.53
 -10  -9   7   21.16    9.79
  10   9  -7   17.40    8.75
 -10   9   8    1.53    4.28
 -10  -9   8    4.81    5.99
  10   9  -8    0.00    5.58
 -10   9   9    2.31    3.70
 -10  -9   9    8.95    6.09
  10   9  -9    1.70    6.12
  10   9  -9    0.73    5.55
 -10   9  10    5.14    4.52
 -10  -9  10   -0.00    5.69
  10   9 -10    6.85    6.19
  10   9 -10    0.49    3.84
 -10   9  11   19.41    6.56
 -10  -9  11    9.29    6.51
  10   9 -11    6.47    7.23
  10   9 -11   11.12    7.85
 -10   9  12   -0.00    4.01
 -10  -9  12   -0.00    3.12
  10   9 -12   -0.00    4.87
 -10   9  13    3.59    4.48
 -10  -9  13    0.00    5.14
  10   9 -13    4.37    5.26
 -10   9  14   -0.00    4.02
 -10  -9  14   -0.00    5.20
  10   9 -14    2.15    4.99
 -10   9  15    0.66    3.39
 -10  -9  15   -0.00    4.56
  10   9 -15    0.00    4.18
 -10   9  16    0.85    3.32
 -10  -9  16   -0.00    5.21
  10   9 -16   -0.00    5.11
 -10   9  17    8.72    6.28
 -10  -9  17   42.95   11.83
  10   9 -17    7.56    7.30
 -10   9  18   -0.00    3.95
  10   9 -18   -0.00    4.62
 -10   9  19    0.00    4.46
  10   9 -19    2.61    5.01
 -10   9  20    1.77    5.28
  10   9 -20    2.04    5.52
 -10   9  21    3.43    4.74
  10   9 -21    9.99    8.15
 -10   9  22    5.09    5.97
  10   9 -22   -0.00    3.59
 -10   9  23    2.08    4.47
  10  -9 -23    8.42    6.22
  10   9 -23    1.51    4.09
 -10   9  24   -0.00    4.90
  10  -9 -24    4.48    5.85
  10   9 -24   -0.00    5.34
 -10   9  25    4.84    5.33
  10  -9 -25    0.49    6.08
  10   9 -25    0.94    5.39
 -10   9  26   -0.00    6.40
  10  -9 -26   -0.00    3.48
  10   9 -26   -0.00    5.24
 -10   9  27    0.93    5.25
  10  -9 -27    0.00    5.61
  10  -9 -28    0.95    5.27
  10  -9 -29    0.00    6.28
  10  -9 -30    0.19    3.91
 -10  10   1    1.00    3.17
 -10 -10   1    1.96    4.99
  10  10  -1    2.59    5.68
 -10  10   2    0.00    2.59
 -10 -10   2   -0.00    3.89
  10  10  -2    1.28    4.54
 -10  10   3    4.78    3.79
 -10 -10   3    0.00    4.75
 -10  10   4   -0.00    2.39
 -10 -10   4    4.57    6.47
  10  10  -4   -0.00    5.05
 -10  10   5   15.51    5.80
 -10 -10   5   22.69    9.78
  10  10  -5   11.67    7.58
 -10  10   6    2.68    3.04
 -10 -10   6   -0.00    4.45
  10  10  -6   -0.00    5.91
 -10  10   7    3.71    3.80
  10  10  -7   10.72    8.28
 -10  10   8   -0.00    3.05
 -10 -10   8    6.75    5.63
  10  10  -8   -0.00    4.98
 -10  10   9    9.08    4.86
 -10 -10   9   19.52    8.92
  10  10  -9   11.59    7.50
 -10  10  10    0.05    3.03
 -10 -10  10   -0.00    4.53
  10  10 -10    1.00    3.71
  10  10 -10   -0.00    5.74
 -10  10  11    2.49    3.85
 -10 -10  11    1.51    5.70
  10  10 -11    6.00    7.06
  10  10 -11   -0.00    4.16
 -10  10  12   -0.00    4.20
 -10 -10  12   -0.00    5.11
  10  10 -12   -0.00    4.37
  10  10 -12    1.86    5.36
 -10  10  13    1.65    4.32
  10  10 -13   17.54    8.59
  10  10 -13    6.03    6.10
 -10  10  14    3.66    4.10
 -10 -10  14   -0.00    5.24
  10  10 -14    0.00    6.08
 -10  10  15    4.91    5.21
 -10 -10  15   12.03    6.90
  10  10 -15    7.18    7.49
 -10  10  16    1.94    4.18
 -10 -10  16   -0.00    4.85
  10  10 -16    0.00    4.88
 -10  10  17   -0.00    4.10
 -10 -10  17    0.00    4.94
  10  10 -17    1.16    3.99
 -10  10  18   -0.00    3.62
 -10 -10  18    0.15    3.56
  10  10 -18   -0.00    4.63
 -10 -10  19    5.67    6.00
  10  10 -19    3.11    5.31
  10  10 -20   -0.00    4.66
  10  10 -21    5.70    6.98
  10  10 -22   -0.00    5.27
  10  10 -23   -0.00    6.02
  10  10 -24   -0.00    5.65
  10  10 -25   13.81    8.19
 -10  11   1    3.25    3.22
 -10 -11   1    1.83    4.73
  10  11  -1   12.19    8.53
 -10  11   2    1.62    3.22
 -10 -11   2    2.31    4.94
  10  11  -2    1.82    5.60
 -10  11   3   16.91    5.52
  10  11  -3   15.94    8.69
 -10  11   4   -0.00    2.88
 -10 -11   4   -0.00    4.19
  10  11  -4   -0.00    4.01
 -10  11   5    8.23    4.04
 -10 -11   5   -0.00    5.25
  10  11  -5   -0.00    4.04
 -10  11   6    4.11    3.63
 -10 -11   6    3.92    5.38
  10  11  -6   -0.00    5.62
 -10  11   7   22.53    6.66
 -10 -11   7   26.54    9.91
  10  11  -7    6.35    7.97
 -10  11   8    0.00    3.66
 -10 -11   8    0.67    5.70
  10  11  -8    0.00    4.40
 -10  11   9    0.70    3.36
 -10 -11   9   -0.00    3.88
  10  11  -9    3.82    5.53
 -10  11  10   -0.00    4.01
 -10 -11  10    0.56    3.43
  10  11 -10   -0.00    4.47
 -10  11  11    2.41    4.38
 -10 -11  11   15.32    7.95
  10  11 -11    7.34    6.65
 -10 -11  12    4.05    6.05
  10  11 -12   -0.00    4.75
  10  11 -12    0.04    5.78
 -10  11  13    1.87    3.73
 -10 -11  13   -0.00    5.33
  10  11 -13   -0.00    4.21
  10  11 -13    2.35    5.23
 -10  11  14   -0.00    4.04
 -10 -11  14    4.88    5.87
  10  11 -14   -0.00    5.01
  10  11 -14   -0.00    6.32
 -10  11  15   -0.00    4.22
  10  11 -15    0.00    4.64
 -10  11  16    1.88    4.06
 -10 -11  16    0.36    3.39
  10  11 -16    2.48    4.87
 -10  11  17    8.54    5.24
 -10 -11  17   12.06    7.49
  10  11 -17    0.00    5.29
 -10  11  18   -0.00    4.66
 -10 -11  18    0.00    4.38
  10  11 -18   -0.00    4.38
 -10  11  19    1.57    5.17
 -10 -11  19    0.00    4.48
  10  11 -19   -0.00    6.99
 -10  11  20    0.31    2.87
 -10 -11  20    3.29    5.23
  10  11 -20    1.62    6.37
 -10 -11  21    1.02    5.01
  10  11 -21    2.21    6.49
 -10 -11  22   -0.00    4.88
  10  11 -22   -0.00    5.43
  10  11 -23    2.04    5.40
 -10  12   1    1.42    2.70
 -10 -12   1    2.58    5.53
  10  12  -1   14.30    7.79
 -10 -12   2   -0.00    5.50
  10  12  -2    0.56    4.66
 -10  12   3    4.37    3.46
 -10 -12   3   -0.00    5.37
  10  12  -3    1.14    3.91
 -10  12   4    0.20    2.25
 -10 -12   4   -0.00    5.69
  10  12  -4   -0.00    5.76
 -10  12   5    1.78    3.38
 -10 -12   5    0.00    4.39
  10  12  -5    7.05    6.58
 -10  12   6   -0.00    2.77
 -10 -12   6    0.77    4.21
  10  12  -6   -0.00    4.14
 -10  12   7    0.76    2.63
 -10 -12   7    3.01    6.90
  10  12  -7    0.14    4.43
 -10  12   8    0.35    2.31
 -10 -12   8    0.97    6.30
  10  12  -8   -0.00    4.10
 -10  12   9    7.00    4.35
 -10 -12   9   10.58    7.48
  10  12  -9    4.00    6.11
 -10  12  10    5.32    4.50
 -10 -12  10   -0.00    5.00
  10  12 -10    6.72    6.55
 -10  12  11   -0.00    3.91
 -10 -12  11    6.95    6.45
  10  12 -11   -0.00    4.28
 -10  12  12    2.32    3.77
 -10 -12  12    0.13    5.72
  10  12 -12    7.30    7.55
 -10  12  13    0.41    3.21
 -10 -12  13   -0.00    4.66
  10  12 -13    0.00    5.11
 -10  12  14   -0.00    4.14
 -10 -12  14    0.00    6.75
  10  12 -14   -0.00    3.97
  10  12 -14   -0.00    6.65
 -10  12  15    6.56    6.33
 -10 -12  15    0.20    4.22
  10  12 -15    8.69    6.28
  10  12 -15    3.70    6.19
 -10  12  16    0.00    4.34
 -10 -12  16    3.23    5.62
  10  12 -16   -0.00    4.29
  10  12 -16    1.62    5.28
 -10  12  17    2.58    4.80
 -10 -12  17   -0.00    5.83
  10  12 -17   -0.00    3.55
 -10 -12  18    2.43    4.69
  10  12 -18   -0.00    5.15
 -10 -12  19    0.00    4.13
  10  12 -19    7.82    6.81
 -10 -12  20   -0.00    4.79
  10  12 -20    3.43    5.30
 -10 -12  21   -0.00    5.87
 -10  13   1    8.95    3.65
 -10 -13   1    7.28    7.32
  10  13  -1    5.81    5.67
 -10  13   2    0.00    2.38
 -10 -13   2    0.00    5.26
  10  13  -2   -0.00    5.13
 -10  13   3    1.85    3.31
 -10 -13   3   -0.00    4.94
  10  13  -3    3.78    5.48
 -10  13   4   -0.00    2.75
 -10 -13   4   -0.00    5.22
  10  13  -4   -0.00    5.49
 -10  13   5    0.29    3.24
 -10 -13   5   -0.00    6.64
  10  13  -5   -0.00    5.59
 -10  13   6   -0.00    3.14
  10  13  -6   -0.00    3.94
 -10  13   7    0.00    3.27
 -10 -13   7   -0.00    5.97
  10  13  -7    2.83    4.37
 -10  13   8    1.78    3.01
 -10 -13   8    0.00    3.75
  10  13  -8    5.07    5.97
 -10  13   9   -0.00    3.70
 -10 -13   9    2.51    5.58
  10  13  -9   -0.00    4.48
 -10  13  10   -0.00    4.10
 -10 -13  10   -0.00    5.08
  10  13 -10    3.39    5.99
 -10  13  11    5.39    4.36
 -10 -13  11    5.36    6.18
  10  13 -11    8.39    7.59
 -10  13  12    0.27    3.31
 -10 -13  12    2.07    6.15
  10  13 -12   -0.00    5.60
 -10  13  13    3.39    3.99
 -10 -13  13    3.19    4.71
  10  13 -13    6.40    6.31
 -10 -13  14   -0.00    4.67
  10  13 -14   -0.00    4.55
 -10 -13  15   -0.00    5.74
  10  13 -15   -0.00    5.21
 -10 -13  16   -0.00    3.86
  10  13 -16    0.44    5.36
 -10 -13  17    4.48    5.31
  10  13 -17    1.96    5.24
  10  13 -17   -0.00    6.52
 -10 -13  18    1.46    5.82
  10  13 -18    4.04    4.80
 -10  14   1    0.00    2.15
 -10 -14   1   -0.00    5.93
  10  14  -1    7.08    7.96
 -10  14   2    0.76    2.91
 -10 -14   2   -0.00    5.23
  10  14  -2   -0.00    6.67
 -10  14   3    1.48    2.96
 -10 -14   3   -0.00    5.13
  10  14  -3    3.78    6.56
 -10  14   4    0.70    2.94
 -10 -14   4   -0.00    5.28
  10  14  -4   -0.00    5.58
 -10  14   5    2.00    3.13
 -10 -14   5   -0.00    4.36
  10  14  -5    6.49    5.96
 -10  14   6    0.82    3.29
 -10 -14   6    6.24    6.52
  10  14  -6    2.27    4.99
 -10  14   7    0.00    3.60
 -10 -14   7    3.18    5.82
  10  14  -7   -0.00    4.51
 -10  14   8    0.36    3.06
 -10 -14   8   -0.00    4.45
  10  14  -8    4.00    6.87
 -10 -14   9    0.00    4.94
  10  14  -9    1.18    4.32
 -10 -14  10   -0.00    4.24
  10  14 -10    5.98    5.89
 -10 -14  11    0.07    4.13
  10  14 -11    0.00    6.27
 -10 -14  12   -0.00    6.02
  10  14 -12    0.00    5.82
 -10 -14  13    0.00    4.57
  10  14 -14   -0.00    5.26
  10  14 -15    2.03    4.84
  10  14 -16    3.39    7.17
  10  14 -17   -0.00    5.46
 -10  15   1    2.33    2.81
  10  15  -1    0.00    7.64
  10  15  -2    2.98    6.58
 -10  15   3   -0.00    3.42
  10  15  -3    5.65    5.91
  10  15  -4   -0.00    5.29
  10  15  -5   -0.00    4.51
  10  15  -6   -0.00    5.97
  10  15  -7   -0.00    7.42
  10  15  -8   -0.00    5.91
  10  15  -9    2.83    4.68
  10  15 -10    8.06    6.06
  10  15 -11   -0.00    4.90
  10  15 -12    0.00    4.89
  10  16  -1    0.59    6.56
  10  16  -2    1.59    5.15
  10  16  -3    0.77    6.06
  -9   0   1    2.65    4.16
   9   0  -1    4.02    4.22
   9   0  -1    6.89    4.53
  -9   0   2    3.01    4.28
   9   0  -2    2.34    4.09
  -9   0   3  118.41   17.27
   9   0  -3  109.64   17.03
   9   0  -3  102.28   16.67
   9   0  -4    0.00    3.99
   9   0  -4    1.21    4.00
   9   0  -5   30.52    8.31
   9   0  -6    1.37    3.69
   9   0 -11    9.87    6.11
   9   0 -12    4.62    5.13
  -9   0  13   64.18   14.16
   9   0 -13   80.21   14.69
  -9   0  14   -0.00    4.29
   9   0 -14    1.85    4.45
  -9   0  15   14.08    7.84
   9   0 -15   21.05    7.32
  -9   0  16    0.90    4.63
   9   0 -16   -0.00    4.69
  -9   0  17   18.90    8.89
   9   0 -17   20.42    8.04
  -9   0  18   -0.00    4.66
   9   0 -18   -0.00    4.67
   9   0 -19   74.65   14.86
  -9   0  20   -0.00    5.63
   9   0 -20    2.70    5.01
  -9   0  21    0.79    4.54
   9   0 -21   12.90    7.40
  -9   0  22    0.25    5.05
   9   0 -22    0.33    4.53
  -9   0  23   19.94    9.28
   9   0 -23   60.54   13.26
  -9   0  24   -0.00    5.04
   9   0 -24   -0.00    3.77
  -9   0  25   27.52   10.58
   9   0 -25   17.57    8.05
  -9   0  26   -0.00    5.84
   9   0 -26    2.70    4.07
  -9   0  27   -0.00    6.74
   9   0 -27    3.68    5.37
   9   0 -28    2.14    5.20
   9   0 -29    9.27    6.88
   9   0 -30    5.80    6.45
   9   0 -31    4.56    7.25
   9   0 -32   -0.00    5.25
   9   0 -34   -0.00    5.46
  -9   1   1  359.66   36.50
   9  -1  -1  338.65   36.15
  -9  -1   1  308.29   35.98
   9   1  -1  303.05   35.88
   9   1  -1  279.36   36.03
  -9   1   2    1.74    3.85
   9  -1  -2    3.43    4.32
  -9  -1   2   12.00    5.61
   9   1  -2    1.45    3.91
   9   1  -2   10.06    5.54
   9  -1  -3    0.00    4.13
   9  -1  -3   -0.00    3.38
  -9  -1   3    1.52    3.98
   9   1  -3    2.50    3.62
   9   1  -3    1.73    4.02
   9  -1  -4   42.10    9.51
   9  -1  -4   37.56    9.46
   9   1  -4   52.22   11.22
   9   1  -4   43.76   10.44
   9  -1  -5  117.17   17.29
   9  -1  -6   -0.00    4.25
   9  -1  -7   70.61   12.91
   9  -1  -8    2.30    4.60
  -9   1   9   13.28    6.43
  -9   1  10   -0.00    2.89
   9   1 -10   -0.00    3.40
  -9   1  11   63.75   13.36
   9   1 -11   78.89   14.59
  -9   1  12    1.94    4.65
   9  -1 -12    0.88    4.67
   9   1 -12    1.42    3.62
  -9   1  13    2.09    4.14
   9  -1 -13    2.44    4.55
   9   1 -13    0.60    3.91
  -9   1  14    1.07    3.70
   9  -1 -14   -0.00    4.88
   9   1 -14    1.05    4.64
  -9   1  15   47.83   12.49
   9  -1 -15   56.16   12.84
   9   1 -15   77.10   14.51
  -9   1  16    8.72    6.62
   9  -1 -16   15.52    7.65
   9   1 -16    8.80    6.82
  -9   1  17   46.69   11.95
   9  -1 -17   64.14   13.20
  -9  -1  17   23.50   10.19
   9   1 -17   44.38   11.32
  -9   1  18    0.91    4.38
   9  -1 -18    3.90    5.47
  -9  -1  18    0.00    5.86
   9   1 -18    4.58    5.41
  -9   1  19    4.98    5.78
   9  -1 -19    5.59    5.75
  -9  -1  19    1.18    4.23
   9   1 -19   10.47    6.23
  -9   1  20    3.46    4.96
   9  -1 -20    5.61    6.50
  -9  -1  20    5.90    6.46
   9   1 -20    3.32    6.43
  -9   1  21   30.96   11.68
   9  -1 -21   90.83   16.31
  -9  -1  21   33.94   11.26
   9   1 -21   67.54   14.01
  -9   1  22    0.00    5.90
   9  -1 -22    2.67    5.49
  -9  -1  22   -0.00    3.74
   9   1 -22   -0.00    5.04
  -9   1  23    6.03    6.39
   9  -1 -23   -0.00    5.36
  -9  -1  23   -0.00    6.00
   9   1 -23   17.07    7.82
  -9   1  24   -0.00    5.45
   9  -1 -24   -0.00    5.12
  -9  -1  24    0.00    4.65
   9   1 -24    1.43    3.93
  -9   1  25    0.00    5.17
   9  -1 -25    0.00    4.77
   9   1 -25    5.31    5.29
  -9   1  26    2.62    6.60
   9  -1 -26    7.68    5.84
   9   1 -26   -0.00    4.06
  -9   1  27   14.25    8.36
   9   1 -27   19.89    8.75
  -9   1  28    1.83    5.85
   9  -1 -28    2.00    4.76
   9   1 -28   -0.00    5.12
   9  -1 -29   -0.00    3.86
   9   1 -29    4.85    5.94
   9  -1 -30   -0.00    3.90
   9   1 -30   -0.00    5.77
   9  -1 -31    1.07    6.44
   9   1 -31   13.01    8.83
   9  -1 -32    1.11    4.11
   9   1 -32   -0.00    5.46
   9  -1 -33    3.13    5.78
   9   1 -33    5.83    7.16
   9  -1 -34    0.00    6.23
   9   1 -34   -0.00    5.83
  -9   2   1   30.74    7.85
  -9   2   1   49.63    9.17
  -9   2   1   18.62    7.02
   9  -2  -1   37.09    8.36
   9   2  -1   26.33    8.44
  -9   2   2   -0.00    4.33
   9  -2  -2    7.68    4.92
   9   2  -2   19.29    6.80
  -9   2   3   80.31   15.08
   9  -2  -3  150.29   17.62
   9   2  -3  104.18   17.63
  -9   2   4    4.24    4.66
   9  -2  -4    2.09    3.68
   9   2  -4   -0.00    4.20
  -9   2   5   18.53    6.54
   9  -2  -5    6.10    5.08
   9   2  -5   13.23    7.13
  -9   2   6   -0.00    5.10
   9  -2  -6   -0.00    3.55
  -9   2   7   23.01    8.01
   9  -2  -7   43.51    9.75
  -9   2   8   16.56    7.73
   9  -2  -8   19.41    6.66
   9   2  -8   17.26    7.66
  -9   2   9   16.26    7.22
   9  -2  -9   37.53    9.38
   9   2  -9   26.84    8.67
  -9   2  10    0.00    4.24
   9   2 -10    4.06    4.42
  -9   2  11   -0.00    4.47
  -9   2  12    8.72    6.16
   9   2 -12    4.47    4.72
  -9   2  13   18.94    7.97
   9  -2 -13   24.91    9.46
   9   2 -13   34.59    9.25
  -9   2  14   28.37    9.54
   9  -2 -14   22.64    8.55
   9   2 -14   30.07   10.00
  -9   2  15    5.97    6.44
   9  -2 -15   10.07    6.96
   9   2 -15    2.56    5.81
  -9   2  16   -0.00    5.14
   9  -2 -16   -0.00    4.83
   9   2 -16    8.67    5.80
  -9   2  17   26.69    9.51
   9  -2 -17   34.16    9.92
   9   2 -17   47.96   11.54
  -9   2  18   -0.00    5.50
   9  -2 -18   -0.00    4.48
   9   2 -18    2.43    5.32
  -9   2  19   52.09   14.03
   9  -2 -19   99.37   16.57
   9   2 -19   75.94   15.34
  -9   2  20    6.25    6.83
   9  -2 -20    0.00    5.57
   9   2 -20    3.08    5.62
   9  -2 -21    4.60    5.78
  -9  -2  21   -0.00    5.56
   9   2 -21    0.43    4.72
  -9   2  22    0.00    5.48
   9  -2 -22    0.00    5.07
  -9  -2  22    2.77    4.66
   9   2 -22    7.54    7.27
  -9   2  23   47.08   12.48
   9  -2 -23   52.58   12.42
  -9  -2  23   24.37   10.09
   9   2 -23   34.90   11.44
  -9   2  24   -0.00    6.10
   9  -2 -24    1.25    4.72
  -9  -2  24   -0.00    5.46
   9   2 -24    2.44    4.78
  -9   2  25   12.25    7.02
   9  -2 -25    6.20    6.61
  -9   2  26    0.86    4.44
   9  -2 -26    4.50    4.42
   9   2 -26    3.99    5.52
  -9   2  27    6.17    6.50
   9  -2 -27   -0.00    4.40
   9   2 -27   -0.00    6.19
  -9   2  28    2.68    6.47
   9  -2 -28    1.27    4.51
   9   2 -28    5.43    5.38
  -9   2  29    1.05    5.54
   9  -2 -29    9.96    6.79
   9   2 -29   14.88    8.12
  -9   2  30    0.56    6.98
   9  -2 -30   -0.00    5.54
   9   2 -30    0.00    3.95
   9  -2 -31    1.06    6.01
   9   2 -31    5.49    6.32
   9  -2 -32    1.54    7.24
   9   2 -32    0.00    5.24
   9  -2 -33   -0.00    5.87
   9   2 -33    7.20    6.78
   9  -2 -34    2.62    5.47
   9   2 -34    8.60    7.32
  -9   3   1  126.26   18.62
  -9   3   1  170.08   19.40
  -9   3   1  146.77   19.63
   9  -3  -1  151.20   19.61
   9   3  -1  143.26   22.05
  -9   3   2   32.08    7.30
  -9   3   2   14.78    6.56
   9  -3  -2   18.26    6.21
   9   3  -2   40.94   10.39
  -9   3   3    2.74    3.30
  -9   3   3    0.79    3.17
   9  -3  -3    1.19    3.79
  -9  -3   3    0.02    4.32
   9   3  -3    2.23    4.61
  -9   3   4    4.25    3.63
  -9   3   4    0.68    3.54
   9  -3  -4    0.00    3.84
  -9  -3   4    2.68    3.80
  -9  -3   4    0.00    4.72
   9   3  -4    5.21    4.97
  -9   3   5   41.27    9.60
   9  -3  -5   61.53   11.35
  -9  -3   5   54.88   11.84
  -9  -3   5   43.85   11.35
   9   3  -5   39.42   10.95
   9   3  -5   42.49   11.00
  -9   3   6   23.15    7.16
   9  -3  -6   37.71    8.92
  -9  -3   6   30.71    9.19
  -9  -3   6   30.14    9.66
   9   3  -6   23.32    7.91
  -9   3   7   14.27    7.66
   9  -3  -7   27.86    8.19
  -9  -3   7   40.86   10.79
   9   3  -7   19.60    7.93
  -9   3   8    2.13    3.82
   9  -3  -8    2.92    4.07
  -9  -3   8   -0.00    4.36
   9   3  -8    1.53    4.16
  -9   3   9    8.65    5.59
   9  -3  -9    5.07    4.82
  -9  -3   9   11.35    6.51
   9   3  -9    1.04    4.46
  -9   3  10    1.87    3.83
   9  -3 -10    1.73    3.94
  -9  -3  10    2.11    5.42
   9   3 -10    9.47    6.34
  -9   3  11  104.08   16.87
  -9  -3  11  105.71   18.35
   9   3 -11   83.74   16.41
  -9   3  12   23.41    7.71
  -9  -3  12   20.94    8.32
   9   3 -12   18.34    7.65
  -9   3  13    1.43    4.59
  -9  -3  13    0.00    4.30
   9   3 -13    1.71    4.24
  -9   3  14   -0.00    3.22
   9  -3 -14    0.00    4.33
   9   3 -14   -0.00    4.72
  -9   3  15   56.58   12.33
   9  -3 -15   37.90    9.87
   9   3 -15   23.87    9.57
  -9   3  16    9.12    6.33
   9  -3 -16   12.10    7.00
   9   3 -16   18.15    7.77
  -9   3  17   18.64    8.35
   9  -3 -17   24.32    8.88
   9   3 -17   19.16    8.57
  -9   3  18   -0.00    5.06
   9  -3 -18    0.30    4.37
   9   3 -18    6.19    5.16
  -9   3  19    0.03    3.40
   9  -3 -19    0.15    4.87
  -9   3  20    7.76    6.56
   9  -3 -20   18.79    7.16
   9   3 -20    9.02    7.47
  -9   3  21   51.75   12.83
   9  -3 -21   46.01   12.15
   9   3 -21   52.38   13.35
  -9   3  22    0.00    5.42
   9  -3 -22    1.40    4.90
   9   3 -22    6.33    6.09
  -9   3  23    1.78    5.35
   9  -3 -23    6.79    5.52
   9   3 -23    6.85    6.22
  -9   3  24    0.07    4.25
   9  -3 -24    0.00    4.33
   9   3 -24   -0.00    4.17
  -9   3  25    6.15    5.71
   9  -3 -25    1.18    4.74
   9   3 -25   14.22    7.72
  -9   3  26    4.72    5.00
   9  -3 -26    4.14    7.34
   9   3 -26   -0.00    5.82
  -9   3  27    4.81    6.31
   9  -3 -27    4.35    5.82
   9   3 -27   -0.00    4.67
  -9   3  28    1.45    4.65
   9  -3 -28   -0.00    4.41
   9   3 -28    3.49    5.20
  -9   3  29    9.05    7.54
   9  -3 -29    0.00    5.11
   9   3 -29   -0.00    6.25
  -9   3  30    0.37    5.63
   9  -3 -30   -0.00    4.31
   9   3 -30   -0.00    4.70
  -9   3  31    4.14    6.58
   9  -3 -31    0.56    4.04
   9   3 -31   10.41    7.02
   9  -3 -32   -0.00    5.73
   9   3 -32    1.55    4.98
   9  -3 -33    1.44    6.83
   9   3 -33    7.53    6.03
   9  -3 -34    0.43    5.50
  -9   4   1    3.59    3.40
  -9   4   1    1.21    4.24
   9  -4  -1    0.37    3.39
  -9  -4   1    4.21    4.54
   9   4  -1    3.22    4.48
  -9   4   2   35.97    7.91
  -9   4   2   17.24    6.84
   9  -4  -2   45.17    8.78
  -9  -4   2   37.59   10.11
  -9  -4   2   46.75   11.42
   9   4  -2   28.60    8.97
   9   4  -2   37.06   10.65
  -9   4   3   61.45   10.11
  -9   4   3   39.99    9.08
   9  -4  -3   36.37    8.56
  -9  -4   3   37.36   10.38
  -9  -4   3   41.34   11.38
   9   4  -3   43.07   10.81
   9   4  -3   46.58   11.95
  -9   4   4   62.05   10.40
  -9   4   4   30.48    8.93
   9  -4  -4   29.65    8.30
  -9  -4   4   60.30   12.22
  -9  -4   4   38.37   10.46
   9   4  -4   24.34    9.04
   9   4  -4   50.02   11.58
  -9   4   5   55.88   11.59
   9  -4  -5   69.37   12.34
  -9  -4   5   72.34   14.33
  -9  -4   5   65.56   13.97
   9   4  -5   52.45   12.50
   9   4  -5   80.64   15.19
  -9   4   6    1.88    4.03
   9  -4  -6   -0.00    3.14
  -9  -4   6    0.93    3.89
  -9  -4   6   -0.00    4.63
   9   4  -6    6.23    5.83
   9   4  -6   11.45    6.51
  -9   4   7   57.32   11.54
   9  -4  -7   53.14   10.76
  -9  -4   7   73.03   13.86
  -9  -4   7   36.21   10.61
   9   4  -7   56.00   12.95
  -9   4   8   51.82   11.95
   9  -4  -8   94.19   14.24
  -9  -4   8   91.13   16.78
   9   4  -8   73.78   14.59
  -9   4   9   30.43    8.94
   9  -4  -9   38.20    9.55
  -9  -4   9   48.78   12.31
   9   4  -9   33.95    9.84
  -9   4  10   -0.00    3.86
   9  -4 -10    0.00    4.68
  -9  -4  10    5.44    6.15
   9   4 -10    1.42    4.30
  -9   4  11   -0.00    5.98
  -9  -4  11    1.99    5.70
   9   4 -11    9.48    6.33
  -9   4  12    0.00    4.32
  -9  -4  12    9.38    6.79
   9   4 -12   -0.00    5.07
  -9   4  13   33.05    9.25
  -9  -4  13   30.05   10.72
   9   4 -13   29.94    9.64
  -9   4  14    4.00    4.38
   9  -4 -14    8.30    5.70
  -9  -4  14    2.53    6.55
   9   4 -14    8.33    6.97
  -9   4  15    7.30    6.59
   9  -4 -15   15.23    7.27
  -9  -4  15   17.19    8.76
   9   4 -15   25.05    8.79
  -9   4  16   -0.00    3.72
   9  -4 -16   -0.00    4.45
  -9  -4  16    2.02    5.27
   9   4 -16    0.61    3.29
  -9   4  17    4.26    5.39
  -9  -4  17   27.04   10.05
   9   4 -17   16.09    7.86
  -9   4  18   39.58   10.75
   9  -4 -18   31.00   10.69
  -9  -4  18   51.85   13.69
   9   4 -18   46.26   11.80
  -9   4  19   28.94    9.65
   9  -4 -19   39.62   10.34
   9   4 -19   26.92   10.19
  -9   4  20    3.93    5.98
   9  -4 -20    3.76    5.17
   9   4 -20    0.74    4.05
  -9   4  21   -0.00    4.67
   9  -4 -21    0.00    3.90
   9   4 -21   -0.00    5.24
  -9   4  22    5.63    6.38
   9  -4 -22    3.55    5.86
   9   4 -22    8.64    6.55
  -9   4  23   26.54    9.25
   9  -4 -23   18.76    8.38
   9   4 -23   19.70    8.92
  -9   4  24    3.22    4.65
   9  -4 -24    5.33    5.57
   9   4 -24    7.67    5.93
  -9   4  25   -0.00    4.50
   9  -4 -25   -0.00    5.11
   9   4 -25    4.08    6.51
  -9   4  26   -0.00    4.78
   9  -4 -26    5.49    5.27
   9   4 -26    0.17    3.48
  -9   4  27   -0.00    4.88
   9  -4 -27   -0.00    4.88
   9   4 -27    4.39    6.55
  -9   4  28   -4.93    6.63
   9  -4 -28   -0.00    4.22
   9   4 -28   -0.00    5.92
  -9   4  29    1.57    4.81
   9  -4 -29   12.28    8.98
   9   4 -29    9.98    6.45
  -9   4  30    2.40    6.23
   9  -4 -30   -0.00    7.10
   9   4 -30    1.56    6.44
  -9   4  31    3.10    5.80
   9  -4 -31    5.44    6.59
   9   4 -31   -0.00    5.79
  -9   4  32   -0.00    4.55
   9  -4 -32    7.11    7.20
   9   4 -32   -0.00    5.83
   9  -4 -33    9.93    7.39
   9   4 -33    5.76    7.17
  -9   5   1   96.43   13.61
  -9   5   1   57.59   11.79
   9  -5  -1   83.68   13.02
  -9  -5   1  143.19   18.74
  -9  -5   1   77.32   15.86
   9   5  -1  105.75   17.74
  -9   5   2   45.19    9.21
  -9   5   2   55.12   10.21
   9  -5  -2   49.83    9.30
  -9  -5   2   55.23   12.13
  -9  -5   2   64.12   14.17
   9   5  -2   40.94   11.74
  -9   5   3    7.59    4.52
  -9   5   3   10.09    4.97
   9  -5  -3    8.96    4.73
  -9  -5   3   10.85    5.97
  -9  -5   3   11.13    6.89
   9   5  -3    4.63    5.02
   9   5  -3    4.07    4.45
  -9   5   4   31.71    8.05
  -9   5   4   40.82    9.19
   9  -5  -4   48.04    9.60
  -9  -5   4   61.05   12.77
  -9  -5   4   53.88   12.69
   9   5  -4   34.80   10.58
   9   5  -4   52.30   12.44
  -9   5   5   17.73    6.13
  -9   5   5    9.55    5.56
   9  -5  -5   38.08    8.30
  -9  -5   5   21.54    8.10
  -9  -5   5   19.96    8.01
   9   5  -5   10.73    6.99
   9   5  -5   26.54   10.06
  -9   5   6   37.30    8.79
   9  -5  -6   43.12    9.50
  -9  -5   6   38.54   10.53
  -9  -5   6   30.78   10.64
   9   5  -6   33.60   10.23
   9   5  -6   45.01   11.96
  -9   5   7   27.81    8.48
   9  -5  -7   54.71   10.46
  -9  -5   7   67.79   13.68
  -9  -5   7   51.74   12.76
  -9   5   8    4.58    4.59
   9  -5  -8    0.14    4.24
  -9  -5   8    2.31    5.49
  -9  -5   8    0.00    4.91
   9   5  -8   -0.00    5.08
  -9   5   9    0.00    3.03
   9  -5  -9    3.53    4.56
  -9  -5   9    0.00    4.52
   9   5  -9    0.00    4.28
  -9   5  10   -0.00    3.66
   9  -5 -10    0.00    4.50
  -9  -5  10    8.42    7.05
   9   5 -10    0.00    5.15
  -9   5  11   56.37   11.25
   9  -5 -11   49.50   10.65
  -9  -5  11   39.89   11.40
   9   5 -11   40.16   11.66
  -9   5  12   22.91    8.01
  -9  -5  12   25.46    9.86
   9   5 -12   15.65    8.15
  -9   5  13    1.58    5.25
  -9  -5  13    0.00    6.16
   9   5 -13   -0.00    5.51
  -9   5  14   11.55    5.90
   9  -5 -14   13.29    6.71
  -9  -5  14   22.23    9.37
   9   5 -14    9.58    7.64
  -9   5  15   16.43    7.60
  -9  -5  15   20.71   10.49
   9   5 -15   15.50    8.40
  -9   5  16   13.75    6.63
   9  -5 -16   22.53    7.97
  -9  -5  16   21.63    9.21
   9   5 -16   26.90    9.62
  -9   5  17   30.68    9.01
   9  -5 -17   22.32    8.38
  -9  -5  17   43.22   12.58
   9   5 -17   25.30    9.28
   9  -5 -18   -0.00    4.67
   9   5 -18    5.43    6.11
  -9   5  19    1.22    3.71
   9  -5 -19   -0.00    4.31
   9   5 -19    2.42    4.64
  -9   5  20   -0.00    4.70
   9  -5 -20    3.94    4.22
   9   5 -20    1.62    4.55
  -9   5  21   17.12    6.93
   9  -5 -21   15.90    8.09
   9   5 -21   11.41    6.69
  -9   5  22   10.45    6.59
   9  -5 -22   22.97    8.65
   9   5 -22   17.09    8.68
  -9   5  23   -0.00    3.98
   9  -5 -23    2.17    5.57
   9   5 -23    3.15    5.62
  -9   5  24    1.73    5.02
   9  -5 -24   -0.00    4.29
   9   5 -24    4.48    5.54
  -9   5  25   -0.00    3.85
   9  -5 -25    2.05    5.29
  -9   5  26    5.19    5.43
   9  -5 -26    6.47    6.17
   9   5 -26    7.82    6.91
  -9   5  27    5.20    5.93
   9   5 -27   27.08    9.90
  -9   5  28    1.34    4.37
   9  -5 -28    0.10    3.42
   9   5 -28    2.17    4.63
  -9   5  29    2.24    4.67
   9  -5 -29    7.23    6.64
   9   5 -29    4.88    5.47
  -9   5  30    0.00    5.70
   9  -5 -30    0.92    4.56
   9   5 -30    1.72    4.76
  -9   5  31   -0.00    5.18
   9  -5 -31    0.00    5.43
   9   5 -31    8.56    7.33
  -9   5  32   -0.00    5.00
   9  -5 -32    2.83    6.07
   9   5 -32    0.44    5.84
  -9   5  33    4.07    6.07
   9  -5 -33    0.00    5.00
   9   5 -33    2.89    6.53
  -9   6   1   -0.00    3.79
   9  -6  -1   -0.00    2.40
  -9  -6   1    1.10    4.27
  -9  -6   1   -0.00    4.99
   9   6  -1    3.10    4.65
  -9   6   2  104.24   14.31
   9  -6  -2   85.48   13.49
  -9  -6   2  111.56   17.45
  -9  -6   2   82.79   16.81
   9   6  -2   91.94   17.73
  -9   6   3   27.76    7.41
   9  -6  -3   19.82    5.96
  -9  -6   3   17.79    7.28
  -9  -6   3   14.51    7.92
   9   6  -3   35.34   10.87
  -9   6   4   15.03    6.11
   9  -6  -4   26.85    7.05
  -9  -6   4   30.11    9.59
  -9  -6   4   14.53    7.69
   9   6  -4   34.85   10.07
   9   6  -4   25.45    9.52
  -9   6   5    5.01    4.64
   9  -6  -5   18.88    6.55
  -9  -6   5   22.18    8.12
   9   6  -5   20.64    7.60
   9   6  -5   11.77    6.67
  -9   6   6   11.20    5.58
   9  -6  -6    1.82    3.72
  -9  -6   6   16.00    7.05
  -9  -6   6    9.82    6.87
   9   6  -6    9.41    6.44
   9   6  -6    9.76    7.31
  -9   6   7   24.41    6.72
   9  -6  -7   17.79    6.56
  -9  -6   7   10.59    6.30
  -9  -6   7   16.22    8.31
   9   6  -7    7.08    6.46
   9   6  -7   27.83    9.75
  -9   6   8   37.48    9.48
   9  -6  -8   39.48    9.35
  -9  -6   8   68.18   13.65
  -9  -6   8   42.15   12.22
  -9   6   9    6.62    5.06
   9  -6  -9   18.17    6.75
  -9  -6   9   21.62    8.38
  -9  -6   9    9.75    6.96
   9   6  -9    9.20    6.26
  -9   6  10    1.59    3.62
   9  -6 -10   -0.00    4.58
  -9  -6  10    3.04    5.07
  -9  -6  10   -0.00    3.96
   9   6 -10    2.98    4.04
  -9   6  11   -0.00    4.06
   9  -6 -11   -0.00    3.87
  -9  -6  11   -0.00    5.63
   9   6 -11    0.96    4.69
  -9   6  12    7.84    5.61
  -9  -6  12   24.55    9.69
   9   6 -12   24.35    9.49
  -9   6  13   10.51    5.56
  -9  -6  13   10.20    7.17
  -9   6  14   30.17    8.28
   9  -6 -14   36.89    9.68
  -9  -6  14   26.59   10.14
   9   6 -14   18.83    8.67
  -9   6  15   -0.00    3.92
   9  -6 -15    0.66    4.06
  -9  -6  15    0.00    5.23
   9   6 -15    4.98    6.59
  -9   6  16   -0.00    3.47
   9  -6 -16    6.84    5.60
   9   6 -16    0.62    4.12
  -9   6  17    8.27    5.46
   9  -6 -17    9.19    6.37
   9   6 -17    0.97    4.94
  -9   6  18   15.39    6.67
   9  -6 -18   17.95    8.48
   9   6 -18   18.56    9.10
  -9   6  19    6.49    6.08
   9  -6 -19    8.43    5.99
   9   6 -19    0.46    5.02
  -9   6  20    4.92    5.27
   9  -6 -20   -0.00    5.45
   9   6 -20   -0.00    5.13
  -9   6  21    2.67    5.48
   9  -6 -21    4.55    6.06
   9   6 -21    0.00    5.40
  -9   6  22   -0.00    4.78
   9  -6 -22    1.57    6.26
   9   6 -22    4.86    6.36
  -9   6  23    4.69    4.84
   9  -6 -23   -0.00    4.70
   9   6 -23   -0.00    5.43
  -9   6  24    1.88    4.33
   9  -6 -24   -0.00    4.15
   9   6 -24    2.63    5.47
  -9   6  25    4.69    5.85
   9  -6 -25   -0.00    5.04
   9   6 -25    5.25    5.83
  -9   6  26    6.13    5.60
   9  -6 -26    0.00    5.39
   9   6 -26   -0.00    5.86
  -9   6  27    3.36    4.71
   9  -6 -27   -0.00    4.05
   9   6 -27    0.00    4.26
  -9   6  28    6.78    6.42
   9  -6 -28    4.92    6.76
   9   6 -28    2.04    7.04
  -9   6  29    2.85    4.53
   9  -6 -29    2.64    5.20
  -9   6  30   -0.00    5.00
   9  -6 -30    2.74    6.41
   9   6 -30    4.58    6.60
  -9   6  31    0.40    4.73
   9  -6 -31   -0.00    3.96
   9   6 -31    2.89    5.46
  -9   6  32   -0.00    4.58
   9  -6 -32    1.10    5.13
   9   6 -32    0.00    4.77
  -9   6  33   -0.00    3.67
   9  -6 -33    6.62    5.84
  -9   6  34    1.59    5.16
  -9   7   1   19.62    5.61
  -9  -7   1   11.88    6.55
   9   7  -1    5.72    4.68
  -9   7   2    2.07    3.04
  -9  -7   2    7.07    5.44
   9   7  -2    6.77    5.30
  -9   7   3   -0.00    3.33
  -9  -7   3    1.99    5.54
  -9  -7   3    3.07    5.47
   9   7  -3   -0.00    3.73
  -9   7   4   15.62    5.80
  -9  -7   4   16.51    7.39
  -9  -7   4   29.52    9.59
   9   7  -4   11.73    7.18
  -9   7   5    0.08    3.42
  -9  -7   5    0.00    5.68
  -9  -7   5   15.65    8.32
   9   7  -5    5.21    5.69
   9   7  -5    8.80    7.14
  -9   7   6   17.27    6.51
   9  -7  -6   65.55   10.50
  -9  -7   6   40.44   10.78
   9   7  -6   37.08   10.46
   9   7  -6   13.11    7.05
  -9   7   7    2.87    4.06
   9  -7  -7    0.63    3.04
  -9  -7   7    5.05    6.65
  -9  -7   7    5.51    6.26
   9   7  -7   -0.00    4.68
   9   7  -7    8.96    6.94
  -9   7   8    2.76    3.78
   9  -7  -8   -0.00    3.92
  -9  -7   8   -0.00    4.63
  -9  -7   8   -0.00    6.11
   9   7  -8    0.50    5.04
  -9   7   9   12.85    5.57
   9  -7  -9   12.00    5.76
  -9  -7   9    0.00    5.23
  -9  -7   9   14.69    7.17
   9   7  -9    1.53    4.45
  -9   7  10   24.51    6.72
   9  -7 -10   18.44    6.95
  -9  -7  10   11.70    8.08
  -9  -7  10   16.58    8.25
   9   7 -10    9.21    6.60
  -9   7  11    9.81    5.34
   9  -7 -11   11.37    6.20
  -9  -7  11   12.02    7.56
  -9  -7  11   17.59    9.03
   9   7 -11   10.90    7.19
  -9   7  12   41.60    9.68
  -9  -7  12   46.94   12.37
   9   7 -12   51.05   12.97
  -9   7  13    2.76    3.59
   9   7 -13    3.06    5.96
  -9   7  14    0.98    4.06
   9  -7 -14    0.95    3.69
   9   7 -14   -0.00    5.54
  -9   7  15    5.13    4.83
   9  -7 -15    1.94    4.32
  -9   7  16   12.19    6.54
   9  -7 -16   22.55    7.91
   9   7 -16   32.39   10.02
  -9   7  17    2.08    5.29
   9  -7 -17    0.00    5.18
   9   7 -17   -0.00    5.55
  -9   7  18    0.00    4.42
   9  -7 -18    1.19    4.90
   9   7 -18    0.00    4.75
  -9   7  19   -0.00    3.68
   9  -7 -19    0.39    3.89
   9   7 -19   -0.00    5.33
  -9   7  20    0.68    4.07
   9  -7 -20    8.05    5.88
   9   7 -20    8.81    6.66
  -9   7  21    1.85    5.94
   9  -7 -21    7.09    6.24
   9   7 -21   10.42    6.65
  -9   7  22    1.95    4.73
   9  -7 -22    5.98    5.75
  -9   7  23   -0.00    4.82
   9  -7 -23    3.25    5.19
   9   7 -23    1.32    4.44
  -9   7  24    1.97    4.56
   9  -7 -24    2.40    4.84
   9   7 -24   -0.00    3.49
  -9   7  25    0.00    5.75
   9  -7 -25   -0.00    6.16
   9   7 -25    4.01    6.32
  -9   7  26    7.66    6.47
   9  -7 -26   13.25    7.56
   9   7 -26    9.32    6.70
  -9   7  27    2.43    4.26
   9  -7 -27    1.59    4.01
   9   7 -27    4.24    6.82
  -9   7  28    3.67    6.48
   9  -7 -28    3.28    5.09
   9   7 -28    0.00    5.08
  -9   7  29   -0.00    5.25
   9  -7 -29   -0.00    4.28
   9   7 -29   -0.00    4.02
  -9   7  30    3.97    4.95
   9  -7 -30    3.69    6.00
   9   7 -30    2.60    4.73
  -9   7  31    0.00    4.88
   9  -7 -31    0.00    5.49
   9   7 -31   -0.00    5.99
  -9   7  32    8.58    6.73
   9  -7 -32    1.52    6.22
  -9   7  33   -0.00    5.54
  -9   7  34   -0.00    5.47
  -9   8   1    1.47    3.53
  -9  -8   1   12.51    7.22
  -9   8   2   20.35    5.87
  -9  -8   2   23.06    8.16
  -9   8   3    2.95    3.35
  -9  -8   3   -0.00    3.45
  -9   8   4   37.41    7.94
  -9  -8   4    4.82    6.20
  -9   8   5    0.00    3.30
  -9  -8   5   -0.00    4.41
  -9  -8   5   -0.00    5.23
  -9   8   6    4.42    3.76
  -9  -8   6    4.21    4.99
  -9  -8   6   -0.00    4.96
  -9   8   7    2.27    3.45
  -9  -8   7    3.06    6.38
   9   8  -7    5.76    6.64
  -9   8   8   36.24    8.66
  -9  -8   8   74.33   15.23
   9   8  -8   48.84   12.89
   9   8  -8   53.18   13.48
  -9   8   9    9.26    4.69
  -9  -8   9    0.79    4.85
   9   8  -9    8.13    6.84
   9   8  -9    4.53    6.69
  -9   8  10    9.66    4.97
  -9  -8  10   17.45    7.51
   9   8 -10   18.52    8.35
  -9   8  11    4.44    4.26
   9  -8 -11    0.00    3.70
  -9  -8  11   -0.00    5.36
   9   8 -11    0.39    3.53
  -9   8  12    7.61    5.43
  -9  -8  12   26.18    9.37
   9   8 -12   23.05    9.31
  -9   8  13    0.35    2.82
  -9  -8  13   -0.00    6.57
   9   8 -13    5.23    4.88
  -9   8  14    5.66    5.51
   9  -8 -14    7.45    5.54
   9   8 -14   22.87    8.89
  -9   8  15   -0.00    2.37
   9  -8 -15    1.57    3.87
   9   8 -15   -0.00    6.20
   9  -8 -16   -0.00    3.15
   9   8 -16    5.83    5.35
   9  -8 -17    5.39    5.35
   9   8 -17    7.82    7.68
  -9   8  18   16.14    7.68
   9  -8 -18   15.53    7.62
   9   8 -18   13.01    7.59
  -9   8  19    1.50    5.28
   9  -8 -19    0.00    4.66
   9   8 -19    6.89    5.18
  -9   8  20    0.16    5.10
   9  -8 -20    5.54    5.90
   9   8 -20    1.96    6.40
  -9   8  21    1.87    3.76
   9  -8 -21    1.39    4.98
   9   8 -21    3.29    5.04
  -9   8  22    0.00    4.36
   9  -8 -22    0.00    5.12
   9   8 -22    5.48    6.49
  -9   8  23    0.00    5.03
   9  -8 -23   -0.00    5.18
   9   8 -23   -0.00    5.26
  -9   8  24    0.00    6.68
   9  -8 -24    7.22    5.98
   9   8 -24   14.55    8.63
  -9   8  25    1.27    5.76
   9  -8 -25    1.24    5.25
   9   8 -25    1.52    5.50
  -9   8  26    0.00    5.68
   9  -8 -26    2.81    5.61
   9   8 -26   -0.00    6.10
  -9   8  27   10.20    6.41
   9  -8 -27   -0.00    4.61
   9   8 -27    0.09    5.16
   9  -8 -28    1.79    5.38
   9   8 -28    2.26    4.96
  -9   8  29   -0.00    3.90
   9  -8 -29    4.57    5.79
   9   8 -29    3.26    6.18
  -9   8  30    5.23    6.07
   9  -8 -30    3.15    5.10
   9   8 -30    2.27    5.23
  -9   8  31    0.23    4.69
   9  -8 -31   -0.00    4.17
  -9   8  32    0.29    4.64
   9  -8 -32    2.87    5.81
  -9   8  33    8.61    7.54
  -9   9   1    0.59    2.29
  -9  -9   1   11.58    6.91
   9   9  -1    4.07    6.23
  -9   9   2   20.94    5.58
  -9  -9   2   26.13    9.29
   9   9  -2    7.68    6.30
  -9  -9   3    1.96    5.99
   9   9  -3    1.45    4.07
  -9   9   4   12.19    4.36
  -9  -9   4   15.94    7.41
   9   9  -4    9.01    6.34
  -9   9   5    3.27    3.30
  -9  -9   5    0.00    4.69
   9   9  -5   -0.00    3.63
  -9   9   6   25.72    7.11
  -9  -9   6   55.80   12.77
  -9   9   7   -0.00    3.57
  -9  -9   7   -0.00    5.88
   9   9  -7   -0.00    3.73
  -9   9   8    2.93    4.32
  -9  -9   8    1.83    4.85
   9   9  -8    2.80    6.04
   9   9  -8    2.53    4.81
  -9   9   9    2.21    3.30
  -9  -9   9    0.78    4.49
   9   9  -9   -0.00    5.75
   9   9  -9    0.27    3.84
  -9  -9  10    3.84    6.39
   9   9 -10    3.26    4.76
   9   9 -10    8.74    7.38
  -9   9  11   -0.00    2.63
  -9  -9  11    0.00    4.97
   9   9 -11    2.36    4.75
  -9   9  12   19.50    6.96
  -9  -9  12   29.23   10.05
   9   9 -12   20.46    8.66
  -9   9  13   -0.00    2.93
  -9  -9  13    4.95    5.95
   9   9 -13    0.00    4.79
  -9   9  14    1.56    4.85
  -9  -9  14    3.62    5.32
   9   9 -14    9.99    6.06
  -9   9  15   -0.00    3.65
  -9  -9  15    4.01    4.91
   9   9 -15    0.00    5.66
  -9   9  16   21.79    8.12
  -9  -9  16   38.49   11.46
   9   9 -16   38.18   11.41
  -9   9  17   -0.00    4.06
   9  -9 -17    1.25    4.84
   9   9 -17   -0.00    6.42
  -9   9  18   -0.00    4.92
   9  -9 -18    0.97    4.30
   9   9 -18    0.00    5.29
  -9   9  19   -0.00    3.85
   9  -9 -19    3.14    4.48
   9   9 -19    5.18    5.76
  -9   9  20    6.76    4.72
   9  -9 -20    5.47    5.45
   9   9 -20   20.87    8.50
  -9   9  21   -0.00    4.41
   9  -9 -21   -0.00    3.65
   9   9 -21    3.53    5.61
  -9   9  22    4.34    6.64
   9  -9 -22   17.25    8.06
   9   9 -22   15.95    7.86
  -9   9  23    3.89    4.37
   9  -9 -23    1.07    4.03
   9   9 -23   -0.00    4.70
  -9   9  24    1.02    5.31
   9  -9 -24    0.01    4.95
   9   9 -24   -0.00    4.10
  -9   9  25   -0.00    5.28
   9  -9 -25   -0.00    4.06
   9   9 -25   -0.00    5.09
  -9   9  26    4.91    6.29
   9  -9 -26    2.54    5.29
   9   9 -26    7.02    6.56
  -9   9  27    5.60    6.21
   9  -9 -27    2.56    4.45
   9   9 -27   -0.00    4.30
  -9   9  28    1.00    5.45
   9  -9 -28   12.20    7.82
   9   9 -28    0.00    5.12
  -9   9  29    0.00    4.90
   9  -9 -29    3.78    6.10
   9   9 -29    4.38    6.07
  -9   9  30    0.49    4.26
   9  -9 -30    2.70    6.53
   9  -9 -31    1.14    4.84
  -9 -10   1    4.03    6.06
   9  10  -1    0.00    6.23
  -9  10   2   13.65    4.57
  -9 -10   2   11.62    6.50
   9  10  -2   24.32    9.51
  -9  10   3   -0.00    2.69
  -9 -10   3    7.32    6.11
   9  10  -3    2.69    4.71
  -9  10   4   12.01    5.12
  -9 -10   4   32.20   10.51
   9  10  -4   29.88   10.24
  -9  10   5    0.00    2.89
  -9 -10   5   -0.00    4.67
   9  10  -5   -0.00    5.92
  -9 -10   6   -0.00    4.20
   9  10  -6   -0.00    5.66
  -9  10   7    2.79    3.40
  -9 -10   7    4.20    5.57
   9  10  -7   -0.00    4.54
  -9  10   8    9.24    5.18
  -9 -10   8   10.28    7.00
   9  10  -8    7.89    6.60
  -9  10   9    1.96    3.98
  -9 -10   9    5.32    6.06
   9  10  -9    0.50    4.31
  -9  10  10    3.64    4.53
  -9 -10  10    3.50    5.49
   9  10 -10    2.62    4.86
   9  10 -10   -0.00    5.17
  -9  10  11    3.95    4.45
  -9 -10  11    4.14    5.11
   9  10 -11    1.69    4.69
   9  10 -11   -0.00    4.08
  -9  10  12    8.11    4.87
  -9 -10  12    0.95    5.56
   9  10 -12    3.28    4.94
  -9  10  13    2.54    3.96
  -9 -10  13    0.10    4.17
   9  10 -13    3.77    5.59
  -9  10  14    6.05    5.27
  -9 -10  14   11.91    6.75
   9  10 -14   33.74   10.33
  -9  10  15   -0.00    4.25
  -9 -10  15   -0.00    4.37
   9  10 -15    0.30    4.76
  -9  10  16   -0.00    4.15
  -9 -10  16   -0.00    5.29
   9  10 -16    3.58    6.06
  -9  10  17   -0.00    4.43
  -9 -10  17    1.69    4.91
   9  10 -17   -0.00    4.48
  -9  10  18    9.02    6.14
  -9 -10  18    8.09    6.82
   9  10 -18    9.28    7.32
  -9  10  19    2.56    4.68
   9  10 -19   -0.00    5.18
  -9  10  20    4.15    4.85
   9  10 -20    5.41    5.42
  -9  10  21   -0.00    5.56
   9  10 -21   -0.00    4.85
  -9  10  22    0.53    4.48
   9  10 -22    0.00    4.36
  -9  10  23    0.97    5.49
   9  10 -23    1.40    4.93
  -9  10  24    3.63    4.64
   9 -10 -24    1.00    5.37
   9  10 -24    7.38    5.82
  -9  10  25    0.69    4.23
   9 -10 -25   -0.00    5.71
   9  10 -25   -0.00    4.72
  -9  10  26   -0.00    4.44
   9 -10 -26   -0.00    4.67
   9  10 -26   -0.00    4.49
  -9  10  27    0.94    4.84
   9 -10 -27   -0.00    4.38
   9  10 -27    3.40    4.85
   9 -10 -28    3.59    5.04
   9  10 -28    0.00    6.28
   9 -10 -29    9.08    7.08
   9 -10 -30   -0.00    5.41
  -9  11   1    0.26    2.44
  -9 -11   1    3.20    4.77
   9  11  -1    6.76    6.49
  -9  11   2   13.07    4.44
  -9 -11   2    6.58    6.89
   9  11  -2    5.60    6.90
   9  11  -3    2.66    5.69
  -9  11   4    3.21    4.22
  -9 -11   4    7.04    5.61
   9  11  -4    4.37    5.28
  -9  11   5    2.38    3.29
  -9 -11   5    0.84    3.99
   9  11  -5    4.06    6.16
  -9  11   6    5.79    5.08
  -9 -11   6    9.39    6.73
   9  11  -6    8.98    6.36
  -9  11   7    0.77    3.09
  -9 -11   7    6.62    6.35
   9  11  -7   -0.00    4.30
  -9  11   8    1.94    4.30
  -9 -11   8    4.41    6.00
  -9  11   9    0.55    3.80
  -9 -11   9   -0.00    5.23
   9  11  -9    1.06    4.44
  -9  11  10    3.79    3.91
  -9 -11  10    9.01    6.58
   9  11 -10   11.19    8.08
  -9  11  11   -0.00    3.60
  -9 -11  11    5.91    6.10
   9  11 -11    0.00    5.10
  -9  11  12    5.67    4.75
  -9 -11  12    1.79    5.62
   9  11 -12    0.00    4.77
   9  11 -12    0.00    5.96
  -9  11  13   -0.00    3.43
  -9 -11  13   -0.00    4.85
   9  11 -13   -0.00    4.87
   9  11 -13    0.00    4.94
  -9  11  14    0.84    3.60
  -9 -11  14    0.00    5.78
   9  11 -14    2.05    4.50
  -9  11  15    1.81    3.50
  -9 -11  15    1.05    4.65
   9  11 -15   -0.00    4.05
  -9  11  16    9.51    5.40
  -9 -11  16   21.14    8.42
   9  11 -16   17.82    8.24
  -9  11  17    2.67    4.64
  -9 -11  17    0.85    4.18
   9  11 -17   -0.00    4.87
  -9  11  18   -0.00    3.94
  -9 -11  18    2.52    5.81
   9  11 -18    6.21    6.17
  -9  11  19   -0.00    3.32
  -9 -11  19    0.19    5.28
   9  11 -19    4.70    6.30
  -9  11  20    1.57    4.83
  -9 -11  20   16.22    8.18
   9  11 -20   15.82    8.18
  -9  11  21   -0.00    4.56
  -9 -11  21    0.00    5.03
   9  11 -21   -0.00    4.50
  -9  11  22    4.73    5.72
   9  11 -22    8.75    6.59
  -9  11  23    4.41    4.63
   9  11 -23   -0.00    4.72
  -9  11  24   -0.00    4.96
   9  11 -24    1.06    6.17
   9  11 -25   -0.00    6.12
  -9 -12   1    4.61    5.17
   9  12  -1    2.52    5.67
  -9  12   2   -0.00    3.34
  -9 -12   2   -0.00    5.02
   9  12  -2    2.33    4.22
  -9  12   3   -0.00    2.51
  -9 -12   3    0.00    6.01
   9  12  -3   -0.00    3.94
  -9  12   4    3.03    3.55
  -9 -12   4    4.70    6.33
   9  12  -4   23.75    9.41
  -9  12   5    0.00    2.89
  -9 -12   5    6.47    5.61
   9  12  -5   -0.00    3.59
  -9  12   6    1.74    3.30
  -9 -12   6   -0.00    5.40
   9  12  -6    1.02    4.40
  -9  12   7    2.04    4.14
  -9 -12   7    0.00    4.00
   9  12  -7    7.63    6.39
  -9  12   8    9.61    4.90
  -9 -12   8    1.08    5.07
   9  12  -8   12.59    7.62
  -9  12   9    2.77    4.14
  -9 -12   9   -0.00    5.66
   9  12  -9    0.00    5.64
   9  12 -10   -0.00    5.20
  -9  12  11    2.36    3.27
  -9 -12  11    0.00    5.45
   9  12 -11   -0.00    4.52
  -9  12  12   11.83    5.12
  -9 -12  12    3.14    5.82
   9  12 -12    3.21    5.96
  -9  12  13    1.34    3.90
  -9 -12  13    0.46    3.72
   9  12 -13    0.00    5.15
  -9  12  14    2.62    4.26
  -9 -12  14    1.42    4.78
   9  12 -14    9.02    6.76
   9  12 -14   11.89    7.56
  -9  12  15   -0.00    4.36
  -9 -12  15   -0.00    4.92
   9  12 -15    0.00    5.02
  -9  12  16   -0.00    3.97
  -9 -12  16   -0.00    4.49
   9  12 -16   -5.78    6.65
  -9  12  17    5.37    5.08
  -9 -12  17   -0.00    4.82
   9  12 -17    8.08    6.65
  -9  12  18    1.70    4.93
  -9 -12  18   -0.00    4.06
   9  12 -18    5.10    6.24
  -9  12  19    2.86    4.01
  -9 -12  19    5.23    5.81
   9  12 -19    9.88    7.58
  -9  12  20    1.07    3.84
  -9 -12  20    4.60    6.16
   9  12 -20    0.00    5.47
  -9  12  21    0.00    4.26
  -9 -12  21   -0.00    4.29
   9  12 -21    0.00    5.42
  -9 -12  22   -0.00    4.21
   9  12 -22    5.33    6.82
  -9 -12  23    4.95    5.88
   9  12 -23   -0.00    5.06
  -9 -12  24    7.85    6.32
   9  12 -24    9.47    6.96
   9  12 -25   -0.00    4.55
  -9  13   1    0.83    2.96
  -9 -13   1    5.33    6.09
   9  13  -1   -0.00    5.05
  -9  13   2    2.04    3.02
  -9 -13   2    1.77    5.70
   9  13  -2    8.15    7.76
  -9  13   3   -0.00    2.99
  -9 -13   3    0.00    4.92
   9  13  -3   -0.00    3.97
  -9  13   4    0.34    2.95
  -9 -13   4   -0.00    4.49
   9  13  -4    3.05    6.11
  -9 -13   5    3.82    5.69
   9  13  -5    0.08    4.37
  -9  13   6   14.72    5.03
  -9 -13   6   10.11    6.46
   9  13  -6   13.36    7.70
  -9  13   7    0.21    2.23
  -9 -13   7    0.46    5.80
   9  13  -7    0.94    4.30
  -9  13   8    1.66    3.36
  -9 -13   8   -0.00    4.19
   9  13  -8    2.10    4.67
  -9  13   9   -0.00    2.93
  -9 -13   9    3.99    5.19
   9  13  -9   -0.00    4.79
  -9  13  10    4.70    3.67
  -9 -13  10    6.13    6.49
   9  13 -10    1.63    4.91
  -9  13  11   -0.00    3.54
  -9 -13  11    2.85    5.27
   9  13 -11   -0.00    5.63
  -9  13  12    8.89    4.90
   9  13 -12    1.39    5.31
  -9  13  13    0.00    3.27
  -9 -13  13    0.07    4.52
   9  13 -13   -0.00    5.91
  -9  13  14    1.80    2.77
  -9 -13  14   -0.00    5.40
   9  13 -14    3.32    5.79
  -9  13  15    0.51    2.88
  -9 -13  15    0.00    5.60
   9  13 -15    4.19    6.81
  -9  13  16    5.44    5.13
  -9 -13  16    5.85    6.10
   9  13 -16   -0.00    4.51
   9  13 -16   -0.00    5.83
  -9  13  17    0.01    3.24
  -9 -13  17    6.22    5.96
   9  13 -17   -0.00    4.99
  -9 -13  18    2.50    5.67
   9  13 -18    3.11    5.17
   9  13 -19    6.01    6.36
  -9 -13  20    2.41    5.04
   9  13 -20    0.00    5.52
  -9 -13  21   -0.00    4.34
   9  13 -21    0.00    5.00
  -9 -13  22   -0.00    4.81
   9  13 -22   -0.00    5.02
  -9 -13  23   -0.00    3.97
  -9  14   1    0.00    2.51
  -9 -14   1   -0.00    4.64
  -9  14   2    2.47    3.14
  -9 -14   2    5.46    6.31
   9  14  -2    4.99    5.71
  -9  14   3    5.58    3.27
  -9 -14   3    3.55    6.97
   9  14  -3    3.47    6.52
  -9  14   4    0.00    2.15
  -9 -14   4    1.28    3.94
   9  14  -4    7.07    7.07
  -9  14   5   -0.00    2.58
  -9 -14   5   -0.00    4.30
   9  14  -5    9.15    7.36
  -9  14   6    1.72    2.99
  -9 -14   6   -0.00    5.38
   9  14  -6    1.94    5.94
  -9  14   7    3.14    3.16
  -9 -14   7    0.93    5.04
   9  14  -7    0.23    3.00
  -9  14   8    4.27    3.63
  -9 -14   8    5.66    6.28
   9  14  -8    1.42    5.04
  -9  14   9    1.18    2.94
  -9 -14   9    4.04    5.33
   9  14  -9    2.44    5.16
  -9  14  10    2.85    3.60
  -9 -14  10    3.19    4.87
   9  14 -10    8.12    7.39
  -9  14  11    1.68    3.66
  -9 -14  11    4.03    5.15
   9  14 -11    1.00    5.32
  -9  14  12    1.10    4.04
  -9 -14  12    2.84    5.66
  -9  14  13    2.85    4.02
  -9 -14  13    4.51    6.22
   9  14 -13    0.00    6.21
  -9 -14  14    8.15    6.57
   9  14 -14    0.40    5.00
  -9 -14  15   -0.00    4.96
   9  14 -15    7.10    6.00
  -9 -14  16    6.07    6.02
   9  14 -16   -0.00    4.10
  -9 -14  17   -0.00    5.31
   9  14 -17    1.17    4.72
  -9 -14  18    1.45    5.93
   9  14 -18   13.21    8.54
  -9 -14  19    1.70    6.06
   9  14 -19   -0.00    5.83
  -9 -14  20   -0.00    5.81
   9  14 -20    0.66    4.94
  -9  15   1    0.06    2.31
  -9 -15   1    6.77    6.64
   9  15  -1    0.00    6.87
  -9  15   2    0.41    2.73
  -9 -15   2    4.11    6.50
  -9  15   3    0.00    2.72
  -9 -15   3   -0.00    4.32
   9  15  -3   -0.00    5.44
  -9  15   4    1.97    2.64
  -9 -15   4    3.13    6.11
   9  15  -4   -0.00    4.67
  -9  15   5    4.85    3.84
  -9 -15   5   -0.00    3.86
   9  15  -5    1.49    4.91
  -9  15   6    4.37    3.15
  -9 -15   6    3.06    4.83
   9  15  -6   -0.00    5.07
  -9  15   7    3.48    3.52
  -9 -15   7    1.46    5.74
   9  15  -7    6.67    6.65
  -9  15   8   -0.00    2.65
  -9 -15   8    2.04    5.64
   9  15  -8    0.06    3.56
  -9 -15   9   -0.00    6.56
   9  15  -9   -0.00    3.30
  -9 -15  10    1.92    5.56
   9  15 -10   -0.00    5.36
  -9 -15  11    6.41    6.44
   9  15 -11   -0.00    4.87
  -9 -15  12   -0.00    4.57
   9  15 -12    1.87    5.44
  -9 -15  13    5.75    5.75
   9  15 -13   -0.00    5.34
  -9 -15  14    0.32    5.32
   9  15 -14    2.06    4.91
  -9 -15  15    0.07    5.56
  -9 -15  16   -0.00    5.58
  -9 -15  17    0.00    5.62
  -9  16   1    1.62    2.31
   9  16  -1   -0.00    6.59
  -9  16   2    2.76    2.89
  -9 -16   2   -0.00    5.21
   9  16  -2    0.58    6.65
  -9  16   3   -0.00    2.71
  -9 -16   3    1.32    4.31
  -9 -16   4    7.18    6.14
   9  16  -4    0.34    5.32
  -9 -16   5    3.75    4.97
   9  16  -5   -0.00    5.20
  -9 -16   6    0.78    5.35
   9  16  -6    2.29    5.84
  -9 -16   7   -0.00    4.38
   9  16  -7    7.71    6.83
  -9 -16   8   -0.00    5.02
  -9 -16   9    2.56    4.64
  -8   0   1    0.00    3.37
  -8   0   1   -0.00    2.70
  -8   0   1   -0.00    3.27
   8   0  -1    2.16    4.00
   8   0  -1   -0.00    1.80
  -8   0   2  435.83   42.95
  -8   0   2  370.50   40.67
  -8   0   2  419.99   43.20
   8   0  -2  367.26   41.62
   8   0  -2  404.57   42.29
  -8   0   3   -0.00    3.97
   8   0  -3    0.00    3.62
   8   0  -3    4.14    3.55
  -8   0   4   49.16   10.64
   8   0  -4   57.59   10.70
  -8   0   5    0.00    3.68
   8   0  -5   -0.00    3.04
  -8   0   6  103.14   15.98
   8   0  -6   94.79   15.34
  -8   0   7    0.31    4.34
   8   0  -7    4.53    4.34
  -8   0   8  183.59   24.77
   8   0  -8  187.39   24.38
  -8   0   9    1.99    3.45
   8   0  -9   -0.00    3.20
  -8   0  10    0.01    3.63
   8   0 -10    2.46    4.98
  -8   0  11    0.30    3.56
  -8   0  12  181.78   25.14
  -8   0  13    0.49    5.30
  -8   0  14   53.72   12.15
   8   0 -15    4.45    4.12
   8   0 -16    8.22    6.13
   8   0 -17    3.03    4.72
   8   0 -18  103.61   17.99
   8   0 -19   -0.00    4.98
   8   0 -20   12.42    6.94
   8   0 -21    7.38    6.14
  -8   0  22   29.64   10.25
   8   0 -22   33.58   10.16
  -8   0  23    1.78    6.00
   8   0 -23    0.00    5.39
  -8   0  24   12.22    8.11
  -8   0  25    0.00    5.02
   8   0 -25    2.37    4.60
  -8   0  26    0.00    6.60
   8   0 -26   -0.00    4.16
  -8   0  27    0.00    6.46
   8   0 -27   -0.00    6.21
   8   0 -28   16.75    8.09
   8   0 -29   -0.00    6.47
   8   0 -30    4.86    5.95
   8   0 -31   -0.00    6.33
   8   0 -32    4.09    6.96
   8   0 -33    6.24    6.98
   8   0 -34    4.74    4.52
   8   0 -35    0.00    4.71
  -8   1   1   72.68   11.67
  -8   1   1   67.71   10.68
  -8   1   1   57.83   11.00
   8  -1  -1   45.98    9.73
  -8  -1   1   68.87   11.82
  -8  -1   1   45.97   10.70
   8   1  -1   50.44   10.48
   8   1  -1   41.64   10.00
  -8   1   2   -0.00    3.13
  -8   1   2    5.06    4.81
   8  -1  -2    3.67    4.01
   8  -1  -2    4.73    3.49
  -8  -1   2    7.15    4.67
  -8  -1   2    2.54    4.13
   8   1  -2   -0.00    3.35
   8   1  -2   -0.00    2.61
  -8   1   3    3.98    3.96
  -8   1   3    3.51    4.43
   8  -1  -3    4.99    3.54
   8  -1  -3    3.28    3.59
  -8  -1   3    0.00    3.80
  -8  -1   3   10.07    5.50
   8   1  -3    1.35    3.65
   8   1  -3    3.94    3.94
  -8   1   4   37.43    7.97
  -8   1   4   41.69    9.31
   8  -1  -4   36.83    8.74
  -8  -1   4   24.86    8.31
   8   1  -4   37.60    9.29
  -8   1   5    9.74    4.36
  -8   1   5    1.41    4.06
   8  -1  -5   10.50    5.34
  -8  -1   5   13.28    5.89
   8   1  -5    0.00    4.01
  -8   1   6   76.55   13.39
   8  -1  -6   64.18   12.25
  -8  -1   6   72.97   13.56
   8   1  -6   80.62   13.48
  -8   1   7    6.16    4.71
   8  -1  -7    0.00    3.93
   8   1  -7    0.00    4.58
  -8   1   8    3.13    4.79
   8  -1  -8    2.51    3.38
  -8  -1   8    4.57    5.07
   8   1  -8    0.00    3.45
  -8   1   9   23.71    8.25
   8  -1  -9    9.04    5.19
  -8  -1   9    0.00    4.95
   8   1  -9   18.40    6.89
  -8   1  10  141.37   19.73
   8  -1 -10  101.29   17.25
  -8  -1  10  159.17   21.29
   8  -1 -11   -0.00    4.49
  -8  -1  11    5.67    5.57
  -8  -1  12    6.28    5.91
  -8  -1  13   -0.00    3.43
  -8  -1  14   71.06   14.93
   8   1 -14   87.94   15.47
   8  -1 -15   43.95   10.74
  -8  -1  15   37.75   11.21
   8   1 -15   53.14   11.60
   8  -1 -16   90.67   15.00
  -8  -1  16   43.48   12.33
   8   1 -16   92.53   15.62
   8  -1 -17   -0.00    3.94
  -8  -1  17    0.99    3.91
   8   1 -17    3.23    5.39
   8  -1 -18    3.63    4.97
  -8  -1  18    4.04    5.85
   8   1 -18   12.34    6.55
  -8   1  19    0.00    5.03
   8  -1 -19   13.00    6.49
   8   1 -19    2.09    5.41
  -8   1  20   13.77    7.55
   8  -1 -20   20.97    8.09
   8   1 -20   14.13    7.31
  -8   1  21    2.08    5.69
   8  -1 -21   -0.00    5.00
   8   1 -21    0.00    5.83
  -8   1  22   42.63   12.10
   8  -1 -22   53.88   12.54
   8   1 -22   41.40   11.32
  -8   1  23   -0.00    5.99
   8  -1 -23    1.64    5.35
   8   1 -23   -0.00    5.39
  -8   1  24    3.37    5.58
   8  -1 -24    0.67    4.01
   8   1 -24    7.44    7.00
  -8   1  25   -0.00    3.07
   8  -1 -25    0.00    3.79
   8   1 -25    0.46    4.59
  -8   1  26    1.99    5.29
   8  -1 -26    4.48    5.94
  -8  -1  26   21.41    9.74
   8   1 -26    4.83    6.44
  -8   1  27   -0.00    5.19
   8  -1 -27    1.02    5.78
   8   1 -27    3.31    4.91
  -8   1  28   12.17    7.61
   8  -1 -28    1.97    5.37
   8   1 -28    4.75    5.25
   8  -1 -29   -0.00    6.69
   8   1 -29    1.27    4.79
   8  -1 -30    5.73    5.95
   8   1 -30    3.65    4.54
   8  -1 -31    6.88    5.76
   8   1 -31   -0.00    5.45
   8  -1 -32    4.55    5.79
   8   1 -32   11.14    7.34
   8  -1 -33   -0.00    6.64
   8   1 -33    3.72    6.69
   8  -1 -34   -0.00    7.25
   8   1 -34    8.13    6.86
   8  -1 -35   -0.00    7.20
   8   1 -35    0.00    6.61
  -8   2   1    2.51    3.40
  -8   2   1    0.51    3.38
   8  -2  -1    0.00    2.78
   8  -2  -1    1.83    2.81
  -8  -2   1    1.86    3.92
  -8  -2   1   -0.00    3.53
   8   2  -1    2.04    3.80
   8   2  -1   -0.00    3.89
  -8   2   2   63.50   10.07
  -8   2   2   63.84   10.61
   8  -2  -2   54.98    9.64
   8  -2  -2   52.06    9.37
  -8  -2   2   25.34    8.68
  -8  -2   2   38.24    9.70
   8   2  -2   49.77   10.88
   8   2  -2   64.93   12.18
  -8   2   3   14.40    4.90
  -8   2   3    7.00    4.72
   8  -2  -3    7.51    4.54
  -8  -2   3    2.23    3.37
  -8  -2   3   12.58    5.23
   8   2  -3   11.40    5.78
   8   2  -3   17.36    6.39
  -8   2   4   26.34    6.82
  -8   2   4   42.30    8.82
   8  -2  -4   34.13    8.21
  -8  -2   4   46.41    9.86
  -8  -2   4   19.74    7.18
   8   2  -4   33.02    8.43
   8   2  -4   23.61    7.83
  -8   2   5    5.08    4.00
  -8   2   5    5.93    4.65
   8  -2  -5   10.01    4.43
  -8  -2   5    6.69    5.73
   8   2  -5    0.00    4.58
  -8   2   6   64.32   12.14
   8  -2  -6   85.74   13.30
  -8  -2   6   77.35   14.21
   8   2  -6   63.33   12.60
   8  -2  -7   31.78    7.91
  -8  -2   7   21.33    8.19
   8   2  -7   21.92    7.11
   8  -2  -8   67.98   12.23
  -8  -2   8   68.77   13.32
   8  -2  -9   11.35    5.16
  -8  -2   9    5.09    5.41
   8  -2 -10    0.92    3.73
  -8  -2  10   -0.00    3.59
   8  -2 -11   -0.00    3.43
  -8  -2  11   -0.00    4.17
   8  -2 -12   59.26   12.25
  -8  -2  12   81.12   14.81
  -8  -2  13   22.74    8.58
   8   2 -13   35.90   10.43
  -8  -2  14   22.90    8.67
  -8  -2  15   19.78    8.02
   8   2 -15   15.92    7.61
  -8   2  16   12.45    6.76
   8  -2 -16   19.26    8.46
  -8  -2  16   33.21   10.33
   8   2 -16   21.55    8.85
  -8   2  17    4.42    5.57
   8  -2 -17   20.02    7.89
  -8  -2  17   17.72    8.00
   8   2 -17    9.80    7.21
  -8   2  18  100.78   18.99
   8  -2 -18  149.81   21.38
  -8  -2  18  118.15   20.82
   8   2 -18  160.41   22.02
  -8   2  19    3.42    5.72
   8  -2 -19    2.45    4.04
  -8  -2  19    1.08    4.99
   8   2 -19    1.19    5.23
  -8   2  20   -0.00    5.06
   8  -2 -20    3.39    5.16
  -8  -2  20   -0.00    5.51
   8   2 -20    2.18    4.61
  -8   2  21    0.60    4.96
   8  -2 -21   -0.00    5.06
  -8  -2  21    4.97    5.77
   8   2 -21    3.66    4.96
  -8   2  22   19.42    9.06
   8  -2 -22    4.36    5.87
   8   2 -22   17.75    7.86
  -8   2  23    3.58    4.47
   8  -2 -23    0.73    4.48
   8   2 -23   -0.00    4.75
  -8   2  24    4.51    5.54
   8  -2 -24    3.63    6.20
   8   2 -24   10.38    6.51
  -8   2  25    0.73    4.09
   8  -2 -25   -0.00    4.63
   8   2 -25   -0.00    4.85
  -8   2  26   -0.00    5.92
   8  -2 -26   -0.00    5.66
   8   2 -26   -0.00    4.97
  -8   2  27    2.83    5.20
   8  -2 -27    0.00    5.39
   8   2 -27   -0.00    4.06
  -8   2  28    2.65    6.51
   8  -2 -28    0.00    4.66
   8   2 -28   23.32    9.59
  -8   2  29    6.19    6.11
   8  -2 -29    3.58    6.77
   8   2 -29   -0.00    5.27
  -8   2  30    4.68    5.88
   8  -2 -30    1.84    5.82
   8   2 -30    0.19    5.48
   8  -2 -31   -0.00    4.96
   8   2 -31   -0.00    3.91
   8  -2 -32    3.11    6.92
   8   2 -32   13.03    7.92
   8  -2 -33   -0.00    6.72
   8   2 -33   -0.00    7.38
   8  -2 -34    3.27    4.93
   8   2 -34   -0.00    6.65
   8  -2 -35   -0.00    5.70
   8   2 -35    0.03    5.99
  -8   3   1   62.71   10.21
   8  -3  -1   69.93   11.39
   8  -3  -1   53.31    9.70
  -8  -3   1   70.89   12.96
  -8  -3   1   78.31   13.92
   8   3  -1   60.29   12.30
   8   3  -1   76.44   13.96
  -8   3   2    0.00    2.58
   8  -3  -2    0.00    2.87
   8  -3  -2    0.39    2.66
  -8  -3   2    2.18    5.21
   8   3  -2   -0.00    3.45
   8   3  -2   -0.00    4.09
  -8   3   3   44.94    8.48
   8  -3  -3   29.97    7.86
   8  -3  -3   39.97    8.05
  -8  -3   3   29.56    8.70
  -8  -3   3   45.46   10.21
   8   3  -3   45.28   10.48
   8   3  -3   28.70    9.21
  -8   3   4  106.12   14.75
   8  -3  -4   98.24   14.87
  -8  -3   4  104.71   16.83
  -8  -3   4  100.58   16.53
   8   3  -4  110.72   16.98
   8   3  -4   91.61   16.64
  -8   3   5   16.86    5.63
   8  -3  -5   18.98    6.23
  -8  -3   5    7.14    5.81
  -8   3   6   47.94    9.20
   8  -3  -6   30.02    7.96
  -8  -3   6   32.02    9.68
   8  -3  -7   15.04    5.62
  -8  -3   7   21.70    8.01
   8  -3  -8    3.25    3.70
  -8  -3   8    6.10    5.75
   8  -3  -9    3.01    3.98
  -8  -3   9    3.85    5.37
   8  -3 -10   65.98   12.15
  -8  -3  10   52.44   12.72
   8  -3 -11   69.49   13.41
  -8  -3  11   99.99   17.06
  -8   3  12    0.00    4.26
   8  -3 -12    1.65    3.61
  -8  -3  12    1.50    4.27
   8   3 -12   -0.00    5.93
  -8   3  13    3.48    4.98
  -8  -3  13    4.95    6.46
   8   3 -13   10.48    6.27
  -8   3  14   18.77    6.70
  -8  -3  14   21.15    9.02
   8   3 -14   17.20    7.72
  -8   3  15   15.67    7.36
  -8  -3  15   29.08    9.86
   8   3 -15   18.81    8.33
  -8   3  16   20.53    8.60
   8  -3 -16   58.39   11.98
  -8  -3  16   77.48   15.10
   8   3 -16   51.42   12.38
  -8   3  17    2.16    4.22
   8  -3 -17   -0.00    4.87
  -8  -3  17    0.87    5.62
   8   3 -17   -0.00    3.93
  -8   3  18    6.68    6.69
   8  -3 -18   -0.00    3.77
  -8  -3  18    4.29    6.59
   8   3 -18   -0.00    3.66
  -8   3  19    4.95    5.49
   8  -3 -19    2.79    4.40
  -8  -3  19    0.57    5.05
   8   3 -19   23.16    8.72
  -8   3  20   78.49   15.84
   8  -3 -20  112.91   18.43
  -8  -3  20   60.36   15.76
   8   3 -20  111.98   18.34
  -8   3  21    1.40    5.60
   8  -3 -21    8.81    6.56
  -8  -3  21    9.75    6.19
   8   3 -21   11.82    6.44
  -8   3  22    3.39    5.36
   8  -3 -22    1.84    4.17
  -8  -3  22    0.00    5.62
   8   3 -22    1.34    5.28
  -8   3  23    0.67    4.85
   8  -3 -23   -0.00    5.64
   8   3 -23    0.93    3.85
  -8   3  24    9.49    7.50
   8  -3 -24    8.57    6.21
   8   3 -24   14.71    7.95
  -8   3  25    6.29    6.16
   8  -3 -25    3.97    5.21
   8   3 -25    3.13    6.66
   8   3 -26    8.24    7.10
   8  -3 -27   -0.00    4.02
   8   3 -27   -0.00    4.55
   8  -3 -28   -0.00    4.99
   8   3 -28   -0.00    3.46
   8  -3 -29   -0.00    6.09
   8   3 -29    2.34    3.60
   8  -3 -30    0.00    4.98
   8   3 -30   11.87    7.52
  -8   3  31   -0.00    4.64
   8  -3 -31    0.24    4.55
   8   3 -31    3.17    5.09
   8  -3 -32    3.66    6.58
   8   3 -32   21.14    8.72
   8  -3 -33   -0.00    5.95
   8   3 -33   -0.00    4.63
   8  -3 -34    5.33    7.18
   8   3 -34    7.07    6.68
   8  -3 -35    0.00    6.15
   8   3 -35    9.03    6.66
  -8   4   1   75.98   10.78
   8  -4  -1   71.80   10.73
   8  -4  -1   71.56    9.76
  -8  -4   1   31.01   10.51
   8   4  -1   57.90   12.62
  -8   4   2   27.30    6.38
   8  -4  -2   24.11    6.42
   8  -4  -2   27.99    6.03
  -8  -4   2   20.89    8.24
   8   4  -2   15.26    7.05
  -8   4   3   16.54    5.69
   8  -4  -3   22.94    6.35
   8  -4  -3   11.97    4.49
  -8  -4   3   15.28    6.90
   8   4  -3   10.45    5.75
  -8   4   4  110.41   15.09
   8  -4  -4  104.47   15.13
  -8  -4   4  112.52   17.97
   8   4  -4   84.32   16.20
  -8   4   5   14.96    5.20
   8  -4  -5    4.17    3.64
  -8  -4   5   12.28    6.29
   8   4  -5   12.54    6.65
  -8   4   6   37.79    8.66
   8  -4  -6   40.53    8.71
  -8  -4   6   40.66   10.39
  -8   4   7   79.07   13.25
   8  -4  -7   78.41   13.03
  -8  -4   7   78.87   14.96
  -8   4   8   31.53    7.87
   8  -4  -8   11.81    5.62
  -8  -4   8   30.24    8.91
  -8   4   9    3.32    4.45
   8  -4  -9   11.65    5.29
  -8  -4   9    5.38    5.44
   8   4  -9    0.00    4.40
  -8   4  10   -0.00    3.65
   8  -4 -10    1.34    4.09
  -8  -4  10    5.95    5.50
   8   4 -10    1.41    4.33
  -8   4  11    3.42    3.48
   8  -4 -11    2.14    3.90
  -8  -4  11    4.33    5.86
   8   4 -11    2.41    5.23
  -8   4  12   71.93   13.54
   8  -4 -12   68.53   13.27
  -8  -4  12   87.09   16.24
   8   4 -12   72.85   14.38
  -8   4  13   12.84    6.00
  -8  -4  13    7.61    5.60
   8   4 -13    5.34    4.66
  -8   4  14   19.78    7.61
  -8  -4  14   42.51   11.31
   8   4 -14   24.62    8.66
  -8  -4  15   -0.00    4.77
   8   4 -15    6.79    5.28
  -8   4  16   18.88    6.33
   8  -4 -16   15.54    7.20
  -8  -4  16   21.27    8.90
   8   4 -16    3.58    5.31
  -8   4  17    5.08    4.43
   8  -4 -17   13.75    6.51
  -8  -4  17   22.06    8.95
   8   4 -17   13.57    8.20
  -8   4  18   65.08   13.11
   8  -4 -18   50.78   12.53
  -8  -4  18   94.86   17.48
   8   4 -18   51.13   13.26
  -8   4  19   11.80    6.64
   8  -4 -19    2.78    5.41
  -8  -4  19    4.24    5.98
   8   4 -19    4.45    5.50
  -8   4  20    1.73    4.59
   8  -4 -20   18.06    8.11
  -8  -4  20    2.55    5.70
   8   4 -20   11.17    7.30
  -8   4  21    1.23    4.74
   8  -4 -21   -0.00    4.64
   8   4 -21    0.45    4.92
  -8   4  22   10.61    6.33
   8  -4 -22   25.70    8.49
   8   4 -22   18.36    8.14
  -8   4  23    4.51    5.24
   8  -4 -23   13.18    7.57
   8   4 -23   11.53    7.57
  -8   4  24    2.44    5.28
   8  -4 -24    0.00    6.53
   8   4 -24   -0.00    4.97
  -8   4  25   -0.00    3.64
   8  -4 -25    3.50    5.60
   8   4 -25   -0.00    5.11
  -8   4  26   -0.00    3.75
   8  -4 -26   -0.00    4.00
   8   4 -26    3.49    5.54
  -8   4  27   -0.00    3.88
   8  -4 -27    0.00    4.78
   8   4 -27   -0.00    5.50
  -8   4  28    1.35    4.85
   8  -4 -28    6.91    5.76
   8   4 -28    4.65    5.54
  -8   4  29    2.39    5.02
   8  -4 -29    4.62    5.72
  -8   4  30    3.02    5.67
   8  -4 -30   -0.00    5.27
   8   4 -30   -0.00    5.05
  -8   4  31    3.90    5.09
   8  -4 -31    9.22    7.39
   8   4 -31    3.56    5.62
  -8   4  32   -0.00    5.49
   8  -4 -32   15.33    7.95
   8   4 -32    1.15    4.34
   8  -4 -33   -0.00    5.69
   8   4 -33    6.90    6.53
   8  -4 -34    6.14    6.27
   8   4 -34   -0.00    5.35
   8  -4 -35   -0.00    5.67
   8   4 -35   -0.00    6.48
  -8   5   1   26.63    6.22
   8  -5  -1   24.30    6.15
   8  -5  -1   22.68    4.79
  -8  -5   1   17.80    7.92
   8   5  -1   15.35    7.31
  -8   5   2   18.93    5.91
   8  -5  -2   26.20    5.52
  -8  -5   2   19.60    7.43
   8   5  -2   19.93    8.10
  -8   5   3   59.61   10.46
   8  -5  -3   51.35    9.90
   8  -5  -3   65.19    9.59
  -8  -5   3   79.40   14.63
   8   5  -3   81.20   14.67
  -8   5   4    8.35    4.49
   8  -5  -4    7.23    4.41
  -8  -5   4    5.78    4.68
  -8  -5   4    9.69    6.31
   8   5  -4   15.19    6.77
   8   5  -4   13.89    6.57
  -8   5   5   44.61    9.21
  -8   5   5   40.43    8.74
   8  -5  -5   50.70    9.26
  -8  -5   5   39.63   10.51
  -8  -5   5   37.36   10.74
   8   5  -5   54.91   11.61
   8   5  -5   39.81   11.04
  -8   5   6   79.46   12.60
  -8   5   6   66.99   11.88
   8  -5  -6   71.63   11.86
  -8  -5   6   52.89   12.62
  -8  -5   6   85.83   15.59
   8   5  -6   69.39   13.78
  -8   5   7    0.63    3.86
  -8   5   7   -0.00    3.60
   8  -5  -7    0.18    3.06
  -8  -5   7   -0.00    4.41
  -8  -5   7    3.78    4.42
   8   5  -7    5.06    5.08
  -8   5   8    7.39    5.00
  -8   5   8    0.27    3.12
   8  -5  -8    0.00    3.87
  -8  -5   8    3.01    4.37
   8   5  -8    3.65    5.06
  -8   5   9   -0.00    4.02
   8  -5  -9    6.99    4.60
  -8  -5   9    6.58    5.98
   8   5  -9    0.00    3.98
   8  -5 -10  141.96   19.90
  -8  -5  10  139.07   22.25
  -8   5  11   23.11    7.23
   8  -5 -11   47.66    9.68
  -8  -5  11   34.68   10.97
   8   5 -11   35.53    9.92
  -8   5  12    4.37    4.16
   8  -5 -12   -0.00    3.00
  -8  -5  12   -0.00    5.13
   8   5 -12   -0.00    5.55
  -8   5  13    2.98    4.66
   8  -5 -13   -0.00    3.43
  -8  -5  13   -0.00    4.81
   8   5 -13   -0.00    2.86
  -8   5  14   -0.00    4.51
  -8  -5  14    9.01    7.97
   8   5 -14   12.41    6.70
  -8   5  15   12.78    5.92
  -8  -5  15   12.49    8.12
  -8   5  16   38.65    9.62
   8  -5 -16   42.89   11.16
  -8  -5  16   61.47   14.28
   8   5 -16   28.58    9.59
  -8   5  17   13.68    6.66
   8  -5 -17   10.07    6.28
  -8  -5  17   12.31    7.40
   8   5 -17    3.14    4.42
  -8   5  18   -0.00    4.88
   8  -5 -18   11.29    5.60
  -8  -5  18    0.55    5.30
   8   5 -18    2.06    4.25
  -8   5  19    8.19    5.63
   8  -5 -19   16.91    7.61
   8   5 -19   16.92    8.63
  -8   5  20   28.21    8.56
   8  -5 -20   11.05    6.86
   8   5 -20   13.95    7.09
  -8   5  21    6.70    6.19
   8  -5 -21    8.94    6.77
   8   5 -21    7.73    6.26
  -8   5  22    6.79    5.13
   8  -5 -22    2.41    5.47
   8   5 -22   20.03    8.02
  -8   5  23   -0.00    5.37
   8  -5 -23   -0.00    4.97
   8   5 -23   -0.00    5.37
  -8   5  24    5.27    5.64
   8  -5 -24    4.12    6.33
   8   5 -24    0.00    6.06
  -8   5  25    0.00    4.99
   8  -5 -25    0.22    4.58
   8   5 -25   12.06    6.96
  -8   5  26    3.94    5.13
   8  -5 -26    0.00    5.95
   8   5 -26    4.47    5.78
  -8   5  27    2.04    4.43
   8  -5 -27    0.00    5.58
   8   5 -27   -0.00    4.34
  -8   5  28   -0.00    4.45
   8  -5 -28    0.00    4.69
   8   5 -28    8.78    6.93
  -8   5  29    7.45    6.63
   8  -5 -29    3.80    5.12
   8   5 -29    0.00    5.92
  -8   5  30    1.07    4.37
   8  -5 -30   16.79    8.51
   8   5 -30    7.86    6.30
  -8   5  31    0.00    4.17
   8  -5 -31    6.69    8.07
   8   5 -31   11.37    7.52
  -8   5  32    0.50    3.62
   8  -5 -32    1.05    6.27
   8   5 -32    0.00    5.15
  -8   5  33    4.91    4.97
   8  -5 -33    0.00    5.11
   8   5 -33   -0.00    5.12
   8  -5 -34   -0.00    4.68
   8   5 -34   -0.00    5.94
  -8   6   1   80.17   12.01
  -8   6   1   61.16   10.95
   8  -6  -1   82.55   11.86
  -8  -6   1  100.20   16.48
  -8  -6   1  119.11   18.15
   8   6  -1   92.22   16.66
  -8   6   2   84.21   11.67
  -8   6   2   45.95    9.56
   8  -6  -2   72.00   10.75
   8  -6  -2   64.52    8.43
  -8  -6   2   55.37   12.33
  -8  -6   2   60.92   13.70
   8   6  -2   90.54   16.21
  -8   6   3   74.68   11.78
  -8   6   3   68.74   11.32
   8  -6  -3   62.95   10.98
  -8  -6   3   95.13   15.81
  -8  -6   3   74.78   14.84
   8   6  -3   98.35   17.53
  -8   6   4   25.26    6.89
  -8   6   4   18.04    5.85
   8  -6  -4   16.68    5.54
  -8  -6   4   24.40    8.48
  -8  -6   4   35.28   10.24
   8   6  -4   10.52    6.85
   8   6  -4   21.47    8.15
  -8   6   5   16.02    5.35
  -8   6   5    9.20    4.94
   8  -6  -5    9.89    4.83
  -8  -6   5    8.75    6.49
   8   6  -5    3.25    4.77
   8   6  -5   22.45    8.36
  -8   6   6   23.33    6.77
  -8   6   6   10.22    5.22
   8  -6  -6   35.92    7.56
  -8  -6   6   23.36    8.29
  -8  -6   6   44.57   11.06
   8   6  -6   17.57    7.38
   8   6  -6   11.64    7.26
  -8   6   7   31.07    7.86
  -8   6   7   39.64    8.09
   8  -6  -7   31.50    7.66
  -8  -6   7   16.24    7.68
  -8  -6   7   21.28    8.76
   8   6  -7   21.50    8.04
  -8   6   8   30.83    7.78
  -8   6   8   20.71    6.30
   8  -6  -8   21.93    6.94
  -8  -6   8   12.34    7.33
  -8  -6   8   31.79    9.83
   8   6  -8   23.66    8.74
  -8   6   9    0.05    2.82
   8  -6  -9    2.71    4.18
  -8  -6   9   -0.00    5.17
  -8  -6   9    0.00    4.23
   8   6  -9   -0.00    4.63
  -8   6  10    3.88    3.80
   8  -6 -10    4.14    4.12
  -8  -6  10    0.00    4.39
   8   6 -10    5.85    5.94
  -8   6  11   17.03    6.55
   8  -6 -11   22.33    7.46
  -8  -6  11   17.91    8.31
   8   6 -11   22.09    8.02
  -8   6  12   22.33    6.87
   8  -6 -12   15.59    5.97
  -8  -6  12   32.39    9.98
   8   6 -12   12.20    7.28
  -8   6  13   16.62    6.20
   8  -6 -13   11.45    6.38
  -8  -6  13   13.35    7.23
   8   6 -13   38.29   10.08
  -8   6  14   14.24    6.91
  -8  -6  14   22.00    9.33
   8   6 -14   11.73    7.00
  -8   6  15    5.25    5.36
  -8  -6  15   16.42    8.66
   8   6 -15    9.51    6.13
  -8   6  16    2.90    4.61
   8  -6 -16    4.18    4.36
   8   6 -16    4.12    4.98
  -8   6  17   35.24    9.90
   8  -6 -17   25.92    9.04
   8   6 -17   48.10   12.35
  -8   6  18    8.58    5.77
   8  -6 -18   21.69    7.67
   8   6 -18    5.66    6.56
   8  -6 -19    5.45    5.13
   8   6 -19    3.10    5.56
   8  -6 -20    2.12    4.57
   8   6 -20    8.74    5.95
  -8   6  21    1.45    4.21
   8  -6 -21   -0.00    4.58
   8   6 -21    1.04    4.02
  -8   6  22    0.53    4.13
   8  -6 -22    0.00    4.91
   8   6 -22   13.99    7.24
  -8   6  23   16.10    8.47
   8  -6 -23    7.63    6.12
   8   6 -23   17.96    8.72
   8  -6 -24    6.93    5.61
   8   6 -24    2.15    6.57
   8  -6 -25    9.36    6.30
   8   6 -25    7.49    7.58
   8  -6 -26    0.18    4.45
   8   6 -26   -0.00    6.65
  -8   6  27    6.42    6.36
   8  -6 -27    1.98    4.77
   8   6 -27   13.66    7.60
  -8   6  28    1.95    4.99
   8  -6 -28   -0.00    5.02
   8   6 -28   13.91    7.91
  -8   6  29   -0.00    4.78
   8  -6 -29    3.37    5.51
   8   6 -29    4.32    6.76
  -8   6  30   -0.00    4.05
   8  -6 -30    5.76    6.06
   8   6 -30   -0.00    3.46
  -8   6  31    0.43    4.85
   8  -6 -31    2.34    4.75
   8   6 -31   -0.00    3.54
  -8   6  32   -0.00    5.84
   8  -6 -32    7.63    6.92
   8   6 -32    0.00    4.29
  -8   6  33    7.69    7.39
   8  -6 -33    7.81    6.60
   8   6 -33   12.16    6.85
   8  -6 -34   -0.00    4.79
   8   6 -34    0.80    5.79
  -8   7   1   38.59    8.06
   8  -7  -1   50.65    8.41
  -8  -7   1   82.94   14.86
   8   7  -1   71.62   14.13
  -8   7   2   -0.00    2.96
   8  -7  -2    0.87    3.07
  -8  -7   2    3.58    4.92
   8   7  -2    1.22    4.64
  -8   7   3   18.89    5.32
   8  -7  -3   15.63    5.31
  -8  -7   3   21.55    8.18
  -8  -7   3   32.30   10.32
   8   7  -3   18.59    8.37
  -8   7   4    1.46    2.63
   8  -7  -4    1.99    2.98
  -8  -7   4   -0.00    3.97
  -8  -7   4    1.86    4.86
   8   7  -4    0.00    4.56
  -8   7   5   56.31    9.48
   8  -7  -5   56.36    9.93
  -8  -7   5   55.55   12.19
  -8  -7   5   50.72   12.60
   8   7  -5   28.09    9.64
   8   7  -5   69.97   14.48
  -8   7   6    7.64    4.34
   8  -7  -6   10.21    5.13
  -8  -7   6    0.70    5.83
  -8  -7   6   20.62    8.92
   8   7  -6   13.27    6.90
   8   7  -6   20.49    8.14
  -8   7   7    1.19    3.09
  -8   7   7    0.00    3.81
   8  -7  -7    1.02    3.43
  -8  -7   7    0.00    4.07
   8   7  -7   -0.00    4.32
   8   7  -7    2.59    5.48
  -8   7   8    0.02    2.80
  -8   7   8    0.64    2.88
  -8  -7   8   -0.00    4.11
  -8  -7   8    2.84    5.65
   8   7  -8   -0.00    4.63
  -8   7   9   27.92    7.97
   8  -7  -9   40.61    9.08
  -8  -7   9   48.07   11.83
  -8  -7   9   34.77   10.70
   8   7  -9   54.69   12.10
   8  -7 -10   13.27    5.93
  -8  -7  10   27.32    9.16
  -8  -7  10    5.13    5.67
   8   7 -10    5.49    5.42
  -8   7  11   39.36    9.12
   8  -7 -11   38.81    9.19
  -8  -7  11   51.12   12.51
  -8  -7  11   22.97    9.01
   8   7 -11   46.91   12.04
  -8   7  12   -0.00    3.54
   8  -7 -12    4.54    4.05
  -8  -7  12    3.20    5.54
   8   7 -12    3.01    5.29
  -8   7  13   12.99    6.15
   8   7 -13    7.26    6.10
  -8   7  14   12.68    5.80
   8   7 -14   20.42    7.93
  -8   7  15   25.70    8.75
   8   7 -15   52.68   12.32
  -8   7  16    1.14    4.72
   8  -7 -16    9.23    6.35
   8   7 -16    5.89    6.08
  -8   7  17   10.76    5.87
   8  -7 -17    1.79    4.57
   8   7 -17    0.00    4.93
  -8   7  18    2.98    4.97
   8  -7 -18    4.12    5.45
   8   7 -18    1.17    4.42
  -8   7  19    2.82    3.95
   8  -7 -19    8.48    6.13
   8   7 -19   -0.00    4.48
  -8   7  20    5.12    4.94
   8  -7 -20    1.81    4.26
  -8   7  21   24.10    8.70
   8  -7 -21   22.60    9.16
   8   7 -21   13.35    7.56
  -8   7  22    3.27    5.25
   8  -7 -22    2.23    4.58
   8   7 -22   -0.00    4.63
  -8   7  23    0.34    3.24
   8  -7 -23    2.56    4.65
   8   7 -23   -0.00    4.29
   8  -7 -24    7.02    5.86
   8   7 -24   -0.00    5.16
  -8   7  25    4.43    5.28
   8  -7 -25    2.85    5.09
   8   7 -25    3.79    6.16
  -8   7  26    4.68    6.76
   8  -7 -26    1.39    5.42
   8   7 -26    2.24    6.04
  -8   7  27    2.76    5.18
   8  -7 -27    3.52    6.06
   8   7 -27   10.09    6.80
  -8   7  28    2.81    5.85
   8  -7 -28    0.03    4.91
   8   7 -28   -0.00    4.71
  -8   7  29   -0.00    6.10
   8  -7 -29   -0.00    6.38
   8   7 -29    5.31    6.30
  -8   7  30    2.33    6.88
   8  -7 -30   -0.00    6.03
  -8   7  31    9.66    7.07
   8  -7 -31    0.74    5.94
   8   7 -31    5.12    6.21
  -8   7  32   -0.00    5.30
   8  -7 -32   -0.00    4.56
   8   7 -32   -0.00    5.24
  -8   7  33    3.73    5.84
   8  -7 -33    5.44    5.74
   8   7 -33    0.00    4.48
  -8   7  34   -0.00    5.66
  -8  -8   1   70.34   14.43
   8   8  -1   78.41   15.56
  -8   8   2    1.96    2.53
  -8  -8   2    1.52    2.46
   8   8  -2    3.41    5.56
  -8   8   3   22.59    5.61
  -8  -8   3   15.35    7.73
  -8   8   4   16.87    5.09
  -8  -8   4   19.97    7.36
  -8   8   5    0.28    2.78
  -8  -8   5    0.26    5.12
  -8  -8   5    3.25    5.77
  -8   8   6    0.00    3.57
   8  -8  -6   -0.00    3.58
  -8  -8   6    2.70    5.49
  -8  -8   6   -0.00    5.28
   8   8  -6    0.26    4.36
  -8   8   7   54.11   11.10
   8  -8  -7  101.33   13.61
  -8  -8   7   92.14   16.32
  -8  -8   7   64.47   15.54
   8   8  -7   62.59   14.13
  -8   8   8    1.52    3.72
   8  -8  -8    5.39    3.77
  -8  -8   8    0.00    5.37
  -8  -8   8   11.25    6.60
   8   8  -8   -0.00    5.37
  -8   8   9    6.06    4.54
   8  -8  -9    9.62    4.82
  -8  -8   9    3.82    5.14
   8   8  -9   17.08    7.49
  -8   8  10    3.93    3.88
   8  -8 -10   11.66    5.74
  -8  -8  10   12.58    7.32
   8   8 -10    0.00    5.61
  -8   8  11   10.47    5.60
   8  -8 -11    1.46    3.97
  -8  -8  11    0.00    5.47
   8   8 -11    1.51    6.17
  -8   8  12    0.00    4.26
   8  -8 -12    3.04    3.89
  -8  -8  12    4.38    5.45
   8   8 -12    0.00    5.13
  -8   8  13   24.74    7.83
   8   8 -13   32.93    9.98
  -8   8  14   -0.00    4.67
   8   8 -14    3.41    4.99
  -8   8  15    2.48    4.53
   8  -8 -15    2.00    3.99
   8   8 -15    7.09    6.81
  -8   8  16   -0.00    4.14
   8  -8 -16    0.93    4.10
   8   8 -16    1.49    5.34
  -8   8  17    5.33    4.96
   8  -8 -17   12.14    6.54
   8   8 -17   29.83    9.53
  -8   8  18    0.04    2.36
   8  -8 -18    9.49    5.70
   8   8 -18   -0.00    5.59
  -8   8  19    4.42    4.84
   8  -8 -19    6.28    5.77
   8   8 -19   11.54    7.22
  -8   8  20    0.00    5.59
   8  -8 -20    1.92    5.31
   8   8 -20    0.51    4.78
  -8   8  21    0.68    4.73
   8  -8 -21    3.15    5.46
   8   8 -21    1.75    5.48
  -8   8  22    1.95    5.72
   8  -8 -22   -0.00    3.35
   8   8 -22    0.58    4.87
  -8   8  23   10.59    7.17
   8  -8 -23    6.14    6.46
  -8   8  24   -0.00    4.50
   8  -8 -24    0.00    5.05
   8   8 -24    0.83    5.02
  -8   8  25   11.60    7.07
   8  -8 -25    7.57    7.38
   8   8 -25    0.32    4.86
  -8   8  26    2.25    5.05
   8  -8 -26    0.00    6.01
   8   8 -26    0.00    5.21
  -8   8  27    1.93    6.43
   8  -8 -27    0.02    5.07
   8   8 -27    4.72    5.53
  -8   8  28    0.60    4.79
   8  -8 -28    3.44    5.75
   8   8 -28    3.00    5.37
  -8   8  29    2.36    5.29
   8  -8 -29    5.13    7.20
   8   8 -29    3.45    5.69
  -8   8  30   -0.00    5.16
   8  -8 -30    1.96    7.55
   8   8 -30    0.00    3.88
  -8   8  31   -0.00    5.48
   8  -8 -31   -0.00    6.11
   8   8 -31    0.00    4.40
  -8   8  32    0.00    5.57
   8  -8 -32    0.48    4.71
   8   8 -32    0.00    5.72
  -8   8  33    1.30    4.95
   8  -8 -33    0.00    5.99
   8   8 -33    2.71    5.32
  -8   8  34    2.50    8.35
  -8   8  35    1.35    6.00
  -8   9   1   51.83    8.73
  -8  -9   1   75.79   14.34
  -8  -9   2    3.52    4.26
  -8   9   3   18.78    5.46
  -8  -9   3   40.53   10.50
   8   9  -3   16.58    7.87
  -8   9   4    4.01    3.30
  -8  -9   4    3.53    5.02
   8   9  -4    3.58    4.48
  -8   9   5   22.27    6.52
   8   9  -5   28.10   10.16
  -8   9   6    3.98    3.43
  -8  -9   6    0.15    3.54
   8   9  -6   -0.00    5.91
  -8   9   7    0.20    3.12
  -8  -9   7   -0.00    6.01
   8   9  -7    4.41    5.30
  -8   9   8    0.00    3.51
  -8  -9   8    2.91    4.42
   8   9  -8   -0.00    3.87
   8   9  -8    0.00    4.19
  -8   9   9    2.18    3.78
  -8  -9   9    7.12    5.58
   8   9  -9   -0.00    4.71
   8   9  -9    2.78    4.80
  -8   9  10    5.81    4.22
  -8  -9  10   12.47    6.94
   8   9 -10    1.75    5.65
  -8   9  11   35.50    9.94
  -8  -9  11   73.86   15.00
   8   9 -11   71.87   14.66
  -8   9  12   -0.00    3.26
   8  -9 -12    3.04    4.68
  -8  -9  12    0.46    3.36
   8   9 -12   -0.00    4.94
  -8   9  13    1.37    3.70
  -8  -9  13    2.44    3.78
   8   9 -13    6.65    5.40
  -8  -9  14    6.77    5.49
   8   9 -14    0.00    6.14
   8  -9 -15   37.17   10.40
  -8  -9  15   51.18   12.48
   8   9 -15   65.90   14.26
   8  -9 -16   -0.00    4.13
   8   9 -16   -0.00    4.74
   8  -9 -17   -0.00    2.97
   8   9 -17    3.23    4.70
  -8   9  18    1.98    3.65
   8  -9 -18   -0.00    4.43
   8   9 -18    3.06    5.70
  -8   9  19    1.18    3.60
   8  -9 -19   10.80    7.64
   8   9 -19    5.76    5.29
  -8   9  20    0.40    5.09
   8  -9 -20    3.24    5.77
   8   9 -20    2.19    5.36
  -8   9  21    5.05    5.48
   8  -9 -21    8.85    6.68
   8   9 -21   10.83    6.63
  -8   9  22   -0.00    4.81
   8  -9 -22    5.91    6.86
   8   9 -22    7.78    7.22
  -8   9  23    1.90    5.25
   8  -9 -23    0.28    5.36
   8   9 -23    1.37    4.48
  -8   9  24    3.43    4.90
   8  -9 -24    5.29    6.61
   8   9 -24    0.00    4.86
  -8   9  25    2.08    5.82
   8  -9 -25   28.20    9.83
   8   9 -25    9.11    7.14
  -8   9  26   -0.00    6.11
   8  -9 -26    7.35    6.69
   8   9 -26    0.21    4.68
  -8   9  27    0.00    4.10
   8  -9 -27   10.29    7.08
   8   9 -27   -0.00    5.39
  -8   9  28   -0.00    5.22
   8  -9 -28   -0.00    5.39
   8   9 -28   -0.00    4.04
  -8   9  29    1.78    4.72
   8  -9 -29    5.66    6.54
   8   9 -29    2.60    5.07
  -8   9  30    1.89    5.25
   8  -9 -30   -0.00    4.64
   8   9 -30    0.34    5.88
  -8   9  31    2.12    6.49
   8  -9 -31    4.94    7.15
   8   9 -31   -0.00    5.01
  -8   9  32    4.63    6.26
   8  -9 -32   -0.00    5.89
   8   9 -32    4.00    5.56
  -8   9  33    1.96    7.30
  -8  10   1   16.77    5.14
  -8 -10   1    8.78    8.44
   8  10  -1   25.73    9.08
  -8  10   2    0.99    2.84
  -8 -10   2    4.74    6.24
   8  10  -2    4.38    4.92
  -8  10   3   21.79    5.77
  -8 -10   3   45.05   10.79
   8  10  -3   20.45    8.75
  -8  10   4    0.57    2.82
  -8 -10   4   15.29    7.51
   8  10  -4    8.08    6.14
  -8  10   5    0.21    2.34
  -8 -10   5    4.34    5.10
   8  10  -5    0.00    4.63
  -8  10   6   -0.00    2.92
  -8 -10   6    3.55    5.99
   8  10  -6    0.93    4.85
  -8  10   7   34.71    8.19
  -8 -10   7   46.61   11.77
   8  10  -7   45.06   12.55
  -8  10   8    2.46    3.16
  -8 -10   8   -0.00    4.01
   8  10  -8    0.00    5.57
  -8  10   9    8.15    4.40
  -8 -10   9    4.77    5.19
   8  10  -9    1.20    4.12
   8  10  -9    5.62    5.77
  -8  10  10   -0.00    3.50
  -8 -10  10    4.26    6.27
   8  10 -10    2.90    4.88
   8  10 -10    4.47    6.69
  -8  10  11    2.89    3.86
  -8 -10  11    6.71    6.09
   8  10 -11    8.24    5.56
  -8  10  12    0.74    3.39
  -8 -10  12    5.54    5.52
   8  10 -12    3.85    5.23
  -8  10  13   27.64    7.78
  -8 -10  13   40.61   11.18
   8  10 -13   38.62   11.50
  -8  10  14    3.11    3.91
  -8 -10  14   -0.00    3.40
   8  10 -14   -0.00    4.75
  -8  10  15    5.81    4.80
  -8 -10  15    2.26    5.50
   8  10 -15    6.61    6.41
  -8  10  16    0.63    4.02
  -8 -10  16   -0.00    4.05
   8  10 -16    3.41    5.65
  -8  10  17   28.74    8.68
  -8 -10  17   17.87    8.74
   8  10 -17   39.81   11.17
  -8  10  18    4.35    4.58
   8 -10 -18    0.65    4.07
   8  10 -18    0.25    5.71
  -8  10  19    7.75    5.51
   8 -10 -19   14.02    7.08
   8  10 -19   12.84    8.51
  -8  10  20   11.46    6.05
   8 -10 -20    2.24    4.93
   8  10 -20   -0.00    4.91
  -8  10  21   -0.00    3.65
   8 -10 -21    3.30    6.23
  -8  10  22    0.64    4.28
   8 -10 -22    0.00    6.45
   8  10 -22    1.98    5.07
  -8  10  23    3.04    4.37
   8 -10 -23    8.18    7.32
   8  10 -23    1.89    4.95
  -8  10  24   -0.00    4.55
   8 -10 -24    4.38    5.89
   8  10 -24    0.94    4.26
  -8  10  25    0.00    4.73
   8 -10 -25   -0.00    4.35
   8  10 -25   -0.00    5.09
   8 -10 -26    3.81    7.42
   8  10 -26    0.47    4.69
  -8  10  27   -0.00    4.98
   8 -10 -27   -0.00    5.83
   8  10 -27    1.33    4.37
  -8  10  28    0.52    4.23
   8 -10 -28    3.60    6.46
   8  10 -28    0.45    4.40
  -8  10  29   -0.00    5.96
   8 -10 -29   -0.00    5.88
   8  10 -29    6.46    7.38
  -8  10  30   -0.00    4.31
   8 -10 -30   -0.00    5.23
   8  10 -30    1.21    5.23
   8 -10 -31    0.00    5.98
  -8  11   1   12.46    4.33
  -8 -11   1   15.48    7.73
   8  11  -1   11.48    7.24
  -8  11   2    3.16    2.85
  -8 -11   2   -0.00    5.59
   8  11  -2    3.81    5.13
  -8  11   3   11.95    4.20
   8  11  -3    3.30    5.99
  -8  11   4    0.75    2.35
  -8 -11   4   -0.00    4.27
   8  11  -4    3.58    5.62
  -8  11   5   20.08    5.34
  -8 -11   5    8.88    6.13
   8  11  -5    5.32    6.02
  -8  11   6    2.65    2.88
  -8 -11   6    0.80    5.16
   8  11  -6    5.34    5.45
  -8  11   7    3.24    3.29
  -8 -11   7    2.21    4.62
   8  11  -7   -0.00    4.60
  -8  11   8    2.63    3.46
   8  11  -8    3.59    5.88
  -8  11   9   17.18    5.81
  -8 -11   9    1.34    5.51
   8  11  -9    3.82    5.18
  -8  11  10    3.47    3.53
  -8 -11  10    0.00    4.15
   8  11 -10    4.25    5.40
  -8  11  11   14.07    5.74
  -8 -11  11   13.09    7.12
   8  11 -11   13.86    7.88
   8  11 -11   17.27    7.61
  -8  11  12   -0.00    4.52
  -8 -11  12    0.00    5.22
   8  11 -12    1.21    4.74
   8  11 -12    3.05    5.34
  -8  11  13    1.67    4.50
  -8 -11  13   -0.00    4.50
   8  11 -13   -0.00    4.43
  -8  11  14    0.00    3.82
  -8 -11  14    0.00    3.47
   8  11 -14   -0.00    4.04
  -8  11  15   20.16    7.08
  -8 -11  15   50.60   12.23
   8  11 -15   26.85    9.79
  -8  11  16   -0.00    3.98
  -8 -11  16    0.00    4.73
   8  11 -16   -0.00    4.78
  -8  11  17    0.00    4.11
  -8 -11  17    0.00    3.72
   8  11 -17    0.00    4.82
  -8  11  18    4.46    4.43
  -8 -11  18   -0.00    4.74
   8  11 -18    5.03    5.99
  -8  11  19    2.47    4.22
  -8 -11  19    0.00    5.28
   8  11 -19   21.09    9.75
  -8  11  20    3.61    5.27
  -8 -11  20    5.21    5.83
   8  11 -20    1.44    4.74
  -8  11  21    2.80    4.99
   8  11 -21    4.38    5.89
  -8  11  22   -0.00    4.37
   8  11 -22    3.44    5.04
  -8  11  23   -0.00    3.24
   8  11 -23    0.00    4.46
  -8  11  24   -0.00    4.11
   8  11 -24   -0.00    5.74
  -8  11  25   -0.00    4.20
   8 -11 -25    5.96    6.80
   8  11 -25   11.84    6.59
  -8  11  26   -0.00    4.20
   8 -11 -26   -0.00    4.79
   8  11 -26   -0.00    4.70
  -8  11  27    2.29    4.38
   8 -11 -27   -0.00    6.86
   8  11 -27    0.00    4.26
   8 -11 -28    0.73    5.00
   8  11 -28   -0.00    4.21
   8 -11 -29    1.22    6.56
   8  11 -29   -0.00    4.61
   8 -11 -30    0.00    6.03
   8  11 -30   -0.00    5.90
   8 -11 -31    3.30    7.32
  -8  12   1    0.00    2.13
  -8 -12   1   -0.00    4.85
   8  12  -1   -0.00    4.96
  -8  12   2    0.31    2.08
  -8 -12   2    0.51    3.67
   8  12  -2    4.76    5.59
  -8  12   3   25.26    6.10
  -8 -12   3   16.48    8.57
   8  12  -3   23.84    9.73
  -8  12   4    1.55    2.92
  -8 -12   4    3.48    5.08
   8  12  -4    2.10    4.76
  -8  12   5    1.09    2.45
  -8 -12   5    2.18    6.46
   8  12  -5    3.58    5.41
  -8  12   6    2.10    2.78
  -8 -12   6    1.23    4.02
   8  12  -6   -0.00    4.55
  -8  12   7   19.40    5.84
  -8 -12   7   17.47    8.63
   8  12  -7   12.33    8.21
  -8  12   8    0.94    3.17
  -8 -12   8    2.81    4.73
   8  12  -8    0.25    6.33
  -8  12   9    3.29    3.92
  -8 -12   9    5.82    5.98
   8  12  -9   11.06    7.26
  -8  12  10    3.34    3.57
  -8 -12  10    0.52    5.10
   8  12 -10    0.00    5.11
  -8  12  11    3.08    3.92
  -8 -12  11    0.85    4.82
   8  12 -11   -0.00    4.83
  -8  12  12    0.00    3.13
  -8 -12  12   -0.00    5.10
   8  12 -12    1.38    5.19
  -8  12  13    8.88    5.28
  -8 -12  13    7.69    6.60
   8  12 -13   19.34    8.28
   8  12 -13   13.87    6.97
  -8  12  14   -0.00    3.82
  -8 -12  14    2.50    5.56
   8  12 -14   -0.00    4.83
  -8  12  15    2.78    3.48
  -8 -12  15   -0.00    4.88
   8  12 -15   -0.00    4.11
  -8  12  16    0.00    3.99
  -8 -12  16    0.25    3.96
   8  12 -16    3.07    4.49
  -8  12  17    4.17    4.67
  -8 -12  17    1.73    4.82
   8  12 -17    4.81    5.25
  -8  12  18   -0.00    4.27
  -8 -12  18    1.99    4.47
   8  12 -18    1.96    5.92
  -8  12  19    8.57    6.39
  -8 -12  19   14.37    7.36
   8  12 -19    8.43    6.32
  -8  12  20   10.24    5.63
  -8 -12  20   -0.00    5.45
   8  12 -20   -0.00    5.41
  -8  12  21   -0.00    6.24
  -8 -12  21    5.63    5.59
   8  12 -21    2.91    4.70
  -8  12  22   -0.00    4.91
  -8 -12  22   -0.00    3.73
   8  12 -22   -0.00    4.77
  -8  12  23    3.14    4.50
  -8 -12  23    9.09    6.85
   8  12 -23    6.13    6.57
  -8  12  24   -0.00    4.61
   8  12 -24   -0.00    5.89
   8  12 -25    2.11    4.42
   8  12 -26   -0.00    6.04
   8  12 -27   12.19    8.50
  -8  13   1    4.95    3.25
  -8 -13   1    8.01    6.01
   8  13  -1    0.65    5.40
  -8 -13   2   -0.00    5.38
   8  13  -2    0.71    4.20
  -8  13   3   -0.00    2.55
  -8 -13   3    3.19    5.23
   8  13  -3    2.53    5.42
  -8  13   4    8.63    4.41
  -8 -13   4    1.87    5.53
   8  13  -4   15.22    8.76
  -8  13   5   14.87    5.53
  -8 -13   5    7.88    6.47
   8  13  -5   16.74    7.72
  -8  13   6   -0.00    3.18
   8  13  -6    4.94    4.88
  -8  13   7   -0.00    3.73
  -8 -13   7   -0.00    7.03
   8  13  -7   -0.00    4.32
  -8  13   8    0.00    3.47
  -8 -13   8    6.21    6.44
   8  13  -8    0.82    4.35
  -8  13   9    8.22    5.16
  -8 -13   9    6.75    6.85
   8  13  -9    2.92    6.75
  -8  13  10    0.00    3.59
  -8 -13  10    2.54    5.55
   8  13 -10   -0.00    4.04
  -8  13  11    1.59    4.29
  -8 -13  11    0.56    3.82
   8  13 -11   12.01    7.82
  -8  13  12    8.20    5.29
  -8 -13  12    5.06    7.08
   8  13 -12    7.08    6.49
  -8  13  13    3.21    4.36
  -8 -13  13   -0.00    4.60
   8  13 -13    2.46    5.61
  -8  13  14   -0.00    4.73
  -8 -13  14   -0.00    5.58
   8  13 -14   -0.00    5.02
  -8 -13  15    4.95    6.08
   8  13 -15    3.84    5.80
  -8 -13  16    7.30    6.11
   8  13 -16    0.31    4.29
  -8  13  17    3.45    4.04
  -8 -13  17    0.00    5.20
   8  13 -17    7.01    6.34
  -8  13  18    3.11    4.35
  -8 -13  18   -0.00    4.93
   8  13 -18   -0.00    4.54
  -8  13  19   -0.00    3.24
  -8 -13  19   -0.00    3.69
   8  13 -19    2.92    6.19
  -8  13  20    1.12    3.50
  -8 -13  20    1.68    5.43
   8  13 -20    0.81    4.29
  -8 -13  21   10.50    7.54
   8  13 -21   -0.00    4.50
  -8 -13  22   -0.00    4.24
   8  13 -22   -0.00    5.72
  -8 -13  23   -0.00    5.38
   8  13 -23   -0.00    6.13
  -8 -13  24   -0.00    3.23
   8  13 -24    0.00    4.98
  -8 -13  25    4.23    6.13
   8  13 -25   12.65    8.20
  -8 -13  26   -0.00    5.45
   8  13 -26   -0.00    5.65
  -8  14   1    7.46    3.77
  -8 -14   1    8.10    6.58
   8  14  -1   11.19    7.23
  -8  14   2    1.98    3.12
   8  14  -2    3.00    4.86
  -8  14   3   -0.00    2.95
  -8 -14   3    3.84    5.11
   8  14  -3    0.00    5.20
  -8  14   4    0.00    3.38
  -8 -14   4   -0.00    5.08
   8  14  -4    2.70    5.18
  -8  14   5    0.72    3.24
  -8 -14   5    0.49    4.71
   8  14  -5   -0.00    4.38
  -8  14   6    0.21    2.81
  -8 -14   6   -0.00    4.76
   8  14  -6    0.69    4.69
  -8  14   7   10.50    5.18
  -8 -14   7    0.00    5.95
   8  14  -7    2.74    5.56
  -8  14   8    8.38    4.93
  -8 -14   8    3.24    5.80
   8  14  -8    1.29    4.90
  -8  14   9    1.70    3.69
  -8 -14   9   -0.00    5.00
   8  14  -9    9.00    6.92
  -8  14  10    2.73    4.48
  -8 -14  10    5.74    5.82
   8  14 -10    2.76    6.20
  -8  14  11   -0.00    3.70
  -8 -14  11   -0.00    5.06
   8  14 -11    3.02    5.60
  -8  14  12    4.62    4.62
  -8 -14  12   -0.00    4.34
   8  14 -12   -0.00    5.48
  -8  14  13    2.63    4.03
  -8 -14  13    7.23    6.43
   8  14 -13    2.30    5.53
  -8  14  14    4.42    4.01
   8  14 -14    1.36    4.56
  -8  14  15   -0.00    4.87
  -8 -14  15    4.49    6.19
   8  14 -15   -0.00    5.35
  -8  14  16    0.79    3.92
  -8 -14  16    2.95    4.67
   8  14 -16   -0.00    4.68
  -8 -14  17   -0.00    4.91
   8  14 -17    2.11    5.95
  -8 -14  18   -0.00    5.52
   8  14 -18    5.45    5.52
  -8 -14  19   -0.00    5.72
   8  14 -19    4.87    5.70
  -8 -14  20    7.36    6.74
   8  14 -20    6.09    6.02
  -8 -14  21    0.08    4.00
   8  14 -21    2.38    5.16
  -8 -14  22   -0.00    4.73
   8  14 -22   -0.00    4.70
  -8 -14  23    1.69    4.32
   8  14 -23    0.00    5.37
   8  14 -24   -0.00    5.69
  -8  15   1    2.21    2.91
  -8 -15   1   -0.00    4.23
   8  15  -1    0.00    7.03
  -8  15   2   -0.00    3.09
  -8 -15   2    0.00    6.20
   8  15  -2   -0.00    3.80
  -8  15   3   -0.00    2.93
  -8 -15   3   -0.00    5.38
   8  15  -3   -0.00    5.11
  -8  15   4   -0.00    2.86
  -8 -15   4    0.76    5.00
   8  15  -4   -0.00    4.78
  -8  15   5    1.55    2.79
  -8 -15   5    0.00    4.94
   8  15  -5    0.90    5.08
  -8  15   6    0.00    3.17
  -8 -15   6   11.95    7.20
   8  15  -6    0.84    3.73
  -8  15   7    2.15    4.30
  -8 -15   7   -0.00    5.06
  -8  15   8   -0.00    3.55
  -8 -15   8    1.21    5.60
   8  15  -8    0.00    5.84
  -8  15   9    1.73    4.56
  -8 -15   9    1.88    5.61
   8  15  -9    2.59    4.94
  -8  15  10    0.00    4.01
  -8 -15  10    7.60    5.69
   8  15 -10   -0.00    4.10
  -8  15  11   -0.00    3.76
  -8 -15  11    1.82    5.04
   8  15 -11    0.37    4.50
  -8 -15  12    0.27    4.12
   8  15 -12   -0.00    5.26
  -8 -15  13    2.87    6.14
   8  15 -13    8.14    7.10
  -8 -15  14   -0.00    4.26
   8  15 -14    3.85    6.20
  -8 -15  15    6.76    6.06
   8  15 -15    5.20    5.97
  -8 -15  16    0.00    4.65
  -8 -15  17    2.50    4.69
  -8 -15  18    0.77    5.35
  -8 -15  19   -0.00    4.68
  -8  16   1    0.00    2.77
  -8 -16   1   -0.00    5.35
   8  16  -1    1.25    5.93
  -8  16   2    3.03    3.50
  -8 -16   2    0.01    5.38
   8  16  -2   -0.00    4.33
  -8  16   3    0.69    3.53
  -8 -16   3   -0.00    5.39
   8  16  -3   11.22    7.08
  -8  16   4   -0.00    2.99
  -8 -16   4    5.98    5.90
   8  16  -4    2.03    5.73
  -8  16   5    3.15    3.65
  -8 -16   5   -0.00    4.56
   8  16  -5   -0.00    4.58
  -8  16   6   -0.00    2.99
  -8 -16   6    0.95    5.34
   8  16  -6    2.79    5.81
  -8 -16   7    8.58    6.29
   8  16  -7   -0.00    6.20
  -8 -16   8   -0.00    6.35
   8  16  -8    2.61    6.23
  -8 -16   9    0.00    5.86
   8  16  -9   -0.00    6.03
  -8 -16  10    2.42    4.93
   8  16 -10   -0.00    5.00
  -8 -16  11   -0.00    4.29
  -8 -16  12    4.92    5.67
  -8 -16  13    0.00    4.50
  -8 -16  14    5.03    5.97
  -8 -17   1   -0.00    7.04
  -8 -17   2    1.09    5.35
  -8 -17   3   -0.00    4.66
  -8 -17   4    2.47    4.73
  -8 -17   5   -0.00    4.17
  -8 -17   6   -0.00    4.83
  -8 -17   7    0.42    3.86
  -8 -17   8   -0.00    3.88
  -8 -17   9    0.00    4.47
  -7   0   1  716.60   70.33
  -7   0   1  899.93   71.32
  -7   0   1  724.17   71.14
   7   0  -1  722.61   70.51
   7   0  -1  646.07   69.54
   7   0  -1  719.63   69.70
  -7   0   2    0.41    3.19
  -7   0   2    0.00    3.21
   7   0  -2    0.01    3.03
   7   0  -2   -0.00    3.14
   7   0  -2   -0.00    3.57
  -7   0   3   10.26    4.80
  -7   0   3   11.66    5.40
   7   0  -3    3.90    3.29
   7   0  -3    8.52    4.08
  -7   0   4    1.29    3.08
  -7   0   4    0.89    2.57
   7   0  -4    0.22    2.79
  -7   0   5   45.09    8.67
  -7   0   5   36.24    8.88
   7   0  -5   37.63    8.51
  -7   0   6    2.14    3.56
  -7   0   6   -0.00    3.82
   7   0  -6    2.45    3.65
  -7   0   7  300.35   30.72
   7   0  -7  241.44   30.25
  -7   0   8    1.27    3.98
   7   0  -8    0.50    3.34
  -7   0   9    2.28    4.64
   7   0  -9   11.09    6.37
  -7   0  10   -0.00    4.02
   7   0 -10    1.28    4.63
  -7   0  11  218.61   28.77
   7   0 -11  266.32   29.82
  -7   0  12    0.65    3.78
   7   0 -12    2.06    3.51
  -7   0  13   72.23   14.43
   7   0 -13  105.79   15.95
  -7   0  14    3.79    4.36
  -7   0  15   26.25    8.33
  -7   0  16   -0.00    4.58
  -7   0  17  406.63   44.37
   7   0 -17  360.35   42.52
  -7   0  18    0.66    4.44
   7   0 -18    1.44    4.44
  -7   0  19   30.13    9.58
   7   0 -19   16.60    7.92
  -7   0  20    0.65    4.09
   7   0 -20    0.51    4.20
   7   0 -21    2.63    4.36
  -7   0  22    4.25    4.82
   7   0 -22   -0.00    4.00
   7   0 -23   37.11   11.20
   7   0 -24   -0.00    3.72
   7   0 -25    0.00    5.45
   7   0 -26   -0.00    4.88
   7   0 -27    9.19    6.86
   7   0 -28    0.00    5.21
   7   0 -29    1.49    4.40
   7   0 -30    0.00    5.02
   7   0 -31   -0.00    7.15
   7   0 -32    2.96    5.72
   7   0 -33    3.84    6.85
   7   0 -34    1.78    5.99
   7   0 -35   -0.00    5.57
   7   0 -36    0.14    3.67
   7   0 -37    6.78    6.76
  -7   1   1    3.81    3.58
  -7   1   1    0.00    3.19
   7  -1  -1    6.50    4.00
  -7  -1   1    2.91    3.58
  -7  -1   1    0.51    3.11
  -7  -1   1    0.00    3.69
   7   1  -1    4.05    3.85
   7   1  -1    0.00    3.37
   7   1  -1   -0.00    3.24
  -7   1   2   39.12    7.63
  -7   1   2   31.29    7.76
   7  -1  -2   46.42    8.50
   7  -1  -2   35.81    7.61
  -7  -1   2   30.04    7.93
  -7  -1   2   30.36    7.39
  -7  -1   2   38.52    9.20
   7   1  -2   26.96    7.81
   7   1  -2   29.35    7.49
   7   1  -2   35.35    7.91
  -7   1   3  253.77   27.17
  -7   1   3  263.51   28.46
   7  -1  -3  207.23   26.75
  -7  -1   3  271.32   28.06
  -7  -1   3  246.39   28.94
   7   1  -3  244.34   28.45
   7   1  -3  234.63   27.54
  -7   1   4    1.72    2.91
  -7   1   4    1.85    3.63
   7  -1  -4    1.92    3.65
  -7  -1   4   -0.00    2.91
  -7  -1   4   -0.00    4.23
   7   1  -4    0.00    3.50
   7   1  -4    1.82    3.94
  -7   1   5   70.74   11.52
  -7   1   5   78.86   12.76
   7  -1  -5   94.97   13.55
  -7  -1   5   85.44   12.72
  -7  -1   5   71.95   13.20
   7   1  -5   66.00   12.18
   7   1  -5   73.95   12.00
  -7   1   6    2.80    2.91
  -7   1   6   -0.00    3.56
   7  -1  -6    0.73    3.33
  -7  -1   6    1.47    3.47
  -7  -1   6    0.27    3.92
   7   1  -6    5.02    4.59
   7   1  -6    3.08    3.85
  -7   1   7   32.32    7.97
  -7   1   7   52.79   10.03
   7  -1  -7   30.48    7.95
  -7  -1   7   38.06    9.01
   7   1  -7   33.72    8.68
   7   1  -7   38.05    8.60
  -7   1   8   12.54    5.12
  -7   1   8   22.58    7.08
   7  -1  -8   12.38    5.56
  -7  -1   8   22.39    7.50
   7   1  -8   19.86    6.59
  -7   1   9  258.45   32.43
   7  -1  -9  306.28   33.14
  -7  -1   9  312.56   34.84
   7   1  -9  302.29   33.85
  -7   1  10   26.73    8.16
   7  -1 -10   24.82    7.44
  -7  -1  10   15.31    6.79
  -7   1  11   58.51   12.00
   7  -1 -11   76.36   13.15
  -7  -1  11   59.75   12.74
   7   1 -11   79.02   13.29
  -7   1  12   -0.00    4.48
   7  -1 -12    4.10    4.80
  -7  -1  12   -0.00    3.19
   7   1 -12    0.00    3.86
  -7   1  13  130.34   20.05
   7  -1 -13  132.87   19.82
  -7  -1  13  155.08   21.55
   7   1 -13  150.29   20.80
  -7   1  14   13.78    6.71
   7  -1 -14    7.24    5.63
  -7  -1  14    0.00    3.62
  -7   1  15  135.74   20.28
  -7  -1  15  125.69   20.15
  -7   1  16   20.86    8.08
  -7  -1  16   33.17    9.71
  -7   1  17   18.95    7.65
   7  -1 -17    8.71    5.73
  -7  -1  17   13.50    7.04
   7   1 -17    6.70    6.13
  -7   1  18    0.52    4.84
   7  -1 -18    6.52    6.02
  -7  -1  18   -0.00    5.65
   7   1 -18    3.90    4.58
   7  -1 -19  116.40   20.05
  -7  -1  19  148.83   22.50
   7   1 -19  147.20   21.35
   7  -1 -20   -0.00    4.24
  -7  -1  20    5.09    5.02
   7   1 -20    4.20    6.37
   7  -1 -21   29.60    9.67
  -7  -1  21   31.81   10.66
   7   1 -21   66.43   13.09
   7  -1 -22    9.27    6.12
  -7  -1  22   -0.00    5.81
   7   1 -22    0.54    3.65
   7  -1 -23    5.08    5.07
  -7  -1  23   31.20   10.00
   7   1 -23   28.62    8.98
   7  -1 -24    1.97    5.32
  -7  -1  24   16.97    7.69
   7   1 -24    8.29    6.59
  -7   1  25   42.17   12.09
   7  -1 -25   16.32    8.94
  -7  -1  25   73.21   15.20
   7   1 -25   24.63    9.13
  -7   1  26   -0.00    4.88
   7  -1 -26    0.00    5.45
   7   1 -26    2.94    4.60
  -7   1  27    0.05    4.73
   7  -1 -27    0.00    5.32
   7   1 -27    4.68    5.22
  -7   1  28    4.02    6.36
   7   1 -28   -0.00    5.14
  -7   1  29   23.68    9.17
   7  -1 -29   31.26   10.56
   7   1 -29   22.76    8.74
   7  -1 -30    1.81    4.91
   7   1 -30    0.00    6.94
   7  -1 -31   31.68   10.20
   7   1 -31    2.25    5.65
   7  -1 -32    0.00    5.15
   7   1 -32    1.89    5.26
   7  -1 -33    0.00    7.29
   7   1 -33    4.35    5.04
   7  -1 -34    0.54    4.66
   7   1 -34    1.29    7.04
   7  -1 -35    7.14    6.95
   7   1 -35    1.43    5.03
   7  -1 -36    6.07    6.43
   7   1 -36    1.71    5.83
   7  -1 -37   -0.00    5.39
   7   1 -37    3.18    7.13
  -7   2   1   33.18    6.83
  -7   2   1   35.85    7.37
   7  -2  -1   29.26    6.47
  -7  -2   1   20.09    6.54
  -7  -2   1   38.62    8.15
  -7  -2   1   34.70    8.52
   7   2  -1   29.32    7.81
   7   2  -1   27.40    7.64
   7   2  -1   22.87    6.93
  -7   2   2   45.05    8.09
  -7   2   2   32.58    7.87
   7  -2  -2   47.06    8.71
   7  -2  -2   37.39    7.80
  -7  -2   2   33.51    9.03
  -7  -2   2   42.03    8.59
  -7  -2   2   37.46    9.12
   7   2  -2   52.52   10.44
   7   2  -2   42.40    9.15
  -7   2   3    4.70    3.22
  -7   2   3    0.96    2.87
   7  -2  -3    3.48    3.53
  -7  -2   3    0.00    4.15
  -7  -2   3    9.43    4.89
  -7  -2   3    9.09    5.54
   7   2  -3    0.00    3.68
   7   2  -3   -0.00    3.22
   7   2  -3    4.92    4.03
  -7   2   4    0.00    2.48
  -7   2   4    1.79    3.25
   7  -2  -4    7.93    4.18
  -7  -2   4    0.00    3.17
   7   2  -4    3.57    4.29
   7   2  -4    5.16    4.07
  -7   2   5  238.75   27.48
  -7   2   5  255.96   28.39
   7  -2  -5  263.96   28.39
  -7  -2   5  305.55   31.37
   7   2  -5  214.30   27.87
   7   2  -5  227.29   28.03
  -7   2   6   16.47    5.24
  -7   2   6   15.91    6.01
   7  -2  -6   10.70    4.79
  -7  -2   6   17.92    6.99
   7   2  -6   14.32    6.02
   7   2  -6    8.24    4.86
  -7   2   7  236.68   26.23
  -7   2   7  231.95   26.69
   7  -2  -7  209.78   25.72
  -7  -2   7  230.43   28.09
   7   2  -7  229.54   27.47
   7   2  -7  205.56   25.92
  -7   2   8    6.15    4.44
  -7   2   8    4.59    4.32
   7  -2  -8    0.00    3.58
   7   2  -8    3.32    3.60
   7   2  -8    3.37    4.26
  -7   2   9   52.58   10.05
  -7   2   9   40.05    9.60
   7  -2  -9   62.54   11.11
  -7  -2   9   41.57   10.05
   7   2  -9   41.03    9.73
   7   2  -9   49.32   10.11
  -7   2  10   23.65    6.82
   7  -2 -10   15.46    5.97
  -7  -2  10    8.70    5.08
   7   2 -10    7.35    5.36
   7   2 -10   17.20    6.53
  -7   2  11  140.87   19.71
   7  -2 -11  134.02   19.17
  -7  -2  11  131.84   20.11
   7   2 -11  145.00   20.35
  -7   2  12   34.24    9.17
   7  -2 -12   41.35    9.88
  -7  -2  12   34.78   10.03
   7   2 -12   52.73   10.64
  -7   2  13   65.70   12.78
  -7  -2  13   74.60   14.04
  -7   2  14    0.19    3.01
   7  -2 -14    7.86    5.24
  -7  -2  14    3.52    5.42
  -7   2  15   30.28    8.57
  -7  -2  15   25.07    9.07
  -7  -2  16   55.43   13.19
   7   2 -16   92.32   15.15
  -7  -2  17   48.95   12.81
   7   2 -17   89.13   15.41
   7  -2 -18    3.12    6.05
  -7  -2  18   29.63    9.53
   7   2 -18   24.77    8.58
   7  -2 -19    3.87    5.73
  -7  -2  19    3.56    5.01
   7   2 -19   13.41    6.58
   7  -2 -20   12.85    7.04
  -7  -2  20    8.99    6.88
   7   2 -20   13.58    7.12
   7  -2 -21   30.92   10.16
   7   2 -21   54.30   12.08
   7  -2 -22    5.02    5.19
  -7  -2  22   19.59    8.99
   7   2 -22   10.98    6.58
  -7   2  23    2.80    4.91
   7  -2 -23   32.50   10.60
  -7  -2  23   44.26   11.93
   7   2 -23   34.86    9.67
  -7   2  24    7.79    6.22
   7  -2 -24    0.60    5.30
  -7  -2  24   -0.00    5.72
   7   2 -24    4.67    5.15
  -7   2  25   13.07    6.94
   7  -2 -25    7.51    6.90
   7   2 -25   13.87    6.92
  -7   2  26    0.45    4.29
   7  -2 -26   -0.00    4.49
   7   2 -26    2.86    4.97
  -7   2  27   14.12    7.05
   7  -2 -27   18.49    8.52
   7   2 -27   20.66    9.12
  -7   2  28    8.20    6.54
   7  -2 -28   14.00    8.45
   7   2 -28    1.89    5.48
  -7   2  29    7.98    5.99
   7  -2 -29    9.95    8.65
   7   2 -29    4.51    7.10
  -7   2  30    7.53    6.20
   7  -2 -30    5.66    6.13
   7   2 -30    1.83    4.91
   7  -2 -31    6.03    7.42
   7   2 -31    4.07    5.32
   7  -2 -32   -0.00    5.98
   7   2 -32    2.58    5.22
   7  -2 -33   21.40    9.28
   7   2 -33    1.78    5.43
   7  -2 -34    2.33    6.55
   7   2 -34   -0.00    5.37
   7  -2 -35   -0.00    5.32
   7   2 -35   -0.00    4.37
   7  -2 -36   -0.00    6.16
   7   2 -36    0.00    6.07
   7   2 -37    2.77    5.41
  -7   3   1    1.21    2.44
  -7   3   1    0.91    3.09
   7  -3  -1   -0.00    2.14
   7  -3  -1    0.91    1.90
  -7  -3   1    2.07    4.06
  -7  -3   1    0.00    3.41
   7   3  -1    4.94    4.10
   7   3  -1   -0.00    3.22
  -7   3   2  167.83   18.19
  -7   3   2  142.13   17.82
   7  -3  -2  163.70   18.55
   7  -3  -2  137.59   16.86
  -7  -3   2  122.04   18.81
  -7  -3   2  108.49   18.64
   7   3  -2  134.24   19.41
   7   3  -2  145.32   20.03
   7   3  -2  153.10   19.38
  -7   3   3   41.14    7.96
  -7   3   3   55.66    9.33
   7  -3  -3   43.46    8.31
  -7  -3   3   34.00    9.03
   7   3  -3   36.42    8.90
   7   3  -3   32.40    9.12
   7   3  -3   43.81    9.39
  -7   3   4   10.76    4.26
  -7   3   4    5.49    3.43
   7  -3  -4    3.48    3.44
  -7  -3   4    2.72    5.30
  -7  -3   4    2.86    3.90
   7   3  -4    0.00    4.17
   7   3  -4    0.52    3.89
  -7   3   5   79.03   12.30
  -7   3   5   78.28   12.39
   7  -3  -5   84.84   12.58
  -7  -3   5   80.49   14.45
   7   3  -5   73.27   13.65
   7   3  -5   90.38   14.09
  -7   3   6   13.76    5.50
   7  -3  -6   17.21    5.48
  -7  -3   6   12.20    6.38
   7   3  -6    6.95    5.10
  -7   3   7    3.60    4.13
  -7   3   7    2.00    3.55
   7  -3  -7    0.20    3.03
  -7  -3   7   -0.00    4.00
   7   3  -7    3.80    4.05
   7   3  -7    3.21    4.61
  -7   3   8   -0.00    3.39
  -7   3   8   -0.00    3.41
   7  -3  -8   -0.00    3.11
  -7  -3   8    0.00    4.48
   7   3  -8    3.06    4.58
   7   3  -8    1.62    3.46
  -7   3   9  230.06   25.84
  -7   3   9  185.37   24.68
   7  -3  -9  228.60   25.73
  -7  -3   9  189.38   26.56
   7   3  -9  212.11   26.97
   7   3  -9  211.37   25.97
  -7   3  10   76.46   12.79
  -7   3  10   72.09   12.65
   7  -3 -10   75.24   12.66
  -7  -3  10   62.29   13.24
   7   3 -10   65.91   13.10
   7   3 -10   77.75   13.31
  -7   3  11    5.87    4.78
   7  -3 -11    4.53    3.82
  -7  -3  11    9.78    5.97
   7   3 -11   -0.00    4.04
  -7   3  12    0.85    3.07
   7  -3 -12   -0.00    2.62
  -7  -3  12    2.01    4.32
   7   3 -12    0.00    3.36
   7  -3 -13   69.40   12.77
  -7  -3  13   55.91   12.87
   7  -3 -14   97.42   15.82
  -7  -3  14   79.15   15.72
  -7  -3  15  146.31   21.13
   7   3 -15   99.26   17.62
  -7  -3  16   22.89    8.63
   7   3 -16    6.95    5.93
  -7  -3  17    0.00    3.91
   7   3 -17    1.18    4.26
   7  -3 -18   29.84    9.14
  -7  -3  18   20.98    9.47
   7   3 -18   23.90    8.88
  -7   3  19  156.85   25.78
   7  -3 -19  250.55   30.09
  -7  -3  19  261.21   31.80
   7   3 -19  239.07   29.62
  -7   3  20    0.56    3.62
   7  -3 -20   -0.00    4.23
  -7  -3  20   -0.00    4.99
   7   3 -20   -0.00    5.47
  -7   3  21    1.91    4.08
   7  -3 -21    9.07    7.18
  -7  -3  21   11.08    7.46
   7   3 -21    7.73    5.87
  -7   3  22    0.00    3.48
   7  -3 -22   -0.00    5.28
  -7  -3  22   -0.00    5.91
   7   3 -22   -0.00    5.11
  -7   3  23    3.96    5.60
   7  -3 -23    8.31    6.04
  -7  -3  23   12.86    7.84
   7   3 -23   21.18    8.14
  -7   3  24    2.71    4.55
   7  -3 -24   11.82    7.05
   7   3 -24    3.78    5.80
  -7   3  25    7.33    5.66
   7  -3 -25   17.31    8.83
   7   3 -25   41.89   11.18
  -7   3  26   -0.00    3.60
   7  -3 -26    0.00    6.01
   7   3 -26    0.72    4.58
  -7   3  27    2.74    4.34
   7  -3 -27   -0.00    5.56
   7   3 -27    2.56    5.46
  -7   3  28    2.30    3.91
   7  -3 -28    7.14    7.90
   7   3 -28   -0.00    4.69
  -7   3  29   14.83    7.86
   7  -3 -29   16.17    8.40
   7   3 -29   22.11    8.43
  -7   3  30   -0.00    4.82
   7  -3 -30   -0.00    5.93
   7   3 -30    2.73    4.50
  -7   3  31   12.13    7.47
   7  -3 -31    4.50    6.19
   7   3 -31    7.37    6.34
   7  -3 -32   -0.00    5.93
   7   3 -32    0.00    5.82
   7  -3 -33    2.30    5.95
   7   3 -33    3.00    5.93
   7  -3 -34   10.88    8.16
   7   3 -34    2.18    5.16
   7  -3 -35    6.02    7.67
   7   3 -35   12.33    7.70
   7  -3 -36    1.31    4.83
   7   3 -36    1.83    5.30
   7   3 -37    0.00    3.33
  -7   4   1   51.40    8.60
   7  -4  -1   48.71    8.64
   7  -4  -1   52.76    8.00
  -7  -4   1   52.08   10.89
  -7  -4   1   50.56   10.98
   7   4  -1   62.16   12.30
   7   4  -1   44.55   10.22
  -7   4   2  114.86   13.49
  -7   4   2   97.81   13.09
   7  -4  -2  114.83   13.61
   7  -4  -2   92.63   11.89
  -7  -4   2   69.03   13.93
  -7  -4   2   87.20   15.45
   7   4  -2   79.75   14.75
   7   4  -2   60.62   13.37
   7   4  -2  100.29   15.18
  -7   4   3   13.36    4.71
  -7   4   3    9.47    4.78
   7  -4  -3   13.32    4.90
  -7  -4   3   19.93    6.57
  -7  -4   3   18.86    6.84
   7   4  -3   18.75    6.89
   7   4  -3    9.03    5.44
   7   4  -3   14.90    5.79
  -7   4   4   30.19    6.54
  -7   4   4   27.76    6.57
   7  -4  -4   18.13    5.28
  -7  -4   4   47.37   10.21
  -7  -4   4   15.17    7.04
   7   4  -4   23.38    7.47
   7   4  -4   18.91    6.86
  -7   4   5   55.75   10.28
  -7   4   5   77.38   11.59
   7  -4  -5   63.34   10.79
  -7  -4   5   57.80   11.91
  -7  -4   5  124.50   16.61
   7   4  -5   56.77   11.90
   7   4  -5   71.24   12.66
  -7   4   6   64.49   10.71
  -7   4   6   58.18   10.09
   7  -4  -6   53.32    9.98
  -7  -4   6   60.73   12.27
   7   4  -6   50.32   11.08
   7   4  -6   59.08   11.69
  -7   4   7   33.06    8.32
  -7   4   7   39.36    8.39
   7  -4  -7   37.29    7.98
  -7  -4   7   45.07   10.86
   7   4  -7   32.53    8.72
   7   4  -7   36.76    9.01
  -7   4   8   37.43    8.64
  -7   4   8   35.81    8.24
   7  -4  -8   46.74    9.26
  -7  -4   8   35.80    9.90
   7   4  -8   39.93    9.40
   7   4  -8   46.44   10.19
  -7   4   9   20.20    6.65
  -7  -4   9   36.98    9.50
   7   4  -9   15.10    6.65
  -7   4  10    4.30    4.12
   7  -4 -10    3.72    3.56
  -7  -4  10    0.00    4.79
   7   4 -10    0.26    3.59
   7  -4 -11   96.71   16.25
  -7  -4  11  122.35   19.07
   7   4 -11  123.17   18.09
   7  -4 -12  108.34   17.03
  -7  -4  12  105.17   18.40
   7   4 -12  141.80   19.27
   7  -4 -13  117.14   18.17
  -7  -4  13  122.51   20.03
   7   4 -13  126.70   19.18
   7  -4 -14   25.52    8.54
  -7  -4  14   22.85    8.66
   7   4 -14   16.42    7.03
   7   4 -14   25.48    8.25
  -7   4  15   33.44    9.00
  -7  -4  15   52.03   11.65
   7   4 -15   23.76    8.66
  -7   4  16   25.50    8.90
  -7  -4  16   21.75    8.52
   7   4 -16   23.75    8.49
  -7   4  17  126.38   20.40
  -7  -4  17  158.95   23.53
   7   4 -17  167.15   22.82
  -7   4  18   10.82    6.18
   7  -4 -18   29.73    9.43
  -7  -4  18   30.35   10.06
   7   4 -18   37.86   10.62
  -7   4  19    9.61    6.64
   7  -4 -19   16.80    7.44
  -7  -4  19   21.35    9.28
   7   4 -19   14.23    7.19
  -7   4  20   20.53    8.52
   7  -4 -20   28.37    9.36
  -7  -4  20   12.20    8.07
   7   4 -20   27.34    8.81
  -7   4  21   29.64    9.33
   7  -4 -21   39.31   11.10
  -7  -4  21   37.46   11.24
   7   4 -21   25.98    9.02
  -7   4  22   22.31    8.86
   7  -4 -22    9.48    6.81
   7   4 -22   31.51   10.47
  -7   4  23    0.91    4.88
   7  -4 -23    0.00    4.81
   7   4 -23    0.00    5.23
  -7   4  24   -0.00    5.78
   7  -4 -24    2.02    4.90
  -7   4  25   -0.00    4.36
   7  -4 -25   -0.00    4.89
   7   4 -25    4.49    5.66
  -7   4  26    0.31    5.32
   7  -4 -26   10.31    7.44
   7   4 -26   12.67    7.65
  -7   4  27    1.91    4.15
   7  -4 -27    9.89    6.94
   7   4 -27   15.60    8.21
  -7   4  28    5.25    6.53
   7  -4 -28    6.52    6.16
   7   4 -28    8.43    6.11
  -7   4  29   -0.00    5.41
   7  -4 -29    0.00    4.85
   7   4 -29    4.47    5.80
  -7   4  30   -0.00    5.72
   7  -4 -30    3.40    7.05
   7   4 -30   -0.00    3.57
  -7   4  31    0.00    6.13
   7  -4 -31    6.16    7.82
   7   4 -31    3.80    5.53
  -7   4  32    7.73    7.34
   7  -4 -32   -0.00    4.67
   7   4 -32   -0.00    4.82
   7  -4 -33    5.14    7.07
   7   4 -33    8.09    7.21
   7  -4 -34    3.96    6.45
   7   4 -34    3.94    5.65
   7  -4 -35   -0.00    5.26
   7   4 -35   -0.00    4.57
   7  -4 -36    0.86    6.51
   7   4 -36    0.06    4.04
  -7   5   1    0.00    2.24
  -7   5   1    0.64    2.58
   7  -5  -1   -0.00    2.35
   7  -5  -1    0.00    1.48
  -7  -5   1    1.04    4.70
  -7  -5   1    1.71    4.19
   7   5  -1   -0.00    3.44
   7   5  -1    2.91    4.90
  -7   5   2    2.87    2.75
  -7   5   2    5.49    3.14
   7  -5  -2    0.68    2.64
   7  -5  -2   -0.00    1.70
  -7  -5   2   -0.00    4.28
  -7  -5   2    5.56    5.03
   7   5  -2    3.00    4.01
   7   5  -2    3.60    3.84
  -7   5   3   39.47    7.51
  -7   5   3   39.52    7.42
   7  -5  -3   22.19    6.10
  -7  -5   3   36.90    9.66
  -7  -5   3   35.99   10.05
   7   5  -3   41.95    9.92
   7   5  -3   37.56    9.95
   7   5  -3   42.36    9.68
  -7   5   4  110.10   14.16
  -7   5   4   84.52   12.93
   7  -5  -4   90.54   13.09
  -7  -5   4   77.48   14.99
  -7  -5   4  105.01   16.78
   7   5  -4   98.91   16.28
   7   5  -4  104.89   16.72
   7   5  -4   90.60   15.36
  -7   5   5   32.92    7.58
  -7   5   5   51.62    8.51
   7  -5  -5   23.35    6.78
  -7  -5   5   55.87   11.74
   7   5  -5   41.33    9.68
  -7   5   6    0.00    3.55
   7  -5  -6    0.00    3.18
  -7  -5   6   -0.00    4.18
   7   5  -6    0.65    4.21
  -7   5   7   19.98    5.93
   7  -5  -7    5.19    3.84
  -7  -5   7    2.92    4.33
   7   5  -7   14.86    6.48
  -7   5   8   66.90   11.06
   7  -5  -8   79.04   11.97
  -7  -5   8   49.46   12.18
   7   5  -8   54.36   11.81
  -7   5   9  110.57   15.56
   7  -5  -9   93.96   15.16
  -7  -5   9  109.25   18.07
   7   5  -9  108.70   17.08
  -7   5  10   44.21    9.21
   7  -5 -10   44.00    9.71
  -7  -5  10   41.76   11.17
   7   5 -10   35.96   10.02
   7  -5 -11   98.08   14.66
  -7  -5  11   56.93   13.89
  -7   5  12    0.78    3.63
  -7  -5  12    7.80    6.33
   7   5 -12    1.35    4.47
   7   5 -12    4.38    4.82
  -7   5  13   21.62    7.55
   7  -5 -13   32.75    9.14
  -7  -5  13   19.87    8.18
   7   5 -13   42.99   10.86
   7   5 -13   32.23    9.54
  -7   5  14   27.62    9.40
   7  -5 -14   58.69   11.35
  -7  -5  14   50.42   12.42
   7   5 -14   24.98    9.52
   7   5 -14   47.35   11.08
  -7   5  15  109.80   18.56
  -7  -5  15  151.72   22.45
   7   5 -15  122.76   19.92
   7   5 -15  143.63   20.98
  -7   5  16   -0.00    4.84
  -7  -5  16   -0.00    7.19
   7   5 -16    0.17    5.46
   7   5 -16    2.14    3.75
  -7   5  17    4.78    5.89
   7  -5 -17    2.23    4.30
  -7  -5  17    0.00    4.65
   7   5 -17    5.06    5.77
  -7   5  18    1.53    4.15
   7  -5 -18    2.56    4.72
  -7  -5  18   12.59    7.79
   7   5 -18    2.27    5.74
  -7   5  19   27.58    9.20
   7  -5 -19   16.57    7.89
  -7  -5  19   32.51   10.41
  -7   5  20   12.32    7.61
   7  -5 -20   31.05    9.25
   7   5 -20   14.77    7.11
  -7   5  21    6.45    5.28
   7  -5 -21   -0.00    3.83
   7   5 -21   10.87    7.35
  -7   5  22    2.29    4.62
   7  -5 -22    2.74    4.39
   7   5 -22    0.72    4.59
  -7   5  23   -0.00    4.99
   7  -5 -23    2.48    5.61
   7   5 -23    3.31    4.81
  -7   5  24   14.87    7.07
   7   5 -24    8.70    6.35
  -7   5  25    2.37    5.40
   7   5 -25   21.30    8.47
  -7   5  26    6.54    6.89
   7  -5 -26    0.00    6.31
   7   5 -26    0.00    4.26
  -7   5  27   -0.00    5.87
   7  -5 -27   -0.00    4.71
   7   5 -27    0.05    4.07
  -7   5  28    2.53    6.06
   7  -5 -28   -0.00    5.95
   7   5 -28   -0.00    4.71
  -7   5  29   -0.00    6.00
   7  -5 -29    8.03    7.91
  -7   5  30   13.42    8.01
   7  -5 -30    4.17    7.01
   7   5 -30    4.37    6.62
  -7   5  31   12.00    8.41
   7  -5 -31   13.60    7.24
   7   5 -31    0.00    5.20
  -7   5  32    5.74    5.87
   7  -5 -32    1.67    6.70
   7   5 -32   15.85    7.92
   7  -5 -33    1.76    6.86
   7   5 -33    0.00    6.10
   7  -5 -34    4.23    8.22
   7   5 -34    7.95    7.04
   7   5 -35    3.20    5.82
   7   5 -36    5.52    7.25
  -7   6   1   50.83    8.92
   7  -6  -1   66.60    9.59
   7  -6  -1   63.95    7.17
   7   6  -1   71.09   13.95
   7   6  -1   67.03   13.36
  -7   6   2   57.02    8.97
   7  -6  -2   58.37    8.99
   7  -6  -2   52.70    7.15
  -7  -6   2   46.89   11.62
   7   6  -2   56.74   12.64
   7   6  -2   62.10   12.07
  -7   6   3   43.14    7.56
   7  -6  -3   32.10    6.77
   7  -6  -3   35.42    5.86
  -7  -6   3   31.30    9.13
   7   6  -3   33.84    9.43
   7   6  -3   40.85    9.92
  -7   6   4    5.54    3.71
   7  -6  -4   14.09    4.85
  -7  -6   4   13.11    6.93
   7   6  -4   20.88    7.55
   7   6  -4    1.70    4.58
  -7   6   5   -0.00    2.94
   7  -6  -5    1.19    2.71
   7   6  -5    2.61    4.26
   7   6  -5    4.23    4.88
  -7   6   6   86.02   12.83
  -7  -6   6   89.16   16.22
   7   6  -6   72.24   13.95
   7  -6  -7  155.11   18.57
  -7  -6   7  118.31   20.37
   7   6  -7  131.23   20.02
  -7   6   8   69.53   10.79
   7  -6  -8   37.42    8.72
  -7  -6   8   28.59    9.25
   7   6  -8   40.26   10.18
  -7   6   9    2.53    3.61
  -7   6   9    2.22    3.92
   7  -6  -9    3.39    4.30
  -7  -6   9    5.38    4.59
   7   6  -9    1.84    4.71
   7   6  -9   -0.00    3.69
  -7   6  10   66.51   11.72
  -7   6  10   80.48   12.76
   7  -6 -10   66.88   12.07
  -7  -6  10   71.32   14.41
   7   6 -10   52.66   12.41
   7   6 -10   59.01   13.38
  -7   6  11  100.27   15.67
   7  -6 -11   85.59   15.35
  -7  -6  11  119.44   19.05
   7   6 -11  110.77   17.41
   7   6 -11  109.58   17.70
  -7   6  12    8.32    4.76
   7  -6 -12   15.84    6.00
  -7  -6  12   15.84    7.87
   7   6 -12    5.74    5.80
   7   6 -12    6.91    6.48
  -7   6  13   17.38    6.13
   7  -6 -13   16.62    6.81
  -7  -6  13   21.75    8.28
   7   6 -13    9.71    6.52
   7   6 -13   11.52    6.97
  -7   6  14    3.43    3.89
   7  -6 -14    3.93    4.97
  -7  -6  14    9.57    7.13
   7   6 -14    7.62    6.79
   7   6 -14    5.93    5.26
  -7   6  15    0.00    3.97
  -7  -6  15    3.30    4.47
   7   6 -15    6.57    5.33
   7   6 -15    0.66    4.19
  -7   6  16   27.18    8.82
  -7  -6  16   41.50   11.84
   7   6 -16   19.39    8.48
   7   6 -16   52.62   12.29
  -7   6  17   49.74   11.59
   7  -6 -17   41.89   11.12
   7   6 -17   38.28   10.62
  -7   6  18   56.74   12.35
   7   6 -18   32.84   10.84
  -7   6  19    7.36    5.29
   7  -6 -19    0.91    4.32
   7   6 -19    6.41    6.47
  -7   6  20   -0.00    4.07
   7  -6 -20    0.39    3.84
   7   6 -20   -0.00    4.49
  -7   6  21    2.03    4.98
   7  -6 -21    0.80    5.88
   7   6 -21    4.79    6.05
  -7   6  22   16.30    7.92
   7  -6 -22   27.19   10.02
   7   6 -22   13.78    8.19
  -7   6  23    9.35    6.51
   7  -6 -23   11.09    7.32
   7   6 -23   17.16    7.83
  -7   6  24    2.44    4.97
   7  -6 -24    6.17    7.08
   7   6 -24    4.64    5.99
  -7   6  25    0.57    4.72
   7  -6 -25   -0.00    4.56
   7   6 -25    0.06    3.93
  -7   6  26   26.22    9.91
   7  -6 -26    5.55    6.99
   7   6 -26   16.67    7.77
  -7   6  27    2.58    4.88
   7  -6 -27    7.69    7.12
   7   6 -27    9.72    6.99
  -7   6  28   17.02    8.54
   7  -6 -28    6.00    7.37
   7   6 -28   15.74    8.24
  -7   6  29    4.44    5.23
   7  -6 -29   10.24    7.70
   7   6 -29    3.11    4.16
  -7   6  30   -0.00    5.16
   7  -6 -30    4.23    6.90
   7   6 -30    0.76    4.98
   7  -6 -31   -0.00    6.77
   7   6 -31    9.16    6.00
  -7   6  32    5.72    6.91
   7  -6 -32   15.39    8.96
   7   6 -32    7.85    6.63
  -7   6  33   -0.00    4.45
   7  -6 -33    6.25    5.37
   7   6 -33    0.00    5.12
   7  -6 -34    0.63    6.76
   7   6 -34    5.99    5.89
   7  -6 -35    3.14    5.92
   7   6 -35    0.00    5.67
   7   6 -36    0.00    4.47
  -7   7   1    1.63    3.06
  -7  -7   1   -0.00    4.73
   7   7  -1    0.00    3.72
   7   7  -1    5.38    5.81
  -7   7   2   12.07    4.50
   7  -7  -2   29.53    5.91
   7  -7  -2   18.89    2.65
  -7  -7   2   20.32    8.08
   7   7  -2   27.17    8.99
   7   7  -2   21.43    8.59
  -7   7   3   12.50    4.10
   7  -7  -3    8.11    4.39
   7  -7  -3    6.91    2.33
  -7  -7   3   14.62    7.34
  -7  -7   3   17.39    6.92
   7   7  -3    4.42    5.34
   7   7  -3    7.77    5.91
  -7   7   4  244.38   25.08
   7  -7  -4  213.39   24.51
  -7  -7   4  242.15   29.24
  -7  -7   4  219.93   29.30
   7   7  -4  209.65   28.94
   7   7  -4  205.38   28.22
  -7   7   5   94.97   12.06
  -7   7   5   41.43    9.72
   7  -7  -5  100.20   12.46
  -7  -7   5   81.54   14.69
  -7  -7   5   89.31   15.88
   7   7  -5   54.71   12.97
   7   7  -5   60.77   13.36
   7   7  -5   63.04   13.10
  -7   7   6    0.00    3.26
  -7   7   6    1.57    3.36
   7  -7  -6    6.47    4.02
  -7  -7   6    5.67    5.81
  -7  -7   6    1.66    4.40
   7   7  -6    8.21    5.52
   7   7  -6    5.30    5.15
   7   7  -6    5.17    4.78
  -7   7   7   70.16   10.86
  -7   7   7   53.65   10.30
   7  -7  -7   67.19   11.23
  -7  -7   7   67.90   13.23
   7   7  -7   44.87   12.11
   7   7  -7   70.96   13.89
  -7   7   8   17.64    5.34
  -7   7   8    7.56    4.58
   7  -7  -8    8.22    4.63
  -7  -7   8   12.27    6.97
  -7  -7   8   11.72    7.06
   7   7  -8    8.89    5.73
   7   7  -8    3.60    4.90
  -7   7   9   30.56    7.00
  -7   7   9    5.79    4.53
   7  -7  -9   41.13    8.85
  -7  -7   9   42.64   10.62
  -7  -7   9   35.05   10.25
   7   7  -9   31.00    9.08
   7   7  -9   36.26   10.14
  -7   7  10   85.02   12.50
  -7   7  10   50.03   11.35
   7  -7 -10   89.82   14.02
  -7  -7  10   90.88   16.01
  -7  -7  10   80.81   15.78
   7   7 -10   73.91   14.67
   7   7 -10   77.67   15.03
  -7   7  11    7.70    5.34
   7  -7 -11   31.34    8.08
  -7  -7  11   12.78    7.31
   7   7 -11   19.75    8.45
   7   7 -11   22.15    8.91
  -7   7  12   -0.00    4.28
   7  -7 -12    0.00    4.11
  -7  -7  12    4.43    5.52
   7   7 -12    1.86    6.35
   7   7 -12    0.35    5.20
  -7   7  13   20.00    6.77
   7  -7 -13   11.45    6.41
  -7  -7  13   19.50    8.20
   7   7 -13   20.30    7.93
   7  -7 -14  127.95   19.83
   7   7 -14  135.59   20.96
   7   7 -15    1.53    4.60
   7   7 -16    7.46    5.33
   7  -7 -17    3.11    4.88
   7   7 -17    2.50    4.20
   7  -7 -18    0.09    5.00
  -7   7  19    3.08    4.79
   7  -7 -19    4.37    6.04
   7   7 -19    0.41    4.46
  -7   7  20    3.90    5.26
   7  -7 -20   12.32    6.68
   7   7 -20   22.21    8.79
  -7   7  21    2.83    5.02
   7  -7 -21    4.52    6.38
   7   7 -21   -0.00    4.00
  -7   7  22    0.00    5.50
   7  -7 -22   -0.00    6.35
   7   7 -22    3.77    4.43
  -7   7  23    0.00    4.20
   7  -7 -23    1.89    6.70
   7   7 -23   -0.00    5.39
  -7   7  24    9.00    6.09
   7  -7 -24   12.23    7.17
   7   7 -24   15.05    7.93
  -7   7  25    2.03    5.61
   7  -7 -25   -0.00    5.27
   7   7 -25    0.49    4.82
  -7   7  26   10.82    7.30
   7  -7 -26    8.70    7.43
   7   7 -26   15.35    8.10
  -7   7  27    4.07    5.51
   7  -7 -27    2.86    6.62
   7   7 -27   -0.00    5.07
  -7   7  28   -0.00    5.48
   7  -7 -28   -0.00    6.33
   7   7 -28   -0.00    4.71
  -7   7  29    7.08    6.07
   7  -7 -29    0.27    6.04
   7   7 -29    1.12    5.49
  -7   7  30    5.79    7.39
   7  -7 -30    0.00    6.02
   7   7 -30   10.04    6.64
  -7   7  31    0.74    5.19
   7  -7 -31    0.51    5.70
   7   7 -31    0.08    4.76
  -7   7  32   -0.00    5.43
   7  -7 -32    4.26    6.88
   7   7 -32   -0.00    4.22
  -7   7  33   -0.00    5.04
   7  -7 -33    7.05    6.58
   7   7 -33    4.19    5.89
  -7   7  34    5.12    6.80
   7  -7 -34    0.00    6.07
   7   7 -34    6.10    6.77
   7   7 -35   -0.00    4.16
  -7   8   1   19.10    5.49
  -7  -8   1   36.98    9.63
   7   8  -1   33.94    9.73
   7   8  -1   30.92    9.51
  -7   8   2   60.15    9.55
   7  -8  -2   71.74    9.98
  -7  -8   2   52.77   12.51
   7   8  -2   54.45   13.19
   7   8  -2   80.55   14.72
  -7   8   3    3.92    3.15
   7  -8  -3    4.62    3.25
  -7  -8   3    4.24    4.41
   7   8  -3   12.80    7.14
   7   8  -3   12.70    6.46
   7  -8  -4   17.41    5.32
  -7  -8   4   14.33    7.10
   7   8  -4   18.91    7.86
   7   8  -4   21.29    7.57
  -7   8   5    6.28    3.47
   7  -8  -5   15.30    4.85
  -7  -8   5    8.72    6.18
  -7  -8   5   10.86    6.92
   7   8  -5   10.28    6.68
  -7   8   6   22.00    6.26
   7  -8  -6   15.17    5.55
  -7  -8   6   32.57    9.58
  -7  -8   6   41.16   10.95
   7   8  -6   22.31    8.01
   7   8  -6   35.65    9.98
  -7   8   7    0.00    3.04
  -7   8   7    0.00    2.95
   7  -8  -7    2.77    3.27
  -7  -8   7    5.21    5.67
  -7  -8   7    1.52    4.12
   7   8  -7   -0.00    4.68
   7   8  -7    1.23    4.98
  -7   8   8   49.65    9.20
  -7   8   8   45.14    8.93
   7  -8  -8   55.98   10.32
  -7  -8   8   43.27   11.27
  -7  -8   8   42.53   11.68
   7   8  -8   35.29   10.44
   7   8  -8   47.09   11.46
  -7   8   9    4.63    3.92
  -7   8   9   -0.00    3.42
   7  -8  -9    8.09    5.05
  -7  -8   9    2.91    5.06
  -7  -8   9    0.00    4.27
   7   8  -9   -0.00    5.30
  -7   8  10   15.26    5.35
   7  -8 -10   21.43    7.19
  -7  -8  10    0.61    4.76
   7   8 -10   12.37    6.50
  -7   8  11    1.28    3.74
   7  -8 -11    1.19    4.00
  -7  -8  11    0.69    5.31
   7   8 -11    5.15    6.13
  -7   8  12  101.15   16.21
  -7  -8  12  113.40   19.20
   7   8 -12  135.12   20.02
  -7   8  13    2.24    3.44
   7  -8 -13   -0.00    4.83
   7   8 -13   -0.00    4.42
  -7   8  14    5.26    4.10
   7   8 -14    2.82    5.24
  -7   8  15    3.10    4.69
   7   8 -15    5.08    5.07
  -7   8  16   55.06   11.23
   7  -8 -16   30.48    9.77
   7   8 -16   41.51   11.02
  -7   8  17    0.00    3.67
   7  -8 -17    0.00    4.28
   7   8 -17   -0.00    4.20
  -7   8  18   13.90    6.12
   7  -8 -18   18.40    7.78
   7   8 -18    7.22    5.07
  -7   8  19    0.00    3.84
   7  -8 -19    3.91    5.39
  -7   8  20    8.67    6.00
   7  -8 -20    3.34    5.59
   7   8 -20    2.25    4.71
  -7   8  21   -0.00    3.50
   7  -8 -21   -0.00    5.20
  -7   8  22   12.32    6.62
   7  -8 -22    0.20    5.52
   7   8 -22   12.10    6.75
  -7   8  23    9.27    6.49
   7  -8 -23    7.60    7.28
   7   8 -23    6.95    5.71
  -7   8  24    3.12    4.68
   7  -8 -24    4.40    6.35
   7   8 -24    1.18    4.52
  -7   8  25   -0.00    4.14
   7  -8 -25    0.00    4.85
   7   8 -25   -0.00    3.77
  -7   8  26   11.91    6.63
   7  -8 -26    0.00    5.34
   7   8 -26    5.59    5.65
   7  -8 -27   -0.00    5.19
   7   8 -27    6.94    5.68
  -7   8  28    9.24    6.79
   7  -8 -28    0.88    6.59
   7   8 -28    0.25    5.41
  -7   8  29   -0.00    5.78
   7  -8 -29   -0.00    6.12
   7   8 -29    3.03    5.23
  -7   8  30   -0.00    5.91
   7  -8 -30   -0.00    6.22
   7   8 -30    1.65    4.87
  -7   8  31    0.00    4.57
   7  -8 -31    0.13    3.65
  -7   8  32    2.61    5.36
   7  -8 -32    1.92    6.29
   7   8 -32   11.08    7.56
  -7   8  33    1.02    4.91
   7  -8 -33    1.72    6.57
   7   8 -33    0.00    4.65
  -7   8  34    1.29    5.05
   7  -8 -34    1.70    6.27
   7   8 -34    6.29    6.49
  -7   8  35    6.92    7.46
   7   8 -35    3.08    5.45
  -7   9   1    0.00    2.06
  -7  -9   1    0.67    3.80
   7   9  -1   -0.00    4.46
  -7   9   2   37.34    6.67
  -7  -9   2   21.44    8.73
   7   9  -2   32.95   10.54
  -7   9   3    3.14    2.47
  -7  -9   3   -0.00    3.97
  -7   9   4   33.74    7.21
  -7  -9   4   32.31   10.00
  -7   9   5    1.38    2.99
  -7  -9   5    3.51    4.41
   7   9  -5    3.08    4.92
  -7   9   6   33.27    6.84
  -7  -9   6   18.22    7.99
   7   9  -6    8.73    5.97
  -7   9   7   16.90    5.49
   7  -9  -7   15.98    5.76
  -7  -9   7   11.71    6.71
   7   9  -7   13.47    7.38
  -7   9   8   18.98    6.44
   7  -9  -8   26.79    7.32
  -7  -9   8   27.37    9.08
   7   9  -8   21.87    8.28
   7   9  -8   21.35    8.56
  -7   9   9   -0.00    3.01
   7  -9  -9    0.00    3.36
  -7  -9   9    2.52    6.01
   7   9  -9    1.66    4.03
  -7   9  10   73.73   12.62
  -7  -9  10   82.77   16.02
   7   9 -10  100.05   17.30
  -7   9  11    0.58    2.37
   7  -9 -11    4.40    5.00
  -7  -9  11    0.00    3.72
   7   9 -11   -0.00    3.73
  -7   9  12    3.97    4.21
   7  -9 -12    3.26    4.57
  -7  -9  12   -0.00    4.63
   7   9 -12    3.37    5.21
  -7   9  13    0.00    3.31
   7  -9 -13    8.39    5.60
  -7  -9  13    9.68    5.99
   7   9 -13    5.53    5.65
  -7   9  14   38.51   10.13
  -7  -9  14   57.19   13.36
   7   9 -14   62.09   13.70
  -7   9  15    3.07    4.41
   7   9 -15    4.39    5.90
  -7   9  16   16.73    6.48
   7  -9 -16    6.35    6.14
   7   9 -16    9.51    7.18
  -7   9  17    2.06    3.45
   7  -9 -17   10.04    6.89
  -7   9  18   15.44    6.74
   7  -9 -18    3.25    4.89
   7   9 -18   18.50    7.54
  -7   9  19   -0.00    3.79
   7  -9 -19   -0.00    4.85
   7   9 -19    7.68    5.83
  -7   9  20   13.32    6.43
   7  -9 -20    5.80    6.40
   7   9 -20    7.35    5.88
  -7   9  21   -0.00    4.10
   7  -9 -21    2.43    5.58
   7   9 -21    0.00    4.78
  -7   9  22   -0.00    3.99
   7  -9 -22    0.94    5.14
   7   9 -22    2.17    4.27
  -7   9  23    1.40    5.43
   7  -9 -23    4.38    6.31
   7   9 -23    0.38    4.00
  -7   9  24   11.53    6.69
   7  -9 -24   17.02    8.54
   7   9 -24   16.04    8.55
  -7   9  25    0.31    3.91
   7  -9 -25    2.01    6.54
   7   9 -25   -0.00    5.26
  -7   9  26    6.90    5.33
   7  -9 -26    1.74    5.08
   7   9 -26    4.48    5.56
  -7   9  27    1.31    4.29
   7  -9 -27    2.30    6.30
   7   9 -27   -0.00    5.64
  -7   9  28    6.29    5.19
   7  -9 -28    1.27    6.74
   7   9 -28   -0.00    5.07
  -7   9  29    4.79    5.80
   7  -9 -29   -0.00    5.76
   7   9 -29    1.91    4.57
  -7   9  30    6.66    5.09
   7  -9 -30    0.00    5.65
   7   9 -30    5.82    6.38
  -7   9  31    2.85    6.12
   7  -9 -31    0.00    6.54
   7   9 -31    3.87    5.68
  -7   9  32   -0.00    5.56
   7  -9 -32   -0.00    6.53
   7   9 -32    0.54    5.43
  -7   9  33    1.28    5.95
   7  -9 -33   -0.00    6.11
   7   9 -33    2.53    5.67
  -7   9  34    4.84    6.34
   7   9 -34    3.39    5.60
  -7   9  35    0.00    4.90
  -7  10   1    6.87    3.33
  -7 -10   1    1.95    5.19
   7  10  -1    3.89    4.78
  -7  10   2   40.39    7.25
  -7 -10   2   33.68    9.55
   7  10  -2   39.87   10.96
  -7  10   3    0.23    2.24
  -7 -10   3   -0.00    4.40
   7  10  -3   -0.00    4.48
  -7  10   4   -0.00    2.79
  -7 -10   4    1.30    4.63
   7  10  -4    0.00    4.59
  -7  10   5    0.85    3.22
  -7 -10   5   -0.00    4.74
   7  10  -5    3.88    4.87
  -7  10   6   82.97   12.41
  -7 -10   6   63.53   14.67
   7  10  -6  103.08   17.65
  -7  10   7    1.51    3.49
  -7 -10   7    2.47    4.68
   7  10  -7    0.00    3.53
  -7  10   8    2.35    3.93
  -7 -10   8    4.42    5.38
   7  10  -8    3.75    5.35
  -7  10   9   -0.00    3.78
  -7 -10   9    0.54    4.07
   7  10  -9    6.53    4.50
   7  10  -9    2.71    4.56
  -7  10  10    1.44    3.18
  -7 -10  10    2.81    5.78
   7  10 -10    0.00    4.69
  -7 -10  11    6.47    5.59
   7  10 -11   -0.00    4.09
  -7  10  12   29.89    7.90
   7 -10 -12   28.68    8.76
  -7 -10  12   25.91    9.34
   7  10 -12   44.20   11.42
  -7  10  13   -0.00    4.09
  -7 -10  13    1.45    4.36
   7  10 -13   -0.00    3.91
  -7  10  14    4.11    4.52
  -7 -10  14    6.49    5.66
   7  10 -14    8.69    6.30
  -7  10  15   -0.00    4.54
   7 -10 -15    0.19    4.92
  -7 -10  15   -0.00    3.81
   7  10 -15   -0.00    4.89
   7 -10 -16   31.81   10.13
  -7 -10  16   24.03    9.07
   7  10 -16   14.53    8.23
  -7  10  17   -0.00    4.17
   7 -10 -17   -0.00    4.22
   7  10 -17   -0.00    3.32
  -7  10  18   16.08    7.41
   7 -10 -18   18.36    8.77
   7  10 -18   23.97    9.22
  -7  10  19   10.98    5.41
   7 -10 -19   -0.00    5.65
   7  10 -19    5.96    6.52
  -7  10  20    1.71    4.28
   7 -10 -20    0.75    4.88
   7  10 -20   -0.00    4.70
  -7  10  21    1.78    4.92
   7 -10 -21   -0.00    4.28
   7  10 -21    0.00    3.54
  -7  10  22   22.48    8.23
   7 -10 -22   20.37    9.44
   7  10 -22   18.82    8.15
  -7  10  23    2.05    3.86
   7 -10 -23    3.86    6.20
   7  10 -23    4.19    5.34
  -7  10  24    1.42    3.82
   7 -10 -24   -0.00    5.93
   7  10 -24    0.00    4.25
  -7  10  25    2.68    5.08
   7 -10 -25    3.42    6.83
   7  10 -25    5.21    6.04
  -7  10  26    0.00    4.24
   7 -10 -26    4.81    5.73
   7  10 -26    7.31    6.81
  -7  10  27    0.66    5.31
   7 -10 -27    2.56    6.45
   7  10 -27    0.00    3.69
  -7  10  28   -0.00    4.65
   7 -10 -28    1.30    6.88
   7  10 -28   16.96    8.81
  -7  10  29   -0.00    5.17
   7 -10 -29   -0.00    6.76
   7  10 -29   -0.00    4.87
  -7  10  30   -0.00    4.34
   7 -10 -30    7.79    7.75
   7  10 -30   -0.00    4.60
  -7  10  31   -0.00    5.75
   7 -10 -31   10.50    7.61
   7  10 -31   -0.00    4.54
  -7  10  32    1.70    5.82
   7 -10 -32   -0.00    6.34
   7  10 -32    0.27    4.61
  -7  10  33   -0.00    5.12
   7  10 -33    2.28    6.09
  -7  11   1    3.51    3.24
  -7 -11   1    0.00    4.94
   7  11  -1    0.63    5.66
  -7  11   2    0.25    2.76
  -7 -11   2    4.05    5.07
   7  11  -2    6.85    4.68
  -7  11   3    3.11    3.40
  -7 -11   3    0.51    4.17
   7  11  -3    2.78    3.98
  -7  11   4   16.62    5.27
  -7 -11   4    9.21    5.97
   7  11  -4   15.34    7.88
  -7  11   5    3.39    4.07
  -7 -11   5    6.87    6.29
   7  11  -5   15.60    7.28
  -7  11   6    1.92    3.39
  -7 -11   6    1.97    3.41
   7  11  -6    0.00    3.70
  -7  11   7    0.00    2.95
  -7 -11   7    6.80    6.17
   7  11  -7   14.40    7.05
  -7  11   8    5.92    4.72
   7  11  -8   18.04    7.59
  -7  11   9    4.24    3.97
  -7 -11   9    0.08    4.92
   7  11  -9    2.27    5.02
  -7  11  10   18.37    6.42
  -7 -11  10   12.17    7.11
   7  11 -10   16.52    8.21
  -7  11  11    1.47    3.91
  -7 -11  11    3.09    5.59
   7  11 -11    1.12    4.54
   7  11 -11   -0.00    3.99
  -7  11  12    0.34    3.48
  -7 -11  12   -0.00    4.77
   7  11 -12    0.00    4.28
  -7  11  13   -0.00    4.38
  -7 -11  13   -0.00    4.28
   7  11 -13   -0.00    4.30
  -7  11  14   16.03    6.92
  -7 -11  14   20.98    8.58
   7  11 -14   15.02    8.12
  -7  11  15    0.51    4.09
  -7 -11  15    4.64    4.97
   7  11 -15   -0.00    4.43
  -7  11  16    6.41    5.34
  -7 -11  16    7.31    5.74
  -7  11  17    0.33    3.64
  -7 -11  17   -0.00    3.96
   7  11 -17    3.02    5.23
  -7  11  18    8.62    5.60
  -7 -11  18   16.34    7.80
   7  11 -18    3.66    5.10
  -7  11  19    6.64    4.92
   7 -11 -19    3.18    5.89
  -7 -11  19    2.50    4.89
   7  11 -19    1.24    4.51
  -7  11  20   21.70    7.99
   7 -11 -20   11.69    7.76
   7  11 -20   18.38    8.54
   7 -11 -21    8.95    6.98
   7  11 -21    3.20    5.77
  -7  11  22    3.84    4.43
   7 -11 -22    0.46    5.20
   7  11 -22    0.27    5.03
  -7  11  23   -0.00    4.03
   7 -11 -23    0.74    4.09
   7  11 -23    0.18    3.79
  -7  11  24   14.33    7.07
   7 -11 -24    5.56    6.40
   7  11 -24    4.64    5.71
  -7  11  25    1.22    3.97
   7 -11 -25   -0.00    4.50
   7  11 -25    0.00    4.51
  -7  11  26    0.00    3.94
   7 -11 -26    6.19    6.61
   7  11 -26    0.83    4.03
  -7  11  27   -0.00    4.88
   7 -11 -27    1.24    5.89
   7  11 -27    0.00    4.57
  -7  11  28   -0.00    4.03
   7 -11 -28   -0.00    4.98
   7  11 -28    0.00    4.53
  -7  11  29    4.26    4.74
   7 -11 -29    2.37    4.78
   7  11 -29    0.19    3.68
  -7  11  30    3.47    5.56
   7  11 -30    7.48    6.98
   7 -11 -31    2.10    5.74
   7  11 -31    0.51    5.68
   7  11 -32   -0.00    5.93
  -7  12   1    0.03    2.00
  -7 -12   1   -0.00    3.78
   7  12  -1    9.99    7.52
  -7  12   2   22.55    5.33
  -7 -12   2    1.83    5.38
   7  12  -2   14.90    7.36
  -7 -12   3    2.04    4.65
   7  12  -3    2.48    5.11
  -7 -12   4    2.90    5.16
   7  12  -4   -0.00    2.89
  -7 -12   5   10.51    5.90
   7  12  -5    7.66    6.96
  -7  12   6   18.54    6.00
  -7 -12   6   23.56    8.55
   7  12  -6    5.43    6.81
  -7  12   7   -0.00    3.63
  -7 -12   7    0.00    3.87
   7  12  -7    5.03    4.93
  -7  12   8    4.07    4.22
  -7 -12   8    1.90    3.94
   7  12  -8    2.68    5.02
  -7  12   9    0.00    3.38
  -7 -12   9    5.51    5.32
   7  12  -9   -0.00    4.76
  -7  12  10    4.84    4.32
  -7 -12  10    2.87    5.72
   7  12 -10    8.50    6.11
  -7  12  11    0.58    3.68
  -7 -12  11   -0.00    4.44
   7  12 -11   -0.00    4.44
  -7  12  12   16.37    6.65
  -7 -12  12   12.27    7.31
   7  12 -12   18.82    8.09
  -7  12  13   -0.00    4.61
  -7 -12  13   -0.00    5.02
   7  12 -13   -0.00    4.31
  -7  12  14    4.98    4.81
  -7 -12  14    2.41    5.49
   7  12 -14    1.24    3.34
  -7  12  15   -0.00    3.59
  -7 -12  15   -0.00    5.41
   7  12 -15    0.84    4.55
  -7  12  16   25.07    8.04
  -7 -12  16   22.32    8.86
   7  12 -16   24.33    8.97
  -7  12  17   -0.00    4.51
  -7 -12  17    0.00    3.80
   7  12 -17    3.73    5.88
  -7  12  18   10.14    6.23
  -7 -12  18    0.00    3.98
   7  12 -18    0.00    4.24
  -7  12  19    3.84    5.16
  -7 -12  19    2.44    4.23
   7  12 -19   -0.00    5.34
  -7  12  20    0.71    5.26
  -7 -12  20    0.00    5.00
   7  12 -20    0.00    5.15
  -7  12  21   -0.00    4.26
  -7 -12  21   -0.00    4.53
   7  12 -21   -0.00    4.56
  -7  12  22    3.79    5.81
  -7 -12  22    0.00    4.83
   7  12 -22    1.55    5.09
  -7  12  23   -0.00    4.34
   7  12 -23    1.11    5.19
   7  12 -24    2.67    4.95
  -7  12  25   -0.00    3.53
   7  12 -25    0.00    5.42
  -7  12  26   -0.00    4.10
   7 -12 -26    9.04    7.53
   7  12 -26   -0.00    5.10
  -7  12  27    6.12    5.88
   7 -12 -27    0.91    5.82
   7  12 -27    9.04    6.15
   7 -12 -28   -0.00    6.40
   7  12 -28    4.97    5.43
   7 -12 -29   -0.00    5.13
   7  12 -29    0.02    5.06
   7 -12 -30    0.24    5.78
   7  12 -30   -0.00    4.23
  -7  13   1    1.91    2.66
  -7 -13   1    1.03    3.16
   7  13  -1    0.00    5.72
  -7  13   2    7.77    3.91
  -7 -13   2    2.35    5.31
   7  13  -2   11.07    7.13
  -7  13   3    5.77    3.55
  -7 -13   3    4.17    5.81
   7  13  -3   15.18    7.91
  -7  13   4   50.27    8.73
  -7 -13   4   29.97   10.55
   7  13  -4   43.23   12.34
  -7  13   5    1.20    3.09
  -7 -13   5    0.00    5.25
   7  13  -5    0.50    3.99
  -7  13   6    0.00    2.95
  -7 -13   6    5.70    5.76
   7  13  -6    2.31    4.88
  -7  13   7    1.20    3.43
  -7 -13   7    0.92    4.71
   7  13  -7    4.08    5.24
  -7  13   8    0.00    2.96
  -7 -13   8   10.75    6.76
   7  13  -8    6.97    5.85
  -7  13   9    6.65    4.50
  -7 -13   9    8.17    6.28
   7  13  -9    3.12    5.24
  -7  13  10   13.77    5.45
  -7 -13  10    3.71    6.11
   7  13 -10    6.02    6.33
  -7  13  11    0.98    4.02
  -7 -13  11    0.00    4.21
   7  13 -11    7.05    6.46
  -7  13  12    0.00    3.32
  -7 -13  12    0.61    5.04
   7  13 -12    0.00    4.24
  -7  13  13    4.68    4.97
  -7 -13  13    3.97    4.70
   7  13 -13    4.13    4.86
  -7  13  14   10.68    6.00
  -7 -13  14   15.03    7.41
   7  13 -14   20.16    8.79
  -7  13  15   -0.00    4.34
  -7 -13  15    1.97    4.07
   7  13 -15   -0.00    3.64
  -7  13  16    3.66    4.64
  -7 -13  16   -0.00    4.78
   7  13 -16    5.31    5.75
  -7  13  17   -0.00    3.90
  -7 -13  17   -0.00    4.25
   7  13 -17    1.25    5.06
  -7  13  18    0.00    4.57
  -7 -13  18    2.81    4.46
   7  13 -18    1.82    4.78
  -7  13  19    2.54    4.71
  -7 -13  19   -0.00    3.67
   7  13 -19    6.44    6.37
  -7  13  20    0.00    5.04
  -7 -13  20   -0.00    4.59
   7  13 -20    7.38    7.03
  -7  13  21   -0.00    5.31
  -7 -13  21    7.55    6.23
   7  13 -21   -0.00    4.52
  -7  13  22   -0.00    5.72
  -7 -13  22   -0.00    4.43
   7  13 -22   -0.00    5.67
  -7  13  23    0.40    4.72
  -7 -13  23    0.21    3.63
   7  13 -23   -0.00    5.41
  -7 -13  24    8.64    6.54
   7  13 -24    2.28    5.53
  -7 -13  25    1.29    4.09
   7  13 -25    1.16    4.73
   7  13 -26   -0.00    5.89
  -7  14   1    4.27    3.07
  -7 -14   1    4.99    6.74
   7  14  -1    7.03    6.43
  -7  14   2   14.64    4.94
  -7 -14   2    2.79    5.80
   7  14  -2    5.20    6.17
  -7  14   3    0.00    2.57
  -7 -14   3    4.04    5.73
   7  14  -3    0.24    4.91
  -7  14   4   -0.00    3.16
  -7 -14   4    4.19    5.19
   7  14  -4    0.00    4.21
  -7  14   5    0.00    3.09
  -7 -14   5    0.00    4.93
   7  14  -5   -0.00    4.94
  -7  14   6   13.79    5.47
  -7 -14   6    8.65    6.89
   7  14  -6   16.02    7.74
  -7  14   7   37.79    8.02
  -7 -14   7   16.70    8.89
   7  14  -7   15.54    9.18
  -7  14   8    9.22    5.19
   7  14  -8   -0.00    5.21
  -7  14   9    0.64    3.20
  -7 -14   9    0.61    5.55
   7  14  -9    5.95    5.52
  -7  14  10    4.39    4.48
  -7 -14  10    1.70    5.41
   7  14 -10   -0.00    4.80
  -7  14  11    0.00    3.44
  -7 -14  11    6.91    5.96
   7  14 -11    0.02    4.45
  -7  14  12    4.84    4.10
  -7 -14  12   10.59    6.38
   7  14 -12    3.48    4.72
  -7  14  13    0.00    2.44
  -7 -14  13    0.00    5.37
   7  14 -13    3.77    4.87
  -7  14  14    0.06    3.37
  -7 -14  14    2.51    4.02
   7  14 -14   -0.00    4.09
  -7  14  15   -0.00    4.15
  -7 -14  15    0.00    4.19
   7  14 -15    0.12    4.63
  -7  14  16    0.00    4.49
  -7 -14  16    4.59    5.20
   7  14 -16    2.88    5.20
  -7  14  17    2.88    4.90
  -7 -14  17    1.10    4.97
  -7  14  18    0.00    4.82
  -7 -14  18   -0.00    4.96
   7  14 -18    5.83    5.99
  -7  14  19    0.54    4.40
  -7 -14  19    0.19    4.41
   7  14 -19    0.65    4.60
  -7 -14  20   -0.00    4.71
   7  14 -20   -0.00    4.11
  -7 -14  21    0.00    4.29
   7  14 -21   -0.00    4.89
   7  14 -22    0.00    5.28
  -7 -15   1    1.42    5.86
   7  15  -1    1.06    4.60
  -7  15   2    1.18    2.93
  -7 -15   2    0.00    5.03
   7  15  -2   -0.00    4.72
  -7  15   3    4.29    3.78
  -7 -15   3    3.69    6.15
   7  15  -3    0.00    5.35
  -7  15   4   -0.00    3.05
   7  15  -4   -0.00    5.45
  -7  15   5   -0.00    3.35
  -7 -15   5    7.44    6.67
   7  15  -5   -0.00    5.05
  -7  15   6    3.79    4.29
  -7 -15   6    3.45    4.99
   7  15  -6    0.00    5.39
  -7  15   7    0.62    2.89
  -7 -15   7    1.40    4.57
   7  15  -7    1.51    3.74
  -7  15   8    6.13    4.46
  -7 -15   8    0.00    6.11
   7  15  -8   -0.00    4.04
  -7  15   9    3.81    4.12
  -7 -15   9    0.00    4.72
   7  15  -9    4.44    5.05
  -7  15  10    5.59    5.04
   7  15 -10   -0.00    5.21
  -7  15  11    0.00    4.02
  -7 -15  11    9.69    6.32
   7  15 -11    2.58    4.21
  -7  15  12    4.41    4.13
  -7 -15  12   -0.00    4.51
   7  15 -12    0.30    5.11
  -7  15  13   -0.00    3.58
  -7 -15  13    5.27    5.89
   7  15 -13   -0.00    4.22
  -7  15  14    3.06    4.66
  -7 -15  14    0.50    4.73
   7  15 -14   -0.00    4.14
  -7  15  15    0.00    3.37
  -7 -15  15    0.97    5.75
   7  15 -15    1.46    5.92
  -7 -15  16    1.00    5.50
   7  15 -16   -0.00    3.83
   7  15 -17    0.39    4.58
  -7  16   1    5.66    3.40
  -7 -16   1    1.00    4.21
   7  16  -1   -0.00    5.92
  -7  16   2    3.71    3.33
  -7 -16   2    0.14    4.69
   7  16  -2    4.78    6.06
  -7 -16   3    5.52    6.65
   7  16  -3    3.23    5.18
  -7  16   4    0.35    2.69
  -7 -16   4    1.14    4.34
   7  16  -4   -0.00    5.72
  -7  16   5    2.29    3.40
  -7 -16   5    1.85    5.85
   7  16  -5    3.01    6.21
  -7  16   6    1.93    3.72
  -7 -16   6    4.53    5.07
   7  16  -6    0.00    6.30
  -7  16   7    2.69    3.86
  -7 -16   7   11.00    7.34
   7  16  -7    0.00    5.78
  -7  16   8    0.00    3.30
  -7 -16   8    1.02    4.72
   7  16  -8    3.52    4.86
  -7  16   9   -0.00    3.67
  -7 -16   9    0.65    5.01
   7  16  -9   -0.00    5.01
  -7 -16  10   -0.00    5.59
   7  16 -10    1.53    4.16
  -7 -16  11    1.93    5.40
   7  16 -11   -0.00    4.35
   7  16 -12    1.19    3.91
  -7  17   1    2.41    2.93
  -7 -17   1    1.67    5.47
   7  17  -1    0.00    4.53
  -7  17   2   -0.00    2.62
  -7 -17   2    0.00    4.92
   7  17  -2    1.72    5.41
  -7  17   3    4.54    3.28
  -7 -17   3    2.58    5.69
  -7 -17   4   -0.00    5.49
  -7 -17   5   -0.00    4.56
  -7 -17   6   -0.00    4.34
  -6   0   1    0.85    2.52
  -6   0   1    0.19    3.62
   6   0  -1    0.68    3.15
   6   0  -1    1.56    2.83
   6   0  -1    2.68    3.64
  -6   0   2  302.52   33.61
  -6   0   2  352.03   35.37
   6   0  -2  348.74   34.74
   6   0  -2  329.93   34.04
  -6   0   3    3.64    3.40
  -6   0   3    2.97    3.88
   6   0  -3    2.23    3.82
   6   0  -3    1.62    3.51
  -6   0   4   15.76    5.53
  -6   0   4   31.46    7.64
   6   0  -4   24.03    6.30
  -6   0   5    1.44    3.83
  -6   0   5   -0.00    3.19
   6   0  -5   -0.00    3.35
   6   0  -5   -0.00    3.92
  -6   0   6 1425.46  111.90
  -6   0   6 1084.67  110.71
   6   0  -6 1127.01  110.71
   6   0  -6 1204.03  109.95
  -6   0   7    0.15    3.60
  -6   0   7    1.93    4.38
   6   0  -7   -0.00    3.24
   6   0  -7    0.48    3.26
  -6   0   8   32.62    7.72
  -6   0   8   30.13    7.82
   6   0  -8   29.14    7.49
   6   0  -8   38.31    7.77
  -6   0   9    3.07    3.50
   6   0  -9    0.07    3.43
   6   0  -9    1.44    3.20
  -6   0  10  210.20   25.07
  -6   0  10  223.53   26.10
   6   0 -10  227.37   25.99
   6   0 -10  192.20   24.09
  -6   0  11    0.00    2.90
  -6   0  11    2.98    4.27
   6   0 -11    1.88    3.87
   6   0 -11    0.18    3.63
  -6   0  12  265.13   30.91
   6   0 -12  285.54   30.99
   6   0 -12  235.13   28.96
  -6   0  13   -0.00    3.31
   6   0 -13   -0.00    4.61
   6   0 -13   -0.00    2.61
  -6   0  14   75.98   13.39
   6   0 -14   37.99    9.90
   6   0 -14   67.41   11.50
  -6   0  15   -0.00    4.29
   6   0 -15   -0.00    3.97
  -6   0  16  233.85   29.97
   6   0 -16  249.98   30.10
  -6   0  17   -0.00    4.40
  -6   0  18  163.17   23.22
  -6   0  19    3.58    4.59
   6   0 -19   -0.00    4.34
  -6   0  20    0.00    4.61
   6   0 -20    0.00    5.38
  -6   0  21   -0.00    4.41
   6   0 -21    0.01    4.16
  -6   0  22   82.65   15.71
   6   0 -22   46.95   12.85
  -6   0  23   -0.00    3.84
   6   0 -23    0.35    4.23
  -6   0  24   -0.00    4.91
  -6   0  25   -0.00    5.14
   6   0 -25   -0.00    5.58
  -6   0  26   34.16   10.67
   6   0 -26   15.65    9.03
  -6   0  27    3.46    5.92
   6   0 -27    0.00    5.20
   6   0 -28   35.35   10.98
   6   0 -29    4.32    5.78
   6   0 -30   15.24    7.98
   6   0 -31   -0.00    4.06
   6   0 -32   59.75   14.96
   6   0 -33    5.76    6.62
   6   0 -34   -0.00    5.43
   6   0 -35    6.95    7.86
   6   0 -36    8.56    7.47
   6   0 -37    0.73    5.68
   6   0 -38    0.00    6.29
  -6   1   1    4.58    3.61
  -6   1   1    7.50    4.40
   6  -1  -1    3.80    3.58
  -6  -1   1   11.86    4.95
  -6  -1   1    5.03    3.73
  -6  -1   1    8.35    4.86
   6   1  -1    8.50    4.33
   6   1  -1    6.73    4.06
   6   1  -1    3.90    4.09
  -6   1   2  549.45   52.36
  -6   1   2  543.07   53.00
   6  -1  -2  596.65   53.21
   6  -1  -2  527.01   51.74
  -6  -1   2  523.36   52.85
   6   1  -2  526.26   53.40
   6   1  -2  520.66   53.64
   6   1  -2  558.86   53.36
  -6   1   3   21.95    6.05
  -6   1   3   32.72    7.57
   6  -1  -3   32.83    7.10
   6  -1  -3   43.07    7.41
  -6  -1   3   29.99    7.05
  -6  -1   3   20.34    6.65
   6   1  -3   22.72    6.49
   6   1  -3   25.76    6.81
  -6   1   4  836.60   70.64
  -6   1   4  793.53   71.09
   6  -1  -4  735.61   70.26
   6  -1  -4  718.19   69.08
  -6  -1   4  781.29   70.53
  -6  -1   4  641.47   70.35
   6   1  -4  681.61   70.19
   6   1  -4  750.28   70.48
  -6   1   5   95.30   13.58
  -6   1   5   96.78   14.37
   6  -1  -5   91.18   13.79
   6  -1  -5  105.35   13.42
  -6  -1   5  118.88   15.07
  -6  -1   5  108.33   15.45
   6   1  -5  101.82   14.80
   6   1  -5   88.45   13.62
  -6   1   6   88.79   12.83
   6  -1  -6   88.98   13.03
   6  -1  -6   68.08   11.24
  -6  -1   6   97.31   13.37
  -6  -1   6  100.16   14.55
   6   1  -6   86.73   13.38
   6   1  -6   72.03   12.45
  -6   1   7  205.62   23.86
  -6   1   7  213.84   24.79
   6  -1  -7  195.29   24.04
   6  -1  -7  213.81   23.59
  -6  -1   7  219.51   24.45
  -6  -1   7  236.03   26.29
   6   1  -7  212.46   25.07
   6   1  -7  174.75   23.53
  -6   1   8  703.48   67.69
  -6   1   8  715.60   68.62
   6  -1  -8  696.97   68.26
   6  -1  -8  760.78   68.07
  -6  -1   8  650.43   67.33
   6   1  -8  663.33   68.47
   6   1  -8  758.99   68.61
  -6   1   9    4.51    4.01
  -6   1   9   15.48    5.63
   6  -1  -9    7.51    5.25
   6  -1  -9   11.97    5.09
  -6  -1   9    0.00    3.84
  -6  -1   9   13.71    6.13
   6   1  -9   12.67    4.99
   6   1  -9   19.07    5.90
  -6   1  10  117.88   16.00
  -6   1  10  103.10   15.91
   6  -1 -10  101.18   15.65
   6  -1 -10  113.17   15.55
  -6  -1  10  113.69   16.28
  -6  -1  10  104.71   16.54
   6   1 -10  105.10   16.09
   6   1 -10  124.77   16.55
  -6   1  11   21.86    6.55
  -6   1  11    6.83    5.27
   6  -1 -11    7.06    4.78
   6  -1 -11   10.10    4.72
  -6  -1  11   13.76    5.75
   6   1 -11   12.51    5.44
   6   1 -11   16.89    5.30
  -6   1  12  307.41   33.22
   6  -1 -12  334.88   33.67
  -6  -1  12  286.60   33.44
   6   1 -12  233.55   31.40
   6   1 -12  283.34   31.74
  -6   1  13   53.32   10.54
   6  -1 -13   30.43    8.74
  -6  -1  13   56.17   11.44
   6   1 -13   44.41   10.20
   6   1 -13   54.54   10.20
  -6   1  14  135.79   20.53
   6  -1 -14  145.74   20.86
  -6  -1  14  171.29   22.61
   6   1 -14  187.74   22.84
   6   1 -14  155.47   20.91
  -6   1  15    9.92    5.63
   6  -1 -15   17.78    6.29
  -6  -1  15    7.07    4.92
   6   1 -15    7.64    4.76
   6   1 -15    6.83    5.19
  -6   1  16    0.00    4.76
   6  -1 -16    1.84    4.61
  -6  -1  16    0.31    4.45
   6   1 -16    1.95    4.05
  -6   1  17    5.41    4.44
  -6  -1  17   23.36    7.83
  -6   1  18  195.15   25.79
  -6  -1  18  183.87   25.83
  -6   1  19   25.53    8.28
   6  -1 -19   24.13    8.32
  -6  -1  19   27.60    9.40
   6   1 -19   23.83    8.22
  -6   1  20    0.17    4.67
   6  -1 -20    1.84    4.10
  -6  -1  20    0.44    4.72
   6   1 -20   -0.00    3.39
  -6   1  21    2.40    4.81
   6  -1 -21    1.60    4.43
  -6  -1  21    4.47    5.28
   6   1 -21    3.47    3.90
   6  -1 -22    1.39    5.64
   6   1 -22    6.76    5.87
  -6   1  23   10.99    6.13
   6  -1 -23    6.63    6.30
  -6  -1  23    6.39    6.21
   6   1 -23    2.71    5.64
  -6   1  24   33.37    9.75
   6  -1 -24   32.75    9.88
  -6  -1  24   42.75   12.05
   6   1 -24   14.44    8.85
   6  -1 -25    1.36    4.52
  -6  -1  25   -0.00    5.11
   6   1 -25   -0.00    5.34
   6  -1 -26    1.41    4.92
  -6  -1  26    4.61    6.74
   6   1 -26    1.29    4.68
   6  -1 -27    3.17    5.51
   6  -1 -28   29.00   10.44
   6   1 -28   17.89    8.67
   6  -1 -29    0.90    5.15
   6   1 -29    1.45    4.79
   6  -1 -30   15.39    9.27
   6   1 -30    6.00    7.42
   6  -1 -31    0.80    5.26
   6   1 -31    1.49    4.97
   6  -1 -32   -0.00    6.07
   6   1 -32   -0.00    5.86
   6  -1 -33    1.43    4.96
   6   1 -33   -0.00    6.20
   6  -1 -34   23.99    9.85
   6   1 -34   10.63    6.98
   6  -1 -35   -0.00    5.13
   6   1 -35    1.46    6.26
   6  -1 -36    7.54    5.98
   6   1 -36   -0.00    5.71
   6  -1 -37    0.00    5.10
   6   1 -37   -0.00    6.46
   6  -1 -38   -0.00    5.73
   6   1 -38    0.00    4.54
  -6   2   1    1.28    2.67
  -6   2   1    3.40    3.64
   6  -2  -1    1.67    3.02
   6  -2  -1    9.79    3.58
   6  -2  -1    4.18    2.45
  -6  -2   1    3.69    4.15
  -6  -2   1    0.00    2.78
  -6  -2   1    2.24    4.05
   6   2  -1    6.23    5.34
   6   2  -1    5.25    4.58
   6   2  -1    3.96    4.14
  -6   2   2   10.88    4.35
  -6   2   2    8.84    4.81
   6  -2  -2    7.53    3.70
   6  -2  -2    8.31    3.50
  -6  -2   2    0.00    4.17
  -6  -2   2    4.72    4.02
  -6  -2   2    6.32    5.20
   6   2  -2    3.84    4.34
   6   2  -2   11.20    4.91
   6   2  -2   12.59    5.22
  -6   2   3    3.40    3.57
  -6   2   3    3.25    3.35
   6  -2  -3    4.36    3.52
   6  -2  -3    3.39    3.22
  -6  -2   3    5.48    3.98
  -6  -2   3   -0.00    3.87
   6   2  -3    0.00    4.22
   6   2  -3   -0.00    3.48
  -6   2   4   81.59   10.69
  -6   2   4   61.69    9.96
   6  -2  -4   56.81    9.43
   6  -2  -4   73.13    9.60
  -6  -2   4   62.91   10.14
  -6  -2   4   69.00   11.66
   6   2  -4   18.27    7.37
   6   2  -4   62.58   10.73
  -6   2   5    8.98    4.19
  -6   2   5    9.32    4.95
   6  -2  -5   13.94    4.79
   6  -2  -5    5.30    3.53
  -6  -2   5   11.12    5.45
  -6  -2   5   13.97    6.22
   6   2  -5    5.98    4.48
   6   2  -5   10.60    5.16
  -6   2   6  313.00   33.18
  -6   2   6  319.85   33.81
   6  -2  -6  279.73   32.76
   6  -2  -6  362.16   33.19
  -6  -2   6  330.01   34.10
  -6  -2   6  346.70   35.83
   6   2  -6  268.07   33.71
  -6   2   7   57.25    9.66
  -6   2   7   49.47    9.49
   6  -2  -7   38.88    8.55
   6  -2  -7   44.89    8.35
  -6  -2   7   50.25    9.74
   6   2  -7   62.47   11.07
   6   2  -7   57.66   10.29
  -6   2   8    6.70    4.62
  -6   2   8    7.73    4.08
   6  -2  -8   11.49    5.48
   6  -2  -8    1.95    2.94
  -6  -2   8    7.93    4.12
  -6  -2   8    0.00    4.01
   6   2  -8    8.12    5.34
   6   2  -8    7.58    4.86
  -6   2   9    2.25    3.62
  -6   2   9   -0.00    3.49
   6  -2  -9   -0.00    2.49
   6  -2  -9   -0.00    2.51
  -6  -2   9   -0.00    2.60
  -6  -2   9    1.96    3.79
   6   2  -9    1.10    3.99
   6   2  -9   -0.00    3.61
  -6   2  10  282.79   30.13
  -6   2  10  252.71   29.39
   6  -2 -10  236.24   28.82
  -6  -2  10  303.44   32.23
   6   2 -10  235.75   29.15
  -6   2  11  222.64   26.37
   6  -2 -11  222.60   26.33
   6   2 -11  185.53   25.49
   6   2 -11  252.76   27.22
  -6   2  12  117.94   16.23
   6  -2 -12   88.81   15.05
  -6  -2  12   85.19   15.47
   6   2 -12  113.41   16.27
   6   2 -12  101.39   15.51
  -6   2  13   14.37    5.32
   6  -2 -13    4.17    5.07
  -6  -2  13    0.00    3.80
   6   2 -13    0.00    3.89
   6   2 -13   13.70    5.16
  -6   2  14   87.48   14.68
   6  -2 -14  112.18   17.02
  -6  -2  14   66.23   14.46
   6   2 -14  122.17   17.17
   6   2 -14  106.14   15.38
  -6   2  15   14.17    5.92
  -6  -2  15   23.70    7.96
   6   2 -15   20.29    7.46
   6   2 -15   31.88    8.24
  -6   2  16   40.39   10.01
   6  -2 -16   52.21   11.35
  -6  -2  16   67.68   13.39
   6   2 -16   73.21   12.53
  -6   2  17   14.74    6.18
  -6   2  18   12.26    6.03
  -6  -2  18   14.26    6.73
   6   2 -18   19.51    6.74
  -6   2  19    8.59    5.18
   6  -2 -19    9.42    6.65
  -6  -2  19   17.61    8.10
   6   2 -19   14.66    7.05
  -6   2  20  117.62   18.92
   6  -2 -20  134.39   20.36
  -6  -2  20  112.57   19.44
   6   2 -20  120.55   19.19
  -6   2  21    6.02    5.53
   6  -2 -21    7.25    5.68
  -6  -2  21    2.54    4.99
   6   2 -21   -0.00    5.82
   6  -2 -22   28.51    9.29
  -6  -2  22   33.94   10.69
   6   2 -22   11.57    7.71
   6  -2 -23    3.12    4.79
  -6  -2  23   -0.00    4.37
   6   2 -23   -0.00    5.60
   6  -2 -24   -0.00    4.50
  -6  -2  24    7.98    6.96
   6   2 -24    2.43    5.24
   6  -2 -25   14.82    7.55
  -6  -2  25    7.48    6.83
   6   2 -25    6.70    5.60
   6  -2 -26   34.28   10.61
   6   2 -26   23.61    9.72
  -6   2  27    1.52    3.89
   6  -2 -27    8.81    5.77
   6   2 -27    0.04    4.41
  -6   2  28    7.23    5.83
   6  -2 -28   10.35    7.93
   6   2 -28    1.72    5.33
  -6   2  29    1.26    4.19
   6  -2 -29   -0.00    4.88
   6   2 -29   -0.00    5.49
  -6   2  30   10.40    7.13
   6  -2 -30    7.57    7.60
   6   2 -30    3.93    5.77
   6  -2 -31    0.76    5.71
   6   2 -31   -0.00    4.87
   6  -2 -32   17.34    8.70
   6   2 -32    3.76    5.81
   6  -2 -33    5.82    6.65
   6   2 -33    0.35    4.12
   6  -2 -34   -0.00    5.78
   6   2 -34    0.00    4.24
   6  -2 -35    0.21    4.76
   6   2 -35    0.00    5.38
   6  -2 -36   11.50    8.71
   6   2 -36   -0.00    6.39
   6  -2 -37   -0.00    4.85
   6   2 -37    1.65    5.83
   6   2 -38    2.45    6.47
  -6   3   1    0.86    2.22
  -6   3   1    2.81    3.26
   6  -3  -1    1.91    2.74
   6  -3  -1    1.08    2.19
   6  -3  -1    2.39    2.25
  -6  -3   1    1.96    4.29
  -6  -3   1    1.61    4.02
  -6  -3   1    0.00    4.66
   6   3  -1    0.00    4.38
   6   3  -1    2.78    3.59
   6   3  -1    0.61    3.04
  -6   3   2  122.09   15.57
   6  -3  -2  108.26   15.11
   6  -3  -2  151.01   15.01
  -6  -3   2  123.29   17.67
  -6  -3   2  157.04   18.25
  -6  -3   2  131.43   18.16
   6   3  -2  130.94   18.00
   6   3  -2   98.26   16.66
   6   3  -2  145.66   18.05
  -6   3   3  130.20   15.53
  -6   3   3  123.87   15.82
   6  -3  -3  109.75   14.88
   6  -3  -3  133.13   14.54
  -6  -3   3  146.07   18.20
  -6  -3   3  130.29   16.99
  -6  -3   3  140.87   18.38
   6   3  -3   90.00   16.02
   6   3  -3  125.69   17.02
  -6   3   4   29.79    6.89
  -6   3   4   44.72    8.09
   6  -3  -4   45.02    7.92
   6  -3  -4   43.17    6.83
  -6  -3   4   36.19    8.19
  -6  -3   4   32.92    8.54
   6   3  -4   30.30    8.11
   6   3  -4   44.27    9.19
  -6   3   5    8.43    4.38
  -6   3   5   14.51    4.84
   6  -3  -5    6.36    3.95
   6  -3  -5   12.46    3.88
  -6  -3   5    6.14    4.34
  -6  -3   5    7.82    5.08
   6   3  -5    0.60    4.16
   6   3  -5    8.24    4.68
  -6   3   6   11.31    4.67
  -6   3   6   17.53    5.49
   6  -3  -6   21.43    5.92
   6  -3  -6   11.02    4.00
  -6  -3   6   14.68    5.51
  -6  -3   6   18.49    7.18
   6   3  -6   20.62    6.69
   6   3  -6   18.63    6.52
  -6   3   7   20.10    6.05
  -6   3   7   14.40    5.07
   6  -3  -7   20.20    6.15
   6  -3  -7   14.62    4.44
  -6  -3   7   24.40    6.60
  -6  -3   7   27.98    7.85
   6   3  -7   34.09    8.00
   6   3  -7   18.35    6.29
  -6   3   8  353.25   36.82
  -6   3   8  397.73   36.82
   6  -3  -8  289.36   35.29
  -6  -3   8  327.66   38.13
   6   3  -8  372.58   38.65
  -6   3   9   66.63   11.55
  -6   3   9   56.00   10.63
   6  -3  -9   63.36   11.23
  -6  -3   9   78.41   13.44
   6   3  -9   90.70   13.33
  -6   3  10   27.33    7.35
  -6   3  10   27.56    7.02
   6  -3 -10   32.33    7.79
  -6  -3  10   24.92    8.03
   6   3 -10   22.17    7.00
   6   3 -10   35.28    8.54
  -6   3  11   18.06    5.77
  -6   3  11   10.57    5.28
   6  -3 -11    9.21    4.46
  -6  -3  11   13.95    6.34
   6   3 -11    7.73    5.56
   6   3 -11    0.00    3.55
  -6   3  12   58.68   11.19
  -6   3  12   55.61   10.90
  -6  -3  12   55.93   12.11
   6   3 -12   74.59   12.70
  -6   3  13   98.66   15.29
   6  -3 -13  107.55   16.36
  -6  -3  13   98.17   17.10
   6   3 -13  113.52   16.99
   6   3 -13  101.80   15.94
  -6   3  14  160.87   21.49
   6  -3 -14  175.60   22.61
  -6  -3  14  140.01   22.08
   6   3 -14  160.16   22.04
   6   3 -14  180.91   22.67
  -6   3  15   28.06    7.83
   6  -3 -15   21.27    7.07
  -6  -3  15   12.41    7.08
  -6   3  16   18.66    6.86
   6  -3 -16   25.46    8.13
  -6  -3  16   10.22    6.92
   6   3 -16   11.46    6.01
  -6   3  17   54.18   11.49
  -6  -3  17   42.94   11.71
   6   3 -17   50.43   10.91
  -6  -3  18   92.01   16.55
   6   3 -18   83.79   15.35
   6   3 -18   72.18   14.21
   6  -3 -19   34.00    9.98
  -6  -3  19   22.26    8.80
   6   3 -19   33.14    9.27
   6   3 -19   29.87    9.37
   6  -3 -20    0.93    4.59
  -6  -3  20    9.03    6.08
   6   3 -20    8.36    6.16
   6   3 -20    6.20    6.03
   6  -3 -21   -0.00    3.89
  -6  -3  21    1.57    5.36
   6   3 -21    0.00    3.94
   6  -3 -22   39.91   11.38
  -6  -3  22   59.49   13.70
   6   3 -22   42.41   11.15
   6  -3 -23   14.62    7.46
   6   3 -23   13.94    7.23
  -6   3  24   35.88   11.04
   6   3 -24   61.41   13.35
  -6   3  25    0.34    4.95
   6  -3 -25   -0.00    5.70
   6   3 -25    0.00    4.78
  -6   3  26    0.57    4.82
   6  -3 -26    3.39    4.67
   6   3 -26    3.22    5.18
  -6   3  27   -0.00    4.19
   6  -3 -27   -0.00    6.00
   6   3 -27   -0.00    2.98
  -6   3  28    7.64    6.99
   6  -3 -28   14.41    8.66
   6   3 -28   19.81    8.31
  -6   3  29    8.69    6.18
   6  -3 -29    0.16    6.80
   6   3 -29    0.62    4.71
  -6   3  30   15.91    7.92
   6  -3 -30    5.88    6.02
   6   3 -30   16.18    7.97
  -6   3  31   -0.00    3.72
   6  -3 -31    3.10    5.20
   6   3 -31   -0.00    4.48
   6  -3 -32    4.17    7.49
   6   3 -32   10.68    6.60
   6  -3 -33    9.14    7.16
   6   3 -33    0.81    5.64
   6  -3 -34    4.29    7.16
   6   3 -34    5.22    6.06
   6  -3 -35    5.49    6.26
   6   3 -35    1.32    5.52
   6   3 -36    9.38    6.80
   6  -3 -37    0.63    5.26
   6   3 -37    0.06    5.32
   6   3 -38    3.04    5.80
  -6   4   1  170.86   18.50
   6  -4  -1  156.91   18.06
   6  -4  -1  154.79   16.71
  -6  -4   1  144.00   20.46
  -6  -4   1  135.95   19.49
  -6  -4   1  192.50   22.79
   6   4  -1  236.17   23.96
   6   4  -1  144.03   21.35
   6   4  -1  182.08   21.77
  -6   4   2   13.15    4.07
  -6   4   2   13.01    4.35
   6  -4  -2   10.99    3.84
   6  -4  -2   12.45    3.33
  -6  -4   2   13.88    5.55
  -6  -4   2   10.48    4.85
  -6  -4   2    0.00    3.85
   6   4  -2    8.32    4.66
   6   4  -2   10.56    5.19
   6   4  -2    7.54    4.85
  -6   4   3    4.38    3.55
  -6   4   3    5.30    3.25
   6  -4  -3    7.02    3.41
  -6  -4   3    0.00    3.15
  -6  -4   3    8.37    4.23
  -6  -4   3    0.00    2.71
   6   4  -3    4.00    4.16
   6   4  -3   -0.00    2.82
   6   4  -3    1.11    3.87
  -6   4   4   25.66    6.18
  -6   4   4   17.83    4.98
   6  -4  -4   25.95    5.93
   6  -4  -4   24.30    4.83
  -6  -4   4   21.68    7.23
  -6  -4   4   20.53    6.56
   6   4  -4   25.01    7.27
   6   4  -4   17.03    6.22
  -6   4   5  238.18   24.91
  -6   4   5  194.87   23.22
   6  -4  -5  210.53   24.00
   6  -4  -5  211.66   22.49
  -6  -4   5  221.84   26.49
  -6  -4   5  210.23   26.42
   6   4  -5  223.29   26.76
   6   4  -5  235.87   26.69
  -6   4   6  262.51   24.93
  -6   4   6  211.13   22.98
   6  -4  -6  160.76   21.82
  -6  -4   6  229.61   26.34
   6   4  -6  190.33   24.76
   6   4  -6  193.31   24.93
  -6   4   7   77.74   11.44
  -6   4   7   63.96   10.23
   6  -4  -7   72.55   10.97
  -6  -4   7   55.21   11.82
   6   4  -7   42.66   10.12
   6   4  -7   63.15   11.62
  -6   4   8    4.17    3.43
  -6   4   8    2.29    2.97
   6  -4  -8    7.01    4.07
  -6  -4   8    6.49    5.24
   6   4  -8   12.98    5.22
   6   4  -8    4.39    4.71
  -6   4   9   57.47    9.95
  -6   4   9   37.68    8.80
   6  -4  -9   52.06   10.22
  -6  -4   9   63.22   12.20
   6   4  -9   55.30   11.46
   6   4  -9   72.22   12.24
  -6   4  10   29.54    7.47
  -6   4  10   34.33    7.97
   6  -4 -10   21.77    6.54
  -6  -4  10   36.17    9.41
   6   4 -10   37.03    8.77
  -6   4  11  135.79   18.52
  -6   4  11  142.44   19.00
   6  -4 -11  132.29   18.83
  -6  -4  11  124.71   19.95
   6   4 -11  147.57   20.21
   6   4 -11  149.18   19.93
  -6   4  12   89.21   15.37
   6  -4 -12   82.98   15.01
  -6  -4  12   98.29   16.71
   6   4 -12  145.61   18.90
   6   4 -12  114.27   17.10
  -6   4  13   32.80    8.49
   6  -4 -13   36.27    8.87
  -6  -4  13   34.74    9.23
   6   4 -13   41.10   10.05
   6   4 -13   44.42   10.29
  -6   4  14   -0.00    3.60
   6  -4 -14    3.40    3.99
  -6  -4  14   -0.00    4.70
   6   4 -14    3.15    4.70
   6  -4 -15  101.91   16.61
  -6  -4  15  106.16   17.88
   6   4 -15   89.20   15.60
   6  -4 -16  161.29   21.85
  -6  -4  16  123.83   20.83
   6   4 -16  143.73   20.76
  -6  -4  17    8.92    6.35
   6   4 -17   10.29    5.41
  -6  -4  18   54.39   12.88
   6   4 -18   53.43   12.02
   6   4 -18   37.37   10.06
   6  -4 -19   88.47   16.30
  -6  -4  19   74.26   16.00
   6   4 -19   92.15   16.13
   6   4 -19   98.19   16.38
  -6   4  20   85.67   16.94
   6  -4 -20   80.97   16.93
  -6  -4  20  100.42   18.48
   6   4 -20  111.13   17.89
   6   4 -20  130.64   19.00
  -6   4  21    4.40    5.59
   6  -4 -21    3.30    4.65
  -6  -4  21    7.38    6.57
   6   4 -21    6.25    5.10
   6   4 -21   11.03    5.81
  -6   4  22    0.00    4.59
   6  -4 -22    8.28    7.40
   6   4 -22   13.86    7.63
  -6   4  23    6.06    5.41
   6  -4 -23   -0.00    5.63
   6   4 -23    2.09    4.28
  -6   4  24    2.83    5.49
   6  -4 -24    1.37    5.45
   6   4 -24    4.53    5.41
  -6   4  25   -0.00    4.31
   6  -4 -25    0.00    5.26
   6   4 -25    0.98    4.16
  -6   4  26    7.02    6.10
   6  -4 -26    8.24    6.98
   6   4 -26   22.25    9.01
  -6   4  27    1.69    5.77
   6  -4 -27   15.43    7.57
   6   4 -27    7.30    6.21
  -6   4  28    3.65    7.83
   6  -4 -28   14.31    8.70
   6   4 -28   30.45    9.62
  -6   4  29   -0.00    5.15
   6  -4 -29   -0.00    7.47
   6   4 -29    0.00    3.73
  -6   4  30    4.29    5.52
   6  -4 -30    1.05    5.58
   6   4 -30    5.56    5.86
  -6   4  31   10.15    7.37
   6  -4 -31   -0.00    5.45
   6   4 -31    0.30    4.54
   6  -4 -32    1.30    6.27
   6   4 -32   24.91    9.34
   6  -4 -33    4.62    7.60
   6   4 -33    3.36    5.65
   6  -4 -34   -0.00    6.78
   6   4 -34   -0.00    5.85
   6  -4 -35    3.82    7.99
   6   4 -35    7.73    6.64
   6  -4 -36    3.89    7.54
   6  -4 -37    8.33    8.80
  -6   5   1   16.00    4.45
  -6   5   1   15.52    4.07
   6  -5  -1   13.46    3.93
   6  -5  -1   17.75    3.30
   6  -5  -1   13.17    2.70
  -6  -5   1    5.29    3.79
  -6  -5   1    7.00    4.75
   6   5  -1   11.25    5.76
   6   5  -1   14.50    6.26
  -6   5   2   88.05   11.58
  -6   5   2   81.25   10.70
   6  -5  -2   85.99   11.10
   6  -5  -2   78.91    9.24
  -6  -5   2   59.19   12.15
  -6  -5   2   93.81   14.87
   6   5  -2   73.74   13.27
   6   5  -2   81.54   13.93
   6   5  -2   97.01   14.49
  -6   5   3  153.93   16.42
  -6   5   3  126.45   15.06
   6  -5  -3  122.56   15.11
   6  -5  -3  121.50   13.73
  -6  -5   3  120.90   18.33
  -6  -5   3  106.75   17.75
   6   5  -3  103.29   17.05
   6   5  -3  134.82   18.91
   6   5  -3  133.64   18.21
  -6   5   4  106.26   13.49
  -6   5   4   88.65   12.87
   6  -5  -4  113.09   13.88
  -6  -5   4  103.63   16.12
  -6  -5   4   89.56   15.61
   6   5  -4   97.30   15.93
   6   5  -4  120.93   17.36
   6   5  -4  104.35   15.97
  -6   5   5    4.68    3.69
  -6   5   5    1.83    2.75
   6  -5  -5    1.23    2.52
  -6  -5   5    2.90    3.70
  -6  -5   5    5.11    4.89
   6   5  -5    0.00    4.60
   6   5  -5    9.22    5.13
  -6   5   6    2.51    2.93
  -6   5   6    4.68    2.86
   6  -5  -6   -0.00    2.45
  -6  -5   6   -0.00    3.32
  -6  -5   6   -0.00    3.17
   6   5  -6   -0.00    4.18
   6   5  -6   -0.00    2.74
  -6   5   7   74.01   11.18
  -6   5   7   54.43   10.26
   6  -5  -7   72.47   11.19
  -6  -5   7   56.84   11.88
   6   5  -7   51.12   11.39
   6   5  -7   64.51   12.09
  -6   5   8   63.53   10.56
  -6   5   8   49.64    9.15
   6  -5  -8   42.27    9.05
  -6  -5   8   35.29    9.99
   6   5  -8   53.15   10.92
   6   5  -8   48.19   10.35
  -6   5   9   83.40   13.08
  -6   5   9   88.34   13.27
   6  -5  -9   63.59   12.12
  -6  -5   9   78.06   14.44
   6   5  -9   86.70   14.34
   6   5  -9   96.97   15.25
  -6   5  10   52.00    9.71
  -6   5  10   43.20    9.05
   6  -5 -10   47.08    9.90
  -6  -5  10   27.81    9.63
   6   5 -10   51.57   10.84
   6   5 -10   60.62   11.67
  -6   5  11    4.73    4.03
  -6   5  11    2.45    4.05
   6  -5 -11    0.00    3.26
  -6  -5  11    3.20    4.45
   6   5 -11    1.70    4.05
   6   5 -11    6.04    4.82
   6  -5 -12    4.77    4.59
  -6  -5  12    7.39    5.22
   6   5 -12   10.48    5.84
  -6  -5  13  139.86   21.84
   6   5 -13  172.33   22.74
   6  -5 -14  255.57   31.02
  -6  -5  14  273.24   32.96
   6   5 -14  242.02   31.07
   6  -5 -15    0.29    3.82
  -6  -5  15    0.00    4.71
   6   5 -15    3.30    4.39
   6   5 -16    9.65    6.33
   6   5 -16   12.57    6.18
  -6   5  17    0.00    3.65
  -6  -5  17    0.89    5.39
   6   5 -17    0.00    4.91
   6   5 -17    1.55    5.25
  -6   5  18   83.05   15.06
  -6  -5  18   88.83   16.60
   6   5 -18   77.42   14.93
   6   5 -18   87.95   15.87
  -6   5  19   16.49    7.20
   6  -5 -19   21.55    8.87
  -6  -5  19   17.96    7.67
   6   5 -19   14.74    6.87
   6   5 -19   24.41    8.22
  -6   5  20    3.86    6.38
   6  -5 -20   14.88    7.21
   6   5 -20   15.86    7.51
  -6   5  21    5.43    5.49
   6  -5 -21    3.71    5.29
   6   5 -21    5.61    4.86
  -6   5  22   -0.00    3.80
   6  -5 -22    0.00    5.02
   6   5 -22    2.00    5.00
  -6   5  23   30.70   10.16
   6  -5 -23   43.54   11.74
   6   5 -23   39.11   11.60
  -6   5  24   17.16    7.85
   6  -5 -24   19.46    9.14
   6   5 -24   24.27    9.07
  -6   5  25    6.03    7.15
   6  -5 -25    7.19    6.85
   6   5 -25    2.11    4.07
  -6   5  26    2.00    5.29
   6  -5 -26    0.00    6.91
   6   5 -26   -0.00    4.85
  -6   5  27   13.32    7.63
   6  -5 -27    8.28    7.62
   6   5 -27    2.40    4.56
  -6   5  28    4.40    6.16
   6  -5 -28    8.41    7.14
   6   5 -28    5.59    5.59
  -6   5  29    8.69    6.45
   6  -5 -29   17.68    7.82
   6   5 -29   12.61    7.45
  -6   5  30    0.60    5.55
   6  -5 -30    7.89    7.96
   6   5 -30    5.64    6.62
  -6   5  31    3.17    5.71
   6  -5 -31   -0.00    6.12
   6   5 -31    9.06    6.46
  -6   5  32    1.52    4.93
   6  -5 -32    3.24    4.53
   6   5 -32    1.01    4.75
   6  -5 -33   -0.00    6.37
   6   5 -33    6.45    6.20
   6  -5 -34    4.72    6.68
   6   5 -34    2.11    5.89
   6  -5 -35   11.06    7.34
   6   5 -35    0.75    4.43
   6  -5 -36   -0.00    4.35
   6   5 -36   11.38    8.09
   6   5 -37    7.19    5.92
   6   5 -38    4.06    6.13
  -6   6   1  112.94   14.02
   6  -6  -1  120.81   13.99
   6  -6  -1  132.82   11.42
   6  -6  -1  109.17   11.12
  -6  -6   1  123.66   18.29
   6   6  -1  143.62   19.76
   6   6  -1  134.16   18.51
  -6   6   2   27.28    5.82
  -6   6   2   25.76    5.64
   6  -6  -2   24.37    5.39
   6  -6  -2   36.03    4.46
   6  -6  -2   22.38    3.80
  -6  -6   2   18.90    6.70
  -6  -6   2   52.26   10.58
   6   6  -2   29.89    8.18
  -6   6   3    4.54    3.37
  -6   6   3    9.27    3.51
   6  -6  -3   11.23    4.02
  -6  -6   3    4.97    4.75
  -6  -6   3    7.13    5.95
   6   6  -3    2.88    4.20
   6   6  -3    6.85    5.51
   6   6  -3    6.10    4.69
  -6   6   4   23.92    5.61
  -6   6   4   13.85    4.42
   6  -6  -4   16.22    4.60
  -6  -6   4   25.32    7.62
  -6  -6   4   27.26    8.42
   6   6  -4   26.73    7.84
   6   6  -4    8.62    5.53
   6   6  -4   18.97    7.40
  -6   6   5  127.78   15.56
  -6   6   5  111.19   14.98
   6  -6  -5  128.92   15.92
  -6  -6   5  106.06   17.50
  -6  -6   5  132.61   19.30
   6   6  -5  118.75   18.31
   6   6  -5  113.56   17.92
  -6   6   6   94.54   13.44
  -6   6   6   96.04   13.48
   6  -6  -6  106.97   14.16
  -6  -6   6   84.18   15.21
  -6  -6   6   96.87   16.59
   6   6  -6  107.28   16.70
   6   6  -6  117.26   16.83
  -6   6   7   56.56    9.92
  -6   6   7   62.02   10.24
   6  -6  -7   60.04   10.47
  -6  -6   7   71.64   13.05
  -6  -6   7   53.25   12.09
   6   6  -7   63.13   12.08
   6   6  -7   65.36   12.51
  -6   6   8    7.47    4.19
   6  -6  -8   17.61    5.67
  -6  -6   8    6.99    5.14
   6   6  -8   21.82    7.37
   6   6  -8   17.77    6.82
  -6   6   9   86.57   13.23
   6  -6  -9   84.13   13.50
   6   6  -9   96.72   15.91
  -6   6  10   92.00   13.25
  -6  -6  10   62.46   13.58
   6   6 -10   84.76   14.88
  -6   6  11   76.09   11.37
   6  -6 -11   46.23   10.54
  -6  -6  11   63.60   12.82
   6   6 -11   64.16   12.76
   6  -6 -12   75.68   13.26
  -6  -6  12   59.90   13.65
   6   6 -12   88.19   15.00
  -6   6  13    5.29    3.71
   6  -6 -13    7.34    5.17
  -6  -6  13    2.20    5.63
   6   6 -13    3.13    4.51
  -6   6  14   -0.00    3.59
   6  -6 -14    2.08    4.19
  -6  -6  14    0.69    5.29
   6   6 -14    0.69    3.96
  -6   6  15   38.80    9.80
   6  -6 -15   76.11   13.33
  -6  -6  15   59.38   13.67
   6   6 -15   36.32   10.60
   6   6 -15   77.71   13.94
  -6   6  16    9.51    5.25
  -6  -6  16   10.48    6.70
   6   6 -16    7.30    5.50
   6   6 -16    8.59    5.15
  -6   6  17   24.67    8.28
  -6  -6  17   23.86    8.72
   6   6 -17   19.89    8.54
  -6   6  18   58.47   11.43
   6  -6 -18   26.10    9.89
   6   6 -18   42.26   10.70
  -6   6  19    2.00    4.99
   6  -6 -19   16.07    7.38
   6   6 -19   17.16    7.49
  -6   6  20    1.17    3.96
   6  -6 -20    3.92    5.99
   6   6 -20   -0.00    4.16
  -6   6  21   21.09    8.26
   6  -6 -21   15.95    7.50
   6   6 -21   37.20   10.09
  -6   6  22    5.65    5.40
   6  -6 -22    6.66    6.46
   6   6 -22    5.47    5.20
  -6   6  23   12.59    6.71
   6  -6 -23    6.24    6.00
   6   6 -23   21.29    7.97
  -6   6  24    0.61    4.99
   6  -6 -24    4.33    6.21
   6   6 -24    4.51    5.50
  -6   6  25    2.06    3.92
   6  -6 -25    4.13    6.59
   6   6 -25   12.92    6.66
  -6   6  26   11.27    6.85
   6  -6 -26   13.79    8.17
   6   6 -26   17.77    7.76
  -6   6  27   12.17    7.00
   6  -6 -27    7.46    7.81
   6   6 -27    9.49    6.83
  -6   6  28    0.00    6.30
   6  -6 -28    2.83    5.54
   6   6 -28    0.00    4.20
  -6   6  29   -0.00    5.59
   6  -6 -29    1.43    6.44
   6   6 -29    0.00    5.43
  -6   6  30   -0.00    5.63
   6  -6 -30    1.36    5.48
  -6   6  31    4.58    6.01
   6  -6 -31    8.25    7.08
   6   6 -31    0.00    4.28
  -6   6  32    0.28    5.15
   6  -6 -32    0.19    5.42
   6   6 -32   17.52    7.50
  -6   6  33    7.25    6.90
   6  -6 -33    9.42    7.62
   6   6 -33   -0.00    5.07
   6  -6 -34    5.98    7.33
   6   6 -34   -0.00    5.34
   6  -6 -35   -0.00    6.74
   6   6 -35   -0.00    3.66
   6  -6 -36   -0.00    5.27
   6   6 -36   -0.00    6.53
   6   6 -37   11.29    8.02
  -6   7   1   23.00    4.50
  -6   7   1   15.20    4.09
   6  -7  -1   19.19    4.45
   6   7  -1   10.27    5.90
   6   7  -1   18.17    6.88
  -6   7   2   15.35    3.90
  -6   7   2    7.44    3.25
   6   7  -2   13.45    6.15
   6   7  -2   15.04    7.04
  -6   7   3  212.17   22.32
  -6   7   3  210.79   22.55
   6  -7  -3  212.07   22.66
   6   7  -3  192.51   26.79
   6   7  -3  215.70   27.16
  -6   7   4   67.45    9.74
  -6   7   4   56.74    9.49
   6  -7  -4   81.37   10.88
  -6  -7   4   47.68   11.62
   6   7  -4   62.90   13.16
   6   7  -4   78.88   14.07
  -6   7   5   26.03    5.71
   6  -7  -5   23.31    6.04
  -6  -7   5   18.70    8.24
   6   7  -5   14.90    6.53
   6   7  -5   32.42    8.90
  -6   7   6   17.95    5.19
   6  -7  -6   13.00    5.36
  -6  -7   6   13.53    6.70
   6   7  -6   11.57    6.04
  -6   7   7   24.51    5.84
   6  -7  -7   17.49    6.32
  -6  -7   7   12.33    6.52
   6   7  -7   25.19    7.66
  -6   7   8   44.17    8.32
   6  -7  -8   39.67    8.53
  -6  -7   8   35.87   10.42
   6   7  -8   36.84    9.72
  -6   7   9  111.46   15.70
   6  -7  -9  121.94   17.12
  -6  -7   9  128.51   19.79
   6   7  -9  119.92   19.10
  -6   7  10    5.37    4.51
  -6   7  10    1.48    3.32
   6  -7 -10    0.00    3.34
  -6  -7  10    0.00    3.42
   6   7 -10    1.48    3.92
  -6   7  11    0.26    3.27
  -6   7  11   -0.00    2.29
   6  -7 -11   -0.00    3.32
  -6  -7  11   -0.00    3.97
   6   7 -11    0.00    4.70
  -6   7  12   17.66    6.10
   6  -7 -12   21.58    7.28
  -6  -7  12    7.10    5.82
   6   7 -12   15.60    7.02
   6   7 -12   23.78    8.00
  -6   7  13  112.91   16.62
   6  -7 -13  117.85   18.22
  -6  -7  13  100.88   18.22
   6   7 -13  119.40   18.76
   6   7 -13  112.66   18.58
  -6   7  14    2.36    2.96
   6  -7 -14   10.02    6.09
  -6  -7  14    4.62    5.10
   6   7 -14    5.36    5.31
   6   7 -14    0.00    4.77
  -6   7  15    2.53    3.38
   6  -7 -15    2.30    4.61
   6   7 -15    0.87    4.77
  -6   7  16    0.31    3.64
   6   7 -16    0.00    4.58
  -6   7  17    0.00    3.86
   6   7 -17   -0.00    5.24
  -6   7  18   -0.00    3.49
   6   7 -18    2.47    5.12
  -6   7  19   47.61   11.55
   6  -7 -19   66.60   13.57
   6   7 -19   35.24   10.41
  -6   7  20    5.54    4.55
   6  -7 -20    3.87    5.35
   6   7 -20   -0.00    4.91
  -6   7  21    0.28    3.31
   6  -7 -21   -0.00    5.37
   6   7 -21   -0.00    3.95
  -6   7  22    1.62    3.59
   6  -7 -22    1.83    4.69
   6   7 -22    2.56    5.22
  -6   7  23    6.49    5.15
   6  -7 -23   12.09    7.22
   6   7 -23    1.92    4.80
  -6   7  24    5.39    6.10
   6  -7 -24    7.58    6.27
   6   7 -24    2.96    4.80
  -6   7  25   10.79    6.98
   6  -7 -25   11.57    8.12
   6   7 -25   23.29    8.73
  -6   7  26   -0.00    5.11
   6  -7 -26    8.44    7.12
   6   7 -26   -0.00    5.49
  -6   7  27   -0.00    4.69
   6  -7 -27   -0.00    4.79
   6   7 -27    1.65    5.45
  -6   7  28    7.57    5.72
   6   7 -28    8.96    7.22
  -6   7  29   12.12    8.06
   6  -7 -29   18.41    9.01
   6   7 -29   40.01   11.03
  -6   7  30    0.14    3.58
   6  -7 -30    0.00    6.60
   6   7 -30    4.74    5.90
   6  -7 -31    4.62    7.81
   6   7 -31    2.80    5.15
  -6   7  32    0.67    6.40
   6  -7 -32   -0.00    6.75
   6   7 -32    0.42    4.08
  -6   7  33    0.00    5.27
   6  -7 -33   -0.00    6.71
   6   7 -33    4.04    5.98
  -6   7  34   -0.00    4.19
   6  -7 -34    0.31    5.95
   6   7 -34   -0.00    4.69
   6  -7 -35    8.91    7.35
   6   7 -35   18.64    8.31
   6   7 -36   -0.00    5.87
   6   7 -37   -0.00    5.16
  -6   8   1  126.06   13.41
   6   8  -1  107.57   18.19
   6   8  -1   98.64   17.62
  -6   8   2    5.02    2.70
   6  -8  -2    5.87    2.89
   6   8  -2    3.44    4.35
   6   8  -2    4.45    4.57
  -6   8   3    0.65    1.86
   6  -8  -3   -0.00    2.45
   6  -8  -3    0.38    0.63
   6   8  -3    0.04    3.46
   6   8  -3    1.30    3.98
  -6   8   4    1.73    2.41
   6  -8  -4   -0.00    2.70
   6   8  -4    0.69    4.50
   6   8  -4    1.44    3.63
  -6   8   5  218.50   22.74
   6  -8  -5  184.33   22.72
   6   8  -5  181.38   26.24
   6   8  -5  229.65   28.12
  -6   8   6    5.41    3.43
  -6   8   6    2.62    3.53
   6  -8  -6   10.24    4.79
  -6  -8   6    6.16    5.68
   6   8  -6    7.18    5.83
   6   8  -6   11.59    6.68
  -6   8   7   90.53   11.92
  -6   8   7   64.17   10.84
   6  -8  -7   89.01   12.88
  -6  -8   7   63.91   13.80
   6   8  -7   46.42   12.22
  -6   8   8    1.38    3.28
  -6   8   8   -0.00    3.77
   6  -8  -8    2.97    3.82
  -6  -8   8    1.65    4.78
   6   8  -8   -0.00    4.95
   6   8  -8    1.62    4.07
  -6   8   9  101.44   14.61
  -6   8   9  101.87   14.94
   6  -8  -9   91.86   15.22
  -6  -8   9   98.63   16.85
  -6  -8   9  126.15   19.34
   6   8  -9  117.54   18.03
   6   8  -9  102.79   17.48
  -6   8  10   34.89    7.84
  -6   8  10   24.91    6.97
   6  -8 -10   29.08    8.44
  -6  -8  10   18.84    7.11
  -6  -8  10   26.49    9.06
   6   8 -10   34.14    9.39
   6   8 -10   27.66    8.85
  -6   8  11   62.55   12.28
   6  -8 -11   65.92   13.22
  -6  -8  11   93.03   15.68
   6   8 -11  101.89   16.23
  -6   8  12   17.57    6.46
   6  -8 -12   24.69    7.86
   6   8 -12   11.66    6.73
  -6   8  13    1.75    4.09
   6  -8 -13    2.96    4.67
   6   8 -13    6.91    4.92
  -6   8  14    0.35    4.94
   6  -8 -14    8.28    5.66
   6   8 -14    0.00    4.44
  -6   8  15   68.98   13.83
   6   8 -15  113.12   17.21
  -6   8  16   -0.00    4.33
   6   8 -16    0.00    4.18
  -6   8  17   30.43    8.19
   6  -8 -17   24.12    8.95
   6   8 -17    9.59    6.18
   6  -8 -18    6.18    6.09
   6   8 -18   -0.00    3.74
  -6   8  19    7.63    4.65
   6  -8 -19    5.90    5.30
   6   8 -19   13.80    7.32
  -6   8  20   -0.00    3.06
   6  -8 -20   -0.00    4.33
   6   8 -20   -0.00    5.44
  -6   8  21   17.99    6.78
   6  -8 -21   12.16    7.75
   6   8 -21    6.20    5.51
  -6   8  22    0.17    4.21
   6  -8 -22    5.06    6.19
   6   8 -22    5.68    6.13
  -6   8  23    2.43    4.24
   6  -8 -23    8.42    7.37
   6   8 -23    7.84    6.32
  -6   8  24    0.68    3.98
   6  -8 -24   -0.00    3.71
   6   8 -24    2.04    5.09
  -6   8  25   10.00    7.22
   6  -8 -25    8.29    6.96
   6   8 -25    8.06    7.20
  -6   8  26    3.66    5.43
   6  -8 -26    4.56    5.87
   6   8 -26    0.76    4.55
  -6   8  27   14.48    7.67
   6  -8 -27   15.65    8.36
   6   8 -27    5.00    5.86
  -6   8  28    5.05    6.19
   6  -8 -28    0.63    5.45
   6   8 -28   -0.00    4.86
  -6   8  29   -0.00    3.34
   6  -8 -29   12.16    8.00
   6   8 -29   -0.00    3.77
  -6   8  30    1.19    4.49
   6  -8 -30    0.00    4.73
   6   8 -30   -0.00    4.58
  -6   8  31    4.22    5.92
   6  -8 -31    7.15    6.76
   6   8 -31    9.78    6.35
  -6   8  32    3.28    6.14
   6  -8 -32    3.31    5.96
   6   8 -32    1.97    5.25
  -6   8  33    5.09    6.00
   6  -8 -33    1.43    5.80
   6   8 -33    9.66    6.89
  -6   8  34   -0.00    4.81
   6   8 -34    1.52    4.58
   6   8 -35    2.17    5.01
   6   8 -36    4.49    6.43
   6   8 -37    0.00    5.66
  -6  -9   1    5.17    5.04
  -6   9   2    9.07    3.53
  -6  -9   2    5.84    4.89
   6   9  -2   13.70    6.71
   6  -9  -3  138.36   16.64
  -6  -9   3  147.55   21.11
   6   9  -3  129.52   20.83
   6  -9  -4   10.35    4.14
  -6  -9   4   22.62    7.97
   6   9  -4    7.30    5.91
  -6   9   5    1.16    2.52
   6  -9  -5    0.91    2.77
  -6  -9   5    1.27    3.43
  -6   9   6    8.21    4.63
   6  -9  -6   15.89    5.59
  -6  -9   6   17.04    6.84
  -6   9   7    8.69    5.02
   6  -9  -7    5.04    4.46
  -6  -9   7    3.90    4.13
   6   9  -7   12.26    5.88
   6   9  -7    4.33    4.77
  -6   9   8    0.00    2.66
  -6   9   8    0.00    3.89
   6  -9  -8    0.41    3.49
  -6  -9   8    4.79    5.41
   6   9  -8    0.22    3.32
  -6   9   9   84.48   12.61
  -6   9   9   75.72   12.94
   6  -9  -9   74.19   13.67
  -6  -9   9  106.19   16.39
   6   9  -9   97.84   16.58
  -6   9  10    5.89    4.19
  -6   9  10    0.00    3.59
   6  -9 -10    2.78    4.53
  -6  -9  10    7.27    5.18
   6   9 -10    1.83    4.82
  -6   9  11    0.00    3.42
   6  -9 -11    2.08    4.07
  -6  -9  11   11.26    6.15
   6   9 -11    1.70    4.64
  -6   9  12    3.56    3.93
   6  -9 -12    0.00    3.36
  -6  -9  12    0.00    4.35
   6   9 -12    3.47    6.40
  -6   9  13   62.56   12.15
   6  -9 -13   67.03   13.77
  -6  -9  13   89.28   15.65
   6   9 -13   64.72   13.93
  -6   9  14    5.78    4.89
   6   9 -14    0.00    5.26
  -6   9  15   11.92    6.36
   6   9 -15   16.41    6.95
  -6   9  16    2.89    5.19
  -6   9  17    1.94    4.33
   6  -9 -17    1.81    5.21
   6   9 -17    1.96    4.09
  -6   9  18    2.58    5.21
   6  -9 -18    0.60    4.45
   6   9 -18    0.00    5.32
  -6   9  19   18.60    8.16
   6  -9 -19   21.26    9.57
   6   9 -19   30.46    9.07
  -6   9  20    3.87    5.13
   6  -9 -20    0.82    5.47
   6   9 -20    7.70    5.84
  -6   9  21    3.96    4.30
   6  -9 -21    0.99    4.29
   6   9 -21    5.23    4.98
  -6   9  22   -0.00    5.56
   6  -9 -22   -0.00    4.21
   6   9 -22   -0.00    5.13
   6  -9 -23   24.28    9.81
   6   9 -23   25.24    9.20
  -6   9  24    4.93    4.43
   6  -9 -24   -0.00    5.31
   6   9 -24   -0.00    5.17
  -6   9  25   12.38    7.12
   6  -9 -25    3.71    6.97
   6   9 -25    8.26    6.13
  -6   9  26    0.51    3.08
   6  -9 -26    4.02    6.12
   6   9 -26    0.17    5.15
  -6   9  27    1.79    4.40
   6  -9 -27   -0.00    5.56
   6   9 -27    3.43    5.38
  -6   9  28    0.00    4.02
   6  -9 -28   -0.00    6.17
   6   9 -28    3.07    4.16
  -6   9  29    5.67    6.28
   6  -9 -29   11.36    8.12
   6   9 -29    5.12    5.42
  -6   9  30    3.72    5.21
   6  -9 -30   -0.00    5.67
   6   9 -30    5.07    5.55
  -6   9  31    3.88    6.26
   6  -9 -31   12.54    8.12
   6   9 -31    2.41    5.59
  -6   9  32   -0.00    5.28
   6  -9 -32    0.18    5.40
   6   9 -32    2.53    5.70
  -6   9  33    1.64    4.93
   6  -9 -33    7.16    7.14
   6   9 -33    1.02    4.57
  -6   9  34    3.82    5.58
   6  -9 -34    2.72    6.25
   6   9 -34   -0.00    4.81
  -6   9  35   -0.00    4.51
   6   9 -35    0.00    5.01
   6   9 -36    1.62    5.20
  -6  10   1   35.08    6.42
  -6 -10   1   24.69    9.06
   6  10  -1   28.60    9.50
  -6  10   2   11.80    4.16
  -6 -10   2    5.57    5.83
   6  10  -2   20.45    8.22
  -6  10   3   -0.00    2.14
  -6 -10   3    0.00    3.66
   6  10  -3    0.69    3.56
  -6  10   4    8.65    3.96
  -6 -10   4   -0.00    4.97
   6  10  -4   14.00    7.43
  -6  10   5   35.01    7.07
  -6 -10   5   15.38    7.57
   6  10  -5   25.24    9.03
  -6  10   6    6.57    3.72
  -6 -10   6   -0.00    4.15
   6  10  -6    5.90    5.25
  -6  10   7   14.69    5.24
  -6 -10   7   17.91    6.95
   6  10  -7   24.90    9.56
  -6  10   8    1.52    3.09
   6 -10  -8    0.89    4.26
  -6 -10   8    0.95    5.01
   6  10  -8    1.69    4.98
  -6  10   9   -0.00    3.43
   6 -10  -9    0.00    4.44
  -6 -10   9    2.49    4.89
   6  10  -9    0.00    4.57
  -6  10  10    2.77    3.80
   6 -10 -10    0.00    4.05
  -6 -10  10    6.84    6.09
   6  10 -10   -0.00    4.87
  -6  10  11   86.75   13.48
   6 -10 -11   68.83   13.65
  -6 -10  11   84.29   15.51
   6  10 -11   74.41   14.98
   6 -10 -12    0.00    4.30
  -6 -10  12    1.55    4.30
   6  10 -12    0.70    4.60
  -6  10  13    4.43    4.36
   6 -10 -13    8.32    6.40
  -6 -10  13   14.90    6.60
   6  10 -13   15.24    7.42
  -6  10  14   -0.00    4.38
  -6 -10  14    1.35    4.03
   6  10 -14    9.86    6.36
  -6  10  15   44.14   10.40
  -6 -10  15   50.30   12.34
   6  10 -15   51.96   12.60
  -6  10  16    0.96    3.33
   6 -10 -16    4.05    5.73
   6  10 -16    2.68    5.57
  -6  10  17    9.56    6.75
   6 -10 -17   19.18    8.69
   6  10 -17   29.55   10.00
  -6  10  18    5.35    4.90
   6 -10 -18    8.61    5.95
   6  10 -18    0.00    5.26
  -6  10  19    0.97    4.34
   6 -10 -19    0.00    5.42
   6  10 -19    6.42    5.35
  -6  10  20   -0.00    4.85
   6 -10 -20    0.00    4.38
   6  10 -20    1.11    3.29
  -6  10  21   19.66    8.14
   6 -10 -21   24.88    9.34
   6  10 -21   24.12    8.57
  -6  10  22   -0.00    5.03
   6 -10 -22   -0.00    5.99
   6  10 -22    7.43    6.15
  -6  10  23    0.00    4.68
   6 -10 -23    3.73    5.89
   6  10 -23    4.63    5.58
  -6  10  24   -0.00    4.22
   6 -10 -24    3.05    4.11
   6  10 -24   -0.00    4.27
  -6  10  25    3.78    6.55
   6 -10 -25    6.32    6.89
   6  10 -25    1.58    4.64
  -6  10  26   -0.00    4.14
   6 -10 -26   -0.00    6.78
   6  10 -26   -0.00    4.37
  -6  10  27   -0.00    3.87
   6 -10 -27    7.69    6.91
   6  10 -27    0.33    4.99
  -6  10  28    3.16    4.58
   6 -10 -28   -0.00    6.01
   6  10 -28    2.47    4.87
  -6  10  29   -0.00    4.10
   6 -10 -29   -0.00    5.86
   6  10 -29    7.13    6.06
  -6  10  30    6.31    5.95
   6 -10 -30    0.00    6.69
   6  10 -30   -0.00    4.35
  -6  10  31   -0.00    4.60
   6 -10 -31    0.51    4.72
   6  10 -31    4.46    5.52
  -6  10  32   -0.00    3.19
   6 -10 -32    1.49    5.19
   6  10 -32   -0.00    4.80
  -6  10  33    3.45    5.41
   6 -10 -33   10.57    9.12
   6  10 -33    2.71    5.64
  -6  10  34    2.00    4.67
   6  10 -34    7.98    6.09
  -6  10  35    2.63    5.08
   6  10 -35   11.47    8.07
  -6  11   1    6.84    3.34
  -6 -11   1   -0.00    4.23
   6  11  -1   11.49    6.64
  -6  11   2   -0.00    2.22
  -6 -11   2    1.56    5.06
   6  11  -2    0.45    4.13
  -6  11   3   33.97    6.77
  -6 -11   3   14.40    8.03
   6  11  -3   20.85    7.84
  -6  11   4    3.38    2.72
  -6 -11   4   -0.00    4.23
   6  11  -4   -0.00    4.14
  -6  11   5    0.12    2.99
  -6 -11   5    0.66    5.20
   6  11  -5   -0.00    3.47
  -6  11   6    3.33    3.55
  -6 -11   6    1.02    4.00
   6  11  -6    4.84    4.78
  -6  11   7    0.00    3.78
  -6 -11   7    2.37    4.84
   6  11  -7    6.39    5.87
  -6  11   8   10.27    4.67
   6  11  -8    7.43    6.23
  -6  11   9   22.54    6.80
  -6 -11   9   18.35    7.35
   6  11  -9   19.54    8.53
  -6  11  10    0.00    3.74
  -6 -11  10    3.40    5.19
   6  11 -10    0.69    4.87
  -6  11  11    2.09    3.97
  -6 -11  11   -0.00    4.16
   6  11 -11    1.98    3.85
  -6  11  12    5.95    4.69
  -6 -11  12    4.10    6.31
   6  11 -12    7.94    5.82
  -6  11  13   18.57    6.72
  -6 -11  13   27.08    9.21
   6  11 -13   23.26    8.55
  -6  11  14    7.14    4.65
  -6 -11  14   -0.00    3.96
   6  11 -14   -0.00    4.93
  -6  11  15   11.74    5.81
   6 -11 -15    9.87    6.82
  -6 -11  15   24.13    8.71
   6  11 -15   11.10    6.88
  -6  11  16    2.24    4.11
   6 -11 -16    3.73    5.05
  -6 -11  16    7.86    5.59
   6  11 -16   -0.00    4.76
  -6  11  17    6.32    5.77
   6 -11 -17   13.99    7.32
  -6 -11  17   32.99    9.72
   6  11 -17   16.18    7.42
  -6  11  18    1.04    3.56
   6 -11 -18    1.72    5.92
  -6 -11  18    0.00    4.74
   6  11 -18   -0.00    5.42
  -6  11  19   17.47    7.79
   6 -11 -19   10.06    6.88
   6  11 -19   39.95   10.66
  -6  11  20   -0.00    5.61
   6 -11 -20   -0.00    5.08
   6  11 -20   -0.00    4.75
  -6  11  21    0.87    4.21
   6 -11 -21   -0.00    5.82
   6  11 -21    4.76    5.03
  -6  11  22   -0.00    4.86
   6 -11 -22    2.14    5.19
   6  11 -22    3.14    5.11
  -6  11  23    6.41    6.75
   6 -11 -23   12.01    7.17
   6  11 -23   19.74    7.97
  -6  11  24    4.03    5.70
   6 -11 -24   -0.00    5.45
   6  11 -24    9.50    5.79
  -6  11  25    0.00    5.47
   6 -11 -25    7.08    5.67
   6  11 -25    2.54    6.00
  -6  11  26    1.19    5.81
   6 -11 -26   -0.00    4.71
   6  11 -26    7.79    6.20
  -6  11  27    2.24    5.35
   6 -11 -27   -0.00    5.83
   6  11 -27    1.19    4.53
  -6  11  28   -0.00    5.11
   6 -11 -28   -0.00    6.19
   6  11 -28   -0.00    4.44
   6 -11 -29    6.84    6.96
   6  11 -29    3.49    5.53
  -6  11  30    5.84    6.02
   6 -11 -30    7.24    6.72
   6  11 -30    0.00    4.87
  -6  11  31    4.37    5.48
   6 -11 -31   -0.00    5.51
  -6  11  32   -0.00    4.51
   6 -11 -32   -0.00    4.74
   6  11 -32   -0.00    4.96
  -6  12   1   41.90    7.17
  -6 -12   1   16.29    7.32
   6  12  -1   18.49    8.67
  -6  12   2    2.67    2.78
  -6 -12   2   -0.00    3.84
   6  12  -2   -0.00    5.00
  -6  12   3    1.65    2.72
  -6 -12   3   -0.00    5.25
   6  12  -3   -0.00    3.90
  -6  12   4    2.01    2.58
  -6 -12   4    5.44    5.35
   6  12  -4    0.00    4.33
  -6  12   5   35.60    7.56
   6  12  -5   25.97    9.50
  -6  12   6    1.11    2.40
  -6 -12   6    6.15    5.59
   6  12  -6    0.58    3.32
  -6 -12   7    0.65    3.92
   6  12  -7    7.79    6.52
  -6  12   8   -0.00    3.47
  -6 -12   8   -0.00    4.31
   6  12  -8    0.00    4.36
  -6  12   9    2.62    3.89
  -6 -12   9    4.22    4.53
   6  12  -9    2.73    4.82
  -6  12  10    0.14    3.25
  -6 -12  10    0.93    4.14
   6  12 -10    0.20    4.26
  -6  12  11   30.04    8.08
  -6 -12  11    8.12    5.62
   6  12 -11   15.49    7.89
  -6  12  12   -0.00    3.11
  -6 -12  12    5.07    5.19
  -6  12  13    0.00    4.01
  -6 -12  13   -0.00    4.56
   6  12 -13    7.07    5.49
  -6  12  14   -0.00    3.24
  -6 -12  14    2.33    5.30
   6  12 -14   -0.00    3.98
  -6  12  15    0.00    3.84
   6  12 -15    5.69    5.54
  -6  12  16    0.00    4.44
  -6 -12  16    2.65    3.83
   6  12 -16    1.04    4.27
  -6  12  17    4.66    4.80
  -6 -12  17    4.32    5.25
   6  12 -17    5.20    6.21
  -6  12  18    6.82    4.99
  -6 -12  18   -0.00    4.53
  -6  12  19   -0.00    4.72
  -6 -12  19    0.00    4.88
   6  12 -19   -0.00    5.39
  -6  12  20    0.01    4.55
   6 -12 -20   -0.00    5.65
  -6 -12  20   -0.00    4.46
   6  12 -20    1.94    5.46
  -6  12  21   21.33    7.96
   6 -12 -21   17.53    8.19
  -6 -12  21   11.69    7.01
   6  12 -21    0.00    6.29
  -6  12  22   -0.00    4.62
   6 -12 -22    1.29    4.42
   6  12 -22   -0.00    3.79
  -6  12  23    5.07    4.67
   6 -12 -23    1.93    5.80
   6  12 -23    4.69    5.93
  -6  12  24    1.65    5.22
   6 -12 -24   -0.00    6.25
   6  12 -24    6.22    6.49
  -6  12  25    3.29    5.90
   6 -12 -25   12.40    7.31
   6  12 -25    3.85    5.60
  -6  12  26    8.99    7.16
   6 -12 -26    0.00    4.17
   6  12 -26    2.41    5.69
  -6  12  27   -0.00    5.77
   6 -12 -27    9.91    7.36
   6  12 -27   -0.00    4.71
  -6  12  28    1.60    5.12
   6 -12 -28   -0.00    5.94
   6  12 -28    0.00    4.18
  -6  12  29    1.51    4.49
   6 -12 -29   -0.00    5.17
   6 -12 -30   -0.00    5.61
   6 -12 -31    2.63    5.84
  -6  13   1    8.04    3.65
  -6 -13   1    1.78    3.48
   6  13  -1    5.17    6.51
  -6  13   2    5.88    3.53
  -6 -13   2    3.50    4.87
   6  13  -2    0.34    4.74
  -6  13   3   35.40    7.61
  -6 -13   3   43.06   11.10
   6  13  -3   32.43   10.69
  -6  13   4   10.90    4.93
  -6 -13   4    5.27    6.03
   6  13  -4    6.70    6.42
  -6  13   5    3.90    3.50
  -6 -13   5    7.63    6.46
   6  13  -5    7.40    5.65
  -6  13   6    0.79    2.79
  -6 -13   6   -0.00    5.07
   6  13  -6    4.86    5.11
  -6  13   7    7.90    4.87
  -6 -13   7    6.62    5.22
   6  13  -7    6.73    5.94
  -6  13   8    7.57    4.35
  -6 -13   8    7.82    6.20
   6  13  -8    1.37    4.20
  -6  13   9   36.13    8.14
  -6 -13   9   14.19    7.80
   6  13  -9   32.54   10.48
  -6  13  10    4.65    4.90
  -6 -13  10    2.89    5.17
   6  13 -10    3.50    5.65
  -6  13  11   -0.00    3.25
  -6 -13  11    3.77    5.24
   6  13 -11    4.31    5.02
  -6  13  12   13.20    6.04
  -6 -13  12    2.29    4.65
   6  13 -12    0.77    3.45
  -6  13  13   13.55    6.87
  -6 -13  13    3.24    5.27
   6  13 -13    0.00    4.93
  -6  13  14   -0.00    4.44
  -6 -13  14    0.16    4.44
  -6  13  15    0.00    4.48
  -6 -13  15    3.18    5.40
   6  13 -15    8.08    5.17
  -6  13  16   -0.00    3.74
  -6 -13  16    4.57    6.04
   6  13 -16    6.63    5.67
  -6  13  17    0.00    4.34
  -6 -13  17    0.36    4.55
   6  13 -17    3.11    4.95
  -6  13  18   10.90    5.46
  -6 -13  18   -0.00    4.02
   6  13 -18    3.74    5.00
  -6  13  19   25.27    8.39
  -6 -13  19    6.50    5.79
   6  13 -19   12.63    6.88
  -6  13  20    0.00    5.21
  -6 -13  20   -0.00    4.28
   6  13 -20   -0.00    4.41
  -6  13  21    0.00    4.68
  -6 -13  21    1.65    4.64
   6  13 -21    0.48    3.94
  -6  13  22   -0.00    3.94
  -6 -13  22   -0.00    4.62
   6  13 -22    4.06    5.19
  -6  13  23    3.32    5.42
   6  13 -23    4.02    5.69
  -6  13  24   -0.00    4.87
   6  13 -24    7.38    6.15
  -6  13  25    6.50    6.55
   6 -13 -28    0.00    5.44
   6 -13 -29    7.25    7.46
   6 -13 -30   -0.00    6.44
  -6  14   1    5.43    3.29
  -6 -14   1    2.89    4.65
   6  14  -1   28.75    9.40
  -6 -14   2    4.24    5.63
   6  14  -2   11.87    6.95
  -6  14   3    1.51    2.97
  -6 -14   3    1.20    4.13
   6  14  -3   -0.00    3.59
  -6  14   4    5.56    3.49
  -6 -14   4    1.97    4.42
   6  14  -4    2.39    5.07
  -6  14   5   13.21    5.21
  -6 -14   5    2.15    4.76
   6  14  -5   23.04    8.84
  -6  14   6    7.64    4.17
  -6 -14   6    0.70    4.47
   6  14  -6    5.06    5.73
  -6  14   7   10.52    4.97
  -6 -14   7    3.60    5.27
   6  14  -7   -0.00    3.79
  -6  14   8   -0.00    2.41
  -6 -14   8    0.00    4.59
   6  14  -8   -0.00    5.44
  -6  14   9   10.06    5.98
  -6 -14   9    6.03    6.01
   6  14  -9    8.99    7.15
  -6  14  10    8.53    4.62
  -6 -14  10   -0.00    4.36
  -6 -14  11    0.56    5.11
   6  14 -11    4.17    5.54
  -6  14  12    2.21    4.63
  -6 -14  12    2.91    5.42
   6  14 -12   -0.00    4.10
  -6  14  13    0.00    4.26
  -6 -14  13    0.13    4.70
   6  14 -13    1.37    5.14
  -6  14  14   -0.00    3.63
   6  14 -14    0.52    3.81
  -6  14  15    0.00    4.19
  -6 -14  15    0.00    4.61
   6  14 -15    0.86    5.36
  -6  14  16    3.24    4.99
  -6 -14  16   -0.00    5.19
  -6  14  17    1.75    4.28
  -6 -14  17    4.96    5.10
  -6  14  18   -0.00    4.63
  -6 -14  18    5.90    5.71
   6  14 -18    4.76    5.29
  -6  14  19    1.45    3.74
   6  14 -19    2.89    5.13
  -6  14  20   -0.00    4.61
  -6  14  21    9.33    6.48
  -6  15   1   -0.00    2.83
  -6 -15   1    0.00    4.68
   6  15  -1    3.09    5.24
  -6  15   2   -0.00    2.68
  -6 -15   2    0.60    4.91
   6  15  -2   12.77    6.99
  -6 -15   3    1.51    3.72
   6  15  -3   14.78    8.53
  -6  15   4    0.24    2.87
  -6 -15   4    1.26    5.88
   6  15  -4    1.27    4.32
  -6  15   5   -0.00    3.18
  -6 -15   5    1.97    4.82
   6  15  -5   -0.00    5.49
  -6  15   6    0.10    3.03
  -6 -15   6    3.34    4.34
   6  15  -6   -0.00    4.73
  -6  15   7    2.10    3.26
  -6 -15   7    1.42    4.71
   6  15  -7    0.58    4.24
  -6  15   8    0.00    3.34
  -6 -15   8    0.00    5.15
   6  15  -8    6.10    5.95
  -6  15   9    1.99    3.70
  -6 -15   9    1.77    5.09
   6  15  -9    0.00    4.69
  -6  15  10    0.92    3.72
  -6 -15  10    3.75    5.65
   6  15 -10   -0.00    5.20
  -6  15  11   -0.00    3.40
  -6 -15  11    1.69    4.72
   6  15 -11   -0.00    3.63
  -6 -15  12    1.79    4.33
   6  15 -12    1.46    3.88
  -6  15  13    4.21    4.20
  -6 -15  13    2.49    4.64
   6  15 -13    8.01    6.45
  -6  15  14    4.74    4.66
  -6 -15  14    2.73    6.05
   6  15 -14    5.92    6.39
  -6  15  15    3.42    4.66
   6  15 -15    0.63    6.04
  -6  15  16   -0.00    5.10
   6  15 -16    0.41    4.80
  -6  15  17    0.09    2.94
   6  15 -17    0.00    4.76
  -6  16   1    5.84    3.63
  -6 -16   1    6.20    6.03
   6  16  -1    1.19    6.03
  -6  16   2    0.94    2.88
  -6 -16   2    0.68    4.62
   6  16  -2   -0.00    6.16
  -6  16   3   -0.00    2.82
  -6 -16   3    0.00    4.73
   6  16  -3   -0.00    4.43
  -6  16   4    0.89    2.95
  -6 -16   4    0.09    4.70
   6  16  -4   -0.00    4.22
  -6  16   5    0.27    2.97
  -6 -16   5   -0.00    4.69
   6  16  -5   -0.00    4.55
  -6  16   6    1.45    3.12
  -6 -16   6    0.00    4.68
   6  16  -6    0.70    3.87
  -6  16   7    0.00    3.05
  -6 -16   7   -0.00    3.71
   6  16  -7    4.81    5.79
  -6  16   8    0.93    3.44
  -6 -16   8    0.00    3.52
  -6  16   9    2.75    3.06
  -6 -16   9    7.07    5.67
   6  16  -9    6.27    5.59
  -6  16  10    0.00    4.41
   6  16 -10    0.00    5.21
  -6  16  11    1.42    3.59
   6  16 -11   -0.00    3.95
  -6  16  12   -0.00    3.93
   6  16 -12    2.42    5.07
   6  16 -13   -0.00    3.98
   6  16 -14   -0.00    4.84
  -6  17   1    1.95    3.38
  -6 -17   1    5.66    5.53
   6  17  -1   -0.00    5.29
  -6  17   2    1.26    2.44
  -6 -17   2    3.44    5.32
   6  17  -2    8.01    5.67
  -6  17   3   -0.00    2.96
  -6 -17   3    4.13    6.09
   6  17  -3    2.51    5.49
  -6  17   5    1.32    3.12
   6  17  -5   -0.00    3.88
  -6  17   6   -0.00    3.44
   6  17  -6   -0.00    4.57
  -5   0   1   -0.00    2.50
  -5   0   1    0.75    2.83
   5   0  -1    2.28    3.26
   5   0  -1    3.44    3.25
   5   0  -1    0.00    3.11
  -5   0   2   -0.00    2.35
  -5   0   2   -0.00    3.45
   5   0  -2    0.31    2.80
   5   0  -2    1.67    2.73
  -5   0   3   79.55   11.40
  -5   0   3   84.44   12.12
   5   0  -3   80.49   11.25
  -5   0   4   -0.00    2.68
   5   0  -4    0.16    3.39
   5   0  -4    0.06    2.84
  -5   0   5 2060.86  191.96
  -5   0   5 2272.88  193.46
   5   0  -5 2166.57  191.94
  -5   0   6    0.00    3.06
  -5   0   6   -0.00    3.87
   5   0  -6   -0.00    3.63
   5   0  -6    2.06    3.61
  -5   0   7   72.08   12.30
  -5   0   7  118.76   14.57
   5   0  -7   71.50   12.12
   5   0  -7   98.13   12.60
  -5   0   8   -0.00    3.81
  -5   0   8    2.88    4.38
   5   0  -8   -0.00    3.68
   5   0  -8   -0.00    3.76
  -5   0   9  471.97   47.31
  -5   0   9  452.15   47.70
   5   0  -9  456.18   47.36
   5   0  -9  509.24   47.36
  -5   0  10    1.56    3.61
  -5   0  10   -0.00    4.25
   5   0 -10   -0.00    3.98
   5   0 -10   -0.00    3.71
  -5   0  11   28.10    7.94
  -5   0  11   44.91    9.39
   5   0 -11   39.62    8.38
  -5   0  12    1.94    3.46
  -5   0  12   -0.00    3.69
   5   0 -12    0.42    3.87
   5   0 -12    5.69    4.10
  -5   0  13    8.14    5.21
  -5   0  13    7.79    5.05
   5   0 -13   10.57    6.06
   5   0 -13    7.55    4.15
  -5   0  14    1.35    4.08
   5   0 -14   -0.00    4.71
   5   0 -14    0.00    3.28
  -5   0  15  108.29   17.25
   5   0 -15  116.57   17.78
   5   0 -15  135.58   17.41
  -5   0  16    0.91    3.71
   5   0 -16    0.87    3.51
   5   0 -16    0.13    2.71
  -5   0  17   66.09   13.18
   5   0 -17   80.77   12.97
  -5   0  18    0.05    3.22
   5   0 -18   -0.00    2.51
  -5   0  19  120.93   18.31
   5   0 -19  100.54   16.02
  -5   0  20    2.60    4.49
  -5   0  21  161.96   25.00
   5   0 -21  228.20   27.72
  -5   0  22   -0.00    4.13
   5   0 -22    5.13    5.80
   5   0 -23   -0.00    4.45
  -5   0  24   -0.00    4.82
   5   0 -24    6.66    5.79
  -5   0  25   31.44    9.67
   5   0 -25   20.66    8.96
  -5   0  26   -0.00    5.10
   5   0 -26    0.98    4.00
  -5   0  27   50.53   11.88
   5   0 -27   31.07   10.30
   5   0 -28    1.20    4.80
   5   0 -29   10.95    7.06
   5   0 -30    3.53    5.75
   5   0 -31   29.21   11.23
   5   0 -32   -0.00    6.31
   5   0 -33    0.46    5.98
   5   0 -34    2.87    5.34
   5   0 -35    4.73    6.36
   5   0 -36    0.00    6.95
   5   0 -37   12.25    8.01
   5   0 -38   -0.00    5.82
   5   0 -39    6.61    7.36
  -5   1   1  473.08   43.62
  -5   1   1  449.13   44.05
   5  -1  -1  385.61   43.01
   5  -1  -1  482.62   43.76
  -5  -1   1  437.18   44.61
  -5  -1   1  464.98   44.64
  -5  -1   1  541.03   46.31
   5   1  -1  453.80   44.85
   5   1  -1  411.29   44.32
   5   1  -1  474.48   44.64
  -5   1   2    5.38    3.49
  -5   1   2    5.72    3.86
   5  -1  -2    3.92    3.35
   5  -1  -2    4.50    2.99
  -5  -1   2    3.37    3.67
  -5  -1   2    0.00    4.23
   5   1  -2    2.50    3.45
   5   1  -2    5.63    3.96
  -5   1   3  425.84   43.99
  -5   1   3  434.67   44.65
   5  -1  -3  453.17   44.65
   5  -1  -3  530.46   44.73
  -5  -1   3  433.03   44.55
  -5  -1   3  465.17   45.91
   5   1  -3  442.92   45.14
   5   1  -3  496.24   45.66
  -5   1   4    9.93    4.24
   5  -1  -4    7.04    3.92
   5  -1  -4    5.75    3.23
  -5  -1   4    6.53    3.65
  -5  -1   4    6.05    4.41
   5   1  -4    4.44    4.05
   5   1  -4    9.74    4.72
  -5   1   5  101.71   12.69
  -5   1   5   80.46   12.15
   5  -1  -5   72.84   11.54
   5  -1  -5   90.61   11.72
  -5  -1   5   65.12   11.23
  -5  -1   5   89.87   13.28
   5   1  -5   82.83   12.42
   5   1  -5   88.88   12.49
  -5   1   6  507.58   48.78
  -5   1   6  481.67   49.03
   5  -1  -6  522.41   49.27
   5  -1  -6  467.05   47.82
  -5  -1   6  471.82   48.47
  -5  -1   6  553.97   50.86
   5   1  -6  515.62   49.81
  -5   1   7  556.62   57.76
  -5   1   7  570.54   58.72
   5  -1  -7  552.15   58.04
   5  -1  -7  691.56   59.02
  -5  -1   7  776.99   60.39
  -5  -1   7  648.86   60.25
   5   1  -7  526.29   58.15
   5   1  -7  612.49   58.92
  -5   1   8    2.33    4.09
  -5   1   8    0.00    3.57
   5  -1  -8   -0.00    3.51
   5  -1  -8   -0.00    2.65
  -5  -1   8    0.00    3.11
  -5  -1   8   -0.00    3.95
   5   1  -8    3.56    4.44
   5   1  -8    0.00    4.08
  -5   1   9   47.77    9.49
  -5   1   9   45.08    8.97
   5  -1  -9   53.85    9.81
   5  -1  -9   63.33    9.67
  -5  -1   9   55.09    9.80
  -5  -1   9   62.38   10.75
   5   1  -9   40.27    9.22
   5   1  -9   39.37    8.63
  -5   1  10    2.94    3.61
  -5   1  10    2.32    3.94
   5  -1 -10    2.05    3.54
   5  -1 -10    2.09    2.93
  -5  -1  10    0.00    3.84
  -5  -1  10    2.85    4.04
   5   1 -10    2.75    4.02
   5   1 -10    1.67    3.87
  -5   1  11  159.64   21.48
  -5   1  11  201.80   22.79
   5  -1 -11  175.08   22.09
   5  -1 -11  207.97   21.96
  -5  -1  11  171.08   21.54
  -5  -1  11  160.91   21.72
   5   1 -11  187.96   22.50
   5   1 -11  156.15   20.74
  -5   1  12   12.98    5.37
  -5   1  12   12.79    5.26
   5  -1 -12   16.47    6.75
   5  -1 -12    9.23    4.55
  -5  -1  12   17.12    6.08
  -5  -1  12    8.99    4.79
   5   1 -12    7.17    5.00
   5   1 -12    7.91    4.36
  -5   1  13  351.95   37.99
   5  -1 -13  386.56   39.25
   5  -1 -13  332.97   36.35
  -5  -1  13  372.98   38.19
  -5  -1  13  309.27   37.52
   5   1 -13  318.40   37.36
   5   1 -13  383.55   38.04
  -5   1  14    0.00    4.67
   5  -1 -14    2.86    3.95
   5  -1 -14    3.87    3.42
  -5  -1  14   -0.00    3.72
   5   1 -14   -0.00    3.22
  -5   1  15   31.23    7.83
   5  -1 -15   28.67    8.48
   5  -1 -15   38.58    8.15
  -5  -1  15   20.23    7.73
   5   1 -15   20.84    7.62
   5   1 -15   33.78    8.26
  -5   1  16    3.32    3.21
   5  -1 -16    5.33    4.45
   5  -1 -16    5.74    3.79
  -5  -1  16    0.31    4.60
   5   1 -16   -0.00    3.19
   5   1 -16    2.04    3.48
  -5   1  17   29.97    8.15
   5  -1 -17   13.76    7.13
   5  -1 -17   18.10    6.24
  -5  -1  17   31.55    8.95
   5   1 -17   34.30    9.11
   5   1 -17   28.76    7.62
  -5   1  18   -0.00    3.63
  -5  -1  18    5.59    4.53
  -5   1  19  143.06   20.34
  -5  -1  19  117.68   19.73
   5   1 -19  147.83   19.83
  -5   1  20    5.68    5.38
  -5  -1  20    1.40    4.66
   5   1 -20    7.13    5.20
  -5   1  21    4.97    5.93
   5  -1 -21    2.55    4.82
  -5  -1  21    7.54    6.41
   5   1 -21    3.94    5.11
   5   1 -21    3.70    4.42
  -5   1  22    3.72    5.28
   5  -1 -22    8.30    5.77
  -5  -1  22    7.08    5.48
  -5   1  23   40.97   10.56
   5  -1 -23   27.01    9.42
  -5  -1  23   38.76   10.99
   5   1 -23   46.75   11.76
  -5   1  24   -0.00    5.27
   5  -1 -24    6.54    6.51
  -5  -1  24   11.08    6.31
   5   1 -24    5.72    5.62
  -5   1  25   22.81    8.47
   5  -1 -25   15.41    7.92
  -5  -1  25   14.92    7.77
   5   1 -25   17.45    7.77
  -5   1  26    4.47    4.75
   5  -1 -26    0.00    4.86
  -5  -1  26    5.71    5.71
   5   1 -26   -0.00    4.94
  -5   1  27   47.59   12.77
   5  -1 -27   40.32   11.78
   5   1 -27   40.83   11.07
  -5   1  28   10.91    6.88
   5  -1 -28   15.48    8.23
   5   1 -28    8.92    7.21
   5  -1 -29   32.10   10.22
   5   1 -29   19.91    8.30
   5   1 -30    5.69    6.79
   5  -1 -31    1.53    5.58
   5   1 -31    4.40    6.34
   5  -1 -32    1.85    5.95
   5   1 -32    1.80    6.14
   5  -1 -33   42.54   13.50
   5   1 -33   37.38   11.70
   5  -1 -34    6.35    6.16
   5   1 -34    3.70    6.59
   5  -1 -35    0.00    5.98
   5   1 -35    8.82    6.92
   5  -1 -36    0.00    7.38
   5   1 -36   -0.00    5.65
   5  -1 -37    8.13    7.06
   5   1 -37    5.73    6.04
   5  -1 -38   -0.00    5.85
   5   1 -38    8.49    6.77
   5  -1 -39   17.32    8.97
   5   1 -39    7.53    6.45
  -5   2   1    3.15    3.00
  -5   2   1    8.43    3.75
   5  -2  -1    5.67    3.32
   5  -2  -1    5.03    3.25
   5  -2  -1    5.56    2.73
  -5  -2   1    9.39    4.83
  -5  -2   1    3.05    3.60
  -5  -2   1   11.27    4.70
   5   2  -1    3.64    4.42
   5   2  -1    5.82    4.16
   5   2  -1    5.83    4.22
  -5   2   2   12.24    3.90
  -5   2   2   17.75    4.97
   5  -2  -2   17.33    4.55
   5  -2  -2   13.89    4.06
  -5  -2   2    9.08    5.23
  -5  -2   2    9.50    4.18
  -5  -2   2   11.95    5.73
   5   2  -2    6.66    4.64
   5   2  -2    9.35    4.84
  -5   2   3  184.24   21.08
  -5   2   3  191.59   21.40
   5  -2  -3  186.48   21.01
   5  -2  -3  192.78   20.65
  -5  -2   3  181.00   22.04
  -5  -2   3  201.41   23.26
   5   2  -3  212.79   23.26
   5   2  -3  216.50   23.11
  -5   2   4   51.54    8.68
  -5   2   4   48.24    8.91
   5  -2  -4   67.86    9.83
   5  -2  -4   69.38    9.32
  -5  -2   4   68.16   10.34
  -5  -2   4   55.78   10.48
   5   2  -4   56.41   10.05
   5   2  -4   64.47   10.58
  -5   2   5  572.65   53.78
  -5   2   5  567.00   53.98
   5  -2  -5  480.19   53.05
   5  -2  -5  566.99   53.24
  -5  -2   5  608.87   54.96
  -5  -2   5  593.43   56.03
   5   2  -5  552.62   55.21
   5   2  -5  592.49   55.39
  -5   2   6    4.23    4.24
  -5   2   6   10.09    4.91
   5  -2  -6    4.20    3.93
   5  -2  -6   10.05    4.05
  -5  -2   6   13.11    5.52
   5   2  -6   13.12    5.51
   5   2  -6    9.59    4.84
  -5   2   7   72.32   11.02
  -5   2   7   60.33   10.21
   5  -2  -7   54.65    9.94
   5  -2  -7   75.00   10.13
  -5  -2   7   78.49   11.86
  -5  -2   7   62.22   11.13
   5   2  -7   72.74   11.77
   5   2  -7   55.16   10.29
  -5   2   8   10.31    5.47
  -5   2   8    5.75    3.97
   5  -2  -8   10.50    4.86
   5  -2  -8   11.01    4.01
  -5  -2   8   17.27    5.43
  -5  -2   8    9.17    5.02
   5   2  -8   10.74    5.06
   5   2  -8    7.51    5.15
  -5   2   9  492.26   51.88
   5  -2  -9  530.30   53.09
   5  -2  -9  589.49   52.16
  -5  -2   9  540.37   52.93
  -5  -2   9  582.89   55.06
   5   2  -9  487.81   52.71
  -5   2  10    2.12    3.61
  -5   2  10    0.00    2.39
   5  -2 -10    3.18    3.70
   5  -2 -10    0.00    3.45
  -5  -2  10    0.88    3.37
  -5  -2  10   -0.00    3.93
   5   2 -10    4.21    3.39
   5   2 -10    0.00    3.34
  -5   2  11    6.01    4.46
  -5   2  11   13.08    4.98
   5  -2 -11    8.60    5.19
  -5  -2  11    5.94    4.20
  -5  -2  11   13.32    5.43
   5   2 -11   11.48    5.37
   5   2 -11    7.79    4.96
  -5   2  12   78.51   12.67
  -5   2  12   59.48   11.18
   5  -2 -12   54.00   10.85
   5  -2 -12   55.65   10.01
  -5  -2  12   65.97   11.31
  -5  -2  12   81.20   13.22
   5   2 -12   57.51   11.10
   5   2 -12   69.84   11.80
  -5   2  13   46.19   10.00
  -5   2  13   43.97    9.83
   5  -2 -13   67.18   11.55
   5  -2 -13   43.34    9.01
  -5  -2  13   67.39   11.90
   5   2 -13   52.57   10.62
   5   2 -13   61.83   10.82
  -5   2  14   25.18    7.16
   5  -2 -14   35.00    8.85
   5  -2 -14   36.24    8.07
  -5  -2  14   19.54    7.14
   5   2 -14   24.91    7.65
   5   2 -14   36.80    8.20
  -5   2  15  300.03   34.79
   5  -2 -15  275.44   34.59
  -5  -2  15  357.83   37.06
   5   2 -15  278.87   34.40
   5   2 -15  363.19   35.98
  -5   2  16    7.54    4.43
   5  -2 -16    5.48    5.50
  -5  -2  16    7.90    5.00
   5   2 -16    6.55    5.37
   5   2 -16    6.05    4.18
  -5   2  17    7.69    5.32
   5  -2 -17    6.20    4.77
  -5  -2  17    4.06    4.31
   5   2 -17    4.81    4.64
  -5   2  18    0.46    3.07
  -5  -2  18   -0.00    4.60
   5   2 -18    0.00    3.25
  -5  -2  19  122.78   18.84
   5   2 -19   88.88   16.17
  -5  -2  20   27.26    9.38
   5   2 -20   42.76   10.08
   5  -2 -21    7.58    5.48
  -5  -2  21    2.87    5.32
   5   2 -21    0.29    5.15
   5   2 -21    5.96    4.74
   5  -2 -22    5.27    6.74
  -5  -2  22    8.58    7.27
   5   2 -22    2.77    4.60
   5   2 -22   11.20    5.74
   5  -2 -23    0.82    4.97
  -5  -2  23    7.40    6.02
   5   2 -23    9.55    6.64
   5   2 -23   12.70    6.57
   5  -2 -24    2.55    7.09
  -5  -2  24    0.00    4.90
   5   2 -24   -0.00    4.53
  -5   2  25   79.81   15.59
   5  -2 -25   86.53   16.64
   5   2 -25   46.84   12.44
   5  -2 -26    4.90    6.92
   5   2 -26    7.37    6.65
   5  -2 -27   42.24   11.55
   5   2 -27   17.44    8.57
   5  -2 -28    6.19    5.78
   5   2 -28    1.72    5.15
   5  -2 -29    4.12    6.58
   5   2 -29   13.42    8.09
   5  -2 -30   -0.00    7.26
   5   2 -30    1.62    5.26
   5  -2 -31   29.51   10.50
   5   2 -31   31.45   10.79
   5  -2 -32   -0.00    6.04
   5  -2 -33    0.00    4.33
   5  -2 -34    9.70    7.41
   5   2 -34   -0.00    4.46
   5  -2 -35    4.83    6.46
   5   2 -35   19.90    9.14
   5  -2 -36   -0.00    6.94
   5   2 -36    0.00    2.71
   5  -2 -37   -0.00    5.87
   5  -2 -38    0.40    6.32
  -5   3   1  316.29   28.25
   5  -3  -1  242.31   27.34
   5  -3  -1  257.93   27.01
   5  -3  -1  287.75   26.80
  -5  -3   1  224.93   29.41
  -5  -3   1  309.69   30.30
  -5  -3   1  258.92   30.40
   5   3  -1  287.12   30.62
   5   3  -1  287.99   30.82
   5   3  -1  342.88   31.68
  -5   3   2   44.04    7.55
  -5   3   2   43.85    7.70
   5  -3  -2   51.90    7.85
   5  -3  -2   50.12    6.92
  -5  -3   2   45.85    9.22
  -5  -3   2   61.55    9.88
  -5  -3   2   35.71    8.55
   5   3  -2   55.15   10.21
   5   3  -2   60.76   10.49
   5   3  -2   39.74    8.61
  -5   3   3   95.67   12.59
   5  -3  -3  103.76   12.85
  -5  -3   3   97.61   14.43
  -5  -3   3  105.76   14.47
  -5  -3   3   80.71   13.80
   5   3  -3   94.19   14.73
   5   3  -3  150.17   16.30
  -5   3   4   -0.00    2.94
[truncated: 833,086 more chars]
