# Supplementary material for: LED-pump-X-ray-multiprobe crystallography for sub-second timescales
Source: Commun Chem. 2022 Aug 26;5:102. doi: 10.1038/s42004-022-00716-1 (PMC9814726; doi:10.1038/s42004-022-00716-1)
Supplement: Supplementary file 10 — Supplementary Data 1 [file 42004_2022_716_MOESM10_ESM.zip › CIFs/8s_270K/270K_8s_t13_decay.cif]

 data_global

# SUBMISSION DETAILS
 
_publ_contact_author_name       'Hatcher, Lauren'
_publ_contact_author_address
;
School of Chemistry
Cardiff University
Main Building
Park Place 
Cardiff
CF10 3AT
United Kingdom
;
_publ_contact_author_email       'HatcherL1@cardiff.ac.uk'
_publ_requested_category          FM
_publ_section_comment
; 
?
;
_publ_section_references
;
Diamond General Data Aquisition (GDA) software: http://www.opengda.org/

XIA2: Winter, G. (2010) J. Appl. Cryst. 43, 186-190.
POINTLESS: Evans, P. (2006) Acta Cryst. D62, 72-82.
AIMLESS: Evans, P. R. and Murshudov, G. N. (2013) Acta Cryst. D69, 1204-1214.
DIALS: Winter, G., et al. Acta Cryst. (2018) D74, 85-97.
CCP4: Winn, M. D. et al. (2011) Acta Cryst. D67, 235-242.
   
SHELXL: Sheldrick G. M. (2015). Acta Cryst. C71, 3-8.
SHELXT:	Sheldrick, G. M. (2015). Acta Cryst. A71, 3-8.
 
OLEX2: Dolomanov, O.V.; Bourhis, L.J.; Gildea, R.J.; Howard, J.A.K.; Puschmann,
 H., OLEX2: A complete structure solution, refinement and analysis program 
 (2009). J. Appl. Cryst., 42, 339-341.

MERCURY: Macrae, C. F., Bruno, I. J., Chisholm, J. A., Edgington,
P. R., McCabe, P., Pidcock, E., Rodriguez-Monge, L., Taylor, R.,
van de Streek, J. & Wood, P. A. (2008). J. Appl. Cryst. 41, 466-470.
;

####
 
data_270K_8s_t13_decay
 
_audit_creation_method            'SHELXL-2018/3'
_shelx_SHELXL_version_number      '2018/3'
_chemical_name_systematic         
;
Nitro-(N,N,N',N'-tetrabutyldiethylenetriamine)palladium(II)
tetraphenylborate, tetrahydrofuran solvate
;
_chemical_name_common             ?
_chemical_melting_point           ?
_chemical_formula_moiety          
;
C20 H45 N4 O2 Pd, C24 H20 B, C4 H8 O
;
_chemical_formula_sum            'C48 H73 B N4 O3 Pd' 
_chemical_formula_weight          871.31

loop_
 _atom_type_symbol
 _atom_type_description
 _atom_type_scat_dispersion_real
 _atom_type_scat_dispersion_imag
 _atom_type_scat_source
 'C'  'C'   0.0010   0.0010
 'International Tables Vol C Tables 4.2.6.8 and 6.1.1.4'
 'H'  'H'   0.0000   0.0000
 'International Tables Vol C Tables 4.2.6.8 and 6.1.1.4'
 'B'  'B'   0.0000   0.0000
 'International Tables Vol C Tables 4.2.6.8 and 6.1.1.4'
 'N'  'N'   0.0030   0.0020
 'International Tables Vol C Tables 4.2.6.8 and 6.1.1.4'
 'O'  'O'   0.0050   0.0030
 'International Tables Vol C Tables 4.2.6.8 and 6.1.1.4'
 'Pd'  'Pd'  -2.5040   0.6150
 'International Tables Vol C Tables 4.2.6.8 and 6.1.1.4'
 
_space_group_crystal_system       monoclinic
_space_group_IT_number            14
_space_group_name_H-M_alt         'P 21/n'
_space_group_name_Hall            '-P 2yn'
 
_shelx_space_group_comment
;
The symmetry employed for this shelxl refinement is uniquely defined
by the following loop, which should always be used as a source of
symmetry information in preference to the above space-group names.
They are only intended as comments.
;
 
loop_
 _space_group_symop_operation_xyz
 'x, y, z'
 '-x+1/2, y+1/2, -z+1/2'
 '-x, -y, -z'
 'x-1/2, -y-1/2, z-1/2'
 
_cell_length_a                    11.6782(4)
_cell_length_b                    13.5824(4)
_cell_length_c                    30.2088(10)
_cell_angle_alpha                 90
_cell_angle_beta                  93.417(3)
_cell_angle_gamma                 90
_cell_volume                      4783.1(3)
_cell_formula_units_Z             4
_cell_measurement_temperature     270(2)
_cell_measurement_reflns_used     8172
_cell_measurement_theta_max       18.8954403388
_cell_measurement_theta_min       1.37354201769
 
_exptl_crystal_description        Plate
_exptl_crystal_colour             Yellow
_exptl_crystal_density_meas       ?
_exptl_crystal_density_method     ?
_exptl_crystal_density_diffrn     1.210          
_exptl_crystal_F_000              1856
_exptl_transmission_factor_min    ?
_exptl_transmission_factor_max    ?
_exptl_crystal_size_max           0.100
_exptl_crystal_size_mid           0.100
_exptl_crystal_size_min           0.050
_exptl_absorpt_coefficient_mu     0.201
_shelx_estimated_absorpt_T_min    0.980
_shelx_estimated_absorpt_T_max    0.990
_exptl_absorpt_correction_T_min   0.995088672798
_exptl_absorpt_correction_T_max   1.0
_exptl_absorpt_correction_type    empirical
_exptl_absorpt_process_details    
;
CCP4 7.0.048: AIMLESS, version 0.5.32 : 29/03/17
Scaling & analysis of unmerged intensities, absorption correction using spherical harmonics
;
_exptl_absorpt_special_details    ?
_diffrn_ambient_temperature       270(2)
_diffrn_radiation_wavelength      0.534
_diffrn_measurement_device_type   'Photon counting pixel array'
_diffrn_radiation_type            Synchrotron
_diffrn_measurement_method        'shutterless scans'
_diffrn_radiation_source          'Diamond Light Source Beamline I19-2'
_diffrn_radiation_monochromator   'Silicon 111'
_diffrn_detector_area_resol_mean  ?
_diffrn_reflns_number             34411
_diffrn_reflns_av_unetI/netI      0.1085
_diffrn_reflns_av_R_equivalents   0.0925
_diffrn_reflns_limit_h_min        -14
_diffrn_reflns_limit_h_max        14
_diffrn_reflns_limit_k_min        -16
_diffrn_reflns_limit_k_max        16
_diffrn_reflns_limit_l_min        -33
_diffrn_reflns_limit_l_max        37
_diffrn_reflns_theta_min          1.379
_diffrn_reflns_theta_max          19.495
_diffrn_reflns_theta_full         18.687
_diffrn_measured_fraction_theta_max   0.995
_diffrn_measured_fraction_theta_full  0.996
_diffrn_reflns_Laue_measured_fraction_max    0.995
_diffrn_reflns_Laue_measured_fraction_full   0.996
_diffrn_reflns_point_group_measured_fraction_max   0.995
_diffrn_reflns_point_group_measured_fraction_full  0.996
_reflns_number_total              9738
_reflns_number_gt                 4720
_reflns_threshold_expression      'I > 2\s(I)'
_reflns_Friedel_coverage          0.000
_reflns_Friedel_fraction_max      .
_reflns_Friedel_fraction_full     .
 
_reflns_special_details
;
 Reflections were merged by SHELXL according to the crystal
 class for the calculation of statistics and refinement.
 
 _reflns_Friedel_fraction is defined as the number of unique
 Friedel pairs measured divided by the number that would be
 possible theoretically, ignoring centric projections and
 systematic absences.
;
 
_computing_data_collection        'Diamond GDA (http://www.opengda.org/)'
_computing_cell_refinement        'DIALS (Winter, 2018)'
_computing_data_reduction         'XIA2 (Winter 2010)'
_computing_structure_solution     'SHELXT (Sheldrick, 2015)'
_computing_structure_refinement   'SHELXL (Sheldrick, 2015)'
_computing_molecular_graphics     'OLEX2 (Dolomanov et al., 2009)'
_computing_publication_material   'MERCURY (Macrae et al., 2008)'
_refine_special_details           ?
_refine_ls_structure_factor_coef  Fsqd
_refine_ls_matrix_type            full
_refine_ls_weighting_scheme       calc
_refine_ls_weighting_details
'w=1/[\s^2^(Fo^2^)+(0.0629P)^2^] where P=(Fo^2^+2Fc^2^)/3'
_atom_sites_solution_primary      ?
_atom_sites_solution_secondary    ?
_atom_sites_solution_hydrogens    geom
_refine_ls_hydrogen_treatment     constr
_refine_ls_extinction_method      none
_refine_ls_extinction_coef        .
_refine_ls_number_reflns          9738
_refine_ls_number_parameters      526
_refine_ls_number_restraints      490
_refine_ls_R_factor_all           0.1236
_refine_ls_R_factor_gt            0.0608
_refine_ls_wR_factor_ref          0.1562
_refine_ls_wR_factor_gt           0.1311
_refine_ls_goodness_of_fit_ref    0.894
_refine_ls_restrained_S_all       0.897
_refine_ls_shift/su_max           0.001
_refine_ls_shift/su_mean          0.000
 
loop_
 _atom_site_label
 _atom_site_type_symbol
 _atom_site_fract_x
 _atom_site_fract_y
 _atom_site_fract_z
 _atom_site_U_iso_or_equiv
 _atom_site_adp_type
 _atom_site_occupancy
 _atom_site_site_symmetry_order  
 _atom_site_calc_flag
 _atom_site_refinement_flags_posn
 _atom_site_refinement_flags_adp
 _atom_site_refinement_flags_occupancy
 _atom_site_disorder_assembly
 _atom_site_disorder_group
Pd1 Pd 0.33982(3) 0.77499(3) 0.34646(2) 0.05612(15) Uani 1 1 d . . . . .
N2 N 0.3454(3) 0.9276(3) 0.33761(12) 0.0662(9) Uani 1 1 d . . . . .
N3 N 0.4537(3) 0.7984(2) 0.39799(11) 0.0553(8) Uani 1 1 d . . . . .
H3 H 0.530880 0.788345 0.387715 0.066 Uiso 1 1 calc R U . . .
N4 N 0.3314(3) 0.6314(2) 0.37120(12) 0.0579(8) Uani 1 1 d . . . . .
C1 C 0.4414(4) 0.9631(3) 0.36931(15) 0.0733(12) Uani 1 1 d . . . . .
H1A H 0.429974 1.031994 0.376254 0.088 Uiso 1 1 calc R U . . .
H1B H 0.514165 0.956751 0.355666 0.088 Uiso 1 1 calc R U . . .
C2 C 0.4434(4) 0.9026(3) 0.41130(15) 0.0700(12) Uani 1 1 d . . . . .
H2A H 0.508052 0.921473 0.431140 0.084 Uiso 1 1 calc R U . . .
H2B H 0.373374 0.912688 0.426428 0.084 Uiso 1 1 calc R U . . .
C3 C 0.4340(4) 0.7234(3) 0.43253(14) 0.0601(10) Uani 1 1 d . . . . .
H3A H 0.365162 0.738725 0.447604 0.072 Uiso 1 1 calc R U . . .
H3B H 0.498474 0.721291 0.454300 0.072 Uiso 1 1 calc R U . . .
C4 C 0.4210(3) 0.6261(3) 0.40881(14) 0.0611(11) Uani 1 1 d . . . . .
H4A H 0.493876 0.607444 0.397436 0.073 Uiso 1 1 calc R U . . .
H4B H 0.399828 0.575793 0.429611 0.073 Uiso 1 1 calc R U . . .
C5 C 0.2306(4) 0.9657(3) 0.35093(17) 0.0778(13) Uani 1 1 d . . . . .
H5A H 0.171206 0.934525 0.331983 0.093 Uiso 1 1 calc R U . . .
H5B H 0.220260 0.944004 0.381027 0.093 Uiso 1 1 calc R U . . .
C6 C 0.2111(5) 1.0757(4) 0.3491(2) 0.1066(18) Uani 1 1 d . . . . .
H6A H 0.270764 1.108358 0.367325 0.128 Uiso 1 1 calc R U . . .
H6B H 0.216426 1.098228 0.318784 0.128 Uiso 1 1 calc R U . . .
C7 C 0.0956(5) 1.1036(4) 0.3649(2) 0.132(2) Uani 1 1 d . . . . .
H7A H 0.036735 1.064484 0.349257 0.158 Uiso 1 1 calc R U . . .
H7B H 0.093965 1.088584 0.396300 0.158 Uiso 1 1 calc R U . . .
C8 C 0.0699(7) 1.2098(5) 0.3578(3) 0.199(4) Uani 1 1 d . . . . .
H8A H 0.039953 1.219853 0.327892 0.299 Uiso 1 1 calc R U . . .
H8B H 0.138860 1.247514 0.363059 0.299 Uiso 1 1 calc R U . . .
H8C H 0.014095 1.230601 0.377993 0.299 Uiso 1 1 calc R U . . .
C9 C 0.3652(4) 0.9602(3) 0.29143(15) 0.0727(12) Uani 1 1 d . . . . .
H9A H 0.374440 1.031216 0.291484 0.087 Uiso 1 1 calc R U . . .
H9B H 0.297296 0.944976 0.272621 0.087 Uiso 1 1 calc R U . . .
C10 C 0.4672(4) 0.9150(4) 0.27133(16) 0.0821(13) Uani 1 1 d . . . . .
H10A H 0.463642 0.843998 0.274232 0.098 Uiso 1 1 calc R U . . .
H10B H 0.536797 0.937628 0.287297 0.098 Uiso 1 1 calc R U . . .
C11 C 0.4714(5) 0.9420(4) 0.22253(17) 0.1049(17) Uani 1 1 d . . . . .
H11A H 0.406848 0.911642 0.206054 0.126 Uiso 1 1 calc R U . . .
H11B H 0.463496 1.012826 0.219372 0.126 Uiso 1 1 calc R U . . .
C12 C 0.5790(5) 0.9105(6) 0.2032(2) 0.149(3) Uani 1 1 d . . . . .
H12A H 0.578094 0.931093 0.172733 0.224 Uiso 1 1 calc R U . . .
H12B H 0.585264 0.840097 0.204702 0.224 Uiso 1 1 calc R U . . .
H12C H 0.643264 0.939861 0.219457 0.224 Uiso 1 1 calc R U . . .
C13 C 0.2123(3) 0.6232(3) 0.38881(15) 0.0655(11) Uani 1 1 d . . . . .
H13A H 0.204446 0.675125 0.410436 0.079 Uiso 1 1 calc R U . . .
H13B H 0.156580 0.635990 0.364387 0.079 Uiso 1 1 calc R U . . .
C14 C 0.1806(4) 0.5277(3) 0.40991(17) 0.0800(14) Uani 1 1 d . . . . .
H14A H 0.233114 0.514745 0.435326 0.096 Uiso 1 1 calc R U . . .
H14B H 0.187664 0.474466 0.388845 0.096 Uiso 1 1 calc R U . . .
C15 C 0.0592(4) 0.5308(4) 0.42464(18) 0.0898(15) Uani 1 1 d . . . . .
H15A H 0.053180 0.584177 0.445707 0.108 Uiso 1 1 calc R U . . .
H15B H 0.007678 0.545489 0.399114 0.108 Uiso 1 1 calc R U . . .
C16 C 0.0201(4) 0.4373(4) 0.4456(2) 0.1063(18) Uani 1 1 d . . . . .
H16A H 0.024659 0.384026 0.424912 0.159 Uiso 1 1 calc R U . . .
H16B H -0.057711 0.444779 0.453616 0.159 Uiso 1 1 calc R U . . .
H16C H 0.068493 0.423458 0.471667 0.159 Uiso 1 1 calc R U . . .
C17 C 0.3500(4) 0.5507(3) 0.33869(15) 0.0705(12) Uani 1 1 d . . . . .
H17A H 0.355358 0.488631 0.354554 0.085 Uiso 1 1 calc R U . . .
H17B H 0.283560 0.547145 0.317889 0.085 Uiso 1 1 calc R U . . .
C18 C 0.4549(4) 0.5629(4) 0.31317(16) 0.0839(14) Uani 1 1 d . . . . .
H18A H 0.522349 0.564065 0.333527 0.101 Uiso 1 1 calc R U . . .
H18B H 0.451005 0.625017 0.297342 0.101 Uiso 1 1 calc R U . . .
C19 C 0.4652(5) 0.4784(5) 0.2801(2) 0.128(2) Uani 1 1 d . . . . .
H19A H 0.458837 0.416530 0.295801 0.153 Uiso 1 1 calc R U . . .
H19B H 0.401345 0.482229 0.258138 0.153 Uiso 1 1 calc R U . . .
C20 C 0.5691(6) 0.4780(6) 0.2579(3) 0.171(3) Uani 1 1 d . . . . .
H20A H 0.578387 0.415209 0.243941 0.256 Uiso 1 1 calc R U . . .
H20B H 0.632528 0.489615 0.278913 0.256 Uiso 1 1 calc R U . . .
H20C H 0.566467 0.528824 0.235768 0.256 Uiso 1 1 calc R U . . .
C21 C 0.6565(3) 0.3745(3) 0.42730(15) 0.0622(10) Uani 1 1 d . . . . .
C22 C 0.7090(4) 0.4241(3) 0.39393(17) 0.0765(13) Uani 1 1 d . . . . .
H22 H 0.725320 0.389570 0.368487 0.092 Uiso 1 1 calc R U . . .
C23 C 0.7379(4) 0.5215(4) 0.3967(2) 0.0942(16) Uani 1 1 d . . . . .
H23 H 0.772979 0.551533 0.373355 0.113 Uiso 1 1 calc R U . . .
C24 C 0.7155(4) 0.5753(4) 0.4339(2) 0.0901(15) Uani 1 1 d . . . . .
H24 H 0.737360 0.641039 0.436377 0.108 Uiso 1 1 calc R U . . .
C25 C 0.6605(4) 0.5302(3) 0.46682(19) 0.0823(14) Uani 1 1 d . . . . .
H25 H 0.642655 0.566042 0.491724 0.099 Uiso 1 1 calc R U . . .
C26 C 0.6310(4) 0.4321(3) 0.46373(16) 0.0707(12) Uani 1 1 d . . . . .
H26 H 0.593008 0.403360 0.486629 0.085 Uiso 1 1 calc R U . . .
C27 C 0.7345(4) 0.2021(3) 0.45900(16) 0.0661(11) Uani 1 1 d . . . . .
C28 C 0.8089(4) 0.2501(3) 0.48826(17) 0.0751(13) Uani 1 1 d . . . . .
H28 H 0.803602 0.318257 0.490012 0.090 Uiso 1 1 calc R U . . .
C29 C 0.8916(4) 0.2034(4) 0.51541(19) 0.0967(17) Uani 1 1 d . . . . .
H29 H 0.940067 0.240594 0.534353 0.116 Uiso 1 1 calc R U . . .
C30 C 0.9028(4) 0.1049(4) 0.5148(2) 0.1025(18) Uani 1 1 d . . . . .
H30 H 0.956210 0.073064 0.533853 0.123 Uiso 1 1 calc R U . . .
C31 C 0.8328(4) 0.0527(4) 0.4850(2) 0.1067(19) Uani 1 1 d . . . . .
H31 H 0.840735 -0.015277 0.483169 0.128 Uiso 1 1 calc R U . . .
C32 C 0.7509(4) 0.0998(3) 0.4577(2) 0.0942(17) Uani 1 1 d . . . . .
H32 H 0.705176 0.062423 0.437803 0.113 Uiso 1 1 calc R U . . .
C33 C 0.5041(4) 0.2303(3) 0.44455(15) 0.0621(10) Uani 1 1 d . . . . .
C34 C 0.4786(4) 0.1463(3) 0.46683(14) 0.0655(11) Uani 1 1 d . . . . .
H34 H 0.537535 0.101855 0.473710 0.079 Uiso 1 1 calc R U . . .
C35 C 0.3698(4) 0.1236(3) 0.47973(16) 0.0777(13) Uani 1 1 d . . . . .
H35 H 0.356931 0.064748 0.494334 0.093 Uiso 1 1 calc R U . . .
C36 C 0.2807(4) 0.1885(4) 0.47090(19) 0.0884(15) Uani 1 1 d . . . . .
H36 H 0.207824 0.174923 0.480123 0.106 Uiso 1 1 calc R U . . .
C37 C 0.3015(4) 0.2734(4) 0.4483(2) 0.0955(17) Uani 1 1 d . . . . .
H37 H 0.242506 0.317857 0.441526 0.115 Uiso 1 1 calc R U . . .
C38 C 0.4117(4) 0.2924(3) 0.43551(19) 0.0861(15) Uani 1 1 d . . . . .
H38 H 0.424147 0.350207 0.419995 0.103 Uiso 1 1 calc R U . . .
C39 C 0.6357(5) 0.2129(3) 0.37452(17) 0.0781(12) Uani 1 1 d . . . . .
C40 C 0.5435(5) 0.2202(3) 0.34476(18) 0.0900(15) Uani 1 1 d . . . . .
H40 H 0.474711 0.243979 0.354472 0.108 Uiso 1 1 calc R U . . .
C41 C 0.5486(6) 0.1928(4) 0.2995(2) 0.1103(19) Uani 1 1 d . . . . .
H41 H 0.484869 0.200445 0.279851 0.132 Uiso 1 1 calc R U . . .
C42 C 0.6471(8) 0.1555(5) 0.2857(3) 0.138(3) Uani 1 1 d . . . . .
H42 H 0.651418 0.137180 0.256144 0.166 Uiso 1 1 calc R U . . .
C43 C 0.7402(7) 0.1445(6) 0.3143(2) 0.157(3) Uani 1 1 d . . . . .
H43 H 0.807285 0.117217 0.304629 0.188 Uiso 1 1 calc R U . . .
C44 C 0.7351(6) 0.1736(5) 0.3576(2) 0.128(2) Uani 1 1 d . . . . .
H44 H 0.800360 0.166988 0.376600 0.153 Uiso 1 1 calc R U . . .
B1 B 0.6322(5) 0.2547(4) 0.4266(2) 0.0669(11) Uani 1 1 d . . . . .
O3 O 0.6840(12) 0.8047(19) 0.3656(8) 0.103(2) Uani 0.681(15) 1 d D . P A 1
C45 C 0.7284(9) 0.7619(11) 0.3269(4) 0.1067(19) Uani 0.681(15) 1 d D . P A 1
H45A H 0.704939 0.800389 0.300901 0.128 Uiso 0.681(15) 1 calc R U P A 1
H45B H 0.699245 0.695430 0.322728 0.128 Uiso 0.681(15) 1 calc R U P A 1
C46 C 0.8547(9) 0.7603(12) 0.3332(5) 0.128(2) Uani 0.681(15) 1 d D . P A 1
H46A H 0.889650 0.788116 0.307694 0.153 Uiso 0.681(15) 1 calc R U P A 1
H46B H 0.882628 0.693639 0.337858 0.153 Uiso 0.681(15) 1 calc R U P A 1
C47 C 0.8800(8) 0.8219(12) 0.3735(4) 0.128(2) Uani 0.681(15) 1 d D . P A 1
H47A H 0.927206 0.785215 0.395220 0.153 Uiso 0.681(15) 1 calc R U P A 1
H47B H 0.921636 0.880624 0.365671 0.153 Uiso 0.681(15) 1 calc R U P A 1
C48 C 0.7749(8) 0.8486(9) 0.3915(4) 0.1067(19) Uani 0.681(15) 1 d D . P A 1
H48A H 0.773951 0.826058 0.421950 0.128 Uiso 0.681(15) 1 calc R U P A 1
H48B H 0.766312 0.919655 0.391246 0.128 Uiso 0.681(15) 1 calc R U P A 1
O3A O 0.679(2) 0.807(4) 0.3602(17) 0.103(2) Uani 0.319(15) 1 d D . P A 2
C45A C 0.7497(19) 0.782(2) 0.3239(9) 0.1067(19) Uani 0.319(15) 1 d D . P A 2
H45C H 0.741913 0.830560 0.300484 0.128 Uiso 0.319(15) 1 calc R U P A 2
H45D H 0.728144 0.717873 0.311735 0.128 Uiso 0.319(15) 1 calc R U P A 2
C46A C 0.8697(18) 0.780(2) 0.3442(12) 0.128(2) Uani 0.319(15) 1 d D . P A 2
H46C H 0.881826 0.731070 0.367498 0.153 Uiso 0.319(15) 1 calc R U P A 2
H46D H 0.927777 0.774463 0.322704 0.153 Uiso 0.319(15) 1 calc R U P A 2
C47A C 0.8552(17) 0.881(2) 0.3611(9) 0.128(2) Uani 0.319(15) 1 d D . P A 2
H47C H 0.913992 0.895585 0.384134 0.153 Uiso 0.319(15) 1 calc R U P A 2
H47D H 0.860872 0.928261 0.337271 0.153 Uiso 0.319(15) 1 calc R U P A 2
C48A C 0.7449(17) 0.8852(17) 0.3783(8) 0.1067(19) Uani 0.319(15) 1 d D . P A 2
H48C H 0.751513 0.879878 0.410332 0.128 Uiso 0.319(15) 1 calc R U P A 2
H48D H 0.708416 0.947534 0.370470 0.128 Uiso 0.319(15) 1 calc R U P A 2
O1 O 0.1248(3) 0.7596(3) 0.29887(11) 0.1254(12) Uani 0.962(5) 1 d D . P B 3
O2 O 0.2616(3) 0.72420(19) 0.25975(12) 0.1254(12) Uani 0.962(5) 1 d D . P B 3
N1 N 0.2257(3) 0.74939(13) 0.29441(10) 0.0788(11) Uani 0.962(5) 1 d D . P B 3
O1A O 0.224(2) 0.7543(2) 0.3017(4) 0.1254(12) Uani 0.038(5) 1 d D . P B 4
O2A O 0.3249(18) 0.7129(4) 0.2495(5) 0.1254(12) Uani 0.038(5) 1 d D . P B 4
N1A N 0.2202(17) 0.7276(3) 0.2603(4) 0.0788(11) Uani 0.038(5) 1 d D . P B 4
 
loop_
 _atom_site_aniso_label
 _atom_site_aniso_U_11
 _atom_site_aniso_U_22
 _atom_site_aniso_U_33
 _atom_site_aniso_U_23
 _atom_site_aniso_U_13
 _atom_site_aniso_U_12
Pd1 0.0547(2) 0.0596(2) 0.0535(3) 0.00123(18) -0.00129(18) -0.00264(16)
N2 0.066(2) 0.065(2) 0.067(2) 0.0071(17) -0.0019(16) 0.0007(15)
N3 0.0563(19) 0.0602(16) 0.049(2) -0.0018(14) -0.0008(16) -0.0028(15)
N4 0.0544(17) 0.0599(19) 0.059(2) -0.0022(15) 0.0006(14) -0.0040(15)
C1 0.082(3) 0.066(3) 0.071(3) 0.003(2) -0.006(2) -0.007(2)
C2 0.083(3) 0.0612(19) 0.064(3) -0.0048(18) -0.008(2) -0.003(2)
C3 0.066(3) 0.068(2) 0.046(2) 0.0021(15) -0.003(2) -0.001(2)
C4 0.056(2) 0.065(2) 0.062(3) -0.0004(19) -0.0033(18) 0.0016(19)
C5 0.080(3) 0.069(2) 0.085(4) 0.000(3) 0.005(2) 0.010(2)
C6 0.118(4) 0.072(2) 0.129(5) -0.001(3) -0.004(4) 0.023(3)
C7 0.118(4) 0.105(4) 0.170(6) -0.040(4) -0.011(4) 0.040(3)
C8 0.170(7) 0.106(4) 0.317(12) -0.050(6) -0.034(8) 0.054(4)
C9 0.079(3) 0.069(3) 0.069(2) 0.014(2) -0.003(2) -0.002(2)
C10 0.080(3) 0.092(3) 0.074(3) 0.015(3) 0.005(2) -0.003(2)
C11 0.105(4) 0.134(5) 0.076(3) 0.015(3) 0.017(3) -0.008(3)
C12 0.114(5) 0.226(8) 0.112(5) -0.010(5) 0.035(4) -0.005(4)
C13 0.052(2) 0.072(2) 0.072(3) 0.005(2) -0.0011(19) -0.0069(19)
C14 0.067(2) 0.078(3) 0.096(4) 0.012(3) 0.011(3) -0.009(2)
C15 0.069(3) 0.093(3) 0.110(4) 0.002(3) 0.022(3) -0.013(2)
C16 0.092(4) 0.095(3) 0.134(5) 0.009(3) 0.028(4) -0.015(3)
C17 0.076(3) 0.066(3) 0.068(3) -0.010(2) -0.005(2) 0.000(2)
C18 0.082(3) 0.096(3) 0.074(3) -0.007(2) 0.005(2) 0.014(3)
C19 0.131(5) 0.129(5) 0.127(5) -0.043(4) 0.046(4) -0.006(4)
C20 0.171(6) 0.181(7) 0.170(7) -0.034(6) 0.090(5) 0.009(5)
C21 0.059(3) 0.064(2) 0.062(3) 0.0064(17) -0.008(2) -0.0015(19)
C22 0.069(3) 0.078(2) 0.083(3) 0.015(2) 0.008(2) -0.004(2)
C23 0.074(3) 0.077(3) 0.132(4) 0.026(3) 0.014(3) -0.009(2)
C24 0.066(3) 0.064(3) 0.138(4) 0.015(2) -0.015(3) -0.003(2)
C25 0.077(3) 0.064(2) 0.103(4) 0.000(2) -0.018(3) 0.008(2)
C26 0.082(3) 0.064(2) 0.065(3) 0.006(2) -0.006(2) 0.005(2)
C27 0.063(2) 0.062(2) 0.074(3) 0.005(2) 0.0099(19) 0.0034(18)
C28 0.072(3) 0.068(3) 0.085(3) -0.003(2) 0.000(2) 0.010(2)
C29 0.088(3) 0.096(3) 0.104(4) -0.002(3) -0.017(3) 0.017(3)
C30 0.080(4) 0.095(3) 0.131(5) 0.020(3) -0.007(3) 0.019(3)
C31 0.081(3) 0.078(3) 0.160(5) 0.013(3) -0.005(3) 0.015(2)
C32 0.072(3) 0.065(2) 0.145(5) 0.000(3) -0.004(3) 0.006(2)
C33 0.066(2) 0.058(2) 0.062(3) 0.000(2) 0.000(2) 0.0010(16)
C34 0.070(2) 0.064(2) 0.062(3) 0.003(2) -0.005(2) -0.0036(19)
C35 0.073(2) 0.075(3) 0.084(4) 0.007(3) 0.002(2) -0.0072(19)
C36 0.073(3) 0.081(3) 0.112(4) 0.001(3) 0.008(3) 0.000(2)
C37 0.067(2) 0.075(3) 0.145(5) 0.008(3) 0.006(3) 0.007(2)
C38 0.071(2) 0.066(3) 0.121(5) 0.013(3) 0.004(3) 0.006(2)
C39 0.098(3) 0.069(3) 0.067(2) -0.003(2) 0.005(2) -0.014(2)
C40 0.118(4) 0.075(3) 0.075(3) 0.009(3) -0.012(3) -0.030(3)
C41 0.169(5) 0.086(4) 0.074(3) 0.006(3) -0.013(3) -0.038(4)
C42 0.206(7) 0.121(5) 0.089(5) -0.014(4) 0.019(4) -0.022(5)
C43 0.191(6) 0.182(7) 0.100(4) -0.041(5) 0.028(4) 0.026(6)
C44 0.130(4) 0.165(6) 0.090(4) -0.023(4) 0.019(3) 0.023(4)
B1 0.066(2) 0.064(2) 0.071(3) -0.001(2) 0.000(2) -0.001(2)
O3 0.086(2) 0.110(3) 0.112(5) -0.012(4) 0.011(3) -0.006(2)
C45 0.096(3) 0.113(5) 0.112(4) -0.014(3) 0.010(2) -0.007(2)
C46 0.091(3) 0.148(6) 0.145(6) -0.023(4) 0.013(3) -0.012(3)
C47 0.091(3) 0.148(6) 0.145(6) -0.023(4) 0.013(3) -0.012(3)
C48 0.096(3) 0.113(5) 0.112(4) -0.014(3) 0.010(2) -0.007(2)
O3A 0.086(2) 0.110(3) 0.112(5) -0.012(4) 0.011(3) -0.006(2)
C45A 0.096(3) 0.113(5) 0.112(4) -0.014(3) 0.010(2) -0.007(2)
C46A 0.091(3) 0.148(6) 0.145(6) -0.023(4) 0.013(3) -0.012(3)
C47A 0.091(3) 0.148(6) 0.145(6) -0.023(4) 0.013(3) -0.012(3)
C48A 0.096(3) 0.113(5) 0.112(4) -0.014(3) 0.010(2) -0.007(2)
O1 0.0774(18) 0.209(3) 0.0877(19) -0.0296(18) -0.0126(16) 0.0041(17)
O2 0.0774(18) 0.209(3) 0.0877(19) -0.0296(18) -0.0126(16) 0.0041(17)
N1 0.078(2) 0.081(3) 0.075(2) 0.0062(19) -0.006(2) -0.0013(19)
O1A 0.0774(18) 0.209(3) 0.0877(19) -0.0296(18) -0.0126(16) 0.0041(17)
O2A 0.0774(18) 0.209(3) 0.0877(19) -0.0296(18) -0.0126(16) 0.0041(17)
N1A 0.078(2) 0.081(3) 0.075(2) 0.0062(19) -0.006(2) -0.0013(19)
 
_geom_special_details
;
 All esds (except the esd in the dihedral angle between two l.s. planes)
 are estimated using the full covariance matrix.  The cell esds are taken
 into account individually in the estimation of esds in distances, angles
 and torsion angles; correlations between esds in cell parameters are only
 used when they are defined by crystal symmetry.  An approximate (isotropic)
 treatment of cell esds is used for estimating esds involving l.s. planes.
;
 
loop_
 _geom_bond_atom_site_label_1
 _geom_bond_atom_site_label_2
 _geom_bond_distance
 _geom_bond_site_symmetry_2
 _geom_bond_publ_flag
Pd1 O1A 1.87(2) . ?
Pd1 N3 2.012(3) . ?
Pd1 N1 2.030(3) . ?
Pd1 N2 2.092(3) . ?
Pd1 N4 2.093(3) . ?
N2 C9 1.495(5) . ?
N2 C1 1.510(5) . ?
N2 C5 1.513(5) . ?
N3 C2 1.478(5) . ?
N3 C3 1.486(5) . ?
N3 H3 0.9800 . ?
N4 C17 1.497(5) . ?
N4 C4 1.500(5) . ?
N4 C13 1.523(5) . ?
C1 C2 1.510(6) . ?
C1 H1A 0.9700 . ?
C1 H1B 0.9700 . ?
C2 H2A 0.9700 . ?
C2 H2B 0.9700 . ?
C3 C4 1.507(5) . ?
C3 H3A 0.9700 . ?
C3 H3B 0.9700 . ?
C4 H4A 0.9700 . ?
C4 H4B 0.9700 . ?
C5 C6 1.512(6) . ?
C5 H5A 0.9700 . ?
C5 H5B 0.9700 . ?
C6 C7 1.507(7) . ?
C6 H6A 0.9700 . ?
C6 H6B 0.9700 . ?
C7 C8 1.487(8) . ?
C7 H7A 0.9700 . ?
C7 H7B 0.9700 . ?
C8 H8A 0.9600 . ?
C8 H8B 0.9600 . ?
C8 H8C 0.9600 . ?
C9 C10 1.500(6) . ?
C9 H9A 0.9700 . ?
C9 H9B 0.9700 . ?
C10 C11 1.523(6) . ?
C10 H10A 0.9700 . ?
C10 H10B 0.9700 . ?
C11 C12 1.481(7) . ?
C11 H11A 0.9700 . ?
C11 H11B 0.9700 . ?
C12 H12A 0.9600 . ?
C12 H12B 0.9600 . ?
C12 H12C 0.9600 . ?
C13 C14 1.501(5) . ?
C13 H13A 0.9700 . ?
C13 H13B 0.9700 . ?
C14 C15 1.511(6) . ?
C14 H14A 0.9700 . ?
C14 H14B 0.9700 . ?
C15 C16 1.501(6) . ?
C15 H15A 0.9700 . ?
C15 H15B 0.9700 . ?
C16 H16A 0.9600 . ?
C16 H16B 0.9600 . ?
C16 H16C 0.9600 . ?
C17 C18 1.495(6) . ?
C17 H17A 0.9700 . ?
C17 H17B 0.9700 . ?
C18 C19 1.530(7) . ?
C18 H18A 0.9700 . ?
C18 H18B 0.9700 . ?
C19 C20 1.421(7) . ?
C19 H19A 0.9700 . ?
C19 H19B 0.9700 . ?
C20 H20A 0.9600 . ?
C20 H20B 0.9600 . ?
C20 H20C 0.9600 . ?
C21 C22 1.386(6) . ?
C21 C26 1.397(6) . ?
C21 B1 1.651(6) . ?
C22 C23 1.366(6) . ?
C22 H22 0.9300 . ?
C23 C24 1.379(7) . ?
C23 H23 0.9300 . ?
C24 C25 1.362(7) . ?
C24 H24 0.9300 . ?
C25 C26 1.378(6) . ?
C25 H25 0.9300 . ?
C26 H26 0.9300 . ?
C27 C28 1.368(6) . ?
C27 C32 1.404(6) . ?
C27 B1 1.660(7) . ?
C28 C29 1.383(6) . ?
C28 H28 0.9300 . ?
C29 C30 1.344(7) . ?
C29 H29 0.9300 . ?
C30 C31 1.376(7) . ?
C30 H30 0.9300 . ?
C31 C32 1.381(6) . ?
C31 H31 0.9300 . ?
C32 H32 0.9300 . ?
C33 C34 1.366(5) . ?
C33 C38 1.383(6) . ?
C33 B1 1.656(7) . ?
C34 C35 1.386(5) . ?
C34 H34 0.9300 . ?
C35 C36 1.377(6) . ?
C35 H35 0.9300 . ?
C36 C37 1.369(6) . ?
C36 H36 0.9300 . ?
C37 C38 1.390(6) . ?
C37 H37 0.9300 . ?
C38 H38 0.9300 . ?
C39 C40 1.364(7) . ?
C39 C44 1.401(7) . ?
C39 B1 1.675(8) . ?
C40 C41 1.420(7) . ?
C40 H40 0.9300 . ?
C41 C42 1.347(9) . ?
C41 H41 0.9300 . ?
C42 C43 1.357(9) . ?
C42 H42 0.9300 . ?
C43 C44 1.372(8) . ?
C43 H43 0.9300 . ?
C44 H44 0.9300 . ?
O3 C48 1.413(11) . ?
O3 C45 1.430(9) . ?
C45 C46 1.476(10) . ?
C45 H45A 0.9700 . ?
C45 H45B 0.9700 . ?
C46 C47 1.492(12) . ?
C46 H46A 0.9700 . ?
C46 H46B 0.9700 . ?
C47 C48 1.420(9) . ?
C47 H47A 0.9700 . ?
C47 H47B 0.9700 . ?
C48 H48A 0.9700 . ?
C48 H48B 0.9700 . ?
O3A C48A 1.398(19) . ?
O3A C45A 1.451(15) . ?
C45A C46A 1.497(16) . ?
C45A H45C 0.9700 . ?
C45A H45D 0.9700 . ?
C46A C47A 1.476(18) . ?
C46A H46C 0.9700 . ?
C46A H46D 0.9700 . ?
C47A C48A 1.419(15) . ?
C47A H47C 0.9700 . ?
C47A H47D 0.9700 . ?
C48A H48C 0.9700 . ?
C48A H48D 0.9700 . ?
O1 N1 1.2011(10) . ?
O2 N1 1.2010(10) . ?
O1A N1A 1.3000(10) . ?
O2A N1A 1.3001(10) . ?
 
loop_
 _geom_angle_atom_site_label_1
 _geom_angle_atom_site_label_2
 _geom_angle_atom_site_label_3
 _geom_angle
 _geom_angle_site_symmetry_1
 _geom_angle_site_symmetry_3
 _geom_angle_publ_flag
O1A Pd1 N3 175.3(6) . . ?
N3 Pd1 N1 179.20(11) . . ?
O1A Pd1 N2 94.78(13) . . ?
N3 Pd1 N2 85.31(13) . . ?
N1 Pd1 N2 95.43(10) . . ?
O1A Pd1 N4 94.05(11) . . ?
N3 Pd1 N4 85.04(12) . . ?
N1 Pd1 N4 94.27(10) . . ?
N2 Pd1 N4 166.31(14) . . ?
C9 N2 C1 110.3(3) . . ?
C9 N2 C5 109.6(3) . . ?
C1 N2 C5 111.0(4) . . ?
C9 N2 Pd1 114.9(3) . . ?
C1 N2 Pd1 105.2(2) . . ?
C5 N2 Pd1 105.7(2) . . ?
C2 N3 C3 116.6(3) . . ?
C2 N3 Pd1 107.5(2) . . ?
C3 N3 Pd1 108.2(2) . . ?
C2 N3 H3 108.1 . . ?
C3 N3 H3 108.1 . . ?
Pd1 N3 H3 108.1 . . ?
C17 N4 C4 109.9(3) . . ?
C17 N4 C13 110.3(3) . . ?
C4 N4 C13 110.0(3) . . ?
C17 N4 Pd1 115.9(3) . . ?
C4 N4 Pd1 105.7(2) . . ?
C13 N4 Pd1 104.9(2) . . ?
N2 C1 C2 109.4(3) . . ?
N2 C1 H1A 109.8 . . ?
C2 C1 H1A 109.8 . . ?
N2 C1 H1B 109.8 . . ?
C2 C1 H1B 109.8 . . ?
H1A C1 H1B 108.2 . . ?
N3 C2 C1 106.9(3) . . ?
N3 C2 H2A 110.4 . . ?
C1 C2 H2A 110.4 . . ?
N3 C2 H2B 110.4 . . ?
C1 C2 H2B 110.4 . . ?
H2A C2 H2B 108.6 . . ?
N3 C3 C4 106.4(3) . . ?
N3 C3 H3A 110.4 . . ?
C4 C3 H3A 110.4 . . ?
N3 C3 H3B 110.4 . . ?
C4 C3 H3B 110.4 . . ?
H3A C3 H3B 108.6 . . ?
N4 C4 C3 111.3(3) . . ?
N4 C4 H4A 109.4 . . ?
C3 C4 H4A 109.4 . . ?
N4 C4 H4B 109.4 . . ?
C3 C4 H4B 109.4 . . ?
H4A C4 H4B 108.0 . . ?
C6 C5 N2 117.5(4) . . ?
C6 C5 H5A 107.9 . . ?
N2 C5 H5A 107.9 . . ?
C6 C5 H5B 107.9 . . ?
N2 C5 H5B 107.9 . . ?
H5A C5 H5B 107.2 . . ?
C7 C6 C5 111.9(5) . . ?
C7 C6 H6A 109.2 . . ?
C5 C6 H6A 109.2 . . ?
C7 C6 H6B 109.2 . . ?
C5 C6 H6B 109.2 . . ?
H6A C6 H6B 107.9 . . ?
C8 C7 C6 112.1(6) . . ?
C8 C7 H7A 109.2 . . ?
C6 C7 H7A 109.2 . . ?
C8 C7 H7B 109.2 . . ?
C6 C7 H7B 109.2 . . ?
H7A C7 H7B 107.9 . . ?
C7 C8 H8A 109.5 . . ?
C7 C8 H8B 109.5 . . ?
H8A C8 H8B 109.5 . . ?
C7 C8 H8C 109.5 . . ?
H8A C8 H8C 109.5 . . ?
H8B C8 H8C 109.5 . . ?
N2 C9 C10 115.3(4) . . ?
N2 C9 H9A 108.5 . . ?
C10 C9 H9A 108.5 . . ?
N2 C9 H9B 108.5 . . ?
C10 C9 H9B 108.5 . . ?
H9A C9 H9B 107.5 . . ?
C9 C10 C11 111.4(4) . . ?
C9 C10 H10A 109.3 . . ?
C11 C10 H10A 109.3 . . ?
C9 C10 H10B 109.3 . . ?
C11 C10 H10B 109.3 . . ?
H10A C10 H10B 108.0 . . ?
C12 C11 C10 112.9(5) . . ?
C12 C11 H11A 109.0 . . ?
C10 C11 H11A 109.0 . . ?
C12 C11 H11B 109.0 . . ?
C10 C11 H11B 109.0 . . ?
H11A C11 H11B 107.8 . . ?
C11 C12 H12A 109.5 . . ?
C11 C12 H12B 109.5 . . ?
H12A C12 H12B 109.5 . . ?
C11 C12 H12C 109.5 . . ?
H12A C12 H12C 109.5 . . ?
H12B C12 H12C 109.5 . . ?
C14 C13 N4 117.8(3) . . ?
C14 C13 H13A 107.9 . . ?
N4 C13 H13A 107.9 . . ?
C14 C13 H13B 107.9 . . ?
N4 C13 H13B 107.9 . . ?
H13A C13 H13B 107.2 . . ?
C13 C14 C15 111.1(4) . . ?
C13 C14 H14A 109.4 . . ?
C15 C14 H14A 109.4 . . ?
C13 C14 H14B 109.4 . . ?
C15 C14 H14B 109.4 . . ?
H14A C14 H14B 108.0 . . ?
C16 C15 C14 114.5(4) . . ?
C16 C15 H15A 108.6 . . ?
C14 C15 H15A 108.6 . . ?
C16 C15 H15B 108.6 . . ?
C14 C15 H15B 108.6 . . ?
H15A C15 H15B 107.6 . . ?
C15 C16 H16A 109.5 . . ?
C15 C16 H16B 109.5 . . ?
H16A C16 H16B 109.5 . . ?
C15 C16 H16C 109.5 . . ?
H16A C16 H16C 109.5 . . ?
H16B C16 H16C 109.5 . . ?
C18 C17 N4 114.4(4) . . ?
C18 C17 H17A 108.7 . . ?
N4 C17 H17A 108.7 . . ?
C18 C17 H17B 108.7 . . ?
N4 C17 H17B 108.7 . . ?
H17A C17 H17B 107.6 . . ?
C17 C18 C19 110.6(4) . . ?
C17 C18 H18A 109.5 . . ?
C19 C18 H18A 109.5 . . ?
C17 C18 H18B 109.5 . . ?
C19 C18 H18B 109.5 . . ?
H18A C18 H18B 108.1 . . ?
C20 C19 C18 114.5(6) . . ?
C20 C19 H19A 108.6 . . ?
C18 C19 H19A 108.6 . . ?
C20 C19 H19B 108.6 . . ?
C18 C19 H19B 108.6 . . ?
H19A C19 H19B 107.6 . . ?
C19 C20 H20A 109.5 . . ?
C19 C20 H20B 109.5 . . ?
H20A C20 H20B 109.5 . . ?
C19 C20 H20C 109.5 . . ?
H20A C20 H20C 109.5 . . ?
H20B C20 H20C 109.5 . . ?
C22 C21 C26 115.1(4) . . ?
C22 C21 B1 123.6(4) . . ?
C26 C21 B1 121.2(4) . . ?
C23 C22 C21 123.1(5) . . ?
C23 C22 H22 118.5 . . ?
C21 C22 H22 118.5 . . ?
C22 C23 C24 120.3(5) . . ?
C22 C23 H23 119.8 . . ?
C24 C23 H23 119.8 . . ?
C25 C24 C23 118.5(5) . . ?
C25 C24 H24 120.7 . . ?
C23 C24 H24 120.7 . . ?
C24 C25 C26 120.8(5) . . ?
C24 C25 H25 119.6 . . ?
C26 C25 H25 119.6 . . ?
C25 C26 C21 122.1(5) . . ?
C25 C26 H26 118.9 . . ?
C21 C26 H26 118.9 . . ?
C28 C27 C32 114.0(4) . . ?
C28 C27 B1 125.6(4) . . ?
C32 C27 B1 120.3(4) . . ?
C27 C28 C29 124.0(5) . . ?
C27 C28 H28 118.0 . . ?
C29 C28 H28 118.0 . . ?
C30 C29 C28 120.9(5) . . ?
C30 C29 H29 119.6 . . ?
C28 C29 H29 119.6 . . ?
C29 C30 C31 117.8(5) . . ?
C29 C30 H30 121.1 . . ?
C31 C30 H30 121.1 . . ?
C30 C31 C32 121.0(5) . . ?
C30 C31 H31 119.5 . . ?
C32 C31 H31 119.5 . . ?
C31 C32 C27 122.1(5) . . ?
C31 C32 H32 118.9 . . ?
C27 C32 H32 118.9 . . ?
C34 C33 C38 114.6(4) . . ?
C34 C33 B1 123.8(4) . . ?
C38 C33 B1 121.5(4) . . ?
C33 C34 C35 123.7(4) . . ?
C33 C34 H34 118.2 . . ?
C35 C34 H34 118.2 . . ?
C36 C35 C34 119.9(5) . . ?
C36 C35 H35 120.1 . . ?
C34 C35 H35 120.1 . . ?
C37 C36 C35 118.8(5) . . ?
C37 C36 H36 120.6 . . ?
C35 C36 H36 120.6 . . ?
C36 C37 C38 119.3(5) . . ?
C36 C37 H37 120.3 . . ?
C38 C37 H37 120.3 . . ?
C33 C38 C37 123.8(5) . . ?
C33 C38 H38 118.1 . . ?
C37 C38 H38 118.1 . . ?
C40 C39 C44 115.2(5) . . ?
C40 C39 B1 122.1(5) . . ?
C44 C39 B1 122.6(5) . . ?
C39 C40 C41 122.6(6) . . ?
C39 C40 H40 118.7 . . ?
C41 C40 H40 118.7 . . ?
C42 C41 C40 118.9(7) . . ?
C42 C41 H41 120.6 . . ?
C40 C41 H41 120.6 . . ?
C41 C42 C43 120.6(8) . . ?
C41 C42 H42 119.7 . . ?
C43 C42 H42 119.7 . . ?
C42 C43 C44 119.9(8) . . ?
C42 C43 H43 120.0 . . ?
C44 C43 H43 120.0 . . ?
C43 C44 C39 122.7(7) . . ?
C43 C44 H44 118.6 . . ?
C39 C44 H44 118.6 . . ?
C21 B1 C33 110.5(4) . . ?
C21 B1 C27 107.5(4) . . ?
C33 B1 C27 110.7(4) . . ?
C21 B1 C39 109.4(4) . . ?
C33 B1 C39 108.2(4) . . ?
C27 B1 C39 110.5(4) . . ?
C48 O3 C45 109.1(8) . . ?
O3 C45 C46 108.0(9) . . ?
O3 C45 H45A 110.1 . . ?
C46 C45 H45A 110.1 . . ?
O3 C45 H45B 110.1 . . ?
C46 C45 H45B 110.1 . . ?
H45A C45 H45B 108.4 . . ?
C45 C46 C47 104.2(8) . . ?
C45 C46 H46A 110.9 . . ?
C47 C46 H46A 110.9 . . ?
C45 C46 H46B 110.9 . . ?
C47 C46 H46B 110.9 . . ?
H46A C46 H46B 108.9 . . ?
C48 C47 C46 108.8(7) . . ?
C48 C47 H47A 109.9 . . ?
C46 C47 H47A 109.9 . . ?
C48 C47 H47B 109.9 . . ?
C46 C47 H47B 109.9 . . ?
H47A C47 H47B 108.3 . . ?
O3 C48 C47 108.5(8) . . ?
O3 C48 H48A 110.0 . . ?
C47 C48 H48A 110.0 . . ?
O3 C48 H48B 110.0 . . ?
C47 C48 H48B 110.0 . . ?
H48A C48 H48B 108.4 . . ?
C48A O3A C45A 98.9(17) . . ?
O3A C45A C46A 104.7(18) . . ?
O3A C45A H45C 110.8 . . ?
C46A C45A H45C 110.8 . . ?
O3A C45A H45D 110.8 . . ?
C46A C45A H45D 110.8 . . ?
H45C C45A H45D 108.9 . . ?
C47A C46A C45A 90.0(15) . . ?
C47A C46A H46C 113.6 . . ?
C45A C46A H46C 113.6 . . ?
C47A C46A H46D 113.6 . . ?
C45A C46A H46D 113.6 . . ?
H46C C46A H46D 110.9 . . ?
C48A C47A C46A 106.9(15) . . ?
C48A C47A H47C 110.3 . . ?
C46A C47A H47C 110.3 . . ?
C48A C47A H47D 110.3 . . ?
C46A C47A H47D 110.3 . . ?
H47C C47A H47D 108.6 . . ?
O3A C48A C47A 108.3(14) . . ?
O3A C48A H48C 110.0 . . ?
C47A C48A H48C 110.0 . . ?
O3A C48A H48D 110.0 . . ?
C47A C48A H48D 110.0 . . ?
H48C C48A H48D 108.4 . . ?
O2 N1 O1 121.78(15) . . ?
O2 N1 Pd1 118.5(2) . . ?
O1 N1 Pd1 119.8(2) . . ?
N1A O1A Pd1 136.0(13) . . ?
O1A N1A O2A 107.73(12) . . ?
 
loop_
 _geom_torsion_atom_site_label_1
 _geom_torsion_atom_site_label_2
 _geom_torsion_atom_site_label_3
 _geom_torsion_atom_site_label_4
 _geom_torsion
 _geom_torsion_site_symmetry_1
 _geom_torsion_site_symmetry_2
 _geom_torsion_site_symmetry_3
 _geom_torsion_site_symmetry_4
 _geom_torsion_publ_flag
C9 N2 C1 C2 -160.6(4) . . . . ?
C5 N2 C1 C2 77.7(4) . . . . ?
Pd1 N2 C1 C2 -36.1(4) . . . . ?
C3 N3 C2 C1 -168.1(3) . . . . ?
Pd1 N3 C2 C1 -46.6(4) . . . . ?
N2 C1 C2 N3 56.0(4) . . . . ?
C2 N3 C3 C4 166.8(3) . . . . ?
Pd1 N3 C3 C4 45.5(4) . . . . ?
C17 N4 C4 C3 158.8(3) . . . . ?
C13 N4 C4 C3 -79.6(4) . . . . ?
Pd1 N4 C4 C3 33.1(4) . . . . ?
N3 C3 C4 N4 -53.0(4) . . . . ?
C9 N2 C5 C6 -57.3(5) . . . . ?
C1 N2 C5 C6 64.8(5) . . . . ?
Pd1 N2 C5 C6 178.4(4) . . . . ?
N2 C5 C6 C7 -177.6(5) . . . . ?
C5 C6 C7 C8 -172.7(6) . . . . ?
C1 N2 C9 C10 66.5(5) . . . . ?
C5 N2 C9 C10 -171.0(4) . . . . ?
Pd1 N2 C9 C10 -52.2(5) . . . . ?
N2 C9 C10 C11 172.5(4) . . . . ?
C9 C10 C11 C12 172.0(5) . . . . ?
C17 N4 C13 C14 55.8(5) . . . . ?
C4 N4 C13 C14 -65.5(5) . . . . ?
Pd1 N4 C13 C14 -178.8(3) . . . . ?
N4 C13 C14 C15 -178.7(4) . . . . ?
C13 C14 C15 C16 179.2(4) . . . . ?
C4 N4 C17 C18 -69.5(5) . . . . ?
C13 N4 C17 C18 169.1(4) . . . . ?
Pd1 N4 C17 C18 50.2(4) . . . . ?
N4 C17 C18 C19 -178.7(4) . . . . ?
C17 C18 C19 C20 -173.3(6) . . . . ?
C26 C21 C22 C23 2.2(6) . . . . ?
B1 C21 C22 C23 -173.9(4) . . . . ?
C21 C22 C23 C24 0.1(7) . . . . ?
C22 C23 C24 C25 -2.2(8) . . . . ?
C23 C24 C25 C26 1.9(7) . . . . ?
C24 C25 C26 C21 0.5(7) . . . . ?
C22 C21 C26 C25 -2.5(6) . . . . ?
B1 C21 C26 C25 173.7(4) . . . . ?
C32 C27 C28 C29 -1.8(8) . . . . ?
B1 C27 C28 C29 178.6(5) . . . . ?
C27 C28 C29 C30 -0.7(9) . . . . ?
C28 C29 C30 C31 2.7(9) . . . . ?
C29 C30 C31 C32 -2.2(9) . . . . ?
C30 C31 C32 C27 -0.3(9) . . . . ?
C28 C27 C32 C31 2.2(8) . . . . ?
B1 C27 C32 C31 -178.1(5) . . . . ?
C38 C33 C34 C35 -0.1(7) . . . . ?
B1 C33 C34 C35 -176.4(4) . . . . ?
C33 C34 C35 C36 -1.3(7) . . . . ?
C34 C35 C36 C37 1.8(8) . . . . ?
C35 C36 C37 C38 -1.0(8) . . . . ?
C34 C33 C38 C37 1.0(8) . . . . ?
B1 C33 C38 C37 177.4(5) . . . . ?
C36 C37 C38 C33 -0.4(9) . . . . ?
C44 C39 C40 C41 -1.9(7) . . . . ?
B1 C39 C40 C41 174.4(4) . . . . ?
C39 C40 C41 C42 1.9(9) . . . . ?
C40 C41 C42 C43 -0.1(11) . . . . ?
C41 C42 C43 C44 -1.6(13) . . . . ?
C42 C43 C44 C39 1.6(12) . . . . ?
C40 C39 C44 C43 0.1(9) . . . . ?
B1 C39 C44 C43 -176.2(6) . . . . ?
C22 C21 B1 C33 -139.1(4) . . . . ?
C26 C21 B1 C33 45.0(5) . . . . ?
C22 C21 B1 C27 100.0(5) . . . . ?
C26 C21 B1 C27 -75.9(5) . . . . ?
C22 C21 B1 C39 -20.0(6) . . . . ?
C26 C21 B1 C39 164.1(4) . . . . ?
C34 C33 B1 C21 -148.5(4) . . . . ?
C38 C33 B1 C21 35.5(6) . . . . ?
C34 C33 B1 C27 -29.6(6) . . . . ?
C38 C33 B1 C27 154.4(4) . . . . ?
C34 C33 B1 C39 91.7(5) . . . . ?
C38 C33 B1 C39 -84.3(5) . . . . ?
C28 C27 B1 C21 13.2(7) . . . . ?
C32 C27 B1 C21 -166.5(4) . . . . ?
C28 C27 B1 C33 -107.6(5) . . . . ?
C32 C27 B1 C33 72.8(6) . . . . ?
C28 C27 B1 C39 132.5(5) . . . . ?
C32 C27 B1 C39 -47.1(6) . . . . ?
C40 C39 B1 C21 -82.0(5) . . . . ?
C44 C39 B1 C21 94.1(6) . . . . ?
C40 C39 B1 C33 38.5(6) . . . . ?
C44 C39 B1 C33 -145.5(5) . . . . ?
C40 C39 B1 C27 159.9(4) . . . . ?
C44 C39 B1 C27 -24.1(7) . . . . ?
C48 O3 C45 C46 12(2) . . . . ?
O3 C45 C46 C47 -10.6(19) . . . . ?
C45 C46 C47 C48 5.4(16) . . . . ?
C45 O3 C48 C47 -9(3) . . . . ?
C46 C47 C48 O3 2(2) . . . . ?
C48A O3A C45A C46A 46(4) . . . . ?
O3A C45A C46A C47A -54(3) . . . . ?
C45A C46A C47A C48A 43(3) . . . . ?
C45A O3A C48A C47A -16(5) . . . . ?
C46A C47A C48A O3A -19(4) . . . . ?
N2 Pd1 O1A N1A 97.71(18) . . . . ?
N4 Pd1 O1A N1A -92.77(16) . . . . ?
Pd1 O1A N1A O2A 0.00(3) . . . . ?
 
_refine_diff_density_max    0.418
_refine_diff_density_min   -0.574
_refine_diff_density_rms    0.064

_shelx_res_file
;
TITL shelxt in P 1 21/n 1
    13_decay.res
    created by SHELXL-2018/3 at 10:30:11 on 27-Mar-2020
CELL 0.534 11.6782 13.5824 30.2088 90 93.417 90
ZERR 4 0.000355 0.000447 0.000975 0 0.002898 0
LATT 1
SYMM 0.5-X,0.5+Y,0.5-Z
SFAC C H B N O Pd
DISP B 0 0 4.561
DISP C 0.001 0.001 6.94
DISP H -0 0 0.611
DISP N 0.003 0.002 10.693
DISP O 0.005 0.003 16.398
DISP Pd -2.504 0.615 1934.604
UNIT 192 292 4 16 12 4
DFIX 1.2 0.001 N1 O1 N1 O2
DFIX 1.3 0.001 O1A N1A N1A O2A
DANG 2.1 0.001 O1 O2 O1A O2A
FLAT 0.001 Pd1 O1 O2 N1 O1A O2A N1A
RIGU 0.001 0.002
EADP O3 O3A
EADP C45 C45A C48 C48A
EADP C46 C46A C47 C47A
EADP O1 O1A O2 O2A
EADP N1 N1A

L.S. 20
PLAN  5
SIZE 0.1 0.1 0.05
TEMP -3
BOND $H
list 4
CONF
fmap 2
acta
SHEL 999 0.8
OMIT 10 0 0
OMIT -1 2 3
OMIT 7 12 0
OMIT -2 1 2
REM <olex2.extras>
REM <HklSrc "%.\\13_decay.hkl">
REM </olex2.extras>

WGHT    0.062900
FVAR       0.22129   0.68078   0.96242
PD1   6    0.339820    0.774992    0.346456    11.00000    0.05472    0.05962 =
         0.05347    0.00123   -0.00129   -0.00264
N2    4    0.345368    0.927608    0.337606    11.00000    0.06629    0.06461 =
         0.06701    0.00712   -0.00195    0.00072
N3    4    0.453718    0.798389    0.397995    11.00000    0.05631    0.06023 =
         0.04885   -0.00179   -0.00076   -0.00279
AFIX  13
H3    2    0.530880    0.788345    0.387715    11.00000   -1.20000
AFIX   0
N4    4    0.331420    0.631425    0.371205    11.00000    0.05435    0.05992 =
         0.05905   -0.00216    0.00061   -0.00403
C1    1    0.441411    0.963096    0.369309    11.00000    0.08202    0.06613 =
         0.07051    0.00280   -0.00624   -0.00711
AFIX  23
H1A   2    0.429974    1.031994    0.376254    11.00000   -1.20000
H1B   2    0.514165    0.956751    0.355666    11.00000   -1.20000
AFIX   0
C2    1    0.443402    0.902615    0.411300    11.00000    0.08338    0.06124 =
         0.06383   -0.00483   -0.00825   -0.00344
AFIX  23
H2A   2    0.508052    0.921473    0.431140    11.00000   -1.20000
H2B   2    0.373374    0.912688    0.426428    11.00000   -1.20000
AFIX   0
C3    1    0.434008    0.723353    0.432534    11.00000    0.06596    0.06760 =
         0.04611    0.00213   -0.00255   -0.00116
AFIX  23
H3A   2    0.365162    0.738725    0.447604    11.00000   -1.20000
H3B   2    0.498474    0.721291    0.454300    11.00000   -1.20000
AFIX   0
C4    1    0.421013    0.626066    0.408808    11.00000    0.05578    0.06457 =
         0.06212   -0.00041   -0.00334    0.00156
AFIX  23
H4A   2    0.493876    0.607444    0.397436    11.00000   -1.20000
H4B   2    0.399828    0.575793    0.429611    11.00000   -1.20000
AFIX   0
C5    1    0.230637    0.965665    0.350932    11.00000    0.08014    0.06873 =
         0.08460    0.00044    0.00521    0.01012
AFIX  23
H5A   2    0.171206    0.934525    0.331983    11.00000   -1.20000
H5B   2    0.220260    0.944004    0.381027    11.00000   -1.20000
AFIX   0
C6    1    0.211127    1.075666    0.349058    11.00000    0.11776    0.07153 =
         0.12904   -0.00143   -0.00401    0.02316
AFIX  23
H6A   2    0.270764    1.108358    0.367325    11.00000   -1.20000
H6B   2    0.216426    1.098228    0.318784    11.00000   -1.20000
AFIX   0
C7    1    0.095642    1.103568    0.364950    11.00000    0.11836    0.10540 =
         0.17001   -0.03968   -0.01144    0.03988
AFIX  23
H7A   2    0.036735    1.064484    0.349257    11.00000   -1.20000
H7B   2    0.093965    1.088584    0.396300    11.00000   -1.20000
AFIX   0
C8    1    0.069853    1.209794    0.357844    11.00000    0.16959    0.10597 =
         0.31698   -0.04968   -0.03437    0.05404
AFIX 137
H8A   2    0.039953    1.219853    0.327892    11.00000   -1.50000
H8B   2    0.138860    1.247514    0.363059    11.00000   -1.50000
H8C   2    0.014095    1.230601    0.377993    11.00000   -1.50000
AFIX   0
C9    1    0.365199    0.960242    0.291429    11.00000    0.07938    0.06888 =
         0.06899    0.01440   -0.00281   -0.00248
AFIX  23
H9A   2    0.374440    1.031216    0.291484    11.00000   -1.20000
H9B   2    0.297296    0.944976    0.272621    11.00000   -1.20000
AFIX   0
C10   1    0.467192    0.915039    0.271325    11.00000    0.08034    0.09182 =
         0.07411    0.01516    0.00517   -0.00346
AFIX  23
H10A  2    0.463642    0.843998    0.274232    11.00000   -1.20000
H10B  2    0.536797    0.937628    0.287297    11.00000   -1.20000
AFIX   0
C11   1    0.471357    0.942038    0.222526    11.00000    0.10543    0.13441 =
         0.07632    0.01509    0.01655   -0.00806
AFIX  23
H11A  2    0.406848    0.911642    0.206054    11.00000   -1.20000
H11B  2    0.463496    1.012826    0.219372    11.00000   -1.20000
AFIX   0
C12   1    0.578955    0.910500    0.203151    11.00000    0.11443    0.22552 =
         0.11176   -0.00984    0.03453   -0.00516
AFIX 137
H12A  2    0.578094    0.931093    0.172733    11.00000   -1.50000
H12B  2    0.585264    0.840097    0.204702    11.00000   -1.50000
H12C  2    0.643264    0.939861    0.219457    11.00000   -1.50000
AFIX   0
C13   1    0.212313    0.623153    0.388805    11.00000    0.05231    0.07221 =
         0.07154    0.00512   -0.00108   -0.00689
AFIX  23
H13A  2    0.204446    0.675125    0.410436    11.00000   -1.20000
H13B  2    0.156580    0.635990    0.364387    11.00000   -1.20000
AFIX   0
C14   1    0.180564    0.527699    0.409910    11.00000    0.06698    0.07768 =
         0.09611    0.01224    0.01057   -0.00943
AFIX  23
H14A  2    0.233114    0.514745    0.435326    11.00000   -1.20000
H14B  2    0.187664    0.474466    0.388845    11.00000   -1.20000
AFIX   0
C15   1    0.059179    0.530796    0.424641    11.00000    0.06890    0.09298 =
         0.10964    0.00240    0.02235   -0.01342
AFIX  23
H15A  2    0.053180    0.584177    0.445707    11.00000   -1.20000
H15B  2    0.007678    0.545489    0.399114    11.00000   -1.20000
AFIX   0
C16   1    0.020135    0.437339    0.445598    11.00000    0.09238    0.09469 =
         0.13442    0.00933    0.02764   -0.01480
AFIX 137
H16A  2    0.024659    0.384026    0.424912    11.00000   -1.50000
H16B  2   -0.057711    0.444779    0.453616    11.00000   -1.50000
H16C  2    0.068493    0.423458    0.471667    11.00000   -1.50000
AFIX   0
C17   1    0.349997    0.550702    0.338686    11.00000    0.07645    0.06645 =
         0.06762   -0.01031   -0.00508    0.00048
AFIX  23
H17A  2    0.355358    0.488631    0.354554    11.00000   -1.20000
H17B  2    0.283560    0.547145    0.317889    11.00000   -1.20000
AFIX   0
C18   1    0.454923    0.562853    0.313166    11.00000    0.08180    0.09600 =
         0.07406   -0.00705    0.00497    0.01351
AFIX  23
H18A  2    0.522349    0.564065    0.333527    11.00000   -1.20000
H18B  2    0.451005    0.625017    0.297342    11.00000   -1.20000
AFIX   0
C19   1    0.465213    0.478426    0.280120    11.00000    0.13112    0.12916 =
         0.12692   -0.04294    0.04619   -0.00612
AFIX  23
H19A  2    0.458837    0.416530    0.295801    11.00000   -1.20000
H19B  2    0.401345    0.482229    0.258138    11.00000   -1.20000
AFIX   0
C20   1    0.569074    0.477983    0.257881    11.00000    0.17126    0.18095 =
         0.17024   -0.03441    0.09008    0.00851
AFIX 137
H20A  2    0.578387    0.415209    0.243941    11.00000   -1.50000
H20B  2    0.632528    0.489615    0.278913    11.00000   -1.50000
H20C  2    0.566467    0.528824    0.235768    11.00000   -1.50000
AFIX   0

C21   1    0.656457    0.374473    0.427302    11.00000    0.05894    0.06421 =
         0.06199    0.00640   -0.00802   -0.00154
C22   1    0.709011    0.424137    0.393930    11.00000    0.06905    0.07808 =
         0.08262    0.01505    0.00768   -0.00426
AFIX  43
H22   2    0.725320    0.389570    0.368487    11.00000   -1.20000
AFIX   0
C23   1    0.737948    0.521457    0.396676    11.00000    0.07413    0.07719 =
         0.13242    0.02580    0.01450   -0.00910
AFIX  43
H23   2    0.772979    0.551533    0.373355    11.00000   -1.20000
AFIX   0
C24   1    0.715478    0.575346    0.433859    11.00000    0.06639    0.06387 =
         0.13766    0.01489   -0.01491   -0.00341
AFIX  43
H24   2    0.737360    0.641039    0.436377    11.00000   -1.20000
AFIX   0
C25   1    0.660510    0.530205    0.466824    11.00000    0.07715    0.06400 =
         0.10300   -0.00004   -0.01820    0.00768
AFIX  43
H25   2    0.642655    0.566042    0.491724    11.00000   -1.20000
AFIX   0
C26   1    0.631039    0.432111    0.463730    11.00000    0.08196    0.06356 =
         0.06529    0.00551   -0.00553    0.00466
AFIX  43
H26   2    0.593008    0.403360    0.486629    11.00000   -1.20000
AFIX   0
C27   1    0.734469    0.202051    0.458998    11.00000    0.06284    0.06173 =
         0.07444    0.00531    0.00988    0.00336
C28   1    0.808913    0.250064    0.488263    11.00000    0.07192    0.06810 =
         0.08480   -0.00298    0.00006    0.01019
AFIX  43
H28   2    0.803602    0.318257    0.490012    11.00000   -1.20000
AFIX   0
C29   1    0.891600    0.203370    0.515409    11.00000    0.08753    0.09553 =
         0.10441   -0.00205   -0.01711    0.01694
AFIX  43
H29   2    0.940067    0.240594    0.534353    11.00000   -1.20000
AFIX   0
C30   1    0.902838    0.104900    0.514772    11.00000    0.07998    0.09455 =
         0.13124    0.02029   -0.00713    0.01903
AFIX  43
H30   2    0.956210    0.073064    0.533853    11.00000   -1.20000
AFIX   0
C31   1    0.832802    0.052712    0.484968    11.00000    0.08090    0.07765 =
         0.16013    0.01323   -0.00475    0.01452
AFIX  43
H31   2    0.840735   -0.015277    0.483169    11.00000   -1.20000
AFIX   0
C32   1    0.750909    0.099753    0.457687    11.00000    0.07225    0.06463 =
         0.14451   -0.00038   -0.00415    0.00632
AFIX  43
H32   2    0.705176    0.062423    0.437803    11.00000   -1.20000
AFIX   0
C33   1    0.504057    0.230307    0.444552    11.00000    0.06642    0.05766 =
         0.06182   -0.00018   -0.00036    0.00102
C34   1    0.478567    0.146306    0.466827    11.00000    0.06989    0.06358 =
         0.06188    0.00325   -0.00453   -0.00356
AFIX  43
H34   2    0.537535    0.101855    0.473710    11.00000   -1.20000
AFIX   0
C35   1    0.369775    0.123647    0.479734    11.00000    0.07292    0.07540 =
         0.08439    0.00660    0.00239   -0.00721
AFIX  43
H35   2    0.356931    0.064748    0.494334    11.00000   -1.20000
AFIX   0
C36   1    0.280732    0.188506    0.470900    11.00000    0.07252    0.08065 =
         0.11242    0.00105    0.00835   -0.00013
AFIX  43
H36   2    0.207824    0.174923    0.480123    11.00000   -1.20000
AFIX   0
C37   1    0.301536    0.273387    0.448278    11.00000    0.06672    0.07472 =
         0.14499    0.00840    0.00596    0.00679
AFIX  43
H37   2    0.242506    0.317857    0.441526    11.00000   -1.20000
AFIX   0
C38   1    0.411749    0.292412    0.435508    11.00000    0.07079    0.06646 =
         0.12076    0.01345    0.00377    0.00635
AFIX  43
H38   2    0.424147    0.350207    0.419995    11.00000   -1.20000
AFIX   0
C39   1    0.635737    0.212904    0.374518    11.00000    0.09811    0.06896 =
         0.06733   -0.00278    0.00454   -0.01401
C40   1    0.543542    0.220164    0.344762    11.00000    0.11752    0.07508 =
         0.07517    0.00865   -0.01236   -0.02978
AFIX  43
H40   2    0.474711    0.243979    0.354472    11.00000   -1.20000
AFIX   0
C41   1    0.548550    0.192779    0.299539    11.00000    0.16885    0.08582 =
         0.07365    0.00639   -0.01320   -0.03754
AFIX  43
H41   2    0.484869    0.200445    0.279851    11.00000   -1.20000
AFIX   0
C42   1    0.647102    0.155520    0.285659    11.00000    0.20606    0.12098 =
         0.08916   -0.01405    0.01864   -0.02212
AFIX  43
H42   2    0.651418    0.137180    0.256144    11.00000   -1.20000
AFIX   0
C43   1    0.740167    0.144487    0.314334    11.00000    0.19115    0.18180 =
         0.09994   -0.04096    0.02841    0.02581
AFIX  43
H43   2    0.807285    0.117217    0.304629    11.00000   -1.20000
AFIX   0
C44   1    0.735095    0.173609    0.357644    11.00000    0.13018    0.16468 =
         0.09023   -0.02283    0.01894    0.02340
AFIX  43
H44   2    0.800360    0.166988    0.376600    11.00000   -1.20000
AFIX   0
B1    3    0.632231    0.254694    0.426598    11.00000    0.06552    0.06419 =
         0.07061   -0.00125    0.00049   -0.00065

PART 1
O3    5    0.683990    0.804713    0.365587    21.00000    0.08640    0.11019 =
         0.11174   -0.01205    0.01055   -0.00633
C45   1    0.728393    0.761862    0.326918    21.00000    0.09576    0.11302 =
         0.11186   -0.01399    0.00989   -0.00733
AFIX  23
H45A  2    0.704939    0.800389    0.300901    21.00000   -1.20000
H45B  2    0.699245    0.695430    0.322728    21.00000   -1.20000
AFIX   0
C46   1    0.854677    0.760311    0.333206    21.00000    0.09132    0.14759 =
         0.14523   -0.02342    0.01280   -0.01160
AFIX  23
H46A  2    0.889650    0.788116    0.307694    21.00000   -1.20000
H46B  2    0.882628    0.693639    0.337858    21.00000   -1.20000
AFIX   0
C47   1    0.880014    0.821935    0.373474    21.00000    0.09132    0.14759 =
         0.14523   -0.02342    0.01280   -0.01160
AFIX  23
H47A  2    0.927206    0.785215    0.395220    21.00000   -1.20000
H47B  2    0.921636    0.880624    0.365671    21.00000   -1.20000
AFIX   0
C48   1    0.774864    0.848618    0.391507    21.00000    0.09576    0.11302 =
         0.11186   -0.01399    0.00989   -0.00733
AFIX  23
H48A  2    0.773951    0.826058    0.421950    21.00000   -1.20000
H48B  2    0.766312    0.919655    0.391246    21.00000   -1.20000
AFIX   0
SAME 0.02 0.04 O3 > C48
PART 0
PART 2
O3A   5    0.679241    0.807350    0.360183   -21.00000    0.08640    0.11019 =
         0.11174   -0.01205    0.01055   -0.00633
C45A  1    0.749650    0.781775    0.323922   -21.00000    0.09576    0.11302 =
         0.11186   -0.01399    0.00989   -0.00733
AFIX  23
H45C  2    0.741913    0.830560    0.300484   -21.00000   -1.20000
H45D  2    0.728144    0.717873    0.311735   -21.00000   -1.20000
AFIX   0
C46A  1    0.869746    0.779883    0.344249   -21.00000    0.09132    0.14759 =
         0.14523   -0.02342    0.01280   -0.01160
AFIX  23
H46C  2    0.881826    0.731070    0.367498   -21.00000   -1.20000
H46D  2    0.927777    0.774463    0.322704   -21.00000   -1.20000
AFIX   0
C47A  1    0.855167    0.880859    0.361055   -21.00000    0.09132    0.14759 =
         0.14523   -0.02342    0.01280   -0.01160
AFIX  23
H47C  2    0.913992    0.895585    0.384134   -21.00000   -1.20000
H47D  2    0.860872    0.928261    0.337271   -21.00000   -1.20000
AFIX   0
C48A  1    0.744883    0.885231    0.378262   -21.00000    0.09576    0.11302 =
         0.11186   -0.01399    0.00989   -0.00733
AFIX  23
H48C  2    0.751513    0.879878    0.410332   -21.00000   -1.20000
H48D  2    0.708416    0.947534    0.370470   -21.00000   -1.20000
AFIX   0

PART 0
PART 3
O1    5    0.124847    0.759632    0.298873    31.00000    0.07741    0.20908 =
         0.08772   -0.02961   -0.01262    0.00407
O2    5    0.261609    0.724204    0.259747    31.00000    0.07741    0.20908 =
         0.08772   -0.02961   -0.01262    0.00407
N1    4    0.225666    0.749395    0.294413    31.00000    0.07832    0.08139 =
         0.07547    0.00623   -0.00637   -0.00130
PART 0
PART 4
O1A   5    0.224270    0.754260    0.301725   -31.00000    0.07741    0.20908 =
         0.08772   -0.02961   -0.01262    0.00407
O2A   5    0.324945    0.712911    0.249481   -31.00000    0.07741    0.20908 =
         0.08772   -0.02961   -0.01262    0.00407
N1A   4    0.220236    0.727592    0.260330   -31.00000    0.07832    0.08139 =
         0.07547    0.00623   -0.00637   -0.00130
HKLF 4


REM  shelxt in P 1 21/n 1
REM wR2 = 0.1562, GooF = S = 0.894, Restrained GooF = 0.897 for all data
REM R1 = 0.0608 for 4720 Fo > 4sig(Fo) and 0.1236 for all 9738 data
REM 526 parameters refined using 490 restraints

END

WGHT      0.0629      0.0000

REM Highest difference peak  0.418,  deepest hole -0.574,  1-sigma level  0.064
Q1    1   0.1410  0.6888  0.2819  11.00000  0.05    0.42
Q2    1   0.8130  0.8575  0.3292  11.00000  0.05    0.39
Q3    1   0.2206  0.6721  0.2704  11.00000  0.05    0.34
Q4    1   0.8475  0.8552  0.3944  11.00000  0.05    0.33
Q5    1   0.1277  0.7737  0.2761  11.00000  0.05    0.32
;
_shelx_res_checksum   12287

_shelx_hkl_file
;
  17  -1  -6   -0.00    3.11
  16   0  -5    0.00    4.89
  16   0  -6   -0.00    3.99
 -16   0   7    4.27    5.55
  16   0  -7    1.02    4.38
 -16   0   8    0.76    3.96
  16   0  -8   -0.00    4.65
 -16   0   9   -0.00    5.03
  16   0  -9   -0.00    4.04
 -16   0  10    8.11    6.07
  16   0 -10    0.62    4.08
 -16   0  11    3.38    4.46
  16   0 -11    0.95    3.85
 -16   0  12    0.15    4.99
  16   0 -12   -0.00    3.78
 -16   0  13    7.94    5.97
  16   0 -13    0.29    3.35
 -16   0  14    3.27    5.74
  16   0 -14    1.96    4.76
 -16   0  15   -0.00    5.39
  16  -1  -1    0.00    3.59
  16  -1  -2   -0.00    4.56
  16  -1  -2    0.20    4.06
  16  -1  -3    6.93    6.14
  16  -1  -3    0.95    4.14
  16  -1  -4    2.46    5.03
  16  -1  -4    0.53    5.24
  16  -1  -5    3.89    4.92
  16  -1  -5    4.41    6.81
  16  -1  -6    2.20    4.63
  16  -1  -6   -0.00    4.59
 -16   1   7   -0.00    4.86
  16  -1  -7   -0.00    4.09
  16  -1  -7    0.33    4.41
 -16   1   8    0.00    4.39
  16  -1  -8    0.00    3.72
  16  -1  -8   -0.00    5.27
 -16   1   9    1.32    4.54
  16  -1  -9    2.69    4.70
  16  -1  -9    1.74    4.32
 -16   1  10   -0.00    4.73
  16  -1 -10    2.20    5.91
  16  -1 -10   -0.00    4.60
  16   1 -10   -0.00    4.30
 -16   1  11   -0.00    4.52
  16  -1 -11   -0.00    4.06
  16  -1 -11    1.88    4.30
  16   1 -11   -0.00    4.26
 -16   1  12    4.03    5.38
  16  -1 -12    7.22    6.13
  16  -1 -12    0.00    5.35
  16   1 -12    1.97    4.30
 -16  -1  12    0.00    4.90
 -16   1  13    6.07    6.15
  16  -1 -13    0.00    4.42
  16   1 -13    0.00    4.13
 -16  -1  13   -0.00    4.39
 -16  -1  14   -0.00    5.43
 -16  -1  15   -0.00    5.53
 -16  -1  16    0.53    4.13
  16  -2  -1    0.42    4.98
  16  -2  -1    0.00    4.42
  16  -2  -2   -0.00    4.67
  16  -2  -2   -0.00    4.98
  16  -2  -3    2.80    4.37
  16  -2  -3   -0.00    4.38
  16  -2  -4    1.25    5.29
  16  -2  -4    7.00    6.18
  16  -2  -5    0.00    4.86
  16  -2  -5   -0.00    3.73
  16  -2  -6    1.46    4.78
  16  -2  -6   -0.00    4.00
 -16   2   7   -0.00    4.84
  16  -2  -7   -0.00    5.32
  16  -2  -7    1.48    4.85
 -16   2   8   -0.00    4.66
  16  -2  -8    1.13    5.14
  16  -2  -8   -0.00    5.07
 -16   2   9   -0.00    4.45
  16  -2  -9    0.17    3.53
  16  -2  -9    1.75    4.96
 -16   2  10    3.91    5.33
  16  -2 -10    1.54    4.39
  16  -2 -10    2.55    5.30
 -16   2  11    0.00    3.77
  16  -2 -11   -0.00    4.60
  16  -2 -11   -0.00    5.77
  16  -2 -12    1.38    4.63
  16  -2 -13   -0.00    5.15
  16  -2 -14    2.55    5.54
  16  -2 -15    0.00    5.76
  16  -2 -16    5.45    7.08
  16  -3  -1    3.56    5.47
  16  -3  -1    0.43    5.18
  16  -3  -2    7.54    5.67
  16  -3  -2   -0.00    5.20
  16  -3  -3    0.00    4.52
  16  -3  -3    2.99    6.11
  16  -3  -4    0.00    4.83
  16  -3  -4    0.17    4.23
  16  -3  -5    2.71    5.90
  16  -3  -5   -0.00    5.30
  16  -3  -6    4.80    4.39
  16  -3  -6   -0.00    4.98
  16  -3  -7    5.22    5.19
  16  -3  -7    0.77    5.38
 -16   3   8    0.45    5.20
  16  -3  -8   -0.00    4.55
  16  -3  -8   -0.00    4.14
 -16   3   9    1.04    4.78
  16  -3  -9   -0.00    5.26
  16  -3 -10   -0.00    5.27
  16  -3 -11   -0.00    5.12
  16  -3 -12    3.69    6.75
  16  -3 -13   -0.00    4.81
  16  -3 -14    0.04    3.77
  16  -3 -15   -0.00    5.23
  16  -4  -1    9.25    6.76
  16  -4  -1    4.02    6.68
  16  -4  -2    4.30    5.40
  16  -4  -2    1.92    6.35
  16  -4  -3    0.00    5.82
  16  -4  -3    0.21    5.95
  16  -4  -4    0.00    5.86
  16  -4  -4    7.32    6.71
  16  -4  -5    0.00    5.14
  16  -4  -6    3.97    5.91
  16  -4  -7   -0.00    4.74
  16  -4  -8    5.36    5.90
  16  -4  -9    5.34    6.37
  16  -4 -10   -0.00    4.89
  16  -4 -11    0.88    4.49
  16  -5  -3    0.00    5.10
  16  -5  -4   -0.00    4.87
  16  -5  -5    2.00    4.80
  16  -5  -6    1.51    6.24
  16  -5  -7    0.00    5.11
  15   0  -1    3.99    4.76
  15   0  -1    0.41    4.04
  15   0  -2    4.67    5.84
  15   0  -2   -0.00    3.55
  15   0  -3   13.56    7.07
  15   0  -3    5.48    6.14
  15   0  -4   -0.00    3.45
  15   0  -4   -0.00    4.36
 -15   0   5    0.65    4.04
  15   0  -5   10.65    6.61
  15   0  -5    3.85    5.33
 -15   0   6   -0.00    5.02
  15   0  -6    0.01    4.51
  15   0  -6    0.41    4.36
 -15   0   7    5.77    5.61
  15   0  -7   -0.00    4.88
  15   0  -7   -0.00    4.77
 -15   0   8   -0.00    4.06
  15   0  -8    3.01    5.20
  15   0  -8    0.20    5.18
 -15   0   9   12.69    7.48
  15   0  -9    6.12    5.88
  15   0  -9   12.86    8.08
 -15   0  10   -0.00    3.84
  15   0 -10    0.00    2.56
  15   0 -10   -0.00    5.45
 -15   0  11   -0.00    4.77
  15   0 -11    2.81    4.29
  15   0 -11   -0.00    5.04
 -15   0  12   -0.00    5.63
  15   0 -12   -0.00    5.11
 -15   0  13    3.09    4.50
  15   0 -13    2.46    4.65
 -15   0  14    3.34    5.42
  15   0 -14   -0.00    4.23
 -15   0  15    7.62    6.06
  15   0 -15    6.53    6.81
 -15   0  16    0.05    4.26
  15   0 -16   -0.00    5.91
 -15   0  17    4.07    5.62
  15   0 -17    3.60    5.25
 -15   0  18    2.15    5.09
  15   0 -18   -0.00    5.54
 -15   0  19    8.71    6.77
  15   0 -19    3.43    7.03
  15   0 -20   -0.00    5.46
  15   0 -21    9.29    7.52
  15   0 -22    5.98    7.30
  15   0 -23    1.49    4.09
  15  -1  -1    0.25    4.93
  15  -1  -1    6.61    5.29
  15   1  -1   13.76    7.43
  15  -1  -2    3.98    5.61
  15  -1  -2   -0.00    4.06
  15   1  -2    0.00    5.93
  15  -1  -3   -0.00    3.87
  15  -1  -3    0.94    5.17
  15   1  -3    0.45    5.67
  15  -1  -4   -0.00    4.97
  15  -1  -4   -0.00    4.14
  15   1  -4    1.74    4.98
  15   1  -4   -0.00    4.39
 -15   1   5    4.56    5.37
  15  -1  -5   12.32    7.13
  15  -1  -5    8.26    5.38
  15   1  -5    7.99    5.79
  15   1  -5   10.79    6.44
 -15   1   6   -0.00    4.15
  15  -1  -6   10.95    6.57
  15  -1  -6    1.29    5.41
  15   1  -6    0.00    4.89
  15   1  -6    5.70    4.81
 -15  -1   6    1.82    5.09
 -15   1   7    0.82    4.26
  15  -1  -7    6.68    5.08
  15  -1  -7    1.22    4.30
  15   1  -7    9.12    5.82
  15   1  -7   14.93    7.03
 -15  -1   7   14.32    6.71
 -15   1   8   -0.00    4.19
  15  -1  -8    2.67    4.26
  15  -1  -8    1.26    4.92
  15   1  -8    2.78    3.46
  15   1  -8   -0.00    3.56
 -15  -1   8    0.30    4.00
 -15   1   9    0.00    4.26
  15  -1  -9    0.00    4.33
  15  -1  -9    0.00    4.82
  15   1  -9   -0.00    3.79
  15   1  -9   -0.00    5.62
 -15  -1   9   -0.00    4.29
 -15   1  10   -0.00    4.62
  15  -1 -10    0.00    4.41
  15  -1 -10    2.98    4.65
  15   1 -10   -0.00    3.38
  15   1 -10   -0.00    3.94
 -15  -1  10    0.00    3.99
 -15   1  11    7.33    6.71
  15  -1 -11    9.02    6.18
  15  -1 -11    8.00    6.66
  15   1 -11    2.97    4.20
  15   1 -11    5.94    5.49
 -15  -1  11    6.56    5.97
 -15   1  12    0.78    5.17
  15  -1 -12    3.21    3.82
  15  -1 -12   -0.00    5.23
  15   1 -12   -0.00    5.64
 -15  -1  12    7.05    5.39
 -15   1  13    1.01    3.25
  15  -1 -13    1.11    4.70
  15   1 -13    0.00    4.83
 -15  -1  13   -0.00    4.10
 -15   1  14   -0.00    3.79
  15  -1 -14    5.11    5.73
  15   1 -14   -0.00    4.63
 -15  -1  14   -0.00    4.01
 -15   1  15   -0.00    4.51
  15  -1 -15   -0.00    4.87
  15   1 -15    0.00    4.90
 -15  -1  15    3.71    5.30
 -15   1  16    0.00    4.49
  15  -1 -16    3.39    5.72
  15   1 -16    0.00    4.50
 -15  -1  16   -0.00    5.18
 -15   1  17    0.00    4.59
  15  -1 -17    5.86    7.62
  15   1 -17    0.14    6.30
 -15  -1  17   15.89    7.52
 -15   1  18   -0.00    4.17
  15  -1 -18    2.03    5.17
  15   1 -18    0.89    4.90
 -15  -1  18    1.92    5.17
  15  -1 -19   -0.00    5.51
  15   1 -19   -0.00    5.21
 -15  -1  19    0.04    3.71
  15  -1 -20    0.00    4.85
  15   1 -20    2.53    4.74
 -15  -1  20    0.25    4.79
  15  -1 -21    8.07    7.29
  15  -2  -1   -0.00    4.80
  15  -2  -1    0.92    4.88
  15   2  -1    0.08    4.53
  15  -2  -2    2.37    4.67
  15  -2  -2    0.00    5.95
  15   2  -2    2.40    4.56
  15  -2  -3    4.91    5.91
  15  -2  -3    0.65    3.99
  15   2  -3    5.72    5.24
  15  -2  -4   -0.00    3.93
  15  -2  -4   -0.00    4.74
  15   2  -4   -0.00    4.27
  15  -2  -5    9.77    6.17
  15  -2  -5   -0.00    5.49
  15   2  -5    5.11    5.65
 -15   2   6   -0.00    5.23
  15  -2  -6   -0.00    5.09
  15  -2  -6   -0.00    4.82
  15   2  -6   -0.00    4.14
 -15   2   7   15.16    7.71
  15  -2  -7    8.24    5.38
  15  -2  -7    3.94    5.58
  15   2  -7    2.37    4.60
 -15   2   8   -0.00    3.20
  15  -2  -8    4.86    5.62
  15  -2  -8    6.36    5.42
  15   2  -8   -0.00    5.10
 -15   2   9    0.00    4.33
  15  -2  -9    0.93    4.31
  15  -2  -9    6.51    6.36
  15   2  -9    0.00    3.88
  15   2  -9   -0.00    4.60
 -15   2  10    2.86    5.30
  15  -2 -10    8.80    5.57
  15  -2 -10   -0.00    5.21
  15   2 -10    0.00    3.96
  15   2 -10    1.87    4.51
 -15   2  11   11.40    6.63
  15  -2 -11    2.98    5.15
  15  -2 -11   -0.00    4.91
  15   2 -11    0.00    4.95
 -15  -2  11    0.00    3.85
 -15   2  12    1.43    5.95
  15  -2 -12   -0.00    3.54
  15  -2 -12   -0.00    5.10
  15   2 -12    8.50    6.31
 -15  -2  12    1.37    5.35
 -15   2  13    9.88    5.94
  15  -2 -13    7.42    5.33
  15  -2 -13   -0.00    5.29
  15   2 -13    3.86    5.83
 -15  -2  13   -0.00    3.85
 -15   2  14   -0.00    5.30
  15  -2 -14    6.23    5.64
  15  -2 -14    2.60    6.26
  15   2 -14    4.87    6.19
 -15  -2  14    5.96    6.48
 -15   2  15    0.00    5.52
  15  -2 -15    3.87    6.36
  15   2 -15    2.38    5.95
 -15  -2  15    6.61    5.97
 -15   2  16    2.92    4.78
  15  -2 -16    1.21    5.60
  15   2 -16    0.96    3.39
 -15  -2  16   -0.00    4.65
 -15   2  17   -0.00    4.77
  15  -2 -17   17.43    7.67
  15   2 -17    8.12    6.98
 -15  -2  17    0.00    4.69
  15  -2 -18   -0.00    4.48
 -15  -2  18    0.00    4.69
  15  -2 -19    2.79    4.90
 -15  -2  19    4.73    6.23
 -15  -2  20   -0.00    4.07
 -15  -2  21   -0.00    3.75
  15  -3  -1   -0.00    3.54
  15  -3  -1    0.05    5.17
  15   3  -1   12.74    6.72
  15  -3  -2    3.79    5.58
  15  -3  -2   -0.00    3.94
  15   3  -2   -0.00    4.27
  15  -3  -3    6.05    4.84
  15  -3  -3    2.31    5.28
  15   3  -3   11.17    5.95
  15  -3  -4   -0.00    5.40
  15  -3  -4    2.06    5.84
  15   3  -4   -0.00    4.43
  15  -3  -5   -0.00    3.94
  15  -3  -5    3.71    5.34
  15   3  -5    0.00    4.07
  15  -3  -6    3.59    5.22
  15  -3  -6    2.01    4.88
  15   3  -6    2.99    4.83
 -15   3   7    0.00    5.08
  15  -3  -7    0.77    4.04
  15  -3  -7    0.40    3.53
  15   3  -7    2.41    4.15
 -15   3   8    1.31    5.36
  15  -3  -8    3.74    6.10
  15  -3  -8   -0.00    4.07
  15   3  -8    7.23    5.62
 -15   3   9    0.87    4.42
  15  -3  -9   -0.00    5.03
  15  -3  -9    2.27    5.71
  15   3  -9   -0.00    4.78
 -15   3  10    6.66    5.94
  15  -3 -10    2.58    5.40
  15  -3 -10    1.37    4.99
  15   3 -10    0.00    5.43
 -15   3  11   12.51    6.41
  15  -3 -11    8.87    7.18
  15  -3 -11    2.49    5.81
  15   3 -11   12.39    7.48
 -15   3  12    0.00    5.20
  15  -3 -12    5.48    5.31
  15  -3 -12    2.85    4.51
  15   3 -12   -0.00    4.21
 -15   3  13    2.81    5.14
  15  -3 -13   -0.00    3.39
  15  -3 -13    2.92    5.06
  15   3 -13   -0.00    4.40
 -15   3  14    3.95    4.99
  15  -3 -14   -0.00    3.97
  15  -3 -14   -0.00    3.43
  15   3 -14    0.00    5.52
 -15   3  15    0.00    4.29
  15  -3 -15    0.00    4.60
  15  -3 -15    6.16    5.87
  15  -3 -16    3.66    5.98
 -15  -3  17    4.59    5.19
 -15  -3  18    0.11    4.70
 -15  -3  19   -0.00    3.68
 -15  -3  20   -0.00    4.91
 -15  -3  21    5.04    6.42
  15  -4  -1   -0.00    3.48
  15  -4  -1    0.00    4.49
  15   4  -1    2.54    4.61
  15  -4  -2    1.76    5.07
  15  -4  -2   -0.00    4.90
  15   4  -2    3.08    5.02
  15  -4  -3    0.96    4.90
  15  -4  -3    5.26    5.57
  15   4  -3    3.09    3.19
  15  -4  -4   16.36    8.09
  15  -4  -4    5.48    6.23
  15   4  -4    9.07    5.40
  15  -4  -5   -0.00    4.91
  15  -4  -5    3.21    6.94
  15   4  -5    0.76    4.28
  15  -4  -6   -0.00    4.26
  15  -4  -6    2.99    4.92
  15   4  -6    0.00    4.51
  15  -4  -7    1.20    4.20
  15  -4  -7   -0.00    3.72
  15   4  -7   -0.00    4.05
 -15   4   8    1.43    4.83
  15  -4  -8    1.30    4.20
  15  -4  -8   -0.00    4.43
  15   4  -8    3.43    5.30
 -15   4   9    7.14    6.08
  15  -4  -9    7.72    6.39
  15  -4  -9    3.79    6.10
  15   4  -9    7.23    5.78
 -15   4  10   -0.00    5.23
  15  -4 -10    0.00    4.22
  15  -4 -10    2.17    4.62
  15   4 -10    2.32    4.82
 -15   4  11    0.29    5.51
  15  -4 -11   -0.00    4.11
  15  -4 -11    0.00    5.20
 -15   4  12    0.00    5.93
  15  -4 -12    0.13    5.43
  15  -4 -12    1.90    4.83
 -15   4  13    5.56    5.52
  15  -4 -13    1.99    3.91
  15  -4 -13    0.93    4.99
  15  -5  -1    6.76    6.81
  15   5  -1    2.84    3.69
  15  -5  -2   -0.00    3.40
  15  -5  -2    3.76    5.31
  15   5  -2   -0.00    3.75
  15  -5  -3   -0.00    4.60
  15  -5  -3    1.03    5.22
  15   5  -3   -0.00    2.75
  15  -5  -4    2.01    5.70
  15  -5  -4    0.00    4.15
  15   5  -4   -0.00    3.95
  15  -5  -5    0.00    5.21
  15  -5  -5   -0.00    4.95
  15  -5  -6   -0.00    5.72
  15  -5  -6    3.14    5.10
  15  -5  -7   17.02    7.72
  15  -5  -7    0.00    5.19
  15  -5  -8   -0.00    5.17
  15  -5  -8    0.00    5.02
 -15   5   9   -0.00    5.33
  15  -5  -9    2.92    5.05
  15  -5  -9    0.00    4.96
 -15   5  10   -0.00    4.42
  15  -5 -10    3.96    6.38
  15  -6  -1   -0.00    4.48
  15  -6  -2    5.50    5.90
  15  -6  -3   10.46    5.78
  15  -6  -3    0.00    5.97
  15  -6  -4    6.26    5.65
  15  -6  -4    6.51    7.31
  15  -6  -5   -0.00    3.96
  14   0  -1    2.44    4.02
  14   0  -1   -0.00    4.63
  14   0  -2   15.53    7.54
  14   0  -2    7.55    5.76
 -14   0   3    3.26    5.01
  14   0  -3    1.53    4.22
  14   0  -3   -0.00    5.30
 -14   0   4    8.14    5.51
  14   0  -4   31.31    9.20
  14   0  -4    0.00    4.28
 -14   0   5    2.11    4.69
  14   0  -5   -0.00    5.30
  14   0  -5    0.79    4.30
 -14   0   6    6.91    6.14
  14   0  -6    7.36    5.95
  14   0  -6   16.72    7.35
 -14   0   7    0.50    4.34
  14   0  -7    0.57    3.36
  14   0  -7   -0.00    5.15
 -14   0   8    6.16    5.87
  14   0  -8   10.29    5.79
  14   0  -8    4.69    4.50
 -14   0   9    4.43    4.77
  14   0  -9   -0.00    3.95
  14   0  -9   -0.00    5.35
 -14   0  10   -0.00    3.89
  14   0 -10    0.00    2.72
  14   0 -10    6.89    6.24
 -14   0  11    1.36    4.32
  14   0 -11   -0.00    5.06
 -14   0  12   12.59    7.12
  14   0 -12   12.26    7.34
 -14   0  13   -0.00    4.32
  14   0 -13    1.77    5.50
 -14   0  14   16.68    7.50
  14   0 -14    9.81    6.41
 -14   0  15    2.34    5.29
  14   0 -15    1.60    5.45
 -14   0  16    2.14    4.85
  14   0 -16    4.11    6.14
 -14   0  17    3.39    4.31
  14   0 -17    0.00    5.58
 -14   0  18    6.59    6.55
  14   0 -18    6.39    6.33
 -14   0  19   -0.00    4.94
  14   0 -19    0.61    4.80
 -14   0  20   -0.00    4.60
  14   0 -20    0.18    5.05
 -14   0  21   -0.00    4.09
  14   0 -21    0.00    5.01
 -14   0  22   -0.00    3.90
  14   0 -22    0.14    3.33
  14   0 -23    0.00    4.80
  14   0 -24   -0.00    6.17
  14  -1  -1    7.06    5.94
  14  -1  -1    7.94    5.95
  14   1  -1    4.26    4.41
  14   1  -1   -0.00    3.71
  14  -1  -2   -0.00    4.84
  14  -1  -2    5.77    6.42
  14   1  -2   -0.00    4.41
  14   1  -2    0.48    3.18
  14  -1  -3    8.42    5.66
  14  -1  -3    0.00    4.60
  14   1  -3    1.06    3.93
  14   1  -3   -0.00    4.24
 -14  -1   3    3.23    4.53
 -14   1   4    5.37    4.96
  14  -1  -4    1.49    4.63
  14  -1  -4    0.00    4.19
  14   1  -4    4.03    4.98
  14   1  -4    3.78    5.71
 -14  -1   4   12.57    6.51
 -14   1   5    0.00    3.61
  14  -1  -5   -0.00    3.85
  14  -1  -5    0.00    3.32
  14   1  -5   -0.00    3.44
  14   1  -5    3.20    3.71
 -14  -1   5   -0.00    4.10
 -14   1   6    5.42    4.86
  14  -1  -6   17.84    7.60
  14  -1  -6   10.59    6.60
  14   1  -6   20.88    7.66
  14   1  -6    1.60    4.75
 -14  -1   6   10.48    6.27
 -14   1   7   -0.00    4.64
  14  -1  -7   -0.00    4.02
  14  -1  -7   -0.00    4.10
  14   1  -7    0.58    3.59
  14   1  -7    2.69    5.10
 -14  -1   7    3.93    4.70
 -14   1   8   -0.00    3.75
  14  -1  -8   -0.00    2.67
  14  -1  -8   -0.00    4.01
  14   1  -8    0.00    3.82
  14   1  -8    1.72    4.79
 -14  -1   8    0.00    4.25
 -14   1   9   -0.00    3.29
  14  -1  -9    0.00    4.16
  14  -1  -9   -0.00    5.15
  14   1  -9   -0.00    3.62
  14   1  -9   -0.00    4.72
 -14  -1   9    0.44    4.33
 -14   1  10    7.05    5.47
  14  -1 -10   15.13    6.94
  14  -1 -10   12.91    8.32
  14   1 -10   11.09    7.04
 -14  -1  10    9.67    6.61
 -14   1  11   -0.00    4.14
  14  -1 -11   -0.00    4.41
  14  -1 -11   -0.00    5.14
  14   1 -11    3.50    4.92
 -14  -1  11    5.05    5.17
 -14   1  12    3.70    5.29
  14  -1 -12    1.91    4.65
  14   1 -12   -0.00    4.02
 -14  -1  12    3.43    5.46
 -14   1  13    2.38    5.56
  14  -1 -13    0.00    4.39
  14   1 -13   -0.00    4.66
 -14  -1  13   -0.00    5.73
 -14   1  14   -0.00    5.41
  14  -1 -14    4.47    5.64
  14   1 -14    6.73    6.34
 -14  -1  14    2.63    4.90
 -14   1  15    0.89    4.15
  14  -1 -15   -0.00    5.15
  14   1 -15    2.48    5.69
 -14  -1  15   -0.00    5.06
 -14   1  16   22.00    8.76
  14  -1 -16   -0.00    4.74
  14   1 -16   -0.00    5.78
 -14  -1  16   -0.00    4.07
 -14   1  17    5.18    5.51
  14  -1 -17   -0.00    5.67
  14   1 -17   -0.00    5.19
 -14  -1  17   10.26    6.74
 -14   1  18   -0.00    4.40
  14  -1 -18    0.00    5.54
  14   1 -18   -0.00    5.52
 -14  -1  18    0.12    4.71
 -14   1  19    5.86    5.40
  14  -1 -19    4.31    6.09
  14   1 -19    8.23    6.74
 -14  -1  19   -0.00    4.59
 -14   1  20    7.56    5.85
  14  -1 -20    0.23    5.10
  14   1 -20   14.70    7.76
 -14  -1  20    0.00    4.58
 -14   1  21   -0.00    4.89
  14  -1 -21   -0.00    4.62
  14   1 -21   -0.00    5.54
 -14  -1  21    2.88    4.25
 -14   1  22   -0.00    5.36
  14  -1 -22    4.73    6.25
  14   1 -22   -0.00    5.82
 -14  -1  22   -0.00    3.64
  14   1 -23    0.00    5.22
 -14  -1  23   -0.00    3.94
  14   1 -24    3.11    6.49
  14   1 -25   -0.00    7.11
  14   1 -26    4.16    6.21
  14  -2  -1    1.65    4.97
  14  -2  -1    0.00    5.68
  14   2  -1   -0.00    4.43
  14  -2  -2   18.35    7.94
  14  -2  -2    2.30    5.13
  14   2  -2   15.22    6.85
  14  -2  -3    0.00    3.06
  14  -2  -3   -0.00    4.61
  14   2  -3    1.29    3.77
  14  -2  -4   14.28    6.69
  14  -2  -4   -0.00    4.42
  14   2  -4    7.23    5.37
  14   2  -4   10.18    5.76
 -14   2   5    0.00    3.16
  14  -2  -5   -0.00    4.71
  14  -2  -5   -0.00    4.58
  14   2  -5   -0.00    4.12
  14   2  -5    0.93    4.63
 -14  -2   5    3.27    4.64
 -14   2   6    6.15    6.28
  14  -2  -6   11.38    6.19
  14  -2  -6    2.40    4.52
  14   2  -6    4.80    5.34
  14   2  -6    3.77    4.61
 -14  -2   6    5.50    5.13
 -14   2   7   -0.00    4.39
  14  -2  -7   -0.00    3.76
  14  -2  -7   -0.00    4.88
  14   2  -7    2.60    3.97
  14   2  -7    2.89    4.97
 -14  -2   7   -0.00    3.78
 -14   2   8   19.10    7.52
  14  -2  -8    5.26    4.66
  14  -2  -8    0.90    5.09
  14   2  -8   21.89    7.46
  14   2  -8   -0.00    4.83
 -14  -2   8   12.60    6.43
 -14   2   9    4.33    4.82
  14  -2  -9    6.05    5.02
  14  -2  -9   -0.00    4.10
  14   2  -9   -0.00    3.99
 -14  -2   9   -0.00    4.03
 -14   2  10   -0.00    5.18
  14  -2 -10    5.20    5.03
  14  -2 -10    2.23    5.55
  14   2 -10    1.76    4.85
 -14  -2  10   -0.00    3.98
 -14   2  11    3.54    4.68
  14  -2 -11   -0.00    4.36
  14  -2 -11   -0.00    5.57
  14   2 -11   -0.00    4.31
 -14  -2  11    2.10    4.46
 -14   2  12    1.44    4.89
  14  -2 -12   12.26    6.59
  14  -2 -12   10.25    6.92
  14   2 -12    1.90    4.46
 -14  -2  12    8.77    6.35
 -14   2  13    1.75    4.40
  14  -2 -13    2.79    5.76
  14   2 -13   -0.00    5.27
 -14  -2  13    7.62    5.97
 -14   2  14    1.75    5.87
  14  -2 -14   -0.00    5.24
  14   2 -14    2.69    5.99
 -14  -2  14    8.56    6.02
 -14   2  15    0.70    4.23
  14  -2 -15    4.22    5.58
  14   2 -15    3.19    5.24
 -14  -2  15    0.99    3.58
 -14   2  16   -0.00    4.09
  14  -2 -16    2.33    5.11
  14   2 -16    6.31    5.05
 -14  -2  16    0.00    5.23
 -14   2  17    4.23    5.83
  14  -2 -17    3.05    6.55
  14   2 -17    1.56    5.37
 -14  -2  17    0.54    5.31
 -14   2  18    2.47    4.72
  14  -2 -18    3.95    5.82
  14   2 -18    0.00    5.79
 -14  -2  18    1.51    4.25
 -14   2  19    3.01    5.41
  14  -2 -19    1.38    5.81
  14   2 -19   -0.00    5.10
 -14  -2  19    0.00    3.78
 -14   2  20    1.27    4.63
  14  -2 -20    4.79    6.48
  14   2 -20    1.62    5.41
 -14  -2  20    0.00    3.79
 -14   2  21   -0.00    4.59
  14   2 -21    3.08    5.38
 -14  -2  21   -0.00    2.52
  14   2 -22    3.16    5.21
 -14  -2  22    6.04    5.23
  14   2 -23   -0.00    6.45
 -14  -2  23   -0.00    4.78
  14   2 -24    0.00    6.40
 -14  -2  24   10.81    6.78
  14   2 -25    2.05    6.15
  14   2 -26    8.55    6.63
  14  -3  -1   -0.00    5.19
  14  -3  -1    0.00    4.37
  14   3  -1   -0.00    4.14
  14  -3  -2   -0.00    5.44
  14  -3  -2    3.84    5.85
  14   3  -2    4.14    4.53
  14  -3  -3   -0.00    3.69
  14  -3  -3   -0.00    3.56
  14   3  -3    1.79    4.38
  14  -3  -4    4.34    4.78
  14  -3  -4    2.74    5.47
  14   3  -4    1.19    3.64
 -14   3   5    3.15    4.63
  14  -3  -5    0.00    3.61
  14  -3  -5   -0.00    4.08
  14   3  -5   -0.00    4.41
 -14   3   6   26.48    9.22
  14  -3  -6   11.19    6.50
  14  -3  -6    8.62    6.46
  14   3  -6   11.43    6.38
 -14   3   7   -0.00    3.65
  14  -3  -7   12.09    6.55
  14  -3  -7    8.88    6.05
  14   3  -7    2.55    4.89
 -14   3   8    8.57    6.29
  14  -3  -8   -0.00    4.99
  14  -3  -8   -0.00    4.45
  14   3  -8   -0.00    5.22
 -14   3   9    1.79    5.19
  14  -3  -9    1.62    5.16
  14  -3  -9    0.00    4.34
  14   3  -9   -0.00    4.95
 -14   3  10    0.00    4.53
  14  -3 -10    0.00    3.48
  14  -3 -10    4.00    5.64
  14   3 -10    0.49    4.16
 -14  -3  10    5.80    5.46
 -14   3  11    1.29    4.71
  14  -3 -11    1.92    4.71
  14  -3 -11   13.01    6.83
  14   3 -11    3.04    5.26
 -14  -3  11   -0.00    3.48
 -14   3  12    1.10    4.42
  14  -3 -12    5.67    5.20
  14  -3 -12    1.48    5.02
  14   3 -12    1.42    5.04
 -14  -3  12    5.32    4.29
 -14   3  13    0.00    4.41
  14  -3 -13   -0.00    4.53
  14  -3 -13    4.14    4.91
  14   3 -13    0.28    3.20
 -14  -3  13   -0.00    4.70
 -14   3  14    1.19    4.62
  14  -3 -14   -0.00    3.83
  14   3 -14    1.52    5.11
 -14  -3  14    0.50    3.12
 -14   3  15    9.93    7.04
  14  -3 -15   -0.00    4.20
  14   3 -15   -0.00    4.49
 -14  -3  15    4.55    5.60
 -14   3  16    8.20    6.73
  14  -3 -16    6.23    7.34
  14   3 -16    0.00    5.89
 -14  -3  16    1.08    4.90
 -14   3  17    0.00    4.84
  14  -3 -17    1.04    3.76
  14   3 -17    2.56    5.23
 -14  -3  17    1.50    4.78
 -14   3  18   -0.00    4.02
  14  -3 -18    2.58    5.63
  14   3 -18    2.30    5.65
 -14  -3  18    1.20    4.62
 -14   3  19    0.00    6.25
  14   3 -19    8.28    7.53
 -14  -3  19    3.27    4.20
 -14   3  20    9.81    6.98
  14   3 -20    9.94    7.71
 -14  -3  20    8.48    5.91
  14   3 -21    8.91    7.74
 -14  -3  21    0.00    4.78
  14   3 -22    0.26    4.95
 -14  -3  22    4.43    5.21
  14   3 -23   -0.00    4.96
 -14  -3  23    0.00    4.24
 -14  -3  24    3.25    6.11
  14  -4  -1    0.00    4.48
  14  -4  -1   -0.00    5.32
  14   4  -1    0.25    4.26
  14  -4  -2    9.29    6.02
  14  -4  -2   -0.00    4.47
  14   4  -2    0.00    4.47
  14  -4  -3    4.10    5.29
  14  -4  -3    4.44    5.14
  14   4  -3   -0.00    3.08
  14  -4  -4    3.08    5.54
  14  -4  -4    0.75    4.36
  14   4  -4    0.00    4.12
  14  -4  -5   -0.00    4.82
  14  -4  -5   -0.00    5.20
  14   4  -5    2.35    3.47
 -14   4   6    2.45    5.83
  14  -4  -6    2.30    4.16
  14  -4  -6    6.54    5.17
  14   4  -6    0.00    3.95
 -14   4   7    5.19    5.52
  14  -4  -7   -0.00    3.60
  14  -4  -7   -0.00    6.09
  14   4  -7    0.57    4.83
 -14   4   8    2.93    3.56
  14  -4  -8    9.11    6.20
  14  -4  -8    6.24    6.19
  14   4  -8    0.74    4.59
 -14   4   9    2.59    5.80
  14  -4  -9    3.74    5.06
  14  -4  -9    3.40    6.10
  14   4  -9    5.93    4.88
 -14   4  10    3.81    5.52
  14  -4 -10   17.59    6.81
  14  -4 -10    8.70    6.60
  14   4 -10    2.91    4.69
 -14   4  11    2.42    4.21
  14  -4 -11   -0.00    4.84
  14  -4 -11    1.00    4.32
  14   4 -11    0.08    4.02
 -14   4  12    9.86    7.16
  14  -4 -12    8.57    5.68
  14  -4 -12    5.42    6.11
  14   4 -12    0.00    4.94
 -14   4  13    0.00    6.12
  14  -4 -13    5.59    5.32
  14  -4 -13    5.45    6.23
  14   4 -13   11.96    6.44
 -14   4  14    4.47    5.80
  14  -4 -14    7.81    5.35
  14  -4 -14    1.96    5.82
  14   4 -14    0.00    4.81
 -14   4  15   -0.00    3.53
  14  -4 -15    1.12    4.93
  14   4 -15    3.41    5.23
 -14   4  16    2.36    5.82
  14   4 -16   -0.00    4.74
 -14  -4  16    4.15    3.97
 -14   4  17   -0.00    4.43
  14   4 -17   -0.00    4.26
 -14  -4  17    7.57    5.23
 -14   4  18    1.06    3.36
  14   4 -18    3.62    5.19
 -14  -4  18    3.86    4.79
  14   4 -19    0.21    5.52
 -14  -4  19   -0.00    4.64
  14   4 -20    9.22    6.70
 -14  -4  20   -0.00    4.35
  14   4 -21   -0.00    6.04
 -14  -4  21   -0.00    3.58
 -14  -4  22    1.43    4.81
 -14  -4  23   -0.00    4.49
 -14  -4  24   -0.00    5.48
  14  -5  -1    8.13    5.86
  14  -5  -1    0.00    5.76
  14   5  -1    9.04    5.08
  14  -5  -2   -0.00    4.50
  14  -5  -2    0.74    5.76
  14   5  -2   -0.00    3.77
  14  -5  -3    0.00    5.14
  14  -5  -3   -0.00    4.77
  14   5  -3    0.00    3.12
  14  -5  -4   -0.00    3.87
  14  -5  -4    0.00    5.91
  14   5  -4    3.24    4.55
  14  -5  -5    6.81    6.27
  14  -5  -5    6.79    6.20
  14   5  -5    1.38    4.65
  14  -5  -6    5.79    6.74
  14  -5  -6    0.65    5.07
  14   5  -6    3.50    4.98
 -14   5   7    3.55    5.11
  14  -5  -7   -0.00    5.65
  14  -5  -7    1.99    6.29
  14   5  -7   -0.00    4.21
 -14   5   8   -0.00    5.11
  14  -5  -8   10.21    6.18
  14  -5  -8    3.00    5.57
  14   5  -8    4.20    6.04
 -14   5   9    9.73    6.88
  14  -5  -9    6.73    5.55
  14  -5  -9    0.09    4.47
  14   5  -9    6.34    5.61
 -14   5  10   10.23    7.06
  14  -5 -10    9.75    6.87
  14  -5 -10    2.92    5.32
  14   5 -10    8.12    5.82
 -14   5  11   -0.00    4.04
  14  -5 -11    2.97    5.03
  14  -5 -11    3.60    5.69
  14   5 -11    3.70    4.55
 -14   5  12    4.55    5.42
  14  -5 -12    9.22    5.70
  14   5 -12    4.38    4.89
 -14   5  13   -0.00    4.82
  14  -5 -13   -0.00    3.03
  14   5 -13   -0.00    4.28
 -14   5  14    3.75    6.04
  14  -5 -14    4.61    4.60
  14   5 -14    5.94    5.38
 -14   5  15   12.96    6.82
  14  -5 -15   -0.00    4.50
  14   5 -15   -0.00    4.06
 -14   5  16    0.00    5.42
  14  -5 -16   10.30    7.17
  14   5 -16   10.36    7.09
 -14   5  17   -0.00    5.41
  14   5 -17    7.10    6.18
  14   5 -18    0.00    4.75
 -14  -5  23    0.00    4.19
 -14  -5  24    3.94    5.49
  14  -6  -1    1.57    4.30
  14   6  -1    0.57    3.78
  14  -6  -2    4.33    6.04
  14   6  -2    0.91    3.84
  14  -6  -3    4.74    5.59
  14  -6  -3   -0.00    5.28
  14   6  -3   -0.00    3.92
  14  -6  -4    8.86    5.82
  14  -6  -4    2.27    6.25
  14   6  -4    4.99    4.31
  14  -6  -5   -0.00    5.01
  14  -6  -5    2.82    5.46
  14   6  -5    7.49    4.65
  14  -6  -6   -0.00    4.34
  14  -6  -6    7.40    5.72
  14   6  -6   -0.00    4.22
  14  -6  -7    3.02    5.18
  14  -6  -7    1.91    4.96
  14   6  -7    5.73    5.07
  14  -6  -8   -0.00    5.61
  14   6  -8    1.02    3.44
 -14   6   9    3.49    5.65
  14  -6  -9   -0.00    5.11
  14   6  -9    0.17    4.09
 -14   6  10    1.88    5.14
  14  -6 -10    0.00    5.65
  14   6 -10   -0.00    5.04
 -14   6  11    5.24    5.69
  14  -6 -11    0.00    5.16
  14   6 -11    0.15    4.26
 -14   6  12   -0.00    4.40
  14  -6 -12    3.23    6.58
  14   6 -12   -0.00    4.45
 -14   6  13    4.20    5.10
  14  -6 -13    1.27    4.91
  14   6 -13    0.92    4.73
 -14   6  14    3.84    5.89
  14  -6 -14   -0.00    5.73
  14   6 -14    1.50    4.50
  14  -7  -1    5.92    6.16
  14   7  -1    7.23    5.17
  14  -7  -2    6.99    5.42
  14   7  -2   -0.00    3.23
  14  -7  -3    2.22    4.28
  14   7  -3   -0.00    3.65
  14  -7  -4   -0.00    5.10
  14   7  -4    0.00    4.32
  14  -7  -5    5.05    5.91
  14   7  -5    9.86    5.78
  14  -7  -6    0.00    5.38
  14   7  -6    1.59    4.84
  14  -7  -7    0.00    5.58
  14   7  -7   -0.00    2.69
  14  -7  -8    0.97    6.17
  14   7  -8    0.00    4.73
  14  -7  -9    2.03    5.09
  14   7  -9    2.99    4.38
 -14   7  10    0.00    4.89
  14  -7 -10    3.98    4.53
  14   7 -10   -0.00    4.19
 -14   7  11   -0.00    5.71
  14  -7 -11    4.27    5.83
  14   7 -11    9.13    6.14
  14  -8  -1   15.91    7.59
  14   8  -1    1.51    3.84
  14  -8  -2    0.00    5.16
  14   8  -2    3.24    3.87
  14  -8  -3    6.90    6.39
  14   8  -3    5.03    4.56
  14  -8  -4    3.17    5.27
  14   8  -4   -0.00    3.44
  14  -8  -5   -0.00    5.46
  14   8  -5   -0.00    3.07
  14  -8  -6   -0.00    4.89
  14   8  -6   -0.00    3.86
  13   0  -1   38.71    9.69
  13   0  -1   30.06    9.34
 -13   0   2    4.58    4.84
  13   0  -2    0.00    4.40
  13   0  -2   -0.00    4.37
 -13   0   3    0.45    3.89
  13   0  -3    0.00    3.86
  13   0  -3    0.00    4.60
 -13   0   4    0.00    3.12
  13   0  -4   -0.00    5.25
  13   0  -4    2.26    5.29
 -13   0   5    0.00    4.00
  13   0  -5    3.70    4.80
  13   0  -5    9.80    6.01
 -13   0   6    0.65    4.99
  13   0  -6    2.29    3.77
  13   0  -6   -0.00    5.10
 -13   0   7   12.24    6.63
  13   0  -7   16.00    6.56
  13   0  -7    4.39    5.63
 -13   0   8    0.00    3.59
  13   0  -8   -0.00    3.25
  13   0  -8   -0.00    3.56
 -13   0   9   -0.00    3.36
  13   0  -9    3.80    4.60
 -13   0  10   -0.00    3.81
  13   0 -10    1.59    5.09
 -13   0  11   11.51    6.83
 -13   0  12   -0.00    4.57
  13   0 -12    0.48    4.60
 -13   0  13   17.48    7.98
  13   0 -13    3.30    4.46
 -13   0  14    0.85    3.77
  13   0 -14   -0.00    5.41
 -13   0  15    0.47    3.20
  13   0 -15    2.43    4.27
 -13   0  16    1.32    4.78
  13   0 -16   -0.00    4.78
 -13   0  17    9.42    6.47
  13   0 -17   12.38    7.25
 -13   0  18    0.23    4.91
  13   0 -18   -0.00    6.13
 -13   0  19    4.01    5.63
  13   0 -19    2.05    6.15
 -13   0  20   -0.00    4.40
  13   0 -20   12.27    6.91
 -13   0  21    1.68    4.76
  13   0 -21    2.35    4.80
 -13   0  22    0.00    4.53
  13   0 -22    2.96    4.52
 -13   0  23    6.68    6.56
  13   0 -23    6.30    6.77
 -13   0  24    1.43    5.51
  13   0 -24    0.45    6.04
 -13   0  25   -0.00    5.29
  13   0 -25   -0.00    4.14
  13  -1  -1    8.26    6.01
  13  -1  -1    1.74    4.48
  13   1  -1    4.16    4.98
  13   1  -1    0.00    4.68
  13  -1  -2    6.68    6.06
  13  -1  -2    1.68    4.23
  13   1  -2    7.45    5.21
  13   1  -2    0.59    3.62
 -13  -1   2    0.10    4.15
 -13   1   3    9.18    5.94
  13  -1  -3    9.20    5.50
  13  -1  -3    0.81    3.69
  13   1  -3    0.00    3.83
  13   1  -3    5.48    5.21
 -13  -1   3    0.38    3.97
 -13   1   4   -0.00    4.11
  13  -1  -4    0.34    3.95
  13  -1  -4   -0.00    4.24
  13   1  -4    2.46    4.62
  13   1  -4   -0.00    4.05
 -13  -1   4    4.08    4.49
 -13   1   5   41.36   10.82
  13  -1  -5   32.55    9.66
  13  -1  -5   39.47   10.13
  13   1  -5   31.52    9.18
  13   1  -5   25.05    8.52
 -13  -1   5   15.13    7.20
 -13   1   6    2.81    4.59
  13  -1  -6    2.53    4.53
  13  -1  -6    2.96    4.62
  13   1  -6    0.48    3.16
  13   1  -6    0.00    3.94
 -13  -1   6    1.31    4.21
 -13   1   7    3.60    5.47
  13  -1  -7    3.93    4.25
  13  -1  -7    8.33    5.83
  13   1  -7    0.72    3.59
  13   1  -7    0.46    3.89
 -13  -1   7    0.00    3.63
 -13   1   8    0.08    3.08
  13  -1  -8    0.00    3.12
  13  -1  -8    1.05    4.37
  13   1  -8    1.76    4.63
 -13  -1   8    0.38    3.85
 -13   1   9   27.27    8.64
  13  -1  -9   14.13    6.55
  13  -1  -9    8.56    6.87
  13   1  -9   12.66    6.57
 -13  -1   9   13.44    6.93
 -13   1  10    2.52    5.52
  13  -1 -10    0.37    2.88
  13   1 -10    0.28    4.94
 -13  -1  10    3.45    4.57
 -13   1  11   11.71    6.46
  13  -1 -11   -0.00    5.77
  13   1 -11   -0.00    4.82
 -13  -1  11    2.99    5.10
 -13   1  12    0.33    4.11
  13  -1 -12    0.18    4.19
  13   1 -12    3.43    6.29
 -13  -1  12    1.81    4.92
 -13   1  13    4.72    6.03
  13  -1 -13   -0.00    4.59
  13   1 -13   -0.00    3.74
 -13  -1  13   -0.00    4.63
 -13   1  14    4.11    4.87
  13  -1 -14   -0.00    4.49
  13   1 -14    1.43    4.70
 -13  -1  14   -0.00    4.52
 -13   1  15   19.91    7.90
  13  -1 -15    5.14    5.69
  13   1 -15   12.45    6.93
 -13  -1  15   28.81    8.89
 -13   1  16   -0.00    4.92
  13  -1 -16   -0.00    6.25
  13   1 -16   -0.00    4.95
 -13  -1  16   -0.00    4.38
 -13   1  17    2.85    4.21
  13  -1 -17    1.42    4.41
  13   1 -17   -0.00    4.82
 -13  -1  17   -0.00    4.40
 -13   1  18   -0.00    4.64
  13  -1 -18   -0.00    5.27
  13   1 -18    0.00    5.16
 -13  -1  18    2.61    4.25
 -13   1  19    4.69    6.41
  13  -1 -19    0.00    6.05
  13   1 -19   13.28    7.10
 -13  -1  19    0.94    4.61
 -13   1  20    0.00    4.72
  13  -1 -20    2.76    4.86
  13   1 -20    0.00    5.27
 -13  -1  20    1.73    3.81
 -13   1  21    6.19    5.40
  13  -1 -21    2.29    7.08
  13   1 -21    8.11    5.73
 -13  -1  21    0.64    5.48
 -13   1  22   -0.00    4.97
  13  -1 -22    7.80    6.30
  13   1 -22   -0.00    4.99
 -13  -1  22    0.54    3.88
 -13   1  23    3.24    4.84
  13  -1 -23    0.00    4.35
  13   1 -23    0.15    4.34
 -13  -1  23    5.88    5.70
 -13   1  24    3.17    4.57
  13   1 -24   -0.00    5.06
 -13  -1  24    0.18    4.67
 -13   1  25    6.11    5.19
  13   1 -25    0.00    5.36
 -13  -1  25    3.74    4.80
  13   1 -26    2.58    5.82
 -13  -1  26    0.51    4.86
  13   1 -27    5.03    6.02
  13  -2  -1   23.04    8.18
  13  -2  -1   -0.00    5.22
  13   2  -1   23.31    7.46
  13   2  -1   15.58    6.90
 -13  -2   1   17.45    6.51
  13  -2  -2   -0.00    3.94
  13  -2  -2   -0.00    4.75
  13   2  -2   -0.00    3.78
  13   2  -2    0.44    3.89
 -13  -2   2    2.79    4.42
  13  -2  -3    4.72    5.18
  13  -2  -3    0.00    6.02
  13   2  -3    0.99    4.21
  13   2  -3    0.00    4.29
 -13  -2   3   10.84    5.62
 -13   2   4    1.95    4.51
  13  -2  -4    3.62    5.06
  13  -2  -4    1.13    4.63
  13   2  -4    0.84    4.05
  13   2  -4    0.99    3.69
 -13  -2   4    0.00    3.34
 -13   2   5    2.16    4.57
  13  -2  -5    3.39    5.12
  13  -2  -5   -0.00    3.25
  13   2  -5   -0.00    3.47
  13   2  -5    2.69    4.06
 -13  -2   5    0.00    4.24
 -13   2   6    2.27    4.58
  13  -2  -6    3.71    4.66
  13  -2  -6    0.96    4.72
  13   2  -6    3.87    4.46
  13   2  -6   -0.00    4.67
 -13  -2   6    0.00    3.54
 -13   2   7   17.37    6.85
  13  -2  -7   28.48    8.65
  13  -2  -7   13.34    7.51
  13   2  -7   11.58    6.12
 -13  -2   7    8.48    5.78
 -13   2   8   -0.00    3.60
  13  -2  -8    0.00    3.74
  13  -2  -8    2.75    4.90
  13   2  -8    3.21    5.66
 -13  -2   8    0.96    3.89
 -13   2   9   -0.00    4.87
  13  -2  -9    0.75    3.36
  13  -2  -9    5.59    5.87
  13   2  -9    0.00    5.69
 -13  -2   9    3.48    4.70
 -13   2  10    0.00    4.28
  13  -2 -10   -0.00    3.07
  13  -2 -10   -0.00    4.23
  13   2 -10    1.05    4.81
 -13  -2  10    1.30    3.79
 -13   2  11   11.10    6.98
  13  -2 -11   19.76    7.85
  13   2 -11   13.91    7.26
 -13  -2  11   18.31    7.66
 -13   2  12    2.59    4.35
  13  -2 -12    6.19    6.31
  13   2 -12   -0.00    4.82
 -13  -2  12    2.86    4.26
 -13   2  13    8.62    5.51
  13  -2 -13   11.37    7.24
  13   2 -13    0.67    5.32
 -13  -2  13   15.65    6.41
 -13   2  14   -0.00    4.40
  13  -2 -14   -0.00    4.97
  13   2 -14    1.54    3.93
 -13  -2  14    1.95    4.37
 -13   2  15    4.26    5.15
  13  -2 -15    1.98    5.86
  13   2 -15   -0.00    4.56
 -13  -2  15    0.93    3.52
 -13   2  16    4.73    5.15
  13  -2 -16   -0.00    5.19
  13   2 -16   -0.00    5.62
 -13  -2  16    7.49    5.69
 -13   2  17   -0.00    4.24
  13  -2 -17   -0.00    4.39
  13   2 -17   15.01    7.50
 -13  -2  17    8.63    5.36
 -13   2  18   -0.00    4.53
  13   2 -18    0.00    5.88
 -13  -2  18    0.60    4.11
 -13   2  19    0.94    4.55
  13  -2 -19   -0.00    5.37
  13   2 -19    2.35    5.57
 -13  -2  19    0.00    4.20
 -13   2  20    9.16    5.51
  13  -2 -20   -0.00    4.03
  13   2 -20   -0.00    4.41
 -13  -2  20   -0.00    4.95
 -13   2  21    0.00    6.16
  13  -2 -21    0.89    6.23
  13   2 -21    6.58    6.17
 -13  -2  21    9.51    6.64
 -13   2  22    4.53    5.15
  13   2 -22   -0.00    4.33
 -13  -2  22    1.62    5.10
 -13   2  23    8.77    6.70
  13   2 -23    4.66    6.30
 -13  -2  23    9.95    7.00
 -13   2  24    0.00    3.60
  13   2 -24    6.26    6.99
 -13  -2  24   -0.00    4.29
  13   2 -25   -0.00    5.68
 -13  -2  25   -0.00    5.05
  13   2 -26    0.00    5.26
 -13  -2  26   17.62    7.77
  13   2 -27    3.13    6.32
  13   2 -28   -0.00    5.67
  13  -3  -1    2.52    5.74
  13  -3  -1    0.46    3.29
  13   3  -1   -0.00    4.41
  13  -3  -2    0.00    4.45
  13  -3  -2   -0.00    4.30
  13   3  -2    4.60    4.59
  13  -3  -3   -0.00    3.97
  13  -3  -3    4.06    5.85
  13   3  -3    5.40    4.64
  13   3  -3    8.01    5.94
 -13   3   4    6.53    5.54
  13  -3  -4    5.78    4.79
  13  -3  -4    0.00    4.27
  13   3  -4    8.71    4.92
  13   3  -4    2.91    4.14
 -13   3   5    6.60    5.26
  13  -3  -5   10.75    6.00
  13  -3  -5    2.39    5.65
  13   3  -5    7.52    4.62
  13   3  -5    2.53    4.06
 -13  -3   5   11.69    6.32
 -13   3   6    5.20    5.49
  13  -3  -6   -0.00    4.74
  13  -3  -6    1.11    5.03
  13   3  -6    1.88    3.81
  13   3  -6    2.96    5.23
 -13  -3   6   -0.00    3.52
  13  -3  -7   -0.00    4.33
  13  -3  -7   -0.00    3.98
  13   3  -7    0.00    4.05
 -13  -3   7   -0.00    4.21
 -13   3   8    4.82    4.94
  13  -3  -8    0.90    3.34
  13  -3  -8    3.97    5.15
  13   3  -8    2.02    4.01
 -13  -3   8    5.98    5.06
 -13   3   9   11.58    6.51
  13  -3  -9   13.40    6.75
  13  -3  -9    7.12    6.57
  13   3  -9    6.22    5.59
 -13  -3   9   10.28    5.96
 -13   3  10    1.21    4.94
  13  -3 -10    0.85    2.96
  13  -3 -10   -0.00    3.93
  13   3 -10    5.59    4.77
 -13  -3  10    6.62    5.44
 -13   3  11   13.82    7.11
  13  -3 -11   11.92    6.25
  13  -3 -11    6.31    6.68
  13   3 -11    0.00    4.59
 -13  -3  11    8.06    5.56
 -13   3  12    0.81    4.93
  13  -3 -12    0.85    5.42
  13   3 -12    2.61    4.14
 -13  -3  12   -0.00    3.81
 -13   3  13    0.00    4.72
  13  -3 -13   10.63    7.07
  13   3 -13    2.23    4.13
 -13  -3  13    4.41    4.95
 -13   3  14   -0.00    3.66
  13  -3 -14    1.92    5.70
  13   3 -14    4.33    5.71
 -13  -3  14    6.21    5.49
 -13   3  15    7.73    6.48
  13  -3 -15    5.07    6.23
  13   3 -15    8.23    7.27
 -13  -3  15   25.02    8.00
 -13   3  16    4.66    5.92
  13  -3 -16    1.12    3.81
  13   3 -16    7.48    5.04
 -13  -3  16    0.29    4.18
 -13   3  17    0.00    5.24
  13  -3 -17    0.70    5.00
  13   3 -17    8.51    6.59
 -13  -3  17    0.00    3.23
 -13   3  18   -0.00    4.73
  13  -3 -18    5.83    6.47
  13   3 -18    0.36    4.08
 -13  -3  18    3.20    5.04
 -13   3  19    0.00    5.23
  13  -3 -19   -0.00    4.00
  13   3 -19   -0.00    5.72
 -13  -3  19    7.73    6.43
 -13   3  20    8.00    6.10
  13   3 -20   -0.00    3.77
 -13  -3  20    2.47    5.04
 -13   3  21    2.05    4.14
  13   3 -21   -0.00    4.11
 -13  -3  21    2.26    4.55
 -13   3  22    0.00    4.91
  13   3 -22    1.65    4.55
 -13  -3  22    3.53    4.92
 -13   3  23   -0.00    5.49
  13   3 -23    3.09    5.61
 -13  -3  23   -0.00    3.84
  13   3 -24    1.55    5.26
 -13  -3  24    4.71    5.66
  13   3 -25    2.12    5.22
 -13  -3  25    7.12    5.92
  13   3 -26   -0.00    5.50
 -13  -3  26    5.25    6.16
  13   3 -27    2.53    5.54
  13   3 -28    2.95    4.88
  13   3 -29   12.21    8.00
  13  -4  -1   12.97    6.70
  13  -4  -1    0.00    5.45
  13   4  -1   10.37    5.58
  13  -4  -2    9.01    5.37
  13  -4  -2    0.93    4.89
  13   4  -2    4.18    4.37
  13  -4  -3    1.41    5.39
  13  -4  -3    0.00    4.27
  13   4  -3    0.00    4.56
  13  -4  -4    0.58    4.04
  13  -4  -4   -0.00    3.21
  13   4  -4   -0.00    4.19
 -13   4   5    0.57    5.17
  13  -4  -5    0.00    4.73
  13  -4  -5   -0.00    4.41
  13   4  -5    1.92    3.83
 -13   4   6    6.04    5.53
  13  -4  -6    0.00    5.21
  13  -4  -6    1.02    4.58
  13   4  -6   -0.00    4.09
 -13   4   7   16.49    6.84
  13  -4  -7   16.53    6.96
  13  -4  -7   14.66    7.18
  13   4  -7    1.28    4.82
 -13   4   8    4.05    5.76
  13  -4  -8    7.68    6.02
  13  -4  -8    0.18    4.67
  13   4  -8    2.45    4.48
 -13   4   9    5.21    5.90
  13  -4  -9    5.00    6.10
  13  -4  -9   -0.00    4.22
 -13   4  10    0.00    4.03
  13  -4 -10   -0.00    3.71
  13  -4 -10    4.54    5.38
  13   4 -10    1.53    4.57
 -13  -4  10    0.42    3.87
 -13   4  11    9.66    6.63
  13  -4 -11    0.00    4.74
  13  -4 -11   -0.00    4.97
  13   4 -11    0.26    4.06
 -13  -4  11    7.94    5.86
 -13   4  12    3.87    5.48
  13  -4 -12    0.70    5.41
  13  -4 -12   11.23    6.75
  13   4 -12    6.86    6.16
 -13  -4  12   21.88    7.74
 -13   4  13    5.11    5.57
  13  -4 -13   23.73    8.65
  13  -4 -13    6.92    6.57
  13   4 -13   14.93    7.31
 -13  -4  13   17.32    7.36
 -13   4  14    5.76    5.22
  13  -4 -14   -0.00    5.33
  13   4 -14    2.97    5.20
 -13  -4  14   -0.00    3.85
 -13   4  15    0.58    4.48
  13  -4 -15    0.77    4.30
  13   4 -15    4.23    5.26
 -13  -4  15   -0.00    3.72
 -13   4  16    0.00    5.12
  13  -4 -16   15.87    8.18
  13   4 -16   -0.00    4.90
 -13  -4  16    1.97    3.87
 -13   4  17   11.45    6.47
  13   4 -17   -0.00    5.30
 -13  -4  17    7.35    5.89
 -13   4  18    0.00    5.31
  13   4 -18    1.75    3.53
 -13  -4  18    2.24    4.01
 -13   4  19    2.12    6.25
  13   4 -19    3.30    5.37
 -13  -4  19    0.20    4.55
 -13   4  20    4.02    5.12
  13   4 -20    9.84    6.58
 -13  -4  20    1.11    2.74
 -13   4  21   -0.00    3.75
  13   4 -21    4.31    5.33
 -13  -4  21    2.75    5.80
 -13   4  22    3.78    5.40
  13   4 -22    0.00    5.27
 -13  -4  22   -0.00    5.04
  13   4 -23    2.30    6.04
 -13  -4  23    4.25    5.77
  13   4 -24    4.32    6.02
 -13  -4  24    4.70    5.37
  13   4 -25    2.90    4.73
 -13  -4  25   18.12    8.38
  13   4 -26    4.49    5.53
 -13  -4  26   -0.00    5.06
  13   4 -27    4.37    7.00
  13  -5  -1   -0.00    4.26
  13  -5  -1   -0.00    5.80
  13   5  -1   -0.00    4.10
  13  -5  -2    3.62    4.86
  13  -5  -2    6.69    5.28
  13   5  -2    0.00    4.28
  13  -5  -3    8.59    6.51
  13  -5  -3    1.79    4.45
  13   5  -3   -0.00    3.69
  13  -5  -4   -0.00    4.43
  13  -5  -4    0.00    3.61
  13   5  -4   -0.00    3.62
  13  -5  -5    2.10    4.44
  13  -5  -5    9.83    7.15
  13   5  -5    1.89    3.83
 -13   5   6   -0.00    5.06
  13  -5  -6    4.70    4.86
  13  -5  -6    0.00    5.10
  13   5  -6    0.05    3.94
 -13   5   7   -0.00    5.08
  13  -5  -7   -0.00    4.48
  13  -5  -7    1.87    5.15
  13   5  -7    3.63    4.93
 -13   5   8    3.34    5.28
  13  -5  -8    3.32    4.29
  13  -5  -8   -0.00    5.26
  13   5  -8    0.69    4.55
 -13   5   9    6.54    6.58
  13  -5  -9    5.62    5.76
  13  -5  -9    2.56    5.87
  13   5  -9    1.09    3.84
 -13   5  10   10.60    7.50
  13  -5 -10    8.85    5.63
  13  -5 -10    8.89    6.72
  13   5 -10    9.90    5.93
 -13   5  11    4.63    6.00
  13  -5 -11   10.25    7.32
  13  -5 -11    3.00    5.99
  13   5 -11    5.42    6.20
 -13   5  12    0.00    3.86
  13  -5 -12   -0.00    4.09
  13  -5 -12    0.00    4.22
  13   5 -12    5.19    5.85
 -13   5  13    0.77    4.09
  13  -5 -13   -0.00    4.93
  13  -5 -13    2.96    5.05
  13   5 -13    1.85    4.53
 -13   5  14    4.49    4.73
  13  -5 -14    4.02    5.52
  13   5 -14    8.31    6.41
 -13   5  15    8.94    7.07
  13   5 -15   14.17    7.01
 -13   5  16    1.80    4.32
  13   5 -16    3.61    4.66
 -13  -5  16    0.43    4.42
 -13   5  17   -0.00    5.05
  13   5 -17    1.69    3.75
 -13  -5  17   -0.00    4.77
 -13   5  18   -0.00    4.86
  13   5 -18    3.31    5.48
 -13  -5  18   -0.00    3.84
 -13   5  19    0.00    5.06
  13   5 -19    8.64    6.29
 -13  -5  19    5.95    5.48
 -13   5  20   -0.00    6.09
  13   5 -20    1.39    4.64
 -13  -5  20    2.50    4.18
 -13   5  21   -0.00    4.54
  13   5 -21   -0.00    4.43
 -13  -5  21    3.74    5.59
  13   5 -22    3.23    5.10
 -13  -5  22    6.30    5.79
  13   5 -23    2.99    4.96
 -13  -5  23   -0.00    4.47
  13   5 -24    0.00    6.04
 -13  -5  24   -0.00    3.80
 -13  -5  25   -0.00    5.08
 -13  -5  26   -0.00    5.15
  13  -6  -1    0.00    3.86
  13   6  -1    4.87    4.61
  13  -6  -2    6.70    5.22
  13  -6  -2    2.15    5.07
  13   6  -2    1.85    3.97
  13  -6  -3    0.70    4.07
  13  -6  -3   -0.00    5.52
  13   6  -3    3.62    4.76
  13  -6  -4    5.84    5.50
  13  -6  -4    0.00    4.54
  13   6  -4   -0.00    4.18
  13  -6  -5    6.23    6.11
  13  -6  -5   -0.00    4.59
  13   6  -5    0.17    2.86
  13  -6  -6   17.41    8.33
  13  -6  -6    2.59    5.49
  13   6  -6   11.76    5.42
 -13   6   7    1.34    5.16
  13  -6  -7    5.75    6.96
  13  -6  -7   -0.00    5.77
  13   6  -7    7.03    5.29
 -13   6   8    1.52    5.28
  13  -6  -8    3.11    6.91
  13  -6  -8    0.00    5.89
  13   6  -8    4.07    4.66
 -13   6   9    4.58    5.85
  13  -6  -9    4.16    5.75
  13  -6  -9    2.17    5.97
  13   6  -9    0.00    4.64
 -13   6  10    1.11    5.04
  13  -6 -10    2.58    5.27
  13   6 -10    2.63    4.63
 -13   6  11    1.70    3.54
  13  -6 -11    2.83    4.85
  13   6 -11   -0.00    4.76
 -13   6  12    8.68    6.93
  13  -6 -12    1.35    4.17
  13   6 -12    0.00    4.97
 -13   6  13    3.37    4.74
  13  -6 -13    0.00    4.32
  13   6 -13    3.64    3.82
 -13   6  14   -0.00    4.44
  13  -6 -14   -0.00    4.78
  13   6 -14   -0.00    4.65
 -13   6  15   -0.00    3.20
  13  -6 -15    2.37    4.94
  13   6 -15   -0.00    4.69
 -13   6  16    3.35    4.76
  13  -6 -16    7.61    5.59
  13   6 -16   -0.00    4.09
 -13   6  17   -0.00    5.91
  13   6 -17    0.00    4.34
 -13   6  18   -0.00    5.13
  13   6 -18    1.35    4.10
 -13   6  19    7.69    6.87
  13   6 -19    5.42    6.12
 -13   6  20    5.48    5.08
  13   6 -20   -0.00    5.99
  13   6 -21    0.81    4.84
  13   6 -22    1.78    5.01
 -13  -6  23    6.13    5.49
 -13  -6  24   -0.00    4.48
 -13  -6  25   -0.00    5.81
 -13  -6  26    3.63    5.84
  13  -7  -1    2.86    4.55
  13   7  -1   -0.00    3.95
  13  -7  -2    0.00    4.56
  13   7  -2    2.62    4.08
  13  -7  -3    8.40    6.25
  13   7  -3    0.00    3.87
  13  -7  -4   12.00    7.45
  13  -7  -4    4.06    6.81
  13   7  -4   16.26    5.86
  13  -7  -5   12.71    7.12
  13   7  -5    2.28    3.67
  13  -7  -6    5.63    5.04
  13   7  -6    0.00    3.87
  13  -7  -7    0.98    4.10
  13   7  -7   -0.00    4.66
  13  -7  -8    0.00    5.29
  13   7  -8    1.00    3.37
 -13   7   9    8.58    7.35
  13  -7  -9    5.38    6.46
  13   7  -9    5.24    4.45
 -13   7  10    6.14    5.87
  13  -7 -10   13.64    6.61
  13   7 -10    3.42    4.36
 -13   7  11   18.89    8.50
  13  -7 -11    0.00    4.54
  13   7 -11    2.15    4.75
 -13   7  12    0.00    6.53
  13  -7 -12    0.04    3.74
  13   7 -12    2.49    4.11
 -13   7  13    0.00    5.85
  13  -7 -13    2.50    4.38
  13   7 -13    3.01    4.74
 -13   7  14   -0.00    4.43
  13  -7 -14   -0.00    4.98
  13   7 -14    3.79    4.91
 -13   7  15    5.84    7.09
  13  -7 -15    0.00    6.37
  13   7 -15    0.40    3.92
 -13   7  16    0.76    4.46
  13  -7 -16   -0.00    4.28
  13   7 -16    3.52    4.32
 -13   7  17   -0.00    6.55
  13  -7 -17    1.84    4.79
  13   7 -17   -0.00    4.76
 -13   7  18    2.43    5.40
  13  -7 -18    0.00    4.99
  13   7 -18    0.00    5.29
  13   7 -19    2.77    5.25
  13  -8  -1   -0.00    3.94
  13   8  -1   -0.00    3.66
  13  -8  -2    8.56    7.07
  13   8  -2   12.70    5.88
  13  -8  -3   -0.00    4.86
  13   8  -3    2.66    3.72
  13  -8  -4   -0.00    5.28
  13   8  -4    2.84    4.12
  13  -8  -5    2.53    5.35
  13   8  -5   -0.00    3.69
  13  -8  -6   19.47    8.69
  13   8  -6    5.79    4.73
  13  -8  -7    0.21    3.01
  13   8  -7    1.85    3.99
  13  -8  -8    6.54    6.71
  13   8  -8    2.77    5.08
  13  -8  -9    0.00    5.83
  13   8  -9    0.19    2.57
 -13   8  10    0.55    5.87
  13  -8 -10    0.00    5.56
  13   8 -10    2.97    5.33
 -13   8  11   -0.00    4.52
  13  -8 -11    2.08    4.90
  13   8 -11   -0.00    4.16
 -13   8  12    3.65    5.44
  13  -8 -12   10.00    6.78
  13   8 -12    0.00    3.10
 -13   8  13    4.62    6.46
  13  -8 -13    1.62    5.33
  13   8 -13    0.40    3.55
 -13   8  14   -0.00    4.31
  13  -8 -14   -0.00    5.48
  13   8 -14    0.18    5.08
 -13   8  15   -0.00    5.30
  13  -8 -15    3.61    4.62
  13   8 -15    3.65    5.47
  13  -9  -1   -0.00    5.04
  13   9  -1   -0.00    3.52
  13  -9  -2    2.04    4.14
  13   9  -2    1.70    3.78
  13  -9  -3    0.13    4.71
  13   9  -3    2.94    4.04
  13  -9  -4   -0.00    5.53
  13   9  -4    5.00    4.00
  13  -9  -5    0.34    4.50
  13   9  -5    1.37    3.83
  13  -9  -6    4.94    5.19
  13   9  -6    2.55    4.04
  13  -9  -7    3.50    6.35
  13   9  -7    7.21    4.12
  13  -9  -8   13.10    7.54
  13   9  -8   -0.00    4.71
  13  -9  -9    0.00    5.44
  13   9  -9   -0.00    2.97
  13  -9 -10   10.01    6.04
  13   9 -10    1.93    4.52
  13  -9 -11    0.00    2.96
  13   9 -11    0.00    4.05
 -13   9  12    6.22    5.59
  13  -9 -12    4.43    6.62
  13   9 -12   -0.00    4.23
  13 -10  -1    1.30    4.72
  13  10  -1   -0.00    3.35
  13 -10  -2    3.06    5.05
  13  10  -2    0.27    2.97
  13 -10  -3   -0.00    5.03
  13  10  -3    0.16    3.47
  13 -10  -4   -0.00    3.91
  13  10  -4    2.80    3.65
  13 -10  -5    3.98    5.56
  13  10  -5    0.00    2.82
  13  10  -6    1.10    3.87
  13  10  -7    5.18    4.32
  13  11  -1   -0.00    3.11
  13  11  -2   -0.00    3.05
 -12   0   1   -0.00    3.98
  12   0  -1    2.51    3.46
  12   0  -1   -0.00    3.33
 -12   0   2   14.58    6.48
  12   0  -2   26.11    7.91
  12   0  -2   21.01    7.35
 -12   0   3   -0.00    3.81
  12   0  -3    0.00    3.46
  12   0  -3    6.37    5.24
 -12   0   4    0.69    3.96
  12   0  -4    4.74    4.71
  12   0  -4    6.20    5.06
 -12   0   5   -0.00    3.22
  12   0  -5   -0.00    3.58
  12   0  -5    2.50    4.35
 -12   0   6   62.15   12.06
  12   0  -6   34.38    9.45
  12   0  -6   43.70   11.16
 -12   0   7   -0.00    3.79
  12   0  -7    0.00    4.10
 -12   0   8    5.98    4.82
  12   0  -8    8.19    5.86
 -12   0   9    6.24    5.66
  12   0  -9    1.18    4.26
 -12   0  10   34.95    9.36
  12   0 -10   32.04   10.30
 -12   0  11   -0.00    3.13
  12   0 -11    2.40    6.13
 -12   0  12   24.39    8.57
  12   0 -12   24.23    9.18
 -12   0  13   -0.00    4.36
  12   0 -13    0.56    5.19
 -12   0  14    0.00    3.89
  12   0 -14   -0.00    3.98
 -12   0  15   -0.00    4.18
  12   0 -15    0.61    4.50
 -12   0  16   18.29    7.27
  12   0 -16    6.41    5.72
  12   0 -17   -0.00    4.74
 -12   0  18    5.25    5.55
  12   0 -18    4.71    6.16
 -12   0  19    2.18    5.00
  12   0 -19    0.00    5.32
 -12   0  20    7.67    5.56
  12   0 -20    7.29    6.03
 -12   0  21    2.06    4.34
  12   0 -21    6.14    6.81
 -12   0  22    0.89    4.13
  12   0 -22    7.32    6.98
 -12   0  23    0.61    4.27
 -12   0  24    4.76    5.55
  12   0 -24    0.83    5.49
 -12   0  25   -0.00    5.30
  12   0 -25    0.00    6.17
 -12   0  26    1.74    5.35
  12   0 -26    0.00    5.23
 -12   0  27   -0.00    4.89
 -12   0  28   15.16    8.49
  12  -1  -1   -0.00    3.67
  12  -1  -1    3.53    4.96
  12   1  -1    1.27    3.91
  12   1  -1    7.10    5.77
 -12  -1   1    2.27    3.60
 -12   1   2   30.84    8.99
  12  -1  -2   18.04    7.33
  12  -1  -2   21.65    8.18
  12   1  -2   44.38    9.89
  12   1  -2   31.20    8.98
 -12  -1   2   16.09    7.39
 -12   1   3    0.00    4.10
  12  -1  -3    5.84    4.82
  12  -1  -3    3.44    4.58
  12   1  -3    3.18    4.44
  12   1  -3    6.24    5.10
 -12  -1   3    2.58    4.70
 -12   1   4   22.73    8.01
  12  -1  -4   40.50    9.94
  12  -1  -4   31.34    9.07
  12   1  -4   51.71   10.59
  12   1  -4   28.29    8.91
 -12  -1   4   30.36    8.92
 -12   1   5    0.00    4.67
  12  -1  -5    5.08    5.25
  12  -1  -5    2.30    4.10
  12   1  -5    1.70    3.88
  12   1  -5    0.00    3.38
 -12  -1   5    0.97    4.05
 -12   1   6    0.00    4.15
  12  -1  -6    0.72    3.20
  12  -1  -6   -0.00    4.39
  12   1  -6    1.11    4.89
 -12  -1   6   -0.00    4.92
 -12   1   7    2.69    5.25
  12  -1  -7    0.86    3.35
  12  -1  -7    0.40    4.88
  12   1  -7    4.50    5.12
 -12  -1   7   -0.00    5.01
 -12   1   8   50.18   11.14
  12  -1  -8   33.63    9.52
  12   1  -8   45.13   10.34
 -12  -1   8    3.20    5.58
 -12   1   9    2.04    4.77
  12  -1  -9    0.86    4.97
  12   1  -9    1.50    4.26
 -12  -1   9   -0.00    3.83
 -12   1  10   22.51    7.99
  12  -1 -10    5.56    4.76
  12   1 -10    2.91    5.11
 -12  -1  10   15.50    6.53
 -12   1  11    0.00    4.67
  12  -1 -11   -0.00    5.48
  12   1 -11    1.56    4.28
 -12  -1  11    9.09    5.31
 -12   1  12    3.10    4.95
  12  -1 -12    4.50    6.18
  12   1 -12   13.24    7.24
 -12  -1  12    6.07    5.28
 -12   1  13   -0.00    4.25
  12  -1 -13    3.65    5.31
  12   1 -13   -0.00    3.57
 -12  -1  13   -0.00    3.87
 -12   1  14   23.21    9.20
  12  -1 -14   27.63    9.88
  12   1 -14   37.98   10.75
 -12  -1  14   42.95   10.35
 -12   1  15    7.82    4.98
  12  -1 -15   -0.00    4.24
  12   1 -15    1.11    4.75
 -12  -1  15    1.95    4.26
 -12   1  16    0.00    3.67
  12  -1 -16    2.32    4.15
  12   1 -16    0.05    4.31
 -12  -1  16    3.46    5.08
 -12   1  17    0.00    3.75
  12  -1 -17    0.26    4.58
  12   1 -17    3.06    4.91
 -12  -1  17    1.63    4.63
 -12   1  18   10.49    6.93
  12  -1 -18    7.85    6.24
  12   1 -18    4.89    5.61
 -12  -1  18    1.69    3.94
 -12   1  19    5.25    5.30
  12  -1 -19    3.33    5.17
  12   1 -19   -0.00    5.56
 -12  -1  19    0.39    3.77
 -12   1  20    5.72    5.58
  12  -1 -20    4.43    5.99
  12   1 -20    1.70    5.49
 -12  -1  20   14.63    7.04
 -12   1  21    1.38    3.49
  12  -1 -21   -0.00    4.65
  12   1 -21   -0.00    5.02
 -12  -1  21   -0.00    3.98
 -12   1  22   -0.00    4.84
  12  -1 -22    0.00    4.72
  12   1 -22   -0.00    4.43
 -12  -1  22    3.76    5.05
 -12   1  23    5.34    5.65
  12  -1 -23   -0.00    4.66
  12   1 -23    2.19    6.10
 -12  -1  23    0.00    5.22
 -12   1  24    4.98    5.40
  12  -1 -24    9.91    8.01
  12   1 -24    2.42    5.74
 -12  -1  24    4.55    5.64
 -12   1  25   -0.00    3.83
  12   1 -25    3.77    6.04
 -12  -1  25    4.02    5.44
 -12   1  26   -0.00    5.25
  12   1 -26    0.00    6.77
 -12  -1  26    8.71    6.05
 -12   1  27    2.97    6.41
  12   1 -27    9.39    7.86
 -12  -1  27    0.00    4.15
 -12   1  28   -0.00    3.84
 -12  -1  28   -0.00    5.44
  12  -2  -1    2.27    4.28
  12  -2  -1   -0.00    3.04
  12   2  -1    8.53    5.02
  12   2  -1    3.07    4.34
 -12  -2   1    3.49    4.13
  12  -2  -2   38.13    9.25
  12  -2  -2   12.67    7.08
  12   2  -2   15.89    6.58
  12   2  -2   11.66    5.84
 -12  -2   2   17.07    6.74
 -12   2   3   -0.00    3.76
  12  -2  -3    0.81    4.11
  12  -2  -3    0.44    3.75
  12   2  -3    1.32    3.90
  12   2  -3   -0.00    3.25
 -12  -2   3    0.44    3.49
 -12   2   4   12.16    6.04
  12  -2  -4    6.56    4.53
  12  -2  -4    5.94    5.32
  12   2  -4    9.66    5.02
  12   2  -4    3.68    4.10
 -12  -2   4    9.81    5.38
 -12   2   5    2.12    5.00
  12  -2  -5    3.13    4.57
  12  -2  -5    1.10    4.93
  12   2  -5    3.30    4.06
  12   2  -5    3.10    3.39
 -12  -2   5    4.23    3.86
 -12   2   6   41.12   10.45
  12  -2  -6   36.49    9.50
  12  -2  -6   30.22    9.69
  12   2  -6   18.10    7.42
 -12  -2   6   15.39    7.02
 -12   2   7   12.59    5.88
  12  -2  -7    9.11    5.33
  12  -2  -7    5.17    6.43
  12   2  -7    3.25    5.16
 -12  -2   7    6.97    5.82
 -12   2   8    5.14    4.88
  12  -2  -8    3.12    4.98
  12  -2  -8    2.63    4.62
  12   2  -8   -0.00    4.37
 -12  -2   8   11.06    5.39
 -12   2   9    0.72    4.64
  12  -2  -9    0.41    4.46
  12   2  -9    2.85    4.61
 -12  -2   9    1.49    3.49
 -12   2  10   18.28    7.75
  12  -2 -10   22.79    9.03
  12   2 -10   23.51    8.08
 -12  -2  10   21.27    8.14
 -12   2  11    9.58    5.34
  12  -2 -11    6.20    5.59
  12   2 -11    1.65    4.03
 -12  -2  11    0.90    3.61
 -12   2  12    9.80    5.80
  12  -2 -12    8.75    6.11
  12   2 -12    7.87    6.11
 -12  -2  12   16.04    6.93
 -12   2  13    0.69    4.03
  12  -2 -13    5.23    6.48
  12   2 -13   -0.00    4.53
 -12  -2  13    0.40    3.21
 -12   2  14   -0.00    4.14
  12  -2 -14    3.53    4.91
  12   2 -14    1.78    4.57
 -12  -2  14   -0.00    3.05
 -12   2  15   -0.00    4.57
  12  -2 -15    2.41    5.51
  12   2 -15    2.32    5.30
 -12  -2  15    2.03    3.88
 -12   2  16   11.87    6.70
  12  -2 -16   12.99    7.37
  12   2 -16    1.52    4.21
 -12  -2  16   11.03    5.99
 -12   2  17    0.00    4.32
  12  -2 -17    4.10    5.47
  12   2 -17   -0.00    4.05
 -12  -2  17   -0.00    4.33
 -12   2  18   12.98    6.63
  12  -2 -18   -0.00    5.24
  12   2 -18   -0.00    4.93
 -12  -2  18   -0.00    4.19
 -12   2  19    2.39    4.37
  12  -2 -19   -0.00    4.50
  12   2 -19   -0.00    4.42
 -12  -2  19    0.00    4.81
 -12   2  20    3.69    3.85
  12  -2 -20    4.47    6.61
  12   2 -20    3.36    4.50
 -12  -2  20   -0.00    3.59
 -12   2  21   14.75    6.85
  12  -2 -21   -0.00    4.41
  12   2 -21    0.00    4.86
 -12  -2  21    5.41    5.50
 -12   2  22    7.83    6.14
  12  -2 -22    7.70    6.66
  12   2 -22    0.37    3.71
 -12  -2  22   14.09    7.62
 -12   2  23   -0.00    5.36
  12   2 -23    0.00    5.10
 -12  -2  23    2.11    5.19
 -12   2  24    0.37    4.30
  12   2 -24   -0.00    3.66
 -12  -2  24   -0.00    5.03
 -12   2  25    1.63    4.25
  12   2 -25    2.04    4.46
 -12  -2  25    1.48    5.42
 -12   2  26    7.59    6.89
  12   2 -26    7.74    5.76
 -12  -2  26    9.64    7.79
 -12   2  27    0.00    4.99
  12   2 -27   -0.00    5.36
 -12  -2  27   -0.00    5.83
  12   2 -28    1.07    4.99
 -12  -2  28    2.61    5.18
  12   2 -29   -0.00    6.63
  12  -3  -1   -0.00    4.10
  12  -3  -1   -0.00    5.34
  12   3  -1    0.80    3.89
  12  -3  -2   16.57    6.55
  12  -3  -2   11.11    6.90
  12   3  -2   14.23    6.39
  12   3  -2   10.59    5.53
 -12   3   3   11.86    5.86
  12  -3  -3   16.13    6.88
  12  -3  -3   16.71    7.16
  12   3  -3    3.11    3.79
  12   3  -3   12.04    5.59
 -12  -3   3    9.42    5.48
 -12   3   4   21.12    7.98
  12  -3  -4   14.46    7.02
  12  -3  -4    9.11    6.02
  12   3  -4   12.59    5.46
  12   3  -4   16.77    6.67
 -12  -3   4   27.53    8.13
 -12   3   5    1.98    3.96
  12  -3  -5    0.00    3.36
  12  -3  -5    3.44    5.38
  12   3  -5    2.47    3.89
 -12  -3   5    2.94    4.67
 -12   3   6    0.33    4.10
  12  -3  -6   -0.00    3.75
  12  -3  -6    1.00    4.93
  12   3  -6    1.29    4.56
 -12  -3   6    0.66    3.09
 -12   3   7   -0.00    4.07
  12  -3  -7    4.56    4.95
  12  -3  -7    0.77    3.78
  12   3  -7    0.41    4.16
 -12  -3   7    2.41    3.62
 -12   3   8    9.96    6.21
  12  -3  -8   28.57    8.70
  12  -3  -8   13.32    6.38
  12   3  -8   18.73    7.13
 -12  -3   8   23.29    7.93
 -12   3   9    5.64    5.25
  12  -3  -9    6.73    5.79
  12  -3  -9    8.54    6.80
  12   3  -9    9.76    6.22
 -12  -3   9   10.10    5.65
 -12   3  10   16.08    7.01
  12  -3 -10   29.58    8.76
  12  -3 -10   13.65    7.83
  12   3 -10   15.30    7.22
 -12  -3  10   18.84    7.13
 -12   3  11    3.89    4.30
  12  -3 -11   -0.00    5.32
  12   3 -11    2.75    3.84
 -12  -3  11    3.55    4.01
 -12   3  12    9.07    6.76
  12  -3 -12    9.42    7.29
  12   3 -12    6.53    5.79
 -12  -3  12    7.00    5.72
 -12   3  13   -0.00    4.32
  12  -3 -13   -0.00    3.61
  12   3 -13    3.81    4.68
 -12  -3  13   -0.00    3.35
 -12   3  14   38.28   10.46
  12  -3 -14    6.09    6.63
  12   3 -14   13.65    6.98
 -12  -3  14   33.20    8.95
 -12   3  15    6.40    5.78
  12  -3 -15    7.65    5.78
  12   3 -15    9.20    4.96
 -12  -3  15    5.40    5.66
 -12   3  16    1.47    4.61
  12  -3 -16   -0.00    5.08
  12   3 -16   -0.00    5.06
 -12  -3  16   -0.00    3.09
 -12   3  17    1.77    3.14
  12  -3 -17   -0.00    4.75
  12   3 -17    1.37    4.82
 -12  -3  17    1.09    4.98
 -12   3  18   -0.00    5.50
  12  -3 -18   -0.00    5.06
  12   3 -18    0.42    5.19
 -12  -3  18   -0.00    3.24
 -12   3  19    5.23    5.46
  12  -3 -19    0.45    5.67
  12   3 -19    1.20    4.65
 -12  -3  19    8.84    6.11
 -12   3  20    2.50    6.00
  12  -3 -20   -0.00    4.91
  12   3 -20    0.36    4.79
 -12  -3  20    5.63    5.28
 -12   3  21   -0.00    4.72
  12   3 -21   -0.00    4.66
 -12  -3  21   -0.00    4.90
 -12   3  22    5.16    5.07
  12   3 -22   -0.00    5.07
 -12  -3  22   -0.00    4.58
 -12   3  23   -0.00    3.67
  12   3 -23   -0.00    3.92
 -12  -3  23    0.00    4.02
 -12   3  24    8.01    6.24
  12   3 -24    8.27    6.60
 -12  -3  24   14.20    7.22
 -12   3  25    3.56    5.46
  12   3 -25    5.45    5.28
 -12  -3  25    1.05    3.94
 -12   3  26    0.00    3.53
  12   3 -26    2.16    5.23
 -12  -3  26   -0.00    3.76
  12   3 -27   -0.00    7.32
 -12  -3  27   -0.00    5.45
  12   3 -28   -0.00    5.57
 -12  -3  28    0.00    6.05
  12   3 -29    6.32    6.52
  12   3 -30    1.28    5.58
  12  -4  -1    9.23    6.49
  12  -4  -1    4.32    5.54
  12   4  -1    5.80    4.61
  12  -4  -2   16.42    6.69
  12  -4  -2    2.80    5.34
  12   4  -2    0.00    4.16
  12  -4  -3    0.00    4.61
  12  -4  -3   -0.00    4.95
  12   4  -3    0.00    4.54
 -12   4   4    0.17    2.72
  12  -4  -4    0.00    4.23
  12  -4  -4    3.27    4.15
  12   4  -4    0.23    3.62
 -12   4   5    0.00    4.48
  12  -4  -5    5.37    5.19
  12  -4  -5    4.88    6.04
  12   4  -5   -0.00    3.86
 -12  -4   5   12.76    5.62
 -12   4   6    9.44    6.12
  12  -4  -6   21.15    7.65
  12  -4  -6    8.44    6.53
  12   4  -6   15.93    6.25
 -12  -4   6   15.90    6.62
 -12   4   7   11.70    6.95
  12  -4  -7    2.83    4.92
  12  -4  -7    3.33    5.53
  12   4  -7    3.20    4.92
 -12  -4   7   23.87    7.44
 -12   4   8   -0.00    4.06
  12  -4  -8   -0.00    3.61
  12  -4  -8   -0.00    4.51
  12   4  -8   -0.00    3.48
 -12  -4   8    3.15    3.79
 -12   4   9    3.01    4.78
  12  -4  -9    3.35    4.06
  12  -4  -9   10.63    6.35
  12   4  -9    0.74    3.76
 -12  -4   9    6.01    4.52
 -12   4  10    2.88    4.05
  12  -4 -10    7.37    5.26
  12  -4 -10    8.62    5.77
  12   4 -10    7.83    5.86
 -12  -4  10    5.29    4.61
 -12   4  11    8.46    5.33
  12  -4 -11   10.30    7.18
  12  -4 -11    9.93    6.11
  12   4 -11    9.98    6.01
 -12  -4  11    7.09    5.44
 -12   4  12   12.04    6.59
  12  -4 -12   13.45    7.86
  12   4 -12   25.03    8.51
 -12  -4  12   23.42    7.94
 -12   4  13   -0.00    5.33
  12  -4 -13    4.64    5.85
  12   4 -13    1.95    4.80
 -12  -4  13    0.00    3.98
 -12   4  14   -0.00    4.47
  12  -4 -14   -0.00    4.05
  12   4 -14   -0.00    4.68
 -12  -4  14    7.97    5.28
 -12   4  15   13.02    7.05
  12  -4 -15    1.21    6.14
  12   4 -15    2.72    4.53
 -12  -4  15    3.00    4.12
 -12   4  16   14.54    7.25
  12  -4 -16    6.05    5.25
  12   4 -16    1.83    5.78
 -12  -4  16    3.42    4.82
 -12   4  17    2.79    4.56
  12  -4 -17    9.99    6.56
  12   4 -17    9.94    6.19
 -12  -4  17    4.98    4.38
 -12   4  18    6.66    6.27
  12   4 -18    2.34    5.00
 -12  -4  18    2.12    4.21
 -12   4  19   -0.00    4.17
  12   4 -19    3.79    5.25
 -12  -4  19   -0.00    4.06
 -12   4  20    0.00    4.42
  12   4 -20    5.15    6.22
 -12  -4  20    4.31    5.75
 -12   4  21    0.00    5.18
  12   4 -21   -0.00    5.53
 -12  -4  21    3.51    4.99
 -12   4  22    2.31    4.19
  12   4 -22   -0.00    5.81
 -12  -4  22    4.28    6.23
 -12   4  23    6.19    5.50
  12   4 -23    0.62    5.40
 -12  -4  23   -0.00    5.57
 -12   4  24    0.52    3.16
  12   4 -24    2.71    5.11
 -12  -4  24   -0.00    5.14
 -12   4  25    0.46    2.74
  12   4 -25    2.51    4.89
 -12  -4  25    5.02    4.64
 -12   4  26    1.91    5.00
  12   4 -26   -0.00    5.42
 -12  -4  26    2.80    4.67
  12   4 -27    3.04    5.22
 -12  -4  27    0.98    4.61
  12   4 -28    9.76    7.34
 -12  -4  28   -0.00    4.37
  12   4 -29   -0.00    6.90
  12   4 -30    4.90    5.78
  12   4 -31   -0.00    5.47
  12  -5  -1   -0.00    3.80
  12  -5  -1   -0.00    5.50
  12   5  -1   -0.00    3.40
  12  -5  -2    5.31    5.02
  12  -5  -2   -0.00    4.54
  12   5  -2    8.13    4.95
  12  -5  -3   14.36    6.37
  12  -5  -3    2.87    5.39
  12   5  -3    8.34    4.65
  12  -5  -4    5.12    5.60
  12  -5  -4    4.17    5.43
  12   5  -4    0.58    4.27
 -12   5   5    0.00    4.42
  12  -5  -5    1.92    5.14
  12  -5  -5    9.94    6.87
  12   5  -5   -0.00    3.54
 -12   5   6    3.47    4.98
  12  -5  -6   -0.00    4.59
  12  -5  -6    4.80    5.56
  12   5  -6    1.89    3.74
 -12   5   7   -0.00    4.26
  12  -5  -7   10.55    6.07
  12  -5  -7    0.00    5.32
  12   5  -7    1.09    4.05
 -12   5   8   12.44    7.68
  12  -5  -8   32.18    9.51
  12  -5  -8   19.74    8.10
  12   5  -8   16.16    6.71
 -12   5   9    2.85    5.59
  12  -5  -9   14.32    6.71
  12  -5  -9   19.57    8.62
  12   5  -9    8.87    5.78
 -12   5  10    7.87    5.44
  12  -5 -10    9.43    6.94
  12  -5 -10   -0.00    4.09
  12   5 -10    0.78    4.23
 -12  -5  10   11.21    5.84
 -12   5  11    4.27    5.93
  12  -5 -11    3.36    5.11
  12  -5 -11    2.79    5.33
  12   5 -11    4.34    5.56
 -12  -5  11    0.29    3.58
 -12   5  12    2.01    5.86
  12  -5 -12    5.59    4.68
  12  -5 -12    2.57    4.92
  12   5 -12    0.53    3.99
 -12  -5  12    0.68    3.51
 -12   5  13   14.93    7.09
  12  -5 -13    2.55    5.28
  12   5 -13   17.44    7.01
 -12  -5  13   16.81    6.90
 -12   5  14   20.90    8.33
  12  -5 -14   18.49    8.64
  12   5 -14    2.93    4.82
 -12  -5  14   11.53    5.53
  12   5 -15   -0.00    4.80
 -12  -5  15    0.00    3.79
 -12   5  16    6.92    5.57
  12   5 -16    1.29    4.91
 -12  -5  16    1.98    4.52
 -12   5  17    5.38    6.77
  12   5 -17    0.64    3.25
 -12  -5  17    1.72    3.77
 -12   5  18    0.00    4.91
  12   5 -18    2.01    5.50
 -12  -5  18    0.25    4.17
 -12   5  19    3.91    5.87
  12   5 -19    0.00    4.76
 -12  -5  19    0.18    4.33
 -12   5  20   -0.00    4.60
  12   5 -20   10.05    5.96
 -12  -5  20    2.15    3.32
 -12   5  21    3.08    3.04
  12   5 -21   -0.00    4.34
 -12  -5  21    1.81    4.18
 -12   5  22    3.25    3.84
  12   5 -22   -0.00    4.60
 -12  -5  22    4.60    5.22
 -12   5  23    2.69    5.75
  12   5 -23    0.86    4.74
 -12  -5  23   -0.00    4.29
 -12   5  24    1.38    4.94
  12   5 -24   -0.00    4.07
 -12  -5  24   12.93    7.78
 -12   5  25   -0.00    6.76
  12   5 -25    0.63    5.05
 -12  -5  25    9.04    6.29
  12   5 -26   10.24    6.12
 -12  -5  26    1.23    5.46
  12   5 -27    0.66    6.00
 -12  -5  27    1.32    4.20
  12   5 -28   -0.00    4.73
 -12  -5  28    2.22    3.48
  12   5 -29   -0.00    3.77
  12   5 -30    0.74    6.26
  12  -6  -1   18.78    8.09
  12   6  -1    4.61    4.73
  12  -6  -2   -0.00    5.48
  12  -6  -2    2.69    5.26
  12   6  -2    4.07    3.80
  12  -6  -3    3.55    5.36
  12  -6  -3    0.99    4.23
  12   6  -3    1.18    3.20
  12  -6  -4    4.56    5.31
  12  -6  -4    0.50    3.06
  12   6  -4    2.12    2.87
  12  -6  -5   25.81    9.02
  12  -6  -5    4.64    6.49
  12   6  -5    6.71    5.32
 -12   6   6    7.31    5.23
  12  -6  -6   16.40    8.02
  12  -6  -6   10.18    6.27
  12   6  -6   13.16    5.91
 -12   6   7    0.27    4.84
  12  -6  -7   11.14    6.17
  12  -6  -7    7.35    6.89
  12   6  -7    5.02    4.93
 -12   6   8    1.06    4.41
  12  -6  -8    5.74    6.11
  12  -6  -8   -0.00    4.80
  12   6  -8   -0.00    3.23
 -12   6   9   -0.00    5.63
  12  -6  -9    5.81    5.88
  12  -6  -9    1.19    5.15
  12   6  -9    1.85    4.17
 -12   6  10   -0.00    5.24
  12  -6 -10    1.82    4.60
  12  -6 -10    4.85    5.68
  12   6 -10    4.81    4.44
 -12   6  11   36.60   10.20
  12  -6 -11   20.01    8.02
  12  -6 -11   18.34    8.96
  12   6 -11   22.11    8.01
 -12   6  12   11.77    5.97
  12  -6 -12    9.03    6.26
  12   6 -12    6.34    4.79
 -12   6  13    7.67    6.00
  12  -6 -13    1.28    4.17
  12   6 -13    0.00    4.01
 -12   6  14    9.32    6.06
  12  -6 -14    1.47    4.73
  12   6 -14   -0.00    4.63
 -12   6  15    7.81    6.40
  12   6 -15    4.38    4.87
 -12   6  16    0.00    5.62
  12   6 -16   -0.00    3.47
 -12  -6  16   -0.00    4.30
 -12   6  17    5.96    6.02
  12   6 -17    2.34    4.72
 -12  -6  17    1.21    3.92
 -12   6  18    5.43    4.95
  12   6 -18    0.61    4.84
 -12  -6  18    0.57    5.15
 -12   6  19   -0.00    4.03
  12   6 -19   -0.00    4.85
 -12  -6  19    2.24    4.74
 -12   6  20   -0.00    4.22
  12   6 -20   -0.00    3.95
 -12  -6  20    2.51    4.91
 -12   6  21   -0.00    4.83
  12   6 -21   -0.00    5.07
 -12  -6  21   -0.00    3.99
 -12   6  22   -0.00    4.76
  12   6 -22    8.50    6.07
 -12  -6  22    0.00    3.96
 -12   6  23   -0.00    5.51
  12   6 -23    0.22    4.23
 -12  -6  23    0.67    4.83
 -12   6  24    0.30    3.81
  12   6 -24   -0.00    5.48
 -12  -6  24   -0.00    4.63
  12   6 -25   -0.00    5.27
 -12  -6  25    0.64    4.11
  12   6 -26   -0.00    6.08
 -12  -6  26   -0.00    3.90
  12   6 -27    2.49    6.21
 -12  -6  27    9.78    7.23
 -12  -6  28   -0.00    4.95
  12  -7  -1   -0.00    5.08
  12   7  -1   -0.00    3.94
  12  -7  -2   13.53    6.60
  12   7  -2   -0.00    3.13
  12  -7  -3    6.23    5.82
  12  -7  -3   12.93    7.79
  12   7  -3   12.68    5.40
  12  -7  -4    5.63    5.44
  12  -7  -4    0.44    6.10
  12   7  -4    8.12    4.68
  12  -7  -5   11.79    6.27
  12  -7  -5    6.60    6.05
  12   7  -5    4.52    3.86
  12  -7  -6    0.78    4.67
  12  -7  -6    0.94    4.52
  12   7  -6   -0.00    3.10
  12  -7  -7    3.37    4.32
  12   7  -7    4.94    4.04
 -12   7   8   -0.00    4.60
  12  -7  -8    2.98    5.39
  12   7  -8    4.72    4.75
 -12   7   9   29.29    9.28
  12  -7  -9   17.00    9.29
  12   7  -9   11.50    5.87
 -12   7  10   -0.00    4.37
  12  -7 -10    5.27    5.72
  12   7 -10    0.21    3.19
 -12   7  11    1.82    4.71
  12  -7 -11    2.00    4.75
  12   7 -11    1.98    4.00
 -12   7  12    0.32    4.71
  12  -7 -12   -0.00    6.82
  12   7 -12   -0.00    3.24
 -12   7  13    4.16    5.28
  12  -7 -13    1.58    4.87
  12   7 -13   -0.00    4.37
 -12   7  14    3.85    4.71
  12  -7 -14    8.62    5.99
  12   7 -14    4.60    4.86
 -12   7  15   -0.00    4.62
  12  -7 -15   14.17    7.60
  12   7 -15    5.74    4.86
 -12   7  16    0.64    4.59
  12  -7 -16   -0.00    4.67
  12   7 -16    3.85    5.04
 -12   7  17   -0.00    4.56
  12   7 -17   -0.00    5.12
 -12   7  18    4.75    5.19
  12   7 -18    0.69    4.23
 -12   7  19    6.41    6.54
  12   7 -19    2.05    5.08
 -12   7  20   12.60    6.79
  12   7 -20   -0.00    3.89
 -12   7  21   -0.00    4.40
  12   7 -21    7.79    5.79
 -12   7  22   -0.00    4.28
  12   7 -22   -0.00    3.70
  12   7 -23   -0.00    4.63
 -12  -7  23    2.15    4.61
  12   7 -24   -0.00    3.81
 -12  -7  24   -0.00    4.67
 -12  -7  25    5.38    5.79
 -12  -7  26    0.03    4.62
 -12  -7  27    0.56    4.51
 -12  -7  28   -0.00    4.46
  12  -8  -1   16.12    7.60
  12   8  -1   20.27    6.23
  12  -8  -2    2.97    4.69
  12   8  -2    2.24    2.84
  12  -8  -3    6.44    4.67
  12   8  -3   -0.00    3.87
  12  -8  -4   -0.00    5.37
  12   8  -4    4.74    3.92
  12  -8  -5   10.64    6.06
  12   8  -5   11.96    5.78
  12  -8  -6    0.00    4.23
  12   8  -6    0.33    3.54
  12  -8  -7   15.07    7.16
  12   8  -7   11.21    5.51
  12  -8  -8    4.54    6.17
  12   8  -8    0.00    4.00
 -12   8   9    3.08    4.58
  12  -8  -9    5.48    6.19
  12   8  -9    0.05    2.92
 -12   8  10    2.42    4.15
  12  -8 -10    1.61    4.79
  12   8 -10    3.82    3.60
 -12   8  11    8.87    6.84
  12  -8 -11   13.89    7.25
  12   8 -11    9.38    5.60
 -12   8  12    1.57    5.48
  12  -8 -12    0.00    5.50
  12   8 -12    2.01    3.72
 -12   8  13    5.84    6.59
  12  -8 -13    2.51    5.01
  12   8 -13    1.77    3.11
 -12   8  14    1.15    3.58
  12  -8 -14   -0.00    5.24
  12   8 -14    0.07    3.40
 -12   8  15    9.39    6.27
  12  -8 -15    3.42    4.77
  12   8 -15   10.32    6.34
 -12   8  16    7.20    5.93
  12  -8 -16    0.70    4.24
  12   8 -16   -0.00    4.54
 -12   8  17   14.62    7.05
  12  -8 -17   10.43    6.81
  12   8 -17    1.75    4.63
 -12   8  18   -0.00    4.66
  12  -8 -18    1.16    4.66
  12   8 -18   -0.00    4.29
 -12   8  19    1.20    3.86
  12   8 -19    1.14    5.18
 -12   8  20   10.57    7.33
  12   8 -20   -0.00    4.53
  12   8 -21    3.15    5.14
  12  -9  -1   -0.00    4.97
  12   9  -1   -0.00    2.91
  12  -9  -2    0.00    5.21
  12   9  -2   -0.00    3.49
  12  -9  -3   15.01    8.20
  12   9  -3    4.56    4.15
  12  -9  -4    5.53    5.37
  12   9  -4    2.18    2.98
  12  -9  -5    2.61    5.39
  12   9  -5    1.80    3.34
  12  -9  -6    0.00    4.07
  12   9  -6   -0.00    3.16
  12  -9  -7    0.00    5.39
  12   9  -7    0.00    4.24
  12  -9  -8    1.26    5.17
  12   9  -8    0.58    3.66
  12  -9  -9   13.93    7.03
  12   9  -9    8.46    5.12
  12  -9 -10   -0.00    4.83
  12   9 -10    1.66    3.75
 -12   9  11    0.00    5.82
  12  -9 -11    3.39    5.15
  12   9 -11    0.00    3.44
 -12   9  12    1.78    5.25
  12  -9 -12    0.00    4.66
  12   9 -12    0.32    3.31
 -12   9  13    3.29    5.02
  12  -9 -13    6.53    6.45
  12   9 -13    1.38    4.15
 -12   9  14    5.72    6.07
  12  -9 -14   -0.00    3.94
  12   9 -14    2.53    4.25
 -12   9  15    8.33    6.54
  12  -9 -15   10.15    6.25
  12   9 -15   -0.00    4.47
 -12   9  16    0.13    4.47
  12  -9 -16   -0.00    3.94
  12   9 -16    0.93    3.20
 -12   9  17    0.00    4.21
  12  -9 -17    3.20    4.79
  12   9 -17   -0.00    3.17
 -12   9  18    6.37    6.02
  12  -9 -18   -0.00    5.81
  12   9 -18    0.13    3.29
  12 -10  -1    5.91    5.58
  12  10  -1    0.04    3.35
  12 -10  -2   -0.00    3.53
  12  10  -2    0.00    3.02
  12 -10  -3    6.59    5.19
  12  10  -3    5.69    4.19
  12 -10  -4   -0.00    4.88
  12  10  -4    1.63    3.38
  12 -10  -5    8.23    5.91
  12  10  -5    4.93    3.79
  12 -10  -6    4.52    6.07
  12  10  -6    1.51    2.69
  12 -10  -7    0.16    4.31
  12  10  -7    6.54    4.83
  12 -10  -8    1.18    5.93
  12  10  -8    1.36    4.22
  12 -10  -9    8.13    6.27
  12  10  -9    1.71    3.54
  12 -10 -10    0.00    4.78
  12  10 -10    2.68    4.37
  12 -10 -11    4.26    5.62
  12  10 -11    3.40    5.20
 -12  10  12    5.12    5.15
  12 -10 -12   -0.00    3.52
  12  10 -12    1.27    3.35
 -12  10  13   -0.00    4.59
  12 -10 -13    3.02    4.87
  12  10 -13   -0.00    3.70
 -12  10  14    0.00    4.25
  12 -10 -14    0.00    5.62
  12  10 -14    1.83    4.27
 -12  10  15   -0.00    4.46
  12 -10 -15    1.37    4.20
  12  10 -15    0.00    4.15
  12 -11  -1    2.29    4.94
  12  11  -1    0.76    3.06
  12 -11  -2    0.00    4.56
  12  11  -2   -0.00    2.99
  12 -11  -3   -0.00    5.55
  12  11  -3   -0.00    2.97
  12 -11  -4    3.96    5.06
  12  11  -4   -0.00    3.06
  12 -11  -5    1.76    5.00
  12  11  -5    3.09    3.41
  12 -11  -6   -0.00    3.57
  12  11  -6    3.12    3.86
  12 -11  -7   -0.00    5.23
  12  11  -7    0.00    2.92
  12 -11  -8   -0.00    5.57
  12  11  -8   -0.00    3.91
  12 -11  -9    8.79    6.98
  12  11  -9    2.75    3.62
  12 -11 -10   -0.00    5.12
  12  11 -10   -0.00    3.28
  12 -11 -11    4.02    6.11
  12  11 -11    0.90    3.68
  12  12  -1    2.52    3.35
  12  12  -2    0.00    2.10
  12  12  -3    0.00    2.99
  12  12  -4    0.68    2.63
  12  12  -5    5.04    3.67
  12  12  -6    3.14    3.30
  12  13  -1    2.21    3.31
  12  13  -2    1.76    3.09
 -11   0   1   86.09   15.56
  11   0  -1  108.88   16.64
  11   0  -1   85.98   15.45
 -11   0   2    3.93    4.76
  11   0  -2    0.43    3.92
  11   0  -2    2.21    4.09
 -11   0   3   23.52    7.86
  11   0  -3   40.75    9.36
  11   0  -3   22.49    7.77
 -11   0   4   -0.00    3.62
  11   0  -4    0.22    3.16
  11   0  -4   -0.00    4.27
 -11   0   5  101.59   16.93
  11   0  -5   99.35   16.35
  11   0  -5   88.29   15.99
 -11   0   6   -0.00    3.76
  11   0  -6   -0.00    4.11
 -11   0   7    2.21    3.81
  11   0  -7    3.43    4.63
 -11   0   8   -0.00    4.55
  11   0  -8   -0.00    4.04
 -11   0   9   17.60    6.97
  11   0  -9   17.33    6.89
 -11   0  10    0.41    3.55
  11   0 -10   -0.00    3.40
 -11   0  11   70.49   13.41
  11   0 -11   37.18   11.12
 -11   0  12   -0.00    3.80
  11   0 -12   -0.00    4.10
 -11   0  13    6.38    5.01
  11   0 -13    7.47    5.67
 -11   0  14    0.73    4.03
  11   0 -14    1.83    3.99
 -11   0  15   32.31    8.97
  11   0 -15   11.14    6.64
 -11   0  16    1.72    4.71
  11   0 -16   -0.00    5.32
 -11   0  17    2.97    5.08
  11   0 -17    2.80    4.65
 -11   0  18   -0.00    3.59
  11   0 -18    3.84    6.54
 -11   0  19    4.41    5.78
  11   0 -19   19.85    8.53
 -11   0  20   -0.00    3.83
  11   0 -20    1.62    5.17
 -11   0  21    7.86    6.48
  11   0 -21   15.65    7.29
 -11   0  22   -0.00    5.49
  11   0 -22    2.54    4.67
 -11   0  23    1.26    4.97
  11   0 -23   -0.00    4.20
 -11   0  24   -0.00    3.98
  11   0 -24    0.11    4.31
 -11   0  25    0.00    5.05
  11   0 -25    5.87    6.13
 -11   0  26    0.00    4.37
  11   0 -26   -0.00    4.83
 -11   0  27    6.14    5.43
 -11   0  28    0.00    5.31
 -11   0  29    1.54    3.67
 -11   0  30   -0.00    5.14
 -11   1   1   61.99   13.54
  11  -1  -1   71.30   13.96
  11  -1  -1  102.08   15.61
  11   1  -1   81.77   14.28
 -11   1   2   -0.00    3.67
  11  -1  -2    0.00    3.86
  11  -1  -2   -0.00    4.25
  11   1  -2    0.86    3.41
 -11   1   3   29.08    8.90
  11  -1  -3   39.80    9.66
  11  -1  -3   42.96   10.48
  11   1  -3   30.06    8.43
  11   1  -3   40.41    9.48
 -11  -1   3   36.60    9.43
 -11   1   4    3.06    4.16
  11  -1  -4   -0.00    3.54
  11  -1  -4   -0.00    4.27
  11   1  -4   -0.00    3.08
  11   1  -4   -0.00    2.78
 -11  -1   4   -0.00    3.46
 -11   1   5    9.72    6.07
  11  -1  -5    6.26    4.43
  11  -1  -5    3.37    4.88
  11   1  -5    5.89    4.81
 -11  -1   5    0.23    3.94
 -11   1   6    2.03    4.62
  11  -1  -6    0.00    3.40
  11  -1  -6    1.57    4.96
  11   1  -6   -0.00    4.21
 -11  -1   6    1.21    3.43
 -11   1   7   26.15    8.42
  11  -1  -7   45.17   10.33
  11   1  -7   13.13    6.70
 -11  -1   7   38.23    9.63
 -11   1   8   -0.00    4.27
  11  -1  -8    0.00    4.52
  11   1  -8    0.00    5.83
 -11  -1   8   -0.00    3.14
 -11   1   9   22.81    7.72
  11  -1  -9   10.16    6.58
  11   1  -9    7.36    5.81
 -11  -1   9   28.92    8.49
 -11   1  10    1.73    4.53
  11  -1 -10   -0.00    4.67
  11   1 -10    0.20    3.11
 -11  -1  10   -0.00    4.27
 -11   1  11    4.35    5.27
  11  -1 -11    4.30    5.12
  11   1 -11    8.83    6.75
 -11  -1  11    4.52    4.83
 -11   1  12    0.00    4.08
  11  -1 -12   11.06    6.18
  11   1 -12   10.52    5.67
 -11  -1  12    6.55    5.37
 -11   1  13   26.08    8.59
  11  -1 -13   15.98    7.18
  11   1 -13   12.30    6.80
 -11  -1  13   31.49    8.56
 -11   1  14   -0.00    5.30
  11  -1 -14    4.45    5.61
  11   1 -14   -0.00    4.61
 -11  -1  14   -0.00    4.09
 -11   1  15    1.48    4.05
  11  -1 -15   -0.00    4.38
  11   1 -15   -0.00    5.02
 -11  -1  15    3.75    4.43
 -11   1  16    0.49    4.04
  11  -1 -16    3.58    4.95
  11   1 -16   -0.00    3.68
 -11  -1  16   -0.00    3.26
 -11   1  17   21.94    8.24
  11  -1 -17   12.81    7.81
  11   1 -17    4.27    5.95
 -11  -1  17   17.53    7.40
 -11   1  18    0.96    4.47
  11  -1 -18   -0.00    3.89
  11   1 -18   -0.00    4.04
 -11  -1  18   -0.00    4.32
 -11   1  19   14.48    6.88
  11  -1 -19    0.00    4.84
  11   1 -19    1.59    5.25
 -11  -1  19    2.40    4.48
 -11   1  20   -0.00    3.55
  11  -1 -20    1.59    4.17
  11   1 -20   -0.00    5.70
 -11  -1  20    0.00    4.24
 -11   1  21    0.96    5.16
  11  -1 -21   -0.00    5.01
  11   1 -21    3.34    5.00
 -11  -1  21    0.52    3.84
 -11   1  22   -0.00    4.80
  11  -1 -22   -0.00    5.16
  11   1 -22    2.66    6.45
 -11  -1  22   -0.00    4.29
 -11   1  23   31.34    9.45
  11  -1 -23    4.89    6.27
  11   1 -23    6.05    6.05
 -11  -1  23    7.26    6.17
 -11   1  24    2.38    5.06
  11  -1 -24   -0.00    5.92
  11   1 -24    0.43    4.01
 -11  -1  24    3.94    6.70
 -11   1  25    0.00    5.35
  11  -1 -25    0.00    4.89
  11   1 -25    5.79    6.00
 -11  -1  25    1.44    4.84
 -11   1  26   -0.00    6.74
  11   1 -26    4.12    6.37
 -11  -1  26    1.46    3.71
 -11   1  27    4.57    5.92
  11   1 -27    5.47    6.71
 -11  -1  27    0.00    5.46
 -11   1  28    5.10    7.09
  11   1 -28   -0.00    5.35
 -11  -1  28    1.00    4.48
 -11   1  29    0.86    4.53
 -11  -1  29   -0.00    5.09
 -11   1  30   -0.00    5.65
 -11  -1  30    0.59    4.47
  11  -2  -1   31.81    8.47
  11  -2  -1    6.10    5.08
  11   2  -1   16.99    6.27
 -11   2   2    0.00    3.44
  11  -2  -2    3.31    3.55
  11  -2  -2    0.00    4.49
  11   2  -2   -0.00    3.53
 -11   2   3    5.36    5.30
  11  -2  -3    2.55    4.68
  11  -2  -3    3.78    4.95
  11   2  -3   11.82    5.78
 -11   2   4    9.18    5.93
  11  -2  -4    2.31    4.51
  11  -2  -4    8.80    5.90
  11   2  -4    2.46    4.23
 -11   2   5   56.74   12.11
  11  -2  -5   55.49   11.74
  11  -2  -5   46.62   11.04
  11   2  -5   33.49    9.46
 -11   2   6    8.78    5.54
  11  -2  -6    8.24    4.88
  11  -2  -6    7.58    5.80
  11   2  -6   14.37    6.30
 -11  -2   6   16.51    6.39
 -11   2   7    7.33    5.08
  11  -2  -7   21.94    7.13
  11  -2  -7    2.24    5.70
  11   2  -7    6.13    5.36
 -11  -2   7    3.99    5.40
 -11   2   8   20.68    7.44
  11  -2  -8   17.17    7.14
  11   2  -8   14.32    6.52
 -11  -2   8    8.96    5.82
 -11   2   9   16.33    7.52
  11  -2  -9   20.67    8.22
  11   2  -9   11.74    5.93
 -11  -2   9   14.32    6.13
 -11   2  10    1.40    3.31
  11  -2 -10    2.07    4.05
  11   2 -10    3.37    3.39
 -11  -2  10    5.46    4.87
 -11   2  11   40.89    9.76
  11  -2 -11    7.33    6.12
  11   2 -11   14.62    6.87
 -11  -2  11   35.73    8.83
 -11   2  12    0.56    3.67
  11  -2 -12   -0.00    5.34
  11   2 -12    7.25    5.49
 -11  -2  12   -0.54    3.53
 -11   2  13   -0.00    4.31
  11  -2 -13    4.85    6.22
  11   2 -13    0.76    4.65
 -11  -2  13    2.02    4.26
 -11   2  14    1.90    4.91
  11  -2 -14    1.05    4.04
  11   2 -14    7.92    6.42
 -11  -2  14    6.39    4.85
 -11   2  15    7.80    5.69
  11  -2 -15   19.81    8.38
  11   2 -15    5.30    5.68
 -11  -2  15   10.49    6.21
 -11   2  16    5.52    5.37
  11  -2 -16    3.87    5.55
  11   2 -16    6.11    4.96
 -11  -2  16   -0.00    5.06
 -11   2  17   -0.00    3.75
  11  -2 -17    0.00    4.73
  11   2 -17    6.38    6.07
 -11  -2  17    0.83    4.93
 -11   2  18    1.96    4.16
  11  -2 -18   -0.00    4.87
  11   2 -18   -0.00    4.49
 -11  -2  18   -0.00    4.48
 -11   2  19   11.66    6.62
  11  -2 -19    3.45    5.17
  11   2 -19    2.17    5.41
 -11  -2  19    1.80    4.57
 -11   2  20    0.84    3.08
  11  -2 -20    4.31    5.57
  11   2 -20    4.36    5.61
 -11  -2  20   -0.00    4.01
 -11   2  21    9.39    6.96
  11  -2 -21   17.91    8.44
  11   2 -21   19.77    8.34
 -11  -2  21   18.29    7.86
 -11   2  22   -0.00    3.67
  11  -2 -22    0.00    6.48
  11   2 -22   -0.00    4.57
 -11  -2  22   -0.00    4.63
 -11   2  23   -0.00    3.66
  11  -2 -23    1.29    5.18
  11   2 -23    3.80    5.62
 -11  -2  23    0.00    4.65
 -11   2  24    2.76    5.03
  11   2 -24    3.38    4.97
 -11  -2  24    0.33    4.21
 -11   2  25    0.00    5.79
  11   2 -25    4.11    6.01
 -11  -2  25    1.76    5.04
 -11   2  26    5.46    5.33
  11   2 -26   -0.00    5.84
 -11  -2  26    6.01    6.19
 -11   2  27    0.00    5.23
  11   2 -27    4.55    6.58
 -11  -2  27    4.67    4.93
 -11   2  28    4.93    5.18
  11   2 -28    0.00    6.66
 -11  -2  28   -0.00    5.27
 -11   2  29    7.02    6.26
  11   2 -29    0.00    7.35
 -11  -2  29    3.09    6.33
 -11   2  30   -0.00    6.02
 -11  -2  30    0.00    6.45
  11  -3  -1    5.30    4.86
  11  -3  -1    9.36    5.80
  11   3  -1   13.88    5.89
  11   3  -1    8.87    4.94
 -11  -3   1    6.55    4.47
  11  -3  -2    0.00    4.20
  11  -3  -2    6.67    5.31
  11   3  -2   11.51    5.17
  11   3  -2   12.47    5.91
 -11  -3   2   16.11    5.99
 -11   3   3   28.04    8.74
  11  -3  -3   48.72   10.48
  11  -3  -3   31.51    9.87
  11   3  -3   38.44    9.09
 -11   3   4    0.00    5.18
  11  -3  -4    3.94    4.06
  11  -3  -4    2.24    4.30
  11   3  -4    2.57    4.44
 -11   3   5    3.64    4.15
  11  -3  -5    6.15    5.30
  11  -3  -5    5.03    4.79
  11   3  -5    0.00    3.69
 -11   3   6   16.73    6.98
  11  -3  -6   15.34    6.91
  11  -3  -6   11.80    6.55
  11   3  -6    1.75    4.51
 -11   3   7   36.17    9.61
  11  -3  -7   35.59   10.00
  11  -3  -7   28.60    9.45
  11   3  -7   26.40    8.48
 -11  -3   7   41.08    9.94
 -11   3   8    5.03    5.01
  11  -3  -8    4.03    4.31
  11  -3  -8    8.24    6.50
  11   3  -8    3.95    4.30
 -11  -3   8    6.28    4.51
 -11   3   9    4.78    5.02
  11  -3  -9    6.10    6.10
  11   3  -9   11.90    5.47
 -11  -3   9    8.14    5.01
 -11   3  10    1.90    4.54
  11  -3 -10   -0.00    4.81
  11   3 -10    0.00    3.23
 -11  -3  10   -0.00    3.05
 -11   3  11    8.90    5.41
  11  -3 -11    0.68    3.97
  11   3 -11    1.90    4.73
 -11  -3  11   10.62    5.33
 -11   3  12    6.06    5.83
  11  -3 -12    4.81    6.02
  11   3 -12    5.47    4.98
 -11  -3  12    3.72    4.14
 -11   3  13   12.59    7.15
  11  -3 -13    6.30    6.54
  11   3 -13    3.85    5.65
 -11  -3  13   13.04    6.22
 -11   3  14    1.42    3.57
  11  -3 -14    4.80    5.53
  11   3 -14    0.19    3.68
 -11  -3  14   -0.00    3.90
 -11   3  15   -0.00    4.81
  11  -3 -15   -0.00    4.51
  11   3 -15    0.09    3.74
 -11  -3  15    1.15    4.43
 -11   3  16    4.54    4.58
  11  -3 -16    3.69    5.50
  11   3 -16    1.26    3.98
 -11  -3  16   -0.00    4.38
 -11   3  17    3.87    5.16
  11  -3 -17    4.48    5.84
  11   3 -17   14.57    7.13
 -11  -3  17    5.61    5.74
 -11   3  18    4.93    5.52
  11  -3 -18   10.44    6.23
  11   3 -18    4.16    5.85
 -11  -3  18    1.77    5.12
 -11   3  19   14.71    7.13
  11  -3 -19    7.66    7.49
  11   3 -19    5.47    5.83
 -11  -3  19   10.65    6.76
 -11   3  20    3.54    6.42
  11  -3 -20    3.76    5.49
  11   3 -20    1.59    4.95
 -11  -3  20    1.86    4.91
 -11   3  21    1.32    4.18
  11  -3 -21    2.76    5.48
  11   3 -21   -0.00    5.14
 -11  -3  21    0.52    4.87
 -11   3  22   10.54    6.72
  11   3 -22   -0.00    4.85
 -11  -3  22    5.84    4.96
 -11   3  23   17.29    7.83
  11   3 -23   12.92    6.92
 -11  -3  23   15.05    7.63
 -11   3  24    3.73    4.98
  11   3 -24    0.14    4.81
 -11  -3  24    2.43    5.37
 -11   3  25    0.00    5.55
  11   3 -25    5.53    5.91
 -11  -3  25   -0.00    5.44
 -11   3  26   -0.00    2.88
  11   3 -26    2.85    5.48
 -11  -3  26    0.00    3.15
 -11   3  27   10.00    7.44
  11   3 -27    4.22    6.57
 -11  -3  27    6.08    6.50
 -11   3  28    9.19    6.15
  11   3 -28    5.83    6.63
 -11  -3  28    0.53    4.51
 -11   3  29    6.57    7.35
  11   3 -29    0.00    5.75
 -11  -3  29    0.54    4.08
  11   3 -30    9.90    6.69
 -11  -3  30   -0.00    5.09
  11  -4  -1   21.72    8.14
  11  -4  -1    3.89    5.05
  11   4  -1   24.67    6.95
  11   4  -1   19.93    6.43
 -11  -4   1   43.90    8.69
  11  -4  -2    1.72    3.96
  11  -4  -2    2.49    4.36
  11   4  -2   -0.00    3.09
  11   4  -2   -0.00    3.05
 -11  -4   2    0.00    3.42
  11  -4  -3    0.00    5.32
  11  -4  -3   -0.00    4.78
  11   4  -3    0.00    3.88
 -11  -4   3    5.28    4.59
 -11   4   4    5.45    5.70
  11  -4  -4    5.89    4.73
  11  -4  -4   -0.00    4.30
  11   4  -4    3.18    3.84
 -11  -4   4    6.55    4.07
 -11   4   5   30.72    9.96
  11  -4  -5   47.07   10.73
  11  -4  -5   28.88    9.93
  11   4  -5   27.63    8.29
 -11   4   6   13.42    6.46
  11  -4  -6   13.69    6.34
  11  -4  -6    7.90    6.23
  11   4  -6   10.29    5.25
 -11   4   7    9.48    5.94
  11  -4  -7    7.56    6.05
  11  -4  -7    4.09    4.93
  11   4  -7    3.85    4.45
 -11   4   8    2.42    4.90
  11  -4  -8    8.33    5.48
  11  -4  -8    4.03    5.38
  11   4  -8    4.72    4.36
 -11   4   9   19.65    7.85
  11  -4  -9   26.35    8.56
  11  -4  -9   30.58    9.54
  11   4  -9   20.83    7.61
 -11  -4   9   40.24    9.26
 -11   4  10    3.10    5.05
  11  -4 -10   -0.00    4.85
  11   4 -10    0.44    4.58
 -11  -4  10    5.54    4.38
 -11   4  11   34.95    9.22
  11  -4 -11    2.87    6.02
  11   4 -11   21.19    7.44
 -11  -4  11   16.99    7.07
 -11   4  12   -0.00    3.66
  11  -4 -12   -0.00    5.12
  11   4 -12    0.11    3.72
 -11  -4  12   -0.00    3.70
 -11   4  13    0.99    3.45
  11  -4 -13    0.28    5.01
  11   4 -13   -0.00    3.46
 -11  -4  13    2.09    4.08
 -11   4  14    4.85    5.34
  11  -4 -14    0.00    5.58
  11   4 -14   -0.00    4.67
 -11  -4  14    0.00    4.01
 -11   4  15   23.27    8.13
  11  -4 -15   20.49    8.10
  11   4 -15    5.89    5.72
 -11  -4  15    7.98    5.56
 -11   4  16   14.18    7.07
  11  -4 -16    1.67    4.66
  11   4 -16    3.11    5.25
 -11  -4  16    1.44    4.64
 -11   4  17    9.33    5.94
  11  -4 -17    0.00    3.82
  11   4 -17   -0.00    4.39
 -11  -4  17    2.48    4.61
 -11   4  18    1.31    5.08
  11  -4 -18   -0.00    5.11
  11   4 -18    2.19    4.71
 -11  -4  18   -0.00    3.49
 -11   4  19    2.42    4.03
  11   4 -19    9.43    6.77
 -11  -4  19    4.57    4.39
 -11   4  20    2.34    4.80
  11   4 -20    6.47    5.32
 -11  -4  20    3.88    5.43
 -11   4  21   20.30    8.01
  11   4 -21   17.48    7.95
 -11  -4  21   11.96    7.01
 -11   4  22    6.82    5.41
  11   4 -22    1.69    5.46
 -11  -4  22    8.68    6.06
 -11   4  23   -0.00    5.14
  11   4 -23    0.49    4.49
 -11  -4  23    1.78    4.02
 -11   4  24    5.24    6.58
  11   4 -24    3.50    5.27
 -11  -4  24    0.88    3.67
 -11   4  25   12.14    6.41
  11   4 -25    2.38    5.30
 -11  -4  25   17.81    7.35
 -11   4  26    7.19    7.38
  11   4 -26    1.33    4.83
 -11  -4  26    7.81    6.65
 -11   4  27    4.45    4.76
  11   4 -27    0.27    5.18
 -11  -4  27    3.93    5.26
 -11   4  28    2.51    5.83
  11   4 -28   -0.00    5.16
 -11  -4  28    2.29    5.44
  11   4 -29    0.43    4.28
 -11  -4  29    0.00    5.53
  11   4 -30    4.03    7.07
 -11  -4  30   -0.00    4.19
  11   4 -31    4.33    6.84
  11  -5  -1    3.14    4.95
  11  -5  -1    4.58    4.48
  11   5  -1    9.58    5.18
  11  -5  -2   25.58    8.50
  11  -5  -2   20.38    9.01
  11   5  -2   33.24    8.04
  11  -5  -3   42.42   10.30
  11  -5  -3    6.64    6.71
  11  -5  -4    7.01    6.09
  11  -5  -4    4.63    5.81
  11   5  -4    7.59    4.53
 -11   5   5   -0.00    3.79
  11  -5  -5    0.00    4.14
  11  -5  -5    1.05    4.07
  11   5  -5    0.68    3.34
 -11  -5   5    2.11    3.69
 -11   5   6    0.00    5.62
  11  -5  -6    6.00    4.90
  11  -5  -6    3.97    5.88
  11   5  -6   10.91    5.14
 -11   5   7   18.75    7.48
  11  -5  -7   20.71    8.38
  11  -5  -7   13.60    7.02
  11   5  -7   22.93    6.79
 -11   5   8   11.23    6.43
  11  -5  -8    9.28    6.42
  11  -5  -8    9.71    6.20
  11   5  -8   10.03    5.93
 -11   5   9   23.95    8.26
  11  -5  -9    5.98    6.01
  11  -5  -9   16.19    7.73
  11   5  -9   12.16    6.14
 -11  -5   9   10.88    5.54
 -11   5  10    3.02    4.64
  11  -5 -10   -0.00    4.38
  11  -5 -10    6.86    5.93
  11   5 -10    0.57    4.71
 -11  -5  10    2.04    3.52
 -11   5  11   15.61    6.98
  11  -5 -11    5.46    5.51
  11  -5 -11    4.01    5.14
  11   5 -11   -0.00    3.96
 -11  -5  11    4.95    4.60
 -11   5  12   19.93    7.19
  11  -5 -12   13.41    7.42
  11   5 -12   13.77    6.70
 -11  -5  12   13.62    6.68
 -11   5  13    9.82    7.30
  11  -5 -13   13.04    7.48
  11   5 -13   13.95    6.57
 -11  -5  13   13.54    6.59
 -11   5  14    0.00    4.51
  11  -5 -14    2.71    5.45
  11   5 -14    2.00    4.50
 -11  -5  14    4.44    5.11
 -11   5  15    0.80    4.88
  11  -5 -15   -0.00    4.41
  11   5 -15    2.26    4.61
 -11  -5  15    0.45    4.25
 -11   5  16    0.00    4.33
  11   5 -16   -0.00    4.22
 -11  -5  16    4.18    4.55
 -11   5  17    4.18    5.75
  11   5 -17   -0.00    4.57
 -11  -5  17    6.29    5.00
 -11   5  18   12.42    7.10
  11   5 -18    2.44    4.88
 -11  -5  18    8.54    5.82
 -11   5  19    1.60    4.64
  11   5 -19   15.88    7.42
 -11  -5  19    8.22    5.90
 -11   5  20    0.98    3.51
  11   5 -20   -0.00    4.30
 -11  -5  20    0.49    2.85
 -11   5  21   -0.00    5.19
  11   5 -21    3.05    5.66
 -11  -5  21   -0.00    3.99
 -11   5  22    0.00    4.98
  11   5 -22    7.46    5.99
 -11  -5  22    0.83    4.46
 -11   5  23    8.49    6.77
  11   5 -23    1.94    4.88
 -11  -5  23   10.22    5.86
 -11   5  24   -0.00    5.08
  11   5 -24   -0.00    5.24
 -11  -5  24    2.14    5.07
 -11   5  25   -0.00    5.20
  11   5 -25    2.52    5.58
 -11  -5  25    0.00    4.30
 -11   5  26    0.83    3.23
  11   5 -26    1.75    5.13
 -11  -5  26    1.63    4.47
 -11   5  27    3.31    5.14
  11   5 -27    1.32    5.57
 -11  -5  27   -0.00    3.89
 -11   5  28    6.29    6.97
  11   5 -28   -0.00    5.79
 -11  -5  28    8.20    5.77
  11   5 -29    5.19    5.99
 -11  -5  29    0.69    5.05
  11   5 -30    0.59    3.94
 -11  -5  30    8.71    6.54
  11   5 -31   -0.00    5.77
  11   5 -32   -0.00    5.20
  11  -6  -1   18.08    8.27
  11  -6  -1    5.04    5.69
  11   6  -1    9.43    4.56
  11  -6  -2   -0.00    4.86
  11  -6  -2    2.03    4.74
  11   6  -2   -0.00    3.50
  11  -6  -3    0.35    3.95
  11  -6  -3    2.69    4.83
  11   6  -3    1.41    3.08
  11  -6  -4   21.18    8.16
  11  -6  -4    5.72    6.55
  11   6  -4   19.69    6.63
  11  -6  -5   20.40    7.71
  11  -6  -5    9.25    5.98
  11   6  -5    3.90    4.00
 -11   6   6   15.45    7.26
  11  -6  -6   14.90    7.31
  11  -6  -6    4.74    5.58
  11   6  -6    9.47    4.90
 -11   6   7    0.00    4.78
  11  -6  -7    1.48    4.11
  11  -6  -7    3.23    5.25
  11   6  -7    1.76    3.52
 -11   6   8    2.00    5.67
  11  -6  -8    8.16    5.77
  11  -6  -8    1.22    5.03
  11   6  -8    5.84    5.13
 -11   6   9    1.38    4.40
  11  -6  -9    0.00    3.97
  11  -6  -9    0.00    3.76
  11   6  -9    7.34    4.55
 -11   6  10    7.95    6.01
  11  -6 -10   26.52    8.05
  11  -6 -10   15.04    8.15
  11   6 -10    8.29    5.84
 -11  -6  10   -0.00    3.81
 -11   6  11    1.21    5.45
  11  -6 -11    6.66    5.19
  11  -6 -11    8.39    6.49
  11   6 -11    0.00    3.67
 -11  -6  11    4.59    5.11
 -11   6  12   -0.00    4.30
  11  -6 -12    1.35    3.56
  11  -6 -12    8.01    6.65
  11   6 -12    2.28    4.21
 -11  -6  12    2.80    4.56
 -11   6  13    0.00    4.92
  11  -6 -13    5.55    4.93
  11   6 -13    8.06    5.27
 -11  -6  13    0.58    4.00
 -11   6  14    7.21    5.49
  11   6 -14   -0.00    3.37
 -11  -6  14    4.03    4.66
 -11   6  15    8.77    5.11
  11   6 -15    8.06    5.83
 -11  -6  15    5.19    4.73
 -11   6  16   19.12    8.33
  11   6 -16    6.05    4.82
 -11  -6  16   15.11    6.35
 -11   6  17   -0.00    5.35
  11   6 -17   -0.00    4.03
 -11  -6  17    1.71    4.23
 -11   6  18    0.00    5.81
  11   6 -18   -0.00    4.68
 -11  -6  18    4.11    4.81
 -11   6  19    1.75    3.26
  11   6 -19    0.00    5.70
 -11  -6  19    0.10    3.80
 -11   6  20    4.36    5.20
  11   6 -20    1.73    4.06
 -11  -6  20    3.58    4.77
 -11   6  21    2.57    4.86
  11   6 -21    6.89    5.37
 -11  -6  21    4.81    4.43
 -11   6  22   -0.00    5.41
  11   6 -22    2.00    4.62
 -11  -6  22   -0.00    5.25
 -11   6  23   -0.00    4.51
  11   6 -23    0.60    4.50
 -11  -6  23    0.00    4.81
 -11   6  24    0.83    5.01
  11   6 -24    0.08    4.83
 -11  -6  24    3.27    5.47
 -11   6  25    4.60    6.31
  11   6 -25    3.26    6.03
 -11  -6  25   -0.00    4.83
 -11   6  26    1.42    6.60
  11   6 -26    3.82    5.93
 -11  -6  26   -0.00    4.01
 -11   6  27    8.83    5.87
  11   6 -27    2.04    5.95
 -11  -6  27   -0.00    2.95
  11   6 -28   -0.00    6.03
 -11  -6  28   -0.00    4.38
  11   6 -29    1.96    4.22
 -11  -6  29   -0.00    4.17
  11   6 -30    0.00    5.64
 -11  -6  30   -0.00    3.78
  11   6 -31   -0.00    5.25
  11  -7  -1    9.64    6.34
  11   7  -1    1.35    2.65
  11  -7  -2   23.45    8.11
  11   7  -2    7.12    4.07
  11  -7  -3    7.88    5.51
  11  -7  -3    3.67    6.07
  11   7  -3    4.32    3.68
  11  -7  -4    7.58    5.16
  11  -7  -4    4.85    5.27
  11   7  -4   10.25    4.89
  11  -7  -5    4.88    5.69
  11  -7  -5    0.75    5.15
  11   7  -5    0.00    4.55
  11  -7  -6    4.86    5.38
  11  -7  -6    1.93    5.05
  11   7  -6    1.86    4.35
 -11   7   7   -0.00    3.64
  11  -7  -7   -0.00    4.14
  11  -7  -7    1.05    3.44
  11   7  -7    0.22    3.70
 -11   7   8   31.65   10.00
  11  -7  -8   23.18    9.41
  11  -7  -8   22.42    9.03
  11   7  -8   25.33    7.85
 -11   7   9    4.16    5.99
  11  -7  -9   26.64    8.80
  11   7  -9   16.02    6.28
 -11   7  10    3.41    5.53
  11  -7 -10    5.12    5.23
  11   7 -10    0.84    4.28
 -11   7  11    1.24    3.32
  11  -7 -11    0.00    5.26
  11   7 -11    3.99    3.89
 -11   7  12    5.48    5.21
  11  -7 -12   14.70    6.71
  11   7 -12    8.66    5.22
 -11   7  13    0.00    6.67
  11  -7 -13   10.73    6.76
  11   7 -13    0.00    4.12
 -11   7  14   -0.00    5.60
  11  -7 -14   -0.00    5.23
  11   7 -14   -0.00    3.91
 -11   7  15    0.93    4.43
  11   7 -15    0.00    4.34
 -11   7  16    0.37    4.51
  11   7 -16   -0.00    3.84
 -11  -7  16    0.00    3.90
 -11   7  17    2.69    5.90
  11   7 -17    2.94    5.48
 -11  -7  17    1.05    4.81
 -11   7  18    4.61    6.09
  11   7 -18    2.90    4.72
 -11  -7  18    8.18    6.00
 -11   7  19    4.45    5.57
  11   7 -19   -0.00    4.49
 -11  -7  19   -0.00    4.12
 -11   7  20    2.09    4.86
  11   7 -20   -0.00    4.15
 -11  -7  20    1.49    3.77
 -11   7  21    0.57    4.96
  11   7 -21    0.66    4.24
 -11  -7  21    0.31    4.23
 -11   7  22    1.76    5.55
  11   7 -22    0.00    5.49
 -11  -7  22    0.83    4.82
 -11   7  23   -0.00    4.36
  11   7 -23    1.54    5.01
 -11  -7  23    2.24    4.08
 -11   7  24   -0.00    4.00
  11   7 -24    0.46    4.89
 -11  -7  24    2.47    4.92
 -11   7  25    0.97    6.31
  11   7 -25   -0.00    4.73
 -11  -7  25    0.41    4.48
 -11   7  26    3.94    5.93
  11   7 -26   -0.00    5.30
 -11  -7  26    2.61    5.21
  11   7 -27   -0.00    4.56
 -11  -7  27    1.91    4.78
  11   7 -28    1.66    5.98
 -11  -7  28    3.13    4.86
  11   7 -29    8.59    6.35
 -11  -7  29   -0.00    3.99
 -11  -7  30   -0.00    5.19
  11  -8  -1    3.59    4.15
  11   8  -1    1.12    3.48
  11  -8  -2    4.60    5.27
  11   8  -2    3.06    3.58
  11  -8  -3   -0.00    3.51
  11   8  -3   -0.00    3.60
  11  -8  -4   24.42    8.53
  11   8  -4   27.09    7.51
  11  -8  -5   -0.00    5.20
  11   8  -5   -0.00    3.54
  11  -8  -6   14.12    6.86
  11   8  -6   13.49    5.83
  11  -8  -7    4.05    4.53
  11   8  -7    1.80    3.91
 -11   8   8   -0.00    4.65
  11  -8  -8    3.53    4.83
  11   8  -8   -0.00    3.58
 -11   8   9    4.74    5.85
  11  -8  -9   -0.00    4.23
  11   8  -9    5.04    4.57
 -11   8  10   17.50    7.76
  11  -8 -10   21.22    7.84
  11   8 -10    8.02    5.00
 -11   8  11    0.00    4.08
  11  -8 -11    3.88    5.08
  11   8 -11   -0.00    5.21
 -11   8  12    4.12    5.39
  11  -8 -12    6.24    5.74
  11   8 -12    0.00    3.64
 -11   8  13   -0.00    4.62
  11  -8 -13    5.59    5.74
  11   8 -13    5.17    4.48
 -11   8  14    0.00    3.58
  11  -8 -14    2.23    4.85
  11   8 -14    4.71    4.24
 -11   8  15   13.80    6.70
  11  -8 -15   16.33    7.33
  11   8 -15    1.62    4.60
 -11   8  16   13.24    7.04
  11  -8 -16   16.47    7.42
  11   8 -16    5.69    5.47
 -11   8  17   -0.00    4.89
  11  -8 -17    0.58    4.27
  11   8 -17    2.51    5.37
 -11   8  18    5.47    4.91
  11   8 -18   -0.00    4.49
 -11   8  19    2.95    4.20
  11   8 -19    5.71    5.42
 -11   8  20    3.27    5.06
  11   8 -20    3.96    5.44
 -11   8  21    5.62    6.17
  11   8 -21    4.30    5.41
 -11   8  22    2.50    5.35
  11   8 -22    0.00    6.08
 -11   8  23   -0.00    4.77
  11   8 -23    3.68    5.78
 -11  -8  23   -0.00    4.41
 -11   8  24   -0.00    5.43
  11   8 -24   -0.00    5.16
 -11  -8  24   -0.00    4.45
  11   8 -25    0.26    3.89
 -11  -8  25   -0.00    5.40
  11   8 -26    5.93    6.45
 -11  -8  26    8.69    6.73
 -11  -8  27    9.32    6.42
 -11  -8  28    2.07    5.39
 -11  -8  29   -0.00    4.64
  11  -9  -1    0.00    3.39
  11   9  -1    1.05    2.11
  11  -9  -2   27.08    9.79
  11   9  -2   33.23    7.35
  11  -9  -3    5.15    4.82
  11   9  -3    0.87    3.32
  11  -9  -4   16.55    7.73
  11   9  -4    3.97    3.33
  11  -9  -5    3.37    4.49
  11   9  -5   -0.00    3.31
  11  -9  -6    4.85    5.54
  11   9  -6    1.57    3.92
  11  -9  -7    3.35    5.33
  11   9  -7   -0.00    3.46
  11  -9  -8   29.91   10.62
  11   9  -8    9.50    5.18
  11  -9  -9    2.23    6.06
  11   9  -9   -0.00    3.84
 -11   9  10    1.51    5.51
  11  -9 -10   -0.00    4.55
  11   9 -10   -0.00    4.08
 -11   9  11   -0.00    6.09
  11  -9 -11   -0.00    4.97
  11   9 -11   -0.00    4.44
 -11   9  12    0.00    4.81
  11  -9 -12    2.47    4.80
  11   9 -12    4.55    4.58
 -11   9  13    5.15    5.02
  11  -9 -13    6.15    5.00
  11   9 -13    1.15    3.83
 -11   9  14    2.70    5.10
  11  -9 -14   -0.00    5.42
  11   9 -14    3.76    3.98
 -11   9  15    3.68    4.04
  11  -9 -15   -0.00    3.77
  11   9 -15    3.78    4.07
 -11   9  16    2.56    5.47
  11  -9 -16    0.00    5.60
  11   9 -16    0.74    4.12
 -11   9  17    6.52    6.57
  11  -9 -17    0.49    3.61
  11   9 -17   -0.00    4.30
 -11   9  18   15.24    7.01
  11  -9 -18    5.72    6.67
  11   9 -18    7.59    5.33
 -11   9  19   -0.00    5.28
  11  -9 -19   -0.00    5.58
  11   9 -19    0.00    3.68
 -11   9  20   -0.00    4.79
  11   9 -20   -0.00    3.96
 -11   9  21    6.31    5.19
  11   9 -21    4.37    4.78
 -11   9  22    4.07    5.13
  11   9 -22    4.52    5.13
 -11   9  23   -0.00    4.97
  11   9 -23    3.76    4.97
  11 -10  -1    0.00    4.14
  11  10  -1    0.80    2.79
  11 -10  -2    5.15    5.03
  11  10  -2    4.88    3.44
  11 -10  -3   -0.00    3.77
  11  10  -3    1.30    3.11
  11 -10  -4    8.11    6.64
  11  10  -4    7.23    4.07
  11 -10  -5    3.32    5.63
  11  10  -5   -0.00    2.08
  11 -10  -6   18.51    7.59
  11  10  -6   10.38    4.97
  11 -10  -7    0.00    5.02
  11  10  -7   -0.00    2.96
  11 -10  -8   -0.00    5.26
  11  10  -8    0.00    3.53
  11 -10  -9    1.48    4.56
  11  10  -9    2.35    3.62
  11 -10 -10    6.13    5.50
  11  10 -10    5.23    4.29
  11 -10 -11   -0.00    5.76
  11  10 -11    3.90    5.03
 -11  10  12    3.54    5.97
  11 -10 -12   -0.00    5.39
  11  10 -12   -0.00    4.25
 -11  10  13    6.89    6.00
  11 -10 -13    2.74    4.07
  11  10 -13   -0.00    3.76
 -11  10  14    6.45    6.35
  11 -10 -14   11.86    7.75
  11  10 -14    1.73    3.99
 -11  10  15   -0.00    5.73
  11 -10 -15   -0.00    5.56
  11  10 -15   -0.00    4.03
 -11  10  16    8.13    6.81
  11 -10 -16   15.99    8.00
  11  10 -16    7.39    5.51
 -11  10  17    4.22    4.88
  11 -10 -17   -0.00    5.24
  11  10 -17    3.81    4.56
 -11  10  18    5.86    5.75
  11 -10 -18    0.00    4.45
  11  10 -18   -0.00    4.29
 -11  10  19   -0.00    5.68
  11 -10 -19    0.81    4.49
  11  10 -19    0.40    3.78
 -11  10  20    1.52    3.84
  11 -10 -20    6.85    6.09
  11  10 -20   10.84    5.96
 -11  10  21    0.73    5.02
  11 -10 -21    1.76    3.79
  11 -11  -1    0.00    5.66
  11  11  -1    0.00    2.47
  11 -11  -2   11.61    7.03
  11  11  -2   -0.00    3.24
  11 -11  -3    1.45    4.38
  11  11  -3   -0.00    2.94
  11 -11  -4    0.52    4.59
  11  11  -4    3.89    3.03
  11 -11  -5    2.38    4.95
  11  11  -5    3.47    3.39
  11 -11  -6    0.26    4.69
  11  11  -6   -0.00    3.57
  11 -11  -7    2.68    5.10
  11  11  -7    1.33    3.18
  11 -11  -8   -0.00    5.44
  11  11  -8   10.14    5.00
  11 -11  -9   -0.00    3.90
  11  11  -9    0.00    3.24
  11 -11 -10    1.46    4.53
  11  11 -10   -0.00    3.91
  11 -11 -11   -0.00    4.46
  11  11 -11    1.41    3.56
  11 -11 -12   10.41    6.50
  11  11 -12    8.97    5.81
 -11  11  13   -0.00    5.56
  11 -11 -13    0.69    4.16
  11  11 -13    7.93    5.45
 -11  11  14    3.13    6.25
  11 -11 -14    1.53    5.03
  11  11 -14   -0.00    3.77
 -11  11  15    2.35    5.26
  11 -11 -15    4.97    5.39
  11  11 -15    3.81    3.70
 -11  11  16   -0.00    4.71
  11 -11 -16   10.31    6.33
  11  11 -16    5.47    4.84
 -11  11  17    1.22    5.16
  11 -11 -17    2.28    3.50
 -11  11  18    2.64    4.61
  11 -11 -18    6.14    5.68
  11 -12  -1   -0.00    3.67
  11  12  -1    0.00    2.79
  11 -12  -2    0.00    5.96
  11  12  -2    2.17    2.82
  11 -12  -3   -0.00    5.15
  11  12  -3    0.47    2.49
  11 -12  -4    1.03    5.29
  11  12  -4    0.94    2.37
  11 -12  -5    0.37    4.33
  11  12  -5    0.00    2.68
  11 -12  -6    5.89    6.24
  11  12  -6    1.16    3.39
  11 -12  -7   -0.00    4.25
  11  12  -7    4.98    3.83
  11 -12  -8    0.00    5.11
  11  12  -8   -0.00    3.47
  11 -12  -9   -0.00    3.94
  11  12  -9   -0.00    2.66
  11 -12 -10   17.15    6.79
  11  12 -10   10.12    5.30
  11 -12 -11    5.40    5.20
  11  12 -11   -0.00    3.80
  11 -12 -12    5.47    4.79
  11  12 -12    1.66    3.28
  11 -12 -13    0.00    4.89
  11 -12 -14    4.55    6.25
  11 -12 -15   -0.00    5.30
  11 -13  -1    0.00    4.65
  11  13  -1    2.62    2.54
  11 -13  -2    0.00    4.54
  11  13  -2    1.62    2.96
  11 -13  -3    4.52    5.15
  11  13  -3   -0.00    2.40
  11 -13  -4    8.39    6.36
  11  13  -4   -0.00    3.16
  11 -13  -5   -0.00    4.76
  11  13  -5   -0.00    2.83
  11 -13  -6   -0.00    3.85
  11  13  -6   -0.00    2.87
  11 -13  -7   10.61    6.50
  11  13  -7    0.96    3.06
  11 -13  -8    2.61    5.48
  11  13  -8    5.43    4.01
  11 -13  -9   -0.00    4.17
  11  14  -1    0.00    2.28
  11  14  -2    0.65    2.47
  11  14  -3    0.00    2.91
  10   0  -1    0.61    3.46
  10   0  -2   12.31    5.80
  10   0  -3   -0.00    4.00
  10   0  -4   89.59   15.28
  10   0  -5   -0.00    4.17
  10   0  -6   15.68    6.84
 -10   0   7   -0.00    3.95
  10   0  -7   -0.00    4.03
 -10   0   8   27.92    7.98
  10   0  -8    0.00    4.55
 -10   0   9   -0.00    3.95
  10   0  -9    2.01    4.77
 -10   0  10   91.47   15.70
  10   0 -10   91.42   16.32
 -10   0  11    2.92    4.09
  10   0 -11    6.80    5.58
 -10   0  12    0.25    2.92
  10   0 -12    1.01    3.28
 -10   0  13   -0.00    3.79
  10   0 -13    0.00    3.98
 -10   0  14   25.34    7.86
  10   0 -14   14.13    6.55
 -10   0  15    3.24    4.29
  10   0 -15    2.86    5.16
 -10   0  16   26.97    8.54
  10   0 -16   23.43    8.17
 -10   0  17    1.36    4.62
  10   0 -17    4.26    4.84
 -10   0  18   16.97    7.85
  10   0 -18   10.40    6.80
 -10   0  19    2.31    5.02
  10   0 -19   -0.00    5.31
 -10   0  20   32.26    9.55
  10   0 -20   20.04    8.27
 -10   0  21    1.49    5.26
  10   0 -21    3.44    5.78
 -10   0  22   -0.00    3.77
  10   0 -22   -0.00    4.34
 -10   0  23    1.63    4.28
  10   0 -23   -0.00    3.76
 -10   0  24    4.09    6.81
  10   0 -24    3.88    6.44
 -10   0  25    3.70    4.53
  10   0 -25    0.00    5.53
 -10   0  26    4.67    5.91
  10   0 -26    9.41    7.67
 -10   0  27    2.55    5.11
  10   0 -27    0.38    4.50
 -10   0  28    4.15    4.68
 -10   0  29    0.35    4.75
 -10   0  30    0.56    4.65
 -10   0  31   -0.00    5.06
 -10   0  32   -0.00    5.80
  10  -1  -1    1.85    4.61
  10   1  -1    3.89    3.76
  10   1  -1    0.00    3.29
 -10  -1   1    0.00    3.18
  10  -1  -2  112.79   17.60
  10   1  -2   84.76   15.49
  10   1  -2  118.18   17.06
 -10  -1   2  120.99   17.49
  10  -1  -3    0.00    4.07
  10   1  -3    4.22    4.66
  10   1  -3    1.17    4.47
 -10  -1   3   14.87    6.11
 -10   1   4    0.20    4.10
  10  -1  -4    5.10    4.24
  10  -1  -4    0.60    3.89
  10   1  -4    1.12    4.65
 -10   1   5    7.06    5.59
  10  -1  -5   12.38    5.48
  10  -1  -5    9.99    6.34
  10   1  -5   11.19    6.05
 -10   1   6   45.00   10.02
  10  -1  -6   46.81   10.58
  10   1  -6   21.69    7.73
 -10   1   7   -0.00    2.93
  10  -1  -7    0.00    5.00
  10   1  -7    6.02    3.98
 -10   1   8   38.66    9.44
  10  -1  -8   21.56    8.51
  10   1  -8   35.39    9.08
 -10   1   9    3.77    5.09
  10  -1  -9    3.00    5.19
  10   1  -9   -0.00    3.32
 -10  -1   9    0.00    3.99
 -10   1  10    0.00    4.14
  10  -1 -10    1.13    3.44
  10   1 -10    6.02    5.30
 -10  -1  10    2.41    3.49
 -10   1  11    2.63    4.75
  10  -1 -11    6.75    5.61
  10   1 -11   13.14    6.94
 -10  -1  11   20.38    7.02
 -10   1  12   69.44   13.15
  10  -1 -12   31.21   10.43
  10   1 -12   63.49   12.76
 -10  -1  12   60.69   12.13
 -10   1  13    1.74    4.35
  10  -1 -13    7.26    5.91
  10   1 -13    4.14    4.82
 -10  -1  13    2.49    4.93
 -10   1  14    1.76    4.19
  10  -1 -14    8.25    6.83
  10   1 -14    3.47    4.52
 -10  -1  14    4.21    4.75
 -10   1  15    1.32    4.96
  10  -1 -15    5.29    4.46
  10   1 -15    2.52    4.89
 -10  -1  15    1.62    3.73
 -10   1  16   25.09    8.45
  10  -1 -16   24.28    8.35
  10   1 -16    2.00    5.26
 -10  -1  16   13.13    6.04
 -10   1  17    1.08    4.73
  10  -1 -17    2.45    5.34
  10   1 -17   -0.00    4.35
 -10  -1  17   -0.00    4.89
 -10   1  18   19.69    8.05
  10  -1 -18   18.79    7.79
  10   1 -18    3.53    5.35
 -10  -1  18   15.43    6.58
 -10   1  19    0.00    5.06
  10  -1 -19    0.06    4.38
  10   1 -19    0.45    3.95
 -10  -1  19    5.82    4.67
 -10   1  20    1.49    4.41
  10  -1 -20   -0.00    5.12
  10   1 -20   -0.00    4.21
 -10  -1  20    0.28    3.78
 -10   1  21    3.58    5.44
  10  -1 -21    4.30    5.49
  10   1 -21    2.46    4.00
 -10  -1  21    2.10    4.93
 -10   1  22   37.09   11.84
  10  -1 -22   61.03   13.98
  10   1 -22   39.06   11.89
 -10  -1  22   30.86    9.66
 -10   1  23    1.00    4.70
  10  -1 -23   11.67    7.64
  10   1 -23    2.37    5.09
 -10  -1  23   -0.00    5.28
 -10   1  24    3.48    4.55
  10  -1 -24    2.00    5.23
  10   1 -24    0.00    4.56
 -10  -1  24    1.71    4.19
 -10   1  25   -0.00    5.55
  10  -1 -25    2.83    5.44
  10   1 -25    2.24    4.39
 -10  -1  25    0.00    4.98
  10   1 -26    0.00    6.27
 -10  -1  26    1.89    5.34
 -10   1  27   -0.00    6.11
  10   1 -27   -0.00    4.49
 -10  -1  27    0.00    5.44
 -10   1  28    2.44    5.03
  10   1 -28   16.94    8.86
 -10  -1  28    6.15    5.17
 -10   1  29   -0.00    5.65
 -10  -1  29   -0.00    4.76
 -10   1  30    0.25    4.32
 -10  -1  30    3.28    5.37
 -10   1  31   -0.00    4.29
 -10  -1  31    0.00    4.40
 -10   1  32    0.00    5.54
 -10  -1  32    5.37    6.93
 -10   2   1    3.19    4.65
  10  -2  -1   -0.00    3.88
  10  -2  -1   -0.00    2.78
  10   2  -1    2.28    3.58
  10   2  -1    2.85    4.20
 -10  -2   1   -0.00    3.53
 -10   2   2    1.88    3.56
  10  -2  -2    1.37    3.88
  10  -2  -2   -0.00    3.28
  10   2  -2   -0.00    3.68
  10   2  -2    2.56    3.97
 -10  -2   2   -0.00    2.76
 -10   2   3    0.00    4.82
  10  -2  -3    0.05    2.99
  10  -2  -3    0.73    4.04
  10   2  -3    2.71    4.12
 -10  -2   3    0.29    3.70
 -10   2   4  134.89   19.22
  10  -2  -4  102.40   17.52
  10  -2  -4  104.09   18.18
  10   2  -4  114.85   17.42
 -10  -2   4  130.20   18.10
 -10   2   5   39.01    9.82
  10  -2  -5   33.10    8.26
  10  -2  -5   30.92    8.65
  10   2  -5   18.00    6.97
 -10  -2   5   15.10    6.44
 -10   2   6   22.47    7.29
  10  -2  -6   26.76    7.68
  10  -2  -6   26.07    8.38
  10   2  -6   17.12    6.64
 -10   2   7    3.45    3.61
  10  -2  -7    1.03    4.22
  10   2  -7    4.21    4.97
 -10   2   8   16.35    6.67
  10  -2  -8   10.42    6.05
  10   2  -8    2.31    4.66
 -10   2   9   13.57    6.28
  10  -2  -9    2.72    4.31
  10   2  -9    0.00    3.53
 -10   2  10   49.40   11.47
  10  -2 -10   39.54   11.08
  10   2 -10   69.58   12.56
 -10  -2  10   53.46   11.37
 -10   2  11    5.72    5.23
  10  -2 -11    7.83    6.00
  10   2 -11   -0.00    3.82
 -10  -2  11   17.05    6.48
 -10   2  12    0.33    3.85
  10  -2 -12   -0.00    4.33
  10   2 -12   -0.00    4.21
 -10  -2  12    2.50    4.29
 -10   2  13   -0.00    4.26
  10  -2 -13    1.00    5.51
  10   2 -13   -0.00    3.99
 -10  -2  13    1.83    3.87
 -10   2  14   21.12    7.07
  10  -2 -14    3.29    5.59
  10   2 -14   11.50    6.14
 -10  -2  14    6.42    5.70
 -10   2  15   27.24    8.34
  10  -2 -15    0.00    5.17
  10   2 -15   24.23    7.98
 -10  -2  15   16.11    6.91
 -10   2  16   14.67    6.78
  10  -2 -16    4.01    5.50
  10   2 -16    6.37    5.91
 -10  -2  16    5.15    6.17
 -10   2  17    0.75    4.39
  10  -2 -17    0.43    4.29
  10   2 -17    5.37    4.96
 -10  -2  17   -0.00    3.98
 -10   2  18    2.14    5.05
  10  -2 -18    6.08    5.85
  10   2 -18    0.43    4.36
 -10  -2  18   -0.00    4.22
 -10   2  19   11.08    6.81
  10  -2 -19    0.05    5.28
  10   2 -19    4.38    5.27
 -10  -2  19    3.67    5.14
 -10   2  20   23.57    9.22
  10  -2 -20   62.74   14.32
  10   2 -20   20.89    8.55
 -10  -2  20   21.57    8.15
 -10   2  21    0.00    3.92
  10  -2 -21    4.81    5.31
  10   2 -21    3.42    5.01
 -10  -2  21    0.00    3.96
 -10   2  22   13.59    7.47
  10  -2 -22    0.00    4.62
  10   2 -22    3.17    5.76
 -10  -2  22    0.00    3.87
 -10   2  23   -0.00    4.72
  10  -2 -23   -0.00    6.01
  10   2 -23    1.90    6.33
 -10  -2  23    2.29    5.42
 -10   2  24   16.74    8.39
  10   2 -24   10.25    7.97
 -10  -2  24   11.45    6.11
 -10   2  25    9.07    5.81
  10   2 -25   -0.00    3.37
 -10  -2  25    9.77    5.87
 -10   2  26   15.42    7.26
  10   2 -26   11.19    7.23
 -10  -2  26    7.44    6.91
 -10   2  27    3.03    4.83
  10   2 -27    0.47    3.81
 -10  -2  27   -0.00    3.42
 -10   2  28    0.62    4.50
  10   2 -28   -0.00    5.02
 -10  -2  28    5.18    5.10
 -10   2  29    4.17    5.97
  10   2 -29   -0.00    6.23
 -10  -2  29    1.99    3.79
 -10   2  30    4.61    6.65
 -10  -2  30    0.45    4.89
 -10   2  31    0.52    4.64
 -10  -2  31   -0.00    5.47
 -10   2  32   -0.00    4.26
 -10  -2  32    5.23    6.39
  10  -3  -1    9.34    5.00
  10  -3  -1    9.55    5.65
  10   3  -1    5.73    4.37
  10   3  -1    2.87    4.18
 -10  -3   1   11.72    4.79
 -10   3   2   64.83   12.81
  10  -3  -2   74.15   13.41
  10  -3  -2   52.16   12.64
  10   3  -2   83.04   12.58
  10   3  -2   46.68   10.72
 -10  -3   2   77.49   12.40
 -10   3   3   52.39   11.10
  10  -3  -3   48.01   10.63
  10  -3  -3   22.82    8.39
  10   3  -3   20.80    7.24
 -10  -3   3   48.14    9.37
 -10   3   4    4.88    3.86
  10  -3  -4   -0.00    4.29
  10  -3  -4    0.01    4.33
  10   3  -4    2.64    3.52
 -10  -3   4    1.38    3.07
 -10   3   5   20.52    7.07
  10  -3  -5    0.00    3.72
  10  -3  -5    4.99    4.87
  10   3  -5    4.15    4.63
 -10  -3   5    6.96    4.73
 -10   3   6   35.05    9.20
  10  -3  -6   24.98    8.17
  10  -3  -6   24.93    8.30
  10   3  -6   23.43    7.52
 -10  -3   6   20.65    6.82
 -10   3   7   13.03    6.62
  10  -3  -7   24.94    7.36
  10  -3  -7    6.45    6.05
  10   3  -7    8.55    4.92
 -10  -3   7   12.28    5.36
 -10   3   8   43.55   10.60
  10  -3  -8   46.88   11.31
  10   3  -8   34.17    8.92
 -10   3   9   10.27    6.08
  10  -3  -9   -0.00    4.58
  10   3  -9    0.81    3.96
 -10   3  10    0.00    3.61
  10  -3 -10   -0.00    4.04
  10   3 -10    3.90    4.29
 -10   3  11    7.43    6.40
  10  -3 -11    2.84    4.54
  10   3 -11    4.71    5.01
 -10  -3  11    9.94    5.54
 -10   3  12   18.73    7.21
  10  -3 -12   33.80    9.91
  10   3 -12   30.26    8.62
 -10  -3  12   21.36    7.28
 -10   3  13   -0.00    3.60
  10  -3 -13    1.58    4.40
  10   3 -13   -0.00    3.89
 -10  -3  13   -0.00    3.55
 -10   3  14    6.00    4.86
  10  -3 -14   -0.00    4.14
  10   3 -14    1.44    4.29
 -10  -3  14   -0.00    3.27
 -10   3  15   -0.00    4.01
  10  -3 -15    0.00    4.79
  10   3 -15    4.45    5.16
 -10  -3  15    0.00    4.50
 -10   3  16   19.14    7.95
  10  -3 -16   23.43    8.66
  10   3 -16   18.73    7.59
 -10  -3  16    6.07    6.09
 -10   3  17   31.63    8.97
  10  -3 -17   10.05    6.34
  10   3 -17    7.71    5.90
 -10  -3  17    9.75    5.63
 -10   3  18   15.53    7.17
  10  -3 -18    5.55    5.38
  10   3 -18   13.68    7.10
 -10  -3  18   13.85    6.59
 -10   3  19    3.17    4.44
  10  -3 -19   -0.00    4.66
  10   3 -19    9.32    6.21
 -10  -3  19    5.55    4.91
 -10   3  20   -0.00    3.61
  10  -3 -20   -0.00    4.14
  10   3 -20    0.00    5.00
 -10  -3  20    0.93    4.60
 -10   3  21    4.98    5.98
  10  -3 -21    4.47    5.39
  10   3 -21    7.15    5.75
 -10  -3  21    9.91    6.61
 -10   3  22   22.59    8.87
  10   3 -22   30.01    9.64
 -10  -3  22   24.46    8.71
 -10   3  23   -0.00    6.01
  10   3 -23    3.85    6.31
 -10  -3  23    3.20    4.37
 -10   3  24    0.00    4.58
  10   3 -24   -0.00    4.37
 -10  -3  24    1.07    5.55
 -10   3  25    3.33    4.06
  10   3 -25    2.44    6.39
 -10  -3  25    0.92    5.00
 -10   3  26    3.28    5.52
  10   3 -26    1.88    4.62
 -10  -3  26    4.61    4.72
 -10   3  27   -0.00    5.28
  10   3 -27   -0.00    4.75
 -10  -3  27    0.00    5.02
 -10   3  28    3.68    6.70
  10   3 -28    2.20    5.33
 -10  -3  28    6.34    6.00
 -10   3  29   -0.00    3.10
  10   3 -29    1.63    5.64
 -10  -3  29    2.88    4.92
 -10   3  30   -0.00    4.95
  10   3 -30    2.99    4.93
 -10  -3  30   -0.00    5.09
 -10   3  31   -0.00    5.21
  10   3 -31   -0.00    4.59
 -10  -3  31    5.55    4.52
 -10  -3  32    1.89    4.69
  10  -4  -1   -0.00    4.34
  10  -4  -1    2.96    4.94
  10   4  -1    0.60    2.66
  10   4  -1    1.59    3.89
 -10  -4   1    4.11    3.29
  10  -4  -2    0.70    3.80
  10  -4  -2   -0.00    5.08
  10   4  -2    0.38    3.21
 -10  -4   2    0.38    2.59
 -10   4   3    9.00    5.34
  10  -4  -3   -0.00    5.06
  10  -4  -3    7.71    5.98
  10   4  -3    5.45    4.00
 -10  -4   3   15.41    5.54
 -10   4   4   77.32   13.95
  10  -4  -4   58.49   12.11
  10  -4  -4   59.65   13.14
  10   4  -4   40.64    9.82
 -10  -4   4   67.83   11.50
 -10   4   5   27.85    8.84
  10  -4  -5   40.86    9.72
  10   4  -5   26.24    7.74
 -10  -4   5   24.38    7.43
 -10   4   6   30.21    9.32
 -10   4   6   22.56    8.24
  10  -4  -6   38.26   10.02
  10   4  -6   19.36    7.10
 -10  -4   6   39.37    8.48
 -10   4   7   -0.00    3.74
 -10   4   7    5.57    4.46
  10  -4  -7   -0.00    4.89
  10   4  -7    0.02    3.37
 -10  -4   7   -0.00    3.39
 -10   4   8   35.82    9.70
  10  -4  -8   34.70    9.88
  10   4  -8   37.61    9.16
 -10  -4   8   40.74    9.44
 -10   4   9    0.00    4.87
  10   4  -9    5.46    4.97
 -10   4  10    9.97    6.15
  10   4 -10    6.78    5.54
 -10   4  11    4.79    4.20
  10   4 -11    1.48    3.93
 -10   4  12    1.36    4.22
  10   4 -12   -0.00    3.67
 -10  -4  12    0.00    3.56
 -10   4  13   -0.00    4.95
  10   4 -13   -0.00    3.76
 -10  -4  13    0.59    4.18
 -10   4  14   24.87    8.94
  10   4 -14   17.05    6.99
 -10  -4  14    8.88    6.02
 -10   4  15    5.21    5.75
  10  -4 -15    0.00    5.58
  10   4 -15    3.83    4.63
 -10  -4  15   16.92    6.87
 -10   4  16    1.11    3.56
  10  -4 -16   10.81    6.78
  10   4 -16    9.67    5.42
 -10  -4  16    1.35    4.77
 -10   4  17    6.48    5.49
  10  -4 -17    4.10    4.84
  10   4 -17    2.89    4.18
 -10  -4  17    2.51    4.72
 -10   4  18    1.86    4.41
  10  -4 -18    2.82    5.86
  10   4 -18    6.62    5.55
 -10  -4  18   -0.00    4.46
 -10   4  19   13.14    6.37
  10  -4 -19    6.61    6.41
  10   4 -19   -0.00    4.86
 -10  -4  19    9.04    6.47
 -10   4  20   15.78    7.31
  10   4 -20   17.86    7.82
 -10  -4  20   15.50    6.93
 -10   4  21   11.30    5.53
  10   4 -21   10.75    6.57
 -10  -4  21   12.12    6.98
 -10   4  22    1.21    3.53
  10   4 -22   -0.00    4.17
 -10  -4  22    1.81    4.12
 -10   4  23   -0.00    5.30
  10   4 -23    8.89    6.21
 -10  -4  23    1.80    4.88
 -10   4  24   10.25    6.84
  10   4 -24    8.37    6.98
 -10  -4  24    6.19    5.46
 -10   4  25   11.96    7.62
  10   4 -25    7.07    6.40
 -10  -4  25    9.05    6.65
 -10   4  26    0.00    5.67
  10   4 -26   10.18    7.15
 -10  -4  26    2.73    5.41
 -10   4  27    3.23    6.32
  10   4 -27    0.00    5.21
 -10  -4  27   -0.00    4.57
 -10   4  28    3.02    5.37
  10   4 -28    2.45    4.62
 -10  -4  28   -0.00    4.75
 -10   4  29    0.81    5.90
  10   4 -29    0.39    4.50
 -10  -4  29    1.09    4.22
 -10   4  30    2.13    4.61
  10   4 -30    2.67    5.86
 -10  -4  30    2.41    5.58
 -10   4  31    3.51    5.26
  10   4 -31   -0.00    5.26
 -10  -4  31    2.80    5.11
  10   4 -32   -0.00    4.40
 -10  -4  32    0.00    5.63
  10  -5  -1   65.72   12.10
  10  -5  -1   29.90    9.50
  10   5  -1   31.77    7.42
  10   5  -1   31.39    7.65
 -10  -5   1   25.31    7.11
  10  -5  -2  144.83   21.03
  10  -5  -2  134.99   21.47
  10   5  -2  123.42   18.05
 -10  -5   2  133.26   18.23
  10  -5  -3    6.25    5.79
  10   5  -3    4.63    4.51
 -10  -5   3   12.08    4.72
 -10   5   4    0.00    5.12
 -10   5   4   -0.00    5.39
  10  -5  -4    2.02    5.04
  10   5  -4   -0.00    3.42
 -10  -5   4    0.00    3.18
 -10   5   5    1.49    3.17
 -10   5   5    1.81    5.35
  10  -5  -5   -0.00    4.94
  10   5  -5   -0.00    3.38
 -10  -5   5    0.00    3.42
 -10   5   6   28.81    8.61
 -10   5   6   28.82    9.18
  10  -5  -6   36.95   10.02
  10   5  -6   26.22    7.91
 -10  -5   6   30.22    7.48
 -10   5   7   37.95    9.59
 -10   5   7   53.63   12.03
  10  -5  -7   46.80   10.74
  10   5  -7   14.60    6.68
 -10  -5   7   34.69    8.27
 -10   5   8   44.97   10.39
 -10   5   8    7.59    6.23
  10  -5  -8   32.10    9.00
  10   5  -8   24.60    7.54
 -10  -5   8   17.70    6.79
 -10   5   9    0.77    4.14
  10  -5  -9   -0.00    3.65
  10   5  -9    1.93    3.93
 -10   5  10    0.56    4.24
  10  -5 -10   -0.00    4.97
  10   5 -10    1.61    3.81
 -10   5  11   29.99    9.31
  10   5 -11   13.67    6.37
 -10   5  12   26.96    8.60
  10   5 -12   20.46    7.33
 -10  -5  12   34.54    8.81
 -10   5  13   12.08    7.04
  10   5 -13   11.99    6.19
 -10  -5  13   13.76    6.08
 -10   5  14   -0.00    4.75
  10   5 -14    0.92    3.93
 -10  -5  14    3.70    3.99
 -10   5  15    5.50    5.11
  10   5 -15    1.18    4.88
 -10  -5  15    0.48    3.77
 -10   5  16   -0.00    4.01
  10   5 -16    9.36    5.51
 -10  -5  16    1.98    4.67
 -10   5  17   22.04    7.93
  10   5 -17   14.09    6.83
 -10  -5  17   16.55    7.19
 -10   5  18    7.70    5.79
  10   5 -18    3.88    4.61
 -10  -5  18    8.00    6.11
 -10   5  19    1.63    4.44
  10   5 -19    1.90    4.83
 -10  -5  19    1.18    3.98
 -10   5  20    0.09    5.28
  10   5 -20   -0.00    4.60
 -10  -5  20    0.06    2.64
 -10   5  21   12.99    6.52
  10   5 -21    3.50    4.56
 -10  -5  21    5.88    5.28
 -10   5  22   23.90    8.27
 -10  -5  22    8.90    6.12
 -10   5  23    3.10    4.85
  10   5 -23    4.13    4.65
 -10  -5  23    0.00    3.98
 -10   5  24    7.39    6.66
  10   5 -24   -0.00    3.95
 -10  -5  24    1.68    4.33
 -10   5  25    0.00    4.11
  10   5 -25   -0.00    4.66
 -10  -5  25    0.17    4.01
 -10   5  26    1.18    4.45
  10   5 -26    7.46    6.38
 -10  -5  26    2.75    5.89
 -10   5  27   16.23    7.31
  10   5 -27    0.00    5.07
 -10  -5  27    7.06    6.74
 -10   5  28    7.27    5.81
  10   5 -28   -0.00    5.26
 -10  -5  28   -0.00    5.61
 -10   5  29    4.29    6.09
  10   5 -29    1.94    4.16
 -10  -5  29    5.76    5.53
 -10   5  30   -0.00    4.69
  10   5 -30   -0.00    5.74
 -10  -5  30   -0.00    4.49
  10   5 -31    2.96    5.75
 -10  -5  31    9.68    6.81
  10   5 -32   -0.00    6.01
 -10  -5  32    2.60    5.50
  10   5 -33    3.87    4.56
  10  -6  -1   -0.00    3.75
  10   6  -1    3.88    4.22
 -10   6   2    0.00    4.75
  10  -6  -2    4.09    5.11
  10   6  -2    9.50    5.00
 -10   6   3    2.75    5.14
  10  -6  -3   17.83    7.25
  10   6  -3    1.40    3.17
 -10   6   4   17.20    7.52
  10  -6  -4   12.07    6.80
  10   6  -4    4.08    4.16
 -10   6   5   18.94    7.65
 -10   6   5   17.44    7.53
  10  -6  -5   11.03    6.40
  10   6  -5   18.52    5.96
 -10  -6   5   10.14    4.84
 -10   6   6   15.91    6.98
 -10   6   6   22.36    8.77
  10  -6  -6   22.42    8.39
  10   6  -6   24.76    6.65
 -10  -6   6   16.23    5.86
 -10   6   7    0.94    4.42
 -10   6   7   -0.00    4.01
  10  -6  -7    5.49    4.98
  10   6  -7    0.00    3.50
 -10  -6   7   -0.00    3.76
 -10   6   8    0.00    4.78
 -10   6   8    4.18    5.90
  10  -6  -8    4.72    4.69
  10   6  -8    2.08    3.33
 -10  -6   8    0.00    3.50
 -10   6   9   36.43    9.85
 -10   6   9    6.75    6.11
  10  -6  -9   24.05    9.17
  10   6  -9   22.91    6.92
 -10  -6   9   29.87    7.63
 -10   6  10   40.98   10.42
  10  -6 -10   11.00    6.38
  10   6 -10    3.68    3.97
 -10   6  11   18.88    7.83
  10  -6 -11    2.09    4.29
  10   6 -11    3.68    4.50
 -10   6  12   10.47    5.78
  10   6 -12    3.59    4.45
 -10  -6  12    5.12    4.21
 -10   6  13    8.83    5.78
  10   6 -13    9.94    5.51
 -10  -6  13    8.00    4.96
 -10   6  14    0.00    5.44
  10   6 -14    3.24    5.00
 -10  -6  14    0.00    3.65
 -10   6  15   15.60    6.88
  10   6 -15   12.83    6.36
 -10  -6  15   18.52    6.82
 -10   6  16    3.81    5.09
  10   6 -16    0.00    4.75
 -10  -6  16    0.76    4.95
 -10   6  17    4.80    3.98
  10   6 -17    2.60    3.30
 -10  -6  17    0.82    3.28
 -10   6  18    8.60    5.61
  10   6 -18    8.21    5.50
 -10  -6  18    5.68    4.90
 -10   6  19    0.00    4.61
  10   6 -19    9.07    5.65
 -10  -6  19    0.21    3.50
 -10   6  20    2.42    5.58
  10   6 -20   -0.00    4.84
 -10  -6  20    2.05    4.05
 -10   6  21    3.76    6.07
  10   6 -21    0.00    3.97
 -10  -6  21    0.21    3.59
 -10   6  22   12.38    5.97
  10   6 -22   -0.00    4.79
 -10  -6  22    0.00    4.74
 -10   6  23    1.03    4.11
  10   6 -23   -0.00    5.58
 -10  -6  23   -0.00    4.30
 -10   6  24    2.56    5.25
  10   6 -24    6.64    5.44
 -10  -6  24    1.81    4.60
 -10   6  25    4.53    5.55
  10   6 -25    0.00    4.41
 -10  -6  25    1.25    5.86
 -10   6  26    0.00    5.21
  10   6 -26   14.29    7.27
 -10  -6  26    0.59    5.19
 -10   6  27    1.27    4.90
  10   6 -27    2.42    5.84
 -10  -6  27    4.19    5.31
 -10   6  28   -0.00    3.85
  10   6 -28   -0.00    4.57
 -10  -6  28   -0.00    4.86
 -10   6  29    4.33    4.89
  10   6 -29   -0.00    5.15
 -10  -6  29   -0.00    4.85
  10   6 -30    1.96    6.49
 -10  -6  30   -0.00    4.55
  10   6 -31   -0.00    4.88
 -10  -6  31    5.08    5.79
  10   6 -32    1.93    5.73
  10   6 -33   11.91    6.85
  10   6 -34    5.50    8.42
 -10   7   1   64.80   13.92
  10  -7  -1   62.75   12.77
  10   7  -1   43.53    9.02
 -10   7   2    6.53    6.11
  10  -7  -2    0.00    5.51
  10   7  -2    2.14    3.36
 -10   7   3   28.65    9.56
  10  -7  -3   19.40    7.03
  10   7  -3    7.54    4.58
 -10   7   4    2.07    4.76
  10  -7  -4    8.39    5.24
  10   7  -4   -0.00    2.75
 -10   7   5   21.77    8.78
  10  -7  -5   34.32   10.09
  10   7  -5   27.32    7.18
 -10   7   6   -0.00    5.03
 -10   7   6    1.19    4.11
  10  -7  -6    4.62    6.13
  10   7  -6    0.18    3.58
 -10   7   7   13.17    7.08
  10  -7  -7   22.12    7.75
  10   7  -7   23.69    6.67
 -10   7   8   12.31    6.96
  10  -7  -8    8.64    5.88
  10   7  -8   13.23    5.23
 -10   7   9   -0.00    4.27
  10  -7  -9   -0.00    5.72
  10   7  -9    2.28    4.04
 -10   7  10   -0.00    4.54
  10  -7 -10   -0.00    4.66
  10   7 -10    0.00    3.89
 -10   7  11    9.96    6.25
  10  -7 -11    7.94    5.34
  10   7 -11    6.21    5.47
 -10   7  12    0.00    4.85
  10  -7 -12    4.52    4.43
  10   7 -12    8.44    4.66
 -10   7  13   26.60    8.71
  10  -7 -13   27.43    9.10
  10   7 -13   23.98    7.37
 -10  -7  13   24.24    7.91
 -10   7  14    0.00    2.83
  10   7 -14    0.00    3.81
 -10  -7  14    1.17    4.33
 -10   7  15    8.94    5.18
  10   7 -15   -0.00    4.26
 -10  -7  15    3.71    4.38
 -10   7  16    2.83    4.65
  10   7 -16   10.52    5.82
 -10  -7  16    1.26    3.78
 -10   7  17   11.03    6.70
  10   7 -17   18.67    7.15
 -10  -7  17   11.89    6.18
 -10   7  18   -0.00    4.49
  10   7 -18   -0.00    4.45
 -10  -7  18    0.25    3.90
 -10   7  19    3.61    4.63
  10   7 -19    0.51    4.38
 -10  -7  19   10.59    5.57
 -10   7  20    2.02    5.13
  10   7 -20   -0.00    3.32
 -10  -7  20   -0.00    4.15
 -10   7  21   11.14    6.57
  10   7 -21    5.33    5.60
 -10  -7  21    2.99    4.64
 -10   7  22    3.96    5.09
  10   7 -22    4.15    4.25
 -10  -7  22    2.55    5.45
 -10   7  23   15.53    7.35
  10   7 -23    5.21    5.50
 -10  -7  23    0.00    4.55
 -10   7  24    0.99    5.27
  10   7 -24    0.85    4.69
 -10  -7  24    1.64    4.32
 -10   7  25    1.72    5.56
  10   7 -25   -0.00    4.62
 -10  -7  25    2.62    4.91
 -10   7  26   12.65    7.42
  10   7 -26    0.44    2.69
 -10  -7  26    7.46    6.39
 -10   7  27    4.93    5.09
  10   7 -27    3.84    5.07
 -10  -7  27    3.45    5.28
 -10   7  28    3.38    3.78
  10   7 -28    0.00    4.69
 -10  -7  28    4.71    6.07
 -10   7  29    0.00    4.37
  10   7 -29    3.53    5.97
 -10  -7  29    2.51    4.96
  10   7 -30   -0.00    4.60
 -10  -7  30    0.60    3.76
  10   7 -31    1.23    4.93
 -10  -7  31   -0.00    5.31
  10   7 -32    0.00    5.09
  10   7 -33   -0.00    5.34
  10  -8  -1   11.93    6.07
  10   8  -1    3.71    3.35
  10  -8  -2    1.13    3.56
  10   8  -2    2.30    3.47
  10  -8  -3   26.49    9.39
  10   8  -3   14.80    5.36
  10  -8  -4   17.18    7.21
  10   8  -4    6.79    4.62
  10  -8  -5   23.27    8.79
  10   8  -5   26.52    6.87
 -10   8   6    1.52    4.28
  10  -8  -6    4.56    5.27
  10   8  -6    0.00    3.84
 -10   8   7   12.05    6.52
  10  -8  -7   -0.00    4.53
  10   8  -7    0.19    3.51
 -10   8   8    3.44    4.76
 -10   8   8    1.15    4.94
  10  -8  -8    0.00    5.81
  10   8  -8    0.00    3.97
 -10   8   9   14.41    6.77
 -10   8   9    5.50    4.93
  10  -8  -9   15.31    7.18
  10   8  -9    5.99    4.30
 -10   8  10    6.50    6.50
 -10   8  10    5.57    5.73
  10  -8 -10    1.92    4.77
  10   8 -10   -0.00    3.59
 -10   8  11    2.95    4.80
  10  -8 -11   11.51    7.07
  10   8 -11    8.06    5.16
 -10   8  12   -0.00    4.22
  10  -8 -12    0.00    4.76
  10   8 -12    0.00    4.04
 -10   8  13   -0.00    4.82
  10  -8 -13    7.08    6.47
  10   8 -13    0.14    3.09
 -10   8  14    0.00    4.51
  10  -8 -14   -0.00    3.43
  10   8 -14   -0.00    3.86
 -10   8  15   20.20    8.44
  10  -8 -15   13.12    6.29
  10   8 -15   12.98    5.58
 -10   8  16   -0.00    4.70
  10   8 -16    0.00    3.64
 -10  -8  16   -0.00    3.95
 -10   8  17   -0.00    3.62
  10   8 -17    1.63    3.54
 -10  -8  17    1.24    4.66
 -10   8  18   -0.00    4.13
  10   8 -18   -0.00    4.10
 -10  -8  18    0.00    4.11
 -10   8  19    2.51    5.93
  10   8 -19    5.32    5.01
 -10  -8  19    7.25    5.50
 -10   8  20   -0.00    4.27
  10   8 -20    4.02    4.76
 -10  -8  20    0.00    4.63
 -10   8  21    2.47    5.14
  10   8 -21   12.98    6.68
 -10  -8  21   13.72    6.77
 -10   8  22    6.69    5.21
  10   8 -22    5.41    6.01
 -10  -8  22    0.13    3.89
 -10   8  23    2.90    5.26
  10   8 -23   -0.00    4.69
 -10  -8  23    5.63    5.68
 -10   8  24   -0.00    4.77
  10   8 -24   -0.00    4.37
 -10  -8  24   -0.00    3.83
 -10   8  25   10.39    7.36
  10   8 -25   -0.00    3.96
 -10  -8  25    2.78    6.01
 -10   8  26   -0.00    5.09
  10   8 -26   -0.00    4.59
 -10  -8  26    0.92    4.74
 -10   8  27    2.82    4.82
  10   8 -27    2.46    4.48
 -10  -8  27    7.85    6.07
  10   8 -28   -0.00    5.10
 -10  -8  28    0.34    4.25
  10   8 -29    0.76    4.13
 -10  -8  29   11.55    6.43
  10   8 -30    0.00    4.76
 -10  -8  30    4.12    5.20
 -10  -8  31    0.00    5.23
 -10   9   1   15.62    8.16
  10  -9  -1   16.80    7.71
  10   9  -1   11.22    4.58
 -10   9   2    4.75    5.35
  10  -9  -2    0.53    6.22
  10   9  -2    2.88    3.24
 -10   9   3    3.78    5.14
  10  -9  -3   16.11    7.74
  10   9  -3   12.40    4.57
 -10   9   4   -0.00    4.37
  10  -9  -4    2.16    5.16
  10   9  -4   -0.00    3.15
 -10   9   5    1.46    5.28
  10  -9  -5   11.30    5.94
  10   9  -5    0.00    3.54
 -10   9   6    2.42    4.51
  10  -9  -6    2.19    3.45
  10   9  -6   -0.00    3.24
 -10   9   7   20.28    9.06
  10  -9  -7   29.95    9.14
  10   9  -7   14.01    5.61
 -10   9   8    5.51    5.74
  10  -9  -8    4.12    5.58
  10   9  -8    2.95    2.97
 -10   9   9    0.64    4.67
 -10   9   9    0.00    4.38
  10  -9  -9    0.00    4.81
  10   9  -9   -0.00    2.62
 -10   9  10   -0.00    4.75
 -10   9  10   -0.00    4.32
  10  -9 -10   -0.00    5.75
  10   9 -10    3.24    3.31
 -10   9  11    7.65    6.92
 -10   9  11    0.62    3.71
  10  -9 -11   29.51    9.05
  10   9 -11   23.88    6.49
 -10   9  12    0.84    5.15
 -10   9  12    3.89    5.18
  10  -9 -12    2.02    5.66
  10   9 -12    4.58    4.38
 -10   9  13    5.13    5.85
  10  -9 -13   11.29    6.16
  10   9 -13    1.00    3.04
 -10   9  14    5.50    5.27
  10  -9 -14    0.47    3.12
  10   9 -14    1.83    3.51
 -10   9  15   -0.00    5.19
  10  -9 -15   -0.00    3.79
  10   9 -15    3.31    3.82
 -10   9  16    0.00    4.56
  10  -9 -16    2.89    4.13
  10   9 -16    1.88    3.74
 -10   9  17   26.47    9.00
  10  -9 -17   20.43    8.84
  10   9 -17   19.31    7.34
 -10   9  18   -0.00    4.59
  10   9 -18    0.00    4.27
 -10   9  19    1.35    3.42
  10   9 -19    2.55    4.08
 -10   9  20    0.62    4.94
  10   9 -20    2.61    4.66
 -10   9  21    7.05    5.85
  10   9 -21    2.33    4.07
 -10   9  22    5.91    6.28
  10   9 -22    2.73    4.44
 -10   9  23    1.52    4.45
  10   9 -23    3.28    4.77
 -10  -9  23   14.52    6.67
 -10   9  24    5.57    4.97
  10   9 -24    0.12    4.31
 -10  -9  24    0.00    4.18
 -10   9  25    0.55    4.74
  10   9 -25    2.84    4.72
 -10  -9  25   -0.00    4.18
 -10   9  26   -0.00    3.62
  10   9 -26   -0.00    3.88
 -10  -9  26   -0.00    4.58
  10   9 -27    3.02    6.00
 -10  -9  27    8.64    6.34
 -10  -9  28    0.35    5.11
 -10  -9  29    1.17    4.68
 -10  -9  30   -0.00    4.52
 -10  10   1    0.00    4.84
  10 -10  -1    8.90    6.67
  10  10  -1    0.95    2.09
 -10  10   2    0.56    4.55
  10 -10  -2   -0.00    4.90
  10  10  -2   -0.00    2.00
 -10  10   3    0.42    5.84
  10 -10  -3    7.39    5.96
  10  10  -3    8.98    4.17
 -10  10   4   -0.00    3.97
  10 -10  -4    0.00    4.95
  10  10  -4    0.22    2.80
 -10  10   5   25.50    9.83
  10 -10  -5   37.86   10.67
  10  10  -5   16.95    5.74
 -10  10   6    0.00    4.90
  10 -10  -6    0.00    5.54
  10  10  -6    0.27    2.86
 -10  10   7    0.16    4.78
  10 -10  -7    1.22    5.03
  10  10  -7    2.98    3.47
 -10  10   8    0.00    5.97
  10 -10  -8   -0.00    4.35
  10  10  -8   -0.00    3.24
 -10  10   9   11.04    7.73
  10 -10  -9   30.44    8.94
  10  10  -9   13.26    5.64
 -10  10  10   -0.00    4.58
  10 -10 -10    3.65    5.57
  10  10 -10    0.00    3.53
 -10  10  11   10.71    6.61
 -10  10  11   -0.00    4.85
  10 -10 -11    3.15    5.47
  10  10 -11    5.14    4.69
 -10  10  12   -0.00    3.56
 -10  10  12   -0.00    3.77
  10 -10 -12    6.91    4.93
  10  10 -12    2.82    4.17
 -10  10  13    8.10    6.69
 -10  10  13    6.74    5.62
  10 -10 -13    8.75    6.62
  10  10 -13   11.72    5.83
 -10  10  14   -0.00    4.80
  10 -10 -14    3.98    5.59
  10  10 -14   -0.00    3.27
 -10  10  15   11.61    7.82
  10 -10 -15   12.30    6.88
  10  10 -15    2.52    4.46
 -10  10  16   -0.00    5.22
  10 -10 -16    4.95    5.73
  10  10 -16    0.39    3.03
 -10  10  17    4.58    5.48
  10 -10 -17   -0.00    3.76
  10  10 -17    1.68    4.44
 -10  10  18   -0.00    4.13
  10 -10 -18   -0.00    4.95
  10  10 -18    1.74    3.87
 -10  10  19    5.54    5.92
  10 -10 -19    5.17    5.22
  10  10 -19    0.93    4.47
 -10  10  20    0.00    5.44
  10 -10 -20    2.58    4.02
  10  10 -20   -0.00    3.87
 -10  10  21    0.00    4.41
  10  10 -21    0.05    3.80
 -10  10  22    2.92    4.99
  10  10 -22   -0.00    4.62
 -10  10  23    0.00    4.66
  10  10 -23   -0.00    4.33
 -10  10  24    3.48    3.96
  10  10 -24    0.04    4.68
 -10  10  25    4.92    4.48
 -10  11   1    4.86    6.45
  10 -11  -1    1.52    4.74
  10  11  -1    5.82    3.25
 -10  11   2   13.33    7.30
  10 -11  -2   -0.00    4.24
  10  11  -2    2.68    3.45
 -10  11   3    5.73    5.23
  10 -11  -3   13.81    6.78
  10  11  -3    3.90    3.29
 -10  11   4    0.24    2.45
  10 -11  -4    2.61    5.15
  10  11  -4    0.11    2.64
 -10  11   5    0.00    3.16
  10 -11  -5    3.24    4.90
  10  11  -5    2.71    3.10
 -10  11   6    0.00    4.58
  10 -11  -6    4.99    4.63
  10  11  -6    0.71    2.80
 -10  11   7   13.81    8.11
  10 -11  -7   27.32    9.40
  10  11  -7   24.47    6.42
 -10  11   8    2.04    5.00
  10 -11  -8    3.42    4.64
  10  11  -8    0.00    2.73
 -10  11   9    4.82    5.38
  10 -11  -9    2.03    4.66
  10  11  -9   -0.00    3.51
 -10  11  10   -0.00    3.90
  10 -11 -10   -0.00    4.23
  10  11 -10   -0.00    3.17
 -10  11  11    6.88    7.17
  10 -11 -11    8.19    5.73
  10  11 -11    5.37    4.32
 -10  11  12    2.41    5.06
  10 -11 -12    0.36    4.05
  10  11 -12    0.07    2.80
 -10  11  13    8.12    5.76
 -10  11  13    7.52    5.92
  10 -11 -13   12.87    6.28
  10  11 -13    3.78    4.05
 -10  11  14   -0.00    2.59
 -10  11  14    5.16    5.37
  10 -11 -14    3.16    4.20
  10  11 -14   -0.00    4.11
 -10  11  15    2.58    3.99
  10 -11 -15    0.75    4.64
  10  11 -15    7.59    5.36
 -10  11  16   -0.00    5.34
  10 -11 -16    1.38    5.11
  10  11 -16    0.00    4.26
 -10  11  17    3.72    5.21
  10 -11 -17    5.73    5.37
  10  11 -17   10.51    5.29
 -10  11  18   -0.00    5.97
  10 -11 -18    0.00    3.47
  10  11 -18    0.00    4.06
 -10  11  19    1.97    5.44
  10 -11 -19    0.84    5.26
  10  11 -19    0.00    3.96
 -10  11  20   -0.00    5.30
  10 -11 -20    2.07    5.24
  10  11 -20    3.62    4.98
 -10  11  21    4.33    5.00
  10 -11 -21    0.00    5.00
  10  11 -21   -0.00    3.92
 -10  11  22    1.31    5.05
  10 -11 -22    2.45    4.78
 -10  11  23   14.00    6.63
  10 -11 -23    4.77    5.62
 -10  12   1    0.00    3.76
  10 -12  -1    1.42    4.62
  10  12  -1    1.98    2.87
 -10  12   2    0.00    5.45
  10 -12  -2   -0.00    4.04
  10  12  -2    0.80    2.77
 -10  12   3    6.27    6.46
  10 -12  -3    6.09    5.79
  10  12  -3    5.71    3.99
 -10  12   4    1.26    4.80
  10 -12  -4    0.00    4.80
  10  12  -4    0.46    2.67
 -10  12   5    2.96    5.84
  10 -12  -5   11.11    6.62
  10  12  -5    6.27    3.87
 -10  12   6   -0.00    3.36
  10 -12  -6    2.23    4.34
  10  12  -6    3.94    3.56
 -10  12   7   -0.00    5.53
  10 -12  -7   -0.00    3.77
  10  12  -7   -0.00    3.07
 -10  12   8   -0.00    3.93
  10 -12  -8    5.84    5.49
  10  12  -8    1.11    3.50
 -10  12   9    5.13    5.84
  10 -12  -9    8.30    5.78
  10  12  -9   18.42    5.53
 -10  12  10    7.19    6.13
  10 -12 -10    4.51    6.47
  10  12 -10    0.00    3.35
 -10  12  11   -0.00    5.43
  10 -12 -11    1.71    6.08
  10  12 -11   -0.00    3.88
 -10  12  12   -0.00    4.58
  10 -12 -12    0.00    5.50
  10  12 -12    4.44    3.68
 -10  12  13    0.00    4.15
  10 -12 -13   -0.00    5.52
  10  12 -13    2.29    3.78
 -10  12  14    3.94    4.70
  10 -12 -14    0.32    4.64
  10  12 -14   -0.00    3.60
 -10  12  15   15.22    7.26
 -10  12  15    9.57    6.61
  10 -12 -15    3.35    5.69
  10  12 -15    5.27    5.10
 -10  12  16    0.42    3.96
 -10  12  16   -0.00    5.14
  10 -12 -16    1.81    4.65
  10  12 -16    0.00    4.02
 -10  12  17    4.21    4.77
  10 -12 -17   -0.00    4.29
  10  12 -17   -0.00    4.45
 -10  12  18   -0.00    5.12
  10 -12 -18    0.07    4.24
 -10  12  19    5.88    5.61
  10 -12 -19    6.84    6.18
 -10  12  20    2.85    4.33
  10 -12 -20    0.70    4.81
  10 -12 -21    2.49    4.94
 -10  13   1    0.83    4.44
  10 -13  -1    0.00    2.96
  10  13  -1    0.00    2.48
 -10  13   2   -0.00    6.12
  10 -13  -2    1.23    4.10
  10  13  -2    1.38    2.83
 -10  13   3   -0.00    6.23
  10 -13  -3   -0.00    3.97
  10  13  -3    1.87    3.20
 -10  13   4    3.85    5.89
  10 -13  -4   -0.00    3.81
  10  13  -4    2.08    3.26
 -10  13   5    0.42    4.16
  10 -13  -5    4.15    4.88
  10  13  -5   -0.00    3.16
 -10  13   6   -0.00    5.18
  10 -13  -6   -0.00    5.29
  10  13  -6    2.53    3.67
 -10  13   7    1.79    5.56
  10 -13  -7   -0.00    4.57
  10  13  -7    1.64    3.17
 -10  13   8   -0.00    4.95
  10 -13  -8    3.40    4.89
  10  13  -8    1.33    3.01
 -10  13   9    7.54    6.31
  10 -13  -9    0.81    5.04
  10  13  -9    2.66    3.56
 -10  13  10   -0.00    4.50
  10 -13 -10   -0.00    5.09
  10  13 -10    0.29    3.18
 -10  13  11   -0.00    3.75
  10 -13 -11    3.64    4.94
  10  13 -11   -0.00    3.13
 -10  13  12    2.45    5.29
  10 -13 -12    6.74    6.19
  10  13 -12    3.84    4.32
 -10  13  13   -0.00    3.74
  10 -13 -13   11.74    7.52
  10  13 -13    2.95    4.32
 -10  13  14   -0.00    4.19
  10 -13 -14    8.42    6.91
 -10  13  15   -0.00    3.39
  10 -13 -15    0.00    5.32
 -10  13  16   -0.00    2.76
  10 -13 -16    0.18    3.92
 -10  13  17    3.31    5.41
 -10  13  17    5.11    5.21
  10 -13 -17    0.13    4.77
 -10  13  18   -0.00    4.23
  10 -13 -18    4.70    5.91
 -10  14   1    1.74    4.61
  10 -14  -1    2.06    4.39
  10  14  -1    0.38    2.54
 -10  14   2    1.55    5.42
  10 -14  -2    0.14    3.39
  10  14  -2    0.64    2.55
 -10  14   3    7.38    5.60
  10 -14  -3    3.71    5.41
  10  14  -3    4.42    3.62
 -10  14   4   -0.00    5.15
  10 -14  -4    0.30    4.17
  10  14  -4    0.00    2.03
 -10  14   5    0.00    4.04
  10 -14  -5    4.04    4.50
  10  14  -5    0.00    2.87
 -10  14   6   -0.00    4.51
  10 -14  -6    0.60    4.54
  10  14  -6   -0.00    2.97
 -10  14   7    0.00    3.98
  10 -14  -7   -0.00    3.96
  10  14  -7    0.17    2.76
 -10  14   8   -0.00    5.41
  10 -14  -8    3.22    5.29
  10  14  -8    0.81    3.45
 -10  14   9    0.00    4.63
  10 -14  -9    0.29    4.81
  10  14  -9    3.19    3.55
 -10  14  10    0.00    3.83
  10 -14 -10    2.40    5.15
 -10  14  11    3.30    5.74
  10 -14 -11    0.00    4.22
 -10  14  12   -0.00    4.59
  10 -14 -12   -0.00    5.21
 -10  14  13    3.22    4.92
  10 -14 -13    2.28    4.59
 -10  14  14    0.00    4.65
 -10  14  15    0.85    5.27
 -10  14  16    2.49    5.10
 -10  14  17    0.00    5.46
 -10  15   1    3.88    6.45
  10  15  -1    0.46    2.53
 -10  15   2    0.00    5.44
  10  15  -2    2.96    2.74
 -10  15   3   -0.00    5.49
  10  15  -3    0.00    2.41
 -10  15   4    0.61    5.13
  10  15  -4    0.37    3.06
 -10  15   5   -0.00    4.40
 -10  15   6   -0.00    4.71
 -10  15   7   -0.00    5.45
 -10  15   8    5.35    6.03
 -10  15   9    3.14    6.04
 -10  15  10   -0.00    4.59
 -10  15  11    0.79    5.38
 -10  16   1   -0.00    4.42
 -10  16   2    3.95    5.62
 -10  16   3    1.51    4.68
  -9   0   1    9.43    5.01
  -9   0   1   17.88    6.04
   9   0  -1    7.80    4.53
  -9   0   2   -0.00    3.45
  -9   0   2   -0.00    3.32
   9   0  -2   -0.00    3.21
  -9   0   3  113.90   16.53
  -9   0   3  102.39   16.08
   9   0  -3   92.85   15.21
  -9   0   4   -0.00    3.31
  -9   0   4    0.05    3.38
  -9   0   5   20.92    6.96
  -9   0   6    2.77    3.87
  -9   0  11    5.21    4.33
  -9   0  12    4.47    4.23
  -9   0  13   67.58   13.01
   9   0 -13   72.10   14.08
  -9   0  14   -0.00    4.21
   9   0 -14   -0.00    3.96
  -9   0  15   20.87    7.33
   9   0 -15   27.79    8.75
  -9   0  16   -0.00    4.91
   9   0 -16   -0.00    4.49
  -9   0  17   18.11    7.72
   9   0 -17   16.78    7.57
  -9   0  18   -0.00    4.38
   9   0 -18    3.45    4.63
  -9   0  19   70.81   13.80
   9   0 -19   70.57   14.91
  -9   0  20   -0.00    4.52
   9   0 -20    2.04    4.01
  -9   0  21    4.80    5.21
   9   0 -21    4.67    5.14
  -9   0  22    3.00    4.34
   9   0 -22    3.11    5.58
  -9   0  23   32.96    9.89
   9   0 -23   29.09   10.58
  -9   0  24    0.00    4.44
   9   0 -24    0.37    5.26
  -9   0  25   18.81    7.88
   9   0 -25    8.74    7.35
  -9   0  26    2.99    3.90
   9   0 -26   -0.00    5.03
  -9   0  27    1.35    5.00
   9   0 -27    2.32    5.98
  -9   0  28    3.34    4.65
  -9   0  29   12.63    7.28
  -9   0  30   -0.00    5.24
  -9   0  31    0.00    4.98
  -9   0  32    2.45    3.82
  -9   0  33    5.82    5.46
  -9   0  34    1.03    4.34
  -9   1   1  331.32   35.67
  -9   1   1  241.57   33.87
   9  -1  -1  317.48   34.97
   9   1  -1  282.04   33.69
  -9  -1   1  298.71   34.20
  -9   1   2    3.68    4.45
  -9   1   2    3.16    3.92
   9  -1  -2    8.03    4.64
   9   1  -2    5.10    3.85
  -9  -1   2    2.01    2.65
  -9  -1   2    8.72    4.67
  -9   1   3    0.40    3.56
  -9   1   3    2.40    3.43
   9  -1  -3    0.83    2.64
  -9  -1   3    1.22    3.89
  -9  -1   3    0.00    3.53
  -9   1   4   61.11   10.93
  -9   1   4   42.19    9.68
   9  -1  -4   44.23    9.59
  -9  -1   4   25.54    7.53
  -9  -1   4   43.49    9.34
  -9  -1   5   87.94   14.26
  -9  -1   6   -0.00    3.91
  -9  -1   7   19.65    6.24
  -9  -1   8   -0.00    2.57
   9   1  -9   12.73    6.21
  -9   1  10   -0.00    3.06
   9   1 -10    2.46    4.43
  -9   1  11   74.22   13.77
   9   1 -11   74.97   13.90
  -9   1  12    6.73    5.24
   9   1 -12    6.40    5.21
  -9  -1  12    4.95    5.03
  -9   1  13    3.55    4.72
   9   1 -13    0.30    4.49
  -9  -1  13    2.78    3.94
  -9   1  14   -0.00    4.49
   9   1 -14    1.69    3.21
  -9  -1  14   -0.00    3.73
  -9   1  15   78.76   14.17
  -9  -1  15   44.29   11.28
  -9   1  16   17.39    7.13
   9   1 -16   10.59    6.27
  -9  -1  16   11.89    6.58
  -9   1  17   32.76    9.07
   9  -1 -17   31.07    9.33
   9   1 -17   18.15    8.08
  -9  -1  17   35.52    9.61
  -9   1  18    2.30    4.56
   9  -1 -18    0.00    4.35
   9   1 -18   -0.00    5.04
  -9  -1  18   -0.00    3.18
  -9   1  19    0.00    5.01
   9  -1 -19    3.29    5.20
   9   1 -19   -0.00    3.78
  -9  -1  19    2.65    4.16
  -9   1  20    8.15    5.18
   9  -1 -20    2.60    5.23
   9   1 -20    4.42    4.90
  -9  -1  20    3.37    4.72
  -9   1  21   65.34   13.72
   9  -1 -21   55.77   13.24
   9   1 -21   67.36   14.22
  -9  -1  21   44.96   12.19
  -9   1  22   -0.00    4.95
   9  -1 -22    4.02    5.45
   9   1 -22    2.06    4.65
  -9  -1  22    0.79    4.68
  -9   1  23    5.07    5.77
   9  -1 -23    5.36    6.09
   9   1 -23   -0.00    6.38
  -9  -1  23    1.72    4.17
  -9   1  24   -0.00    4.49
   9  -1 -24    0.73    4.41
   9   1 -24    1.73    5.47
  -9  -1  24    5.96    4.93
  -9   1  25    3.55    4.65
   9  -1 -25    0.00    5.23
   9   1 -25    1.54    5.99
  -9  -1  25   10.86    6.42
  -9   1  26    0.00    4.88
   9   1 -26   -0.00    5.69
  -9  -1  26   -0.00    3.91
  -9   1  27   26.37    8.89
   9   1 -27   18.34    9.40
  -9  -1  27   10.91    6.82
  -9   1  28   -0.00    6.41
   9   1 -28    0.00    5.68
  -9  -1  28   -0.00    4.98
  -9   1  29    1.86    6.17
  -9  -1  29    0.33    3.93
  -9   1  30   -0.00    5.06
  -9  -1  30   -0.00    5.14
  -9   1  31   10.91    6.70
  -9  -1  31    6.66    5.49
  -9   1  32   -0.00    5.28
  -9  -1  32   -0.00    4.03
  -9   1  33    1.47    5.92
  -9  -1  33   15.11    7.83
  -9   1  34    1.64    5.03
  -9  -1  34    3.39    3.58
  -9   2   1   32.24    8.38
   9   2  -1   29.32    7.25
   9   2  -1   31.84    7.21
   9   2  -1   27.59    7.16
  -9  -2   1   15.89    6.10
  -9   2   2    3.35    4.75
   9   2  -2    3.36    3.37
   9   2  -2    3.70    3.66
  -9  -2   2    3.88    3.68
  -9   2   3   93.03   15.21
   9   2  -3   87.18   13.84
  -9  -2   3   69.83   12.74
  -9   2   4    5.13    4.34
   9   2  -4    4.25    3.77
  -9  -2   4    7.13    4.83
  -9   2   5   16.77    6.44
   9   2  -5    9.37    5.46
  -9  -2   5   20.17    6.25
   9   2  -6    2.01    3.35
  -9  -2   6    1.57    2.72
   9   2  -7   34.14    8.40
  -9  -2   7   30.84    7.82
  -9   2   8   16.44    6.57
   9   2  -8   16.67    6.11
  -9  -2   8   20.53    6.58
  -9   2   9   20.13    6.91
   9   2  -9   27.50    7.91
  -9  -2   9   22.41    7.34
  -9   2  10    0.26    3.13
   9   2 -10    1.89    4.08
  -9   2  11    0.00    3.88
   9   2 -11    3.23    4.80
  -9   2  12   15.74    6.80
   9   2 -12    7.87    5.11
  -9   2  13   22.91    8.02
   9   2 -13   16.96    7.56
  -9  -2  13   27.08    7.69
  -9   2  14   20.08    7.76
   9   2 -14   19.85    7.38
  -9  -2  14   12.99    5.89
  -9   2  15    7.31    6.50
   9   2 -15    6.07    6.30
  -9  -2  15    5.66    5.70
  -9   2  16   -0.00    3.37
   9   2 -16   -0.00    4.15
  -9  -2  16    0.68    3.34
  -9   2  17   34.34    9.76
   9   2 -17   44.93   10.96
  -9  -2  17   31.84    9.28
  -9   2  18   -0.00    3.93
   9   2 -18    0.54    4.55
  -9  -2  18    2.55    4.38
  -9   2  19   78.98   14.68
   9   2 -19   50.06   12.58
  -9  -2  19   64.31   13.40
  -9   2  20    3.51    5.76
   9   2 -20    0.05    4.80
  -9  -2  20    0.04    4.41
  -9   2  21    5.67    4.95
   9  -2 -21    9.73    6.41
   9   2 -21    2.61    4.55
  -9  -2  21    3.67    5.76
  -9   2  22    2.18    4.70
   9  -2 -22   10.92    6.19
   9   2 -22    2.77    4.27
  -9  -2  22    9.50    6.02
  -9   2  23   30.03    9.74
   9  -2 -23   35.20   10.63
   9   2 -23   30.86    9.53
  -9  -2  23    3.24    5.46
  -9   2  24    2.16    5.13
   9  -2 -24    1.81    5.37
   9   2 -24    4.39    5.26
  -9  -2  24    2.00    5.18
  -9   2  25    6.46    6.82
   9   2 -25   -0.00    4.22
  -9  -2  25    0.86    4.46
  -9   2  26   -0.00    4.95
   9   2 -26    6.05    5.88
  -9  -2  26    0.00    6.17
  -9   2  27    1.39    3.56
   9   2 -27   11.91    6.16
  -9  -2  27    7.93    6.81
  -9   2  28    0.00    6.37
   9   2 -28    0.00    3.81
  -9  -2  28    0.13    4.84
  -9   2  29    1.84    4.45
   9   2 -29   -0.00    4.90
  -9  -2  29    4.67    5.73
  -9   2  30    2.75    5.19
   9   2 -30   -0.00    4.62
  -9  -2  30   -0.00    5.61
  -9   2  31    4.06    6.68
  -9  -2  31   -0.00    5.68
  -9   2  32    5.19    5.86
  -9  -2  32    3.19    5.13
  -9   2  33    1.75    5.96
  -9  -2  33   -0.00    5.45
  -9   2  34   -0.00    5.03
  -9  -2  34   -0.00    5.92
  -9   3   1  136.14   21.65
   9   3  -1  133.17   19.21
   9   3  -1  187.85   20.32
  -9  -3   1  151.59   19.90
  -9   3   2   41.73    9.85
   9   3  -2   34.37    7.05
   9   3  -2    9.39    5.11
  -9  -3   2   24.89    6.58
  -9   3   3   -0.00    2.84
   9  -3  -3    0.80    3.47
   9   3  -3    3.96    3.13
   9   3  -3    3.22    3.85
  -9  -3   3   -0.00    2.64
  -9   3   4    3.39    4.41
   9  -3  -4   -0.00    3.50
   9  -3  -4   -0.00    3.58
   9   3  -4    2.09    3.08
   9   3  -4    1.68    3.42
  -9  -3   4    0.00    3.23
  -9   3   5   39.12    9.71
  -9   3   5   37.26    9.70
   9  -3  -5   47.19   10.46
   9  -3  -5   38.89    9.71
   9   3  -5   36.08    8.28
  -9  -3   5   45.42    9.29
  -9   3   6   39.62    9.38
   9  -3  -6   31.73    8.82
   9  -3  -6   34.50    9.77
   9   3  -6   18.15    6.83
  -9  -3   6   41.21    8.39
  -9   3   7   18.92    7.34
   9  -3  -7   28.71    8.35
   9   3  -7   13.91    6.02
  -9  -3   7   38.89    8.14
  -9   3   8   -0.00    4.38
   9  -3  -8    0.73    3.47
   9   3  -8    0.26    3.80
  -9  -3   8    1.78    3.87
  -9   3   9   16.55    6.82
   9  -3  -9    9.74    5.61
   9   3  -9    6.03    4.35
  -9  -3   9   11.01    5.57
  -9   3  10    8.18    5.26
   9  -3 -10    4.46    4.73
   9   3 -10    9.58    4.99
  -9  -3  10    5.35    4.64
  -9   3  11  120.07   17.88
   9  -3 -11   93.84   17.00
   9   3 -11   88.06   15.74
  -9   3  12   19.55    7.72
   9  -3 -12   28.96    9.12
   9   3 -12   17.91    7.13
  -9   3  13    1.69    4.48
   9  -3 -13   18.96    7.00
   9   3 -13    0.34    4.30
  -9   3  14    2.72    4.05
   9   3 -14    2.63    4.56
  -9  -3  14   -0.00    3.60
  -9   3  15   49.15   10.96
   9   3 -15   47.89   10.87
  -9  -3  15   29.43    8.81
  -9   3  16   11.19    6.95
   9   3 -16   11.82    6.22
  -9  -3  16    5.47    4.28
  -9   3  17   25.40    8.61
   9   3 -17   31.62    8.87
  -9  -3  17   29.56    8.87
  -9   3  18    0.00    4.72
   9   3 -18    0.74    5.05
  -9  -3  18   -0.00    4.56
  -9   3  19    4.92    4.69
   9   3 -19    1.54    4.70
  -9  -3  19    1.59    4.41
  -9   3  20    4.34    4.98
   9   3 -20    7.50    5.87
  -9  -3  20    4.69    5.31
  -9   3  21   35.99   10.00
   9   3 -21   34.05   10.52
  -9  -3  21   24.39    8.50
  -9   3  22    7.54    6.23
   9   3 -22    0.00    4.29
  -9  -3  22    8.33    5.22
  -9   3  23    6.03    5.75
   9   3 -23    6.30    5.66
  -9  -3  23    8.16    5.62
  -9   3  24   -0.00    5.12
   9   3 -24    0.00    4.77
  -9  -3  24    4.17    4.18
  -9   3  25    4.88    6.40
   9   3 -25    3.00    5.81
  -9  -3  25    7.47    6.01
  -9   3  26    1.90    4.14
   9   3 -26    5.10    5.60
  -9  -3  26    0.00    4.96
  -9   3  27    9.33    6.90
   9   3 -27    3.21    5.19
  -9  -3  27   -0.00    4.70
  -9   3  28    4.97    4.16
   9   3 -28    0.00    4.78
  -9  -3  28   -0.00    4.29
  -9   3  29    1.37    5.90
   9   3 -29   -0.00    4.85
  -9  -3  29   -0.00    3.97
  -9   3  30   -0.00    4.90
   9   3 -30    8.19    6.09
  -9  -3  30    2.35    4.29
  -9   3  31    0.00    4.83
   9   3 -31    7.58    7.06
  -9  -3  31    0.00    4.66
  -9   3  32    5.52    5.69
  -9  -3  32    0.01    4.11
  -9   3  33   -0.00    3.39
  -9  -3  33    5.73    7.19
  -9  -3  34    1.94    5.90
  -9   4   1    1.91    3.02
   9  -4  -1   -0.00    4.74
   9  -4  -1    3.01    4.51
   9   4  -1    0.00    2.99
   9   4  -1    1.12    2.84
  -9  -4   1    2.11    2.51
  -9   4   2   35.56    9.28
  -9   4   2   33.77    9.39
   9  -4  -2   37.46    9.27
   9  -4  -2   45.70   10.35
   9   4  -2   33.88    7.27
   9   4  -2   14.67    6.23
  -9  -4   2   22.23    6.60
  -9   4   3   62.72   11.93
  -9   4   3   57.15   11.90
   9  -4  -3   54.77   10.99
   9  -4  -3   43.05   10.89
   9   4  -3   36.86    8.02
   9   4  -3   30.41    7.93
  -9  -4   3   43.19    8.95
  -9   4   4   43.71   10.43
  -9   4   4   51.10   11.54
   9  -4  -4   58.30   11.80
   9  -4  -4   31.83    9.55
   9   4  -4   51.24    9.25
   9   4  -4   37.13    8.83
  -9  -4   4   49.91    9.48
  -9   4   5   78.09   13.85
  -9   4   5   58.47   12.64
   9  -4  -5   81.93   13.49
   9  -4  -5   64.44   12.84
   9   4  -5   62.68   10.68
   9   4  -5   35.08    9.19
  -9  -4   5   66.07   11.19
  -9   4   6    3.88    5.18
  -9   4   6    0.29    3.95
   9  -4  -6    2.37    3.38
   9  -4  -6   -0.00    5.21
   9   4  -6    0.16    3.30
  -9  -4   6    1.27    2.82
  -9   4   7   51.12   11.72
   9  -4  -7   49.23   11.21
   9  -4  -7   54.12   11.81
   9   4  -7   49.30   10.22
  -9  -4   7   60.15   10.82
  -9   4   8   73.79   13.37
   9  -4  -8   60.55   13.15
   9   4  -8   39.58   10.31
  -9  -4   8  107.16   14.18
  -9   4   9   29.99    9.09
   9  -4  -9   59.04   12.32
   9   4  -9   35.89    9.07
  -9  -4   9   62.40   10.95
  -9   4  10    0.25    3.47
   9  -4 -10   -0.00    3.88
   9   4 -10    2.86    3.70
  -9  -4  10   -0.00    2.99
  -9   4  11   -0.00    4.00
   9  -4 -11    2.83    4.80
   9   4 -11    6.88    4.98
  -9   4  12    0.00    4.42
   9  -4 -12    0.31    4.37
   9   4 -12   -0.00    4.56
  -9   4  13   26.65    8.44
   9  -4 -13   20.24    8.17
   9   4 -13   18.36    7.01
  -9   4  14    8.18    6.04
   9  -4 -14    0.00    4.98
   9   4 -14    1.19    3.14
  -9  -4  14    7.29    4.61
  -9   4  15   29.48    8.72
   9  -4 -15   16.50    8.02
   9   4 -15    8.91    6.15
  -9  -4  15   10.35    5.77
  -9   4  16    1.69    3.94
   9  -4 -16    3.05    5.13
   9   4 -16   -0.00    4.27
  -9  -4  16    1.37    3.35
  -9   4  17   15.15    7.48
   9  -4 -17   23.47    8.48
   9   4 -17   20.45    7.94
  -9  -4  17   17.89    6.90
  -9   4  18   52.35   11.80
   9  -4 -18   27.64   10.09
   9   4 -18   38.00   10.00
  -9  -4  18   38.18    9.82
  -9   4  19   33.25    9.53
   9   4 -19   15.79    6.88
  -9  -4  19   50.34   11.00
  -9   4  20   -0.00    4.30
   9   4 -20   -0.00    3.68
  -9  -4  20    0.78    3.19
  -9   4  21   -0.00    3.71
   9   4 -21   -0.00    4.12
  -9  -4  21    0.00    4.36
  -9   4  22    3.68    5.68
   9   4 -22   -0.00    5.06
  -9  -4  22    3.73    5.01
  -9   4  23   16.38    6.97
   9   4 -23   20.08    8.41
  -9  -4  23   24.08    8.64
  -9   4  24    9.00    6.09
   9   4 -24    7.88    6.08
  -9  -4  24   -0.00    3.86
  -9   4  25    4.06    5.69
   9   4 -25    6.70    5.59
  -9  -4  25    1.20    4.79
  -9   4  26    0.10    4.27
   9   4 -26   -0.00    5.35
  -9  -4  26   -0.00    3.85
  -9   4  27    5.46    5.58
   9   4 -27    0.84    3.70
  -9  -4  27    0.21    3.86
  -9   4  28   -0.00    4.54
   9   4 -28    4.64    4.89
  -9  -4  28    2.17    4.65
  -9   4  29    1.59    4.82
   9   4 -29   10.53    6.70
  -9  -4  29   15.65    7.10
  -9   4  30    0.00    5.58
   9   4 -30   -0.00    4.74
  -9  -4  30    0.00    4.06
  -9   4  31    1.38    4.63
   9   4 -31    0.95    2.92
  -9  -4  31    2.86    4.80
  -9   4  32    3.78    5.97
   9   4 -32    0.00    6.64
  -9  -4  32    4.96    6.25
  -9   4  33   -0.00    4.84
  -9  -4  33    2.91    5.06
  -9   5   1   85.69   16.86
   9  -5  -1  110.56   17.12
   9  -5  -1  100.24   17.05
   9   5  -1  104.86   14.15
   9   5  -1   91.34   13.80
  -9  -5   1   94.41   13.90
  -9   5   2   49.17   11.42
   9  -5  -2   51.96   11.17
   9  -5  -2   38.72   10.68
   9   5  -2   40.41    8.32
   9   5  -2   38.04    8.09
  -9  -5   2   45.51    8.60
  -9   5   3   17.33    7.17
  -9   5   3    7.23    5.68
   9  -5  -3    1.54    4.12
   9  -5  -3    0.00    3.98
   9   5  -3    8.70    4.61
   9   5  -3    2.01    4.01
  -9  -5   3    7.31    4.16
  -9   5   4   66.19   12.79
  -9   5   4   51.07   11.89
   9  -5  -4   52.58   11.54
   9  -5  -4   54.07   12.35
   9   5  -4   66.58   10.51
   9   5  -4   44.78    9.55
  -9  -5   4   52.70    9.92
  -9   5   5   22.66    8.02
  -9   5   5   17.55    7.14
   9  -5  -5   12.99    6.82
   9  -5  -5   32.28    9.47
   9   5  -5   26.70    6.69
   9   5  -5   18.59    6.01
  -9  -5   5   29.02    6.99
  -9   5   6   19.39    7.56
  -9   5   6   12.55    6.78
   9  -5  -6   23.20    7.83
   9  -5  -6   38.61    9.75
   9   5  -6   31.28    7.40
   9   5  -6   20.65    6.49
  -9  -5   6   27.07    6.90
  -9   5   7   19.05    8.38
   9  -5  -7   64.76   12.48
   9  -5  -7   65.95   13.03
   9   5  -7   43.76    9.83
  -9  -5   7   76.45   11.44
  -9   5   8   -0.00    3.86
   9  -5  -8    0.11    4.58
   9  -5  -8    2.84    5.10
   9   5  -8    3.93    3.37
  -9  -5   8    2.55    3.63
  -9   5   9    1.29    3.43
   9  -5  -9   -0.00    4.04
   9   5  -9   -0.00    3.79
  -9  -5   9    3.98    4.07
  -9   5  10    6.72    5.61
   9  -5 -10   -0.00    4.16
   9   5 -10    6.71    4.86
  -9  -5  10    5.47    4.45
  -9   5  11   47.88   10.68
   9  -5 -11   47.47   11.59
   9   5 -11   35.66    9.53
  -9  -5  11   47.83   10.30
  -9   5  12   23.12    7.89
   9  -5 -12   24.58    8.51
   9   5 -12   15.29    6.41
  -9   5  13    3.14    4.21
   9  -5 -13    0.00    5.14
   9   5 -13    3.07    3.90
  -9   5  14    5.24    5.89
   9  -5 -14   15.93    7.73
   9   5 -14   19.44    6.75
  -9  -5  14   10.56    5.80
  -9   5  15   22.44    8.04
   9  -5 -15    6.28    6.24
   9   5 -15   16.85    6.62
  -9  -5  15    6.65    5.55
  -9   5  16   11.11    7.11
   9  -5 -16   33.32   10.40
   9   5 -16   21.50    7.52
  -9  -5  16   21.32    7.26
  -9   5  17   32.59    9.89
   9  -5 -17   20.69    8.84
   9   5 -17   18.40    7.26
  -9  -5  17   46.55   10.07
  -9   5  18    0.00    5.56
   9   5 -18    3.32    5.34
  -9  -5  18    1.50    4.40
  -9   5  19    7.92    5.66
   9   5 -19    0.77    4.30
  -9  -5  19    3.22    4.30
  -9   5  20   -0.00    4.57
   9   5 -20    1.45    4.17
  -9  -5  20    0.00    4.05
  -9   5  21   20.13    7.24
   9   5 -21   11.52    5.85
  -9  -5  21   16.02    7.33
  -9   5  22   14.55    6.79
   9   5 -22   19.95    7.51
  -9  -5  22    8.41    6.43
  -9   5  23    5.64    5.72
   9   5 -23    6.06    4.75
  -9  -5  23    5.90    4.97
  -9   5  24   -0.00    4.89
   9   5 -24    1.77    5.33
  -9  -5  24    2.46    4.73
  -9   5  25   -0.00    5.82
   9   5 -25    3.29    5.00
  -9  -5  25    4.19    4.42
  -9   5  26    0.00    3.89
   9   5 -26   -0.00    4.40
  -9  -5  26    8.70    6.35
  -9   5  27    9.51    6.82
   9   5 -27    0.00    5.69
  -9  -5  27    7.75    5.84
  -9   5  28    0.53    5.42
   9   5 -28   -0.00    4.69
  -9  -5  28    2.44    4.51
  -9   5  29   -0.00    3.77
   9   5 -29   -0.00    4.17
  -9  -5  29   -0.00    4.89
  -9   5  30   -0.00    4.65
   9   5 -30    0.00    5.22
  -9  -5  30    1.59    3.98
  -9   5  31    0.00    5.97
   9   5 -31   -0.00    4.52
  -9  -5  31    0.24    4.36
  -9   5  32    0.25    4.95
   9   5 -32    7.13    6.39
  -9  -5  32    1.36    5.30
   9   5 -33   -0.00    3.53
  -9  -5  33   -0.00    4.47
  -9   6   1   -0.00    3.60
   9  -6  -1    0.00    4.18
   9  -6  -1    1.26    3.49
   9   6  -1    2.38    2.93
  -9  -6   1    0.00    2.76
  -9   6   2   99.79   16.53
   9  -6  -2  103.75   16.02
   9  -6  -2   77.69   15.11
   9   6  -2   51.09   10.62
  -9  -6   2   78.32   11.77
  -9   6   3   28.97    9.14
   9  -6  -3   33.18    8.81
   9  -6  -3   16.79    7.46
   9   6  -3   19.12    6.34
  -9  -6   3   32.08    6.88
  -9   6   4   30.42    8.98
  -9   6   4   24.56    8.49
   9  -6  -4   20.04    7.16
   9  -6  -4   22.91    8.26
   9   6  -4   12.69    5.22
  -9  -6   4   23.04    6.30
  -9   6   5   16.88    6.85
  -9   6   5   11.22    6.81
   9  -6  -5   21.67    7.35
   9  -6  -5   28.24    8.96
   9   6  -5    4.67    4.26
  -9  -6   5   20.95    5.99
  -9   6   6   13.87    6.70
  -9   6   6    8.57    6.07
   9  -6  -6    6.83    5.16
   9  -6  -6    4.87    5.28
   9   6  -6    4.50    4.28
  -9  -6   6    7.66    4.09
  -9   6   7   20.00    8.08
  -9   6   7   26.70    8.95
   9  -6  -7   18.59    7.05
   9  -6  -7   14.57    7.11
   9   6  -7   15.89    5.71
  -9  -6   7   15.33    5.54
  -9   6   8   53.68   12.11
   9  -6  -8   61.23   12.45
   9  -6  -8   44.70   11.83
   9   6  -8   48.80    9.93
  -9  -6   8   56.66   10.67
  -9   6   9    7.07    5.50
   9  -6  -9    6.83    6.03
   9  -6  -9    8.42    6.26
   9   6  -9    1.67    3.78
  -9  -6   9   15.11    5.39
  -9   6  10    0.00    3.61
   9  -6 -10   -0.00    3.38
   9  -6 -10   -0.00    5.04
   9   6 -10   -0.00    3.84
  -9  -6  10   -0.00    3.21
  -9   6  11   -0.00    4.12
   9  -6 -11   -0.00    4.55
   9   6 -11   -0.00    3.67
  -9  -6  11    0.71    3.79
  -9   6  12   18.69    7.11
   9  -6 -12   38.47   10.53
   9   6 -12   11.91    6.21
  -9   6  13   11.27    6.25
   9  -6 -13   13.25    6.60
   9   6 -13    5.12    4.55
  -9   6  14   24.51    8.21
   9  -6 -14   23.81    9.50
   9   6 -14   26.54    7.27
  -9  -6  14   21.35    7.53
  -9   6  15   19.81    8.22
   9  -6 -15   19.11    8.22
   9   6 -15    6.93    5.19
  -9  -6  15    6.91    4.95
  -9   6  16    0.00    3.41
   9   6 -16    5.03    4.79
  -9  -6  16    7.25    5.98
  -9   6  17    5.94    5.67
   9   6 -17   18.26    6.58
  -9  -6  17    5.53    5.13
  -9   6  18   41.46   10.55
   9   6 -18   18.54    7.19
  -9  -6  18   28.35    8.87
  -9   6  19   19.03    7.37
   9   6 -19   -0.00    4.81
  -9  -6  19    5.03    5.24
  -9   6  20   -0.00    4.12
   9   6 -20    7.11    5.67
  -9  -6  20    0.98    3.18
  -9   6  21    4.02    4.98
   9   6 -21    3.42    4.18
  -9  -6  21    4.82    3.92
  -9   6  22    5.75    5.62
   9   6 -22   12.36    6.04
  -9  -6  22   -0.00    4.06
  -9   6  23   18.04    8.14
   9   6 -23    2.26    4.36
  -9  -6  23    7.89    5.33
  -9   6  24    8.94    6.47
   9   6 -24    2.39    4.12
  -9  -6  24    3.18    4.21
  -9   6  25    0.00    4.71
   9   6 -25   10.33    6.30
  -9  -6  25    1.44    3.48
  -9   6  26    0.71    4.56
   9   6 -26    1.48    5.60
  -9  -6  26   -0.00    4.19
  -9   6  27    0.00    3.34
   9   6 -27    1.58    4.97
  -9  -6  27    1.08    4.19
  -9   6  28   -0.00    3.97
   9   6 -28    1.73    5.07
  -9  -6  28    0.95    3.75
  -9   6  29    0.00    4.76
   9   6 -29   -0.00    4.61
  -9  -6  29    4.38    5.55
  -9   6  30    2.82    4.18
   9   6 -30    8.26    6.59
  -9  -6  30    3.53    4.28
  -9   6  31    0.07    4.53
   9   6 -31   -0.00    3.75
  -9  -6  31    1.28    5.14
  -9   6  32   -0.00    4.15
   9   6 -32   -0.00    4.52
  -9  -6  32   -0.00    4.33
   9   6 -33    1.44    3.82
  -9  -6  33    1.28    4.56
   9   6 -34   -0.00    3.91
  -9   7   1   17.84    7.13
   9  -7  -1    6.74    6.22
   9   7  -1   10.52    4.41
  -9   7   2    5.85    5.30
   9  -7  -2    4.58    5.04
   9   7  -2    6.60    3.90
  -9   7   3    0.65    4.33
   9  -7  -3    5.43    5.55
   9  -7  -3   -0.00    4.70
   9   7  -3    2.44    2.97
  -9   7   4   12.98    7.07
   9  -7  -4   40.75    9.65
   9  -7  -4   14.09    6.63
   9   7  -4    9.72    4.52
  -9   7   5   19.56    7.84
   9  -7  -5   17.94    6.61
   9  -7  -5    6.42    5.35
   9   7  -5   10.00    4.32
  -9   7   6   36.52   10.11
  -9   7   6   31.25    9.70
   9  -7  -6   30.12    8.94
   9   7  -6   20.04    6.43
  -9  -7   6   44.05    8.30
  -9   7   7    2.60    4.48
  -9   7   7   -0.00    3.76
   9  -7  -7    0.00    3.89
   9  -7  -7    5.21    4.98
   9   7  -7    2.25    3.49
  -9  -7   7    0.09    2.52
  -9   7   8    1.07    4.85
   9  -7  -8    1.44    4.60
   9  -7  -8    0.38    4.66
   9   7  -8    0.22    2.85
  -9  -7   8    0.02    3.20
  -9   7   9   -0.00    4.02
   9  -7  -9    9.60    6.02
   9  -7  -9   20.75    7.99
   9   7  -9   11.89    5.46
  -9  -7   9    8.68    5.08
  -9   7  10   13.08    7.21
   9  -7 -10    9.51    5.63
   9  -7 -10   25.51    8.49
   9   7 -10   19.41    6.06
  -9  -7  10    9.90    5.06
  -9   7  11    6.84    5.98
   9  -7 -11    8.99    6.39
   9  -7 -11   26.10    8.86
   9   7 -11   13.89    5.81
  -9  -7  11   16.94    6.42
  -9   7  12   40.36   10.67
   9  -7 -12   39.96   10.12
   9   7 -12   33.59    8.71
  -9   7  13    7.23    5.85
   9   7 -13    6.93    4.48
  -9   7  14    0.00    4.94
   9   7 -14    0.76    3.10
  -9  -7  14    1.50    3.69
  -9   7  15    3.32    4.54
   9   7 -15    5.73    4.72
  -9  -7  15    1.47    3.72
  -9   7  16   14.76    6.77
   9   7 -16   21.31    7.24
  -9  -7  16   49.80   10.83
  -9   7  17    1.18    4.27
   9   7 -17    1.52    5.25
  -9  -7  17    0.62    3.77
  -9   7  18    7.00    4.62
   9   7 -18    0.00    3.40
  -9  -7  18    5.71    4.97
  -9   7  19    3.03    5.09
   9   7 -19    0.00    3.90
  -9  -7  19    0.74    3.81
  -9   7  20    0.00    4.93
   9   7 -20    8.06    5.17
  -9  -7  20    4.12    5.60
  -9   7  21    5.48    4.98
   9   7 -21    3.41    5.14
  -9  -7  21    2.48    4.82
  -9   7  22    7.89    5.60
   9   7 -22   12.95    6.57
  -9  -7  22    5.63    5.61
  -9   7  23   15.36    7.35
   9   7 -23   -0.00    4.02
  -9  -7  23    0.41    4.18
  -9   7  24    3.45    5.32
   9   7 -24   -0.00    5.32
  -9  -7  24    2.82    3.56
  -9   7  25    0.00    4.08
   9   7 -25    1.18    4.56
  -9  -7  25   -0.00    4.24
  -9   7  26   11.74    7.20
   9   7 -26    4.90    5.61
  -9  -7  26   15.53    7.88
  -9   7  27    5.24    5.74
   9   7 -27    0.45    4.52
  -9  -7  27    4.78    5.10
  -9   7  28    3.90    5.92
   9   7 -28    2.03    5.19
  -9  -7  28    0.00    5.27
  -9   7  29    3.49    6.01
   9   7 -29    0.00    4.66
  -9  -7  29    0.00    4.82
  -9   7  30   -0.00    4.37
   9   7 -30    2.59    4.64
  -9  -7  30   -0.00    4.45
  -9   7  31   -0.00    4.07
   9   7 -31    3.43    6.10
  -9  -7  31    0.74    4.88
   9   7 -32    4.43    5.56
  -9  -7  32   11.45    7.73
   9   7 -33   -0.00    5.16
   9   7 -34    5.92    6.45
   9  -8  -1   11.75    6.24
   9   8  -1    5.35    3.19
   9  -8  -2   21.35    7.43
   9   8  -2   12.56    4.19
   9  -8  -3    2.17    3.58
   9   8  -3    2.50    3.00
   9  -8  -4   88.24   14.42
   9   8  -4   32.77    7.93
   9  -8  -5    0.00    5.15
   9  -8  -5   -0.00    4.07
   9   8  -5   -0.00    3.29
   9  -8  -6   -0.00    3.85
   9  -8  -6    0.00    4.34
   9   8  -6    6.01    3.48
  -9   8   7    3.19    4.59
   9  -8  -7   -0.00    4.06
   9   8  -7    3.00    3.38
  -9   8   8   51.53   11.97
  -9   8   8   37.98   10.99
   9  -8  -8   55.97   12.17
   9   8  -8   30.75    8.22
  -9   8   9   10.63    6.19
  -9   8   9    0.33    4.28
   9  -8  -9    0.89    3.93
   9   8  -9    4.75    3.93
  -9   8  10   18.89    7.33
   9  -8 -10    8.13    6.13
   9   8 -10    8.48    4.85
  -9   8  11    3.14    4.56
   9  -8 -11    1.98    4.16
   9   8 -11   -0.00    3.57
  -9  -8  11    5.07    4.25
  -9   8  12    7.59    5.46
   9  -8 -12   16.56    6.51
   9   8 -12   12.85    5.85
  -9   8  13    0.86    3.56
   9  -8 -13    0.54    3.39
   9   8 -13   -0.00    3.47
  -9   8  14   14.22    6.81
   9  -8 -14   16.43    6.93
   9   8 -14   15.73    6.22
  -9  -8  14   15.26    6.46
  -9   8  15    0.92    4.99
   9   8 -15   -0.00    4.12
  -9  -8  15    2.00    4.07
  -9   8  16    0.00    4.39
   9   8 -16    0.00    3.70
  -9  -8  16    1.79    3.80
  -9   8  17    0.29    4.58
   9   8 -17    5.20    4.86
  -9  -8  17    1.93    3.76
  -9   8  18   36.19   10.30
   9   8 -18   21.93    7.54
  -9  -8  18   12.47    6.80
  -9   8  19   -0.00    4.42
   9   8 -19    0.90    4.24
  -9  -8  19    0.17    3.70
  -9   8  20   15.87    7.49
   9   8 -20    3.23    4.05
  -9  -8  20    4.66    5.16
  -9   8  21   -0.00    4.77
   9   8 -21    1.50    3.23
  -9  -8  21    3.31    4.39
  -9   8  22    6.98    4.77
   9   8 -22   -0.00    3.80
  -9  -8  22    4.37    5.06
  -9   8  23   -0.00    4.85
   9   8 -23    1.72    3.18
  -9  -8  23   -0.00    3.71
  -9   8  24    9.22    6.88
   9   8 -24    5.19    5.50
  -9  -8  24    2.78    6.04
  -9   8  25   -0.00    4.46
   9   8 -25   -0.00    3.43
  -9  -8  25   -0.00    4.39
  -9   8  26   -0.00    4.23
   9   8 -26    1.91    4.69
  -9  -8  26    0.00    4.36
  -9   8  27   -0.00    4.05
   9   8 -27   -0.00    4.79
  -9  -8  27    0.52    4.65
  -9   8  28    0.00    4.96
   9   8 -28    1.82    5.30
  -9  -8  28   -0.00    5.07
  -9   8  29   -0.00    3.79
   9   8 -29    6.54    6.21
  -9  -8  29    7.80    6.51
  -9   8  30   -0.00    4.40
   9   8 -30   10.66    6.64
  -9  -8  30   -0.00    5.48
   9   8 -31   -0.00    5.38
  -9  -8  31    4.96    7.29
   9   8 -32   -0.00    4.48
  -9  -8  32    0.32    4.95
   9   8 -33    4.28    5.61
  -9   9   1    2.39    4.90
   9  -9  -1    0.00    3.78
   9   9  -1    1.57    2.94
  -9   9   2   27.25    9.53
   9  -9  -2    6.43    5.50
   9   9  -2   15.48    4.77
  -9   9   3   10.82    6.29
   9  -9  -3    0.09    2.98
   9   9  -3    4.18    3.02
  -9   9   4    2.46    4.40
   9  -9  -4   12.63    6.15
   9   9  -4    3.23    2.72
  -9   9   5    0.00    5.02
   9  -9  -5    3.51    4.98
   9   9  -5    1.02    2.91
  -9   9   6   36.30   11.08
   9  -9  -6   48.33   11.63
   9   9  -6   24.75    6.68
  -9   9   7    0.00    4.38
   9  -9  -7   -0.00    4.76
   9   9  -7   -0.00    3.03
  -9   9   8    0.00    4.46
  -9   9   8   -0.00    3.81
   9  -9  -8   -0.00    4.04
   9   9  -8    2.98    3.45
  -9   9   9   -0.00    4.94
  -9   9   9    6.72    5.69
   9  -9  -9    0.57    5.23
   9   9  -9    0.00    3.31
  -9   9  10    6.28    5.45
  -9   9  10    4.73    5.18
   9  -9 -10    9.40    5.87
   9   9 -10    6.29    4.59
  -9   9  11    3.08    5.17
   9  -9 -11    0.85    3.92
   9   9 -11    1.77    3.09
  -9   9  12   37.28   10.65
   9  -9 -12   20.49    8.26
   9   9 -12   26.88    7.53
  -9   9  13   -0.00    4.57
   9  -9 -13   -0.00    4.61
   9   9 -13    0.00    3.32
  -9   9  14   -0.00    4.34
   9  -9 -14   -0.00    3.22
   9   9 -14   -0.00    3.62
  -9   9  15    0.00    4.45
   9  -9 -15    1.52    5.20
   9   9 -15    0.00    3.13
  -9   9  16   18.72    7.92
   9  -9 -16   19.52    7.71
   9   9 -16   14.29    6.12
  -9   9  17   -0.00    3.56
   9   9 -17    1.37    3.90
  -9  -9  17    0.44    3.61
  -9   9  18   -0.00    3.74
   9   9 -18   -0.00    4.15
  -9  -9  18    2.30    4.56
  -9   9  19    5.23    4.96
   9   9 -19   -0.00    4.05
  -9  -9  19   -0.00    3.70
  -9   9  20    4.94    5.41
   9   9 -20    8.30    5.39
  -9  -9  20    3.22    5.07
  -9   9  21    2.30    4.36
   9   9 -21   -0.00    4.52
  -9  -9  21   -0.00    4.05
  -9   9  22    5.07    5.84
   9   9 -22    4.48    4.83
  -9  -9  22    6.07    5.96
  -9   9  23   -0.00    3.59
   9   9 -23    0.30    3.82
  -9  -9  23   -0.00    4.56
  -9   9  24   -0.00    3.04
   9   9 -24    0.51    4.55
  -9  -9  24    0.00    4.19
  -9   9  25    1.86    4.74
   9   9 -25   -0.00    4.24
  -9  -9  25    3.06    4.96
  -9   9  26    3.48    5.23
   9   9 -26   -0.00    4.28
  -9  -9  26    3.51    5.65
  -9   9  27   -0.00    4.42
   9   9 -27   -0.00    4.80
  -9  -9  27    5.00    5.60
  -9   9  28    3.53    5.38
   9   9 -28    1.24    5.72
  -9  -9  28   -0.00    4.84
  -9   9  29    1.53    4.45
   9   9 -29   -0.00    5.31
  -9  -9  29    8.86    6.29
   9   9 -30    1.27    4.11
  -9  -9  30    0.66    5.11
  -9  -9  31   -0.00    4.10
  -9  10   1   -0.00    3.55
   9 -10  -1   -0.00    4.99
   9  10  -1    1.88    2.71
  -9  10   2    4.73    5.28
   9 -10  -2   10.90    6.14
   9  10  -2    8.99    3.84
  -9  10   3    1.96    3.28
   9 -10  -3    0.00    4.66
   9  10  -3    0.04    2.84
  -9  10   4   31.23    9.45
   9 -10  -4   18.22    7.52
   9  10  -4   18.29    5.29
  -9  10   5   -0.00    4.80
   9 -10  -5    1.33    4.41
   9  10  -5    2.50    3.10
  -9  10   6    1.70    4.63
   9 -10  -6    0.00    3.70
   9  10  -6   -0.00    3.13
  -9  10   7   -0.00    4.16
   9 -10  -7    1.31    4.19
   9  10  -7   -0.00    2.73
  -9  10   8   17.00    7.55
   9 -10  -8   20.74    7.85
   9  10  -8   19.56    6.19
  -9  10   9    4.84    5.46
   9 -10  -9    8.08    5.90
   9  10  -9    6.60    4.31
  -9  10  10   -0.00    2.89
  -9  10  10    4.12    5.00
   9 -10 -10    3.75    4.43
   9  10 -10    4.49    4.47
  -9  10  11   11.50    6.11
  -9  10  11    6.62    4.92
   9 -10 -11    2.73    4.17
   9  10 -11    0.00    3.75
  -9  10  12    0.00    3.98
  -9  10  12    3.80    4.72
   9 -10 -12    7.49    5.48
   9  10 -12    0.38    2.86
  -9  10  13   -0.00    4.40
   9 -10 -13   -0.00    3.16
   9  10 -13    0.00    3.80
  -9  10  14   25.26    8.86
   9 -10 -14    8.39    6.23
   9  10 -14    6.82    4.30
  -9  10  15    5.83    5.96
   9 -10 -15    1.23    3.83
   9  10 -15   -0.00    4.52
  -9  10  16   -0.00    4.27
   9 -10 -16    1.54    4.13
   9  10 -16    0.81    3.25
  -9  10  17    2.36    4.19
   9 -10 -17    0.00    3.23
   9  10 -17   -0.00    4.44
  -9  10  18   16.89    7.50
   9 -10 -18   11.96    6.71
   9  10 -18   16.46    6.33
  -9  10  19   -0.00    4.28
   9  10 -19    0.00    3.34
  -9  10  20    1.69    5.00
   9  10 -20    4.51    4.41
  -9  10  21    0.00    4.65
   9  10 -21   -0.00    4.76
  -9  10  22    8.97    6.16
   9  10 -22    1.00    4.88
  -9  10  23    4.66    5.49
   9  10 -23    7.96    5.97
  -9  10  24    4.36    5.48
   9  10 -24    4.40    4.64
  -9 -10  24    9.55    6.27
  -9  10  25    0.70    4.52
   9  10 -25   -0.00    4.32
  -9 -10  25    0.18    4.48
  -9  10  26    0.00    4.80
   9  10 -26    0.00    4.17
  -9 -10  26    4.05    5.28
  -9  10  27    0.00    3.91
   9  10 -27    0.00    5.24
  -9 -10  27    0.00    5.01
  -9  10  28    0.00    4.56
  -9 -10  28    3.27    5.41
  -9 -10  29    8.08    7.02
  -9 -10  30    0.00    4.32
  -9  11   1    0.46    5.28
   9 -11  -1    1.11    4.33
   9  11  -1    2.28    2.70
  -9  11   2    8.94    6.78
   9 -11  -2   23.10    8.39
   9  11  -2    8.78    3.97
  -9  11   3    1.69    5.01
   9 -11  -3   -0.00    4.64
   9  11  -3    1.23    2.29
  -9  11   4    2.35    5.35
   9 -11  -4    3.05    5.77
   9  11  -4    6.51    3.77
  -9  11   5   -0.00    4.31
   9 -11  -5    2.07    4.32
   9  11  -5    0.94    2.69
  -9  11   6    6.71    5.31
   9 -11  -6   11.99    6.70
   9  11  -6    9.05    4.27
  -9  11   7    0.34    4.50
   9 -11  -7    1.90    4.36
   9  11  -7   -0.00    3.03
  -9  11   8    1.88    4.67
   9 -11  -8    0.00    5.47
   9  11  -8    0.44    3.10
  -9  11   9    5.01    4.96
   9 -11  -9    7.76    6.23
   9  11  -9    0.69    2.94
  -9  11  10    6.96    6.28
   9 -11 -10   31.80    9.67
   9  11 -10    3.52    3.35
  -9  11  11   -0.00    3.87
   9 -11 -11    1.04    5.10
   9  11 -11   -0.00    3.46
  -9  11  12   17.28    7.07
  -9  11  12    0.58    4.30
   9 -11 -12   11.99    6.33
   9  11 -12    3.30    4.05
  -9  11  13   12.16    6.49
  -9  11  13    0.00    2.95
   9 -11 -13    1.10    4.16
   9  11 -13    0.90    3.61
  -9  11  14    1.62    4.11
   9 -11 -14   -0.00    3.21
   9  11 -14    3.39    4.08
  -9  11  15    1.41    3.98
   9 -11 -15    2.23    4.55
   9  11 -15    0.00    4.25
  -9  11  16   15.79    7.12
   9 -11 -16   14.13    6.60
   9  11 -16   11.12    6.08
  -9  11  17   -0.00    5.18
   9 -11 -17   -0.00    3.50
   9  11 -17    2.32    3.70
  -9  11  18    4.84    5.64
   9 -11 -18    1.50    5.34
   9  11 -18   -0.00    4.42
  -9  11  19    0.00    4.65
   9 -11 -19    6.98    5.49
   9  11 -19    0.82    3.69
  -9  11  20   10.88    6.45
   9 -11 -20    0.95    4.51
   9  11 -20    6.53    5.37
  -9  11  21    0.78    3.21
   9 -11 -21   -0.00    3.99
   9  11 -21    2.03    4.07
  -9  11  22   12.27    6.43
   9  11 -22    2.05    4.24
  -9  11  23    3.85    4.90
   9  11 -23   -0.00    4.80
  -9  11  24   -0.00    3.18
   9  11 -24   -0.00    4.19
  -9  11  25   -0.00    3.93
  -9  11  26    8.47    5.69
  -9  12   1    1.99    5.01
   9 -12  -1    4.68    4.95
   9  12  -1    2.07    2.73
  -9  12   2   -0.00    3.74
   9 -12  -2    2.23    3.35
   9  12  -2    0.00    2.26
  -9  12   3    0.14    4.61
   9 -12  -3   -0.00    4.43
   9  12  -3    2.99    2.76
  -9  12   4   10.16    7.41
   9 -12  -4    4.88    5.71
   9  12  -4   12.27    4.70
  -9  12   5   -0.00    6.08
   9 -12  -5    5.17    5.31
   9  12  -5    0.14    2.54
  -9  12   6   -0.00    4.43
   9 -12  -6    1.63    4.65
   9  12  -6    2.70    3.03
  -9  12   7    6.86    5.49
   9 -12  -7   -0.00    4.19
   9  12  -7    7.10    4.06
  -9  12   8   16.18    7.41
   9 -12  -8   21.87    8.87
   9  12  -8    9.40    4.79
  -9  12   9    5.41    5.30
   9 -12  -9    2.37    4.56
   9  12  -9    0.00    2.90
  -9  12  10    1.20    4.94
   9 -12 -10    8.38    6.46
   9  12 -10    1.31    3.36
  -9  12  11   -0.00    5.02
   9 -12 -11   -0.00    4.74
   9  12 -11   -0.00    3.44
  -9  12  12    1.59    4.86
   9 -12 -12    0.00    4.83
   9  12 -12    0.33    3.59
  -9  12  13   -0.00    4.30
   9 -12 -13    0.00    4.98
   9  12 -13    2.51    4.11
  -9  12  14   14.78    7.77
  -9  12  14   13.31    7.48
   9 -12 -14    9.32    6.92
   9  12 -14    6.64    4.64
  -9  12  15    3.26    4.81
  -9  12  15   -0.00    3.53
   9 -12 -15    2.31    5.40
   9  12 -15    5.15    4.10
  -9  12  16    0.88    4.48
   9 -12 -16    0.00    4.50
   9  12 -16   -0.00    3.69
  -9  12  17   -0.00    4.95
   9 -12 -17    1.27    3.97
   9  12 -17   -0.00    4.16
  -9  12  18    4.89    5.33
   9 -12 -18   -0.00    4.90
   9  12 -18    0.00    3.64
  -9  12  19   -0.00    4.87
   9 -12 -19    3.31    4.09
   9  12 -19    4.72    4.72
  -9  12  20   -0.00    5.33
   9 -12 -20    5.61    5.82
   9  12 -20    1.11    3.38
  -9  12  21    0.29    4.34
   9 -12 -21    2.20    3.90
   9  12 -21   -0.00    4.81
  -9  12  22   -0.00    5.19
   9 -12 -22   -0.00    3.76
  -9  12  23    0.00    3.60
   9 -12 -23   -0.00    5.23
  -9  12  24    0.28    4.33
   9 -12 -24    9.57    7.11
  -9  12  25   -0.00    3.72
  -9  13   1   -0.00    4.79
   9 -13  -1    0.00    4.01
   9  13  -1    4.25    3.16
  -9  13   2    7.31    6.23
   9 -13  -2    2.20    4.79
   9  13  -2    2.27    3.14
  -9  13   3    2.46    5.29
   9 -13  -3   -0.00    4.06
   9  13  -3   -0.00    2.87
  -9  13   4    5.57    5.63
   9 -13  -4    5.18    5.52
   9  13  -4    1.42    3.11
  -9  13   5    0.00    5.95
   9 -13  -5    1.54    3.86
   9  13  -5    0.95    3.02
  -9  13   6    6.47    5.71
   9 -13  -6    6.66    5.38
   9  13  -6    4.62    3.68
  -9  13   7    0.00    4.90
   9 -13  -7    2.73    4.77
   9  13  -7    0.45    2.81
  -9  13   8   -0.00    3.72
   9 -13  -8    2.39    4.72
   9  13  -8    0.24    3.41
  -9  13   9    0.81    4.75
   9 -13  -9    2.87    4.31
   9  13  -9   -0.00    3.33
  -9  13  10    2.55    5.32
   9 -13 -10   12.41    7.82
   9  13 -10    9.30    4.66
  -9  13  11   -0.00    4.10
   9 -13 -11    1.52    5.42
   9  13 -11    0.67    3.22
  -9  13  12   -0.00    4.89
   9 -13 -12   10.81    5.88
   9  13 -12    4.00    3.87
  -9  13  13   -0.00    4.22
   9 -13 -13    0.07    4.25
   9  13 -13   -0.00    4.07
  -9  13  14    3.23    5.31
   9 -13 -14    4.27    5.60
   9  13 -14   -0.00    4.17
  -9  13  15    1.20    4.19
   9 -13 -15   -0.00    4.23
   9  13 -15   -0.00    4.25
  -9  13  16    0.00    4.58
  -9  13  16    2.78    4.77
   9 -13 -16    4.49    5.96
   9  13 -16    3.67    4.53
  -9  13  17    1.48    4.27
   9 -13 -17    0.00    5.49
   9  13 -17    0.89    4.40
  -9  13  18   -0.00    5.42
   9 -13 -18    0.00    4.82
  -9  13  19    0.00    4.35
   9 -13 -19   -0.00    3.68
  -9  13  20   -0.00    4.54
   9 -13 -20    2.16    5.31
  -9  13  21    7.86    6.57
   9 -13 -21   -0.00    4.68
  -9  13  22    0.00    3.99
   9 -13 -22    1.68    4.10
   9 -13 -23   -0.00    3.68
  -9  14   1    1.33    4.24
   9 -14  -1    7.97    5.20
   9  14  -1    0.32    2.08
  -9  14   2    3.08    5.15
   9 -14  -2   11.90    6.85
   9  14  -2    0.29    2.53
  -9  14   3    0.00    3.93
   9 -14  -3    5.88    5.56
   9  14  -3    3.65    3.58
  -9  14   4    6.72    6.39
   9 -14  -4    3.80    5.37
   9  14  -4    0.00    3.36
  -9  14   5   -0.00    4.36
   9 -14  -5    0.00    3.73
   9  14  -5   -0.00    2.59
  -9  14   6   -0.00    4.83
   9 -14  -6    1.43    3.96
   9  14  -6    2.07    2.95
  -9  14   7    6.78    5.91
   9 -14  -7    0.11    3.24
   9  14  -7    0.00    3.22
  -9  14   8    2.56    5.17
   9 -14  -8    1.81    5.08
   9  14  -8    4.25    3.73
  -9  14   9   -0.00    4.83
   9 -14  -9   -0.00    4.86
   9  14  -9    1.14    3.54
  -9  14  10   -0.00    4.87
   9 -14 -10    8.24    5.98
   9  14 -10    0.61    3.01
  -9  14  11    9.22    6.68
   9 -14 -11    1.34    5.40
   9  14 -11   -0.00    3.63
  -9  14  12    4.07    5.43
   9 -14 -12    1.71    5.06
   9  14 -12    5.43    4.78
  -9  14  13    1.41    4.47
   9 -14 -13    0.25    5.76
   9  14 -13    3.47    4.58
  -9  14  14   -0.00    4.14
   9 -14 -14    2.23    4.97
  -9  14  15   -0.00    3.92
   9 -14 -15    0.00    4.47
  -9  14  16   -0.00    3.88
   9 -14 -16   -0.00    4.82
  -9  14  17   -0.00    4.94
   9 -14 -17    0.00    4.54
  -9  14  18    4.58    5.56
   9 -14 -18    0.00    4.23
  -9  14  19    0.99    5.06
   9 -14 -19   -0.00    5.35
  -9  14  20    6.24    5.82
   9 -14 -20   -0.00    6.22
  -9  15   1    6.01    6.32
   9 -15  -1    0.08    2.93
   9  15  -1    2.34    2.82
  -9  15   2    0.00    4.90
   9 -15  -2    2.06    4.77
   9  15  -2   -0.00    2.57
  -9  15   3    0.23    4.40
   9 -15  -3    0.51    3.79
   9  15  -3    1.27    2.85
  -9  15   4   -0.00    5.82
   9 -15  -4   -0.00    4.25
   9  15  -4   -0.00    3.03
  -9  15   5    0.00    5.27
   9 -15  -5    6.97    5.68
   9  15  -5    0.00    3.13
  -9  15   6    7.60    7.21
   9 -15  -6    4.53    5.39
   9  15  -6    0.35    2.83
  -9  15   7   -0.00    4.54
   9 -15  -7    1.31    4.37
   9  15  -7    2.70    3.35
  -9  15   8   -0.00    4.94
   9 -15  -8    4.38    5.19
   9  15  -8   -0.00    3.14
  -9  15   9    0.00    4.67
   9 -15  -9   -0.00    3.54
  -9  15  10    0.21    3.79
   9 -15 -10   -0.00    4.74
  -9  15  11   -0.00    4.42
   9 -15 -11    0.00    5.43
  -9  15  12   -0.00    5.34
   9 -15 -12   -0.00    4.28
  -9  15  13   -0.00    3.48
   9 -15 -13    1.43    4.22
   9 -15 -14    0.00    4.31
   9 -15 -15    1.81    4.52
   9 -15 -16    9.21    6.29
  -9  16   1    0.65    4.77
   9  16  -1   -0.00    2.77
  -9  16   2   -0.00    4.93
   9  16  -2    0.00    2.38
  -9  16   3   -0.00    4.38
   9  16  -3    3.19    3.05
  -9  16   4   -0.00    4.66
   9 -16  -4   -0.00    3.89
  -9  16   5   -0.00    5.51
   9 -16  -5    6.46    5.29
  -9  16   6    1.69    5.91
   9 -16  -6    0.87    3.67
   9 -16  -7    4.57    4.99
   9 -16  -8   -0.00    3.85
  -8   0   1    5.29    3.76
  -8   0   1    0.83    2.57
   8   0  -1    4.28    3.72
   8   0  -1   -0.00    2.92
   8   0  -1    1.96    3.69
  -8   0   2  341.03   39.50
  -8   0   2  319.32   39.34
   8   0  -2  371.85   40.07
   8   0  -2  382.63   39.31
   8   0  -2  364.16   40.07
  -8   0   3    2.66    3.29
  -8   0   3    1.70    2.85
   8   0  -3    3.56    4.04
  -8   0   4   45.44    9.56
   8   0  -4   63.90   11.08
  -8   0   5    0.00    2.31
   8   0  -5   -0.00    3.13
  -8   0   6   64.32   11.67
   8   0  -6   74.03   12.64
  -8   0   7    3.39    3.84
   8   0  -7    0.51    2.65
  -8   0   8  169.34   22.79
   8   0  -8  177.55   23.45
  -8   0   9    0.00    2.89
   8   0  -9   -0.00    3.14
  -8   0  10    0.00    4.07
   8   0 -10    0.00    3.60
   8   0 -11   -0.00    4.71
   8   0 -12  165.70   23.32
   8   0 -13    0.00    4.06
   8   0 -14   43.96   10.85
  -8   0  15    0.00    3.35
  -8   0  16    0.84    4.14
  -8   0  17    0.00    4.68
  -8   0  18   71.54   13.70
  -8   0  19    0.15    4.94
  -8   0  20   15.26    7.06
  -8   0  21    8.99    6.05
  -8   0  22   49.71   11.22
   8   0 -22   17.02    8.00
  -8   0  23    3.87    4.33
   8   0 -23   -0.00    5.57
  -8   0  24    5.79    5.46
   8   0 -24    7.84    6.85
  -8   0  25    0.91    5.31
   8   0 -25    5.89    5.49
  -8   0  26    0.96    4.31
   8   0 -26    1.14    4.92
  -8   0  27    0.00    5.25
   8   0 -27   -0.00    5.12
  -8   0  28   13.04    7.86
  -8   0  29    4.19    4.51
  -8   0  30   19.57    8.09
  -8   0  31    4.40    6.55
  -8   0  32    3.98    5.78
  -8   0  33    0.42    5.04
  -8   0  34   15.87    7.69
  -8   0  35   -0.00    7.21
  -8   1   1   38.23    8.82
  -8   1   1   35.23    8.94
   8  -1  -1   58.81   10.27
   8  -1  -1   52.40   10.03
   8   1  -1   54.34    9.46
   8   1  -1   54.98    9.19
   8   1  -1   35.21    8.51
  -8  -1   1   61.50    9.95
  -8   1   2    2.55    3.67
  -8   1   2   -0.00    2.49
   8  -1  -2    1.20    2.43
   8  -1  -2   -0.00    4.13
   8   1  -2    1.82    2.99
   8   1  -2    0.90    3.02
  -8  -1   2   -0.00    2.60
  -8  -1   2    0.00    2.29
  -8   1   3    6.83    4.23
  -8   1   3    7.28    4.12
   8  -1  -3    4.27    3.39
   8  -1  -3    2.66    3.70
   8   1  -3    0.08    2.32
   8   1  -3    1.74    3.14
  -8  -1   3    2.98    2.91
  -8  -1   3    2.82    3.28
  -8   1   4   26.09    7.27
   8  -1  -4   31.15    8.04
   8   1  -4   31.44    6.96
   8   1  -4   33.93    7.83
  -8  -1   4   27.78    7.18
  -8   1   5    0.78    2.96
   8  -1  -5    0.00    3.57
   8   1  -5    7.17    4.00
   8   1  -5    6.30    4.67
  -8  -1   5    3.27    3.24
  -8   1   6   58.79   11.38
   8  -1  -6   59.29   11.89
   8   1  -6   80.82   12.70
  -8  -1   6   70.65   11.79
  -8   1   7    0.92    2.62
   8  -1  -7    0.53    3.79
   8   1  -7    6.58    4.76
  -8  -1   7    2.34    3.50
  -8   1   8    2.43    3.89
   8  -1  -8    6.07    4.26
   8   1  -8    5.95    5.07
  -8  -1   8    4.02    3.48
  -8   1   9   13.89    5.59
   8  -1  -9   13.46    5.89
   8   1  -9    3.58    4.43
  -8  -1   9   15.87    5.57
   8  -1 -10   86.30   15.62
   8   1 -10  120.94   16.94
  -8  -1  10   98.01   15.48
   8  -1 -11    0.00    4.95
  -8  -1  11   10.62    5.42
   8  -1 -12    6.09    5.42
   8  -1 -13    0.40    4.20
  -8   1  14   45.68   10.48
   8  -1 -14   56.66   12.16
  -8   1  15   30.30    8.51
   8  -1 -15   28.27    8.65
  -8  -1  15   25.90    7.78
  -8   1  16   41.37   10.90
   8  -1 -16   67.38   13.34
  -8  -1  16   50.78   11.31
  -8   1  17    2.17    5.24
   8  -1 -17    1.89    3.61
  -8  -1  17   -0.00    3.49
  -8   1  18    1.93    4.34
   8  -1 -18    3.49    3.90
  -8  -1  18    2.19    4.62
  -8   1  19    2.15    5.12
   8   1 -19    1.03    3.54
  -8  -1  19    0.86    3.77
  -8   1  20    4.26    4.89
   8   1 -20   15.20    6.89
  -8  -1  20    9.11    5.62
  -8   1  21   -0.00    4.26
   8   1 -21   -0.00    4.59
  -8  -1  21    1.77    4.35
  -8   1  22   58.14   12.86
   8   1 -22   50.82   12.67
  -8  -1  22   48.39   12.14
  -8   1  23   -0.00    5.33
   8   1 -23    4.47    5.68
  -8  -1  23    0.00    5.13
  -8   1  24    5.76    5.42
   8   1 -24    5.07    5.46
  -8  -1  24    0.00    4.98
  -8   1  25   -0.00    4.44
   8   1 -25    1.23    4.63
  -8  -1  25   -0.00    4.51
  -8   1  26    8.93    6.59
   8  -1 -26   11.13    6.83
   8   1 -26    5.22    5.86
  -8  -1  26    9.70    5.83
  -8   1  27    1.98    4.04
   8   1 -27    3.28    6.24
  -8  -1  27    3.61    5.31
  -8   1  28    0.14    3.37
   8   1 -28    0.70    5.44
  -8  -1  28   -0.00    4.68
  -8   1  29    0.00    4.70
   8   1 -29    3.62    4.75
  -8  -1  29   -0.00    6.00
  -8   1  30    4.82    6.12
  -8  -1  30   12.35    7.14
  -8   1  31    4.23    6.59
  -8  -1  31    4.03    4.91
  -8   1  32    2.23    3.98
  -8  -1  32    5.92    6.30
  -8   1  33    5.74    6.06
  -8  -1  33    2.87    4.76
  -8   1  34    0.00    4.87
  -8  -1  34    0.00    5.69
  -8   1  35   -0.00    5.43
  -8  -1  35   -0.00    4.81
  -8   2   1    0.00    3.50
  -8   2   1    2.01    3.68
   8  -2  -1   -0.00    2.70
   8  -2  -1    1.16    3.28
   8   2  -1    0.37    2.31
   8   2  -1   -0.00    2.28
  -8  -2   1   -0.00    2.61
  -8  -2   1   -0.00    2.89
  -8   2   2   50.81    9.91
  -8   2   2   48.45    9.81
   8  -2  -2   12.78    5.98
   8  -2  -2   43.50    8.99
   8   2  -2   42.64    7.62
   8   2  -2   43.16    8.60
  -8  -2   2   13.25    5.49
  -8  -2   2   58.09    8.83
  -8   2   3    6.46    4.39
  -8   2   3    4.87    4.21
   8  -2  -3    7.88    4.58
   8  -2  -3   10.83    4.79
   8   2  -3   14.39    4.68
   8   2  -3   12.02    4.85
  -8  -2   3   13.55    4.93
  -8   2   4   36.22    8.38
  -8   2   4   22.40    7.17
   8  -2  -4   26.54    7.34
   8  -2  -4   23.87    7.50
   8   2  -4   30.99    6.64
   8   2  -4   17.63    6.06
  -8  -2   4   24.24    6.58
  -8   2   5    5.38    4.58
   8  -2  -5    2.73    4.27
   8   2  -5    5.52    3.46
   8   2  -5    2.26    3.15
  -8  -2   5    5.34    3.93
  -8   2   6   55.85   11.24
   8  -2  -6   59.04   11.88
   8   2  -6   83.22   11.77
   8   2  -6   53.32   10.72
  -8  -2   6   64.33   11.08
  -8   2   7   22.51    7.04
   8  -2  -7   20.93    7.53
  -8  -2   7   30.05    7.25
   8  -2  -8   73.20   13.70
  -8  -2   8   80.26   13.08
   8  -2  -9    2.26    4.10
  -8  -2   9    6.16    4.44
   8  -2 -10   -0.00    3.31
  -8  -2  10    1.33    3.51
   8  -2 -11    5.31    4.30
  -8  -2  11    0.00    2.99
   8  -2 -12   37.35   10.02
  -8  -2  12   46.20    9.79
  -8   2  13   37.35    9.34
   8  -2 -13   25.91    8.40
  -8   2  14   35.54    8.70
   8  -2 -14   18.99    8.33
  -8   2  15   16.99    7.05
   8  -2 -15   21.06    8.23
  -8   2  16   20.67    7.43
   8  -2 -16   16.04    7.25
   8   2 -16   16.47    6.71
  -8  -2  16   11.77    6.70
  -8   2  17    2.89    4.44
   8  -2 -17   35.05    9.31
   8   2 -17   11.36    6.49
  -8  -2  17   24.55    7.33
  -8   2  18  119.73   18.38
   8  -2 -18  137.13   19.47
   8   2 -18   80.04   15.65
  -8  -2  18   70.21   15.30
  -8   2  19    6.09    5.56
   8  -2 -19    6.45    6.10
   8   2 -19   -0.00    4.88
  -8  -2  19    6.26    5.62
  -8   2  20    0.00    5.15
   8  -2 -20    0.00    5.49
   8   2 -20    0.00    4.08
  -8  -2  20    0.51    4.16
  -8   2  21    0.00    4.88
   8  -2 -21   -0.00    5.20
   8   2 -21    0.00    4.75
  -8  -2  21    1.00    4.02
  -8   2  22    9.43    6.21
   8   2 -22   18.88    8.08
  -8  -2  22   17.32    7.14
  -8   2  23   -0.00    6.02
   8   2 -23    0.68    4.92
  -8  -2  23   -0.00    3.81
  -8   2  24    0.11    4.57
   8   2 -24    8.98    6.33
  -8  -2  24    8.45    7.06
  -8   2  25    0.00    4.91
   8   2 -25   -0.00    4.63
  -8  -2  25    4.40    4.99
  -8   2  26    0.00    4.56
   8   2 -26    2.36    4.97
  -8  -2  26    3.03    4.49
  -8   2  27   -0.00    4.37
   8   2 -27   -0.00    5.18
  -8  -2  27    0.15    4.81
  -8   2  28    6.52    5.63
   8   2 -28    3.87    5.08
  -8  -2  28    7.04    6.17
  -8   2  29    0.00    4.82
   8   2 -29    2.31    5.60
  -8  -2  29    1.76    4.86
  -8   2  30    0.00    4.99
   8   2 -30    0.24    5.39
  -8  -2  30    2.69    5.84
  -8   2  31   -0.00    5.64
  -8  -2  31   -0.00    5.94
  -8   2  32    2.12    5.11
  -8  -2  32    3.10    5.99
  -8   2  33    9.23    6.38
  -8  -2  33    2.25    4.50
  -8   2  34    0.00    5.19
  -8  -2  34    3.00    5.02
  -8   2  35    3.23    6.16
  -8  -2  35    1.15    6.25
  -8   3   1   44.11   10.49
  -8   3   1   69.80   12.96
   8  -3  -1   60.26   11.49
   8  -3  -1   61.01   12.06
   8   3  -1   82.86   11.01
  -8  -3   1   61.14   10.43
  -8  -3   1   69.37   10.28
  -8   3   2    0.61    3.25
  -8   3   2    0.00    3.85
   8  -3  -2    0.00    2.33
   8  -3  -2    3.38    3.76
   8   3  -2    1.19    2.71
  -8  -3   2   -0.00    2.44
  -8  -3   2    0.00    2.69
  -8   3   3   36.40    8.62
  -8   3   3   32.89    8.15
   8  -3  -3   29.76    7.93
   8  -3  -3   31.72    8.39
   8   3  -3   29.40    6.54
  -8  -3   3   17.56    6.07
  -8  -3   3   33.77    6.80
  -8   3   4   98.10   14.92
  -8   3   4   78.77   14.35
   8  -3  -4   58.29   12.55
   8  -3  -4   93.30   15.03
   8   3  -4   87.94   12.71
  -8  -3   4   89.94   13.16
   8  -3  -5    6.37    4.58
   8   3  -5   13.12    4.93
  -8  -3   5    9.66    4.39
   8  -3  -6   31.88    8.31
   8   3  -6   19.77    6.31
  -8  -3   6   38.34    7.89
   8  -3  -7   10.02    5.69
   8   3  -7   16.83    5.68
  -8  -3   7   14.87    5.07
   8  -3  -8    4.84    5.16
  -8  -3   8    2.29    3.12
   8  -3  -9    0.00    3.82
  -8  -3   9    4.79    3.96
   8  -3 -10   54.38   11.81
  -8  -3  10   62.51   11.65
  -8   3  11   59.52   11.52
   8  -3 -11   45.53   11.48
  -8  -3  11   54.65   10.59
  -8   3  12    4.43    3.61
   8  -3 -12    6.28    4.77
   8   3 -12    4.05    3.45
  -8  -3  12    0.23    3.03
  -8   3  13    5.46    4.12
   8  -3 -13   12.33    6.10
   8   3 -13    1.66    4.32
  -8   3  14   25.58    7.83
   8  -3 -14   15.79    7.66
   8   3 -14   16.30    6.98
  -8   3  15   34.59    9.50
   8  -3 -15   26.97    9.13
   8   3 -15   24.77    8.09
  -8   3  16   85.29   14.52
   8  -3 -16   91.14   15.63
   8   3 -16   68.19   12.91
  -8  -3  16   40.02   10.80
  -8   3  17    2.04    4.64
   8  -3 -17    0.00    4.70
   8   3 -17    1.12    4.27
  -8  -3  17    0.20    4.11
  -8   3  18    7.48    5.33
   8  -3 -18    3.91    5.46
   8   3 -18   -0.00    4.45
  -8  -3  18    0.55    3.48
  -8   3  19    7.76    5.52
   8  -3 -19    4.78    5.47
   8   3 -19    2.52    4.59
  -8  -3  19    7.88    4.93
  -8   3  20   65.71   13.71
   8  -3 -20   73.57   15.29
   8   3 -20   69.03   13.87
  -8  -3  20   60.08   12.96
  -8   3  21    0.00    4.25
   8  -3 -21    5.73    5.36
   8   3 -21    7.07    5.54
  -8  -3  21    1.70    4.47
  -8   3  22   -0.00    3.81
   8  -3 -22   14.41    7.65
   8   3 -22   12.88    6.47
  -8  -3  22    7.53    5.24
  -8   3  23    3.85    4.30
   8   3 -23    0.00    4.72
  -8  -3  23    0.00    4.99
  -8   3  24    9.34    6.65
   8   3 -24    4.79    5.49
  -8  -3  24   10.09    6.29
  -8   3  25    6.95    6.80
   8   3 -25    0.55    5.55
  -8  -3  25    1.18    4.56
  -8   3  26    1.43    5.44
   8   3 -26    1.67    4.82
  -8  -3  26    6.26    6.14
  -8   3  27    8.20    6.57
   8   3 -27    0.00    4.17
  -8  -3  27    0.04    5.19
  -8   3  28   -0.00    5.38
   8   3 -28   -0.00    4.14
  -8  -3  28    0.24    3.96
  -8   3  29    1.30    5.41
   8   3 -29    2.60    5.23
  -8  -3  29    7.69    6.41
  -8   3  30    9.64    6.42
   8   3 -30    6.73    6.11
  -8  -3  30    6.23    5.82
  -8   3  31    0.00    4.80
   8   3 -31   -0.00    5.40
  -8  -3  31    1.14    4.79
  -8   3  32    1.80    6.68
  -8  -3  32   10.12    6.65
  -8   3  33    5.97    5.34
  -8  -3  33    2.32    5.40
  -8   3  34    0.00    5.67
  -8  -3  34   -0.00    4.76
  -8   3  35    5.00    5.71
  -8  -3  35    6.44    7.36
  -8   4   1   32.77    9.76
   8  -4  -1   58.68   11.89
   8   4  -1   59.40    9.00
  -8  -4   1   45.38    8.42
  -8  -4   1   52.05    8.22
  -8   4   2   22.11    7.23
   8  -4  -2   28.31    8.17
   8   4  -2   19.96    5.47
  -8  -4   2   20.58    5.55
  -8  -4   2   19.04    4.75
  -8   4   3   18.42    6.94
   8  -4  -3   16.95    6.34
   8   4  -3   13.37    4.88
  -8  -4   3   16.61    4.96
  -8  -4   3   17.26    4.87
  -8   4   4   99.47   16.84
   8  -4  -4   92.51   16.35
   8   4  -4  124.21   15.29
  -8  -4   4   90.04   13.97
  -8   4   5    4.71    3.98
   8  -4  -5    3.03    3.81
   8   4  -5   13.38    4.56
  -8  -4   5    5.37    4.26
   8  -4  -6   45.48   10.58
   8   4  -6   39.74    8.52
  -8  -4   6   44.95    8.80
   8  -4  -7   68.74   13.85
   8   4  -7   87.52   13.07
  -8  -4   7   85.59   13.22
   8  -4  -8   24.20    7.74
   8   4  -8   20.53    6.27
  -8  -4   8   27.19    6.87
  -8   4   9   13.76    5.53
   8  -4  -9    0.00    3.85
   8   4  -9    7.34    4.85
  -8  -4   9    9.90    5.03
  -8   4  10    0.84    4.59
   8  -4 -10    3.22    4.39
   8   4 -10   -0.00    4.09
  -8  -4  10    4.17    3.94
  -8   4  11    4.47    4.59
   8  -4 -11    4.93    4.53
   8   4 -11    9.29    4.46
  -8  -4  11    3.84    4.65
  -8   4  12   60.36   12.36
   8  -4 -12   72.29   13.75
   8   4 -12   39.32   10.18
  -8  -4  12   72.24   12.24
  -8   4  13    9.76    6.12
   8  -4 -13   17.16    7.17
   8   4 -13    3.77    4.20
  -8   4  14   49.09   10.43
   8  -4 -14   29.60    9.23
   8   4 -14   33.33    9.34
  -8   4  15   -0.00    3.93
   8  -4 -15   -0.00    3.40
   8   4 -15    2.16    4.20
  -8   4  16   24.69    7.70
   8  -4 -16   27.76    8.36
   8   4 -16   11.57    6.95
  -8  -4  16   16.88    7.14
  -8   4  17   15.48    6.88
   8  -4 -17   22.00    8.43
   8   4 -17    9.21    5.03
  -8  -4  17   15.05    6.05
  -8   4  18   51.74   12.10
   8  -4 -18   34.35   10.94
   8   4 -18   51.70   11.07
  -8  -4  18   37.87   10.02
  -8   4  19    0.39    4.81
   8  -4 -19   -0.00    6.13
   8   4 -19    2.30    3.12
  -8  -4  19   -0.00    3.77
  -8   4  20    9.00    6.83
   8  -4 -20    7.41    5.23
   8   4 -20   13.32    7.14
  -8  -4  20    7.96    6.14
  -8   4  21    1.32    4.26
   8   4 -21   -0.00    4.42
  -8  -4  21    1.64    4.50
  -8   4  22   14.98    7.41
   8   4 -22    5.95    5.64
  -8  -4  22    5.11    5.36
  -8   4  23   14.09    7.38
   8   4 -23    4.01    5.18
  -8  -4  23    0.40    4.22
  -8   4  24    1.65    4.58
   8   4 -24    2.70    4.69
  -8  -4  24    5.37    5.06
  -8   4  25   -0.00    5.22
   8   4 -25   -0.00    4.32
  -8  -4  25    4.82    5.27
  -8   4  26    3.51    5.03
   8   4 -26    1.41    4.39
  -8  -4  26    4.84    4.89
  -8   4  27    0.06    4.02
   8   4 -27    2.70    4.51
  -8  -4  27    1.58    4.60
  -8   4  28   12.48    7.73
   8   4 -28    7.59    6.00
  -8  -4  28    9.92    7.05
  -8   4  29   -0.00    5.45
   8   4 -29    1.28    5.09
  -8  -4  29    4.15    5.24
  -8   4  30    1.82    4.87
   8   4 -30    2.02    4.72
  -8  -4  30   -0.00    4.56
  -8   4  31    0.00    3.90
   8   4 -31    4.42    4.27
  -8  -4  31    7.43    6.77
  -8   4  32    0.00    4.91
   8   4 -32    5.37    5.92
  -8  -4  32    1.44    5.26
  -8   4  33    7.21    7.54
  -8  -4  33    5.25    6.25
  -8   4  34   11.92    6.67
  -8  -4  34   -0.00    6.14
  -8   4  35    1.40    6.25
  -8  -4  35    4.12    5.03
  -8   5   1    4.49    5.03
   8  -5  -1   13.38    6.66
   8   5  -1   31.50    6.17
  -8  -5   1   20.89    5.22
  -8  -5   1   24.24    4.61
  -8   5   2   12.66    6.38
   8  -5  -2   12.25    6.46
   8   5  -2   15.53    4.70
  -8  -5   2   16.69    4.89
  -8  -5   2   19.67    4.48
  -8   5   3   51.51   11.75
   8  -5  -3   53.23   12.15
   8   5  -3   69.89   10.44
  -8  -5   3   51.55    9.47
  -8  -5   3   66.94    9.35
  -8   5   4    8.83    5.55
  -8   5   4    8.85    5.71
   8  -5  -4   10.69    6.18
   8  -5  -4    7.35    5.51
   8   5  -4    6.48    3.62
  -8  -5   4   10.65    4.31
  -8   5   5   59.95   11.73
  -8   5   5   56.61   11.81
   8  -5  -5   66.76   11.82
   8  -5  -5   65.35   12.55
   8   5  -5   37.41    8.28
   8   5  -5   20.53    7.15
  -8  -5   5   47.34    8.58
  -8   5   6   55.12   12.13
   8  -5  -6   56.69   11.64
   8  -5  -6   61.88   12.62
   8   5  -6   87.07   12.03
   8   5  -6   53.66   10.10
  -8  -5   6   60.05   10.53
  -8   5   7    0.82    3.74
   8  -5  -7   -0.00    3.51
   8  -5  -7    4.57    5.31
   8   5  -7    0.32    3.01
   8   5  -7    4.18    3.78
  -8  -5   7    4.28    3.43
  -8   5   8    3.15    3.52
   8  -5  -8    1.59    5.05
   8   5  -8    5.11    3.93
   8   5  -8    1.91    3.35
  -8  -5   8    0.00    3.57
  -8   5   9   10.45    5.63
   8  -5  -9   19.04    7.44
   8   5  -9    2.72    3.15
  -8  -5   9    3.96    4.57
  -8   5  10  177.65   23.53
   8  -5 -10  135.41   22.25
   8   5 -10  155.57   20.74
  -8  -5  10  151.61   20.81
  -8   5  11   24.73    7.66
   8  -5 -11   29.24    8.73
   8   5 -11   22.24    6.38
  -8  -5  11    5.60    4.55
  -8   5  12   -0.00    3.06
   8  -5 -12    0.79    4.00
   8   5 -12    5.13    4.81
  -8  -5  12   -0.00    3.10
  -8   5  13    1.73    3.25
   8  -5 -13   -0.00    4.09
   8   5 -13    1.99    3.28
  -8  -5  13    1.46    3.00
  -8   5  14    7.58    5.11
   8  -5 -14    1.74    5.04
   8   5 -14    3.35    4.07
  -8   5  15   11.10    6.55
   8  -5 -15   15.07    6.78
   8   5 -15    5.60    4.92
  -8   5  16   64.19   12.58
   8  -5 -16   53.27   12.44
   8   5 -16   36.45    9.78
  -8  -5  16   47.73   10.84
  -8   5  17    1.53    3.23
   8  -5 -17    9.05    6.34
   8   5 -17    6.05    5.35
  -8  -5  17    5.70    5.05
  -8   5  18    1.59    4.58
   8  -5 -18    6.03    5.81
   8   5 -18    6.19    4.85
  -8  -5  18    0.63    3.45
  -8   5  19   17.02    6.81
   8   5 -19   10.49    5.51
  -8  -5  19   12.29    6.01
  -8   5  20   23.54    8.51
   8   5 -20   23.60    7.36
  -8  -5  20    6.33    5.42
  -8   5  21   25.09    8.63
   8   5 -21   17.14    7.79
  -8  -5  21   15.27    7.20
  -8   5  22    3.76    5.30
   8   5 -22   10.61    5.94
  -8  -5  22    7.04    4.96
  -8   5  23   -0.00    4.15
   8   5 -23   -0.00    4.95
  -8  -5  23   -0.00    4.28
  -8   5  24   -0.00    4.89
   8   5 -24    0.65    4.84
  -8  -5  24    1.73    4.54
  -8   5  25    0.99    5.00
   8   5 -25    0.72    5.16
  -8  -5  25   14.01    7.30
  -8   5  26   10.14    7.52
   8   5 -26   -0.00    5.80
  -8  -5  26   10.98    6.87
  -8   5  27   -0.00    4.20
   8   5 -27   -0.00    3.66
  -8  -5  27    3.58    5.56
  -8   5  28    0.95    5.86
   8   5 -28    0.65    4.62
  -8  -5  28    1.02    4.65
  -8   5  29    2.42    5.57
   8   5 -29    0.00    5.24
  -8  -5  29    1.70    4.95
  -8   5  30    0.20    4.37
   8   5 -30    7.10    5.37
  -8  -5  30   -0.00    5.47
  -8   5  31    2.27    6.39
   8   5 -31    2.00    4.56
  -8  -5  31    3.96    5.69
  -8   5  32    5.68    5.80
   8   5 -32    0.19    4.27
  -8  -5  32    0.00    4.67
  -8   5  33   -0.00    5.11
   8   5 -33   -0.00    5.48
  -8  -5  33   -0.00    4.47
  -8   5  34    1.22    3.55
  -8  -5  34    6.53    5.58
  -8   6   1   61.47   13.15
   8  -6  -1   80.90   13.84
   8   6  -1   68.41   10.32
   8   6  -1   56.08    9.87
  -8  -6   1   67.80   10.27
  -8  -6   1   73.05    8.37
  -8   6   2   64.71   13.53
   8  -6  -2   77.88   13.65
   8  -6  -2   63.55   13.47
   8   6  -2   68.21   10.56
   8   6  -2   67.87   10.54
  -8  -6   2   62.59   10.20
  -8  -6   2   68.98    8.76
  -8   6   3   67.54   13.52
   8  -6  -3   95.79   14.65
   8  -6  -3   80.97   14.43
   8   6  -3   68.04   10.64
   8   6  -3   62.29   10.38
  -8  -6   3   49.14    9.57
  -8   6   4   30.48    8.60
  -8   6   4   29.79    9.04
   8  -6  -4   30.38    8.76
   8  -6  -4   18.84    7.76
   8   6  -4   31.56    6.77
   8   6  -4   19.02    5.71
  -8  -6   4   24.79    6.21
  -8   6   5   20.88    6.92
  -8   6   5    8.49    5.87
   8  -6  -5   26.01    7.94
   8  -6  -5    5.79    5.68
   8   6  -5   25.53    6.18
   8   6  -5   16.70    5.41
  -8  -6   5   18.01    5.38
  -8   6   6   18.84    7.20
  -8   6   6   17.97    7.10
   8  -6  -6   36.53    8.76
   8  -6  -6   20.91    8.17
   8   6  -6   31.65    7.23
   8   6  -6   17.74    5.91
  -8  -6   6   20.57    5.81
  -8   6   7   16.07    6.65
   8  -6  -7   23.71    7.63
   8  -6  -7   18.94    7.50
   8   6  -7   25.38    6.87
   8   6  -7   31.22    7.18
  -8  -6   7   29.67    6.99
  -8   6   8   24.53    7.70
   8  -6  -8   23.92    7.47
   8  -6  -8   17.21    7.28
   8   6  -8   28.12    6.98
   8   6  -8   19.75    6.04
  -8  -6   8   15.05    5.92
  -8   6   9    3.31    3.99
   8  -6  -9    5.42    4.45
   8  -6  -9    0.12    3.96
   8   6  -9    1.30    2.97
  -8  -6   9   -0.00    3.58
  -8   6  10   -0.00    4.40
   8  -6 -10   10.46    6.33
   8   6 -10    5.47    3.95
  -8  -6  10    4.45    3.52
  -8   6  11    9.62    5.79
   8  -6 -11   10.62    6.57
   8   6 -11   13.69    5.44
  -8  -6  11    9.80    5.28
  -8   6  12   26.02    8.04
   8  -6 -12   15.64    7.22
   8   6 -12    9.41    5.57
  -8  -6  12   12.92    5.84
  -8   6  13   16.42    7.47
   8  -6 -13   15.58    7.06
   8   6 -13    9.37    5.01
  -8  -6  13   16.34    6.30
  -8   6  14    9.45    5.88
   8  -6 -14   31.28    9.28
   8   6 -14   18.82    6.91
  -8   6  15   12.92    6.19
   8  -6 -15    3.32    5.56
   8   6 -15    7.13    4.81
  -8   6  16    1.83    3.92
   8   6 -16    4.22    4.09
  -8  -6  16    5.29    4.63
  -8   6  17   41.57   10.54
   8   6 -17   26.34    8.35
  -8  -6  17   29.22    8.74
  -8   6  18   19.22    7.03
   8   6 -18   11.17    6.92
  -8  -6  18    6.28    5.06
  -8   6  19   12.61    6.23
   8   6 -19   12.01    6.42
  -8  -6  19    5.20    5.03
  -8   6  20    3.29    4.50
   8   6 -20    0.00    4.10
  -8  -6  20    0.82    4.38
  -8   6  21    0.31    5.50
   8   6 -21   -0.00    3.99
  -8  -6  21    2.58    4.70
  -8   6  22    2.49    4.00
   8   6 -22    3.81    4.18
  -8  -6  22   -0.00    5.09
  -8   6  23    5.49    5.08
   8   6 -23    6.69    6.24
  -8  -6  23   12.88    7.31
  -8   6  24    2.06    3.84
   8   6 -24    0.31    5.29
  -8  -6  24    0.00    3.97
  -8   6  25    3.25    4.32
   8   6 -25    1.11    4.98
  -8  -6  25    7.07    5.72
  -8   6  26    3.90    6.23
   8   6 -26   -0.00    5.30
  -8  -6  26    0.22    4.01
  -8   6  27    0.00    4.76
   8   6 -27    2.95    5.13
  -8  -6  27    0.86    4.37
  -8   6  28    0.75    4.95
   8   6 -28    0.41    4.83
  -8  -6  28    0.41    3.89
  -8   6  29    3.32    5.30
   8   6 -29    4.67    5.36
  -8  -6  29    7.87    6.80
  -8   6  30    4.03    5.03
   8   6 -30    4.20    5.37
  -8  -6  30   -0.00    5.33
  -8   6  31    0.00    5.03
   8   6 -31    3.42    5.93
  -8  -6  31   -0.00    3.80
  -8   6  32    1.48    4.18
   8   6 -32    4.97    6.26
  -8  -6  32    4.75    5.29
  -8   6  33    0.00    4.62
   8   6 -33    4.75    6.43
  -8  -6  33    3.25    5.80
  -8   6  34   -0.00    4.17
  -8  -6  34   -0.00    5.74
  -8   7   1   57.30   12.56
   8  -7  -1   73.76   12.98
   8   7  -1   40.51    7.86
  -8  -7   1   52.79    8.40
  -8   7   2    0.00    4.08
   8  -7  -2    3.97    4.26
   8   7  -2   -0.00    2.57
  -8  -7   2    0.00    2.05
  -8  -7   2    0.00    1.06
  -8   7   3   40.31    9.93
   8  -7  -3   25.27    8.29
   8  -7  -3   16.79    7.25
   8   7  -3   19.15    5.44
  -8  -7   3   33.12    6.50
  -8   7   4   -0.00    3.06
   8  -7  -4    0.56    3.04
   8  -7  -4   -0.00    4.51
   8   7  -4   -0.00    3.03
  -8  -7   4    0.00    2.81
  -8   7   5   48.76   11.71
  -8   7   5   65.89   13.46
   8  -7  -5   71.58   13.26
   8  -7  -5   60.43   13.02
   8   7  -5   52.52    9.51
  -8  -7   5   53.94    9.65
  -8   7   6   15.72    6.51
  -8   7   6    6.80    5.41
   8  -7  -6   13.33    6.33
   8  -7  -6    7.49    6.13
   8   7  -6    8.13    4.18
  -8  -7   6    6.87    3.83
  -8   7   7    0.93    3.85
  -8   7   7   -0.00    2.99
   8  -7  -7   -0.00    3.99
   8  -7  -7   -0.00    4.27
   8   7  -7    3.58    3.82
   8   7  -7    0.00    3.04
  -8  -7   7    0.00    2.97
  -8   7   8   -0.00    5.26
   8  -7  -8    4.52    5.14
   8  -7  -8   -0.00    4.58
   8   7  -8   -0.00    2.97
   8   7  -8    0.00    2.86
  -8  -7   8    0.00    3.03
  -8   7   9   40.65   10.22
   8  -7  -9   28.08    8.23
   8  -7  -9   30.04    9.15
   8   7  -9   23.78    6.82
  -8  -7   9   27.36    7.34
  -8   7  10   11.66    6.56
   8  -7 -10   14.78    6.27
   8  -7 -10   16.67    7.31
   8   7 -10   14.81    5.46
  -8  -7  10    9.54    4.90
  -8   7  11   30.95    9.37
   8  -7 -11   26.41    8.18
   8  -7 -11   37.59   10.61
   8   7 -11   25.79    7.42
  -8  -7  11   37.94    8.58
  -8   7  12    8.56    5.17
   8  -7 -12    3.33    5.08
   8   7 -12    0.00    3.72
  -8  -7  12    0.00    2.96
  -8   7  13   10.14    5.59
   8   7 -13    9.62    5.25
  -8   7  14   18.85    7.40
   8   7 -14   13.30    5.96
  -8   7  15   87.34   14.32
   8   7 -15   29.74    8.86
  -8   7  16    1.81    5.36
   8   7 -16   -0.00    3.96
  -8  -7  16    2.66    4.43
  -8   7  17    0.00    3.95
   8   7 -17    6.11    4.61
  -8  -7  17    1.47    4.14
  -8   7  18    4.21    3.94
   8   7 -18    0.94    4.06
  -8  -7  18    0.36    3.54
  -8   7  19    7.12    5.09
   8   7 -19    0.00    4.41
  -8  -7  19   -0.00    3.95
  -8   7  20    9.64    6.32
   8   7 -20    2.67    3.49
  -8  -7  20    1.67    4.24
  -8   7  21   14.78    7.05
   8   7 -21    7.02    5.12
  -8  -7  21   24.49    8.89
  -8   7  22    9.15    5.38
   8   7 -22   -0.00    4.55
  -8  -7  22    1.07    4.95
  -8   7  23   -0.00    3.76
   8   7 -23    0.00    4.61
  -8  -7  23    3.03    4.32
  -8   7  24   -0.00    4.37
  -8  -7  24    5.87    5.69
  -8   7  25   10.84    6.28
   8   7 -25    8.50    6.52
  -8  -7  25    3.58    5.41
  -8   7  26    6.88    5.39
   8   7 -26    2.26    4.33
  -8  -7  26    5.70    5.57
  -8   7  27    4.20    5.54
   8   7 -27    2.29    4.94
  -8  -7  27    2.67    4.67
  -8   7  28    0.00    3.70
   8   7 -28    3.89    4.86
  -8  -7  28   -0.00    5.53
  -8   7  29    2.85    5.64
   8   7 -29    6.44    5.26
  -8  -7  29   -0.00    5.33
  -8   7  30    4.00    4.36
   8   7 -30    0.00    5.96
  -8  -7  30    1.58    4.72
  -8   7  31   13.19    7.43
   8   7 -31    2.31    5.88
  -8  -7  31    0.86    5.38
  -8   7  32   -0.00    3.58
   8   7 -32    3.82    4.17
  -8  -7  32   -0.00    5.72
  -8   7  33    1.58    4.77
   8   7 -33   -0.00    5.29
  -8  -7  33   -0.00    5.35
   8   7 -34    6.02    6.68
  -8   8   1   53.45   11.72
   8  -8  -1   50.41   10.67
   8   8  -1    9.75    4.00
  -8   8   2   -0.00    4.80
   8  -8  -2    3.03    4.05
   8   8  -2    0.00    2.68
   8  -8  -3   27.63    8.77
   8   8  -3   24.15    5.96
   8  -8  -4   11.41    6.27
   8   8  -4    9.70    4.23
   8  -8  -5    0.85    4.17
   8  -8  -5    3.56    4.92
   8   8  -5    0.53    2.72
   8  -8  -6   -0.00    4.11
   8  -8  -6   -0.00    4.18
   8   8  -6    0.00    3.03
  -8  -8   6    0.00    2.75
  -8   8   7   86.61   14.59
   8  -8  -7   74.24   13.33
   8  -8  -7   61.57   13.72
   8   8  -7   59.72   10.18
  -8  -8   7   30.58    8.54
  -8   8   8    5.53    4.96
   8  -8  -8    4.91    4.93
   8  -8  -8   11.03    6.19
   8   8  -8    4.46    3.22
  -8  -8   8   -0.00    3.23
  -8   8   9   18.10    7.52
   8  -8  -9    7.64    5.60
   8   8  -9    2.65    3.49
  -8  -8   9    3.65    3.87
  -8   8  10    5.53    5.33
   8  -8 -10    7.09    5.68
   8   8 -10    3.05    3.67
  -8  -8  10    8.42    4.56
  -8   8  11    6.61    4.99
   8  -8 -11    2.40    3.21
   8   8 -11    1.59    3.60
  -8  -8  11   -0.00    3.07
  -8   8  12    4.05    5.29
   8  -8 -12    3.55    4.57
   8   8 -12   -0.00    3.24
  -8  -8  12    0.00    3.35
  -8   8  13   30.72    9.18
   8  -8 -13   30.51    9.07
   8   8 -13   30.32    7.66
  -8   8  14    1.63    4.06
   8   8 -14   -0.00    4.21
  -8   8  15   12.97    6.68
   8   8 -15    1.88    3.38
  -8  -8  15    6.15    5.19
  -8   8  16    2.25    4.51
   8   8 -16    0.00    3.75
  -8  -8  16   -0.00    3.28
  -8   8  17   16.79    7.23
   8   8 -17    3.49    4.67
  -8  -8  17   14.93    6.34
  -8   8  18    1.64    4.49
   8   8 -18    0.00    4.45
  -8  -8  18    0.44    3.66
  -8   8  19    3.18    5.20
   8   8 -19    5.41    4.08
  -8  -8  19    1.81    3.95
  -8   8  20   -0.00    3.87
   8   8 -20    1.30    4.30
  -8  -8  20   -0.00    4.31
  -8   8  21    5.27    5.12
   8   8 -21    3.49    3.79
  -8  -8  21    1.85    4.24
  -8   8  22   -0.00    4.66
   8   8 -22   -0.00    4.80
  -8  -8  22    5.41    5.71
  -8   8  23   16.89    7.86
   8   8 -23   16.55    7.10
  -8  -8  23   14.01    7.02
  -8   8  24    7.66    6.39
   8   8 -24    2.31    4.43
  -8  -8  24    4.28    4.83
  -8   8  25    2.31    3.97
   8   8 -25    4.13    5.18
  -8  -8  25    3.20    5.19
  -8   8  26    0.00    4.01
   8   8 -26   -0.00    4.18
  -8  -8  26    0.64    4.49
  -8   8  27    3.53    6.31
   8   8 -27   -0.00    4.07
  -8  -8  27    3.59    5.11
  -8   8  28    0.98    4.71
   8   8 -28    0.44    4.58
  -8  -8  28    3.18    5.53
  -8   8  29    7.48    6.31
   8   8 -29    1.98    4.14
  -8  -8  29    6.54    7.01
  -8   8  30   -0.00    4.68
   8   8 -30   -0.00    4.30
  -8  -8  30    0.00    5.29
  -8   8  31    4.76    5.81
   8   8 -31   -0.00    5.19
  -8  -8  31    1.87    5.00
  -8   8  32    1.80    4.52
   8   8 -32    1.74    4.53
  -8  -8  32    0.00    5.08
  -8   8  33   -0.00    4.02
   8   8 -33    0.00    4.39
  -8  -8  33   -0.00    6.19
   8   8 -34    2.64    6.35
   8   8 -35    4.77    5.77
   8  -9  -1   60.87   12.58
   8   9  -1   53.82    8.69
   8  -9  -2    2.89    4.27
   8   9  -2    5.95    3.02
  -8   9   3   27.64    9.00
   8  -9  -3   32.09    9.17
   8   9  -3   23.70    5.66
  -8   9   4   -0.00    4.29
   8  -9  -4   12.49    6.10
   8   9  -4    1.56    3.02
  -8   9   5   22.28    8.39
   8  -9  -5   88.39   13.98
   8   9  -5   27.10    6.58
  -8   9   6    3.82    5.33
   8  -9  -6    0.48    3.42
   8   9  -6    3.64    3.14
  -8   9   7   -0.00    4.18
   8  -9  -7    8.56    5.49
   8   9  -7    3.98    3.49
  -8   9   8    2.62    4.10
  -8   9   8   -0.00    3.98
   8  -9  -8    4.48    4.48
   8   9  -8    1.20    2.71
  -8   9   9    4.39    5.43
  -8   9   9    9.13    6.12
   8  -9  -9    8.25    6.27
   8   9  -9    8.79    4.32
  -8   9  10    1.44    4.82
   8  -9 -10    4.35    5.10
   8   9 -10    2.40    2.88
  -8   9  11   72.43   13.49
   8  -9 -11   96.19   15.30
   8   9 -11   27.01    8.27
  -8   9  12   -0.00    4.04
   8  -9 -12   -0.00    4.02
   8   9 -12   -0.00    3.59
  -8  -9  12    1.01    3.29
  -8   9  13    6.38    5.53
   8  -9 -13    2.75    5.44
   8   9 -13    0.00    4.14
  -8   9  14    3.97    4.90
   8  -9 -14    2.13    4.32
   8   9 -14    1.47    3.47
  -8   9  15   55.62   12.06
   8  -9 -15   49.43   11.46
   8   9 -15   25.31    7.74
  -8  -9  15   25.65    8.52
  -8   9  16    0.00    3.37
   8   9 -16    2.06    3.31
  -8  -9  16    4.39    4.56
  -8   9  17   -0.00    3.31
   8   9 -17    0.89    4.13
  -8  -9  17    2.81    4.61
  -8   9  18   -0.00    4.72
   8   9 -18    6.42    4.76
  -8  -9  18    3.08    4.86
  -8   9  19    5.30    4.57
   8   9 -19    6.62    5.21
  -8  -9  19    2.16    4.73
  -8   9  20    1.53    4.48
   8   9 -20   -0.00    4.21
  -8  -9  20    0.61    4.99
  -8   9  21    9.48    5.74
   8   9 -21    0.86    4.32
  -8  -9  21    5.53    5.09
  -8   9  22    2.73    4.39
   8   9 -22    1.44    3.68
  -8  -9  22    0.30    4.72
  -8   9  23   -0.00    4.03
   8   9 -23    1.94    3.30
  -8  -9  23   -0.00    4.42
  -8   9  24    6.99    5.67
   8   9 -24   -0.00    3.79
  -8  -9  24   -0.00    4.86
  -8   9  25   13.26    7.50
   8   9 -25    9.93    6.38
  -8  -9  25    0.00    5.38
  -8   9  26   -0.00    3.84
   8   9 -26    0.00    4.32
  -8  -9  26    5.68    5.29
  -8   9  27    0.00    4.73
   8   9 -27    2.48    4.75
  -8  -9  27   -0.00    4.77
  -8   9  28   -0.00    4.94
   8   9 -28    0.00    5.06
  -8  -9  28   -0.00    5.61
  -8   9  29   -0.00    5.61
   8   9 -29    1.51    4.89
  -8  -9  29    5.89    6.13
  -8   9  30    0.93    4.58
   8   9 -30    2.40    4.74
  -8  -9  30   -0.00    4.81
  -8   9  31    0.00    5.13
   8   9 -31    0.80    4.60
  -8  -9  31   -0.00    3.73
  -8   9  32   -0.00    5.17
   8   9 -32   -0.00    5.24
  -8  -9  32    0.00    6.25
   8   9 -33   -0.00    5.30
  -8  10   1   23.03    8.47
   8 -10  -1   28.63    9.10
   8  10  -1   12.72    4.15
  -8  10   2    0.88    4.20
   8 -10  -2    0.00    4.32
   8  10  -2   -0.00    2.50
  -8  10   3   18.77    8.31
   8 -10  -3   18.54    8.03
   8  10  -3   28.80    6.18
  -8  10   4    8.33    5.94
   8 -10  -4   17.61    7.32
   8  10  -4    4.54    3.12
  -8  10   5    3.09    4.34
   8 -10  -5    1.53    4.04
   8  10  -5    8.39    3.73
  -8  10   6   -0.00    4.54
   8 -10  -6    3.56    4.76
   8  10  -6   -0.00    2.83
  -8  10   7   15.20    7.66
   8 -10  -7   66.52   12.28
   8  10  -7   26.69    7.03
  -8  10   8   -0.00    4.15
   8 -10  -8    1.85    3.47
   8  10  -8    0.64    2.90
  -8  10   9    7.90    6.40
   8 -10  -9    1.60    4.10
   8  10  -9    6.38    3.89
  -8  10  10   -0.00    4.36
  -8  10  10   -0.00    4.08
   8 -10 -10    7.28    5.62
   8  10 -10    0.00    2.75
  -8  10  11    1.72    3.93
   8 -10 -11    2.89    4.87
   8  10 -11    2.08    3.42
  -8  10  12    4.26    4.72
   8 -10 -12    1.26    4.23
   8  10 -12   -0.00    3.80
  -8  10  13   34.07    9.64
   8 -10 -13   51.34   11.32
   8  10 -13   16.22    6.48
  -8  10  14   -0.00    4.56
   8 -10 -14    1.49    3.79
   8  10 -14   -0.00    3.56
  -8  10  15    6.82    5.22
   8 -10 -15    2.71    4.91
   8  10 -15   -0.00    4.49
  -8  10  16    7.44    5.13
   8 -10 -16   -0.00    4.20
   8  10 -16    2.81    3.81
  -8  10  17   17.44    7.37
   8 -10 -17   26.08    9.03
   8  10 -17   19.28    7.33
  -8  10  18    5.69    4.25
   8  10 -18    0.21    2.70
  -8 -10  18    3.79    5.02
  -8  10  19    1.89    4.42
   8  10 -19    3.24    4.67
  -8 -10  19    9.33    5.77
  -8  10  20    1.31    4.52
   8  10 -20    1.72    4.48
  -8 -10  20    0.00    4.59
  -8  10  21   12.12    6.32
   8  10 -21    4.99    6.11
  -8 -10  21    2.06    4.76
  -8  10  22   -0.00    3.60
   8  10 -22   -0.00    5.71
  -8 -10  22    0.00    4.50
  -8  10  23    1.98    5.34
   8  10 -23    9.71    5.54
  -8 -10  23    2.01    4.24
  -8  10  24    3.43    4.72
   8  10 -24    2.35    3.87
  -8 -10  24    1.83    5.12
  -8  10  25    3.81    4.60
   8  10 -25    0.75    2.91
  -8 -10  25   -0.00    4.45
  -8  10  26    1.74    5.09
   8  10 -26   -0.00    5.12
  -8 -10  26   -0.00    4.66
  -8  10  27    7.44    6.21
   8  10 -27   -0.00    4.93
  -8 -10  27    3.97    5.62
  -8  10  28    0.00    4.37
   8  10 -28   -0.00    4.85
  -8 -10  28    5.78    6.03
  -8  10  29   11.80    6.95
   8  10 -29    3.76    5.85
  -8 -10  29   -0.00    5.87
  -8  10  30    2.83    5.11
   8  10 -30    0.34    3.70
  -8 -10  30    0.24    4.88
  -8  10  31    3.38    4.79
  -8 -10  31   -0.00    4.80
  -8  11   1   21.72    8.93
   8 -11  -1   34.60    9.66
   8  11  -1   18.27    4.89
  -8  11   2   -0.00    5.29
   8 -11  -2   13.51    6.07
   8  11  -2    4.73    2.82
  -8  11   3   -0.00    5.52
   8 -11  -3    1.64    4.74
   8  11  -3    0.37    2.81
  -8  11   4   -0.00    3.85
   8 -11  -4   -0.00    4.84
   8  11  -4    0.00    3.21
  -8  11   5   15.46    7.24
   8 -11  -5   20.07    8.20
   8  11  -5    9.90    4.23
  -8  11   6    0.88    4.24
   8 -11  -6    0.88    4.16
   8  11  -6   -0.00    2.94
  -8  11   7    0.66    4.96
   8 -11  -7    1.80    4.84
   8  11  -7    0.00    2.84
  -8  11   8   -0.00    4.74
   8 -11  -8    3.75    3.93
   8  11  -8    0.35    3.03
  -8  11   9    8.06    5.71
   8 -11  -9   24.74    8.88
   8  11  -9    8.16    4.28
  -8  11  10   -0.00    4.44
   8 -11 -10    3.67    4.75
   8  11 -10    2.83    3.32
  -8  11  11    5.58    5.77
   8 -11 -11   20.47    7.90
   8  11 -11   11.54    4.94
  -8  11  12    1.37    4.46
  -8  11  12   -0.00    3.65
   8 -11 -12    0.93    4.93
   8  11 -12    0.10    3.30
  -8  11  13   -0.00    4.77
   8 -11 -13   -0.00    4.39
   8  11 -13    0.73    3.64
  -8  11  14    3.08    5.14
   8 -11 -14    0.00    4.64
   8  11 -14    0.88    2.82
  -8  11  15   15.57    8.16
   8 -11 -15   43.77   10.60
   8  11 -15   18.37    6.48
  -8  11  16    0.54    3.68
   8 -11 -16    0.25    3.46
   8  11 -16   -0.00    3.31
  -8  11  17   -0.00    4.46
   8 -11 -17   -0.00    3.76
   8  11 -17    1.97    4.08
  -8  11  18    1.77    3.80
   8 -11 -18    1.58    3.22
   8  11 -18   -0.00    4.39
  -8  11  19    9.69    5.77
   8 -11 -19    7.46    5.89
   8  11 -19    8.47    6.30
  -8  11  20    3.20    4.17
   8 -11 -20    0.00    4.92
   8  11 -20   -0.00    4.95
  -8  11  21    0.00    4.43
   8  11 -21    1.58    4.11
  -8  11  22   -0.00    4.11
   8  11 -22   -0.00    4.11
  -8  11  23    0.00    3.55
   8  11 -23    0.84    3.68
  -8  11  24    0.82    4.54
   8  11 -24   -0.00    4.23
  -8  11  25   10.68    6.43
   8  11 -25    9.25    6.45
  -8 -11  25    7.15    5.83
  -8  11  26    2.32    4.47
   8  11 -26    3.18    5.70
  -8 -11  26   -0.00    3.78
  -8  11  27   -0.00    3.64
   8  11 -27    4.33    6.04
  -8 -11  27   -0.00    4.86
  -8  11  28    2.37    4.06
  -8 -11  28    4.87    5.46
  -8  11  29   -0.00    4.82
  -8 -11  29    0.38    4.35
  -8  11  30    0.00    4.45
  -8 -11  30    6.30    6.45
  -8 -11  31    5.08    5.57
  -8  12   1    0.00    4.44
   8 -12  -1    0.00    4.29
   8  12  -1    2.85    2.53
  -8  12   2    2.54    3.95
   8 -12  -2   -0.00    3.74
   8  12  -2   -0.00    2.47
  -8  12   3   27.85    9.96
   8 -12  -3   28.60    8.95
   8  12  -3   27.45    6.11
  -8  12   4    4.70    5.25
   8 -12  -4    2.59    4.67
   8  12  -4    0.52    2.27
  -8  12   5    0.00    4.32
   8 -12  -5    2.31    5.05
   8  12  -5    3.01    2.78
  -8  12   6    6.42    6.20
   8 -12  -6   -0.00    4.08
   8  12  -6    1.53    2.93
  -8  12   7    8.89    6.74
   8 -12  -7   13.24    6.45
   8  12  -7   10.53    4.74
  -8  12   8    3.44    4.84
   8 -12  -8    6.65    6.38
   8  12  -8    0.00    2.86
  -8  12   9    3.64    4.41
   8 -12  -9    6.20    5.62
   8  12  -9    0.38    3.33
  -8  12  10    0.53    4.32
   8 -12 -10    0.63    4.24
   8  12 -10    3.34    4.52
  -8  12  11    4.85    5.19
   8 -12 -11    7.11    5.76
   8  12 -11    6.06    4.12
  -8  12  12   -0.00    4.22
   8 -12 -12   -0.00    4.58
   8  12 -12    0.00    3.13
  -8  12  13   18.76    7.82
   8 -12 -13    6.60    6.61
   8  12 -13   10.50    5.19
  -8  12  14    3.00    4.60
   8 -12 -14    0.55    4.62
   8  12 -14    0.05    3.53
  -8  12  15   -0.00    5.42
   8 -12 -15    0.00    3.88
   8  12 -15   -0.00    3.45
  -8  12  16   -0.00    4.18
   8 -12 -16    1.62    4.27
   8  12 -16    0.49    3.70
  -8  12  17    6.20    6.12
   8 -12 -17   10.70    6.25
   8  12 -17    2.38    4.55
  -8  12  18    0.00    4.20
   8 -12 -18    0.00    3.34
   8  12 -18    0.59    3.16
  -8  12  19    9.60    6.91
   8 -12 -19    0.64    5.36
   8  12 -19    6.60    5.27
  -8  12  20    0.00    4.93
   8 -12 -20    0.92    3.17
   8  12 -20    3.58    4.55
  -8  12  21    2.63    4.37
   8 -12 -21   -0.00    4.09
   8  12 -21    0.77    3.57
  -8  12  22   -0.00    4.23
   8 -12 -22    2.19    5.24
   8  12 -22    0.56    4.02
  -8  12  23    6.55    6.05
   8 -12 -23    4.61    5.02
   8  12 -23    2.14    3.91
  -8  12  24    0.00    4.11
   8  12 -24    1.48    4.98
  -8  12  25    0.30    4.53
  -8  12  26    0.50    3.72
  -8  12  27   -0.00    4.94
  -8  12  28   -0.00    5.12
  -8  13   1   17.85    7.69
   8 -13  -1    4.48    4.94
   8  13  -1    4.02    2.82
  -8  13   2    5.22    5.36
   8 -13  -2    0.65    3.72
   8  13  -2   -0.00    2.41
  -8  13   3   -0.00    5.43
   8 -13  -3   -0.00    4.37
   8  13  -3    0.26    1.86
  -8  13   4   12.97    6.85
   8 -13  -4   18.21    7.44
   8  13  -4    8.48    4.25
  -8  13   5   10.75    6.71
   8 -13  -5    6.51    4.70
   8  13  -5   12.44    4.65
  -8  13   6    1.27    3.81
   8 -13  -6    0.00    5.05
   8  13  -6    2.99    3.03
  -8  13   7   -0.00    4.94
   8 -13  -7    7.04    5.87
   8  13  -7    2.83    3.12
  -8  13   8    6.97    5.67
   8 -13  -8   -0.00    4.82
   8  13  -8    4.85    3.31
  -8  13   9   10.12    7.03
   8 -13  -9    4.87    5.64
   8  13  -9    9.65    4.92
  -8  13  10    1.49    4.40
   8 -13 -10    1.69    4.53
   8  13 -10    1.58    3.37
  -8  13  11    7.72    6.16
   8 -13 -11    6.36    5.80
   8  13 -11   11.63    5.36
  -8  13  12    3.30    3.81
   8 -13 -12   -0.00    4.04
   8  13 -12    0.00    3.35
  -8  13  13    0.00    3.84
   8 -13 -13   -0.00    4.66
   8  13 -13    6.70    4.39
  -8  13  14    0.00    3.06
   8 -13 -14    0.00    5.17
   8  13 -14    0.00    3.68
  -8  13  15    1.87    4.90
   8 -13 -15    2.58    5.71
   8  13 -15    7.04    4.59
  -8  13  16   -0.00    4.79
   8 -13 -16    0.00    4.50
   8  13 -16    2.66    3.99
  -8  13  17    1.40    5.39
   8 -13 -17    1.86    5.03
   8  13 -17    1.30    3.53
  -8  13  18    0.40    4.03
   8 -13 -18   -0.00    4.08
   8  13 -18    1.76    4.48
  -8  13  19    0.00    4.55
   8 -13 -19    1.45    4.63
   8  13 -19   -0.00    3.77
  -8  13  20   -0.00    4.56
   8 -13 -20    1.45    3.99
   8  13 -20   -0.00    3.21
  -8  13  21    5.67    5.73
   8 -13 -21    2.45    4.43
  -8  13  22   -0.00    5.28
   8 -13 -22   -0.00    3.22
  -8  13  23    6.79    6.22
   8 -13 -23    3.17    4.72
  -8  13  24   -0.00    5.08
   8 -13 -24    0.00    4.69
  -8  13  25    3.60    5.13
   8 -13 -25   -0.00    4.74
  -8  13  26    1.86    4.79
   8 -13 -26   -0.00    3.90
   8 -13 -27    3.90    4.66
  -8  14   1    0.00    5.22
   8 -14  -1   11.40    6.10
   8  14  -1    3.03    3.04
  -8  14   2    2.28    5.58
   8 -14  -2   12.07    6.46
   8  14  -2    7.28    3.74
  -8  14   3   -0.00    5.76
   8 -14  -3    7.48    5.60
   8  14  -3    0.22    2.65
  -8  14   4    1.75    5.21
   8 -14  -4    1.17    3.75
   8  14  -4    0.34    2.47
  -8  14   5    3.56    4.59
   8 -14  -5    1.43    4.24
   8  14  -5    2.56    3.26
  -8  14   6   -0.00    5.67
   8 -14  -6    9.68    5.94
   8  14  -6    3.05    3.39
  -8  14   7    3.61    5.23
   8 -14  -7    0.72    4.40
   8  14  -7    2.15    3.66
  -8  14   8    1.62    5.08
   8 -14  -8    8.47    5.60
   8  14  -8    0.00    3.36
  -8  14   9    3.24    5.83
   8 -14  -9    6.28    5.98
   8  14  -9    1.18    3.51
  -8  14  10   -0.00    5.17
   8 -14 -10   -0.00    3.91
   8  14 -10    0.00    3.13
  -8  14  11   -0.00    4.08
   8 -14 -11   -0.00    3.44
   8  14 -11    3.11    3.76
  -8  14  12    0.25    4.35
   8 -14 -12    0.55    3.82
   8  14 -12   -0.00    3.71
  -8  14  13    2.21    5.43
   8 -14 -13    4.58    6.26
   8  14 -13    2.34    4.24
  -8  14  14    8.50    5.79
   8 -14 -14   -0.00    5.34
   8  14 -14   -0.00    3.06
  -8  14  15   -0.00    4.21
   8 -14 -15    3.13    5.01
   8  14 -15   -0.00    3.90
  -8  14  16    0.06    4.44
   8 -14 -16    0.00    4.84
   8  14 -16    4.40    3.67
  -8  14  17    1.76    4.05
   8 -14 -17    5.77    5.40
  -8  14  18   -0.00    4.33
   8 -14 -18    1.51    5.28
  -8  14  19    0.00    5.63
   8 -14 -19    3.80    5.41
  -8  14  20   -0.00    4.22
   8 -14 -20    0.00    3.49
  -8  14  21    3.68    5.74
   8 -14 -21    1.00    4.12
  -8  14  22    3.24    5.24
   8 -14 -22   -0.00    3.48
  -8  14  23    0.28    4.03
   8 -14 -23    0.00    4.79
  -8  14  24   -0.00    5.11
  -8  15   1    8.88    6.67
   8 -15  -1    0.34    4.35
   8  15  -1    4.74    3.39
  -8  15   2    2.15    5.03
   8 -15  -2   -0.00    4.43
   8  15  -2   -0.00    2.67
  -8  15   3    1.01    4.35
   8 -15  -3    2.93    5.04
   8  15  -3    0.00    2.31
  -8  15   4    2.18    5.65
   8 -15  -4    4.68    5.23
   8  15  -4    4.43    3.45
  -8  15   5    3.10    5.24
   8 -15  -5    2.81    4.18
   8  15  -5    1.99    3.24
  -8  15   6    0.99    4.76
   8 -15  -6   -0.00    3.81
   8  15  -6    6.99    3.81
  -8  15   7   -0.00    5.35
   8 -15  -7    3.32    4.09
   8  15  -7    1.14    2.79
  -8  15   8    0.43    3.59
   8 -15  -8    3.34    4.46
   8  15  -8    0.00    3.36
  -8  15   9   -0.00    4.14
   8 -15  -9   -0.00    2.87
   8  15  -9    0.00    3.17
  -8  15  10    9.29    5.53
   8 -15 -10    2.17    5.05
   8  15 -10    1.37    3.44
  -8  15  11    4.49    4.83
   8 -15 -11    2.75    4.93
   8  15 -11    2.14    3.96
  -8  15  12    0.67    4.42
   8 -15 -12    0.00    4.10
   8  15 -12   -0.00    3.52
  -8  15  13    0.00    4.74
   8 -15 -13   -0.00    5.65
  -8  15  14    1.81    5.87
   8 -15 -14   -0.00    4.32
  -8  15  15   -0.00    5.15
   8 -15 -15    3.00    4.72
   8 -15 -16    0.96    3.96
   8 -15 -17   -0.00    5.68
   8 -15 -18    3.07    4.31
   8 -15 -19   -0.00    4.01
  -8  16   1   -0.00    5.10
   8 -16  -1    3.82    5.68
   8  16  -1    0.29    1.92
  -8  16   2    0.30    4.68
   8 -16  -2    1.64    4.15
   8  16  -2    1.37    2.25
  -8  16   3   -0.00    4.66
   8 -16  -3    5.70    5.09
   8  16  -3    0.00    2.35
  -8  16   4    0.00    6.56
   8 -16  -4   -0.00    3.91
   8  16  -4    0.27    2.17
  -8  16   5   -0.00    5.21
   8 -16  -5    6.44    5.75
   8  16  -5   -0.00    1.98
  -8  16   6    4.51    6.12
   8 -16  -6    2.67    5.19
   8  16  -6    0.52    2.51
  -8  16   7   -0.00    3.76
   8 -16  -7    0.00    4.48
  -8  16   8    2.55    5.64
   8 -16  -8    0.00    3.91
  -8  16   9    2.43    6.20
   8 -16  -9   -0.00    4.94
   8 -16 -10    4.60    5.34
   8 -16 -11    1.38    4.13
   8 -16 -12    5.24    5.44
   8 -16 -13    0.00    4.26
   8 -16 -14   11.12    6.64
   8 -17  -1    0.80    4.59
   8 -17  -2   -0.00    4.34
   8 -17  -3   -0.00    3.75
   8 -17  -4    6.20    5.14
   8 -17  -5    3.17    4.98
   8 -17  -6    4.08    5.23
   8 -17  -7    5.24    4.76
   8 -17  -8   -0.00    3.68
   8 -17  -9    1.98    3.88
  -7   0   1  624.80   64.73
  -7   0   1  587.03   64.46
  -7   0   1  634.59   63.70
   7   0  -1  613.16   64.67
   7   0  -1  684.46   65.22
  -7   0   2    1.04    2.79
  -7   0   2    0.00    2.13
  -7   0   2    0.23    2.39
   7   0  -2    5.61    3.44
   7   0  -2    1.05    3.34
  -7   0   3    7.96    4.02
  -7   0   3    3.74    2.90
   7   0  -3    8.12    3.73
   7   0  -3    8.90    4.63
  -7   0   4    0.00    2.40
   7   0  -4   -0.00    2.54
   7   0  -4   -0.00    2.89
  -7   0   5   27.22    6.85
   7   0  -5   26.88    6.43
   7   0  -5   26.24    6.88
  -7   0   6   -0.00    2.87
   7   0  -6    1.19    2.81
   7   0  -6    0.54    3.17
  -7   0   7  214.83   28.64
   7   0  -7  260.47   29.07
   7   0  -7  276.24   30.33
  -7   0   8    0.57    2.96
   7   0  -8    1.44    2.78
  -7   0   9   10.89    4.79
   7   0  -9    8.68    5.27
  -7   0  10   -0.00    4.03
   7   0 -10    3.40    3.84
  -7   0  11  259.50   30.54
   7   0 -11  240.82   30.41
  -7   0  12   -0.00    3.93
   7   0 -12    2.27    3.64
  -7   0  13  104.00   15.73
   7   0 -13   89.10   15.50
   7   0 -14   -0.00    3.18
   7   0 -15    3.16    5.01
   7   0 -16   -0.00    3.48
  -7   0  17  306.90   36.95
   7   0 -17  309.80   37.60
  -7   0  18    0.00    3.91
   7   0 -18    5.54    4.96
  -7   0  19    7.50    5.36
   7   0 -19    8.92    5.49
  -7   0  20    5.02    4.82
   7   0 -20   -0.00    4.19
  -7   0  21    5.17    4.49
   7   0 -21    8.23    6.65
  -7   0  22    4.20    5.27
   7   0 -22   -0.00    4.87
  -7   0  23   15.57    8.01
  -7   0  24   -0.00    4.68
  -7   0  25   -0.00    5.18
  -7   0  26    2.01    4.79
  -7   0  27   24.89    8.99
  -7   0  28    2.46    5.13
  -7   0  29    5.20    6.42
  -7   0  30    0.57    5.37
  -7   0  31    8.33    6.16
  -7   0  32    5.52    6.10
  -7   0  33   29.95   10.90
  -7   0  34    0.99    5.12
  -7   0  35   -0.00    5.48
  -7   0  36    0.00    5.91
  -7   0  37    2.83    6.27
  -7   1   1    0.92    2.84
  -7   1   1    1.70    3.03
  -7   1   1    0.00    2.56
   7  -1  -1   -0.00    2.72
   7  -1  -1    3.38    2.86
   7  -1  -1    3.72    4.36
   7   1  -1   -0.00    2.79
   7   1  -1    0.82    3.06
  -7  -1   1    0.95    3.11
  -7   1   2   35.98    7.91
  -7   1   2   28.41    7.20
  -7   1   2   24.27    6.54
   7  -1  -2   32.43    7.62
   7  -1  -2   33.66    7.25
   7  -1  -2   38.27    8.23
   7   1  -2   35.89    7.13
   7   1  -2   24.85    6.67
  -7  -1   2   39.04    7.64
  -7  -1   2   49.06    8.05
  -7   1   3  208.81   25.97
  -7   1   3  174.65   25.26
  -7   1   3  229.45   25.66
   7  -1  -3  251.46   26.18
   7  -1  -3  263.40   27.39
   7   1  -3  207.98   24.75
   7   1  -3  201.14   25.25
  -7  -1   3  203.68   25.23
  -7   1   4   -0.00    3.44
  -7   1   4    0.00    2.57
   7  -1  -4    0.00    3.28
   7  -1  -4    0.98    3.55
   7   1  -4    2.56    3.11
   7   1  -4    2.01    3.48
  -7  -1   4   -0.00    2.56
  -7   1   5   76.40   11.85
  -7   1   5   63.04   10.64
   7  -1  -5   56.94   10.36
   7  -1  -5   65.69   11.39
   7   1  -5   63.21   10.40
   7   1  -5   55.34   10.58
  -7  -1   5   72.24   11.30
  -7   1   6    0.31    3.65
  -7   1   6    2.44    3.35
   7  -1  -6    0.63    2.82
   7  -1  -6   -0.00    3.72
   7   1  -6    1.01    2.91
   7   1  -6    0.00    3.25
  -7  -1   6    1.58    2.56
  -7   1   7   30.33    7.66
  -7   1   7   19.02    6.38
   7  -1  -7   33.62    8.13
   7   1  -7   40.34    7.89
   7   1  -7   45.39    8.30
  -7  -1   7   25.90    7.13
  -7   1   8   14.06    5.34
   7  -1  -8   20.83    6.63
   7   1  -8   10.60    4.39
   7   1  -8   10.41    5.45
  -7  -1   8   18.02    5.44
  -7   1   9  217.82   28.87
   7  -1  -9  285.21   30.90
   7   1  -9  253.54   29.63
  -7  -1   9  235.13   29.00
  -7   1  10   44.19    8.96
   7  -1 -10   23.12    7.18
   7   1 -10   11.81    5.30
  -7  -1  10   13.80    5.52
  -7   1  11   53.64   10.92
   7  -1 -11   80.15   13.02
   7   1 -11   42.68   10.21
  -7  -1  11   68.80   11.75
  -7   1  12    3.95    4.15
   7  -1 -12   -0.00    3.73
   7   1 -12   -0.00    3.90
  -7  -1  12    2.83    3.36
  -7   1  13  120.22   18.83
   7  -1 -13  128.58   19.74
   7   1 -13  151.62   20.01
  -7  -1  13  137.80   19.38
   7  -1 -14    0.00    3.88
   7   1 -14    6.35    5.20
  -7  -1  14    3.38    3.44
   7  -1 -15  100.91   16.82
   7   1 -15  102.04   16.37
   7  -1 -16    0.20    4.33
   7   1 -16   22.96    7.13
  -7   1  17   28.82    8.81
   7  -1 -17   19.84    7.43
   7   1 -17   23.66    7.95
  -7  -1  17   15.24    6.71
  -7   1  18    2.23    4.26
   7  -1 -18    2.77    4.82
   7   1 -18   -0.00    4.64
  -7  -1  18    3.36    4.23
  -7   1  19  109.27   17.33
   7  -1 -19  125.62   19.41
  -7  -1  19   92.08   16.70
  -7   1  20    0.00    4.51
   7  -1 -20    1.61    3.80
  -7  -1  20    0.25    3.93
  -7   1  21   26.24    8.96
   7  -1 -21   28.83    9.32
  -7  -1  21   34.69    9.63
  -7   1  22    0.00    5.08
   7  -1 -22    0.00    4.97
  -7  -1  22    3.35    5.41
  -7   1  23    3.19    4.99
   7  -1 -23   41.44   10.30
  -7  -1  23    9.29    6.42
  -7   1  24    6.74    5.91
   7  -1 -24    6.20    5.33
  -7  -1  24    2.43    6.02
  -7   1  25   38.33   10.76
   7  -1 -25   46.68   11.82
   7   1 -25   31.87   10.41
  -7  -1  25   33.18    9.89
  -7   1  26    6.06    5.26
   7   1 -26    2.21    5.42
  -7  -1  26    0.86    4.75
  -7   1  27    1.93    4.41
   7   1 -27    1.65    4.18
  -7  -1  27    3.55    5.98
  -7   1  28    2.61    5.90
   7   1 -28    0.33    3.47
  -7  -1  28    0.18    3.99
  -7   1  29   17.20    8.55
   7   1 -29   13.88    7.91
  -7  -1  29   21.76    8.98
  -7   1  30    8.81    5.58
  -7  -1  30   -0.00    4.72
  -7   1  31   16.22    7.70
  -7  -1  31   15.18    7.06
  -7   1  32    2.70    4.63
  -7  -1  32    1.13    4.37
  -7   1  33    3.35    5.86
  -7  -1  33    7.25    5.62
  -7   1  34   -0.00    5.38
  -7  -1  34   -0.00    4.54
  -7   1  35    2.97    5.72
  -7  -1  35    0.95    4.82
  -7   1  36   -0.00    5.64
  -7  -1  36    5.53    7.26
  -7   1  37   -0.00    4.20
  -7  -1  37    2.02    5.43
  -7   2   1   26.25    7.00
  -7   2   1   33.55    7.93
  -7   2   1   25.10    6.61
   7  -2  -1   27.87    7.02
   7  -2  -1   29.88    6.89
   7  -2  -1   22.03    7.07
   7   2  -1   27.40    6.07
   7   2  -1   28.96    6.56
  -7  -2   1   43.23    7.41
  -7  -2   1   33.30    6.56
  -7   2   2   41.10    8.75
  -7   2   2   40.72    8.85
  -7   2   2   38.24    8.32
   7  -2  -2   37.41    8.42
   7  -2  -2   29.34    7.23
   7  -2  -2   42.49    9.05
   7   2  -2   47.40    7.86
   7   2  -2   35.82    7.86
  -7  -2   2   44.29    8.08
  -7  -2   2   52.31    8.34
  -7   2   3    8.39    4.18
  -7   2   3    4.60    4.13
  -7   2   3    0.00    3.75
   7  -2  -3    0.00    3.18
   7  -2  -3    4.11    3.60
   7  -2  -3    2.23    3.40
   7   2  -3    6.48    3.52
   7   2  -3    4.97    3.63
  -7  -2   3    1.16    2.74
  -7   2   4    7.27    4.46
  -7   2   4    6.39    3.89
   7  -2  -4    1.98    3.40
   7   2  -4    3.80    3.09
   7   2  -4    4.81    3.27
  -7  -2   4    9.69    4.09
  -7   2   5  233.13   27.19
  -7   2   5  234.21   26.53
   7  -2  -5  211.14   26.76
   7   2  -5  209.64   25.12
   7   2  -5  214.16   25.79
  -7  -2   5  210.99   25.62
  -7   2   6    9.67    5.18
  -7   2   6   11.42    5.09
   7  -2  -6    8.13    5.62
   7   2  -6   13.62    4.85
   7   2  -6   10.92    4.54
  -7  -2   6    9.03    4.36
  -7   2   7  221.02   27.04
  -7   2   7  193.88   25.66
   7  -2  -7  234.14   27.67
   7   2  -7  225.03   25.94
   7   2  -7  212.21   26.18
  -7  -2   7  221.72   26.17
  -7   2   8    3.02    3.55
  -7   2   8    4.33    3.73
   7  -2  -8    1.52    3.63
   7   2  -8   -0.00    2.80
   7   2  -8    2.61    3.87
  -7  -2   8    0.00    3.09
  -7   2   9   46.99   10.09
  -7   2   9   45.98    9.44
   7  -2  -9   44.50    9.92
   7   2  -9   52.61    9.52
   7   2  -9   44.34    9.29
  -7  -2   9   48.79    9.48
  -7   2  10   15.08    6.26
  -7   2  10   11.13    5.14
   7  -2 -10    6.95    5.06
   7   2 -10   13.60    5.68
  -7  -2  10   10.15    4.62
  -7   2  11  141.20   20.10
   7  -2 -11  149.76   21.06
   7   2 -11  148.17   19.90
  -7  -2  11  136.33   19.35
   7  -2 -12   38.05    9.69
   7   2 -12   47.66    9.73
  -7  -2  12   35.65    8.79
   7  -2 -13   66.44   12.67
   7   2 -13   58.32   11.95
  -7  -2  13   81.60   12.96
   7  -2 -14    3.07    4.22
   7   2 -14    4.11    3.62
  -7  -2  14    5.68    4.12
   7  -2 -15   20.20    7.98
   7   2 -15   42.46    9.24
  -7   2  16   62.73   12.85
   7  -2 -16   51.38   11.96
  -7   2  17   64.57   12.26
   7  -2 -17   47.49   12.02
  -7   2  18   18.84    7.59
   7  -2 -18   38.90   10.12
  -7  -2  18   18.49    7.13
  -7   2  19    2.73    4.30
   7  -2 -19    4.54    5.54
  -7  -2  19    1.08    4.80
  -7   2  20    2.22    4.76
   7  -2 -20   12.39    6.16
  -7  -2  20    0.00    5.13
  -7   2  21   45.80   11.39
   7  -2 -21   71.72   14.17
  -7  -2  21   43.16   11.23
  -7   2  22    2.97    5.75
   7  -2 -22   10.45    6.77
   7   2 -22    8.34    5.65
  -7  -2  22   11.84    6.74
  -7   2  23   18.72    7.57
   7  -2 -23   20.03    8.65
   7   2 -23   32.70    9.37
  -7  -2  23   36.10   10.23
  -7   2  24   -0.00    4.91
   7  -2 -24    6.74    5.04
   7   2 -24   -0.00    4.95
  -7  -2  24   -0.00    4.74
  -7   2  25    0.91    4.40
   7  -2 -25   13.68    7.59
   7   2 -25    6.56    5.37
  -7  -2  25    6.34    5.76
  -7   2  26    4.61    5.35
   7   2 -26    3.34    5.27
  -7  -2  26   -0.00    4.55
  -7   2  27    4.65    5.71
   7   2 -27    5.90    5.49
  -7  -2  27   11.99    7.00
  -7   2  28    0.21    3.51
   7   2 -28    9.36    6.18
  -7  -2  28    6.94    6.48
  -7   2  29   10.51    6.52
   7   2 -29    4.83    5.87
  -7  -2  29    5.94    6.92
  -7   2  30   -0.00    4.67
   7   2 -30    0.00    5.26
  -7  -2  30    3.21    4.37
  -7   2  31    5.65    5.70
  -7  -2  31    8.06    5.54
  -7   2  32    0.00    4.48
  -7  -2  32    0.00    5.67
  -7   2  33    8.09    6.42
  -7  -2  33    4.94    6.63
  -7   2  34    0.84    6.76
  -7  -2  34    0.00    5.99
  -7   2  35    1.05    5.42
  -7  -2  35    0.00    4.43
  -7   2  36    1.43    4.95
  -7  -2  36   -0.00    5.26
  -7   2  37    6.83    6.96
  -7   3   1    0.70    3.50
  -7   3   1   -0.00    2.82
  -7   3   1    2.59    3.84
   7  -3  -1    0.00    3.79
   7  -3  -1    2.34    3.34
   7   3  -1    0.63    2.41
   7   3  -1    0.00    2.97
  -7  -3   1    0.52    2.33
  -7  -3   1    0.85    2.27
  -7   3   2   89.28   15.63
  -7   3   2  113.68   17.20
  -7   3   2  116.37   16.26
   7  -3  -2  114.53   16.71
   7  -3  -2  101.38   16.55
   7   3  -2  108.49   14.64
   7   3  -2  140.42   16.08
  -7  -3   2  122.08   15.38
  -7  -3   2  126.22   15.03
  -7   3   3   45.74    9.44
  -7   3   3   45.99    9.46
  -7   3   3   40.50    8.79
   7  -3  -3   48.33    9.59
   7  -3  -3   54.75   10.28
   7   3  -3   41.11    7.67
   7   3  -3   39.29    7.97
  -7  -3   3   52.40    8.59
  -7   3   4    4.82    4.64
  -7   3   4    4.50    3.23
   7  -3  -4    8.17    4.04
   7  -3  -4    2.13    3.84
   7   3  -4    9.12    3.75
   7   3  -4    2.42    3.12
  -7  -3   4    5.17    3.31
  -7   3   5   69.81   12.43
  -7   3   5   69.61   11.96
   7  -3  -5   63.14   12.06
   7   3  -5   66.79   10.89
   7   3  -5   77.87   11.77
  -7  -3   5   80.32   11.70
  -7   3   6   10.81    5.22
  -7   3   6   15.73    5.25
   7  -3  -6   14.32    5.67
   7   3  -6   15.15    5.05
   7   3  -6   11.27    4.79
  -7  -3   6   10.36    4.37
  -7   3   7    1.73    3.22
  -7   3   7    4.64    4.11
   7  -3  -7    3.81    4.27
   7   3  -7    4.69    3.32
   7   3  -7    5.36    3.39
  -7  -3   7    0.00    2.89
  -7   3   8    0.33    2.60
  -7   3   8   -0.00    2.83
   7  -3  -8    0.94    4.52
   7   3  -8   -0.00    2.65
   7   3  -8    1.88    3.27
  -7  -3   8    1.72    2.87
  -7   3   9  234.13   25.85
  -7   3   9  193.49   24.33
   7  -3  -9  166.41   24.26
   7   3  -9  198.30   23.68
   7   3  -9  152.17   22.58
  -7  -3   9  205.46   23.96
  -7   3  10   49.36   10.74
  -7   3  10   62.74   11.54
   7  -3 -10   56.55   11.49
   7   3 -10   73.81   11.84
   7   3 -10   55.10   10.66
  -7  -3  10   65.98   11.16
  -7   3  11    8.47    4.55
   7  -3 -11    3.87    4.61
   7   3 -11    4.80    4.21
  -7  -3  11    5.67    4.44
  -7   3  12    1.34    4.15
   7  -3 -12    0.00    3.78
   7   3 -12    2.19    3.13
  -7  -3  12    2.54    2.87
   7  -3 -13   68.19   13.43
  -7  -3  13   64.79   12.20
   7  -3 -14   92.28   15.57
  -7  -3  14   66.78   13.14
  -7   3  15  150.15   20.43
   7  -3 -15  118.76   19.83
  -7   3  16   32.00    8.42
   7  -3 -16   17.11    7.20
  -7   3  17   -0.00    3.61
   7  -3 -17    2.05    4.84
  -7   3  18   17.19    7.13
   7  -3 -18   25.94    9.12
  -7  -3  18   22.24    7.61
  -7   3  19  216.56   29.55
   7  -3 -19  255.67   31.75
   7   3 -19  195.68   28.53
  -7  -3  19  252.57   30.59
  -7   3  20    0.87    5.14
   7  -3 -20    1.68    4.04
   7   3 -20    3.59    5.21
  -7  -3  20    1.36    3.70
  -7   3  21    2.25    4.07
   7  -3 -21    0.50    5.00
   7   3 -21    0.00    4.67
  -7  -3  21    3.09    5.72
  -7   3  22    0.00    5.41
   7  -3 -22    0.00    4.46
   7   3 -22   -0.00    3.44
  -7  -3  22   -0.00    4.67
  -7   3  23    8.67    5.89
   7  -3 -23    0.00    5.59
   7   3 -23    3.87    5.18
  -7  -3  23    7.44    6.38
  -7   3  24    7.49    6.23
   7   3 -24    4.10    5.08
  -7  -3  24    1.41    4.39
  -7   3  25   23.67    8.52
   7   3 -25    7.98    6.13
  -7  -3  25   22.32    9.11
  -7   3  26    0.99    4.76
   7   3 -26    0.62    3.49
  -7  -3  26    1.61    5.90
  -7   3  27    0.81    4.83
   7   3 -27    0.75    3.53
  -7  -3  27    2.35    4.43
  -7   3  28    2.15    4.41
   7   3 -28    4.78    6.09
  -7  -3  28    4.73    6.32
  -7   3  29    8.88    6.53
   7   3 -29   18.51    7.72
  -7  -3  29   12.07    7.68
  -7   3  30    0.75    4.26
   7   3 -30    0.40    4.66
  -7  -3  30    3.07    5.33
  -7   3  31    5.11    5.72
   7   3 -31    5.69    5.88
  -7  -3  31    2.74    5.02
  -7   3  32    1.07    4.96
  -7  -3  32    0.00    4.77
  -7   3  33    0.24    4.40
  -7  -3  33   -0.00    5.70
  -7   3  34   -0.00    4.17
  -7  -3  34    3.22    5.85
  -7   3  35   10.06    6.17
  -7  -3  35    8.18    7.96
  -7   3  36   -0.00    5.96
  -7  -3  36    0.00    4.59
  -7   3  37   -0.00    5.01
  -7   4   1   42.92   10.00
  -7   4   1   45.37    9.66
   7  -4  -1   48.58   10.53
   7  -4  -1   60.42   11.25
   7   4  -1   43.34    7.97
   7   4  -1   57.94    8.82
  -7  -4   1   54.50    8.69
  -7  -4   1   61.25    8.12
  -7   4   2   78.58   13.43
  -7   4   2   77.26   13.67
  -7   4   2  101.68   14.02
   7  -4  -2   86.09   13.68
   7  -4  -2   43.16   11.49
   7   4  -2   91.27   11.72
   7   4  -2   82.99   11.64
  -7  -4   2   82.05   11.37
  -7  -4   2   72.91   10.38
  -7   4   3    5.33    4.16
  -7   4   3    3.67    3.73
  -7   4   3   14.78    5.47
   7  -4  -3    9.10    4.57
   7  -4  -3    5.88    4.46
   7   4  -3    1.35    2.76
   7   4  -3    0.00    2.89
  -7  -4   3    8.70    3.83
  -7   4   4   26.46    7.54
  -7   4   4   18.22    6.53
  -7   4   4   14.55    5.71
   7  -4  -4   15.16    5.87
   7  -4  -4   26.76    7.51
   7   4  -4   28.07    6.16
   7   4  -4   31.26    6.27
  -7  -4   4   25.74    5.94
  -7   4   5   45.61   10.65
  -7   4   5   67.58   11.65
   7  -4  -5   70.12   12.07
   7   4  -5   61.16   10.07
   7   4  -5   65.87   10.40
  -7  -4   5   69.33   10.54
  -7   4   6   25.77    8.20
  -7   4   6   50.37    9.65
   7  -4  -6   52.63   10.57
   7   4  -6   59.01    9.41
   7   4  -6   37.16    7.86
  -7  -4   6   49.82    8.79
  -7   4   7   34.10    8.92
  -7   4   7   45.16    9.44
   7  -4  -7   55.85   11.01
   7   4  -7   41.06    8.36
   7   4  -7   64.10    9.81
  -7  -4   7   31.61    7.51
  -7   4   8   43.33    9.51
  -7   4   8   36.03    8.51
   7  -4  -8   48.59   10.27
   7   4  -8   48.74    8.83
   7   4  -8   32.52    7.52
  -7  -4   8   31.67    7.68
  -7   4   9   24.27    7.03
   7  -4  -9   24.00    7.63
   7   4  -9   25.71    6.84
  -7  -4   9   37.92    7.60
  -7   4  10    2.52    3.12
   7  -4 -10    0.00    3.91
   7   4 -10    0.00    3.38
  -7  -4  10   -0.00    3.51
  -7   4  11  102.89   15.93
   7  -4 -11  109.50   17.11
  -7  -4  11   89.26   14.83
  -7   4  12  128.51   17.54
   7  -4 -12   95.98   17.14
  -7  -4  12  100.42   16.07
  -7   4  13  119.84   16.73
   7  -4 -13   75.66   15.41
  -7  -4  13   89.64   14.80
  -7   4  14   26.94    7.50
  -7   4  14   21.51    7.01
   7  -4 -14    0.00    5.15
  -7  -4  14   22.87    6.83
  -7   4  15   40.23    9.65
   7  -4 -15   43.60   10.51
   7   4 -15   37.51    9.13
  -7   4  16   15.57    6.55
   7  -4 -16   28.04    8.99
   7   4 -16   32.18    8.10
  -7   4  17  119.11   18.85
   7  -4 -17  108.37   19.10
   7   4 -17  132.85   19.14
  -7   4  18   23.09    7.57
   7  -4 -18   12.03    7.33
   7   4 -18   23.40    7.57
  -7  -4  18   12.21    6.41
  -7   4  19   10.32    6.80
   7  -4 -19    8.41    6.86
   7   4 -19    9.29    5.73
  -7  -4  19   18.41    7.26
  -7   4  20   18.29    7.73
   7  -4 -20   41.48   10.58
   7   4 -20   22.69    8.07
  -7  -4  20   16.54    7.44
  -7   4  21   27.96    8.67
   7  -4 -21   22.72    8.47
   7   4 -21   23.38    8.15
  -7  -4  21   26.86    8.40
  -7   4  22   20.58    8.49
   7   4 -22   10.01    6.29
  -7  -4  22   28.68    8.90
  -7   4  23   15.45    7.11
   7   4 -23    8.18    5.68
  -7  -4  23    4.04    5.05
  -7   4  24    4.74    4.51
   7   4 -24    8.59    5.93
  -7  -4  24    0.00    5.20
  -7   4  25    3.87    5.53
   7   4 -25   -0.00    3.07
  -7  -4  25    3.97    6.10
  -7   4  26    0.13    5.83
   7   4 -26    0.76    6.11
  -7  -4  26   11.19    6.93
  -7   4  27    3.20    5.32
   7   4 -27   11.83    6.53
  -7  -4  27    1.50    6.22
  -7   4  28    8.58    6.58
   7   4 -28    7.54    6.24
  -7  -4  28    0.49    4.06
  -7   4  29    2.17    4.40
   7   4 -29    5.34    5.60
  -7  -4  29    2.69    5.34
  -7   4  30    0.81    4.85
   7   4 -30    0.00    5.48
  -7  -4  30    1.56    6.42
  -7   4  31    6.98    5.94
   7   4 -31    1.86    5.97
  -7  -4  31    2.03    6.51
  -7   4  32    2.67    4.90
   7   4 -32   -0.00    5.40
  -7  -4  32   -0.00    5.68
  -7   4  33    7.15    5.86
  -7  -4  33    0.39    5.44
  -7   4  34    0.83    4.64
  -7  -4  34    4.94    5.25
  -7   4  35   -0.00    4.11
  -7  -4  35   -0.00    6.86
  -7   4  36    6.62    5.96
  -7  -4  36    4.60    5.93
  -7   5   1    1.94    3.75
  -7   5   1    1.94    3.28
   7  -5  -1   -0.00    3.23
   7  -5  -1    0.00    3.73
   7   5  -1    5.44    3.03
   7   5  -1    0.98    2.55
  -7  -5   1    0.77    1.99
  -7  -5   1    0.98    1.53
  -7   5   2   -0.00    2.14
  -7   5   2    4.54    3.87
   7  -5  -2    2.46    3.74
   7  -5  -2    0.00    3.49
   7   5  -2    0.99    1.96
   7   5  -2    0.00    2.02
  -7  -5   2    3.78    2.66
  -7  -5   2    0.47    1.57
  -7   5   3   49.98    9.85
  -7   5   3   40.40    9.52
  -7   5   3   39.07    8.84
   7  -5  -3   40.94    8.96
   7  -5  -3   33.00    8.75
   7   5  -3   37.64    7.00
   7   5  -3   31.06    6.85
  -7  -5   3   28.03    6.34
  -7   5   4   71.83   13.47
  -7   5   4   82.01   14.31
  -7   5   4   82.77   13.62
   7  -5  -4   84.52   14.08
   7  -5  -4   63.57   13.35
   7   5  -4  109.38   13.05
   7   5  -4   81.68   11.86
  -7  -5   4   78.69   11.75
  -7   5   5   15.00    6.00
  -7   5   5   30.32    7.61
   7  -5  -5   30.29    8.46
   7   5  -5   24.99    5.86
   7   5  -5    6.96    4.40
  -7  -5   5   29.29    6.03
  -7   5   6    1.49    3.31
   7  -5  -6    0.16    3.51
   7   5  -6   -0.00    3.19
  -7  -5   6    3.03    3.00
  -7   5   7    8.41    4.85
   7  -5  -7   23.30    7.01
   7   5  -7    5.28    4.04
  -7  -5   7    9.62    4.40
  -7   5   8   61.62   12.05
   7  -5  -8   70.42   13.05
   7   5  -8   57.27   10.58
  -7  -5   8   74.95   11.64
  -7   5   9  109.33   16.98
   7  -5  -9   82.58   16.17
   7   5  -9  121.28   16.12
  -7  -5   9  124.16   16.35
  -7   5  10   17.35    6.47
   7  -5 -10   35.89    9.69
   7   5 -10   34.03    7.60
  -7  -5  10   30.69    7.55
  -7   5  11  132.03   16.91
   7  -5 -11   61.47   14.07
  -7  -5  11   81.71   13.62
  -7   5  12    0.44    3.31
  -7   5  12    8.56    5.49
   7  -5 -12    2.93    4.68
   7   5 -12   -0.00    3.81
  -7  -5  12    0.00    2.78
  -7   5  13   51.52   10.14
  -7   5  13   43.11    9.71
   7  -5 -13   30.90    8.81
   7   5 -13   21.11    6.86
  -7  -5  13   24.65    7.79
  -7   5  14   43.86    9.98
  -7   5  14   49.96   10.43
   7  -5 -14   46.17   10.83
   7   5 -14   35.88    8.94
  -7  -5  14   31.90    8.80
  -7   5  15  105.41   18.43
  -7   5  15  146.30   20.18
   7  -5 -15  127.86   20.07
   7   5 -15  120.84   18.24
  -7   5  16    0.03    3.51
  -7   5  16    0.00    4.08
   7  -5 -16   -0.00    4.71
   7   5 -16    4.16    4.80
  -7   5  17    8.59    5.36
   7  -5 -17    0.00    4.94
   7   5 -17    5.68    5.02
  -7  -5  17    0.42    4.11
  -7   5  18    6.03    4.02
   7  -5 -18    4.15    5.79
   7   5 -18    4.44    5.02
  -7  -5  18    3.51    4.60
  -7   5  19   44.63    9.94
   7  -5 -19   31.84    9.40
   7   5 -19   29.89    9.18
  -7  -5  19   21.24    8.20
  -7   5  20   28.20    8.93
   7   5 -20   29.48    8.33
  -7  -5  20   28.05    9.14
  -7   5  21   11.96    6.69
   7   5 -21    6.59    4.91
  -7  -5  21    4.74    4.93
  -7   5  22    4.25    5.70
   7   5 -22    0.71    3.91
  -7  -5  22    3.16    4.15
  -7   5  23    2.29    4.58
   7   5 -23    3.81    5.00
  -7  -5  23   -0.00    4.89
  -7   5  24    2.39    4.00
   7   5 -24   14.09    6.79
  -7  -5  24    8.47    6.22
  -7   5  25    7.56    6.27
   7   5 -25    3.63    5.92
  -7  -5  25    1.62    5.57
  -7   5  26    0.00    5.48
   7   5 -26    3.19    5.72
  -7  -5  26    3.87    5.59
  -7   5  27   -0.00    5.32
   7   5 -27    2.85    6.01
  -7  -5  27    3.14    3.83
  -7   5  28    0.31    4.59
   7   5 -28    3.60    5.21
  -7  -5  28   -0.00    4.65
  -7   5  29    4.54    5.65
   7   5 -29    3.35    6.12
  -7  -5  29   12.50    7.82
  -7   5  30   -0.00    4.56
   7   5 -30    1.02    4.48
  -7  -5  30    4.07    6.14
  -7   5  31   -0.00    4.22
   7   5 -31    9.54    6.83
  -7  -5  31    5.65    6.54
  -7   5  32   -0.00    3.69
   7   5 -32   -0.00    5.23
  -7  -5  32    4.26    5.38
  -7   5  33    0.02    4.79
  -7  -5  33    0.00    6.39
  -7   5  34    7.06    6.44
  -7  -5  34    5.52    6.49
  -7   5  35    2.25    5.65
  -7  -5  35    1.30    5.32
  -7   5  36    6.82    6.07
  -7   6   1   55.34   11.86
  -7   6   1   67.48   12.26
   7   6  -1   73.96    9.67
   7   6  -1   58.88    8.97
  -7  -6   1   59.91    8.93
  -7  -6   1   57.59    6.95
  -7   6   2   60.78   12.01
  -7   6   2   54.58   10.97
   7  -6  -2   33.86   10.22
   7   6  -2   59.90    9.25
  -7  -6   2   48.23    8.37
  -7  -6   2   67.44    7.60
  -7   6   3   32.13    8.76
  -7   6   3   35.89    8.59
   7  -6  -3   48.26   10.30
   7   6  -3   34.93    6.73
  -7  -6   3   33.53    6.78
  -7  -6   3   28.14    5.16
  -7   6   4   10.51    5.54
  -7   6   4   14.65    5.75
   7  -6  -4    5.35    4.92
   7   6  -4    8.88    3.85
  -7  -6   4   11.73    4.17
  -7   6   5    5.74    4.23
  -7   6   5    2.22    3.53
   7  -6  -5   -0.00    4.31
   7   6  -5    0.77    2.63
  -7  -6   5    3.79    3.26
  -7   6   6   55.25   11.79
   7  -6  -6   58.44   12.97
   7   6  -6   62.30   10.65
  -7  -6   6   96.44   12.25
  -7   6   7  104.59   17.16
   7  -6  -7  130.85   19.00
   7   6  -7  107.36   15.48
  -7  -6   7  119.83   16.02
  -7   6   8   56.26   10.91
   7  -6  -8   35.53    9.44
   7   6  -8   42.71    8.52
  -7  -6   8   46.38    9.08
  -7   6   9    0.59    4.07
  -7   6   9    4.53    3.84
   7  -6  -9    0.00    3.94
   7   6  -9    4.21    3.54
   7   6  -9    0.79    2.95
  -7  -6   9    0.00    3.17
  -7   6  10   56.17   12.02
  -7   6  10   46.74   11.51
   7  -6 -10   53.49   11.91
   7   6 -10   90.72   12.25
   7   6 -10   59.37   10.48
  -7  -6  10   65.68   11.43
  -7   6  11   84.40   15.29
  -7   6  11  132.31   17.75
   7  -6 -11  115.20   17.41
   7   6 -11   72.70   13.23
  -7  -6  11   76.63   13.71
  -7   6  12   11.43    5.69
  -7   6  12   10.41    6.02
   7  -6 -12    8.53    5.42
   7   6 -12   13.63    5.13
  -7  -6  12   13.78    5.48
  -7   6  13    2.54    4.82
  -7   6  13    9.22    5.11
   7  -6 -13   11.26    5.75
   7   6 -13    7.18    4.84
  -7  -6  13    0.00    3.94
  -7   6  14   10.71    6.38
  -7   6  14    1.53    4.21
   7  -6 -14    4.02    5.99
   7   6 -14    8.54    5.08
  -7  -6  14   12.50    5.87
  -7   6  15    4.63    4.87
  -7   6  15   -0.00    3.66
   7  -6 -15    4.15    5.65
   7   6 -15    6.20    4.86
  -7   6  16   31.94    9.44
  -7   6  16   33.95    9.50
   7  -6 -16   40.47   10.74
   7   6 -16   31.45    8.45
  -7   6  17   50.57   11.66
   7   6 -17   50.37   10.82
  -7  -6  17   48.43   10.95
  -7   6  18   57.03   11.96
   7   6 -18   45.03   10.86
  -7  -6  18   66.90   13.01
  -7   6  19    8.93    5.12
   7   6 -19    1.75    4.74
  -7  -6  19    8.89    4.87
  -7   6  20    2.66    4.89
   7   6 -20    0.00    3.43
  -7  -6  20    3.10    5.07
  -7   6  21    6.03    4.85
   7   6 -21    5.05    5.55
  -7  -6  21   -0.00    4.75
  -7   6  22   38.97    9.62
   7   6 -22    3.87    4.87
  -7  -6  22   13.16    7.06
  -7   6  23   17.73    7.98
   7   6 -23    8.58    5.75
  -7  -6  23    5.88    6.15
  -7   6  24    8.61    5.79
   7   6 -24    3.95    5.32
  -7  -6  24    8.43    5.66
  -7   6  25   -0.00    3.65
   7   6 -25   -0.00    4.48
  -7  -6  25    0.67    3.83
  -7   6  26   18.77    8.50
   7   6 -26   28.52    8.76
  -7  -6  26    9.64    6.95
  -7   6  27    1.94    3.97
   7   6 -27    4.88    5.14
  -7  -6  27    4.21    5.49
  -7   6  28    2.66    4.46
   7   6 -28   14.74    7.26
  -7  -6  28    3.79    5.50
  -7   6  29    6.00    4.61
   7   6 -29    5.92    5.46
  -7  -6  29    2.66    5.79
  -7   6  30    1.74    4.69
   7   6 -30    0.00    5.56
  -7  -6  30   -0.00    5.55
  -7   6  31    0.39    4.42
  -7  -6  31   -0.00    4.81
  -7   6  32    3.22    5.09
   7   6 -32    7.96    6.75
  -7  -6  32    5.45    6.02
  -7   6  33    0.00    5.26
   7   6 -33    2.36    5.44
  -7  -6  33    0.00    5.08
  -7   6  34    0.92    4.10
  -7  -6  34   -0.00    6.10
  -7   6  35    2.02    4.28
  -7  -6  35    4.14    5.82
  -7   6  36    6.82    6.27
  -7   7   1    0.00    3.69
  -7   7   1   -0.00    4.05
   7  -7  -1    0.00    4.82
   7   7  -1    2.53    2.47
  -7  -7   1    0.00    2.21
  -7   7   2   18.31    7.42
  -7   7   2   21.68    7.59
   7  -7  -2   32.34    8.20
   7   7  -2   30.48    5.64
  -7  -7   2   23.10    5.19
  -7  -7   2   19.17    2.70
  -7   7   3    5.52    5.21
  -7   7   3    2.22    4.02
   7  -7  -3    7.97    4.82
   7   7  -3    5.86    3.15
  -7  -7   3    5.58    3.67
  -7  -7   3    9.02    2.38
  -7   7   4  176.42   25.48
  -7   7   4  187.54   24.96
   7  -7  -4  182.23   24.82
   7  -7  -4  190.32   26.22
   7   7  -4  183.70   21.53
  -7  -7   4  188.04   21.85
  -7   7   5   45.52   11.28
  -7   7   5   82.86   13.90
  -7   7   5   61.06   12.11
   7  -7  -5   58.67   11.85
   7  -7  -5   64.21   12.97
   7   7  -5   76.89   10.26
   7   7  -5   37.29    8.48
  -7  -7   5   70.00   10.25
  -7   7   6    5.54    4.34
  -7   7   6   14.54    6.65
  -7   7   6    4.00    4.52
   7  -7  -6    0.05    3.15
   7  -7  -6    6.68    5.45
   7   7  -6    5.68    3.59
   7   7  -6    2.58    2.74
  -7  -7   6    0.00    2.88
  -7   7   7   47.36   11.05
  -7   7   7   45.31   11.01
   7  -7  -7   66.59   12.25
   7  -7  -7   66.56   12.80
   7   7  -7   61.36    9.90
   7   7  -7   63.62    9.96
  -7  -7   7   46.58    9.48
  -7   7   8   22.72    6.98
  -7   7   8   17.82    6.51
   7  -7  -8   15.91    6.11
   7  -7  -8   20.31    7.64
   7   7  -8    0.77    3.02
   7   7  -8    7.11    3.88
  -7  -7   8   11.75    4.89
  -7   7   9   26.48    8.10
  -7   7   9   19.62    7.11
   7  -7  -9   31.68    8.56
   7  -7  -9   11.44    6.46
   7   7  -9   12.19    5.10
   7   7  -9   25.76    6.26
  -7  -7   9   10.99    5.61
  -7   7  10   75.79   13.89
  -7   7  10   87.09   14.73
   7  -7 -10   74.04   13.61
   7  -7 -10   72.10   14.43
   7   7 -10   61.64   11.11
   7   7 -10   57.39   11.18
  -7  -7  10   70.71   12.20
  -7   7  11   13.49    6.30
  -7   7  11   24.63    8.13
   7  -7 -11   28.35    8.86
   7   7 -11   15.17    5.56
  -7  -7  11   24.16    6.86
  -7   7  12   11.38    6.39
  -7   7  12    3.80    4.26
   7  -7 -12   -0.00    4.73
   7   7 -12   -0.00    3.71
  -7  -7  12    0.00    3.50
  -7   7  13   20.90    7.94
   7  -7 -13   33.45    9.47
   7   7 -13   17.92    6.75
  -7  -7  13   18.68    6.72
  -7   7  14  135.61   19.30
   7   7 -14  105.63   16.17
  -7  -7  14   91.89   16.48
  -7   7  15    0.01    4.31
   7   7 -15    1.95    3.68
  -7   7  16    4.43    5.20
   7   7 -16   -0.00    3.49
  -7   7  17    2.32    4.49
   7   7 -17    0.83    3.11
  -7  -7  17    3.41    4.35
  -7   7  18    0.00    5.01
   7   7 -18    4.81    4.41
  -7  -7  18    2.16    4.66
  -7   7  19    8.33    4.94
   7   7 -19    2.97    3.94
  -7  -7  19   -0.00    4.63
  -7   7  20   25.34    8.25
   7   7 -20    9.15    5.69
  -7  -7  20    7.08    4.87
  -7   7  21    2.06    3.71
   7   7 -21   -0.00    4.04
  -7  -7  21    4.01    5.18
  -7   7  22    2.28    4.59
   7   7 -22    8.78    5.78
  -7  -7  22    0.00    4.22
  -7   7  23    4.39    4.35
   7   7 -23   -0.00    3.64
  -7  -7  23    3.30    4.91
  -7   7  24   20.18    7.96
   7   7 -24   17.12    7.30
  -7  -7  24   15.62    7.50
  -7   7  25    2.73    5.02
   7   7 -25    1.10    4.26
  -7  -7  25    1.75    5.48
  -7   7  26   10.45    6.94
   7   7 -26    5.63    4.97
  -7  -7  26    1.07    4.82
  -7   7  27   -0.00    4.30
   7   7 -27    5.39    5.07
  -7  -7  27    6.38    5.44
  -7   7  28    5.16    5.15
   7   7 -28   -0.00    4.03
  -7  -7  28    1.37    4.31
  -7   7  29   -0.00    4.44
   7   7 -29    2.67    4.89
  -7  -7  29   -0.00    5.66
  -7   7  30   13.77    6.87
   7   7 -30    1.46    4.54
  -7  -7  30   12.51    6.70
  -7   7  31    0.00    4.23
   7   7 -31   -0.00    5.07
  -7  -7  31    0.10    4.99
  -7   7  32    2.58    5.55
   7   7 -32   -0.00    5.88
  -7  -7  32    2.52    4.98
  -7   7  33    5.80    4.54
   7   7 -33    0.00    4.66
  -7  -7  33    2.31    5.30
  -7   7  34    2.34    4.14
   7   7 -34    4.17    4.70
  -7  -7  34    5.48    6.53
  -7   7  35    0.56    5.29
  -7   8   1   37.26    9.75
  -7   8   1   39.92   10.00
   7  -8  -1   26.55    8.27
   7   8  -1   24.73    5.33
  -7   8   2   54.01   12.36
  -7   8   2   66.69   13.20
   7  -8  -2   91.78   14.67
   7   8  -2   56.18    9.40
  -7  -8   2   80.96   10.24
  -7   8   3    8.87    5.74
  -7   8   3    8.93    5.16
   7  -8  -3    1.12    4.29
   7   8  -3    1.88    2.73
  -7  -8   3    2.95    2.49
  -7   8   4   31.19    9.13
  -7   8   4   27.72    7.95
   7  -8  -4   15.09    6.83
   7   8  -4   19.74    5.44
  -7  -8   4   22.79    5.60
  -7   8   5   13.74    6.39
   7  -8  -5    6.74    5.93
   7  -8  -5   12.89    6.72
   7   8  -5    1.79    3.43
  -7  -8   5   11.22    4.16
  -7   8   6   29.21    8.76
  -7   8   6   39.90    9.70
   7  -8  -6   23.88    8.35
   7  -8  -6   23.16    8.22
   7   8  -6   30.14    6.31
  -7  -8   6   11.27    4.70
  -7   8   7    0.49    5.04
  -7   8   7    0.00    3.04
   7  -8  -7    3.86    4.76
   7  -8  -7    0.03    3.94
   7   8  -7    0.00    2.31
   7   8  -7    1.80    3.03
  -7  -8   7    1.71    3.23
  -7   8   8   36.55    9.83
  -7   8   8   41.55   10.43
   7  -8  -8   44.01   10.31
   7  -8  -8   44.80   11.06
   7   8  -8   45.94    8.14
   7   8  -8   33.38    7.81
  -7  -8   8   40.94    8.56
  -7   8   9    1.46    4.14
   7  -8  -9    4.07    4.36
   7  -8  -9    0.00    4.53
   7   8  -9    0.00    2.93
   7   8  -9    0.56    2.88
  -7  -8   9    3.96    3.95
  -7   8  10    8.33    5.04
   7  -8 -10   10.03    5.56
   7   8 -10    6.71    4.08
  -7  -8  10    7.60    5.21
  -7   8  11    0.00    4.24
   7  -8 -11    3.78    3.90
   7   8 -11    0.95    3.32
  -7  -8  11    0.00    3.14
  -7   8  12  133.71   19.18
   7  -8 -12  117.05   18.14
   7   8 -12   81.18   14.83
  -7  -8  12  121.63   17.45
  -7   8  13    0.40    4.20
   7   8 -13    0.00    3.38
  -7  -8  13    0.20    4.02
  -7   8  14    3.60    4.54
   7   8 -14    3.80    4.61
  -7   8  15    0.00    4.58
   7   8 -15    2.17    3.41
  -7   8  16   69.55   13.02
   7   8 -16   38.69    9.59
  -7  -8  16   40.73   10.63
  -7   8  17    3.07    4.81
   7   8 -17    0.47    4.46
  -7  -8  17    0.64    4.48
  -7   8  18   -0.00    4.39
   7   8 -18    2.22    4.28
  -7  -8  18   11.72    6.58
   7   8 -19   -0.00    3.92
  -7  -8  19   -0.00    4.17
  -7   8  20    7.89    5.43
   7   8 -20    7.08    5.47
  -7  -8  20    2.02    3.53
  -7   8  21    0.19    4.24
   7   8 -21    3.27    3.79
  -7  -8  21   -0.00    3.50
  -7   8  22    7.70    5.99
   7   8 -22   12.26    6.20
  -7  -8  22    1.78    3.90
  -7   8  23   11.09    6.97
   7   8 -23    6.94    4.92
  -7  -8  23    0.83    5.81
  -7   8  24   10.21    5.64
   7   8 -24   -0.00    4.00
  -7  -8  24    2.35    4.56
  -7   8  25    5.97    6.43
   7   8 -25    0.51    5.02
  -7  -8  25    0.77    3.61
  -7   8  26    1.86    4.71
   7   8 -26    1.68    4.46
  -7  -8  26    0.67    4.77
  -7   8  27   -0.00    5.14
   7   8 -27    2.90    5.60
  -7  -8  27   -0.00    4.22
  -7   8  28    8.56    6.37
   7   8 -28    2.99    4.53
  -7  -8  28    1.84    4.07
  -7   8  29    3.66    4.67
   7   8 -29   -0.00    4.85
  -7  -8  29    0.00    5.07
  -7   8  30   -0.00    4.35
   7   8 -30    0.00    4.43
  -7  -8  30    5.72    5.90
  -7   8  31   -0.00    2.71
   7   8 -31   -0.00    4.50
  -7  -8  31    0.00    4.15
  -7   8  32    0.00    4.75
   7   8 -32    0.80    4.69
  -7  -8  32    2.19    5.70
  -7   8  33    0.00    4.48
   7   8 -33    0.34    3.63
  -7  -8  33   -0.00    5.88
  -7   8  34   -0.00    3.57
   7   8 -34   -0.00    4.64
  -7  -8  34   -0.00    4.85
  -7   8  35   -0.00    4.47
   7   8 -35    5.19    6.00
  -7   9   1   -0.00    3.73
   7  -9  -1    0.12    3.86
   7   9  -1    1.62    2.22
  -7   9   2   12.71    6.45
   7  -9  -2   15.29    7.08
   7   9  -2   18.33    4.57
   7  -9  -3    0.00    4.41
   7   9  -3    3.31    2.81
   7  -9  -4   44.49   10.09
   7   9  -4   26.34    6.35
  -7   9   5    2.02    4.16
   7  -9  -5   -0.00    5.22
   7   9  -5    0.00    2.33
  -7   9   6   10.83    6.40
   7  -9  -6   27.34    8.21
   7   9  -6    9.69    3.99
  -7   9   7   11.33    6.49
   7  -9  -7   11.06    5.68
   7   9  -7   15.94    5.14
  -7  -9   7    6.40    4.18
  -7   9   8   23.91    7.90
  -7   9   8   21.87    7.96
   7  -9  -8   25.53    7.82
   7   9  -8   25.34    6.47
  -7  -9   8   21.07    6.57
  -7   9   9   -0.00    4.14
   7  -9  -9    5.24    4.71
   7   9  -9    1.21    3.08
  -7  -9   9   -0.00    3.26
  -7   9  10   73.77   14.63
   7  -9 -10   73.76   14.06
   7   9 -10   64.84   11.91
  -7  -9  10  100.97   14.56
  -7   9  11    7.08    4.75
   7  -9 -11   -0.00    3.27
   7   9 -11   -0.00    3.62
  -7  -9  11    1.78    3.77
  -7   9  12    2.22    4.04
   7  -9 -12   -0.00    4.12
   7   9 -12    3.06    3.53
  -7  -9  12    0.00    3.41
  -7   9  13   12.26    5.82
   7  -9 -13    2.62    4.42
   7   9 -13    6.96    4.68
  -7  -9  13    6.93    4.61
  -7   9  14   34.23    9.61
   7  -9 -14   46.69   11.40
   7   9 -14   35.88    8.96
  -7   9  15   -0.00    3.59
   7   9 -15   -0.00    3.88
  -7   9  16    9.06    5.82
   7   9 -16    4.30    4.35
  -7  -9  16    1.63    4.40
  -7   9  17    0.00    4.08
   7   9 -17    1.26    3.26
  -7  -9  17    1.91    4.91
  -7   9  18   20.15    7.59
   7   9 -18   17.06    6.77
  -7  -9  18    8.25    5.93
  -7   9  19    0.07    4.23
   7   9 -19    1.43    3.36
  -7  -9  19   -0.00    4.78
  -7   9  20   25.46    8.41
   7   9 -20   10.66    5.61
  -7  -9  20    6.02    5.46
  -7   9  21   -0.00    4.96
   7   9 -21    0.00    4.35
  -7  -9  21   -0.00    4.95
  -7   9  22    0.86    3.54
   7   9 -22    0.00    3.76
  -7  -9  22    1.59    5.09
  -7   9  23    0.00    4.02
   7   9 -23    0.00    5.00
  -7  -9  23    0.00    5.21
  -7   9  24    4.93    5.41
   7   9 -24    7.17    5.49
  -7  -9  24    2.00    4.15
  -7   9  25   -0.00    4.50
   7   9 -25   -0.00    3.95
  -7  -9  25   -0.00    4.54
  -7   9  26    3.57    5.36
   7   9 -26    5.65    4.94
  -7  -9  26    1.58    6.15
  -7   9  27    1.27    3.04
   7   9 -27    4.18    5.00
  -7  -9  27    0.00    5.97
  -7   9  28    0.00    4.57
   7   9 -28    0.97    5.25
  -7  -9  28   -0.00    3.88
  -7   9  29    0.00    5.61
   7   9 -29    2.19    5.08
  -7  -9  29    3.55    6.31
  -7   9  30    9.39    6.58
   7   9 -30    1.03    4.57
  -7  -9  30    0.00    5.14
  -7   9  31    0.64    5.06
   7   9 -31    1.71    4.73
  -7  -9  31    1.38    5.42
  -7   9  32    0.00    3.51
   7   9 -32    0.00    4.17
  -7  -9  32   -0.00    5.23
  -7   9  33    5.81    6.14
   7   9 -33   -0.00    4.52
  -7  -9  33   -0.00    4.61
  -7   9  34    4.08    5.36
   7   9 -34    0.78    4.35
   7   9 -35    2.19    6.48
  -7  10   1    3.42    3.52
   7 -10  -1    5.70    5.35
   7  10  -1    1.69    2.51
  -7  10   2   22.77    8.28
   7 -10  -2   44.25    9.85
   7  10  -2   18.94    4.91
  -7  10   3    2.24    4.72
   7 -10  -3   -0.00    5.10
   7  10  -3    1.88    2.57
  -7  10   4    1.61    4.14
   7 -10  -4    0.00    4.51
   7  10  -4   -0.00    3.07
  -7  10   5    4.14    5.10
   7 -10  -5    0.00    4.60
   7  10  -5    0.32    2.53
  -7  10   6   61.57   14.37
   7 -10  -6  123.42   17.59
   7  10  -6   79.86   12.18
  -7  10   7   -0.00    4.22
   7 -10  -7    0.40    3.41
   7  10  -7    0.00    2.63
  -7  10   8    0.94    4.03
   7 -10  -8    1.77    3.78
   7  10  -8    1.34    2.71
  -7  10   9   -0.00    3.28
  -7  10   9   -0.00    3.30
   7 -10  -9   -0.00    4.28
   7  10  -9    1.02    3.41
  -7  10  10   14.05    6.64
   7 -10 -10    3.64    4.72
   7  10 -10    8.97    4.57
  -7  10  11    1.32    3.81
   7 -10 -11   -0.00    3.63
   7  10 -11   -0.00    3.07
  -7  10  12   29.67    9.25
   7 -10 -12   32.60    9.62
   7  10 -12   31.36    8.04
  -7 -10  12   35.41    9.01
  -7  10  13   -0.00    3.37
   7 -10 -13   -0.00    4.02
   7  10 -13   -0.00    4.15
  -7  10  14    4.40    5.43
   7 -10 -14    7.92    5.93
   7  10 -14    2.18    3.86
  -7  10  15   -0.00    4.11
   7 -10 -15   -0.00    3.59
   7  10 -15   -0.00    3.13
  -7 -10  15    0.00    3.97
  -7  10  16   22.86    7.96
   7 -10 -16   21.32    7.62
   7  10 -16   12.59    6.04
  -7 -10  16   20.53    7.71
  -7  10  17   -0.00    3.60
   7  10 -17    1.28    3.76
  -7 -10  17   -0.00    3.94
  -7  10  18   20.19    7.41
   7  10 -18   12.85    5.82
  -7 -10  18   20.97    7.97
  -7  10  19   -0.00    4.51
   7  10 -19    0.44    3.34
  -7 -10  19    4.69    5.38
  -7  10  20    0.00    4.77
   7  10 -20    0.35    3.30
  -7 -10  20    6.60    5.44
  -7  10  21   -0.00    3.42
   7  10 -21    2.66    4.30
  -7 -10  21    2.85    5.67
  -7  10  22   27.38    9.21
   7  10 -22    5.96    5.29
  -7 -10  22   10.14    7.17
  -7  10  23    7.29    5.78
   7  10 -23   -0.00    3.89
  -7 -10  23    1.03    4.87
  -7  10  24    2.16    4.55
   7  10 -24    2.62    4.15
  -7 -10  24    0.00    5.13
  -7  10  25   -0.00    5.15
   7  10 -25   -0.00    4.19
  -7 -10  25    0.00    5.63
  -7  10  26   14.75    7.26
   7  10 -26    7.97    5.65
  -7 -10  26    4.78    6.71
  -7  10  27   -0.00    2.99
   7  10 -27   -0.00    3.76
  -7 -10  27   -0.00    4.43
  -7  10  28    0.27    4.70
   7  10 -28   -0.00    3.89
  -7 -10  28    2.17    4.60
  -7  10  29    7.34    5.51
   7  10 -29   -0.00    4.06
  -7 -10  29    3.33    6.76
  -7  10  30    0.00    5.35
   7  10 -30    4.06    4.60
  -7 -10  30    0.96    5.49
  -7  10  31    1.23    4.43
   7  10 -31   -0.00    4.15
  -7 -10  31    0.00    4.21
  -7  10  32    0.00    5.26
   7  10 -32    2.30    5.24
  -7 -10  32   12.45    6.93
  -7  10  33   -0.00    3.85
   7  10 -33   -0.00    3.81
  -7  11   1    0.13    4.06
   7 -11  -1    2.14    4.80
   7  11  -1    0.00    2.17
  -7  11   2   -0.00    4.30
   7 -11  -2    0.21    3.11
   7  11  -2    2.87    2.88
  -7  11   3    4.08    4.51
   7 -11  -3   10.18    5.66
   7  11  -3    1.70    2.66
  -7  11   4   25.52    8.77
   7 -11  -4   24.92    8.03
   7  11  -4   12.39    4.48
  -7  11   5   11.91    7.30
   7 -11  -5    7.74    5.28
   7  11  -5    9.32    4.04
  -7  11   6    3.94    4.51
   7 -11  -6    3.81    4.25
   7  11  -6    1.79    2.98
  -7  11   7   14.86    6.85
   7 -11  -7   11.45    6.55
   7  11  -7    4.39    3.98
  -7  11   8   -0.00    3.95
   7 -11  -8   23.88    7.71
   7  11  -8    3.14    3.14
  -7  11   9   -0.00    3.34
   7 -11  -9    0.00    3.82
   7  11  -9    3.88    3.99
  -7  11  10   11.30    6.73
   7 -11 -10   18.40    7.49
   7  11 -10   21.30    6.70
  -7  11  11   -0.00    4.08
  -7  11  11   -0.00    2.99
   7 -11 -11   -0.00    4.45
   7  11 -11    0.00    3.36
  -7  11  12   -0.00    4.65
   7 -11 -12    1.52    4.71
   7  11 -12   -0.00    3.57
  -7  11  13    2.34    4.34
   7 -11 -13   -0.00    3.98
   7  11 -13    0.44    3.17
  -7  11  14   20.02    7.79
   7 -11 -14   12.65    5.92
   7  11 -14    6.61    5.35
  -7  11  15    7.12    5.33
   7 -11 -15    1.88    4.50
   7  11 -15   -0.00    3.40
  -7  11  16    7.96    6.28
   7 -11 -16    7.44    6.13
   7  11 -16   12.54    5.57
  -7  11  17    3.09    5.70
   7 -11 -17   -0.00    3.65
   7  11 -17    3.44    4.38
  -7  11  18   10.94    5.84
   7 -11 -18   10.97    7.10
   7  11 -18   10.95    5.66
  -7  11  19    0.00    4.53
   7 -11 -19    2.57    5.24
   7  11 -19    1.92    4.24
  -7 -11  19    1.61    4.67
  -7  11  20   18.90    8.16
   7  11 -20   12.32    6.25
  -7 -11  20   15.37    7.12
  -7  11  21    3.20    5.00
   7  11 -21   -0.00    4.28
  -7 -11  21   -0.00    3.68
  -7  11  22   -0.00    4.36
   7  11 -22    0.00    4.01
  -7 -11  22   -0.00    4.54
  -7  11  23    3.62    4.85
   7  11 -23   -0.00    3.98
  -7 -11  23    0.84    4.26
  -7  11  24   14.08    7.28
   7  11 -24   10.80    6.08
  -7 -11  24    0.78    4.72
  -7  11  25    0.00    3.30
   7  11 -25    3.73    4.15
  -7 -11  25   -0.00    4.56
  -7  11  26    6.42    5.55
   7  11 -26    5.71    5.39
  -7 -11  26   -0.00    4.81
  -7  11  27   -0.00    5.00
   7  11 -27   -0.00    4.85
  -7 -11  27    0.99    5.63
  -7  11  28   -0.00    4.33
   7  11 -28    3.58    5.13
  -7 -11  28    4.00    4.75
  -7  11  29    1.33    4.88
   7  11 -29    0.58    5.59
  -7 -11  29   -0.00    4.26
  -7  11  30    6.91    6.62
   7  11 -30    9.16    6.13
  -7 -11  30    0.83    6.22
  -7  11  31    0.00    4.78
  -7 -11  31    2.21    6.20
  -7  11  32    0.00    5.61
  -7  12   1    5.31    5.21
   7 -12  -1    0.81    3.70
   7  12  -1    0.10    1.89
  -7  12   2   19.98    8.10
   7 -12  -2   15.41    6.74
   7  12  -2    2.56    2.50
  -7  12   3   -0.00    4.42
   7 -12  -3    1.30    3.67
   7  12  -3    0.05    1.98
  -7  12   4    0.10    4.30
   7 -12  -4    0.18    3.94
   7  12  -4    0.00    1.94
  -7  12   5    0.23    4.08
   7 -12  -5    3.71    4.49
   7  12  -5    3.62    2.84
  -7  12   6   21.72    8.45
   7 -12  -6   13.20    6.66
   7  12  -6   16.68    4.93
  -7  12   7   -0.00    4.87
   7 -12  -7    0.00    3.70
   7  12  -7    0.33    3.58
  -7  12   8    6.08    5.03
   7 -12  -8    9.74    5.60
   7  12  -8    6.24    4.08
  -7  12   9    2.55    4.34
   7 -12  -9    5.56    4.57
   7  12  -9   -0.00    3.40
  -7  12  10    6.00    4.96
   7 -12 -10    1.45    4.66
   7  12 -10    3.15    4.27
  -7  12  11   -0.00    4.74
   7 -12 -11   -0.00    3.70
   7  12 -11    1.28    3.18
  -7  12  12    4.31    5.23
   7 -12 -12    9.57    6.37
   7  12 -12   14.12    6.09
  -7  12  13    2.85    4.73
   7 -12 -13    2.70    3.97
   7  12 -13   -0.00    3.00
  -7  12  14   -0.00    4.83
   7 -12 -14    1.81    4.86
   7  12 -14    2.99    4.15
  -7  12  15   -0.00    3.66
   7 -12 -15    1.20    3.70
   7  12 -15    2.94    4.19
  -7  12  16   17.52    8.08
   7 -12 -16   42.01   10.34
   7  12 -16   14.31    6.66
  -7  12  17    4.82    5.03
   7 -12 -17   -0.00    3.26
   7  12 -17    0.70    3.38
  -7  12  18   13.63    6.70
   7 -12 -18    4.41    4.66
   7  12 -18    2.42    4.70
  -7  12  19    2.22    5.04
   7 -12 -19   -0.00    4.13
   7  12 -19    3.10    3.84
  -7  12  20    8.48    6.54
   7 -12 -20   -0.00    3.82
   7  12 -20    5.12    4.97
  -7  12  21    0.19    3.19
   7 -12 -21    3.49    4.48
   7  12 -21    4.89    5.17
  -7  12  22    3.28    4.86
   7 -12 -22    9.34    6.77
   7  12 -22    6.97    6.00
  -7  12  23    4.84    5.10
   7  12 -23   -0.00    4.24
  -7  12  24    1.81    4.76
   7  12 -24    4.62    4.98
  -7  12  25   -0.00    4.31
   7  12 -25    4.03    5.26
  -7  12  26   -0.00    3.56
   7  12 -26   -0.00    4.60
  -7 -12  26    1.45    5.65
  -7  12  27    8.77    5.59
   7  12 -27   -0.00    3.90
  -7 -12  27    3.26    6.30
  -7  12  28    1.11    3.77
  -7 -12  28    0.00    5.48
  -7  12  29    1.12    4.35
  -7 -12  29   -0.00    4.48
  -7  12  30    0.00    4.49
  -7 -12  30   -0.00    5.13
  -7  13   1   -0.00    4.60
   7 -13  -1   -0.00    3.89
   7  13  -1    2.62    2.32
  -7  13   2   13.03    6.98
   7 -13  -2   12.50    6.27
   7  13  -2    1.58    2.38
  -7  13   3    3.15    4.81
   7 -13  -3    4.51    5.01
   7  13  -3   10.25    3.68
  -7  13   4   25.74    8.96
   7 -13  -4   34.48    9.47
   7  13  -4   34.22    6.97
  -7  13   5    4.39    4.63
   7 -13  -5    3.88    4.89
   7  13  -5    3.42    2.91
  -7  13   6    0.00    4.15
   7 -13  -6    3.26    4.82
   7  13  -6    1.66    2.41
  -7  13   7    3.41    4.08
   7 -13  -7    7.12    5.36
   7  13  -7    0.82    3.02
  -7  13   8    8.55    5.76
   7 -13  -8   13.42    7.31
   7  13  -8    0.30    2.91
  -7  13   9    0.87    4.31
   7 -13  -9    0.71    4.16
   7  13  -9    4.42    4.32
  -7  13  10    9.80    6.49
   7 -13 -10   13.65    7.22
   7  13 -10    3.87    3.87
  -7  13  11    1.34    4.80
   7 -13 -11    2.16    4.69
   7  13 -11    3.79    4.14
  -7  13  12    0.00    3.31
   7 -13 -12   -0.00    3.63
   7  13 -12    0.99    4.27
  -7  13  13   -0.00    4.84
   7 -13 -13    3.76    5.13
   7  13 -13   -0.00    3.49
  -7  13  14    9.89    6.04
   7 -13 -14    8.41    6.18
   7  13 -14   10.97    5.78
   7 -13 -15    3.45    5.51
   7  13 -15    2.89    3.70
  -7  13  16    3.73    5.30
   7 -13 -16    0.00    4.29
   7  13 -16    0.50    3.49
  -7  13  17    0.10    3.34
   7 -13 -17    2.79    3.84
   7  13 -17    4.91    4.46
  -7  13  18   -0.00    4.96
   7 -13 -18   -0.00    3.92
   7  13 -18    0.00    3.89
  -7  13  19    2.83    5.73
   7 -13 -19   -0.00    3.95
   7  13 -19    1.52    4.11
  -7  13  20   13.78    7.36
   7 -13 -20    6.56    5.38
   7  13 -20   -0.00    4.38
  -7  13  21    9.07    6.49
   7 -13 -21    4.97    4.18
   7  13 -21    7.71    4.69
  -7  13  22    0.00    4.92
   7 -13 -22    0.47    5.15
   7  13 -22   -0.00    4.25
  -7  13  23    4.31    6.02
   7 -13 -23   -0.00    4.63
   7  13 -23    0.24    4.69
  -7  13  24    2.84    4.71
   7 -13 -24   -0.00    4.68
  -7  13  25    2.58    4.26
   7 -13 -25    0.00    4.18
  -7  13  26    7.14    5.64
  -7  14   1    3.56    4.68
   7 -14  -1    0.23    3.28
   7  14  -1    2.96    2.70
  -7  14   2   10.79    6.77
   7 -14  -2    2.90    4.46
   7  14  -2   18.65    4.85
  -7  14   3    0.00    4.04
   7 -14  -3    2.15    4.54
   7  14  -3    1.19    2.49
  -7  14   4   -0.00    4.18
   7 -14  -4   -0.00    4.16
   7  14  -4   -0.00    2.33
  -7  14   5   -0.00    5.00
   7 -14  -5    5.56    4.74
   7  14  -5   -0.00    2.48
  -7  14   6    8.51    6.42
   7 -14  -6   13.18    6.22
   7  14  -6    6.93    3.98
  -7  14   7   21.48    8.12
   7 -14  -7    3.52    4.76
   7  14  -7   13.31    4.76
  -7  14   8   11.35    6.48
   7 -14  -8    3.42    4.19
   7  14  -8    3.52    4.05
  -7  14   9    1.83    4.66
   7 -14  -9    0.00    4.37
   7  14  -9    0.76    3.46
  -7  14  10    0.00    4.42
   7 -14 -10    0.00    4.72
   7  14 -10    8.12    4.58
  -7  14  11    1.33    4.80
   7 -14 -11    0.69    3.53
   7  14 -11   -0.00    3.72
  -7  14  12    8.43    6.58
   7 -14 -12    0.00    4.26
   7  14 -12    3.41    4.12
  -7  14  13   -0.00    4.85
   7 -14 -13    0.85    4.37
   7  14 -13    4.04    3.77
  -7  14  14   -0.00    4.29
   7 -14 -14    3.75    4.92
   7  14 -14    0.69    3.76
  -7  14  15   -0.00    4.28
   7 -14 -15    0.00    5.36
   7  14 -15    3.23    3.95
  -7  14  16    1.82    4.72
   7 -14 -16    3.48    5.58
   7  14 -16   -0.00    4.66
   7 -14 -17    2.54    5.23
   7  14 -17    0.12    3.56
  -7  14  18   -0.00    3.99
   7 -14 -18    5.36    5.63
   7  14 -18   -0.00    4.42
  -7  14  19    0.93    5.25
   7 -14 -19    0.00    4.28
   7  14 -19    0.00    3.23
  -7  14  20    5.43    4.81
   7 -14 -20   -0.00    3.49
  -7  14  21    0.71    4.18
   7 -14 -21   -0.00    3.89
  -7  14  22   11.59    7.04
  -7  15   1   -0.00    4.21
   7 -15  -1   -0.00    3.76
   7  15  -1   -0.00    2.01
  -7  15   2   -0.00    4.84
   7 -15  -2    3.65    3.86
   7  15  -2    1.81    2.26
  -7  15   3    4.31    5.32
   7 -15  -3    1.70    4.57
   7  15  -3    2.01    2.74
  -7  15   4    0.24    4.37
   7 -15  -4   12.70    6.60
   7  15  -4    0.00    2.39
  -7  15   5   -0.00    5.18
   7 -15  -5   -0.00    4.49
   7  15  -5   -0.00    2.24
  -7  15   6   -0.00    4.38
   7 -15  -6    4.13    4.40
   7  15  -6    0.17    2.67
  -7  15   7   -0.00    4.60
   7 -15  -7   -0.00    3.81
   7  15  -7    0.22    2.61
  -7  15   8   -0.00    5.49
   7 -15  -8    5.29    5.28
   7  15  -8    0.42    2.55
  -7  15   9   -0.00    3.77
   7 -15  -9    3.52    4.52
   7  15  -9    3.03    3.72
  -7  15  10   -0.00    4.83
   7 -15 -10   -0.00    5.00
   7  15 -10    1.18    3.04
  -7  15  11    0.00    3.77
   7 -15 -11   -0.00    4.55
   7  15 -11    0.19    3.68
  -7  15  12    0.00    4.03
   7 -15 -12    2.19    5.18
   7  15 -12   -0.00    4.08
  -7  15  13    1.17    5.66
   7 -15 -13    4.54    5.69
   7  15 -13    2.33    4.21
  -7  15  14   -0.00    4.93
   7 -15 -14    5.76    5.74
   7  15 -14   -0.00    3.22
  -7  15  15   -0.00    4.13
   7 -15 -15    4.12    5.14
   7  15 -15   -0.00    4.38
  -7  15  16   -0.00    3.70
   7 -15 -16    1.78    4.84
  -7  15  17    0.03    4.16
  -7  16   1    7.06    5.67
   7 -16  -1    5.33    5.34
   7  16  -1    2.97    2.72
  -7  16   2    0.14    4.67
   7 -16  -2    1.73    4.18
   7  16  -2    0.47    2.14
  -7  16   3   -0.00    5.10
   7 -16  -3    2.36    4.85
   7  16  -3   -0.00    2.57
  -7  16   4    0.42    5.46
   7 -16  -4   -0.00    3.90
   7  16  -4   -0.00    2.43
  -7  16   5    3.34    5.14
   7 -16  -5    0.66    3.97
   7  16  -5    0.33    1.88
  -7  16   6   -0.00    4.94
   7 -16  -6    1.85    4.26
   7  16  -6    5.30    3.23
  -7  16   7   -0.00    5.14
   7 -16  -7    6.20    5.21
   7  16  -7    0.00    2.12
  -7  16   8   -0.00    4.49
   7 -16  -8   -0.00    3.85
   7  16  -8    0.00    2.04
  -7  16   9    3.03    4.48
   7 -16  -9   -0.00    4.14
   7  16  -9    0.15    2.96
  -7  16  10   -0.00    4.66
   7 -16 -10    3.91    5.03
  -7  16  11    0.64    3.89
   7 -16 -11    0.00    3.87
  -7  16  12    1.56    4.44
  -7  17   1   -0.00    4.62
   7 -17  -1    1.01    4.20
   7  17  -1    2.19    2.66
   7 -17  -2   -0.00    3.76
   7  17  -2   -0.00    2.33
   7 -17  -3   -0.00    2.96
   7  17  -3   -0.00    2.09
   7 -17  -4    0.00    4.43
   7 -17  -5    0.00    5.07
   7 -17  -6   -0.00    3.90
  -6   0   1    0.20    2.73
  -6   0   1    0.21    2.60
  -6   0   1    0.27    2.30
   6   0  -1    0.68    2.53
   6   0  -1    0.00    3.22
  -6   0   2  289.80   32.60
  -6   0   2  300.36   32.09
   6   0  -2  278.77   31.97
   6   0  -2  316.00   33.07
  -6   0   3    0.00    3.11
  -6   0   3   -0.00    3.10
   6   0  -3   -0.00    2.22
   6   0  -3    0.54    3.03
  -6   0   4   23.78    6.34
  -6   0   4   25.02    5.90
   6   0  -4   28.02    6.28
   6   0  -4   26.58    6.77
  -6   0   5   -0.00    3.04
  -6   0   5   -0.00    2.95
   6   0  -5    0.00    2.64
   6   0  -5    2.24    3.53
  -6   0   6 1074.14  111.22
  -6   0   6 1117.91  110.76
   6   0  -6 1262.81  111.67
   6   0  -6 1072.93  111.46
  -6   0   7    5.46    3.77
  -6   0   7   -0.00    3.26
   6   0  -7    1.86    3.66
   6   0  -7   -0.00    3.96
  -6   0   8   28.56    6.98
  -6   0   8   23.26    6.14
   6   0  -8   33.63    7.11
   6   0  -8   18.40    6.33
  -6   0   9    5.15    4.31
  -6   0   9    0.00    2.85
   6   0  -9    2.71    3.58
   6   0  -9    0.00    3.10
  -6   0  10  182.27   22.92
  -6   0  10  193.19   22.30
   6   0 -10  178.10   22.38
   6   0 -10  167.49   22.70
  -6   0  11    0.00    3.59
  -6   0  11    0.34    2.66
   6   0 -11   -0.00    2.75
   6   0 -11   -0.00    2.99
  -6   0  12  285.21   30.38
  -6   0  12  218.39   27.93
   6   0 -12  246.90   29.76
  -6   0  13   -0.00    4.28
  -6   0  13   -0.00    2.27
   6   0 -13    7.33    4.29
  -6   0  14   56.62   10.96
  -6   0  14   58.53   10.28
   6   0 -14   56.55   11.25
  -6   0  15    1.75    2.91
   6   0 -15    9.87    4.94
  -6   0  16  240.87   28.63
   6   0 -16  206.13   27.87
   6   0 -17   -0.00    4.68
   6   0 -18  142.37   21.06
  -6   0  19    1.57    4.60
   6   0 -19   -0.00    3.31
  -6   0  20    0.23    4.65
   6   0 -20    0.00    5.12
  -6   0  21   -0.00    4.73
   6   0 -21    2.28    4.31
  -6   0  22   67.16   13.88
   6   0 -22   92.84   16.23
  -6   0  23    0.00    5.35
   6   0 -23    1.21    3.98
  -6   0  24   12.04    6.80
   6   0 -24    2.15    5.66
  -6   0  25    3.03    5.00
   6   0 -25    0.48    4.33
  -6   0  26   12.70    7.66
   6   0 -26   35.59   10.40
  -6   0  27    3.18    5.06
   6   0 -27    0.35    4.12
  -6   0  28    6.50    6.57
  -6   0  29    0.00    5.68
  -6   0  30    4.63    5.86
  -6   0  31   -0.00    4.49
  -6   0  32   37.72   11.75
  -6   0  33   -0.00    6.14
  -6   0  34    5.10    5.54
  -6   0  35    2.13    5.82
  -6   0  36    5.50    7.02
  -6   0  37   -0.00    5.56
  -6   0  38   17.00    8.33
  -6   1   1    3.31    3.65
  -6   1   1    3.94    3.16
  -6   1   1    6.46    3.54
   6  -1  -1    6.53    3.85
   6  -1  -1   11.45    3.98
   6  -1  -1    3.85    3.99
   6   1  -1    5.93    3.29
   6   1  -1    3.05    3.72
  -6  -1   1    4.09    3.02
  -6  -1   1    1.66    2.88
  -6   1   2  509.70   53.12
  -6   1   2  434.38   52.76
  -6   1   2  532.75   52.71
   6  -1  -2  506.37   52.47
   6  -1  -2  510.77   53.22
   6   1  -2  535.27   52.12
   6   1  -2  509.30   52.53
  -6  -1   2  486.04   52.16
  -6  -1   2  541.52   51.83
  -6   1   3   33.81    7.43
  -6   1   3   30.63    6.61
   6  -1  -3   23.00    6.01
   6  -1  -3   17.00    6.42
   6   1  -3   33.77    6.48
   6   1  -3   25.11    6.19
  -6  -1   3   35.26    6.69
  -6  -1   3   20.25    5.19
  -6   1   4  655.92   70.02
  -6   1   4  680.75   69.59
   6  -1  -4  732.76   69.96
   6  -1  -4  614.82   69.77
   6   1  -4  789.57   69.88
   6   1  -4  716.72   69.95
  -6  -1   4  642.72   69.27
  -6  -1   4  689.75   68.82
  -6   1   5   80.70   12.87
  -6   1   5   94.43   12.99
   6  -1  -5   99.65   13.21
   6  -1  -5   78.23   13.22
   6   1  -5   91.27   12.73
   6   1  -5   92.37   13.21
  -6  -1   5   80.60   12.47
  -6  -1   5   91.73   12.29
  -6   1   6   60.39   11.32
  -6   1   6   82.85   11.96
   6  -1  -6   55.90   10.90
   6  -1  -6   85.05   12.82
   6   1  -6   73.27   11.41
   6   1  -6   86.68   12.35
  -6  -1   6   74.89   11.60
  -6  -1   6   85.74   11.35
  -6   1   7  182.08   23.45
  -6   1   7  209.74   23.69
   6  -1  -7  191.04   23.20
   6  -1  -7  181.63   23.87
   6   1  -7  215.96   23.58
   6   1  -7  168.78   23.10
  -6  -1   7  209.38   23.70
  -6  -1   7  196.27   22.72
  -6   1   8  599.88   64.72
  -6   1   8  701.18   65.07
   6  -1  -8  626.40   64.47
   6  -1  -8  551.60   64.65
   6   1  -8  640.07   64.44
   6   1  -8  636.31   64.96
  -6  -1   8  621.21   64.53
  -6  -1   8  648.13   63.70
  -6   1   9   12.95    5.24
  -6   1   9   11.96    4.96
   6  -1  -9    6.29    4.04
   6  -1  -9   16.47    6.08
   6   1  -9   10.98    4.53
   6   1  -9   16.20    5.82
  -6  -1   9    7.22    4.28
  -6  -1   9    6.09    3.86
  -6   1  10  113.80   15.38
  -6   1  10  102.17   14.41
   6  -1 -10   81.73   13.71
   6  -1 -10  116.93   15.94
   6   1 -10   95.92   14.22
   6   1 -10   86.71   14.11
  -6  -1  10   88.22   14.17
  -6  -1  10   92.30   13.43
  -6   1  11   12.32    4.76
  -6   1  11   12.74    5.01
   6  -1 -11    8.27    4.53
   6   1 -11   11.55    5.27
   6   1 -11   10.29    4.86
  -6  -1  11   21.12    6.14
  -6  -1  11    7.82    3.64
  -6   1  12  233.85   29.94
  -6   1  12  275.22   30.28
   6  -1 -12  239.68   30.60
   6   1 -12  275.86   30.97
  -6   1  13   33.99    8.35
  -6   1  13   30.44    7.73
   6  -1 -13   45.91    9.57
   6   1 -13   51.94   10.12
  -6  -1  13   32.83    8.63
  -6   1  14  126.11   19.22
  -6   1  14  137.84   18.71
   6  -1 -14  133.12   19.72
   6   1 -14  130.60   19.07
  -6  -1  14  165.76   20.36
  -6   1  15    9.96    5.21
  -6   1  15    5.67    4.08
   6  -1 -15    9.38    5.22
   6   1 -15    4.94    4.11
  -6  -1  15    0.00    3.44
  -6   1  16    0.00    2.91
   6  -1 -16    0.00    3.59
   6   1 -16    8.70    5.04
  -6  -1  16    4.21    4.42
   6  -1 -17    8.84    5.45
   6   1 -17    8.06    5.02
   6  -1 -18  164.23   24.45
   6   1 -18  200.99   25.45
  -6   1  19   12.56    6.23
   6  -1 -19   29.29    8.83
   6   1 -19   29.69    8.33
  -6  -1  19   10.09    6.20
  -6   1  20    0.00    4.91
   6  -1 -20    0.00    4.64
   6   1 -20    0.32    4.60
  -6  -1  20    0.00    4.79
  -6   1  21    3.21    5.19
   6  -1 -21   -0.00    4.24
   6   1 -21    4.85    5.18
  -6  -1  21   -0.00    4.93
  -6   1  22    0.00    5.08
   6  -1 -22   12.45    6.41
   6   1 -22    7.54    5.91
  -6  -1  22    2.82    4.51
  -6   1  23    1.54    2.94
   6  -1 -23    0.57    4.22
   6   1 -23    2.94    5.17
  -6  -1  23    2.41    4.86
  -6   1  24   25.00    8.85
   6  -1 -24   34.29    9.96
   6   1 -24   30.12    9.06
  -6  -1  24   10.79    7.40
  -6   1  25    7.15    5.37
   6  -1 -25    4.44    5.85
  -6  -1  25    1.69    4.71
  -6   1  26    2.84    4.17
   6  -1 -26   -0.00    4.50
  -6  -1  26    9.99    6.09
  -6  -1  27    1.41    6.02
  -6   1  28   35.86   10.80
  -6  -1  28   27.62    9.85
  -6   1  29   -0.00    5.12
  -6  -1  29    3.51    5.24
  -6   1  30   14.71    7.35
  -6  -1  30   19.05    8.25
  -6   1  31    0.97    4.85
  -6  -1  31    0.00    4.17
  -6   1  32   -0.00    4.30
  -6  -1  32    7.44    6.23
  -6   1  33    7.89    7.24
  -6  -1  33   -0.00    5.61
  -6   1  34    5.75    6.39
  -6  -1  34    5.91    6.01
  -6   1  35   -0.00    5.42
  -6  -1  35   -0.00    5.43
  -6   1  36   -0.00    4.24
  -6  -1  36   -0.00    6.00
  -6   1  37   -0.00    5.87
  -6  -1  37    0.17    4.80
  -6   1  38   -0.00    6.59
  -6  -1  38    4.46    5.98
  -6   2   1    5.62    4.46
  -6   2   1    0.00    3.47
  -6   2   1    1.36    3.43
   6  -2  -1    3.34    4.18
   6  -2  -1    2.91    2.83
   6  -2  -1    4.52    4.30
   6   2  -1    5.85    3.06
   6   2  -1    6.41    3.82
  -6  -2   1    2.87    2.61
  -6  -2   1    2.21    2.82
  -6  -2   1    6.79    2.73
  -6   2   2   10.49    4.60
  -6   2   2    3.36    3.17
  -6   2   2    6.32    4.02
   6  -2  -2    7.27    4.11
   6  -2  -2    6.53    3.77
   6  -2  -2   10.70    5.06
   6   2  -2   14.52    4.00
   6   2  -2    7.36    4.27
  -6  -2   2    5.42    3.54
  -6  -2   2    3.49    2.90
  -6   2   3    9.74    4.48
  -6   2   3    2.95    3.50
   6  -2  -3    2.96    3.28
   6  -2  -3   -0.00    3.18
   6   2  -3    4.59    3.36
   6   2  -3    2.50    2.84
  -6  -2   3    1.24    2.78
  -6  -2   3    1.34    2.39
  -6   2   4   97.93   12.40
  -6   2   4   65.21   10.56
   6  -2  -4   55.02    9.88
   6  -2  -4   58.85   10.67
   6   2  -4   66.53    9.88
   6   2  -4   47.21    9.20
  -6  -2   4   63.55    9.90
  -6  -2   4   57.35    8.97
  -6   2   5    6.57    4.75
  -6   2   5    9.31    4.19
   6  -2  -5    6.67    3.64
   6  -2  -5   10.88    5.26
   6   2  -5   13.18    4.37
   6   2  -5   11.82    4.85
  -6  -2   5    6.38    3.61
  -6  -2   5    4.78    3.13
  -6   2   6  237.27   32.10
  -6   2   6  345.30   33.70
   6  -2  -6  288.24   32.51
   6  -2  -6  300.80   33.57
   6   2  -6  308.60   32.32
   6   2  -6  287.45   32.26
  -6  -2   6  270.64   31.79
  -6  -2   6  299.08   31.29
  -6   2   7   51.85    9.77
  -6   2   7   42.42    8.85
   6  -2  -7   46.72    9.07
   6  -2  -7   49.64    9.81
   6   2  -7   47.66    8.67
   6   2  -7   44.82    8.89
  -6  -2   7   53.96    9.24
  -6  -2   7   52.56    8.26
  -6   2   8    6.24    4.60
  -6   2   8    6.53    4.17
   6  -2  -8   12.10    4.20
   6  -2  -8    0.00    3.10
   6   2  -8    7.69    4.10
   6   2  -8    6.38    3.95
  -6  -2   8    3.89    3.85
  -6  -2   8    2.58    2.68
  -6   2   9    0.00    3.06
  -6   2   9    0.00    3.35
   6  -2  -9   -0.00    3.11
   6  -2  -9    1.35    3.17
   6   2  -9    0.00    2.40
   6   2  -9    1.17    2.70
  -6  -2   9    1.09    3.04
  -6  -2   9    0.00    2.45
  -6   2  10  387.41   32.76
  -6   2  10  228.25   28.90
   6  -2 -10  266.10   30.65
   6   2 -10  237.41   28.93
   6   2 -10  232.70   28.94
  -6  -2  10  212.19   28.52
  -6   2  11  202.18   25.45
  -6   2  11  181.10   24.49
   6  -2 -11  214.19   26.41
   6   2 -11  220.88   25.40
   6   2 -11  196.94   25.03
  -6  -2  11  212.12   25.39
  -6   2  12   83.64   13.15
  -6   2  12   83.40   12.78
   6  -2 -12   85.16   13.71
   6   2 -12   62.61   11.87
  -6  -2  12   59.95   11.77
  -6   2  13    4.99    4.77
  -6   2  13    7.84    4.45
   6  -2 -13    3.55    3.85
   6   2 -13   12.40    4.93
  -6  -2  13    7.14    4.56
  -6   2  14   84.26   13.84
  -6   2  14   80.92   13.30
   6  -2 -14   72.06   13.66
   6   2 -14   93.61   14.17
  -6  -2  14   81.29   13.81
  -6   2  15   16.17    6.42
  -6   2  15   27.41    7.34
   6  -2 -15   29.40    8.08
   6   2 -15   23.66    7.29
  -6  -2  15   25.10    7.40
  -6   2  16   61.64   11.27
   6  -2 -16   67.10   12.85
   6   2 -16   64.54   11.84
  -6  -2  16   53.10   11.28
  -6   2  17   18.54    6.42
   6  -2 -17   23.86    7.81
   6   2 -17   20.85    7.12
  -6   2  18   17.36    6.60
   6  -2 -18   14.40    6.55
   6   2 -18   12.90    6.42
  -6   2  19    0.00    4.60
   6  -2 -19    8.73    5.69
   6   2 -19    3.83    4.83
  -6  -2  19    4.75    5.15
  -6   2  20   80.84   16.17
   6  -2 -20  142.60   19.95
   6   2 -20  104.46   17.59
  -6  -2  20  135.21   19.34
  -6   2  21   -0.00    5.47
   6  -2 -21    5.81    5.74
   6   2 -21    1.39    3.01
  -6  -2  21   -0.00    4.83
  -6   2  22   17.38    7.89
   6  -2 -22   37.89   10.45
  -6  -2  22   14.23    7.82
  -6   2  23   -0.00    4.10
   6  -2 -23   -0.00    4.42
  -6  -2  23   -0.00    5.07
  -6   2  24    7.01    4.55
   6  -2 -24    1.98    4.76
  -6  -2  24    6.67    5.40
  -6   2  25    4.16    5.91
   6  -2 -25   10.65    6.50
  -6  -2  25    5.75    6.36
  -6   2  26   15.00    7.20
  -6  -2  26   35.83   10.00
  -6   2  27    0.00    4.64
   6   2 -27   -0.00    3.39
  -6  -2  27   -0.00    5.14
  -6   2  28   14.72    6.63
   6   2 -28   11.23    6.71
  -6  -2  28    8.03    6.71
  -6   2  29   -0.00    4.45
   6   2 -29    0.00    4.03
  -6  -2  29    1.38    4.83
  -6   2  30    4.46    6.55
   6   2 -30    6.97    6.60
  -6  -2  30    3.68    6.36
  -6   2  31    1.74    5.26
  -6  -2  31    1.62    5.37
  -6   2  32   20.28    8.57
  -6  -2  32   23.33    9.44
  -6   2  33    2.17    5.65
  -6  -2  33   -0.00    5.20
  -6   2  34    4.65    5.00
  -6  -2  34    0.00    4.56
  -6   2  35    5.47    5.41
  -6  -2  35   -0.00    5.64
  -6   2  36    5.19    5.79
  -6  -2  36    9.50    8.31
  -6   2  37   -0.00    5.54
  -6  -2  37    0.00    5.74
  -6   2  38    2.40    4.87
  -6   3   1    5.54    3.55
  -6   3   1    1.05    3.13
  -6   3   1    2.11    3.33
   6  -3  -1   -0.00    3.81
   6  -3  -1    1.81    3.54
   6  -3  -1    0.13    3.23
   6   3  -1    3.44    2.52
   6   3  -1    4.52    2.94
  -6  -3   1    3.54    2.85
  -6  -3   1    1.30    2.19
  -6  -3   1    2.34    2.10
  -6   3   2  112.73   16.16
  -6   3   2   79.92   15.04
  -6   3   2  151.47   17.01
   6  -3  -2  112.11   16.12
   6  -3  -2  125.40   15.92
   6  -3  -2  118.59   16.40
   6   3  -2  110.82   14.10
   6   3  -2  130.35   14.92
  -6  -3   2   94.94   13.72
  -6  -3   2  111.99   13.22
  -6   3   3  107.91   15.57
  -6   3   3  178.25   18.66
  -6   3   3  102.24   15.08
   6  -3  -3   90.65   14.63
   6  -3  -3  118.07   15.52
   6  -3  -3   97.27   15.32
   6   3  -3  129.33   14.48
   6   3  -3   91.37   13.65
  -6  -3   3  118.42   14.26
  -6  -3   3   93.92   12.67
  -6   3   4   27.81    7.02
  -6   3   4   42.60    8.45
   6  -3  -4   31.23    6.95
   6  -3  -4   27.17    7.61
   6   3  -4   33.41    6.52
   6   3  -4   36.94    6.79
  -6  -3   4   23.20    5.77
  -6  -3   4   37.22    6.12
  -6   3   5   11.66    5.40
  -6   3   5   10.63    4.93
   6  -3  -5   17.72    5.15
   6  -3  -5    6.19    4.63
   6   3  -5    4.74    3.33
   6   3  -5    4.70    3.74
  -6  -3   5    9.84    4.14
  -6  -3   5   12.02    3.72
  -6   3   6   13.53    5.38
  -6   3   6   13.21    5.04
   6  -3  -6   15.62    5.18
   6  -3  -6   17.13    5.74
   6   3  -6   16.12    5.12
   6   3  -6   20.41    5.36
  -6  -3   6   22.61    5.53
  -6  -3   6   18.61    4.54
  -6   3   7   11.86    4.90
  -6   3   7   24.48    6.35
   6  -3  -7   18.64    5.43
   6  -3  -7   18.63    6.22
   6   3  -7   13.85    4.88
   6   3  -7   16.67    5.07
  -6  -3   7   13.69    4.94
  -6  -3   7   12.38    4.27
  -6   3   8  323.34   34.37
  -6   3   8  470.05   36.43
   6  -3  -8  265.64   33.48
   6   3  -8  292.18   32.43
   6   3  -8  204.65   30.98
  -6  -3   8  299.68   32.67
  -6   3   9   55.73   10.37
   6  -3  -9   65.15   11.24
   6   3  -9   61.72   10.18
   6   3  -9   54.13    9.75
  -6  -3   9   41.99    9.25
  -6   3  10   27.08    7.51
  -6   3  10   31.21    7.54
   6  -3 -10   30.59    7.86
   6   3 -10   16.68    5.90
   6   3 -10   26.37    6.66
  -6  -3  10   23.43    6.32
  -6   3  11    2.49    3.97
  -6   3  11    9.15    4.74
   6  -3 -11    8.72    5.08
   6   3 -11   11.21    4.72
   6   3 -11    3.05    4.00
  -6  -3  11   12.33    4.97
  -6   3  12  102.39   14.06
  -6   3  12   47.64   10.45
   6  -3 -12   58.81   11.55
   6   3 -12   57.66   10.71
   6   3 -12   58.01   10.75
  -6  -3  12   56.25   10.71
  -6   3  13  105.20   16.56
  -6   3  13  127.74   17.24
   6  -3 -13  118.25   17.51
   6   3 -13   83.47   15.05
  -6  -3  13  136.15   17.55
  -6   3  14  133.86   20.05
  -6   3  14  138.72   19.89
   6  -3 -14  150.68   21.20
   6   3 -14  156.07   20.33
  -6  -3  14  156.95   20.73
  -6   3  15   21.18    6.37
   6  -3 -15    9.59    5.88
   6   3 -15   12.32    5.59
  -6  -3  15   10.29    5.94
  -6   3  16   13.69    5.87
   6  -3 -16   25.28    7.66
   6   3 -16    3.53    4.72
  -6  -3  16   16.34    6.57
  -6   3  17   56.06   10.86
   6  -3 -17   55.44   11.98
   6   3 -17   45.66   10.51
  -6   3  18   49.80   13.03
  -6   3  18  123.37   16.23
   6  -3 -18   97.56   16.03
  -6   3  19   37.28    9.54
  -6   3  19   33.70    8.67
   6  -3 -19   36.24    9.50
  -6  -3  19   39.28   10.27
  -6   3  20    0.16    4.62
  -6   3  20    5.43    4.64
   6  -3 -20    0.34    4.27
  -6  -3  20    0.00    5.05
  -6   3  21    1.03    4.06
   6  -3 -21   -0.00    4.07
  -6  -3  21   -0.00    5.49
  -6   3  22   26.49    8.23
   6  -3 -22   38.62   10.59
  -6  -3  22   28.62    9.24
  -6   3  23    8.25    5.50
   6  -3 -23   15.79    7.07
  -6  -3  23    0.66    6.03
  -6   3  24   54.08   12.34
   6   3 -24   32.36   10.22
  -6  -3  24   73.34   14.23
  -6   3  25    0.00    4.57
   6   3 -25    4.58    5.31
  -6  -3  25    4.26    4.70
  -6   3  26    0.00    4.57
   6   3 -26    3.81    5.56
  -6  -3  26    3.08    5.21
  -6   3  27    0.66    3.30
   6   3 -27    0.67    4.13
  -6  -3  27   -0.00    4.74
  -6   3  28   11.56    6.73
   6   3 -28    2.59    5.85
  -6  -3  28   10.92    6.92
  -6   3  29    1.79    3.83
   6   3 -29    0.06    4.57
  -6  -3  29    5.76    5.85
  -6   3  30   16.59    7.41
   6   3 -30   14.25    7.34
  -6  -3  30   22.55    8.77
  -6   3  31   -0.00    4.64
   6   3 -31   -0.00    4.43
  -6  -3  31    0.00    4.87
  -6   3  32   -0.00    4.83
  -6  -3  32   10.15    7.74
  -6   3  33    0.00    4.99
  -6  -3  33    6.50    6.59
  -6   3  34    6.38    5.50
  -6  -3  34    3.96    6.95
  -6   3  35   -0.00    5.57
  -6  -3  35    0.00    3.82
  -6   3  36    1.03    4.28
  -6  -3  36    0.00    4.68
  -6   3  37    1.39    4.53
  -6  -3  37   -0.00    4.83
  -6   3  38   -0.00    5.51
  -6   4   1  142.63   20.46
  -6   4   1  119.39   18.87
   6  -4  -1  165.82   20.89
   6  -4  -1  138.72   19.46
   6  -4  -1  183.07   21.75
   6   4  -1  175.06   18.28
   6   4  -1  159.09   18.04
  -6  -4   1  137.76   17.51
  -6  -4   1  166.00   16.80
  -6   4   2   11.94    5.07
  -6   4   2    7.72    4.44
  -6   4   2   12.91    5.12
   6  -4  -2   20.19    6.31
   6  -4  -2   16.17    5.25
   6  -4  -2    9.59    4.59
   6   4  -2   11.24    3.74
   6   4  -2    4.25    3.33
  -6  -4   2   11.22    3.59
  -6  -4   2   11.67    3.11
  -6   4   3   -0.00    3.60
  -6   4   3    8.46    4.20
  -6   4   3    2.55    2.83
   6  -4  -3    1.64    3.28
   6  -4  -3    0.00    3.10
   6  -4  -3    8.79    4.43
   6   4  -3    5.25    3.29
   6   4  -3    1.69    2.59
  -6  -4   3    5.27    3.04
  -6  -4   3    8.07    2.89
  -6   4   4   16.16    5.25
  -6   4   4   16.56    5.46
   6  -4  -4    5.09    4.12
   6  -4  -4    3.62    3.65
   6   4  -4    9.34    3.79
   6   4  -4    6.38    3.38
  -6  -4   4   15.63    4.53
  -6  -4   4    1.40    2.25
  -6   4   5  217.12   25.59
  -6   4   5  184.08   24.39
   6  -4  -5  221.73   25.71
   6  -4  -5  188.49   25.04
   6   4  -5  230.88   23.81
   6   4  -5  161.44   22.30
  -6  -4   5  206.93   23.29
  -6  -4   5  204.99   22.10
  -6   4   6  160.18   24.35
  -6   4   6  186.23   24.72
   6  -4  -6  190.36   25.42
   6   4  -6  223.52   24.26
   6   4  -6  229.13   24.20
  -6  -4   6  225.95   24.22
  -6   4   7   48.46   10.37
  -6   4   7   51.06   10.25
   6  -4  -7   63.23   11.75
   6   4  -7   85.54   11.28
   6   4  -7   69.72   10.41
  -6  -4   7   55.89    9.80
  -6   4   8    1.30    3.28
  -6   4   8    7.10    4.34
   6  -4  -8    0.47    3.83
   6   4  -8    3.95    3.67
   6   4  -8    4.40    3.48
  -6  -4   8    3.97    3.48
  -6   4   9   48.75   10.24
  -6   4   9   38.90    9.35
   6  -4  -9   50.28   10.39
   6   4  -9   44.74    8.99
   6   4  -9   48.62    8.88
  -6  -4   9   49.77    9.11
  -6   4  10   37.65    8.32
  -6   4  10   26.68    7.60
   6  -4 -10   33.86    8.36
   6   4 -10   27.46    6.90
   6   4 -10   29.06    6.98
  -6  -4  10   20.34    6.19
  -6   4  11  105.66   16.72
  -6   4  11  124.40   17.34
   6  -4 -11  112.49   17.39
   6   4 -11  120.32   16.39
   6   4 -11  103.95   15.52
  -6  -4  11  111.40   16.33
  -6   4  12  117.45   16.20
  -6   4  12   86.02   14.64
   6  -4 -12   63.89   13.96
   6   4 -12   91.68   14.25
   6   4 -12  108.62   14.90
  -6  -4  12  104.91   15.22
  -6   4  13   31.49    8.60
  -6   4  13   37.87    8.58
   6  -4 -13   35.98    9.21
   6   4 -13   28.58    7.35
  -6  -4  13   35.20    8.46
  -6   4  14   -0.00    3.82
   6  -4 -14    1.94    3.96
   6   4 -14    0.00    2.56
  -6  -4  14   -0.00    3.80
  -6   4  15  120.32   16.64
   6  -4 -15  105.08   17.01
  -6  -4  15   77.46   14.91
  -6   4  16  134.27   19.75
   6  -4 -16  113.65   19.39
  -6  -4  16  154.82   20.66
  -6   4  17   10.47    5.30
  -6   4  17    7.36    4.89
   6  -4 -17    7.74    5.11
  -6   4  18   34.09    9.54
  -6   4  18   52.16   10.61
   6  -4 -18   34.18   10.80
  -6   4  19   64.21   12.91
  -6   4  19   77.04   13.66
   6  -4 -19   73.21   14.57
  -6  -4  19   58.38   13.05
  -6   4  20   81.76   15.64
  -6   4  20  103.69   16.97
   6  -4 -20   99.40   17.74
   6   4 -20  101.18   16.74
  -6  -4  20  114.14   17.97
  -6   4  21    0.00    4.20
  -6   4  21    1.09    4.14
   6  -4 -21    0.00    4.64
   6   4 -21    1.68    4.93
  -6  -4  21   13.75    6.96
  -6   4  22    4.02    4.78
   6   4 -22   -0.00    3.81
  -6  -4  22    0.00    6.18
  -6   4  23    2.84    3.50
   6   4 -23   -0.00    4.33
  -6  -4  23   -0.00    5.15
  -6   4  24    1.55    4.71
   6   4 -24    0.00    4.62
  -6  -4  24    6.69    7.17
  -6   4  25    0.93    4.61
   6   4 -25    8.07    5.56
  -6  -4  25    0.00    4.64
  -6   4  26   10.76    6.78
   6   4 -26   11.70    5.99
  -6  -4  26    8.77    6.70
  -6   4  27    4.73    5.21
   6   4 -27    1.33    5.16
  -6  -4  27    7.15    7.63
  -6   4  28   14.92    7.09
   6   4 -28   17.85    7.90
  -6  -4  28   12.91    8.37
  -6   4  29   -0.00    4.01
   6   4 -29   -0.00    4.75
  -6  -4  29   -0.00    6.45
  -6   4  30    4.23    5.21
   6   4 -30    6.08    6.22
  -6  -4  30    3.80    6.50
  -6   4  31    0.68    4.31
   6   4 -31    1.89    4.20
  -6  -4  31   -0.00    5.17
  -6   4  32    5.65    5.18
  -6  -4  32   12.62    8.01
  -6   4  33    0.00    5.46
  -6  -4  33    1.72    5.89
  -6   4  34    1.33    4.42
  -6  -4  34   -0.00    4.03
  -6   4  35   -0.00    5.39
  -6  -4  35   -0.00    6.15
  -6   4  36    2.67    4.90
  -6  -4  36    0.06    5.70
  -6   4  37    0.00    4.76
  -6  -4  37    2.74    5.98
  -6   4  38    1.68    4.86
  -6   5   1   12.04    5.50
  -6   5   1   15.60    5.84
   6  -5  -1    8.09    4.97
   6  -5  -1    6.22    4.12
   6   5  -1   13.20    3.81
   6   5  -1   11.35    3.53
  -6  -5   1   13.89    3.84
  -6  -5   1   17.06    3.04
  -6  -5   1   17.05    2.91
  -6   5   2   49.79   11.88
  -6   5   2   78.93   12.90
   6  -5  -2   97.05   13.97
   6  -5  -2   61.78   12.76
   6   5  -2   96.39   11.55
   6   5  -2   90.30   11.17
  -6  -5   2   84.06   10.86
  -6  -5   2   90.35   10.12
  -6  -5   2   72.93    9.35
  -6   5   3   87.15   15.46
  -6   5   3   99.92   16.26
  -6   5   3  108.17   15.90
   6  -5  -3  101.77   15.87
   6  -5  -3  118.01   16.89
   6   5  -3  112.36   14.08
   6   5  -3  109.11   13.68
  -6  -5   3  111.19   13.84
  -6  -5   3  113.54   12.59
  -6   5   4   93.80   14.71
  -6   5   4  100.14   15.02
  -6   5   4   88.89   13.96
   6  -5  -4   89.98   14.36
   6  -5  -4   90.60   14.66
   6   5  -4   97.07   12.56
   6   5  -4   91.03   12.16
  -6  -5   4   72.58   11.56
  -6   5   5    0.32    3.34
  -6   5   5    2.40    3.83
   6  -5  -5    0.00    3.43
   6  -5  -5    4.29    3.95
   6   5  -5    2.07    2.61
   6   5  -5    3.34    2.62
  -6  -5   5    4.35    3.18
  -6   5   6    3.08    3.93
  -6   5   6    3.41    3.46
   6  -5  -6    1.99    3.19
   6  -5  -6    0.42    2.74
   6   5  -6    2.38    3.01
   6   5  -6    5.79    3.35
  -6  -5   6   -0.00    2.44
  -6   5   7   55.46   10.91
  -6   5   7   41.04    9.46
   6  -5  -7   47.17   10.14
   6   5  -7   58.55    9.42
   6   5  -7   55.75    9.08
  -6  -5   7   47.69    8.76
  -6   5   8   39.52    9.26
  -6   5   8   49.56    9.92
   6  -5  -8   28.12    8.68
   6   5  -8   47.87    8.55
   6   5  -8   46.47    8.40
  -6  -5   8   45.23    8.72
  -6   5   9   54.94   11.85
  -6   5   9   71.06   12.53
   6  -5  -9   72.79   13.03
   6   5  -9   78.95   11.76
   6   5  -9   79.60   11.90
  -6  -5   9   70.16   11.62
  -6   5  10   50.20   10.02
  -6   5  10   33.32    8.54
   6  -5 -10   33.87    9.20
   6   5 -10   45.26    8.66
   6   5 -10   43.18    8.50
  -6  -5  10   38.08    8.36
  -6   5  11    7.19    4.76
  -6   5  11    5.35    3.96
   6  -5 -11    2.62    4.37
   6   5 -11   -0.00    3.03
   6   5 -11   -0.00    2.96
  -6  -5  11    0.00    3.50
  -6   5  12    5.19    4.71
   6  -5 -12    3.29    4.35
  -6  -5  12    3.46    3.66
  -6   5  13  196.33   26.46
   6  -5 -13  174.68   26.30
  -6  -5  13  261.89   27.90
  -6   5  14  261.73   28.92
   6  -5 -14  197.74   27.62
  -6  -5  14  191.33   26.64
  -6   5  15    0.00    4.39
   6  -5 -15    1.80    4.49
  -6  -5  15   -0.00    4.34
  -6   5  16    0.00    3.88
  -6   5  16    0.00    3.78
   6  -5 -16   26.06    8.27
  -6   5  17    4.02    4.38
  -6   5  17   -0.00    4.25
   6  -5 -17    1.88    3.69
   6   5 -17    1.89    3.68
  -6   5  18   97.12   15.64
  -6   5  18   72.99   14.55
   6  -5 -18   98.10   16.89
   6   5 -18   81.55   14.45
  -6   5  19   26.70    8.20
  -6   5  19    7.30    5.08
   6  -5 -19   11.21    6.70
   6   5 -19    1.92    3.86
  -6  -5  19    8.03    5.55
  -6   5  20    8.36    5.18
   6   5 -20    0.54    4.82
  -6  -5  20   11.65    6.24
  -6   5  21   -0.00    3.37
   6   5 -21   -0.00    3.47
  -6  -5  21   -0.00    4.44
  -6   5  22   -0.00    3.42
   6   5 -22   -0.00    3.56
  -6  -5  22    1.52    4.90
  -6   5  23   28.26    8.84
   6   5 -23   32.65    8.98
  -6  -5  23   23.35    8.43
  -6   5  24    4.11    6.58
   6   5 -24   12.35    6.98
  -6  -5  24   20.47    8.46
  -6   5  25    1.22    4.33
   6   5 -25    1.51    5.02
  -6  -5  25    6.76    6.28
  -6   5  26   -0.00    4.20
   6   5 -26    0.78    3.30
  -6  -5  26    1.57    4.13
  -6   5  27    0.34    3.82
   6   5 -27    2.27    5.50
  -6  -5  27    1.87    5.26
  -6   5  28    4.60    5.79
   6   5 -28    8.74    5.70
  -6  -5  28    3.69    6.63
  -6   5  29    9.49    6.30
   6   5 -29    6.84    6.13
  -6  -5  29    1.04    6.09
  -6   5  30    4.68    6.13
   6   5 -30    1.06    5.15
  -6  -5  30    0.00    6.92
  -6   5  31   -0.00    4.69
   6   5 -31   -0.00    5.49
  -6  -5  31    0.00    5.45
  -6   5  32   -0.00    3.83
   6   5 -32    3.22    4.92
  -6  -5  32    0.00    5.21
  -6   5  33    4.33    5.71
  -6  -5  33    2.44    5.81
  -6   5  34    6.08    6.70
  -6  -5  34   -0.00    5.26
  -6   5  35    6.40    5.61
  -6  -5  35    0.00    6.77
  -6   5  36    0.73    4.51
  -6  -5  36    3.62    6.08
  -6   5  37    1.26    5.65
  -6   5  38    0.00    5.55
  -6   6   1  119.76   17.63
  -6   6   1  100.47   16.14
   6  -6  -1  106.41   16.46
   6   6  -1  113.80   13.56
   6   6  -1  109.45   13.40
  -6  -6   1  130.19   13.83
  -6  -6   1  105.09   11.05
  -6  -6   1  114.99   11.11
  -6   6   2   25.60    7.53
  -6   6   2   25.72    7.32
   6  -6  -2   26.33    7.39
   6  -6  -2   27.77    7.73
   6   6  -2   25.72    5.18
   6   6  -2   26.39    5.18
  -6  -6   2   28.96    5.31
  -6  -6   2   30.12    4.12
  -6  -6   2   20.20    3.59
  -6   6   3    4.38    4.35
  -6   6   3    5.38    4.45
   6  -6  -3    0.86    3.38
   6  -6  -3    6.37    4.55
   6   6  -3    6.47    2.96
   6   6  -3    4.70    2.94
  -6  -6   3    8.00    3.42
  -6   6   4   10.55    5.85
  -6   6   4   14.33    6.28
  -6   6   4   24.30    7.07
   6  -6  -4    7.15    4.41
   6  -6  -4   27.19    7.69
   6   6  -4   17.61    4.45
   6   6  -4   20.41    4.67
  -6  -6   4   20.80    5.14
  -6   6   5   90.12   16.25
  -6   6   5  122.23   17.21
   6  -6  -5  118.50   17.01
   6  -6  -5  112.97   17.30
   6   6  -5  116.88   14.63
   6   6  -5  111.71   14.34
  -6  -6   5  104.60   14.38
  -6   6   6   92.52   13.84
  -6   6   6   29.31    9.31
   6  -6  -6   78.27   12.80
   6  -6  -6   65.27   12.52
   6   6  -6   86.06   11.11
   6   6  -6   77.76   10.50
  -6  -6   6   73.30   10.68
  -6   6   7   46.23    9.87
  -6   6   7   43.20    9.99
   6  -6  -7   46.61    9.64
   6  -6  -7   30.94    9.14
   6   6  -7   63.45    9.29
   6   6  -7   40.65    8.19
  -6  -6   7   65.79    9.74
  -6   6   8   14.11    6.70
  -6   6   8   11.41    5.50
   6  -6  -8    8.20    4.71
   6  -6  -8   19.41    6.62
   6   6  -8   19.30    5.24
  -6  -6   8    7.56    4.40
  -6   6   9   88.33   14.86
   6  -6  -9   96.21   15.24
   6   6  -9   80.17   12.48
  -6  -6   9   80.54   12.96
  -6   6  10   69.12   13.02
   6  -6 -10   51.82   12.13
   6   6 -10   74.82   11.67
  -6  -6  10   86.18   12.79
  -6   6  11   56.27   11.13
   6  -6 -11   61.83   11.85
   6   6 -11   33.30    8.54
  -6  -6  11   66.68   11.11
  -6   6  12   53.60   11.43
   6  -6 -12   53.91   11.95
  -6  -6  12   60.96   11.21
  -6   6  13   -0.00    2.81
   6  -6 -13    3.71    4.46
   6   6 -13    0.17    3.36
  -6  -6  13    3.24    3.80
  -6   6  14    2.17    3.16
   6  -6 -14    0.00    3.96
   6   6 -14   -0.00    3.33
  -6  -6  14   -0.00    3.09
  -6   6  15   42.44   10.47
  -6   6  15   67.65   12.57
   6  -6 -15   55.00   11.73
   6   6 -15   39.02    9.30
  -6  -6  15   54.99   11.44
  -6   6  16    4.15    4.95
  -6   6  16   13.67    6.04
   6  -6 -16    0.00    4.26
   6   6 -16    4.19    4.56
  -6   6  17   20.35    6.66
   6  -6 -17   10.24    5.98
   6   6 -17   10.06    5.62
  -6   6  18   47.91   10.39
   6   6 -18   35.39    9.22
  -6  -6  18   22.97    9.02
  -6   6  19   10.31    5.97
   6   6 -19    5.95    4.66
  -6  -6  19    2.27    4.74
  -6   6  20   -0.00    4.16
   6   6 -20    1.87    4.19
  -6  -6  20    1.38    4.63
  -6   6  21    4.94    4.65
   6   6 -21   13.85    6.80
  -6  -6  21   19.68    7.68
  -6   6  22   10.36    5.40
   6   6 -22    6.77    5.71
  -6  -6  22   11.92    6.67
  -6   6  23   23.46    7.78
   6   6 -23   10.54    6.97
  -6  -6  23   13.62    7.71
  -6   6  24    6.15    4.49
   6   6 -24    0.00    4.50
  -6  -6  24    1.49    5.06
  -6   6  25   11.31    6.30
   6   6 -25   11.20    6.19
  -6  -6  25   22.04    8.91
  -6   6  26   30.07    8.73
   6   6 -26    9.61    5.70
  -6  -6  26    7.76    6.32
  -6   6  27   10.55    6.72
   6   6 -27    9.31    7.17
  -6  -6  27    6.71    6.25
  -6   6  28    3.65    5.02
   6   6 -28    1.94    5.15
  -6  -6  28    0.00    5.56
  -6   6  29    0.00    3.66
   6   6 -29   -0.00    3.91
  -6  -6  29   -0.00    4.90
  -6   6  30   -0.00    4.58
   6   6 -30    0.00    4.43
  -6  -6  30    0.27    4.95
  -6   6  31   13.53    6.55
   6   6 -31    4.20    5.52
  -6  -6  31   12.53    6.65
  -6   6  32    0.00    4.16
   6   6 -32    1.49    4.78
  -6  -6  32    7.80    6.98
  -6   6  33    3.12    4.30
   6   6 -33    2.34    4.75
  -6  -6  33    4.37    6.49
  -6   6  34    1.29    4.22
  -6  -6  34    0.00    5.13
  -6   6  35    0.34    3.39
  -6  -6  35    3.78    6.82
  -6   6  36   -0.00    6.13
  -6  -6  36    5.14    7.47
  -6   6  37   -0.00    5.69
  -6   7   1    4.70    4.32
  -6   7   1   18.70    6.02
   6   7  -1    6.45    2.67
   6   7  -1   12.32    3.30
  -6  -7   1   19.76    3.90
  -6   7   2    0.00    3.94
  -6   7   2    4.75    4.37
   6   7  -2    8.10    2.88
   6   7  -2   16.70    4.05
  -6  -7   2   18.41    4.17
  -6   7   3  218.59   27.10
  -6   7   3  181.29   25.33
   6   7  -3  200.56   22.21
   6   7  -3  198.75   22.30
  -6  -7   3  202.58   22.55
  -6   7   4   61.24   12.23
  -6   7   4   70.79   12.62
   6  -7  -4   56.40   12.03
   6   7  -4   62.63    9.24
   6   7  -4   64.50    9.45
  -6  -7   4   62.73    9.64
  -6   7   5   12.90    5.96
  -6   7   5   23.22    6.93
   6  -7  -5   28.79    8.10
   6   7  -5   28.32    5.52
  -6  -7   5   15.39    4.81
  -6   7   6   28.89    7.66
   6  -7  -6   11.13    5.77
   6   7  -6   10.81    4.01
  -6  -7   6   14.58    4.59
  -6   7   7   14.93    5.96
   6  -7  -7   15.74    6.02
   6   7  -7   10.09    3.91
  -6  -7   7   18.97    5.37
  -6   7   8   35.14    8.63
   6  -7  -8   27.49    8.24
   6   7  -8   24.20    6.04
  -6  -7   8   45.40    8.55
  -6   7   9  112.23   18.10
   6  -7  -9  143.85   19.67
   6   7  -9  121.34   15.88
  -6  -7   9  105.37   16.27
  -6   7  10   -0.00    3.30
   6  -7 -10   -0.00    3.16
   6   7 -10    0.94    2.76
   6   7 -10    3.15    3.59
  -6  -7  10    3.72    3.79
  -6   7  11    1.46    4.13
   6  -7 -11   -0.00    4.03
   6   7 -11    1.32    2.62
   6   7 -11    0.38    2.52
  -6  -7  11    1.83    3.35
  -6   7  12   23.01    7.36
  -6   7  12   15.39    6.24
   6  -7 -12   15.17    6.96
   6   7 -12   11.82    5.05
  -6  -7  12   21.56    6.63
  -6   7  13   96.95   16.16
  -6   7  13  111.62   17.02
   6  -7 -13   94.42   16.57
   6   7 -13   78.61   13.86
  -6  -7  13   93.17   15.48
  -6   7  14   -0.00    3.81
  -6   7  14    3.65    4.11
   6  -7 -14   11.82    6.07
   6   7 -14    0.86    3.16
  -6  -7  14   -0.00    3.21
  -6   7  15    0.76    2.94
   6   7 -15   -0.00    4.02
  -6  -7  15    0.98    4.11
  -6   7  16    4.09    5.21
   6   7 -16    0.37    3.74
  -6   7  17   -0.00    3.18
   6   7 -17    1.07    4.00
  -6   7  18    3.99    5.20
   6   7 -18    1.57    3.92
  -6  -7  18   10.80    6.24
  -6   7  19   44.37   10.46
   6   7 -19   38.39    9.83
  -6  -7  19   38.18   10.62
  -6   7  20   -0.00    3.90
   6   7 -20    2.99    4.00
  -6  -7  20    6.04    5.63
  -6   7  21    5.00    5.44
   6   7 -21    0.21    3.61
  -6  -7  21    3.77    5.45
  -6   7  22   -0.00    3.54
   6   7 -22    3.81    5.13
  -6  -7  22    1.34    4.97
  -6   7  23   19.52    7.13
   6   7 -23   14.99    6.75
  -6  -7  23   11.33    7.35
  -6   7  24    1.19    4.45
   6   7 -24    0.11    4.89
  -6  -7  24    1.15    5.08
  -6   7  25   21.53    7.75
   6   7 -25   13.09    7.81
  -6  -7  25    9.63    5.93
  -6   7  26   -0.00    4.60
   6   7 -26    1.47    4.97
  -6  -7  26   -0.00    5.21
  -6   7  27    0.00    3.75
   6   7 -27    0.17    4.70
  -6  -7  27   -0.00    4.77
  -6   7  28    4.72    5.26
   6   7 -28    1.76    4.12
  -6  -7  28    7.80    6.64
  -6   7  29   14.40    7.35
   6   7 -29    7.39    6.74
  -6  -7  29   16.22    8.33
  -6   7  30    0.38    4.42
   6   7 -30    0.61    5.29
  -6  -7  30    7.60    6.48
  -6   7  31    4.02    4.91
   6   7 -31    1.35    4.45
  -6  -7  31    7.80    7.03
  -6   7  32    6.27    5.84
   6   7 -32    5.91    6.62
  -6  -7  32    4.27    6.30
  -6   7  33    2.47    5.73
   6   7 -33    4.07    5.60
  -6  -7  33    0.16    3.94
  -6   7  34   -0.00    5.13
   6   7 -34    0.61    6.09
  -6  -7  34    8.27    6.09
  -6   7  35    3.43    5.26
  -6  -7  35    7.89    7.48
  -6   7  36   -0.00    5.32
  -6   7  37    5.17    5.23
  -6   8   1  109.61   17.64
  -6   8   1  114.49   17.59
   6   8  -1  108.24   12.73
  -6  -8   1  107.16   13.00
  -6   8   2    3.40    4.35
  -6   8   2    3.79    4.12
   6   8  -2    2.38    2.07
  -6  -8   2    0.00    2.37
  -6   8   3    1.97    3.77
  -6   8   3   -0.00    2.77
   6   8  -3   -0.00    2.01
  -6  -8   3   -0.00    1.93
  -6  -8   3   -0.00    0.62
  -6  -8   3    0.72    0.65
  -6   8   4    2.76    4.42
  -6   8   4    1.13    3.93
   6   8  -4    0.00    2.19
  -6  -8   4    2.16    2.44
  -6   8   5  180.18   24.68
  -6   8   5  171.91   24.00
   6   8  -5  167.70   20.09
  -6  -8   5  185.22   21.40
  -6   8   6    1.22    3.17
  -6   8   6    5.15    4.65
   6  -8  -6    9.16    5.64
   6   8  -6    5.51    3.25
   6   8  -6    3.17    3.08
  -6  -8   6    3.43    3.17
  -6   8   7   69.88   13.13
   6  -8  -7   79.15   14.25
   6   8  -7   77.90   10.88
   6   8  -7   59.60   10.48
  -6  -8   7   68.33   11.49
  -6   8   8    2.95    4.33
  -6   8   8   -0.00    4.61
   6  -8  -8    0.50    3.38
   6   8  -8    3.51    3.30
   6   8  -8    2.72    3.62
  -6  -8   8    2.92    3.51
  -6   8   9   99.87   16.29
  -6   8   9   92.12   16.00
   6  -8  -9   85.15   15.37
   6  -8  -9   97.08   16.63
   6   8  -9  102.92   13.87
   6   8  -9   96.50   14.08
  -6  -8   9   90.86   14.46
  -6   8  10   23.43    7.60
  -6   8  10   53.30   10.43
   6  -8 -10   15.62    6.78
   6  -8 -10   34.67    9.30
   6   8 -10   26.31    6.12
   6   8 -10    9.20    5.04
  -6  -8  10   27.80    7.81
  -6   8  11   79.96   13.86
   6  -8 -11   66.55   12.97
   6   8 -11   48.23   10.51
  -6  -8  11   84.93   13.23
  -6   8  12   12.34    5.59
   6   8 -12    4.45    4.37
  -6  -8  12    7.36    5.63
  -6   8  13    4.80    4.13
   6   8 -13    1.52    3.44
  -6  -8  13    0.00    4.54
  -6   8  14    3.93    4.54
   6   8 -14    9.83    5.55
  -6  -8  14   11.66    6.29
  -6   8  15   85.12   14.30
   6   8 -15   45.98   10.39
  -6   8  16   -0.00    2.82
   6   8 -16    1.97    3.51
  -6   8  17   17.87    6.94
   6   8 -17    1.13    4.03
  -6  -8  17   14.78    6.99
  -6   8  18    2.41    3.31
   6   8 -18   -0.00    3.78
  -6  -8  18   -0.00    3.91
  -6   8  19   15.93    6.57
   6   8 -19    8.80    5.38
  -6  -8  19    9.63    6.11
  -6   8  20    4.04    5.00
   6   8 -20    1.83    3.51
  -6  -8  20    0.36    4.17
  -6   8  21    5.79    6.08
   6   8 -21    8.27    5.37
  -6  -8  21    5.39    5.29
  -6   8  22    0.00    3.25
   6   8 -22    1.70    4.57
  -6  -8  22    4.90    5.80
  -6   8  23    2.10    4.72
   6   8 -23    2.42    4.53
  -6  -8  23    2.42    5.02
  -6   8  24   -0.00    4.14
   6   8 -24   -0.00    2.88
  -6  -8  24   -0.00    5.42
  -6   8  25   13.15    6.96
   6   8 -25   15.90    6.62
  -6  -8  25   10.09    6.62
  -6   8  26   15.45    6.98
   6   8 -26    2.37    5.19
  -6  -8  26    2.31    4.73
  -6   8  27   17.76    7.09
   6   8 -27    2.73    5.44
  -6  -8  27    3.82    5.66
  -6   8  28   -0.00    4.41
   6   8 -28   -0.00    4.19
  -6  -8  28   -0.00    5.50
  -6   8  29   -0.00    3.80
   6   8 -29    1.93    4.10
  -6  -8  29    1.30    5.77
  -6   8  30   -0.00    4.72
   6   8 -30    1.59    5.09
  -6  -8  30   -0.00    5.15
  -6   8  31    6.28    5.65
   6   8 -31    9.34    6.69
  -6  -8  31    5.21    6.57
  -6   8  32    1.77    5.12
   6   8 -32    3.21    5.31
  -6  -8  32    0.21    4.84
  -6   8  33    5.36    6.04
   6   8 -33    2.79    5.76
  -6  -8  33    1.14    6.40
  -6   8  34   -0.00    4.63
   6   8 -34    0.00    5.06
  -6  -8  34   -0.00    4.50
  -6   8  35    1.05    5.00
  -6   8  36    1.65    5.25
  -6   8  37    0.04    4.58
  -6   9   1    6.37    5.50
   6  -9  -1    5.22    4.92
  -6   9   2   11.33    6.05
   6  -9  -2    3.84    4.53
   6   9  -2    1.18    2.22
  -6   9   3  103.68   16.92
   6  -9  -3  119.98   17.60
   6   9  -3   76.01   12.53
  -6  -9   3  136.46   14.41
  -6   9   4    9.35    6.23
   6  -9  -4   20.73    7.00
   6   9  -4   15.71    4.33
  -6  -9   4    3.91    3.39
   6  -9  -5    0.16    3.31
   6   9  -5    1.02    2.38
  -6  -9   5    2.40    2.78
   6  -9  -6    6.54    5.14
   6   9  -6    6.22    3.81
  -6  -9   6    6.37    3.93
  -6   9   7    3.54    4.58
   6  -9  -7    9.33    5.29
   6   9  -7    7.35    4.35
  -6  -9   7    9.05    4.90
  -6   9   8    2.35    4.65
   6  -9  -8    0.14    4.17
   6   9  -8    0.52    2.23
   6   9  -8   -0.00    2.67
  -6  -9   8    2.18    3.05
  -6   9   9   58.54   12.91
   6  -9  -9   82.38   14.11
   6   9  -9   85.74   11.73
   6   9  -9   60.28   11.06
  -6  -9   9   63.82   11.99
  -6   9  10   15.69    6.22
   6  -9 -10    5.42    4.52
   6   9 -10    1.63    2.73
   6   9 -10    2.47    3.29
  -6  -9  10   -0.00    3.48
  -6   9  11   -0.00    3.80
   6  -9 -11   -0.00    3.39
   6   9 -11    1.03    3.40
  -6  -9  11    4.98    4.72
  -6   9  12    0.00    3.41
   6  -9 -12    2.85    4.42
   6   9 -12    4.11    3.09
  -6  -9  12   -0.00    3.59
  -6   9  13   50.70   11.53
   6  -9 -13   53.45   11.78
   6   9 -13   45.49    9.92
  -6  -9  13   72.68   12.72
  -6   9  14    8.56    5.12
   6   9 -14    0.49    3.46
  -6   9  15   20.19    7.14
   6   9 -15   16.36    6.07
  -6   9  16    3.65    4.39
   6   9 -16    8.24    4.88
  -6   9  17   14.19    6.08
   6   9 -17    6.33    4.32
  -6  -9  17    4.27    5.14
  -6   9  18    6.52    4.97
   6   9 -18    0.37    3.35
  -6  -9  18    0.00    4.27
  -6   9  19   34.77    9.29
   6   9 -19   19.31    6.92
  -6  -9  19   21.77    8.52
  -6   9  20   -0.00    3.79
   6   9 -20    2.05    4.21
  -6  -9  20    1.90    4.56
  -6   9  21    3.86    5.21
   6   9 -21   -0.00    2.89
  -6  -9  21    6.69    5.99
  -6   9  22    4.32    4.94
   6   9 -22   -0.00    3.58
  -6  -9  22   -0.00    4.76
  -6   9  23   22.55    7.94
   6   9 -23    8.63    6.23
  -6  -9  23    9.39    7.38
  -6   9  24    6.07    5.69
   6   9 -24   -0.00    4.15
  -6  -9  24    0.00    5.08
  -6   9  25    6.67    5.71
   6   9 -25   13.49    6.66
  -6  -9  25   11.57    7.49
  -6   9  26    7.58    5.57
   6   9 -26    2.17    4.50
  -6  -9  26   -0.00    4.99
  -6   9  27   -0.00    4.44
   6   9 -27    2.85    4.70
  -6  -9  27   -0.00    5.36
  -6   9  28   -0.00    4.67
   6   9 -28   -0.00    4.01
  -6  -9  28    0.43    5.60
  -6   9  29    9.99    5.87
   6   9 -29    0.99    3.91
  -6  -9  29   10.69    8.03
  -6   9  30    0.74    3.49
   6   9 -30   -0.00    4.48
  -6  -9  30    0.00    5.90
  -6   9  31    7.59    5.48
   6   9 -31   -0.00    5.34
  -6  -9  31    1.16    4.86
  -6   9  32    6.46    5.32
   6   9 -32   -0.00    4.14
  -6  -9  32   -0.00    5.56
  -6   9  33    6.29    5.47
   6   9 -33    2.55    4.77
  -6  -9  33    2.43    6.21
  -6   9  34    1.89    5.45
   6   9 -34   -0.00    5.25
  -6  -9  34    0.49    7.08
  -6   9  35    4.72    5.66
   6   9 -35    2.21    5.47
  -6   9  36    0.94    4.62
  -6  10   1   24.73    8.60
   6 -10  -1   31.53    8.36
   6  10  -1   21.93    4.87
  -6  10   2    0.00    4.49
   6 -10  -2   16.23    6.44
   6  10  -2    5.11    2.88
  -6  10   3   -0.00    4.21
   6 -10  -3    0.68    4.56
   6  10  -3    2.07    2.34
  -6  10   4    4.55    4.60
   6 -10  -4    5.40    4.77
   6  10  -4    9.16    3.86
  -6  10   5   21.19    8.02
   6 -10  -5   34.51    8.87
   6  10  -5   29.23    6.43
  -6  10   6    3.01    3.90
   6 -10  -6    3.01    5.28
   6  10  -6    0.01    2.78
  -6  10   7   26.67    8.07
   6 -10  -7   20.40    7.16
   6  10  -7   19.48    5.65
  -6  10   8   -0.00    3.36
   6 -10  -8    3.28    4.88
   6  10  -8    0.00    2.92
  -6 -10   8    5.40    4.04
  -6  10   9    0.00    3.74
  -6  10   9   -0.00    3.46
   6 -10  -9    1.05    4.44
   6  10  -9   -0.00    2.79
  -6 -10   9   -0.00    4.13
  -6  10  10    3.26    4.85
   6 -10 -10   -0.00    4.22
   6  10 -10    5.34    3.02
  -6 -10  10    4.33    4.71
  -6  10  11   83.56   15.04
   6 -10 -11   99.37   15.91
   6  10 -11   79.34   13.03
  -6 -10  11   63.50   13.02
  -6  10  12   -0.00    4.19
   6 -10 -12   -0.00    3.43
   6  10 -12    2.71    4.10
  -6 -10  12   -0.00    3.65
  -6  10  13    2.83    4.71
   6 -10 -13   15.00    6.45
   6  10 -13    9.57    5.33
  -6 -10  13    7.36    5.36
  -6  10  14    2.16    4.75
   6 -10 -14    2.20    3.93
   6  10 -14    3.79    4.42
  -6  10  15   34.43    9.86
   6 -10 -15   39.67   10.06
   6  10 -15   33.24    8.79
  -6  10  16   -0.00    4.04
   6  10 -16   -0.00    3.39
  -6 -10  16    0.30    4.15
  -6  10  17   20.12    7.25
   6  10 -17   10.81    6.15
  -6 -10  17   24.42    8.17
  -6  10  18    0.00    3.76
   6  10 -18    1.22    3.97
  -6 -10  18    5.80    5.60
  -6  10  19    4.73    4.26
   6  10 -19    0.61    4.42
  -6 -10  19    1.21    4.98
  -6  10  20   -0.00    4.18
   6  10 -20    0.00    3.62
  -6 -10  20    2.51    5.18
  -6  10  21   26.69    8.33
   6  10 -21   16.67    6.97
  -6 -10  21   25.22    8.84
  -6  10  22    0.20    3.54
   6  10 -22   -0.00    3.93
  -6 -10  22    0.00    5.16
  -6  10  23    4.95    4.51
   6  10 -23    1.91    3.95
  -6 -10  23   -0.00    4.95
  -6  10  24    3.46    4.27
   6  10 -24    1.50    4.36
  -6 -10  24    4.14    5.81
  -6  10  25    3.11    4.56
   6  10 -25    6.16    5.57
  -6 -10  25    0.00    5.62
  -6  10  26   -0.00    4.00
   6  10 -26    4.06    3.95
  -6 -10  26   -0.00    4.79
  -6  10  27    3.27    4.57
   6  10 -27    7.88    5.52
  -6 -10  27    3.15    5.54
  -6  10  28   -0.00    3.28
   6  10 -28    0.00    5.45
  -6 -10  28    1.77    5.24
  -6  10  29    7.06    5.98
   6  10 -29   -0.00    4.44
  -6 -10  29    2.78    4.90
  -6  10  30    1.00    4.17
   6  10 -30    3.28    5.23
  -6 -10  30   -0.00    5.43
  -6  10  31    4.25    5.84
   6  10 -31    1.54    5.71
  -6 -10  31    5.59    5.67
  -6  10  32    0.81    5.83
   6  10 -32    0.61    4.37
  -6 -10  32   -0.00    5.80
  -6  10  33    0.00    4.52
   6  10 -33    0.92    4.35
  -6 -10  33    5.56    5.94
  -6  10  34    1.52    5.46
   6  10 -34   -0.00    4.60
  -6  10  35   10.50    7.06
   6  10 -35    5.17    5.44
  -6  11   1    9.31    5.84
   6 -11  -1    0.00    3.54
   6  11  -1    5.09    2.78
  -6  11   2    3.96    4.37
   6 -11  -2    0.72    4.11
   6  11  -2    0.00    2.26
  -6  11   3   36.69    9.96
   6 -11  -3   14.85    6.66
   6  11  -3   32.45    6.27
  -6  11   4    0.00    4.39
   6 -11  -4    1.27    4.19
   6  11  -4    2.04    2.48
  -6  11   5   -0.00    3.44
   6 -11  -5    1.06    3.63
   6  11  -5    1.07    2.54
  -6  11   6    2.53    4.38
   6 -11  -6    0.00    3.61
   6  11  -6   -0.00    2.72
  -6  11   7    2.48    4.13
   6 -11  -7    4.57    5.51
   6  11  -7    9.79    4.37
  -6  11   8    1.85    4.08
   6 -11  -8    7.26    5.21
   6  11  -8    4.15    3.89
  -6  11   9   10.79    6.84
   6 -11  -9   31.07    9.15
   6  11  -9   26.11    6.79
  -6  11  10   -0.00    3.56
   6 -11 -10    3.59    4.02
   6  11 -10   -0.00    3.50
  -6  11  11    0.17    3.66
   6 -11 -11    1.48    4.08
   6  11 -11    4.07    4.47
  -6  11  12    4.29    4.56
   6 -11 -12    1.57    3.74
   6  11 -12    0.66    3.27
  -6  11  13    8.29    5.38
   6 -11 -13   18.44    6.92
   6  11 -13   12.76    5.60
  -6  11  14   -0.00    3.97
   6 -11 -14   -0.00    4.01
   6  11 -14   -0.00    3.10
  -6  11  15   11.74    6.63
   6 -11 -15    9.87    6.28
   6  11 -15    7.84    5.25
  -6 -11  15   11.83    6.47
  -6  11  16    4.22    4.75
   6 -11 -16   -0.00    4.71
   6  11 -16   -0.00    4.72
  -6 -11  16   -0.00    3.80
  -6  11  17   18.38    7.37
   6 -11 -17   13.40    6.71
   6  11 -17    6.88    5.40
  -6 -11  17   26.96    8.80
  -6  11  18    3.22    3.87
   6 -11 -18   -0.00    4.15
   6  11 -18   -0.00    3.24
  -6 -11  18    0.52    4.66
  -6  11  19   14.32    6.98
   6  11 -19    5.36    5.34
  -6 -11  19   12.79    6.70
  -6  11  20    3.01    4.46
   6  11 -20    0.71    3.51
  -6 -11  20   -0.00    4.42
  -6  11  21    0.96    4.12
   6  11 -21    0.97    3.74
  -6 -11  21    4.09    5.66
  -6  11  22    1.85    3.86
   6  11 -22   -0.00    3.21
  -6 -11  22    0.32    4.38
  -6  11  23   26.33    8.45
   6  11 -23   12.55    6.51
  -6 -11  23   13.64    7.90
  -6  11  24   11.01    5.86
   6  11 -24    0.21    4.42
  -6 -11  24   -0.00    5.53
  -6  11  25    2.07    4.43
   6  11 -25    0.00    5.21
  -6 -11  25    1.11    5.48
  -6  11  26    0.63    3.79
   6  11 -26    2.38    4.18
  -6 -11  26    7.58    7.25
  -6  11  27   -0.00    4.44
   6  11 -27    4.52    4.43
  -6 -11  27    0.00    5.32
  -6  11  28   -0.00    4.04
   6  11 -28    0.50    4.27
  -6 -11  28   -0.00    5.36
  -6  11  29   13.35    7.36
   6  11 -29    0.30    5.30
  -6 -11  29    8.60    7.17
  -6  11  30   -0.00    4.19
   6  11 -30   -0.00    5.14
  -6 -11  30    0.55    4.05
  -6  11  31   -0.00    4.64
   6  11 -31    4.30    5.65
  -6 -11  31    3.77    6.29
  -6  11  32   -0.00    3.53
   6  11 -32   -0.00    5.48
  -6 -11  32   -0.00    5.94
  -6  12   1    5.36    6.31
   6 -12  -1   10.99    5.61
   6  12  -1   34.91    5.86
  -6  12   2    1.10    4.75
   6 -12  -2   -0.00    2.90
   6  12  -2    3.33    2.56
  -6  12   3    1.53    3.04
   6 -12  -3    2.60    4.56
   6  12  -3    0.10    2.07
  -6  12   4    0.00    3.22
   6 -12  -4    0.60    3.56
   6  12  -4    0.90    2.15
  -6  12   5   34.61    9.84
   6 -12  -5   28.39    8.77
   6  12  -5   32.79    6.97
  -6  12   6    0.62    4.00
   6 -12  -6    5.18    4.79
   6  12  -6    4.23    3.75
  -6  12   7    5.73    4.63
   6 -12  -7   13.96    6.37
   6  12  -7    1.16    3.67
  -6  12   8    4.80    4.73
   6 -12  -8    0.55    3.35
   6  12  -8   -0.00    2.79
  -6  12   9    9.26    5.37
   6 -12  -9    5.57    5.24
   6  12  -9    2.38    4.07
  -6  12  10    1.06    3.14
   6 -12 -10   -0.00    3.79
   6  12 -10    0.65    3.04
  -6  12  11    8.01    6.19
   6 -12 -11   18.84    7.76
   6  12 -11    9.20    5.03
   6 -12 -12   -0.00    4.01
   6  12 -12    0.00    3.47
  -6  12  13    9.41    5.99
   6 -12 -13   -0.00    4.60
   6  12 -13    8.63    5.06
  -6  12  14    5.50    5.12
   6 -12 -14    1.22    2.97
   6  12 -14    0.76    3.25
  -6  12  15   16.27    6.66
   6 -12 -15    2.45    4.26
   6  12 -15    9.38    5.50
  -6  12  16    3.29    4.08
   6 -12 -16    0.00    3.72
   6  12 -16    0.54    3.50
  -6  12  17   12.88    6.73
   6 -12 -17    7.64    5.10
   6  12 -17   11.19    6.21
  -6  12  18    0.43    3.83
   6 -12 -18   -0.00    3.68
   6  12 -18    0.00    4.55
  -6  12  19    2.87    4.87
   6 -12 -19    1.67    3.15
   6  12 -19    0.17    3.33
  -6  12  20   -0.00    3.51
   6 -12 -20   -0.00    3.15
   6  12 -20    3.21    5.10
  -6 -12  20   -0.00    4.61
  -6  12  21   12.39    6.49
   6 -12 -21   16.35    7.06
   6  12 -21    3.67    4.37
  -6 -12  21    8.71    5.98
  -6  12  22    0.68    3.89
   6  12 -22    1.33    4.12
  -6 -12  22    2.40    5.28
  -6  12  23   -0.00    4.52
   6  12 -23   -0.00    3.58
  -6 -12  23    5.63    6.07
  -6  12  24    1.39    4.58
   6  12 -24    0.00    3.22
  -6 -12  24   -0.00    4.75
  -6  12  25    5.89    6.02
   6  12 -25   -0.00    3.72
  -6 -12  25    3.06    5.87
  -6  12  26   -0.00    4.51
   6  12 -26   -0.00    4.29
  -6 -12  26    0.00    4.98
  -6  12  27    5.95    5.42
   6  12 -27    0.00    4.56
  -6 -12  27    1.97    5.89
  -6  12  28    0.00    3.15
   6  12 -28    2.37    4.53
  -6 -12  28   -0.00    5.74
   6  12 -29    4.99    6.36
  -6 -12  29   -0.00    4.41
  -6 -12  30    0.00    4.61
  -6 -12  31   10.25    7.30
  -6  13   1    1.26    3.35
   6 -13  -1    3.67    4.33
   6  13  -1    5.93    2.90
  -6  13   2    6.42    5.73
   6 -13  -2    2.56    4.64
   6  13  -2   -0.00    1.85
  -6  13   3   41.24   10.70
   6 -13  -3   36.03    9.79
   6  13  -3   30.37    6.75
  -6  13   4    0.00    3.61
   6 -13  -4    5.98    5.13
   6  13  -4   11.81    4.30
  -6  13   5    6.42    5.51
   6 -13  -5    3.14    4.06
   6  13  -5    4.34    3.20
  -6  13   6    0.92    4.37
   6 -13  -6    4.00    3.95
   6  13  -6    1.37    3.03
  -6  13   7    2.75    4.53
   6 -13  -7    3.93    4.39
   6  13  -7   13.38    5.25
  -6  13   8    2.44    5.29
   6 -13  -8    7.97    6.00
   6  13  -8    0.00    3.52
  -6  13   9    6.46    5.29
   6 -13  -9   15.23    6.77
   6  13  -9   34.35    7.46
  -6  13  10    0.00    4.05
   6 -13 -10    4.17    5.13
   6  13 -10    0.21    3.43
  -6  13  11    3.87    4.57
   6 -13 -11    6.45    5.25
   6  13 -11    3.44    3.80
  -6  13  12    2.48    3.95
   6 -13 -12    3.16    4.89
   6  13 -12   -0.00    3.99
  -6  13  13   16.54    6.81
   6 -13 -13    8.32    5.55
   6  13 -13   11.22    5.28
   6 -13 -14   -0.00    4.16
   6  13 -14    4.95    4.64
  -6  13  15    7.65    5.49
   6 -13 -15    2.09    4.85
   6  13 -15    0.00    3.73
  -6  13  16   -0.00    3.63
   6 -13 -16   -0.00    4.00
   6  13 -16    1.01    3.84
  -6  13  17   -0.00    3.82
   6 -13 -17    3.97    4.60
   6  13 -17    5.82    4.86
  -6  13  18   -0.00    3.29
   6 -13 -18   -0.00    3.86
   6  13 -18   -0.00    3.76
  -6  13  19   11.39    5.98
   6 -13 -19    8.54    5.48
   6  13 -19    8.50    6.00
  -6  13  20    5.66    4.97
   6 -13 -20    0.65    3.81
   6  13 -20    0.00    4.24
  -6  13  21    2.47    4.38
   6 -13 -21    2.27    4.32
   6  13 -21   -0.00    4.15
  -6  13  22    0.00    4.57
   6 -13 -22   -0.00    4.26
   6  13 -22    0.40    4.27
  -6  13  23   17.73    7.98
   6 -13 -23    8.23    5.89
   6  13 -23    7.15    6.27
  -6  13  24   -2.91    5.29
   6  13 -24    2.65    4.09
   6  13 -25    8.78    6.46
   6  13 -26    2.67    4.89
  -6 -13  28    1.30    4.48
  -6 -13  29    5.77    6.72
  -6 -13  30    1.31    5.84
  -6  14   1    0.28    5.02
   6 -14  -1    8.04    5.32
   6  14  -1    8.87    3.32
  -6  14   2    1.72    4.60
   6 -14  -2    1.85    4.36
   6  14  -2    4.83    2.90
  -6  14   3   -0.00    4.65
   6 -14  -3    2.60    4.73
   6  14  -3    0.17    1.94
  -6  14   4    6.39    4.89
   6 -14  -4    3.08    4.05
   6  14  -4    3.81    2.98
  -6  14   5    5.64    5.06
   6 -14  -5   16.02    7.14
   6  14  -5   16.95    5.03
  -6  14   6   15.23    7.06
   6 -14  -6    2.22    3.40
   6  14  -6    4.67    3.85
  -6  14   7    3.46    4.47
   6 -14  -7    9.06    5.46
   6  14  -7    5.78    3.77
  -6  14   8   -0.00    4.11
   6 -14  -8    1.05    3.77
   6  14  -8    0.70    3.29
  -6  14   9    0.78    3.68
   6 -14  -9    6.97    5.35
   6  14  -9    0.00    3.64
  -6  14  10    3.17    4.61
   6 -14 -10    2.55    4.82
   6  14 -10    0.38    3.63
  -6  14  11    6.94    5.85
   6 -14 -11    9.72    5.89
   6  14 -11    2.06    4.25
  -6  14  12   -0.00    4.00
   6 -14 -12    0.59    3.99
   6  14 -12    8.03    5.17
  -6  14  13   -0.00    3.71
   6 -14 -13    0.00    3.87
   6  14 -13    3.48    3.84
  -6  14  14   -0.00    4.86
   6 -14 -14    0.32    4.00
   6  14 -14   -0.00    4.20
  -6  14  15    0.59    4.10
   6 -14 -15    3.02    4.97
   6  14 -15    1.31    4.26
   6 -14 -16    4.92    5.11
   6  14 -16    3.88    4.51
   6 -14 -17    0.52    4.97
   6  14 -17   -0.00    3.88
  -6  14  18    0.70    3.62
   6 -14 -18    7.63    5.93
   6  14 -18    6.20    5.10
  -6  14  19    1.30    3.39
   6  14 -19    2.03    4.57
   6  14 -20    3.17    4.70
   6  14 -21    3.42    4.79
   6  14 -22   -0.00    4.99
  -6  15   1    0.36    3.47
   6 -15  -1   -0.00    2.58
   6  15  -1    0.00    2.09
  -6  15   2   -0.00    5.73
   6 -15  -2    9.54    5.46
   6  15  -2    5.24    3.02
  -6  15   3   10.63    7.06
   6 -15  -3    6.54    4.90
   6  15  -3    4.55    2.99
  -6  15   4   -0.00    4.30
   6 -15  -4    6.65    5.02
   6  15  -4    1.72    2.59
  -6  15   5   -0.00    4.67
   6 -15  -5   -0.00    3.41
   6  15  -5   -0.00    2.32
  -6  15   6    0.51    4.60
   6 -15  -6    2.66    4.07
   6  15  -6   -0.00    2.06
  -6  15   7    0.37    3.68
   6 -15  -7    2.25    4.52
   6  15  -7    1.32    2.27
  -6  15   8    3.22    4.10
   6 -15  -8    4.21    4.36
   6  15  -8   -0.00    3.41
  -6  15   9    3.08    4.58
   6 -15  -9    1.35    4.44
   6  15  -9   -0.00    3.49
  -6  15  10    4.62    5.45
   6 -15 -10    3.18    4.23
   6  15 -10    0.00    3.63
  -6  15  11   -0.00    5.54
   6 -15 -11    0.00    4.19
   6  15 -11    0.38    3.40
  -6  15  12    0.79    5.01
   6 -15 -12    0.00    4.48
   6  15 -12    3.66    3.63
  -6  15  13    0.00    5.49
   6 -15 -13    4.93    5.93
   6  15 -13    4.21    4.78
  -6  15  14    0.00    4.03
   6  15 -14    4.21    4.69
  -6  15  15    0.07    3.09
   6  15 -15    1.05    3.73
  -6  15  16   -0.00    3.65
   6  15 -16    1.50    3.87
  -6  15  17    0.33    3.52
   6  15 -17    1.90    4.13
  -6  16   1    0.05    5.66
   6 -16  -1    7.74    6.22
   6  16  -1    2.04    2.72
  -6  16   2    2.45    4.61
   6 -16  -2   -0.00    3.36
   6  16  -2   -0.00    2.50
  -6  16   3    0.00    4.48
   6 -16  -3    0.00    4.65
   6  16  -3    1.30    2.44
  -6  16   4    4.94    5.41
   6 -16  -4   -0.00    3.50
   6  16  -4    1.33    2.56
  -6  16   5    1.87    4.68
   6 -16  -5   -0.00    4.01
   6  16  -5   -0.00    2.17
  -6  16   6    5.32    5.38
   6 -16  -6    0.48    3.59
   6  16  -6    0.42    2.54
  -6  16   7    0.64    4.37
   6 -16  -7   -0.00    3.20
   6  16  -7    3.19    2.75
  -6  16   8   -0.00    5.20
   6 -16  -8   -0.00    3.27
   6  16  -8   -0.00    3.98
  -6  16   9   -0.00    2.88
   6  16  -9    4.32    3.59
  -6  16  10    0.00    4.19
   6  16 -10   -0.00    3.79
  -6  16  11    1.36    4.72
   6  16 -11    0.00    3.84
  -6  16  12    1.71    5.48
   6  16 -12    0.00    3.83
  -6  16  13   -0.00    3.35
  -6  17   1   -0.00    3.96
   6 -17  -1   -0.00    4.68
   6  17  -1   -0.00    2.59
  -6  17   2    4.50    5.65
   6 -17  -2    1.32    3.68
   6  17  -2   -0.00    2.87
  -6  17   3   -0.00    5.34
   6 -17  -3    7.29    5.83
   6  17  -3    0.00    2.30
  -6  17   4    5.11    6.22
   6  17  -4    4.71    3.58
  -6  17   5    6.75    5.70
   6  17  -5    0.00    2.63
   6  17  -6    1.92    2.71
  -5   0   1    1.07    2.67
  -5   0   1    0.00    2.26
  -5   0   1    3.74    2.62
   5   0  -1    2.78    2.19
   5   0  -1    3.53    2.98
  -5   0   2    1.35    2.81
  -5   0   2   -0.00    2.26
   5   0  -2    0.76    2.83
   5   0  -2    2.17    3.32
  -5   0   3   65.83   10.75
  -5   0   3   93.96   11.45
   5   0  -3   68.75   10.49
   5   0  -3   87.60   11.77
  -5   0   4   -0.00    2.74
  -5   0   4    0.00    3.16
   5   0  -4    0.99    2.55
   5   0  -4    0.86    3.14
  -5   0   5 2250.56  194.95
  -5   0   5 2084.42  194.00
   5   0  -5 1882.31  193.61
   5   0  -5 1923.65  194.27
  -5   0   6    2.73    3.23
  -5   0   6   -0.00    3.52
   5   0  -6   -0.00    2.96
   5   0  -6   -0.00    2.95
  -5   0   7   66.75    9.06
  -5   0   7   36.25    7.11
   5   0  -7   67.86    9.08
   5   0  -7   12.01    5.69
  -5   0   8    3.56    3.40
  -5   0   8   -0.00    3.39
   5   0  -8    2.69    3.31
   5   0  -8    0.39    2.84
  -5   0   9  418.93   47.53
  -5   0   9  484.27   47.60
   5   0  -9  489.10   48.05
   5   0  -9  420.16   47.72
  -5   0  10   -0.00    3.61
  -5   0  10    0.11    2.79
   5   0 -10    2.35    3.19
   5   0 -10    0.00    3.79
  -5   0  11   31.94    7.45
  -5   0  11   26.96    6.48
   5   0 -11   29.43    7.51
   5   0 -11   30.34    7.35
  -5   0  12   -0.00    3.21
  -5   0  12    0.00    3.18
   5   0 -12    3.72    4.15
   5   0 -12    0.67    3.64
  -5   0  13    6.03    4.86
  -5   0  13    5.34    3.88
   5   0 -13    7.19    4.50
   5   0 -13    4.64    4.34
  -5   0  14    2.42    3.41
  -5   0  14   -0.00    2.61
   5   0 -14   -0.00    2.96
  -5   0  15   84.08   15.47
  -5   0  15  141.63   16.81
   5   0 -15  119.42   17.14
  -5   0  16    0.00    3.74
  -5   0  16    0.89    3.21
   5   0 -16    0.08    2.40
  -5   0  17   74.97   12.69
  -5   0  17   68.77   11.44
   5   0 -17   49.21   11.14
  -5   0  18   -0.00    2.46
   5   0 -18   -0.00    4.38
  -5   0  19  100.58   15.96
   5   0 -19  122.67   17.96
   5   0 -20   -0.00    3.83
  -5   0  21  128.29   20.81
   5   0 -21  173.26   22.86
  -5   0  22   -0.00    4.06
   5   0 -22    0.00    3.89
  -5   0  23   -0.00    6.65
   5   0 -23   -0.00    4.26
  -5   0  24    4.92    4.90
   5   0 -24   -0.00    3.81
  -5   0  25   17.59    7.87
   5   0 -25    0.88    5.48
  -5   0  26    1.61    3.76
   5   0 -26    3.13    4.31
  -5   0  27   21.43    8.49
   5   0 -27    7.89    5.39
  -5   0  28    5.95    6.73
  -5   0  29    5.48    6.15
  -5   0  30   -0.00    5.56
  -5   0  31   20.13    8.49
  -5   0  32    0.00    4.51
  -5   0  33    1.83    6.22
  -5   0  34    7.90    7.12
  -5   0  35    8.92    5.65
  -5   0  36    0.00    5.83
  -5   0  37    5.21    5.74
  -5   0  38   -0.00    5.24
  -5   0  39    0.21    5.10
[truncated: 877,398 more chars]
