# Supplementary material for: LED-pump-X-ray-multiprobe crystallography for sub-second timescales
Source: Commun Chem. 2022 Aug 26;5:102. doi: 10.1038/s42004-022-00716-1 (PMC9814726; doi:10.1038/s42004-022-00716-1)
Supplement: Supplementary file 10 — Supplementary Data 1 [file 42004_2022_716_MOESM10_ESM.zip › CIFs/8s_270K/270K_8s_t14_decay.cif]

 data_global

# SUBMISSION DETAILS
 
_publ_contact_author_name       'Hatcher, Lauren'
_publ_contact_author_address
;
School of Chemistry
Cardiff University
Main Building
Park Place 
Cardiff
CF10 3AT
United Kingdom
;
_publ_contact_author_email       'HatcherL1@cardiff.ac.uk'
_publ_requested_category          FM
_publ_section_comment
; 
?
;
_publ_section_references
;
Diamond General Data Aquisition (GDA) software: http://www.opengda.org/

XIA2: Winter, G. (2010) J. Appl. Cryst. 43, 186-190.
POINTLESS: Evans, P. (2006) Acta Cryst. D62, 72-82.
AIMLESS: Evans, P. R. and Murshudov, G. N. (2013) Acta Cryst. D69, 1204-1214.
DIALS: Winter, G., et al. Acta Cryst. (2018) D74, 85-97.
CCP4: Winn, M. D. et al. (2011) Acta Cryst. D67, 235-242.
   
SHELXL: Sheldrick G. M. (2015). Acta Cryst. C71, 3-8.
SHELXT:	Sheldrick, G. M. (2015). Acta Cryst. A71, 3-8.
 
OLEX2: Dolomanov, O.V.; Bourhis, L.J.; Gildea, R.J.; Howard, J.A.K.; Puschmann,
 H., OLEX2: A complete structure solution, refinement and analysis program 
 (2009). J. Appl. Cryst., 42, 339-341.

MERCURY: Macrae, C. F., Bruno, I. J., Chisholm, J. A., Edgington,
P. R., McCabe, P., Pidcock, E., Rodriguez-Monge, L., Taylor, R.,
van de Streek, J. & Wood, P. A. (2008). J. Appl. Cryst. 41, 466-470.
;

####
 
data_270K_8s_t14_decay
 
_audit_creation_method            'SHELXL-2018/3'
_shelx_SHELXL_version_number      '2018/3'
_chemical_name_systematic         
;
Nitro-(N,N,N',N'-tetrabutyldiethylenetriamine)palladium(II)
tetraphenylborate, tetrahydrofuran solvate
;
_chemical_name_common             ?
_chemical_melting_point           ?
_chemical_formula_moiety          
;
C20 H45 N4 O2 Pd, C24 H20 B, C4 H8 O
;
_chemical_formula_sum            'C48 H73 B N4 O3 Pd' 
_chemical_formula_weight          871.31

loop_
 _atom_type_symbol
 _atom_type_description
 _atom_type_scat_dispersion_real
 _atom_type_scat_dispersion_imag
 _atom_type_scat_source
 'C'  'C'   0.0010   0.0010
 'International Tables Vol C Tables 4.2.6.8 and 6.1.1.4'
 'H'  'H'   0.0000   0.0000
 'International Tables Vol C Tables 4.2.6.8 and 6.1.1.4'
 'B'  'B'   0.0000   0.0000
 'International Tables Vol C Tables 4.2.6.8 and 6.1.1.4'
 'N'  'N'   0.0030   0.0020
 'International Tables Vol C Tables 4.2.6.8 and 6.1.1.4'
 'O'  'O'   0.0050   0.0030
 'International Tables Vol C Tables 4.2.6.8 and 6.1.1.4'
 'Pd'  'Pd'  -2.5040   0.6150
 'International Tables Vol C Tables 4.2.6.8 and 6.1.1.4'
 
_space_group_crystal_system       monoclinic
_space_group_IT_number            14
_space_group_name_H-M_alt         'P 21/n'
_space_group_name_Hall            '-P 2yn'
 
_shelx_space_group_comment
;
The symmetry employed for this shelxl refinement is uniquely defined
by the following loop, which should always be used as a source of
symmetry information in preference to the above space-group names.
They are only intended as comments.
;
 
loop_
 _space_group_symop_operation_xyz
 'x, y, z'
 '-x+1/2, y+1/2, -z+1/2'
 '-x, -y, -z'
 'x-1/2, -y-1/2, z-1/2'
 
_cell_length_a                    11.6909(7)
_cell_length_b                    13.6060(8)
_cell_length_c                    30.2195(18)
_cell_angle_alpha                 90
_cell_angle_beta                  93.261(5)
_cell_angle_gamma                 90
_cell_volume                      4799.1(5)
_cell_formula_units_Z             4
_cell_measurement_temperature     270(2)
_cell_measurement_reflns_used     8137
_cell_measurement_theta_max       18.3582910507
_cell_measurement_theta_min       1.24385334806
 
_exptl_crystal_description        Plate
_exptl_crystal_colour             Yellow
_exptl_crystal_density_meas       ?
_exptl_crystal_density_method     ?
_exptl_crystal_density_diffrn     1.206          
_exptl_crystal_F_000              1856
_exptl_transmission_factor_min    ?
_exptl_transmission_factor_max    ?
_exptl_crystal_size_max           0.100
_exptl_crystal_size_mid           0.100
_exptl_crystal_size_min           0.050
_exptl_absorpt_coefficient_mu     0.201
_shelx_estimated_absorpt_T_min    0.980
_shelx_estimated_absorpt_T_max    0.990
_exptl_absorpt_correction_T_min   0.996688630919
_exptl_absorpt_correction_T_max   1.0
_exptl_absorpt_correction_type    empirical
_exptl_absorpt_process_details    
;
CCP4 7.0.048: AIMLESS, version 0.5.32 : 29/03/17
Scaling & analysis of unmerged intensities, absorption correction using spherical harmonics
;
_exptl_absorpt_special_details    ?
_diffrn_ambient_temperature       270(2)
_diffrn_radiation_wavelength      0.534
_diffrn_measurement_device_type   'Photon counting pixel array'
_diffrn_radiation_type            Synchrotron
_diffrn_measurement_method        'shutterless scans'
_diffrn_radiation_source          'Diamond Light Source Beamline I19-2'
_diffrn_radiation_monochromator   'Silicon 111'
_diffrn_detector_area_resol_mean  ?
_diffrn_reflns_number             33131
_diffrn_reflns_av_unetI/netI      0.1077
_diffrn_reflns_av_R_equivalents   0.0890
_diffrn_reflns_limit_h_min        -14
_diffrn_reflns_limit_h_max        14
_diffrn_reflns_limit_k_min        -16
_diffrn_reflns_limit_k_max        17
_diffrn_reflns_limit_l_min        -37
_diffrn_reflns_limit_l_max        33
_diffrn_reflns_theta_min          1.233
_diffrn_reflns_theta_max          19.497
_diffrn_reflns_theta_full         18.687
_diffrn_measured_fraction_theta_max   0.990
_diffrn_measured_fraction_theta_full  0.991
_diffrn_reflns_Laue_measured_fraction_max    0.990
_diffrn_reflns_Laue_measured_fraction_full   0.991
_diffrn_reflns_point_group_measured_fraction_max   0.990
_diffrn_reflns_point_group_measured_fraction_full  0.991
_reflns_number_total              9712
_reflns_number_gt                 4551
_reflns_threshold_expression      'I > 2\s(I)'
_reflns_Friedel_coverage          0.000
_reflns_Friedel_fraction_max      .
_reflns_Friedel_fraction_full     .
 
_reflns_special_details
;
 Reflections were merged by SHELXL according to the crystal
 class for the calculation of statistics and refinement.
 
 _reflns_Friedel_fraction is defined as the number of unique
 Friedel pairs measured divided by the number that would be
 possible theoretically, ignoring centric projections and
 systematic absences.
;
 
_computing_data_collection        'Diamond GDA (http://www.opengda.org/)'
_computing_cell_refinement        'DIALS (Winter, 2018)'
_computing_data_reduction         'XIA2 (Winter 2010)'
_computing_structure_solution     'SHELXT (Sheldrick, 2015)'
_computing_structure_refinement   'SHELXL (Sheldrick, 2015)'
_computing_molecular_graphics     'OLEX2 (Dolomanov et al., 2009)'
_computing_publication_material   'MERCURY (Macrae et al., 2008)'
_refine_special_details           ?
_refine_ls_structure_factor_coef  Fsqd
_refine_ls_matrix_type            full
_refine_ls_weighting_scheme       calc
_refine_ls_weighting_details
'w=1/[\s^2^(Fo^2^)+(0.0639P)^2^] where P=(Fo^2^+2Fc^2^)/3'
_atom_sites_solution_primary      ?
_atom_sites_solution_secondary    ?
_atom_sites_solution_hydrogens    geom
_refine_ls_hydrogen_treatment     constr
_refine_ls_extinction_method      none
_refine_ls_extinction_coef        .
_refine_ls_number_reflns          9712
_refine_ls_number_parameters      526
_refine_ls_number_restraints      490
_refine_ls_R_factor_all           0.1260
_refine_ls_R_factor_gt            0.0613
_refine_ls_wR_factor_ref          0.1592
_refine_ls_wR_factor_gt           0.1328
_refine_ls_goodness_of_fit_ref    0.902
_refine_ls_restrained_S_all       0.903
_refine_ls_shift/su_max           0.001
_refine_ls_shift/su_mean          0.000
 
loop_
 _atom_site_label
 _atom_site_type_symbol
 _atom_site_fract_x
 _atom_site_fract_y
 _atom_site_fract_z
 _atom_site_U_iso_or_equiv
 _atom_site_adp_type
 _atom_site_occupancy
 _atom_site_site_symmetry_order  
 _atom_site_calc_flag
 _atom_site_refinement_flags_posn
 _atom_site_refinement_flags_adp
 _atom_site_refinement_flags_occupancy
 _atom_site_disorder_assembly
 _atom_site_disorder_group
Pd1 Pd 0.33983(3) 0.77497(3) 0.34643(2) 0.05744(16) Uani 1 1 d . . . . .
N2 N 0.3455(3) 0.9278(3) 0.33757(12) 0.0660(9) Uani 1 1 d . . . . .
N3 N 0.4539(3) 0.7988(2) 0.39801(11) 0.0571(8) Uani 1 1 d . . . . .
H3 H 0.530856 0.788739 0.387554 0.069 Uiso 1 1 calc R U . . .
N4 N 0.3316(3) 0.6317(2) 0.37132(12) 0.0608(8) Uani 1 1 d . . . . .
C1 C 0.4406(4) 0.9631(3) 0.36948(15) 0.0730(12) Uani 1 1 d . . . . .
H1A H 0.513351 0.957816 0.355736 0.088 Uiso 1 1 calc R U . . .
H1B H 0.428325 1.031721 0.376568 0.088 Uiso 1 1 calc R U . . .
C2 C 0.4444(4) 0.9031(3) 0.41131(15) 0.0713(12) Uani 1 1 d . . . . .
H2A H 0.509773 0.921858 0.430647 0.086 Uiso 1 1 calc R U . . .
H2B H 0.375209 0.913248 0.426978 0.086 Uiso 1 1 calc R U . . .
C3 C 0.4348(4) 0.7235(3) 0.43248(15) 0.0629(11) Uani 1 1 d . . . . .
H3A H 0.366088 0.738585 0.447714 0.075 Uiso 1 1 calc R U . . .
H3B H 0.499315 0.721618 0.454113 0.075 Uiso 1 1 calc R U . . .
C4 C 0.4220(3) 0.6261(3) 0.40873(14) 0.0646(11) Uani 1 1 d . . . . .
H4A H 0.494668 0.607784 0.397102 0.078 Uiso 1 1 calc R U . . .
H4B H 0.401310 0.575778 0.429554 0.078 Uiso 1 1 calc R U . . .
C5 C 0.2305(4) 0.9654(3) 0.35082(17) 0.0778(13) Uani 1 1 d . . . . .
H5A H 0.219666 0.943324 0.380820 0.093 Uiso 1 1 calc R U . . .
H5B H 0.171530 0.934438 0.331711 0.093 Uiso 1 1 calc R U . . .
C6 C 0.2107(5) 1.0759(4) 0.3492(2) 0.1103(19) Uani 1 1 d . . . . .
H6A H 0.269676 1.108449 0.367726 0.132 Uiso 1 1 calc R U . . .
H6B H 0.216597 1.098939 0.319044 0.132 Uiso 1 1 calc R U . . .
C7 C 0.0939(5) 1.1029(4) 0.3650(2) 0.138(2) Uani 1 1 d . . . . .
H7A H 0.035343 1.064438 0.348906 0.166 Uiso 1 1 calc R U . . .
H7B H 0.091182 1.087396 0.396261 0.166 Uiso 1 1 calc R U . . .
C8 C 0.0702(7) 1.2096(5) 0.3580(3) 0.204(4) Uani 1 1 d . . . . .
H8A H 0.048244 1.221084 0.327348 0.306 Uiso 1 1 calc R U . . .
H8B H 0.137823 1.246796 0.366199 0.306 Uiso 1 1 calc R U . . .
H8C H 0.009105 1.229496 0.375967 0.306 Uiso 1 1 calc R U . . .
C9 C 0.3656(4) 0.9608(3) 0.29132(15) 0.0731(12) Uani 1 1 d . . . . .
H9A H 0.375654 1.031589 0.291458 0.088 Uiso 1 1 calc R U . . .
H9B H 0.297807 0.946127 0.272494 0.088 Uiso 1 1 calc R U . . .
C10 C 0.4673(4) 0.9147(4) 0.27141(16) 0.0829(14) Uani 1 1 d . . . . .
H10A H 0.462854 0.843765 0.274048 0.100 Uiso 1 1 calc R U . . .
H10B H 0.537075 0.936506 0.287373 0.100 Uiso 1 1 calc R U . . .
C11 C 0.4707(5) 0.9431(4) 0.22258(17) 0.1039(17) Uani 1 1 d . . . . .
H11A H 0.405609 0.913912 0.206130 0.125 Uiso 1 1 calc R U . . .
H11B H 0.464114 1.013963 0.219811 0.125 Uiso 1 1 calc R U . . .
C12 C 0.5786(5) 0.9102(6) 0.2029(2) 0.149(3) Uani 1 1 d . . . . .
H12A H 0.576915 0.928962 0.172234 0.224 Uiso 1 1 calc R U . . .
H12B H 0.585013 0.840020 0.205241 0.224 Uiso 1 1 calc R U . . .
H12C H 0.643133 0.940410 0.218529 0.224 Uiso 1 1 calc R U . . .
C13 C 0.2119(3) 0.6238(3) 0.38866(15) 0.0686(12) Uani 1 1 d . . . . .
H13A H 0.203348 0.675911 0.410128 0.082 Uiso 1 1 calc R U . . .
H13B H 0.156639 0.636091 0.364105 0.082 Uiso 1 1 calc R U . . .
C14 C 0.1806(4) 0.5282(3) 0.40996(18) 0.0832(14) Uani 1 1 d . . . . .
H14A H 0.232795 0.515760 0.435459 0.100 Uiso 1 1 calc R U . . .
H14B H 0.188345 0.474881 0.389031 0.100 Uiso 1 1 calc R U . . .
C15 C 0.0588(4) 0.5311(4) 0.42451(19) 0.0936(16) Uani 1 1 d . . . . .
H15A H 0.052026 0.584651 0.445409 0.112 Uiso 1 1 calc R U . . .
H15B H 0.007547 0.544979 0.398908 0.112 Uiso 1 1 calc R U . . .
C16 C 0.0213(4) 0.4371(4) 0.4458(2) 0.1121(19) Uani 1 1 d . . . . .
H16A H 0.026600 0.383798 0.425181 0.168 Uiso 1 1 calc R U . . .
H16B H -0.056580 0.443654 0.453890 0.168 Uiso 1 1 calc R U . . .
H16C H 0.069840 0.423992 0.471791 0.168 Uiso 1 1 calc R U . . .
C17 C 0.3502(4) 0.5507(3) 0.33886(15) 0.0729(13) Uani 1 1 d . . . . .
H17A H 0.355795 0.488809 0.354806 0.088 Uiso 1 1 calc R U . . .
H17B H 0.283817 0.546833 0.318154 0.088 Uiso 1 1 calc R U . . .
C18 C 0.4553(4) 0.5632(4) 0.31320(16) 0.0860(14) Uani 1 1 d . . . . .
H18A H 0.522665 0.564577 0.333456 0.103 Uiso 1 1 calc R U . . .
H18B H 0.451145 0.625141 0.297301 0.103 Uiso 1 1 calc R U . . .
C19 C 0.4652(6) 0.4781(5) 0.2802(2) 0.137(3) Uani 1 1 d . . . . .
H19A H 0.459504 0.416414 0.295987 0.165 Uiso 1 1 calc R U . . .
H19B H 0.400983 0.481408 0.258397 0.165 Uiso 1 1 calc R U . . .
C20 C 0.5687(6) 0.4782(6) 0.2576(3) 0.170(3) Uani 1 1 d . . . . .
H20A H 0.574696 0.417997 0.241281 0.255 Uiso 1 1 calc R U . . .
H20B H 0.632803 0.483858 0.278728 0.255 Uiso 1 1 calc R U . . .
H20C H 0.568560 0.532802 0.237441 0.255 Uiso 1 1 calc R U . . .
C21 C 0.6566(3) 0.3738(3) 0.42723(16) 0.0629(11) Uani 1 1 d . . . . .
C22 C 0.7092(4) 0.4236(4) 0.39371(17) 0.0797(13) Uani 1 1 d . . . . .
H22 H 0.725684 0.389530 0.368172 0.096 Uiso 1 1 calc R U . . .
C23 C 0.7378(4) 0.5221(4) 0.3970(2) 0.0981(17) Uani 1 1 d . . . . .
H23 H 0.772751 0.552513 0.373783 0.118 Uiso 1 1 calc R U . . .
C24 C 0.7153(4) 0.5756(4) 0.4341(2) 0.0967(16) Uani 1 1 d . . . . .
H24 H 0.736858 0.641270 0.436611 0.116 Uiso 1 1 calc R U . . .
C25 C 0.6607(4) 0.5299(3) 0.46698(19) 0.0824(14) Uani 1 1 d . . . . .
H25 H 0.643348 0.564913 0.492161 0.099 Uiso 1 1 calc R U . . .
C26 C 0.6308(4) 0.4322(3) 0.46326(16) 0.0713(12) Uani 1 1 d . . . . .
H26 H 0.591506 0.403778 0.485898 0.086 Uiso 1 1 calc R U . . .
C27 C 0.7346(4) 0.2017(3) 0.45903(16) 0.0674(11) Uani 1 1 d . . . . .
C28 C 0.8098(4) 0.2502(4) 0.48825(17) 0.0771(14) Uani 1 1 d . . . . .
H28 H 0.804817 0.318367 0.489752 0.093 Uiso 1 1 calc R U . . .
C29 C 0.8920(5) 0.2038(4) 0.5155(2) 0.1002(18) Uani 1 1 d . . . . .
H29 H 0.940223 0.240861 0.534471 0.120 Uiso 1 1 calc R U . . .
C30 C 0.9028(5) 0.1051(4) 0.5147(2) 0.1052(18) Uani 1 1 d . . . . .
H30 H 0.956559 0.073527 0.533551 0.126 Uiso 1 1 calc R U . . .
C31 C 0.8329(4) 0.0521(4) 0.4854(2) 0.1081(19) Uani 1 1 d . . . . .
H31 H 0.840427 -0.015830 0.483928 0.130 Uiso 1 1 calc R U . . .
C32 C 0.7502(4) 0.0999(4) 0.4577(2) 0.0941(17) Uani 1 1 d . . . . .
H32 H 0.704446 0.062798 0.437823 0.113 Uiso 1 1 calc R U . . .
C33 C 0.5046(4) 0.2304(3) 0.44444(15) 0.0621(10) Uani 1 1 d . . . . .
C34 C 0.4781(4) 0.1455(3) 0.46684(15) 0.0664(12) Uani 1 1 d . . . . .
H34 H 0.536579 0.100600 0.473550 0.080 Uiso 1 1 calc R U . . .
C35 C 0.3696(4) 0.1237(3) 0.47976(16) 0.0757(13) Uani 1 1 d . . . . .
H35 H 0.356394 0.065003 0.494374 0.091 Uiso 1 1 calc R U . . .
C36 C 0.2812(4) 0.1886(4) 0.47110(18) 0.0873(15) Uani 1 1 d . . . . .
H36 H 0.208496 0.175468 0.480638 0.105 Uiso 1 1 calc R U . . .
C37 C 0.3022(5) 0.2735(4) 0.4480(2) 0.0987(18) Uani 1 1 d . . . . .
H37 H 0.242927 0.317154 0.440663 0.118 Uiso 1 1 calc R U . . .
C38 C 0.4116(4) 0.2929(3) 0.43592(19) 0.0864(16) Uani 1 1 d . . . . .
H38 H 0.424265 0.351519 0.421126 0.104 Uiso 1 1 calc R U . . .
C39 C 0.6354(5) 0.2131(3) 0.37491(17) 0.0789(13) Uani 1 1 d . . . . .
C40 C 0.5426(5) 0.2200(4) 0.34464(18) 0.0928(16) Uani 1 1 d . . . . .
H40 H 0.473352 0.243167 0.354146 0.111 Uiso 1 1 calc R U . . .
C41 C 0.5495(7) 0.1928(4) 0.2994(2) 0.1099(19) Uani 1 1 d . . . . .
H41 H 0.486388 0.200867 0.279619 0.132 Uiso 1 1 calc R U . . .
C42 C 0.6474(8) 0.1553(5) 0.2854(3) 0.142(3) Uani 1 1 d . . . . .
H42 H 0.651528 0.136256 0.255943 0.170 Uiso 1 1 calc R U . . .
C43 C 0.7411(7) 0.1452(6) 0.3142(2) 0.158(3) Uani 1 1 d . . . . .
H43 H 0.808823 0.119316 0.304470 0.190 Uiso 1 1 calc R U . . .
C44 C 0.7348(6) 0.1735(5) 0.3578(2) 0.130(2) Uani 1 1 d . . . . .
H44 H 0.799534 0.166014 0.376888 0.156 Uiso 1 1 calc R U . . .
B1 B 0.6324(5) 0.2552(4) 0.4271(2) 0.0674(11) Uani 1 1 d . . . . .
O3 O 0.6847(13) 0.806(2) 0.3650(9) 0.1049(14) Uani 0.664(16) 1 d D . P A 1
C45 C 0.7284(10) 0.7607(12) 0.3271(5) 0.110(2) Uani 0.664(16) 1 d D . P A 1
H45A H 0.704822 0.797323 0.300582 0.132 Uiso 0.664(16) 1 calc R U P A 1
H45B H 0.698731 0.694327 0.323992 0.132 Uiso 0.664(16) 1 calc R U P A 1
C46 C 0.8545(9) 0.7586(12) 0.3329(5) 0.129(2) Uani 0.664(16) 1 d D . P A 1
H46A H 0.888701 0.785196 0.306937 0.155 Uiso 0.664(16) 1 calc R U P A 1
H46B H 0.881669 0.691869 0.337619 0.155 Uiso 0.664(16) 1 calc R U P A 1
C47 C 0.8840(9) 0.8214(13) 0.3730(4) 0.129(2) Uani 0.664(16) 1 d D . P A 1
H47A H 0.930640 0.784645 0.394848 0.155 Uiso 0.664(16) 1 calc R U P A 1
H47B H 0.926087 0.879339 0.364762 0.155 Uiso 0.664(16) 1 calc R U P A 1
C48 C 0.7771(9) 0.8487(9) 0.3906(4) 0.110(2) Uani 0.664(16) 1 d D . P A 1
H48A H 0.775362 0.826428 0.421044 0.132 Uiso 0.664(16) 1 calc R U P A 1
H48B H 0.769609 0.919699 0.390368 0.132 Uiso 0.664(16) 1 calc R U P A 1
O3A O 0.679(3) 0.803(4) 0.3616(18) 0.1049(14) Uani 0.336(16) 1 d D . P A 2
C45A C 0.7481(19) 0.781(2) 0.3245(9) 0.110(2) Uani 0.336(16) 1 d D . P A 2
H45C H 0.737197 0.831126 0.301642 0.132 Uiso 0.336(16) 1 calc R U P A 2
H45D H 0.728075 0.717754 0.311832 0.132 Uiso 0.336(16) 1 calc R U P A 2
C46A C 0.8686(17) 0.782(2) 0.3433(12) 0.129(2) Uani 0.336(16) 1 d D . P A 2
H46C H 0.924749 0.782187 0.320898 0.155 Uiso 0.336(16) 1 calc R U P A 2
H46D H 0.884803 0.729147 0.364509 0.155 Uiso 0.336(16) 1 calc R U P A 2
C47A C 0.8531(18) 0.879(2) 0.3645(8) 0.129(2) Uani 0.336(16) 1 d D . P A 2
H47C H 0.911634 0.889365 0.388137 0.155 Uiso 0.336(16) 1 calc R U P A 2
H47D H 0.859431 0.931283 0.342832 0.155 Uiso 0.336(16) 1 calc R U P A 2
C48A C 0.7416(18) 0.8809(17) 0.3821(8) 0.110(2) Uani 0.336(16) 1 d D . P A 2
H48C H 0.747539 0.872141 0.413955 0.132 Uiso 0.336(16) 1 calc R U P A 2
H48D H 0.703814 0.943129 0.375409 0.132 Uiso 0.336(16) 1 calc R U P A 2
O1 O 0.1251(3) 0.7594(3) 0.29903(11) 0.1258(12) Uani 0.957(5) 1 d D . P B 3
O2 O 0.2615(3) 0.72473(19) 0.25957(12) 0.1258(12) Uani 0.957(5) 1 d D . P B 3
N1 N 0.2258(3) 0.74949(13) 0.29438(10) 0.0809(12) Uani 0.957(5) 1 d D . P B 3
O1A O 0.226(2) 0.7548(2) 0.3026(4) 0.1258(12) Uani 0.043(5) 1 d D . P B 4
O2A O 0.3250(19) 0.7141(4) 0.2498(5) 0.1258(12) Uani 0.043(5) 1 d D . P B 4
N1A N 0.2207(17) 0.7286(3) 0.2612(4) 0.0809(12) Uani 0.043(5) 1 d D . P B 4
 
loop_
 _atom_site_aniso_label
 _atom_site_aniso_U_11
 _atom_site_aniso_U_22
 _atom_site_aniso_U_33
 _atom_site_aniso_U_23
 _atom_site_aniso_U_13
 _atom_site_aniso_U_12
Pd1 0.0584(3) 0.0606(3) 0.0528(3) 0.00142(19) -0.00138(18) -0.00242(17)
N2 0.070(2) 0.066(2) 0.061(2) 0.0066(17) -0.0012(16) 0.0018(15)
N3 0.059(2) 0.0623(17) 0.050(2) -0.0017(14) -0.0042(17) -0.0054(16)
N4 0.0587(18) 0.063(2) 0.060(2) -0.0035(16) -0.0012(14) -0.0068(16)
C1 0.084(3) 0.065(3) 0.069(3) 0.001(2) -0.007(2) -0.005(2)
C2 0.084(3) 0.062(2) 0.066(3) -0.0032(19) -0.009(2) -0.007(2)
C3 0.068(3) 0.067(2) 0.053(3) 0.0044(16) -0.003(2) 0.000(2)
C4 0.063(2) 0.065(2) 0.065(3) 0.004(2) -0.0049(19) 0.002(2)
C5 0.081(3) 0.074(2) 0.078(3) -0.004(3) 0.003(2) 0.011(2)
C6 0.127(4) 0.076(3) 0.126(5) -0.007(3) -0.008(4) 0.026(3)
C7 0.124(4) 0.105(4) 0.184(7) -0.039(4) -0.013(4) 0.039(3)
C8 0.185(8) 0.104(4) 0.316(12) -0.057(6) -0.046(8) 0.056(5)
C9 0.083(3) 0.072(3) 0.064(2) 0.014(2) -0.002(2) -0.003(2)
C10 0.077(3) 0.095(4) 0.077(3) 0.014(3) 0.003(2) 0.000(2)
C11 0.102(4) 0.134(5) 0.077(3) 0.012(3) 0.010(3) -0.009(3)
C12 0.117(5) 0.222(8) 0.113(5) -0.017(5) 0.032(4) -0.004(5)
C13 0.060(2) 0.070(3) 0.075(3) 0.004(2) -0.001(2) -0.008(2)
C14 0.073(3) 0.080(3) 0.097(4) 0.015(3) 0.012(3) -0.008(2)
C15 0.075(3) 0.097(3) 0.111(4) 0.001(3) 0.023(3) -0.013(3)
C16 0.100(4) 0.102(4) 0.138(5) 0.012(3) 0.038(4) -0.009(3)
C17 0.083(3) 0.065(3) 0.070(3) -0.009(2) -0.002(2) -0.001(2)
C18 0.085(3) 0.101(4) 0.071(3) -0.010(2) 0.003(2) 0.006(3)
C19 0.147(5) 0.142(5) 0.127(5) -0.050(4) 0.046(4) -0.006(4)
C20 0.180(7) 0.181(7) 0.157(7) -0.030(6) 0.080(5) 0.011(5)
C21 0.061(3) 0.062(2) 0.065(3) 0.0055(17) -0.008(2) 0.0008(19)
C22 0.073(3) 0.084(3) 0.082(3) 0.012(2) 0.008(2) -0.006(2)
C23 0.078(3) 0.082(3) 0.135(5) 0.026(3) 0.016(3) -0.008(3)
C24 0.077(3) 0.071(3) 0.141(5) 0.018(3) -0.008(3) 0.000(3)
C25 0.082(3) 0.063(2) 0.099(4) -0.002(2) -0.019(3) 0.007(2)
C26 0.079(3) 0.063(2) 0.071(3) 0.003(2) -0.001(3) 0.003(2)
C27 0.068(2) 0.065(2) 0.070(3) 0.003(2) 0.0111(19) 0.0038(18)
C28 0.070(3) 0.075(3) 0.085(3) -0.006(2) 0.000(2) 0.011(2)
C29 0.089(4) 0.101(3) 0.108(4) -0.004(3) -0.018(3) 0.021(3)
C30 0.086(4) 0.100(3) 0.129(5) 0.017(3) -0.005(3) 0.021(3)
C31 0.083(4) 0.081(4) 0.159(5) 0.013(3) -0.004(3) 0.017(3)
C32 0.076(3) 0.067(2) 0.138(5) -0.004(3) -0.005(3) 0.007(2)
C33 0.068(2) 0.056(2) 0.062(3) -0.005(2) -0.001(2) -0.0028(16)
C34 0.072(2) 0.061(2) 0.067(3) 0.000(2) 0.001(2) -0.003(2)
C35 0.075(2) 0.071(3) 0.081(4) 0.009(3) 0.003(2) -0.0087(19)
C36 0.077(3) 0.077(3) 0.109(4) -0.004(3) 0.007(3) -0.001(2)
C37 0.073(3) 0.075(3) 0.148(5) 0.010(3) 0.008(3) 0.008(2)
C38 0.075(2) 0.064(3) 0.120(5) 0.010(3) 0.005(3) 0.006(2)
C39 0.098(3) 0.071(3) 0.068(3) -0.003(2) 0.004(2) -0.008(2)
C40 0.119(4) 0.081(4) 0.076(3) 0.004(3) -0.014(3) -0.027(3)
C41 0.172(6) 0.083(4) 0.074(3) 0.007(3) -0.010(4) -0.036(4)
C42 0.211(7) 0.127(6) 0.089(5) -0.007(4) 0.022(4) -0.016(5)
C43 0.192(6) 0.190(8) 0.095(4) -0.031(5) 0.036(4) 0.029(6)
C44 0.133(4) 0.168(6) 0.090(4) -0.018(4) 0.026(3) 0.028(4)
B1 0.070(2) 0.064(2) 0.068(3) -0.001(2) 0.003(2) -0.001(2)
O3 0.087(2) 0.113(3) 0.116(4) -0.016(3) 0.011(3) -0.008(2)
C45 0.094(3) 0.118(5) 0.119(4) -0.020(3) 0.013(2) -0.010(2)
C46 0.090(3) 0.146(7) 0.154(6) -0.031(4) 0.017(3) -0.017(3)
C47 0.090(3) 0.146(7) 0.154(6) -0.031(4) 0.017(3) -0.017(3)
C48 0.094(3) 0.118(5) 0.119(4) -0.020(3) 0.013(2) -0.010(2)
O3A 0.087(2) 0.113(3) 0.116(4) -0.016(3) 0.011(3) -0.008(2)
C45A 0.094(3) 0.118(5) 0.119(4) -0.020(3) 0.013(2) -0.010(2)
C46A 0.090(3) 0.146(7) 0.154(6) -0.031(4) 0.017(3) -0.017(3)
C47A 0.090(3) 0.146(7) 0.154(6) -0.031(4) 0.017(3) -0.017(3)
C48A 0.094(3) 0.118(5) 0.119(4) -0.020(3) 0.013(2) -0.010(2)
O1 0.0826(19) 0.211(3) 0.0821(19) -0.0279(18) -0.0132(17) 0.0015(18)
O2 0.0826(19) 0.211(3) 0.0821(19) -0.0279(18) -0.0132(17) 0.0015(18)
N1 0.083(2) 0.090(3) 0.069(2) 0.008(2) -0.008(2) -0.002(2)
O1A 0.0826(19) 0.211(3) 0.0821(19) -0.0279(18) -0.0132(17) 0.0015(18)
O2A 0.0826(19) 0.211(3) 0.0821(19) -0.0279(18) -0.0132(17) 0.0015(18)
N1A 0.083(2) 0.090(3) 0.069(2) 0.008(2) -0.008(2) -0.002(2)
 
_geom_special_details
;
 All esds (except the esd in the dihedral angle between two l.s. planes)
 are estimated using the full covariance matrix.  The cell esds are taken
 into account individually in the estimation of esds in distances, angles
 and torsion angles; correlations between esds in cell parameters are only
 used when they are defined by crystal symmetry.  An approximate (isotropic)
 treatment of cell esds is used for estimating esds involving l.s. planes.
;
 
loop_
 _geom_bond_atom_site_label_1
 _geom_bond_atom_site_label_2
 _geom_bond_distance
 _geom_bond_site_symmetry_2
 _geom_bond_publ_flag
Pd1 O1A 1.85(2) . ?
Pd1 N3 2.019(3) . ?
Pd1 N1 2.033(3) . ?
Pd1 N4 2.093(3) . ?
Pd1 N2 2.098(4) . ?
N2 C9 1.499(5) . ?
N2 C1 1.508(5) . ?
N2 C5 1.514(5) . ?
N3 C2 1.480(5) . ?
N3 C3 1.487(5) . ?
N3 H3 0.9800 . ?
N4 C17 1.500(5) . ?
N4 C4 1.505(5) . ?
N4 C13 1.527(5) . ?
C1 C2 1.504(6) . ?
C1 H1A 0.9700 . ?
C1 H1B 0.9700 . ?
C2 H2A 0.9700 . ?
C2 H2B 0.9700 . ?
C3 C4 1.511(5) . ?
C3 H3A 0.9700 . ?
C3 H3B 0.9700 . ?
C4 H4A 0.9700 . ?
C4 H4B 0.9700 . ?
C5 C6 1.522(6) . ?
C5 H5A 0.9700 . ?
C5 H5B 0.9700 . ?
C6 C7 1.517(7) . ?
C6 H6A 0.9700 . ?
C6 H6B 0.9700 . ?
C7 C8 1.490(8) . ?
C7 H7A 0.9700 . ?
C7 H7B 0.9700 . ?
C8 H8A 0.9600 . ?
C8 H8B 0.9600 . ?
C8 H8C 0.9600 . ?
C9 C10 1.500(6) . ?
C9 H9A 0.9700 . ?
C9 H9B 0.9700 . ?
C10 C11 1.528(6) . ?
C10 H10A 0.9700 . ?
C10 H10B 0.9700 . ?
C11 C12 1.494(7) . ?
C11 H11A 0.9700 . ?
C11 H11B 0.9700 . ?
C12 H12A 0.9600 . ?
C12 H12B 0.9600 . ?
C12 H12C 0.9600 . ?
C13 C14 1.506(6) . ?
C13 H13A 0.9700 . ?
C13 H13B 0.9700 . ?
C14 C15 1.514(6) . ?
C14 H14A 0.9700 . ?
C14 H14B 0.9700 . ?
C15 C16 1.509(6) . ?
C15 H15A 0.9700 . ?
C15 H15B 0.9700 . ?
C16 H16A 0.9600 . ?
C16 H16B 0.9600 . ?
C16 H16C 0.9600 . ?
C17 C18 1.499(6) . ?
C17 H17A 0.9700 . ?
C17 H17B 0.9700 . ?
C18 C19 1.538(7) . ?
C18 H18A 0.9700 . ?
C18 H18B 0.9700 . ?
C19 C20 1.424(8) . ?
C19 H19A 0.9700 . ?
C19 H19B 0.9700 . ?
C20 H20A 0.9600 . ?
C20 H20B 0.9600 . ?
C20 H20C 0.9600 . ?
C21 C22 1.391(6) . ?
C21 C26 1.395(6) . ?
C21 B1 1.638(6) . ?
C22 C23 1.383(6) . ?
C22 H22 0.9300 . ?
C23 C24 1.373(7) . ?
C23 H23 0.9300 . ?
C24 C25 1.363(7) . ?
C24 H24 0.9300 . ?
C25 C26 1.377(6) . ?
C25 H25 0.9300 . ?
C26 H26 0.9300 . ?
C27 C28 1.378(6) . ?
C27 C32 1.398(6) . ?
C27 B1 1.661(7) . ?
C28 C29 1.382(7) . ?
C28 H28 0.9300 . ?
C29 C30 1.349(7) . ?
C29 H29 0.9300 . ?
C30 C31 1.374(7) . ?
C30 H30 0.9300 . ?
C31 C32 1.402(7) . ?
C31 H31 0.9300 . ?
C32 H32 0.9300 . ?
C33 C34 1.383(5) . ?
C33 C38 1.393(6) . ?
C33 B1 1.646(7) . ?
C34 C35 1.381(5) . ?
C34 H34 0.9300 . ?
C35 C36 1.373(6) . ?
C35 H35 0.9300 . ?
C36 C37 1.379(7) . ?
C36 H36 0.9300 . ?
C37 C38 1.376(6) . ?
C37 H37 0.9300 . ?
C38 H38 0.9300 . ?
C39 C40 1.382(7) . ?
C39 C44 1.405(7) . ?
C39 B1 1.680(8) . ?
C40 C41 1.422(7) . ?
C40 H40 0.9300 . ?
C41 C42 1.344(9) . ?
C41 H41 0.9300 . ?
C42 C43 1.367(9) . ?
C42 H42 0.9300 . ?
C43 C44 1.379(8) . ?
C43 H43 0.9300 . ?
C44 H44 0.9300 . ?
O3 C48 1.414(12) . ?
O3 C45 1.424(10) . ?
C45 C46 1.475(10) . ?
C45 H45A 0.9700 . ?
C45 H45B 0.9700 . ?
C46 C47 1.508(12) . ?
C46 H46A 0.9700 . ?
C46 H46B 0.9700 . ?
C47 C48 1.435(10) . ?
C47 H47A 0.9700 . ?
C47 H47B 0.9700 . ?
C48 H48A 0.9700 . ?
C48 H48B 0.9700 . ?
O3A C48A 1.409(19) . ?
O3A C45A 1.445(16) . ?
C45A C46A 1.489(16) . ?
C45A H45C 0.9700 . ?
C45A H45D 0.9700 . ?
C46A C47A 1.491(17) . ?
C46A H46C 0.9700 . ?
C46A H46D 0.9700 . ?
C47A C48A 1.435(15) . ?
C47A H47C 0.9700 . ?
C47A H47D 0.9700 . ?
C48A H48C 0.9700 . ?
C48A H48D 0.9700 . ?
O1 N1 1.2014(10) . ?
O2 N1 1.2013(10) . ?
O1A N1A 1.3001(10) . ?
O2A N1A 1.3001(10) . ?
 
loop_
 _geom_angle_atom_site_label_1
 _geom_angle_atom_site_label_2
 _geom_angle_atom_site_label_3
 _geom_angle
 _geom_angle_site_symmetry_1
 _geom_angle_site_symmetry_3
 _geom_angle_publ_flag
O1A Pd1 N3 175.1(6) . . ?
N3 Pd1 N1 179.37(12) . . ?
O1A Pd1 N4 94.20(11) . . ?
N3 Pd1 N4 85.07(12) . . ?
N1 Pd1 N4 94.47(10) . . ?
O1A Pd1 N2 94.75(13) . . ?
N3 Pd1 N2 85.11(13) . . ?
N1 Pd1 N2 95.42(10) . . ?
N4 Pd1 N2 166.18(14) . . ?
C9 N2 C1 110.6(3) . . ?
C9 N2 C5 109.5(3) . . ?
C1 N2 C5 110.9(3) . . ?
C9 N2 Pd1 115.1(3) . . ?
C1 N2 Pd1 105.2(2) . . ?
C5 N2 Pd1 105.4(3) . . ?
C2 N3 C3 117.0(3) . . ?
C2 N3 Pd1 107.9(2) . . ?
C3 N3 Pd1 108.1(2) . . ?
C2 N3 H3 107.9 . . ?
C3 N3 H3 107.9 . . ?
Pd1 N3 H3 107.9 . . ?
C17 N4 C4 109.4(3) . . ?
C17 N4 C13 110.0(3) . . ?
C4 N4 C13 110.9(3) . . ?
C17 N4 Pd1 116.0(3) . . ?
C4 N4 Pd1 105.8(2) . . ?
C13 N4 Pd1 104.5(2) . . ?
C2 C1 N2 110.4(3) . . ?
C2 C1 H1A 109.6 . . ?
N2 C1 H1A 109.6 . . ?
C2 C1 H1B 109.6 . . ?
N2 C1 H1B 109.6 . . ?
H1A C1 H1B 108.1 . . ?
N3 C2 C1 107.0(4) . . ?
N3 C2 H2A 110.3 . . ?
C1 C2 H2A 110.3 . . ?
N3 C2 H2B 110.3 . . ?
C1 C2 H2B 110.3 . . ?
H2A C2 H2B 108.6 . . ?
N3 C3 C4 106.6(3) . . ?
N3 C3 H3A 110.4 . . ?
C4 C3 H3A 110.4 . . ?
N3 C3 H3B 110.4 . . ?
C4 C3 H3B 110.4 . . ?
H3A C3 H3B 108.6 . . ?
N4 C4 C3 111.0(3) . . ?
N4 C4 H4A 109.4 . . ?
C3 C4 H4A 109.4 . . ?
N4 C4 H4B 109.4 . . ?
C3 C4 H4B 109.4 . . ?
H4A C4 H4B 108.0 . . ?
N2 C5 C6 117.5(4) . . ?
N2 C5 H5A 107.9 . . ?
C6 C5 H5A 107.9 . . ?
N2 C5 H5B 107.9 . . ?
C6 C5 H5B 107.9 . . ?
H5A C5 H5B 107.2 . . ?
C7 C6 C5 111.5(5) . . ?
C7 C6 H6A 109.3 . . ?
C5 C6 H6A 109.3 . . ?
C7 C6 H6B 109.3 . . ?
C5 C6 H6B 109.3 . . ?
H6A C6 H6B 108.0 . . ?
C8 C7 C6 110.8(6) . . ?
C8 C7 H7A 109.5 . . ?
C6 C7 H7A 109.5 . . ?
C8 C7 H7B 109.5 . . ?
C6 C7 H7B 109.5 . . ?
H7A C7 H7B 108.1 . . ?
C7 C8 H8A 109.5 . . ?
C7 C8 H8B 109.5 . . ?
H8A C8 H8B 109.5 . . ?
C7 C8 H8C 109.5 . . ?
H8A C8 H8C 109.5 . . ?
H8B C8 H8C 109.5 . . ?
N2 C9 C10 114.7(4) . . ?
N2 C9 H9A 108.6 . . ?
C10 C9 H9A 108.6 . . ?
N2 C9 H9B 108.6 . . ?
C10 C9 H9B 108.6 . . ?
H9A C9 H9B 107.6 . . ?
C9 C10 C11 110.2(4) . . ?
C9 C10 H10A 109.6 . . ?
C11 C10 H10A 109.6 . . ?
C9 C10 H10B 109.6 . . ?
C11 C10 H10B 109.6 . . ?
H10A C10 H10B 108.1 . . ?
C12 C11 C10 112.2(5) . . ?
C12 C11 H11A 109.2 . . ?
C10 C11 H11A 109.2 . . ?
C12 C11 H11B 109.2 . . ?
C10 C11 H11B 109.2 . . ?
H11A C11 H11B 107.9 . . ?
C11 C12 H12A 109.5 . . ?
C11 C12 H12B 109.5 . . ?
H12A C12 H12B 109.5 . . ?
C11 C12 H12C 109.5 . . ?
H12A C12 H12C 109.5 . . ?
H12B C12 H12C 109.5 . . ?
C14 C13 N4 117.2(3) . . ?
C14 C13 H13A 108.0 . . ?
N4 C13 H13A 108.0 . . ?
C14 C13 H13B 108.0 . . ?
N4 C13 H13B 108.0 . . ?
H13A C13 H13B 107.2 . . ?
C13 C14 C15 110.9(4) . . ?
C13 C14 H14A 109.5 . . ?
C15 C14 H14A 109.5 . . ?
C13 C14 H14B 109.5 . . ?
C15 C14 H14B 109.5 . . ?
H14A C14 H14B 108.1 . . ?
C16 C15 C14 113.7(4) . . ?
C16 C15 H15A 108.8 . . ?
C14 C15 H15A 108.8 . . ?
C16 C15 H15B 108.8 . . ?
C14 C15 H15B 108.8 . . ?
H15A C15 H15B 107.7 . . ?
C15 C16 H16A 109.5 . . ?
C15 C16 H16B 109.5 . . ?
H16A C16 H16B 109.5 . . ?
C15 C16 H16C 109.5 . . ?
H16A C16 H16C 109.5 . . ?
H16B C16 H16C 109.5 . . ?
C18 C17 N4 114.0(4) . . ?
C18 C17 H17A 108.7 . . ?
N4 C17 H17A 108.7 . . ?
C18 C17 H17B 108.7 . . ?
N4 C17 H17B 108.7 . . ?
H17A C17 H17B 107.6 . . ?
C17 C18 C19 110.1(4) . . ?
C17 C18 H18A 109.6 . . ?
C19 C18 H18A 109.6 . . ?
C17 C18 H18B 109.6 . . ?
C19 C18 H18B 109.6 . . ?
H18A C18 H18B 108.1 . . ?
C20 C19 C18 114.1(6) . . ?
C20 C19 H19A 108.7 . . ?
C18 C19 H19A 108.7 . . ?
C20 C19 H19B 108.7 . . ?
C18 C19 H19B 108.7 . . ?
H19A C19 H19B 107.6 . . ?
C19 C20 H20A 109.5 . . ?
C19 C20 H20B 109.5 . . ?
H20A C20 H20B 109.5 . . ?
C19 C20 H20C 109.5 . . ?
H20A C20 H20C 109.5 . . ?
H20B C20 H20C 109.5 . . ?
C22 C21 C26 114.5(4) . . ?
C22 C21 B1 124.2(4) . . ?
C26 C21 B1 121.2(4) . . ?
C23 C22 C21 122.3(5) . . ?
C23 C22 H22 118.8 . . ?
C21 C22 H22 118.8 . . ?
C24 C23 C22 121.1(6) . . ?
C24 C23 H23 119.5 . . ?
C22 C23 H23 119.5 . . ?
C25 C24 C23 118.1(6) . . ?
C25 C24 H24 120.9 . . ?
C23 C24 H24 120.9 . . ?
C24 C25 C26 120.5(6) . . ?
C24 C25 H25 119.7 . . ?
C26 C25 H25 119.7 . . ?
C25 C26 C21 123.3(5) . . ?
C25 C26 H26 118.3 . . ?
C21 C26 H26 118.3 . . ?
C28 C27 C32 114.5(4) . . ?
C28 C27 B1 125.0(4) . . ?
C32 C27 B1 120.5(4) . . ?
C27 C28 C29 124.0(5) . . ?
C27 C28 H28 118.0 . . ?
C29 C28 H28 118.0 . . ?
C30 C29 C28 120.5(6) . . ?
C30 C29 H29 119.8 . . ?
C28 C29 H29 119.8 . . ?
C29 C30 C31 118.8(5) . . ?
C29 C30 H30 120.6 . . ?
C31 C30 H30 120.6 . . ?
C30 C31 C32 120.4(5) . . ?
C30 C31 H31 119.8 . . ?
C32 C31 H31 119.8 . . ?
C27 C32 C31 121.9(5) . . ?
C27 C32 H32 119.0 . . ?
C31 C32 H32 119.0 . . ?
C34 C33 C38 114.0(4) . . ?
C34 C33 B1 124.0(4) . . ?
C38 C33 B1 122.0(4) . . ?
C35 C34 C33 123.5(4) . . ?
C35 C34 H34 118.2 . . ?
C33 C34 H34 118.2 . . ?
C36 C35 C34 120.2(5) . . ?
C36 C35 H35 119.9 . . ?
C34 C35 H35 119.9 . . ?
C35 C36 C37 118.8(5) . . ?
C35 C36 H36 120.6 . . ?
C37 C36 H36 120.6 . . ?
C38 C37 C36 119.4(5) . . ?
C38 C37 H37 120.3 . . ?
C36 C37 H37 120.3 . . ?
C37 C38 C33 124.1(5) . . ?
C37 C38 H38 117.9 . . ?
C33 C38 H38 117.9 . . ?
C40 C39 C44 114.6(5) . . ?
C40 C39 B1 122.7(5) . . ?
C44 C39 B1 122.5(5) . . ?
C39 C40 C41 122.2(6) . . ?
C39 C40 H40 118.9 . . ?
C41 C40 H40 118.9 . . ?
C42 C41 C40 119.9(7) . . ?
C42 C41 H41 120.1 . . ?
C40 C41 H41 120.1 . . ?
C41 C42 C43 120.1(8) . . ?
C41 C42 H42 119.9 . . ?
C43 C42 H42 119.9 . . ?
C42 C43 C44 119.8(8) . . ?
C42 C43 H43 120.1 . . ?
C44 C43 H43 120.1 . . ?
C43 C44 C39 123.2(7) . . ?
C43 C44 H44 118.4 . . ?
C39 C44 H44 118.4 . . ?
C21 B1 C33 111.2(4) . . ?
C21 B1 C27 108.1(4) . . ?
C33 B1 C27 111.2(4) . . ?
C21 B1 C39 109.0(4) . . ?
C33 B1 C39 107.3(4) . . ?
C27 B1 C39 110.1(4) . . ?
C48 O3 C45 108.6(9) . . ?
O3 C45 C46 108.4(9) . . ?
O3 C45 H45A 110.0 . . ?
C46 C45 H45A 110.0 . . ?
O3 C45 H45B 110.0 . . ?
C46 C45 H45B 110.0 . . ?
H45A C45 H45B 108.4 . . ?
C45 C46 C47 105.4(8) . . ?
C45 C46 H46A 110.7 . . ?
C47 C46 H46A 110.7 . . ?
C45 C46 H46B 110.7 . . ?
C47 C46 H46B 110.7 . . ?
H46A C46 H46B 108.8 . . ?
C48 C47 C46 106.3(8) . . ?
C48 C47 H47A 110.5 . . ?
C46 C47 H47A 110.5 . . ?
C48 C47 H47B 110.5 . . ?
C46 C47 H47B 110.5 . . ?
H47A C47 H47B 108.7 . . ?
O3 C48 C47 110.3(8) . . ?
O3 C48 H48A 109.6 . . ?
C47 C48 H48A 109.6 . . ?
O3 C48 H48B 109.6 . . ?
C47 C48 H48B 109.6 . . ?
H48A C48 H48B 108.1 . . ?
C48A O3A C45A 101.4(19) . . ?
O3A C45A C46A 105.0(18) . . ?
O3A C45A H45C 110.8 . . ?
C46A C45A H45C 110.8 . . ?
O3A C45A H45D 110.8 . . ?
C46A C45A H45D 110.8 . . ?
H45C C45A H45D 108.8 . . ?
C45A C46A C47A 91.7(15) . . ?
C45A C46A H46C 113.3 . . ?
C47A C46A H46C 113.3 . . ?
C45A C46A H46D 113.3 . . ?
C47A C46A H46D 113.3 . . ?
H46C C46A H46D 110.7 . . ?
C48A C47A C46A 107.9(14) . . ?
C48A C47A H47C 110.1 . . ?
C46A C47A H47C 110.1 . . ?
C48A C47A H47D 110.1 . . ?
C46A C47A H47D 110.1 . . ?
H47C C47A H47D 108.4 . . ?
O3A C48A C47A 106.4(13) . . ?
O3A C48A H48C 110.4 . . ?
C47A C48A H48C 110.4 . . ?
O3A C48A H48D 110.4 . . ?
C47A C48A H48D 110.4 . . ?
H48C C48A H48D 108.6 . . ?
O1 N1 O2 121.69(15) . . ?
O1 N1 Pd1 119.6(2) . . ?
O2 N1 Pd1 118.7(2) . . ?
N1A O1A Pd1 136.3(13) . . ?
O1A N1A O2A 107.73(12) . . ?
 
loop_
 _geom_torsion_atom_site_label_1
 _geom_torsion_atom_site_label_2
 _geom_torsion_atom_site_label_3
 _geom_torsion_atom_site_label_4
 _geom_torsion
 _geom_torsion_site_symmetry_1
 _geom_torsion_site_symmetry_2
 _geom_torsion_site_symmetry_3
 _geom_torsion_site_symmetry_4
 _geom_torsion_publ_flag
C9 N2 C1 C2 -160.1(4) . . . . ?
C5 N2 C1 C2 78.2(4) . . . . ?
Pd1 N2 C1 C2 -35.3(4) . . . . ?
C3 N3 C2 C1 -167.6(3) . . . . ?
Pd1 N3 C2 C1 -45.6(4) . . . . ?
N2 C1 C2 N3 54.8(5) . . . . ?
C2 N3 C3 C4 167.3(3) . . . . ?
Pd1 N3 C3 C4 45.3(4) . . . . ?
C17 N4 C4 C3 159.1(4) . . . . ?
C13 N4 C4 C3 -79.3(4) . . . . ?
Pd1 N4 C4 C3 33.5(4) . . . . ?
N3 C3 C4 N4 -53.1(4) . . . . ?
C9 N2 C5 C6 -57.6(5) . . . . ?
C1 N2 C5 C6 64.7(5) . . . . ?
Pd1 N2 C5 C6 178.1(4) . . . . ?
N2 C5 C6 C7 -177.8(5) . . . . ?
C5 C6 C7 C8 -173.0(6) . . . . ?
C1 N2 C9 C10 67.2(5) . . . . ?
C5 N2 C9 C10 -170.3(4) . . . . ?
Pd1 N2 C9 C10 -51.8(5) . . . . ?
N2 C9 C10 C11 172.7(4) . . . . ?
C9 C10 C11 C12 172.3(5) . . . . ?
C17 N4 C13 C14 56.2(5) . . . . ?
C4 N4 C13 C14 -65.0(5) . . . . ?
Pd1 N4 C13 C14 -178.6(3) . . . . ?
N4 C13 C14 C15 -178.8(4) . . . . ?
C13 C14 C15 C16 179.4(5) . . . . ?
C4 N4 C17 C18 -69.5(5) . . . . ?
C13 N4 C17 C18 168.5(4) . . . . ?
Pd1 N4 C17 C18 50.1(4) . . . . ?
N4 C17 C18 C19 -178.6(4) . . . . ?
C17 C18 C19 C20 -173.7(6) . . . . ?
C26 C21 C22 C23 2.7(7) . . . . ?
B1 C21 C22 C23 -173.8(4) . . . . ?
C21 C22 C23 C24 0.1(8) . . . . ?
C22 C23 C24 C25 -2.1(8) . . . . ?
C23 C24 C25 C26 1.1(8) . . . . ?
C24 C25 C26 C21 2.0(7) . . . . ?
C22 C21 C26 C25 -3.8(6) . . . . ?
B1 C21 C26 C25 172.9(4) . . . . ?
C32 C27 C28 C29 -2.1(8) . . . . ?
B1 C27 C28 C29 178.0(5) . . . . ?
C27 C28 C29 C30 -0.1(9) . . . . ?
C28 C29 C30 C31 1.9(9) . . . . ?
C29 C30 C31 C32 -1.5(10) . . . . ?
C28 C27 C32 C31 2.5(8) . . . . ?
B1 C27 C32 C31 -177.6(5) . . . . ?
C30 C31 C32 C27 -0.8(9) . . . . ?
C38 C33 C34 C35 0.0(7) . . . . ?
B1 C33 C34 C35 -177.5(4) . . . . ?
C33 C34 C35 C36 -1.0(7) . . . . ?
C34 C35 C36 C37 2.3(8) . . . . ?
C35 C36 C37 C38 -2.7(9) . . . . ?
C36 C37 C38 C33 1.9(9) . . . . ?
C34 C33 C38 C37 -0.5(8) . . . . ?
B1 C33 C38 C37 177.1(5) . . . . ?
C44 C39 C40 C41 -2.5(7) . . . . ?
B1 C39 C40 C41 173.8(4) . . . . ?
C39 C40 C41 C42 2.7(9) . . . . ?
C40 C41 C42 C43 -1.3(11) . . . . ?
C41 C42 C43 C44 0.0(13) . . . . ?
C42 C43 C44 C39 0.0(13) . . . . ?
C40 C39 C44 C43 1.2(10) . . . . ?
B1 C39 C44 C43 -175.1(6) . . . . ?
C22 C21 B1 C33 -138.2(4) . . . . ?
C26 C21 B1 C33 45.5(6) . . . . ?
C22 C21 B1 C27 99.4(5) . . . . ?
C26 C21 B1 C27 -76.9(5) . . . . ?
C22 C21 B1 C39 -20.2(6) . . . . ?
C26 C21 B1 C39 163.5(4) . . . . ?
C34 C33 B1 C21 -149.1(4) . . . . ?
C38 C33 B1 C21 33.6(6) . . . . ?
C34 C33 B1 C27 -28.5(6) . . . . ?
C38 C33 B1 C27 154.2(5) . . . . ?
C34 C33 B1 C39 91.9(5) . . . . ?
C38 C33 B1 C39 -85.4(5) . . . . ?
C28 C27 B1 C21 13.7(7) . . . . ?
C32 C27 B1 C21 -166.2(4) . . . . ?
C28 C27 B1 C33 -108.6(5) . . . . ?
C32 C27 B1 C33 71.5(6) . . . . ?
C28 C27 B1 C39 132.7(5) . . . . ?
C32 C27 B1 C39 -47.2(6) . . . . ?
C40 C39 B1 C21 -81.9(5) . . . . ?
C44 C39 B1 C21 94.1(6) . . . . ?
C40 C39 B1 C33 38.5(6) . . . . ?
C44 C39 B1 C33 -145.4(5) . . . . ?
C40 C39 B1 C27 159.6(4) . . . . ?
C44 C39 B1 C27 -24.3(7) . . . . ?
C48 O3 C45 C46 10(3) . . . . ?
O3 C45 C46 C47 -9(2) . . . . ?
C45 C46 C47 C48 5.0(16) . . . . ?
C45 O3 C48 C47 -7(3) . . . . ?
C46 C47 C48 O3 1(2) . . . . ?
C48A O3A C45A C46A 45(5) . . . . ?
O3A C45A C46A C47A -51(3) . . . . ?
C45A C46A C47A C48A 40(3) . . . . ?
C45A O3A C48A C47A -16(5) . . . . ?
C46A C47A C48A O3A -17(5) . . . . ?
N4 Pd1 O1A N1A -93.10(17) . . . . ?
N2 Pd1 O1A N1A 97.43(18) . . . . ?
Pd1 O1A N1A O2A 0.00(3) . . . . ?
 
_refine_diff_density_max    0.461
_refine_diff_density_min   -0.730
_refine_diff_density_rms    0.065

_shelx_res_file
;
TITL shelxt in P 1 21/n 1
    14_decay.res
    created by SHELXL-2018/3 at 10:35:05 on 27-Mar-2020
CELL 0.534 11.6909 13.606 30.2195 90 93.261 90
ZERR 4 0.000682 0.000837 0.001804 0 0.005408 0
LATT 1
SYMM 0.5-X,0.5+Y,0.5-Z
SFAC C H B N O Pd
DISP B 0 0 4.561
DISP C 0.001 0.001 6.94
DISP H -0 0 0.611
DISP N 0.003 0.002 10.693
DISP O 0.005 0.003 16.398
DISP Pd -2.504 0.615 1934.604
UNIT 192 292 4 16 12 4
DFIX 1.2 0.001 N1 O1 N1 O2
DFIX 1.3 0.001 O1A N1A N1A O2A
DANG 2.1 0.001 O1 O2 O1A O2A
FLAT 0.001 Pd1 O1 O2 N1 O1A O2A N1A
RIGU 0.001 0.002
EADP O3 O3A
EADP C45 C45A C48 C48A
EADP C46 C46A C47 C47A
EADP O1 O1A O2 O2A
EADP N1 N1A

L.S. 20
PLAN  5
SIZE 0.1 0.1 0.05
TEMP -3
BOND $H
list 4
CONF
fmap 2
acta
SHEL 999 0.8
OMIT 10 0 0
OMIT -1 2 3
OMIT 7 12 0
OMIT -2 1 2
REM <olex2.extras>
REM <HklSrc "%.\\14_decay.hkl">
REM </olex2.extras>

WGHT    0.063900
FVAR       0.23546   0.66424   0.95669
PD1   6    0.339827    0.774973    0.346431    11.00000    0.05839    0.06063 =
         0.05278    0.00142   -0.00138   -0.00242
N2    4    0.345524    0.927796    0.337574    11.00000    0.07048    0.06614 =
         0.06095    0.00656   -0.00118    0.00181
N3    4    0.453907    0.798837    0.398012    11.00000    0.05854    0.06235 =
         0.04954   -0.00166   -0.00424   -0.00544
AFIX  13
H3    2    0.530856    0.788739    0.387554    11.00000   -1.20000
AFIX   0
N4    4    0.331647    0.631731    0.371322    11.00000    0.05872    0.06297 =
         0.06012   -0.00347   -0.00119   -0.00681
C1    1    0.440616    0.963135    0.369476    11.00000    0.08391    0.06509 =
         0.06881    0.00129   -0.00723   -0.00494
AFIX  23
H1A   2    0.513351    0.957816    0.355736    11.00000   -1.20000
H1B   2    0.428325    1.031721    0.376568    11.00000   -1.20000
AFIX   0
C2    1    0.444370    0.903052    0.411305    11.00000    0.08387    0.06221 =
         0.06619   -0.00317   -0.00936   -0.00741
AFIX  23
H2A   2    0.509773    0.921858    0.430647    11.00000   -1.20000
H2B   2    0.375209    0.913248    0.426978    11.00000   -1.20000
AFIX   0
C3    1    0.434789    0.723540    0.432484    11.00000    0.06775    0.06696 =
         0.05320    0.00443   -0.00281    0.00019
AFIX  23
H3A   2    0.366088    0.738585    0.447714    11.00000   -1.20000
H3B   2    0.499315    0.721618    0.454113    11.00000   -1.20000
AFIX   0
C4    1    0.422022    0.626108    0.408730    11.00000    0.06252    0.06508 =
         0.06537    0.00350   -0.00490    0.00245
AFIX  23
H4A   2    0.494668    0.607784    0.397102    11.00000   -1.20000
H4B   2    0.401310    0.575778    0.429554    11.00000   -1.20000
AFIX   0
C5    1    0.230509    0.965377    0.350823    11.00000    0.08103    0.07365 =
         0.07847   -0.00399    0.00256    0.01068
AFIX  23
H5A   2    0.219666    0.943324    0.380820    11.00000   -1.20000
H5B   2    0.171530    0.934438    0.331711    11.00000   -1.20000
AFIX   0
C6    1    0.210704    1.075895    0.349204    11.00000    0.12734    0.07561 =
         0.12617   -0.00723   -0.00771    0.02629
AFIX  23
H6A   2    0.269676    1.108449    0.367726    11.00000   -1.20000
H6B   2    0.216597    1.098939    0.319044    11.00000   -1.20000
AFIX   0
C7    1    0.093885    1.102885    0.365007    11.00000    0.12356    0.10460 =
         0.18376   -0.03946   -0.01264    0.03948
AFIX  23
H7A   2    0.035343    1.064438    0.348906    11.00000   -1.20000
H7B   2    0.091182    1.087396    0.396261    11.00000   -1.20000
AFIX   0
C8    1    0.070153    1.209557    0.358007    11.00000    0.18547    0.10357 =
         0.31595   -0.05679   -0.04558    0.05557
AFIX 137
H8A   2    0.048244    1.221084    0.327348    11.00000   -1.50000
H8B   2    0.137823    1.246796    0.366199    11.00000   -1.50000
H8C   2    0.009105    1.229496    0.375967    11.00000   -1.50000
AFIX   0
C9    1    0.365629    0.960818    0.291318    11.00000    0.08256    0.07189 =
         0.06402    0.01375   -0.00201   -0.00285
AFIX  23
H9A   2    0.375654    1.031589    0.291458    11.00000   -1.20000
H9B   2    0.297807    0.946127    0.272494    11.00000   -1.20000
AFIX   0
C10   1    0.467325    0.914695    0.271412    11.00000    0.07725    0.09468 =
         0.07662    0.01378    0.00259   -0.00046
AFIX  23
H10A  2    0.462854    0.843765    0.274048    11.00000   -1.20000
H10B  2    0.537075    0.936506    0.287373    11.00000   -1.20000
AFIX   0
C11   1    0.470689    0.943133    0.222575    11.00000    0.10197    0.13362 =
         0.07676    0.01213    0.00998   -0.00859
AFIX  23
H11A  2    0.405609    0.913912    0.206130    11.00000   -1.20000
H11B  2    0.464114    1.013963    0.219811    11.00000   -1.20000
AFIX   0
C12   1    0.578574    0.910188    0.202886    11.00000    0.11691    0.22170 =
         0.11253   -0.01721    0.03212   -0.00410
AFIX 137
H12A  2    0.576915    0.928962    0.172234    11.00000   -1.50000
H12B  2    0.585013    0.840020    0.205241    11.00000   -1.50000
H12C  2    0.643133    0.940410    0.218529    11.00000   -1.50000
AFIX   0
C13   1    0.211865    0.623799    0.388660    11.00000    0.06007    0.06997 =
         0.07530    0.00426   -0.00063   -0.00806
AFIX  23
H13A  2    0.203348    0.675911    0.410128    11.00000   -1.20000
H13B  2    0.156639    0.636091    0.364105    11.00000   -1.20000
AFIX   0
C14   1    0.180611    0.528188    0.409964    11.00000    0.07327    0.08020 =
         0.09705    0.01456    0.01232   -0.00796
AFIX  23
H14A  2    0.232795    0.515760    0.435459    11.00000   -1.20000
H14B  2    0.188345    0.474881    0.389031    11.00000   -1.20000
AFIX   0
C15   1    0.058848    0.531149    0.424510    11.00000    0.07506    0.09707 =
         0.11060    0.00069    0.02262   -0.01324
AFIX  23
H15A  2    0.052026    0.584651    0.445409    11.00000   -1.20000
H15B  2    0.007547    0.544979    0.398908    11.00000   -1.20000
AFIX   0
C16   1    0.021260    0.437098    0.445776    11.00000    0.09980    0.10239 =
         0.13763    0.01212    0.03846   -0.00907
AFIX 137
H16A  2    0.026600    0.383798    0.425181    11.00000   -1.50000
H16B  2   -0.056580    0.443654    0.453890    11.00000   -1.50000
H16C  2    0.069840    0.423992    0.471791    11.00000   -1.50000
AFIX   0
C17   1    0.350176    0.550651    0.338861    11.00000    0.08327    0.06510 =
         0.06970   -0.00870   -0.00192   -0.00112
AFIX  23
H17A  2    0.355795    0.488809    0.354806    11.00000   -1.20000
H17B  2    0.283817    0.546833    0.318154    11.00000   -1.20000
AFIX   0
C18   1    0.455269    0.563198    0.313203    11.00000    0.08518    0.10131 =
         0.07127   -0.00955    0.00342    0.00562
AFIX  23
H18A  2    0.522665    0.564577    0.333456    11.00000   -1.20000
H18B  2    0.451145    0.625141    0.297301    11.00000   -1.20000
AFIX   0
C19   1    0.465153    0.478078    0.280151    11.00000    0.14697    0.14208 =
         0.12675   -0.05048    0.04562   -0.00639
AFIX  23
H19A  2    0.459504    0.416414    0.295987    11.00000   -1.20000
H19B  2    0.400983    0.481408    0.258397    11.00000   -1.20000
AFIX   0
C20   1    0.568735    0.478193    0.257561    11.00000    0.18025    0.18050 =
         0.15660   -0.02983    0.07990    0.01094
AFIX 137
H20A  2    0.574696    0.417997    0.241281    11.00000   -1.50000
H20B  2    0.632803    0.483858    0.278728    11.00000   -1.50000
H20C  2    0.568560    0.532802    0.237441    11.00000   -1.50000
AFIX   0

C21   1    0.656619    0.373755    0.427234    11.00000    0.06062    0.06237 =
         0.06451    0.00550   -0.00790    0.00084
C22   1    0.709181    0.423611    0.393712    11.00000    0.07325    0.08367 =
         0.08248    0.01210    0.00784   -0.00571
AFIX  43
H22   2    0.725684    0.389530    0.368172    11.00000   -1.20000
AFIX   0
C23   1    0.737762    0.522065    0.397024    11.00000    0.07825    0.08211 =
         0.13525    0.02650    0.01641   -0.00841
AFIX  43
H23   2    0.772751    0.552513    0.373783    11.00000   -1.20000
AFIX   0
C24   1    0.715338    0.575620    0.434059    11.00000    0.07692    0.07084 =
         0.14068    0.01802   -0.00796    0.00019
AFIX  43
H24   2    0.736858    0.641270    0.436611    11.00000   -1.20000
AFIX   0
C25   1    0.660652    0.529867    0.466980    11.00000    0.08230    0.06299 =
         0.09909   -0.00155   -0.01913    0.00653
AFIX  43
H25   2    0.643348    0.564913    0.492161    11.00000   -1.20000
AFIX   0
C26   1    0.630828    0.432209    0.463257    11.00000    0.07940    0.06299 =
         0.07074    0.00260   -0.00149    0.00336
AFIX  43
H26   2    0.591506    0.403778    0.485898    11.00000   -1.20000
AFIX   0
C27   1    0.734640    0.201723    0.459034    11.00000    0.06823    0.06450 =
         0.07021    0.00306    0.01107    0.00377
C28   1    0.809759    0.250239    0.488253    11.00000    0.07015    0.07549 =
         0.08531   -0.00559   -0.00001    0.01057
AFIX  43
H28   2    0.804817    0.318367    0.489752    11.00000   -1.20000
AFIX   0
C29   1    0.891998    0.203816    0.515467    11.00000    0.08889    0.10096 =
         0.10815   -0.00357   -0.01778    0.02063
AFIX  43
H29   2    0.940223    0.240861    0.534471    11.00000   -1.20000
AFIX   0
C30   1    0.902803    0.105110    0.514654    11.00000    0.08575    0.10001 =
         0.12860    0.01669   -0.00528    0.02064
AFIX  43
H30   2    0.956559    0.073527    0.533551    11.00000   -1.20000
AFIX   0
C31   1    0.832872    0.052120    0.485373    11.00000    0.08338    0.08065 =
         0.15900    0.01302   -0.00401    0.01662
AFIX  43
H31   2    0.840427   -0.015830    0.483928    11.00000   -1.20000
AFIX   0
C32   1    0.750237    0.099898    0.457679    11.00000    0.07625    0.06655 =
         0.13810   -0.00386   -0.00526    0.00691
AFIX  43
H32   2    0.704446    0.062798    0.437823    11.00000   -1.20000
AFIX   0
C33   1    0.504602    0.230422    0.444437    11.00000    0.06784    0.05554 =
         0.06231   -0.00547   -0.00086   -0.00279
C34   1    0.478134    0.145468    0.466838    11.00000    0.07152    0.06052 =
         0.06681    0.00004    0.00117   -0.00320
AFIX  43
H34   2    0.536579    0.100600    0.473550    11.00000   -1.20000
AFIX   0
C35   1    0.369623    0.123721    0.479764    11.00000    0.07465    0.07131 =
         0.08095    0.00857    0.00313   -0.00866
AFIX  43
H35   2    0.356394    0.065003    0.494374    11.00000   -1.20000
AFIX   0
C36   1    0.281191    0.188562    0.471103    11.00000    0.07678    0.07671 =
         0.10861   -0.00368    0.00735   -0.00130
AFIX  43
H36   2    0.208496    0.175468    0.480638    11.00000   -1.20000
AFIX   0
C37   1    0.302173    0.273461    0.448005    11.00000    0.07280    0.07518 =
         0.14838    0.00979    0.00838    0.00808
AFIX  43
H37   2    0.242927    0.317154    0.440663    11.00000   -1.20000
AFIX   0
C38   1    0.411603    0.292922    0.435919    11.00000    0.07492    0.06380 =
         0.12046    0.00986    0.00489    0.00553
AFIX  43
H38   2    0.424265    0.351519    0.421126    11.00000   -1.20000
AFIX   0
C39   1    0.635410    0.213095    0.374915    11.00000    0.09789    0.07122 =
         0.06751   -0.00339    0.00440   -0.00804
C40   1    0.542643    0.219967    0.344638    11.00000    0.11889    0.08107 =
         0.07611    0.00398   -0.01392   -0.02732
AFIX  43
H40   2    0.473352    0.243167    0.354146    11.00000   -1.20000
AFIX   0
C41   1    0.549534    0.192760    0.299418    11.00000    0.17164    0.08252 =
         0.07352    0.00743   -0.01042   -0.03597
AFIX  43
H41   2    0.486388    0.200867    0.279619    11.00000   -1.20000
AFIX   0
C42   1    0.647442    0.155326    0.285364    11.00000    0.21098    0.12655 =
         0.08936   -0.00726    0.02249   -0.01569
AFIX  43
H42   2    0.651528    0.136256    0.255943    11.00000   -1.20000
AFIX   0
C43   1    0.741077    0.145211    0.314226    11.00000    0.19207    0.19035 =
         0.09532   -0.03050    0.03614    0.02916
AFIX  43
H43   2    0.808823    0.119316    0.304470    11.00000   -1.20000
AFIX   0
C44   1    0.734804    0.173503    0.357838    11.00000    0.13343    0.16790 =
         0.09040   -0.01845    0.02618    0.02762
AFIX  43
H44   2    0.799534    0.166014    0.376888    11.00000   -1.20000
AFIX   0
B1    3    0.632385    0.255212    0.427104    11.00000    0.06952    0.06429 =
         0.06834   -0.00064    0.00350   -0.00108

PART 1
O3    5    0.684654    0.806456    0.365016    21.00000    0.08684    0.11252 =
         0.11609   -0.01557    0.01146   -0.00772
C45   1    0.728359    0.760711    0.327098    21.00000    0.09371    0.11818 =
         0.11915   -0.01976    0.01282   -0.01008
AFIX  23
H45A  2    0.704822    0.797323    0.300582    21.00000   -1.20000
H45B  2    0.698731    0.694327    0.323992    21.00000   -1.20000
AFIX   0
C46   1    0.854465    0.758600    0.332868    21.00000    0.08970    0.14602 =
         0.15367   -0.03051    0.01696   -0.01661
AFIX  23
H46A  2    0.888701    0.785196    0.306937    21.00000   -1.20000
H46B  2    0.881669    0.691869    0.337619    21.00000   -1.20000
AFIX   0
C47   1    0.883995    0.821352    0.373022    21.00000    0.08970    0.14602 =
         0.15367   -0.03051    0.01696   -0.01661
AFIX  23
H47A  2    0.930640    0.784645    0.394848    21.00000   -1.20000
H47B  2    0.926087    0.879339    0.364762    21.00000   -1.20000
AFIX   0
C48   1    0.777059    0.848694    0.390595    21.00000    0.09371    0.11818 =
         0.11915   -0.01976    0.01282   -0.01008
AFIX  23
H48A  2    0.775362    0.826428    0.421044    21.00000   -1.20000
H48B  2    0.769609    0.919699    0.390368    21.00000   -1.20000
AFIX   0
SAME 0.02 0.04 O3 > C48
PART 0
PART 2
O3A   5    0.679462    0.802919    0.361591   -21.00000    0.08684    0.11252 =
         0.11609   -0.01557    0.01146   -0.00772
C45A  1    0.748123    0.781397    0.324492   -21.00000    0.09371    0.11818 =
         0.11915   -0.01976    0.01282   -0.01008
AFIX  23
H45C  2    0.737197    0.831126    0.301642   -21.00000   -1.20000
H45D  2    0.728075    0.717754    0.311832   -21.00000   -1.20000
AFIX   0
C46A  1    0.868595    0.781579    0.343323   -21.00000    0.08970    0.14602 =
         0.15367   -0.03051    0.01696   -0.01661
AFIX  23
H46C  2    0.924749    0.782187    0.320898   -21.00000   -1.20000
H46D  2    0.884803    0.729147    0.364509   -21.00000   -1.20000
AFIX   0
C47A  1    0.853092    0.879298    0.364522   -21.00000    0.08970    0.14602 =
         0.15367   -0.03051    0.01696   -0.01661
AFIX  23
H47C  2    0.911634    0.889365    0.388137   -21.00000   -1.20000
H47D  2    0.859431    0.931283    0.342832   -21.00000   -1.20000
AFIX   0
C48A  1    0.741561    0.880942    0.382054   -21.00000    0.09371    0.11818 =
         0.11915   -0.01976    0.01282   -0.01008
AFIX  23
H48C  2    0.747539    0.872141    0.413955   -21.00000   -1.20000
H48D  2    0.703814    0.943129    0.375409   -21.00000   -1.20000
AFIX   0

PART 0
PART 3
O1    5    0.125098    0.759437    0.299034    31.00000    0.08263    0.21074 =
         0.08209   -0.02791   -0.01322    0.00154
O2    5    0.261465    0.724729    0.259575    31.00000    0.08263    0.21074 =
         0.08209   -0.02791   -0.01322    0.00154
N1    4    0.225811    0.749494    0.294377    31.00000    0.08275    0.08994 =
         0.06859    0.00818   -0.00840   -0.00217
PART 0
PART 4
O1A   5    0.225688    0.754780    0.302612   -31.00000    0.08263    0.21074 =
         0.08209   -0.02791   -0.01322    0.00154
O2A   5    0.325014    0.714094    0.249831   -31.00000    0.08263    0.21074 =
         0.08209   -0.02791   -0.01322    0.00154
N1A   4    0.220730    0.728570    0.261177   -31.00000    0.08275    0.08994 =
         0.06859    0.00818   -0.00840   -0.00217
HKLF 4


REM  shelxt in P 1 21/n 1
REM wR2 = 0.1592, GooF = S = 0.902, Restrained GooF = 0.903 for all data
REM R1 = 0.0613 for 4551 Fo > 4sig(Fo) and 0.1260 for all 9712 data
REM 526 parameters refined using 490 restraints

END

WGHT      0.0639      0.0000

REM Highest difference peak  0.461,  deepest hole -0.730,  1-sigma level  0.065
Q1    1   0.8148  0.8613  0.3144  11.00000  0.05    0.36
Q2    1   0.1359  0.7089  0.2823  11.00000  0.05    0.34
Q3    1   0.3859  0.7765  0.3740  11.00000  0.05    0.32
Q4    1   0.8618  0.8587  0.3951  11.00000  0.05    0.30
Q5    1   0.2749  0.7777  0.3953  11.00000  0.05    0.30
;
_shelx_res_checksum   32650

_shelx_hkl_file
;
 -17  -1   6    0.00    4.56
 -16   0   5    0.89    4.65
 -16   0   6    0.37    4.08
 -16   0   7    1.98    5.12
  16   0  -7    1.81    5.26
 -16   0   8   -0.00    4.78
  16   0  -8   -0.00    5.04
 -16   0   9    8.44    6.30
  16   0  -9    1.21    5.84
 -16   0  10   17.55    8.01
  16   0 -10    7.97    7.46
 -16   0  11    6.60    6.64
  16   0 -11    3.08    4.40
 -16   0  12   -0.00    4.79
  16   0 -12    1.45    5.45
 -16   0  13    0.00    6.71
  16   0 -13    1.26    4.87
  16   0 -14    5.81    6.78
  16   0 -15   -0.00    5.76
 -16  -1   1    3.06    5.57
 -16  -1   2    0.00    5.23
 -16  -1   2   -0.00    5.98
 -16  -1   3   -0.00    4.70
 -16  -1   3    0.03    4.75
 -16  -1   4   -0.00    4.49
 -16  -1   4   -0.00    5.84
 -16  -1   5    1.07    4.96
 -16  -1   5    3.49    5.90
  16   1  -6    8.06    7.15
 -16  -1   6    3.64    6.22
 -16  -1   6   -0.00    5.51
  16   1  -7    3.73    4.65
 -16  -1   7    0.42    5.27
 -16  -1   7   10.59    6.36
  16   1  -8    4.34    5.09
 -16  -1   8    9.12    7.47
 -16  -1   8   -0.00    6.19
  16   1  -9   -0.00    4.84
 -16  -1   9    2.34    5.48
 -16  -1   9    0.63    5.20
 -16   1  10    2.53    5.37
  16   1 -10    8.65    7.27
 -16  -1  10    1.42    5.32
 -16  -1  10   -0.00    5.62
 -16   1  11   -0.00    4.60
  16   1 -11   -0.00    5.80
 -16  -1  11    3.00    5.36
 -16  -1  11    2.59    5.03
 -16   1  12    9.93    7.57
  16  -1 -12    6.66    6.04
  16   1 -12    4.00    6.40
 -16  -1  12   -0.00    4.80
 -16  -1  12    2.53    7.68
  16  -1 -13    2.06    5.39
  16   1 -13   -0.00    6.43
 -16  -1  13    0.39    5.91
  16  -1 -14    5.58    6.97
  16  -1 -15   -0.00    4.96
  16  -1 -16    0.80    4.66
 -16  -2   1    0.00    2.94
 -16  -2   1   -0.00    5.33
 -16  -2   2    1.03    4.36
 -16  -2   2    2.44    5.92
 -16  -2   3    1.89    3.37
 -16  -2   3    1.33    5.75
 -16  -2   4    4.90    5.15
 -16  -2   4   -0.00    5.80
 -16  -2   5   -0.00    4.56
 -16  -2   5    0.51    4.14
 -16  -2   6    2.32    4.73
 -16  -2   6    1.37    6.02
  16   2  -7    3.32    5.83
 -16  -2   7    3.48    5.24
 -16  -2   7    0.05    5.69
  16   2  -8   -0.00    6.03
 -16  -2   8    3.42    5.37
 -16  -2   8    7.28    6.88
  16   2  -9    1.70    4.86
 -16  -2   9   -0.00    5.05
 -16  -2   9   -0.00    5.31
  16   2 -10    6.76    7.36
 -16  -2  10    4.86    6.39
 -16  -2  10    6.59    7.04
  16   2 -11   -0.00    5.48
 -16  -2  11    3.21    5.69
 -16  -2  11   -0.00    6.23
  16   2 -12    0.00    5.74
 -16  -2  12   -0.00    4.85
 -16  -2  13    3.12    6.39
 -16  -2  14    0.63    5.04
 -16  -2  15   -0.00    6.55
 -16  -2  16   -0.00    6.57
 -16  -3   1    2.85    4.62
 -16  -3   1    0.46    5.14
 -16  -3   2    1.96    4.67
 -16  -3   2   -0.00    6.80
 -16  -3   3    1.74    4.26
 -16  -3   3    2.84    5.71
 -16  -3   4    0.07    4.28
 -16  -3   4    0.75    4.70
 -16  -3   5   -0.00    4.46
 -16  -3   6    4.00    5.74
 -16  -3   6   -0.00    5.35
 -16  -3   7    0.92    4.81
 -16  -3   7    1.04    5.47
  16   3  -8    0.00    6.57
 -16  -3   8    0.00    4.57
 -16  -3   8   -0.00    6.51
  16   3  -9    1.13    5.36
 -16  -3   9   -0.00    5.37
 -16  -3  10    3.08    5.99
 -16  -3  11    0.00    6.02
 -16  -3  12    8.73    8.28
 -16  -3  13    0.00    5.27
 -16  -3  14    2.51    5.80
 -16  -3  15   -0.00    6.25
 -16  -4   1   -0.00    2.96
 -16  -4   1    0.60    6.58
 -16  -4   2   -0.00    3.74
 -16  -4   2    0.77    5.05
 -16  -4   3    0.30    4.23
 -16  -4   3    3.59    5.87
 -16  -4   4    2.14    6.05
 -16  -4   5   -0.00    5.58
 -16  -4   6    0.10    6.27
 -16  -4   7    1.55    5.12
 -16  -4   8    4.60    6.31
 -16  -4   9   -0.00    6.54
 -16  -4  10    2.80    6.45
 -16  -4  11   10.09    7.81
 -16  -5   2    4.60    6.34
 -16  -5   3   -0.00    5.87
 -16  -5   4    1.30    5.46
 -16  -5   5   -0.00    5.12
 -16  -5   6    2.08    5.61
 -16  -5   7   -0.00    7.31
 -15   0   1    1.11    4.13
 -15   0   1   -0.00    4.66
 -15   0   2   -0.00    3.39
 -15   0   2    1.99    6.69
 -15   0   3   19.16    7.81
 -15   0   3    6.19    5.90
 -15   0   4    0.77    5.03
 -15   0   4   -0.00    3.54
  15   0  -4    2.47    5.09
 -15   0   5   16.41    7.72
 -15   0   5    7.28    6.28
  15   0  -5    0.00    5.32
 -15   0   6    0.00    5.99
 -15   0   6    1.42    4.87
  15   0  -6    0.00    4.55
 -15   0   7    1.07    4.14
 -15   0   7   -0.00    5.35
  15   0  -7    4.70    5.71
 -15   0   8   -0.00    4.87
 -15   0   8    1.02    6.23
  15   0  -8    0.95    4.40
 -15   0   9   17.10    9.57
 -15   0   9    5.73    6.20
  15   0  -9    7.14    6.48
 -15   0  10    3.37    4.71
 -15   0  10   -0.00    6.03
  15   0 -10    1.24    4.29
 -15   0  11   -0.00    4.39
 -15   0  11    0.65    5.87
  15   0 -11   -0.00    5.66
 -15   0  12    1.20    4.88
  15   0 -12   -0.00    4.67
 -15   0  13    3.00    6.00
  15   0 -13    4.97    5.83
 -15   0  14   -0.00    4.34
  15   0 -14    8.09    6.56
 -15   0  15   17.70    9.01
  15   0 -15    3.79    4.95
 -15   0  16    0.00    6.46
  15   0 -16    1.40    4.60
 -15   0  17    7.33    6.89
  15   0 -17    0.69    4.93
 -15   0  18    3.83    6.61
  15   0 -18    2.70    6.34
 -15   0  19   -0.00    6.14
  15   0 -19    3.35    6.04
 -15   0  20    1.28    5.40
 -15   0  22    2.02    6.79
 -15   0  23   -0.00    6.23
 -15   1   1    1.36    5.72
 -15  -1   1   14.87    7.18
 -15  -1   1    8.90    6.44
 -15   1   2    0.04    5.56
 -15  -1   2   -0.00    5.19
 -15   1   3    0.00    5.39
 -15  -1   3    3.80    4.98
 -15  -1   3   -0.00    4.89
 -15   1   4    0.00    4.65
 -15   1   4   -0.00    4.55
 -15  -1   4    1.37    4.84
 -15  -1   4    1.96    5.63
 -15   1   5   12.37    7.46
 -15   1   5    5.97    7.17
  15   1  -5    9.90    7.09
 -15  -1   5   13.86    7.15
 -15  -1   5    5.18    5.74
 -15   1   6    0.00    4.50
 -15   1   6    1.91    5.99
  15  -1  -6   -0.00    4.31
  15   1  -6    2.38    5.40
 -15  -1   6    1.71    3.82
 -15  -1   6   -0.00    4.79
 -15   1   7    3.63    5.38
 -15   1   7   12.30    7.02
  15  -1  -7   16.09    8.33
  15   1  -7   13.70    7.55
 -15  -1   7    2.65    6.06
 -15   1   8   -0.00    4.76
 -15   1   8    2.38    5.48
  15   1  -8    4.62    6.39
 -15  -1   8    4.93    5.45
 -15  -1   8    1.37    5.35
 -15   1   9   -0.00    4.77
 -15   1   9    0.65    5.06
  15  -1  -9   -0.00    4.83
  15   1  -9    0.10    6.10
 -15  -1   9   -0.00    6.28
 -15  -1   9   -0.00    5.68
 -15   1  10    1.01    4.67
 -15   1  10    4.42    6.26
  15  -1 -10   -0.00    5.47
  15   1 -10   -0.00    4.93
 -15  -1  10   -0.00    6.05
 -15  -1  10    2.71    5.57
 -15   1  11    6.12    6.23
  15  -1 -11    1.32    5.17
  15   1 -11    3.36    6.62
 -15  -1  11   21.18    9.11
 -15  -1  11    2.68    6.00
 -15   1  12    0.89    4.59
  15  -1 -12   -0.00    4.24
  15   1 -12   -0.00    5.26
 -15  -1  12    1.55    6.12
 -15  -1  12    5.29    7.08
 -15   1  13   -0.00    5.29
  15  -1 -13    2.36    5.86
  15   1 -13    9.38    6.68
 -15  -1  13    1.00    3.83
 -15   1  14   -0.00    4.42
  15  -1 -14   -0.00    4.33
  15   1 -14   -0.00    4.24
 -15  -1  14   -0.00    5.10
 -15   1  15   -0.00    5.59
  15  -1 -15    0.53    4.05
  15   1 -15   -0.00    4.58
 -15  -1  15    0.42    5.52
 -15   1  16    0.00    6.18
  15  -1 -16    3.49    5.87
 -15  -1  16   -0.00    3.82
 -15   1  17    4.42    6.05
  15  -1 -17    5.23    6.59
  15   1 -17   -0.00    4.69
 -15  -1  17    1.22    4.90
  15  -1 -18   -0.00    4.53
  15   1 -18   -0.00    4.43
 -15  -1  18   -0.00    5.09
 -15   1  19    3.09    7.20
  15  -1 -19    0.00    5.53
 -15  -1  19    0.08    6.25
 -15   1  20    0.00    6.44
  15  -1 -20   -0.00    5.95
 -15  -1  20    6.55    5.72
 -15  -1  21    0.00    5.59
 -15   2   1   -0.00    5.45
 -15  -2   1    1.03    4.18
 -15  -2   1   -0.00    5.71
 -15   2   2   -0.00    5.19
 -15  -2   2    0.36    3.31
 -15  -2   2    2.30    4.76
 -15   2   3    0.73    5.39
 -15  -2   3    3.03    4.93
 -15  -2   3   11.87    7.78
 -15   2   4   -0.00    5.08
 -15  -2   4    1.50    4.97
 -15  -2   4   -0.00    4.97
 -15   2   5    1.14    5.64
 -15  -2   5    3.65    5.81
 -15  -2   5    2.48    6.38
 -15   2   6    0.00    4.87
  15   2  -6    4.51    5.67
 -15  -2   6    0.00    4.18
 -15  -2   6   -0.00    4.50
 -15   2   7    0.63    5.25
  15   2  -7    0.00    5.92
 -15  -2   7    8.75    6.66
 -15  -2   7    9.18    7.73
  15   2  -8   -0.00    4.42
 -15  -2   8   -0.00    5.80
 -15  -2   8   -0.00    4.49
 -15   2   9    7.59    6.83
 -15   2   9    0.00    4.79
  15   2  -9    5.49    5.88
 -15  -2   9    4.24    6.06
 -15  -2   9   -0.00    6.34
 -15   2  10    6.73    6.46
  15   2 -10    8.61    6.80
 -15  -2  10    2.23    6.47
 -15  -2  10   -0.00    6.64
 -15   2  11   -0.00    5.04
  15  -2 -11    1.28    4.28
  15   2 -11    0.00    4.55
 -15  -2  11    0.00    5.36
 -15  -2  11    0.00    4.88
 -15   2  12   -0.00    6.44
  15  -2 -12   -0.00    3.91
  15   2 -12    1.40    5.91
 -15  -2  12    2.07    5.62
 -15  -2  12   -0.00    7.46
 -15   2  13    2.67    6.32
  15  -2 -13    8.39    6.35
  15   2 -13    6.00    6.72
 -15  -2  13    0.00    4.79
 -15  -2  13    0.47    6.94
 -15   2  14   -0.00    5.00
  15  -2 -14    0.62    4.06
  15   2 -14    2.15    6.25
 -15  -2  14    1.99    7.69
 -15   2  15    6.08    5.63
  15  -2 -15    5.81    5.95
  15   2 -15   -0.00    5.24
 -15  -2  15   -0.00    5.93
 -15   2  16    3.72    5.71
  15  -2 -16   -0.00    4.99
  15   2 -16   -0.00    5.28
 -15  -2  16    3.07    7.05
 -15   2  17    4.09    6.60
  15  -2 -17    0.00    3.95
  15   2 -17   13.98    8.11
 -15  -2  17    0.00    5.56
  15  -2 -18    1.65    5.79
 -15  -2  18   -0.00    5.77
  15  -2 -19    0.00    6.54
 -15  -2  19   -0.00    5.00
  15  -2 -20    3.52    4.79
 -15   3   1    6.31    5.84
 -15  -3   1    3.16    4.54
 -15  -3   1    0.00    5.32
 -15   3   2    6.17    5.68
 -15  -3   2    5.56    5.82
 -15  -3   2    0.29    3.82
 -15   3   3   -0.00    4.14
 -15  -3   3    1.19    3.45
 -15  -3   3   -0.00    4.97
 -15   3   4   -0.00    5.08
 -15  -3   4   -0.00    4.38
 -15   3   5    7.31    6.60
 -15  -3   5    5.15    5.55
 -15  -3   5    1.07    5.63
 -15   3   6    1.86    4.54
  15   3  -6    6.20    5.20
 -15  -3   6    0.00    5.25
 -15  -3   6    0.00    6.03
 -15   3   7   -0.00    4.80
  15   3  -7    3.85    6.51
 -15  -3   7    4.08    5.29
 -15  -3   7    1.54    6.21
 -15   3   8    0.06    4.14
  15   3  -8    2.53    5.53
 -15  -3   8    6.23    6.59
 -15  -3   8    1.78    5.51
 -15   3   9   -0.00    4.22
  15   3  -9   -0.00    4.38
 -15  -3   9   -0.00    4.79
 -15  -3   9   15.76    8.83
 -15   3  10    2.59    6.06
  15   3 -10   -0.00    5.61
 -15  -3  10    0.00    5.07
 -15  -3  10    5.63    6.43
 -15   3  11    3.85    5.61
  15   3 -11   11.65    7.66
 -15  -3  11    3.86    5.43
 -15  -3  11    8.20    8.16
 -15   3  12    0.00    5.29
  15   3 -12    0.66    5.95
 -15  -3  12    0.00    7.15
 -15  -3  12    6.46    6.49
 -15   3  13    2.16    5.09
  15   3 -13    1.63    6.62
 -15  -3  13   -0.00    5.98
 -15  -3  13    1.46    5.24
 -15   3  14    0.00    5.56
  15   3 -14   -0.00    5.64
 -15  -3  14    3.52    5.91
 -15  -3  14    1.42    5.40
  15   3 -15    2.62    6.53
 -15  -3  15    1.65    6.00
 -15  -3  15    8.08    7.38
 -15  -3  16   -0.00    5.56
  15  -3 -17    7.47    6.82
  15  -3 -18    1.78    6.04
  15  -3 -19   -0.00    5.63
  15  -3 -20    1.53    4.75
  15  -3 -21    3.67    6.33
 -15   4   1    3.07    4.89
 -15  -4   1   -0.00    3.73
 -15  -4   1    3.11    5.92
 -15   4   2   -0.00    4.95
 -15  -4   2   -0.00    3.26
 -15  -4   2    0.51    5.43
 -15   4   3    0.00    4.19
 -15  -4   3   -0.00    4.13
 -15  -4   3   -0.00    5.64
 -15   4   4    1.35    4.44
 -15  -4   4    5.13    6.81
 -15   4   5   -0.00    4.76
 -15  -4   5    5.68    6.00
 -15  -4   5    5.36    7.23
 -15   4   6   -0.00    4.97
 -15  -4   6    2.29    4.74
 -15  -4   6    3.17    5.51
 -15   4   7   -0.00    4.97
  15   4  -7    2.61    5.56
 -15  -4   7    0.00    4.77
 -15  -4   7    0.48    4.41
 -15   4   8    5.14    6.04
  15   4  -8   -0.00    6.26
 -15  -4   8    4.27    6.66
 -15  -4   8    6.35    7.00
 -15   4   9    0.00    5.01
  15   4  -9    0.00    4.39
 -15  -4   9    0.00    5.24
 -15  -4   9    0.93    5.91
 -15   4  10    1.33    5.13
  15   4 -10    3.70    5.69
 -15  -4  10   -0.00    4.94
  15   4 -11    0.00    6.03
 -15  -4  11    0.00    5.66
 -15  -4  11   -0.00    5.21
  15   4 -12    1.16    5.28
 -15  -4  12    5.27    5.96
 -15  -4  12    8.40    7.81
 -15  -4  13    1.83    6.02
 -15  -4  13    9.50    8.67
 -15   5   1   -0.00    4.71
 -15  -5   1    3.34    5.52
 -15   5   2    1.24    3.87
 -15  -5   2   -0.00    2.77
 -15  -5   2    4.13    5.70
 -15   5   3   -0.00    4.93
 -15  -5   3   -0.00    3.91
 -15  -5   3    6.32    7.60
 -15  -5   4    5.46    5.54
 -15  -5   4   -0.00    5.02
 -15  -5   5    1.62    6.52
 -15  -5   6    3.74    5.97
 -15  -5   6    0.00    6.73
 -15  -5   7   10.46    6.84
 -15  -5   7   -0.00    5.73
  15   5  -8   -0.00    4.74
 -15  -5   8    1.09    5.47
 -15  -5   8   -0.00    4.87
  15   5  -9   -0.00    5.15
 -15  -5   9    9.68    6.58
 -15  -5   9   -0.00    6.27
  15   5 -10   15.76    7.89
 -15  -5  10    5.01    6.24
  15   5 -11    3.75    5.60
 -15  -6   1    6.69    5.30
 -15  -6   2    1.79    4.18
 -15  -6   3    4.29    5.33
 -15  -6   3    5.60    6.77
 -15  -6   4    0.00    4.04
 -15  -6   4    6.76    7.56
 -15  -6   5    4.76    5.97
 -14   0   1   -0.00    4.33
 -14   0   1    0.59    4.60
 -14   0   2   18.58    7.04
 -14   0   2    7.51    5.92
 -14   0   3   -0.00    3.97
 -14   0   3    0.00    4.36
  14   0  -3    0.00    4.49
 -14   0   4   11.83    7.54
 -14   0   4    6.36    6.77
  14   0  -4   11.46    6.76
 -14   0   5    7.01    6.77
  14   0  -5    3.31    5.68
 -14   0   6   27.87    8.94
 -14   0   6   14.83    7.49
  14   0  -6    8.40    6.80
 -14   0   7    1.73    5.09
 -14   0   7   -0.00    5.86
  14   0  -7   -0.00    4.84
 -14   0   8    4.98    6.86
 -14   0   8   -0.00    5.25
  14   0  -8    6.35    6.67
 -14   0   9   -0.00    5.22
 -14   0   9    5.42    6.02
  14   0  -9    2.57    5.73
 -14   0  10   -0.00    5.21
  14   0 -10    1.67    4.49
 -14   0  11   -0.00    4.68
  14   0 -11    0.66    5.35
 -14   0  12    4.88    5.94
  14   0 -12    5.62    6.05
 -14   0  13    0.86    4.96
  14   0 -13    1.95    5.24
 -14   0  14    0.42    7.12
  14   0 -14    7.53    5.42
 -14   0  15   -0.00    6.11
  14   0 -15    5.63    5.86
 -14   0  16   -0.00    5.36
  14   0 -16    0.85    4.79
 -14   0  17   -0.00    4.81
  14   0 -17    5.05    6.00
 -14   0  18   15.99    9.62
  14   0 -18    6.13    6.47
 -14   0  19    7.62    7.36
  14   0 -19    2.73    5.07
 -14   0  20    1.41    6.11
  14   0 -20   -0.00    5.10
 -14   0  21    0.00    7.08
  14   0 -21   -0.00    5.07
 -14   0  22   -0.00    5.64
  14   0 -22    3.05    5.83
 -14   0  23    0.00    5.69
 -14   0  24    0.96    4.50
 -14   1   1   -0.00    3.06
 -14   1   1    0.63    4.56
 -14  -1   1    1.18    3.93
 -14  -1   1    2.44    4.70
 -14   1   2    0.00    3.80
 -14   1   2   -0.00    5.67
 -14  -1   2    2.93    4.07
 -14  -1   2   -0.00    4.54
 -14   1   3   -0.00    4.21
 -14   1   3    3.24    4.74
  14  -1  -3   -0.00    4.34
 -14  -1   3    2.84    4.22
 -14  -1   3   -0.00    4.64
 -14   1   4    8.64    6.42
 -14   1   4    0.58    5.63
  14  -1  -4    0.00    4.27
  14   1  -4    0.14    5.02
 -14  -1   4   13.48    6.46
 -14  -1   4    4.06    5.75
 -14   1   5    0.97    4.29
 -14   1   5    0.00    4.63
  14  -1  -5   -0.00    4.70
  14   1  -5    3.01    6.18
 -14  -1   5   -0.00    4.88
 -14  -1   5   -0.00    5.27
 -14   1   6    6.82    5.55
 -14   1   6   11.20    6.66
  14  -1  -6   15.47    7.99
  14   1  -6   15.00    6.89
 -14  -1   6    1.75    4.64
 -14  -1   6   14.22    8.31
 -14   1   7    4.98    5.62
 -14   1   7    0.96    4.44
  14  -1  -7    0.05    4.35
  14   1  -7    0.59    4.75
 -14  -1   7    2.00    4.35
 -14  -1   7    4.97    7.04
 -14   1   8   -0.00    5.26
 -14   1   8   -0.00    5.31
  14  -1  -8    2.46    5.55
 -14  -1   8   -0.00    3.66
 -14  -1   8   12.67    7.71
 -14   1   9   -0.00    3.27
  14  -1  -9   -0.00    5.37
  14   1  -9    2.41    6.26
 -14  -1   9   -0.00    5.19
 -14  -1   9   -0.00    6.32
 -14   1  10    9.41    6.66
  14  -1 -10    3.22    6.59
  14   1 -10   18.00    8.79
 -14  -1  10   12.55    7.70
 -14  -1  10    0.23    5.56
 -14   1  11   -0.00    5.10
  14  -1 -11   -0.00    4.92
  14   1 -11   -0.00    5.51
 -14  -1  11    1.78    6.40
 -14   1  12    3.32    5.64
  14  -1 -12    0.09    4.17
  14   1 -12    3.46    5.97
 -14  -1  12    1.45    4.55
 -14   1  13    5.02    5.61
  14  -1 -13    0.43    4.50
  14   1 -13   -0.00    3.63
 -14  -1  13   -0.00    4.82
 -14   1  14    3.31    5.53
  14  -1 -14    7.69    5.28
  14   1 -14    5.53    5.72
 -14  -1  14   -0.00    4.85
 -14   1  15    1.05    5.82
  14  -1 -15   -0.00    3.53
  14   1 -15   -0.00    5.82
 -14  -1  15    0.18    4.18
 -14   1  16    6.15    6.58
  14  -1 -16    8.69    7.65
  14   1 -16   19.04    7.78
 -14  -1  16   -0.00    4.50
 -14   1  17    4.04    6.65
  14  -1 -17    0.00    5.94
  14   1 -17   -0.00    4.95
 -14  -1  17   -0.00    6.16
 -14   1  18    0.00    6.66
  14   1 -18    2.51    5.09
 -14  -1  18   -0.00    6.72
 -14   1  19    1.28    6.48
  14  -1 -19    2.18    4.59
  14   1 -19    1.33    5.05
 -14  -1  19   -0.00    6.67
 -14   1  20    2.63    5.17
  14  -1 -20    3.29    5.94
  14   1 -20    4.35    5.84
 -14  -1  20   -0.00    5.60
 -14   1  21   -0.00    6.94
  14  -1 -21   -0.00    4.84
  14   1 -21   -0.00    3.80
 -14  -1  21    0.83    6.63
 -14   1  22   -0.00    6.64
  14  -1 -22    4.63    5.77
  14   1 -22    0.00    5.59
 -14  -1  22   -0.00    6.15
 -14   1  23   -0.00    6.38
  14  -1 -23    1.69    5.17
 -14   1  24    7.99    7.47
 -14   1  25    1.49    6.53
 -14   1  26    6.97    7.34
 -14   2   1   -0.00    4.60
 -14  -2   1    0.98    4.65
 -14  -2   1    0.00    4.66
 -14   2   2    5.15    6.39
 -14  -2   2    3.33    4.77
 -14  -2   2    4.07    5.95
 -14   2   3   -0.00    4.09
 -14  -2   3   -0.00    4.17
 -14  -2   3    6.19    6.35
 -14   2   4    0.00    4.78
 -14   2   4    2.07    5.08
  14   2  -4    2.99    5.74
 -14  -2   4    9.36    5.77
 -14  -2   4    6.32    5.44
 -14   2   5   -0.00    3.99
 -14   2   5   -0.00    5.77
  14  -2  -5    0.00    4.45
  14   2  -5    0.00    5.07
 -14  -2   5    3.55    5.38
 -14  -2   5    1.82    5.48
 -14   2   6    3.57    5.97
 -14   2   6    0.03    4.96
  14  -2  -6   11.03    6.14
  14   2  -6    3.51    5.65
 -14  -2   6   10.74    6.83
 -14  -2   6    5.32    5.45
 -14   2   7   -0.00    4.87
 -14   2   7    4.90    5.66
  14  -2  -7    0.71    5.00
  14   2  -7   15.89    7.82
 -14  -2   7   -0.00    4.38
 -14   2   8   10.28    5.96
 -14   2   8   10.15    5.95
  14  -2  -8    0.90    4.36
  14   2  -8    9.73    7.25
 -14  -2   8    4.38    5.17
 -14  -2   8    2.88    6.92
 -14   2   9    0.47    5.14
  14  -2  -9    1.54    4.74
 -14  -2   9   -0.00    4.84
 -14  -2   9    1.70    6.48
 -14   2  10   -0.00    5.31
  14  -2 -10   -0.00    4.82
  14   2 -10    2.70    5.91
 -14  -2  10    1.47    3.84
 -14  -2  10    3.88    5.80
 -14   2  11    1.66    5.36
  14  -2 -11    0.03    2.95
  14   2 -11   -0.00    4.87
 -14  -2  11    0.00    5.05
 -14  -2  11   -0.00    6.01
 -14   2  12    0.10    5.09
  14  -2 -12    1.35    4.69
  14   2 -12    9.31    7.10
 -14  -2  12    7.71    6.46
 -14   2  13   -0.00    5.49
  14  -2 -13   -0.00    5.11
  14   2 -13   -0.00    4.49
 -14  -2  13   -0.00    6.23
 -14   2  14    3.06    5.82
  14  -2 -14    1.41    4.57
  14   2 -14    6.03    6.33
 -14   2  15   -0.00    5.48
  14  -2 -15   -0.00    6.49
  14   2 -15   -0.00    3.81
 -14  -2  15    6.42    6.86
 -14   2  16   -0.00    5.49
  14  -2 -16   -0.00    6.06
  14   2 -16    3.03    5.31
 -14  -2  16    0.18    4.69
 -14   2  17   -0.00    5.46
  14  -2 -17   -0.00    3.86
  14   2 -17   -0.00    3.86
 -14  -2  17   -0.00    4.70
 -14   2  18    5.35    6.14
  14  -2 -18   -0.00    5.08
  14   2 -18    9.36    7.63
 -14  -2  18   -0.00    4.90
 -14   2  19    3.04    4.55
  14  -2 -19    6.16    6.99
  14   2 -19    2.32    5.36
 -14  -2  19    6.98    6.85
 -14   2  20   -0.00    6.27
  14  -2 -20   -0.00    5.77
  14   2 -20   -0.00    4.96
 -14  -2  20    0.00    6.45
 -14   2  21   -0.00    5.33
  14  -2 -21    4.77    5.54
  14   2 -21   -0.00    7.37
  14  -2 -22    3.61    5.59
 -14   2  23    0.04    4.48
  14  -2 -23   -0.00    4.37
 -14   2  24   -0.00    5.79
 -14   2  25   -0.00    4.35
 -14   2  26    1.66    4.78
 -14   3   1    4.31    4.78
 -14  -3   1   -0.00    3.77
 -14  -3   1    0.00    5.52
 -14   3   2    1.31    4.56
 -14  -3   2    3.63    5.14
 -14  -3   2   -0.00    4.46
 -14   3   3   -0.00    5.13
 -14  -3   3   -0.00    4.66
 -14  -3   3    3.65    5.47
 -14   3   4   -0.00    5.52
 -14  -3   4    3.59    4.78
 -14  -3   4   -0.00    3.30
 -14   3   5   -0.00    4.12
  14   3  -5   -0.00    4.71
 -14  -3   5   -0.00    4.35
 -14  -3   5   -0.00    5.29
 -14   3   6    2.19    5.27
  14   3  -6   17.90    8.16
 -14  -3   6   20.36    8.49
 -14  -3   6    8.72    6.76
 -14   3   7    3.66    5.02
  14   3  -7    5.55    5.02
 -14  -3   7    0.00    5.47
 -14  -3   7   -0.00    4.71
 -14   3   8    2.64    4.68
  14   3  -8   -0.00    5.67
 -14  -3   8    6.23    6.21
 -14  -3   8    6.53    7.11
 -14   3   9   -0.00    4.83
  14   3  -9    0.37    4.43
 -14  -3   9    0.00    5.66
 -14   3  10    8.98    6.83
  14  -3 -10    8.26    6.28
 -14  -3  10    4.72    5.26
 -14  -3  10    7.11    7.04
 -14   3  11    5.84    7.19
  14  -3 -11   14.48    7.08
  14   3 -11    4.07    5.34
 -14  -3  11    6.53    6.20
 -14  -3  11    5.39    6.54
 -14   3  12   -0.00    4.21
  14  -3 -12    2.51    4.29
  14   3 -12   -0.00    5.21
 -14  -3  12   -0.00    4.40
 -14  -3  12   -0.00    5.60
 -14   3  13    0.53    5.06
  14  -3 -13   -0.00    3.40
  14   3 -13    0.73    5.58
 -14  -3  13    1.49    4.98
 -14  -3  13   -0.00    5.15
 -14   3  14    1.73    4.79
  14  -3 -14   -0.00    4.66
  14   3 -14    0.00    5.45
 -14  -3  14    5.59    5.74
 -14   3  15    0.63    5.75
  14  -3 -15   -0.00    5.72
  14   3 -15    2.41    5.60
 -14  -3  15    0.00    4.57
 -14   3  16    7.20    5.95
  14  -3 -16    3.43    5.60
  14   3 -16    2.56    5.20
 -14  -3  16    5.58    7.17
 -14   3  17    0.70    5.73
  14  -3 -17    3.92    4.47
  14   3 -17    4.83    5.67
 -14  -3  17   -0.00    4.34
 -14   3  18    2.72    5.48
  14  -3 -18    0.00    4.82
  14   3 -18    5.30    5.93
 -14  -3  18    2.45    4.96
 -14   3  19   -0.00    4.28
  14  -3 -19   -0.00    5.25
  14   3 -19    1.28    6.49
 -14   3  20    2.83    5.93
  14  -3 -20   12.10    7.76
  14   3 -20    6.69    6.87
 -14   3  21    1.87    5.20
  14  -3 -21    1.50    4.76
 -14   3  22    2.51    4.96
  14  -3 -22    9.75    7.42
 -14   3  23    1.21    5.11
  14  -3 -23    1.08    4.94
  14  -3 -24   -0.00    5.33
 -14   4   1    0.00    4.20
 -14  -4   1    3.52    5.02
 -14  -4   1    9.85    7.47
 -14   4   2    0.00    4.93
 -14  -4   2    6.46    5.71
 -14  -4   2    2.36    5.04
 -14   4   3   -0.00    5.55
 -14  -4   3    8.29    5.91
 -14   4   4    0.00    3.86
 -14  -4   4    3.35    4.31
 -14  -4   4    8.53    7.27
 -14   4   5    1.37    4.83
 -14  -4   5    0.24    3.53
 -14  -4   5   -0.00    5.29
 -14   4   6   -0.00    4.07
  14   4  -6   -0.00    5.97
 -14  -4   6    2.49    4.68
 -14  -4   6   -0.00    5.37
 -14   4   7   -0.00    4.86
  14   4  -7   -0.00    5.12
 -14  -4   7    0.90    4.96
 -14  -4   7    1.40    5.55
 -14   4   8    4.25    6.04
  14   4  -8    7.92    6.73
 -14  -4   8    7.68    6.20
 -14  -4   8    3.30    5.51
 -14   4   9    2.39    5.29
  14   4  -9    4.66    6.25
 -14  -4   9    1.52    4.08
 -14  -4   9   -0.00    4.44
 -14   4  10    1.34    4.87
  14   4 -10   10.40    7.88
 -14  -4  10    5.36    6.81
 -14  -4  10    3.04    6.08
 -14   4  11    1.46    6.48
  14   4 -11   -0.00    4.60
 -14  -4  11   -0.00    5.02
 -14   4  12    6.94    5.72
  14   4 -12    4.24    5.86
 -14  -4  12    8.78    7.58
 -14  -4  12    7.19    8.32
 -14   4  13    1.23    5.66
  14   4 -13    4.64    6.40
 -14  -4  13    1.68    5.36
 -14  -4  13    1.09    7.35
 -14   4  14    8.63    5.40
  14   4 -14    7.10    7.22
 -14  -4  14    9.19    6.64
 -14  -4  14    7.83    8.71
 -14   4  15   -0.00    6.16
  14   4 -15   -0.00    4.89
 -14  -4  15    1.82    7.06
  14  -4 -16    5.41    5.73
  14   4 -16   -0.00    5.40
 -14   4  17   -0.00    3.56
  14  -4 -17    5.14    5.48
  14   4 -17   -0.00    6.46
 -14   4  18    0.59    4.48
  14  -4 -18    5.98    5.17
  14   4 -18    0.00    6.09
 -14   4  19    2.96    4.99
  14  -4 -19    0.00    3.77
 -14   4  20    1.86    5.24
  14  -4 -20   -0.00    4.39
 -14   4  21   -0.00    4.36
  14  -4 -21   -0.00    5.04
  14  -4 -23   -0.00    4.19
  14  -4 -24    0.00    4.94
 -14   5   1    3.52    5.13
 -14  -5   1    3.69    4.91
 -14  -5   1    4.00    6.83
 -14   5   2   -0.00    4.65
 -14  -5   2    0.00    4.62
 -14  -5   2   -0.00    6.12
 -14   5   3   -0.00    3.46
 -14  -5   3    0.52    4.45
 -14  -5   3    0.88    5.41
 -14   5   4   -0.00    4.44
 -14  -5   4   10.49    7.49
 -14   5   5    5.43    5.09
 -14  -5   5   13.45    7.38
 -14  -5   5    4.58    6.52
 -14   5   6    1.85    5.35
 -14  -5   6    6.12    5.69
 -14  -5   6    3.58    6.31
  14   5  -7    6.77    6.14
 -14  -5   7   -0.00    3.61
 -14  -5   7   -0.00    6.03
 -14   5   8    0.28    4.17
  14   5  -8    0.00    4.23
 -14  -5   8    2.27    5.85
 -14  -5   8   -0.00    5.27
 -14   5   9   -0.00    4.19
  14   5  -9   10.87    7.98
 -14  -5   9    7.04    6.87
 -14  -5   9    3.06    5.28
 -14   5  10    4.65    5.72
  14   5 -10    5.50    6.73
 -14  -5  10   27.85    9.68
 -14  -5  10    4.55    6.16
 -14   5  11    3.39    5.14
  14   5 -11    4.87    6.03
 -14  -5  11    3.84    5.93
 -14  -5  11    0.64    4.80
 -14   5  12    0.60    4.49
  14   5 -12    2.86    6.81
 -14  -5  12    4.03    5.87
 -14   5  13    1.22    4.53
  14   5 -13   -0.00    5.89
 -14  -5  13    1.69    5.53
 -14   5  14   -0.00    4.41
  14   5 -14    3.18    5.22
 -14  -5  14    0.78    3.71
 -14   5  15    0.74    4.22
  14   5 -15    0.00    4.08
 -14  -5  15   -0.00    7.88
 -14   5  16    0.03    4.73
  14   5 -16   16.44    8.81
 -14  -5  16    0.00    5.85
 -14   5  17   -0.00    4.91
  14   5 -17    0.18    6.14
 -14   5  18    0.00    4.95
  14  -5 -23    2.67    6.93
  14  -5 -24   -0.00    5.72
 -14   6   1    2.02    4.36
 -14  -6   1    3.34    4.34
 -14   6   2   -0.00    3.60
 -14  -6   2    3.46    4.23
 -14  -6   2   -0.00    5.89
 -14   6   3   -0.00    3.35
 -14  -6   3    6.14    5.61
 -14  -6   3    4.42    6.99
 -14   6   4    1.73    4.82
 -14  -6   4    4.38    5.49
 -14  -6   4    0.56    4.62
 -14   6   5    0.85    4.38
 -14  -6   5    6.98    7.05
 -14   6   6    3.57    5.17
 -14  -6   6    5.36    6.90
 -14  -6   6   -0.00    4.93
 -14   6   7    0.00    5.08
 -14  -6   7    0.00    6.50
 -14  -6   7   -0.00    5.11
 -14   6   8    2.31    4.79
  14   6  -8   -0.00    4.93
 -14  -6   8    0.14    4.46
 -14   6   9    5.89    5.05
  14   6  -9    6.43    6.25
 -14  -6   9    0.61    6.89
 -14   6  10    0.00    3.89
  14   6 -10    3.34    6.54
 -14  -6  10   -0.00    5.43
 -14   6  11    0.13    4.20
  14   6 -11    4.45    4.74
 -14   6  12   -0.00    3.98
  14   6 -12    4.52    4.13
 -14  -6  12   -0.00    4.38
 -14   6  13    2.11    4.03
  14   6 -13    4.34    6.26
 -14  -6  13   -0.00    5.70
 -14   6  14    1.23    4.48
  14   6 -14    6.74    7.21
 -14  -6  14    4.59    5.88
 -14   7   1    0.00    4.51
 -14  -7   1   -0.00    3.98
 -14   7   2    0.00    3.29
 -14  -7   2    3.32    5.04
 -14   7   3    0.21    5.22
 -14  -7   3   -0.00    3.65
 -14   7   4   -0.00    4.32
 -14  -7   4   -0.00    4.67
 -14   7   5    1.97    4.68
 -14  -7   5    2.97    5.00
 -14   7   6    6.10    4.80
 -14   7   7    5.68    4.54
 -14  -7   7   -0.00    6.69
 -14   7   8    0.00    4.14
 -14  -7   8    5.91    6.03
 -14   7   9    4.47    3.90
 -14  -7   9    0.00    5.00
 -14   7  10    1.22    4.11
  14   7 -10    2.28    5.54
 -14  -7  10   -0.00    5.76
 -14   7  11    0.54    4.46
  14   7 -11    6.81    7.89
 -14  -7  11   11.66    7.89
 -14   8   1    1.64    4.00
 -14  -8   1    5.27    7.57
 -14   8   2   -0.00    3.74
 -14  -8   2   -0.00    4.03
 -14   8   3   -0.00    3.66
 -14  -8   3   13.13    7.34
 -14   8   4    0.68    4.41
 -14  -8   4    1.18    5.26
 -14   8   5   -0.00    6.00
 -14  -8   5    1.02    4.79
 -14   8   6    2.62    3.95
 -14  -8   6    3.80    5.46
 -13   0   1   47.57   11.10
 -13   0   1   24.96    9.68
 -13   0   2    1.75    4.38
 -13   0   2    1.01    4.84
  13   0  -2    1.29    4.84
 -13   0   3    9.62    5.94
 -13   0   3    7.40    6.07
  13   0  -3    7.69    6.15
 -13   0   4    0.79    4.52
 -13   0   4    0.37    5.10
  13   0  -4    0.85    4.71
 -13   0   5    9.79    6.81
 -13   0   5    1.02    5.63
  13   0  -5   24.61    8.69
 -13   0   6   -0.00    3.93
 -13   0   6   -0.00    5.41
  13   0  -6    8.37    6.28
 -13   0   7   20.14    7.96
 -13   0   7    2.49    5.23
  13   0  -7   14.29    7.31
 -13   0   8    0.70    5.88
 -13   0   8   -0.00    4.49
  13   0  -8    3.38    5.18
 -13   0   9    4.59    5.48
  13   0  -9    3.61    5.27
 -13   0  10   -0.00    3.72
  13   0 -10    4.22    5.13
  13   0 -11   11.48    6.71
 -13   0  12    0.62    4.79
  13   0 -12    2.71    5.39
 -13   0  13    0.74    4.85
  13   0 -13    5.84    5.76
 -13   0  14   -0.00    4.10
  13   0 -14   -0.00    4.09
 -13   0  15    0.00    3.73
  13   0 -15   -0.00    3.39
 -13   0  16   -0.00    5.63
  13   0 -16   -0.00    4.58
 -13   0  17    6.17    6.14
  13   0 -17    8.57    5.97
 -13   0  18    2.03    6.55
  13   0 -18    1.48    4.17
 -13   0  19    0.11    5.84
  13   0 -19    8.36    6.71
 -13   0  20    2.59    5.41
  13   0 -20   -0.00    3.51
 -13   0  21   -0.00    6.13
  13   0 -21    5.21    5.59
 -13   0  22   -0.00    5.79
  13   0 -22   -0.00    2.82
 -13   0  23    8.18    9.09
  13   0 -23    9.63    5.93
 -13   0  24   -0.00    6.00
  13   0 -24    0.47    3.58
 -13   0  25   -0.00    6.41
  13   0 -25   -0.00    4.72
 -13   1   1    5.19    4.87
 -13   1   1    6.83    6.60
 -13  -1   1    2.76    4.30
 -13  -1   1    7.90    6.79
 -13   1   2    2.55    4.07
 -13   1   2   -0.00    4.36
  13  -1  -2   -0.00    3.99
 -13  -1   2   -0.00    3.99
 -13  -1   2    0.30    4.66
 -13   1   3    6.04    5.86
 -13   1   3    3.93    4.48
  13  -1  -3    4.48    4.98
  13   1  -3    4.21    4.83
 -13  -1   3    3.68    5.14
 -13  -1   3    2.91    4.78
 -13   1   4    3.39    5.31
 -13   1   4    9.77    6.71
  13  -1  -4    7.15    5.92
  13   1  -4    1.91    5.11
 -13  -1   4   -0.00    4.18
 -13   1   5   65.62   13.28
 -13   1   5   21.00    8.21
  13   1  -5   59.75   13.39
 -13  -1   5   43.35   11.07
 -13  -1   5   10.68    7.97
 -13   1   6    4.95    4.44
  13  -1  -6    2.41    5.82
  13   1  -6    2.00    5.18
 -13  -1   6   13.69    6.92
 -13  -1   6   -0.00    6.33
 -13   1   7   -0.00    3.98
 -13   1   7    3.94    5.53
  13  -1  -7    1.70    4.58
  13   1  -7    2.04    5.38
 -13  -1   7    4.06    5.36
 -13  -1   7    5.49    5.70
 -13   1   8    0.00    4.98
  13  -1  -8   -0.00    2.67
  13   1  -8    1.87    5.40
 -13  -1   8   -0.00    4.72
 -13  -1   8    1.11    4.05
 -13   1   9   36.25   10.56
  13  -1  -9   17.09    7.29
  13   1  -9   10.08    7.51
 -13  -1   9   30.43    9.79
 -13  -1   9    7.38    7.27
 -13   1  10    0.00    5.51
  13  -1 -10    2.83    4.77
  13   1 -10   -0.00    5.15
 -13  -1  10    0.36    4.48
 -13   1  11    0.03    4.61
  13  -1 -11    5.27    5.43
  13   1 -11    7.31    6.05
 -13  -1  11    4.47    5.59
  13  -1 -12    2.68    5.83
  13   1 -12    0.00    3.73
 -13  -1  12   -0.00    3.75
 -13   1  13    5.76    6.59
  13  -1 -13    1.87    5.37
  13   1 -13    1.37    5.34
 -13  -1  13    1.51    4.93
 -13   1  14   -0.00    4.09
  13  -1 -14    0.00    4.81
  13   1 -14    0.16    3.93
 -13  -1  14   -0.00    5.06
 -13   1  15   25.92    9.95
  13  -1 -15   26.22   10.21
  13   1 -15   32.23   10.08
 -13  -1  15    3.98    6.09
 -13   1  16    0.76    6.67
  13  -1 -16    0.89    4.63
  13   1 -16   -0.00    4.24
 -13  -1  16    3.71    6.30
 -13   1  17   -0.00    5.41
  13  -1 -17    0.00    5.18
  13   1 -17    0.57    4.10
 -13  -1  17    2.42    5.51
 -13   1  18   -0.00    5.27
  13  -1 -18    0.17    4.08
  13   1 -18    0.00    4.96
 -13  -1  18    0.18    5.17
 -13   1  19    1.36    5.72
  13  -1 -19    5.71    5.57
  13   1 -19    5.34    6.90
 -13  -1  19   16.34    9.12
 -13   1  20    0.00    5.74
  13  -1 -20    1.10    4.71
  13   1 -20    0.00    4.98
 -13  -1  20   -0.00    5.02
  13  -1 -21    3.99    6.28
  13   1 -21    0.00    5.62
 -13  -1  21    0.00    6.26
 -13   1  22    0.61    4.22
  13  -1 -22    7.01    5.78
  13   1 -22    3.18    5.04
 -13  -1  22   -0.00    5.31
 -13   1  23   -0.00    4.36
  13  -1 -23   -0.00    4.57
  13   1 -23    4.01    5.00
 -13  -1  23    1.59    5.70
 -13   1  24   -0.00    4.84
  13  -1 -24    0.95    5.95
  13   1 -24    5.08    5.63
 -13   1  25    1.91    6.04
  13  -1 -25    4.44    5.28
  13   1 -25    6.87    6.42
 -13   1  26   -0.00    5.17
  13  -1 -26    3.44    5.89
 -13   1  27   -0.00    5.06
 -13   2   1   20.45    7.44
 -13   2   1    1.60    4.87
  13  -2  -1   16.55    6.98
 -13  -2   1   26.97    8.26
 -13  -2   1    2.06    4.68
 -13   2   2   -0.00    3.95
 -13   2   2   -0.00    4.44
  13  -2  -2   -0.00    4.22
 -13  -2   2    1.95    4.87
 -13  -2   2    3.43    5.69
 -13   2   3    3.01    5.19
 -13   2   3    2.44    4.61
  13  -2  -3   16.82    7.46
  13   2  -3    5.66    5.84
 -13  -2   3   -0.00    4.19
 -13  -2   3    2.08    5.13
 -13   2   4    0.00    4.03
 -13   2   4    4.04    5.42
  13  -2  -4    3.31    5.12
  13   2  -4    4.41    5.36
 -13  -2   4    2.84    4.46
 -13  -2   4    0.00    5.61
 -13   2   5    0.00    5.13
 -13   2   5    4.05    5.39
  13  -2  -5   -0.00    5.29
  13   2  -5    5.46    5.26
 -13  -2   5    6.17    5.27
 -13  -2   5    2.12    4.75
 -13   2   6    0.00    4.88
 -13   2   6   -0.00    4.89
  13  -2  -6    6.32    5.42
  13   2  -6    7.95    6.28
 -13  -2   6   11.38    7.08
 -13  -2   6   -0.00    5.03
 -13   2   7    9.54    7.13
  13  -2  -7   13.16    6.74
  13   2  -7   11.24    7.43
 -13  -2   7   11.38    7.47
 -13  -2   7   13.84    8.30
 -13   2   8    2.29    5.76
  13  -2  -8    6.12    5.65
  13   2  -8    0.00    4.34
 -13  -2   8    1.33    4.22
 -13  -2   8    7.43    6.17
 -13   2   9    1.07    5.34
  13  -2  -9    0.37    4.77
  13   2  -9    2.63    5.13
 -13  -2   9   -0.00    5.52
 -13  -2   9    3.82    6.41
 -13   2  10    2.28    4.49
  13  -2 -10   -0.00    3.31
  13   2 -10    0.00    5.20
 -13  -2  10    0.00    4.58
 -13  -2  10    1.26    3.85
 -13   2  11   10.77    6.80
  13  -2 -11    3.42    4.90
  13   2 -11   10.32    6.56
 -13  -2  11    4.27    5.32
 -13   2  12    0.00    5.30
  13  -2 -12   -0.00    4.56
  13   2 -12    6.49    5.69
 -13  -2  12    3.00    5.01
 -13   2  13    9.56    6.92
  13  -2 -13    7.66    6.71
 -13  -2  13    5.53    6.60
 -13   2  14   -0.00    3.80
  13   2 -14   -0.00    2.84
 -13  -2  14   -0.00    4.85
 -13   2  15    5.46    6.06
  13  -2 -15    2.88    5.07
  13   2 -15    4.14    5.79
 -13  -2  15    1.92    5.92
 -13   2  16   -0.00    5.24
  13  -2 -16    3.10    6.08
  13   2 -16    0.00    5.12
 -13  -2  16    2.89    6.92
 -13   2  17   -0.00    5.43
  13  -2 -17    3.81    5.05
  13   2 -17   16.87    9.09
 -13  -2  17    0.70    4.37
 -13   2  18   -0.00    4.13
  13  -2 -18   -0.00    4.27
  13   2 -18    3.99    5.41
 -13   2  19    0.00    5.12
  13  -2 -19    3.90    4.94
  13   2 -19    3.60    5.45
 -13  -2  19    0.00    6.49
 -13   2  20    0.21    4.42
  13  -2 -20    0.58    4.01
  13   2 -20   -0.00    4.77
 -13  -2  20    2.56    4.83
 -13   2  21    0.97    3.93
  13  -2 -21    6.65    5.76
  13   2 -21    1.83    5.92
 -13  -2  21    2.50    7.82
 -13   2  22    5.12    6.12
  13  -2 -22    0.55    4.60
  13   2 -22    0.17    4.23
 -13   2  23   13.43    7.36
  13  -2 -23   11.63    7.86
  13   2 -23    8.00    6.68
 -13   2  24    1.35    5.73
  13  -2 -24    0.12    6.55
  13   2 -24    2.64    5.75
 -13   2  25    1.54    6.51
  13  -2 -25   -0.00    4.76
 -13   2  26    3.53    5.37
  13  -2 -26   -0.00    6.22
 -13   2  27    4.03    7.91
 -13   2  28    1.20    5.96
 -13   3   1    2.01    4.24
 -13  -3   1    0.00    4.91
 -13  -3   1   -0.00    5.38
 -13   3   2   -0.00    4.49
 -13  -3   2    0.47    2.99
 -13   3   3    2.09    3.69
 -13  -3   3    4.93    4.67
 -13  -3   3    5.14    5.49
 -13   3   4    2.22    5.09
 -13   3   4    3.61    5.04
  13   3  -4   -0.00    4.91
 -13  -3   4    3.11    5.11
 -13  -3   4    0.34    5.42
 -13   3   5   28.11    8.27
 -13   3   5   -0.00    5.19
  13  -3  -5    9.89    5.83
  13   3  -5   25.19    9.09
 -13  -3   5   14.59    7.79
 -13  -3   5   13.69    8.40
 -13   3   6    0.74    5.01
  13  -3  -6    6.90    5.68
  13   3  -6    0.73    4.33
 -13  -3   6    5.19    4.85
 -13  -3   6    9.02    6.94
 -13   3   7    0.49    3.76
  13  -3  -7    0.00    4.07
 -13  -3   7    5.62    5.86
 -13  -3   7    1.27    5.15
  13   3  -8    9.60    6.79
 -13  -3   8    4.68    5.76
 -13  -3   8    0.00    4.39
 -13   3   9    7.88    6.44
  13  -3  -9    3.88    5.33
  13   3  -9    7.46    6.06
 -13  -3   9    9.59    7.14
 -13  -3   9    7.17    7.12
 -13   3  10    1.85    5.25
  13  -3 -10    5.40    5.45
  13   3 -10   11.40    7.44
 -13  -3  10    9.06    7.08
 -13  -3  10   -0.00    4.70
 -13   3  11    4.76    5.35
  13  -3 -11    1.82    4.96
  13   3 -11    6.23    6.45
 -13  -3  11    8.70    7.41
 -13  -3  11    3.48    6.02
 -13   3  12    0.95    4.44
  13  -3 -12   -0.00    3.93
  13   3 -12   -0.00    3.59
 -13  -3  12   -0.00    6.00
 -13   3  13    4.93    5.78
  13  -3 -13    0.01    4.43
  13   3 -13   -0.00    5.39
 -13  -3  13    1.72    5.70
 -13   3  14    0.00    5.93
  13  -3 -14   -0.00    4.29
  13   3 -14    2.57    4.99
 -13  -3  14   -0.00    7.44
 -13   3  15    3.50    5.94
  13  -3 -15   13.11    7.84
  13   3 -15   20.88    8.35
 -13  -3  15    4.20    6.39
 -13   3  16   -0.00    4.56
  13  -3 -16    2.29    3.96
  13   3 -16    4.25    6.01
 -13  -3  16   -0.00    3.20
 -13   3  17   -0.00    4.29
  13  -3 -17   -0.00    4.95
  13   3 -17   -0.00    3.48
 -13  -3  17   -0.00    4.74
 -13   3  18    0.38    3.73
  13  -3 -18    2.85    4.43
  13   3 -18    3.50    6.06
 -13  -3  18    4.19    5.66
 -13   3  19    4.19    5.91
  13  -3 -19    5.63    7.03
  13   3 -19    6.14    6.70
 -13  -3  19    2.90    5.56
 -13   3  20    0.00    5.01
  13  -3 -20    1.97    4.32
  13   3 -20    1.11    5.22
 -13   3  21    0.17    3.98
  13  -3 -21    2.66    6.18
  13   3 -21    2.43    5.70
 -13   3  22   -0.00    3.25
  13  -3 -22    2.87    5.94
  13   3 -22   -0.00    5.93
 -13   3  23    4.44    7.13
  13  -3 -23   -0.00    5.14
  13   3 -23   -0.00    5.37
 -13   3  24    0.48    4.88
  13  -3 -24    2.49    6.26
 -13   3  25    1.72    6.96
  13  -3 -25    5.45    4.80
 -13   3  26    1.01    5.40
  13  -3 -26    3.49    5.57
 -13   3  27    0.12    6.62
 -13   3  28   -0.00    4.81
 -13   4   1    1.14    4.88
 -13  -4   1   12.92    6.63
 -13  -4   1    1.57    5.96
 -13   4   2    2.82    3.93
 -13  -4   2   21.69    8.05
 -13  -4   2    3.03    6.07
 -13   4   3    3.73    4.74
 -13  -4   3   -0.00    3.07
 -13  -4   3    8.57    6.79
 -13   4   4   -0.00    4.39
 -13  -4   4    0.00    3.88
 -13  -4   4   -0.00    5.64
 -13   4   5    3.68    4.84
  13   4  -5   -0.00    4.02
 -13  -4   5   -0.00    4.82
 -13  -4   5   -0.00    5.23
 -13   4   6    3.13    4.11
  13   4  -6    7.91    5.91
 -13  -4   6    5.49    5.31
 -13  -4   6    1.88    4.86
 -13   4   7    5.08    6.05
  13   4  -7   18.67    7.97
 -13  -4   7   13.43    7.19
 -13  -4   7    6.56    6.84
 -13   4   8   -0.00    5.62
  13   4  -8    0.00    6.19
 -13  -4   8    0.00    5.28
 -13  -4   8   -0.00    6.10
  13   4  -9    2.29    5.34
 -13  -4   9   -0.00    6.37
 -13  -4   9    2.88    5.49
 -13   4  10    2.97    4.61
  13  -4 -10    0.99    3.63
  13   4 -10   -0.00    6.18
 -13  -4  10    0.00    4.81
 -13  -4  10    0.00    7.22
 -13   4  11    3.83    5.22
  13  -4 -11    2.90    5.48
  13   4 -11    4.14    6.48
 -13  -4  11    0.00    6.21
 -13  -4  11    0.62    6.14
 -13   4  12    5.57    5.15
  13  -4 -12   10.46    5.92
  13   4 -12    7.00    5.52
 -13  -4  12    0.00    3.68
 -13  -4  12    1.98    5.97
 -13   4  13    3.47    4.95
  13  -4 -13   14.29    7.28
  13   4 -13   12.22    8.33
 -13  -4  13   -0.00    6.57
 -13   4  14    7.60    5.83
  13  -4 -14    2.34    4.43
  13   4 -14   -0.00    5.82
 -13  -4  14    0.00    4.35
 -13   4  15   -0.00    5.02
  13  -4 -15    0.18    4.02
  13   4 -15   -0.00    5.80
 -13  -4  15   12.45    7.73
 -13   4  16   -0.00    3.97
  13  -4 -16    1.22    5.01
  13   4 -16    1.81    5.71
 -13  -4  16   -0.00    6.53
 -13   4  17   -0.00    6.19
  13  -4 -17    5.67    5.73
  13   4 -17    5.24    6.91
 -13   4  18    3.94    4.91
  13   4 -18    3.04    5.97
 -13   4  19    0.00    5.44
  13  -4 -19    5.68    6.83
  13   4 -19    2.79    5.72
 -13   4  20   -0.00    4.87
  13  -4 -20    0.55    5.76
  13   4 -20   -0.00    7.20
 -13   4  21    0.72    5.50
  13  -4 -21    4.82    6.20
  13   4 -21   -0.00    5.15
 -13   4  22    8.61    7.08
  13  -4 -22    2.93    6.51
  13   4 -22    7.75    5.81
  13  -4 -23    7.08    6.27
 -13   4  24    1.73    5.12
  13  -4 -24    0.00    4.87
 -13   4  25    7.95    7.20
  13  -4 -25    2.96    6.76
 -13   4  26   -0.00    5.44
  13  -4 -26    1.10    5.45
 -13   4  27    2.52    5.97
 -13   5   1   -0.00    4.32
 -13  -5   1    3.60    4.76
 -13  -5   1    4.73    6.87
 -13   5   2    4.87    3.95
 -13  -5   2    1.85    4.55
 -13  -5   2   -0.00    5.34
 -13   5   3   13.01    5.36
 -13  -5   3    2.18    5.40
 -13   5   4   -0.00    5.63
 -13  -5   4    0.00    5.50
 -13  -5   4    0.75    6.47
 -13   5   5   11.66    6.60
 -13  -5   5    8.81    5.95
 -13  -5   5   -0.00    5.99
 -13   5   6    2.13    4.85
  13   5  -6    2.87    5.24
 -13  -5   6    9.27    5.98
 -13  -5   6   -0.00    4.46
 -13   5   7   -0.00    5.44
  13   5  -7    1.37    5.17
 -13  -5   7   -0.00    5.14
 -13  -5   7    9.18    7.65
 -13   5   8    0.68    3.80
  13   5  -8    8.69    7.28
 -13  -5   8   -0.00    5.46
 -13  -5   8   -0.00    5.06
 -13   5   9    0.00    4.67
  13   5  -9   13.00    7.88
 -13  -5   9   12.29    7.59
 -13  -5   9   -0.00    4.78
 -13   5  10    3.25    4.71
  13   5 -10   10.55    7.91
 -13  -5  10   23.05    8.61
 -13  -5  10    3.20    6.48
 -13   5  11   -0.00    4.29
  13   5 -11    0.00    5.56
 -13  -5  11    5.50    6.02
 -13  -5  11   14.40    7.93
 -13   5  12    1.50    4.22
  13   5 -12   -0.00    5.53
 -13  -5  12   -0.00    5.23
 -13  -5  12    0.00    5.47
 -13   5  13    2.94    4.55
  13   5 -13    0.00    5.69
 -13  -5  13    8.68    6.92
 -13  -5  13   -0.00    5.55
 -13   5  14    2.40    5.82
  13   5 -14    5.57    7.83
 -13  -5  14    4.47    4.73
 -13   5  15    1.59    5.80
  13   5 -15   18.42    8.61
 -13   5  16   -0.00    4.89
  13  -5 -16    6.93    5.69
  13   5 -16    0.00    4.10
 -13   5  17    0.00    4.32
  13  -5 -17    0.90    4.17
  13   5 -17    0.00    5.44
 -13   5  18   -0.00    5.94
  13  -5 -18    0.00    4.65
  13  -5 -19    7.42    5.93
  13   5 -19    8.98    6.88
 -13   5  20   -0.00    5.29
  13  -5 -20    0.53    5.22
  13   5 -20    4.76    5.89
 -13   5  21    4.02    6.26
  13  -5 -21   -0.00    5.47
  13   5 -21   -0.00    4.65
 -13   5  22    0.00    4.36
  13  -5 -22    0.33    4.04
 -13   5  23   -0.00    5.91
  13  -5 -23   -0.00    4.59
 -13   5  24   -0.00    4.35
  13  -5 -24    2.13    5.98
  13  -5 -25    2.44    6.20
  13  -5 -26    8.96    6.97
 -13   6   1    3.34    4.18
 -13  -6   1    0.34    3.41
 -13   6   2   -0.00    3.53
 -13  -6   2    2.50    4.77
 -13  -6   2    0.00    5.70
 -13   6   3    1.52    4.07
 -13  -6   3   -0.00    4.31
 -13  -6   3    3.71    5.96
 -13   6   4    0.98    4.18
 -13  -6   4   14.69    8.27
 -13   6   5    3.99    4.61
 -13  -6   5    0.00    5.18
 -13  -6   5   -0.00    5.53
 -13   6   6    5.40    5.90
 -13  -6   6    3.64    5.37
 -13  -6   6    1.73    6.10
 -13   6   7   -0.00    4.06
  13   6  -7    3.81    5.95
 -13  -6   7   12.70    6.77
 -13  -6   7    5.11    6.14
 -13   6   8    0.11    3.40
  13   6  -8    6.11    6.06
 -13  -6   8   -0.00    5.16
 -13  -6   8   -0.00    5.62
 -13   6   9    0.47    3.76
  13   6  -9   -0.00    4.75
 -13  -6   9    1.82    4.77
 -13  -6   9    0.04    5.84
 -13   6  10    5.47    5.96
  13   6 -10   10.64    7.29
 -13  -6  10    6.19    8.05
 -13   6  11    0.38    4.38
  13   6 -11   -0.00    5.48
 -13  -6  11   11.55    6.57
 -13   6  12    1.54    6.67
  13   6 -12    0.03    4.70
 -13  -6  12   12.58    8.42
 -13   6  13    1.07    4.16
  13   6 -13   -0.00    4.70
 -13  -6  13    3.87    7.95
 -13   6  14    0.01    4.12
  13   6 -14    0.00    4.28
 -13  -6  14    1.33    7.27
 -13   6  15    0.00    5.12
  13   6 -15    1.00    5.42
 -13  -6  15   13.34    7.89
 -13   6  16    1.02    5.22
  13   6 -16    2.28    6.35
 -13  -6  16    0.00    4.74
 -13   6  17   12.85    6.58
  13   6 -17    0.72    5.00
 -13   6  18    3.50    5.69
  13   6 -18    0.46    4.70
 -13   6  19    0.39    4.64
  13   6 -19   12.38    7.43
 -13   6  20    2.91    5.17
  13   6 -20    1.30    5.90
 -13   6  21   -0.00    3.82
 -13   6  22    3.69    6.86
  13  -6 -23   -0.00    5.76
  13  -6 -24   -0.00    4.34
  13  -6 -25   -0.00    5.75
  13  -6 -26    1.34    5.40
 -13   7   1    0.00    4.72
 -13  -7   1   -0.00    4.79
 -13   7   2    3.11    4.77
 -13  -7   2    0.00    3.72
 -13   7   3    0.00    4.29
 -13  -7   3    2.95    4.80
 -13   7   4    4.94    5.42
 -13  -7   4   21.02    8.54
 -13   7   5    5.06    4.62
 -13   7   6   -0.00    3.23
 -13  -7   6    6.52    6.06
 -13   7   7   -0.00    3.64
 -13  -7   7   -0.00    5.39
 -13   7   8    0.25    3.78
  13   7  -8    4.49    5.37
 -13  -7   8    2.39    5.25
 -13   7   9   -0.00    4.35
  13   7  -9   -0.00    5.25
 -13  -7   9    6.06    6.56
 -13   7  10    7.54    5.89
  13   7 -10   10.00    6.77
 -13  -7  10   22.51    9.56
 -13   7  11   -0.00    4.68
  13   7 -11    1.88    6.35
 -13   7  12    0.26    3.77
  13   7 -12    7.03    6.94
 -13  -7  12    1.93    4.30
  13   7 -13    2.38    4.51
 -13  -7  13    1.23    5.41
 -13   7  14    5.08    4.99
  13   7 -14    0.00    5.74
 -13  -7  14    8.76    6.06
 -13   7  15    0.00    3.77
  13   7 -15   -0.00    4.88
 -13  -7  15    1.65    5.47
 -13   7  16    0.76    5.49
  13   7 -16    2.59    6.06
 -13  -7  16    3.31    6.75
 -13   7  17   -0.00    5.37
  13   7 -17    0.00    3.31
 -13  -7  17    4.52    3.88
 -13   7  18   -0.00    5.92
  13   7 -18    4.12    6.18
 -13  -7  18    4.95    5.34
 -13   7  19   -0.00    5.34
 -13   8   1    0.53    3.57
 -13  -8   1    0.93    4.94
 -13   8   2    4.82    4.85
 -13  -8   2   10.79    7.06
 -13   8   3   -0.00    3.75
 -13  -8   3    3.67    5.29
 -13   8   4    2.34    3.52
 -13  -8   4    0.00    4.84
 -13   8   5   -0.00    3.34
 -13  -8   5    4.97    5.23
 -13   8   6    0.98    3.71
 -13  -8   6    6.08    6.47
 -13   8   7   -0.00    3.44
 -13  -8   7   -0.00    6.35
 -13   8   8   10.06    5.67
 -13  -8   8    5.37    6.82
 -13   8   9    0.66    3.55
 -13  -8   9   -0.00    4.54
 -13   8  10   -0.00    4.81
  13   8 -10    6.00    5.79
 -13  -8  10   -0.00    5.27
  13   8 -11    0.00    5.16
 -13  -8  11    3.90    5.86
 -13   8  12    0.00    5.12
  13   8 -12   -0.00    5.93
 -13  -8  12    1.09    6.40
 -13   8  13   -0.00    4.75
  13   8 -13   -0.00    6.42
 -13  -8  13    0.00    4.97
 -13   8  14    0.00    4.55
  13   8 -14    4.15    5.80
 -13  -8  14   11.22    7.53
 -13   8  15    1.23    4.19
  13   8 -15   -0.00    5.54
 -13  -8  15    4.87    6.31
 -13   9   1    2.50    3.94
 -13  -9   1    0.49    5.64
 -13   9   2    4.40    4.26
 -13  -9   2   -0.00    4.18
 -13   9   3   -0.00    2.73
 -13  -9   3    0.71    4.57
 -13   9   4    0.56    3.48
 -13  -9   4    0.00    4.59
 -13   9   5    0.00    3.45
 -13  -9   5    6.58    5.78
 -13   9   6   -0.00    2.88
 -13  -9   6    0.00    5.00
 -13   9   7   -0.00    4.20
 -13  -9   7    0.00    4.56
 -13   9   8    2.96    4.52
 -13  -9   8    0.00    4.41
 -13   9   9    1.19    3.22
 -13  -9   9    0.66    4.86
 -13   9  10   13.42    6.03
 -13  -9  10   13.85    8.11
 -13   9  11   -0.00    4.53
  13   9 -11   -0.00    5.19
 -13  -9  11   -0.00    5.24
 -13   9  12    0.66    4.14
  13   9 -12   -0.00    4.42
 -13  -9  12   -0.00    5.81
 -13  10   1   -0.00    3.45
 -13 -10   1   -0.00    5.55
 -13  10   2    1.93    3.06
 -13 -10   2    4.34    5.47
 -13  10   3    2.72    3.76
 -13 -10   3   -0.00    4.07
 -13  10   4    0.17    3.53
 -13 -10   4    1.60    4.82
 -13  10   5    0.00    3.53
 -13 -10   5   11.94    7.41
 -13  10   6    0.00    5.20
 -13  10   7    0.00    4.31
 -13  11   1    2.38    3.45
 -13  11   2   -0.00    3.16
 -12   0   1    2.06    3.67
 -12   0   1    3.34    5.49
  12   0  -1    1.94    4.49
 -12   0   2   26.18    8.38
 -12   0   2    3.61    5.91
  12   0  -2   17.21    7.28
 -12   0   3   -0.00    4.39
 -12   0   3   -0.00    5.00
  12   0  -3   -0.00    3.91
 -12   0   4    0.16    4.66
 -12   0   4    1.01    4.95
  12   0  -4    2.63    5.08
 -12   0   5   -0.00    3.32
 -12   0   5    0.00    5.48
  12   0  -5   -0.00    4.32
 -12   0   6   57.63   12.81
 -12   0   6   40.38   10.65
  12   0  -6   46.84   12.07
 -12   0   7   -0.00    4.01
  12   0  -7   -0.00    3.92
 -12   0   8    1.64    3.95
  12   0  -8    3.33    5.33
 -12   0   9    1.22    4.15
  12   0  -9    0.35    3.77
 -12   0  10   41.31   11.05
  12   0 -10   15.93    7.32
 -12   0  11   -0.00    5.68
  12   0 -11    2.56    4.93
  12   0 -12   14.87    7.87
 -12   0  13   -0.00    5.32
  12   0 -13    0.00    5.06
 -12   0  14   -0.00    5.43
  12   0 -14   -0.00    5.02
 -12   0  15    2.00    4.68
  12   0 -15    1.73    4.58
 -12   0  16   15.21    7.50
  12   0 -16    9.30    7.13
 -12   0  17    3.58    5.60
 -12   0  18    2.92    5.79
  12   0 -18   -0.00    3.73
 -12   0  19   -0.00    4.89
  12   0 -19   -0.00    3.03
 -12   0  20    2.34    5.67
  12   0 -20    0.02    4.18
 -12   0  21    0.00    4.09
  12   0 -21   -0.00    4.55
 -12   0  22    3.68    5.48
  12   0 -22   14.15    7.50
  12   0 -23   -0.00    5.47
 -12   0  24   -0.00    6.37
  12   0 -24    6.84    6.76
 -12   0  25   -0.00    4.77
  12   0 -25    0.00    6.63
 -12   0  26    4.03    6.16
  12   0 -26   -0.00    4.73
  12   0 -27    2.11    4.96
  12   0 -28    0.00    5.76
 -12   1   1   -0.00    4.17
 -12   1   1    5.67    4.89
  12  -1  -1    4.15    4.65
 -12  -1   1    1.04    3.33
 -12  -1   1   -0.00    4.71
 -12   1   2   46.06   10.41
 -12   1   2    5.47    5.53
  12  -1  -2   22.74    8.13
  12   1  -2   17.91    7.90
 -12  -1   2   22.73    8.39
 -12  -1   2   15.24    7.74
 -12   1   3   -0.00    3.11
 -12   1   3    0.56    4.20
  12  -1  -3    1.43    4.32
  12   1  -3    4.90    5.00
 -12  -1   3    0.67    4.87
 -12   1   4   37.25   10.21
 -12   1   4   10.02    7.00
  12  -1  -4   30.08    9.25
  12   1  -4   59.47   13.29
 -12  -1   4   51.71   12.18
 -12  -1   4   35.35   10.36
 -12   1   5    7.70    6.15
 -12   1   5    4.19    5.79
  12  -1  -5    3.78    5.08
  12   1  -5   -0.00    4.07
 -12  -1   5    0.21    3.80
 -12  -1   5   -0.00    4.35
 -12   1   6   -0.00    3.94
  12  -1  -6   -0.00    4.49
  12   1  -6    5.32    5.64
 -12  -1   6    2.27    5.14
 -12  -1   6    2.17    5.54
 -12   1   7   -0.00    4.62
  12  -1  -7   -0.00    4.36
  12   1  -7    0.00    4.86
 -12  -1   7    7.04    6.49
 -12  -1   7    0.39    6.16
 -12   1   8   40.94   11.20
  12  -1  -8   46.58   11.17
  12   1  -8   41.97   11.73
 -12   1   9   -0.00    5.67
  12  -1  -9    0.00    4.80
  12   1  -9   -0.00    5.07
 -12  -1   9    1.84    4.72
 -12   1  10   33.96   10.08
  12  -1 -10   13.04    7.21
 -12  -1  10    8.98    7.09
 -12   1  11    1.31    4.31
  12  -1 -11    6.57    5.84
  12   1 -11    3.46    5.24
 -12  -1  11   -0.00    5.42
 -12   1  12    4.71    6.52
  12  -1 -12    1.14    5.12
  12   1 -12    0.00    4.55
 -12  -1  12    0.00    5.13
 -12   1  13   -0.00    4.37
  12  -1 -13   -0.00    3.69
  12   1 -13    0.00    5.36
 -12  -1  13    0.00    4.32
 -12   1  14   30.81   10.18
  12  -1 -14   49.27   11.83
  12   1 -14   58.90   13.42
 -12  -1  14    6.61    6.62
 -12   1  15    0.76    5.55
  12  -1 -15   -0.00    5.27
  12   1 -15   -0.00    4.09
 -12  -1  15    0.00    5.65
 -12   1  16    5.46    6.59
  12  -1 -16    2.27    4.78
  12   1 -16    4.09    4.39
 -12  -1  16   -0.00    5.48
  12  -1 -17   -0.00    4.38
  12   1 -17    2.67    5.44
 -12  -1  17   -0.00    4.59
 -12   1  18    9.23    7.32
  12  -1 -18    7.77    6.84
  12   1 -18    2.98    4.75
 -12  -1  18    1.48    6.42
 -12   1  19    0.09    3.14
  12  -1 -19    3.74    5.34
  12   1 -19   -0.00    4.98
 -12  -1  19    0.00    6.13
 -12   1  20   -0.00    5.27
  12  -1 -20    7.92    6.51
  12   1 -20   23.05    8.50
 -12  -1  20   10.04    7.99
 -12   1  21   -0.00    4.10
  12  -1 -21    4.58    4.66
  12   1 -21   -0.00    5.04
 -12  -1  21    0.00    5.52
 -12   1  22    0.26    4.22
  12  -1 -22   -0.00    4.79
  12   1 -22    2.49    3.97
 -12  -1  22   -0.00    5.43
 -12   1  23   -0.00    4.86
  12  -1 -23   12.00    6.87
  12   1 -23    0.51    3.76
 -12  -1  23   -0.00    5.31
 -12   1  24    2.73    5.34
  12  -1 -24    9.74    7.13
 -12  -1  24    3.76    5.25
 -12   1  25    0.34    4.95
  12  -1 -25    0.79    5.39
  12   1 -25   -0.00    4.84
 -12   1  26    2.08    6.16
  12  -1 -26    3.61    6.90
  12   1 -26    0.25    4.77
 -12   1  27    5.10    8.04
  12  -1 -27    8.05    7.02
  12   1 -27   -0.00    5.23
  12  -1 -28   11.05    7.84
  12   1 -28    5.12    6.30
 -12   2   1    4.23    4.80
 -12   2   1   -0.00    4.20
  12  -2  -1    0.14    4.18
 -12  -2   1    7.13    5.19
 -12  -2   1    3.10    5.54
 -12   2   2   28.42    8.75
 -12   2   2    7.46    5.57
  12  -2  -2   19.87    7.96
 -12  -2   2   22.12    8.20
 -12  -2   2   13.87    7.36
 -12   2   3   -0.00    3.67
  12  -2  -3    1.91    4.34
  12   2  -3   -0.00    3.81
 -12  -2   3    5.45    5.51
 -12  -2   3    2.44    4.65
 -12   2   4    2.45    4.66
 -12   2   4   -0.00    4.73
  12  -2  -4    1.41    4.43
  12   2  -4   14.09    7.22
 -12  -2   4    2.84    4.76
 -12  -2   4    4.44    6.08
 -12   2   5    6.92    5.80
 -12   2   5    0.13    4.25
  12  -2  -5    3.75    4.42
  12   2  -5    6.54    6.37
 -12  -2   5    0.00    4.75
 -12  -2   5    3.19    6.08
 -12   2   6   33.21    9.39
  12  -2  -6    6.96    5.80
  12   2  -6   42.77   11.13
 -12  -2   6   34.01    9.96
 -12  -2   6   26.91   10.42
 -12   2   7    0.55    4.68
  12   2  -7    5.81    5.76
 -12  -2   7    3.64    4.11
 -12  -2   7    7.96    6.08
 -12   2   8    2.04    4.52
  12  -2  -8    4.00    4.64
  12   2  -8    1.61    5.61
 -12  -2   8    0.00    7.23
 -12  -2   8    5.22    5.48
 -12   2   9    0.63    4.75
  12  -2  -9   -0.00    4.09
  12   2  -9    1.44    4.50
 -12  -2   9   -0.00    5.08
 -12   2  10   13.20    7.16
  12  -2 -10   19.53    8.38
  12   2 -10   25.85    8.94
 -12   2  11   -0.00    5.47
  12  -2 -11    9.86    6.48
  12   2 -11    8.08    7.00
 -12  -2  11    5.89    6.82
 -12   2  12    7.78    6.27
  12  -2 -12    0.00    5.81
  12   2 -12   19.39    7.58
 -12  -2  12    0.22    5.05
 -12   2  13    2.06    4.92
  12  -2 -13   -0.00    4.25
  12   2 -13   -0.00    4.36
 -12  -2  13    0.00    5.23
  12  -2 -14    2.37    4.14
  12   2 -14    0.00    4.68
 -12  -2  14   -0.00    4.30
 -12   2  15    0.60    4.19
  12  -2 -15    4.93    5.16
  12   2 -15   -0.00    4.26
 -12  -2  15   -0.00    5.88
 -12   2  16    3.26    4.43
  12  -2 -16    4.94    5.82
  12   2 -16    2.26    4.83
 -12  -2  16    3.90    6.32
 -12   2  17    3.37    4.65
  12  -2 -17   -0.00    4.50
  12   2 -17   -0.00    5.79
 -12  -2  17   -0.00    4.63
 -12   2  18    3.32    4.48
  12  -2 -18    0.00    5.08
  12   2 -18    0.00    4.92
 -12  -2  18   -0.00    4.65
 -12   2  19    1.19    5.92
  12  -2 -19    1.81    5.60
  12   2 -19    1.78    4.49
 -12  -2  19    4.42    6.60
 -12   2  20    3.46    5.80
  12  -2 -20    2.37    6.46
  12   2 -20    5.97    5.74
 -12  -2  20   12.70    8.14
 -12   2  21    7.43    5.79
  12  -2 -21    2.28    6.31
  12   2 -21    3.46    6.09
 -12  -2  21    0.00    5.28
 -12   2  22    8.30    7.54
  12  -2 -22   11.79    7.30
  12   2 -22    9.83    6.40
 -12  -2  22    4.62    7.61
 -12   2  23    3.50    5.52
  12  -2 -23    0.16    5.23
  12   2 -23   -0.00    5.48
 -12   2  24   -0.00    4.90
  12  -2 -24   -0.00    4.23
  12   2 -24   -0.00    5.57
 -12   2  25    8.82    6.63
  12  -2 -25    2.47    5.24
  12   2 -25    2.81    7.57
  12  -2 -26   15.57    8.97
  12   2 -26   11.17    8.32
 -12   2  27    3.95    6.60
  12  -2 -27   -0.00    5.48
 -12   2  28   -0.00    5.39
 -12   2  29   -0.00    6.48
 -12   3   1   -0.00    4.45
 -12  -3   1   -0.00    3.60
 -12  -3   1    3.28    5.38
 -12   3   2   10.65    6.49
 -12   3   2   11.07    5.28
 -12  -3   2   17.54    7.58
 -12  -3   2   11.53    6.77
 -12   3   3    1.52    4.15
 -12   3   3    0.00    4.38
  12  -3  -3    7.50    5.11
  12   3  -3    9.31    6.31
 -12  -3   3    3.62    5.37
 -12  -3   3    5.66    6.73
 -12   3   4   17.57    6.99
 -12   3   4   19.26    7.14
  12  -3  -4   19.10    7.53
  12   3  -4   20.76    7.75
 -12  -3   4   22.14    8.69
 -12  -3   4   10.11    6.56
 -12   3   5    0.00    5.26
  12  -3  -5    4.01    5.15
  12   3  -5    4.60    5.33
 -12  -3   5    0.61    4.58
 -12   3   6   -0.00    4.08
  12  -3  -6   -0.00    3.46
  12   3  -6   -0.00    4.71
 -12  -3   6   -0.00    4.73
 -12  -3   6   -0.00    4.95
 -12   3   7    1.03    5.58
  12  -3  -7    1.15    3.69
  12   3  -7    2.81    5.24
 -12  -3   7    1.61    4.03
 -12  -3   7    0.98    6.58
 -12   3   8   11.55    6.27
  12  -3  -8   20.38    7.39
  12   3  -8   12.62    7.13
 -12  -3   8   25.58    8.70
 -12  -3   8   23.51    9.37
 -12   3   9    4.00    5.61
  12  -3  -9   10.44    5.96
  12   3  -9    2.24    4.95
 -12  -3   9    9.12    6.46
 -12  -3   9    4.87    6.57
 -12   3  10   17.85    7.43
  12  -3 -10    9.36    5.84
  12   3 -10    3.14    5.25
 -12  -3  10   14.29    7.85
 -12   3  11    3.05    4.87
  12  -3 -11    5.14    4.96
  12   3 -11   -0.00    4.66
 -12  -3  11   -0.00    5.71
 -12   3  12    0.00    4.65
  12  -3 -12    5.43    6.16
  12   3 -12    3.43    3.95
 -12  -3  12    5.99    6.65
 -12   3  13    4.13    4.65
  12  -3 -13    1.69    4.38
  12   3 -13    0.00    5.25
 -12  -3  13   -0.00    4.40
 -12   3  14   13.14    8.21
  12  -3 -14   17.93    8.07
  12   3 -14   24.14    8.29
 -12  -3  14    1.68    6.10
 -12   3  15    4.66    5.49
  12  -3 -15    2.61    5.00
  12   3 -15    7.15    5.86
 -12  -3  15    3.58    5.95
 -12   3  16    5.22    6.16
  12   3 -16    4.13    6.89
 -12  -3  16   -0.00    5.39
 -12   3  17    6.75    5.83
  12  -3 -17   -0.00    4.11
  12   3 -17   -0.00    3.77
 -12  -3  17   -0.00    5.33
 -12   3  18   -0.00    4.42
  12  -3 -18    5.17    6.02
  12   3 -18   16.41    8.80
 -12  -3  18    4.52    5.51
 -12   3  19    0.74    5.01
  12  -3 -19    3.67    5.50
  12   3 -19    0.00    6.26
 -12  -3  19   10.43    7.29
 -12   3  20    8.39    6.32
  12  -3 -20    6.79    7.02
  12   3 -20    3.44    6.44
 -12  -3  20    4.70    5.61
 -12   3  21    1.86    4.11
  12  -3 -21    3.91    5.00
  12   3 -21    0.89    4.20
 -12   3  22    9.51    7.04
  12  -3 -22    0.27    4.13
  12   3 -22   -0.00    5.87
 -12   3  23    1.69    6.07
  12  -3 -23   -0.00    6.34
  12   3 -23    5.62    5.63
 -12   3  24   -0.00    4.88
  12  -3 -24   -0.00    5.67
  12   3 -24   12.98    7.89
 -12   3  25    1.51    5.19
  12   3 -25    3.48    5.73
 -12   3  26   -0.00    5.85
  12  -3 -26    1.15    5.76
  12   3 -26    7.77    7.06
 -12   3  27   -0.00    4.92
  12  -3 -27   -0.00    6.17
 -12   3  28    0.01    5.71
  12  -3 -28    3.32    5.40
 -12   3  29   -0.00    6.52
  12  -3 -29    0.00    5.37
 -12   3  30    4.98    6.76
 -12   4   1    1.03    4.37
 -12  -4   1   17.42    7.57
 -12  -4   1    6.73    6.27
 -12   4   2    4.04    5.01
 -12  -4   2    9.45    5.97
 -12  -4   2    0.00    5.46
 -12   4   3    0.00    3.89
 -12  -4   3    0.60    3.68
 -12  -4   3    4.01    5.84
 -12   4   4    2.96    4.37
  12   4  -4    0.02    4.16
 -12  -4   4   -0.00    5.02
 -12  -4   4   -0.00    4.93
 -12   4   5    5.88    5.36
  12  -4  -5    0.00    3.95
  12   4  -5    1.96    6.71
 -12  -4   5    0.00    5.66
 -12  -4   5   -0.00    4.66
 -12   4   6   19.07    8.31
  12  -4  -6   13.78    6.65
  12   4  -6   14.78    8.57
 -12  -4   6   32.04   10.53
 -12   4   7    2.41    4.95
  12  -4  -7   11.48    6.11
  12   4  -7   25.89    9.59
 -12  -4   7    9.20    6.58
 -12  -4   7    5.08    5.73
 -12   4   8    0.92    4.12
  12  -4  -8   -0.00    3.88
  12   4  -8    0.17    5.05
 -12  -4   8   -0.00    5.02
 -12  -4   8    0.63    4.74
 -12   4   9   -0.00    4.65
  12  -4  -9    4.19    5.57
  12   4  -9    1.44    5.08
 -12  -4   9    2.47    5.99
 -12  -4   9    4.79    7.25
 -12   4  10    3.09    4.46
  12  -4 -10   -0.00    3.35
  12   4 -10    7.63    6.46
 -12  -4  10   14.82    7.69
 -12  -4  10    7.78    7.04
 -12   4  11    8.41    6.39
  12  -4 -11    1.75    4.59
  12   4 -11    3.07    5.55
 -12  -4  11   12.89    6.79
 -12  -4  11    5.59    5.65
 -12   4  12   12.09    7.07
  12  -4 -12   11.98    6.48
  12   4 -12   14.66    8.41
 -12  -4  12    4.03    5.53
 -12   4  13   -0.00    4.80
  12  -4 -13   -0.00    3.95
  12   4 -13   -0.00    3.52
 -12  -4  13   -0.00    7.14
 -12   4  14   -0.00    4.83
  12  -4 -14    4.91    4.22
  12   4 -14    0.05    3.71
 -12  -4  14    1.21    4.78
 -12   4  15    1.16    5.32
  12  -4 -15    8.30    6.15
  12   4 -15    0.55    4.38
 -12   4  16    0.86    4.67
  12  -4 -16    6.75    5.67
  12   4 -16    7.56    5.81
 -12  -4  16    9.89    7.40
  12  -4 -17   13.11    6.56
  12   4 -17   29.45   10.58
 -12  -4  17   10.49    6.95
 -12   4  18   10.70    6.21
  12  -4 -18    0.00    4.47
  12   4 -18    6.62    7.36
 -12   4  19   -0.00    5.00
  12  -4 -19   -0.00    5.63
  12   4 -19    1.85    5.34
 -12   4  20    4.34    5.95
  12  -4 -20   -0.00    5.10
  12   4 -20   17.04    7.84
 -12   4  21    2.52    5.61
  12  -4 -21    0.51    5.03
  12   4 -21    3.66    7.05
 -12   4  22   16.21    8.01
  12  -4 -22    1.21    6.18
  12   4 -22    6.92    6.78
 -12   4  23   -0.00    5.72
  12  -4 -23    0.00    5.52
  12   4 -23    8.02    6.01
 -12   4  24   -0.00    5.09
  12  -4 -24    3.93    5.75
  12   4 -24   -0.00    3.76
 -12   4  25    0.63    4.99
  12  -4 -25   -0.00    5.59
  12   4 -25   -0.00    5.66
 -12   4  26    4.98    5.92
  12  -4 -26    4.95    6.19
  12   4 -26    8.98    6.71
 -12   4  27    0.00    6.30
  12  -4 -27    4.33    5.59
 -12   4  28   13.06    8.74
  12  -4 -28   -0.00    5.62
 -12   4  29   -0.00    5.63
  12  -4 -29   -0.00    5.20
 -12   4  30    2.93    6.12
 -12   4  31    0.00    6.19
 -12   5   1    3.77    4.64
 -12  -5   1   -0.00    3.96
 -12  -5   1    0.00    6.08
 -12   5   2    9.51    5.12
 -12  -5   2    8.72    6.39
 -12  -5   2    0.00    4.31
 -12   5   3   12.20    6.08
 -12  -5   3   25.21    8.60
 -12  -5   3    5.99    6.86
 -12   5   4    7.21    5.52
 -12  -5   4    7.16    6.73
 -12  -5   4    5.47    5.83
 -12   5   5    1.24    4.04
  12   5  -5    2.71    5.65
 -12  -5   5    0.00    4.43
 -12  -5   5    4.43    6.06
 -12   5   6   -0.00    3.11
  12   5  -6    7.54    6.05
 -12  -5   6    1.15    4.00
 -12  -5   6    7.13    6.77
 -12   5   7    7.42    4.65
  12   5  -7    6.06    6.58
 -12  -5   7    6.95    6.24
 -12  -5   7   -0.00    5.99
 -12   5   8   16.39    6.68
  12   5  -8   19.71    9.06
 -12  -5   8   20.69    9.46
 -12  -5   8   17.78    8.53
 -12   5   9    8.96    6.09
  12   5  -9   13.03    8.56
 -12  -5   9   19.10    8.19
 -12  -5   9   18.65    9.31
 -12   5  10   -0.00    4.58
  12  -5 -10    0.00    4.56
  12   5 -10   -0.00    5.22
 -12  -5  10   10.13    7.14
 -12  -5  10    7.01    6.02
 -12   5  11    6.01    5.45
  12  -5 -11   -0.00    3.36
  12   5 -11    0.75    4.10
 -12  -5  11    6.01    5.56
 -12  -5  11   -0.00    6.80
 -12   5  12    6.34    5.78
  12  -5 -12    0.56    4.17
  12   5 -12    1.57    4.31
 -12  -5  12    5.17    5.23
 -12  -5  12    2.46    6.97
 -12   5  13   11.37    7.31
  12  -5 -13    4.28    4.85
  12   5 -13    9.01    6.98
 -12  -5  13    1.57    4.96
 -12   5  14   14.07    6.67
  12  -5 -14    4.85    5.09
  12   5 -14   32.60   10.31
 -12  -5  14    3.15    6.71
 -12   5  15    0.86    3.94
  12  -5 -15    1.42    4.47
 -12   5  16    1.57    5.04
  12  -5 -16    6.26    5.33
 -12   5  17    4.08    5.45
  12  -5 -17   -0.00    4.58
  12   5 -17   -0.00    5.33
 -12   5  18    0.00    5.06
  12  -5 -18    2.54    4.72
  12   5 -18    4.05    5.59
 -12   5  19    1.69    4.99
  12  -5 -19    6.07    5.64
  12   5 -19   16.68    8.15
 -12   5  20    2.74    5.12
  12  -5 -20    6.58    5.64
  12   5 -20    0.94    5.08
 -12   5  21    4.17    5.64
  12  -5 -21    0.82    4.39
  12   5 -21   -0.00    6.96
 -12   5  22   -0.00    5.66
  12  -5 -22   -0.00    4.15
  12   5 -22    3.55    5.46
 -12   5  23    6.59    6.15
  12  -5 -23    5.48    6.11
  12   5 -23    4.08    5.89
 -12   5  24    5.85    5.65
  12  -5 -24    6.49    5.19
  12   5 -24    0.00    5.98
 -12   5  25    5.94    7.12
  12  -5 -25    4.39    6.38
  12   5 -25   -0.00    6.23
 -12   5  26    0.80    4.94
  12  -5 -26    3.74    5.07
 -12   5  27    0.00    5.45
  12  -5 -27   -0.00    5.51
 -12   5  28   10.12    7.78
  12  -5 -28   -0.00    6.10
 -12   5  29   -0.00    5.90
 -12   6   1    2.30    3.96
 -12  -6   1   15.45    7.06
 -12  -6   1   12.02    7.40
 -12   6   2    0.53    3.92
 -12  -6   2    9.12    6.15
 -12  -6   2    5.49    7.01
 -12   6   3    4.98    4.95
 -12  -6   3    2.38    4.46
 -12  -6   3    5.49    6.26
 -12   6   4   -0.00    3.40
 -12  -6   4   -0.00    4.30
 -12  -6   4    3.25    6.48
 -12   6   5   17.40    7.01
 -12  -6   5   24.60    9.27
 -12  -6   5   14.57    9.23
 -12   6   6   14.75    6.19
  12   6  -6   16.26    8.41
 -12  -6   6   24.07    9.10
 -12  -6   6    0.06    4.58
 -12   6   7   11.02    5.16
  12   6  -7    7.50    6.61
 -12  -6   7    6.15    7.80
 -12  -6   7    4.57    5.90
 -12   6   8   -0.00    3.40
  12   6  -8    0.00    5.57
 -12  -6   8   11.53    6.68
 -12  -6   8   -0.00    4.75
 -12   6   9   -0.00    4.39
  12   6  -9    9.19    7.16
 -12  -6   9    3.38    5.11
 -12  -6   9    0.40    4.76
 -12   6  10    1.40    4.31
  12   6 -10    5.67    6.19
 -12  -6  10    5.78    7.05
 -12  -6  10    0.00    5.76
 -12   6  11   19.78    7.85
  12   6 -11   20.43    8.97
 -12  -6  11   33.85   10.28
 -12  -6  11   17.82    9.50
 -12   6  12    0.00    4.54
  12   6 -12    3.92    5.79
 -12  -6  12   10.82    7.12
 -12   6  13    2.44    4.60
  12   6 -13   -0.00    5.08
 -12  -6  13    2.79    5.80
 -12   6  14    2.43    4.28
  12   6 -14    1.12    6.18
 -12  -6  14   -0.00    5.02
 -12   6  15    7.29    6.70
  12   6 -15    0.00    5.75
 -12   6  16    2.86    5.41
  12  -6 -16   11.53    6.40
  12   6 -16    8.47    7.15
 -12   6  17    0.04    4.53
  12  -6 -17    0.00    4.57
  12   6 -17    3.73    4.89
 -12   6  18   -0.00    5.31
  12  -6 -18    7.38    6.33
 -12   6  19   -0.00    4.89
  12   6 -19    0.38    5.41
 -12   6  20    2.64    4.72
  12  -6 -20    0.10    4.60
  12   6 -20   -0.00    3.92
 -12   6  21    0.37    5.33
  12  -6 -21    3.40    6.19
  12   6 -21    0.03    5.72
 -12   6  22    1.69    5.33
  12  -6 -22    4.22    6.50
  12   6 -22    0.00    4.65
  12  -6 -23   -0.00    4.77
  12   6 -23   -0.00    5.43
 -12   6  24    0.00    5.62
  12  -6 -24   -0.00    4.33
  12   6 -24   -0.00    6.20
 -12   6  25   -0.00    5.35
  12  -6 -25    1.62    4.07
 -12   6  26    0.00    5.53
  12  -6 -26    0.00    5.15
 -12   6  27    4.70    5.92
  12  -6 -27    0.54    4.55
  12  -6 -28   -0.00    6.27
 -12   7   1    7.35    4.99
 -12  -7   1    1.12    4.39
 -12   7   2    0.35    4.38
 -12  -7   2    9.81    6.97
 -12   7   3    6.93    4.50
 -12  -7   3    9.91    6.44
 -12  -7   3    4.99    7.22
 -12   7   4    0.87    3.26
 -12  -7   4    4.77    5.50
 -12  -7   4    0.00    5.43
 -12   7   5   -0.00    3.44
 -12  -7   5    4.46    4.87
 -12  -7   5    6.57    6.37
 -12   7   6   -0.00    3.81
 -12  -7   6    2.57    5.89
 -12  -7   6    3.70    6.23
 -12   7   7    0.87    3.59
  12   7  -7    0.00    2.96
 -12  -7   7    0.41    4.99
 -12   7   8    3.75    3.62
  12   7  -8    2.75    5.23
 -12  -7   8    0.58    3.70
  12   7  -9   20.84    8.75
 -12  -7   9   18.65    9.02
 -12   7  10    0.00    4.60
  12   7 -10   -0.00    6.56
 -12  -7  10    0.00    4.89
 -12   7  11    1.17    3.53
  12   7 -11   -0.00    5.37
 -12  -7  11   -0.00    5.86
 -12   7  12    2.58    3.81
  12   7 -12   -0.00    6.61
 -12  -7  12    7.72    6.17
 -12   7  13    2.49    4.81
  12   7 -13    0.66    4.40
 -12  -7  13    9.20    7.64
 -12   7  14   -0.00    4.92
  12   7 -14    7.22    5.81
 -12  -7  14    0.00    5.30
 -12   7  15    1.34    4.85
  12   7 -15   16.96    9.05
 -12  -7  15   13.12    7.44
 -12   7  16   -0.00    4.64
  12   7 -16    1.80    4.66
 -12  -7  16    0.00    4.38
 -12   7  17    1.96    4.45
  12   7 -17   -0.00    6.28
  12   7 -18    5.00    5.58
 -12   7  19    7.09    6.46
  12   7 -19    0.76    5.48
 -12   7  20    7.91    5.24
  12   7 -20    6.78    7.17
 -12   7  21    0.82    5.17
  12   7 -21    0.05    4.91
 -12   7  22   -0.00    5.37
  12   7 -22   -0.00    4.88
 -12   7  23    3.30    4.53
  12  -7 -23    2.61    6.25
 -12   7  24    2.22    5.59
  12  -7 -24    3.30    5.42
  12  -7 -25    5.70    6.00
  12  -7 -26   -0.00    5.65
  12  -7 -27    0.28    4.73
  12  -7 -28    3.89    5.64
 -12   8   1    7.16    4.64
 -12  -8   1   13.35    7.45
 -12   8   2    0.00    3.67
 -12  -8   2   -0.00    2.82
 -12   8   3    1.46    3.30
 -12  -8   3    0.00    4.14
 -12   8   4   -0.00    2.64
 -12  -8   4    2.11    4.35
 -12   8   5   10.58    6.16
 -12  -8   5   23.26    8.98
 -12   8   6   -0.00    3.66
 -12  -8   6    0.97    4.74
 -12   8   7   14.05    6.40
 -12  -8   7   18.55    8.54
 -12   8   8    2.29    3.95
 -12  -8   8    5.22    5.62
 -12   8   9    4.70    5.33
  12   8  -9    0.00    3.70
 -12  -8   9   13.24    7.38
 -12   8  10    0.00    4.15
  12   8 -10   -0.00    5.45
 -12  -8  10   -0.00    4.47
 -12   8  11    0.11    4.18
  12   8 -11    0.00    4.90
 -12  -8  11   10.49    8.36
 -12   8  12    0.00    6.00
  12   8 -12    1.31    5.50
 -12  -8  12   -0.00    4.41
 -12   8  13    2.96    4.46
  12   8 -13    5.53    5.99
 -12  -8  13    6.80    5.52
 -12   8  14    0.67    4.70
  12   8 -14   -0.00    4.76
 -12  -8  14    0.00    6.09
 -12   8  15    0.00    6.57
  12   8 -15   16.21    7.92
 -12  -8  15    8.27    6.91
 -12   8  16    0.00    4.44
  12   8 -16    0.00    6.27
 -12  -8  16   -0.00    6.83
 -12   8  17    2.72    4.91
  12   8 -17    0.00    7.13
 -12  -8  17   11.64    7.69
 -12   8  18    2.05    5.06
  12   8 -18   -0.00    5.95
 -12  -8  18    0.76    6.24
 -12   8  19   -0.00    3.80
  12   8 -19   -0.00    6.43
 -12   8  20   -0.00    4.41
  12   8 -20   -0.00    6.30
 -12   8  21   -0.00    5.69
 -12   9   1    3.76    3.77
 -12  -9   1   -0.00    5.35
 -12   9   2    0.62    3.02
 -12  -9   2   -0.00    5.23
 -12   9   3   15.78    5.86
 -12  -9   3   26.61    9.64
 -12   9   4   -0.00    2.64
 -12  -9   4   -0.00    4.73
 -12   9   5    9.14    4.72
 -12  -9   5    4.84    4.71
 -12   9   6   -0.00    3.62
 -12  -9   6   -0.00    3.69
 -12   9   7    4.24    4.88
 -12  -9   7    1.26    4.88
 -12   9   8   -0.00    4.77
 -12  -9   8    0.31    3.14
 -12   9   9    5.55    5.23
 -12  -9   9   18.22    9.63
 -12   9  10    1.78    4.15
  12   9 -10    0.00    4.50
 -12  -9  10   -0.00    4.26
 -12   9  11    1.40    4.17
  12   9 -11   -0.00    4.84
 -12  -9  11   -0.00    5.02
  12   9 -12    0.72    5.77
 -12  -9  12   -0.00    5.89
 -12   9  13    2.77    5.22
  12   9 -13   -0.00    6.91
 -12  -9  13    6.17    5.97
 -12   9  14   -0.00    4.35
  12   9 -14    4.19    6.50
 -12  -9  14    0.00    5.39
 -12   9  15    1.92    5.29
  12   9 -15    6.83    6.77
 -12  -9  15    0.00    5.83
 -12   9  16    0.44    3.80
  12   9 -16   -0.00    5.29
 -12  -9  16    3.92    4.47
 -12   9  17   -0.00    5.12
  12   9 -17    0.00    6.41
 -12  -9  17    4.28    5.49
 -12   9  18    2.21    4.72
  12   9 -18   -0.00    6.57
 -12  -9  18   -0.00    5.36
 -12  10   1    1.90    2.98
 -12 -10   1    5.69    8.07
 -12  10   2   -0.00    2.70
 -12 -10   2   -0.00    4.71
 -12  10   3    1.65    3.40
 -12 -10   3    0.00    4.10
 -12  10   4    1.33    3.99
 -12 -10   4   -0.00    5.14
 -12  10   5    3.59    4.30
 -12 -10   5   13.83    8.06
 -12  10   6    1.40    3.29
 -12 -10   6    1.87    3.98
 -12  10   7    8.72    5.65
 -12 -10   7    0.00    3.17
 -12  10   8    0.25    4.56
 -12 -10   8   -0.00    4.42
 -12  10   9    4.02    4.73
 -12 -10   9   10.55    7.41
 -12  10  10   -0.00    4.40
 -12 -10  10    0.77    5.88
 -12  10  11    6.21    4.79
 -12 -10  11    9.71    7.40
 -12  10  12    1.47    4.51
  12  10 -12    5.32    6.65
 -12 -10  12    3.81    5.16
 -12  10  13   -0.00    3.99
  12  10 -13    3.08    5.65
 -12 -10  13    2.74    6.57
 -12  10  14   -0.00    4.06
  12  10 -14    4.32    6.99
 -12 -10  14    0.29    5.28
 -12  10  15    0.10    4.21
  12  10 -15   -0.00    6.48
 -12 -10  15    0.00    5.16
 -12  11   1    2.66    3.03
 -12 -11   1    2.75    4.70
 -12  11   2   -0.00    3.87
 -12 -11   2    0.37    5.63
 -12 -11   3   -0.00    4.48
 -12  11   4    3.00    3.80
 -12 -11   4   -0.00    3.68
 -12  11   5    0.38    3.65
 -12 -11   5    0.00    4.06
 -12  11   6    0.00    3.10
 -12 -11   6   -0.00    4.13
 -12  11   7    0.00    3.21
 -12 -11   7    0.22    5.56
 -12 -11   8   -0.00    5.57
 -12  11   9    2.42    4.27
 -12 -11   9   12.87    7.26
 -12  11  10    1.43    3.90
 -12  11  11    2.09    4.46
 -12 -11  11    2.55    5.04
 -12  12   1    5.85    4.00
 -12  12   3    0.81    3.39
 -12  12   4   -0.00    3.63
 -12  12   5    3.96    3.95
 -12  12   6   -0.00    3.41
 -12  13   1   -0.00    3.36
 -11   0   1   95.68   16.09
 -11   0   1   59.91   13.78
  11   0  -1  105.51   16.69
 -11   0   2    0.00    3.37
 -11   0   2    1.89    4.83
  11   0  -2    0.00    4.63
 -11   0   3   32.53    9.30
 -11   0   3    8.72    6.43
  11   0  -3   30.80    8.91
 -11   0   4   -0.00    4.61
 -11   0   4    2.42    5.73
  11   0  -4   -0.00    4.20
 -11   0   5   98.78   16.43
 -11   0   5   74.15   15.33
  11   0  -5   79.18   15.33
 -11   0   6    1.98    3.98
  11   0  -6   -0.00    4.09
 -11   0   7   -0.00    4.67
  11   0  -7   -0.00    3.21
 -11   0   8    3.17    4.92
  11   0  -8    0.00    3.91
 -11   0   9   22.80    8.32
  11   0  -9   35.88   10.12
 -11   0  10    4.73    5.93
  11   0 -10    1.69    3.73
 -11   0  11   50.66   13.01
  11   0 -11   59.74   13.21
 -11   0  12   -0.00    3.84
  11   0 -12   -0.00    3.23
 -11   0  13   -0.00    3.64
  11   0 -13    6.91    5.98
 -11   0  14   -0.00    5.58
  11   0 -14    6.39    6.29
 -11   0  15    6.69    6.35
  11   0 -15   28.52    8.82
 -11   0  16    7.22    5.96
  11   0 -16   -0.00    4.23
 -11   0  17    4.36    5.45
  11   0 -17    8.25    5.75
 -11   0  18    0.33    4.55
 -11   0  19    8.04    5.57
  11   0 -19    6.21    6.83
 -11   0  20    1.23    4.31
  11   0 -20   -0.00    5.11
 -11   0  21    9.07    7.05
  11   0 -21   13.28    8.43
 -11   0  22   -0.00    4.66
  11   0 -22   10.96    7.15
 -11   0  23    5.43    6.11
  11   0 -23    0.05    5.22
 -11   0  24    0.00    5.56
  11   0 -24    0.00    4.28
 -11   0  25    6.55    6.18
  11   0 -25    9.10    7.52
 -11   0  26    0.00    5.56
  11   0 -26   -0.00    5.03
  11   0 -27    1.20    5.31
  11   0 -28   -0.00    5.36
  11   0 -29    4.49    5.46
  11   0 -30   -0.00    5.11
 -11   1   1   68.89   13.49
  11   1  -1   83.37   14.98
 -11  -1   1   65.15   13.55
 -11  -1   1   67.04   14.62
 -11   1   2    2.99    4.45
  11   1  -2    9.24    5.76
 -11  -1   2    7.62    5.45
 -11   1   3   59.03   11.81
  11  -1  -3   20.30    8.05
  11   1  -3   52.76   11.71
 -11  -1   3   18.63    8.25
 -11  -1   3   34.52   10.05
 -11   1   4   -0.00    3.06
 -11   1   4    1.73    4.87
  11  -1  -4    3.33    4.59
  11   1  -4    0.14    4.38
 -11  -1   4   -0.00    4.13
 -11  -1   4    3.91    5.92
 -11   1   5    4.47    4.77
  11  -1  -5    6.21    5.46
  11   1  -5   -0.00    4.05
 -11  -1   5    8.52    6.34
 -11  -1   5    4.62    5.78
 -11   1   6   -0.00    4.16
  11  -1  -6    4.68    5.11
  11   1  -6    0.00    4.05
 -11  -1   6    2.13    4.57
 -11  -1   6   11.04    6.36
 -11   1   7   32.52    9.72
  11  -1  -7   26.46    8.62
  11   1  -7   17.74    7.58
 -11  -1   7   22.78    8.86
 -11   1   8    0.72    5.25
  11  -1  -8    0.61    3.33
  11   1  -8    4.35    5.46
 -11  -1   8    4.21    4.86
 -11   1   9    1.01    4.69
  11  -1  -9   17.22    8.04
  11   1  -9   15.55    6.72
 -11  -1   9   17.43    7.28
 -11   1  10   -0.00    4.34
  11  -1 -10    0.00    5.39
  11   1 -10    1.52    4.62
 -11  -1  10   -0.00    3.89
 -11   1  11    6.14    6.66
  11  -1 -11    7.26    5.50
  11   1 -11   14.50    7.35
 -11  -1  11    4.00    5.21
 -11   1  12    6.58    6.42
  11  -1 -12   -0.00    5.03
  11   1 -12    0.47    4.06
 -11  -1  12    6.24    5.03
 -11   1  13   17.51    7.82
  11  -1 -13   32.86    9.57
  11   1 -13   31.03    9.84
 -11  -1  13    6.01    6.00
 -11   1  14    2.86    3.95
  11  -1 -14    0.42    3.59
  11   1 -14    0.77    4.58
 -11  -1  14    6.23    7.22
 -11   1  15    1.67    3.51
  11  -1 -15   -0.00    4.23
  11   1 -15    0.33    4.21
 -11  -1  15   -0.00    5.10
 -11   1  16   -0.00    3.82
  11  -1 -16   -0.00    3.29
  11   1 -16    1.86    4.71
 -11  -1  16    2.23    4.28
 -11   1  17   11.47    6.92
  11  -1 -17   10.63    6.82
  11   1 -17   12.29    6.98
 -11  -1  17    6.65    6.43
 -11   1  18    5.27    6.19
  11  -1 -18    2.77    5.27
  11   1 -18    0.55    3.86
 -11  -1  18    3.35    5.06
 -11   1  19   10.56    6.70
  11  -1 -19    3.10    5.81
  11   1 -19    2.86    5.03
 -11  -1  19    4.17    5.64
 -11   1  20    2.21    5.92
  11  -1 -20   -0.00    4.82
  11   1 -20    1.86    4.49
 -11  -1  20    5.82    6.30
 -11   1  21    2.97    6.12
  11  -1 -21    0.00    4.45
  11   1 -21    0.05    4.73
 -11  -1  21   -0.00    4.86
 -11   1  22    0.39    4.23
  11  -1 -22    1.38    4.97
  11   1 -22    1.59    5.68
 -11  -1  22   -0.00    5.35
 -11   1  23    9.67    7.50
  11  -1 -23   32.20   10.90
  11   1 -23   24.51    9.27
 -11  -1  23    8.93    7.29
 -11   1  24    4.26    6.51
  11  -1 -24   -0.00    4.45
  11   1 -24    4.87    5.38
 -11  -1  24   -0.00    5.24
  11   1 -25   -0.00    4.69
 -11  -1  25    0.26    4.79
 -11   1  26   -0.00    5.92
  11  -1 -26    3.82    5.88
  11   1 -26   -0.00    5.89
 -11   1  27    1.91    6.24
  11  -1 -27    0.00    5.48
  11   1 -27    3.57    7.49
 -11   1  28   -0.00    5.52
  11  -1 -28    0.81    4.25
  11   1 -28    0.00    5.30
  11  -1 -29    3.15    6.60
  11   1 -29    1.76    5.72
  11  -1 -30    1.62    5.51
  11   1 -30    0.00    3.67
 -11   2   1   18.05    7.20
 -11  -2   1   43.55   10.11
 -11  -2   1   19.34    8.30
 -11   2   2    1.49    3.74
  11   2  -2   -0.00    4.04
 -11  -2   2   -0.00    3.99
 -11  -2   2    0.00    4.41
 -11   2   3   10.47    6.10
  11   2  -3   18.49    7.90
 -11  -2   3   24.49    8.33
 -11  -2   3    9.84    6.73
 -11   2   4    1.31    3.74
  11   2  -4    9.21    6.40
 -11  -2   4    2.28    5.89
 -11  -2   4   10.50    6.75
 -11   2   5   27.43    8.86
  11   2  -5   59.18   12.81
 -11  -2   5   60.01   12.20
 -11  -2   5   32.72   10.00
 -11   2   6    7.24    5.92
  11  -2  -6   11.56    5.63
  11   2  -6   14.73    6.61
 -11  -2   6   21.96    8.05
 -11  -2   6    7.07    6.67
 -11   2   7   14.86    6.86
  11  -2  -7   17.93    6.80
  11   2  -7   -0.00    4.43
 -11  -2   7   17.04    7.05
 -11  -2   7   12.17    7.72
 -11   2   8    4.54    6.11
  11  -2  -8   10.97    6.34
  11   2  -8    2.83    4.19
 -11  -2   8    2.49    4.95
 -11   2   9   21.85    7.68
  11  -2  -9   27.07    8.66
  11   2  -9    6.78    6.47
 -11  -2   9   31.64   10.15
 -11   2  10    3.31    4.97
  11  -2 -10    0.00    4.30
  11   2 -10    7.14    5.28
 -11  -2  10   -0.00    3.93
  11  -2 -11   28.05    9.25
  11   2 -11   28.11    9.56
 -11  -2  11    5.60    5.41
 -11   2  12    1.24    4.23
  11  -2 -12   -0.00    4.57
  11   2 -12    0.00    4.44
 -11  -2  12   -0.00    4.68
 -11   2  13    0.71    4.53
  11  -2 -13    1.33    3.37
  11   2 -13   -0.00    4.68
 -11  -2  13   -0.00    4.80
 -11   2  14    0.65    4.17
  11  -2 -14    9.20    6.34
  11   2 -14    0.00    5.60
 -11  -2  14    7.41    5.67
 -11   2  15   22.20    9.25
  11  -2 -15   24.33    8.41
 -11   2  16    0.00    5.22
  11  -2 -16    2.39    4.29
  11   2 -16    8.69    6.23
 -11  -2  16    1.03    5.54
 -11   2  17    3.99    5.55
  11  -2 -17   13.46    6.92
  11   2 -17   -0.00    4.68
 -11  -2  17    3.05    5.24
 -11   2  18    1.55    4.48
  11  -2 -18   -0.00    4.92
  11   2 -18    1.66    5.48
 -11  -2  18   -0.00    6.33
 -11   2  19    9.85    6.73
  11  -2 -19    2.64    5.26
  11   2 -19    1.78    5.79
 -11  -2  19   10.98    7.44
 -11   2  20    3.54    6.68
  11  -2 -20    0.00    5.24
  11   2 -20   14.07    8.30
 -11  -2  20    1.41    6.43
 -11   2  21   13.05    7.63
  11  -2 -21    0.44    5.66
  11   2 -21   26.58    9.94
 -11  -2  21   11.76    8.54
 -11   2  22   -0.00    5.01
  11  -2 -22   -0.00    5.72
  11   2 -22    3.59    6.23
 -11  -2  22    2.17    6.13
 -11   2  23   -0.00    5.95
  11  -2 -23   -0.00    6.21
  11   2 -23    0.58    3.97
 -11  -2  23    1.59    5.75
 -11   2  24   -0.00    4.16
  11  -2 -24    4.13    5.14
  11   2 -24    0.00    5.35
 -11   2  25    8.63    6.76
  11  -2 -25   10.44    6.94
  11   2 -25   17.25    8.09
 -11   2  26    2.16    5.58
  11  -2 -26    1.21    4.45
  11   2 -26   -0.00    4.81
 -11   2  27   -0.00    4.45
  11  -2 -27   11.80    8.24
  11   2 -27    2.27    6.56
 -11   2  28   -0.00    6.64
  11  -2 -28   -0.00    4.67
  11   2 -28    0.00    6.48
 -11   2  29    1.53    5.37
  11  -2 -29    1.89    5.80
  11   2 -29   -0.00    6.60
  11  -2 -30    0.00    6.90
  11   2 -30    0.57    4.96
 -11   3   1   15.41    6.20
 -11   3   1    2.27    4.90
  11  -3  -1   14.20    6.12
 -11  -3   1   13.76    6.72
 -11  -3   1    7.28    6.48
 -11   3   2    7.50    5.25
 -11   3   2    1.39    3.95
  11  -3  -2    9.23    5.86
  11   3  -2    4.36    5.27
 -11  -3   2   24.43    8.13
 -11  -3   2    8.85    6.55
 -11   3   3   40.08    9.74
  11   3  -3   53.24   12.38
 -11  -3   3   41.46   10.94
 -11  -3   3   32.98   10.36
  11   3  -4   14.35    7.70
 -11  -3   4    2.50    4.79
 -11   3   5    7.10    5.80
  11   3  -5    2.21    4.15
 -11  -3   5    0.00    4.56
 -11  -3   5    1.20    3.49
 -11   3   6    2.35    4.91
  11   3  -6    5.03    5.58
 -11  -3   6   10.04    6.32
 -11  -3   6    5.80    6.28
 -11   3   7   21.36    7.88
  11   3  -7   36.35   10.47
 -11  -3   7   24.16    9.54
 -11  -3   7   26.66    9.61
 -11   3   8    1.30    4.52
  11  -3  -8    5.08    5.01
  11   3  -8    1.13    5.18
 -11  -3   8   15.05    7.28
 -11  -3   8    5.14    6.58
 -11   3   9    9.17    5.28
  11  -3  -9    4.55    4.83
  11   3  -9   16.94    7.46
 -11  -3   9   -0.00    6.51
 -11   3  10    0.00    3.88
  11  -3 -10    6.59    4.50
  11   3 -10    0.00    3.79
 -11  -3  10    3.01    5.33
 -11   3  11    6.36    6.01
  11  -3 -11    9.14    5.72
  11   3 -11   -0.00    3.68
 -11  -3  11    3.38    4.97
 -11   3  12    3.82    5.57
  11  -3 -12    4.23    4.73
  11   3 -12    7.90    6.33
 -11  -3  12    6.74    6.47
 -11   3  13    6.87    6.30
  11  -3 -13   10.91    5.88
  11   3 -13    9.03    6.65
 -11  -3  13    8.92    6.79
 -11   3  14    2.84    4.62
  11  -3 -14   -0.00    5.20
  11   3 -14    0.00    4.64
 -11  -3  14    0.00    3.96
 -11   3  15    3.12    6.18
  11  -3 -15    0.00    3.34
  11   3 -15   -0.00    6.64
 -11  -3  15    0.00    4.44
 -11   3  16    3.08    4.29
  11  -3 -16    0.00    4.57
  11   3 -16    1.79    4.73
 -11  -3  16    0.30    4.83
 -11   3  17   -0.00    4.60
  11  -3 -17    5.33    4.64
 -11  -3  17    3.17    5.82
 -11   3  18    0.53    5.63
  11  -3 -18    9.66    6.32
  11   3 -18    8.21    6.49
 -11  -3  18    0.89    4.93
 -11   3  19    6.57    5.99
  11  -3 -19    9.39    7.03
  11   3 -19    8.35    7.34
 -11  -3  19    0.00    5.88
 -11   3  20    0.04    6.25
  11   3 -20    6.01    6.33
 -11  -3  20    0.41    5.63
 -11   3  21    0.70    4.52
  11  -3 -21    3.40    6.34
  11   3 -21    0.00    4.44
 -11  -3  21    1.15    5.45
 -11   3  22   -0.00    3.75
  11  -3 -22    3.50    5.86
  11   3 -22    0.00    6.86
 -11   3  23   37.53   11.07
  11  -3 -23   11.36    7.23
  11   3 -23   15.88   10.53
 -11   3  24   -0.00    4.90
  11  -3 -24    6.75    6.53
  11   3 -24    6.61    7.34
 -11   3  25    5.09    6.58
  11  -3 -25    5.57    6.52
  11   3 -25    1.73    5.77
 -11   3  26    8.71    6.54
  11  -3 -26    2.87    4.54
 -11   3  27   13.53    8.83
  11  -3 -27   11.51    7.51
  11   3 -27    9.71    6.08
 -11   3  28    5.26    6.94
  11  -3 -28    5.61    5.48
  11   3 -28   -0.00    5.63
 -11   3  29    7.38    6.88
  11  -3 -29    3.47    6.25
  11   3 -29    0.00    6.55
 -11   3  30    0.43    4.77
  11  -3 -30    0.35    5.53
 -11   4   1   25.91    7.74
 -11   4   1   14.32    6.54
  11  -4  -1   28.62    8.18
 -11  -4   1   32.37    9.11
 -11  -4   1   19.02    8.72
 -11   4   2    2.07    4.16
 -11   4   2   -0.00    3.55
  11  -4  -2    1.88    3.72
 -11  -4   2   -0.00    4.22
 -11  -4   2    7.66    6.11
 -11   4   3    8.42    5.92
  11  -4  -3    3.61    4.54
  11   4  -3    3.60    5.29
 -11  -4   3    6.60    5.51
 -11  -4   3   -0.00    5.81
 -11   4   4    0.13    4.47
  11  -4  -4   13.48    5.76
  11   4  -4    6.85    6.22
 -11  -4   4    8.58    6.90
 -11  -4   4    0.82    4.60
 -11   4   5   29.71    8.41
  11   4  -5   60.18   13.26
 -11  -4   5   25.26    9.82
 -11   4   6    6.38    5.54
  11   4  -6    7.84    6.90
 -11  -4   6   22.31    8.32
 -11  -4   6    1.33    5.59
 -11   4   7    6.35    5.11
  11   4  -7   20.21    7.92
 -11  -4   7   10.67    7.57
 -11  -4   7   12.74    7.45
 -11   4   8    2.28    4.49
  11   4  -8    9.79    7.06
 -11  -4   8    0.00    4.58
 -11  -4   8    0.14    4.37
 -11   4   9   15.04    7.30
  11  -4  -9   29.00    8.68
  11   4  -9   36.46   11.00
 -11  -4   9   21.05    8.94
 -11  -4   9   22.25    9.39
 -11   4  10    6.54    5.99
  11  -4 -10    2.87    4.09
  11   4 -10   13.62    7.28
 -11  -4  10    4.95    5.38
 -11   4  11   14.77    6.70
  11  -4 -11   21.62    7.49
  11   4 -11   24.03    9.55
 -11  -4  11   10.52    8.05
 -11   4  12    4.00    5.76
  11  -4 -12    0.00    4.15
  11   4 -12   -0.00    4.99
 -11  -4  12   -0.00    6.02
 -11   4  13    3.30    4.68
  11  -4 -13    0.52    3.81
  11   4 -13   -0.00    4.36
 -11  -4  13    0.00    5.77
 -11   4  14   11.95    6.56
  11  -4 -14    3.18    4.96
  11   4 -14    4.18    5.82
 -11  -4  14   -0.00    4.25
 -11   4  15    9.71    6.89
  11  -4 -15   14.51    6.99
  11   4 -15   12.55    6.61
 -11  -4  15    0.13    4.59
 -11   4  16    4.06    5.41
  11  -4 -16    1.39    4.60
  11   4 -16    8.37    5.18
 -11  -4  16    0.00    4.23
 -11   4  17    1.25    3.97
  11  -4 -17   -0.00    4.00
  11   4 -17    0.00    4.75
 -11  -4  17   -0.00    4.70
 -11   4  18   -0.00    4.89
  11   4 -18   -0.00    6.09
 -11  -4  18   -0.00    6.33
 -11   4  19    9.18    6.66
  11  -4 -19    3.84    5.55
 -11   4  20    0.77    3.76
  11  -4 -20    2.25    5.24
  11   4 -20   -0.00    5.86
 -11   4  21   -0.00    5.67
  11  -4 -21   15.82    8.47
  11   4 -21   13.93    7.38
 -11   4  22    7.38    6.57
  11  -4 -22    9.74    6.64
  11   4 -22    5.89    5.59
 -11   4  23   -0.00    6.02
  11  -4 -23    4.30    5.84
  11   4 -23   -0.00    4.27
 -11   4  24    0.93    5.99
  11  -4 -24   -0.00    4.90
  11   4 -24    3.41    5.10
 -11   4  25    3.33    7.16
  11  -4 -25    5.61    7.60
  11   4 -25    0.33    4.66
  11  -4 -26    5.77    6.29
  11   4 -26    4.94    6.32
 -11   4  27    4.01    5.75
  11  -4 -27    5.28    6.51
  11   4 -27    0.36    6.37
 -11   4  28    1.00    5.71
  11  -4 -28   -0.00    4.35
  11   4 -28   -0.00    4.61
 -11   4  29   -0.00    5.34
  11  -4 -29    5.04    5.41
 -11   4  30    6.08    6.55
  11  -4 -30    8.29    7.62
 -11   4  31    5.16    6.53
 -11   5   1    2.22    4.11
 -11  -5   1    1.85    3.88
 -11  -5   1    5.44    4.94
 -11   5   2   39.74    9.27
 -11  -5   2   44.16   11.09
 -11  -5   2   20.36    9.65
 -11   5   3   33.64    8.59
 -11  -5   3   33.61    9.85
 -11  -5   3   15.70    8.94
 -11   5   4    1.87    3.37
  11   5  -4   -0.00    5.12
 -11  -5   4    0.00    5.10
 -11   5   5    3.59    4.31
  11  -5  -5    0.00    2.97
  11   5  -5   -0.00    2.80
 -11  -5   5    2.33    4.65
 -11  -5   5   -0.00    4.89
 -11   5   6    4.99    4.89
  11   5  -6   10.28    7.15
 -11  -5   6   11.00    6.50
 -11  -5   6    7.95    6.34
 -11   5   7   14.07    6.70
  11   5  -7   35.29   10.66
 -11  -5   7   28.74    9.59
 -11  -5   7   15.59    7.98
 -11   5   8   12.21    6.21
  11   5  -8    9.49    6.80
 -11  -5   8    9.53    6.11
 -11  -5   8    0.95    5.02
 -11   5   9   15.72    7.01
  11  -5  -9    6.74    5.72
  11   5  -9    6.63    6.83
 -11  -5   9   27.30    9.54
 -11  -5   9   21.88    8.50
 -11   5  10    0.00    4.31
  11  -5 -10    0.00    3.44
  11   5 -10   -0.00    4.12
 -11  -5  10   -0.00    5.08
 -11  -5  10   -0.00    5.93
 -11   5  11    6.72    5.75
  11  -5 -11    0.16    4.16
  11   5 -11   -0.00    5.37
 -11  -5  11    3.60    4.64
 -11  -5  11    5.33    7.18
 -11   5  12   25.64    8.26
  11  -5 -12   21.92    7.93
  11   5 -12   17.49    9.59
 -11  -5  12   19.79    9.59
 -11   5  13   12.54    7.34
  11  -5 -13    7.83    5.65
  11   5 -13   13.93    7.70
 -11  -5  13   15.30    7.75
 -11   5  14    3.33    5.35
  11  -5 -14    7.13    5.49
  11   5 -14    4.02    6.20
 -11  -5  14    3.60    6.49
 -11   5  15    0.09    4.84
  11  -5 -15   -0.00    4.74
  11   5 -15    0.00    5.53
 -11  -5  15    4.62    6.06
 -11   5  16    0.44    4.35
  11  -5 -16   -0.00    4.52
  11   5 -16   -0.00    5.66
 -11   5  17   -0.00    3.70
  11  -5 -17   -0.00    5.00
  11   5 -17    6.60    6.70
 -11   5  18    5.53    5.61
  11  -5 -18   10.06    7.00
  11   5 -18   26.70    9.46
  11  -5 -19    9.04    7.09
  11   5 -19   15.83    8.23
 -11   5  20   -0.00    4.90
  11  -5 -20   -0.00    4.49
  11   5 -20   -0.00    4.47
 -11   5  21   -0.00    4.00
  11  -5 -21    3.23    5.75
  11   5 -21    1.73    6.21
 -11   5  22    5.73    5.86
  11  -5 -22    0.00    5.08
  11   5 -22    1.80    4.92
 -11   5  23    2.36    5.39
  11  -5 -23    9.92    7.41
  11   5 -23    2.58    5.94
 -11   5  24   -0.00    4.08
  11  -5 -24    4.31    5.56
  11   5 -24   -0.00    6.31
 -11   5  25    3.57    6.71
  11  -5 -25   -0.00    4.48
  11   5 -25   13.50    6.40
 -11   5  26   -0.00    5.07
  11  -5 -26   -0.00    6.58
  11   5 -26    0.00    4.66
 -11   5  27    0.00    4.93
  11   5 -27   -0.00    5.26
 -11   5  28    7.77    6.28
  11  -5 -28   18.42    8.99
  11   5 -28    6.30    8.25
 -11   5  29    3.29    5.87
  11  -5 -29    1.49    6.14
 -11   5  30    0.00    6.25
  11  -5 -30   -0.00    5.70
 -11   5  31    1.46    5.79
 -11   5  32   -0.00    5.04
 -11   6   1   18.03    6.46
 -11  -6   1   22.30    8.35
 -11  -6   1    9.63    7.31
 -11   6   2    0.00    3.53
 -11  -6   2   -0.00    4.64
 -11  -6   2   -0.00    4.65
 -11   6   3    1.91    3.64
 -11  -6   3   -0.00    4.18
 -11  -6   3    2.56    5.12
 -11   6   4   26.07    7.67
 -11  -6   4   34.54   10.29
 -11  -6   4   18.26    8.90
 -11   6   5    6.40    4.84
  11   6  -5   14.49    7.82
 -11  -6   5   33.00   10.37
 -11  -6   5    4.13    6.33
 -11   6   6    9.39    5.72
  11   6  -6   15.92    7.58
 -11  -6   6   14.52    8.02
 -11  -6   6   10.15    7.39
 -11   6   7    6.14    5.11
  11   6  -7    3.29    5.64
 -11  -6   7    1.95    5.33
 -11  -6   7   10.47    7.15
 -11   6   8    4.88    4.42
  11   6  -8   21.11    8.47
 -11  -6   8    2.60    5.14
 -11  -6   8    2.31    5.58
 -11   6   9    3.17    4.63
  11   6  -9    8.79    6.02
 -11  -6   9    0.00    4.30
 -11  -6   9    1.71    4.86
 -11   6  10   15.84    6.85
  11  -6 -10   45.61   10.13
 -11  -6  10    8.92    6.47
 -11  -6  10   19.15    8.77
 -11   6  11    0.00    4.20
  11  -6 -11   12.39    6.01
  11   6 -11    8.37    6.82
 -11  -6  11    5.96    6.04
 -11  -6  11    3.32    6.37
 -11   6  12    0.34    4.16
  11  -6 -12    4.04    5.36
  11   6 -12    9.94    6.82
 -11  -6  12    3.81    6.13
 -11  -6  12    2.19    5.89
 -11   6  13    0.96    4.67
  11  -6 -13   -0.00    4.19
  11   6 -13    0.00    4.27
 -11   6  14    2.78    5.12
  11  -6 -14    7.71    6.08
  11   6 -14   11.72    7.97
  11   6 -15    9.44    7.34
 -11   6  16   12.27    7.04
  11  -6 -16   11.78    6.36
 -11   6  17    4.77    5.66
  11  -6 -17   -0.00    4.69
  11   6 -17   -0.00    6.22
 -11   6  18    4.71    6.18
  11  -6 -18    9.28    6.63
  11   6 -18    1.15    4.18
 -11   6  19   17.70    7.52
  11  -6 -19    4.88    6.37
  11   6 -19    2.71    5.95
 -11   6  20   -0.00    4.94
  11  -6 -20    0.35    4.26
  11   6 -20    7.79    6.71
 -11   6  21    0.44    4.91
  11  -6 -21    7.08    6.38
  11   6 -21    7.53    6.97
 -11   6  22    1.84    5.64
  11  -6 -22    2.46    5.45
  11   6 -22    5.24    5.38
 -11   6  23    1.89    5.06
  11  -6 -23    0.80    5.74
  11   6 -23    0.00    6.80
 -11   6  24   -0.00    5.08
  11   6 -24   14.15    8.71
 -11   6  25    0.00    6.06
  11  -6 -25    5.08    6.12
  11   6 -25    3.18    6.36
 -11   6  26    8.95    7.30
  11  -6 -26    6.51    7.12
  11   6 -26   21.05    9.66
 -11   6  27    2.10    5.88
  11  -6 -27   -0.00    4.50
  11   6 -27   -0.00    5.73
 -11   6  28    6.59    6.44
  11  -6 -28    4.59    5.19
 -11   6  29    1.94    4.45
  11  -6 -29    1.97    5.41
 -11   6  30    3.75    6.17
  11  -6 -30    1.42    4.29
 -11   6  31    5.30    5.19
 -11   7   1    2.95    3.87
 -11  -7   1   11.25    6.81
 -11   7   2   14.44    5.87
 -11  -7   2   32.57   10.07
 -11   7   3   -0.00    3.74
 -11  -7   3    0.00    3.71
 -11  -7   3    0.00    5.70
 -11   7   4    5.54    4.29
 -11  -7   4    7.31    6.09
 -11  -7   4    6.90    7.62
 -11   7   5    3.13    4.15
 -11  -7   5   -0.00    5.52
 -11  -7   5    6.82    6.25
 -11   7   6    5.88    4.65
 -11  -7   6   12.96    7.00
 -11  -7   6   -0.00    4.92
 -11   7   7    0.00    4.16
  11   7  -7    1.62    5.20
 -11  -7   7    4.39    5.83
 -11  -7   7    3.04    5.90
 -11   7   8   31.80    8.39
  11   7  -8   25.27    9.91
 -11  -7   8   19.02    8.72
 -11   7   9   22.29    7.65
  11   7  -9   18.61    8.73
 -11  -7   9   24.43    9.03
 -11   7  10   -0.00    4.25
  11   7 -10    0.00    5.14
 -11  -7  10    1.53    4.52
 -11   7  11    4.99    4.94
  11   7 -11   -0.00    3.60
 -11  -7  11   -0.00    3.47
 -11   7  12    2.06    4.65
  11   7 -12   32.33   10.20
 -11  -7  12   33.20   11.08
 -11   7  13    0.00    5.62
  11   7 -13    0.00    6.52
 -11  -7  13    5.30    5.64
 -11   7  14   -0.00    4.49
  11   7 -14    0.00    5.06
 -11  -7  14    3.58    5.78
 -11   7  15    0.51    3.80
  11   7 -15    0.00    5.57
 -11   7  16   -0.00    5.08
  11  -7 -16   -0.00    5.16
  11   7 -16    7.01    6.17
 -11   7  17   -0.00    4.41
  11  -7 -17    5.51    5.61
  11   7 -17    1.75    5.88
 -11   7  18    6.88    5.41
  11  -7 -18    2.15    5.30
  11   7 -18    4.01    7.49
 -11   7  19   -0.00    4.35
  11  -7 -19    1.82    5.12
  11   7 -19    1.97    4.46
 -11   7  20   -0.00    4.65
  11  -7 -20    3.46    6.02
  11   7 -20   -0.00    5.55
 -11   7  21   -0.00    5.08
  11  -7 -21    4.11    5.02
  11   7 -21    3.11    5.31
 -11   7  22    3.80    5.14
  11   7 -22    0.00    5.07
 -11   7  23   -0.00    5.08
  11  -7 -23   -0.00    5.32
  11   7 -23    7.06    7.77
 -11   7  24    0.88    5.55
  11  -7 -24    0.00    5.49
  11   7 -24   -0.00    7.46
 -11   7  25    4.57    6.07
  11  -7 -25   -0.00    4.65
  11   7 -25   -0.00    4.56
 -11   7  26   -0.00    5.86
  11  -7 -26   -0.00    4.54
  11   7 -26    1.64    3.90
 -11   7  27    3.75    5.43
  11  -7 -27   -0.00    5.30
 -11   7  28    3.60    5.80
  11  -7 -28    5.81    6.91
 -11   7  29   -0.00    5.39
  11  -7 -29   -0.00    4.63
  11  -7 -30    5.75    6.84
 -11   8   1   -0.00    2.50
 -11  -8   1    0.78    3.33
 -11   8   2    3.06    3.58
 -11  -8   2    7.46    5.33
 -11   8   3    2.96    4.18
 -11  -8   3    2.38    4.89
 -11  -8   4   27.06    9.11
 -11   8   5    1.33    3.40
 -11  -8   5    8.78    6.33
 -11   8   6   14.29    5.97
 -11  -8   6    7.79    5.90
 -11   8   7   -0.00    3.92
 -11  -8   7    3.14    6.08
 -11   8   8   -0.00    3.52
  11   8  -8    7.04    5.57
 -11  -8   8   -0.00    5.97
 -11   8   9   -0.00    3.68
  11   8  -9    3.21    4.95
 -11  -8   9   -0.00    5.32
 -11   8  10    6.70    4.92
  11   8 -10    7.66    7.50
 -11  -8  10   15.41    8.15
 -11   8  11    2.13    3.57
  11   8 -11    0.18    4.01
 -11  -8  11    3.79    5.75
 -11   8  12   -0.00    3.63
  11   8 -12   -0.00    6.65
 -11  -8  12    3.76    4.99
 -11   8  13    0.20    4.47
  11   8 -13    1.96    5.03
 -11  -8  13    0.00    5.44
 -11   8  14    0.17    5.29
  11   8 -14    0.21    4.58
 -11  -8  14   -0.00    5.70
 -11   8  15    2.61    4.36
  11   8 -15    2.52    4.95
 -11  -8  15   12.04    7.69
 -11   8  16    9.26    6.04
  11   8 -16   17.09    9.23
 -11  -8  16   19.34    9.16
 -11   8  17    2.56    4.74
  11   8 -17   -0.00    5.66
 -11   8  18    9.73    6.60
  11   8 -18    3.90    7.44
 -11   8  19    7.17    6.24
  11   8 -19    4.48    6.61
 -11   8  20    2.10    4.19
  11   8 -20   16.35    9.06
 -11   8  21    6.27    5.88
  11   8 -21    0.00    4.62
  11   8 -22    0.00    3.97
  11  -8 -23   -0.00    4.64
  11   8 -23   -0.00    5.27
 -11   8  24    3.86    4.39
  11  -8 -24    0.00    4.82
  11   8 -24   -0.00    5.50
 -11   8  25   -0.00    4.78
  11  -8 -25    6.15    5.95
 -11   8  26    8.18    6.84
  11  -8 -26    0.04    4.41
  11  -8 -27   12.35    7.58
  11  -8 -28    5.34    5.83
  11  -8 -29    4.15    6.23
 -11   9   1    1.45    3.44
 -11  -9   1    5.81    4.91
 -11   9   2   21.14    6.85
 -11  -9   2   45.84   11.84
 -11   9   3    0.00    2.79
 -11  -9   3    0.00    4.01
 -11   9   4   10.58    5.06
 -11  -9   4   10.72    6.80
 -11   9   5    0.00    4.12
 -11  -9   5    3.11    3.90
 -11   9   6    5.62    4.71
 -11  -9   6    0.00    5.05
 -11  -9   7    1.19    4.56
 -11   9   8    6.52    5.05
 -11  -9   8    7.92    6.26
 -11   9   9    1.54    3.65
 -11  -9   9   10.41    6.05
 -11   9  10   -0.00    4.05
  11   9 -10    0.39    4.55
 -11  -9  10    8.61    5.49
 -11   9  11   -0.00    3.27
  11   9 -11   -0.00    4.48
 -11  -9  11    4.58    5.40
 -11   9  12    7.16    4.99
  11   9 -12    7.79    6.32
 -11   9  13    1.85    3.59
  11   9 -13   -0.00    6.49
 -11  -9  13   -0.00    5.38
 -11   9  14    0.07    3.05
  11   9 -14    9.62    7.47
 -11  -9  14    5.87    5.90
 -11   9  15    3.72    4.86
  11   9 -15   -0.00    5.87
 -11  -9  15   -0.00    5.69
  11   9 -16    0.22    4.44
 -11  -9  16    2.73    5.52
 -11   9  17   -0.00    3.58
  11   9 -17   -0.00    5.70
 -11  -9  17    3.50    5.14
 -11   9  18    0.02    4.61
  11   9 -18   22.23    9.31
 -11  -9  18    8.99    6.94
 -11   9  19    0.98    4.34
  11   9 -19   -0.00    5.93
 -11  -9  19   -0.00    4.94
 -11   9  20   -0.00    3.86
  11   9 -20    1.43    6.39
 -11   9  21    0.30    3.96
  11   9 -21   -0.00    3.71
 -11   9  22    8.67    6.26
  11   9 -22    2.18    6.59
 -11   9  23   -0.00    4.02
  11   9 -23    1.70    4.57
 -11  10   1    0.91    2.76
 -11 -10   1   -0.00    4.74
 -11  10   2    0.73    3.58
 -11  10   3    2.67    3.50
 -11 -10   3   -0.00    3.79
 -11  10   4    3.60    4.37
 -11 -10   4    1.15    4.95
 -11  10   5   -0.00    3.47
 -11 -10   5   -0.00    5.42
 -11  10   6    2.35    4.35
 -11 -10   6   15.32    8.01
 -11  10   7   -0.00    3.78
 -11 -10   7    0.00    5.05
 -11  10   8    3.90    4.20
 -11 -10   8    1.62    6.89
 -11  10   9   -0.00    3.27
 -11 -10   9   -0.00    5.24
 -11  10  10    0.00    4.48
 -11 -10  10    8.09    7.06
 -11  10  11    0.92    3.49
  11  10 -11   -0.00    5.84
 -11 -10  11   -0.00    4.89
 -11  10  12    4.81    4.23
  11  10 -12    0.93    4.90
 -11 -10  12    3.92    5.80
 -11  10  13    0.34    4.73
  11  10 -13    0.29    4.82
 -11 -10  13    4.07    6.43
 -11  10  14    4.40    4.77
  11  10 -14   12.92    7.98
 -11  10  15   -0.00    4.28
  11  10 -15    3.36    5.47
 -11 -10  15   -0.00    3.91
 -11  10  16    1.88    4.52
  11  10 -16   13.58    8.40
 -11 -10  16    7.76    7.45
 -11  10  17    1.95    3.71
  11  10 -17    5.10    6.13
 -11 -10  17   -0.00    6.11
 -11  10  18    0.97    3.97
  11  10 -18    6.53    6.90
 -11 -10  18    0.00    4.66
 -11  10  19    0.90    3.81
  11  10 -19   -0.00    6.67
 -11 -10  19    1.47    4.28
 -11  10  20    4.49    4.79
  11  10 -20    5.40    6.60
 -11 -10  20    4.67    5.71
  11  10 -21   -0.00    5.06
 -11 -10  21   -0.00    5.65
 -11  11   1   -0.00    2.42
 -11 -11   1    0.00    4.77
 -11  11   2    0.00    3.41
 -11 -11   2    3.26    7.00
 -11  11   3   -0.00    3.67
 -11 -11   3   11.39    8.17
 -11  11   4    1.21    3.18
 -11 -11   4    0.40    4.48
 -11  11   5   -0.00    3.01
 -11 -11   5    2.06    4.94
 -11  11   6    0.03    2.90
 -11 -11   6    1.21    4.29
 -11  11   7    2.55    3.82
 -11 -11   7   -0.00    4.34
 -11  11   8    8.67    5.46
 -11 -11   8   15.99    8.03
 -11  11   9   -0.00    4.27
 -11 -11   9   10.57    6.89
 -11  11  10   -0.00    3.22
 -11 -11  10    6.03    5.91
 -11  11  11   -0.00    3.05
 -11 -11  11    0.67    4.10
 -11  11  12    6.49    4.16
 -11 -11  12    5.53    6.22
 -11  11  13   -0.00    3.80
  11  11 -13    0.70    4.93
 -11 -11  13   -0.00    4.11
 -11  11  14    1.49    3.53
  11  11 -14    1.01    6.36
 -11 -11  14    3.19    6.53
 -11  11  15   -0.00    3.96
  11  11 -15    1.46    5.01
 -11 -11  15   -0.00    4.92
 -11  11  16    2.40    4.13
  11  11 -16   -0.00    4.85
  11  11 -17   -0.00    4.99
 -11 -11  17   -0.00    4.71
  11  11 -18   10.57    7.17
 -11 -11  18    7.31    6.88
 -11  12   1   -0.00    3.10
 -11 -12   1    2.32    5.65
 -11  12   2    0.38    3.01
 -11 -12   2    0.15    5.82
 -11  12   3    0.32    3.30
 -11 -12   3    1.03    4.05
 -11  12   4    0.89    3.39
 -11 -12   4   -0.00    5.27
 -11  12   5    1.11    3.63
 -11 -12   5   -0.00    3.47
 -11  12   6    4.43    3.77
 -11 -12   6   15.78    8.56
 -11  12   7    0.58    3.12
 -11 -12   7   -0.00    4.15
 -11  12   8    2.95    2.81
 -11 -12   8   -0.00    5.13
 -11  12   9   -0.00    3.58
 -11 -12   9    2.87    4.73
 -11  12  10    2.25    3.12
 -11 -12  10   12.21    7.23
 -11  12  11    3.38    4.24
 -11  12  12    5.69    4.59
 -11 -12  12   -0.00    5.62
 -11 -12  13   -0.00    4.29
 -11 -12  14    0.00    4.87
 -11 -12  15    2.42    5.28
 -11  13   1    0.91    2.58
 -11 -13   1    1.39    4.73
 -11  13   2    3.20    3.72
 -11 -13   2    2.41    5.90
 -11  13   3   -0.00    3.08
 -11 -13   3   -0.00    4.66
 -11  13   4    1.94    3.35
 -11 -13   4    8.84    7.15
 -11  13   5    1.57    2.89
 -11 -13   5    7.45    6.44
 -11  13   6   -0.00    3.34
 -11 -13   6   -0.00    4.79
 -11  13   7   -0.00    2.80
 -11 -13   7    0.00    5.01
 -11  13   8    5.46    4.06
 -11 -13   8   22.06    9.23
 -11 -13   9    1.01    5.33
 -11  14   1   -0.00    2.63
 -11  14   2   -0.00    2.94
 -11  14   3    0.00    2.69
 -10   0   1    6.32    5.41
 -10   0   2    3.10    4.99
 -10   0   3    1.95    4.46
 -10   0   4   62.05   12.77
 -10   0   5    2.16    4.28
 -10   0   6   18.43    7.44
 -10   0   7   -0.00    3.63
  10   0  -7    0.00    4.00
 -10   0   8   14.80    7.42
  10   0  -8   22.11    7.47
 -10   0   9    3.24    5.66
  10   0  -9    3.66    4.55
 -10   0  10   55.94   12.91
  10   0 -10   60.28   12.92
 -10   0  11   -0.00    5.24
  10   0 -11   -0.00    4.90
 -10   0  12    0.00    4.20
  10   0 -12    1.41    4.46
 -10   0  13   -0.00    3.81
  10   0 -13    0.72    4.37
 -10   0  14   11.19    6.35
  10   0 -14   20.14    7.47
 -10   0  15   -0.00    4.49
  10   0 -15   -0.00    4.59
 -10   0  16   11.67    6.87
  10   0 -16   19.54    7.95
 -10   0  17    2.80    5.25
  10   0 -17   -0.00    4.10
 -10   0  18   26.02   10.00
  10   0 -18   12.06    7.00
 -10   0  19   -0.00    6.15
  10   0 -19   -0.00    4.48
 -10   0  20   38.12   11.06
  10   0 -20   27.65    9.20
 -10   0  21   -0.00    3.74
  10   0 -21    2.25    5.73
 -10   0  22   -0.00    5.57
  10   0 -22   -0.00    5.71
 -10   0  23    2.76    4.88
 -10   0  24    7.17    7.90
  10   0 -24    6.93    7.12
 -10   0  25   -0.00    4.78
  10   0 -25   -0.00    5.34
 -10   0  26   19.49    9.45
  10   0 -26   24.13    9.71
 -10   0  27   -0.00    3.86
  10   0 -27    3.27    5.15
  10   0 -28   10.36    6.83
  10   0 -29   -0.00    4.91
  10   0 -30    8.26    6.66
  10   0 -31    1.92    4.52
  10   0 -32    8.88    7.83
 -10   1   1    3.36    4.35
 -10   1   1   -2.19    4.71
  10  -1  -1   -0.00    3.87
 -10  -1   1    0.21    4.81
 -10   1   2  106.07   17.15
 -10   1   2   89.46   16.39
  10  -1  -2  181.53   20.90
 -10  -1   2  115.66   18.17
 -10   1   3    7.08    5.18
 -10   1   3    0.57    3.64
  10  -1  -3    7.39    5.81
 -10  -1   3    0.00    4.56
 -10   1   4    0.00    5.15
  10   1  -4    1.30    4.56
 -10  -1   4   -0.00    3.74
 -10  -1   4    3.08    5.83
 -10   1   5    3.94    5.01
  10   1  -5    6.42    5.39
 -10  -1   5   30.78    8.25
 -10  -1   5    8.18    5.89
 -10   1   6   54.48   12.51
  10   1  -6   58.06   12.55
 -10  -1   6   66.31   13.51
 -10   1   7    3.83    4.68
  10   1  -7    0.05    2.87
 -10  -1   7    0.25    3.75
 -10   1   8   53.62   11.99
  10   1  -8   31.92    9.32
 -10  -1   8   39.35   10.61
 -10   1   9   -0.00    3.76
  10  -1  -9   -0.00    4.52
  10   1  -9   -0.00    4.22
 -10  -1   9    3.67    5.55
 -10   1  10    0.36    4.56
  10  -1 -10    1.81    4.53
  10   1 -10   -0.00    3.44
 -10  -1  10    1.91    4.23
 -10   1  11    2.61    5.10
  10  -1 -11   16.46    6.99
  10   1 -11    8.55    6.38
 -10  -1  11    4.68    6.06
 -10   1  12   45.76   11.57
  10  -1 -12   81.68   14.53
  10   1 -12   72.03   14.34
 -10  -1  12   30.79   11.07
 -10   1  13    1.67    4.24
  10  -1 -13   -0.00    3.86
  10   1 -13   -0.00    3.72
 -10  -1  13    2.18    4.28
 -10   1  14   -0.00    4.05
  10  -1 -14    8.03    6.07
  10   1 -14   -0.00    5.37
 -10  -1  14    7.10    6.11
 -10   1  15    4.22    4.63
  10  -1 -15    1.14    4.98
  10   1 -15    0.00    3.87
 -10  -1  15   -0.00    4.48
 -10   1  16   17.19    8.04
  10  -1 -16   20.04    7.75
  10   1 -16   17.97    8.27
 -10  -1  16   16.23    7.66
 -10   1  17   -0.00    5.38
  10  -1 -17    0.00    4.47
 -10   1  18   11.13    7.06
  10  -1 -18   16.70    7.40
  10   1 -18   26.00    8.09
 -10  -1  18    1.28    5.28
  10  -1 -19   -0.00    4.90
  10   1 -19    0.00    5.29
 -10  -1  19   -0.00    4.50
 -10   1  20   -0.00    5.85
  10  -1 -20    0.00    5.53
  10   1 -20    0.00    5.30
 -10  -1  20    0.83    3.85
 -10   1  21    1.16    5.12
  10  -1 -21    1.61    4.48
  10   1 -21    4.59    5.15
 -10  -1  21    1.07    5.09
 -10   1  22   21.81    9.53
  10  -1 -22   57.25   13.15
  10   1 -22   47.23   12.88
 -10  -1  22   39.05   12.16
 -10   1  23    0.00    5.63
  10  -1 -23    0.60    4.87
  10   1 -23   -0.00    4.55
 -10  -1  23   -0.00    5.72
 -10   1  24    6.34    6.91
  10  -1 -24    7.78    6.98
  10   1 -24    5.18    5.92
 -10  -1  24   -0.00    5.48
 -10   1  25   -0.00    6.01
  10  -1 -25    0.72    4.99
  10   1 -25   -0.00    4.28
 -10  -1  25    5.32    6.33
 -10   1  26   -0.00    5.67
  10  -1 -26   11.57    6.64
 -10   1  27   -0.00    5.56
  10  -1 -27   -0.00    5.79
  10   1 -27    8.59    7.76
 -10   1  28    0.00    6.97
  10  -1 -28    8.99    6.88
  10   1 -28   15.13    7.87
  10  -1 -29    4.12    5.69
  10   1 -29    2.99    5.91
  10  -1 -30   -0.00    4.56
  10   1 -30    5.78    6.84
  10  -1 -31    5.77    7.42
  10   1 -31    4.42    6.27
  10  -1 -32   -0.00    6.29
  10   1 -32    6.45    7.27
 -10   2   1    0.00    3.17
 -10   2   1    0.00    2.78
  10  -2  -1    2.55    4.53
  10   2  -1    1.12    4.88
 -10  -2   1    0.00    4.08
 -10  -2   1    0.00    4.35
 -10   2   2    8.20    4.84
 -10   2   2    0.34    3.63
  10  -2  -2    0.00    3.97
  10   2  -2    8.28    5.93
 -10  -2   2   -0.00    3.70
 -10  -2   2    2.46    3.98
 -10   2   3    0.44    4.57
  10  -2  -3    0.00    3.46
  10   2  -3    0.95    4.35
 -10  -2   3   -0.00    3.96
 -10  -2   3    3.61    4.47
  10  -2  -4  108.82   17.58
  10   2  -4  150.69   21.22
 -10  -2   4  136.87   19.99
 -10  -2   4   99.02   18.38
 -10   2   5   16.11    7.16
  10  -2  -5   33.41    8.33
  10   2  -5   19.20    8.18
 -10  -2   5   24.85    7.95
 -10  -2   5   26.68    8.99
 -10   2   6    8.08    5.44
  10   2  -6   30.22    9.09
 -10  -2   6   38.66   10.09
 -10  -2   6   21.39    8.49
 -10   2   7    0.88    4.68
  10   2  -7    1.68    4.82
 -10  -2   7   -0.00    5.45
 -10   2   8    7.17    5.12
  10   2  -8   18.16    6.89
 -10  -2   8    7.13    5.71
 -10   2   9    1.99    4.01
  10   2  -9    4.56    5.15
 -10  -2   9   13.45    6.59
 -10   2  10   32.57   10.07
  10  -2 -10   34.93    9.87
  10   2 -10   54.45   12.10
 -10  -2  10   74.80   14.51
 -10   2  11   11.97    5.88
  10  -2 -11    3.50    4.05
  10   2 -11   24.53    8.97
 -10  -2  11    0.22    5.36
 -10   2  12    1.11    3.83
  10  -2 -12    3.51    5.21
  10   2 -12    0.03    4.36
 -10  -2  12    7.16    5.45
 -10   2  13   -0.00    4.43
  10  -2 -13   -0.00    3.08
  10   2 -13   -0.00    4.77
 -10  -2  13    4.47    4.73
 -10   2  14   11.00    6.64
  10  -2 -14   19.42    7.89
  10   2 -14   15.87    7.22
 -10  -2  14    7.87    7.36
  10  -2 -15    3.72    4.93
  10   2 -15    2.67    5.43
 -10  -2  15   18.37    8.32
 -10   2  16    1.87    4.42
  10  -2 -16    9.77    6.02
  10   2 -16    7.98    6.31
 -10  -2  16   14.53    7.74
 -10   2  17   -0.00    3.83
  10  -2 -17    2.48    5.64
  10   2 -17    0.74    3.74
 -10  -2  17   -0.00    6.11
 -10   2  18   -0.00    5.57
  10   2 -18    5.10    5.30
 -10  -2  18    3.67    6.16
 -10   2  19   -0.00    4.58
  10  -2 -19   -0.00    5.63
  10   2 -19    4.47    5.89
 -10  -2  19    3.94    6.66
 -10   2  20    5.35    6.45
  10  -2 -20   24.71    8.83
  10   2 -20   22.52    9.16
 -10  -2  20   24.87    9.69
 -10   2  21    1.28    4.30
  10  -2 -21    4.46    4.57
  10   2 -21    0.33    4.54
 -10  -2  21   13.69    7.29
 -10   2  22    6.67    6.36
  10  -2 -22    3.24    5.63
  10   2 -22   -0.00    4.77
 -10  -2  22    3.42    5.08
 -10   2  23    2.17    6.07
  10  -2 -23   -0.00    5.05
  10   2 -23   -0.00    5.44
 -10  -2  23   -0.00    4.77
 -10   2  24    3.45    6.38
  10  -2 -24    9.63    7.33
  10   2 -24    7.71    5.50
 -10   2  25    2.28    5.48
  10  -2 -25    9.03    6.94
  10   2 -25    6.30    6.00
 -10   2  26    6.00    7.86
  10  -2 -26   23.67    9.23
  10   2 -26   -0.00    4.74
 -10   2  27   -0.00    5.20
  10  -2 -27    2.53    5.59
  10   2 -27   -0.00    4.89
 -10   2  28    3.35    5.92
  10  -2 -28    5.26    6.38
  10   2 -28    3.41    5.30
 -10   2  29   -0.00    6.30
  10  -2 -29   -0.00    5.88
  10   2 -29    0.00    6.65
  10  -2 -30    4.77    6.74
  10   2 -30    9.83    6.47
  10  -2 -32   -0.00    5.27
  10   2 -32   -0.00    6.69
 -10   3   1    9.73    5.02
 -10   3   1    0.62    4.30
  10  -3  -1   10.48    5.11
 -10  -3   1    6.23    4.69
 -10  -3   1    6.70    5.52
 -10   3   2   72.60   12.85
 -10   3   2   51.78   11.39
  10  -3  -2   70.63   12.55
  10   3  -2   61.23   13.50
 -10  -3   2  110.81   16.62
 -10  -3   2   66.84   14.26
 -10   3   3   19.92    7.33
  10  -3  -3   41.26    9.25
  10   3  -3   35.61   10.31
 -10  -3   3   67.39   13.08
 -10  -3   3   29.26    9.23
 -10   3   4    2.57    3.89
  10  -3  -4    0.92    3.56
  10   3  -4    2.24    4.36
 -10  -3   4    2.73    4.51
 -10  -3   4   -0.00    4.69
 -10   3   5    0.93    3.84
  10  -3  -5    3.50    4.41
  10   3  -5   11.55    6.29
 -10  -3   5    9.50    6.86
 -10  -3   5    0.00    5.16
 -10   3   6   15.34    6.68
  10  -3  -6   28.15    8.51
  10   3  -6   20.62    7.73
 -10  -3   6   16.83    7.24
 -10  -3   6   10.82    6.82
 -10   3   7   23.24    7.60
  10  -3  -7   13.71    6.03
  10   3  -7   15.48    8.23
 -10  -3   7    9.98    6.75
 -10  -3   7    3.11    6.22
 -10   3   8   27.55    8.81
  10   3  -8   58.54   12.97
 -10  -3   8   51.84   12.27
 -10   3   9   -0.00    4.44
  10   3  -9    2.47    4.96
 -10  -3   9    3.79    5.89
 -10   3  10    2.67    4.10
  10   3 -10    0.00    4.80
 -10  -3  10   -0.00    4.05
 -10   3  11   10.89    6.11
  10  -3 -11    9.96    5.45
  10   3 -11    0.00    4.34
 -10  -3  11    7.12    5.89
 -10   3  12   38.75   10.06
  10  -3 -12   23.78    8.36
  10   3 -12   40.35   10.94
 -10  -3  12   17.55    8.68
 -10   3  13   -0.00    3.67
  10  -3 -13    2.94    4.92
  10   3 -13    1.61    5.15
 -10  -3  13    1.03    4.65
 -10   3  14    5.61    5.72
  10  -3 -14    4.08    5.29
  10   3 -14    3.22    5.55
 -10  -3  14    1.01    4.22
 -10   3  15    4.85    5.45
  10  -3 -15    2.13    4.56
  10   3 -15    4.17    5.08
 -10  -3  15    7.07    5.73
 -10   3  16   19.50    7.76
  10   3 -16   21.91    8.39
 -10  -3  16    8.10    6.66
 -10   3  17    9.28    6.11
  10  -3 -17   25.33    8.25
  10   3 -17   12.32    8.16
 -10  -3  17   13.90    9.00
 -10   3  18   11.45    7.25
  10  -3 -18   23.94    8.63
  10   3 -18   18.39    8.20
 -10  -3  18   10.99    8.31
 -10   3  19    9.07    7.29
  10  -3 -19    9.74    6.05
  10   3 -19   -0.00    4.16
 -10  -3  19    0.93    5.37
 -10   3  20   -0.00    5.27
  10  -3 -20   -0.00    4.65
  10   3 -20    1.87    5.06
 -10  -3  20   -0.00    5.52
 -10   3  21    1.32    6.03
  10  -3 -21    3.84    4.80
  10   3 -21   -0.00    6.82
 -10  -3  21   11.61    7.55
 -10   3  22   13.90    8.00
  10  -3 -22   44.63   11.92
  10  -3 -23    2.69    5.30
  10   3 -23    0.76    3.95
 -10   3  24    6.75    6.75
  10  -3 -24    4.65    6.00
  10   3 -24    1.02    4.00
 -10   3  25    0.87    4.55
  10  -3 -25   -0.00    6.05
  10   3 -25   -0.00    5.20
 -10   3  26   -0.00    4.95
  10   3 -26    0.00    4.71
 -10   3  27    8.73    7.64
  10  -3 -27    9.39    6.54
  10   3 -27   13.48    8.26
 -10   3  28    0.33    5.97
  10  -3 -28    9.29    6.37
  10   3 -28    4.28    6.26
 -10   3  29   -0.00    5.00
  10  -3 -29   -0.00    5.31
  10   3 -29    2.29    4.17
 -10   3  30   -0.00    7.29
  10  -3 -30    1.17    5.57
  10   3 -30   -0.00    6.03
 -10   3  31   -0.00    5.83
  10  -3 -31   -0.00    4.47
  10   3 -31    5.31    6.72
  10  -3 -32    4.11    5.84
 -10   4   1    2.13    3.72
 -10   4   1    1.09    3.84
  10  -4  -1    2.65    3.80
 -10  -4   1   -0.00    4.19
 -10  -4   1    0.80    5.57
 -10   4   2    0.20    3.91
  10  -4  -2    0.00    3.60
 -10  -4   2    1.42    4.22
 -10  -4   2   -0.00    5.80
 -10   4   3    0.35    3.51
  10  -4  -3   11.57    4.96
  10   4  -3    4.43    5.50
 -10  -4   3   14.08    7.11
 -10  -4   3   -0.00    5.37
 -10   4   4   39.77   10.27
  10  -4  -4   64.84   11.82
  10   4  -4   49.22   12.44
 -10  -4   4   99.39   16.32
 -10  -4   4   72.99   14.39
 -10   4   5   11.32    6.40
  10  -4  -5   34.27    8.58
  10   4  -5   24.56    9.32
 -10  -4   5   32.70    9.76
 -10   4   6   22.97    7.93
  10  -4  -6   51.14   10.33
  10   4  -6   23.53    9.33
  10   4  -6   27.18   10.32
 -10  -4   6   44.59   11.16
 -10   4   7    0.00    4.10
  10  -4  -7    1.69    3.79
  10   4  -7    3.86    3.82
  10   4  -7   -0.00    5.28
 -10  -4   7    2.85    5.29
 -10   4   8   38.54   10.17
  10  -4  -8   42.90   10.37
  10   4  -8   64.82   13.07
 -10  -4   8   63.64   13.54
  10   4  -9   12.11    7.88
 -10   4  10   12.34    6.62
  10   4 -10   21.90    7.76
 -10   4  11    9.75    5.92
  10   4 -11   -0.00    4.08
 -10   4  12   -0.00    4.25
  10  -4 -12   -0.00    3.90
  10   4 -12    0.00    5.26
 -10   4  13   -0.00    4.28
  10  -4 -13    1.79    4.09
  10   4 -13   -0.00    3.95
 -10   4  14    5.22    5.96
  10  -4 -14   14.03    7.04
  10   4 -14   15.09    7.26
 -10   4  15    0.91    5.22
  10  -4 -15   22.58    7.92
  10   4 -15   10.80    8.09
 -10  -4  15    6.52    5.93
 -10   4  16   10.72    6.52
  10  -4 -16   15.14    7.21
  10   4 -16   17.21    7.92
 -10  -4  16    2.69    5.91
  10  -4 -17    4.85    5.05
  10   4 -17   -0.00    5.04
 -10  -4  17   -0.00    4.47
 -10   4  18    3.27    5.33
  10  -4 -18    0.06    5.42
  10   4 -18    1.08    3.71
 -10  -4  18    2.22    5.92
 -10   4  19    9.52    5.86
  10  -4 -19    9.51    6.57
  10   4 -19    2.70    4.49
 -10  -4  19    2.49    5.39
 -10   4  20    7.28    6.27
  10  -4 -20   18.62    8.25
  10   4 -20   10.64    7.72
 -10   4  21   13.91    8.85
  10  -4 -21   16.22    7.84
  10   4 -21    8.08    6.80
 -10   4  22    8.77    6.44
  10  -4 -22    8.46    6.61
  10   4 -22   -0.00    5.69
 -10   4  23    4.04    6.02
  10  -4 -23    7.85    5.79
  10   4 -23    0.01    4.84
 -10   4  24    0.00    5.38
  10  -4 -24   17.53    8.08
  10   4 -24    4.16    6.02
 -10   4  25    3.18    5.84
  10  -4 -25    5.39    7.27
  10   4 -25    1.16    4.49
 -10   4  26    5.17    6.96
  10  -4 -26    4.31    5.57
  10   4 -26    4.08    5.62
 -10   4  27    3.78    4.71
  10  -4 -27    0.00    5.11
  10   4 -27    0.94    4.04
 -10   4  28    1.18    5.15
  10  -4 -28    0.48    5.16
  10   4 -28    1.76    5.03
 -10   4  29    6.72    6.16
  10  -4 -29    2.18    5.76
  10   4 -29   -0.00    4.22
 -10   4  30    1.61    5.68
  10  -4 -30   -0.00    4.55
  10   4 -30    9.54    7.45
 -10   4  31    2.57    5.74
  10  -4 -31    2.57    4.56
  10   4 -31    1.06    5.70
 -10   4  32    7.13    8.18
  10  -4 -32    4.76    6.50
 -10   5   1   41.13    8.50
 -10   5   1   30.02    7.67
  10  -5  -1   37.45    8.65
 -10  -5   1   50.35   11.33
 -10  -5   1   18.86    8.29
 -10   5   2  146.04   18.82
  10  -5  -2  134.39   18.29
 -10  -5   2  144.84   21.17
 -10  -5   2  101.71   19.71
 -10   5   3   12.91    5.01
  10  -5  -3   14.17    5.52
 -10  -5   3   12.91    6.69
 -10   5   4   -0.00    3.35
  10  -5  -4    0.59    4.07
  10   5  -4   -0.00    5.52
  10   5  -4   -0.00    4.40
 -10  -5   4    0.76    4.71
 -10   5   5    7.59    4.61
  10   5  -5    3.21    4.52
  10   5  -5    2.40    5.55
 -10  -5   5   10.26    6.50
 -10   5   6   18.16    6.87
  10  -5  -6   22.28    6.94
  10   5  -6   25.07    8.74
  10   5  -6   37.64   11.40
 -10  -5   6   10.99    7.37
 -10   5   7   41.57    9.21
  10  -5  -7   35.57    9.07
  10   5  -7   21.18    9.18
  10   5  -7   49.08   12.50
 -10  -5   7   41.74   11.18
 -10   5   8   16.71    6.91
  10  -5  -8   26.38    7.75
  10   5  -8    9.18    6.95
  10   5  -8   18.79    8.30
 -10  -5   8   28.07    9.31
 -10   5   9    1.63    3.69
  10   5  -9   -0.00    5.27
 -10  -5   9    0.00    5.06
 -10   5  10    0.66    4.17
  10   5 -10    0.00    5.34
 -10   5  11    7.02    5.54
  10   5 -11    3.48    6.87
 -10   5  12   21.73    7.90
  10  -5 -12   28.10    8.80
  10   5 -12   16.16    8.45
  10  -5 -13   30.40    8.92
  10   5 -13   17.75    8.22
 -10   5  14   -0.00    4.65
  10  -5 -14    5.03    5.05
  10   5 -14    0.00    4.70
 -10   5  15    7.55    6.57
  10  -5 -15   10.52    6.21
  10   5 -15    5.53    6.02
 -10   5  16    1.60    4.14
  10  -5 -16    6.84    6.35
  10   5 -16   10.49    6.51
 -10   5  17    3.97    5.01
  10  -5 -17   16.95    7.61
  10   5 -17   22.31    8.83
 -10   5  18    6.82    5.58
  10  -5 -18    7.41    6.55
  10   5 -18   29.49   10.56
 -10   5  19    1.19    4.17
  10  -5 -19    2.78    5.08
 -10   5  20   -0.00    5.47
  10   5 -20   -0.00    5.05
 -10   5  21    6.51    5.90
  10  -5 -21    7.32    6.10
  10   5 -21    8.33    6.49
 -10   5  22   15.89    8.04
  10  -5 -22    7.42    5.98
  10   5 -22    8.49    6.85
 -10   5  23   -0.00    4.62
  10  -5 -23    1.27    4.71
  10   5 -23    3.02    5.45
 -10   5  24    0.64    5.31
  10  -5 -24   -0.00    5.51
  10   5 -24    2.39    5.10
 -10   5  25    5.04    6.29
  10  -5 -25   -0.00    5.22
  10   5 -25    2.58    4.39
 -10   5  26    4.50    6.75
  10  -5 -26    4.21    5.66
  10   5 -26    0.30    5.74
 -10   5  27   -0.00    4.39
  10  -5 -27    8.09    7.51
  10   5 -27    2.19    5.41
 -10   5  28    0.00    6.54
  10  -5 -28    3.20    5.12
  10   5 -28    5.61    7.53
 -10   5  29   -0.00    6.16
  10  -5 -29    0.29    4.13
 -10   5  30    0.91    6.05
  10  -5 -30   -0.00    4.99
  10   5 -30   -0.00    4.58
 -10   5  31    5.57    6.43
  10  -5 -31    3.17    5.73
 -10   5  32    7.54    6.27
  10  -5 -32   -0.00    5.55
 -10   5  33   10.50    8.06
 -10   6   1   -0.00    2.66
 -10  -6   1   -0.00    4.15
 -10   6   2    3.80    4.71
  10   6  -2   10.86    7.37
 -10   6   3   10.38    4.99
  10   6  -3   19.64    8.18
 -10  -6   3    7.34    6.33
 -10   6   4    5.44    5.37
  10   6  -4   16.17    7.60
 -10  -6   4   22.69    8.73
 -10   6   5   10.10    5.58
  10  -6  -5   19.58    6.49
  10   6  -5   18.27    8.47
  10   6  -5    6.91    6.61
 -10  -6   5   33.60    9.96
 -10   6   6   20.68    6.89
  10  -6  -6   33.67    8.47
  10   6  -6   16.59    7.67
  10   6  -6   29.24   11.06
 -10  -6   6   34.31   10.68
 -10   6   7    3.68    4.30
  10  -6  -7    2.37    4.02
  10   6  -7    0.24    4.03
  10   6  -7    6.71    5.78
 -10  -6   7   -0.00    6.27
 -10   6   8    0.77    4.62
  10  -6  -8   -0.00    3.64
  10   6  -8   10.15    7.13
  10   6  -8   -0.00    4.08
 -10  -6   8    0.70    3.71
 -10   6   9   24.01    7.83
  10  -6  -9   36.86    8.95
  10   6  -9   38.36   11.03
 -10  -6   9   51.17   11.86
 -10   6  10    8.87    5.45
  10   6 -10   20.52    8.83
 -10  -6  10   40.68   10.62
 -10   6  11    0.00    4.31
  10   6 -11    2.57    5.96
 -10  -6  11    5.46    6.15
 -10   6  12    6.82    5.31
  10  -6 -12    1.09    3.98
  10   6 -12   -0.00    4.84
 -10   6  13    6.10    6.12
  10  -6 -13    5.43    5.49
  10   6 -13   16.04    8.91
 -10   6  14    0.49    4.72
  10  -6 -14    4.25    5.26
  10   6 -14    1.04    4.18
 -10   6  15   13.85    7.02
  10  -6 -15   24.45    8.20
  10   6 -15   22.49    8.96
 -10   6  16    1.01    4.09
  10  -6 -16    5.88    5.50
  10   6 -16    5.61    5.93
 -10   6  17    1.64    4.48
  10  -6 -17    4.62    5.07
  10   6 -17    2.33    5.37
 -10   6  18    2.05    5.17
  10   6 -18   10.90    6.72
 -10   6  19    9.06    6.79
  10  -6 -19    2.62    5.61
  10   6 -19   11.47    8.00
 -10   6  20   -0.00    5.70
  10  -6 -20    8.73    6.05
  10   6 -20   10.50    7.54
 -10   6  21    0.00    4.51
  10  -6 -21    9.86    6.41
  10   6 -21    3.70    5.11
 -10   6  22    0.05    3.78
  10  -6 -22   -0.00    5.23
  10   6 -22    2.21    5.01
 -10   6  23    4.39    5.42
  10  -6 -23    4.89    6.50
  10   6 -23   -0.00    5.07
  10  -6 -24   -0.00    4.38
  10   6 -24    0.00    5.31
  10  -6 -25    6.29    5.70
  10   6 -25    2.67    4.26
 -10   6  26    6.92    6.56
  10  -6 -26    0.86    4.33
  10   6 -26   10.10    7.43
 -10   6  27    2.46    4.97
  10  -6 -27    1.25    4.34
  10   6 -27    3.09    5.65
 -10   6  28    2.11    5.81
  10  -6 -28    1.26    5.70
  10   6 -28   -0.00    6.50
 -10   6  29    0.86    4.68
  10  -6 -29    7.43    6.67
  10   6 -29   -0.00    7.78
 -10   6  30   -0.00    5.16
  10  -6 -30   -0.00    4.78
 -10   6  31    2.01    4.90
  10  -6 -31    6.97    6.75
 -10   6  34    1.87    6.60
 -10   7   1   30.33    7.30
  10   7  -1   62.62   14.09
 -10  -7   1   34.68   10.93
 -10   7   2    4.17    3.53
  10   7  -2    6.54    5.75
 -10  -7   2    3.40    3.98
 -10   7   3    7.61    4.96
  10   7  -3   18.49    8.82
 -10  -7   3    6.85    5.39
 -10   7   4    0.00    2.97
  10   7  -4   -0.00    4.47
 -10  -7   4    1.59    4.45
 -10   7   5   16.92    7.26
  10   7  -5   57.69   13.71
 -10  -7   5   19.09    7.88
 -10   7   6    0.99    4.16
  10   7  -6    7.30    5.14
  10   7  -6    3.70    4.18
 -10  -7   6    7.29    6.32
  10   7  -7   39.04   11.07
 -10  -7   7   39.07   11.13
 -10   7   8    2.94    4.01
  10   7  -8    4.76    4.58
 -10  -7   8    3.43    4.14
 -10   7   9    0.64    3.61
  10   7  -9    0.88    3.50
 -10  -7   9    2.05    5.59
 -10   7  10    1.26    3.41
  10   7 -10    0.00    4.96
 -10  -7  10   -0.00    4.09
 -10   7  11   15.24    5.92
  10   7 -11   12.33    6.67
 -10  -7  11   13.98    8.32
 -10   7  12   -0.00    4.59
  10   7 -12   10.81    6.50
 -10  -7  12    0.00    4.56
 -10   7  13   20.09    7.54
  10  -7 -13   13.59    6.81
  10   7 -13   18.36    8.44
 -10  -7  13   10.37    7.40
 -10   7  14    0.90    4.44
  10  -7 -14   -0.00    4.58
  10   7 -14    1.10    4.06
 -10   7  15   -0.00    4.02
  10  -7 -15    1.45    4.47
  10   7 -15    2.22    4.82
  10   7 -16    0.23    4.78
 -10   7  17   13.37    6.18
  10  -7 -17   11.47    6.72
  10   7 -17   20.52    8.09
 -10   7  18   -0.00    4.66
  10  -7 -18    6.05    4.80
  10   7 -18   10.44    6.25
 -10   7  19    0.70    4.27
  10  -7 -19    1.56    4.36
  10   7 -19    5.12    6.20
 -10   7  20    1.95    5.16
  10  -7 -20    3.76    4.15
  10   7 -20    2.70    5.55
 -10   7  21    1.26    3.60
  10  -7 -21   -0.00    5.13
  10   7 -21    9.30    5.67
 -10   7  22    2.30    4.96
  10  -7 -22    1.32    5.34
  10   7 -22   -0.00    5.11
 -10   7  23    1.41    4.62
  10  -7 -23    9.72    6.28
  10   7 -23   18.22    8.53
 -10   7  24    2.91    4.46
  10  -7 -24    0.63    5.20
  10   7 -24    7.27    7.20
 -10   7  25    3.89    7.17
  10  -7 -25   -0.00    5.11
  10   7 -25   -0.00    5.90
 -10   7  26   -0.00    5.08
  10  -7 -26   -0.00    6.41
  10   7 -26    1.40    4.87
 -10   7  27    2.51    6.24
  10  -7 -27   10.47    7.42
  10   7 -27    1.55    5.58
 -10   7  28   -0.00    5.11
  10  -7 -28    0.06    4.26
  10   7 -28   -0.00    5.20
 -10   7  29    0.00    5.37
  10  -7 -29    4.97    6.60
  10   7 -29    9.10    6.56
 -10   7  30   -0.00    4.09
  10  -7 -30   -0.00    5.96
 -10   7  31    1.32    5.25
  10  -7 -31    6.97    6.70
 -10   7  32    3.45    5.44
 -10   8   1    1.82    3.43
 -10  -8   1    5.80    5.98
 -10   8   2    2.25    3.69
 -10  -8   2    1.72    4.97
 -10   8   3   24.09    6.76
 -10  -8   3   23.17    8.67
 -10   8   4    7.32    4.53
 -10  -8   4   15.83    7.85
 -10  -8   5   38.82   10.83
 -10   8   6    2.49    4.06
 -10  -8   6    3.30    6.16
 -10   8   7    0.00    3.96
  10   8  -7    4.82    4.59
  10   8  -7    1.76    5.13
 -10  -8   7    1.65    5.91
 -10   8   8    1.20    2.97
  10   8  -8   -0.00    4.56
  10   8  -8   -0.00    4.41
 -10  -8   8    5.65    5.71
 -10   8   9    4.00    4.57
  10   8  -9   13.73    7.52
  10   8  -9    5.03    6.24
 -10  -8   9    6.46    6.19
 -10   8  10    4.39    4.07
  10   8 -10   11.74    7.68
  10   8 -10    2.55    4.95
 -10  -8  10    6.46    5.22
 -10   8  11   16.83    6.32
  10   8 -11   10.38    6.55
 -10  -8  11   17.87    7.81
 -10   8  12    0.08    2.91
  10   8 -12    1.94    5.27
 -10  -8  12   -0.00    3.87
 -10   8  13    1.03    4.36
  10   8 -13   -0.00    5.16
 -10  -8  13   -0.00    3.67
 -10   8  14   -0.00    4.09
  10   8 -14    1.38    5.24
 -10  -8  14    0.00    5.42
 -10   8  15    7.20    5.48
  10   8 -15    4.06    6.07
 -10  -8  15   23.27    8.76
 -10   8  16    0.07    3.93
  10  -8 -16   -0.00    4.37
  10   8 -16    0.00    3.73
 -10   8  17    1.64    4.72
  10  -8 -17   -0.00    5.31
  10   8 -17    3.44    4.91
 -10   8  18   -0.00    4.16
  10  -8 -18   -0.00    4.99
  10   8 -18    5.45    6.62
 -10   8  19    3.85    4.04
  10  -8 -19   20.01    7.94
  10   8 -19   31.82    9.52
 -10   8  20    0.70    3.49
  10  -8 -20   -0.00    4.56
  10   8 -20    0.78    3.38
 -10   8  21    4.43    5.61
  10  -8 -21    1.25    4.15
  10   8 -21   10.62    7.14
 -10   8  22    3.48    5.04
  10  -8 -22    1.44    5.36
  10   8 -22    1.07    5.14
 -10   8  23   -0.00    4.98
  10  -8 -23    5.40    5.57
  10   8 -23    5.71    6.35
 -10   8  24   -0.00    4.12
  10  -8 -24    0.89    4.43
  10   8 -24    1.72    5.17
 -10   8  25   10.73    6.90
  10  -8 -25    5.64    5.15
  10   8 -25   17.06    9.08
 -10   8  26   -0.00    4.68
  10  -8 -26    2.18    5.60
  10   8 -26   15.38    8.34
 -10   8  27    1.71    4.90
  10  -8 -27    1.35    5.23
  10   8 -27   -0.00    5.56
 -10   8  28   -0.00    5.73
  10  -8 -28   -0.00    4.79
 -10   8  29   -0.00    5.01
  10  -8 -29    0.00    4.08
 -10   8  30    3.11    5.52
  10  -8 -30   -0.00    5.11
  10  -8 -31    5.23    6.72
 -10   9   1   20.21    5.76
  10   9  -1   24.01   10.01
 -10  -9   1   34.86    9.98
 -10   9   2    3.72    3.50
  10   9  -2    4.80    5.49
 -10  -9   2   -0.00    2.85
  10   9  -3   17.51    8.23
 -10  -9   3   22.15    8.44
 -10   9   4   -0.00    2.61
  10   9  -4   -0.00    4.80
 -10  -9   4   -0.00    4.45
 -10   9   5    0.00    4.12
  10   9  -5   -0.00    4.35
 -10  -9   5    9.73    6.69
 -10   9   6    2.03    3.36
  10   9  -6   -5.97    6.34
 -10  -9   6    3.80    5.27
 -10   9   7   31.55    8.11
  10   9  -7   21.20    9.26
 -10  -9   7   26.95    9.51
 -10   9   8    3.24    4.12
  10   9  -8    1.44    4.86
 -10  -9   8    6.86    5.72
 -10   9   9    3.88    3.87
  10   9  -9    0.00    4.58
  10   9  -9    7.57    6.46
 -10  -9   9    6.27    5.48
 -10   9  10   -0.00    4.05
  10   9 -10    9.89    6.70
  10   9 -10   -0.00    3.71
 -10  -9  10    2.90    4.92
 -10   9  11    9.77    4.85
  10   9 -11   20.67    9.02
  10   9 -11    8.36    6.63
 -10  -9  11   16.31    7.92
 -10   9  12    0.08    3.72
  10   9 -12    6.91    7.18
 -10  -9  12   -0.00    3.94
 -10   9  13   12.37    6.28
  10   9 -13    0.78    4.70
 -10  -9  13    2.32    6.36
 -10   9  14    1.15    3.77
  10   9 -14    4.79    4.75
 -10  -9  14   -0.00    5.57
 -10   9  15    1.38    3.88
  10   9 -15   -0.00    5.53
 -10  -9  15   -0.00    5.20
 -10   9  16    2.54    4.56
  10   9 -16   -0.00    6.11
 -10  -9  16    6.17    6.01
 -10   9  17   20.50    7.58
  10   9 -17   32.45   10.82
 -10  -9  17   17.24    8.37
 -10   9  18    5.04    5.93
  10   9 -18    0.00    5.93
 -10   9  19   -0.00    4.07
  10   9 -19    2.47    6.34
 -10   9  20   -0.00    5.24
  10   9 -20    0.00    5.67
 -10   9  21    4.35    6.38
  10   9 -21    4.13    7.16
 -10   9  22    3.05    5.12
  10   9 -22   -0.00    4.70
 -10   9  23    6.18    6.54
  10  -9 -23    4.55    5.74
  10   9 -23    3.12    4.96
 -10   9  24   -0.00    6.24
  10  -9 -24    1.44    5.32
  10   9 -24    1.49    5.51
 -10   9  25   -0.00    5.84
  10  -9 -25   -0.00    4.87
  10   9 -25    3.79    6.09
 -10   9  26    1.72    5.03
  10  -9 -26    5.06    4.83
  10   9 -26   -0.00    4.70
 -10   9  27    3.35    5.48
  10  -9 -27    5.95    6.78
  10  -9 -28    1.98    5.66
  10  -9 -29    3.26    7.34
  10  -9 -30   -0.00    6.58
 -10  10   1    0.61    3.03
  10  10  -1    5.39    5.98
 -10 -10   1    7.27    7.13
 -10  10   2   -0.00    3.27
  10  10  -2   -0.00    4.64
 -10 -10   2    1.26    4.34
 -10  10   3    6.75    4.23
  10  10  -3   -0.00    3.88
 -10 -10   3   11.22    6.89
 -10  10   4   -0.00    2.77
  10  10  -4    4.93    5.49
 -10 -10   4    0.75    4.67
 -10  10   5   23.05    6.45
  10  10  -5   14.68    7.82
 -10 -10   5   32.37   10.18
  10  10  -6    7.46    6.50
 -10 -10   6    1.50    4.24
 -10  10   7    2.64    3.66
  10  10  -7    1.73    5.54
 -10  10   8    0.72    3.71
  10  10  -8    1.23    4.50
 -10 -10   8   -0.00    5.46
 -10  10   9    7.19    4.79
  10  10  -9    4.10    6.04
 -10 -10   9   18.80    8.53
 -10  10  10    1.52    3.85
  10  10 -10   -0.00    4.83
  10  10 -10    1.20    5.28
 -10 -10  10    1.44    4.42
 -10  10  11   -0.00    4.03
  10  10 -11    2.20    5.98
  10  10 -11    0.90    5.55
 -10 -10  11    1.23    6.34
 -10  10  12    4.86    4.98
  10  10 -12    2.92    5.22
  10  10 -12   -0.00    4.25
 -10 -10  12    2.53    5.49
 -10  10  13    2.20    4.30
  10  10 -13   30.34   10.05
  10  10 -13   15.11    7.80
 -10  10  14    3.92    4.65
  10  10 -14    6.29    6.13
 -10 -10  14    2.70    4.75
 -10  10  15   -0.00    5.04
  10  10 -15   10.13    8.41
 -10 -10  15   20.38    8.97
 -10  10  16    0.38    3.87
  10  10 -16   -0.00    6.00
 -10 -10  16    4.05    4.71
 -10  10  17    0.00    5.22
  10  10 -17    0.63    5.03
 -10 -10  17   -0.00    3.41
 -10  10  18    2.68    5.03
  10  10 -18    7.22    6.39
 -10 -10  18   -0.00    4.14
  10  10 -19    3.30    7.05
 -10 -10  19    9.67    7.00
  10  10 -20    1.80    5.64
  10  10 -21    0.00    5.97
  10  10 -22    4.14    5.99
  10  10 -23    0.21    6.19
  10  10 -24    0.52    5.97
  10  10 -25    5.18    5.24
 -10  11   1    7.38    3.80
  10  11  -1   11.20    7.84
 -10 -11   1    5.60    5.60
 -10  11   2    0.45    2.71
  10  11  -2    1.56    5.42
 -10 -11   2    1.11    5.57
 -10  11   3    6.40    3.90
  10  11  -3    0.00    4.84
 -10  11   4   -0.00    2.67
  10  11  -4    0.99    5.18
 -10 -11   4    0.87    3.79
 -10  11   5   -0.00    2.87
  10  11  -5    1.10    4.86
 -10 -11   5    7.07    6.10
 -10  11   6   -0.00    2.72
  10  11  -6   -0.00    4.87
 -10 -11   6    9.73    6.47
 -10  11   7    4.96    4.31
  10  11  -7    6.48    7.15
 -10 -11   7   20.81    8.38
 -10  11   8    3.81    4.25
  10  11  -8    0.90    4.82
 -10 -11   8   -0.00    4.52
 -10  11   9    0.93    3.02
  10  11  -9    4.18    6.20
 -10 -11   9   -0.00    4.49
 -10  11  10    1.27    3.54
  10  11 -10   -0.00    4.52
 -10 -11  10    0.00    5.00
 -10  11  11    9.79    5.45
  10  11 -11    9.55    8.06
 -10 -11  11    9.90    6.08
  10  11 -12    3.31    5.75
  10  11 -12    3.64    5.27
 -10 -11  12    2.32    5.68
 -10  11  13   -0.00    3.79
  10  11 -13    4.89    5.60
  10  11 -13   -0.00    3.65
 -10 -11  13    3.87    5.01
 -10  11  14    3.22    5.08
  10  11 -14    2.47    5.31
  10  11 -14   -0.00    4.47
 -10 -11  14    0.26    3.97
 -10  11  15   -0.00    4.55
  10  11 -15   -0.00    4.15
 -10  11  16    2.38    5.21
  10  11 -16    4.31    6.46
 -10 -11  16    2.86    5.56
 -10  11  17    0.17    4.13
  10  11 -17    0.00    5.49
 -10 -11  17    9.52    7.21
 -10  11  18   -0.00    4.30
  10  11 -18    5.37    6.68
 -10 -11  18    3.67    5.15
 -10  11  19   -0.00    5.20
  10  11 -19    0.00    5.94
 -10 -11  19    1.73    5.54
 -10  11  20    4.18    5.01
  10  11 -20    2.75    7.04
 -10 -11  20   -0.00    5.25
  10  11 -21   -0.00    4.69
 -10 -11  21    5.78    5.54
  10  11 -22   -0.00    5.46
 -10 -11  22    1.32    5.61
  10  11 -23    6.52    6.67
 -10  12   1    2.88    2.88
  10  12  -1    7.98    6.99
 -10 -12   1    1.71    4.78
  10  12  -2   -0.00    5.31
 -10 -12   2   -0.00    4.01
 -10  12   3    0.37    2.58
  10  12  -3    2.60    5.59
 -10 -12   3    3.31    5.31
 -10  12   4    0.60    2.42
  10  12  -4    0.52    4.42
 -10 -12   4    0.71    4.74
 -10  12   5    3.41    3.85
  10  12  -5    4.93    6.69
 -10 -12   5    3.58    4.92
 -10  12   6   -0.00    3.82
  10  12  -6    0.94    4.97
 -10 -12   6    0.72    4.36
 -10  12   7    0.34    3.09
  10  12  -7   -0.00    3.87
 -10 -12   7    0.00    4.77
 -10  12   8   -0.00    3.07
  10  12  -8   -0.00    5.94
 -10 -12   8    0.78    5.01
 -10  12   9    0.40    3.91
  10  12  -9    1.18    5.11
 -10 -12   9   22.25    9.31
 -10  12  10    2.65    3.94
  10  12 -10   -0.00    4.42
 -10 -12  10   -0.00    3.46
 -10  12  11    1.26    4.74
  10  12 -11    0.00    4.59
 -10 -12  11    0.98    4.96
 -10  12  12    1.65    3.81
  10  12 -12   -0.00    5.52
 -10 -12  12   -0.00    4.89
 -10  12  13    2.99    5.15
  10  12 -13   -0.00    5.74
 -10 -12  13   -0.00    4.47
 -10  12  14   -0.00    4.30
  10  12 -14   -0.00    4.93
  10  12 -14   -0.00    6.21
 -10 -12  14   -0.00    5.98
 -10  12  15   13.45    6.14
  10  12 -15    5.59    5.43
  10  12 -15   -0.00    5.12
 -10 -12  15    0.79    4.56
 -10  12  16   -0.00    4.06
  10  12 -16    4.48    5.40
  10  12 -16    1.30    5.46
 -10 -12  16   -0.00    6.07
 -10  12  17    4.74    5.40
  10  12 -17   -0.00    4.16
 -10 -12  17   -0.00    5.61
  10  12 -18    1.88    5.93
 -10 -12  18   -0.00    4.07
  10  12 -19    6.24    6.30
 -10 -12  19    1.93    5.08
  10  12 -20    2.17    5.36
 -10 -12  20   -0.00    5.28
 -10 -12  21    8.35    6.41
 -10  13   1   -0.00    2.36
  10  13  -1    3.61    6.82
 -10 -13   1    5.20    5.92
 -10  13   2    4.17    3.35
  10  13  -2   -0.00    6.19
 -10 -13   2    0.00    4.86
 -10  13   3    0.37    2.73
  10  13  -3    0.47    4.14
 -10 -13   3    5.99    6.84
 -10  13   4    0.49    2.94
  10  13  -4    6.12    6.96
 -10 -13   4    3.44    5.16
 -10  13   5    0.00    3.19
  10  13  -5    5.63    6.62
 -10 -13   5    5.36    6.04
  10  13  -6    0.00    5.25
 -10  13   7   -0.00    3.57
  10  13  -7    4.19    5.68
 -10 -13   7   17.36    8.17
 -10  13   8    2.10    3.29
  10  13  -8   -0.00    4.08
 -10 -13   8   -0.00    4.19
 -10  13   9    1.15    3.10
  10  13  -9    0.00    4.19
 -10 -13   9    2.63    5.92
 -10  13  10    0.81    3.51
  10  13 -10    0.74    5.21
 -10 -13  10   -0.00    4.52
 -10  13  11    8.91    4.99
  10  13 -11    2.18    4.90
 -10 -13  11    3.37    5.67
 -10  13  12    0.00    4.14
  10  13 -12    6.21    6.82
 -10 -13  12   16.83    8.29
 -10  13  13    3.34    5.66
  10  13 -13    5.36    7.85
 -10 -13  13    2.76    5.56
  10  13 -14   -0.00    3.37
 -10 -13  14   -0.00    4.17
  10  13 -15   -0.00    5.61
 -10 -13  15    0.00    6.79
  10  13 -16    0.28    5.48
 -10 -13  16    1.69    4.85
  10  13 -17    5.00    6.53
  10  13 -17    0.04    3.74
 -10 -13  17    3.38    5.39
  10  13 -18   -0.00    3.73
 -10 -13  18   -0.00    5.27
 -10  14   1    0.67    2.52
  10  14  -1   -0.00    6.54
 -10 -14   1    0.00    4.79
 -10  14   2    1.26    2.80
  10  14  -2   -0.00    6.62
 -10 -14   2    3.93    5.31
 -10  14   3    3.09    3.33
  10  14  -3    3.06    7.00
 -10 -14   3    0.00    4.92
 -10  14   4    0.27    2.43
  10  14  -4   -0.00    5.17
 -10 -14   4   -0.00    3.40
 -10  14   5    1.94    3.46
  10  14  -5    2.19    4.98
 -10 -14   5    6.34    7.48
 -10  14   6   -0.00    2.50
  10  14  -6   -0.00    4.78
 -10 -14   6    0.00    5.33
 -10  14   7    2.36    3.69
  10  14  -7    6.89    6.24
 -10 -14   7    4.13    5.49
 -10  14   8    3.16    3.80
  10  14  -8    0.99    4.20
 -10 -14   8   -0.00    4.31
  10  14  -9    8.48    7.16
 -10 -14   9   -0.00    4.59
  10  14 -10   -0.00    5.50
 -10 -14  10    4.68    6.53
  10  14 -11   14.20    8.52
 -10 -14  11   -0.00    4.81
  10  14 -12   -0.00    3.99
 -10 -14  12    0.00    4.36
 -10 -14  13    0.30    4.20
  10  14 -14    3.24    6.17
  10  14 -15   -0.00    5.97
  10  14 -16   -0.00    5.49
  10  14 -17   -0.00    5.11
 -10  15   1    3.92    3.21
  10  15  -1    3.41    6.76
  10  15  -2   -0.00    6.55
 -10  15   3   -0.00    2.91
  10  15  -3    5.72    7.45
 -10  15   4   -0.00    3.48
  10  15  -4    3.07    5.11
  10  15  -5   -0.00    4.52
  10  15  -6   -0.00    5.53
  10  15  -7    4.27    6.84
  10  15  -8   -0.00    5.04
  10  15  -9    5.47    6.64
  10  15 -10    1.75    4.52
  10  15 -11   -0.00    5.99
  10  15 -12    2.72    4.78
  10  16  -1    1.20    6.05
  10  16  -2    3.69    6.34
  10  16  -3   -0.00    6.46
  -9   0   1    9.17    4.83
   9   0  -1   10.96    5.62
   9   0  -1   16.32    6.16
  -9   0   2    2.15    3.75
   9   0  -2   -0.00    3.83
  -9   0   3   98.79   15.92
   9   0  -3   94.90   15.66
   9   0  -3  123.71   17.68
   9   0  -4    2.36    3.88
   9   0  -4    0.09    3.42
   9   0  -5   22.86    7.40
   9   0  -6   -0.00    3.81
   9   0 -11    3.44    4.48
   9   0 -12    1.16    3.80
  -9   0  13   56.82   13.28
   9   0 -13   91.83   15.17
  -9   0  14    4.06    4.45
   9   0 -14    0.73    4.43
  -9   0  15   17.38    8.10
   9   0 -15    4.83    4.76
  -9   0  16    0.00    4.69
   9   0 -16   -0.00    4.59
  -9   0  17   23.77    9.10
   9   0 -17    4.74    6.31
  -9   0  18   -0.00    4.80
   9   0 -18    0.00    5.50
   9   0 -19   61.91   13.42
  -9   0  20    1.04    5.34
   9   0 -20   -0.00    4.91
  -9   0  21    8.28    5.96
   9   0 -21   11.93    6.85
  -9   0  22   -0.00    5.26
   9   0 -22   -0.00    4.00
  -9   0  23   30.44   11.22
   9   0 -23   33.03   10.62
  -9   0  24    4.26    5.86
   9   0 -24    7.74    5.72
  -9   0  25    5.93    6.99
   9   0 -25   21.56    8.02
  -9   0  26   -0.00    5.08
   9   0 -26   -0.00    3.33
  -9   0  27    2.47    7.09
   9   0 -27    3.84    5.17
   9   0 -28    2.52    4.76
   9   0 -29   29.90   10.34
   9   0 -30   -0.00    6.55
   9   0 -31   17.55    9.14
   9   0 -32    0.00    4.98
   9   0 -34    5.07    5.30
  -9   1   1  321.27   36.43
   9  -1  -1  357.70   37.36
   9   1  -1  386.58   38.95
   9   1  -1  303.49   37.26
  -9  -1   1  307.13   36.69
  -9   1   2    6.71    5.12
   9  -1  -2   -0.00    3.88
   9   1  -2   15.94    6.88
   9   1  -2    2.89    4.06
  -9  -1   2    4.74    3.84
   9  -1  -3    0.00    4.06
   9  -1  -3    0.00    2.91
   9   1  -3    1.92    3.70
   9   1  -3    0.00    3.87
  -9  -1   3    0.00    3.43
   9  -1  -4   38.61    9.50
   9  -1  -4   58.40   11.04
   9   1  -4   32.18    9.51
   9   1  -4   61.73   11.99
   9  -1  -5  114.82   17.27
   9  -1  -6    2.56    3.79
   9  -1  -7   50.61   10.58
   9  -1  -8    2.50    3.44
  -9   1   9    9.17    5.75
  -9   1  10   -0.00    3.32
   9   1 -10   -0.00    3.50
  -9   1  11   58.55   12.60
   9   1 -11   89.41   15.14
  -9   1  12    0.93    4.08
   9  -1 -12    0.00    5.20
   9   1 -12    3.57    4.55
  -9   1  13    3.69    5.20
   9  -1 -13    1.81    4.73
   9   1 -13    7.49    5.52
  -9   1  14   -0.00    4.32
   9  -1 -14    2.44    4.32
   9   1 -14    0.00    5.81
  -9   1  15   98.02   15.86
   9  -1 -15   64.86   13.38
   9   1 -15   46.40   11.91
  -9   1  16   18.12    7.97
   9  -1 -16    9.03    6.52
   9   1 -16   14.25    7.16
  -9   1  17   29.28   10.15
   9  -1 -17   38.21   10.44
   9   1 -17   41.92   10.65
  -9  -1  17   26.76    9.87
  -9   1  18   -0.00    5.63
   9  -1 -18    0.00    4.55
   9   1 -18    1.71    5.49
  -9  -1  18    9.34    6.08
  -9   1  19    5.50    5.03
   9  -1 -19    0.00    4.60
   9   1 -19    8.06    6.29
  -9  -1  19    7.41    5.58
  -9   1  20    0.00    4.44
   9  -1 -20    1.44    5.35
   9   1 -20    2.21    4.73
  -9  -1  20    0.95    5.76
  -9   1  21   36.44   11.80
   9  -1 -21   69.24   14.23
   9   1 -21   41.13   11.16
  -9  -1  21   46.54   12.71
  -9   1  22    4.52    6.19
   9  -1 -22    3.14    6.36
   9   1 -22    0.00    5.41
  -9  -1  22   -0.00    3.58
  -9   1  23    1.39    4.75
   9  -1 -23   10.85    7.10
   9   1 -23    4.73    6.27
  -9  -1  23    0.88    5.84
  -9   1  24    0.29    4.95
   9  -1 -24   -0.00    5.21
   9   1 -24   -0.00    5.59
  -9  -1  24    4.27    5.63
  -9   1  25    3.10    4.70
   9  -1 -25   18.59    7.92
   9   1 -25    7.72    7.64
  -9   1  26    8.62    7.10
   9  -1 -26    3.79    5.27
   9   1 -26   -0.00    5.03
  -9   1  27   11.80    8.04
   9   1 -27   11.75    7.94
  -9   1  28    1.26    4.47
   9  -1 -28   -0.00    4.75
   9   1 -28   -0.00    6.48
   9  -1 -29   -0.00    5.62
   9   1 -29   -0.00    5.67
   9  -1 -30    6.08    6.09
   9   1 -30    0.02    4.62
   9  -1 -31    4.06    6.31
   9   1 -31   12.82    7.66
   9  -1 -32   -0.00    3.76
   9   1 -32   -0.00    5.99
   9  -1 -33    3.31    5.21
   9   1 -33   11.66    8.69
   9  -1 -34    3.88    5.90
   9   1 -34    0.98    5.43
  -9   2   1   28.48    7.75
  -9   2   1   32.77    7.74
  -9   2   1   24.62    7.50
   9  -2  -1   55.01    9.91
   9   2  -1   20.20    7.67
  -9   2   2    2.68    4.17
   9  -2  -2    0.00    3.52
   9   2  -2    5.06    3.76
  -9   2   3   74.34   14.67
   9  -2  -3  128.49   16.24
   9   2  -3  103.99   17.05
  -9   2   4    0.40    4.02
   9  -2  -4    3.25    3.97
   9   2  -4    6.59    5.00
  -9   2   5    9.00    5.29
   9  -2  -5   28.07    7.54
   9   2  -5   16.94    7.30
  -9   2   6    3.72    4.09
   9  -2  -6    1.31    3.51
  -9   2   7   21.72    7.65
   9  -2  -7   38.22    9.05
  -9   2   8   20.13    6.99
   9  -2  -8   29.57    7.98
   9   2  -8   26.02    8.01
  -9   2   9   45.58   10.39
   9  -2  -9   34.57    9.15
   9   2  -9   29.83    8.93
  -9   2  10   -0.00    3.65
   9   2 -10   -0.00    4.17
  -9   2  11    3.02    4.91
  -9   2  12    9.54    6.30
   9   2 -12    9.34    5.51
  -9   2  13   34.10    9.68
   9  -2 -13   22.08    8.33
   9   2 -13   27.24    8.81
  -9   2  14   18.32    7.32
   9  -2 -14   23.14    8.15
   9   2 -14   14.04    8.03
  -9   2  15   17.93    7.67
   9  -2 -15    6.31    6.30
   9   2 -15   16.20    8.32
  -9   2  16    1.74    4.70
   9  -2 -16   -0.00    4.58
   9   2 -16   -0.00    4.39
  -9   2  17   18.44    8.56
   9  -2 -17   31.50    9.31
   9   2 -17   28.45    9.35
  -9   2  18   -0.00    5.38
   9  -2 -18    6.65    5.42
   9   2 -18    0.00    4.15
  -9   2  19   42.76   13.15
   9  -2 -19  117.37   17.32
   9   2 -19   75.07   15.63
  -9   2  20    3.28    5.86
   9  -2 -20    8.14    6.57
   9   2 -20    9.67    6.53
   9  -2 -21    4.83    6.08
   9   2 -21    2.51    5.19
  -9  -2  21    0.00    5.61
  -9   2  22    8.84    5.61
   9  -2 -22   12.32    7.13
   9   2 -22    0.00    4.82
  -9  -2  22    2.25    5.11
  -9   2  23   41.17   11.90
   9  -2 -23   55.88   12.75
   9   2 -23   28.81   10.85
  -9  -2  23   29.05   10.47
  -9   2  24    2.09    5.51
   9  -2 -24    0.00    4.94
   9   2 -24    0.10    4.30
  -9  -2  24    2.13    6.03
  -9   2  25   -0.00    3.83
   9  -2 -25    3.06    6.88
  -9   2  26   -0.00    4.71
   9  -2 -26    0.14    3.66
   9   2 -26    1.31    5.65
  -9   2  27   -0.00    5.29
   9  -2 -27    1.11    4.25
   9   2 -27    0.61    5.56
  -9   2  28   -0.00    5.68
   9  -2 -28    4.17    4.76
   9   2 -28   -0.00    6.18
  -9   2  29   -0.00    5.83
   9  -2 -29    5.90    5.87
   9   2 -29    5.95    6.98
  -9   2  30    0.42    6.27
   9  -2 -30   -0.00    5.88
   9   2 -30    0.95    3.96
   9  -2 -31    0.00    5.44
   9   2 -31   -0.00    6.33
   9  -2 -32   -0.00    6.38
   9   2 -32    4.08    6.15
   9  -2 -33    0.00    5.99
   9   2 -33    7.61    6.73
   9  -2 -34    7.74    7.00
   9   2 -34    1.27    5.67
  -9   3   1  144.67   18.99
  -9   3   1  153.63   18.59
  -9   3   1  156.11   19.79
   9  -3  -1  139.41   18.92
   9   3  -1  119.36   20.34
  -9   3   2   36.63    7.72
  -9   3   2   18.24    7.07
   9  -3  -2   27.03    7.22
   9   3  -2   29.76    8.76
  -9   3   3    0.00    2.86
  -9   3   3    0.76    3.67
   9  -3  -3   -0.00    2.78
   9   3  -3   -0.00    3.04
  -9   3   4    3.36    3.43
  -9   3   4    3.71    3.81
   9  -3  -4    0.00    3.37
   9   3  -4    4.00    5.63
  -9  -3   4    1.24    4.19
  -9  -3   4    0.09    4.71
  -9   3   5   22.67    7.80
   9  -3  -5   57.17   10.62
   9   3  -5   61.82   12.69
   9   3  -5   42.19   10.72
  -9  -3   5   48.55   11.37
  -9  -3   5   41.95   10.75
  -9   3   6   44.02    9.12
   9  -3  -6   28.42    8.09
   9   3  -6   29.19    9.01
  -9  -3   6   39.83    9.62
  -9  -3   6   21.12    9.60
  -9   3   7   17.06    6.58
   9  -3  -7   23.36    7.14
   9   3  -7   13.97    6.60
  -9  -3   7   16.65    7.83
  -9   3   8    7.82    4.57
   9  -3  -8    0.00    3.00
   9   3  -8   -0.00    4.51
  -9  -3   8    3.66    4.99
  -9   3   9    6.11    4.30
   9  -3  -9    3.53    4.45
   9   3  -9    9.31    6.25
  -9  -3   9   12.63    6.78
  -9   3  10    2.97    4.70
   9  -3 -10   -0.00    4.27
   9   3 -10   -0.00    5.56
  -9  -3  10    0.00    5.85
  -9   3  11   78.20   14.94
   9   3 -11  105.67   17.57
  -9  -3  11   94.05   17.15
  -9   3  12   15.26    7.28
   9   3 -12   19.84    8.61
  -9  -3  12   21.90    8.67
  -9   3  13    0.20    4.53
   9   3 -13    5.52    5.76
  -9  -3  13    8.62    7.89
  -9   3  14    0.34    3.59
   9  -3 -14    1.87    4.53
   9   3 -14    3.01    5.48
  -9   3  15   43.66   11.51
   9  -3 -15   79.51   14.06
   9   3 -15   45.86   12.40
  -9   3  16    2.49    5.29
   9  -3 -16   17.42    7.59
   9   3 -16   12.66    7.66
  -9   3  17   25.85    9.44
   9  -3 -17   21.46    8.64
   9   3 -17   13.57    7.80
  -9   3  18    1.94    5.13
   9  -3 -18    0.66    5.17
   9   3 -18    0.07    3.73
  -9   3  19   -0.00    4.98
   9  -3 -19   -0.00    4.32
  -9   3  20    3.86    5.22
   9  -3 -20   13.57    6.53
   9   3 -20   10.02    6.94
  -9   3  21   40.14   11.42
   9  -3 -21   46.06   12.06
   9   3 -21   40.81   12.32
  -9   3  22   -0.00    5.78
   9  -3 -22   13.30    7.02
   9   3 -22    2.44    5.00
  -9   3  23   15.04    7.82
   9  -3 -23    7.88    6.77
   9   3 -23    7.70    7.14
  -9   3  24   -0.00    4.83
   9  -3 -24   -0.00    4.96
   9   3 -24    1.96    5.17
  -9   3  25    4.99    5.98
   9  -3 -25    3.84    5.39
   9   3 -25    3.67    6.98
  -9   3  26    0.00    5.02
   9  -3 -26    5.68    6.00
   9   3 -26    6.86    5.85
  -9   3  27    0.00    5.64
   9  -3 -27    0.55    4.20
   9   3 -27    0.86    4.48
  -9   3  28   -0.00    4.41
   9  -3 -28   -0.00    4.28
   9   3 -28   -0.00    5.87
  -9   3  29   -0.00    4.99
   9  -3 -29    4.18    6.86
   9   3 -29   -0.00    6.69
  -9   3  30   -0.00    6.01
   9  -3 -30    3.00    5.34
   9   3 -30   -0.00    5.53
  -9   3  31    2.61    5.95
   9  -3 -31    3.51    5.79
   9   3 -31    1.09    5.56
   9  -3 -32   -0.00    5.55
   9   3 -32   -0.00    4.26
   9  -3 -33    0.00    6.71
   9   3 -33    8.28    6.65
   9  -3 -34   -0.00    5.93
  -9   4   1    0.00    2.85
  -9   4   1    8.87    4.69
   9  -4  -1    0.00    3.60
   9   4  -1   -0.00    3.84
  -9  -4   1    0.56    3.05
  -9  -4   1    2.77    5.82
  -9   4   2   36.81    8.17
  -9   4   2   34.02    7.91
   9  -4  -2   46.36    8.91
   9   4  -2   46.39   10.67
   9   4  -2   27.93    8.98
  -9  -4   2   37.97   10.21
  -9  -4   2   47.92   11.60
  -9   4   3   46.58    8.85
  -9   4   3   32.92    8.17
   9  -4  -3   21.22    7.10
   9   4  -3   57.41   12.04
   9   4  -3   52.96   12.47
  -9  -4   3   63.26   12.36
  -9  -4   3   42.90   11.29
  -9   4   4   57.44   10.21
  -9   4   4   41.38    9.37
   9  -4  -4   51.92   10.38
   9   4  -4   45.19   10.98
   9   4  -4   46.29   11.94
  -9  -4   4   39.53   10.72
  -9  -4   4   47.03   11.68
  -9   4   5   63.94   11.54
   9  -4  -5   67.87   11.72
   9   4  -5   42.36   11.76
   9   4  -5   73.70   14.39
  -9  -4   5   65.51   13.08
  -9  -4   5   51.72   12.83
  -9   4   6   -0.00    4.20
   9  -4  -6    1.28    3.38
   9   4  -6    0.00    4.75
   9   4  -6    0.00    5.21
  -9  -4   6   -0.00    3.78
  -9  -4   6    4.50    6.19
  -9   4   7   38.03    9.82
   9  -4  -7   70.26   11.85
   9   4  -7   58.14   12.60
  -9  -4   7   60.21   12.51
  -9  -4   7   50.79   12.05
  -9   4   8   73.52   12.87
   9  -4  -8   75.11   12.97
   9   4  -8   58.46   13.04
  -9  -4   8   59.26   13.61
  -9   4   9   53.88   10.92
   9  -4  -9   36.55    9.56
   9   4  -9   38.90   10.32
  -9  -4   9   45.11   12.20
  -9   4  10    6.24    5.01
   9  -4 -10    2.97    4.01
   9   4 -10    2.77    5.01
  -9  -4  10    1.83    5.15
  -9   4  11    4.50    4.55
   9   4 -11    1.53    5.08
  -9  -4  11    1.75    4.82
  -9   4  12    3.49    5.18
   9   4 -12   -0.00    6.47
  -9  -4  12    4.35    6.34
  -9   4  13   30.14    9.30
   9   4 -13   47.03   11.28
  -9  -4  13   26.42   10.19
  -9   4  14    5.36    4.71
   9  -4 -14   13.47    6.46
   9   4 -14   11.33    7.54
  -9  -4  14    9.74    6.70
  -9   4  15   20.64    8.91
   9  -4 -15   14.13    7.10
   9   4 -15   27.65    9.41
  -9  -4  15   29.10    9.95
  -9   4  16    2.45    4.30
   9  -4 -16    0.00    4.21
   9   4 -16   -0.00    2.93
  -9  -4  16    1.27    5.38
  -9   4  17    7.22    6.42
   9   4 -17   14.60    7.56
  -9  -4  17   26.04    9.78
  -9   4  18   57.66   12.85
   9  -4 -18   35.02   10.80
   9   4 -18   55.35   12.59
  -9  -4  18   46.43   12.72
  -9   4  19   28.38    9.21
   9  -4 -19   15.02    7.12
   9   4 -19   31.20   10.15
  -9   4  20    5.21    5.49
   9  -4 -20    2.78    4.30
   9   4 -20    0.67    5.89
  -9   4  21    1.59    5.06
   9  -4 -21    5.84    5.49
   9   4 -21   -0.00    5.10
  -9   4  22   12.47    6.32
   9  -4 -22    1.19    4.13
   9   4 -22    5.14    5.59
  -9   4  23   29.44   10.15
   9  -4 -23   16.99    7.60
   9   4 -23   26.50    9.52
  -9   4  24    3.94    5.22
   9  -4 -24    1.53    6.25
   9   4 -24   10.70    7.66
  -9   4  25    1.30    5.26
   9  -4 -25    0.00    3.53
   9   4 -25   -0.00    6.62
  -9   4  26    4.55    5.30
   9  -4 -26   -0.00    3.72
   9   4 -26   -0.00    3.93
  -9   4  27   -0.00    3.97
   9  -4 -27   -0.00    4.68
   9   4 -27   -0.00    5.10
  -9   4  28    1.52    4.52
   9  -4 -28    4.42    5.27
   9   4 -28   -0.00    4.74
  -9   4  29   -0.00    5.06
   9  -4 -29    7.89    6.61
   9   4 -29    9.02    7.49
  -9   4  30    0.00    5.60
   9  -4 -30   10.11    6.10
   9   4 -30    1.36    5.59
  -9   4  31    6.99    7.24
   9  -4 -31    1.99    4.51
   9   4 -31   -0.00    4.44
  -9   4  32   -0.00    5.04
   9  -4 -32   -0.00    5.03
   9   4 -32   -0.00    6.21
   9  -4 -33    2.45    6.09
   9   4 -33   -0.00    5.46
  -9   5   1  113.62   14.70
  -9   5   1  105.52   14.59
   9  -5  -1   80.81   13.27
   9   5  -1   99.08   17.49
  -9  -5   1  102.49   17.01
  -9  -5   1   82.08   16.28
  -9   5   2   58.50    9.79
  -9   5   2   30.30    8.07
   9  -5  -2   54.78    9.64
   9   5  -2   54.13   12.53
  -9  -5   2   36.13   10.03
  -9  -5   2   47.19   11.93
  -9   5   3   11.58    5.17
  -9   5   3    8.46    4.32
   9  -5  -3   12.30    5.15
   9   5  -3    4.14    5.50
   9   5  -3   11.78    6.80
  -9  -5   3   15.08    6.55
  -9  -5   3    3.26    5.38
  -9   5   4   62.83   10.98
  -9   5   4   51.04   10.11
   9  -5  -4   54.13   10.33
   9   5  -4   76.47   14.34
   9   5  -4   45.21   12.73
  -9  -5   4   67.45   13.82
  -9  -5   4   61.26   13.89
  -9   5   5   33.45    7.70
  -9   5   5   14.26    5.84
   9  -5  -5   20.58    6.65
   9   5  -5   31.89    9.69
   9   5  -5   18.62    8.44
  -9  -5   5   22.95    7.87
  -9  -5   5   23.34    8.27
  -9   5   6   35.91    8.61
   9  -5  -6   41.89    9.35
   9   5  -6   49.60   12.12
   9   5  -6   42.12   11.61
  -9  -5   6   31.02    9.51
  -9  -5   6   44.54   11.84
  -9   5   7   32.56    9.46
   9  -5  -7   70.44   11.83
  -9  -5   7   96.17   15.86
  -9  -5   7   77.40   14.97
  -9   5   8    0.00    3.88
   9  -5  -8   -0.00    4.09
   9   5  -8   10.84    6.17
  -9  -5   8    0.00    5.80
  -9  -5   8    5.08    6.52
  -9   5   9    0.32    3.80
   9  -5  -9    0.00    3.71
   9   5  -9    0.75    5.30
  -9  -5   9    2.88    5.51
  -9   5  10    3.69    4.46
   9  -5 -10    3.38    4.25
   9   5 -10    0.00    5.25
  -9  -5  10    4.52    6.18
  -9   5  11   51.70   11.46
   9  -5 -11   55.94   11.33
   9   5 -11   46.96   12.36
  -9  -5  11   50.17   12.71
  -9   5  12   13.51    6.65
   9   5 -12   16.93    7.50
  -9  -5  12   20.86    8.78
  -9   5  13   -0.00    4.62
   9   5 -13    4.12    4.41
  -9  -5  13    0.92    5.31
  -9   5  14   13.42    7.02
   9  -5 -14    8.94    6.48
   9   5 -14    4.40    6.37
  -9  -5  14    5.54    6.93
  -9   5  15   14.61    7.15
   9   5 -15   17.83    8.10
  -9  -5  15   29.29   10.88
  -9   5  16   13.89    6.97
   9  -5 -16   20.51    7.74
   9   5 -16   41.29   11.58
  -9  -5  16   21.87   10.09
  -9   5  17   22.90    8.63
   9  -5 -17   40.78   10.18
   9   5 -17   31.46    9.79
  -9  -5  17   24.15   10.40
   9  -5 -18    0.00    4.95
   9   5 -18    1.19    3.51
  -9   5  19   -0.00    3.89
   9  -5 -19   -0.00    4.01
   9   5 -19    0.96    5.54
  -9   5  20   -0.00    4.67
   9  -5 -20    4.19    4.98
   9   5 -20    6.08    5.66
  -9   5  21    1.07    5.11
   9  -5 -21   33.27   10.32
   9   5 -21   22.07    8.45
  -9   5  22    4.96    4.96
   9  -5 -22   34.14    9.88
   9   5 -22   13.51    7.17
  -9   5  23    3.85    5.35
   9  -5 -23    4.79    5.01
   9   5 -23    6.27    5.38
  -9   5  24    8.69    6.26
   9  -5 -24   -0.00    3.33
   9   5 -24   -0.00    6.00
  -9   5  25    4.36    5.02
   9  -5 -25    2.91    4.61
  -9   5  26    5.72    5.37
   9  -5 -26    1.02    4.92
   9   5 -26    1.15    6.51
  -9   5  27    9.96    6.20
   9   5 -27    1.53    5.20
  -9   5  28    2.89    4.68
   9  -5 -28    1.84    5.68
   9   5 -28    3.65    5.01
  -9   5  29   -0.00    4.46
   9  -5 -29    4.37    6.27
   9   5 -29   -0.00    5.15
  -9   5  30    2.56    5.28
   9  -5 -30   -0.00    4.95
   9   5 -30   -0.00    3.15
  -9   5  31    3.39    4.94
   9  -5 -31    0.97    3.88
   9   5 -31    0.11    4.74
  -9   5  32    2.38    5.64
   9  -5 -32    0.00    5.08
   9   5 -32    0.69    5.25
  -9   5  33    0.00    4.77
   9  -5 -33   -0.00    5.34
  -9   6   1    0.72    3.13
   9  -6  -1   -0.00    2.69
   9   6  -1    0.00    4.27
  -9  -6   1   -0.00    4.73
  -9  -6   1    1.62    4.29
  -9   6   2  105.32   14.20
   9  -6  -2   85.32   13.40
   9   6  -2   89.67   17.51
  -9  -6   2   97.21   16.33
  -9  -6   2   87.92   17.03
  -9   6   3   15.19    5.97
   9  -6  -3   30.78    7.05
   9   6  -3   16.49    8.05
  -9  -6   3   25.36    7.97
  -9  -6   3   36.03    9.80
  -9   6   4   22.14    7.01
   9  -6  -4   28.87    6.90
   9   6  -4   11.39    6.36
   9   6  -4   28.16   10.16
  -9  -6   4   26.85    8.92
  -9  -6   4    8.74    6.67
  -9   6   5    6.47    5.17
   9  -6  -5   25.56    7.13
   9   6  -5   11.44    6.56
   9   6  -5   12.29    7.17
  -9  -6   5   10.79    6.72
  -9   6   6    6.87    4.66
   9  -6  -6   10.62    5.12
   9   6  -6   13.11    7.43
   9   6  -6    6.82    7.37
  -9  -6   6    4.16    5.59
  -9  -6   6    9.66    7.59
  -9   6   7    7.53    4.78
   9  -6  -7   36.67    8.32
   9   6  -7   15.10    8.75
   9   6  -7    5.17    6.14
  -9  -6   7   27.10    8.63
  -9  -6   7   20.37    8.65
  -9   6   8   49.66   11.10
   9  -6  -8   58.18   11.55
  -9  -6   8   70.78   14.09
  -9  -6   8   66.55   14.66
  -9   6   9    6.86    4.93
   9  -6  -9   12.16    5.68
   9   6  -9   11.95    7.30
  -9  -6   9    7.07    5.77
  -9  -6   9    3.29    5.69
  -9   6  10    0.00    4.02
   9  -6 -10    6.99    4.78
   9   6 -10   -0.00    3.29
  -9  -6  10    0.01    4.68
  -9  -6  10   -0.00    4.43
  -9   6  11   -0.00    3.77
   9  -6 -11   -0.00    3.86
   9   6 -11    0.52    4.39
  -9  -6  11    1.22    5.70
  -9   6  12   19.40    7.09
   9   6 -12   17.42    8.18
  -9  -6  12   55.93   13.53
  -9   6  13    6.40    4.36
  -9  -6  13   12.48    7.30
  -9   6  14   16.58    6.50
   9  -6 -14   26.50    8.59
   9   6 -14   26.77    9.98
  -9  -6  14   42.70   12.57
  -9   6  15    3.05    4.55
   9  -6 -15    8.53    6.04
   9   6 -15   18.62    8.13
  -9  -6  15    3.43    6.60
  -9   6  16    0.97    3.90
   9  -6 -16   -0.00    4.28
   9   6 -16    1.10    3.80
  -9   6  17    8.11    5.38
   9  -6 -17   12.41    5.79
   9   6 -17   -0.00    4.41
  -9   6  18   29.30    9.10
   9  -6 -18   28.49    9.45
   9   6 -18   39.28   11.16
  -9   6  19    0.00    4.29
   9  -6 -19    6.58    5.02
   9   6 -19   16.99    8.56
  -9   6  20    1.73    4.90
   9  -6 -20    8.49    6.35
   9   6 -20    4.76    4.65
  -9   6  21    4.12    5.00
   9  -6 -21    0.30    4.62
   9   6 -21    0.83    5.19
  -9   6  22    2.97    4.26
   9  -6 -22    0.00    4.47
   9   6 -22    0.00    5.88
  -9   6  23   -0.00    4.92
   9  -6 -23    2.82    5.39
   9   6 -23    0.35    5.60
  -9   6  24    2.54    4.64
   9  -6 -24   14.46    7.22
   9   6 -24    2.24    5.40
  -9   6  25    3.37    5.07
   9  -6 -25   -0.00    4.00
   9   6 -25    0.00    4.84
  -9   6  26   -0.00    4.49
   9  -6 -26    0.00    6.05
   9   6 -26   -0.00    5.34
  -9   6  27    0.82    4.84
   9  -6 -27    0.47    4.19
   9   6 -27   -0.00    5.31
  -9   6  28   -0.00    4.94
   9  -6 -28    1.51    5.12
   9   6 -28    0.00    6.70
  -9   6  29   -0.00    3.48
   9  -6 -29    7.30    6.54
  -9   6  30    5.97    6.73
   9  -6 -30    5.99    6.29
   9   6 -30   -0.00    5.91
  -9   6  31    0.00    5.39
   9  -6 -31   -0.00    3.81
   9   6 -31    0.21    3.13
  -9   6  32    0.00    4.25
   9  -6 -32   -0.00    6.18
   9   6 -32    2.93    5.39
  -9   6  33    0.00    5.31
   9  -6 -33   -0.00    4.98
  -9   6  34   -0.00    5.07
  -9   7   1    9.33    4.28
   9   7  -1    4.34    4.52
  -9  -7   1   19.26    8.19
  -9   7   2    3.81    3.82
   9   7  -2   14.43    6.92
  -9  -7   2   15.21    6.76
  -9   7   3   -0.00    3.63
   9   7  -3   -0.00    5.01
  -9  -7   3    3.29    4.13
  -9  -7   3   -0.00    5.84
  -9   7   4   11.90    5.14
   9   7  -4   28.20    9.64
  -9  -7   4   20.79    8.27
  -9  -7   4   12.37    7.23
  -9   7   5    2.31    3.29
   9   7  -5    1.25    4.47
   9   7  -5   13.99    7.21
  -9  -7   5    1.04    3.92
  -9  -7   5    0.00    5.98
  -9   7   6   21.79    6.86
   9  -7  -6   28.29    7.58
   9   7  -6   36.66   10.64
   9   7  -6   50.22   12.43
  -9  -7   6   52.38   11.75
  -9   7   7    5.47    4.41
   9  -7  -7    6.39    4.30
   9   7  -7   -0.00    4.35
   9   7  -7    0.68    5.45
  -9  -7   7    2.25    4.44
  -9  -7   7    3.69    5.66
  -9   7   8    1.94    3.59
   9  -7  -8    1.20    3.82
   9   7  -8    3.72    5.70
  -9  -7   8   -0.00    3.93
  -9  -7   8   -0.00    5.17
  -9   7   9    3.76    4.40
   9  -7  -9   12.28    5.34
   9   7  -9    9.98    6.10
  -9  -7   9   11.99    7.50
  -9  -7   9    7.56    6.49
  -9   7  10   17.49    6.03
   9  -7 -10   14.80    6.64
   9   7 -10    6.54    5.89
  -9  -7  10   15.92    7.32
  -9  -7  10   25.15    9.30
  -9   7  11    9.17    5.43
   9  -7 -11   20.16    6.84
   9   7 -11    3.62    6.30
  -9  -7  11   19.81    8.66
  -9  -7  11   10.47    6.93
  -9   7  12   21.88    8.04
   9   7 -12   52.84   12.08
  -9  -7  12   53.55   12.28
  -9   7  13   -0.00    3.63
   9   7 -13    0.00    5.44
  -9   7  14    3.93    4.76
   9  -7 -14    4.91    4.82
   9   7 -14    4.66    5.62
  -9   7  15    2.25    5.25
   9  -7 -15    3.60    5.10
  -9   7  16   28.35    8.75
   9  -7 -16   41.14   10.48
   9   7 -16   26.07    9.54
  -9   7  17    3.14    5.07
   9  -7 -17    1.67    4.02
   9   7 -17    4.09    5.79
  -9   7  18    0.22    4.22
   9  -7 -18   -0.00    4.52
   9   7 -18    6.96    5.81
  -9   7  19    0.00    3.94
   9  -7 -19   -0.00    3.07
   9   7 -19    2.10    6.72
  -9   7  20    2.91    5.12
   9  -7 -20    0.17    4.62
   9   7 -20    3.67    5.88
  -9   7  21   -0.00    4.77
   9  -7 -21    5.79    5.60
   9   7 -21    9.86    7.57
  -9   7  22   15.61    8.08
   9  -7 -22    8.68    6.30
  -9   7  23    5.11    5.08
   9  -7 -23   -0.00    4.79
   9   7 -23   -0.00    6.65
  -9   7  24    4.71    5.64
   9  -7 -24    0.47    4.33
   9   7 -24   -0.00    5.45
  -9   7  25    5.32    5.91
   9  -7 -25   -0.00    5.82
   9   7 -25    1.94    6.66
  -9   7  26   13.85    7.92
   9  -7 -26    7.62    6.29
   9   7 -26   15.40    8.00
  -9   7  27    2.25    5.65
   9  -7 -27   -0.00    5.82
   9   7 -27    0.68    4.77
  -9   7  28    5.95    4.70
   9  -7 -28    1.01    4.94
   9   7 -28   -0.00    4.32
  -9   7  29    3.55    5.92
   9  -7 -29   -0.00    5.58
   9   7 -29    0.28    4.17
  -9   7  30    1.25    7.52
   9  -7 -30   -0.00    6.05
   9   7 -30   -0.00    5.23
  -9   7  31   -0.00    5.37
   9  -7 -31    3.80    6.65
   9   7 -31   -0.00    3.78
  -9   7  32    1.11    6.10
   9  -7 -32    4.50    6.83
  -9   7  33    0.17    5.63
  -9   7  34   -0.00    6.33
  -9   8   1    5.15    3.82
  -9  -8   1   15.76    6.94
  -9   8   2   10.46    4.61
  -9  -8   2   21.56    8.23
  -9   8   3    1.42    3.39
  -9  -8   3    2.22    4.42
  -9   8   4   33.21    7.46
  -9   8   5   -0.00    3.11
  -9  -8   5   -0.00    3.45
  -9  -8   5   -0.00    5.40
  -9   8   6    5.26    3.91
  -9  -8   6    7.39    5.46
  -9  -8   6   -0.00    4.92
  -9   8   7    4.15    3.85
   9   8  -7    5.00    6.17
  -9  -8   7    3.06    5.22
  -9   8   8   30.33    8.25
   9   8  -8   56.98   12.59
   9   8  -8   42.34   11.78
  -9  -8   8   70.78   14.79
  -9   8   9    0.00    3.58
   9   8  -9    2.90    4.21
   9   8  -9    2.34    5.20
  -9  -8   9    7.52    6.70
  -9   8  10   13.85    5.14
   9   8 -10    7.40    6.07
  -9  -8  10   19.25    8.34
  -9   8  11   -0.00    4.57
   9  -8 -11    5.53    4.54
   9   8 -11    1.58    4.93
  -9  -8  11    4.85    6.19
  -9   8  12    4.91    4.57
   9   8 -12   12.90    7.86
  -9  -8  12    9.46    8.21
  -9   8  13    3.35    4.30
   9   8 -13    8.44    5.88
  -9  -8  13    0.00    5.45
  -9   8  14   13.08    6.10
   9  -8 -14   21.22    7.16
   9   8 -14   11.60    7.38
  -9   8  15   -0.00    4.40
   9  -8 -15    0.00    4.31
   9   8 -15   -0.00    6.98
   9  -8 -16   -0.00    4.18
   9   8 -16   -0.00    5.36
   9  -8 -17    2.29    3.36
   9   8 -17    8.22    7.21
  -9   8  18    9.40    6.08
   9  -8 -18   13.78    6.73
   9   8 -18   28.39    9.56
  -9   8  19   -0.00    5.33
   9  -8 -19   -0.00    4.77
   9   8 -19    6.67    5.65
  -9   8  20    4.16    5.70
   9  -8 -20   10.07    6.63
   9   8 -20    2.38    4.86
  -9   8  21   -0.00    4.92
   9  -8 -21    2.33    4.88
   9   8 -21   -0.00    7.17
  -9   8  22    3.31    5.51
   9  -8 -22   -0.00    5.20
   9   8 -22    8.14    7.32
  -9   8  23   -0.00    5.05
   9  -8 -23   -0.00    5.40
   9   8 -23    3.01    5.62
  -9   8  24    9.84    7.04
   9  -8 -24   -0.00    5.70
   9   8 -24   13.33    7.56
  -9   8  25   -0.00    5.38
   9  -8 -25   -0.00    4.55
   9   8 -25    0.00    6.79
  -9   8  26   13.32    8.02
   9  -8 -26    3.87    5.38
   9   8 -26    3.19    5.05
  -9   8  27    1.12    5.10
   9  -8 -27   -0.00    4.90
   9   8 -27    0.00    5.57
   9  -8 -28    2.07    4.40
   9   8 -28   -0.00    5.40
  -9   8  29   -0.00    4.52
   9  -8 -29   -0.00    5.39
   9   8 -29    2.03    6.07
  -9   8  30    4.04    5.73
   9  -8 -30    1.81    4.75
   9   8 -30    0.00    4.97
  -9   8  31    0.56    5.52
   9  -8 -31    1.03    4.81
  -9   8  32   -0.00    5.39
   9  -8 -32    3.44    5.52
  -9   8  33    3.70    6.36
  -9   9   1    0.00    2.57
   9   9  -1    1.80    5.07
  -9  -9   1    8.13    4.98
  -9   9   2   28.21    6.33
   9   9  -2   10.12    7.81
  -9  -9   2   35.86    9.88
   9   9  -3    4.33    5.46
  -9  -9   3    9.28    6.04
  -9   9   4    2.57    3.35
   9   9  -4   -0.00    3.87
  -9  -9   4   12.41    5.77
  -9   9   5    3.37    3.84
   9   9  -5    2.07    4.11
  -9  -9   5    5.07    4.39
  -9   9   6   14.66    5.63
  -9  -9   6   58.51   12.19
  -9   9   7   -0.00    3.90
   9   9  -7   -0.00    4.00
  -9  -9   7    0.00    4.78
  -9   9   8    1.65    4.03
   9   9  -8    0.05    5.01
   9   9  -8    1.66    5.02
  -9  -9   8    3.70    4.88
  -9   9   9    0.32    3.62
   9   9  -9    0.82    4.10
   9   9  -9    4.60    5.03
  -9  -9   9    1.06    4.42
   9   9 -10   20.47    8.72
   9   9 -10   -0.00    5.37
  -9  -9  10    6.69    5.74
  -9   9  11    0.42    3.44
   9   9 -11   -0.00    5.33
  -9  -9  11   -0.00    4.47
  -9   9  12   18.97    7.46
   9   9 -12   20.34    9.31
  -9  -9  12   33.97   11.28
  -9   9  13    0.22    4.11
   9   9 -13   -0.00    4.12
  -9  -9  13    1.09    5.44
  -9   9  14   -0.00    4.14
   9   9 -14    0.00    4.56
  -9  -9  14    0.00    4.72
  -9   9  15    4.08    5.13
   9   9 -15    5.96    7.11
  -9  -9  15   12.09    6.03
  -9   9  16   19.39    8.32
   9   9 -16   18.50    8.93
  -9  -9  16   10.43    7.19
  -9   9  17    0.00    5.27
   9  -9 -17    0.28    3.80
   9   9 -17    3.22    7.19
  -9   9  18   -0.00    4.87
   9  -9 -18   -0.00    3.98
   9   9 -18    6.35    7.12
  -9   9  19   -0.00    4.72
   9  -9 -19    5.23    4.89
   9   9 -19    1.82    5.35
  -9   9  20   -0.00    3.97
   9  -9 -20   13.60    7.14
   9   9 -20   14.22    7.66
  -9   9  21   -0.00    5.40
   9  -9 -21    1.81    5.19
   9   9 -21   -0.00    4.22
  -9   9  22    5.82    6.68
   9  -9 -22    0.55    5.14
   9   9 -22   20.24    8.22
  -9   9  23    2.97    5.43
   9  -9 -23    1.29    4.52
   9   9 -23    7.23    6.53
  -9   9  24    0.00    5.45
   9  -9 -24    0.30    4.41
   9   9 -24   -0.00    4.85
  -9   9  25   -0.00    4.39
   9  -9 -25    0.00    4.05
   9   9 -25    0.47    4.44
  -9   9  26    6.60    5.80
   9  -9 -26    5.75    6.38
   9   9 -26    4.78    6.76
  -9   9  27   -0.00    5.44
   9  -9 -27    0.27    4.43
   9   9 -27    8.91    6.75
  -9   9  28   -0.00    5.92
   9  -9 -28    5.96    6.27
   9   9 -28   -0.00    6.46
  -9   9  29   -0.00    4.49
   9  -9 -29    0.00    3.53
   9   9 -29   -0.00    4.29
  -9   9  30    2.90    6.62
   9  -9 -30    7.96    7.00
   9  -9 -31   -0.00    4.94
   9  10  -1    1.87    5.14
  -9 -10   1    2.65    6.43
  -9  10   2    8.51    3.68
   9  10  -2    0.00    6.42
  -9 -10   2   14.42    6.87
  -9  10   3    2.85    2.93
   9  10  -3    4.13    6.04
  -9 -10   3    7.75    5.75
  -9  10   4   15.34    5.73
   9  10  -4   28.70   10.34
  -9 -10   4   33.75    9.70
  -9  10   5   -0.00    2.71
   9  10  -5   -0.00    5.49
  -9 -10   5   -0.00    3.89
   9  10  -6    2.37    5.08
  -9 -10   6   -0.76    4.08
  -9  10   7    2.04    3.77
   9  10  -7    2.02    4.55
  -9 -10   7   -0.00    6.05
  -9  10   8    3.69    4.43
   9  10  -8    9.67    7.08
  -9 -10   8   28.83    9.39
  -9  10   9    0.00    4.46
   9  10  -9   -0.00    3.84
  -9 -10   9    3.13    5.29
  -9  10  10    2.89    4.28
   9  10 -10   -0.00    4.38
   9  10 -10    0.00    3.83
  -9 -10  10    2.07    5.08
  -9  10  11    2.46    3.53
   9  10 -11    3.72    5.77
   9  10 -11   -0.00    4.17
  -9 -10  11    8.63    6.77
  -9  10  12    0.67    4.13
   9  10 -12    0.00    4.20
  -9 -10  12    3.07    5.27
  -9  10  13   -0.00    3.96
   9  10 -13   -0.00    5.13
  -9 -10  13    1.74    5.95
  -9  10  14   19.27    7.06
   9  10 -14   10.97    7.73
  -9 -10  14   21.45    8.20
  -9  10  15    1.41    3.56
   9  10 -15   -0.00    5.01
  -9 -10  15   -0.00    5.59
  -9  10  16   -0.00    3.99
   9  10 -16    1.28    5.31
  -9 -10  16    7.28    5.98
  -9  10  17    0.00    4.99
   9  10 -17    0.00    4.93
  -9 -10  17    0.39    5.76
  -9  10  18    8.79    5.60
   9  10 -18   14.95    8.46
  -9 -10  18   16.07    8.38
  -9  10  19   -0.00    4.05
   9  10 -19    0.00    5.69
  -9  10  20    5.62    4.24
   9  10 -20    6.54    6.82
  -9  10  21    0.66    5.06
   9  10 -21   -0.00    5.29
  -9  10  22    0.00    4.80
   9  10 -22    8.18    7.54
  -9  10  23   -0.00    4.64
   9  10 -23    2.76    5.73
  -9  10  24    4.88    6.63
   9 -10 -24   -0.00    5.30
   9  10 -24    5.67    5.72
  -9  10  25   -0.00    4.83
   9 -10 -25    0.99    5.19
   9  10 -25    3.04    4.38
  -9  10  26    0.09    4.79
   9 -10 -26   -0.00    4.94
   9  10 -26   -0.00    4.45
  -9  10  27    7.68    7.25
   9 -10 -27    3.92    4.80
   9  10 -27    1.79    4.92
   9 -10 -28    4.13    5.32
   9  10 -28   14.43    8.63
   9 -10 -29    2.92    5.06
   9 -10 -30   -0.00    5.57
  -9  11   1   -0.00    2.52
   9  11  -1    0.00    4.45
  -9 -11   1    2.46    3.97
  -9  11   2    7.39    4.00
   9  11  -2   45.45   12.10
  -9 -11   2   15.29    7.39
   9  11  -3    0.19    5.81
  -9  11   4    3.09    3.57
   9  11  -4    3.75    6.24
  -9 -11   4   14.19    6.67
  -9  11   5    4.35    3.53
   9  11  -5   -0.00    4.62
  -9 -11   5    0.00    3.48
  -9  11   6    5.87    4.20
   9  11  -6   17.61    8.34
  -9 -11   6    8.72    5.91
  -9  11   7   -0.00    3.58
   9  11  -7    1.54    4.78
  -9 -11   7    0.00    3.71
  -9  11   8   -0.00    3.19
  -9 -11   8    0.88    4.08
  -9  11   9   -0.00    3.50
   9  11  -9    0.16    3.77
  -9 -11   9   -0.00    4.86
  -9  11  10    2.23    5.16
   9  11 -10   16.06    8.29
  -9 -11  10   17.89    7.67
  -9  11  11    1.73    4.33
   9  11 -11    1.92    4.37
  -9 -11  11   -0.00    4.13
  -9  11  12    6.79    4.81
   9  11 -12   16.18    7.62
   9  11 -12   22.41    8.85
  -9 -11  12    0.00    4.71
  -9  11  13    1.23    3.69
   9  11 -13   -0.00    4.18
   9  11 -13    0.64    4.71
  -9 -11  13    1.55    5.88
  -9  11  14    0.00    3.34
   9  11 -14    6.98    6.40
  -9 -11  14    0.00    7.70
  -9  11  15    2.40    4.15
   9  11 -15   -0.00    4.64
  -9 -11  15    2.75    6.01
  -9  11  16    7.40    5.82
   9  11 -16   13.70    7.85
  -9 -11  16   10.67    8.49
  -9  11  17   -0.00    4.19
   9  11 -17    2.16    5.35
  -9 -11  17    1.44    5.90
  -9  11  18    9.25    5.35
   9  11 -18    1.81    5.09
  -9 -11  18   -0.00    3.97
  -9  11  19   -0.00    3.67
   9  11 -19    1.11    4.71
  -9 -11  19    0.50    5.60
  -9  11  20    2.06    5.69
   9  11 -20   -0.00    5.47
  -9 -11  20    3.44    5.63
  -9  11  21   -0.00    6.37
   9  11 -21    1.34    5.40
  -9 -11  21    3.45    4.93
  -9  11  22    0.00    4.88
   9  11 -22   -0.00    6.31
  -9  11  23    5.87    6.16
   9  11 -23    2.12    4.29
  -9  11  24   -0.00    4.39
   9  11 -24    1.40    5.59
   9  11 -25    0.00    5.55
   9  12  -1   15.70    8.87
  -9 -12   1    5.06    5.78
  -9  12   2   -0.00    2.59
   9  12  -2    2.73    4.75
  -9 -12   2    0.00    5.72
  -9  12   3   -0.00    3.06
   9  12  -3   -0.00    4.29
  -9 -12   3   -0.00    4.75
  -9  12   4    8.28    4.32
   9  12  -4   15.44    8.15
  -9 -12   4    9.47    7.68
  -9  12   5    0.00    3.19
   9  12  -5    5.12    5.60
  -9 -12   5    0.13    4.01
  -9  12   6   -0.00    2.98
   9  12  -6    1.21    5.77
  -9 -12   6    1.53    4.58
  -9  12   7    0.00    3.27
   9  12  -7   -0.00    4.00
  -9 -12   7    7.07    6.15
  -9  12   8    3.81    4.35
   9  12  -8   -0.00    4.81
  -9 -12   8   16.65    7.60
  -9  12   9    3.37    4.11
   9  12  -9   10.90    7.11
  -9 -12   9   -0.00    4.96
   9  12 -10   -0.00    3.90
  -9  12  11    0.92    3.21
   9  12 -11    3.80    4.96
  -9 -12  11   -0.00    3.52
  -9  12  12    3.76    3.71
   9  12 -12    1.71    4.35
  -9 -12  12    5.66    5.90
  -9  12  13    0.00    3.44
   9  12 -13    0.83    4.76
  -9 -12  13    4.05    5.41
  -9  12  14    8.19    5.31
   9  12 -14   14.11    7.67
   9  12 -14    0.61    4.56
  -9 -12  14   27.20    9.54
  -9  12  15    0.00    3.89
   9  12 -15   -0.00    4.26
  -9 -12  15   -0.00    4.94
  -9  12  16    0.00    4.32
   9  12 -16    5.88    5.60
  -9 -12  16   -0.00    5.42
  -9  12  17    4.59    4.29
   9  12 -17    7.24    6.95
  -9 -12  17    6.85    6.60
  -9  12  18    2.87    3.50
   9  12 -18    1.59    5.69
  -9 -12  18    6.62    6.07
  -9  12  19    2.85    3.74
   9  12 -19   -0.00    6.02
  -9 -12  19    3.55    6.25
  -9  12  20   10.08    6.15
   9  12 -20    2.07    6.07
  -9 -12  20   -0.00    7.05
  -9  12  21   -0.00    4.28
   9  12 -21    0.29    5.50
  -9 -12  21    2.77    5.95
   9  12 -22   -0.00    5.16
  -9 -12  22    4.51    5.72
   9  12 -23    6.47    6.27
  -9 -12  23   -0.00    4.92
   9  12 -24   10.11    7.45
  -9 -12  24    2.60    5.03
   9  12 -25   -0.00    5.99
  -9  13   1   -0.00    2.63
   9  13  -1    0.19    5.31
  -9 -13   1    8.41    6.79
  -9  13   2    3.03    3.62
   9  13  -2    8.72    6.88
  -9 -13   2   -0.00    3.92
  -9  13   3    3.54    3.26
   9  13  -3    4.00    5.39
  -9 -13   3   -0.00    4.31
  -9  13   4    0.04    2.69
   9  13  -4   -0.00    5.40
  -9 -13   4   -0.00    4.77
   9  13  -5   -0.00    3.62
  -9 -13   5    5.66    5.99
  -9  13   6    5.31    3.56
   9  13  -6   11.95    7.96
  -9 -13   6    5.74    5.30
  -9  13   7    4.20    3.14
   9  13  -7    0.12    4.27
  -9 -13   7    1.88    5.40
  -9  13   8    0.00    2.93
   9  13  -8    5.73    5.32
  -9 -13   8    2.25    4.62
  -9  13   9    3.09    3.67
   9  13  -9    1.07    3.75
  -9 -13   9    1.27    4.55
  -9  13  10   16.22    5.64
   9  13 -10    9.76    6.77
  -9 -13  10    6.47    5.82
  -9  13  11   -0.00    3.16
   9  13 -11    0.00    5.53
  -9 -13  11   -0.00    5.92
  -9  13  12    7.20    4.11
   9  13 -12   -0.00    4.63
  -9  13  13    1.80    3.17
   9  13 -13   10.08    6.77
  -9 -13  13    2.43    4.95
  -9  13  14    1.46    3.25
   9  13 -14    0.00    5.24
  -9 -13  14    3.61    4.53
  -9  13  15   -0.00    3.74
   9  13 -15    4.75    6.12
  -9 -13  15   -0.00    5.14
  -9  13  16    7.67    5.15
   9  13 -16    1.28    4.98
   9  13 -16    7.19    6.28
  -9 -13  16   -0.00    6.11
  -9  13  17    5.97    3.95
   9  13 -17   -0.00    4.44
  -9 -13  17    0.00    5.09
   9  13 -18    1.34    4.41
  -9 -13  18    9.44    7.11
   9  13 -19   -0.00    5.52
  -9 -13  19    0.16    4.54
   9  13 -20    1.82    4.72
  -9 -13  20    0.66    5.29
   9  13 -21    0.00    5.80
  -9 -13  21   -0.00    4.96
   9  13 -22    6.00    7.06
  -9 -13  22    3.48    4.89
  -9 -13  23    0.67    4.86
  -9  14   1    0.00    2.75
  -9 -14   1    1.14    4.55
  -9  14   2    0.39    2.36
   9  14  -2    2.62    6.81
  -9 -14   2    1.86    5.55
  -9  14   3    4.62    2.95
   9  14  -3    0.00    5.87
  -9 -14   3    1.72    4.92
  -9  14   4    6.77    3.94
   9  14  -4   11.62    7.58
  -9 -14   4    2.22    4.62
  -9  14   5    2.43    3.14
   9  14  -5    3.50    6.07
  -9 -14   5    0.00    4.59
  -9  14   6    0.20    2.91
   9  14  -6    7.36    6.40
  -9 -14   6   -0.00    4.96
  -9  14   7    1.33    2.77
   9  14  -7    5.79    5.37
  -9 -14   7   -0.00    4.64
  -9  14   8    1.63    3.16
   9  14  -8    0.00    5.95
  -9 -14   8    3.65    4.75
  -9  14   9    0.49    2.51
   9  14  -9    0.00    6.15
  -9 -14   9   -0.00    4.45
  -9  14  10    1.38    3.54
   9  14 -10    1.28    5.11
  -9 -14  10   13.73    7.07
  -9  14  11    1.11    2.82
   9  14 -11    0.00    4.18
  -9 -14  11    1.01    3.85
  -9  14  12    3.03    4.26
  -9 -14  12    1.91    4.37
  -9  14  13    1.65    3.57
   9  14 -13    8.72    7.31
  -9 -14  13   -0.00    4.87
   9  14 -14    3.04    5.37
  -9 -14  14   11.02    6.79
   9  14 -15    0.00    4.50
  -9 -14  15   -0.00    4.54
   9  14 -16   -0.00    4.12
  -9 -14  16    8.07    6.66
   9  14 -17    4.37    5.76
  -9 -14  17   -0.00    4.09
   9  14 -18    1.60    5.88
  -9 -14  18    1.80    6.16
   9  14 -19    0.27    4.35
  -9 -14  19   -0.00    5.86
   9  14 -20    6.32    6.22
  -9 -14  20    1.97    6.41
  -9  15   1    1.18    2.53
   9  15  -1    4.45    6.69
  -9 -15   1   -0.00    5.35
  -9  15   2    0.00    2.41
  -9 -15   2   -0.00    5.41
  -9  15   3    1.29    2.64
   9  15  -3    5.04    6.53
  -9 -15   3   -0.00    4.67
  -9  15   4   -0.00    2.03
   9  15  -4    1.17    5.47
  -9 -15   4    4.40    5.86
  -9  15   5    0.50    2.41
   9  15  -5   -0.00    4.54
  -9 -15   5   -0.00    4.43
  -9  15   6    1.56    2.58
   9  15  -6    3.22    5.27
  -9 -15   6    0.52    4.66
  -9  15   7    0.74    2.64
   9  15  -7    0.92    5.02
  -9 -15   7    4.10    6.12
  -9  15   8    1.50    3.15
   9  15  -8    2.87    4.35
  -9 -15   8    7.15    6.32
   9  15  -9    0.00    4.13
  -9 -15   9    0.00    5.36
   9  15 -10    2.22    5.53
  -9 -15  10    3.68    5.26
   9  15 -11    2.82    6.89
  -9 -15  11   -0.00    6.29
   9  15 -12   -0.00    6.59
  -9 -15  12    2.68    5.11
   9  15 -13    5.64    6.75
  -9 -15  13    0.00    4.24
   9  15 -14    3.51    5.37
  -9 -15  14    0.00    4.62
  -9 -15  15    4.41    5.50
  -9 -15  16    8.89    6.21
  -9  16   1    1.84    2.62
   9  16  -1    5.30    7.05
  -9  16   2   -0.00    2.20
   9  16  -2    1.92    6.69
  -9 -16   2   -0.00    5.37
  -9  16   3    2.39    2.93
  -9 -16   3    0.00    5.98
   9  16  -4    0.88    5.94
  -9 -16   4   -0.00    3.64
   9  16  -5   -0.00    4.80
  -9 -16   5   -0.00    4.90
   9  16  -6    0.00    5.05
  -9 -16   6   -0.00    4.66
   9  16  -7    2.15    5.75
  -9 -16   7    3.71    4.71
  -9 -16   8   -0.00    4.87
  -8   0   1    1.65    2.89
  -8   0   1    0.70    3.02
  -8   0   1   -0.00    3.34
   8   0  -1    2.00    3.85
   8   0  -1    0.40    2.39
  -8   0   2  428.24   42.90
  -8   0   2  420.96   41.61
  -8   0   2  405.69   43.12
   8   0  -2  379.96   42.02
   8   0  -2  373.10   42.03
  -8   0   3   -0.00    3.69
   8   0  -3    0.85    3.04
   8   0  -3   -0.00    2.86
  -8   0   4   89.29   13.51
   8   0  -4   55.61   10.97
  -8   0   5   -0.00    2.64
   8   0  -5   -0.00    3.25
  -8   0   6   89.30   15.17
   8   0  -6   91.28   14.96
  -8   0   7    6.61    4.66
   8   0  -7    0.82    2.71
  -8   0   8  195.69   25.22
   8   0  -8  196.85   25.09
  -8   0   9    1.04    3.20
   8   0  -9    1.40    3.56
  -8   0  10   -0.00    2.93
   8   0 -10   -0.00    4.74
  -8   0  11    2.48    4.84
  -8   0  12  178.26   24.47
  -8   0  13   -0.00    4.78
  -8   0  14   62.42   13.64
   8   0 -15    0.00    4.19
   8   0 -16    5.52    6.18
   8   0 -17    3.38    4.38
   8   0 -18  109.33   18.46
   8   0 -19    4.24    4.83
   8   0 -20   10.27    6.77
   8   0 -21   -0.00    3.89
  -8   0  22   35.76   10.59
   8   0 -22   27.95    9.27
  -8   0  23   -0.00    5.65
   8   0 -23   -0.00    5.31
  -8   0  24    8.74    6.87
  -8   0  25    0.46    4.10
   8   0 -25    1.75    4.49
  -8   0  26   -0.00    5.66
   8   0 -26    0.00    4.15
  -8   0  27    4.62    6.08
   8   0 -27   -0.00    4.83
   8   0 -28   47.68   12.61
   8   0 -29    1.10    4.07
   8   0 -30   -0.00    5.94
   8   0 -31    3.54    4.09
   8   0 -32    0.48    4.72
   8   0 -33   -0.00    5.10
   8   0 -34    3.33    5.94
   8   0 -35   -0.00    4.76
  -8   1   1   34.68    8.62
  -8   1   1   71.33   10.50
  -8   1   1   58.69   10.55
   8  -1  -1   45.29    9.43
   8   1  -1   57.33   10.79
   8   1  -1   45.38    9.95
  -8  -1   1   36.17    9.00
  -8  -1   1   58.81   11.01
  -8   1   2   -0.00    2.60
  -8   1   2    1.19    3.35
   8  -1  -2    2.95    3.63
   8  -1  -2   -0.00    3.32
   8   1  -2    2.80    4.21
   8   1  -2    6.43    4.41
  -8  -1   2    1.85    3.63
  -8  -1   2    4.57    4.71
  -8   1   3    4.49    3.81
  -8   1   3   10.76    5.37
   8  -1  -3    6.76    3.87
   8  -1  -3    1.79    3.09
   8   1  -3    1.36    3.66
   8   1  -3   -0.00    2.41
  -8  -1   3    6.56    4.28
  -8  -1   3    1.21    4.29
  -8   1   4   40.11    7.90
  -8   1   4   38.05    8.82
   8  -1  -4   31.72    8.03
   8   1  -4   24.26    7.78
  -8  -1   4   19.62    7.51
  -8   1   5    7.88    3.75
  -8   1   5    3.06    4.04
   8  -1  -5   10.98    4.94
   8   1  -5    0.00    3.97
  -8  -1   5   -0.00    3.98
  -8   1   6   75.07   12.83
   8  -1  -6   68.06   12.19
   8   1  -6   54.12   11.44
  -8  -1   6   92.91   14.47
  -8   1   7    2.92    3.82
   8  -1  -7    6.66    4.82
   8   1  -7   -0.00    3.28
  -8   1   8    2.68    4.59
   8  -1  -8    7.36    4.41
   8   1  -8    1.65    3.64
  -8  -1   8    0.00    4.50
  -8   1   9   17.68    6.63
   8  -1  -9    3.05    4.57
   8   1  -9   12.56    6.22
  -8  -1   9    7.73    5.07
  -8   1  10  126.70   18.98
   8  -1 -10  122.51   17.99
  -8  -1  10  124.23   19.13
   8  -1 -11    4.78    4.55
  -8  -1  11    7.19    6.20
  -8  -1  12   19.42    7.67
  -8  -1  13    1.71    4.79
   8   1 -14   57.51   12.58
  -8  -1  14   67.55   13.91
   8  -1 -15   35.15    9.45
   8   1 -15   30.62    8.98
  -8  -1  15   31.76    9.84
   8  -1 -16   61.24   12.75
   8   1 -16   55.88   12.65
  -8  -1  16   63.26   13.49
   8  -1 -17    7.03    5.52
   8   1 -17   -0.00    5.11
  -8  -1  17    1.27    4.50
   8  -1 -18   -0.00    4.39
   8   1 -18    0.58    4.30
  -8  -1  18    4.21    5.31
  -8   1  19    0.31    5.07
   8  -1 -19   14.01    6.82
   8   1 -19   13.30    7.03
  -8   1  20    2.98    4.50
   8  -1 -20   33.45    9.19
   8   1 -20   13.59    6.73
  -8   1  21   -0.00    4.81
   8  -1 -21    1.98    4.80
   8   1 -21   -0.00    5.64
  -8   1  22   32.28   10.96
   8  -1 -22   46.05   11.45
   8   1 -22   42.27   11.69
  -8   1  23   -0.00    4.57
   8  -1 -23   -0.00    5.19
   8   1 -23   -0.00    4.97
  -8   1  24    6.13    5.65
   8  -1 -24    5.28    5.40
   8   1 -24    3.37    6.92
  -8   1  25    0.83    4.93
   8  -1 -25    0.00    4.12
   8   1 -25    5.88    5.87
  -8   1  26    4.40    6.61
   8  -1 -26   11.33    6.48
   8   1 -26   12.53    6.79
  -8  -1  26    9.26    7.54
  -8   1  27    2.17    5.93
   8  -1 -27    1.38    4.37
   8   1 -27    2.15    4.46
  -8   1  28   -0.00    5.07
   8  -1 -28   -0.00    5.87
   8   1 -28   -0.00    5.10
  -8   1  29    0.00    5.58
   8  -1 -29    0.00    5.66
   8   1 -29    0.00    5.29
   8  -1 -30    1.78    5.81
   8   1 -30    8.43    6.12
   8  -1 -31   -0.00    6.36
   8   1 -31   -0.00    4.93
   8  -1 -32    0.51    5.19
   8   1 -32   16.74   10.18
   8  -1 -33   -0.00    6.56
   8   1 -33   -0.00    3.92
   8  -1 -34    0.00    5.65
   8   1 -34   -0.00    5.73
   8  -1 -35    4.05    8.25
   8   1 -35    1.59    5.57
  -8   2   1    0.73    2.53
  -8   2   1   -0.00    3.89
   8  -2  -1    0.58    2.78
   8  -2  -1    0.29    2.25
   8   2  -1    0.72    3.79
   8   2  -1    0.00    2.68
  -8  -2   1    0.00    3.80
  -8  -2   1    0.00    3.77
  -8   2   2   63.51   10.50
  -8   2   2   70.40   11.67
   8  -2  -2   65.91   10.99
   8  -2  -2   68.80   11.13
   8   2  -2   71.89   13.11
   8   2  -2   67.57   12.66
  -8  -2   2   62.26   11.86
  -8  -2   2   53.34   11.29
  -8   2   3   17.66    5.34
  -8   2   3   12.50    5.04
   8  -2  -3   14.07    5.29
   8   2  -3   11.96    5.97
   8   2  -3   11.16    5.61
  -8  -2   3    9.92    5.18
  -8  -2   3    5.76    4.72
  -8   2   4   44.17    8.48
  -8   2   4   31.42    8.02
   8  -2  -4   38.73    8.64
   8   2  -4   43.43    9.29
   8   2  -4   39.72    9.66
  -8  -2   4   28.02    8.33
  -8  -2   4   47.13   10.65
  -8   2   5    2.15    3.11
  -8   2   5    7.59    4.01
   8  -2  -5    4.05    4.17
   8   2  -5   -0.00    4.53
  -8  -2   5    8.59    5.77
  -8   2   6   65.95   11.92
   8  -2  -6   62.83   11.77
   8   2  -6   83.06   13.71
  -8  -2   6   71.47   13.57
   8  -2  -7   26.46    7.52
   8   2  -7   43.53    9.32
  -8  -2   7   24.02    8.09
   8  -2  -8   77.72   13.05
  -8  -2   8   75.57   14.09
   8  -2  -9   12.20    5.36
  -8  -2   9    0.00    4.34
   8  -2 -10    2.09    3.47
  -8  -2  10    0.00    4.40
   8  -2 -11   -0.00    4.32
  -8  -2  11   -0.00    3.80
   8  -2 -12   48.79   10.54
  -8  -2  12   47.72   11.44
   8   2 -13   40.38   10.83
  -8  -2  13   31.30    9.46
  -8  -2  14   33.68   10.09
   8   2 -15   20.08    7.50
  -8  -2  15   31.88    9.56
  -8   2  16    7.77    6.76
   8  -2 -16   30.80    9.31
   8   2 -16   17.59    6.82
  -8  -2  16   32.54    9.86
  -8   2  17    8.58    6.01
   8  -2 -17    8.48    6.30
   8   2 -17   17.09    7.26
  -8  -2  17   14.48    7.58
  -8   2  18   95.43   18.45
   8  -2 -18   99.96   17.63
   8   2 -18  109.61   18.27
  -8  -2  18  153.82   22.10
  -8   2  19   -0.00    4.89
   8  -2 -19    1.47    4.61
   8   2 -19    0.04    5.58
  -8  -2  19    2.15    4.60
  -8   2  20   -0.00    6.54
   8  -2 -20    1.41    4.02
   8   2 -20    5.18    6.07
  -8  -2  20    0.00    5.91
  -8   2  21    1.60    5.11
   8  -2 -21    4.32    4.78
   8   2 -21   -0.00    5.45
  -8  -2  21    5.91    5.52
  -8   2  22   13.98    7.65
   8  -2 -22    0.35    5.10
   8   2 -22   29.00    9.57
  -8   2  23    4.83    5.29
   8  -2 -23    2.00    5.22
   8   2 -23    6.64    5.65
  -8   2  24    7.52    5.81
   8  -2 -24    0.00    6.08
   8   2 -24    7.39    5.87
  -8   2  25   -0.00    4.86
   8  -2 -25   -0.00    4.37
   8   2 -25    2.12    5.18
  -8   2  26   -0.00    4.84
   8  -2 -26    4.79    5.23
   8   2 -26    0.00    6.11
  -8   2  27   -0.00    4.94
   8  -2 -27   -0.00    5.14
   8   2 -27    0.73    5.60
  -8   2  28    5.47    6.16
   8  -2 -28    2.04    5.84
   8   2 -28   13.04    7.38
  -8   2  29    1.17    5.89
   8  -2 -29    1.29    5.11
   8   2 -29    8.56    6.70
  -8   2  30    8.42    6.63
   8  -2 -30    0.00    4.86
   8   2 -30    1.45    5.07
   8  -2 -31    5.34    5.72
   8   2 -31    0.00    6.06
   8  -2 -32    6.58    6.14
   8   2 -32    2.37    4.90
   8  -2 -33    1.19    5.15
   8   2 -33    5.18    6.30
   8  -2 -34    0.19    5.42
   8   2 -34   21.09   10.06
   8  -2 -35   -0.00    6.16
   8   2 -35    0.53    6.15
  -8   3   1   58.13    9.97
   8  -3  -1   69.64   11.24
   8  -3  -1   63.44   10.24
   8   3  -1   46.88   11.30
   8   3  -1  113.78   16.11
  -8  -3   1   83.97   13.83
  -8  -3   1   79.02   13.80
  -8   3   2    1.26    2.84
   8  -3  -2    5.00    3.20
   8  -3  -2    3.71    3.49
   8   3  -2    0.00    4.42
   8   3  -2    2.03    4.48
  -8  -3   2    1.50    4.54
  -8   3   3   44.95    8.20
   8  -3  -3   48.60    9.19
   8  -3  -3   33.63    7.11
   8   3  -3   35.62    9.30
   8   3  -3   30.48    9.22
  -8  -3   3   31.95    8.78
  -8  -3   3   37.59    9.58
  -8   3   4  106.93   14.35
   8  -3  -4   99.00   14.32
   8   3  -4   76.95   14.54
   8   3  -4   89.06   15.61
  -8  -3   4   93.89   15.37
  -8  -3   4   86.02   15.30
  -8   3   5   11.80    4.92
   8  -3  -5   14.48    5.80
  -8  -3   5    7.86    5.65
  -8   3   6   28.33    7.34
   8  -3  -6   27.15    7.44
  -8  -3   6   27.08    8.64
   8  -3  -7   10.89    5.04
  -8  -3   7   18.53    7.10
   8  -3  -8    4.48    4.53
  -8  -3   8    7.07    6.28
   8  -3  -9    9.28    5.08
  -8  -3   9   -0.00    4.59
   8  -3 -10   60.89   11.91
  -8  -3  10   77.85   14.71
   8  -3 -11   60.01   12.22
  -8  -3  11   99.79   16.47
  -8   3  12    1.50    3.79
   8  -3 -12    0.00    4.19
   8   3 -12    0.66    3.84
  -8  -3  12   -0.00    4.55
  -8   3  13   13.74    6.51
   8   3 -13    3.12    5.80
  -8  -3  13   17.11    7.93
  -8   3  14   20.01    7.49
   8   3 -14   11.91    6.69
  -8  -3  14   14.21    7.99
  -8   3  15   16.87    7.07
   8   3 -15   14.76    8.03
  -8  -3  15   27.28    9.65
  -8   3  16   39.06   10.90
   8  -3 -16   71.23   13.08
   8   3 -16   58.11   13.14
  -8  -3  16   51.68   13.05
  -8   3  17   -0.00    3.42
   8  -3 -17    2.71    4.02
   8   3 -17    1.00    4.35
  -8  -3  17    0.00    5.79
  -8   3  18    8.14    6.18
   8  -3 -18    0.94    4.50
   8   3 -18    4.83    5.41
  -8  -3  18    0.63    5.56
  -8   3  19   15.08    7.10
   8  -3 -19    4.31    4.52
   8   3 -19    6.07    6.42
  -8  -3  19   22.39    8.34
  -8   3  20   35.34   11.03
   8  -3 -20   63.34   13.37
   8   3 -20   72.40   14.04
  -8  -3  20   47.99   13.12
  -8   3  21    1.96    5.84
   8  -3 -21   -0.00    4.48
   8   3 -21    0.00    5.22
  -8  -3  21    4.58    5.68
  -8   3  22    9.94    6.87
   8  -3 -22    1.91    4.60
   8   3 -22    6.62    6.11
  -8  -3  22    4.79    6.71
  -8   3  23    4.53    5.17
   8  -3 -23    0.00    5.37
   8   3 -23    4.70    4.50
  -8   3  24   22.89    9.39
   8  -3 -24   15.01    7.48
   8   3 -24   14.81    8.17
  -8   3  25   10.71    7.17
   8  -3 -25   19.32    7.96
   8   3 -25   12.12    7.03
   8   3 -26    2.46    5.24
   8  -3 -27   -0.00    4.61
   8   3 -27    1.72    5.52
   8  -3 -28    0.00    6.61
   8   3 -28    1.39    5.17
   8  -3 -29    3.86    6.09
   8   3 -29    5.90    6.17
   8  -3 -30    7.62    7.54
   8   3 -30   12.10    6.72
  -8   3  31   -0.00    4.87
   8  -3 -31   -0.00    5.13
   8   3 -31    0.47    6.52
   8  -3 -32    0.35    4.16
   8   3 -32   13.91    8.88
   8  -3 -33    3.64    6.70
   8   3 -33   -0.00    5.25
   8  -3 -34   -0.00    6.54
   8   3 -34    4.09    5.37
   8  -3 -35    5.02    6.37
   8   3 -35    5.46    7.01
  -8   4   1   77.10   11.08
   8  -4  -1   76.66   11.18
   8  -4  -1   59.96    9.45
   8   4  -1   62.71   13.06
  -8  -4   1   59.40   12.98
  -8   4   2   30.35    6.64
   8  -4  -2   19.79    5.86
   8  -4  -2   36.58    6.61
   8   4  -2   13.62    6.68
  -8  -4   2   20.02    7.98
  -8   4   3   21.41    6.33
   8  -4  -3   36.97    7.37
   8  -4  -3   19.92    5.24
   8   4  -3   16.57    6.65
  -8  -4   3   14.06    7.16
  -8   4   4  112.39   15.47
   8  -4  -4  111.71   15.59
   8   4  -4   98.24   17.27
  -8  -4   4  126.40   18.84
  -8   4   5    8.19    4.46
   8  -4  -5   11.75    4.87
   8   4  -5    4.61    4.65
  -8  -4   5    5.56    5.39
  -8   4   6   48.18    9.15
   8  -4  -6   48.76    9.18
  -8  -4   6   21.81    8.46
  -8   4   7   82.27   13.02
   8  -4  -7   67.68   12.14
  -8  -4   7   68.86   13.82
  -8   4   8   22.84    7.22
   8  -4  -8   16.49    6.42
  -8  -4   8   32.56    9.27
  -8   4   9    3.08    4.27
   8  -4  -9    8.09    4.70
   8   4  -9   10.20    5.69
  -8  -4   9    6.58    6.26
  -8   4  10    0.06    4.89
   8  -4 -10    3.94    4.22
   8   4 -10    6.02    5.68
  -8  -4  10    0.00    4.77
  -8   4  11    9.56    5.44
   8  -4 -11    0.00    4.01
   8   4 -11   11.57    6.74
  -8  -4  11    0.33    4.90
  -8   4  12   68.72   13.09
   8  -4 -12   70.95   12.77
   8   4 -12   71.71   14.07
  -8  -4  12   57.36   13.38
  -8   4  13    4.90    4.13
   8   4 -13    7.65    5.20
  -8  -4  13   11.10    6.78
  -8   4  14   28.98    8.74
   8   4 -14   32.08    9.44
  -8  -4  14   41.00   10.80
   8   4 -15   -0.00    4.42
  -8  -4  15   -0.00    4.06
  -8   4  16   16.32    6.78
   8  -4 -16   18.28    6.74
   8   4 -16   12.37    6.73
  -8  -4  16   12.33    6.92
  -8   4  17    4.12    4.57
   8  -4 -17    7.39    5.78
   8   4 -17   10.43    8.22
  -8  -4  17   24.37    9.86
  -8   4  18   46.24   10.92
   8  -4 -18   42.69   11.25
   8   4 -18   76.04   14.90
  -8  -4  18   46.64   13.27
  -8   4  19   -0.00    4.55
   8  -4 -19    6.35    5.10
   8   4 -19    7.60    5.29
  -8  -4  19    0.00    5.24
  -8   4  20   14.76    6.40
   8  -4 -20   29.39    9.00
   8   4 -20    7.96    5.83
  -8  -4  20    0.19    5.24
  -8   4  21    4.95    5.19
   8  -4 -21   -0.00    3.00
   8   4 -21    1.26    5.79
  -8   4  22    2.66    5.97
   8  -4 -22    5.03    5.46
   8   4 -22   11.84    6.94
  -8   4  23    0.07    3.67
   8  -4 -23    5.70    6.73
   8   4 -23    2.70    5.78
  -8   4  24   -0.00    5.22
   8  -4 -24    3.86    5.76
   8   4 -24    0.00    6.26
  -8   4  25   -0.00    4.65
   8  -4 -25    0.01    4.53
   8   4 -25    0.00    4.47
  -8   4  26    0.29    3.66
   8  -4 -26    3.46    4.67
   8   4 -26    0.00    5.45
  -8   4  27   -0.00    5.09
   8  -4 -27   -0.00    4.29
   8   4 -27    0.80    6.19
  -8   4  28   -0.00    4.76
   8  -4 -28   11.55    7.19
   8   4 -28    8.81    6.48
  -8   4  29    0.20    4.18
   8  -4 -29   -0.00    4.72
  -8   4  30    1.43    5.09
   8  -4 -30   -0.00    5.10
   8   4 -30    1.76    5.92
  -8   4  31    1.35    4.58
   8  -4 -31    0.00    6.43
   8   4 -31   -0.00    5.68
  -8   4  32   -0.00    5.10
   8  -4 -32   10.90    7.74
   8   4 -32    6.84    7.00
   8  -4 -33   -0.00    4.40
   8   4 -33    0.00    7.29
   8  -4 -34    0.03    6.24
   8   4 -34    9.51    6.66
   8  -4 -35    0.00    5.18
   8   4 -35    4.47    5.92
  -8   5   1   24.10    6.06
   8  -5  -1   32.20    6.63
   8  -5  -1   24.06    4.94
   8   5  -1   19.84    7.25
  -8  -5   1   11.39    6.84
  -8   5   2   17.03    5.48
   8  -5  -2   19.88    4.72
   8   5  -2   26.08    8.24
  -8  -5   2   30.30    9.12
  -8   5   3   54.59    9.77
   8  -5  -3   65.16   10.34
   8  -5  -3   58.32    8.77
   8   5  -3   56.16   12.48
  -8  -5   3   41.61   11.32
  -8   5   4    8.90    4.24
   8  -5  -4    4.89    4.11
   8   5  -4   14.32    5.87
   8   5  -4   10.55    6.47
  -8  -5   4   18.88    7.80
  -8   5   5   74.52   11.01
  -8   5   5   36.56    8.49
   8  -5  -5   44.19    8.64
   8   5  -5   40.96   10.84
   8   5  -5   48.08   11.43
  -8  -5   5   41.96   10.66
  -8  -5   5   41.66   10.80
  -8   5   6   83.22   12.89
  -8   5   6   79.45   12.55
   8  -5  -6   83.42   12.65
   8   5  -6   70.04   13.84
  -8  -5   6   67.22   13.62
  -8  -5   6   64.21   14.24
  -8   5   7    0.00    3.50
  -8   5   7    2.33    3.88
   8   5  -7    2.07    4.96
  -8  -5   7    0.00    4.17
  -8  -5   7    0.96    4.95
  -8   5   8    5.52    4.61
  -8   5   8    0.07    3.16
   8  -5  -8    2.99    3.67
   8   5  -8    2.03    3.72
  -8  -5   8    0.00    3.96
  -8   5   9    5.74    4.40
   8  -5  -9   11.06    5.10
   8   5  -9   -0.00    4.20
  -8  -5   9    0.00    5.50
   8  -5 -10  169.64   21.37
  -8  -5  10  144.06   23.02
  -8   5  11   23.96    6.86
   8  -5 -11   45.95    9.65
   8   5 -11   41.35    9.76
  -8  -5  11   16.77    8.97
  -8   5  12    1.17    3.56
   8  -5 -12    1.28    3.44
   8   5 -12    3.64    5.09
  -8  -5  12    1.58    4.17
  -8   5  13    0.00    3.85
   8  -5 -13    3.19    3.79
   8   5 -13   -0.00    4.98
  -8  -5  13    2.52    6.67
  -8   5  14    4.72    4.62
   8   5 -14    3.80    4.60
  -8  -5  14    4.75    5.43
  -8   5  15   12.38    5.46
  -8  -5  15   20.34    8.65
  -8   5  16   34.10    9.92
   8  -5 -16   33.39    9.81
   8   5 -16   49.33   12.28
  -8  -5  16   55.55   13.37
  -8   5  17    7.52    5.42
   8  -5 -17    5.83    5.02
   8   5 -17    0.12    3.07
  -8  -5  17   12.85    7.96
  -8   5  18    3.69    4.55
   8  -5 -18    4.15    4.32
   8   5 -18    5.66    5.78
  -8  -5  18    3.48    6.60
  -8   5  19    8.09    6.17
   8  -5 -19   12.76    7.00
   8   5 -19    8.30    6.41
  -8   5  20   18.69    8.43
   8  -5 -20   33.70    9.76
   8   5 -20    5.80    7.57
  -8   5  21   11.16    6.90
   8  -5 -21   17.17    8.16
   8   5 -21   15.63    8.99
  -8   5  22   14.56    6.91
   8  -5 -22    3.83    6.47
   8   5 -22    9.49    6.38
  -8   5  23    3.11    4.42
   8  -5 -23    2.22    4.59
   8   5 -23    0.82    5.33
  -8   5  24   -0.00    5.33
   8  -5 -24   -0.00    5.06
   8   5 -24   -0.00    6.79
  -8   5  25    5.50    6.03
   8  -5 -25   10.79    6.71
   8   5 -25    5.11    6.97
  -8   5  26    3.42    5.31
   8  -5 -26    3.90    7.06
   8   5 -26    2.90    5.30
  -8   5  27    2.77    5.23
   8  -5 -27   -0.00    5.07
   8   5 -27    0.00    6.13
  -8   5  28    0.66    3.33
   8  -5 -28   -0.00    4.81
   8   5 -28    0.00    4.80
  -8   5  29   -0.00    4.21
   8  -5 -29   -0.00    5.20
   8   5 -29    3.50    5.74
  -8   5  30    0.00    4.76
   8  -5 -30    4.48    7.03
   8   5 -30    0.00    5.26
  -8   5  31   -0.00    5.07
   8  -5 -31   -0.00    4.73
   8   5 -31   -0.00    5.54
  -8   5  32    0.95    5.31
   8  -5 -32    0.00    5.78
   8   5 -32   11.95    7.59
  -8   5  33   -0.00    5.55
   8  -5 -33   -0.00    4.41
   8   5 -33    0.00    4.34
   8  -5 -34    5.59    6.09
   8   5 -34    2.75    5.13
  -8   6   1   71.82   10.98
  -8   6   1   73.50   10.96
   8  -6  -1   59.86   10.44
   8   6  -1   70.20   14.31
  -8  -6   1   86.24   14.77
  -8  -6   1   88.66   15.67
  -8   6   2   85.02   11.82
  -8   6   2   48.48    9.87
   8  -6  -2   76.79   11.20
   8  -6  -2   75.22    9.09
   8   6  -2   75.59   14.77
  -8  -6   2   69.62   13.52
  -8  -6   2   63.62   13.94
  -8   6   3   94.34   12.56
  -8   6   3   49.71   10.43
   8  -6  -3   92.62   12.37
   8   6  -3   68.34   14.37
  -8  -6   3   77.42   14.73
  -8  -6   3   69.80   14.27
  -8   6   4   42.08    8.05
  -8   6   4   17.67    5.89
   8  -6  -4   22.87    6.27
   8   6  -4   25.60    9.20
   8   6  -4   32.25    9.81
  -8  -6   4   21.76    8.18
  -8  -6   4   22.46    8.40
  -8   6   5   16.63    5.29
  -8   6   5   11.15    5.52
   8  -6  -5    7.97    4.70
   8   6  -5    2.96    4.98
   8   6  -5   26.26    8.94
  -8  -6   5   15.00    7.35
  -8   6   6   28.45    7.33
  -8   6   6   26.83    6.94
   8  -6  -6   30.63    7.34
   8   6  -6   35.12    9.62
   8   6  -6   15.51    7.90
  -8  -6   6   27.42    9.11
  -8  -6   6   35.54   10.57
  -8   6   7   32.03    7.74
  -8   6   7   15.68    5.52
   8  -6  -7   30.22    7.60
   8   6  -7   34.43    9.69
  -8  -6   7   25.78    8.66
  -8  -6   7   39.08   10.89
  -8   6   8   25.36    7.28
  -8   6   8   16.30    5.51
   8  -6  -8   30.08    7.41
   8   6  -8   16.71    7.48
  -8  -6   8   20.36    7.97
  -8  -6   8    3.43    5.51
  -8   6   9    2.29    3.60
   8  -6  -9    1.76    4.02
   8   6  -9    1.27    4.82
  -8  -6   9    2.75    4.85
  -8  -6   9    3.27    4.57
  -8   6  10   -0.00    4.96
   8  -6 -10   10.57    5.03
   8   6 -10    0.00    5.24
  -8  -6  10    0.00    4.78
  -8   6  11    8.55    5.86
   8  -6 -11    4.18    4.70
   8   6 -11   13.47    6.40
  -8  -6  11    8.37    7.27
  -8   6  12   18.19    6.65
   8  -6 -12   22.78    6.97
   8   6 -12   17.72    7.95
  -8  -6  12   10.93    6.93
  -8   6  13    2.16    4.63
   8  -6 -13   12.68    5.94
   8   6 -13   19.88    8.02
  -8  -6  13   32.56    9.82
  -8   6  14   29.16    8.54
   8   6 -14   30.06   10.03
  -8  -6  14   23.32    9.75
  -8   6  15   10.42    6.53
   8   6 -15   13.32    6.99
  -8  -6  15   13.64    7.41
  -8   6  16   -0.00    5.31
   8  -6 -16    2.69    4.11
   8   6 -16   13.66    6.98
  -8   6  17   46.98   10.93
   8  -6 -17   21.32    8.98
   8   6 -17   54.10   13.35
  -8   6  18   13.78    6.46
   8  -6 -18   13.11    6.83
   8   6 -18   13.89    7.79
   8  -6 -19   10.04    6.32
   8   6 -19    0.00    5.57
   8  -6 -20    3.68    4.82
   8   6 -20    0.00    4.06
  -8   6  21    0.66    4.24
   8  -6 -21   -0.00    4.33
   8   6 -21    4.83    4.67
  -8   6  22    2.36    5.17
   8  -6 -22    7.32    6.84
   8   6 -22   13.83    7.01
  -8   6  23   16.36    7.85
   8  -6 -23    6.87    6.28
   8   6 -23   12.02    8.06
   8  -6 -24    6.25    5.74
   8   6 -24    3.76    5.40
   8  -6 -25    0.21    5.35
   8   6 -25    8.18    7.14
   8  -6 -26    0.47    4.02
   8   6 -26    1.44    5.31
  -8   6  27    0.52    5.60
   8  -6 -27   -0.00    3.54
   8   6 -27    6.24    6.71
  -8   6  28    1.09    5.56
   8  -6 -28    4.11    6.36
   8   6 -28    6.33    5.27
  -8   6  29    0.08    4.79
   8  -6 -29    8.12    6.50
   8   6 -29    7.80    5.73
  -8   6  30   -0.00    5.47
   8  -6 -30    7.35    6.73
   8   6 -30    0.00    3.94
  -8   6  31    0.00    5.33
   8  -6 -31   -0.00    5.95
   8   6 -31   -0.00    4.54
  -8   6  32   -0.00    5.35
   8  -6 -32   -0.00    5.38
   8   6 -32   -0.00    3.66
  -8   6  33    0.00    6.45
   8  -6 -33    7.08    7.47
   8   6 -33    5.92    7.13
   8  -6 -34    0.25    5.13
   8   6 -34    2.65    5.45
  -8   7   1   31.94    7.49
   8  -7  -1   65.39    9.10
   8   7  -1   56.85   12.58
  -8  -7   1   65.33   12.85
  -8   7   2    1.35    3.43
   8  -7  -2   -0.00    2.89
   8   7  -2   -0.00    5.48
  -8  -7   2   -0.40    3.69
  -8   7   3   21.00    5.62
   8  -7  -3   28.40    6.27
   8   7  -3   32.14    9.51
  -8  -7   3    0.19    3.44
  -8  -7   3    8.41    6.33
  -8   7   4    0.00    2.94
   8  -7  -4   -0.00    2.90
   8   7  -4    1.45    5.52
  -8  -7   4   -0.00    2.82
  -8  -7   4    3.04    5.62
  -8   7   5   41.01    8.43
   8  -7  -5   68.16   10.29
   8   7  -5   58.17   12.21
   8   7  -5   27.66    9.98
  -8  -7   5   55.02   12.25
  -8  -7   5   48.11   11.79
  -8   7   6    7.11    4.76
   8  -7  -6   11.23    4.97
   8   7  -6    8.21    6.59
   8   7  -6   15.60    7.43
  -8  -7   6   13.71    6.79
  -8  -7   6    9.80    6.94
  -8   7   7   -0.00    3.43
  -8   7   7    1.71    4.15
   8  -7  -7    0.00    2.94
   8   7  -7   -0.00    4.19
   8   7  -7   -0.00    4.84
  -8  -7   7    1.84    5.54
  -8   7   8    1.10    2.85
  -8   7   8    0.39    4.40
   8   7  -8    0.00    5.04
  -8  -7   8    2.35    5.44
  -8  -7   8   -0.00    5.26
  -8   7   9   24.94    7.68
   8  -7  -9   38.05    8.40
   8   7  -9   27.45   10.09
  -8  -7   9   31.65    9.28
  -8  -7   9   17.33    7.77
   8  -7 -10   15.50    6.00
   8   7 -10   17.11    7.83
  -8  -7  10   18.77    7.75
  -8  -7  10    6.90    6.10
  -8   7  11   21.18    7.27
   8  -7 -11   25.58    7.55
   8   7 -11   27.49   10.20
  -8  -7  11   30.46    9.88
  -8  -7  11   49.77   12.48
  -8   7  12    0.52    4.06
   8  -7 -12    0.00    3.61
   8   7 -12   -0.00    5.75
  -8  -7  12   -0.00    6.37
  -8   7  13    5.68    5.52
   8   7 -13    9.30    6.35
  -8   7  14   11.18    6.79
   8   7 -14   17.21    7.87
  -8   7  15   29.32    9.52
   8   7 -15   62.85   13.00
  -8   7  16    0.00    5.00
   8  -7 -16    1.85    4.86
   8   7 -16    2.71    5.49
  -8   7  17    0.72    4.26
   8  -7 -17   -0.00    5.11
   8   7 -17    6.56    5.73
  -8   7  18    0.00    5.94
   8  -7 -18    0.00    4.58
   8   7 -18    0.03    2.71
  -8   7  19    2.21    4.69
   8  -7 -19   -0.00    4.74
   8   7 -19   -0.00    4.62
  -8   7  20   -0.00    3.94
   8  -7 -20    0.86    3.55
  -8   7  21   11.08    7.04
   8  -7 -21   32.37    9.85
   8   7 -21   28.44    9.40
  -8   7  22    0.00    4.91
   8  -7 -22    1.97    5.37
   8   7 -22   -0.00    5.40
  -8   7  23   -0.00    5.65
   8  -7 -23    1.71    3.89
   8   7 -23    8.97    5.56
   8  -7 -24    5.15    5.32
   8   7 -24   -0.00    6.01
  -8   7  25   -0.00    5.20
   8  -7 -25   11.67    6.92
   8   7 -25    9.47    7.72
  -8   7  26   -0.00    4.79
   8  -7 -26    0.91    4.06
   8   7 -26    2.07    6.83
  -8   7  27   -0.00    3.66
   8  -7 -27    0.61    3.83
   8   7 -27    2.67    5.79
  -8   7  28    0.00    4.23
   8  -7 -28    8.96    5.88
   8   7 -28   -0.00    5.80
  -8   7  29   13.34    7.43
   8  -7 -29    0.00    6.04
   8   7 -29   -0.00    5.95
  -8   7  30    0.61    4.98
   8  -7 -30    2.53    6.29
  -8   7  31    3.28    5.94
   8  -7 -31   -0.00    5.53
   8   7 -31    0.00    4.70
  -8   7  32    0.16    4.85
   8  -7 -32    0.00    5.10
   8   7 -32    0.40    3.97
  -8   7  33   -0.00    5.76
   8  -7 -33   -0.00    5.34
   8   7 -33    0.09    3.29
  -8   7  34   -0.00    4.51
   8   8  -1   54.94   12.59
  -8  -8   1   42.52   11.08
  -8   8   2    1.35    2.63
   8   8  -2    3.47    5.22
  -8  -8   2    1.34    4.03
  -8   8   3   18.83    5.33
  -8  -8   3   25.76    8.47
  -8   8   4    3.60    3.40
  -8  -8   4    6.42    5.35
  -8   8   5    1.32    3.12
  -8  -8   5   -0.00    5.03
  -8  -8   5   -0.00    5.09
  -8   8   6   -0.00    4.21
   8  -8  -6   -0.00    2.97
   8   8  -6    7.24    5.01
  -8  -8   6    0.52    4.79
  -8  -8   6    0.48    4.99
  -8   8   7   62.82   11.88
   8  -8  -7  100.38   13.50
   8   8  -7   64.88   14.46
  -8  -8   7   85.47   15.95
  -8  -8   7   65.77   15.53
  -8   8   8   -0.00    3.87
   8  -8  -8    0.00    3.58
   8   8  -8    0.00    5.28
  -8  -8   8    1.18    4.32
  -8  -8   8    1.94    4.82
  -8   8   9    5.33    4.37
   8  -8  -9   12.39    5.35
   8   8  -9    1.04    4.98
  -8  -8   9    2.67    5.17
  -8   8  10    2.62    4.19
   8  -8 -10   23.41    7.18
   8   8 -10    5.30    6.11
  -8  -8  10    0.00    5.51
  -8   8  11    1.91    4.21
   8  -8 -11    0.00    3.24
   8   8 -11    3.54    6.07
  -8  -8  11    5.46    6.21
  -8   8  12   -0.00    4.13
   8  -8 -12    0.17    3.93
   8   8 -12   -0.00    5.61
  -8  -8  12    0.00    4.56
  -8   8  13   15.09    6.44
   8   8 -13   43.19   11.06
  -8   8  14    2.54    4.77
   8   8 -14   -0.00    5.71
  -8   8  15    0.89    4.58
   8  -8 -15    5.30    5.37
   8   8 -15    8.15    7.60
  -8   8  16    2.17    4.25
   8  -8 -16    0.00    3.80
   8   8 -16    7.50    5.62
  -8   8  17    7.76    5.16
   8  -8 -17   14.90    7.53
   8   8 -17   18.19    8.32
  -8   8  18    0.14    3.45
   8  -8 -18    0.01    4.08
   8   8 -18    0.00    5.21
  -8   8  19   -0.00    4.22
   8  -8 -19   11.43    6.40
   8   8 -19    9.86    7.00
  -8   8  20    0.17    3.81
   8  -8 -20   -0.00    3.69
   8   8 -20    0.86    4.21
  -8   8  21    1.10    3.56
   8  -8 -21    1.46    6.40
   8   8 -21    9.47    6.51
  -8   8  22   -0.00    5.35
   8  -8 -22   -0.00    3.76
   8   8 -22   -0.00    5.12
  -8   8  23   20.35    8.28
   8  -8 -23    6.53    5.54
  -8   8  24    1.03    4.91
   8  -8 -24   -0.00    4.64
   8   8 -24   -0.00    5.39
  -8   8  25    3.05    4.84
   8  -8 -25    4.72    6.04
   8   8 -25   -0.00    5.02
  -8   8  26   -0.00    5.39
   8  -8 -26    0.31    4.69
   8   8 -26    3.31    4.94
  -8   8  27    0.00    6.03
   8  -8 -27   -0.00    5.06
   8   8 -27    4.77    5.44
  -8   8  28    0.00    4.69
   8  -8 -28   -0.00    3.91
   8   8 -28   -0.00    4.40
  -8   8  29   14.47    8.56
   8  -8 -29    9.44    7.57
   8   8 -29   -0.00    3.89
  -8   8  30    4.25    7.24
   8  -8 -30   -0.00    6.46
   8   8 -30    2.24    4.58
  -8   8  31   -0.00    5.50
   8  -8 -31    1.46    5.39
   8   8 -31    0.00    4.57
  -8   8  32    1.60    5.12
   8  -8 -32   -0.00    4.60
   8   8 -32   11.04    7.39
  -8   8  33    7.72    7.36
   8  -8 -33    0.00    6.49
   8   8 -33    0.00    4.82
  -8   8  34    1.59    7.46
  -8   8  35    1.25    7.28
  -8   9   1   40.51    7.76
  -8  -9   1   71.03   13.63
  -8  -9   2    0.00    3.88
  -8   9   3   17.83    5.20
   8   9  -3   20.28    8.39
  -8  -9   3   32.38    9.49
  -8   9   4    1.21    3.19
   8   9  -4   -0.00    5.08
  -8  -9   4    2.62    4.12
  -8   9   5   25.43    6.72
   8   9  -5   38.62   11.03
  -8   9   6   -0.00    3.49
   8   9  -6    7.85    6.27
  -8  -9   6   -0.00    4.70
  -8   9   7    1.59    3.78
   8   9  -7    3.14    4.37
  -8  -9   7    3.41    5.14
  -8   9   8    4.82    3.92
   8   9  -8    4.21    4.15
   8   9  -8   -0.00    4.48
  -8  -9   8   -0.00    4.76
  -8   9   9    4.80    3.98
   8   9  -9    4.71    5.69
   8   9  -9    5.28    5.71
  -8  -9   9   12.69    6.91
  -8   9  10    1.75    3.84
   8   9 -10    5.69    6.56
  -8  -9  10   10.10    6.31
  -8   9  11   47.47   10.66
   8   9 -11   70.23   14.61
  -8  -9  11   85.02   16.04
  -8   9  12    0.18    3.70
   8  -9 -12    3.02    4.06
   8   9 -12    6.30    5.61
  -8  -9  12    0.77    5.32
  -8   9  13    0.00    4.44
   8   9 -13    6.65    6.08
  -8  -9  13    2.15    5.15
   8   9 -14    1.99    5.55
  -8  -9  14   -0.00    4.05
   8  -9 -15   34.84    9.71
   8   9 -15   32.73   10.47
  -8  -9  15   38.11   11.15
   8  -9 -16   -0.00    3.96
   8   9 -16    8.58    6.16
   8  -9 -17   -0.00    2.75
   8   9 -17    0.00    4.26
   8  -9 -18    4.12    5.14
   8   9 -18    1.51    4.55
  -8   9  19    8.34    5.86
   8  -9 -19   15.87    7.42
   8   9 -19    1.22    4.00
  -8   9  20    5.66    5.59
   8  -9 -20   -0.00    4.63
   8   9 -20    1.76    4.31
  -8   9  21    4.55    5.81
   8  -9 -21    5.25    5.29
   8   9 -21   20.76    8.02
  -8   9  22    1.32    5.32
   8  -9 -22    4.96    6.03
   8   9 -22    5.53    6.37
  -8   9  23   -0.00    4.51
   8  -9 -23   -0.00    4.83
   8   9 -23   -0.00    5.58
  -8   9  24    2.92    5.56
   8  -9 -24    0.00    5.23
   8   9 -24   -0.00    5.34
  -8   9  25    9.44    6.29
   8  -9 -25    9.75    7.96
   8   9 -25   10.91    7.60
  -8   9  26    0.54    4.08
   8  -9 -26   -0.00    4.18
   8   9 -26    3.94    5.78
  -8   9  27    2.42    5.26
   8  -9 -27    2.24    5.02
   8   9 -27    0.30    4.01
  -8   9  28   -0.00    4.69
   8  -9 -28   -0.00    5.42
   8   9 -28   -0.00    4.52
  -8   9  29   -0.00    5.44
   8  -9 -29    1.73    6.39
   8   9 -29   -0.00    6.29
  -8   9  30    1.85    5.20
   8  -9 -30    5.02    5.80
   8   9 -30   -0.00    5.05
  -8   9  31   -0.00    5.82
   8  -9 -31   15.34    8.93
   8   9 -31    4.93    5.78
  -8   9  32    1.11    4.94
   8  -9 -32    0.00    6.97
   8   9 -32    0.00    5.03
  -8   9  33   -0.00    5.42
  -8  10   1    9.57    3.88
   8  10  -1    8.59    6.49
  -8 -10   1    2.42    6.43
  -8  10   2   -0.00    3.24
   8  10  -2   -0.00    3.86
  -8 -10   2    0.00    3.16
  -8  10   3   22.65    5.89
   8  10  -3   23.64    9.77
  -8 -10   3   38.39   10.36
  -8  10   4    3.58    3.70
   8  10  -4    2.12    5.25
  -8 -10   4   14.34    6.41
   8  10  -5    2.27    4.72
  -8 -10   5    3.57    4.72
  -8  10   6    0.36    2.40
   8  10  -6    2.13    4.90
  -8 -10   6   -0.00    4.91
  -8  10   7   42.06    8.77
   8  10  -7   51.11   12.67
  -8 -10   7   56.41   12.78
  -8  10   8    2.36    2.89
   8  10  -8    0.00    5.16
  -8 -10   8   -0.00    4.46
  -8  10   9    1.56    2.75
   8  10  -9    3.21    4.32
   8  10  -9   -0.00    3.70
  -8 -10   9    0.45    6.40
  -8  10  10   -0.00    3.95
   8  10 -10    0.25    4.21
   8  10 -10   -0.00    4.56
  -8 -10  10   -0.00    5.31
  -8  10  11    2.35    3.35
   8  10 -11    0.00    3.86
  -8 -10  11    6.55    6.10
  -8  10  12    0.08    2.57
   8  10 -12    1.79    4.86
  -8 -10  12    1.35    4.94
  -8  10  13   34.41    8.85
   8  10 -13   41.65   11.58
  -8 -10  13   38.30   11.49
  -8  10  14    0.11    2.76
   8  10 -14    2.73    4.79
  -8 -10  14   -0.00    5.76
  -8  10  15    2.07    3.91
   8  10 -15    1.47    4.71
  -8 -10  15    9.12    6.75
  -8  10  16    4.03    4.15
   8  10 -16    0.00    5.51
  -8 -10  16    5.56    5.95
  -8  10  17   33.24    8.86
   8  10 -17    7.08    6.69
  -8 -10  17   24.86    8.75
  -8  10  18    1.54    4.11
   8 -10 -18   -0.00    4.25
   8  10 -18    1.17    4.80
  -8  10  19    0.85    4.76
   8 -10 -19   13.86    7.60
   8  10 -19   15.10    7.40
  -8  10  20   -0.00    3.89
   8 -10 -20    0.00    3.62
   8  10 -20    3.69    5.36
  -8  10  21    0.00    4.82
   8 -10 -21    0.88    4.68
  -8  10  22   -0.00    3.58
   8 -10 -22   -0.00    5.83
   8  10 -22    4.70    5.83
  -8  10  23    0.54    2.95
   8 -10 -23    4.26    5.93
   8  10 -23   -0.00    5.54
  -8  10  24   -0.00    4.18
   8 -10 -24    3.48    6.75
   8  10 -24   -0.00    3.49
  -8  10  25   -0.00    4.41
   8 -10 -25   -0.00    4.23
   8  10 -25    6.15    6.08
   8 -10 -26    2.79    5.30
   8  10 -26    0.55    4.82
  -8  10  27   -0.00    5.16
   8 -10 -27    7.79    7.36
   8  10 -27    2.72    5.67
  -8  10  28    3.24    5.37
   8 -10 -28    1.93    6.47
   8  10 -28    5.64    6.26
  -8  10  29    4.41    6.48
   8 -10 -29    0.00    6.25
   8  10 -29    3.91    6.71
  -8  10  30   -0.00    5.51
   8 -10 -30    0.00    5.72
   8  10 -30   -0.00    5.38
   8 -10 -31    1.45    7.33
  -8  11   1   12.85    4.44
   8  11  -1   43.00   11.48
  -8 -11   1   28.32   10.15
  -8  11   2    4.01    3.12
   8  11  -2    1.92    5.80
  -8 -11   2    1.34    5.18
  -8  11   3    6.68    3.64
   8  11  -3    9.77    6.60
  -8  11   4    4.29    2.87
   8  11  -4    3.37    5.79
  -8 -11   4    8.53    6.52
  -8  11   5   21.66    5.72
   8  11  -5   10.27    6.96
  -8 -11   5    6.30    6.23
  -8  11   6   -0.00    2.81
   8  11  -6    9.31    6.35
  -8 -11   6   -0.00    4.46
  -8  11   7    3.81    3.48
   8  11  -7    9.26    6.66
  -8 -11   7   -0.00    4.71
  -8  11   8    0.25    3.23
   8  11  -8    1.21    5.52
  -8  11   9   14.09    5.33
   8  11  -9   11.47    7.24
  -8 -11   9    4.31    5.10
  -8  11  10   -0.00    2.49
   8  11 -10    4.97    5.52
  -8 -11  10    0.09    4.41
  -8  11  11   25.21    7.27
   8  11 -11   15.36    7.13
   8  11 -11   21.57    8.80
  -8 -11  11    8.42    6.30
  -8  11  12    0.88    4.03
   8  11 -12    0.00    4.28
   8  11 -12    3.20    5.24
  -8 -11  12   -0.00    4.23
  -8  11  13    0.82    2.98
   8  11 -13    1.36    5.10
  -8 -11  13    0.00    4.61
  -8  11  14    0.00    3.81
   8  11 -14   -0.00    4.34
  -8 -11  14   -0.00    5.03
  -8  11  15    9.27    5.32
   8  11 -15   31.69   10.22
  -8 -11  15   17.30    8.21
  -8  11  16    3.13    4.71
   8  11 -16   -0.00    4.93
  -8 -11  16    4.28    5.15
  -8  11  17    0.98    3.82
   8  11 -17    0.00    4.50
  -8 -11  17    0.04    4.74
  -8  11  18    0.00    5.10
   8  11 -18    0.00    5.09
  -8 -11  18   -0.00    2.61
  -8  11  19   13.94    6.41
   8  11 -19   17.85    8.58
  -8 -11  19    8.59    7.18
  -8  11  20    0.35    2.91
   8  11 -20    0.67    3.81
  -8 -11  20    5.84    6.31
  -8  11  21    2.42    4.80
   8  11 -21    5.61    6.80
  -8  11  22   -0.00    3.17
   8  11 -22   12.63    7.39
  -8  11  23    0.80    4.14
   8  11 -23   -0.00    5.11
  -8  11  24    0.22    3.51
   8  11 -24    0.00    5.22
  -8  11  25    9.22    6.13
   8 -11 -25    2.93    5.95
   8  11 -25    2.09    4.86
  -8  11  26   -0.00    3.67
   8 -11 -26    3.26    5.09
   8  11 -26   -0.00    3.76
  -8  11  27   -0.00    5.43
   8 -11 -27   -0.00    5.58
   8  11 -27   -0.00    4.17
   8 -11 -28   -0.00    5.21
   8  11 -28    0.00    4.87
   8 -11 -29    3.16    5.97
   8  11 -29   -0.00    5.77
   8 -11 -30   11.69    8.56
   8  11 -30    4.42    6.37
   8 -11 -31   -0.00    4.85
  -8  12   1    2.45    2.15
   8  12  -1   -0.00    3.14
  -8 -12   1    1.94    4.25
  -8  12   2    0.00    2.16
   8  12  -2    4.29    5.59
  -8 -12   2    2.87    4.99
  -8  12   3   28.12    6.11
   8  12  -3   63.77   14.48
  -8 -12   3    6.87    6.56
  -8  12   4    5.72    3.50
   8  12  -4   -0.00    4.09
  -8 -12   4   -0.00    4.71
  -8  12   5    0.94    2.37
   8  12  -5    4.95    5.16
  -8 -12   5    0.19    4.80
  -8  12   6   -0.00    2.30
   8  12  -6    1.32    3.68
  -8 -12   6    0.91    3.78
  -8  12   7   23.34    6.12
   8  12  -7    9.74    7.01
  -8 -12   7   22.73    9.19
  -8  12   8    4.87    4.02
   8  12  -8   11.88    6.46
  -8 -12   8   10.70    5.91
  -8  12   9    6.53    4.54
   8  12  -9    8.15    6.71
  -8 -12   9   13.26    7.26
  -8  12  10    6.52    4.26
   8  12 -10    3.70    5.80
  -8 -12  10    2.10    4.73
  -8  12  11    5.29    4.07
   8  12 -11    0.35    4.84
  -8 -12  11    0.28    4.27
  -8  12  12   -0.00    3.39
   8  12 -12    0.00    5.04
  -8 -12  12    1.34    4.70
  -8  12  13    1.60    3.90
   8  12 -13   18.88    8.21
   8  12 -13   12.68    7.19
  -8 -12  13    3.97    6.03
  -8  12  14    0.00    4.49
   8  12 -14   -0.00    4.45
  -8 -12  14   -0.00    5.24
  -8  12  15    0.00    3.28
   8  12 -15   -0.00    4.38
  -8 -12  15   -0.00    5.41
  -8  12  16    5.53    5.35
   8  12 -16    5.15    5.20
  -8 -12  16    1.23    3.96
  -8  12  17    0.17    3.78
   8  12 -17   11.74    6.78
  -8 -12  17    0.00    3.81
  -8  12  18    0.45    3.36
   8  12 -18    0.00    5.72
  -8 -12  18    0.00    6.21
  -8  12  19    2.11    5.10
   8  12 -19   18.56    8.66
  -8 -12  19   19.18    9.08
  -8  12  20   -0.00    4.55
   8  12 -20   -0.00    5.76
  -8 -12  20   -0.00    5.08
  -8  12  21    7.04    5.38
   8  12 -21    0.55    5.11
  -8 -12  21    2.73    4.75
  -8  12  22   -0.00    3.78
   8  12 -22    0.84    6.20
  -8 -12  22    1.08    4.26
  -8  12  23    4.43    5.58
   8  12 -23    0.00    5.29
  -8 -12  23    7.44    6.75
  -8  12  24    4.97    5.13
   8  12 -24   -0.00    6.67
   8  12 -25    0.00    5.56
   8  12 -26    0.00    6.94
   8  12 -27    0.00    5.75
   8  12 -28    0.00    5.08
  -8  13   1    3.61    2.77
   8  13  -1    8.16    7.10
  -8 -13   1   10.18    6.43
   8  13  -2    0.59    5.50
  -8 -13   2   -0.00    4.23
  -8  13   3    0.58    2.80
   8  13  -3    3.21    5.28
  -8 -13   3   -0.00    3.42
  -8  13   4    4.66    3.74
   8  13  -4    3.81    6.18
  -8 -13   4    5.98    6.36
  -8  13   5   14.83    5.41
   8  13  -5   14.62    7.78
  -8 -13   5   24.13    9.11
  -8  13   6   -0.00    3.60
   8  13  -6   -0.00    4.60
  -8  13   7   -0.00    3.72
   8  13  -7   -0.00    4.46
  -8 -13   7    2.02    3.39
  -8  13   8    0.00    3.61
   8  13  -8    1.14    4.82
  -8 -13   8    1.54    4.39
  -8  13   9    2.57    4.34
   8  13  -9   10.11    7.20
  -8 -13   9    7.56    5.98
  -8  13  10   -0.00    3.01
   8  13 -10    2.23    5.13
  -8 -13  10    0.49    3.97
  -8  13  11    6.81    4.73
   8  13 -11   17.86    9.00
  -8 -13  11    2.72    5.47
  -8  13  12   -0.00    3.74
   8  13 -12   -0.00    5.87
  -8 -13  12    5.26    6.05
  -8  13  13    0.43    4.87
   8  13 -13    0.32    4.51
  -8 -13  13   -0.00    3.89
  -8  13  14   -0.00    4.27
   8  13 -14    2.23    5.52
  -8 -13  14   -0.00    4.14
   8  13 -15    7.57    6.40
  -8 -13  15    5.74    7.00
   8  13 -16    0.65    4.43
  -8 -13  16    1.54    5.83
  -8  13  17    3.67    4.66
   8  13 -17    0.00    4.27
  -8 -13  17    2.18    6.02
  -8  13  18    2.68    4.98
   8  13 -18   -0.00    4.01
  -8 -13  18    2.63    5.75
  -8  13  19    2.74    4.74
   8  13 -19   -0.00    5.76
  -8 -13  19    7.37    6.15
  -8  13  20    4.81    4.52
   8  13 -20   -0.00    5.08
  -8 -13  20    0.00    6.07
   8  13 -21    7.74    6.84
  -8 -13  21    3.59    6.72
   8  13 -22   -0.00    4.81
  -8 -13  22    4.48    6.24
   8  13 -23   -0.00    5.63
  -8 -13  23    7.20    6.41
   8  13 -24    1.49    6.13
  -8 -13  24   -0.00    4.31
   8  13 -25   -0.00    4.88
  -8 -13  25    4.72    6.28
   8  13 -26    5.51    6.61
  -8 -13  26    0.00    5.98
  -8  14   1    2.40    3.07
   8  14  -1   14.02    7.88
  -8 -14   1    5.49    6.50
  -8  14   2    6.67    3.80
   8  14  -2   -0.00    5.72
  -8  14   3    1.93    3.21
   8  14  -3    6.27    6.05
  -8 -14   3    3.57    4.89
  -8  14   4    0.09    3.19
   8  14  -4    5.07    5.99
  -8 -14   4   -0.00    4.84
  -8  14   5   -0.00    3.38
   8  14  -5    3.75    6.11
  -8 -14   5    6.87    6.32
  -8  14   6   -0.00    3.79
   8  14  -6    0.00    6.76
  -8 -14   6    4.21    6.42
  -8  14   7   -0.00    3.58
   8  14  -7    4.95    5.09
  -8 -14   7    2.61    4.21
  -8  14   8    9.45    5.21
   8  14  -8    2.17    6.30
  -8 -14   8    5.51    6.28
  -8  14   9    2.14    3.85
   8  14  -9   -0.00    4.93
  -8 -14   9   -0.00    5.89
  -8  14  10    6.51    4.26
   8  14 -10   -0.00    5.20
  -8 -14  10   -0.00    4.70
  -8  14  11    4.44    4.36
   8  14 -11    2.80    5.32
  -8 -14  11    2.18    4.18
  -8  14  12   -0.00    4.16
   8  14 -12   -0.00    4.92
  -8 -14  12   -0.00    5.49
  -8  14  13    2.18    4.13
   8  14 -13    5.12    6.41
  -8 -14  13    9.70    6.12
  -8  14  14    3.52    4.07
   8  14 -14    5.28    5.69
  -8  14  15    0.00    3.91
   8  14 -15   -0.00    4.90
  -8 -14  15   -0.00    4.49
  -8  14  16    2.55    4.35
   8  14 -16    2.74    5.42
  -8 -14  16    0.51    3.70
   8  14 -17    0.00    3.94
  -8 -14  17    2.20    4.98
   8  14 -18   -0.00    4.00
  -8 -14  18    3.89    5.24
   8  14 -19    4.18    5.69
  -8 -14  19    7.85    6.69
   8  14 -20   -0.00    4.60
  -8 -14  20    6.72    6.59
   8  14 -21   -0.00    5.08
  -8 -14  21   -0.00    5.32
   8  14 -22    1.72    5.45
  -8 -14  22    4.80    5.55
   8  14 -23    1.56    5.38
  -8 -14  23    6.45    6.47
   8  14 -24   -0.00    5.71
  -8  15   1    0.45    2.42
   8  15  -1    1.90    7.09
  -8 -15   1    0.18    4.44
  -8  15   2    0.53    2.61
   8  15  -2    2.19    4.54
  -8 -15   2   -0.00    4.59
  -8  15   3    0.64    3.21
   8  15  -3   -0.00    5.24
  -8 -15   3    0.00    5.80
  -8  15   4    3.78    3.60
   8  15  -4   -0.00    5.98
  -8 -15   4    5.75    5.04
  -8  15   5    1.48    3.53
   8  15  -5    8.26    7.20
  -8 -15   5    6.78    5.55
  -8  15   6    1.90    3.41
   8  15  -6   10.32    7.38
  -8 -15   6    0.85    4.71
  -8  15   7    1.06    3.42
  -8 -15   7    8.93    6.40
  -8  15   8    0.04    3.35
   8  15  -8   -0.00    3.30
  -8 -15   8   -0.00    4.65
  -8  15   9   -0.00    4.51
   8  15  -9   -0.00    5.17
  -8 -15   9    3.52    5.55
  -8  15  10    9.02    4.94
   8  15 -10    2.23    5.01
  -8 -15  10   -0.00    4.86
  -8  15  11    0.12    3.96
   8  15 -11    0.00    4.61
  -8 -15  11    5.54    6.42
   8  15 -12    3.42    5.84
  -8 -15  12   -0.00    5.47
   8  15 -13    1.35    5.41
  -8 -15  13    0.10    2.97
   8  15 -14    3.22    6.31
  -8 -15  14   11.25    6.83
   8  15 -15    3.05    5.61
  -8 -15  15   -0.00    6.14
  -8 -15  16   -0.00    5.21
  -8 -15  17    1.03    3.77
  -8 -15  18    2.08    5.35
  -8 -15  19   -0.00    4.62
  -8  16   1    2.10    3.33
   8  16  -1    0.00    5.46
  -8 -16   1    2.26    5.36
  -8  16   2    1.06    3.07
   8  16  -2   -0.00    5.19
  -8 -16   2   -0.00    4.84
  -8  16   3    0.00    2.95
   8  16  -3    0.00    5.24
  -8 -16   3   -0.00    4.74
  -8  16   4   -0.00    2.82
   8  16  -4    0.00    5.81
  -8 -16   4    2.23    5.44
  -8  16   5    0.91    3.45
   8  16  -5   -0.00    5.21
  -8 -16   5   -0.00    4.56
  -8  16   6    0.00    3.45
   8  16  -6   -0.00    5.60
  -8 -16   6    2.15    4.15
   8  16  -7   -0.00    4.84
  -8 -16   7   -0.00    4.40
   8  16  -8    8.53    6.87
  -8 -16   8    5.82    6.62
   8  16  -9    2.12    5.86
  -8 -16   9    0.31    4.46
   8  16 -10    6.68    5.66
  -8 -16  10    0.91    5.73
  -8 -16  11    0.33    4.93
  -8 -16  12    7.46    7.14
  -8 -16  13    5.67    5.17
  -8 -16  14    4.52    5.99
  -8 -17   1   -0.00    5.44
  -8 -17   2    3.57    5.76
  -8 -17   3   -0.00    4.79
  -8 -17   4   -0.00    5.63
  -8 -17   5   -0.00    5.16
  -8 -17   6    0.00    3.70
  -8 -17   7    4.76    5.63
  -8 -17   8    0.00    4.20
  -8 -17   9   -0.00    4.12
  -7   0   1  653.03   69.69
  -7   0   1  889.69   71.21
  -7   0   1  761.07   71.77
   7   0  -1  670.10   70.02
   7   0  -1  694.56   70.32
   7   0  -1  782.45   70.37
  -7   0   2    2.60    3.39
  -7   0   2    1.95    3.77
   7   0  -2    3.01    3.88
   7   0  -2    0.57    2.60
   7   0  -2    3.02    3.45
  -7   0   3    5.29    4.04
  -7   0   3    1.16    3.91
   7   0  -3    6.42    4.53
   7   0  -3    0.00    3.39
  -7   0   4    0.51    3.24
  -7   0   4    0.34    3.19
   7   0  -4    0.00    3.10
  -7   0   5   29.27    7.15
  -7   0   5   36.62    8.66
   7   0  -5   36.37    8.27
  -7   0   6   -0.00    2.58
  -7   0   6   -0.00    3.03
   7   0  -6   -0.00    3.53
  -7   0   7  261.15   29.29
   7   0  -7  268.66   30.48
  -7   0   8   -0.00    3.44
   7   0  -8    0.00    3.90
  -7   0   9   15.71    6.17
   7   0  -9   12.23    5.51
  -7   0  10    0.01    3.59
   7   0 -10   -0.00    4.26
  -7   0  11  260.09   31.26
   7   0 -11  271.46   31.17
  -7   0  12    2.61    3.41
   7   0 -12   -0.00    3.29
  -7   0  13  100.57   16.58
   7   0 -13  105.41   16.38
  -7   0  14    5.83    4.70
  -7   0  15    3.34    5.24
  -7   0  16   -0.00    3.53
  -7   0  17  364.63   41.95
   7   0 -17  366.93   41.34
  -7   0  18   -0.00    4.95
   7   0 -18    1.41    4.42
  -7   0  19    5.14    5.70
   7   0 -19   15.60    7.50
  -7   0  20   -0.00    4.69
   7   0 -20    5.04    4.56
   7   0 -21   17.60    7.42
  -7   0  22    0.10    6.27
   7   0 -22   -0.00    3.19
   7   0 -23   37.80   10.56
   7   0 -24    0.68    3.43
   7   0 -25   -0.00    4.57
   7   0 -26   -0.00    5.18
   7   0 -27   24.02    8.92
   7   0 -28   -0.00    5.06
   7   0 -29    8.77    6.76
   7   0 -30    0.00    5.47
   7   0 -31   -0.00    5.07
   7   0 -32    0.51    5.69
   7   0 -33   12.59    8.07
   7   0 -34   -0.00    7.25
   7   0 -35   -0.00    4.98
   7   0 -36    2.65    6.05
   7   0 -37    2.25    4.97
  -7   1   1    0.86    2.54
  -7   1   1   -0.00    3.11
   7  -1  -1    1.06    3.30
   7   1  -1   -0.00    3.25
   7   1  -1    1.13    3.61
   7   1  -1    3.44    3.69
  -7  -1   1    5.35    4.05
  -7  -1   1   -0.00    2.88
  -7  -1   1    2.63    3.16
  -7   1   2   40.39    7.58
  -7   1   2   42.85    8.50
   7  -1  -2   29.69    6.92
   7  -1  -2   20.95    6.58
   7   1  -2   44.15    9.00
   7   1  -2   54.98    9.60
   7   1  -2   28.96    7.25
  -7  -1   2   26.96    7.82
  -7  -1   2   36.27    7.78
  -7  -1   2   38.13    8.64
  -7   1   3  238.20   25.92
  -7   1   3  243.58   27.05
   7  -1  -3  179.27   25.18
   7   1  -3  254.97   27.93
   7   1  -3  246.81   27.13
  -7  -1   3  259.77   26.96
  -7  -1   3  241.18   28.06
  -7   1   4   -0.00    2.85
  -7   1   4    0.00    3.08
   7  -1  -4    0.24    3.30
   7   1  -4    0.00    3.45
   7   1  -4    2.25    3.60
  -7  -1   4   -0.00    2.76
  -7  -1   4    0.00    2.96
  -7   1   5   65.31   11.03
  -7   1   5   80.45   12.44
   7  -1  -5   85.41   12.72
   7   1  -5   70.65   12.19
   7   1  -5   71.05   11.75
  -7  -1   5  100.19   13.25
  -7  -1   5   55.31   11.62
  -7   1   6    0.00    2.63
  -7   1   6    1.51    3.40
   7  -1  -6   -0.00    2.85
   7   1  -6   -0.00    3.62
   7   1  -6   -0.00    2.91
  -7  -1   6    0.00    3.58
  -7  -1   6    3.23    4.36
  -7   1   7   39.81    8.26
  -7   1   7   36.55    8.56
   7  -1  -7   36.05    8.39
   7   1  -7   32.75    8.44
   7   1  -7   37.39    8.25
  -7  -1   7   25.48    8.15
  -7   1   8   19.07    5.86
  -7   1   8    8.20    4.96
   7  -1  -8   10.31    4.91
   7   1  -8   12.82    5.80
  -7  -1   8    0.00    4.74
  -7   1   9  270.58   32.26
   7  -1  -9  306.82   32.82
   7   1  -9  279.36   33.10
  -7  -1   9  307.78   34.07
  -7   1  10   19.77    7.09
   7  -1 -10   11.28    5.54
  -7  -1  10   22.72    7.39
  -7   1  11   57.14   11.56
   7  -1 -11   62.20   11.57
   7   1 -11   72.63   12.53
  -7  -1  11   76.94   13.70
  -7   1  12    1.15    3.75
   7  -1 -12    3.34    4.25
   7   1 -12    0.45    4.32
  -7  -1  12    5.02    3.89
  -7   1  13  196.52   23.76
   7  -1 -13  152.85   21.72
   7   1 -13  172.36   22.93
  -7  -1  13  148.30   22.31
  -7   1  14    6.88    4.82
   7  -1 -14    7.71    5.32
  -7  -1  14    9.67    6.38
  -7   1  15  140.09   20.26
  -7  -1  15  113.50   19.23
  -7   1  16   42.23   10.20
  -7  -1  16   28.91    9.16
  -7   1  17   28.77    9.42
   7  -1 -17   27.61    8.11
   7   1 -17   23.56    8.39
  -7  -1  17   20.50    8.24
  -7   1  18    3.35    5.18
   7  -1 -18   -0.00    3.95
   7   1 -18    1.33    4.21
  -7  -1  18    1.79    5.35
   7  -1 -19   98.64   18.37
   7   1 -19  176.45   22.18
  -7  -1  19  139.19   21.43
   7  -1 -20    7.54    6.74
   7   1 -20    0.21    4.90
  -7  -1  20    0.00    4.41
   7  -1 -21   24.51    9.55
   7   1 -21   66.48   13.04
  -7  -1  21   63.87   13.50
   7  -1 -22   -0.00    4.64
   7   1 -22    3.43    5.33
  -7  -1  22   -0.00    4.42
   7  -1 -23   15.24    8.85
   7   1 -23   39.91   10.43
  -7  -1  23   20.09    8.81
   7  -1 -24    1.73    5.81
   7   1 -24    8.79    5.98
  -7  -1  24   16.11    8.13
  -7   1  25   18.98    9.35
   7  -1 -25   18.36    8.87
   7   1 -25   33.55   10.18
  -7  -1  25   49.32   12.51
  -7   1  26    2.14    4.72
   7  -1 -26   -0.00    3.55
   7   1 -26   -0.00    3.99
  -7   1  27    5.36    6.42
   7  -1 -27   -0.00    5.06
   7   1 -27    0.00    5.88
  -7   1  28   -0.00    4.70
   7   1 -28   -3.52    5.55
  -7   1  29   10.90    7.97
   7  -1 -29   15.86    8.04
   7   1 -29   27.80    9.29
   7  -1 -30    5.79    6.16
   7   1 -30   -0.00    5.75
   7  -1 -31   16.05    7.31
   7   1 -31    6.51    6.60
   7  -1 -32    5.73    6.37
   7   1 -32    0.81    4.44
   7  -1 -33   -0.00    6.51
   7   1 -33   -0.00    5.19
   7  -1 -34    0.45    3.38
   7   1 -34    2.75    6.01
   7  -1 -35    9.41    7.74
   7   1 -35    1.87    4.76
   7  -1 -36    0.68    5.99
   7   1 -36    1.95    5.32
   7  -1 -37    0.00    5.60
   7   1 -37   -0.00    6.61
  -7   2   1   33.52    6.71
  -7   2   1   43.95    8.03
   7  -2  -1   19.38    5.91
   7   2  -1   18.35    6.71
   7   2  -1   31.08    8.07
   7   2  -1   34.57    8.10
  -7  -2   1   28.14    7.49
  -7  -2   1   28.48    6.91
  -7  -2   1   43.31    9.19
  -7   2   2   38.46    7.53
  -7   2   2   49.11    8.84
   7  -2  -2   37.40    7.90
   7  -2  -2   41.48    7.87
   7   2  -2   48.98   10.08
   7   2  -2   45.38    9.22
  -7  -2   2   39.18    9.03
  -7  -2   2   30.56    7.67
  -7  -2   2   55.45   10.55
  -7   2   3    5.49    3.34
  -7   2   3    3.82    3.72
   7  -2  -3    0.00    2.94
   7   2  -3    9.16    5.10
   7   2  -3    0.00    3.30
   7   2  -3    2.17    3.20
  -7  -2   3    1.89    4.41
  -7  -2   3    3.22    4.21
  -7  -2   3    1.28    4.49
  -7   2   4    6.38    3.70
  -7   2   4    3.69    3.75
   7  -2  -4    4.80    3.55
   7   2  -4   10.21    5.27
   7   2  -4    8.89    4.39
  -7  -2   4    2.52    3.72
  -7   2   5  232.60   27.28
  -7   2   5  296.96   29.56
   7  -2  -5  253.70   28.50
   7   2  -5  245.44   28.93
   7   2  -5  242.16   28.62
  -7  -2   5  251.93   30.07
  -7   2   6   25.19    6.11
  -7   2   6   15.40    5.28
   7  -2  -6    7.35    4.35
   7   2  -6   10.42    5.65
   7   2  -6   13.47    5.34
  -7  -2   6   12.78    6.19
  -7   2   7  235.27   26.68
  -7   2   7  229.42   26.92
   7  -2  -7  221.43   26.55
   7   2  -7  207.58   27.41
   7   2  -7  222.36   26.80
  -7  -2   7  313.54   30.70
  -7   2   8    0.00    3.43
  -7   2   8    5.96    4.98
   7  -2  -8    2.82    3.42
   7   2  -8    4.88    3.80
   7   2  -8    4.29    4.37
  -7   2   9   62.29   10.70
  -7   2   9   61.17   11.36
   7  -2  -9   59.81   10.96
   7   2  -9   49.73   10.72
   7   2  -9   70.43   12.07
  -7  -2   9   38.99   10.29
  -7   2  10    3.85    4.34
   7  -2 -10   13.14    5.68
   7   2 -10   12.40    6.33
   7   2 -10    9.39    5.12
  -7  -2  10    7.24    4.96
  -7   2  11  145.67   20.00
   7  -2 -11  139.37   19.24
   7   2 -11  132.32   19.64
  -7  -2  11  139.51   20.26
  -7   2  12   33.62    9.44
   7  -2 -12   31.24    8.81
   7   2 -12   63.39   11.73
  -7  -2  12   48.04   11.00
  -7   2  13   57.89   12.17
  -7  -2  13   69.83   13.42
  -7   2  14   -0.00    4.18
   7  -2 -14   -0.00    3.80
  -7  -2  14    1.11    4.96
  -7   2  15   20.52    7.30
  -7  -2  15   26.27    8.62
   7   2 -16   72.15   13.76
  -7  -2  16   67.44   13.85
   7   2 -17   57.10   12.54
  -7  -2  17   66.02   14.02
   7  -2 -18   29.44    9.62
   7   2 -18   30.51    9.87
  -7  -2  18   42.52   10.92
   7  -2 -19    0.02    3.59
   7   2 -19    7.97    5.32
  -7  -2  19    3.84    4.73
   7  -2 -20    3.96    5.74
   7   2 -20    8.50    6.86
  -7  -2  20   17.89    7.64
   7  -2 -21   47.75   11.40
   7   2 -21   33.26   10.08
   7  -2 -22    2.75    4.76
   7   2 -22    3.30    5.59
  -7  -2  22    0.00    6.27
  -7   2  23    0.17    3.76
   7  -2 -23   17.52    8.36
   7   2 -23   27.83    8.82
  -7  -2  23   23.21    9.15
  -7   2  24    5.23    6.06
   7  -2 -24    0.00    5.40
   7   2 -24    4.08    5.74
  -7  -2  24   -0.00    4.13
  -7   2  25    2.09    4.62
   7  -2 -25   12.08    7.69
   7   2 -25    3.36    5.31
  -7   2  26    6.01    5.45
   7  -2 -26    4.11    4.87
   7   2 -26    4.93    6.21
  -7   2  27   11.71    6.77
   7  -2 -27    8.87    7.75
   7   2 -27   10.02    7.96
  -7   2  28    5.34    5.46
   7  -2 -28    4.55    5.75
   7   2 -28    0.00    3.88
  -7   2  29    5.11    5.86
   7  -2 -29   -0.00    5.66
   7   2 -29   17.16    7.52
  -7   2  30   -0.00    4.24
   7  -2 -30    0.55    4.36
   7   2 -30    0.66    4.82
   7  -2 -31    4.52    6.40
   7   2 -31    6.98    6.21
   7  -2 -32    0.00    5.61
   7   2 -32    5.03    5.44
   7  -2 -33   16.39    8.75
   7   2 -33    2.32    6.02
   7  -2 -34   -0.00    6.53
   7   2 -34    1.28    4.85
   7  -2 -35    0.00    6.01
   7   2 -35    0.32    2.61
   7  -2 -36    8.66    6.69
   7   2 -36    2.79    6.37
   7   2 -37    7.16    7.66
  -7   3   1   -0.00    2.18
  -7   3   1    1.38    2.47
   7  -3  -1   -0.00    2.72
   7  -3  -1   -0.00    2.02
   7   3  -1    1.56    3.71
   7   3  -1   -0.00    2.84
  -7  -3   1    0.86    3.25
  -7  -3   1    0.57    4.03
  -7   3   2  173.50   18.00
  -7   3   2  130.64   17.50
   7  -3  -2  157.12   18.35
   7  -3  -2  128.18   16.58
   7   3  -2  124.40   19.25
   7   3  -2  143.48   19.84
   7   3  -2  157.73   19.56
  -7  -3   2  132.93   19.18
  -7  -3   2  144.37   19.99
  -7   3   3   40.13    8.11
  -7   3   3   49.84    8.87
   7  -3  -3   56.62    9.26
   7   3  -3   44.66   10.11
   7   3  -3   43.17    9.96
   7   3  -3   47.42    9.54
  -7  -3   3   38.14    9.19
  -7   3   4    4.63    3.42
  -7   3   4    6.00    4.06
   7  -3  -4    6.99    3.93
   7   3  -4    0.00    4.47
   7   3  -4    6.66    4.66
  -7  -3   4    5.25    5.01
  -7  -3   4    3.14    3.56
  -7   3   5   63.09   10.91
  -7   3   5   85.29   12.34
   7  -3  -5   80.11   11.77
   7   3  -5   69.85   13.09
   7   3  -5   86.71   13.38
  -7  -3   5   54.20   12.29
  -7   3   6   21.77    6.31
   7  -3  -6   15.77    5.26
   7   3  -6    6.06    4.45
  -7  -3   6   13.69    5.79
  -7   3   7    5.60    4.00
  -7   3   7    5.36    4.19
   7  -3  -7    3.75    3.75
   7   3  -7    4.91    4.44
   7   3  -7    8.54    5.08
  -7  -3   7    0.00    4.03
  -7   3   8    0.00    3.01
  -7   3   8   -0.00    2.53
   7  -3  -8   -0.00    2.95
   7   3  -8    2.39    4.32
   7   3  -8    2.71    4.25
  -7  -3   8   -0.00    3.57
  -7   3   9  238.12   26.34
  -7   3   9  199.32   25.47
   7  -3  -9  206.34   25.33
   7   3  -9  223.88   27.57
   7   3  -9  246.83   27.15
  -7  -3   9  185.36   26.35
  -7   3  10   63.67   11.26
  -7   3  10   60.22   11.33
   7  -3 -10   65.02   11.34
   7   3 -10   67.07   12.54
   7   3 -10   56.93   11.17
  -7  -3  10   42.90   10.66
  -7   3  11    4.69    3.90
   7  -3 -11   11.10    5.14
   7   3 -11    2.58    4.57
  -7  -3  11    6.63    5.28
  -7   3  12   -0.00    4.28
   7  -3 -12   -0.00    2.78
   7   3 -12   -0.00    3.58
  -7  -3  12    1.50    3.70
   7  -3 -13   71.68   13.20
  -7  -3  13   90.70   15.66
   7  -3 -14   86.76   14.45
  -7  -3  14   68.62   14.53
   7   3 -15   91.54   16.69
  -7  -3  15  137.14   19.95
   7   3 -16    3.58    5.14
  -7  -3  16   22.90    8.31
   7   3 -17    1.99    4.10
  -7  -3  17    1.03    3.98
   7  -3 -18   12.60    6.75
   7   3 -18   16.23    7.86
  -7  -3  18   16.01    7.38
  -7   3  19  157.45   25.42
   7  -3 -19  270.32   30.38
   7   3 -19  206.14   27.73
  -7  -3  19  245.30   30.36
  -7   3  20    6.02    4.88
   7  -3 -20    0.92    5.03
   7   3 -20   -0.00    5.04
  -7  -3  20   -0.00    4.13
  -7   3  21   -0.00    4.79
   7  -3 -21    0.63    5.98
   7   3 -21    2.72    4.21
  -7  -3  21    4.88    5.58
  -7   3  22   -0.00    3.97
   7  -3 -22    1.83    4.71
   7   3 -22    1.82    5.59
  -7  -3  22    5.24    5.44
  -7   3  23   19.72    7.96
   7  -3 -23    3.51    5.71
   7   3 -23   19.14    8.01
  -7  -3  23   16.74    8.84
  -7   3  24    6.30    5.69
   7  -3 -24    4.11    5.34
   7   3 -24    0.00    5.47
  -7   3  25   15.78    7.37
   7  -3 -25   10.23    6.19
   7   3 -25   19.68    7.86
  -7   3  26    0.88    3.98
   7  -3 -26   14.49    8.19
   7   3 -26    0.00    5.44
  -7   3  27   -0.00    4.72
   7  -3 -27    0.95    5.22
   7   3 -27   -0.00    4.94
  -7   3  28    4.38    6.10
   7  -3 -28    0.55    5.45
   7   3 -28    0.00    4.97
  -7   3  29    0.74    3.33
   7  -3 -29   14.68    7.64
   7   3 -29   14.74    7.35
  -7   3  30   -0.00    4.62
   7  -3 -30    4.63    6.30
   7   3 -30    4.35    6.35
  -7   3  31    2.03    6.25
   7  -3 -31    1.39    5.54
   7   3 -31   11.73    7.13
   7  -3 -32   -0.00    4.80
   7   3 -32    4.72    6.59
   7  -3 -33    6.60    5.75
   7   3 -33    0.87    4.78
   7  -3 -34    2.67    6.99
   7   3 -34   -0.00    5.21
   7  -3 -35    7.91    9.26
   7   3 -35   24.48    9.31
   7  -3 -36    4.50    5.18
   7   3 -36    0.00    5.58
   7   3 -37   -0.00    3.86
  -7   4   1   59.84    9.20
   7  -4  -1   58.58    9.38
   7  -4  -1   58.56    8.41
   7   4  -1   46.28   11.07
   7   4  -1   49.58   10.50
  -7  -4   1   53.42   11.09
  -7  -4   1   64.79   12.30
  -7   4   2   95.34   12.66
  -7   4   2   80.12   11.92
   7  -4  -2   77.61   11.77
   7  -4  -2   94.07   11.52
   7   4  -2  115.56   16.19
   7   4  -2   81.06   14.66
   7   4  -2   75.97   13.41
  -7  -4   2  103.58   15.48
  -7  -4   2   69.05   13.89
  -7   4   3   14.15    4.55
  -7   4   3   11.72    4.76
   7  -4  -3    7.93    4.07
   7   4  -3    7.13    5.19
   7   4  -3    4.44    4.00
   7   4  -3   15.96    6.44
  -7  -4   3    5.90    4.25
  -7  -4   3    3.47    4.26
  -7   4   4   26.22    6.57
  -7   4   4   34.04    7.26
   7  -4  -4   43.96    7.73
   7   4  -4   25.96    8.16
   7   4  -4   22.40    7.43
  -7  -4   4   33.47    8.62
  -7  -4   4   24.34    8.13
  -7   4   5   82.07   11.93
  -7   4   5   74.47   11.55
   7  -4  -5   72.96   11.58
   7   4  -5   54.06   12.00
   7   4  -5   71.86   12.80
  -7  -4   5   68.56   12.80
  -7  -4   5   93.49   14.81
  -7   4   6   59.44   10.78
  -7   4   6   52.06   10.19
   7  -4  -6   66.89   11.00
   7   4  -6   61.06   11.97
   7   4  -6   76.33   13.04
  -7  -4   6   82.03   13.88
  -7   4   7   58.02   10.33
  -7   4   7   45.79    9.70
   7  -4  -7   52.81    9.67
   7   4  -7   50.75   11.22
   7   4  -7   63.57   11.53
  -7  -4   7   50.04   11.42
  -7   4   8   50.30    9.52
  -7   4   8   30.61    7.99
   7  -4  -8   52.86    9.46
   7   4  -8   40.72    9.92
   7   4  -8   37.61    9.50
  -7  -4   8   40.84   10.40
  -7   4   9   29.77    7.79
   7   4  -9   22.00    7.23
  -7  -4   9   22.47    8.52
  -7   4  10    0.00    3.36
   7  -4 -10    0.00    3.12
   7   4 -10    3.45    5.00
  -7  -4  10   -0.00    4.45
   7  -4 -11   90.80   15.17
   7   4 -11  106.12   16.69
  -7  -4  11  123.74   18.55
   7  -4 -12  130.89   17.82
   7   4 -12  133.25   18.68
  -7  -4  12   87.39   16.96
   7  -4 -13  103.35   16.42
   7   4 -13  110.40   17.23
  -7  -4  13   99.56   17.30
   7  -4 -14   21.94    7.50
   7   4 -14   11.24    6.19
   7   4 -14   16.29    6.82
  -7  -4  14   31.10    9.63
  -7   4  15   20.13    7.18
   7   4 -15   25.33    8.97
  -7  -4  15   38.71   10.68
  -7   4  16   28.39    8.56
   7   4 -16    5.93    5.85
  -7  -4  16   22.31    8.91
  -7   4  17  107.80   17.73
   7   4 -17  104.90   17.68
  -7  -4  17  116.11   19.35
  -7   4  18    5.35    5.93
   7  -4 -18   18.11    7.84
   7   4 -18   15.47    7.07
  -7  -4  18   18.16    8.36
  -7   4  19   22.29    8.24
   7  -4 -19   13.96    7.07
   7   4 -19   11.60    7.26
  -7  -4  19   31.72   10.39
  -7   4  20   14.82    7.40
   7  -4 -20   13.55    7.56
   7   4 -20   13.04    6.56
  -7  -4  20   34.09   10.30
  -7   4  21   32.06    9.74
   7  -4 -21   21.23    8.51
   7   4 -21   25.32    8.88
  -7  -4  21   53.55   12.58
  -7   4  22   29.84    9.74
   7  -4 -22   20.36    7.88
   7   4 -22   14.80    8.49
  -7   4  23    6.03    5.96
   7  -4 -23    7.73    6.34
   7   4 -23    1.25    5.60
  -7   4  24    7.25    7.04
   7  -4 -24    6.16    4.95
  -7   4  25    1.80    4.15
   7  -4 -25    6.05    6.18
   7   4 -25   -0.00    5.73
  -7   4  26   15.14    8.14
   7  -4 -26    8.52    6.97
   7   4 -26    6.27    6.48
  -7   4  27    6.61    6.16
   7  -4 -27    3.21    5.39
   7   4 -27    5.55    6.98
  -7   4  28    2.93    5.21
   7  -4 -28    6.22    6.05
   7   4 -28   12.83    7.45
  -7   4  29    0.00    4.79
   7  -4 -29    6.74    6.67
   7   4 -29    0.00    5.52
  -7   4  30   -0.00    5.09
   7  -4 -30   -0.00    6.86
   7   4 -30    0.00    4.96
  -7   4  31    3.72    7.07
   7  -4 -31   13.52    8.53
   7   4 -31    5.68    5.74
  -7   4  32   -0.00    5.34
   7  -4 -32    4.76    6.24
   7   4 -32    9.80    7.18
   7  -4 -33   18.51    8.75
   7   4 -33    9.74    7.68
   7  -4 -34   -0.00    5.70
   7   4 -34    1.91    5.07
   7  -4 -35    8.86    7.38
   7   4 -35    1.85    5.25
   7  -4 -36    0.00    6.86
   7   4 -36    1.72    5.68
  -7   5   1    0.36    2.82
  -7   5   1    2.26    2.68
   7  -5  -1    1.35    2.19
   7  -5  -1    1.62    1.71
   7   5  -1   -0.00    3.62
   7   5  -1    3.82    4.89
  -7  -5   1    1.83    3.93
  -7  -5   1    2.55    4.65
  -7   5   2    0.00    2.87
  -7   5   2    1.12    2.40
   7  -5  -2    0.43    2.24
   7  -5  -2    0.74    1.90
   7   5  -2    0.00    3.95
   7   5  -2    0.00    3.66
  -7  -5   2    0.00    4.81
  -7  -5   2    0.00    3.05
  -7   5   3   38.20    7.17
  -7   5   3   30.67    6.59
   7  -5  -3   26.83    6.31
   7   5  -3   29.21    8.22
   7   5  -3   35.87    9.37
   7   5  -3   30.55    7.97
  -7  -5   3   33.23    9.17
  -7  -5   3   22.05    7.68
  -7   5   4   97.58   13.86
  -7   5   4   89.55   13.29
   7  -5  -4   97.38   13.62
   7   5  -4  116.31   17.23
   7   5  -4  107.54   16.93
   7   5  -4  118.70   16.95
  -7  -5   4   82.42   15.37
  -7  -5   4  112.65   17.22
  -7   5   5   42.24    8.53
  -7   5   5   41.35    7.71
   7  -5  -5   44.31    8.15
   7   5  -5   45.08   10.37
  -7  -5   5   34.31    9.70
  -7   5   6    0.86    3.18
   7  -5  -6    1.52    3.12
   7   5  -6    0.00    3.48
  -7  -5   6   -0.00    4.21
  -7   5   7   16.29    5.29
   7  -5  -7   14.18    5.35
   7   5  -7    9.11    5.56
  -7  -5   7    0.00    3.54
  -7   5   8   78.32   11.90
   7  -5  -8   56.61   10.84
   7   5  -8   67.14   12.87
  -7  -5   8   83.76   14.89
  -7   5   9  104.12   15.21
   7  -5  -9  100.39   15.16
   7   5  -9  114.43   17.29
  -7  -5   9   95.52   17.16
  -7   5  10   28.48    7.80
   7  -5 -10   49.90    9.57
   7   5 -10   25.88    8.43
  -7  -5  10   34.83    9.96
   7  -5 -11   77.92   13.51
  -7  -5  11   83.38   15.62
  -7   5  12    5.30    5.22
   7   5 -12   -0.00    4.00
   7   5 -12    0.20    4.02
  -7  -5  12    0.00    5.16
  -7   5  13   12.64    6.95
   7  -5 -13   42.94    9.87
   7   5 -13   45.37   10.98
   7   5 -13   60.33   11.90
  -7  -5  13   31.85    9.46
  -7   5  14   42.37   10.25
   7  -5 -14   36.69    9.55
   7   5 -14   24.35    8.99
   7   5 -14   33.81    9.93
  -7  -5  14   46.94   11.62
  -7   5  15  102.47   17.90
   7   5 -15  136.66   20.59
   7   5 -15  148.02   21.21
  -7  -5  15  139.00   21.15
  -7   5  16    1.58    4.34
   7   5 -16    6.30    5.74
   7   5 -16    2.69    4.72
  -7  -5  16   -0.00    5.06
  -7   5  17    0.40    4.28
   7  -5 -17    4.32    3.99
   7   5 -17    1.84    4.44
  -7  -5  17   -0.00    4.22
  -7   5  18    1.44    4.08
   7  -5 -18    0.28    3.93
   7   5 -18    5.47    6.72
  -7  -5  18    1.79    4.77
  -7   5  19   36.74   10.42
   7  -5 -19   26.59    9.07
  -7  -5  19   34.88   11.08
  -7   5  20   19.68    7.86
   7  -5 -20   35.58    9.83
   7   5 -20   14.43    7.75
  -7   5  21    2.92    4.66
   7  -5 -21    7.76    5.51
   7   5 -21   10.17    6.14
  -7   5  22    0.82    5.34
   7  -5 -22    1.15    3.90
   7   5 -22    3.32    4.32
  -7   5  23    1.36    5.39
   7  -5 -23    1.54    5.27
   7   5 -23   -0.00    5.23
  -7   5  24   10.34    6.90
   7   5 -24    0.94    5.67
  -7   5  25    5.46    5.56
   7   5 -25   16.32    8.29
  -7   5  26    1.57    5.68
   7  -5 -26    1.82    6.50
   7   5 -26    2.74    4.90
  -7   5  27   -0.00    5.15
   7  -5 -27    0.00    4.44
   7   5 -27    0.00    5.45
  -7   5  28    5.36    6.48
   7  -5 -28    2.86    4.39
   7   5 -28    1.56    5.65
  -7   5  29    4.23    6.16
   7  -5 -29    1.60    5.82
  -7   5  30   -0.00    5.62
   7  -5 -30    0.00    5.82
   7   5 -30    6.14    6.32
  -7   5  31    9.00    6.95
   7  -5 -31    7.56    6.58
   7   5 -31    2.26    5.21
  -7   5  32   -0.00    5.17
   7  -5 -32   -0.00    4.83
   7   5 -32    0.00    5.92
   7  -5 -33   -0.00    7.40
   7   5 -33   -0.00    5.48
   7  -5 -34    0.89    5.85
   7   5 -34   16.27    8.03
   7   5 -35    0.00    4.88
   7   5 -36    0.57    5.15
  -7   6   1   57.44    9.20
   7  -6  -1   63.58    9.25
   7  -6  -1   58.64    6.71
   7   6  -1   53.32   12.20
   7   6  -1   74.10   13.16
  -7   6   2   53.28    8.69
   7  -6  -2   59.58    8.82
   7  -6  -2   49.27    6.77
   7   6  -2   63.72   12.84
   7   6  -2   46.25   10.97
  -7  -6   2   43.26   11.09
  -7   6   3   31.36    6.59
   7  -6  -3   26.52    6.27
   7  -6  -3   27.76    5.09
   7   6  -3   30.23    9.13
   7   6  -3   44.80    9.95
  -7  -6   3   28.97    8.49
  -7   6   4   10.60    4.83
   7  -6  -4   11.72    4.48
   7   6  -4    7.64    6.46
   7   6  -4    7.39    5.60
  -7  -6   4   10.63    6.11
  -7   6   5    4.72    3.66
   7  -6  -5    1.30    3.04
   7   6  -5    0.24    3.65
   7   6  -5   -0.00    3.70
  -7   6   6   85.97   12.21
   7   6  -6   63.57   12.47
  -7  -6   6   42.97   11.66
   7  -6  -7  117.28   16.80
   7   6  -7  148.27   20.33
  -7  -6   7  146.84   21.15
  -7   6   8   56.03    9.95
   7  -6  -8   56.39   10.32
   7   6  -8   51.42   11.76
  -7  -6   8   47.69   11.47
  -7   6   9   -0.00    3.35
  -7   6   9    0.99    3.83
   7  -6  -9    7.34    4.14
   7   6  -9    3.35    5.32
   7   6  -9    1.18    4.05
  -7  -6   9    5.93    5.19
  -7   6  10   85.71   13.02
  -7   6  10   57.72   11.68
   7  -6 -10   86.46   13.48
   7   6 -10   57.82   12.79
   7   6 -10   75.61   14.61
  -7  -6  10   85.12   15.69
  -7   6  11   78.40   14.85
   7  -6 -11  135.84   17.97
   7   6 -11  123.16   18.30
   7   6 -11  109.43   17.95
  -7  -6  11  152.04   21.03
  -7   6  12    5.48    4.90
   7  -6 -12   17.72    6.38
   7   6 -12    7.28    5.36
   7   6 -12    7.61    6.01
  -7  -6  12   15.79    8.04
  -7   6  13   17.80    6.26
   7  -6 -13    6.80    5.30
   7   6 -13    5.74    6.42
   7   6 -13   11.75    6.48
  -7  -6  13   26.50    9.42
  -7   6  14    5.47    4.93
   7  -6 -14    8.42    5.80
   7   6 -14    9.27    7.10
   7   6 -14   17.25    7.08
  -7  -6  14   14.33    7.76
  -7   6  15    4.61    5.14
   7   6 -15    0.40    5.11
   7   6 -15    3.50    5.11
  -7  -6  15    5.89    5.18
  -7   6  16   34.73    9.82
   7   6 -16   42.00   10.83
   7   6 -16   64.99   13.21
  -7  -6  16   63.48   14.09
  -7   6  17   46.24   10.89
   7  -6 -17   42.05   10.94
   7   6 -17   35.87   10.24
  -7   6  18   38.26   10.39
   7   6 -18   46.49   11.99
  -7   6  19    3.84    5.49
   7  -6 -19    8.35    6.08
   7   6 -19    0.00    5.83
  -7   6  20   -0.00    4.87
   7  -6 -20   -0.00    4.21
   7   6 -20    0.00    5.06
  -7   6  21    3.18    5.20
   7  -6 -21    7.09    6.18
   7   6 -21    3.22    5.34
  -7   6  22   12.83    7.41
   7  -6 -22   14.93    7.03
   7   6 -22    2.90    6.80
  -7   6  23    0.00    4.85
   7  -6 -23   20.83    8.61
   7   6 -23    5.80    4.90
  -7   6  24    8.04    6.79
   7  -6 -24    8.51    7.27
   7   6 -24    3.27    5.48
  -7   6  25   -0.00    5.87
   7  -6 -25    4.80    4.87
   7   6 -25    0.00    4.36
  -7   6  26   24.82    9.07
   7  -6 -26   12.96    8.08
   7   6 -26   17.67    8.08
  -7   6  27   -0.00    5.15
   7  -6 -27    6.30    6.66
   7   6 -27    5.14    5.58
  -7   6  28   10.27    7.78
   7  -6 -28   12.48    7.39
   7   6 -28    3.66    5.69
  -7   6  29    2.68    4.56
   7  -6 -29   -0.00    4.93
   7   6 -29    1.96    4.47
  -7   6  30   -0.00    7.00
   7  -6 -30    0.00    5.86
   7   6 -30    2.10    5.41
   7  -6 -31    3.13    6.79
   7   6 -31    3.78    4.33
  -7   6  32    6.07    6.49
   7  -6 -32    0.53    5.84
   7   6 -32    4.36    5.34
  -7   6  33    0.40    5.69
   7  -6 -33   -0.00    4.99
   7   6 -33    8.43    6.12
   7  -6 -34    3.99    6.44
   7   6 -34    5.97    5.83
   7  -6 -35   -0.00    5.81
   7   6 -35   -0.00    6.67
   7   6 -36   -0.00    4.50
  -7   7   1    2.21    2.66
   7   7  -1    4.81    4.68
   7   7  -1    6.52    5.80
  -7  -7   1    0.58    4.49
  -7   7   2   14.98    4.47
   7  -7  -2   29.76    5.74
   7  -7  -2   14.03    2.18
   7   7  -2   19.52    7.64
   7   7  -2   18.26    7.35
  -7  -7   2   21.84    7.25
  -7   7   3    5.22    3.40
   7  -7  -3    7.50    3.40
   7  -7  -3    7.49    2.35
   7   7  -3    8.76    5.88
   7   7  -3    6.66    5.74
  -7  -7   3    6.21    5.35
  -7  -7   3   13.75    6.46
  -7   7   4  219.43   23.63
   7  -7  -4  215.72   23.52
   7   7  -4  171.98   26.60
   7   7  -4  197.13   27.07
  -7  -7   4  257.71   28.85
  -7  -7   4  208.78   27.90
  -7   7   5   80.27   11.21
  -7   7   5   43.08    9.41
   7  -7  -5   67.79   10.68
   7   7  -5   68.13   13.67
   7   7  -5   74.29   14.16
   7   7  -5   68.28   13.25
  -7  -7   5   84.94   14.86
  -7  -7   5   93.51   15.95
  -7   7   6    8.75    4.12
  -7   7   6    4.25    3.65
   7  -7  -6    3.48    3.92
   7   7  -6    7.67    6.21
   7   7  -6    3.17    4.42
  -7  -7   6    6.30    5.57
  -7  -7   6   11.29    6.51
  -7   7   7   68.64   10.53
  -7   7   7   45.90    9.27
   7  -7  -7   50.05    9.62
   7   7  -7   48.52   11.83
   7   7  -7   68.07   13.27
  -7  -7   7   60.36   12.27
  -7   7   8   19.04    5.47
  -7   7   8   11.26    5.38
   7  -7  -8   12.35    5.13
   7   7  -8    6.02    5.59
   7   7  -8   17.35    7.07
  -7  -7   8   12.96    6.40
  -7  -7   8    4.61    5.78
  -7   7   9   21.53    6.13
  -7   7   9   18.23    6.41
   7  -7  -9   26.42    7.85
   7   7  -9   19.19    8.33
   7   7  -9   28.52    9.26
  -7  -7   9   54.38   11.26
  -7  -7   9   32.75   10.26
  -7   7  10   70.35   11.68
  -7   7  10   54.27   11.46
   7  -7 -10   81.41   13.34
   7   7 -10   67.40   14.17
   7   7 -10   87.45   15.49
  -7  -7  10   86.83   15.49
  -7  -7  10   84.28   15.62
  -7   7  11   17.45    6.27
   7  -7 -11   24.05    7.46
   7   7 -11   24.08    8.87
   7   7 -11   15.00    7.67
  -7  -7  11   19.68    8.36
  -7   7  12    6.71    4.64
   7  -7 -12    5.00    4.52
   7   7 -12   -0.00    5.32
   7   7 -12    5.72    5.30
  -7  -7  12    2.49    5.37
   7  -7 -13   13.53    6.46
   7   7 -13    8.68    6.09
   7   7 -13   13.14    6.69
  -7  -7  13   19.48    8.64
   7  -7 -14  128.90   20.08
   7   7 -14  144.69   21.14
   7   7 -15   -0.00    4.52
   7   7 -16    3.64    4.75
   7  -7 -17    6.90    5.97
   7   7 -17    0.38    4.92
   7  -7 -18    0.00    4.46
  -7   7  19   -0.00    4.07
   7  -7 -19   -0.00    5.74
   7   7 -19   -0.00    5.12
  -7   7  20   27.81    8.97
   7  -7 -20    3.69    4.99
   7   7 -20    7.91    5.92
  -7   7  21   -0.00    4.80
   7  -7 -21    7.49    6.38
   7   7 -21   -0.00    2.79
  -7   7  22   -0.00    3.80
   7  -7 -22    1.91    5.34
   7   7 -22    1.48    3.49
  -7   7  23    0.59    5.10
   7  -7 -23    0.00    5.24
   7   7 -23    2.15    5.37
  -7   7  24   13.70    7.22
   7  -7 -24   15.74    7.67
   7   7 -24    7.94    6.90
  -7   7  25    2.21    4.73
   7  -7 -25    2.91    5.54
   7   7 -25    9.94    6.29
  -7   7  26   15.16    7.87
   7  -7 -26   11.34    8.03
   7   7 -26    8.00    7.17
  -7   7  27   -0.00    5.08
   7  -7 -27   -0.00    4.98
   7   7 -27    3.52    4.95
  -7   7  28    3.17    5.70
   7  -7 -28    1.77    5.49
   7   7 -28    0.00    4.89
  -7   7  29   -0.00    5.45
   7  -7 -29    1.47    5.28
   7   7 -29    1.82    5.75
  -7   7  30    2.77    5.97
   7  -7 -30    2.87    5.32
   7   7 -30    0.96    5.45
  -7   7  31   -0.00    5.73
   7  -7 -31   -0.00    5.25
   7   7 -31    0.00    4.97
  -7   7  32    0.00    5.54
   7  -7 -32    4.09    5.66
   7   7 -32    1.17    4.46
  -7   7  33   -0.00    6.67
   7  -7 -33    5.31    6.05
   7   7 -33   -0.00    4.93
  -7   7  34   -0.00    6.10
   7  -7 -34    0.04    6.46
   7   7 -34    3.14    6.15
   7   7 -35    1.51    5.65
  -7   8   1   25.71    5.78
   7   8  -1   44.20   11.00
   7   8  -1   34.42    9.91
  -7  -8   1   50.81   10.91
  -7   8   2   71.58   10.68
   7  -8  -2   87.09   11.23
   7   8  -2   76.47   15.03
   7   8  -2   89.49   15.41
  -7  -8   2   75.40   14.54
  -7   8   3    0.73    2.57
   7  -8  -3    0.84    2.68
   7   8  -3    5.02    5.50
   7   8  -3    7.94    5.29
  -7  -8   3    7.93    5.23
   7  -8  -4   12.35    4.54
   7   8  -4   17.78    8.53
   7   8  -4   14.38    7.56
  -7  -8   4   25.45    8.37
  -7   8   5   14.49    4.71
   7  -8  -5    7.38    3.94
   7   8  -5    2.00    4.67
  -7  -8   5    4.88    5.76
  -7  -8   5    9.38    6.46
  -7   8   6   16.50    5.49
   7  -8  -6   22.25    5.96
   7   8  -6   20.80    8.42
   7   8  -6   17.73    7.39
  -7  -8   6   24.97    8.50
  -7  -8   6   23.70    8.88
  -7   8   7   -0.00    3.89
  -7   8   7   -0.00    2.23
   7  -8  -7    1.63    3.60
   7   8  -7   -0.00    4.55
   7   8  -7   -0.00    4.30
  -7  -8   7    4.02    4.42
  -7  -8   7    1.29    5.14
  -7   8   8   59.20    9.86
  -7   8   8   33.98    8.03
   7  -8  -8   68.28   11.00
   7   8  -8   29.25    9.66
   7   8  -8   55.95   12.15
  -7  -8   8   59.94   12.53
  -7  -8   8   43.86   11.83
  -7   8   9    7.09    4.17
  -7   8   9   -0.00    3.15
   7  -8  -9    6.34    4.62
   7   8  -9   -0.00    4.22
  -7  -8   9    3.22    4.98
  -7  -8   9    7.15    6.30
  -7   8  10    5.31    3.99
   7  -8 -10   10.54    5.42
   7   8 -10    3.25    4.03
  -7  -8  10   22.29    7.72
  -7   8  11    9.99    4.95
   7  -8 -11    1.35    4.14
   7   8 -11   10.93    7.04
  -7  -8  11    8.27    6.15
  -7   8  12   91.70   15.45
   7   8 -12  101.02   17.83
  -7  -8  12  149.61   20.73
  -7   8  13    1.41    3.33
   7  -8 -13   -0.00    4.71
   7   8 -13   -0.00    3.84
  -7   8  14    1.21    3.76
   7   8 -14    3.95    5.36
  -7   8  15   -0.00    3.97
   7   8 -15   -0.00    5.13
  -7   8  16   40.06    9.71
   7  -8 -16   29.31    9.55
   7   8 -16   61.96   12.64
  -7   8  17   -0.00    3.80
   7  -8 -17   -0.00    4.63
   7   8 -17   -0.00    4.55
  -7   8  18    7.52    5.01
   7  -8 -18   12.01    6.63
   7   8 -18   24.75    8.51
  -7   8  19    0.92    3.79
   7  -8 -19   -0.00    4.89
  -7   8  20   -0.00    4.44
   7  -8 -20    0.00    5.66
   7   8 -20   10.40    7.23
  -7   8  21    3.33    4.18
   7  -8 -21   -0.00    3.86
  -7   8  22   11.14    5.92
   7  -8 -22    6.24    6.51
   7   8 -22    8.85    6.65
  -7   8  23    5.49    5.22
   7  -8 -23   10.00    7.52
   7   8 -23    9.66    6.44
  -7   8  24    2.92    5.31
   7  -8 -24    2.76    5.15
   7   8 -24    2.65    5.09
  -7   8  25   -0.00    5.01
   7  -8 -25    2.27    4.50
   7   8 -25   -0.00    4.83
  -7   8  26    4.07    4.57
   7  -8 -26    1.41    4.97
   7   8 -26    4.12    5.52
   7  -8 -27   -0.00    5.15
   7   8 -27    5.07    4.83
  -7   8  28    0.47    5.44
   7  -8 -28   15.08    8.78
   7   8 -28    4.30    7.33
  -7   8  29   -0.00    5.61
   7  -8 -29    2.78    6.86
   7   8 -29   -0.00    4.80
  -7   8  30    7.02    6.35
   7  -8 -30    0.45    5.76
   7   8 -30    2.15    5.48
  -7   8  31    1.20    5.36
   7  -8 -31   -0.00    5.24
  -7   8  32    6.79    6.12
   7  -8 -32   -0.00    6.22
   7   8 -32    2.28    4.03
  -7   8  33   -0.00    4.64
   7  -8 -33   -0.00    6.38
   7   8 -33   -0.00    5.07
  -7   8  34    1.78    6.59
   7  -8 -34    0.00    5.98
   7   8 -34    4.06    5.78
  -7   8  35   -0.00    5.23
   7   8 -35    0.00    4.52
  -7   9   1    0.00    2.07
   7   9  -1    1.37    4.69
  -7  -9   1    0.15    3.84
  -7   9   2   29.81    5.91
   7   9  -2   22.73    8.92
  -7  -9   2   24.71    8.01
  -7   9   3    1.92    2.43
  -7  -9   3   -0.00    4.31
  -7   9   4   36.93    7.28
  -7  -9   4   44.68   11.01
  -7   9   5    0.00    3.05
   7   9  -5    2.56    4.28
  -7  -9   5    3.28    4.68
  -7   9   6   18.45    5.55
   7   9  -6   30.13    9.66
  -7  -9   6   33.15    9.40
  -7   9   7    6.73    4.39
   7  -9  -7   16.33    5.52
   7   9  -7   21.44    8.37
  -7  -9   7   -0.00    4.90
  -7   9   8   21.55    6.17
   7  -9  -8   28.28    7.44
   7   9  -8   11.53    6.36
   7   9  -8   28.30    9.35
  -7  -9   8   25.30    8.72
  -7   9   9    4.72    3.18
   7  -9  -9    2.53    4.31
   7   9  -9    0.55    3.30
  -7  -9   9    3.16    5.03
  -7   9  10   59.93   11.75
   7   9 -10   90.60   16.29
  -7  -9  10   97.99   16.93
  -7   9  11    1.78    2.73
   7  -9 -11    2.07    3.90
   7   9 -11   -0.00    5.62
  -7  -9  11   -0.00    3.72
  -7   9  12    2.46    3.16
   7  -9 -12    1.89    4.99
   7   9 -12   -0.00    4.41
  -7  -9  12    5.31    4.37
  -7   9  13    6.83    4.06
   7  -9 -13    6.20    5.18
   7   9 -13    8.72    6.02
  -7  -9  13   -0.00    3.50
  -7   9  14   53.98   11.34
   7   9 -14   40.91   11.37
  -7  -9  14   53.62   12.58
  -7   9  15   -0.00    4.05
   7   9 -15   -0.00    4.56
  -7   9  16    3.39    5.21
   7  -9 -16    4.54    5.79
   7   9 -16    8.80    6.16
  -7   9  17    1.75    4.10
   7  -9 -17    0.37    4.51
  -7   9  18   33.46    8.88
   7  -9 -18   16.17    7.63
   7   9 -18   15.46    7.21
  -7   9  19   -0.00    3.14
   7  -9 -19    5.47    5.33
   7   9 -19    0.79    4.49
  -7   9  20   27.19    8.54
   7  -9 -20   25.19    9.44
   7   9 -20    9.96    6.30
  -7   9  21   -0.00    3.66
   7  -9 -21   -0.00    5.73
   7   9 -21    2.52    5.19
  -7   9  22    3.07    5.38
   7  -9 -22    0.00    4.72
   7   9 -22    0.82    4.53
  -7   9  23    0.02    4.44
   7  -9 -23    0.28    5.70
   7   9 -23    2.58    5.53
  -7   9  24   14.68    6.83
   7  -9 -24    7.55    7.50
   7   9 -24   12.93    7.84
  -7   9  25    2.72    4.60
   7  -9 -25    3.49    5.87
   7   9 -25   -0.00    5.06
  -7   9  26    0.00    4.84
   7  -9 -26    3.24    6.48
   7   9 -26    2.09    5.94
  -7   9  27    0.00    4.58
   7  -9 -27    2.15    6.45
   7   9 -27    3.03    4.99
  -7   9  28    1.53    4.65
   7  -9 -28   -0.00    5.07
   7   9 -28    6.54    6.10
  -7   9  29   -0.00    5.06
   7  -9 -29   -0.00    5.21
   7   9 -29   -0.00    4.49
  -7   9  30    2.74    4.52
   7  -9 -30    6.07    7.32
   7   9 -30   -0.00    5.41
  -7   9  31   -0.00    4.35
   7  -9 -31    3.21    5.85
   7   9 -31   -0.00    4.41
  -7   9  32    2.50    5.94
   7  -9 -32    3.28    6.12
   7   9 -32   -0.00    4.98
  -7   9  33   -0.00    5.26
   7  -9 -33    4.08    6.00
   7   9 -33   -0.00    5.46
  -7   9  34    7.81    6.64
   7   9 -34    9.23    6.75
  -7   9  35    5.20    8.21
  -7  10   1    8.66    3.36
   7  10  -1   11.55    6.96
  -7 -10   1   10.74    7.02
  -7  10   2   17.90    4.95
   7  10  -2    7.68    6.26
  -7 -10   2   26.99    8.65
  -7  10   3    0.17    2.58
   7  10  -3    0.13    4.48
  -7 -10   3    0.09    2.21
  -7  10   4    2.24    3.04
   7  10  -4    8.28    6.25
  -7 -10   4    0.00    4.56
  -7  10   5    1.18    3.89
   7  10  -5    0.99    4.15
  -7 -10   5   -0.00    3.60
  -7  10   6   75.13   12.48
   7  10  -6   85.16   16.86
  -7 -10   6  104.16   16.81
  -7  10   7    0.94    3.07
   7  10  -7   -0.00    5.69
  -7 -10   7    0.85    3.69
  -7  10   8    0.00    4.01
   7  10  -8   -0.00    5.39
  -7 -10   8    1.84    4.60
  -7  10   9   -0.00    4.30
   7  10  -9    4.93    4.74
   7  10  -9    2.40    4.49
  -7 -10   9    0.82    3.55
  -7  10  10   13.13    5.31
   7  10 -10    2.28    4.00
  -7 -10  10    5.49    6.08
   7  10 -11    0.68    3.66
  -7  10  12   36.17    9.12
   7 -10 -12   33.87    9.21
   7  10 -12   46.73   11.86
  -7 -10  12   46.55   11.82
  -7  10  13   -0.00    2.91
   7  10 -13    0.06    4.32
  -7 -10  13   -0.00    3.99
  -7  10  14    2.33    4.24
   7  10 -14   16.32    7.68
  -7 -10  14    0.00    5.10
  -7  10  15    0.00    4.73
   7 -10 -15    0.00    4.32
   7  10 -15   -0.00    5.81
  -7 -10  15    0.48    4.77
   7 -10 -16   21.79    8.90
   7  10 -16   18.05    8.35
  -7 -10  16   40.10   10.83
  -7  10  17    1.43    4.50
   7 -10 -17   -0.00    4.83
   7  10 -17   -0.00    5.18
  -7  10  18   10.08    6.11
   7 -10 -18   16.65    8.16
   7  10 -18   16.75    7.86
  -7  10  19    2.60    4.66
   7 -10 -19    7.66    6.63
   7  10 -19   -0.00    5.60
  -7  10  20    0.00    3.94
   7 -10 -20   -0.00    4.89
   7  10 -20   10.66    6.37
  -7  10  21    2.52    4.58
   7 -10 -21    3.29    4.83
   7  10 -21    3.86    4.91
  -7  10  22    7.29    5.64
   7 -10 -22   21.86    9.10
   7  10 -22   15.18    7.33
  -7  10  23   -0.00    4.34
   7 -10 -23    2.93    5.49
   7  10 -23   -0.00    4.88
  -7  10  24   -0.00    4.22
   7 -10 -24    2.09    5.73
   7  10 -24    0.34    4.06
  -7  10  25    9.85    6.13
   7 -10 -25   -0.00    6.18
   7  10 -25    2.49    5.70
  -7  10  26    2.65    5.12
   7 -10 -26    8.29    8.75
   7  10 -26   15.70    8.44
  -7  10  27   -0.00    4.85
   7 -10 -27    0.00    4.85
   7  10 -27   -0.00    5.10
  -7  10  28    4.50    5.46
   7 -10 -28    6.22    7.40
   7  10 -28    1.08    4.61
  -7  10  29   -0.00    4.18
   7 -10 -29    2.99    6.49
   7  10 -29   -0.00    5.06
  -7  10  30   -0.00    4.17
   7 -10 -30    0.00    6.13
   7  10 -30    5.11    5.55
  -7  10  31    2.66    4.94
   7 -10 -31    0.00    5.95
   7  10 -31    5.34    5.70
  -7  10  32    0.78    5.28
   7 -10 -32    0.00    6.48
   7  10 -32    2.62    5.89
  -7  10  33   -0.00    5.49
   7  10 -33    0.27    4.81
  -7  11   1    1.38    2.78
   7  11  -1   -0.00    5.13
  -7 -11   1    3.02    5.67
  -7  11   2    0.51    2.81
   7  11  -2    8.44    6.33
  -7 -11   2    2.85    5.30
  -7  11   3    0.46    2.61
   7  11  -3    4.20    5.00
  -7 -11   3    1.02    4.03
  -7  11   4   14.66    5.18
   7  11  -4   24.37    9.42
  -7 -11   4   18.87    7.54
  -7  11   5    8.67    4.44
   7  11  -5    2.31    4.39
  -7 -11   5   15.23    7.33
  -7  11   6   -0.00    2.18
   7  11  -6   -0.00    4.82
  -7 -11   6   -0.00    3.89
  -7  11   7    3.43    3.84
   7  11  -7   11.49    7.28
  -7 -11   7    7.16    5.26
  -7  11   8    5.01    4.50
   7  11  -8   16.08    7.53
  -7  11   9    1.15    3.93
   7  11  -9   -0.00    4.44
  -7 -11   9   -0.00    4.35
  -7  11  10   34.64    7.94
   7  11 -10   27.36    9.64
  -7 -11  10   17.39    8.06
  -7  11  11   -0.00    4.39
   7  11 -11   -0.00    3.59
   7  11 -11    0.19    3.79
  -7 -11  11    1.32    4.67
  -7  11  12    2.40    4.25
   7  11 -12    1.68    4.62
  -7 -11  12   -0.00    5.09
  -7  11  13    0.46    4.33
   7  11 -13    0.00    3.73
  -7  11  14   11.09    5.99
   7  11 -14   28.99    9.44
  -7 -11  14   15.68    8.58
  -7  11  15    1.75    4.29
   7  11 -15   -0.00    5.16
  -7 -11  15    2.09    5.94
  -7  11  16    6.21    5.48
  -7 -11  16    4.06    5.57
  -7  11  17    6.38    4.97
   7  11 -17    0.00    4.34
  -7 -11  17   -0.00    4.56
  -7  11  18    2.52    4.51
   7 -11 -18   12.53    6.86
   7  11 -18    0.85    4.78
  -7 -11  18   14.28    7.11
  -7  11  19    0.54    3.23
   7 -11 -19    2.42    6.37
   7  11 -19    1.55    4.18
  -7 -11  19    3.09    4.78
  -7  11  20    8.77    6.45
   7 -11 -20   18.46    8.72
   7  11 -20    9.24    7.61
   7 -11 -21   -0.00    3.82
   7  11 -21    6.09    5.79
  -7  11  22   -0.00    4.66
   7 -11 -22    4.56    5.71
   7  11 -22   -0.00    4.62
  -7  11  23   -0.00    3.86
   7 -11 -23    3.98    4.69
   7  11 -23   -0.00    4.69
  -7  11  24   14.68    7.16
   7 -11 -24    0.15    5.39
   7  11 -24    9.42    7.14
  -7  11  25   -0.00    3.96
   7 -11 -25    0.18    6.23
   7  11 -25    2.39    4.29
  -7  11  26    6.49    6.36
   7 -11 -26   -0.00    4.81
   7  11 -26    5.26    5.62
  -7  11  27    0.49    5.18
   7 -11 -27    6.59    7.31
   7  11 -27   -0.00    5.41
  -7  11  28    0.71    4.35
   7 -11 -28    0.31    4.79
   7  11 -28    0.00    5.16
  -7  11  29    6.00    6.34
   7 -11 -29    0.00    5.48
   7  11 -29   -0.00    4.03
  -7  11  30    8.86    6.26
   7  11 -30    1.42    5.43
   7 -11 -31    3.91    6.34
   7  11 -31    5.63    6.22
   7  11 -32    1.96    5.95
  -7  12   1    3.49    2.48
   7  12  -1    9.83    7.09
  -7 -12   1    5.59    4.71
  -7  12   2   15.29    4.54
   7  12  -2   12.24    6.43
  -7 -12   2    6.23    6.32
   7  12  -3   -0.00    5.21
  -7 -12   3   -0.00    4.69
   7  12  -4   -0.00    4.87
  -7 -12   4    0.00    4.03
   7  12  -5    4.38    6.54
  -7 -12   5   11.14    6.51
  -7  12   6    4.77    4.11
   7  12  -6   21.03    8.36
  -7 -12   6   25.46    9.01
  -7  12   7    2.01    3.03
   7  12  -7   -0.00    3.22
  -7 -12   7    2.72    4.90
  -7  12   8    4.61    4.06
   7  12  -8    4.42    4.70
  -7 -12   8    8.15    6.23
  -7  12   9    0.95    3.07
   7  12  -9    2.72    4.85
  -7 -12   9    0.00    5.00
  -7  12  10    2.53    3.75
   7  12 -10    3.05    5.03
  -7 -12  10    3.14    4.72
  -7  12  11   -0.00    3.49
   7  12 -11   -0.00    3.86
  -7 -12  11    1.45    4.32
  -7  12  12    4.33    5.49
   7  12 -12   16.88    7.67
  -7 -12  12   18.80    7.64
  -7  12  13    1.67    3.93
   7  12 -13   -0.00    3.67
  -7 -12  13    2.28    5.11
  -7  12  14    0.80    4.43
   7  12 -14   -0.00    3.85
  -7 -12  14    4.80    5.69
  -7  12  15    0.92    3.47
   7  12 -15    2.39    4.79
  -7 -12  15   -0.00    4.07
  -7  12  16   12.32    7.05
   7  12 -16   17.49    8.03
  -7 -12  16   34.79   10.72
  -7  12  17   -0.00    4.91
   7  12 -17    1.88    5.53
  -7 -12  17    7.81    6.12
  -7  12  18    3.27    4.94
   7  12 -18    2.50    4.89
  -7 -12  18   -0.00    3.91
  -7  12  19    0.00    4.78
   7  12 -19   -0.00    4.81
  -7 -12  19    1.91    4.34
  -7  12  20    1.41    4.57
   7  12 -20    8.62    6.53
  -7 -12  20   -0.00    4.95
  -7  12  21   -0.00    4.69
   7  12 -21   -0.00    5.25
  -7 -12  21   -0.00    3.47
  -7  12  22   11.25    7.31
   7  12 -22    1.48    3.74
  -7 -12  22    5.77    5.59
  -7  12  23    7.21    5.74
   7  12 -23    0.82    4.64
   7  12 -24   -0.00    5.12
  -7  12  25    0.00    3.52
   7  12 -25    2.05    5.66
  -7  12  26   10.14    6.57
   7 -12 -26   -0.00    5.26
   7  12 -26    3.78    5.91
  -7  12  27   -0.00    6.08
   7 -12 -27    4.77    7.31
   7  12 -27    1.86    4.33
   7 -12 -28    2.03    5.89
   7  12 -28   -0.00    4.10
   7 -12 -29    3.22    5.37
   7  12 -29    4.66    6.04
   7 -12 -30    8.59    7.26
   7  12 -30    1.51    4.85
  -7  13   1    0.00    2.24
   7  13  -1    4.32    5.54
  -7 -13   1    0.32    4.08
  -7  13   2    2.44    3.17
   7  13  -2    0.00    5.27
  -7 -13   2    1.25    4.02
  -7  13   3   10.91    4.26
   7  13  -3   17.92    8.60
  -7 -13   3    8.06    6.02
  -7  13   4   32.32    7.19
   7  13  -4   52.11   12.98
  -7 -13   4   30.93    9.98
  -7  13   5    5.65    3.69
   7  13  -5   11.56    6.86
  -7 -13   5    2.96    5.94
  -7  13   6    1.45    2.64
   7  13  -6   -0.00    4.92
  -7 -13   6   -0.00    5.63
  -7  13   7    0.00    2.93
   7  13  -7    1.37    4.21
  -7 -13   7    0.00    4.34
  -7  13   8    5.87    4.20
   7  13  -8    2.83    4.88
  -7 -13   8    3.46    5.46
  -7  13   9    6.27    4.36
   7  13  -9    4.11    5.14
  -7 -13   9    7.00    6.70
  -7  13  10    9.92    5.24
   7  13 -10    0.63    4.49
  -7 -13  10   13.47    7.10
  -7  13  11    6.64    5.51
   7  13 -11    0.00    4.89
  -7 -13  11    4.54    4.95
  -7  13  12    1.79    3.54
   7  13 -12   -0.00    4.69
  -7 -13  12    4.28    5.11
  -7  13  13   -0.00    3.67
   7  13 -13    0.03    5.19
  -7 -13  13    9.96    6.07
  -7  13  14    5.60    5.30
   7  13 -14   10.10    6.40
  -7 -13  14   12.84    7.28
  -7  13  15    0.23    3.89
   7  13 -15   -0.00    3.96
  -7 -13  15   -0.00    5.34
  -7  13  16    1.30    3.96
   7  13 -16   -0.00    3.97
  -7 -13  16    4.81    6.12
  -7  13  17   -0.00    4.16
   7  13 -17    6.97    5.65
  -7 -13  17    0.82    4.51
  -7  13  18    0.12    3.03
   7  13 -18   -0.00    5.33
  -7 -13  18    2.45    4.04
  -7  13  19   -0.00    4.00
   7  13 -19   -0.00    4.85
  -7 -13  19   -0.00    6.16
  -7  13  20    5.53    5.14
   7  13 -20   10.34    7.44
  -7 -13  20    5.67    6.41
  -7  13  21   -0.00    4.61
   7  13 -21    2.39    4.94
  -7 -13  21   -0.00    4.65
  -7  13  22    0.47    3.77
   7  13 -22    5.73    6.88
  -7 -13  22    2.55    4.54
  -7  13  23    1.19    5.79
   7  13 -23    1.00    5.94
  -7 -13  23    0.00    3.66
   7  13 -24    8.52    6.81
  -7 -13  24   -0.00    5.51
   7  13 -25   -0.00    5.18
  -7 -13  25    4.87    5.29
   7  13 -26    3.53    6.81
  -7  14   1    3.69    3.00
   7  14  -1    5.55    6.20
  -7 -14   1   -0.00    5.28
  -7  14   2   10.94    4.36
   7  14  -2    5.20    6.73
  -7 -14   2    6.76    6.61
  -7  14   3    0.98    2.61
   7  14  -3    4.29    5.86
  -7 -14   3   -0.00    4.15
  -7  14   4    1.02    2.83
   7  14  -4    5.34    5.86
  -7 -14   4   -0.00    3.93
  -7  14   5    0.00    2.77
   7  14  -5    4.14    6.06
  -7 -14   5    5.24    5.13
  -7  14   6   13.07    5.13
   7  14  -6   14.59    7.82
  -7 -14   6    7.53    6.37
  -7  14   7   21.15    6.11
   7  14  -7   14.17    7.69
  -7 -14   7    2.95    4.72
  -7  14   8    0.00    4.01
   7  14  -8    0.14    4.40
  -7  14   9    1.33    3.68
   7  14  -9    0.00    4.60
  -7 -14   9    3.20    4.75
  -7  14  10    4.02    4.89
   7  14 -10   -0.00    5.37
  -7 -14  10    8.75    5.76
  -7  14  11    2.54    3.68
   7  14 -11    0.00    4.90
  -7 -14  11    0.55    3.85
  -7  14  12    5.34    4.67
   7  14 -12    2.51    4.84
  -7 -14  12    2.35    5.23
  -7  14  13    1.83    3.54
   7  14 -13    0.00    5.20
  -7 -14  13   -0.00    4.82
  -7  14  14    0.00    3.68
   7  14 -14    2.36    5.00
  -7 -14  14    0.54    4.01
  -7  14  15   -0.00    4.75
   7  14 -15   -0.00    4.53
  -7 -14  15   -0.00    3.48
  -7  14  16    0.00    4.43
   7  14 -16   -0.00    4.05
  -7 -14  16    2.34    4.40
  -7  14  17    1.15    4.13
  -7 -14  17   -0.00    4.11
  -7  14  18    3.35    4.38
   7  14 -18   -0.00    4.18
  -7 -14  18    4.50    4.84
  -7  14  19    3.41    5.24
   7  14 -19    1.47    5.24
  -7 -14  19   -0.00    6.17
   7  14 -20    0.00    5.12
  -7 -14  20    1.31    5.20
   7  14 -21    0.00    4.69
  -7 -14  21   -0.00    4.88
   7  14 -22    0.00    4.76
   7  15  -1   -0.00    6.15
  -7 -15   1    1.57    5.27
  -7  15   2    0.78    2.98
   7  15  -2    2.26    5.57
  -7 -15   2    0.10    4.62
  -7  15   3   10.81    4.51
   7  15  -3    9.25    6.63
  -7 -15   3    2.26    5.33
  -7  15   4    6.44    3.97
   7  15  -4    9.23    7.37
  -7  15   5   -0.00    2.79
   7  15  -5    3.71    5.87
  -7 -15   5    2.89    4.77
  -7  15   6    1.59    3.29
   7  15  -6    5.00    6.05
  -7 -15   6    1.63    4.46
  -7  15   7   -0.00    3.06
   7  15  -7    4.37    5.01
  -7 -15   7    2.18    4.79
  -7  15   8    4.75    4.24
   7  15  -8    0.00    5.94
  -7 -15   8   -0.00    5.02
  -7  15   9    0.00    3.37
   7  15  -9    4.31    5.51
  -7 -15   9    1.27    4.17
  -7  15  10    2.04    3.67
   7  15 -10   -0.00    5.31
  -7  15  11    0.70    3.11
   7  15 -11   -0.00    5.11
  -7 -15  11   -0.00    4.22
  -7  15  12    0.00    4.02
   7  15 -12   -0.00    3.64
  -7 -15  12   -0.00    5.20
  -7  15  13    0.51    4.21
   7  15 -13    0.08    4.88
  -7 -15  13   -0.00    5.23
  -7  15  14    1.39    3.88
   7  15 -14    6.26    5.15
  -7 -15  14   -0.00    3.32
  -7  15  15   14.74    5.77
   7  15 -15    1.01    4.67
  -7 -15  15   -4.88    4.98
   7  15 -16    4.25    5.28
  -7 -15  16    5.31    5.93
   7  15 -17    1.74    5.40
  -7  16   1    1.45    2.35
   7  16  -1    1.76    6.22
  -7 -16   1    0.00    5.08
  -7  16   2    0.00    2.72
   7  16  -2    5.39    4.63
  -7 -16   2    2.33    5.25
   7  16  -3   -0.00    5.06
  -7 -16   3   -0.00    5.47
  -7  16   4   -0.00    3.39
   7  16  -4    2.51    5.60
  -7 -16   4   -0.00    5.04
  -7  16   5    0.80    3.21
   7  16  -5    0.00    4.70
  -7 -16   5    5.54    5.81
  -7  16   6    2.10    3.55
   7  16  -6    8.72    6.19
  -7 -16   6    2.47    4.41
  -7  16   7    3.54    3.58
   7  16  -7    0.00    4.82
  -7 -16   7   -0.00    4.06
  -7  16   8   -0.00    3.37
   7  16  -8   -0.00    4.61
  -7 -16   8    3.58    5.11
  -7  16   9    1.20    3.86
   7  16  -9   -0.00    4.55
  -7 -16   9    0.63    4.55
   7  16 -10    0.75    5.85
  -7 -16  10    2.11    5.77
   7  16 -11    2.59    5.25
  -7 -16  11   -0.00    5.56
   7  16 -12    3.36    4.42
  -7  17   1   -0.00    2.46
   7  17  -1   -0.00    3.67
  -7 -17   1    2.46    5.29
  -7  17   2    2.31    2.75
   7  17  -2    0.00    5.82
  -7 -17   2   -0.00    6.25
  -7  17   3    0.00    2.77
  -7 -17   3    0.79    4.78
  -7 -17   4    1.44    5.15
  -7 -17   5    1.04    5.74
  -7 -17   6    0.09    3.75
  -6   0   1   -0.00    2.54
  -6   0   1    0.00    3.91
   6   0  -1   -0.00    3.12
   6   0  -1   -0.00    2.60
   6   0  -1   -0.00    2.60
  -6   0   2  325.26   33.96
  -6   0   2  335.43   34.88
   6   0  -2  354.51   34.97
   6   0  -2  323.44   33.85
  -6   0   3    0.00    2.98
  -6   0   3   -0.00    3.91
   6   0  -3    0.78    3.75
   6   0  -3   -0.00    3.29
  -6   0   4   31.14    6.84
  -6   0   4   18.42    6.86
   6   0  -4   24.68    6.16
  -6   0   5    0.00    3.37
  -6   0   5   -0.00    2.97
   6   0  -5    0.87    3.16
   6   0  -5    1.18    3.49
  -6   0   6 1439.73  117.56
  -6   0   6 1217.01  117.23
   6   0  -6 1234.70  117.11
   6   0  -6 1227.07  115.86
  -6   0   7    0.14    3.92
  -6   0   7    0.00    3.68
   6   0  -7   -0.00    3.21
   6   0  -7    2.50    3.30
  -6   0   8   23.59    6.67
  -6   0   8   21.22    6.99
   6   0  -8   31.09    7.64
   6   0  -8   35.22    7.42
  -6   0   9    0.00    3.07
   6   0  -9   -0.00    3.52
   6   0  -9    0.37    3.81
  -6   0  10  204.75   24.40
  -6   0  10  205.96   25.00
   6   0 -10  207.53   24.94
   6   0 -10  211.41   24.21
  -6   0  11   -0.00    2.92
  -6   0  11   -0.00    3.36
   6   0 -11    0.00    3.67
   6   0 -11    0.00    3.52
  -6   0  12  300.73   32.29
   6   0 -12  266.07   30.87
   6   0 -12  255.23   30.16
  -6   0  13    0.00    2.70
   6   0 -13   -0.00    3.91
   6   0 -13    0.00    3.23
  -6   0  14   85.24   14.06
   6   0 -14   66.69   12.28
   6   0 -14   60.50   11.41
  -6   0  15   -0.00    3.83
   6   0 -15   -0.00    4.30
  -6   0  16  235.70   30.62
   6   0 -16  261.15   30.66
  -6   0  17    0.00    4.56
  -6   0  18  139.91   21.01
  -6   0  19   -0.00    4.63
   6   0 -19    1.46    4.31
  -6   0  20    0.00    4.86
   6   0 -20   -0.00    4.83
  -6   0  21    0.30    4.66
   6   0 -21    2.71    6.03
  -6   0  22   90.12   16.06
   6   0 -22   44.48   12.19
  -6   0  23   -0.00    4.72
   6   0 -23   -0.00    4.50
  -6   0  24    1.15    5.33
  -6   0  25   -0.00    5.12
   6   0 -25   -0.00    6.78
  -6   0  26   23.44    9.49
   6   0 -26   12.89    8.92
  -6   0  27   -0.00    3.91
   6   0 -27    4.72    5.58
   6   0 -28   16.43    8.10
   6   0 -29   -0.00    4.33
   6   0 -30   18.21    8.39
   6   0 -31   -0.00    4.61
   6   0 -32   47.92   13.02
   6   0 -33    2.70    7.05
   6   0 -34   -0.00    5.48
   6   0 -35   -0.00    6.19
   6   0 -36    6.39    6.77
   6   0 -37   -0.00    4.76
   6   0 -38    6.49    8.02
  -6   1   1    0.00    2.55
  -6   1   1    5.18    3.97
   6  -1  -1    2.96    3.31
   6   1  -1   11.47    4.57
   6   1  -1    8.94    4.37
   6   1  -1    3.42    3.97
  -6  -1   1    6.44    3.94
  -6  -1   1    9.25    4.18
  -6  -1   1    0.00    3.97
  -6   1   2  515.24   52.81
  -6   1   2  572.21   54.17
   6  -1  -2  565.51   53.82
   6  -1  -2  609.33   53.55
   6   1  -2  518.63   54.16
   6   1  -2  535.04   54.49
   6   1  -2  588.20   54.59
  -6  -1   2  548.76   54.08
  -6   1   3   22.74    5.82
  -6   1   3   32.91    7.12
   6  -1  -3   23.10    5.86
   6  -1  -3   26.16    6.10
   6   1  -3   23.14    6.43
   6   1  -3   18.50    6.31
  -6  -1   3   22.32    6.16
  -6  -1   3   21.11    6.73
  -6   1   4  808.34   70.40
  -6   1   4  749.32   70.80
   6  -1  -4  762.83   70.71
   6  -1  -4  718.03   69.33
   6   1  -4  678.91   70.49
  -6  -1   4  817.22   71.05
  -6  -1   4  687.07   70.80
  -6   1   5  113.24   14.04
  -6   1   5  108.65   14.65
   6  -1  -5   89.71   13.71
   6  -1  -5   91.59   12.79
   6   1  -5   89.93   14.37
   6   1  -5  101.20   13.97
  -6  -1   5  102.56   14.17
  -6  -1   5  104.41   15.28
  -6   1   6   94.68   13.00
   6  -1  -6   95.31   13.45
   6  -1  -6   86.30   12.06
   6   1  -6   85.14   13.27
   6   1  -6   89.66   13.33
  -6  -1   6   79.92   12.68
  -6  -1   6   83.59   13.87
  -6   1   7  227.17   24.20
  -6   1   7  177.86   23.43
   6  -1  -7  197.09   23.78
   6  -1  -7  213.82   23.49
   6   1  -7  192.00   24.33
   6   1  -7  215.65   24.45
  -6  -1   7  215.31   24.00
  -6  -1   7  208.79   24.99
  -6   1   8  708.73   68.22
  -6   1   8  744.68   69.24
   6  -1  -8  715.21   68.65
   6  -1  -8  717.50   68.06
   6   1  -8  618.43   68.49
   6   1  -8  782.51   69.37
  -6  -1   8  720.31   68.47
  -6   1   9   10.32    4.93
  -6   1   9    5.92    4.44
   6  -1  -9   12.15    5.46
   6  -1  -9   14.07    5.22
   6   1  -9   13.99    5.14
   6   1  -9   21.34    6.51
  -6  -1   9   11.42    5.07
  -6  -1   9    8.06    5.04
  -6   1  10  105.88   15.12
  -6   1  10  120.21   16.75
   6  -1 -10  116.78   15.97
   6  -1 -10   93.79   14.40
   6   1 -10  110.78   16.15
   6   1 -10  115.74   15.84
  -6  -1  10  108.84   15.49
  -6  -1  10   90.43   15.38
  -6   1  11   12.85    5.15
  -6   1  11   12.69    6.06
   6  -1 -11    9.47    5.35
   6  -1 -11   12.38    5.05
   6   1 -11   11.86    5.28
   6   1 -11    9.95    4.67
  -6  -1  11   15.93    6.05
  -6   1  12  301.60   33.68
   6  -1 -12  368.94   34.84
   6   1 -12  218.66   31.34
   6   1 -12  310.13   32.74
  -6  -1  12  315.56   34.55
  -6   1  13   44.35   10.37
   6  -1 -13   76.09   12.20
   6   1 -13   44.50   10.38
   6   1 -13   50.81   10.22
  -6  -1  13   60.11   11.79
  -6   1  14  166.44   21.56
   6  -1 -14  141.14   20.36
   6   1 -14  170.98   21.38
   6   1 -14  133.37   19.66
  -6  -1  14  147.36   21.05
  -6   1  15    6.43    4.60
   6  -1 -15   13.81    5.72
   6   1 -15    9.42    6.10
   6   1 -15    7.81    5.21
  -6  -1  15    9.75    5.59
  -6   1  16    2.48    4.66
   6  -1 -16   -0.00    3.15
   6   1 -16    2.82    4.01
  -6  -1  16    0.60    4.59
  -6   1  17    7.61    5.82
  -6  -1  17    5.67    5.47
  -6   1  18  199.90   27.93
  -6  -1  18  252.67   30.02
  -6   1  19   37.09   10.20
   6  -1 -19   17.86    8.24
   6   1 -19   19.57    7.30
  -6  -1  19   27.74    8.98
  -6   1  20    0.27    4.27
   6  -1 -20   -0.00    3.74
   6   1 -20    0.00    3.79
  -6  -1  20   -0.00    4.77
  -6   1  21    7.35    5.55
   6  -1 -21    2.64    3.68
   6   1 -21    0.00    4.35
  -6  -1  21    5.28    5.50
   6  -1 -22    7.47    5.53
   6   1 -22    0.00    5.81
  -6   1  23    5.69    5.49
   6  -1 -23    0.00    4.51
   6   1 -23    0.97    3.64
  -6  -1  23    4.09    5.54
  -6   1  24   19.33    7.96
   6  -1 -24   13.83    7.08
   6   1 -24   23.41    9.17
  -6  -1  24   26.10   10.01
   6  -1 -25    1.27    4.18
   6   1 -25   -0.00    4.78
  -6  -1  25   -0.00    4.21
   6  -1 -26   10.06    6.63
   6   1 -26    0.96    4.69
  -6  -1  26    0.00    5.53
   6  -1 -27    2.62    4.53
   6  -1 -28   11.40    7.63
   6   1 -28   45.21   11.46
   6  -1 -29    0.82    5.36
   6   1 -29   -0.00    4.96
   6  -1 -30   17.93    8.65
   6   1 -30    1.31    6.04
   6  -1 -31    3.30    5.23
   6   1 -31   -0.00    3.91
   6  -1 -32    3.78    6.41
   6   1 -32    2.37    6.84
   6  -1 -33   -0.00    5.56
   6   1 -33   -0.00    5.26
   6  -1 -34   12.03    6.51
   6   1 -34    6.19    5.29
   6  -1 -35    5.67    5.82
   6   1 -35    8.18    7.15
   6  -1 -36   -0.00    5.35
   6   1 -36    2.15    5.79
   6  -1 -37   -0.00    7.79
   6   1 -37   -0.00    5.90
   6  -1 -38   11.16    6.97
   6   1 -38    2.28    5.30
  -6   2   1    4.81    3.15
  -6   2   1    0.00    2.86
   6  -2  -1    0.80    2.77
   6  -2  -1    5.03    3.15
   6  -2  -1    5.20    2.75
   6   2  -1    3.62    4.24
   6   2  -1    0.00    3.94
   6   2  -1    0.00    3.93
  -6  -2   1    4.98    4.38
  -6  -2   1    8.48    4.51
  -6  -2   1    4.20    4.49
  -6   2   2    6.01    3.83
  -6   2   2   11.58    4.56
   6  -2  -2    8.94    3.92
   6  -2  -2   14.16    3.96
   6   2  -2    1.15    3.73
   6   2  -2   10.60    4.73
   6   2  -2    9.34    5.34
  -6  -2   2    5.79    4.83
  -6  -2   2   12.15    4.60
  -6  -2   2    3.01    4.00
  -6   2   3    4.29    3.33
  -6   2   3    1.84    2.96
   6  -2  -3    5.25    3.35
   6  -2  -3    0.00    2.66
   6   2  -3    1.86    4.53
   6   2  -3    4.66    3.68
  -6  -2   3    0.00    3.51
  -6  -2   3    3.20    5.01
  -6   2   4   83.17   10.89
  -6   2   4   81.59   11.15
   6  -2  -4   72.47   10.52
   6  -2  -4   74.37    9.99
   6   2  -4   36.09    9.15
   6   2  -4   68.77   11.41
  -6  -2   4   47.25    9.67
  -6  -2   4   76.33   12.51
  -6   2   5   16.46    5.02
  -6   2   5    7.37    4.72
   6  -2  -5   11.10    5.00
   6  -2  -5   11.61    4.32
   6   2  -5   16.22    5.23
   6   2  -5    6.15    4.88
  -6  -2   5    8.54    4.92
  -6  -2   5   16.73    6.09
  -6   2   6  322.19   35.24
  -6   2   6  369.51   36.45
   6  -2  -6  336.12   35.65
   6  -2  -6  351.25   34.79
   6   2  -6  297.00   36.23
   6   2  -6  368.04   36.91
  -6  -2   6  360.67   36.54
  -6  -2   6  347.89   37.27
  -6   2   7   57.70    9.65
  -6   2   7   54.67   10.12
   6  -2  -7   40.92    8.86
   6  -2  -7   52.78    8.91
   6   2  -7   54.84   10.79
   6   2  -7   67.25   10.98
  -6  -2   7   49.00    9.57
  -6   2   8    7.68    4.39
  -6   2   8    7.93    4.66
   6  -2  -8   15.32    5.21
   6  -2  -8    5.64    3.39
   6   2  -8   10.48    4.95
   6   2  -8   13.52    5.41
  -6  -2   8   11.54    5.26
  -6  -2   8    1.71    4.76
  -6   2   9    1.34    3.80
  -6   2   9   -0.00    3.23
   6  -2  -9    1.18    2.72
   6  -2  -9   -0.00    2.29
   6   2  -9    0.00    4.17
   6   2  -9   -0.00    4.03
  -6  -2   9    1.81    3.27
  -6  -2   9   -0.00    4.45
  -6   2  10  289.22   30.19
  -6   2  10  242.57   29.06
   6  -2 -10  233.94   28.62
   6   2 -10  286.79   30.41
  -6  -2  10  250.54   30.42
  -6   2  11  193.88   25.24
   6  -2 -11  223.99   25.91
   6   2 -11  215.33   25.93
   6   2 -11  228.09   26.09
  -6   2  12  102.95   15.11
   6  -2 -12   78.75   13.63
   6   2 -12   95.56   14.71
   6   2 -12   78.58   13.78
  -6  -2  12   97.82   15.61
  -6   2  13    5.20    3.99
   6  -2 -13   15.29    5.90
   6   2 -13    6.86    5.46
   6   2 -13   10.45    4.90
  -6  -2  13    7.05    5.08
  -6   2  14   98.26   14.48
   6  -2 -14   92.79   15.03
   6   2 -14   89.23   14.84
   6   2 -14   80.75   13.60
  -6  -2  14   74.59   14.38
  -6   2  15   14.42    5.95
   6   2 -15   33.71    8.82
   6   2 -15   35.85    8.54
  -6  -2  15   24.57    7.93
  -6   2  16   53.98   10.89
   6  -2 -16   52.92   11.23
   6   2 -16   47.83   10.80
  -6  -2  16   57.92   12.51
  -6   2  17    5.10    4.92
  -6   2  18   19.64    6.64
   6   2 -18   14.71    6.43
  -6  -2  18   27.19    8.13
  -6   2  19    7.00    6.24
   6  -2 -19    3.17    5.20
   6   2 -19    8.79    5.92
  -6  -2  19    3.25    5.43
  -6   2  20  103.28   17.73
   6  -2 -20  124.81   19.48
   6   2 -20  112.26   18.25
  -6  -2  20  119.92   19.38
  -6   2  21   10.50    6.11
   6  -2 -21   -0.00    4.15
   6   2 -21    3.14    5.15
  -6  -2  21    2.39    5.18
   6  -2 -22   24.20    8.73
   6   2 -22   14.11    7.22
  -6  -2  22   38.29   10.84
   6  -2 -23    4.29    4.71
   6   2 -23    0.27    4.33
  -6  -2  23    0.00    4.90
   6  -2 -24    6.29    5.86
   6   2 -24    2.79    4.25
  -6  -2  24    7.60    5.77
   6  -2 -25    7.16    6.55
   6   2 -25    1.58    6.19
  -6  -2  25    7.90    6.54
   6  -2 -26   13.70    7.39
   6   2 -26   18.16    7.81
  -6   2  27    0.00    4.08
   6  -2 -27    0.76    3.99
   6   2 -27    9.77    5.80
  -6   2  28   16.76    8.59
   6  -2 -28    9.03    7.28
   6   2 -28    2.92    4.93
  -6   2  29   -0.00    4.21
   6  -2 -29    2.35    5.17
   6   2 -29    0.58    4.61
  -6   2  30    5.06    6.64
   6  -2 -30   12.72    8.08
   6   2 -30   11.57    6.53
   6  -2 -31    2.03    4.83
   6   2 -31    3.27    5.95
   6  -2 -32    3.32    6.57
   6   2 -32   18.89    8.52
   6  -2 -33    5.86    7.51
   6   2 -33   10.65    7.35
   6  -2 -34    0.00    4.89
   6   2 -34   -0.00    3.89
   6  -2 -35   11.02    7.84
   6   2 -35    0.68    3.74
   6  -2 -36   12.02    9.04
   6   2 -36    3.03    6.29
   6  -2 -37    0.39    3.03
   6   2 -37   -0.00    7.10
   6   2 -38   -0.00    6.55
  -6   3   1    1.36    2.62
  -6   3   1   -0.00    2.72
   6  -3  -1    6.90    3.53
   6  -3  -1    2.40    2.72
   6  -3  -1    2.17    2.54
   6   3  -1    0.77    3.41
   6   3  -1    1.47    3.62
   6   3  -1    6.58    4.77
  -6  -3   1    5.22    4.36
  -6  -3   1   -0.00    3.67
  -6  -3   1    1.13    4.45
  -6   3   2  120.42   15.46
   6  -3  -2  127.75   15.61
   6  -3  -2  126.49   14.32
   6   3  -2  110.95   16.99
   6   3  -2  130.41   17.89
   6   3  -2  173.51   18.74
  -6  -3   2  137.95   17.88
  -6  -3   2  122.82   17.05
  -6  -3   2  116.76   17.43
  -6   3   3  137.22   15.86
  -6   3   3  137.95   16.20
   6  -3  -3  105.86   14.85
   6  -3  -3  128.56   14.49
   6   3  -3  128.58   17.63
   6   3  -3  135.16   17.56
  -6  -3   3  109.34   16.70
  -6  -3   3  131.63   17.05
  -6  -3   3  129.20   17.93
  -6   3   4   38.37    7.50
  -6   3   4   32.65    6.89
   6  -3  -4   31.28    6.67
   6  -3  -4   31.37    5.83
   6   3  -4   43.52    9.24
   6   3  -4   42.84    8.83
  -6  -3   4   34.93    7.83
  -6  -3   4   22.44    7.40
  -6   3   5   15.54    4.87
  -6   3   5   10.09    4.13
   6  -3  -5    6.53    3.65
   6  -3  -5    3.31    2.42
   6   3  -5    6.63    5.02
   6   3  -5    5.59    4.27
  -6  -3   5    9.30    5.08
  -6  -3   5    4.68    4.97
  -6   3   6   12.40    5.08
  -6   3   6    9.54    4.24
   6  -3  -6   13.13    4.98
   6  -3  -6   21.37    4.81
   6   3  -6   16.82    5.96
   6   3  -6   24.44    7.02
  -6  -3   6    9.25    4.99
  -6  -3   6   28.52    8.21
  -6   3   7   29.57    6.82
  -6   3   7   13.42    5.31
   6  -3  -7   11.98    5.31
   6  -3  -7   23.62    5.21
   6   3  -7   24.78    7.43
   6   3  -7   16.22    6.21
  -6  -3   7   10.98    5.42
  -6  -3   7   23.38    7.06
  -6   3   8  383.49   39.64
  -6   3   8  403.83   39.06
   6  -3  -8  346.36   38.71
   6   3  -8  351.36   40.49
  -6  -3   8  420.86   42.01
  -6   3   9   71.56   11.49
  -6   3   9   52.50    9.99
   6  -3  -9   58.16   10.65
   6   3  -9   77.88   12.33
  -6  -3   9   66.98   12.22
  -6   3  10   37.75    8.26
  -6   3  10   19.02    6.07
   6  -3 -10   27.86    7.18
   6   3 -10   32.70    9.35
   6   3 -10   23.54    7.20
  -6  -3  10   27.54    8.65
  -6   3  11   16.04    5.49
  -6   3  11    7.64    4.89
   6  -3 -11   11.21    4.89
   6   3 -11    0.00    4.85
   6   3 -11    4.57    4.09
  -6  -3  11    0.00    4.30
  -6   3  12   83.62   12.94
  -6   3  12   64.86   11.82
   6   3 -12   54.70   11.44
  -6  -3  12   77.30   13.56
  -6   3  13   97.78   15.98
   6  -3 -13  143.81   18.60
   6   3 -13  125.63   17.84
   6   3 -13  125.60   17.60
  -6  -3  13  101.61   17.63
  -6   3  14  190.72   21.86
   6  -3 -14  127.13   20.03
   6   3 -14  129.64   19.78
   6   3 -14  157.61   21.08
  -6  -3  14  157.48   21.81
  -6   3  15   14.62    6.52
   6  -3 -15   12.70    6.47
  -6  -3  15   17.72    7.38
  -6   3  16    4.31    5.19
   6  -3 -16   32.83    8.61
   6   3 -16   17.21    6.49
  -6  -3  16   12.71    6.09
  -6   3  17   49.41   11.24
   6   3 -17   53.47   11.17
  -6  -3  17   73.35   14.05
   6   3 -18  110.01   16.98
   6   3 -18   73.40   14.44
  -6  -3  18  103.87   17.57
   6  -3 -19   25.74    9.07
   6   3 -19   15.32    6.99
   6   3 -19   53.99   11.13
  -6  -3  19   24.91    8.78
   6  -3 -20   -0.00    5.09
   6   3 -20    3.45    5.44
   6   3 -20    0.00    4.13
  -6  -3  20   -0.00    5.76
   6  -3 -21   -0.00    4.24
   6   3 -21    0.00    4.46
  -6  -3  21   -0.00    5.23
   6  -3 -22   26.78    9.64
   6   3 -22   41.01   10.35
  -6  -3  22   39.74   11.69
   6  -3 -23   10.33    5.60
   6   3 -23   16.53    6.78
  -6   3  24   63.32   14.39
   6   3 -24   54.39   13.07
  -6   3  25   -0.00    4.51
   6  -3 -25    1.71    5.26
   6   3 -25    1.12    5.85
  -6   3  26    7.79    6.24
   6  -3 -26   -0.00    3.62
   6   3 -26    0.00    4.12
  -6   3  27   -0.00    5.43
   6  -3 -27    3.06    6.36
   6   3 -27    1.70    3.90
  -6   3  28   23.97    8.96
   6  -3 -28   12.37    8.09
   6   3 -28    5.36    5.70
  -6   3  29    4.86    5.57
   6  -3 -29    2.77    6.14
   6   3 -29   -0.00    5.32
  -6   3  30   12.24    7.03
   6  -3 -30   14.02    7.64
   6   3 -30    7.87    7.18
  -6   3  31    1.64    5.17
   6  -3 -31    6.41    6.22
   6   3 -31   -0.00    4.40
   6  -3 -32   -0.00    6.57
   6   3 -32   11.48    7.67
   6  -3 -33    1.67    5.81
   6   3 -33    1.50    5.79
   6  -3 -34    7.30    8.04
   6   3 -34   19.23    9.74
   6  -3 -35    1.67    5.61
   6   3 -35   -0.00    3.45
   6   3 -36    2.28    5.09
   6  -3 -37   -0.00    6.18
   6   3 -37    1.92    5.74
   6   3 -38    4.35    5.21
  -6   4   1  176.81   19.40
   6  -4  -1  169.58   19.19
   6  -4  -1  173.23   17.90
   6   4  -1  240.41   24.45
   6   4  -1  172.92   22.68
   6   4  -1  199.97   23.13
  -6  -4   1  133.36   20.78
  -6  -4   1  177.98   21.42
  -6  -4   1  171.38   22.67
  -6   4   2    8.65    3.66
  -6   4   2   13.51    4.19
   6  -4  -2    9.48    3.47
   6  -4  -2   10.66    3.10
   6   4  -2   10.05    5.16
   6   4  -2   12.77    5.53
   6   4  -2   12.41    5.15
  -6  -4   2    9.60    4.93
  -6  -4   2   10.03    4.62
  -6  -4   2   18.30    6.16
  -6   4   3    3.97    3.21
  -6   4   3    3.84    2.62
   6  -4  -3    9.69    3.91
   6   4  -3    2.23    3.62
   6   4  -3    0.00    3.33
   6   4  -3    1.52    3.87
  -6  -4   3    2.06    4.02
  -6  -4   3   11.33    5.12
  -6  -4   3    4.96    3.91
  -6   4   4   11.69    4.35
   6  -4  -4   13.84    4.55
   6  -4  -4   22.38    4.33
   6   4  -4   10.59    6.19
   6   4  -4    9.65    4.94
  -6  -4   4   13.71    5.92
  -6  -4   4   10.35    5.76
  -6   4   5  229.65   24.74
  -6   4   5  188.79   23.22
   6  -4  -5  227.21   24.31
   6  -4  -5  223.05   22.86
   6   4  -5  217.16   26.37
   6   4  -5  195.06   25.56
  -6  -4   5  265.57   27.80
  -6  -4   5  232.05   27.23
  -6   4   6  289.43   25.78
  -6   4   6  193.26   22.93
   6  -4  -6  172.79   22.62
   6   4  -6  188.51   25.10
   6   4  -6  226.90   26.04
  -6  -4   6  231.18   26.64
  -6   4   7   83.09   11.65
  -6   4   7   61.25   10.04
   6  -4  -7   57.81    9.92
   6   4  -7   56.31   11.40
   6   4  -7   49.20   10.54
  -6  -4   7   65.69   12.28
  -6   4   8    8.36    4.19
  -6   4   8    3.07    2.92
   6  -4  -8   11.62    4.80
   6   4  -8    6.42    4.37
   6   4  -8    3.52    4.90
  -6  -4   8    8.45    5.82
  -6   4   9   65.11   10.08
  -6   4   9   40.23    8.69
   6  -4  -9   36.24    8.60
   6   4  -9   54.35   11.21
   6   4  -9   60.44   11.17
  -6  -4   9   46.26   10.66
  -6   4  10   35.88    8.00
  -6   4  10   28.40    7.46
   6  -4 -10   22.59    6.89
   6   4 -10   32.71    8.10
  -6  -4  10   24.83    8.18
  -6   4  11  131.63   18.35
  -6   4  11  144.48   19.09
   6  -4 -11  127.38   18.65
   6   4 -11  160.62   20.80
   6   4 -11  151.47   19.81
  -6  -4  11  129.44   19.74
  -6   4  12  114.76   17.06
  -6   4  12  117.71   17.17
   6  -4 -12  113.38   17.07
   6   4 -12  144.51   19.20
   6   4 -12  122.44   17.98
  -6  -4  12  105.80   17.57
  -6   4  13   34.95    8.82
   6  -4 -13   28.61    8.15
   6   4 -13   49.48   10.76
   6   4 -13   36.50    9.66
  -6  -4  13   28.72    8.83
  -6   4  14    2.42    4.18
   6  -4 -14    5.36    4.53
   6   4 -14    2.33    5.16
  -6  -4  14    0.00    4.13
   6  -4 -15   96.70   16.38
   6   4 -15  107.05   16.91
  -6  -4  15  110.02   18.19
   6  -4 -16  158.87   22.16
   6   4 -16  162.49   22.25
  -6  -4  16  149.01   22.55
   6   4 -17   11.26    6.57
  -6  -4  17   15.29    7.25
   6   4 -18   47.25   11.64
   6   4 -18   45.86   11.00
  -6  -4  18   59.82   13.12
   6  -4 -19   64.94   14.49
   6   4 -19   66.30   14.14
   6   4 -19   84.11   15.05
  -6  -4  19   98.70   16.91
  -6   4  20  102.10   17.44
   6  -4 -20   70.19   15.79
   6   4 -20   80.71   15.70
   6   4 -20  156.04   20.04
  -6  -4  20  101.66   18.18
  -6   4  21   -0.00    4.75
   6  -4 -21    3.78    5.03
   6   4 -21    9.23    5.85
   6   4 -21   10.93    6.41
  -6  -4  21   11.40    7.21
  -6   4  22    0.00    5.06
   6  -4 -22    4.88    6.19
   6   4 -22    8.24    6.80
  -6   4  23    0.00    4.91
   6  -4 -23    4.84    6.12
   6   4 -23   -0.00    4.46
  -6   4  24    1.44    5.79
   6  -4 -24   -0.00    4.98
   6   4 -24    3.65    4.77
  -6   4  25   -0.00    4.50
   6  -4 -25   -0.00    5.02
   6   4 -25    8.23    7.18
  -6   4  26    7.71    6.39
   6  -4 -26    9.99    6.81
   6   4 -26   18.71    8.36
  -6   4  27    3.05    6.66
   6  -4 -27    8.15    7.26
   6   4 -27    6.09    5.76
  -6   4  28    2.07    5.95
   6  -4 -28    4.53    6.27
   6   4 -28   18.13    7.79
  -6   4  29   -0.00    5.12
   6  -4 -29    0.00    5.67
   6   4 -29   -0.00    4.35
  -6   4  30    6.82    7.43
   6  -4 -30    3.23    5.89
   6   4 -30    5.81    5.88
  -6   4  31    3.43    4.93
   6  -4 -31    0.00    6.59
   6   4 -31    4.36    5.46
   6  -4 -32    9.26    6.35
   6   4 -32   11.05    7.59
   6  -4 -33    1.81    7.44
   6   4 -33    0.00    3.96
   6  -4 -34    0.06    6.05
   6   4 -34    8.41    6.21
   6  -4 -35    6.08    6.16
   6   4 -35   -0.00    4.59
   6  -4 -36    4.61    7.27
   6  -4 -37    2.01    7.44
  -6   5   1   16.38    4.31
  -6   5   1   13.51    3.83
   6  -5  -1   21.25    4.51
   6  -5  -1   13.41    2.94
   6  -5  -1   14.48    2.84
   6   5  -1   11.61    6.00
   6   5  -1   10.85    5.91
  -6  -5   1    0.00    3.23
  -6  -5   1   18.80    6.50
  -6   5   2   74.71   10.77
  -6   5   2   85.38   10.79
   6  -5  -2   80.60   10.74
   6  -5  -2   81.44    9.21
   6   5  -2   95.28   14.72
   6   5  -2   63.18   12.76
   6   5  -2   78.26   13.38
  -6  -5   2   74.09   13.04
  -6  -5   2   78.49   13.66
  -6   5   3  124.81   14.55
  -6   5   3  142.90   14.77
   6  -5  -3  114.03   13.78
   6  -5  -3   98.88   12.16
   6   5  -3   85.51   15.29
   6   5  -3  105.33   16.71
   6   5  -3  120.54   16.87
  -6  -5   3   88.54   15.67
  -6  -5   3  131.88   18.18
  -6   5   4  106.50   13.18
  -6   5   4  107.58   13.34
   6  -5  -4   91.30   12.51
   6   5  -4   93.87   15.26
   6   5  -4   83.73   14.80
   6   5  -4  100.12   15.16
  -6  -5   4   96.88   15.24
  -6  -5   4   82.47   14.58
  -6   5   5    0.00    3.05
  -6   5   5    1.39    2.39
   6  -5  -5    1.06    2.23
   6   5  -5    0.00    4.77
   6   5  -5    9.19    5.23
  -6  -5   5    8.34    4.66
  -6  -5   5    1.61    3.70
  -6   5   6    1.71    2.93
  -6   5   6    0.00    3.38
   6  -5  -6   -0.00    2.81
   6   5  -6    0.00    4.29
   6   5  -6   -0.00    3.71
  -6  -5   6    4.38    4.63
  -6  -5   6    3.30    4.09
  -6   5   7   59.52   10.22
  -6   5   7   56.33   10.08
   6  -5  -7   61.80   10.19
   6   5  -7   68.68   12.37
   6   5  -7   63.34   11.59
  -6  -5   7   46.77   10.83
  -6   5   8   62.14   10.38
  -6   5   8   52.30    9.47
   6  -5  -8   43.68    9.11
   6   5  -8   55.81   11.03
   6   5  -8   45.88   10.52
  -6  -5   8   40.45   10.40
  -6   5   9   81.69   13.56
  -6   5   9   95.50   13.73
   6  -5  -9   84.82   13.63
   6   5  -9   87.87   14.88
   6   5  -9  118.90   16.62
  -6  -5   9   90.48   15.63
  -6   5  10   46.34    9.05
  -6   5  10   43.66    8.71
   6  -5 -10   38.60    8.79
   6   5 -10   49.10   10.43
   6   5 -10   40.63    9.81
  -6  -5  10   38.98   10.08
  -6   5  11    5.52    3.96
  -6   5  11    6.26    4.38
   6  -5 -11    0.00    3.85
   6   5 -11    0.00    5.02
   6   5 -11    3.72    4.67
  -6  -5  11    3.64    4.57
   6  -5 -12    5.17    4.49
   6   5 -12    5.04    4.99
  -6  -5  12    3.96    4.46
   6   5 -13  268.45   29.72
  -6  -5  13  196.17   28.12
   6  -5 -14  255.18   30.69
   6   5 -14  297.28   32.48
  -6  -5  14  223.01   30.97
   6  -5 -15    0.45    3.66
   6   5 -15    1.81    4.14
  -6  -5  15   -0.00    3.69
   6   5 -16    9.65    5.73
   6   5 -16   15.20    6.79
  -6   5  17    0.00    3.57
   6   5 -17    3.88    5.14
   6   5 -17    3.51    5.04
  -6  -5  17    2.17    4.98
  -6   5  18   68.43   14.44
   6   5 -18   81.68   15.22
   6   5 -18  106.64   17.08
  -6  -5  18  113.66   18.49
  -6   5  19   13.14    7.68
   6  -5 -19   18.18    8.22
   6   5 -19   22.19    7.80
   6   5 -19   23.09    8.08
  -6  -5  19   11.44    7.56
  -6   5  20    2.68    5.58
   6  -5 -20   10.72    6.00
   6   5 -20    7.52    5.62
  -6   5  21    9.00    6.21
   6  -5 -21    0.17    4.13
   6   5 -21    0.37    3.64
  -6   5  22    1.95    3.59
   6  -5 -22   -0.00    4.87
   6   5 -22   -0.00    4.37
  -6   5  23   42.02   11.09
   6  -5 -23   14.70    8.44
   6   5 -23   27.02    9.28
  -6   5  24   11.19    6.59
   6  -5 -24    9.53    7.75
   6   5 -24   28.27    9.43
  -6   5  25    9.52    6.90
   6  -5 -25    3.29    5.43
   6   5 -25    7.86    6.03
  -6   5  26    1.20    5.23
   6  -5 -26    4.10    6.36
   6   5 -26   -0.00    5.68
  -6   5  27    3.17    4.88
   6  -5 -27    0.11    5.21
   6   5 -27   -0.00    5.40
  -6   5  28    2.49    5.45
   6  -5 -28   15.82    8.15
   6   5 -28    2.42    5.39
  -6   5  29    8.73    6.52
   6  -5 -29    3.57    6.24
   6   5 -29   16.63    7.93
  -6   5  30   -0.00    5.26
   6  -5 -30    0.20    6.55
   6   5 -30   10.12    6.16
  -6   5  31   -0.00    6.53
   6  -5 -31   -0.00    5.78
   6   5 -31    0.00    4.90
  -6   5  32   10.77    7.29
   6  -5 -32   -0.00    5.73
   6   5 -32    3.34    5.06
   6  -5 -33    7.85    7.69
   6   5 -33   21.34    8.35
   6  -5 -34    0.00    5.14
   6   5 -34    2.31    5.91
   6  -5 -35    5.66    6.52
   6   5 -35    8.88    6.63
   6  -5 -36    6.37    7.38
   6   5 -36    9.80    6.39
   6   5 -37    2.00    4.41
   6   5 -38    2.30    5.04
  -6   6   1  126.74   14.11
   6  -6  -1  120.66   13.73
   6  -6  -1  110.68   10.81
   6   6  -1  159.62   20.09
   6   6  -1  113.79   17.19
  -6  -6   1  132.52   18.13
  -6   6   2   27.11    5.34
  -6   6   2   27.52    5.58
   6  -6  -2   24.95    5.17
   6  -6  -2   27.20    3.91
   6  -6  -2   28.05    3.93
   6   6  -2   13.71    6.19
  -6  -6   2   10.12    5.91
  -6  -6   2   25.83    8.18
  -6   6   3   12.45    4.11
  -6   6   3    6.31    3.54
   6  -6  -3    9.45    3.51
   6   6  -3    3.67    4.22
   6   6  -3    8.80    5.68
   6   6  -3   11.82    5.76
  -6  -6   3    6.16    4.65
  -6  -6   3    5.37    4.86
  -6   6   4   11.62    4.13
  -6   6   4   14.65    4.67
   6  -6  -4   22.11    5.10
   6   6  -4   16.38    6.61
   6   6  -4   25.53    7.54
   6   6  -4   19.89    7.17
  -6  -6   4   22.96    7.65
  -6  -6   4   18.08    6.99
  -6   6   5  123.44   15.34
  -6   6   5  134.36   15.63
   6  -6  -5  137.88   15.92
   6   6  -5   92.79   16.97
   6   6  -5  122.33   18.00
  -6  -6   5  108.06   17.30
  -6  -6   5  116.62   18.53
  -6   6   6  110.72   13.77
  -6   6   6   87.31   12.83
   6  -6  -6   99.50   13.60
   6   6  -6   76.74   15.11
   6   6  -6  121.40   17.04
  -6  -6   6   79.61   14.59
  -6  -6   6  110.09   16.99
  -6   6   7   48.94    9.10
  -6   6   7   56.95    9.57
   6  -6  -7   45.42    9.36
   6   6  -7   63.47   12.25
   6   6  -7   60.80   12.00
  -6  -6   7   71.15   12.34
  -6  -6   7   49.54   11.30
  -6   6   8   18.02    5.43
   6  -6  -8    7.26    4.48
   6   6  -8   11.39    5.66
   6   6  -8   25.73    7.76
  -6  -6   8    9.33    5.63
  -6   6   9   87.64   13.23
   6  -6  -9   85.99   13.55
   6   6  -9   94.25   15.51
  -6   6  10   96.08   13.81
   6   6 -10   86.31   15.38
  -6  -6  10   85.73   15.61
  -6   6  11   72.27   11.14
   6  -6 -11   53.00   11.10
   6   6 -11   78.17   13.66
  -6  -6  11   64.42   13.39
   6  -6 -12   63.65   11.80
   6   6 -12   58.21   12.46
  -6  -6  12   61.03   13.12
  -6   6  13    0.78    2.68
   6  -6 -13   -0.00    4.73
   6   6 -13    3.20    5.39
  -6  -6  13    1.52    3.81
  -6   6  14    1.00    3.47
   6  -6 -14   -0.00    3.61
   6   6 -14    2.76    5.09
  -6  -6  14    1.63    5.33
  -6   6  15   64.41   11.96
   6  -6 -15   62.08   12.37
   6   6 -15   39.10   10.57
   6   6 -15   59.54   12.92
  -6  -6  15   65.14   13.58
  -6   6  16    3.13    4.17
   6   6 -16    8.80    5.49
   6   6 -16   12.31    6.69
  -6  -6  16    0.00    5.83
  -6   6  17   16.17    6.68
   6   6 -17   19.99    8.23
  -6  -6  17   16.51    7.41
  -6   6  18   48.66   10.79
   6  -6 -18   31.24   10.37
   6   6 -18   48.33   11.33
  -6   6  19   20.75    7.64
   6  -6 -19    6.00    5.98
   6   6 -19   11.73    6.86
  -6   6  20   -0.00    3.09
   6  -6 -20   -0.00    5.86
   6   6 -20    3.76    3.65
  -6   6  21    7.14    5.70
   6  -6 -21    8.46    6.59
   6   6 -21   26.65    8.07
  -6   6  22    5.42    5.32
   6  -6 -22    6.27    6.20
   6   6 -22    5.64    5.68
  -6   6  23   11.39    6.52
   6  -6 -23    5.31    6.15
   6   6 -23   14.31    6.91
  -6   6  24   -0.00    5.28
   6  -6 -24    2.98    7.14
   6   6 -24    0.96    3.60
  -6   6  25    0.73    4.65
   6  -6 -25    6.05    6.63
   6   6 -25   17.24    7.36
  -6   6  26   12.78    6.63
   6  -6 -26   18.41    8.89
   6   6 -26   14.10    7.53
  -6   6  27    5.41    5.63
   6  -6 -27    2.02    6.00
   6   6 -27    3.93    4.53
  -6   6  28   -0.00    5.78
   6  -6 -28    1.74    5.51
   6   6 -28    0.00    4.66
  -6   6  29   -0.00    5.46
   6  -6 -29   -0.00    6.03
   6   6 -29    3.82    5.24
  -6   6  30   -0.00    4.74
   6  -6 -30   -0.00    4.29
  -6   6  31   -0.00    5.55
   6  -6 -31    4.75    6.28
   6   6 -31   10.09    6.93
  -6   6  32    4.00    5.23
   6  -6 -32    8.17    7.42
   6   6 -32   12.81    7.13
  -6   6  33    0.55    5.84
   6  -6 -33    1.44    6.54
   6   6 -33    8.76    7.49
   6  -6 -34    2.23    5.79
   6   6 -34    3.34    5.72
   6  -6 -35    0.00    7.13
   6   6 -35    6.73    5.85
   6  -6 -36   -0.00    6.57
   6   6 -36    1.51    5.65
   6   6 -37   10.78    8.57
  -6   7   1   11.94    3.62
  -6   7   1   12.68    3.70
   6  -7  -1   14.24    3.74
   6   7  -1   12.49    5.88
   6   7  -1   16.92    6.62
  -6   7   2   11.56    3.69
  -6   7   2   18.29    4.26
   6   7  -2    7.03    4.68
   6   7  -2   11.19    6.22
  -6   7   3  243.94   23.52
  -6   7   3  205.56   23.08
   6  -7  -3  203.63   22.94
   6   7  -3  225.60   28.49
   6   7  -3  226.35   27.79
  -6   7   4   64.76    9.93
  -6   7   4   72.21   10.38
   6  -7  -4   75.34   10.57
   6   7  -4   63.00   13.19
   6   7  -4   77.11   14.17
  -6  -7   4   76.33   13.59
  -6   7   5   23.33    5.45
   6  -7  -5   29.67    6.43
   6   7  -5    5.18    5.11
   6   7  -5   23.18    7.99
  -6  -7   5    7.09    5.70
  -6   7   6   13.18    4.66
   6  -7  -6   15.70    5.17
   6   7  -6    6.34    4.85
  -6  -7   6   28.12    8.15
  -6   7   7   23.57    5.92
   6  -7  -7   20.62    6.30
   6   7  -7   34.89    9.00
  -6  -7   7   19.62    7.84
  -6   7   8   42.35    8.04
   6  -7  -8   41.32    8.67
   6   7  -8   24.45    8.61
  -6  -7   8   39.61   10.39
  -6   7   9  127.63   16.85
   6  -7  -9  113.90   17.35
   6   7  -9  153.68   20.73
  -6  -7   9  136.28   20.41
  -6   7  10    1.94    3.76
  -6   7  10    0.24    3.51
   6  -7 -10    3.36    4.02
   6   7 -10    5.38    4.75
  -6  -7  10   -0.00    4.27
  -6   7  11    0.43    3.57
  -6   7  11   -0.00    3.46
   6  -7 -11    0.00    3.57
   6   7 -11    2.07    4.58
  -6  -7  11    0.99    4.25
  -6   7  12   24.27    6.64
   6  -7 -12   25.20    7.77
   6   7 -12   27.12    8.70
   6   7 -12   21.00    7.60
  -6  -7  12    7.14    6.39
  -6   7  13   97.16   16.05
   6  -7 -13  134.93   18.93
   6   7 -13  154.86   20.25
   6   7 -13  104.17   18.11
  -6  -7  13   99.36   18.28
  -6   7  14    2.46    4.21
   6  -7 -14    5.20    5.49
   6   7 -14    5.99    5.77
   6   7 -14    5.85    5.92
  -6  -7  14   11.07    6.19
  -6   7  15   -0.00    3.52
   6  -7 -15    1.20    5.40
   6   7 -15    5.85    5.27
  -6   7  16    0.02    3.25
   6   7 -16    4.90    5.78
  -6   7  17    0.00    4.01
   6   7 -17    6.99    5.69
  -6   7  18    3.01    4.48
   6   7 -18    2.39    4.94
  -6   7  19   56.10   12.18
   6  -7 -19   47.11   11.67
   6   7 -19   42.15   11.14
  -6   7  20    1.56    4.39
   6  -7 -20    0.00    5.15
   6   7 -20    4.42    5.02
  -6   7  21    5.18    5.05
   6  -7 -21    2.90    5.22
   6   7 -21   -0.00    5.19
  -6   7  22   -0.00    4.21
   6  -7 -22   -0.00    5.41
   6   7 -22    7.49    6.20
  -6   7  23   13.69    6.34
   6  -7 -23    2.14    6.92
   6   7 -23    4.25    5.35
  -6   7  24    4.36    5.14
   6  -7 -24    1.16    5.44
   6   7 -24    2.62    3.79
  -6   7  25   20.12    8.02
   6  -7 -25    9.57    6.58
   6   7 -25   13.76    7.07
  -6   7  26   -0.00    5.07
   6  -7 -26   -0.00    6.61
   6   7 -26   -0.00    4.22
  -6   7  27   10.01    6.13
   6  -7 -27    1.67    4.74
   6   7 -27    2.73    4.52
  -6   7  28    3.44    4.69
   6   7 -28    7.35    6.00
  -6   7  29    8.72    6.94
   6   7 -29   15.28    7.65
  -6   7  30   -0.00    4.96
   6  -7 -30   -0.00    6.51
   6   7 -30    3.79    5.75
   6  -7 -31    5.92    5.94
   6   7 -31   -0.00    5.51
  -6   7  32    4.88    6.11
   6  -7 -32   -0.00    6.42
   6   7 -32   -0.00    4.42
  -6   7  33    1.75    5.40
   6  -7 -33   -0.00    5.41
   6   7 -33    4.57    5.64
  -6   7  34   -0.00    3.88
   6  -7 -34    4.16    6.22
   6   7 -34    1.17    4.94
   6  -7 -35   10.52    9.27
   6   7 -35   10.11    7.53
   6   7 -36    0.00    5.45
   6   7 -37   -0.00    5.03
  -6   8   1  109.08   12.74
   6   8  -1  119.92   18.75
   6   8  -1  127.42   18.76
  -6   8   2    6.62    2.69
   6  -8  -2    7.81    3.14
   6   8  -2    6.09    5.10
   6   8  -2   -0.00    3.99
  -6   8   3   -0.00    1.98
   6  -8  -3   -0.00    2.37
   6  -8  -3    0.33    0.78
   6   8  -3    0.59    2.91
   6   8  -3    0.00    4.18
  -6   8   4    0.60    2.38
   6  -8  -4   -0.00    2.74
   6   8  -4    6.47    5.76
   6   8  -4    4.28    4.73
  -6   8   5  204.85   22.62
   6  -8  -5  186.78   22.99
   6   8  -5  202.62   27.21
   6   8  -5  266.20   29.50
  -6   8   6    1.09    2.82
  -6   8   6    7.73    3.92
   6  -8  -6    7.63    4.19
   6   8  -6    7.52    5.59
   6   8  -6    6.37    5.65
  -6  -8   6    3.69    5.09
  -6   8   7   79.44   11.48
  -6   8   7   70.95   11.63
   6  -8  -7   79.25   12.51
   6   8  -7   68.70   13.75
  -6  -8   7   81.37   15.10
  -6   8   8    2.15    3.65
  -6   8   8    0.00    3.82
   6  -8  -8    3.82    4.39
   6   8  -8    2.45    4.49
   6   8  -8    0.00    5.89
  -6  -8   8    3.73    4.79
  -6   8   9  125.02   15.62
  -6   8   9  112.84   15.73
   6  -8  -9  114.95   16.58
   6   8  -9   89.02   16.97
   6   8  -9   95.19   17.24
  -6  -8   9  110.50   17.92
  -6  -8   9  118.84   19.12
  -6   8  10   36.45    8.18
  -6   8  10   27.70    7.90
   6  -8 -10   25.72    8.15
   6   8 -10   33.77    9.16
   6   8 -10   28.48    8.87
  -6  -8  10   27.17    8.60
  -6  -8  10   37.40   10.54
  -6   8  11   54.08   11.37
   6  -8 -11  107.02   15.73
   6   8 -11   81.69   14.94
  -6  -8  11   85.52   14.93
  -6   8  12    9.44    5.39
   6  -8 -12   18.35    7.02
   6   8 -12    9.50    6.21
  -6   8  13    2.75    4.39
   6  -8 -13   11.34    5.77
   6   8 -13    0.05    3.55
  -6   8  14    0.79    4.31
   6  -8 -14    2.92    5.13
   6   8 -14    0.00    4.99
  -6   8  15   49.06   11.64
   6   8 -15   87.05   14.93
  -6   8  16    6.20    4.63
   6   8 -16   -0.00    3.13
  -6   8  17   18.33    7.31
   6  -8 -17   23.08    8.49
   6   8 -17   27.77    8.93
   6  -8 -18    1.26    5.43
   6   8 -18    0.00    3.96
  -6   8  19    9.91    6.21
   6  -8 -19    7.61    5.37
   6   8 -19    8.65    6.49
  -6   8  20    1.25    4.03
   6  -8 -20    5.77    6.21
   6   8 -20   -0.00    5.41
  -6   8  21    8.85    5.35
   6  -8 -21    6.22    6.50
   6   8 -21    1.15    3.82
  -6   8  22   10.16    6.67
   6  -8 -22    0.73    4.89
   6   8 -22    1.48    4.88
  -6   8  23    3.27    4.69
   6  -8 -23   10.61    7.08
   6   8 -23    1.26    6.23
  -6   8  24    0.00    3.62
   6  -8 -24    4.87    5.94
   6   8 -24    0.00    5.07
  -6   8  25   13.68    7.06
   6  -8 -25    6.11    7.18
   6   8 -25    0.83    4.35
  -6   8  26    4.49    5.41
   6  -8 -26    6.63    6.54
   6   8 -26    0.00    5.19
  -6   8  27    8.78    5.94
   6  -8 -27    7.31    6.37
   6   8 -27    2.15    5.30
  -6   8  28   -0.00    4.33
   6  -8 -28    1.62    5.18
   6   8 -28    1.33    4.36
  -6   8  29   -0.00    4.23
   6  -8 -29    8.49    7.48
   6   8 -29   -0.00    4.45
  -6   8  30    0.34    4.36
   6  -8 -30   -0.00    5.08
   6   8 -30    5.22    5.84
  -6   8  31    0.31    4.78
   6  -8 -31   11.68    7.82
   6   8 -31   14.55    7.21
  -6   8  32   -0.00    4.58
   6  -8 -32   -0.00    5.95
   6   8 -32    3.58    4.76
  -6   8  33   -0.00    5.85
   6  -8 -33   -0.00    6.94
   6   8 -33    6.19    6.37
  -6   8  34    3.64    5.98
   6   8 -34    0.98    5.34
   6   8 -35    1.46    6.55
   6   8 -36    4.22    5.84
   6   8 -37    1.98    5.50
  -6  -9   1    2.90    4.05
  -6   9   2   11.30    3.54
   6   9  -2    3.46    4.95
  -6  -9   2    4.57    4.30
   6  -9  -3  153.25   17.59
   6   9  -3  143.44   21.76
  -6  -9   3  138.71   20.92
   6  -9  -4    5.97    3.45
   6   9  -4    8.94    6.62
  -6  -9   4    7.54    5.60
  -6   9   5    0.91    2.40
   6  -9  -5    1.26    3.43
  -6  -9   5    0.79    3.25
  -6   9   6    4.20    3.56
   6  -9  -6   15.97    5.73
  -6  -9   6    8.50    5.40
  -6   9   7    6.74    3.84
   6  -9  -7   10.29    4.99
   6   9  -7   14.67    6.35
   6   9  -7    2.67    4.46
  -6  -9   7    1.79    4.24
  -6   9   8    1.24    2.34
  -6   9   8    1.53    4.19
   6  -9  -8   -0.00    3.44
   6   9  -8    3.18    3.60
  -6  -9   8    0.15    3.62
  -6   9   9   76.44   11.83
  -6   9   9   59.61   11.49
   6  -9  -9   78.09   13.61
   6   9  -9  110.65   16.89
  -6   9  10    1.56    3.33
  -6   9  10    1.92    3.26
   6  -9 -10    5.11    4.68
   6   9 -10   -0.00    4.55
  -6  -9  10   -0.00    4.38
  -6   9  11    2.90    4.12
   6  -9 -11   -0.00    4.42
   6   9 -11   10.52    6.54
  -6  -9  11    0.12    4.09
  -6   9  12    3.84    3.69
   6  -9 -12    3.47    4.42
   6   9 -12    0.00    4.84
  -6  -9  12    1.45    3.78
  -6   9  13   64.85   12.66
   6  -9 -13   81.89   14.87
   6   9 -13   71.04   14.45
  -6  -9  13   82.12   15.02
  -6   9  14    5.45    5.06
   6   9 -14    0.87    4.93
  -6   9  15   18.91    6.90
   6   9 -15   11.47    6.72
  -6   9  16    6.33    5.26
  -6   9  17    0.26    3.76
   6  -9 -17   12.28    6.56
   6   9 -17   10.01    7.05
  -6   9  18    1.20    4.08
   6  -9 -18    1.22    3.87
   6   9 -18   -0.00    4.81
  -6   9  19   30.21    9.18
   6  -9 -19   33.39   10.38
   6   9 -19   16.92    7.49
  -6   9  20    0.18    4.40
   6  -9 -20    4.93    5.82
   6   9 -20    5.69    5.78
  -6   9  21   -0.00    5.29
   6  -9 -21   -0.00    5.53
   6   9 -21    1.35    4.49
  -6   9  22   -0.00    5.44
   6  -9 -22    2.02    5.05
   6   9 -22   -0.00    5.19
   6  -9 -23   10.06    7.41
   6   9 -23   24.94    9.37
  -6   9  24    6.44    5.05
   6  -9 -24   -0.00    4.73
   6   9 -24   -0.00    5.11
  -6   9  25   10.04    6.77
   6  -9 -25    9.43    7.85
   6   9 -25    6.84    5.86
  -6   9  26    1.86    5.25
   6  -9 -26   -0.00    5.81
   6   9 -26    6.40    6.51
  -6   9  27    2.58    4.77
   6  -9 -27   -0.00    6.12
   6   9 -27    1.19    5.81
  -6   9  28    0.07    3.52
   6  -9 -28    2.61    6.72
   6   9 -28    4.49    4.73
  -6   9  29    0.00    4.41
   6  -9 -29    6.47    7.51
   6   9 -29    2.70    5.65
  -6   9  30    0.00    4.83
   6  -9 -30   -0.00    5.99
   6   9 -30    0.66    4.53
  -6   9  31   -0.00    4.97
   6  -9 -31   -0.00    5.40
   6   9 -31    1.50    5.82
  -6   9  32   -0.00    4.07
   6  -9 -32   -0.00    6.72
   6   9 -32    5.19    6.38
  -6   9  33    0.00    6.06
   6  -9 -33    0.19    5.64
   6   9 -33    2.94    5.74
  -6   9  34    0.78    4.42
   6  -9 -34   -0.00    7.12
   6   9 -34    1.86    5.60
  -6   9  35    4.94    6.09
   6   9 -35   -0.00    4.77
   6   9 -36    0.51    4.92
  -6  10   1   29.78    5.72
   6  10  -1   27.75    9.01
  -6 -10   1   14.83    7.69
  -6  10   2   12.00    4.02
   6  10  -2    1.86    4.60
  -6 -10   2    0.00    4.81
  -6  10   3   -0.00    2.45
   6  10  -3   -0.00    3.70
  -6 -10   3   -0.00    3.84
  -6  10   4    7.46    4.14
   6  10  -4    4.94    5.10
  -6 -10   4    5.73    5.10
  -6  10   5   33.66    7.14
   6  10  -5   29.84    9.09
  -6 -10   5   27.24    8.36
  -6  10   6    0.00    3.07
   6  10  -6    3.30    5.20
  -6 -10   6    1.48    4.29
  -6  10   7   11.99    5.16
   6  10  -7   27.63    8.75
  -6 -10   7   17.03    6.97
  -6  10   8    0.00    3.51
   6 -10  -8   -0.00    3.54
   6  10  -8   -0.00    4.28
  -6 -10   8    9.17    5.98
  -6  10   9    0.25    3.63
   6 -10  -9    0.06    3.59
   6  10  -9    1.46    3.78
  -6 -10   9    5.60    5.33
  -6  10  10   -0.00    3.96
   6 -10 -10   -0.00    4.06
   6  10 -10    2.75    4.69
  -6 -10  10    7.66    5.71
  -6  10  11  106.59   15.28
   6 -10 -11   83.91   15.58
   6  10 -11   88.47   16.70
  -6 -10  11  105.90   17.66
   6 -10 -12    1.33    3.89
   6  10 -12    4.10    5.34
  -6 -10  12   -0.00    5.45
  -6  10  13    3.86    4.27
   6 -10 -13   12.14    6.83
   6  10 -13    5.61    5.45
  -6 -10  13   13.29    6.46
  -6  10  14   -0.00    3.47
   6  10 -14    8.98    6.39
  -6 -10  14    5.15    4.42
  -6  10  15   29.97    9.24
   6  10 -15   51.29   12.20
  -6 -10  15   53.73   12.41
  -6  10  16   -0.00    4.23
   6 -10 -16   -0.00    4.45
   6  10 -16    0.00    5.08
  -6  10  17   20.51    7.28
   6 -10 -17    9.72    6.76
   6  10 -17   24.22    8.96
  -6  10  18    0.37    4.55
   6 -10 -18   -0.00    5.46
   6  10 -18    4.35    5.72
  -6  10  19    3.87    4.78
   6 -10 -19    3.07    5.83
   6  10 -19    2.38    4.14
  -6  10  20   -0.00    4.79
   6 -10 -20   -0.00    5.23
   6  10 -20   -0.00    4.10
  -6  10  21   19.33    8.43
   6 -10 -21   35.43   10.74
   6  10 -21   31.80    9.59
  -6  10  22    3.42    5.30
   6 -10 -22    0.00    5.55
   6  10 -22    0.00    5.19
  -6  10  23   -0.00    5.36
   6 -10 -23    1.70    6.12
   6  10 -23    0.57    4.61
  -6  10  24    1.40    5.17
   6 -10 -24   -0.00    4.13
   6  10 -24    1.98    5.32
  -6  10  25   -0.00    5.29
   6 -10 -25   -0.00    5.36
   6  10 -25   12.41    6.89
  -6  10  26   -0.00    4.41
   6 -10 -26   -0.00    6.37
   6  10 -26    0.96    4.16
  -6  10  27    1.28    5.76
   6 -10 -27    8.04    6.10
   6  10 -27    3.77    5.39
  -6  10  28    0.00    4.43
   6 -10 -28   -0.00    4.94
   6  10 -28   -0.00    4.40
  -6  10  29   -0.00    5.68
   6 -10 -29   -0.00    4.64
   6  10 -29    2.63    5.20
  -6  10  30    2.64    5.60
   6 -10 -30    5.51    7.32
   6  10 -30   -0.00    4.66
  -6  10  31    2.26    4.76
   6 -10 -31    0.06    5.70
   6  10 -31   -0.00    4.23
  -6  10  32    2.25    4.83
   6 -10 -32   -0.00    6.44
   6  10 -32    3.46    4.79
  -6  10  33    2.05    5.39
   6 -10 -33    3.40    6.91
   6  10 -33    1.50    6.15
  -6  10  34    2.76    4.76
   6  10 -34   -0.00    4.73
  -6  10  35    4.46    6.40
   6  10 -35   -0.00    6.91
  -6  11   1    6.36    3.28
   6  11  -1    2.45    5.32
  -6 -11   1   -0.00    4.08
  -6  11   2   -0.00    1.97
   6  11  -2   -0.00    4.53
  -6 -11   2   -0.00    4.82
  -6  11   3   27.92    6.13
   6  11  -3   17.96    7.89
  -6 -11   3   28.82    8.82
  -6  11   4   -0.00    2.23
   6  11  -4    3.68    5.09
  -6 -11   4    2.52    4.33
  -6  11   5    3.20    3.51
   6  11  -5    0.00    3.94
  -6 -11   5    0.00    4.43
  -6  11   6    3.19    3.78
   6  11  -6   -0.00    2.82
  -6 -11   6    0.27    3.72
  -6  11   7    8.17    4.56
   6  11  -7   11.80    6.59
  -6 -11   7   12.11    6.50
  -6  11   8    6.81    4.19
   6  11  -8    9.56    6.99
  -6  11   9   17.78    6.27
   6  11  -9   37.42   10.17
  -6 -11   9   10.02    5.76
  -6  11  10    4.47    4.43
   6  11 -10   -0.00    4.21
  -6 -11  10    4.80    4.81
  -6  11  11    0.00    3.63
   6  11 -11    2.54    3.94
  -6 -11  11    0.48    4.56
  -6  11  12   14.89    6.08
   6  11 -12    5.52    4.89
  -6 -11  12    4.32    4.95
  -6  11  13   22.08    7.26
   6  11 -13   27.43    9.18
  -6 -11  13   24.00    8.53
  -6  11  14    0.03    3.92
   6  11 -14   -0.00    5.07
  -6 -11  14    2.21    5.00
  -6  11  15   17.53    6.45
   6 -11 -15   10.30    7.17
   6  11 -15    9.00    6.48
  -6 -11  15   21.18    7.89
  -6  11  16    0.53    3.52
   6 -11 -16   -0.00    4.77
   6  11 -16    6.37    6.02
  -6 -11  16    0.83    3.81
  -6  11  17   11.89    6.27
   6 -11 -17   11.19    6.72
   6  11 -17    9.21    6.39
  -6 -11  17   14.35    7.02
  -6  11  18    0.00    3.80
   6 -11 -18    1.52    4.63
   6  11 -18    0.00    4.92
  -6 -11  18    0.00    3.98
  -6  11  19   19.53    7.83
   6 -11 -19   27.31   10.04
   6  11 -19   19.91    8.43
  -6  11  20   -0.00    4.52
   6 -11 -20    2.91    5.81
   6  11 -20    2.35    5.02
  -6  11  21    3.18    5.41
   6 -11 -21   -0.00    5.30
   6  11 -21   -0.00    4.12
  -6  11  22    2.57    4.89
   6 -11 -22    2.05    5.66
   6  11 -22   -0.00    3.52
  -6  11  23   11.77    7.17
   6 -11 -23    1.85    5.95
   6  11 -23   11.20    6.12
  -6  11  24    2.75    5.33
   6 -11 -24    1.58    5.02
   6  11 -24    3.20    4.50
  -6  11  25   -0.00    5.53
   6 -11 -25    4.26    5.74
   6  11 -25    4.05    6.36
  -6  11  26    0.01    4.64
   6 -11 -26    0.71    4.58
   6  11 -26    3.21    5.73
  -6  11  27    5.03    5.69
   6 -11 -27    9.22    7.37
   6  11 -27    2.55    5.30
  -6  11  28    5.17    6.40
   6 -11 -28   -0.00    5.71
   6  11 -28   -0.00    4.77
   6 -11 -29   -0.00    5.70
   6  11 -29   13.89    7.78
  -6  11  30   -0.00    4.00
   6 -11 -30   -0.00    6.00
   6  11 -30    5.18    6.15
  -6  11  31    1.79    4.63
   6 -11 -31    6.63    7.68
  -6  11  32    0.82    5.32
   6 -11 -32    0.45    6.39
   6  11 -32   -0.00    3.50
  -6  11  33    2.91    5.20
  -6  12   1   31.79    6.51
   6  12  -1   27.85    9.91
  -6 -12   1   31.16    9.30
  -6  12   2   -0.00    2.11
   6  12  -2   -0.00    4.45
  -6 -12   2    2.33    4.13
  -6  12   3    3.25    2.86
   6  12  -3    2.09    5.01
  -6 -12   3    0.00    5.04
  -6  12   4    0.18    2.36
   6  12  -4    2.95    4.29
  -6 -12   4   -0.00    5.87
  -6  12   5   36.23    7.48
   6  12  -5   16.25    7.65
  -6  12   6   -0.00    2.56
   6  12  -6   -0.00    4.26
  -6 -12   6   -0.00    4.30
   6  12  -7    5.31    5.21
  -6 -12   7    2.78    4.44
  -6  12   8    3.26    3.91
   6  12  -8    1.30    4.47
  -6 -12   8    0.00    4.18
  -6  12   9    7.58    4.32
   6  12  -9   -0.00    3.75
  -6 -12   9   13.02    6.55
  -6  12  10   -0.00    3.63
   6  12 -10   -0.00    4.00
  -6 -12  10    0.79    4.11
  -6  12  11   22.98    7.58
   6  12 -11   18.13    8.46
  -6 -12  11   20.65    7.59
  -6  12  12   -0.00    3.61
  -6 -12  12    0.56    3.84
  -6  12  13    0.00    3.78
   6  12 -13    3.47    4.25
  -6 -12  13    2.20    5.56
  -6  12  14    1.20    3.74
   6  12 -14   -0.00    3.95
  -6 -12  14   -0.00    3.96
  -6  12  15   12.43    6.34
   6  12 -15   20.66    8.44
  -6  12  16    3.08    4.23
   6  12 -16    3.88    5.79
  -6 -12  16   -0.00    4.02
  -6  12  17   16.29    6.84
   6  12 -17   11.36    6.96
  -6 -12  17    9.70    5.93
  -6  12  18   11.78    5.55
  -6 -12  18   -0.00    5.07
  -6  12  19   -0.00    4.07
   6  12 -19   -0.00    5.86
  -6 -12  19    0.62    4.73
  -6  12  20    0.92    4.45
   6 -12 -20   -0.00    5.69
   6  12 -20    3.29    5.21
  -6 -12  20   -0.00    4.80
  -6  12  21    7.36    6.26
   6 -12 -21   20.93    9.47
   6  12 -21   11.10    7.65
  -6 -12  21   11.19    6.80
  -6  12  22    2.42    4.84
   6 -12 -22   -0.00    5.51
   6  12 -22    2.45    5.16
  -6  12  23    1.54    4.05
   6 -12 -23    8.49    7.76
   6  12 -23    8.88    6.35
  -6  12  24    0.55    4.26
   6 -12 -24   -0.00    5.19
   6  12 -24    2.21    5.38
  -6  12  25    0.00    5.82
   6 -12 -25   -0.00    5.70
   6  12 -25    6.70    5.65
  -6  12  26    1.38    5.48
   6 -12 -26   -0.00    4.45
   6  12 -26   -0.00    4.80
  -6  12  27    6.36    6.35
   6 -12 -27    0.00    5.95
   6  12 -27    4.36    5.39
  -6  12  28    3.66    5.21
   6 -12 -28   10.67    8.05
   6  12 -28    0.06    3.87
  -6  12  29   -0.00    4.01
   6 -12 -29    4.25    5.73
   6 -12 -30    3.95    7.39
   6 -12 -31    3.02    6.08
  -6  13   1    4.53    3.01
   6  13  -1    7.64    6.34
  -6 -13   1   -0.00    4.98
  -6  13   2    3.17    3.04
   6  13  -2    4.92    5.88
  -6 -13   2    9.70    5.54
  -6  13   3   36.19    7.40
   6  13  -3   43.87   11.81
  -6 -13   3   32.25    9.63
  -6  13   4    4.56    3.24
   6  13  -4    6.53    6.06
  -6 -13   4   11.72    6.19
  -6  13   5    0.00    2.61
   6  13  -5   15.25    7.19
  -6 -13   5    8.33    6.19
  -6  13   6    7.32    4.44
   6  13  -6    1.22    3.68
  -6 -13   6    3.84    4.57
  -6  13   7    9.19    4.85
   6  13  -7   15.23    7.51
  -6 -13   7    5.21    5.43
  -6  13   8    4.01    3.44
   6  13  -8    3.47    4.49
  -6 -13   8   -0.00    3.81
   6  13  -9   24.60    9.24
  -6 -13   9   33.63    9.92
  -6  13  10    1.56    4.21
   6  13 -10    1.41    4.82
  -6 -13  10    0.24    4.28
  -6  13  11    0.98    3.24
   6  13 -11    0.97    4.17
  -6 -13  11   -0.00    4.33
  -6  13  12   10.32    5.49
   6  13 -12   13.36    7.00
  -6 -13  12   14.45    6.80
  -6  13  13    1.39    4.03
   6  13 -13   24.34    8.57
  -6 -13  13    3.81    4.29
  -6  13  14    0.00    3.80
  -6 -13  14    5.35    5.91
  -6  13  15    0.05    4.33
   6  13 -15   -0.00    4.40
  -6 -13  15    9.58    6.36
  -6  13  16    3.65    4.00
   6  13 -16    1.57    4.22
  -6 -13  16   -0.00    4.37
  -6  13  17    6.92    5.70
   6  13 -17    6.02    5.67
  -6 -13  17    2.11    6.63
  -6  13  18    1.87    4.01
   6  13 -18    2.03    5.90
  -6 -13  18   -0.00    3.97
  -6  13  19    7.54    5.52
   6  13 -19   10.52    6.32
  -6 -13  19   16.75    8.22
  -6  13  20   -0.00    3.95
   6  13 -20    0.00    4.09
  -6 -13  20   -0.00    4.97
  -6  13  21    0.00    3.66
  -6 -13  21   -0.00    3.43
  -6  13  22   -0.00    5.15
   6  13 -22   -0.00    4.87
  -6 -13  22    0.00    5.02
  -6  13  23    2.04    4.68
   6  13 -23    2.31    5.20
  -6 -13  23   -0.00    4.23
  -6  13  24    0.00    5.67
   6  13 -24   -0.00    4.22
  -6  13  25    7.64    6.56
   6 -13 -28    7.22    6.45
   6 -13 -29    0.00    6.96
   6 -13 -30    2.95    5.93
  -6  14   1    8.02    3.91
   6  14  -1   24.19    9.07
  -6 -14   1    9.91    6.42
   6  14  -2    0.00    5.05
  -6 -14   2    2.64    5.11
  -6  14   3    1.48    2.68
   6  14  -3   -0.00    4.54
  -6 -14   3    1.38    4.92
  -6  14   4    8.84    4.33
   6  14  -4    5.25    5.01
  -6 -14   4    3.22    4.78
  -6  14   5   14.30    5.53
   6  14  -5    8.18    6.62
  -6 -14   5   15.64    7.67
  -6  14   6    4.56    4.04
   6  14  -6    7.65    6.16
  -6 -14   6   -0.00    4.17
  -6  14   7    6.64    4.39
   6  14  -7    6.41    6.16
  -6 -14   7   16.68    8.12
  -6  14   8    1.58    3.34
   6  14  -8    0.23    4.45
  -6 -14   8    2.03    5.30
  -6  14   9    6.94    4.99
   6  14  -9    7.49    5.40
  -6 -14   9    2.72    4.54
  -6  14  10    3.35    4.31
  -6 -14  10    2.19    3.47
   6  14 -11    8.50    5.88
  -6 -14  11    1.33    3.75
  -6  14  12    1.87    4.95
   6  14 -12    3.27    4.64
  -6 -14  12    1.38    5.24
  -6  14  13    1.85    4.47
   6  14 -13    1.94    4.52
  -6 -14  13    2.13    4.64
  -6  14  14    3.44    4.83
   6  14 -14   -0.00    3.79
  -6  14  15    3.44    4.94
   6  14 -15    0.00    3.65
  -6 -14  15    2.27    3.39
  -6  14  16   17.06    7.14
  -6 -14  16    6.31    6.28
  -6  14  17    7.51    6.01
  -6 -14  17   -0.00    3.46
  -6  14  18   -0.00    4.25
   6  14 -18    2.51    4.56
  -6 -14  18    0.61    5.68
  -6  14  19    1.01    4.18
   6  14 -19    2.74    3.99
  -6  14  20    2.74    4.91
  -6  14  21   -0.00    5.13
  -6  15   1    0.41    3.01
   6  15  -1    1.89    5.56
  -6 -15   1   -0.00    4.54
  -6  15   2    1.16    2.87
   6  15  -2   -0.00    4.95
  -6 -15   2    0.88    5.81
   6  15  -3    0.32    5.41
  -6 -15   3    2.42    5.16
  -6  15   4   -0.00    2.81
   6  15  -4   -0.00    5.00
  -6 -15   4    0.53    4.75
  -6  15   5   -0.00    2.65
   6  15  -5   -0.00    5.11
  -6 -15   5   -0.00    3.88
  -6  15   6    3.72    3.50
   6  15  -6    3.89    5.63
  -6 -15   6    2.00    3.30
  -6  15   7    0.64    3.18
   6  15  -7    5.13    5.75
  -6 -15   7    2.90    4.87
  -6  15   8    0.00    3.84
   6  15  -8    3.97    4.65
  -6 -15   8   -0.00    5.11
  -6  15   9    4.83    3.78
   6  15  -9    1.44    4.43
  -6 -15   9   -0.00    5.68
  -6  15  10    1.81    3.09
   6  15 -10    0.66    4.22
  -6 -15  10    0.75    4.71
  -6  15  11   -0.00    3.69
   6  15 -11   -0.00    5.04
  -6 -15  11    2.94    4.68
   6  15 -12    1.72    4.56
  -6 -15  12    6.99    5.23
  -6  15  13    3.20    4.82
   6  15 -13   -0.00    4.85
  -6 -15  13    7.01    6.17
  -6  15  14    0.40    4.34
   6  15 -14   -0.00    5.26
  -6  15  15    2.01    3.87
   6  15 -15   -0.00    5.09
  -6  15  16    2.84    3.92
   6  15 -16   -0.00    4.74
  -6  15  17    1.42    4.54
   6  15 -17    2.46    5.49
  -6  16   1    4.12    3.70
   6  16  -1    3.33    5.87
  -6 -16   1   -0.00    4.07
  -6  16   2    1.63    2.68
   6  16  -2    5.43    6.21
  -6 -16   2   -0.00    4.90
  -6  16   3    0.21    2.57
   6  16  -3    0.00    5.46
  -6 -16   3    0.00    3.38
  -6  16   4    0.62    2.40
   6  16  -4    1.49    4.84
  -6 -16   4    2.40    6.15
  -6  16   5    0.56    2.84
   6  16  -5   -0.00    3.83
  -6 -16   5    2.06    5.03
  -6  16   6    2.60    3.53
   6  16  -6   -0.00    3.72
  -6 -16   6    1.19    4.56
  -6  16   7    0.47    3.16
   6  16  -7    0.93    4.69
  -6 -16   7   -0.00    4.11
  -6  16   8   -0.00    2.92
  -6 -16   8    1.53    3.98
  -6  16   9    3.34    3.76
   6  16  -9   -0.00    3.95
  -6  16  10   -0.00    3.96
   6  16 -10    2.23    5.00
  -6  16  11    1.62    4.18
   6  16 -11    0.43    3.90
  -6  16  12    0.42    4.13
   6  16 -12    3.03    5.53
   6  16 -13    1.37    5.39
  -6  17   1    2.08    3.18
   6  17  -1    4.62    5.87
  -6 -17   1   -0.00    4.99
  -6  17   2    0.64    2.63
   6  17  -2   -0.00    3.72
  -6 -17   2    0.30    4.26
  -6  17   3    3.76    3.48
   6  17  -3    0.00    6.73
  -6 -17   3   -0.00    5.02
   6  17  -4    1.42    5.74
  -6  17   5    1.30    2.95
   6  17  -5    0.03    5.05
  -6  17   6    5.92    4.43
   6  17  -6    0.47    5.90
  -5   0   1    0.00    2.29
  -5   0   1    0.00    2.30
   5   0  -1    2.54    3.24
   5   0  -1    1.66    2.88
   5   0  -1    0.98    3.25
  -5   0   2    0.78    2.75
  -5   0   2   -0.00    3.60
   5   0  -2    0.00    2.84
   5   0  -2    1.84    2.83
  -5   0   3   88.92   12.09
  -5   0   3   93.54   12.90
   5   0  -3   87.22   11.80
  -5   0   4    2.15    2.89
   5   0  -4    0.12    3.71
   5   0  -4   -0.00    3.00
  -5   0   5 2040.88  194.97
  -5   0   5 2300.94  196.72
   5   0  -5 2295.38  195.84
  -5   0   6   -0.00    3.01
  -5   0   6    3.35    4.30
   5   0  -6    0.00    3.37
   5   0  -6    0.00    3.26
  -5   0   7   60.42   10.94
  -5   0   7   95.17   12.92
   5   0  -7   64.73   11.06
   5   0  -7   88.84   11.44
  -5   0   8    0.52    3.71
  -5   0   8    0.00    3.96
   5   0  -8    4.58    3.68
   5   0  -8   -0.00    3.26
  -5   0   9  510.00   49.91
  -5   0   9  507.20   50.42
   5   0  -9  483.78   49.67
   5   0  -9  512.04   49.58
  -5   0  10    4.90    3.98
  -5   0  10    4.42    4.55
   5   0 -10   -0.00    4.33
   5   0 -10    3.33    3.24
  -5   0  11   29.10    7.47
  -5   0  11   30.00    7.74
   5   0 -11   38.65    8.27
  -5   0  12    4.11    3.86
  -5   0  12   -0.00    4.32
   5   0 -12    1.62    4.23
   5   0 -12    1.85    3.07
  -5   0  13   15.81    6.09
  -5   0  13    3.31    4.52
   5   0 -13    5.53    5.04
   5   0 -13    7.33    4.31
  -5   0  14    0.87    3.98
   5   0 -14   -0.00    3.84
   5   0 -14   -0.00    3.62
  -5   0  15  109.92   17.92
   5   0 -15  123.73   18.17
   5   0 -15  153.69   18.57
  -5   0  16    1.71    3.20
   5   0 -16   -0.00    3.93
   5   0 -16    0.00    2.70
  -5   0  17   76.80   14.07
   5   0 -17   81.53   13.33
  -5   0  18   -0.00    3.48
   5   0 -18   -0.00    2.61
  -5   0  19  103.16   16.83
   5   0 -19   93.64   14.99
  -5   0  20    1.94    4.15
  -5   0  21  197.46   26.07
   5   0 -21  172.58   24.74
  -5   0  22    2.09    4.67
   5   0 -22    4.06    5.26
   5   0 -23    2.30    4.26
  -5   0  24   -0.00    3.78
   5   0 -24   -0.00    5.42
  -5   0  25    8.31    6.23
   5   0 -25   11.26    8.03
  -5   0  26   -0.00    3.65
   5   0 -26    0.00    5.18
  -5   0  27   43.66   11.06
   5   0 -27   29.40   10.57
   5   0 -28   -0.00    6.26
   5   0 -29    2.91    5.13
   5   0 -30    3.14    7.42
   5   0 -31   22.68    9.34
   5   0 -32    1.34    5.10
   5   0 -33   -0.00    6.84
   5   0 -34   -0.00    5.41
   5   0 -35    5.59    7.38
   5   0 -36   -0.00    5.31
   5   0 -37    5.76    7.04
   5   0 -38    0.91    4.93
   5   0 -39    0.00    4.91
  -5   1   1  414.43   42.35
  -5   1   1  432.72   43.08
   5  -1  -1  405.62   42.52
   5  -1  -1  508.00   43.37
   5   1  -1  404.93   43.50
   5   1  -1  441.80   44.00
   5   1  -1  450.86   43.62
  -5  -1   1  454.81   44.09
  -5  -1   1  459.58   43.85
  -5  -1   1  522.57   45.14
  -5   1   2    3.94    3.22
  -5   1   2    1.69    3.06
   5  -1  -2    2.37    2.95
   5  -1  -2    3.11    3.46
   5   1  -2    0.71    2.86
   5   1  -2    1.70    3.89
  -5  -1   2    3.63    3.80
  -5  -1   2    2.02    4.43
  -5   1   3  428.20   43.61
  -5   1   3  433.40   44.32
   5  -1  -3  462.76   44.48
   5  -1  -3  505.06   44.25
   5   1  -3  455.14   45.00
   5   1  -3  466.28   45.01
  -5  -1   3  443.04   44.34
  -5  -1   3  463.84   45.42
  -5   1   4   14.38    4.16
   5  -1  -4    4.57    3.51
   5  -1  -4    8.65    4.12
   5   1  -4   11.96    4.62
   5   1  -4   15.53    5.43
  -5  -1   4    8.30    3.99
  -5  -1   4    2.44    4.00
  -5   1   5   84.90   11.79
  -5   1   5  101.84   13.02
   5  -1  -5   71.14   11.41
   5  -1  -5  100.04   11.90
   5   1  -5   86.96   12.64
   5   1  -5   80.43   12.09
  -5  -1   5   82.89   12.09
  -5  -1   5   75.02   12.57
  -5   1   6  534.05   47.66
  -5   1   6  488.21   47.62
   5  -1  -6  523.12   47.70
   5  -1  -6  446.50   46.31
   5   1  -6  453.33   47.65
  -5  -1   6  441.51   46.57
  -5  -1   6  505.44   48.51
  -5   1   7  603.63   58.73
  -5   1   7  542.63   58.81
   5  -1  -7  568.77   58.50
   5  -1  -7  689.93   59.39
   5   1  -7  585.03   59.19
   5   1  -7  602.79   59.37
  -5  -1   7  737.50   60.41
  -5  -1   7  631.22   60.38
  -5   1   8    1.11    4.33
  -5   1   8    1.62    4.29
   5  -1  -8   -0.00    3.72
   5  -1  -8    1.86    3.05
   5   1  -8   -0.00    4.24
   5   1  -8    2.95    4.27
  -5  -1   8   -0.00    3.23
  -5  -1   8    4.81    4.97
  -5   1   9   47.49    9.02
  -5   1   9   38.73    8.56
   5  -1  -9   34.68    7.90
   5  -1  -9   45.83    8.15
   5   1  -9   42.81    8.99
   5   1  -9   29.10    7.49
  -5  -1   9   53.81    9.28
  -5  -1   9   44.28    9.29
  -5   1  10    0.63    3.48
  -5   1  10    0.00    3.60
   5  -1 -10   -0.00    3.12
   5  -1 -10   -0.00    2.87
   5   1 -10   -0.00    3.73
   5   1 -10   -0.00    3.29
  -5  -1  10    0.00    3.80
  -5  -1  10    0.41    3.69
  -5   1  11  180.56   22.46
  -5   1  11  195.22   22.77
   5  -1 -11  172.10   22.05
   5  -1 -11  217.13   22.35
   5   1 -11  159.43   21.67
   5   1 -11  186.92   21.67
  -5  -1  11  165.69   21.57
  -5  -1  11  172.72   22.13
  -5   1  12   12.41    5.60
  -5   1  12   11.91    5.45
   5  -1 -12   11.05    5.49
   5  -1 -12   11.55    4.95
   5   1 -12   20.79    6.41
   5   1 -12   16.73    5.42
  -5  -1  12   20.62    6.39
  -5  -1  12   10.40    4.99
  -5   1  13  341.59   38.03
   5  -1 -13  372.25   38.90
   5  -1 -13  382.69   37.65
   5   1 -13  325.80   37.58
   5   1 -13  313.63   37.26
  -5  -1  13  371.71   38.34
  -5  -1  13  398.31   39.57
  -5   1  14    3.48    4.06
   5  -1 -14    0.00    3.91
   5  -1 -14    0.00    2.94
   5   1 -14    3.99    3.69
  -5  -1  14    1.36    3.58
  -5   1  15   35.52    8.20
   5  -1 -15   25.16    7.89
   5  -1 -15   39.13    8.29
   5   1 -15   25.85    7.70
   5   1 -15   24.63    7.02
  -5  -1  15   27.38    7.99
  -5   1  16    3.08    3.36
   5  -1 -16    6.50    5.26
   5  -1 -16    2.61    3.14
   5   1 -16    0.68    2.58
   5   1 -16    8.70    4.53
  -5  -1  16   -0.00    3.76
  -5   1  17   34.98    8.73
   5  -1 -17   22.01    8.10
   5  -1 -17   41.60    9.32
   5   1 -17   32.07    8.63
   5   1 -17   41.98    8.89
  -5  -1  17   38.02    9.83
  -5   1  18    2.81    4.82
  -5  -1  18    0.00    3.82
  -5   1  19  112.89   18.75
   5   1 -19  154.98   20.11
  -5  -1  19  151.42   21.67
  -5   1  20    1.25    4.35
   5   1 -20   12.97    5.60
  -5  -1  20    1.19    4.71
  -5   1  21   -0.00    4.39
   5  -1 -21    3.04    5.68
   5   1 -21    1.94    4.55
   5   1 -21    4.61    4.08
  -5  -1  21   -0.00    4.93
  -5   1  22    6.56    5.44
   5  -1 -22    0.06    5.03
  -5  -1  22   -0.00    3.73
  -5   1  23   41.11   10.92
   5  -1 -23   36.86   10.31
   5   1 -23   39.51   10.59
  -5  -1  23   36.38   11.23
  -5   1  24   -0.00    4.82
   5  -1 -24    3.46    5.66
   5   1 -24    4.67    4.83
  -5  -1  24    0.00    5.09
  -5   1  25   13.61    7.05
   5  -1 -25   15.50    8.08
   5   1 -25   11.82    6.17
  -5  -1  25    7.01    6.27
  -5   1  26    4.16    6.47
   5  -1 -26    0.00    4.67
   5   1 -26    3.13    5.81
  -5  -1  26    0.00    4.23
  -5   1  27   37.83   11.50
   5  -1 -27   50.42   12.68
   5   1 -27   17.63    8.09
  -5   1  28    0.00    5.10
   5  -1 -28   17.15    7.92
   5   1 -28    4.27    6.18
   5   1 -29   10.87    7.18
   5   1 -30    3.01    5.09
   5  -1 -31   -0.00    5.93
   5   1 -31   -0.00    5.90
   5  -1 -32    2.86    5.93
   5   1 -32   -0.00    5.90
   5  -1 -33   23.15    9.69
   5   1 -33   15.21    8.36
   5  -1 -34    6.75    7.90
   5   1 -34    0.09    4.18
   5  -1 -35   10.14    8.46
   5   1 -35    1.98    6.04
   5  -1 -36    5.34    7.23
   5   1 -36    0.69    6.80
   5  -1 -37    6.44    6.77
   5   1 -37    4.26    6.06
   5  -1 -38    0.00    6.59
   5   1 -38    3.54    6.07
   5  -1 -39    8.06    8.89
   5   1 -39    0.00    5.64
  -5   2   1    9.77    3.68
  -5   2   1    6.45    3.87
   5  -2  -1   10.44    3.57
   5  -2  -1    3.53    2.60
   5  -2  -1   10.27    3.30
   5   2  -1    3.36    3.73
   5   2  -1    2.37    3.27
   5   2  -1   12.21    5.15
  -5  -2   1    7.65    4.53
  -5  -2   1    5.75    4.35
  -5  -2   1    3.20    4.36
  -5   2   2    8.09    3.50
  -5   2   2   12.24    4.66
   5  -2  -2    9.59    3.87
   5  -2  -2    9.03    3.43
   5   2  -2    9.03    4.94
   5   2  -2    7.85    4.85
  -5  -2   2   16.35    5.97
  -5  -2   2   17.19    4.93
  -5  -2   2   12.29    5.41
  -5   2   3  184.42   20.75
  -5   2   3  203.14   21.57
   5  -2  -3  138.85   19.81
   5  -2  -3  223.84   20.96
   5   2  -3  217.84   23.27
   5   2  -3  213.12   22.75
  -5  -2   3  217.29   22.79
  -5  -2   3  194.32   22.81
  -5   2   4   64.10    9.63
  -5   2   4   71.87   10.35
   5  -2  -4   67.16    9.87
   5  -2  -4   74.72    9.70
   5   2  -4   58.08   10.24
   5   2  -4   63.63   10.70
  -5  -2   4   62.49   10.47
  -5  -2   4   62.62   11.10
  -5   2   5  563.55   55.13
  -5   2   5  585.29   55.68
   5  -2  -5  497.73   54.51
   5  -2  -5  607.62   54.93
   5   2  -5  645.24   57.67
   5   2  -5  596.99   56.84
  -5  -2   5  629.62   56.52
  -5  -2   5  577.02   56.97
  -5   2   6    3.38    3.85
  -5   2   6    5.42    4.08
   5  -2  -6    4.64    3.71
   5  -2  -6   10.99    4.22
   5   2  -6    3.48    4.32
   5   2  -6   13.03    5.17
  -5  -2   6    0.00    3.73
  -5   2   7   92.68   11.93
  -5   2   7   71.82   10.96
   5  -2  -7   63.01   10.39
   5  -2  -7   68.51   10.03
   5   2  -7   77.87   12.23
   5   2  -7   54.67   10.47
  -5  -2   7   78.53   11.65
  -5  -2   7   59.06   11.14
  -5   2   8    7.73    4.43
  -5   2   8    6.93    4.01
   5  -2  -8   10.25    4.39
   5  -2  -8   12.78    4.54
   5   2  -8   11.30    5.57
   5   2  -8   17.26    6.21
  -5  -2   8   14.75    5.31
  -5  -2   8   20.36    6.25
  -5   2   9  505.56   52.44
   5  -2  -9  548.12   53.56
   5  -2  -9  601.84   52.84
   5   2  -9  485.23   53.03
  -5  -2   9  577.77   53.78
  -5  -2   9  549.17   54.70
  -5   2  10    0.27    4.10
  -5   2  10    1.70    2.86
   5  -2 -10    2.21    2.99
   5  -2 -10   -0.00    2.66
   5   2 -10    3.87    3.76
   5   2 -10    3.78    4.25
  -5  -2  10   -0.00    3.56
  -5  -2  10    5.88    4.48
  -5   2  11    0.00    3.92
  -5   2  11   13.25    5.22
   5  -2 -11    8.65    5.43
   5   2 -11   13.27    5.06
   5   2 -11    8.24    4.98
  -5  -2  11    9.06    4.71
  -5  -2  11    8.11    4.68
  -5   2  12   98.09   13.58
  -5   2  12   60.69   11.18
   5  -2 -12   72.30   12.17
   5  -2 -12   84.25   11.83
   5   2 -12   58.26   11.15
   5   2 -12   54.82   11.05
  -5  -2  12   84.66   12.62
  -5  -2  12   46.87   10.99
  -5   2  13   50.50   10.33
  -5   2  13   45.16    9.84
   5  -2 -13   50.79   10.67
   5  -2 -13   69.46   10.82
   5   2 -13   64.73   11.11
   5   2 -13   67.58   11.09
  -5  -2  13   63.03   11.72
  -5   2  14   50.38    9.71
   5  -2 -14   37.79    9.42
   5  -2 -14   22.63    7.06
   5   2 -14   33.18    8.39
   5   2 -14   33.80    7.90
  -5  -2  14   23.28    7.67
  -5   2  15  345.87   35.87
   5  -2 -15  265.84   33.99
   5   2 -15  284.92   34.12
   5   2 -15  348.17   35.56
  -5  -2  15  317.40   35.56
  -5   2  16   -0.00    3.84
   5  -2 -16    5.20    4.61
   5   2 -16   -0.00    4.32
   5   2 -16    6.31    4.46
  -5  -2  16    6.51    4.51
  -5   2  17   11.67    6.16
   5  -2 -17    7.52    5.01
   5   2 -17   10.91    5.16
  -5  -2  17    4.37    4.03
  -5   2  18   -0.00    4.31
   5   2 -18    0.00    3.41
  -5  -2  18    1.00    4.00
   5   2 -19  109.95   16.94
  -5  -2  19   91.35   16.53
   5   2 -20   45.06   10.49
  -5  -2  20   36.65   10.17
   5  -2 -21    3.84    5.53
   5   2 -21    1.73    5.02
   5   2 -21    2.34    3.31
  -5  -2  21    1.56    4.22
   5  -2 -22    7.13    5.92
   5   2 -22    3.94    4.56
   5   2 -22    8.48    5.66
  -5  -2  22   18.44    7.60
   5  -2 -23    3.67    4.88
   5   2 -23   -0.00    4.04
   5   2 -23    7.61    5.44
  -5  -2  23   -0.00    3.39
   5  -2 -24    1.27    6.04
   5   2 -24    0.75    3.90
  -5  -2  24    0.81    4.48
  -5   2  25   88.87   16.61
   5  -2 -25   82.40   16.26
   5   2 -25   53.40   13.43
   5  -2 -26   10.27    7.44
   5   2 -26    8.99    6.60
   5  -2 -27   29.40   10.33
   5   2 -27   27.61    9.65
   5  -2 -28   -0.00    5.29
   5   2 -28    3.40    4.61
   5  -2 -29    0.31    5.13
   5   2 -29    9.91    6.56
   5  -2 -30    0.51    6.14
   5   2 -30    3.65    5.37
   5  -2 -31   19.60    8.99
   5   2 -31   29.52    9.99
   5  -2 -32   -0.00    5.82
   5  -2 -33   -0.00    6.00
   5  -2 -34    0.61    5.10
   5   2 -34    0.76    5.02
   5  -2 -35    0.00    5.41
   5   2 -35   14.88    7.78
   5  -2 -36    1.99    5.37
   5   2 -36    1.75    4.99
   5  -2 -37    0.84    6.55
   5  -2 -38    1.14    5.47
  -5   3   1  313.20   28.67
   5  -3  -1  269.63   28.20
   5  -3  -1  251.59   27.31
   5  -3  -1  289.44   27.28
   5   3  -1  267.02   30.66
   5   3  -1  294.28   31.39
   5   3  -1  316.70   31.58
  -5  -3   1  284.40   31.13
  -5  -3   1  313.67   30.76
  -5  -3   1  278.35   31.04
  -5   3   2   51.81    8.14
  -5   3   2   43.76    7.69
   5  -3  -2   49.01    7.78
   5  -3  -2   59.87    7.31
   5   3  -2   58.72   10.63
   5   3  -2   48.56    9.50
   5   3  -2   50.50    9.48
  -5  -3   2   44.37    9.23
  -5  -3   2   62.76   10.00
  -5  -3   2   32.12    8.44
  -5   3   3   82.64   12.34
   5  -3  -3  100.86   12.68
   5   3  -3   95.49   14.60
   5   3  -3  174.89   17.53
  -5  -3   3  104.14   14.81
  -5  -3   3  102.00   14.31
  -5  -3   3  104.34   14.79
  -5   3   4    2.47    2.96
  -5   3   4    0.00    2.81
   5  -3  -4    0.00    2.64
   5  -3  -4    2.70    2.71
   5   3  -4    5.14    4.43
   5   3  -4    3.12    4.13
  -5  -3   4    5.62    5.11
  -5  -3   4    3.90    5.35
  -5   3   5  196.58   21.05
  -5   3   5  185.31   20.16
   5  -3  -5  196.40   20.67
   5  -3  -5  184.91   19.66
   5   3  -5  168.99   21.48
   5   3  -5  178.77   21.82
  -5  -3   5  157.55   20.50
  -5  -3   5  179.97   22.37
  -5   3   6  211.89   22.47
  -5   3   6  185.69   21.36
   5  -3  -6  167.63   20.95
   5   3  -6  202.24   23.42
   5   3  -6  217.70   23.65
  -5  -3   6  180.76   22.01
  -5  -3   6  187.42   23.41
  -5   3   7   57.12   10.29
[truncated: 831,665 more chars]
