# Supplementary material for: LED-pump-X-ray-multiprobe crystallography for sub-second timescales
Source: Commun Chem. 2022 Aug 26;5:102. doi: 10.1038/s42004-022-00716-1 (PMC9814726; doi:10.1038/s42004-022-00716-1)
Supplement: Supplementary file 10 — Supplementary Data 1 [file 42004_2022_716_MOESM10_ESM.zip › CIFs/8s_270K/270K_8s_t15_decay.cif]

 data_global

# SUBMISSION DETAILS
 
_publ_contact_author_name       'Hatcher, Lauren'
_publ_contact_author_address
;
School of Chemistry
Cardiff University
Main Building
Park Place 
Cardiff
CF10 3AT
United Kingdom
;
_publ_contact_author_email       'HatcherL1@cardiff.ac.uk'
_publ_requested_category          FM
_publ_section_comment
; 
?
;
_publ_section_references
;
Diamond General Data Aquisition (GDA) software: http://www.opengda.org/

XIA2: Winter, G. (2010) J. Appl. Cryst. 43, 186-190.
POINTLESS: Evans, P. (2006) Acta Cryst. D62, 72-82.
AIMLESS: Evans, P. R. and Murshudov, G. N. (2013) Acta Cryst. D69, 1204-1214.
DIALS: Winter, G., et al. Acta Cryst. (2018) D74, 85-97.
CCP4: Winn, M. D. et al. (2011) Acta Cryst. D67, 235-242.
   
SHELXL: Sheldrick G. M. (2015). Acta Cryst. C71, 3-8.
SHELXT:	Sheldrick, G. M. (2015). Acta Cryst. A71, 3-8.
 
OLEX2: Dolomanov, O.V.; Bourhis, L.J.; Gildea, R.J.; Howard, J.A.K.; Puschmann,
 H., OLEX2: A complete structure solution, refinement and analysis program 
 (2009). J. Appl. Cryst., 42, 339-341.

MERCURY: Macrae, C. F., Bruno, I. J., Chisholm, J. A., Edgington,
P. R., McCabe, P., Pidcock, E., Rodriguez-Monge, L., Taylor, R.,
van de Streek, J. & Wood, P. A. (2008). J. Appl. Cryst. 41, 466-470.
;

####
 
data_270K_8s_t15_decay
 
_audit_creation_method            'SHELXL-2018/3'
_shelx_SHELXL_version_number      '2018/3'
_chemical_name_systematic         
;
Nitro-(N,N,N',N'-tetrabutyldiethylenetriamine)palladium(II)
tetraphenylborate, tetrahydrofuran solvate
;
_chemical_name_common             ?
_chemical_melting_point           ?
_chemical_formula_moiety          
;
C20 H45 N4 O2 Pd, C24 H20 B, C4 H8 O
;
_chemical_formula_sum            'C48 H73 B N4 O3 Pd' 
_chemical_formula_weight          871.31

loop_
 _atom_type_symbol
 _atom_type_description
 _atom_type_scat_dispersion_real
 _atom_type_scat_dispersion_imag
 _atom_type_scat_source
 'C'  'C'   0.0010   0.0010
 'International Tables Vol C Tables 4.2.6.8 and 6.1.1.4'
 'H'  'H'   0.0000   0.0000
 'International Tables Vol C Tables 4.2.6.8 and 6.1.1.4'
 'B'  'B'   0.0000   0.0000
 'International Tables Vol C Tables 4.2.6.8 and 6.1.1.4'
 'N'  'N'   0.0030   0.0020
 'International Tables Vol C Tables 4.2.6.8 and 6.1.1.4'
 'O'  'O'   0.0050   0.0030
 'International Tables Vol C Tables 4.2.6.8 and 6.1.1.4'
 'Pd'  'Pd'  -2.5040   0.6150
 'International Tables Vol C Tables 4.2.6.8 and 6.1.1.4'
 
_space_group_crystal_system       monoclinic
_space_group_IT_number            14
_space_group_name_H-M_alt         'P 21/n'
_space_group_name_Hall            '-P 2yn'
 
_shelx_space_group_comment
;
The symmetry employed for this shelxl refinement is uniquely defined
by the following loop, which should always be used as a source of
symmetry information in preference to the above space-group names.
They are only intended as comments.
;
 
loop_
 _space_group_symop_operation_xyz
 'x, y, z'
 '-x+1/2, y+1/2, -z+1/2'
 '-x, -y, -z'
 'x-1/2, -y-1/2, z-1/2'
 
_cell_length_a                    11.6773(4)
_cell_length_b                    13.5814(5)
_cell_length_c                    30.2088(10)
_cell_angle_alpha                 90
_cell_angle_beta                  93.420(3)
_cell_angle_gamma                 90
_cell_volume                      4782.4(3)
_cell_formula_units_Z             4
_cell_measurement_temperature     270(2)
_cell_measurement_reflns_used     8141
_cell_measurement_theta_max       19.0726814479
_cell_measurement_theta_min       1.24624012326
 
_exptl_crystal_description        Plate
_exptl_crystal_colour             Yellow
_exptl_crystal_density_meas       ?
_exptl_crystal_density_method     ?
_exptl_crystal_density_diffrn     1.210          
_exptl_crystal_F_000              1856
_exptl_transmission_factor_min    ?
_exptl_transmission_factor_max    ?
_exptl_crystal_size_max           0.100
_exptl_crystal_size_mid           0.100
_exptl_crystal_size_min           0.050
_exptl_absorpt_coefficient_mu     0.201
_shelx_estimated_absorpt_T_min    0.980
_shelx_estimated_absorpt_T_max    0.990
_exptl_absorpt_correction_T_min   0.995741291229
_exptl_absorpt_correction_T_max   1.0
_exptl_absorpt_correction_type    empirical
_exptl_absorpt_process_details    
;
CCP4 7.0.048: AIMLESS, version 0.5.32 : 29/03/17
Scaling & analysis of unmerged intensities, absorption correction using spherical harmonics
;
_exptl_absorpt_special_details    ?
_diffrn_ambient_temperature       270(2)
_diffrn_radiation_wavelength      0.534
_diffrn_measurement_device_type   'Photon counting pixel array'
_diffrn_radiation_type            Synchrotron
_diffrn_measurement_method        'shutterless scans'
_diffrn_radiation_source          'Diamond Light Source Beamline I19-2'
_diffrn_radiation_monochromator   'Silicon 111'
_diffrn_detector_area_resol_mean  ?
_diffrn_reflns_number             34416
_diffrn_reflns_av_unetI/netI      0.1088
_diffrn_reflns_av_R_equivalents   0.0920
_diffrn_reflns_limit_h_min        -14
_diffrn_reflns_limit_h_max        14
_diffrn_reflns_limit_k_min        -16
_diffrn_reflns_limit_k_max        16
_diffrn_reflns_limit_l_min        -33
_diffrn_reflns_limit_l_max        37
_diffrn_reflns_theta_min          1.235
_diffrn_reflns_theta_max          19.496
_diffrn_reflns_theta_full         18.687
_diffrn_measured_fraction_theta_max   0.995
_diffrn_measured_fraction_theta_full  0.996
_diffrn_reflns_Laue_measured_fraction_max    0.995
_diffrn_reflns_Laue_measured_fraction_full   0.996
_diffrn_reflns_point_group_measured_fraction_max   0.995
_diffrn_reflns_point_group_measured_fraction_full  0.996
_reflns_number_total              9739
_reflns_number_gt                 4660
_reflns_threshold_expression      'I > 2\s(I)'
_reflns_Friedel_coverage          0.000
_reflns_Friedel_fraction_max      .
_reflns_Friedel_fraction_full     .
 
_reflns_special_details
;
 Reflections were merged by SHELXL according to the crystal
 class for the calculation of statistics and refinement.
 
 _reflns_Friedel_fraction is defined as the number of unique
 Friedel pairs measured divided by the number that would be
 possible theoretically, ignoring centric projections and
 systematic absences.
;
 
_computing_data_collection        'Diamond GDA (http://www.opengda.org/)'
_computing_cell_refinement        'DIALS (Winter, 2018)'
_computing_data_reduction         'XIA2 (Winter 2010)'
_computing_structure_solution     'SHELXT (Sheldrick, 2015)'
_computing_structure_refinement   'SHELXL (Sheldrick, 2015)'
_computing_molecular_graphics     'OLEX2 (Dolomanov et al., 2009)'
_computing_publication_material   'MERCURY (Macrae et al., 2008)'
_refine_special_details           ?
_refine_ls_structure_factor_coef  Fsqd
_refine_ls_matrix_type            full
_refine_ls_weighting_scheme       calc
_refine_ls_weighting_details
'w=1/[\s^2^(Fo^2^)+(0.0590P)^2^] where P=(Fo^2^+2Fc^2^)/3'
_atom_sites_solution_primary      ?
_atom_sites_solution_secondary    ?
_atom_sites_solution_hydrogens    geom
_refine_ls_hydrogen_treatment     constr
_refine_ls_extinction_method      none
_refine_ls_extinction_coef        .
_refine_ls_number_reflns          9739
_refine_ls_number_parameters      526
_refine_ls_number_restraints      490
_refine_ls_R_factor_all           0.1232
_refine_ls_R_factor_gt            0.0600
_refine_ls_wR_factor_ref          0.1513
_refine_ls_wR_factor_gt           0.1272
_refine_ls_goodness_of_fit_ref    0.890
_refine_ls_restrained_S_all       0.893
_refine_ls_shift/su_max           0.001
_refine_ls_shift/su_mean          0.000
 
loop_
 _atom_site_label
 _atom_site_type_symbol
 _atom_site_fract_x
 _atom_site_fract_y
 _atom_site_fract_z
 _atom_site_U_iso_or_equiv
 _atom_site_adp_type
 _atom_site_occupancy
 _atom_site_site_symmetry_order  
 _atom_site_calc_flag
 _atom_site_refinement_flags_posn
 _atom_site_refinement_flags_adp
 _atom_site_refinement_flags_occupancy
 _atom_site_disorder_assembly
 _atom_site_disorder_group
Pd1 Pd 0.33980(3) 0.77500(2) 0.34642(2) 0.05600(15) Uani 1 1 d . . . . .
N2 N 0.3457(3) 0.9275(2) 0.33756(11) 0.0644(9) Uani 1 1 d . . . . .
N3 N 0.4536(3) 0.7986(2) 0.39805(11) 0.0557(8) Uani 1 1 d . . . . .
H3 H 0.530651 0.788450 0.387716 0.067 Uiso 1 1 calc R U . . .
N4 N 0.3318(3) 0.6313(2) 0.37128(11) 0.0581(8) Uani 1 1 d . . . . .
C1 C 0.4415(4) 0.9633(3) 0.36916(15) 0.0717(12) Uani 1 1 d . . . . .
H1A H 0.429943 1.032213 0.375986 0.086 Uiso 1 1 calc R U . . .
H1B H 0.514251 0.956945 0.355496 0.086 Uiso 1 1 calc R U . . .
C2 C 0.4440(4) 0.9032(3) 0.41130(14) 0.0680(11) Uani 1 1 d . . . . .
H2A H 0.509084 0.922028 0.430939 0.082 Uiso 1 1 calc R U . . .
H2B H 0.374313 0.913717 0.426610 0.082 Uiso 1 1 calc R U . . .
C3 C 0.4343(4) 0.7233(3) 0.43257(14) 0.0605(10) Uani 1 1 d . . . . .
H3A H 0.365287 0.738253 0.447632 0.073 Uiso 1 1 calc R U . . .
H3B H 0.498735 0.721401 0.454339 0.073 Uiso 1 1 calc R U . . .
C4 C 0.4219(3) 0.6259(3) 0.40854(14) 0.0612(11) Uani 1 1 d . . . . .
H4A H 0.494724 0.608032 0.396920 0.073 Uiso 1 1 calc R U . . .
H4B H 0.401591 0.575157 0.429266 0.073 Uiso 1 1 calc R U . . .
C5 C 0.2308(4) 0.9656(3) 0.35087(16) 0.0764(13) Uani 1 1 d . . . . .
H5A H 0.171387 0.934238 0.332004 0.092 Uiso 1 1 calc R U . . .
H5B H 0.220562 0.944217 0.381015 0.092 Uiso 1 1 calc R U . . .
C6 C 0.2112(4) 1.0755(3) 0.3488(2) 0.1071(18) Uani 1 1 d . . . . .
H6A H 0.216549 1.097824 0.318473 0.129 Uiso 1 1 calc R U . . .
H6B H 0.270800 1.108425 0.367010 0.129 Uiso 1 1 calc R U . . .
C7 C 0.0951(5) 1.1036(4) 0.3647(2) 0.133(2) Uani 1 1 d . . . . .
H7A H 0.036404 1.064429 0.348894 0.159 Uiso 1 1 calc R U . . .
H7B H 0.093354 1.088198 0.395983 0.159 Uiso 1 1 calc R U . . .
C8 C 0.0682(7) 1.2094(5) 0.3579(3) 0.204(4) Uani 1 1 d . . . . .
H8A H 0.037162 1.219531 0.328145 0.306 Uiso 1 1 calc R U . . .
H8B H 0.136925 1.247522 0.362893 0.306 Uiso 1 1 calc R U . . .
H8C H 0.012935 1.229519 0.378434 0.306 Uiso 1 1 calc R U . . .
C9 C 0.3655(4) 0.9603(3) 0.29127(15) 0.0727(12) Uani 1 1 d . . . . .
H9A H 0.297747 0.944753 0.272407 0.087 Uiso 1 1 calc R U . . .
H9B H 0.374378 1.031338 0.291293 0.087 Uiso 1 1 calc R U . . .
C10 C 0.4677(4) 0.9154(4) 0.27143(15) 0.0826(13) Uani 1 1 d . . . . .
H10A H 0.464438 0.844356 0.274322 0.099 Uiso 1 1 calc R U . . .
H10B H 0.537127 0.938315 0.287398 0.099 Uiso 1 1 calc R U . . .
C11 C 0.4712(5) 0.9427(4) 0.22275(17) 0.1069(17) Uani 1 1 d . . . . .
H11A H 0.406294 0.912651 0.206344 0.128 Uiso 1 1 calc R U . . .
H11B H 0.463746 1.013538 0.219689 0.128 Uiso 1 1 calc R U . . .
C12 C 0.5792(5) 0.9104(6) 0.2031(2) 0.152(3) Uani 1 1 d . . . . .
H12A H 0.577337 0.929356 0.172483 0.228 Uiso 1 1 calc R U . . .
H12B H 0.586136 0.840128 0.205432 0.228 Uiso 1 1 calc R U . . .
H12C H 0.643662 0.940934 0.218856 0.228 Uiso 1 1 calc R U . . .
C13 C 0.2124(3) 0.6238(3) 0.38872(15) 0.0667(11) Uani 1 1 d . . . . .
H13A H 0.204587 0.675869 0.410290 0.080 Uiso 1 1 calc R U . . .
H13B H 0.156883 0.636559 0.364229 0.080 Uiso 1 1 calc R U . . .
C14 C 0.1806(4) 0.5283(3) 0.40987(17) 0.0778(13) Uani 1 1 d . . . . .
H14A H 0.233034 0.515452 0.435340 0.093 Uiso 1 1 calc R U . . .
H14B H 0.187742 0.475008 0.388856 0.093 Uiso 1 1 calc R U . . .
C15 C 0.0593(4) 0.5318(4) 0.42445(19) 0.0916(16) Uani 1 1 d . . . . .
H15A H 0.053115 0.585455 0.445387 0.110 Uiso 1 1 calc R U . . .
H15B H 0.007824 0.546082 0.398861 0.110 Uiso 1 1 calc R U . . .
C16 C 0.0208(4) 0.4379(4) 0.44571(19) 0.1075(18) Uani 1 1 d . . . . .
H16A H 0.023847 0.384739 0.424875 0.161 Uiso 1 1 calc R U . . .
H16B H -0.056454 0.445592 0.454399 0.161 Uiso 1 1 calc R U . . .
H16C H 0.070462 0.423648 0.471376 0.161 Uiso 1 1 calc R U . . .
C17 C 0.3504(4) 0.5510(3) 0.33864(15) 0.0715(12) Uani 1 1 d . . . . .
H17A H 0.355801 0.488818 0.354409 0.086 Uiso 1 1 calc R U . . .
H17B H 0.283875 0.547609 0.317890 0.086 Uiso 1 1 calc R U . . .
C18 C 0.4546(4) 0.5630(4) 0.31312(16) 0.0847(14) Uani 1 1 d . . . . .
H18A H 0.522096 0.564418 0.333438 0.102 Uiso 1 1 calc R U . . .
H18B H 0.450455 0.625074 0.297245 0.102 Uiso 1 1 calc R U . . .
C19 C 0.4653(5) 0.4782(5) 0.2800(2) 0.132(2) Uani 1 1 d . . . . .
H19A H 0.459304 0.416351 0.295712 0.158 Uiso 1 1 calc R U . . .
H19B H 0.401263 0.481736 0.258055 0.158 Uiso 1 1 calc R U . . .
C20 C 0.5687(6) 0.4780(5) 0.2577(3) 0.168(3) Uani 1 1 d . . . . .
H20A H 0.575550 0.416966 0.242082 0.252 Uiso 1 1 calc R U . . .
H20B H 0.632649 0.485365 0.278923 0.252 Uiso 1 1 calc R U . . .
H20C H 0.567945 0.531688 0.236984 0.252 Uiso 1 1 calc R U . . .
C21 C 0.6558(3) 0.3745(3) 0.42726(15) 0.0610(10) Uani 1 1 d . . . . .
C22 C 0.7096(4) 0.4238(3) 0.39370(17) 0.0767(13) Uani 1 1 d . . . . .
H22 H 0.727249 0.389226 0.368418 0.092 Uiso 1 1 calc R U . . .
C23 C 0.7373(4) 0.5217(4) 0.3969(2) 0.0949(16) Uani 1 1 d . . . . .
H23 H 0.771264 0.552292 0.373473 0.114 Uiso 1 1 calc R U . . .
C24 C 0.7159(4) 0.5758(4) 0.4340(2) 0.0917(15) Uani 1 1 d . . . . .
H24 H 0.737921 0.641451 0.436509 0.110 Uiso 1 1 calc R U . . .
C25 C 0.6610(4) 0.5297(3) 0.46727(18) 0.0835(14) Uani 1 1 d . . . . .
H25 H 0.643915 0.565012 0.492418 0.100 Uiso 1 1 calc R U . . .
C26 C 0.6310(4) 0.4322(3) 0.46380(16) 0.0706(12) Uani 1 1 d . . . . .
H26 H 0.592759 0.403372 0.486629 0.085 Uiso 1 1 calc R U . . .
C27 C 0.7346(4) 0.2015(3) 0.45867(15) 0.0654(11) Uani 1 1 d . . . . .
C28 C 0.8096(4) 0.2503(3) 0.48809(17) 0.0764(13) Uani 1 1 d . . . . .
H28 H 0.805066 0.318605 0.489662 0.092 Uiso 1 1 calc R U . . .
C29 C 0.8916(4) 0.2025(4) 0.51548(19) 0.0967(17) Uani 1 1 d . . . . .
H29 H 0.939528 0.239429 0.534747 0.116 Uiso 1 1 calc R U . . .
C30 C 0.9034(4) 0.1050(4) 0.5148(2) 0.1031(18) Uani 1 1 d . . . . .
H30 H 0.957566 0.073432 0.533675 0.124 Uiso 1 1 calc R U . . .
C31 C 0.8325(4) 0.0523(4) 0.4853(2) 0.1100(19) Uani 1 1 d . . . . .
H31 H 0.839719 -0.015840 0.483840 0.132 Uiso 1 1 calc R U . . .
C32 C 0.7507(4) 0.0997(3) 0.45772(19) 0.0947(17) Uani 1 1 d . . . . .
H32 H 0.704915 0.062292 0.437886 0.114 Uiso 1 1 calc R U . . .
C33 C 0.5046(4) 0.2302(3) 0.44465(15) 0.0613(10) Uani 1 1 d . . . . .
C34 C 0.4782(4) 0.1455(3) 0.46669(14) 0.0669(12) Uani 1 1 d . . . . .
H34 H 0.536578 0.100066 0.472955 0.080 Uiso 1 1 calc R U . . .
C35 C 0.3694(4) 0.1237(3) 0.48017(16) 0.0782(13) Uani 1 1 d . . . . .
H35 H 0.356673 0.065700 0.495477 0.094 Uiso 1 1 calc R U . . .
C36 C 0.2806(4) 0.1881(3) 0.47082(18) 0.0859(15) Uani 1 1 d . . . . .
H36 H 0.207190 0.174659 0.479566 0.103 Uiso 1 1 calc R U . . .
C37 C 0.3030(4) 0.2730(3) 0.4482(2) 0.0950(17) Uani 1 1 d . . . . .
H37 H 0.244073 0.317480 0.441424 0.114 Uiso 1 1 calc R U . . .
C38 C 0.4120(4) 0.2929(3) 0.43549(19) 0.0879(15) Uani 1 1 d . . . . .
H38 H 0.424141 0.350886 0.420079 0.105 Uiso 1 1 calc R U . . .
C39 C 0.6353(5) 0.2125(3) 0.37494(17) 0.0773(12) Uani 1 1 d . . . . .
C40 C 0.5425(5) 0.2201(3) 0.34469(18) 0.0921(15) Uani 1 1 d . . . . .
H40 H 0.473427 0.243934 0.354120 0.111 Uiso 1 1 calc R U . . .
C41 C 0.5494(6) 0.1922(4) 0.2991(2) 0.1084(19) Uani 1 1 d . . . . .
H41 H 0.486130 0.199765 0.279176 0.130 Uiso 1 1 calc R U . . .
C42 C 0.6476(8) 0.1552(5) 0.2855(3) 0.143(3) Uani 1 1 d . . . . .
H42 H 0.652167 0.136395 0.256085 0.172 Uiso 1 1 calc R U . . .
C43 C 0.7408(7) 0.1450(6) 0.3144(2) 0.158(3) Uani 1 1 d . . . . .
H43 H 0.808528 0.118614 0.304757 0.190 Uiso 1 1 calc R U . . .
C44 C 0.7345(6) 0.1737(5) 0.3577(2) 0.128(2) Uani 1 1 d . . . . .
H44 H 0.799700 0.166942 0.376651 0.154 Uiso 1 1 calc R U . . .
B1 B 0.6321(5) 0.2544(4) 0.42665(19) 0.0668(11) Uani 1 1 d . . . . .
O3 O 0.6836(12) 0.8051(18) 0.3651(8) 0.1024(18) Uani 0.695(15) 1 d D . P A 1
C45 C 0.7274(9) 0.7621(10) 0.3270(4) 0.1056(18) Uani 0.695(15) 1 d D . P A 1
H45A H 0.704788 0.800817 0.300896 0.127 Uiso 0.695(15) 1 calc R U P A 1
H45B H 0.697459 0.695981 0.322746 0.127 Uiso 0.695(15) 1 calc R U P A 1
C46 C 0.8547(8) 0.7594(11) 0.3336(5) 0.130(2) Uani 0.695(15) 1 d D . P A 1
H46A H 0.890484 0.785201 0.307814 0.156 Uiso 0.695(15) 1 calc R U P A 1
H46B H 0.881684 0.692720 0.339105 0.156 Uiso 0.695(15) 1 calc R U P A 1
C47 C 0.8804(8) 0.8237(12) 0.3734(4) 0.130(2) Uani 0.695(15) 1 d D . P A 1
H47A H 0.928586 0.788674 0.395406 0.156 Uiso 0.695(15) 1 calc R U P A 1
H47B H 0.920567 0.882618 0.364879 0.156 Uiso 0.695(15) 1 calc R U P A 1
C48 C 0.7748(8) 0.8493(9) 0.3911(3) 0.1056(18) Uani 0.695(15) 1 d D . P A 1
H48A H 0.765703 0.920254 0.390942 0.127 Uiso 0.695(15) 1 calc R U P A 1
H48B H 0.773859 0.826543 0.421520 0.127 Uiso 0.695(15) 1 calc R U P A 1
O3A O 0.681(3) 0.805(4) 0.3604(18) 0.1024(18) Uani 0.305(15) 1 d D . P A 2
C45A C 0.750(2) 0.781(2) 0.3240(9) 0.1056(18) Uani 0.305(15) 1 d D . P A 2
H45C H 0.740961 0.830557 0.300724 0.127 Uiso 0.305(15) 1 calc R U P A 2
H45D H 0.730323 0.717357 0.311605 0.127 Uiso 0.305(15) 1 calc R U P A 2
C46A C 0.8717(18) 0.782(2) 0.3443(12) 0.130(2) Uani 0.305(15) 1 d D . P A 2
H46C H 0.885020 0.733188 0.367652 0.156 Uiso 0.305(15) 1 calc R U P A 2
H46D H 0.929601 0.776724 0.322653 0.156 Uiso 0.305(15) 1 calc R U P A 2
C47A C 0.8552(18) 0.883(2) 0.3609(9) 0.130(2) Uani 0.305(15) 1 d D . P A 2
H47C H 0.913562 0.899063 0.384026 0.156 Uiso 0.305(15) 1 calc R U P A 2
H47D H 0.859628 0.930530 0.337074 0.156 Uiso 0.305(15) 1 calc R U P A 2
C48A C 0.7446(18) 0.8848(17) 0.3780(8) 0.1056(18) Uani 0.305(15) 1 d D . P A 2
H48C H 0.751450 0.880325 0.410144 0.127 Uiso 0.305(15) 1 calc R U P A 2
H48D H 0.706103 0.946106 0.369989 0.127 Uiso 0.305(15) 1 calc R U P A 2
O1 O 0.1252(3) 0.7595(3) 0.29896(11) 0.1251(12) Uani 0.963(5) 1 d D . P B 3
O2 O 0.2614(3) 0.72420(19) 0.25951(11) 0.1251(12) Uani 0.963(5) 1 d D . P B 3
N1 N 0.2259(3) 0.74927(12) 0.29429(9) 0.0804(11) Uani 0.963(5) 1 d D . P B 3
O1A O 0.225(2) 0.7559(2) 0.3045(4) 0.1251(12) Uani 0.037(5) 1 d D . P B 4
O2A O 0.3229(19) 0.7145(4) 0.2513(5) 0.1251(12) Uani 0.037(5) 1 d D . P B 4
N1A N 0.2190(17) 0.7295(3) 0.2631(4) 0.0804(11) Uani 0.037(5) 1 d D . P B 4
 
loop_
 _atom_site_aniso_label
 _atom_site_aniso_U_11
 _atom_site_aniso_U_22
 _atom_site_aniso_U_33
 _atom_site_aniso_U_23
 _atom_site_aniso_U_13
 _atom_site_aniso_U_12
Pd1 0.0546(2) 0.0601(2) 0.0529(3) 0.00131(18) -0.00041(18) -0.00243(16)
N2 0.0668(19) 0.064(2) 0.061(2) 0.0077(16) -0.0028(15) 0.0042(15)
N3 0.0599(19) 0.0588(16) 0.048(2) -0.0017(14) -0.0011(16) -0.0038(15)
N4 0.0551(17) 0.0606(19) 0.058(2) -0.0037(15) -0.0008(13) -0.0035(15)
C1 0.084(3) 0.060(2) 0.069(3) 0.006(2) -0.009(2) -0.010(2)
C2 0.085(3) 0.0591(19) 0.059(2) -0.0034(18) -0.005(2) -0.004(2)
C3 0.065(3) 0.066(2) 0.050(2) 0.0044(15) -0.003(2) -0.002(2)
C4 0.055(2) 0.065(2) 0.063(3) 0.0018(19) -0.0039(18) 0.0004(19)
C5 0.079(3) 0.073(2) 0.078(3) -0.001(3) 0.002(2) 0.014(2)
C6 0.120(4) 0.073(2) 0.128(5) -0.009(3) -0.002(4) 0.024(3)
C7 0.115(4) 0.106(4) 0.175(6) -0.035(4) -0.010(4) 0.039(3)
C8 0.172(7) 0.107(4) 0.326(12) -0.049(6) -0.045(8) 0.053(4)
C9 0.082(3) 0.070(3) 0.066(2) 0.015(2) 0.000(2) -0.003(2)
C10 0.078(3) 0.097(4) 0.073(3) 0.010(3) 0.004(2) -0.005(2)
C11 0.115(4) 0.133(5) 0.074(3) 0.009(3) 0.015(3) -0.013(3)
C12 0.120(5) 0.235(8) 0.105(5) -0.006(5) 0.030(4) -0.006(5)
C13 0.054(2) 0.070(2) 0.075(3) 0.011(2) -0.002(2) -0.0053(19)
C14 0.068(2) 0.071(3) 0.096(4) 0.012(2) 0.015(2) -0.006(2)
C15 0.071(3) 0.093(3) 0.114(4) -0.002(3) 0.027(3) -0.013(2)
C16 0.092(4) 0.099(4) 0.134(5) 0.008(3) 0.033(3) -0.014(3)
C17 0.082(3) 0.062(2) 0.070(3) -0.0082(19) 0.001(2) 0.000(2)
C18 0.082(3) 0.097(3) 0.076(3) -0.010(2) 0.008(2) 0.012(3)
C19 0.135(5) 0.133(5) 0.131(5) -0.049(4) 0.050(4) -0.004(4)
C20 0.171(6) 0.171(7) 0.171(7) -0.022(5) 0.091(5) 0.020(5)
C21 0.058(2) 0.0614(19) 0.062(3) 0.0058(17) -0.005(2) -0.0010(18)
C22 0.069(3) 0.080(2) 0.082(3) 0.015(2) 0.009(2) -0.008(2)
C23 0.074(3) 0.078(3) 0.134(4) 0.026(3) 0.015(3) -0.010(2)
C24 0.070(3) 0.062(3) 0.140(4) 0.016(2) -0.016(3) -0.002(2)
C25 0.083(3) 0.065(2) 0.099(4) -0.003(2) -0.020(3) 0.004(2)
C26 0.079(3) 0.065(2) 0.067(3) 0.003(2) -0.002(2) 0.002(2)
C27 0.063(2) 0.058(2) 0.076(3) 0.001(2) 0.0109(19) 0.0044(17)
C28 0.070(3) 0.072(3) 0.086(3) -0.004(2) 0.000(2) 0.009(2)
C29 0.084(3) 0.095(3) 0.109(4) 0.000(3) -0.013(3) 0.016(3)
C30 0.078(3) 0.094(3) 0.136(5) 0.017(3) 0.001(3) 0.021(3)
C31 0.085(4) 0.078(3) 0.165(5) 0.015(3) -0.005(3) 0.016(3)
C32 0.075(3) 0.060(2) 0.148(5) -0.002(3) -0.004(3) 0.007(2)
C33 0.066(2) 0.057(2) 0.059(3) -0.0046(19) -0.004(2) -0.0027(16)
C34 0.072(2) 0.059(2) 0.069(3) 0.001(2) 0.000(2) -0.0004(19)
C35 0.074(2) 0.077(3) 0.083(4) 0.011(3) 0.000(2) -0.0065(19)
C36 0.071(3) 0.078(3) 0.109(4) -0.001(3) 0.002(3) -0.004(2)
C37 0.069(3) 0.069(3) 0.147(5) 0.007(3) 0.007(3) 0.007(2)
C38 0.074(2) 0.068(3) 0.122(5) 0.016(3) 0.006(3) 0.006(2)
C39 0.096(3) 0.069(3) 0.067(2) -0.002(2) 0.007(2) -0.012(2)
C40 0.116(4) 0.080(3) 0.077(3) 0.005(3) -0.012(3) -0.028(3)
C41 0.167(5) 0.079(4) 0.076(3) 0.006(3) -0.009(3) -0.037(4)
C42 0.205(7) 0.132(6) 0.095(5) -0.014(5) 0.021(4) -0.016(5)
C43 0.187(6) 0.188(7) 0.101(4) -0.038(5) 0.034(4) 0.028(6)
C44 0.130(4) 0.164(6) 0.093(4) -0.022(4) 0.022(3) 0.027(4)
B1 0.067(2) 0.062(2) 0.070(3) -0.002(2) 0.000(2) -0.0027(19)
O3 0.088(2) 0.113(3) 0.107(5) -0.011(3) 0.012(2) -0.0064(19)
C45 0.097(3) 0.113(4) 0.107(4) -0.012(3) 0.010(2) -0.005(2)
C46 0.091(3) 0.152(6) 0.147(6) -0.029(4) 0.013(3) -0.011(3)
C47 0.091(3) 0.152(6) 0.147(6) -0.029(4) 0.013(3) -0.011(3)
C48 0.097(3) 0.113(4) 0.107(4) -0.012(3) 0.010(2) -0.005(2)
O3A 0.088(2) 0.113(3) 0.107(5) -0.011(3) 0.012(2) -0.0064(19)
C45A 0.097(3) 0.113(4) 0.107(4) -0.012(3) 0.010(2) -0.005(2)
C46A 0.091(3) 0.152(6) 0.147(6) -0.029(4) 0.013(3) -0.011(3)
C47A 0.091(3) 0.152(6) 0.147(6) -0.029(4) 0.013(3) -0.011(3)
C48A 0.097(3) 0.113(4) 0.107(4) -0.012(3) 0.010(2) -0.005(2)
O1 0.0784(18) 0.211(3) 0.0839(18) -0.0271(18) -0.0125(16) 0.0009(17)
O2 0.0784(18) 0.211(3) 0.0839(18) -0.0271(18) -0.0125(16) 0.0009(17)
N1 0.079(2) 0.090(3) 0.071(2) 0.0084(19) -0.007(2) -0.0041(19)
O1A 0.0784(18) 0.211(3) 0.0839(18) -0.0271(18) -0.0125(16) 0.0009(17)
O2A 0.0784(18) 0.211(3) 0.0839(18) -0.0271(18) -0.0125(16) 0.0009(17)
N1A 0.079(2) 0.090(3) 0.071(2) 0.0084(19) -0.007(2) -0.0041(19)
 
_geom_special_details
;
 All esds (except the esd in the dihedral angle between two l.s. planes)
 are estimated using the full covariance matrix.  The cell esds are taken
 into account individually in the estimation of esds in distances, angles
 and torsion angles; correlations between esds in cell parameters are only
 used when they are defined by crystal symmetry.  An approximate (isotropic)
 treatment of cell esds is used for estimating esds involving l.s. planes.
;
 
loop_
 _geom_bond_atom_site_label_1
 _geom_bond_atom_site_label_2
 _geom_bond_distance
 _geom_bond_site_symmetry_2
 _geom_bond_publ_flag
Pd1 O1A 1.80(2) . ?
Pd1 N3 2.013(3) . ?
Pd1 N1 2.030(3) . ?
Pd1 N2 2.090(3) . ?
Pd1 N4 2.096(3) . ?
N2 C9 1.499(5) . ?
N2 C1 1.508(5) . ?
N2 C5 1.514(5) . ?
N3 C2 1.482(5) . ?
N3 C3 1.487(5) . ?
N3 H3 0.9800 . ?
N4 C17 1.494(5) . ?
N4 C4 1.496(5) . ?
N4 C13 1.523(5) . ?
C1 C2 1.510(5) . ?
C1 H1A 0.9700 . ?
C1 H1B 0.9700 . ?
C2 H2A 0.9700 . ?
C2 H2B 0.9700 . ?
C3 C4 1.512(5) . ?
C3 H3A 0.9700 . ?
C3 H3B 0.9700 . ?
C4 H4A 0.9700 . ?
C4 H4B 0.9700 . ?
C5 C6 1.511(6) . ?
C5 H5A 0.9700 . ?
C5 H5B 0.9700 . ?
C6 C7 1.514(7) . ?
C6 H6A 0.9700 . ?
C6 H6B 0.9700 . ?
C7 C8 1.482(8) . ?
C7 H7A 0.9700 . ?
C7 H7B 0.9700 . ?
C8 H8A 0.9600 . ?
C8 H8B 0.9600 . ?
C8 H8C 0.9600 . ?
C9 C10 1.497(6) . ?
C9 H9A 0.9700 . ?
C9 H9B 0.9700 . ?
C10 C11 1.519(6) . ?
C10 H10A 0.9700 . ?
C10 H10B 0.9700 . ?
C11 C12 1.491(7) . ?
C11 H11A 0.9700 . ?
C11 H11B 0.9700 . ?
C12 H12A 0.9600 . ?
C12 H12B 0.9600 . ?
C12 H12C 0.9600 . ?
C13 C14 1.501(5) . ?
C13 H13A 0.9700 . ?
C13 H13B 0.9700 . ?
C14 C15 1.509(6) . ?
C14 H14A 0.9700 . ?
C14 H14B 0.9700 . ?
C15 C16 1.509(6) . ?
C15 H15A 0.9700 . ?
C15 H15B 0.9700 . ?
C16 H16A 0.9600 . ?
C16 H16B 0.9600 . ?
C16 H16C 0.9600 . ?
C17 C18 1.487(5) . ?
C17 H17A 0.9700 . ?
C17 H17B 0.9700 . ?
C18 C19 1.535(7) . ?
C18 H18A 0.9700 . ?
C18 H18B 0.9700 . ?
C19 C20 1.417(7) . ?
C19 H19A 0.9700 . ?
C19 H19B 0.9700 . ?
C20 H20A 0.9600 . ?
C20 H20B 0.9600 . ?
C20 H20C 0.9600 . ?
C21 C22 1.396(6) . ?
C21 C26 1.398(6) . ?
C21 B1 1.654(6) . ?
C22 C23 1.371(6) . ?
C22 H22 0.9300 . ?
C23 C24 1.375(7) . ?
C23 H23 0.9300 . ?
C24 C25 1.375(7) . ?
C24 H24 0.9300 . ?
C25 C26 1.372(6) . ?
C25 H25 0.9300 . ?
C26 H26 0.9300 . ?
C27 C28 1.380(6) . ?
C27 C32 1.396(5) . ?
C27 B1 1.657(7) . ?
C28 C29 1.389(6) . ?
C28 H28 0.9300 . ?
C29 C30 1.331(7) . ?
C29 H29 0.9300 . ?
C30 C31 1.380(7) . ?
C30 H30 0.9300 . ?
C31 C32 1.388(6) . ?
C31 H31 0.9300 . ?
C32 H32 0.9300 . ?
C33 C34 1.373(5) . ?
C33 C38 1.392(6) . ?
C33 B1 1.648(7) . ?
C34 C35 1.390(5) . ?
C34 H34 0.9300 . ?
C35 C36 1.373(6) . ?
C35 H35 0.9300 . ?
C36 C37 1.372(6) . ?
C36 H36 0.9300 . ?
C37 C38 1.377(6) . ?
C37 H37 0.9300 . ?
C38 H38 0.9300 . ?
C39 C40 1.378(7) . ?
C39 C44 1.402(7) . ?
C39 B1 1.665(7) . ?
C40 C41 1.435(7) . ?
C40 H40 0.9300 . ?
C41 C42 1.339(8) . ?
C41 H41 0.9300 . ?
C42 C43 1.360(9) . ?
C42 H42 0.9300 . ?
C43 C44 1.371(8) . ?
C43 H43 0.9300 . ?
C44 H44 0.9300 . ?
O3 C45 1.415(9) . ?
O3 C48 1.418(12) . ?
C45 C46 1.489(10) . ?
C45 H45A 0.9700 . ?
C45 H45B 0.9700 . ?
C46 C47 1.502(12) . ?
C46 H46A 0.9700 . ?
C46 H46B 0.9700 . ?
C47 C48 1.416(9) . ?
C47 H47A 0.9700 . ?
C47 H47B 0.9700 . ?
C48 H48A 0.9700 . ?
C48 H48B 0.9700 . ?
O3A C48A 1.406(19) . ?
O3A C45A 1.441(15) . ?
C45A C46A 1.510(16) . ?
C45A H45C 0.9700 . ?
C45A H45D 0.9700 . ?
C46A C47A 1.486(18) . ?
C46A H46C 0.9700 . ?
C46A H46D 0.9700 . ?
C47A C48A 1.419(15) . ?
C47A H47C 0.9700 . ?
C47A H47D 0.9700 . ?
C48A H48C 0.9700 . ?
C48A H48D 0.9700 . ?
O1 N1 1.2013(10) . ?
O2 N1 1.2011(10) . ?
O1A N1A 1.3001(10) . ?
O2A N1A 1.3001(10) . ?
 
loop_
 _geom_angle_atom_site_label_1
 _geom_angle_atom_site_label_2
 _geom_angle_atom_site_label_3
 _geom_angle
 _geom_angle_site_symmetry_1
 _geom_angle_site_symmetry_3
 _geom_angle_publ_flag
O1A Pd1 N3 173.5(6) . . ?
N3 Pd1 N1 179.21(11) . . ?
O1A Pd1 N2 94.64(13) . . ?
N3 Pd1 N2 85.19(12) . . ?
N1 Pd1 N2 95.52(10) . . ?
O1A Pd1 N4 94.07(11) . . ?
N3 Pd1 N4 84.97(12) . . ?
N1 Pd1 N4 94.39(10) . . ?
N2 Pd1 N4 166.28(13) . . ?
C9 N2 C1 110.2(3) . . ?
C9 N2 C5 109.5(3) . . ?
C1 N2 C5 111.0(3) . . ?
C9 N2 Pd1 115.0(3) . . ?
C1 N2 Pd1 105.5(2) . . ?
C5 N2 Pd1 105.6(2) . . ?
C2 N3 C3 116.9(3) . . ?
C2 N3 Pd1 107.8(2) . . ?
C3 N3 Pd1 108.2(2) . . ?
C2 N3 H3 107.9 . . ?
C3 N3 H3 107.9 . . ?
Pd1 N3 H3 107.9 . . ?
C17 N4 C4 109.7(3) . . ?
C17 N4 C13 110.6(3) . . ?
C4 N4 C13 110.7(3) . . ?
C17 N4 Pd1 115.6(3) . . ?
C4 N4 Pd1 105.7(2) . . ?
C13 N4 Pd1 104.3(2) . . ?
N2 C1 C2 109.6(3) . . ?
N2 C1 H1A 109.7 . . ?
C2 C1 H1A 109.7 . . ?
N2 C1 H1B 109.7 . . ?
C2 C1 H1B 109.7 . . ?
H1A C1 H1B 108.2 . . ?
N3 C2 C1 106.7(3) . . ?
N3 C2 H2A 110.4 . . ?
C1 C2 H2A 110.4 . . ?
N3 C2 H2B 110.4 . . ?
C1 C2 H2B 110.4 . . ?
H2A C2 H2B 108.6 . . ?
N3 C3 C4 106.2(3) . . ?
N3 C3 H3A 110.5 . . ?
C4 C3 H3A 110.5 . . ?
N3 C3 H3B 110.5 . . ?
C4 C3 H3B 110.5 . . ?
H3A C3 H3B 108.7 . . ?
N4 C4 C3 111.2(3) . . ?
N4 C4 H4A 109.4 . . ?
C3 C4 H4A 109.4 . . ?
N4 C4 H4B 109.4 . . ?
C3 C4 H4B 109.4 . . ?
H4A C4 H4B 108.0 . . ?
C6 C5 N2 117.4(4) . . ?
C6 C5 H5A 107.9 . . ?
N2 C5 H5A 107.9 . . ?
C6 C5 H5B 107.9 . . ?
N2 C5 H5B 107.9 . . ?
H5A C5 H5B 107.2 . . ?
C5 C6 C7 111.8(5) . . ?
C5 C6 H6A 109.3 . . ?
C7 C6 H6A 109.3 . . ?
C5 C6 H6B 109.3 . . ?
C7 C6 H6B 109.3 . . ?
H6A C6 H6B 107.9 . . ?
C8 C7 C6 112.8(6) . . ?
C8 C7 H7A 109.0 . . ?
C6 C7 H7A 109.0 . . ?
C8 C7 H7B 109.0 . . ?
C6 C7 H7B 109.0 . . ?
H7A C7 H7B 107.8 . . ?
C7 C8 H8A 109.5 . . ?
C7 C8 H8B 109.5 . . ?
H8A C8 H8B 109.5 . . ?
C7 C8 H8C 109.5 . . ?
H8A C8 H8C 109.5 . . ?
H8B C8 H8C 109.5 . . ?
C10 C9 N2 115.1(4) . . ?
C10 C9 H9A 108.5 . . ?
N2 C9 H9A 108.5 . . ?
C10 C9 H9B 108.5 . . ?
N2 C9 H9B 108.5 . . ?
H9A C9 H9B 107.5 . . ?
C9 C10 C11 110.9(4) . . ?
C9 C10 H10A 109.5 . . ?
C11 C10 H10A 109.5 . . ?
C9 C10 H10B 109.5 . . ?
C11 C10 H10B 109.5 . . ?
H10A C10 H10B 108.1 . . ?
C12 C11 C10 112.6(5) . . ?
C12 C11 H11A 109.1 . . ?
C10 C11 H11A 109.1 . . ?
C12 C11 H11B 109.1 . . ?
C10 C11 H11B 109.1 . . ?
H11A C11 H11B 107.8 . . ?
C11 C12 H12A 109.5 . . ?
C11 C12 H12B 109.5 . . ?
H12A C12 H12B 109.5 . . ?
C11 C12 H12C 109.5 . . ?
H12A C12 H12C 109.5 . . ?
H12B C12 H12C 109.5 . . ?
C14 C13 N4 117.4(3) . . ?
C14 C13 H13A 108.0 . . ?
N4 C13 H13A 108.0 . . ?
C14 C13 H13B 108.0 . . ?
N4 C13 H13B 108.0 . . ?
H13A C13 H13B 107.2 . . ?
C13 C14 C15 110.9(4) . . ?
C13 C14 H14A 109.5 . . ?
C15 C14 H14A 109.5 . . ?
C13 C14 H14B 109.5 . . ?
C15 C14 H14B 109.5 . . ?
H14A C14 H14B 108.0 . . ?
C16 C15 C14 114.0(4) . . ?
C16 C15 H15A 108.8 . . ?
C14 C15 H15A 108.8 . . ?
C16 C15 H15B 108.8 . . ?
C14 C15 H15B 108.8 . . ?
H15A C15 H15B 107.7 . . ?
C15 C16 H16A 109.5 . . ?
C15 C16 H16B 109.5 . . ?
H16A C16 H16B 109.5 . . ?
C15 C16 H16C 109.5 . . ?
H16A C16 H16C 109.5 . . ?
H16B C16 H16C 109.5 . . ?
C18 C17 N4 114.7(4) . . ?
C18 C17 H17A 108.6 . . ?
N4 C17 H17A 108.6 . . ?
C18 C17 H17B 108.6 . . ?
N4 C17 H17B 108.6 . . ?
H17A C17 H17B 107.6 . . ?
C17 C18 C19 110.9(4) . . ?
C17 C18 H18A 109.5 . . ?
C19 C18 H18A 109.5 . . ?
C17 C18 H18B 109.5 . . ?
C19 C18 H18B 109.5 . . ?
H18A C18 H18B 108.0 . . ?
C20 C19 C18 114.6(6) . . ?
C20 C19 H19A 108.6 . . ?
C18 C19 H19A 108.6 . . ?
C20 C19 H19B 108.6 . . ?
C18 C19 H19B 108.6 . . ?
H19A C19 H19B 107.6 . . ?
C19 C20 H20A 109.5 . . ?
C19 C20 H20B 109.5 . . ?
H20A C20 H20B 109.5 . . ?
C19 C20 H20C 109.5 . . ?
H20A C20 H20C 109.5 . . ?
H20B C20 H20C 109.5 . . ?
C22 C21 C26 115.3(4) . . ?
C22 C21 B1 123.2(4) . . ?
C26 C21 B1 121.3(4) . . ?
C23 C22 C21 121.9(5) . . ?
C23 C22 H22 119.0 . . ?
C21 C22 H22 119.0 . . ?
C22 C23 C24 121.5(5) . . ?
C22 C23 H23 119.2 . . ?
C24 C23 H23 119.2 . . ?
C23 C24 C25 117.9(5) . . ?
C23 C24 H24 121.1 . . ?
C25 C24 H24 121.1 . . ?
C26 C25 C24 120.8(5) . . ?
C26 C25 H25 119.6 . . ?
C24 C25 H25 119.6 . . ?
C25 C26 C21 122.5(5) . . ?
C25 C26 H26 118.7 . . ?
C21 C26 H26 118.7 . . ?
C28 C27 C32 114.1(4) . . ?
C28 C27 B1 125.2(4) . . ?
C32 C27 B1 120.7(4) . . ?
C27 C28 C29 123.2(5) . . ?
C27 C28 H28 118.4 . . ?
C29 C28 H28 118.4 . . ?
C30 C29 C28 121.7(5) . . ?
C30 C29 H29 119.2 . . ?
C28 C29 H29 119.2 . . ?
C29 C30 C31 117.8(5) . . ?
C29 C30 H30 121.1 . . ?
C31 C30 H30 121.1 . . ?
C30 C31 C32 120.8(5) . . ?
C30 C31 H31 119.6 . . ?
C32 C31 H31 119.6 . . ?
C31 C32 C27 122.4(5) . . ?
C31 C32 H32 118.8 . . ?
C27 C32 H32 118.8 . . ?
C34 C33 C38 114.5(4) . . ?
C34 C33 B1 124.1(4) . . ?
C38 C33 B1 121.2(4) . . ?
C33 C34 C35 123.8(4) . . ?
C33 C34 H34 118.1 . . ?
C35 C34 H34 118.1 . . ?
C36 C35 C34 119.8(5) . . ?
C36 C35 H35 120.1 . . ?
C34 C35 H35 120.1 . . ?
C37 C36 C35 118.2(5) . . ?
C37 C36 H36 120.9 . . ?
C35 C36 H36 120.9 . . ?
C36 C37 C38 120.7(5) . . ?
C36 C37 H37 119.6 . . ?
C38 C37 H37 119.6 . . ?
C37 C38 C33 122.9(5) . . ?
C37 C38 H38 118.5 . . ?
C33 C38 H38 118.5 . . ?
C40 C39 C44 114.5(5) . . ?
C40 C39 B1 122.4(5) . . ?
C44 C39 B1 122.9(5) . . ?
C39 C40 C41 122.0(6) . . ?
C39 C40 H40 119.0 . . ?
C41 C40 H40 119.0 . . ?
C42 C41 C40 119.4(7) . . ?
C42 C41 H41 120.3 . . ?
C40 C41 H41 120.3 . . ?
C41 C42 C43 120.7(8) . . ?
C41 C42 H42 119.7 . . ?
C43 C42 H42 119.7 . . ?
C42 C43 C44 119.7(8) . . ?
C42 C43 H43 120.2 . . ?
C44 C43 H43 120.2 . . ?
C43 C44 C39 123.7(7) . . ?
C43 C44 H44 118.2 . . ?
C39 C44 H44 118.2 . . ?
C33 B1 C21 110.3(4) . . ?
C33 B1 C27 110.8(4) . . ?
C21 B1 C27 107.8(3) . . ?
C33 B1 C39 108.2(4) . . ?
C21 B1 C39 109.5(4) . . ?
C27 B1 C39 110.1(4) . . ?
C45 O3 C48 109.2(8) . . ?
O3 C45 C46 107.9(9) . . ?
O3 C45 H45A 110.1 . . ?
C46 C45 H45A 110.1 . . ?
O3 C45 H45B 110.1 . . ?
C46 C45 H45B 110.1 . . ?
H45A C45 H45B 108.4 . . ?
C45 C46 C47 104.0(8) . . ?
C45 C46 H46A 110.9 . . ?
C47 C46 H46A 110.9 . . ?
C45 C46 H46B 110.9 . . ?
C47 C46 H46B 110.9 . . ?
H46A C46 H46B 109.0 . . ?
C48 C47 C46 108.0(7) . . ?
C48 C47 H47A 110.1 . . ?
C46 C47 H47A 110.1 . . ?
C48 C47 H47B 110.1 . . ?
C46 C47 H47B 110.1 . . ?
H47A C47 H47B 108.4 . . ?
C47 C48 O3 109.2(8) . . ?
C47 C48 H48A 109.8 . . ?
O3 C48 H48A 109.8 . . ?
C47 C48 H48B 109.8 . . ?
O3 C48 H48B 109.8 . . ?
H48A C48 H48B 108.3 . . ?
C48A O3A C45A 98.6(18) . . ?
O3A C45A C46A 104.3(18) . . ?
O3A C45A H45C 110.9 . . ?
C46A C45A H45C 110.9 . . ?
O3A C45A H45D 110.9 . . ?
C46A C45A H45D 110.9 . . ?
H45C C45A H45D 108.9 . . ?
C47A C46A C45A 90.1(15) . . ?
C47A C46A H46C 113.6 . . ?
C45A C46A H46C 113.6 . . ?
C47A C46A H46D 113.6 . . ?
C45A C46A H46D 113.6 . . ?
H46C C46A H46D 110.9 . . ?
C48A C47A C46A 106.1(15) . . ?
C48A C47A H47C 110.5 . . ?
C46A C47A H47C 110.5 . . ?
C48A C47A H47D 110.5 . . ?
C46A C47A H47D 110.5 . . ?
H47C C47A H47D 108.7 . . ?
O3A C48A C47A 108.8(14) . . ?
O3A C48A H48C 109.9 . . ?
C47A C48A H48C 109.9 . . ?
O3A C48A H48D 109.9 . . ?
C47A C48A H48D 109.9 . . ?
H48C C48A H48D 108.3 . . ?
O2 N1 O1 121.73(15) . . ?
O2 N1 Pd1 118.9(2) . . ?
O1 N1 Pd1 119.3(2) . . ?
N1A O1A Pd1 135.6(13) . . ?
O2A N1A O1A 107.73(12) . . ?
 
loop_
 _geom_torsion_atom_site_label_1
 _geom_torsion_atom_site_label_2
 _geom_torsion_atom_site_label_3
 _geom_torsion_atom_site_label_4
 _geom_torsion
 _geom_torsion_site_symmetry_1
 _geom_torsion_site_symmetry_2
 _geom_torsion_site_symmetry_3
 _geom_torsion_site_symmetry_4
 _geom_torsion_publ_flag
C9 N2 C1 C2 -160.8(3) . . . . ?
C5 N2 C1 C2 77.7(4) . . . . ?
Pd1 N2 C1 C2 -36.1(4) . . . . ?
C3 N3 C2 C1 -168.1(3) . . . . ?
Pd1 N3 C2 C1 -46.0(4) . . . . ?
N2 C1 C2 N3 55.5(4) . . . . ?
C2 N3 C3 C4 167.4(3) . . . . ?
Pd1 N3 C3 C4 45.6(4) . . . . ?
C17 N4 C4 C3 159.0(3) . . . . ?
C13 N4 C4 C3 -78.6(4) . . . . ?
Pd1 N4 C4 C3 33.8(4) . . . . ?
N3 C3 C4 N4 -53.5(4) . . . . ?
C9 N2 C5 C6 -57.0(5) . . . . ?
C1 N2 C5 C6 64.9(5) . . . . ?
Pd1 N2 C5 C6 178.7(4) . . . . ?
N2 C5 C6 C7 -177.7(4) . . . . ?
C5 C6 C7 C8 -173.2(6) . . . . ?
C1 N2 C9 C10 66.4(5) . . . . ?
C5 N2 C9 C10 -171.3(4) . . . . ?
Pd1 N2 C9 C10 -52.6(4) . . . . ?
N2 C9 C10 C11 172.5(4) . . . . ?
C9 C10 C11 C12 172.6(5) . . . . ?
C17 N4 C13 C14 56.3(5) . . . . ?
C4 N4 C13 C14 -65.5(5) . . . . ?
Pd1 N4 C13 C14 -178.8(3) . . . . ?
N4 C13 C14 C15 -178.7(4) . . . . ?
C13 C14 C15 C16 179.5(4) . . . . ?
C4 N4 C17 C18 -69.0(5) . . . . ?
C13 N4 C17 C18 168.5(4) . . . . ?
Pd1 N4 C17 C18 50.3(4) . . . . ?
N4 C17 C18 C19 -179.0(4) . . . . ?
C17 C18 C19 C20 -173.4(6) . . . . ?
C26 C21 C22 C23 0.8(6) . . . . ?
B1 C21 C22 C23 -174.1(4) . . . . ?
C21 C22 C23 C24 1.7(7) . . . . ?
C22 C23 C24 C25 -2.8(8) . . . . ?
C23 C24 C25 C26 1.5(7) . . . . ?
C24 C25 C26 C21 1.1(7) . . . . ?
C22 C21 C26 C25 -2.2(6) . . . . ?
B1 C21 C26 C25 172.8(4) . . . . ?
C32 C27 C28 C29 -2.0(7) . . . . ?
B1 C27 C28 C29 177.6(5) . . . . ?
C27 C28 C29 C30 0.3(9) . . . . ?
C28 C29 C30 C31 1.2(9) . . . . ?
C29 C30 C31 C32 -1.0(9) . . . . ?
C30 C31 C32 C27 -0.8(9) . . . . ?
C28 C27 C32 C31 2.2(8) . . . . ?
B1 C27 C32 C31 -177.4(5) . . . . ?
C38 C33 C34 C35 -1.7(7) . . . . ?
B1 C33 C34 C35 -177.3(4) . . . . ?
C33 C34 C35 C36 1.2(7) . . . . ?
C34 C35 C36 C37 -0.1(8) . . . . ?
C35 C36 C37 C38 -0.3(8) . . . . ?
C36 C37 C38 C33 -0.3(9) . . . . ?
C34 C33 C38 C37 1.3(8) . . . . ?
B1 C33 C38 C37 177.0(5) . . . . ?
C44 C39 C40 C41 -1.4(7) . . . . ?
B1 C39 C40 C41 174.1(4) . . . . ?
C39 C40 C41 C42 1.8(8) . . . . ?
C40 C41 C42 C43 -0.7(11) . . . . ?
C41 C42 C43 C44 -0.7(13) . . . . ?
C42 C43 C44 C39 1.0(12) . . . . ?
C40 C39 C44 C43 0.0(9) . . . . ?
B1 C39 C44 C43 -175.4(6) . . . . ?
C34 C33 B1 C21 -149.3(4) . . . . ?
C38 C33 B1 C21 35.4(6) . . . . ?
C34 C33 B1 C27 -30.0(6) . . . . ?
C38 C33 B1 C27 154.7(4) . . . . ?
C34 C33 B1 C39 90.9(5) . . . . ?
C38 C33 B1 C39 -84.4(5) . . . . ?
C22 C21 B1 C33 -139.9(4) . . . . ?
C26 C21 B1 C33 45.5(5) . . . . ?
C22 C21 B1 C27 98.9(5) . . . . ?
C26 C21 B1 C27 -75.7(5) . . . . ?
C22 C21 B1 C39 -20.9(6) . . . . ?
C26 C21 B1 C39 164.5(4) . . . . ?
C28 C27 B1 C33 -107.5(5) . . . . ?
C32 C27 B1 C33 72.0(6) . . . . ?
C28 C27 B1 C21 13.4(6) . . . . ?
C32 C27 B1 C21 -167.1(4) . . . . ?
C28 C27 B1 C39 132.8(5) . . . . ?
C32 C27 B1 C39 -47.6(6) . . . . ?
C40 C39 B1 C33 39.0(6) . . . . ?
C44 C39 B1 C33 -145.9(5) . . . . ?
C40 C39 B1 C21 -81.3(5) . . . . ?
C44 C39 B1 C21 93.8(6) . . . . ?
C40 C39 B1 C27 160.3(4) . . . . ?
C44 C39 B1 C27 -24.6(6) . . . . ?
C48 O3 C45 C46 13(2) . . . . ?
O3 C45 C46 C47 -12.1(18) . . . . ?
C45 C46 C47 C48 7.3(15) . . . . ?
C46 C47 C48 O3 0.1(19) . . . . ?
C45 O3 C48 C47 -8(2) . . . . ?
C48A O3A C45A C46A 47(4) . . . . ?
O3A C45A C46A C47A -55(3) . . . . ?
C45A C46A C47A C48A 43(3) . . . . ?
C45A O3A C48A C47A -17(5) . . . . ?
C46A C47A C48A O3A -19(5) . . . . ?
N2 Pd1 O1A N1A 97.65(18) . . . . ?
N4 Pd1 O1A N1A -92.96(16) . . . . ?
Pd1 O1A N1A O2A 0.00(3) . . . . ?
 
_refine_diff_density_max    0.439
_refine_diff_density_min   -0.583
_refine_diff_density_rms    0.065

_shelx_res_file
;
TITL shelxt in P 1 21/n 1
    15_decay.res
    created by SHELXL-2018/3 at 15:04:44 on 27-Mar-2020
CELL 0.534 11.6773 13.5814 30.2088 90 93.42 90
ZERR 4 0.00036 0.000458 0.000988 0 0.002928 0
LATT 1
SYMM 0.5-X,0.5+Y,0.5-Z
SFAC C H B N O Pd
DISP B 0 0 4.561
DISP C 0.001 0.001 6.94
DISP H -0 0 0.611
DISP N 0.003 0.002 10.693
DISP O 0.005 0.003 16.398
DISP Pd -2.504 0.615 1934.604
UNIT 192 292 4 16 12 4
DFIX 1.2 0.001 N1 O1 N1 O2
DFIX 1.3 0.001 O1A N1A N1A O2A
DANG 2.1 0.001 O1 O2 O1A O2A
FLAT 0.001 Pd1 O1 O2 N1 O1A O2A N1A
RIGU 0.001 0.002
EADP O3 O3A
EADP C45 C45A C48 C48A
EADP C46 C46A C47 C47A
EADP O1 O1A O2 O2A
EADP N1 N1A

L.S. 20
PLAN  5
SIZE 0.1 0.1 0.05
TEMP -3
BOND $H
list 4
CONF
fmap 2
acta
SHEL 999 0.8
OMIT 10 0 0
OMIT -1 2 3
OMIT 7 12 0
OMIT -2 1 2
REM <olex2.extras>
REM <HklSrc "%.\\15_decay.hkl">
REM </olex2.extras>

WGHT    0.059000
FVAR       0.22506   0.69540   0.96318
PD1   6    0.339802    0.775000    0.346424    11.00000    0.05458    0.06007 =
         0.05293    0.00131   -0.00041   -0.00243
N2    4    0.345663    0.927508    0.337564    11.00000    0.06679    0.06439 =
         0.06118    0.00767   -0.00275    0.00415
N3    4    0.453567    0.798629    0.398053    11.00000    0.05990    0.05880 =
         0.04782   -0.00167   -0.00107   -0.00381
AFIX  13
H3    2    0.530651    0.788450    0.387716    11.00000   -1.20000
AFIX   0
N4    4    0.331818    0.631273    0.371284    11.00000    0.05514    0.06058 =
         0.05800   -0.00373   -0.00084   -0.00345
C1    1    0.441525    0.963267    0.369164    11.00000    0.08416    0.05995 =
         0.06924    0.00648   -0.00915   -0.00963
AFIX  23
H1A   2    0.429943    1.032213    0.375986    11.00000   -1.20000
H1B   2    0.514251    0.956945    0.355496    11.00000   -1.20000
AFIX   0
C2    1    0.443989    0.903245    0.411304    11.00000    0.08511    0.05912 =
         0.05864   -0.00338   -0.00517   -0.00418
AFIX  23
H2A   2    0.509084    0.922028    0.430939    11.00000   -1.20000
H2B   2    0.374313    0.913717    0.426610    11.00000   -1.20000
AFIX   0
C3    1    0.434271    0.723323    0.432566    11.00000    0.06544    0.06559 =
         0.04973    0.00439   -0.00288   -0.00170
AFIX  23
H3A   2    0.365287    0.738253    0.447632    11.00000   -1.20000
H3B   2    0.498735    0.721401    0.454339    11.00000   -1.20000
AFIX   0
C4    1    0.421906    0.625906    0.408544    11.00000    0.05493    0.06489 =
         0.06293    0.00176   -0.00386    0.00036
AFIX  23
H4A   2    0.494724    0.608032    0.396920    11.00000   -1.20000
H4B   2    0.401591    0.575157    0.429266    11.00000   -1.20000
AFIX   0
C5    1    0.230829    0.965600    0.350872    11.00000    0.07883    0.07262 =
         0.07751   -0.00052    0.00248    0.01421
AFIX  23
H5A   2    0.171387    0.934238    0.332004    11.00000   -1.20000
H5B   2    0.220562    0.944217    0.381015    11.00000   -1.20000
AFIX   0
C6    1    0.211228    1.075527    0.348787    11.00000    0.11973    0.07253 =
         0.12792   -0.00858   -0.00172    0.02429
AFIX  23
H6A   2    0.216549    1.097824    0.318473    11.00000   -1.20000
H6B   2    0.270800    1.108425    0.367010    11.00000   -1.20000
AFIX   0
C7    1    0.095094    1.103591    0.364675    11.00000    0.11487    0.10645 =
         0.17455   -0.03466   -0.01005    0.03863
AFIX  23
H7A   2    0.036404    1.064429    0.348894    11.00000   -1.20000
H7B   2    0.093354    1.088198    0.395983    11.00000   -1.20000
AFIX   0
C8    1    0.068158    1.209352    0.357944    11.00000    0.17228    0.10668 =
         0.32561   -0.04859   -0.04539    0.05261
AFIX 137
H8A   2    0.037162    1.219531    0.328145    11.00000   -1.50000
H8B   2    0.136925    1.247522    0.362893    11.00000   -1.50000
H8C   2    0.012935    1.229519    0.378434    11.00000   -1.50000
AFIX   0
C9    1    0.365466    0.960328    0.291267    11.00000    0.08153    0.07026 =
         0.06568    0.01499    0.00025   -0.00335
AFIX  23
H9A   2    0.297747    0.944753    0.272407    11.00000   -1.20000
H9B   2    0.374378    1.031338    0.291293    11.00000   -1.20000
AFIX   0
C10   1    0.467655    0.915417    0.271427    11.00000    0.07787    0.09721 =
         0.07275    0.01018    0.00413   -0.00510
AFIX  23
H10A  2    0.464438    0.844356    0.274322    11.00000   -1.20000
H10B  2    0.537127    0.938315    0.287398    11.00000   -1.20000
AFIX   0
C11   1    0.471157    0.942691    0.222747    11.00000    0.11482    0.13323 =
         0.07383    0.00885    0.01531   -0.01252
AFIX  23
H11A  2    0.406294    0.912651    0.206344    11.00000   -1.20000
H11B  2    0.463746    1.013538    0.219689    11.00000   -1.20000
AFIX   0
C12   1    0.579197    0.910401    0.203132    11.00000    0.11952    0.23471 =
         0.10511   -0.00647    0.03039   -0.00624
AFIX 137
H12A  2    0.577337    0.929356    0.172483    11.00000   -1.50000
H12B  2    0.586136    0.840128    0.205432    11.00000   -1.50000
H12C  2    0.643662    0.940934    0.218856    11.00000   -1.50000
AFIX   0
C13   1    0.212414    0.623759    0.388721    11.00000    0.05403    0.07017 =
         0.07528    0.01090   -0.00175   -0.00528
AFIX  23
H13A  2    0.204587    0.675869    0.410290    11.00000   -1.20000
H13B  2    0.156883    0.636559    0.364229    11.00000   -1.20000
AFIX   0
C14   1    0.180627    0.528340    0.409872    11.00000    0.06822    0.07084 =
         0.09551    0.01182    0.01460   -0.00604
AFIX  23
H14A  2    0.233034    0.515452    0.435340    11.00000   -1.20000
H14B  2    0.187742    0.475008    0.388856    11.00000   -1.20000
AFIX   0
C15   1    0.059298    0.531838    0.424451    11.00000    0.07067    0.09316 =
         0.11370   -0.00160    0.02723   -0.01330
AFIX  23
H15A  2    0.053115    0.585455    0.445387    11.00000   -1.20000
H15B  2    0.007824    0.546082    0.398861    11.00000   -1.20000
AFIX   0
C16   1    0.020786    0.437914    0.445708    11.00000    0.09210    0.09939 =
         0.13426    0.00809    0.03317   -0.01425
AFIX 137
H16A  2    0.023847    0.384739    0.424875    11.00000   -1.50000
H16B  2   -0.056454    0.445592    0.454399    11.00000   -1.50000
H16C  2    0.070462    0.423648    0.471376    11.00000   -1.50000
AFIX   0
C17   1    0.350429    0.551016    0.338638    11.00000    0.08197    0.06233 =
         0.06984   -0.00820    0.00149    0.00018
AFIX  23
H17A  2    0.355801    0.488818    0.354409    11.00000   -1.20000
H17B  2    0.283875    0.547609    0.317890    11.00000   -1.20000
AFIX   0
C18   1    0.454585    0.562972    0.313119    11.00000    0.08178    0.09681 =
         0.07598   -0.01042    0.00839    0.01234
AFIX  23
H18A  2    0.522096    0.564418    0.333438    11.00000   -1.20000
H18B  2    0.450455    0.625074    0.297245    11.00000   -1.20000
AFIX   0
C19   1    0.465275    0.478237    0.279988    11.00000    0.13502    0.13343 =
         0.13149   -0.04903    0.05023   -0.00366
AFIX  23
H19A  2    0.459304    0.416351    0.295712    11.00000   -1.20000
H19B  2    0.401263    0.481736    0.258055    11.00000   -1.20000
AFIX   0
C20   1    0.568699    0.478049    0.257696    11.00000    0.17095    0.17146 =
         0.17087   -0.02173    0.09119    0.02009
AFIX 137
H20A  2    0.575550    0.416966    0.242082    11.00000   -1.50000
H20B  2    0.632649    0.485365    0.278923    11.00000   -1.50000
H20C  2    0.567945    0.531688    0.236984    11.00000   -1.50000
AFIX   0

C21   1    0.655769    0.374497    0.427263    11.00000    0.05840    0.06141 =
         0.06218    0.00579   -0.00487   -0.00096
C22   1    0.709622    0.423810    0.393697    11.00000    0.06929    0.07962 =
         0.08182    0.01502    0.00915   -0.00765
AFIX  43
H22   2    0.727249    0.389226    0.368418    11.00000   -1.20000
AFIX   0
C23   1    0.737272    0.521724    0.396915    11.00000    0.07365    0.07802 =
         0.13389    0.02649    0.01456   -0.01018
AFIX  43
H23   2    0.771264    0.552292    0.373473    11.00000   -1.20000
AFIX   0
C24   1    0.715909    0.575783    0.434002    11.00000    0.07002    0.06224 =
         0.14016    0.01603   -0.01603   -0.00243
AFIX  43
H24   2    0.737921    0.641451    0.436509    11.00000   -1.20000
AFIX   0
C25   1    0.660967    0.529691    0.467271    11.00000    0.08339    0.06511 =
         0.09879   -0.00320   -0.02048    0.00440
AFIX  43
H25   2    0.643915    0.565012    0.492418    11.00000   -1.20000
AFIX   0
C26   1    0.631004    0.432180    0.463799    11.00000    0.07936    0.06478 =
         0.06703    0.00253   -0.00168    0.00226
AFIX  43
H26   2    0.592759    0.403372    0.486629    11.00000   -1.20000
AFIX   0
C27   1    0.734572    0.201548    0.458668    11.00000    0.06264    0.05839 =
         0.07605    0.00126    0.01092    0.00436
C28   1    0.809613    0.250342    0.488089    11.00000    0.07047    0.07173 =
         0.08642   -0.00440   -0.00048    0.00877
AFIX  43
H28   2    0.805066    0.318605    0.489662    11.00000   -1.20000
AFIX   0
C29   1    0.891634    0.202456    0.515479    11.00000    0.08440    0.09478 =
         0.10871   -0.00008   -0.01280    0.01648
AFIX  43
H29   2    0.939528    0.239429    0.534747    11.00000   -1.20000
AFIX   0
C30   1    0.903385    0.104985    0.514834    11.00000    0.07775    0.09429 =
         0.13650    0.01701    0.00070    0.02051
AFIX  43
H30   2    0.957566    0.073432    0.533675    11.00000   -1.20000
AFIX   0
C31   1    0.832540    0.052264    0.485291    11.00000    0.08493    0.07824 =
         0.16531    0.01492   -0.00522    0.01598
AFIX  43
H31   2    0.839719   -0.015840    0.483840    11.00000   -1.20000
AFIX   0
C32   1    0.750695    0.099715    0.457720    11.00000    0.07493    0.06014 =
         0.14765   -0.00210   -0.00424    0.00665
AFIX  43
H32   2    0.704915    0.062292    0.437886    11.00000   -1.20000
AFIX   0
C33   1    0.504604    0.230168    0.444648    11.00000    0.06630    0.05737 =
         0.05938   -0.00465   -0.00429   -0.00274
C34   1    0.478232    0.145470    0.466690    11.00000    0.07156    0.05906 =
         0.06948    0.00108   -0.00041   -0.00039
AFIX  43
H34   2    0.536578    0.100066    0.472955    11.00000   -1.20000
AFIX   0
C35   1    0.369362    0.123719    0.480169    11.00000    0.07352    0.07730 =
         0.08310    0.01084    0.00021   -0.00646
AFIX  43
H35   2    0.356673    0.065700    0.495477    11.00000   -1.20000
AFIX   0
C36   1    0.280583    0.188143    0.470818    11.00000    0.07068    0.07760 =
         0.10916   -0.00120    0.00200   -0.00388
AFIX  43
H36   2    0.207190    0.174659    0.479566    11.00000   -1.20000
AFIX   0
C37   1    0.303043    0.272969    0.448218    11.00000    0.06923    0.06906 =
         0.14671    0.00665    0.00703    0.00743
AFIX  43
H37   2    0.244073    0.317480    0.441424    11.00000   -1.20000
AFIX   0
C38   1    0.411958    0.292905    0.435487    11.00000    0.07366    0.06840 =
         0.12151    0.01643    0.00554    0.00604
AFIX  43
H38   2    0.424141    0.350886    0.420079    11.00000   -1.20000
AFIX   0
C39   1    0.635269    0.212549    0.374935    11.00000    0.09596    0.06871 =
         0.06733   -0.00168    0.00659   -0.01236
C40   1    0.542538    0.220071    0.344691    11.00000    0.11648    0.08027 =
         0.07733    0.00501   -0.01233   -0.02761
AFIX  43
H40   2    0.473427    0.243934    0.354120    11.00000   -1.20000
AFIX   0
C41   1    0.549354    0.192212    0.299102    11.00000    0.16724    0.07939 =
         0.07648    0.00568   -0.00934   -0.03732
AFIX  43
H41   2    0.486130    0.199765    0.279176    11.00000   -1.20000
AFIX   0
C42   1    0.647611    0.155239    0.285525    11.00000    0.20484    0.13172 =
         0.09527   -0.01382    0.02095   -0.01562
AFIX  43
H42   2    0.652167    0.136395    0.256085    11.00000   -1.20000
AFIX   0
C43   1    0.740819    0.144972    0.314365    11.00000    0.18734    0.18836 =
         0.10128   -0.03753    0.03350    0.02750
AFIX  43
H43   2    0.808528    0.118614    0.304757    11.00000   -1.20000
AFIX   0
C44   1    0.734498    0.173658    0.357665    11.00000    0.12982    0.16394 =
         0.09329   -0.02165    0.02189    0.02700
AFIX  43
H44   2    0.799700    0.166942    0.376651    11.00000   -1.20000
AFIX   0
B1    3    0.632070    0.254433    0.426650    11.00000    0.06727    0.06230 =
         0.07025   -0.00158    0.00041   -0.00275

PART 1
O3    5    0.683592    0.805110    0.365125    21.00000    0.08822    0.11251 =
         0.10734   -0.01065    0.01236   -0.00640
C45   1    0.727421    0.762149    0.326963    21.00000    0.09652    0.11331 =
         0.10740   -0.01206    0.01039   -0.00540
AFIX  23
H45A  2    0.704788    0.800817    0.300896    21.00000   -1.20000
H45B  2    0.697459    0.695981    0.322746    21.00000   -1.20000
AFIX   0
C46   1    0.854743    0.759403    0.333566    21.00000    0.09139    0.15154 =
         0.14687   -0.02924    0.01279   -0.01127
AFIX  23
H46A  2    0.890484    0.785201    0.307814    21.00000   -1.20000
H46B  2    0.881684    0.692720    0.339105    21.00000   -1.20000
AFIX   0
C47   1    0.880383    0.823704    0.373388    21.00000    0.09139    0.15154 =
         0.14687   -0.02924    0.01279   -0.01127
AFIX  23
H47A  2    0.928586    0.788674    0.395406    21.00000   -1.20000
H47B  2    0.920567    0.882618    0.364879    21.00000   -1.20000
AFIX   0
C48   1    0.774797    0.849260    0.391102    21.00000    0.09652    0.11331 =
         0.10740   -0.01206    0.01039   -0.00540
AFIX  23
H48A  2    0.765703    0.920254    0.390942    21.00000   -1.20000
H48B  2    0.773859    0.826543    0.421520    21.00000   -1.20000
AFIX   0
SAME 0.02 0.04 O3 > C48
PART 0
PART 2
O3A   5    0.680777    0.804726    0.360363   -21.00000    0.08822    0.11251 =
         0.10734   -0.01065    0.01236   -0.00640
C45A  1    0.750374    0.781427    0.323962   -21.00000    0.09652    0.11331 =
         0.10740   -0.01206    0.01039   -0.00540
AFIX  23
H45C  2    0.740961    0.830557    0.300724   -21.00000   -1.20000
H45D  2    0.730323    0.717357    0.311605   -21.00000   -1.20000
AFIX   0
C46A  1    0.871707    0.781548    0.344281   -21.00000    0.09139    0.15154 =
         0.14687   -0.02924    0.01279   -0.01127
AFIX  23
H46C  2    0.885020    0.733188    0.367652   -21.00000   -1.20000
H46D  2    0.929601    0.776724    0.322653   -21.00000   -1.20000
AFIX   0
C47A  1    0.855177    0.883169    0.360945   -21.00000    0.09139    0.15154 =
         0.14687   -0.02924    0.01279   -0.01127
AFIX  23
H47C  2    0.913562    0.899063    0.384026   -21.00000   -1.20000
H47D  2    0.859628    0.930530    0.337074   -21.00000   -1.20000
AFIX   0
C48A  1    0.744634    0.884845    0.378050   -21.00000    0.09652    0.11331 =
         0.10740   -0.01206    0.01039   -0.00540
AFIX  23
H48C  2    0.751450    0.880325    0.410144   -21.00000   -1.20000
H48D  2    0.706103    0.946106    0.369989   -21.00000   -1.20000
AFIX   0

PART 0
PART 3
O1    5    0.125188    0.759457    0.298962    31.00000    0.07843    0.21090 =
         0.08392   -0.02712   -0.01246    0.00086
O2    5    0.261352    0.724196    0.259512    31.00000    0.07843    0.21090 =
         0.08392   -0.02712   -0.01246    0.00086
N1    4    0.225948    0.749271    0.294294    31.00000    0.07903    0.08961 =
         0.07106    0.00843   -0.00721   -0.00414
PART 0
PART 4
O1A   5    0.225490    0.755931    0.304510   -31.00000    0.07843    0.21090 =
         0.08392   -0.02712   -0.01246    0.00086
O2A   5    0.322897    0.714513    0.251324   -31.00000    0.07843    0.21090 =
         0.08392   -0.02712   -0.01246    0.00086
N1A   4    0.219018    0.729512    0.263072   -31.00000    0.07903    0.08961 =
         0.07106    0.00843   -0.00721   -0.00414
HKLF 4


REM  shelxt in P 1 21/n 1
REM wR2 = 0.1513, GooF = S = 0.890, Restrained GooF = 0.893 for all data
REM R1 = 0.0600 for 4660 Fo > 4sig(Fo) and 0.1232 for all 9739 data
REM 526 parameters refined using 490 restraints

END

WGHT      0.0590      0.0000

REM Highest difference peak  0.439,  deepest hole -0.583,  1-sigma level  0.065
Q1    1   0.8147  0.8545  0.3219  11.00000  0.05    0.34
Q2    1   0.2071  0.6859  0.2597  11.00000  0.05    0.33
Q3    1   0.7170  0.8806  0.4038  11.00000  0.05    0.30
Q4    1   0.1195  0.7684  0.2771  11.00000  0.05    0.30
Q5    1   0.3902  0.7805  0.2933  11.00000  0.05    0.30
;
_shelx_res_checksum   21567

_shelx_hkl_file
;
  17  -1  -6   -0.00    3.28
  16   0  -5    3.02    5.05
  16   0  -6    0.35    4.78
 -16   0   7    2.06    6.00
  16   0  -7   -0.00    3.63
 -16   0   8    0.00    4.60
  16   0  -8    3.51    5.46
 -16   0   9    7.69    6.97
  16   0  -9    0.44    4.30
 -16   0  10    0.00    4.53
  16   0 -10    8.18    6.80
 -16   0  11   -0.00    4.36
  16   0 -11   -0.00    5.20
 -16   0  12   -0.00    4.66
  16   0 -12   -0.00    5.05
 -16   0  13    5.28    5.80
  16   0 -13    4.25    5.02
 -16   0  14   -0.00    5.10
  16   0 -14   -0.00    4.24
 -16   0  15   -0.00    5.92
  16  -1  -1    1.19    3.92
  16  -1  -2    6.39    5.56
  16  -1  -2    7.16    5.85
  16  -1  -3    0.95    4.55
  16  -1  -3    1.97    4.61
  16  -1  -4    0.00    3.96
  16  -1  -4   -0.00    4.74
  16  -1  -5    5.23    4.95
  16  -1  -5    1.18    5.52
  16  -1  -6    6.73    6.05
  16  -1  -6    1.64    5.21
 -16   1   7    2.04    4.60
  16  -1  -7    2.50    4.61
  16  -1  -7    0.00    4.86
 -16   1   8    1.84    4.93
  16  -1  -8    7.07    5.90
  16  -1  -8    6.52    5.63
 -16   1   9    4.85    5.70
  16  -1  -9   -0.00    4.15
  16  -1  -9    0.08    4.55
 -16   1  10    0.48    4.87
  16  -1 -10    2.63    6.08
  16  -1 -10    3.05    6.02
  16   1 -10    2.28    7.16
 -16   1  11    4.62    5.26
  16  -1 -11    0.06    4.14
  16  -1 -11    0.00    5.40
  16   1 -11   -0.00    4.80
 -16   1  12    1.21    4.95
  16  -1 -12    3.43    5.77
  16  -1 -12    0.84    5.37
  16   1 -12   -0.00    4.54
 -16  -1  12    7.56    6.11
 -16   1  13    0.00    4.82
  16  -1 -13    9.31    7.14
  16   1 -13   -0.00    5.61
 -16  -1  13   -0.00    5.10
 -16  -1  14    6.95    7.08
 -16  -1  15    0.00    5.04
 -16  -1  16   -0.00    3.45
  16  -2  -1   -0.00    4.59
  16  -2  -1   -0.00    4.26
  16  -2  -2    0.08    4.43
  16  -2  -2    3.89    4.91
  16  -2  -3    1.96    4.53
  16  -2  -3   -0.00    4.18
  16  -2  -4    0.00    4.58
  16  -2  -4    3.39    5.41
  16  -2  -5    4.50    5.53
  16  -2  -5    4.63    5.91
  16  -2  -6   -0.00    4.64
  16  -2  -6    0.00    5.18
 -16   2   7    7.28    6.66
  16  -2  -7    1.87    4.28
  16  -2  -7    4.20    6.67
 -16   2   8   -0.00    6.13
  16  -2  -8    0.00    4.43
  16  -2  -8    2.21    5.72
 -16   2   9    5.51    5.50
  16  -2  -9   -0.00    5.14
  16  -2  -9    0.06    4.50
 -16   2  10    6.30    6.88
  16  -2 -10    3.85    4.88
  16  -2 -10    0.88    5.72
 -16   2  11    0.60    4.41
  16  -2 -11    0.75    4.36
  16  -2 -11    3.55    5.69
  16  -2 -12    1.20    5.45
  16  -2 -13   -0.00    4.15
  16  -2 -14   -0.00    6.17
  16  -2 -15   -0.00    6.87
  16  -2 -16    5.80    6.59
  16  -3  -1    2.08    5.58
  16  -3  -1    1.26    5.39
  16  -3  -2   -0.00    4.97
  16  -3  -2   -0.00    5.00
  16  -3  -3    0.00    4.73
  16  -3  -3   -0.00    5.51
  16  -3  -4   -0.00    3.52
  16  -3  -4    0.00    4.27
  16  -3  -5    2.79    4.72
  16  -3  -5   -0.00    4.72
  16  -3  -6    0.20    3.49
  16  -3  -6    0.13    4.83
  16  -3  -7    7.71    6.21
  16  -3  -7   -0.00    5.25
 -16   3   8    3.47    6.01
  16  -3  -8    4.06    5.83
  16  -3  -8    1.61    4.47
 -16   3   9    0.00    4.92
  16  -3  -9   -0.00    5.97
  16  -3 -10    0.95    4.11
  16  -3 -11    3.41    6.08
  16  -3 -12    4.60    6.63
  16  -3 -13   -0.00    5.71
  16  -3 -14    1.35    4.82
  16  -3 -15    4.45    6.89
  16  -4  -1   -0.00    4.54
  16  -4  -1    8.90    7.39
  16  -4  -2   -0.00    4.46
  16  -4  -2   -0.00    4.06
  16  -4  -3    6.38    5.94
  16  -4  -3   -0.00    5.86
  16  -4  -4   -0.00    5.18
  16  -4  -4    1.87    6.13
  16  -4  -5    1.99    5.27
  16  -4  -6    3.20    6.51
  16  -4  -7    1.90    4.71
  16  -4  -8    2.30    5.64
  16  -4  -9    4.61    6.16
  16  -4 -10    4.48    6.69
  16  -4 -11   -0.00    4.16
  16  -5  -3    4.90    6.66
  16  -5  -4   -0.00    4.55
  16  -5  -5   -0.00    4.63
  16  -5  -6    2.85    5.68
  16  -5  -7    0.28    4.09
  15   0  -1   -0.00    3.78
  15   0  -1   -0.00    5.13
  15   0  -2   -0.00    3.92
  15   0  -2    4.06    5.38
  15   0  -3   20.40    8.51
  15   0  -3   10.19    6.70
  15   0  -4   -0.00    4.10
  15   0  -4    6.69    4.63
 -15   0   5   11.60    7.05
  15   0  -5    1.25    4.71
  15   0  -5    5.30    6.09
 -15   0   6    2.72    5.46
  15   0  -6    4.57    5.32
  15   0  -6   -0.00    4.96
 -15   0   7   -0.00    4.57
  15   0  -7   -0.00    4.33
  15   0  -7   -0.00    3.46
 -15   0   8   -0.00    4.70
  15   0  -8   -0.00    4.39
  15   0  -8   -0.00    5.32
 -15   0   9   19.38    8.94
  15   0  -9   10.15    7.10
  15   0  -9   16.21    8.18
 -15   0  10    0.00    4.03
  15   0 -10   -0.00    4.52
  15   0 -10    2.12    5.40
 -15   0  11   -0.00    3.93
  15   0 -11   -0.00    4.76
  15   0 -11    2.95    6.47
 -15   0  12    0.89    5.00
  15   0 -12    4.34    6.15
 -15   0  13    1.97    4.76
  15   0 -13    1.92    5.23
 -15   0  14   -0.00    5.52
  15   0 -14   -0.00    4.26
 -15   0  15    5.78    5.47
  15   0 -15    0.00    5.01
 -15   0  16    2.19    4.63
  15   0 -16    0.00    6.44
 -15   0  17    0.82    5.39
  15   0 -17    1.25    5.57
 -15   0  18   -0.00    4.41
  15   0 -18    3.25    6.60
 -15   0  19    3.74    6.20
  15   0 -19   -0.00    4.76
  15   0 -20   -0.00    4.04
  15   0 -21   -0.00    4.32
  15   0 -22   -0.00    4.44
  15   0 -23    0.13    4.13
  15  -1  -1   22.73    8.51
  15  -1  -1    5.78    5.75
  15   1  -1    3.19    4.83
  15  -1  -2    0.00    3.69
  15  -1  -2   -0.00    4.78
  15   1  -2   11.25    6.94
  15  -1  -3    1.18    3.27
  15  -1  -3   -0.00    5.76
  15   1  -3   -0.00    5.23
  15  -1  -4   -0.00    6.29
  15  -1  -4    0.00    5.61
  15   1  -4   -0.00    4.01
  15   1  -4   -0.00    2.53
 -15   1   5    5.60    6.76
  15  -1  -5    0.18    3.95
  15  -1  -5   10.55    6.27
  15   1  -5    3.31    5.00
  15   1  -5    3.50    5.33
 -15   1   6   -0.00    4.99
  15  -1  -6    3.35    5.02
  15  -1  -6   -0.00    5.07
  15   1  -6    5.59    5.48
  15   1  -6   -0.00    4.27
 -15  -1   6   -0.00    4.98
 -15   1   7   -0.00    4.32
  15  -1  -7    8.92    6.25
  15  -1  -7    5.83    6.43
  15   1  -7    5.03    5.07
  15   1  -7   -0.00    5.17
 -15  -1   7    8.68    5.92
 -15   1   8   -0.00    4.97
  15  -1  -8    2.81    5.36
  15  -1  -8    0.30    4.95
  15   1  -8    1.24    3.98
  15   1  -8   -0.00    4.86
 -15  -1   8    1.68    4.35
 -15   1   9    4.38    5.58
  15  -1  -9   -0.00    5.25
  15  -1  -9    0.58    5.45
  15   1  -9    0.00    4.47
  15   1  -9    5.53    6.09
 -15  -1   9    5.25    5.45
 -15   1  10    0.00    5.31
  15  -1 -10    3.55    5.04
  15  -1 -10    0.00    4.00
  15   1 -10    0.62    5.16
  15   1 -10    8.23    6.58
 -15  -1  10   -0.00    3.62
 -15   1  11    0.00    5.34
  15  -1 -11   12.36    7.66
  15  -1 -11    5.96    6.37
  15   1 -11   -0.00    4.07
  15   1 -11    3.64    5.50
 -15  -1  11   -0.00    4.87
 -15   1  12    2.19    4.60
  15  -1 -12    0.00    4.16
  15  -1 -12    1.66    5.71
  15   1 -12    0.00    4.58
 -15  -1  12    6.62    5.86
 -15   1  13   -0.00    2.98
  15  -1 -13   -0.00    4.55
  15   1 -13    0.00    3.44
 -15  -1  13    0.00    5.14
 -15   1  14   -0.00    4.21
  15  -1 -14   -0.00    6.19
  15   1 -14   -0.00    5.24
 -15  -1  14    3.01    5.11
 -15   1  15    0.00    5.34
  15  -1 -15    2.00    6.01
  15   1 -15    1.82    6.10
 -15  -1  15    0.77    3.98
 -15   1  16    1.14    5.59
  15  -1 -16    0.26    5.80
  15   1 -16   -0.00    5.13
 -15  -1  16   -0.00    5.00
 -15   1  17    1.24    4.49
  15  -1 -17    6.63    7.00
  15   1 -17    5.21    5.77
 -15  -1  17    2.81    5.06
 -15   1  18    0.00    5.08
  15  -1 -18    2.95    6.46
  15   1 -18    3.53    5.33
 -15  -1  18    0.00    4.49
  15  -1 -19    1.81    5.41
  15   1 -19    5.31    6.90
 -15  -1  19   -0.00    3.92
  15  -1 -20    0.36    5.91
  15   1 -20   -0.00    4.75
 -15  -1  20    0.01    4.90
  15  -1 -21    2.58    7.13
  15  -2  -1    2.19    5.01
  15  -2  -1    0.37    4.25
  15   2  -1   11.63    6.84
  15  -2  -2    7.08    5.16
  15  -2  -2   -0.00    5.55
  15   2  -2    1.75    4.21
  15  -2  -3    1.92    4.16
  15  -2  -3    0.81    4.59
  15   2  -3   15.48    7.61
  15  -2  -4    3.15    4.35
  15  -2  -4    0.53    4.67
  15   2  -4    0.00    4.02
  15  -2  -5    4.34    4.62
  15  -2  -5    2.37    5.20
  15   2  -5   13.99    7.31
 -15   2   6    0.32    4.82
  15  -2  -6   -0.00    4.96
  15  -2  -6   -0.00    6.03
  15   2  -6   -0.00    5.05
 -15   2   7    0.00    5.33
  15  -2  -7    6.68    6.03
  15  -2  -7    1.29    4.54
  15   2  -7    4.15    5.00
 -15   2   8    1.24    4.97
  15  -2  -8   -0.00    4.42
  15  -2  -8    6.46    6.34
  15   2  -8    4.24    5.29
 -15   2   9    7.96    6.71
  15  -2  -9    0.00    5.41
  15  -2  -9    0.39    5.17
  15   2  -9    3.44    4.30
  15   2  -9    1.57    4.99
 -15   2  10    5.96    6.36
  15  -2 -10    2.90    5.05
  15  -2 -10   -0.00    5.78
  15   2 -10    0.00    4.17
  15   2 -10    0.07    4.08
 -15   2  11   -0.00    4.09
  15  -2 -11   -0.00    5.06
  15  -2 -11   -0.00    5.00
  15   2 -11   -0.00    5.04
 -15  -2  11   -0.00    3.78
 -15   2  12    8.45    7.30
  15  -2 -12    2.77    5.23
  15  -2 -12   -0.00    6.84
  15   2 -12   -0.00    5.11
 -15  -2  12   -0.00    5.09
 -15   2  13    5.09    5.50
  15  -2 -13   -0.00    5.77
  15  -2 -13   -0.00    5.76
  15   2 -13    0.00    6.54
 -15  -2  13    3.08    4.58
 -15   2  14   -0.00    4.95
  15  -2 -14    0.00    4.87
  15  -2 -14   -0.00    5.50
  15   2 -14    2.11    5.31
 -15  -2  14   -0.00    5.00
 -15   2  15    1.74    5.37
  15  -2 -15    0.00    5.18
  15   2 -15    8.96    6.69
 -15  -2  15    5.62    6.22
 -15   2  16    2.45    3.77
  15  -2 -16   -0.00    6.75
  15   2 -16    0.85    4.25
 -15  -2  16    6.29    5.65
 -15   2  17    1.38    4.89
  15  -2 -17    6.19    7.25
  15   2 -17    3.95    5.48
 -15  -2  17   -0.00    3.65
  15  -2 -18    0.19    4.79
 -15  -2  18    1.21    4.82
  15  -2 -19    3.98    5.50
 -15  -2  19   -0.00    4.76
 -15  -2  20    2.24    4.82
  15  -3  -1    4.68    5.16
  15  -3  -1    4.51    5.70
  15   3  -1    5.77    5.73
  15  -3  -2    0.00    4.03
  15  -3  -2    2.72    4.98
  15   3  -2    0.71    4.68
  15  -3  -3    1.87    4.59
  15  -3  -3    0.97    4.20
  15   3  -3    0.12    4.71
  15  -3  -4    2.17    3.98
  15  -3  -4   -0.00    6.19
  15   3  -4   -0.00    3.66
  15  -3  -5    3.56    5.05
  15  -3  -5    2.59    5.50
  15   3  -5    6.43    5.97
  15  -3  -6   -0.00    4.96
  15  -3  -6    1.20    4.28
  15   3  -6    3.89    5.24
 -15   3   7    3.70    6.68
  15  -3  -7    0.74    4.09
  15  -3  -7    0.29    3.93
  15   3  -7   -0.00    5.11
 -15   3   8    7.20    6.33
  15  -3  -8    5.79    5.24
  15  -3  -8    0.00    3.55
  15   3  -8    0.00    5.56
 -15   3   9   -0.00    4.99
  15  -3  -9   -0.00    4.46
  15  -3  -9    2.80    5.65
  15   3  -9    2.33    5.55
 -15   3  10    5.11    6.80
  15  -3 -10    6.18    5.52
  15  -3 -10    2.27    5.58
  15   3 -10    2.01    4.96
 -15   3  11   19.31    8.57
  15  -3 -11   17.39    8.13
  15  -3 -11    5.98    6.48
  15   3 -11   19.46    9.10
 -15   3  12    0.36    4.83
  15  -3 -12   -0.00    5.25
  15  -3 -12    7.77    6.30
  15   3 -12   -0.00    4.57
 -15   3  13   -0.00    5.69
  15  -3 -13    0.00    4.53
  15  -3 -13    5.20    5.39
  15   3 -13    1.56    4.76
 -15   3  14   -0.00    4.88
  15  -3 -14    4.01    5.81
  15  -3 -14    1.48    5.14
  15   3 -14    4.82    5.80
 -15   3  15   15.68    7.84
  15  -3 -15    7.81    6.90
  15  -3 -15    6.55    7.05
  15  -3 -16    0.00    4.81
 -15  -3  17   -0.00    3.76
 -15  -3  18   -0.00    5.12
 -15  -3  19    0.00    4.82
 -15  -3  20    0.00    5.20
 -15  -3  21    7.77    6.27
  15  -4  -1   -0.00    4.28
  15  -4  -1   -0.00    4.88
  15   4  -1   -0.00    4.03
  15  -4  -2    0.28    4.33
  15  -4  -2   -0.00    4.59
  15   4  -2   -0.00    5.40
  15  -4  -3    6.22    5.20
  15  -4  -3   -0.00    4.92
  15   4  -3    6.64    5.77
  15  -4  -4    4.57    6.00
  15  -4  -4   -0.00    4.42
  15   4  -4    9.08    6.24
  15  -4  -5    5.49    5.43
  15  -4  -5    0.00    6.20
  15   4  -5    8.58    6.35
  15  -4  -6   -0.00    3.82
  15  -4  -6   13.01    7.32
  15   4  -6   -0.00    4.35
  15  -4  -7    2.18    4.46
  15  -4  -7    0.96    4.64
  15   4  -7   -0.00    3.97
 -15   4   8   -0.00    5.68
  15  -4  -8    0.57    4.82
  15  -4  -8    0.69    5.16
  15   4  -8    0.80    4.94
 -15   4   9    6.81    6.84
  15  -4  -9    7.84    6.18
  15  -4  -9    0.00    5.21
  15   4  -9   -0.00    5.15
 -15   4  10    2.38    6.02
  15  -4 -10    8.49    5.95
  15  -4 -10    1.79    4.77
  15   4 -10    4.39    6.83
 -15   4  11   -0.00    5.77
  15  -4 -11    9.73    6.20
  15  -4 -11    2.86    5.95
 -15   4  12   -0.00    5.97
  15  -4 -12    3.14    5.79
  15  -4 -12   -0.00    5.41
 -15   4  13    1.48    6.38
  15  -4 -13    6.15    6.79
  15  -4 -13    2.44    5.61
  15  -5  -1    1.40    4.99
  15   5  -1    0.00    3.94
  15  -5  -2    0.99    4.19
  15  -5  -2    1.68    5.02
  15   5  -2    0.95    3.95
  15  -5  -3   -0.00    4.37
  15  -5  -3   -0.00    6.10
  15   5  -3    1.41    4.77
  15  -5  -4   -0.00    4.26
  15  -5  -4    3.35    5.63
  15   5  -4   -0.00    4.53
  15  -5  -5   -0.00    5.87
  15  -5  -5   -0.00    4.53
  15  -5  -6   -0.00    5.52
  15  -5  -6   -0.00    5.92
  15  -5  -7    4.98    4.80
  15  -5  -7    4.91    6.13
  15  -5  -8   -0.00    3.65
  15  -5  -8    4.44    5.85
 -15   5   9   -0.00    5.39
  15  -5  -9    0.68    4.59
  15  -5  -9    0.96    5.48
 -15   5  10   -0.00    6.00
  15  -5 -10    6.63    6.45
  15  -6  -1    7.39    6.11
  15  -6  -2   -0.00    5.04
  15  -6  -3    6.59    5.86
  15  -6  -3    8.74    8.22
  15  -6  -4    0.00    4.98
  15  -6  -4    9.42    7.39
  15  -6  -5   -0.00    3.94
  14   0  -1   -0.00    4.18
  14   0  -1    1.43    4.65
  14   0  -2   18.04    7.33
  14   0  -2    0.03    3.94
 -14   0   3   -0.00    3.42
  14   0  -3   -0.00    4.53
  14   0  -3    0.00    5.36
 -14   0   4   11.67    6.66
  14   0  -4   21.28    7.94
  14   0  -4   -0.00    5.21
 -14   0   5   -0.00    4.05
  14   0  -5    1.25    4.61
  14   0  -5   -0.00    3.45
 -14   0   6    7.99    6.40
  14   0  -6    4.66    5.17
  14   0  -6    7.71    6.67
 -14   0   7    3.46    4.95
  14   0  -7    0.00    4.34
  14   0  -7    5.82    6.55
 -14   0   8    0.34    5.04
  14   0  -8    8.58    5.35
  14   0  -8    0.46    4.34
 -14   0   9    1.82    4.39
  14   0  -9   -0.00    5.76
  14   0  -9    1.43    5.14
 -14   0  10    2.82    4.80
  14   0 -10   -0.00    3.49
  14   0 -10    0.95    5.24
 -14   0  11    0.14    3.72
  14   0 -11   -0.00    4.53
 -14   0  12    0.00    4.60
  14   0 -12    5.55    6.32
 -14   0  13   -0.00    4.68
  14   0 -13   -0.00    4.91
 -14   0  14    5.15    6.08
  14   0 -14    3.85    5.16
 -14   0  15   -0.00    4.23
  14   0 -15   -0.00    4.68
 -14   0  16    9.81    7.11
  14   0 -16    0.06    4.66
 -14   0  17    3.32    5.30
  14   0 -17   -0.00    4.43
 -14   0  18   13.98    7.21
  14   0 -18   -0.00    4.13
 -14   0  19    2.44    5.61
  14   0 -19    1.19    5.79
 -14   0  20    0.18    4.08
  14   0 -20    3.11    5.29
 -14   0  21   -0.00    5.34
  14   0 -21   -0.00    5.11
 -14   0  22   -0.00    3.69
  14   0 -22   11.46    7.55
  14   0 -23   -0.00    5.17
  14   0 -24    0.75    5.35
  14  -1  -1    4.13    4.78
  14  -1  -1   -0.00    3.64
  14   1  -1    3.30    4.24
  14   1  -1   -0.00    4.90
  14  -1  -2    0.00    3.72
  14  -1  -2    1.89    4.07
  14   1  -2    3.82    4.26
  14   1  -2    4.85    4.78
  14  -1  -3   -0.00    4.50
  14  -1  -3    2.32    5.25
  14   1  -3    0.00    3.26
  14   1  -3    1.49    5.59
 -14  -1   3   -0.00    2.68
 -14   1   4    1.74    5.72
  14  -1  -4    1.06    4.06
  14  -1  -4    7.34    6.84
  14   1  -4    6.89    4.71
  14   1  -4    8.68    7.03
 -14  -1   4    5.54    5.76
 -14   1   5    1.79    5.15
  14  -1  -5    0.16    3.29
  14  -1  -5    2.62    5.34
  14   1  -5   -0.00    4.35
  14   1  -5   -0.00    4.60
 -14  -1   5    0.92    4.56
 -14   1   6    6.10    5.58
  14  -1  -6    6.21    5.62
  14  -1  -6    2.75    5.23
  14   1  -6   15.78    7.27
  14   1  -6   10.53    6.21
 -14  -1   6    3.23    4.87
 -14   1   7   -0.00    3.01
  14  -1  -7   -0.00    3.97
  14  -1  -7    3.88    5.55
  14   1  -7    2.73    4.09
  14   1  -7    1.06    3.39
 -14  -1   7   -0.00    3.88
 -14   1   8   -0.00    3.30
  14  -1  -8   -0.00    4.63
  14  -1  -8   -0.00    4.65
  14   1  -8    3.44    4.99
  14   1  -8   -0.00    4.92
 -14  -1   8    6.33    6.31
 -14   1   9    0.00    5.00
  14  -1  -9    1.28    4.86
  14  -1  -9    4.28    5.18
  14   1  -9    4.31    5.67
  14   1  -9    1.40    4.47
 -14  -1   9    0.00    4.26
 -14   1  10    5.03    5.98
  14  -1 -10   11.69    7.11
  14  -1 -10    6.43    6.82
  14   1 -10    2.43    5.51
 -14  -1  10    4.76    5.71
 -14   1  11   -0.00    5.28
  14  -1 -11   -0.00    4.58
  14  -1 -11    3.09    4.76
  14   1 -11   -0.00    4.62
 -14  -1  11    1.55    4.68
 -14   1  12    0.00    4.72
  14  -1 -12   -0.00    3.53
  14   1 -12   -0.00    5.01
 -14  -1  12   -0.00    3.33
 -14   1  13    9.57    5.77
  14  -1 -13   -0.00    5.23
  14   1 -13    0.81    4.72
 -14  -1  13    2.70    5.98
 -14   1  14   -0.00    5.28
  14  -1 -14    0.00    4.98
  14   1 -14    5.73    5.99
 -14  -1  14    0.00    3.91
 -14   1  15   -0.00    4.65
  14  -1 -15    2.52    5.42
  14   1 -15   -0.00    4.78
 -14  -1  15    0.00    4.81
 -14   1  16   -0.00    4.26
  14  -1 -16   -0.00    5.59
  14   1 -16    7.19    6.10
 -14  -1  16    5.54    5.21
 -14   1  17   -0.00    4.83
  14  -1 -17    5.42    6.59
  14   1 -17   -0.00    3.99
 -14  -1  17   -0.00    4.94
 -14   1  18    5.43    5.40
  14  -1 -18    1.73    4.87
  14   1 -18    1.92    5.38
 -14  -1  18    2.15    4.61
 -14   1  19    0.00    4.57
  14  -1 -19    0.00    5.39
  14   1 -19   -0.00    4.91
 -14  -1  19    5.00    5.51
 -14   1  20    6.42    6.46
  14  -1 -20    3.59    6.19
  14   1 -20    4.35    5.04
 -14  -1  20    3.75    4.39
 -14   1  21   -0.00    4.40
  14  -1 -21    0.90    4.68
  14   1 -21    0.00    4.00
 -14  -1  21    2.65    5.27
 -14   1  22   -0.00    6.07
  14  -1 -22    4.62    6.12
  14   1 -22    2.81    6.26
 -14  -1  22   -0.00    4.86
  14   1 -23    5.81    7.57
 -14  -1  23    1.80    4.68
  14   1 -24    0.00    6.10
  14   1 -25    0.00    6.14
  14   1 -26    1.65    5.45
  14  -2  -1   -0.00    3.79
  14  -2  -1   -0.00    4.71
  14   2  -1    0.01    3.48
  14  -2  -2   14.14    7.28
  14  -2  -2   19.77    8.26
  14   2  -2   18.02    7.65
  14  -2  -3    5.68    5.17
  14  -2  -3    2.83    5.06
  14   2  -3    1.59    3.99
  14  -2  -4    3.69    5.12
  14  -2  -4    2.65    5.37
  14   2  -4    6.42    5.46
  14   2  -4   10.33    6.15
 -14   2   5    3.74    5.24
  14  -2  -5    5.64    5.05
  14  -2  -5    0.00    5.09
  14   2  -5    5.01    5.86
  14   2  -5    0.00    4.84
 -14  -2   5    2.56    4.06
 -14   2   6    0.00    4.85
  14  -2  -6   10.85    6.61
  14  -2  -6    0.82    4.97
  14   2  -6    3.67    5.18
  14   2  -6    2.14    4.30
 -14  -2   6    8.80    6.25
 -14   2   7    0.00    6.04
  14  -2  -7    6.93    5.95
  14  -2  -7    1.68    4.15
  14   2  -7    1.17    4.45
  14   2  -7    2.94    5.38
 -14  -2   7    2.61    4.15
 -14   2   8   20.18    8.29
  14  -2  -8    2.52    4.22
  14  -2  -8    7.19    6.95
  14   2  -8    3.66    5.20
  14   2  -8   11.14    5.83
 -14  -2   8    7.75    6.05
 -14   2   9    0.44    4.23
  14  -2  -9   -0.00    3.49
  14  -2  -9    3.96    6.66
  14   2  -9    5.74    5.51
 -14  -2   9    5.00    5.03
 -14   2  10   -0.00    5.56
  14  -2 -10   -0.00    5.60
  14  -2 -10    0.00    4.48
  14   2 -10   -0.00    4.74
 -14  -2  10   -0.00    4.91
 -14   2  11   -0.00    4.13
  14  -2 -11   -0.00    5.06
  14  -2 -11   -0.00    4.66
  14   2 -11    0.35    4.32
 -14  -2  11   -0.00    4.80
 -14   2  12    0.00    4.89
  14  -2 -12   11.26    6.71
  14  -2 -12    8.17    6.62
  14   2 -12    9.65    6.19
 -14  -2  12   24.23    8.54
 -14   2  13    1.51    5.85
  14  -2 -13    0.00    5.03
  14   2 -13    0.00    5.24
 -14  -2  13   -0.00    4.73
 -14   2  14   13.87    7.86
  14  -2 -14   10.50    7.59
  14   2 -14    0.00    5.13
 -14  -2  14    3.16    5.03
 -14   2  15    1.27    3.75
  14  -2 -15    1.45    5.38
  14   2 -15   -0.00    5.29
 -14  -2  15    0.00    5.27
 -14   2  16    5.98    5.51
  14  -2 -16   -0.00    5.70
  14   2 -16    0.99    3.32
 -14  -2  16   -0.00    4.74
 -14   2  17    3.04    5.36
  14  -2 -17   -0.00    6.68
  14   2 -17   -0.00    5.15
 -14  -2  17   -0.00    3.56
 -14   2  18    3.23    6.62
  14  -2 -18    8.40    6.14
  14   2 -18    7.09    6.14
 -14  -2  18    0.00    4.78
 -14   2  19    5.58    6.17
  14  -2 -19   -0.00    5.07
  14   2 -19    0.00    4.74
 -14  -2  19    1.87    5.25
 -14   2  20    1.47    5.37
  14  -2 -20   -0.00    6.25
  14   2 -20   -0.00    6.37
 -14  -2  20   -0.00    4.37
 -14   2  21   -0.00    5.48
  14   2 -21    4.16    5.27
 -14  -2  21    2.49    4.02
  14   2 -22   -0.00    3.72
 -14  -2  22    6.67    6.18
  14   2 -23    1.10    5.52
 -14  -2  23   -0.00    5.60
  14   2 -24    2.67    6.75
 -14  -2  24    3.72    6.25
  14   2 -25    5.92    7.09
  14   2 -26    3.82    7.11
  14  -3  -1    0.81    3.41
  14  -3  -1    0.59    4.40
  14   3  -1    1.40    4.48
  14  -3  -2   -0.00    3.39
  14  -3  -2   -0.00    4.76
  14   3  -2    2.87    4.83
  14  -3  -3   -0.00    3.73
  14  -3  -3    1.86    5.47
  14   3  -3    4.18    5.84
  14  -3  -4   -0.00    4.06
  14  -3  -4   -8.63    6.98
  14   3  -4   -0.00    3.91
 -14   3   5    6.52    5.84
  14  -3  -5    4.59    4.91
  14  -3  -5   -0.00    5.02
  14   3  -5   -0.00    5.27
 -14   3   6   28.22    9.92
  14  -3  -6   13.64    7.22
  14  -3  -6    7.26    6.41
  14   3  -6    5.38    5.77
 -14   3   7    4.07    6.28
  14  -3  -7    4.77    5.48
  14  -3  -7    2.58    6.09
  14   3  -7   -0.00    5.05
 -14   3   8   -0.00    5.02
  14  -3  -8    3.99    5.30
  14  -3  -8    3.51    5.66
  14   3  -8    0.07    5.22
 -14   3   9   -0.00    5.62
  14  -3  -9    0.00    3.76
  14  -3  -9    1.05    4.82
  14   3  -9    4.69    4.61
 -14   3  10    8.80    6.30
  14  -3 -10   15.90    8.06
  14  -3 -10    0.00    6.58
  14   3 -10    5.16    4.91
 -14  -3  10    0.11    3.31
 -14   3  11    0.00    4.81
  14  -3 -11    6.24    6.54
  14  -3 -11    4.47    7.34
  14   3 -11   -0.00    5.52
 -14  -3  11    3.37    4.69
 -14   3  12   -0.00    4.90
  14  -3 -12   -0.00    4.06
  14  -3 -12    5.04    6.39
  14   3 -12   -0.00    4.31
 -14  -3  12    0.86    3.93
 -14   3  13   -0.00    5.50
  14  -3 -13    1.76    5.75
  14  -3 -13   -0.00    4.73
  14   3 -13    2.74    5.59
 -14  -3  13   -0.00    4.10
 -14   3  14   -0.00    4.32
  14  -3 -14    0.96    4.19
  14   3 -14    0.23    5.19
 -14  -3  14    0.63    4.57
 -14   3  15   12.14    7.56
  14  -3 -15   -0.00    4.85
  14   3 -15    1.47    5.08
 -14  -3  15    3.70    4.99
 -14   3  16    6.11    7.08
  14  -3 -16   -0.00    4.55
  14   3 -16    4.86    6.08
 -14  -3  16   12.53    7.32
 -14   3  17   -0.00    5.66
  14  -3 -17    1.42    5.50
  14   3 -17   -0.00    5.48
 -14  -3  17    2.43    4.69
 -14   3  18    0.00    4.65
  14  -3 -18    0.67    4.96
  14   3 -18    2.96    6.21
 -14  -3  18    4.22    6.23
 -14   3  19    0.50    5.10
  14   3 -19    0.73    5.72
 -14  -3  19    4.21    6.11
 -14   3  20    0.71    5.52
  14   3 -20    5.93    7.42
 -14  -3  20    5.65    5.87
  14   3 -21    0.07    4.78
 -14  -3  21    0.00    4.71
  14   3 -22   -0.00    4.09
 -14  -3  22   -0.00    4.94
  14   3 -23    7.07    6.57
 -14  -3  23    1.17    5.01
 -14  -3  24   -0.00    5.06
  14  -4  -1   -0.00    4.24
  14  -4  -1    2.73    5.52
  14   4  -1    3.92    4.66
  14  -4  -2    2.95    4.73
  14  -4  -2    9.47    6.10
  14   4  -2    5.94    5.49
  14  -4  -3    4.54    4.77
  14  -4  -3    2.03    4.84
  14   4  -3    2.55    4.39
  14  -4  -4    2.05    4.91
  14  -4  -4    1.35    3.54
  14   4  -4    4.84    5.00
  14  -4  -5    0.74    4.13
  14  -4  -5    3.87    5.65
  14   4  -5    0.00    4.27
 -14   4   6    0.68    5.10
  14  -4  -6   -0.00    3.55
  14  -4  -6   -0.00    4.51
  14   4  -6    0.00    4.27
 -14   4   7   10.81    7.27
  14  -4  -7    6.27    5.06
  14  -4  -7    2.47    5.60
  14   4  -7    3.49    3.99
 -14   4   8   -0.00    4.20
  14  -4  -8    4.19    5.53
  14  -4  -8   12.23    7.51
  14   4  -8    4.59    5.17
 -14   4   9    0.18    4.98
  14  -4  -9    0.80    4.28
  14  -4  -9    3.80    6.28
  14   4  -9    0.71    4.11
 -14   4  10   12.53    8.00
  14  -4 -10   13.84    7.48
  14  -4 -10   -0.00    4.40
  14   4 -10    4.97    5.30
 -14   4  11    2.16    5.60
  14  -4 -11    0.00    4.74
  14  -4 -11    3.05    5.17
  14   4 -11    6.45    5.51
 -14   4  12    8.68    7.21
  14  -4 -12    9.19    6.22
  14  -4 -12    8.47    7.25
  14   4 -12    6.88    5.16
 -14   4  13   16.05    8.33
  14  -4 -13   15.36    7.85
  14  -4 -13    8.15    7.22
  14   4 -13    7.09    6.53
 -14   4  14    4.97    6.78
  14  -4 -14   13.41    7.66
  14  -4 -14    7.33    8.07
  14   4 -14    8.88    6.35
 -14   4  15   -0.00    5.27
  14  -4 -15    3.44    5.57
  14   4 -15    2.08    5.36
 -14   4  16   11.24    8.33
  14   4 -16    2.74    5.44
 -14  -4  16    2.41    5.33
 -14   4  17   -0.00    5.68
  14   4 -17    1.63    4.78
 -14  -4  17   -0.00    3.56
 -14   4  18    1.36    4.47
  14   4 -18   12.19    7.96
 -14  -4  18    0.49    3.84
  14   4 -19    2.25    6.10
 -14  -4  19    0.17    3.76
  14   4 -20    0.87    7.56
 -14  -4  20   -0.00    4.95
  14   4 -21    2.96    5.41
 -14  -4  21   -0.00    4.68
 -14  -4  22    0.00    5.24
 -14  -4  23    0.00    5.52
 -14  -4  24    4.72    5.43
  14  -5  -1    2.95    5.05
  14  -5  -1    0.00    5.87
  14   5  -1    4.16    4.34
  14  -5  -2    0.06    4.20
  14  -5  -2   -0.00    5.72
  14   5  -2    1.37    4.07
  14  -5  -3    0.00    3.91
  14  -5  -3    4.38    5.41
  14   5  -3    2.13    3.45
  14  -5  -4    0.51    4.20
  14  -5  -4    1.29    6.18
  14   5  -4    2.83    4.75
  14  -5  -5    5.89    6.30
  14  -5  -5   -0.00    5.06
  14   5  -5    6.57    5.37
  14  -5  -6    4.38    5.21
  14  -5  -6   -0.00    5.56
  14   5  -6    1.74    4.82
 -14   5   7    2.49    5.59
  14  -5  -7    2.73    4.97
  14  -5  -7   11.97    7.55
  14   5  -7    0.00    3.85
 -14   5   8   -0.00    5.02
  14  -5  -8    1.50    4.88
  14  -5  -8   -0.00    4.21
  14   5  -8    2.38    4.80
 -14   5   9   10.59    7.10
  14  -5  -9    9.10    6.11
  14  -5  -9    2.63    6.14
  14   5  -9    7.48    5.85
 -14   5  10    6.60    6.38
  14  -5 -10    6.06    5.64
  14  -5 -10    0.69    6.30
  14   5 -10    8.81    6.16
 -14   5  11    0.00    6.31
  14  -5 -11    7.65    6.29
  14  -5 -11    3.77    5.40
  14   5 -11    8.30    6.11
 -14   5  12    0.73    5.49
  14  -5 -12   -0.00    5.59
  14   5 -12    0.04    2.47
 -14   5  13    0.43    5.00
  14  -5 -13    0.00    4.82
  14   5 -13    1.58    4.80
 -14   5  14    3.93    6.04
  14  -5 -14   -0.00    3.77
  14   5 -14    3.12    5.35
 -14   5  15    0.00    4.25
  14  -5 -15    5.07    5.50
  14   5 -15    7.09    6.00
 -14   5  16    4.80    5.76
  14  -5 -16    2.20    5.40
  14   5 -16    2.47    6.19
 -14   5  17    0.80    6.07
  14   5 -17    0.00    5.97
  14   5 -18    3.18    6.02
 -14  -5  23    3.52    5.45
 -14  -5  24    0.00    4.81
  14  -6  -1    8.12    6.39
  14   6  -1    2.96    4.37
  14  -6  -2   -0.00    5.21
  14   6  -2   -0.00    3.89
  14  -6  -3    1.26    4.27
  14  -6  -3    1.15    6.05
  14   6  -3    2.11    4.09
  14  -6  -4    8.47    5.71
  14  -6  -4    0.00    6.79
  14   6  -4   -0.00    2.86
  14  -6  -5   -0.00    3.38
  14  -6  -5    0.00    5.60
  14   6  -5    2.55    4.43
  14  -6  -6   10.72    6.30
  14  -6  -6    1.31    5.11
  14   6  -6    0.56    3.39
  14  -6  -7    6.97    6.16
  14  -6  -7    2.08    4.70
  14   6  -7    4.49    4.28
  14  -6  -8    0.84    5.78
  14   6  -8    1.01    4.13
 -14   6   9    3.00    7.00
  14  -6  -9    6.59    5.66
  14   6  -9    4.39    5.46
 -14   6  10    5.93    6.44
  14  -6 -10    4.98    6.09
  14   6 -10   -0.00    5.39
 -14   6  11   -0.00    4.49
  14  -6 -11    4.21    5.50
  14   6 -11   -0.00    5.02
 -14   6  12    5.66    6.49
  14  -6 -12    3.20    6.34
  14   6 -12    5.27    4.88
 -14   6  13    8.09    7.04
  14  -6 -13    0.00    5.69
  14   6 -13    1.19    4.34
 -14   6  14    3.73    6.52
  14  -6 -14    1.09    4.05
  14   6 -14    0.95    4.07
  14  -7  -1   -0.00    6.01
  14   7  -1    4.10    4.14
  14  -7  -2    1.38    5.01
  14   7  -2    0.05    3.70
  14  -7  -3    2.25    6.59
  14   7  -3    0.00    3.74
  14  -7  -4    0.00    4.90
  14   7  -4    2.57    3.86
  14  -7  -5   13.09    7.96
  14   7  -5    2.76    4.14
  14  -7  -6    2.77    5.44
  14   7  -6    0.00    4.63
  14  -7  -7    1.99    4.60
  14   7  -7    1.63    3.86
  14  -7  -8    2.66    6.04
  14   7  -8   -0.00    2.83
  14  -7  -9   -0.00    4.44
  14   7  -9    0.00    4.35
 -14   7  10    1.15    5.19
  14  -7 -10    0.78    4.37
  14   7 -10    0.45    3.52
 -14   7  11    0.82    4.30
  14  -7 -11    8.75    6.90
  14   7 -11   -0.00    4.92
  14  -8  -1    5.83    6.60
  14   8  -1    0.00    3.96
  14  -8  -2   -0.00    6.13
  14   8  -2   -0.00    4.01
  14  -8  -3   12.02    7.95
  14   8  -3    0.17    3.78
  14  -8  -4    1.43    5.25
  14   8  -4    0.00    4.62
  14  -8  -5    3.05    4.41
  14   8  -5   -0.00    3.38
  14  -8  -6    0.67    5.08
  14   8  -6    0.30    3.83
  13   0  -1   44.25   11.03
  13   0  -1   48.82   11.69
 -13   0   2   -0.00    3.72
  13   0  -2   -0.00    3.90
  13   0  -2    2.91    4.57
 -13   0   3   18.44    7.66
  13   0  -3   10.41    6.27
  13   0  -3   13.11    6.85
 -13   0   4    2.77    3.71
  13   0  -4   -0.00    4.45
  13   0  -4    0.02    4.71
 -13   0   5    1.74    4.22
  13   0  -5    9.34    6.27
  13   0  -5    4.27    6.06
 -13   0   6    5.01    5.48
  13   0  -6    2.01    4.85
  13   0  -6    2.66    5.52
 -13   0   7   12.14    6.96
  13   0  -7   18.62    7.59
  13   0  -7    9.80    5.87
 -13   0   8   -0.00    4.76
  13   0  -8    2.05    4.77
  13   0  -8   -0.00    3.93
 -13   0   9    0.00    3.97
  13   0  -9    5.93    5.39
 -13   0  10    0.70    4.37
  13   0 -10   -0.00    4.95
 -13   0  11   13.46    7.86
 -13   0  12   -0.00    3.66
  13   0 -12    0.90    4.97
 -13   0  13    7.60    5.94
  13   0 -13   13.73    7.03
 -13   0  14   -0.00    4.20
  13   0 -14   -0.00    4.15
 -13   0  15   -0.00    5.31
  13   0 -15   -0.00    3.66
 -13   0  16   -0.00    4.82
  13   0 -16    0.21    4.92
 -13   0  17    2.14    4.74
  13   0 -17    5.59    6.58
 -13   0  18   -0.00    4.61
  13   0 -18    0.32    5.96
 -13   0  19    0.00    5.52
  13   0 -19   -0.00    6.16
 -13   0  20   -0.00    4.05
  13   0 -20    1.73    4.39
 -13   0  21    2.84    4.60
  13   0 -21   -0.00    6.27
 -13   0  22    0.00    4.86
  13   0 -22   -0.00    4.97
 -13   0  23    3.79    5.98
  13   0 -23    7.87    7.21
 -13   0  24    5.34    5.89
  13   0 -24    3.87    6.16
 -13   0  25   -0.00    5.17
  13   0 -25    0.00    5.98
  13  -1  -1    7.39    5.40
  13  -1  -1    1.15    4.48
  13   1  -1    7.72    5.38
  13   1  -1    4.40    5.64
  13  -1  -2    1.70    4.01
  13  -1  -2    0.51    4.76
  13   1  -2    4.77    4.71
  13   1  -2    0.29    4.56
 -13  -1   2    3.69    5.28
 -13   1   3    4.14    5.49
  13  -1  -3    0.00    4.34
  13  -1  -3    1.94    5.12
  13   1  -3    8.83    6.23
  13   1  -3    4.36    5.66
 -13  -1   3    4.79    4.93
 -13   1   4    2.52    4.50
  13  -1  -4   -0.00    4.38
  13  -1  -4    4.28    5.67
  13   1  -4   -0.00    3.90
  13   1  -4   -0.00    3.78
 -13  -1   4    0.00    3.27
 -13   1   5   39.77   11.04
  13  -1  -5   40.62   10.85
  13  -1  -5   15.21    8.32
  13   1  -5   39.97   10.74
  13   1  -5   35.18   10.18
 -13  -1   5   26.92    9.54
 -13   1   6   -0.00    4.79
  13  -1  -6    1.42    4.80
  13  -1  -6   -0.00    3.58
  13   1  -6    3.01    4.78
  13   1  -6    2.44    4.46
 -13  -1   6    7.99    5.67
 -13   1   7   -0.00    4.02
  13  -1  -7   -0.00    3.88
  13  -1  -7    1.77    3.54
  13   1  -7    2.30    4.61
  13   1  -7    1.92    5.29
 -13  -1   7    0.65    4.18
 -13   1   8    1.19    4.03
  13  -1  -8    0.49    3.45
  13  -1  -8   -0.00    4.67
  13   1  -8    0.00    5.38
 -13  -1   8   -0.00    3.67
 -13   1   9   26.46    8.98
  13  -1  -9   19.53    7.74
  13  -1  -9   15.45    7.93
  13   1  -9    3.61    5.96
 -13  -1   9   14.78    7.38
 -13   1  10    1.66    5.42
  13  -1 -10   -0.00    4.62
  13   1 -10    0.00    5.30
 -13  -1  10    1.83    4.35
 -13   1  11   10.77    6.52
  13  -1 -11    0.00    5.14
  13   1 -11    2.48    5.70
 -13  -1  11    6.04    5.82
 -13   1  12   -0.00    4.20
  13  -1 -12   -0.00    4.52
  13   1 -12    0.92    4.41
 -13  -1  12   -0.00    4.23
 -13   1  13    0.00    5.07
  13  -1 -13    5.10    6.71
  13   1 -13    1.20    4.86
 -13  -1  13    0.19    5.17
 -13   1  14   -0.00    4.45
  13  -1 -14   -0.00    4.87
  13   1 -14    2.12    5.26
 -13  -1  14    0.03    3.81
 -13   1  15   23.21    8.95
  13  -1 -15   10.60    7.30
  13   1 -15    9.29    6.89
 -13  -1  15   25.86    8.76
 -13   1  16    1.07    4.04
  13  -1 -16   -0.00    4.49
  13   1 -16    5.53    5.64
 -13  -1  16    0.00    4.62
 -13   1  17   -0.00    4.65
  13  -1 -17   -0.00    4.41
  13   1 -17   -0.00    4.24
 -13  -1  17    3.08    5.66
 -13   1  18   -0.00    5.11
  13  -1 -18   -0.00    4.59
  13   1 -18   -0.00    5.06
 -13  -1  18    0.22    2.33
 -13   1  19    2.26    4.86
  13  -1 -19    4.89    6.78
  13   1 -19   12.78    6.98
 -13  -1  19    3.54    4.44
 -13   1  20   -0.00    4.10
  13  -1 -20   -0.00    3.96
  13   1 -20    1.94    6.03
 -13  -1  20    1.61    4.41
 -13   1  21    4.64    6.24
  13  -1 -21    6.36    7.09
  13   1 -21    2.51    5.22
 -13  -1  21    5.89    6.50
 -13   1  22    0.24    4.09
  13  -1 -22    2.94    5.83
  13   1 -22    5.27    6.43
 -13  -1  22   -0.00    3.85
 -13   1  23   -0.00    4.89
  13  -1 -23   -0.00    5.62
  13   1 -23    3.28    5.38
 -13  -1  23   -0.00    3.85
 -13   1  24   -0.00    5.05
  13   1 -24    1.72    5.01
 -13  -1  24    3.81    5.53
 -13   1  25    0.00    4.93
  13   1 -25   -0.00    4.92
 -13  -1  25    3.55    5.59
  13   1 -26   -0.00    5.43
 -13  -1  26   -0.00    5.79
  13   1 -27    0.98    5.23
  13  -2  -1   34.00    9.84
  13  -2  -1   15.16    7.83
  13   2  -1   38.82    9.62
  13   2  -1   10.90    6.54
 -13  -2   1   25.07    8.41
  13  -2  -2   -0.00    3.99
  13  -2  -2   -0.00    4.79
  13   2  -2   -0.00    4.03
  13   2  -2    1.42    4.40
 -13  -2   2    0.00    3.85
  13  -2  -3   -0.00    3.42
  13  -2  -3    0.00    5.09
  13   2  -3    2.27    4.12
  13   2  -3    0.00    4.83
 -13  -2   3    6.50    5.59
 -13   2   4    3.55    5.89
  13  -2  -4    3.21    4.64
  13  -2  -4    0.00    5.42
  13   2  -4   -0.00    3.12
  13   2  -4    3.44    5.47
 -13  -2   4    4.38    4.90
 -13   2   5    0.00    5.51
  13  -2  -5    0.61    4.58
  13  -2  -5    3.36    3.95
  13   2  -5    0.00    3.17
  13   2  -5   -0.00    5.09
 -13  -2   5    3.28    4.55
 -13   2   6    0.41    4.66
  13  -2  -6   -0.00    3.26
  13  -2  -6   -0.00    4.54
  13   2  -6    3.13    4.81
  13   2  -6   -0.00    4.93
 -13  -2   6   -0.00    4.12
 -13   2   7   24.82    8.86
  13  -2  -7   14.77    7.34
  13  -2  -7    9.02    7.63
  13   2  -7    8.11    6.20
 -13  -2   7   12.17    6.83
 -13   2   8    4.69    5.88
  13  -2  -8    0.77    4.98
  13  -2  -8    1.64    4.67
  13   2  -8   -0.00    4.95
 -13  -2   8   -0.00    3.72
 -13   2   9    6.84    6.83
  13  -2  -9    2.61    4.36
  13  -2  -9   -0.00    6.15
  13   2  -9    0.58    4.88
 -13  -2   9    3.22    5.13
 -13   2  10    5.64    4.94
  13  -2 -10   -0.00    5.23
  13  -2 -10   -0.00    4.90
  13   2 -10    0.21    3.78
 -13  -2  10    0.73    4.10
 -13   2  11   11.35    7.45
  13  -2 -11    6.24    5.21
  13   2 -11    7.40    5.95
 -13  -2  11   18.17    7.47
 -13   2  12    0.00    4.29
  13  -2 -12    1.54    4.70
  13   2 -12    0.73    5.14
 -13  -2  12   -0.00    4.60
 -13   2  13    6.46    5.48
  13  -2 -13   24.88    9.95
  13   2 -13   -0.00    4.12
 -13  -2  13    6.23    5.34
 -13   2  14   -0.00    4.09
  13  -2 -14   -0.00    3.73
  13   2 -14   -0.00    4.26
 -13  -2  14    0.67    5.06
 -13   2  15    4.77    5.66
  13  -2 -15    2.79    6.10
  13   2 -15    6.10    6.53
 -13  -2  15    0.00    4.07
 -13   2  16    4.21    5.42
  13  -2 -16    0.00    5.65
  13   2 -16   -0.00    5.30
 -13  -2  16    4.11    5.26
 -13   2  17    6.28    7.27
  13  -2 -17    7.63    7.26
  13   2 -17    4.65    5.18
 -13  -2  17    2.27    5.12
 -13   2  18    5.08    5.43
  13   2 -18    2.13    5.11
 -13  -2  18   -0.00    5.00
 -13   2  19    3.23    5.22
  13  -2 -19    3.47    5.92
  13   2 -19    8.07    6.85
 -13  -2  19    6.02    5.78
 -13   2  20    0.99    4.82
  13  -2 -20   -0.00    4.23
  13   2 -20   -0.00    5.63
 -13  -2  20    3.86    5.34
 -13   2  21    4.12    6.02
  13  -2 -21    3.81    6.56
  13   2 -21    0.00    6.26
 -13  -2  21   -0.00    4.29
 -13   2  22    4.26    5.23
  13   2 -22    4.93    5.87
 -13  -2  22    2.42    5.31
 -13   2  23    6.31    6.54
  13   2 -23    1.53    5.09
 -13  -2  23   19.25    7.83
 -13   2  24   -0.00    5.21
  13   2 -24    2.14    6.96
 -13  -2  24    0.13    3.82
  13   2 -25   -0.00    6.06
 -13  -2  25    0.98    4.60
  13   2 -26   -0.00    5.97
 -13  -2  26   -0.00    5.50
  13   2 -27    4.29    6.88
  13   2 -28   -0.00    5.77
  13  -3  -1    7.33    5.10
  13  -3  -1    2.47    4.75
  13   3  -1    4.15    5.09
  13  -3  -2    1.24    3.70
  13  -3  -2    2.35    4.23
  13   3  -2   -0.00    4.27
  13  -3  -3   11.05    6.28
  13  -3  -3   -0.00    4.71
  13   3  -3    3.73    4.82
  13   3  -3    0.34    4.72
 -13   3   4    0.00    5.20
  13  -3  -4    2.77    4.07
  13  -3  -4   -0.00    4.54
  13   3  -4   11.06    6.00
  13   3  -4    0.33    3.77
 -13   3   5    9.97    6.62
  13  -3  -5   17.64    7.53
  13  -3  -5    1.76    5.28
  13   3  -5   10.10    6.33
  13   3  -5    0.00    4.84
 -13  -3   5    5.79    5.39
 -13   3   6    0.60    3.92
  13  -3  -6    8.92    6.68
  13  -3  -6    0.00    4.78
  13   3  -6   -0.00    3.67
  13   3  -6   -0.00    5.20
 -13  -3   6    7.54    5.62
 -13   3   7    0.00    3.56
  13  -3  -7    1.52    4.51
  13  -3  -7    5.88    6.16
  13   3  -7    0.00    4.03
 -13  -3   7    1.04    4.59
 -13   3   8   -0.00    4.92
  13  -3  -8    7.92    5.65
  13  -3  -8    4.55    5.97
  13   3  -8    3.47    4.76
 -13  -3   8    0.00    3.55
 -13   3   9    9.82    5.97
  13  -3  -9    9.32    7.76
  13  -3  -9   18.94    8.50
  13   3  -9    7.23    5.73
 -13  -3   9    6.67    5.41
 -13   3  10    9.77    6.96
  13  -3 -10    0.00    4.54
  13  -3 -10    4.13    5.30
  13   3 -10    8.35    5.57
 -13  -3  10   -0.00    4.31
 -13   3  11    6.64    6.38
  13  -3 -11    6.63    5.98
  13  -3 -11    2.76    5.17
  13   3 -11    1.51    5.32
 -13  -3  11    8.58    6.56
 -13   3  12   -0.00    4.90
  13  -3 -12    1.97    5.78
  13   3 -12   -0.00    4.13
 -13  -3  12    0.00    3.69
 -13   3  13    3.63    5.43
  13  -3 -13    2.26    6.12
  13   3 -13   -0.00    3.79
 -13  -3  13    0.85    4.98
 -13   3  14    1.32    4.30
  13  -3 -14   -0.00    4.93
  13   3 -14    2.79    5.14
 -13  -3  14   -0.00    4.47
 -13   3  15   12.09    7.79
  13  -3 -15   12.32    8.05
  13   3 -15    7.28    6.93
 -13  -3  15    4.66    5.31
 -13   3  16    1.00    4.59
  13  -3 -16    2.91    4.99
  13   3 -16    7.54    5.47
 -13  -3  16    3.64    5.46
 -13   3  17    4.54    5.40
  13  -3 -17   -0.00    5.84
  13   3 -17    0.37    5.81
 -13  -3  17   -0.00    3.49
 -13   3  18    4.00    5.66
  13  -3 -18   -0.00    5.44
  13   3 -18    2.07    4.63
 -13  -3  18    0.00    4.75
 -13   3  19   12.44    7.85
  13  -3 -19    6.09    6.87
  13   3 -19    6.48    6.89
 -13  -3  19    4.18    5.42
 -13   3  20    4.56    6.42
  13   3 -20    0.00    4.80
 -13  -3  20    9.28    6.72
 -13   3  21    5.32    5.80
  13   3 -21    9.49    6.86
 -13  -3  21    0.70    5.35
 -13   3  22   -0.00    4.56
  13   3 -22    2.29    5.12
 -13  -3  22    1.96    4.50
 -13   3  23   -0.00    6.18
  13   3 -23    5.82    6.09
 -13  -3  23    0.00    4.02
  13   3 -24    3.75    5.77
 -13  -3  24   12.18    7.53
  13   3 -25    0.75    5.26
 -13  -3  25    5.00    5.47
  13   3 -26   -0.00    4.94
 -13  -3  26    1.89    5.83
  13   3 -27    0.42    6.39
  13   3 -28   -0.00    4.98
  13   3 -29    0.00    5.54
  13  -4  -1    3.28    5.20
  13  -4  -1    1.65    3.99
  13   4  -1    3.65    5.13
  13  -4  -2    4.40    4.63
  13  -4  -2   -0.00    4.47
  13   4  -2    1.59    3.65
  13  -4  -3    3.79    4.49
  13  -4  -3    5.12    5.33
  13   4  -3    4.49    5.14
  13  -4  -4   -0.00    4.83
  13  -4  -4    8.52    6.08
  13   4  -4    4.34    4.22
 -13   4   5    2.44    5.79
  13  -4  -5    4.84    5.31
  13  -4  -5   -0.00    4.57
  13   4  -5    1.92    4.08
 -13   4   6    4.83    5.38
  13  -4  -6    6.65    6.08
  13  -4  -6   13.86    7.40
  13   4  -6    5.09    5.50
 -13   4   7   21.00    8.17
  13  -4  -7   12.51    7.22
  13  -4  -7    7.33    6.44
  13   4  -7    0.82    4.60
 -13   4   8    4.31    5.63
  13  -4  -8    0.00    5.20
  13  -4  -8    2.32    5.18
  13   4  -8   11.99    5.31
 -13   4   9    0.33    4.97
  13  -4  -9    2.54    4.58
  13  -4  -9    0.57    4.64
 -13   4  10    0.42    5.23
  13  -4 -10   -0.00    4.72
  13  -4 -10   -0.00    5.86
  13   4 -10   -0.00    4.16
 -13  -4  10    0.15    3.65
 -13   4  11    4.92    6.65
  13  -4 -11   13.90    7.36
  13  -4 -11    1.40    5.86
  13   4 -11    7.18    5.92
 -13  -4  11    4.28    5.10
 -13   4  12   12.66    6.81
  13  -4 -12    3.28    5.68
  13  -4 -12    8.14    6.90
  13   4 -12    5.54    6.14
 -13  -4  12    7.75    6.12
 -13   4  13    9.18    6.72
  13  -4 -13   29.04    9.31
  13  -4 -13    6.03    6.59
  13   4 -13   10.94    6.06
 -13  -4  13   13.93    6.98
 -13   4  14    0.00    4.50
  13  -4 -14    0.07    5.31
  13   4 -14    8.22    6.49
 -13  -4  14    0.08    4.29
 -13   4  15    2.22    6.01
  13  -4 -15   -0.00    5.26
  13   4 -15   -0.00    5.88
 -13  -4  15    2.30    4.26
 -13   4  16    4.04    4.71
  13  -4 -16    3.56    6.57
  13   4 -16    2.42    5.00
 -13  -4  16    4.71    4.76
 -13   4  17   15.43    8.36
  13   4 -17   -0.00    4.85
 -13  -4  17    2.92    4.95
 -13   4  18   16.65    8.54
  13   4 -18    7.05    5.58
 -13  -4  18    6.67    5.39
 -13   4  19   -0.00    5.70
  13   4 -19    0.40    5.47
 -13  -4  19    3.62    4.53
 -13   4  20   -0.00    5.85
  13   4 -20    3.69    6.37
 -13  -4  20   -0.00    4.58
 -13   4  21   -0.00    4.80
  13   4 -21   -0.00    6.30
 -13  -4  21    2.85    5.89
 -13   4  22   -0.00    5.78
  13   4 -22   -0.00    5.55
 -13  -4  22    6.35    6.83
  13   4 -23    6.67    6.28
 -13  -4  23    0.00    4.24
  13   4 -24    3.60    4.63
 -13  -4  24   -0.00    3.37
  13   4 -25   -0.00    4.34
 -13  -4  25    0.00    5.03
  13   4 -26    1.06    5.12
 -13  -4  26    2.84    5.46
  13   4 -27    1.58    6.01
  13  -5  -1    6.63    5.35
  13  -5  -1    0.00    5.63
  13   5  -1    0.00    3.46
  13  -5  -2    4.15    4.90
  13  -5  -2    0.53    4.99
  13   5  -2    3.83    4.05
  13  -5  -3    5.01    4.78
  13  -5  -3    5.08    6.49
  13   5  -3    2.46    4.03
  13  -5  -4    4.44    4.98
  13  -5  -4    3.01    4.66
  13   5  -4    0.29    3.89
  13  -5  -5    0.00    4.16
  13  -5  -5    7.23    6.72
  13   5  -5    0.00    3.64
 -13   5   6    4.04    5.94
  13  -5  -6    5.03    5.25
  13  -5  -6    5.11    6.09
  13   5  -6   -0.00    4.41
 -13   5   7   -0.00    4.39
  13  -5  -7    0.00    4.02
  13  -5  -7    1.25    4.19
  13   5  -7   -0.00    3.87
 -13   5   8    0.07    4.80
  13  -5  -8    8.42    5.94
  13  -5  -8   -0.00    5.06
  13   5  -8    1.00    4.60
 -13   5   9   10.92    7.96
  13  -5  -9    3.49    5.36
  13  -5  -9    5.51    5.88
  13   5  -9    6.32    5.56
 -13   5  10    4.08    6.16
  13  -5 -10   10.60    6.67
  13  -5 -10    4.20    6.38
  13   5 -10   16.06    7.32
 -13   5  11   10.94    6.33
  13  -5 -11   12.50    6.57
  13  -5 -11   -0.00    4.80
  13   5 -11   -0.00    4.59
 -13   5  12    3.98    5.82
  13  -5 -12    5.63    5.55
  13  -5 -12    3.81    4.96
  13   5 -12    2.66    4.47
 -13   5  13    0.63    4.74
  13  -5 -13    8.61    6.65
  13  -5 -13   -0.00    5.46
  13   5 -13   -0.00    5.34
 -13   5  14    0.33    2.99
  13  -5 -14    8.97    6.79
  13   5 -14    6.78    6.57
 -13   5  15    3.74    7.08
  13   5 -15    6.18    7.25
 -13   5  16   10.29    6.14
  13   5 -16    8.64    5.61
 -13  -5  16    8.26    6.48
 -13   5  17    5.09    5.61
  13   5 -17    0.00    4.16
 -13  -5  17   -0.00    4.24
 -13   5  18   -0.00    4.44
  13   5 -18    0.00    5.29
 -13  -5  18   -0.00    3.56
 -13   5  19   -0.00    6.20
  13   5 -19    0.00    4.83
 -13  -5  19   -0.00    4.31
 -13   5  20   17.56    8.25
  13   5 -20   -0.00    4.99
 -13  -5  20    7.12    6.21
 -13   5  21    0.00    3.67
  13   5 -21   -0.00    6.08
 -13  -5  21   -0.00    5.03
  13   5 -22    2.87    6.37
 -13  -5  22   -0.00    4.92
  13   5 -23   -0.00    4.47
 -13  -5  23    3.18    4.99
  13   5 -24   -0.00    4.74
 -13  -5  24    4.74    4.55
 -13  -5  25   11.69    7.60
 -13  -5  26    7.14    7.29
  13  -6  -1    2.63    4.69
  13   6  -1    5.09    4.74
  13  -6  -2    3.26    4.70
  13  -6  -2    2.20    5.74
  13   6  -2   10.08    5.47
  13  -6  -3    6.82    5.51
  13  -6  -3   11.71    7.74
  13   6  -3    4.04    4.62
  13  -6  -4   10.03    7.11
  13  -6  -4   -0.00    4.97
  13   6  -4    0.00    4.05
  13  -6  -5    0.00    3.70
  13  -6  -5    0.51    4.50
  13   6  -5    3.13    4.03
  13  -6  -6   12.46    7.69
  13  -6  -6    8.63    6.81
  13   6  -6    6.92    5.26
 -13   6   7   -0.00    4.74
  13  -6  -7    0.00    4.61
  13  -6  -7    4.43    6.17
  13   6  -7    0.00    4.18
 -13   6   8    3.85    6.36
  13  -6  -8    1.44    6.67
  13  -6  -8    0.00    4.41
  13   6  -8    1.72    4.75
 -13   6   9   -0.00    5.64
  13  -6  -9    1.52    4.57
  13  -6  -9   -0.00    5.09
  13   6  -9    0.78    3.07
 -13   6  10   11.65    7.39
  13  -6 -10    6.34    5.70
  13   6 -10    2.69    5.28
 -13   6  11    0.00    5.00
  13  -6 -11    4.63    5.39
  13   6 -11   -0.00    4.71
 -13   6  12    9.26    7.08
  13  -6 -12   10.85    5.75
  13   6 -12    0.00    5.27
 -13   6  13   15.24    8.03
  13  -6 -13    3.71    5.10
  13   6 -13   11.27    5.40
 -13   6  14    0.00    5.72
  13  -6 -14   -0.00    4.46
  13   6 -14    2.58    4.77
 -13   6  15   -0.00    4.40
  13  -6 -15    0.15    4.10
  13   6 -15    2.07    4.66
 -13   6  16    3.67    5.66
  13  -6 -16    1.67    4.15
  13   6 -16    0.97    5.22
 -13   6  17   -0.00    5.73
  13   6 -17   -0.00    5.47
 -13   6  18   -0.00    6.14
  13   6 -18    0.31    3.87
 -13   6  19    0.00    5.77
  13   6 -19    9.28    6.86
 -13   6  20    4.50    4.50
  13   6 -20   -0.00    4.30
  13   6 -21    2.29    5.74
  13   6 -22    2.50    5.17
 -13  -6  23    6.01    6.00
 -13  -6  24   13.26    7.56
 -13  -6  25    1.74    5.21
 -13  -6  26    0.78    4.99
  13  -7  -1   -0.00    5.68
  13   7  -1   -0.00    3.68
  13  -7  -2   -0.00    5.76
  13   7  -2   -0.00    4.21
  13  -7  -3   -0.00    4.58
  13   7  -3    0.00    3.84
  13  -7  -4   23.16    9.24
  13  -7  -4    7.86    6.68
  13   7  -4   18.89    7.04
  13  -7  -5    4.51    6.53
  13   7  -5    4.15    3.66
  13  -7  -6    2.25    4.76
  13   7  -6    3.35    5.03
  13  -7  -7    0.00    4.38
  13   7  -7    1.27    3.77
  13  -7  -8   -0.00    5.03
  13   7  -8    5.13    4.71
 -13   7   9    9.06    7.69
  13  -7  -9    3.69    7.18
  13   7  -9    3.37    4.38
 -13   7  10    0.00    5.82
  13  -7 -10   16.20    7.15
  13   7 -10    4.09    4.77
 -13   7  11    0.00    6.15
  13  -7 -11   -0.00    5.07
  13   7 -11   -0.00    4.85
 -13   7  12    4.43    6.11
  13  -7 -12   -0.00    3.38
  13   7 -12    0.00    5.62
 -13   7  13   -0.00    5.77
  13  -7 -13    1.27    5.24
  13   7 -13    0.14    3.82
 -13   7  14   14.89    8.56
  13  -7 -14   -0.00    4.48
  13   7 -14    0.46    4.00
 -13   7  15    2.88    6.62
  13  -7 -15    0.00    5.59
  13   7 -15    2.08    4.74
 -13   7  16   -0.00    4.76
  13  -7 -16    0.00    4.80
  13   7 -16    3.06    4.68
 -13   7  17   -0.00    5.65
  13  -7 -17   -0.00    3.31
  13   7 -17    0.00    5.03
 -13   7  18    2.96    5.86
  13  -7 -18    0.00    5.60
  13   7 -18   -0.00    5.43
  13   7 -19    0.26    4.47
  13  -8  -1    0.00    4.79
  13   8  -1    1.32    3.88
  13  -8  -2    5.89    6.79
  13   8  -2   11.18    5.50
  13  -8  -3    0.00    5.40
  13   8  -3    0.00    4.09
  13  -8  -4    3.41    5.91
  13   8  -4    0.00    3.56
  13  -8  -5    7.83    6.15
  13   8  -5    5.46    4.94
  13  -8  -6    0.00    5.86
  13   8  -6   11.81    5.53
  13  -8  -7    0.84    5.27
  13   8  -7    3.91    4.57
  13  -8  -8    9.85    7.79
  13   8  -8   10.57    6.14
  13  -8  -9    0.35    4.07
  13   8  -9   -0.00    4.43
 -13   8  10    7.25    7.25
  13  -8 -10    0.00    6.74
  13   8 -10    0.00    4.09
 -13   8  11   -0.00    5.79
  13  -8 -11    4.46    6.29
  13   8 -11    1.80    4.25
 -13   8  12    7.86    7.50
  13  -8 -12    0.00    5.35
  13   8 -12   -0.00    5.02
 -13   8  13   -0.00    7.20
  13  -8 -13   -0.00    5.36
  13   8 -13    4.18    4.88
 -13   8  14    2.58    4.70
  13  -8 -14    2.06    4.81
  13   8 -14    2.40    5.66
 -13   8  15   -0.00    5.38
  13  -8 -15   -0.00    6.74
  13   8 -15   -0.00    4.53
  13  -9  -1    1.20    4.72
  13   9  -1   -0.00    3.38
  13  -9  -2    1.71    6.17
  13   9  -2   -0.00    3.37
  13  -9  -3    1.60    5.51
  13   9  -3    0.00    3.79
  13  -9  -4    9.40    6.87
  13   9  -4    5.96    4.65
  13  -9  -5    7.52    5.08
  13   9  -5    0.72    4.12
  13  -9  -6    1.48    4.60
  13   9  -6    0.00    3.88
  13  -9  -7   -0.00    5.59
  13   9  -7   -0.00    3.77
  13  -9  -8    2.01    6.08
  13   9  -8    1.82    4.61
  13  -9  -9    1.72    4.63
  13   9  -9   -0.00    3.07
  13  -9 -10    7.19    7.40
  13   9 -10    1.95    3.24
  13  -9 -11   -0.00    5.09
  13   9 -11    3.30    3.58
 -13   9  12    0.00    5.46
  13  -9 -12   -0.00    3.64
  13   9 -12    0.00    4.46
  13 -10  -1   -0.00    5.13
  13  10  -1    6.94    4.27
  13 -10  -2    0.00    5.12
  13  10  -2    1.06    4.15
  13 -10  -3    2.23    6.18
  13  10  -3    3.52    3.97
  13 -10  -4    0.10    5.00
  13  10  -4    0.00    4.01
  13 -10  -5   -0.00    6.11
  13  10  -5    3.23    4.30
  13  10  -6    0.58    4.15
  13  10  -7   -0.00    4.06
  13  11  -1   -0.00    3.39
  13  11  -2   -0.00    3.09
 -12   0   1   -0.00    4.33
  12   0  -1   -0.00    4.00
  12   0  -1   -0.00    3.84
 -12   0   2    9.56    6.24
  12   0  -2   18.61    7.11
  12   0  -2   11.92    6.78
 -12   0   3   -0.00    3.66
  12   0  -3    3.08    4.99
  12   0  -3   -0.00    4.60
 -12   0   4    0.50    4.38
  12   0  -4    1.99    4.03
  12   0  -4    6.09    6.21
 -12   0   5    1.38    4.49
  12   0  -5    3.56    3.94
  12   0  -5    1.14    3.95
 -12   0   6   44.63   11.55
  12   0  -6   65.29   12.97
  12   0  -6   47.43   12.45
 -12   0   7   -0.00    3.83
  12   0  -7    2.88    4.41
 -12   0   8   -0.00    3.36
  12   0  -8   -0.00    5.96
 -12   0   9    2.83    5.99
  12   0  -9   -0.00    4.12
 -12   0  10   31.69    9.78
  12   0 -10   23.15    9.06
 -12   0  11    1.87    4.19
  12   0 -11    3.53    5.09
 -12   0  12   21.24    8.04
  12   0 -12   25.08    8.84
 -12   0  13    0.00    4.18
  12   0 -13   -0.00    4.02
 -12   0  14    0.55    4.44
  12   0 -14   -0.00    4.92
 -12   0  15   -0.00    3.93
  12   0 -15    4.50    5.55
 -12   0  16   17.14    7.45
  12   0 -16   15.44    7.86
  12   0 -17    0.55    4.96
 -12   0  18    0.00    3.86
  12   0 -18    5.51    6.16
 -12   0  19   -0.00    4.75
  12   0 -19   -0.00    6.01
 -12   0  20    3.53    5.66
  12   0 -20    4.84    5.21
 -12   0  21    3.24    4.92
  12   0 -21    1.55    4.99
 -12   0  22    6.83    5.77
  12   0 -22    4.42    6.45
 -12   0  23    8.02    5.61
 -12   0  24    0.83    3.76
  12   0 -24    1.03    5.84
 -12   0  25    2.43    5.61
  12   0 -25    6.64    6.65
 -12   0  26    0.00    4.54
  12   0 -26   -0.00    5.52
 -12   0  27    8.24    6.56
 -12   0  28    1.69    6.52
  12  -1  -1   -0.00    3.83
  12  -1  -1    1.64    4.67
  12   1  -1   -0.00    3.70
  12   1  -1    5.02    4.73
 -12  -1   1    2.75    4.26
 -12   1   2   22.97    7.96
  12  -1  -2   29.42    8.80
  12  -1  -2    4.12    5.48
  12   1  -2   15.60    6.92
  12   1  -2   12.96    6.63
 -12  -1   2   33.76    9.48
 -12   1   3    3.96    5.17
  12  -1  -3    1.34    3.63
  12  -1  -3   -0.00    4.38
  12   1  -3    3.74    4.98
  12   1  -3    0.00    5.28
 -12  -1   3    1.42    4.19
 -12   1   4   36.14   10.33
  12  -1  -4   32.65    9.74
  12  -1  -4   41.24   10.73
  12   1  -4   42.12   10.65
  12   1  -4   29.86    9.31
 -12  -1   4   36.58   10.12
 -12   1   5   -0.00    3.88
  12  -1  -5   -0.00    4.35
  12  -1  -5    5.20    5.56
  12   1  -5    3.47    4.76
  12   1  -5    0.00    3.88
 -12  -1   5    3.21    4.22
 -12   1   6    2.16    4.24
  12  -1  -6   -0.00    4.53
  12  -1  -6    1.66    5.20
  12   1  -6    0.00    4.64
 -12  -1   6    6.51    5.20
 -12   1   7    0.00    4.82
  12  -1  -7   -0.00    3.31
  12  -1  -7    3.56    4.89
  12   1  -7    3.22    5.32
 -12  -1   7   -0.00    3.77
 -12   1   8   16.13    7.79
  12  -1  -8   42.43   11.52
  12   1  -8   38.84   10.48
 -12  -1   8    9.55    6.31
 -12   1   9    2.26    5.01
  12  -1  -9   -0.00    4.27
  12   1  -9    0.00    3.75
 -12  -1   9    4.77    4.45
 -12   1  10   27.04    9.11
  12  -1 -10    8.56    5.73
  12   1 -10   14.60    6.95
 -12  -1  10   13.54    6.29
 -12   1  11    1.40    4.73
  12  -1 -11    0.27    4.70
  12   1 -11   -0.00    4.14
 -12  -1  11    0.00    4.35
 -12   1  12    0.37    3.60
  12  -1 -12   -0.00    5.58
  12   1 -12    2.43    5.46
 -12  -1  12    1.91    4.35
 -12   1  13    4.42    4.73
  12  -1 -13   -0.00    4.76
  12   1 -13   -0.00    4.05
 -12  -1  13    1.73    3.87
 -12   1  14   22.69    9.17
  12  -1 -14   16.47    7.83
  12   1 -14   22.02    9.31
 -12  -1  14   23.94    8.70
 -12   1  15    5.38    4.74
  12  -1 -15    1.38    5.01
  12   1 -15   -0.00    5.65
 -12  -1  15    0.00    4.69
 -12   1  16   -0.00    3.74
  12  -1 -16   -0.00    4.30
  12   1 -16   -0.00    4.84
 -12  -1  16    1.02    4.98
 -12   1  17    0.63    4.58
  12  -1 -17    2.02    3.90
  12   1 -17   -0.00    5.15
 -12  -1  17    0.19    3.97
 -12   1  18    9.57    6.23
  12  -1 -18   12.61    7.65
  12   1 -18    0.11    5.92
 -12  -1  18    3.66    5.04
 -12   1  19    1.05    4.91
  12  -1 -19    0.00    5.85
  12   1 -19    6.47    6.43
 -12  -1  19    2.27    5.09
 -12   1  20    9.86    7.12
  12  -1 -20    7.24    6.62
  12   1 -20    0.82    5.77
 -12  -1  20    9.59    5.92
 -12   1  21    1.89    4.84
  12  -1 -21    1.79    5.49
  12   1 -21   -0.00    4.91
 -12  -1  21    0.59    3.89
 -12   1  22   -0.00    5.58
  12  -1 -22    1.53    4.78
  12   1 -22    1.07    4.13
 -12  -1  22    0.52    5.23
 -12   1  23    2.32    5.00
  12  -1 -23    4.64    5.63
  12   1 -23    1.29    5.90
 -12  -1  23    3.84    5.91
 -12   1  24    0.73    4.89
  12  -1 -24    6.33    6.96
  12   1 -24    3.35    6.76
 -12  -1  24    0.00    4.82
 -12   1  25    0.00    5.03
  12   1 -25   -0.00    6.08
 -12  -1  25    1.41    4.79
 -12   1  26    1.68    5.69
  12   1 -26    0.00    5.67
 -12  -1  26    5.19    5.38
 -12   1  27    2.33    4.81
  12   1 -27    3.82    6.77
 -12  -1  27    6.02    5.65
 -12   1  28    4.03    6.48
 -12  -1  28    5.66    7.26
  12  -2  -1    0.00    3.78
  12  -2  -1    4.12    4.98
  12   2  -1    0.00    3.14
  12   2  -1    0.22    4.16
 -12  -2   1    7.87    5.03
  12  -2  -2   17.87    7.05
  12  -2  -2   15.61    7.55
  12   2  -2   19.57    7.28
  12   2  -2   26.40    8.03
 -12  -2   2   15.84    6.90
 -12   2   3   -0.00    4.73
  12  -2  -3    4.57    4.70
  12  -2  -3   -0.00    5.29
  12   2  -3    1.64    4.01
  12   2  -3   -0.00    4.32
 -12  -2   3    4.81    5.38
 -12   2   4    8.23    5.97
  12  -2  -4    1.31    3.89
  12  -2  -4    7.50    5.82
  12   2  -4    5.31    4.79
  12   2  -4    0.00    4.11
 -12  -2   4   16.70    6.95
 -12   2   5   10.72    6.35
  12  -2  -5   12.18    6.21
  12  -2  -5   -0.00    4.11
  12   2  -5   12.03    6.56
  12   2  -5    4.12    4.75
 -12  -2   5    1.48    3.88
 -12   2   6   31.93    9.98
  12  -2  -6   55.26   12.20
  12  -2  -6   30.54    9.74
  12   2  -6   21.99    8.35
 -12  -2   6   24.58    8.78
 -12   2   7   12.80    6.33
  12  -2  -7    1.41    5.00
  12  -2  -7   12.16    6.82
  12   2  -7    8.01    5.51
 -12  -2   7    1.72    4.16
 -12   2   8    7.53    6.23
  12  -2  -8   10.35    6.76
  12  -2  -8    0.00    4.29
  12   2  -8   -0.00    4.14
 -12  -2   8   11.55    6.12
 -12   2   9   -0.00    4.42
  12  -2  -9    3.29    5.00
  12   2  -9   -0.00    3.68
 -12  -2   9   -0.00    3.18
 -12   2  10   17.38    8.26
  12  -2 -10   31.41   10.02
  12   2 -10   12.75    6.50
 -12  -2  10   21.53    8.04
 -12   2  11   13.01    6.95
  12  -2 -11    6.99    6.05
  12   2 -11   10.26    7.20
 -12  -2  11    2.60    4.42
 -12   2  12   16.78    7.69
  12  -2 -12   11.15    6.52
  12   2 -12    0.00    5.51
 -12  -2  12   16.28    7.40
 -12   2  13    0.74    4.18
  12  -2 -13    3.55    5.68
  12   2 -13    0.79    3.85
 -12  -2  13   -0.00    3.84
 -12   2  14   -0.00    4.36
  12  -2 -14    1.58    5.05
  12   2 -14   -0.00    4.80
 -12  -2  14    0.00    3.98
 -12   2  15    0.62    4.44
  12  -2 -15   -0.00    5.15
  12   2 -15    5.19    6.05
 -12  -2  15    2.32    4.51
 -12   2  16   11.93    6.95
  12  -2 -16   11.60    7.37
  12   2 -16   22.48    8.61
 -12  -2  16   10.65    6.53
 -12   2  17   -0.00    5.50
  12  -2 -17   -0.00    4.29
  12   2 -17   -0.00    4.95
 -12  -2  17    8.07    5.39
 -12   2  18    1.78    4.75
  12  -2 -18    2.62    4.72
  12   2 -18   -0.00    4.10
 -12  -2  18    2.49    4.54
 -12   2  19   -0.00    4.76
  12  -2 -19   -0.00    5.63
  12   2 -19   -0.00    5.77
 -12  -2  19   -0.00    4.68
 -12   2  20    2.54    4.86
  12  -2 -20    0.00    5.86
  12   2 -20    1.66    4.98
 -12  -2  20    3.97    3.95
 -12   2  21    0.00    4.89
  12  -2 -21    2.61    4.99
  12   2 -21    4.36    5.56
 -12  -2  21    6.29    5.85
 -12   2  22    0.93    4.53
  12  -2 -22   15.45    9.62
  12   2 -22    3.20    5.17
 -12  -2  22    9.69    7.38
 -12   2  23   -0.00    5.27
  12   2 -23    0.25    5.31
 -12  -2  23   -0.00    5.85
 -12   2  24   -0.00    4.03
  12   2 -24   -0.00    4.82
 -12  -2  24    2.32    3.89
 -12   2  25    5.53    6.03
  12   2 -25    2.80    5.71
 -12  -2  25   -0.00    4.69
 -12   2  26    5.79    5.72
  12   2 -26    2.68    5.35
 -12  -2  26    5.42    7.03
 -12   2  27    4.58    6.47
  12   2 -27   -0.00    6.43
 -12  -2  27    1.24    4.95
  12   2 -28   -0.00    4.96
 -12  -2  28   -0.00    5.11
  12   2 -29    2.03    5.98
  12  -3  -1   -0.00    4.27
  12  -3  -1    1.01    4.32
  12   3  -1    3.97    4.76
  12  -3  -2   23.49    7.76
  12  -3  -2    8.81    5.90
  12   3  -2   28.21    8.29
  12   3  -2    8.03    5.64
 -12   3   3    9.10    5.56
  12  -3  -3   -0.00    3.98
  12  -3  -3    0.29    5.39
  12   3  -3   10.43    5.71
  12   3  -3    3.44    4.13
 -12  -3   3   14.12    6.72
 -12   3   4   29.22    9.47
  12  -3  -4   36.50   10.22
  12  -3  -4   24.21    9.14
  12   3  -4   15.16    6.59
  12   3  -4   13.50    6.72
 -12  -3   4   16.99    6.93
 -12   3   5    9.45    6.10
  12  -3  -5    2.47    4.41
  12  -3  -5    0.00    4.21
  12   3  -5    7.60    4.47
 -12  -3   5   11.53    6.30
 -12   3   6    5.20    5.86
  12  -3  -6    1.02    3.91
  12  -3  -6   -0.00    4.20
  12   3  -6   -0.00    4.57
 -12  -3   6    2.85    4.65
 -12   3   7    2.82    4.35
  12  -3  -7    7.74    6.20
  12  -3  -7   -0.00    4.47
  12   3  -7    7.20    6.02
 -12  -3   7    5.29    4.87
 -12   3   8   12.37    7.23
  12  -3  -8   29.54    9.48
  12  -3  -8   11.41    7.14
  12   3  -8   14.93    6.90
 -12  -3   8   20.71    7.43
 -12   3   9   10.96    6.02
  12  -3  -9    2.68    5.38
  12  -3  -9    5.13    5.88
  12   3  -9   19.70    7.37
 -12  -3   9    9.26    5.93
 -12   3  10   18.90    8.66
  12  -3 -10   30.42    9.76
  12  -3 -10   21.92    8.73
  12   3 -10    5.59    5.63
 -12  -3  10   18.97    7.57
 -12   3  11   -0.00    4.36
  12  -3 -11    2.52    5.81
  12   3 -11    0.01    4.60
 -12  -3  11   -0.00    5.31
 -12   3  12    7.54    4.97
  12  -3 -12    0.00    5.20
  12   3 -12    0.00    5.32
 -12  -3  12    6.41    5.32
 -12   3  13   -0.00    5.57
  12  -3 -13    1.75    5.55
  12   3 -13    0.18    4.44
 -12  -3  13   -0.00    4.35
 -12   3  14   14.99    7.54
  12  -3 -14   14.41    8.45
  12   3 -14   18.04    8.49
 -12  -3  14   15.47    6.82
 -12   3  15    7.60    6.43
  12  -3 -15    0.00    4.78
  12   3 -15    3.75    4.21
 -12  -3  15    5.68    5.21
 -12   3  16   -0.00    5.23
  12  -3 -16    1.59    6.56
  12   3 -16    3.97    5.73
 -12  -3  16    4.05    5.64
 -12   3  17   -0.00    5.10
  12  -3 -17    6.73    6.03
  12   3 -17    1.84    4.89
 -12  -3  17    0.92    5.04
 -12   3  18    0.00    4.62
  12  -3 -18    3.40    5.37
  12   3 -18    0.00    4.29
 -12  -3  18    1.26    4.52
 -12   3  19    2.31    5.30
  12  -3 -19    2.36    5.14
  12   3 -19   -0.00    5.05
 -12  -3  19    5.12    5.15
 -12   3  20    6.16    6.44
  12  -3 -20    4.28    5.06
  12   3 -20   -0.00    3.78
 -12  -3  20    5.82    5.28
 -12   3  21   -0.00    5.47
  12   3 -21    0.01    4.00
 -12  -3  21    2.58    5.12
 -12   3  22    0.00    5.69
  12   3 -22    1.18    4.97
 -12  -3  22   -0.00    4.54
 -12   3  23    0.00    4.83
  12   3 -23    1.49    4.37
 -12  -3  23    0.00    3.95
 -12   3  24   11.33    7.70
  12   3 -24    0.94    5.39
 -12  -3  24   12.91    8.14
 -12   3  25   -0.00    6.06
  12   3 -25    0.00    4.79
 -12  -3  25   11.17    6.40
 -12   3  26   -0.00    6.00
  12   3 -26    0.84    5.52
 -12  -3  26   -0.00    4.73
  12   3 -27   -0.00    5.77
 -12  -3  27   -0.00    5.94
  12   3 -28    4.96    7.32
 -12  -3  28    7.97    7.40
  12   3 -29    3.43    6.08
  12   3 -30    5.70    5.87
  12  -4  -1    9.74    5.89
  12  -4  -1    0.00    5.55
  12   4  -1   17.51    6.54
  12  -4  -2    7.92    5.84
  12  -4  -2   -0.00    4.55
  12   4  -2    0.00    4.13
  12  -4  -3    1.98    4.52
  12  -4  -3    0.43    4.56
  12   4  -3   -0.00    3.26
 -12   4   4    6.33    6.20
  12  -4  -4    4.24    4.77
  12  -4  -4    2.14    4.75
  12   4  -4   -0.00    3.86
 -12   4   5    7.22    6.63
  12  -4  -5    0.00    3.38
  12  -4  -5    8.75    6.18
  12   4  -5    3.43    4.69
 -12  -4   5    5.91    4.81
 -12   4   6   20.73    8.12
  12  -4  -6   12.08    6.95
  12  -4  -6    7.14    6.04
  12   4  -6   12.70    6.04
 -12  -4   6   21.96    7.74
 -12   4   7    6.90    6.18
  12  -4  -7   20.66    8.51
  12  -4  -7    5.59    6.04
  12   4  -7   12.66    6.35
 -12  -4   7   18.97    7.21
 -12   4   8    3.42    4.73
  12  -4  -8   10.21    6.31
  12  -4  -8    2.06    4.91
  12   4  -8    2.14    3.79
 -12  -4   8    0.86    3.64
 -12   4   9    8.41    6.78
  12  -4  -9   12.21    6.67
  12  -4  -9    9.05    6.54
  12   4  -9    3.71    5.68
 -12  -4   9    2.57    4.52
 -12   4  10    6.84    5.85
  12  -4 -10    5.44    6.01
  12  -4 -10    2.78    5.21
  12   4 -10   13.10    7.46
 -12  -4  10    0.27    3.58
 -12   4  11    0.89    4.16
  12  -4 -11   13.52    6.88
  12  -4 -11    6.84    6.74
  12   4 -11    2.54    5.30
 -12  -4  11    6.42    5.37
 -12   4  12   17.95    7.98
  12  -4 -12   18.80    8.37
  12   4 -12   13.51    7.45
 -12  -4  12    9.39    5.77
 -12   4  13    0.00    5.97
  12  -4 -13    0.00    4.74
  12   4 -13   -0.00    4.35
 -12  -4  13    0.94    4.75
 -12   4  14    3.47    5.16
  12  -4 -14   -0.00    4.08
  12   4 -14    1.39    5.42
 -12  -4  14    0.41    4.03
 -12   4  15    0.00    5.81
  12  -4 -15    3.99    6.05
  12   4 -15    1.86    5.16
 -12  -4  15   -0.00    3.85
 -12   4  16    7.60    5.65
  12  -4 -16    1.67    5.70
  12   4 -16    6.41    6.22
 -12  -4  16    7.58    6.29
 -12   4  17   13.59    8.44
  12  -4 -17   -0.00    4.02
  12   4 -17    0.81    5.21
 -12  -4  17    5.42    5.08
 -12   4  18    2.47    5.19
  12   4 -18    3.47    5.28
 -12  -4  18    9.27    6.79
 -12   4  19    3.75    4.96
  12   4 -19    0.00    5.13
 -12  -4  19    2.01    5.34
 -12   4  20   10.39    7.41
  12   4 -20    4.66    6.20
 -12  -4  20    3.35    5.34
 -12   4  21    8.26    6.74
  12   4 -21    4.03    7.10
 -12  -4  21    0.66    5.01
 -12   4  22    6.91    6.63
  12   4 -22    4.86    7.38
 -12  -4  22   12.51    6.92
 -12   4  23    0.00    5.85
  12   4 -23   -0.00    4.29
 -12  -4  23    0.00    5.37
 -12   4  24    0.21    4.17
  12   4 -24    0.00    4.70
 -12  -4  24    2.18    6.12
 -12   4  25   -0.00    4.60
  12   4 -25   -0.00    6.68
 -12  -4  25    1.91    3.86
 -12   4  26    5.91    6.61
  12   4 -26    2.06    6.02
 -12  -4  26    0.00    4.33
  12   4 -27    2.04    5.78
 -12  -4  27   -0.00    5.41
  12   4 -28   -0.00    5.76
 -12  -4  28    0.00    3.96
  12   4 -29   -0.00    6.04
  12   4 -30    0.00    5.40
  12   4 -31   -0.00    4.81
  12  -5  -1   -0.00    3.82
  12  -5  -1    3.38    5.52
  12   5  -1   -0.00    3.77
  12  -5  -2    5.14    4.64
  12  -5  -2    0.97    5.15
  12   5  -2    8.70    5.13
  12  -5  -3    6.34    6.75
  12  -5  -3    5.94    6.78
  12   5  -3    0.00    3.72
  12  -5  -4    7.45    5.89
  12  -5  -4    3.27    5.52
  12   5  -4   15.03    6.01
 -12   5   5    6.14    5.37
  12  -5  -5    6.70    6.53
  12  -5  -5    0.00    5.44
  12   5  -5   -0.00    4.12
 -12   5   6    2.35    4.69
  12  -5  -6    0.00    5.46
  12  -5  -6    0.00    4.90
  12   5  -6   -0.00    4.60
 -12   5   7   10.03    6.42
  12  -5  -7    1.30    4.40
  12  -5  -7    3.74    6.78
  12   5  -7    2.69    4.69
 -12   5   8   23.79    9.41
  12  -5  -8   21.96    7.95
  12  -5  -8    9.83    7.00
  12   5  -8   18.71    7.09
 -12   5   9   18.08    8.86
  12  -5  -9    5.80    6.52
  12  -5  -9    1.11    5.01
  12   5  -9   16.34    6.94
 -12   5  10   -0.00    4.62
  12  -5 -10    4.39    5.25
  12  -5 -10    6.49    5.93
  12   5 -10    6.60    5.44
 -12  -5  10    2.04    4.71
 -12   5  11   -0.00    5.62
  12  -5 -11    4.90    5.70
  12  -5 -11    2.78    4.33
  12   5 -11   -0.00    4.96
 -12  -5  11   -0.00    3.62
 -12   5  12   -0.00    5.27
  12  -5 -12   -0.00    4.38
  12  -5 -12   -0.00    4.81
  12   5 -12    0.57    4.47
 -12  -5  12   -0.00    4.04
 -12   5  13   16.43    8.25
  12  -5 -13    1.88    4.88
  12   5 -13   14.44    6.65
 -12  -5  13    8.90    6.33
 -12   5  14   15.58    8.50
  12  -5 -14   14.96    8.39
  12   5 -14    4.85    5.01
 -12  -5  14    2.73    5.25
  12   5 -15    5.25    5.60
 -12  -5  15    1.80    4.63
 -12   5  16    7.99    5.09
  12   5 -16    1.41    5.70
 -12  -5  16    4.31    5.72
 -12   5  17    1.93    5.38
  12   5 -17    0.42    4.84
 -12  -5  17    2.26    4.55
 -12   5  18   14.67    7.77
  12   5 -18    2.08    5.17
 -12  -5  18    3.17    5.01
 -12   5  19   -0.00    5.61
  12   5 -19    7.23    6.22
 -12  -5  19    0.70    4.42
 -12   5  20    1.14    4.05
  12   5 -20   -0.00    6.21
 -12  -5  20    0.47    4.16
 -12   5  21    0.92    4.03
  12   5 -21    4.43    5.54
 -12  -5  21    2.12    5.12
 -12   5  22   -0.00    3.75
  12   5 -22   -0.00    4.98
 -12  -5  22   -0.00    4.91
 -12   5  23   10.03    7.48
  12   5 -23    3.81    6.07
 -12  -5  23   -0.00    4.82
 -12   5  24    8.68    7.06
  12   5 -24    9.68    6.84
 -12  -5  24    4.68    5.90
 -12   5  25   -0.00    4.58
  12   5 -25    8.05    7.03
 -12  -5  25    3.13    5.59
  12   5 -26   -0.00    5.04
 -12  -5  26    1.13    4.47
  12   5 -27    1.62    4.98
 -12  -5  27    5.86    5.36
  12   5 -28    2.05    5.78
 -12  -5  28    0.00    4.55
  12   5 -29   -0.00    4.37
  12   5 -30   -0.00    5.73
  12  -6  -1   13.14    6.99
  12   6  -1   18.04    6.56
  12  -6  -2    9.15    6.46
  12  -6  -2    4.79    5.93
  12   6  -2    6.27    4.51
  12  -6  -3    0.00    4.74
  12  -6  -3   -0.00    4.90
  12   6  -3    0.98    3.96
  12  -6  -4    2.08    5.16
  12  -6  -4    1.76    4.16
  12   6  -4    1.44    3.15
  12  -6  -5   17.05    8.82
  12  -6  -5   21.53    9.31
  12   6  -5   20.76    7.20
 -12   6   6   12.16    7.56
  12  -6  -6    4.92    5.26
  12  -6  -6    5.15    6.23
  12   6  -6    3.36    4.67
 -12   6   7   17.81    7.83
  12  -6  -7   18.79    7.57
  12  -6  -7    6.87    6.72
  12   6  -7    4.03    4.33
 -12   6   8    5.05    6.22
  12  -6  -8    0.00    5.17
  12  -6  -8   10.86    7.38
  12   6  -8    1.54    4.26
 -12   6   9   -0.00    5.26
  12  -6  -9    2.77    5.05
  12  -6  -9   -0.00    4.64
  12   6  -9    0.31    4.25
 -12   6  10   -0.00    4.22
  12  -6 -10    4.39    5.50
  12  -6 -10    4.85    6.27
  12   6 -10   -0.00    4.11
 -12   6  11   45.58   12.65
  12  -6 -11   11.74    7.34
  12  -6 -11   15.95    8.31
  12   6 -11   16.13    7.20
 -12   6  12    7.53    6.75
  12  -6 -12    8.18    6.54
  12   6 -12    9.80    6.13
 -12   6  13   -0.00    5.56
  12  -6 -13    1.84    5.40
  12   6 -13   -0.00    4.59
 -12   6  14   -0.00    3.50
  12  -6 -14   -0.00    5.68
  12   6 -14   -0.00    3.77
 -12   6  15    8.90    7.76
  12   6 -15    3.19    4.95
 -12   6  16    5.64    7.27
  12   6 -16    0.64    4.67
 -12  -6  16    2.94    4.49
 -12   6  17   13.55    7.87
  12   6 -17    1.77    4.70
 -12  -6  17   -0.00    3.96
 -12   6  18   19.16    8.46
  12   6 -18    0.44    4.84
 -12  -6  18    0.39    3.86
 -12   6  19   -0.00    4.06
  12   6 -19    3.08    5.39
 -12  -6  19    2.33    5.41
 -12   6  20    2.50    4.53
  12   6 -20    2.72    4.35
 -12  -6  20   -0.00    4.82
 -12   6  21    6.77    6.80
  12   6 -21   -0.00    4.57
 -12  -6  21    1.51    5.80
 -12   6  22   -0.00    4.95
  12   6 -22    3.53    5.84
 -12  -6  22   -0.00    4.54
 -12   6  23    7.11    6.18
  12   6 -23   -0.00    5.79
 -12  -6  23    0.00    5.16
 -12   6  24   -0.00    4.68
  12   6 -24   -0.00    5.58
 -12  -6  24    0.00    5.34
  12   6 -25   -0.00    6.01
 -12  -6  25   13.77    7.72
  12   6 -26   -0.00    5.41
 -12  -6  26    2.20    5.70
  12   6 -27    5.09    5.94
 -12  -6  27    2.50    5.88
 -12  -6  28   10.17    7.36
  12  -7  -1    3.92    5.26
  12   7  -1    0.00    3.43
  12  -7  -2   -0.00    5.03
  12   7  -2    8.06    5.02
  12  -7  -3   27.79    9.01
  12  -7  -3   10.83    8.16
  12   7  -3   15.33    6.17
  12  -7  -4    4.53    5.44
  12  -7  -4    4.78    6.94
  12   7  -4    4.11    4.49
  12  -7  -5   -0.00    4.50
  12  -7  -5    1.53    5.15
  12   7  -5    2.02    3.38
  12  -7  -6   -0.00    4.49
  12  -7  -6   -0.00    4.91
  12   7  -6    0.57    3.33
  12  -7  -7    9.46    7.55
  12   7  -7    3.75    4.29
 -12   7   8   12.36    7.11
  12  -7  -8    5.13    6.45
  12   7  -8    1.60    2.96
 -12   7   9   21.85    8.57
  12  -7  -9   22.09    8.69
  12   7  -9   10.68    6.10
 -12   7  10    2.94    4.74
  12  -7 -10    9.43    6.15
  12   7 -10    1.54    4.75
 -12   7  11   -0.00    5.60
  12  -7 -11   -0.00    5.55
  12   7 -11    0.00    3.47
 -12   7  12    0.00    4.16
  12  -7 -12    5.51    6.29
  12   7 -12    2.93    4.54
 -12   7  13    0.00    5.49
  12  -7 -13    0.00    5.30
  12   7 -13    0.30    4.55
 -12   7  14    0.35    4.66
  12  -7 -14    5.89    5.43
  12   7 -14    4.93    5.60
 -12   7  15    5.29    6.20
  12  -7 -15    3.03    5.87
  12   7 -15   -0.00    4.76
 -12   7  16   -0.00    5.59
  12  -7 -16   -0.00    4.22
  12   7 -16    6.62    5.09
 -12   7  17   -0.00    3.06
  12   7 -17    0.00    3.65
 -12   7  18    2.64    5.27
  12   7 -18    0.00    4.04
 -12   7  19    0.37    4.46
  12   7 -19    3.57    5.65
 -12   7  20    0.30    3.62
  12   7 -20    0.75    4.22
 -12   7  21   -0.00    5.46
  12   7 -21   -0.00    4.38
 -12   7  22    0.99    4.65
  12   7 -22    0.00    4.69
  12   7 -23   -0.00    4.35
 -12  -7  23   -0.00    4.11
  12   7 -24    2.56    4.86
 -12  -7  24   -0.00    5.93
 -12  -7  25   -0.00    5.45
 -12  -7  26   -0.00    4.41
 -12  -7  27   -0.00    5.14
 -12  -7  28   -0.00    5.70
  12  -8  -1    7.05    6.51
  12   8  -1    0.00    3.94
  12  -8  -2   -0.00    6.05
  12   8  -2    3.83    4.20
  12  -8  -3    7.33    5.80
  12   8  -3   -0.00    4.04
  12  -8  -4    2.13    4.79
  12   8  -4    0.21    3.29
  12  -8  -5    8.77    6.53
  12   8  -5    0.87    4.31
  12  -8  -6    2.85    5.65
  12   8  -6    3.34    4.47
  12  -8  -7    5.85    5.55
  12   8  -7   12.82    6.00
  12  -8  -8    1.42    4.30
  12   8  -8    0.91    3.79
 -12   8   9    7.34    5.86
  12  -8  -9   -0.00    5.93
  12   8  -9   -0.00    5.03
 -12   8  10   -0.00    5.77
  12  -8 -10    2.64    5.17
  12   8 -10   -0.00    4.26
 -12   8  11    0.00    5.43
  12  -8 -11    7.47    5.99
  12   8 -11    2.90    4.61
 -12   8  12    0.00    5.35
  12  -8 -12   -0.00    3.89
  12   8 -12    4.53    4.58
 -12   8  13    5.60    5.98
  12  -8 -13    9.56    6.57
  12   8 -13    0.63    4.45
 -12   8  14    0.73    5.32
  12  -8 -14   -0.00    5.21
  12   8 -14    2.12    4.97
 -12   8  15    0.00    4.71
  12  -8 -15    6.46    5.94
  12   8 -15    2.65    4.66
 -12   8  16    3.48    5.64
  12  -8 -16    3.70    5.81
  12   8 -16   -0.00    3.98
 -12   8  17   15.91    8.53
  12  -8 -17   10.77    7.26
  12   8 -17    3.44    5.05
 -12   8  18   -0.00    4.51
  12  -8 -18   -0.00    5.61
  12   8 -18   -0.00    4.96
 -12   8  19    2.75    4.20
  12   8 -19   -0.00    5.44
 -12   8  20    1.07    4.54
  12   8 -20    7.84    6.43
  12   8 -21    6.85    5.91
  12  -9  -1   -0.00    5.99
  12   9  -1    2.11    3.52
  12  -9  -2   -0.00    5.38
  12   9  -2   -0.00    3.71
  12  -9  -3   20.50    9.58
  12   9  -3   21.45    7.00
  12  -9  -4    0.00    4.11
  12   9  -4    0.96    3.14
  12  -9  -5    6.64    5.58
  12   9  -5    1.20    3.85
  12  -9  -6    3.13    4.10
  12   9  -6    0.51    3.76
  12  -9  -7   -0.00    5.38
  12   9  -7    0.00    3.49
  12  -9  -8    4.08    5.11
  12   9  -8    0.46    3.76
  12  -9  -9   18.88    8.37
  12   9  -9    4.98    4.30
  12  -9 -10    4.13    4.68
  12   9 -10    0.00    4.39
 -12   9  11    2.25    6.06
  12  -9 -11   -0.00    5.56
  12   9 -11    0.10    3.97
 -12   9  12   -0.00    5.40
  12  -9 -12    0.00    4.19
  12   9 -12    3.46    4.80
 -12   9  13    9.98    7.64
  12  -9 -13    0.00    5.96
  12   9 -13   -0.00    5.05
 -12   9  14   -0.00    5.67
  12  -9 -14    3.15    5.15
  12   9 -14    1.42    4.28
 -12   9  15    8.23    6.28
  12  -9 -15   -0.00    5.20
  12   9 -15    2.32    4.35
 -12   9  16   10.40    6.67
  12  -9 -16    4.11    4.56
  12   9 -16   -0.00    4.23
 -12   9  17    3.82    5.90
  12  -9 -17    0.00    6.06
  12   9 -17    3.30    4.74
 -12   9  18   -0.00    4.45
  12  -9 -18    3.22    6.84
  12   9 -18    0.85    3.61
  12 -10  -1    6.65    5.95
  12  10  -1    6.90    4.58
  12 -10  -2    0.02    4.62
  12  10  -2    3.73    3.50
  12 -10  -3    3.11    6.29
  12  10  -3    3.15    3.44
  12 -10  -4   -0.00    4.89
  12  10  -4   -0.00    3.12
  12 -10  -5   14.97    7.00
  12  10  -5    7.64    4.64
  12 -10  -6    0.00    4.97
  12  10  -6   -0.00    2.95
  12 -10  -7    8.45    6.43
  12  10  -7    4.72    4.81
  12 -10  -8    0.00    5.30
  12  10  -8    0.00    3.93
  12 -10  -9    4.05    5.73
  12  10  -9    3.00    4.66
  12 -10 -10   -0.00    5.37
  12  10 -10   -0.00    3.76
  12 -10 -11    9.56    6.92
  12  10 -11    1.67    4.34
 -12  10  12   -0.00    4.81
  12 -10 -12    2.83    5.50
  12  10 -12    2.91    4.60
 -12  10  13    1.67    4.67
  12 -10 -13    0.14    5.53
  12  10 -13    1.91    4.48
 -12  10  14   -0.00    5.74
  12 -10 -14   -0.00    5.57
  12  10 -14   -0.00    4.27
 -12  10  15    1.56    4.95
  12 -10 -15    0.16    5.10
  12  10 -15   -0.00    4.58
  12 -11  -1    8.23    5.58
  12  11  -1    0.17    3.46
  12 -11  -2   -0.00    5.64
  12  11  -2    1.56    3.21
  12 -11  -3   -0.00    4.74
  12  11  -3    1.01    3.52
  12 -11  -4    3.31    4.41
  12  11  -4    2.05    3.04
  12 -11  -5    6.66    7.34
  12  11  -5   -0.00    2.95
  12 -11  -6   -0.00    5.82
  12  11  -6    1.08    3.07
  12 -11  -7    1.71    6.00
  12  11  -7   -0.00    3.20
  12 -11  -8    5.26    4.94
  12  11  -8    1.49    4.17
  12 -11  -9   12.83    8.09
  12  11  -9    5.85    5.10
  12 -11 -10   -0.00    5.43
  12  11 -10   -0.00    3.55
  12 -11 -11   -0.00    5.60
  12  11 -11    0.79    4.44
  12  12  -1    1.50    3.45
  12  12  -2   -0.00    3.24
  12  12  -3    1.27    2.89
  12  12  -4    1.33    2.70
  12  12  -5    4.09    3.37
  12  12  -6   -0.00    3.54
  12  13  -1   -0.00    2.71
  12  13  -2    2.73    3.13
 -11   0   1   84.14   15.33
  11   0  -1   69.74   13.78
  11   0  -1   72.82   14.05
 -11   0   2    0.19    4.30
  11   0  -2    3.58    4.74
  11   0  -2    2.80    4.99
 -11   0   3   11.83    6.25
  11   0  -3   41.94    9.97
  11   0  -3   28.44    8.91
 -11   0   4    3.55    4.06
  11   0  -4   -0.00    2.88
  11   0  -4   -0.00    3.59
 -11   0   5   81.76   16.35
  11   0  -5   99.41   17.10
  11   0  -5  131.93   19.02
 -11   0   6    0.24    3.38
  11   0  -6   -0.00    5.06
 -11   0   7    0.00    3.90
  11   0  -7   -0.00    4.87
 -11   0   8   -0.00    4.53
  11   0  -8    2.18    5.04
 -11   0   9   25.36    8.57
  11   0  -9   15.29    6.91
 -11   0  10    0.64    3.36
  11   0 -10    1.50    4.12
 -11   0  11   48.07   11.57
  11   0 -11   18.75    7.83
 -11   0  12   -0.00    3.53
  11   0 -12    0.75    4.34
 -11   0  13   -0.00    4.02
  11   0 -13    5.60    5.64
 -11   0  14   -0.00    4.94
  11   0 -14    1.61    4.58
 -11   0  15   19.33    7.56
  11   0 -15    5.73    6.73
 -11   0  16    2.63    4.79
  11   0 -16    0.23    4.58
 -11   0  17    8.73    6.12
  11   0 -17    4.31    5.52
 -11   0  18    0.54    5.08
  11   0 -18   -0.00    4.51
 -11   0  19   15.22    6.61
  11   0 -19    2.83    4.07
 -11   0  20    0.00    4.58
  11   0 -20   -0.00    5.24
 -11   0  21   17.15    7.70
  11   0 -21   14.42    7.79
 -11   0  22    1.82    5.14
  11   0 -22    0.43    3.95
 -11   0  23    9.44    6.10
  11   0 -23    0.00    4.20
 -11   0  24    0.57    5.70
  11   0 -24   -0.00    5.51
 -11   0  25   28.17    9.73
  11   0 -25    4.93    5.54
 -11   0  26   -0.00    4.21
  11   0 -26   -0.00    4.19
 -11   0  27    8.25    6.39
 -11   0  28   -0.00    5.00
 -11   0  29    3.95    4.99
 -11   0  30    2.90    5.14
 -11   1   1   65.76   14.26
  11  -1  -1  104.46   16.25
  11  -1  -1   65.65   13.93
  11   1  -1   78.66   14.62
 -11   1   2    5.24    4.91
  11  -1  -2    0.57    3.98
  11  -1  -2    0.30    4.52
  11   1  -2    1.17    4.15
 -11   1   3   35.97   10.65
  11  -1  -3   36.37   10.16
  11  -1  -3   55.26   12.10
  11   1  -3   64.11   12.11
  11   1  -3   42.11   10.47
 -11  -1   3   47.95   11.51
 -11   1   4   -0.00    3.93
  11  -1  -4    0.00    3.82
  11  -1  -4   -0.00    5.32
  11   1  -4    0.00    4.20
  11   1  -4    2.47    4.57
 -11  -1   4    4.65    5.37
 -11   1   5    5.72    5.66
  11  -1  -5   11.42    6.79
  11  -1  -5    7.58    6.06
  11   1  -5    3.60    4.82
 -11  -1   5    1.38    4.01
 -11   1   6    4.48    5.08
  11  -1  -6   11.48    6.21
  11  -1  -6    1.79    4.83
  11   1  -6    5.83    5.89
 -11  -1   6    6.05    4.69
 -11   1   7   26.15    8.99
  11  -1  -7   37.29   10.31
  11   1  -7   39.91   10.55
 -11  -1   7   60.61   12.34
 -11   1   8    3.71    4.98
  11  -1  -8    1.26    5.06
  11   1  -8    1.23    4.96
 -11  -1   8    3.72    4.43
 -11   1   9   38.53    9.69
  11  -1  -9   18.12    7.36
  11   1  -9    5.32    5.79
 -11  -1   9   11.15    6.36
 -11   1  10   -0.00    4.57
  11  -1 -10    1.51    3.82
  11   1 -10   -0.00    3.67
 -11  -1  10   -0.00    3.61
 -11   1  11    4.91    5.26
  11  -1 -11    0.49    4.31
  11   1 -11    1.60    5.14
 -11  -1  11    0.28    4.29
 -11   1  12    0.56    4.30
  11  -1 -12   -0.00    4.26
  11   1 -12    0.00    4.03
 -11  -1  12   10.43    6.41
 -11   1  13   19.92    8.20
  11  -1 -13   22.82    8.32
  11   1 -13   20.46    8.79
 -11  -1  13   27.22    8.50
 -11   1  14    0.81    3.96
  11  -1 -14   -0.00    4.21
  11   1 -14    0.00    5.19
 -11  -1  14   -0.00    3.65
 -11   1  15   -0.00    4.70
  11  -1 -15   -0.00    5.26
  11   1 -15    1.27    5.07
 -11  -1  15    0.83    4.07
 -11   1  16   -0.00    4.85
  11  -1 -16   -0.00    4.60
  11   1 -16    2.01    4.47
 -11  -1  16    1.70    4.61
 -11   1  17    7.89    6.21
  11  -1 -17    7.98    7.55
  11   1 -17    7.43    6.51
 -11  -1  17    7.34    5.94
 -11   1  18   -0.00    5.02
  11  -1 -18    3.22    4.51
  11   1 -18    2.39    5.49
 -11  -1  18    1.60    4.89
 -11   1  19   10.28    6.39
  11  -1 -19   -0.00    4.86
  11   1 -19    9.25    6.62
 -11  -1  19    4.42    5.73
 -11   1  20    0.35    4.16
  11  -1 -20   -0.00    6.43
  11   1 -20   -0.00    5.69
 -11  -1  20    0.71    4.92
 -11   1  21    1.72    6.17
  11  -1 -21    6.06    6.72
  11   1 -21   -0.00    5.38
 -11  -1  21    3.71    5.27
 -11   1  22    2.74    4.63
  11  -1 -22   -0.00    5.98
  11   1 -22    0.99    5.13
 -11  -1  22    0.37    3.81
 -11   1  23    6.10    5.83
  11  -1 -23    5.41    7.12
  11   1 -23    6.24    6.17
 -11  -1  23   26.20    8.81
 -11   1  24    1.64    4.91
  11  -1 -24    0.00    6.26
  11   1 -24   -0.00    4.59
 -11  -1  24   -0.00    5.48
 -11   1  25    1.62    5.39
  11  -1 -25    6.83    6.16
  11   1 -25    7.53    7.06
 -11  -1  25    2.07    5.34
 -11   1  26    5.41    6.49
  11   1 -26    2.09    5.66
 -11  -1  26    3.55    5.81
 -11   1  27    7.11    6.15
  11   1 -27   11.77    7.43
 -11  -1  27    7.21    6.74
 -11   1  28   -0.00    5.10
  11   1 -28   -0.00    5.60
 -11  -1  28   -0.00    5.51
 -11   1  29    4.12    4.65
 -11  -1  29   10.12    7.11
 -11   1  30   -0.00    6.58
 -11  -1  30    0.00    5.79
  11  -2  -1   21.93    7.63
  11  -2  -1    9.92    6.21
  11   2  -1   23.83    7.54
 -11   2   2   -0.00    3.29
  11  -2  -2    3.43    3.53
  11  -2  -2    0.00    4.77
  11   2  -2   -0.00    4.17
 -11   2   3   16.42    7.36
  11  -2  -3    8.75    6.13
  11  -2  -3    9.85    6.78
  11   2  -3    3.55    5.09
 -11   2   4    8.02    5.53
  11  -2  -4   12.44    6.41
  11  -2  -4    0.74    4.78
  11   2  -4    0.00    4.17
 -11   2   5   39.73   10.80
  11  -2  -5   52.83   11.94
  11  -2  -5   15.06    7.45
  11   2  -5   30.39    9.08
 -11   2   6   16.69    6.97
  11  -2  -6   12.35    7.18
  11  -2  -6    8.56    6.48
  11   2  -6   14.34    6.62
 -11  -2   6    6.02    5.00
 -11   2   7   12.94    6.90
  11  -2  -7   15.54    7.30
  11  -2  -7    4.65    6.58
  11   2  -7    3.81    5.36
 -11  -2   7   13.43    6.53
 -11   2   8   14.28    6.40
  11  -2  -8    4.46    5.28
  11   2  -8    5.07    4.80
 -11  -2   8    6.05    5.30
 -11   2   9   38.25   10.27
  11  -2  -9   14.73    7.23
  11   2  -9   11.92    6.55
 -11  -2   9   20.85    7.69
 -11   2  10    5.62    4.94
  11  -2 -10    0.05    4.83
  11   2 -10    1.82    3.64
 -11  -2  10    0.00    4.55
 -11   2  11   29.11    9.12
  11  -2 -11   24.14    9.37
  11   2 -11   18.01    7.92
 -11  -2  11   29.65    8.63
 -11   2  12    0.17    3.80
  11  -2 -12    2.85    4.99
  11   2 -12    1.65    5.01
 -11  -2  12   -0.00    3.16
 -11   2  13    5.28    5.48
  11  -2 -13   -0.00    4.54
  11   2 -13    1.56    4.69
 -11  -2  13   -0.00    4.57
 -11   2  14    4.96    5.73
  11  -2 -14    9.51    5.88
  11   2 -14   -0.00    5.70
 -11  -2  14    0.00    4.67
 -11   2  15    5.21    5.58
  11  -2 -15    6.44    6.78
  11   2 -15   17.94    7.80
 -11  -2  15   14.14    7.31
 -11   2  16    6.38    4.94
  11  -2 -16    2.06    5.64
  11   2 -16    0.00    4.42
 -11  -2  16    4.98    5.56
 -11   2  17   -0.00    4.17
  11  -2 -17    1.66    4.27
  11   2 -17    4.24    5.34
 -11  -2  17    0.00    4.68
 -11   2  18   10.19    7.44
  11  -2 -18   -0.00    5.46
  11   2 -18    0.00    4.49
 -11  -2  18    1.15    4.30
 -11   2  19    6.69    5.59
  11  -2 -19   -0.00    5.02
  11   2 -19   11.75    7.43
 -11  -2  19    0.00    3.86
 -11   2  20    0.00    4.35
  11  -2 -20    0.28    5.23
  11   2 -20    3.11    6.00
 -11  -2  20    0.68    4.84
 -11   2  21   21.51    8.93
  11  -2 -21    6.06    7.32
  11   2 -21   19.56    8.63
 -11  -2  21    2.25    4.95
 -11   2  22   -0.00    3.34
  11  -2 -22    1.55    6.06
  11   2 -22   -0.00    5.91
 -11  -2  22    0.00    5.19
 -11   2  23    0.00    4.94
  11  -2 -23    0.29    5.42
  11   2 -23    4.03    6.41
 -11  -2  23   -0.00    6.54
 -11   2  24   -0.00    5.05
  11   2 -24   -0.00    5.33
 -11  -2  24    2.89    4.91
 -11   2  25    5.88    6.76
  11   2 -25   -0.00    5.87
 -11  -2  25    4.83    6.18
 -11   2  26    0.48    4.75
  11   2 -26    1.76    6.74
 -11  -2  26    0.00    4.83
 -11   2  27    3.36    5.66
  11   2 -27    0.00    5.09
 -11  -2  27   16.00    7.53
 -11   2  28   -0.00    4.59
  11   2 -28   -0.00    4.71
 -11  -2  28   -0.00    5.12
 -11   2  29    7.06    6.53
  11   2 -29    0.00    5.64
 -11  -2  29    0.30    5.23
 -11   2  30    1.89    5.24
 -11  -2  30   -0.00    5.74
  11  -3  -1    9.77    5.64
  11  -3  -1    1.52    4.92
  11   3  -1   16.45    6.01
  11   3  -1    3.29    3.81
 -11  -3   1   11.33    5.57
  11  -3  -2   10.30    5.82
  11  -3  -2    3.59    5.63
  11   3  -2   10.97    5.49
  11   3  -2    9.88    5.58
 -11  -3   2   10.86    6.10
 -11   3   3   28.85    9.49
  11  -3  -3   41.10   10.03
  11  -3  -3   24.28    8.92
  11   3  -3   23.76    7.73
 -11   3   4    8.33    6.03
  11  -3  -4    7.87    5.18
  11  -3  -4    2.77    5.15
  11   3  -4    9.76    5.62
 -11   3   5   10.72    6.15
  11  -3  -5    8.15    5.33
  11  -3  -5    2.37    5.28
  11   3  -5    0.22    3.43
 -11   3   6   14.44    6.88
  11  -3  -6   18.73    7.81
  11  -3  -6    9.21    7.35
  11   3  -6    2.95    4.57
 -11   3   7   31.25    9.72
  11  -3  -7   73.95   13.70
  11  -3  -7   30.96   10.04
  11   3  -7   29.45    8.90
 -11  -3   7   31.23    9.11
 -11   3   8    4.80    5.41
  11  -3  -8    2.28    5.46
  11  -3  -8    3.96    4.69
  11   3  -8    1.29    4.66
 -11  -3   8    5.21    4.61
 -11   3   9    8.54    5.72
  11  -3  -9   15.17    7.44
  11   3  -9    7.85    5.98
 -11  -3   9   15.08    6.54
 -11   3  10    7.24    5.13
  11  -3 -10    1.28    4.92
  11   3 -10   -0.00    4.50
 -11  -3  10    0.34    2.60
 -11   3  11    3.98    5.66
  11  -3 -11    5.75    5.42
  11   3 -11    4.29    4.79
 -11  -3  11    6.75    5.94
 -11   3  12   -0.00    4.49
  11  -3 -12    7.83    6.86
  11   3 -12    4.86    5.13
 -11  -3  12    1.04    5.26
 -11   3  13   14.22    7.38
  11  -3 -13   13.96    7.44
  11   3 -13   15.08    7.50
 -11  -3  13   17.77    7.36
 -11   3  14   -0.00    4.47
  11  -3 -14    2.49    5.14
  11   3 -14    1.14    4.11
 -11  -3  14    0.39    3.72
 -11   3  15    2.59    5.63
  11  -3 -15   -0.00    5.34
  11   3 -15    1.24    4.54
 -11  -3  15    2.81    4.62
 -11   3  16   -0.00    4.89
  11  -3 -16    0.00    5.36
  11   3 -16    0.91    3.88
 -11  -3  16    0.14    4.25
 -11   3  17    3.82    6.04
  11  -3 -17    2.94    5.45
  11   3 -17    3.12    5.29
 -11  -3  17    4.95    5.24
 -11   3  18   12.39    6.13
  11  -3 -18   -0.00    3.88
  11   3 -18    4.59    5.18
 -11  -3  18    3.77    5.29
 -11   3  19    7.57    6.17
  11  -3 -19   12.65    7.91
  11   3 -19   19.49    9.39
 -11  -3  19    8.89    6.54
 -11   3  20    0.00    5.44
  11  -3 -20    1.92    5.06
  11   3 -20    0.00    5.60
 -11  -3  20    2.73    4.79
 -11   3  21    2.19    5.31
  11  -3 -21   -0.00    4.64
  11   3 -21   -0.00    6.00
 -11  -3  21    1.28    4.65
 -11   3  22    2.74    5.34
  11   3 -22    0.00    5.26
 -11  -3  22    2.67    5.49
 -11   3  23   32.44    9.86
  11   3 -23   14.10    7.50
 -11  -3  23    9.70    6.08
 -11   3  24    0.75    4.81
  11   3 -24    6.21    5.95
 -11  -3  24    0.00    4.52
 -11   3  25    3.04    6.71
  11   3 -25    2.10    6.44
 -11  -3  25   -0.00    4.91
 -11   3  26    1.52    4.81
  11   3 -26   -0.00    5.56
 -11  -3  26    0.34    5.16
 -11   3  27    7.36    7.58
  11   3 -27   26.62   10.11
 -11  -3  27    9.00    7.28
 -11   3  28   18.55    8.88
  11   3 -28    8.76    7.52
 -11  -3  28    0.75    5.42
 -11   3  29    0.49    5.53
  11   3 -29    3.66    5.59
 -11  -3  29    2.06    5.29
  11   3 -30   -0.00    5.13
 -11  -3  30    1.65    4.74
  11  -4  -1   37.16   10.43
  11  -4  -1   20.05    8.54
  11   4  -1   25.93    7.25
  11   4  -1   19.92    7.51
 -11  -4   1   28.01    7.80
  11  -4  -2    0.00    4.08
  11  -4  -2    0.79    4.21
  11   4  -2    0.25    3.30
  11   4  -2    5.20    4.25
 -11  -4   2    2.43    3.97
  11  -4  -3    5.59    5.94
  11  -4  -3    0.16    4.55
  11   4  -3    0.45    2.91
 -11  -4   3    5.96    5.13
 -11   4   4   -0.00    5.04
  11  -4  -4    3.54    5.36
  11  -4  -4    2.48    4.74
  11   4  -4    4.72    4.55
 -11  -4   4    9.16    5.05
 -11   4   5   50.40   12.14
  11  -4  -5   19.73    8.19
  11  -4  -5   22.45    8.94
  11   4  -5   40.05    9.59
 -11   4   6   10.21    6.81
  11  -4  -6   11.77    6.37
  11  -4  -6    6.18    5.74
  11   4  -6    3.96    4.87
 -11   4   7   10.57    6.26
  11  -4  -7    1.32    4.93
  11  -4  -7    0.37    4.08
  11   4  -7    8.98    5.77
 -11   4   8    4.74    4.98
  11  -4  -8    0.00    3.79
  11  -4  -8    4.82    5.96
  11   4  -8   -0.00    3.69
 -11   4   9   22.07    9.33
  11  -4  -9   38.52   10.17
  11  -4  -9   20.13    9.01
  11   4  -9   12.63    6.99
 -11  -4   9   22.79    7.42
 -11   4  10    7.52    6.01
  11  -4 -10    5.88    5.78
  11   4 -10    5.02    4.29
 -11  -4  10    2.61    4.41
 -11   4  11   21.01    8.26
  11  -4 -11   18.94    8.39
  11   4 -11   11.61    6.15
 -11  -4  11   16.88    6.93
 -11   4  12   -0.00    3.69
  11  -4 -12    1.29    5.05
  11   4 -12    0.00    5.13
 -11  -4  12   -0.00    3.87
 -11   4  13    2.90    4.23
  11  -4 -13   -0.00    5.78
  11   4 -13    1.16    3.40
 -11  -4  13   -0.00    3.45
 -11   4  14    0.00    6.33
  11  -4 -14    2.94    6.09
  11   4 -14    1.81    4.65
 -11  -4  14   -0.00    4.30
 -11   4  15   13.81    6.68
  11  -4 -15    0.00    4.56
  11   4 -15    7.39    6.50
 -11  -4  15   16.40    7.25
 -11   4  16    9.49    6.28
  11  -4 -16    2.00    5.67
  11   4 -16   13.85    7.08
 -11  -4  16    1.08    3.53
 -11   4  17   -0.00    4.55
  11  -4 -17    2.02    4.40
  11   4 -17    2.10    4.74
 -11  -4  17   -0.00    4.40
 -11   4  18   -0.00    4.76
  11  -4 -18    0.12    6.33
  11   4 -18    0.20    5.39
 -11  -4  18   -0.00    4.09
 -11   4  19   -0.00    5.39
  11   4 -19   -0.00    4.95
 -11  -4  19    4.04    5.11
 -11   4  20   -0.00    5.16
  11   4 -20    5.27    4.98
 -11  -4  20   12.05    6.84
 -11   4  21   15.02    7.87
  11   4 -21    9.89    6.75
 -11  -4  21    8.94    7.32
 -11   4  22   -0.00    5.40
  11   4 -22    4.12    5.93
 -11  -4  22   18.82    8.65
 -11   4  23    5.37    5.71
  11   4 -23   -0.00    6.10
 -11  -4  23    0.00    4.01
 -11   4  24    1.44    4.73
  11   4 -24   -0.00    5.28
 -11  -4  24    0.00    4.30
 -11   4  25    9.84    6.51
  11   4 -25    5.54    5.95
 -11  -4  25    5.44    5.21
 -11   4  26   -0.00    4.48
  11   4 -26    3.56    6.34
 -11  -4  26    6.60    7.00
 -11   4  27   -0.00    5.29
  11   4 -27   -0.00    6.75
 -11  -4  27    0.96    4.75
 -11   4  28   -0.00    4.72
  11   4 -28    1.11    5.13
 -11  -4  28    0.00    5.24
  11   4 -29    2.09    5.12
 -11  -4  29    2.40    6.13
  11   4 -30    0.00    5.68
 -11  -4  30    0.00    4.43
  11   4 -31    5.06    5.73
  11  -5  -1    7.88    5.98
  11  -5  -1   -0.00    3.99
  11   5  -1    5.80    4.59
  11  -5  -2   34.19    9.92
  11  -5  -2   14.92    8.43
  11   5  -2   32.90    8.43
  11  -5  -3   43.14   10.80
  11  -5  -3   24.75   10.03
  11  -5  -4    6.25    6.47
  11  -5  -4    5.76    6.34
  11   5  -4    1.49    4.16
 -11   5   5    2.17    4.28
  11  -5  -5    0.00    5.39
  11  -5  -5   -0.00    4.86
  11   5  -5    0.70    3.51
 -11  -5   5   -0.00    3.36
 -11   5   6    9.11    6.74
  11  -5  -6   11.81    6.70
  11  -5  -6    3.81    5.51
  11   5  -6   12.57    5.87
 -11   5   7   15.34    7.86
  11  -5  -7   32.32    9.67
  11  -5  -7   30.51    9.69
  11   5  -7   19.70    7.08
 -11   5   8   16.88    7.49
  11  -5  -8   16.19    7.67
  11  -5  -8   13.17    6.77
  11   5  -8    0.31    3.96
 -11   5   9   10.99    6.80
  11  -5  -9   22.49    8.35
  11  -5  -9   12.32    7.71
  11   5  -9   22.97    7.77
 -11  -5   9   19.46    7.06
 -11   5  10   -0.00    5.08
  11  -5 -10    0.14    3.04
  11  -5 -10    0.53    4.57
  11   5 -10    8.10    5.05
 -11  -5  10    3.33    3.95
 -11   5  11    8.10    6.28
  11  -5 -11    8.13    5.77
  11  -5 -11    1.97    5.31
  11   5 -11    5.69    5.47
 -11  -5  11   -0.00    4.39
 -11   5  12   25.19    8.87
  11  -5 -12   23.25    8.86
  11   5 -12   14.42    6.72
 -11  -5  12   26.04    8.50
 -11   5  13   24.22    8.50
  11  -5 -13    8.33    6.97
  11   5 -13   12.31    6.30
 -11  -5  13   18.25    7.20
 -11   5  14   -0.00    5.31
  11  -5 -14    0.91    6.14
  11   5 -14   -0.00    4.14
 -11  -5  14    0.00    3.63
 -11   5  15   -0.00    5.12
  11  -5 -15   -0.00    4.10
  11   5 -15   -0.00    4.47
 -11  -5  15    0.92    4.45
 -11   5  16   -0.00    4.57
  11   5 -16   -0.00    3.87
 -11  -5  16    1.73    3.66
 -11   5  17    0.00    5.12
  11   5 -17    0.71    5.12
 -11  -5  17    4.40    5.62
 -11   5  18    6.69    6.25
  11   5 -18    2.95    5.37
 -11  -5  18    6.87    6.02
 -11   5  19    5.32    6.00
  11   5 -19   12.17    6.96
 -11  -5  19    7.82    6.94
 -11   5  20   -0.00    4.14
  11   5 -20    2.19    4.62
 -11  -5  20    3.84    5.39
 -11   5  21   -0.00    4.98
  11   5 -21    0.26    4.90
 -11  -5  21   -0.00    3.57
 -11   5  22    2.10    5.55
  11   5 -22    5.89    6.27
 -11  -5  22    0.88    4.47
 -11   5  23   14.15    8.25
  11   5 -23   15.18    7.78
 -11  -5  23    8.30    6.66
 -11   5  24    0.60    5.35
  11   5 -24    0.00    5.81
 -11  -5  24   -0.00    4.56
 -11   5  25    1.69    6.20
  11   5 -25   -0.00    5.84
 -11  -5  25   -0.00    4.59
 -11   5  26   -0.00    6.11
  11   5 -26   -0.00    5.99
 -11  -5  26   -0.00    5.19
 -11   5  27   -0.00    6.18
  11   5 -27   -0.00    5.45
 -11  -5  27    2.45    4.70
 -11   5  28    2.60    5.75
  11   5 -28    4.40    5.73
 -11  -5  28    1.50    4.59
  11   5 -29    1.45    6.07
 -11  -5  29   -0.00    6.10
  11   5 -30   -0.00    5.12
 -11  -5  30    0.00    6.10
  11   5 -31    6.71    6.75
  11   5 -32    2.80    7.00
  11  -6  -1   21.85    8.33
  11  -6  -1    5.55    6.44
  11   6  -1   15.55    5.62
  11  -6  -2    4.20    4.73
  11  -6  -2   -0.00    4.58
  11   6  -2   -0.00    3.27
  11  -6  -3    0.00    4.37
  11  -6  -3    2.48    5.16
  11   6  -3    0.00    4.48
  11  -6  -4   12.17    7.52
  11  -6  -4    5.16    6.78
  11   6  -4   18.28    6.48
  11  -6  -5   14.08    7.51
  11  -6  -5   11.12    7.33
  11   6  -5    9.08    5.56
 -11   6   6    7.53    6.43
  11  -6  -6   23.94    8.79
  11  -6  -6    2.26    5.33
  11   6  -6    1.86    3.84
 -11   6   7   11.52    7.70
  11  -6  -7    3.50    4.71
  11  -6  -7   -0.00    4.16
  11   6  -7    4.06    3.64
 -11   6   8   10.11    7.64
  11  -6  -8    7.53    5.61
  11  -6  -8   -0.00    5.82
  11   6  -8    8.26    5.24
 -11   6   9    8.07    5.62
  11  -6  -9   -0.00    4.83
  11  -6  -9    5.02    6.10
  11   6  -9    0.00    4.19
 -11   6  10   13.91    7.45
  11  -6 -10   18.66    7.72
  11  -6 -10   22.02    9.21
  11   6 -10    4.57    4.51
 -11  -6  10    2.43    4.04
 -11   6  11   12.49    7.25
  11  -6 -11    5.05    5.10
  11  -6 -11    2.14    5.94
  11   6 -11    0.00    3.87
 -11  -6  11   11.02    5.50
 -11   6  12   -0.00    5.84
  11  -6 -12    3.46    4.46
  11  -6 -12   -0.00    4.53
  11   6 -12    0.90    3.69
 -11  -6  12   -0.00    4.01
 -11   6  13    3.37    5.04
  11  -6 -13    2.70    4.68
  11   6 -13    6.98    4.91
 -11  -6  13    4.41    5.18
 -11   6  14   12.60    7.68
  11   6 -14    4.49    5.13
 -11  -6  14    4.12    5.07
 -11   6  15    4.73    5.06
  11   6 -15    0.79    5.20
 -11  -6  15    9.35    6.39
 -11   6  16    6.73    5.84
  11   6 -16    4.86    5.66
 -11  -6  16   11.32    6.48
 -11   6  17   -0.00    5.19
  11   6 -17   -0.00    4.45
 -11  -6  17    4.40    5.32
 -11   6  18    0.00    6.19
  11   6 -18    2.71    5.39
 -11  -6  18    2.21    4.04
 -11   6  19   10.53    6.85
  11   6 -19    2.31    5.22
 -11  -6  19    3.67    5.22
 -11   6  20   -0.00    5.31
  11   6 -20    4.16    5.48
 -11  -6  20    4.40    5.20
 -11   6  21    5.51    6.14
  11   6 -21   -0.00    5.24
 -11  -6  21   -0.00    4.20
 -11   6  22    0.00    5.93
  11   6 -22    1.08    3.15
 -11  -6  22    6.18    6.66
 -11   6  23   -0.00    5.53
  11   6 -23    0.58    4.96
 -11  -6  23    1.60    5.20
 -11   6  24    5.13    5.83
  11   6 -24   -0.00    5.28
 -11  -6  24    8.83    6.72
 -11   6  25    2.75    5.70
  11   6 -25   -0.00    4.69
 -11  -6  25   -0.00    6.12
 -11   6  26    3.23    5.84
  11   6 -26    1.17    6.29
 -11  -6  26    5.75    5.58
 -11   6  27   -0.00    5.80
  11   6 -27    4.33    6.98
 -11  -6  27    5.70    5.11
  11   6 -28   -0.00    5.21
 -11  -6  28    0.14    5.47
  11   6 -29    3.78    6.25
 -11  -6  29   -0.00    5.11
  11   6 -30   -0.00    5.15
 -11  -6  30    5.06    6.91
  11   6 -31    6.49    6.17
  11  -7  -1    0.00    5.39
  11   7  -1    7.49    4.63
  11  -7  -2   40.04   10.53
  11   7  -2   24.64    7.15
  11  -7  -3   -0.00    5.68
  11  -7  -3    7.05    7.32
  11   7  -3    0.00    3.86
  11  -7  -4    9.14    5.69
  11  -7  -4    8.46    7.11
  11   7  -4   16.34    5.63
  11  -7  -5   -0.00    4.29
  11  -7  -5    0.96    4.62
  11   7  -5    2.54    4.43
  11  -7  -6    6.52    5.20
  11  -7  -6    7.36    6.36
  11   7  -6    2.82    4.68
 -11   7   7    0.00    5.06
  11  -7  -7   -0.00    4.22
  11  -7  -7    0.78    5.02
  11   7  -7   -0.00    3.83
 -11   7   8   41.56   11.39
  11  -7  -8   25.05    9.61
  11  -7  -8   40.34   12.27
  11   7  -8   21.71    7.61
 -11   7   9    0.00    5.46
  11  -7  -9   18.17    7.94
  11   7  -9   14.12    6.35
 -11   7  10    2.06    4.13
  11  -7 -10    3.16    5.55
  11   7 -10    1.70    3.76
 -11   7  11   -0.00    4.34
  11  -7 -11    0.90    4.96
  11   7 -11   -0.00    4.09
 -11   7  12   26.23    9.53
  11  -7 -12   22.27    9.27
  11   7 -12   25.94    7.97
 -11   7  13    2.90    6.24
  11  -7 -13    6.74    6.44
  11   7 -13    1.90    3.56
 -11   7  14    0.66    3.65
  11  -7 -14    7.58    6.46
  11   7 -14    0.00    3.85
 -11   7  15   -0.00    4.09
  11   7 -15    1.76    3.72
 -11   7  16    0.75    4.28
  11   7 -16    1.35    3.83
 -11  -7  16   -0.00    3.64
 -11   7  17   -0.00    5.79
  11   7 -17   -0.00    4.28
 -11  -7  17    4.52    5.31
 -11   7  18   13.63    7.59
  11   7 -18    2.42    5.45
 -11  -7  18    6.32    6.12
 -11   7  19   -0.00    5.00
  11   7 -19    0.00    4.31
 -11  -7  19    2.49    4.64
 -11   7  20   -0.00    5.62
  11   7 -20    0.00    4.27
 -11  -7  20    0.90    4.64
 -11   7  21   -0.00    5.83
  11   7 -21   -0.00    4.40
 -11  -7  21    0.00    5.18
 -11   7  22    0.00    5.05
  11   7 -22   -0.00    4.33
 -11  -7  22    0.00    4.36
 -11   7  23    4.84    6.21
  11   7 -23    3.69    5.32
 -11  -7  23    1.15    4.24
 -11   7  24    0.00    6.34
  11   7 -24    0.00    4.23
 -11  -7  24   -0.00    5.16
 -11   7  25    0.00    4.77
  11   7 -25    0.01    4.80
 -11  -7  25   -0.00    5.34
 -11   7  26   -0.00    5.10
  11   7 -26   -0.00    3.03
 -11  -7  26    2.62    5.36
  11   7 -27   -0.00    4.68
 -11  -7  27    1.77    5.86
  11   7 -28   14.63    8.23
 -11  -7  28    0.57    5.22
  11   7 -29    3.55    6.16
 -11  -7  29   -0.00    4.26
 -11  -7  30    4.18    6.38
  11  -8  -1   -0.00    4.39
  11   8  -1   -0.00    2.75
  11  -8  -2    4.90    5.73
  11   8  -2    2.84    3.16
  11  -8  -3    0.19    4.59
  11   8  -3    0.43    3.74
  11  -8  -4   36.82    9.99
  11   8  -4   18.78    6.52
  11  -8  -5    2.03    5.94
  11   8  -5    1.39    3.15
  11  -8  -6   23.12    8.79
  11   8  -6   10.00    5.24
  11  -8  -7    3.60    4.63
  11   8  -7    1.82    3.79
 -11   8   8    0.00    4.56
  11  -8  -8    5.32    5.44
  11   8  -8    4.32    5.17
 -11   8   9    7.04    6.07
  11  -8  -9   -0.00    3.70
  11   8  -9    3.48    4.42
 -11   8  10   21.77    9.11
  11  -8 -10    2.05    4.71
  11   8 -10    9.01    5.70
 -11   8  11   -0.00    4.35
  11  -8 -11   -0.00    4.28
  11   8 -11   10.09    5.61
 -11   8  12    0.00    5.50
  11  -8 -12    2.90    4.85
  11   8 -12    0.00    4.54
 -11   8  13    5.14    6.39
  11  -8 -13    4.28    5.46
  11   8 -13   -0.00    4.26
 -11   8  14    1.21    3.77
  11  -8 -14    5.55    5.94
  11   8 -14    8.70    5.29
 -11   8  15    8.81    6.67
  11  -8 -15    5.24    5.52
  11   8 -15    8.92    6.01
 -11   8  16   11.30    6.66
  11  -8 -16    7.96    6.72
  11   8 -16   13.98    6.85
 -11   8  17   -0.00    4.89
  11  -8 -17    0.00    4.92
  11   8 -17   -0.00    4.78
 -11   8  18    2.92    5.16
  11   8 -18    1.44    4.48
 -11   8  19   -0.00    5.35
  11   8 -19    0.58    4.43
 -11   8  20   13.51    7.28
  11   8 -20    5.11    5.00
 -11   8  21    1.93    6.38
  11   8 -21   -0.00    4.33
 -11   8  22    0.00    4.40
  11   8 -22    6.22    7.12
 -11   8  23   -0.00    5.49
  11   8 -23   -0.00    4.83
 -11  -8  23    1.70    6.13
 -11   8  24   -0.00    5.13
  11   8 -24   -0.00    5.34
 -11  -8  24   -0.00    4.95
  11   8 -25    0.72    4.15
 -11  -8  25   -0.00    4.88
  11   8 -26   -0.00    5.52
 -11  -8  26    6.64    6.75
 -11  -8  27    1.52    5.07
 -11  -8  28   -0.00    5.30
 -11  -8  29   -0.00    4.14
  11  -9  -1    8.60    6.48
  11   9  -1    1.71    3.22
  11  -9  -2   25.38    9.46
  11   9  -2    7.34    4.50
  11  -9  -3   -0.00    4.39
  11   9  -3    0.89    3.16
  11  -9  -4   13.50    7.90
  11   9  -4    4.40    3.74
  11  -9  -5    2.72    5.25
  11   9  -5    0.00    2.90
  11  -9  -6    9.58    6.94
  11   9  -6    2.93    3.70
  11  -9  -7    0.03    4.75
  11   9  -7   -0.00    4.10
  11  -9  -8   28.50    9.83
  11   9  -8   18.06    6.83
  11  -9  -9   -0.00    5.59
  11   9  -9    0.00    3.50
 -11   9  10    0.00    3.73
  11  -9 -10    0.47    3.26
  11   9 -10    3.20    4.12
 -11   9  11    1.39    4.13
  11  -9 -11    0.48    4.47
  11   9 -11    0.00    4.44
 -11   9  12    8.50    7.72
  11  -9 -12    2.91    5.31
  11   9 -12   15.37    6.37
 -11   9  13    0.00    6.20
  11  -9 -13    5.67    6.52
  11   9 -13    0.24    4.15
 -11   9  14    1.94    5.08
  11  -9 -14    1.78    5.68
  11   9 -14    3.05    4.86
 -11   9  15   -0.00    4.36
  11  -9 -15   -0.00    4.61
  11   9 -15    0.10    4.20
 -11   9  16    1.87    4.97
  11  -9 -16    2.93    4.69
  11   9 -16    3.34    4.61
 -11   9  17   -0.00    6.15
  11  -9 -17   12.16    7.97
  11   9 -17    1.48    4.29
 -11   9  18   13.29    7.55
  11  -9 -18   15.92    8.73
  11   9 -18    3.71    5.45
 -11   9  19    0.42    4.72
  11  -9 -19   -0.00    5.80
  11   9 -19    1.56    4.66
 -11   9  20   -0.00    6.36
  11   9 -20    0.00    5.39
 -11   9  21    0.00    4.77
  11   9 -21   -0.00    5.19
 -11   9  22    0.00    5.94
  11   9 -22    4.26    5.35
 -11   9  23    0.00    5.62
  11   9 -23   -0.00    5.46
  11 -10  -1   -0.00    6.21
  11  10  -1    0.65    2.52
  11 -10  -2    6.65    6.17
  11  10  -2   -0.00    3.03
  11 -10  -3    1.55    3.98
  11  10  -3    2.41    3.11
  11 -10  -4    9.05    6.49
  11  10  -4    4.89    3.86
  11 -10  -5   -0.00    5.52
  11  10  -5    1.37    3.44
  11 -10  -6   10.46    6.46
  11  10  -6    5.68    4.09
  11 -10  -7    3.88    4.85
  11  10  -7    1.06    3.51
  11 -10  -8    7.87    6.27
  11  10  -8   -0.00    4.09
  11 -10  -9    0.00    5.81
  11  10  -9   -0.00    3.28
  11 -10 -10    5.49    5.66
  11  10 -10    4.97    4.53
  11 -10 -11   -0.00    5.94
  11  10 -11    2.14    4.12
 -11  10  12    0.41    5.64
  11 -10 -12   -0.00    4.99
  11  10 -12    3.07    4.36
 -11  10  13    0.89    3.89
  11 -10 -13    4.99    5.02
  11  10 -13    0.00    4.07
 -11  10  14    7.09    6.44
  11 -10 -14    4.06    6.27
  11  10 -14   -0.00    3.50
 -11  10  15   -0.00    4.89
  11 -10 -15    3.07    5.18
  11  10 -15    2.67    5.51
 -11  10  16   13.12    7.52
  11 -10 -16    7.68    6.35
  11  10 -16    6.97    5.39
 -11  10  17    0.44    2.67
  11 -10 -17    0.00    5.96
  11  10 -17    0.01    4.14
 -11  10  18    6.41    5.85
  11 -10 -18    1.51    5.46
  11  10 -18    3.51    4.98
 -11  10  19    0.00    5.99
  11 -10 -19   10.81    7.36
  11  10 -19   -0.00    4.55
 -11  10  20   -0.00    4.22
  11 -10 -20   11.06    7.76
  11  10 -20   -0.00    4.73
 -11  10  21    2.56    4.37
  11 -10 -21    0.00    3.96
  11 -11  -1    1.10    4.02
  11  11  -1   -0.00    2.23
  11 -11  -2    1.70    5.97
  11  11  -2   11.23    4.55
  11 -11  -3   -0.00    5.92
  11  11  -3   -0.00    3.35
  11 -11  -4    7.62    6.14
  11  11  -4    2.76    3.72
  11 -11  -5   -0.00    4.29
  11  11  -5    0.49    3.25
  11 -11  -6    0.00    5.05
  11  11  -6    0.23    3.21
  11 -11  -7   -0.00    4.32
  11  11  -7   -0.00    2.68
  11 -11  -8   10.80    7.80
  11  11  -8    2.56    4.08
  11 -11  -9    3.48    4.72
  11  11  -9    3.22    3.32
  11 -11 -10    1.44    4.76
  11  11 -10    3.04    4.26
  11 -11 -11    3.35    5.75
  11  11 -11   -0.00    4.30
  11 -11 -12   17.40    8.73
  11  11 -12    5.20    5.25
 -11  11  13    0.00    5.00
  11 -11 -13    0.00    4.53
  11  11 -13   -0.00    5.08
 -11  11  14    1.59    5.12
  11 -11 -14    4.21    6.14
  11  11 -14   -0.00    3.88
 -11  11  15   -0.00    5.62
  11 -11 -15    1.89    5.09
  11  11 -15   -0.00    3.74
 -11  11  16    0.87    4.84
  11 -11 -16    0.05    3.69
  11  11 -16   -0.00    5.28
 -11  11  17   -0.00    5.02
  11 -11 -17   -0.00    4.75
 -11  11  18    5.70    5.08
  11 -11 -18   -0.00    6.52
  11 -12  -1   -0.00    4.66
  11  12  -1   -0.00    2.45
  11 -12  -2    3.11    5.32
  11  12  -2    0.00    2.89
  11 -12  -3    6.51    6.47
  11  12  -3    0.48    2.93
  11 -12  -4    1.63    5.06
  11  12  -4    3.17    3.60
  11 -12  -5    4.26    5.37
  11  12  -5   -0.00    3.42
  11 -12  -6    2.80    4.74
  11  12  -6    0.40    3.11
  11 -12  -7   -0.00    5.63
  11  12  -7    2.09    3.59
  11 -12  -8    2.66    4.80
  11  12  -8   -0.00    3.80
  11 -12  -9    3.49    4.81
  11  12  -9   -0.00    3.16
  11 -12 -10   11.30    6.86
  11  12 -10    2.19    4.85
  11 -12 -11    1.99    5.42
  11  12 -11    0.57    3.59
  11 -12 -12    0.00    5.11
  11  12 -12    3.40    4.63
  11 -12 -13    1.32    5.39
  11 -12 -14   -0.00    5.53
  11 -12 -15    4.64    6.75
  11 -13  -1    3.73    5.03
  11  13  -1   -0.00    2.89
  11 -13  -2   -0.00    4.97
  11  13  -2    0.00    3.05
  11 -13  -3   10.25    7.12
  11  13  -3    0.57    2.74
  11 -13  -4    6.44    5.86
  11  13  -4    0.00    3.05
  11 -13  -5    0.24    4.54
  11  13  -5   -0.00    2.78
  11 -13  -6   -0.00    5.06
  11  13  -6    2.70    3.28
  11 -13  -7    6.45    5.68
  11  13  -7   -0.00    3.17
  11 -13  -8    0.00    5.71
  11  13  -8    7.92    5.09
  11 -13  -9    7.03    6.26
  11  14  -1    2.61    3.36
  11  14  -2   -0.00    2.91
  11  14  -3   -0.00    2.55
  10   0  -1    0.00    3.08
  10   0  -2   20.88    7.83
  10   0  -3    1.32    3.36
  10   0  -4   82.24   14.95
  10   0  -5   -0.00    3.75
  10   0  -6    7.73    6.03
 -10   0   7   -0.00    3.47
  10   0  -7    0.00    3.30
 -10   0   8   21.53    7.63
  10   0  -8   -0.00    3.66
 -10   0   9    3.92    4.25
  10   0  -9    1.20    4.21
 -10   0  10   58.46   13.08
  10   0 -10   85.39   15.21
 -10   0  11   -0.00    4.77
  10   0 -11   -0.00    4.92
 -10   0  12    2.05    4.55
  10   0 -12   -0.00    3.74
 -10   0  13    0.00    3.96
  10   0 -13   -0.00    4.12
 -10   0  14   16.71    7.50
  10   0 -14   13.69    6.60
 -10   0  15   -0.00    4.84
  10   0 -15    4.54    5.24
 -10   0  16   18.23    7.30
  10   0 -16    8.98    7.11
 -10   0  17   -0.00    4.12
  10   0 -17    1.92    5.62
 -10   0  18   10.49    6.79
  10   0 -18   16.01    8.36
 -10   0  19    9.60    6.26
  10   0 -19   -0.00    5.36
 -10   0  20   37.53   10.68
  10   0 -20   16.90    8.67
 -10   0  21    4.39    5.65
  10   0 -21    2.01    6.19
 -10   0  22    6.67    5.93
  10   0 -22    0.00    4.21
 -10   0  23    0.98    3.37
  10   0 -23   -0.00    4.10
 -10   0  24    8.83    6.48
  10   0 -24    8.45    7.25
 -10   0  25    1.18    6.93
  10   0 -25    0.00    5.51
 -10   0  26   26.09    9.39
  10   0 -26    9.40    7.30
 -10   0  27    4.64    6.28
  10   0 -27   -0.00    5.45
 -10   0  28    0.97    4.92
 -10   0  29    3.19    5.84
 -10   0  30    8.07    6.38
 -10   0  31   -0.00    4.42
 -10   0  32    0.67    4.87
  10  -1  -1    0.27    4.62
  10   1  -1    3.60    3.79
  10   1  -1    1.08    3.96
 -10  -1   1    1.56    2.99
  10  -1  -2  104.11   17.99
  10   1  -2  118.45   18.31
  10   1  -2  152.00   19.73
 -10  -1   2  112.53   18.31
  10  -1  -3    6.61    5.83
  10   1  -3    5.09    5.59
  10   1  -3    1.69    4.78
 -10  -1   3   12.36    5.90
 -10   1   4    1.26    3.97
  10  -1  -4    0.00    4.22
  10  -1  -4    6.61    5.49
  10   1  -4    0.00    4.05
 -10   1   5    8.94    5.54
  10  -1  -5   14.72    6.63
  10  -1  -5   17.46    7.31
  10   1  -5    7.93    5.86
 -10   1   6  100.10   14.87
  10  -1  -6   75.32   13.57
  10   1  -6   21.23    8.04
 -10   1   7    0.00    4.24
  10  -1  -7    1.96    4.39
  10   1  -7    3.32    3.88
 -10   1   8   40.92    9.90
  10  -1  -8   37.57   10.52
  10   1  -8   34.91    9.95
 -10   1   9    2.84    4.49
  10  -1  -9    0.96    4.34
  10   1  -9   -0.00    4.71
 -10  -1   9    1.25    4.79
 -10   1  10   -0.00    4.22
  10  -1 -10   -0.00    4.05
  10   1 -10    3.56    5.13
 -10  -1  10   -0.00    3.49
 -10   1  11    9.90    6.23
  10  -1 -11    6.95    5.25
  10   1 -11   11.98    6.39
 -10  -1  11   14.62    7.20
 -10   1  12   78.10   14.47
  10  -1 -12   63.59   13.41
  10   1 -12   50.33   12.56
 -10  -1  12   38.28   10.74
 -10   1  13   -0.00    4.81
  10  -1 -13   10.75    6.96
  10   1 -13    5.13    6.16
 -10  -1  13    3.47    4.71
 -10   1  14    3.25    5.07
  10  -1 -14    0.66    5.59
  10   1 -14    6.62    6.32
 -10  -1  14    7.69    6.01
 -10   1  15    0.00    4.10
  10  -1 -15    3.38    5.46
  10   1 -15   -0.00    4.14
 -10  -1  15    0.91    3.82
 -10   1  16   21.19    8.32
  10  -1 -16   16.07    7.71
  10   1 -16    5.24    6.57
 -10  -1  16   34.18    9.00
 -10   1  17    0.14    4.90
  10  -1 -17   -0.00    5.77
  10   1 -17    2.25    3.91
 -10  -1  17   -0.00    5.48
 -10   1  18   25.85    9.23
  10  -1 -18   25.53    9.03
  10   1 -18    4.01    4.77
 -10  -1  18   22.05    8.40
 -10   1  19    0.00    5.31
  10  -1 -19    2.33    5.35
  10   1 -19    2.46    5.56
 -10  -1  19    3.13    4.63
 -10   1  20   -0.00    5.69
  10  -1 -20   -0.00    3.90
  10   1 -20    5.93    5.77
 -10  -1  20   -0.00    3.97
 -10   1  21    5.53    5.93
  10  -1 -21    5.43    7.59
  10   1 -21   -0.00    4.39
 -10  -1  21    7.43    5.83
 -10   1  22   38.93   11.64
  10  -1 -22   45.06   13.12
  10   1 -22   21.79    9.90
 -10  -1  22   67.01   13.77
 -10   1  23    1.99    4.63
  10  -1 -23   -0.00    5.79
  10   1 -23    9.26    7.14
 -10  -1  23    1.09    4.30
 -10   1  24    0.00    5.01
  10  -1 -24    3.93    6.40
  10   1 -24    5.52    5.47
 -10  -1  24    8.17    6.18
 -10   1  25    1.03    4.77
  10  -1 -25    4.16    6.43
  10   1 -25    4.03    5.27
 -10  -1  25    0.00    5.46
  10   1 -26    9.00    7.81
 -10  -1  26    0.00    5.97
 -10   1  27    0.00    7.55
  10   1 -27   -0.00    4.66
 -10  -1  27    4.03    4.77
 -10   1  28    4.33    5.37
  10   1 -28    9.34    8.15
 -10  -1  28    6.91    5.15
 -10   1  29   -0.00    6.28
 -10  -1  29    6.20    7.43
 -10   1  30    1.43    4.98
 -10  -1  30    1.08    4.69
 -10   1  31    3.92    5.57
 -10  -1  31   -0.00    4.83
 -10   1  32    5.97    7.08
 -10  -1  32   13.40    8.09
 -10   2   1    3.76    4.69
  10  -2  -1    3.48    4.20
  10  -2  -1    0.00    4.19
  10   2  -1    3.36    3.61
  10   2  -1    2.63    4.28
 -10  -2   1    0.00    3.78
 -10   2   2   -0.00    3.66
  10  -2  -2    0.78    3.13
  10  -2  -2    0.04    3.33
  10   2  -2    5.18    4.42
  10   2  -2    0.73    4.08
 -10  -2   2    4.79    4.50
 -10   2   3    0.00    4.10
  10  -2  -3    4.76    4.88
  10  -2  -3   -0.00    2.60
  10   2  -3   -0.00    3.66
 -10  -2   3    4.38    4.42
 -10   2   4  121.78   19.87
  10  -2  -4  129.45   19.91
  10  -2  -4   97.32   18.49
  10   2  -4  149.63   19.80
 -10  -2   4  137.64   19.27
 -10   2   5   26.49    8.70
  10  -2  -5   32.86    8.89
  10  -2  -5   16.35    6.98
  10   2  -5   27.11    8.25
 -10  -2   5   36.02    9.03
 -10   2   6   22.08    8.15
  10  -2  -6   27.13    8.84
  10  -2  -6   22.09    8.72
  10   2  -6   31.37    8.60
 -10   2   7    1.91    3.97
  10  -2  -7   -0.00    4.26
  10   2  -7    0.16    3.92
 -10   2   8   12.03    6.75
  10  -2  -8    6.50    6.04
  10   2  -8   11.31    5.91
 -10   2   9    6.59    5.55
  10  -2  -9    0.06    3.91
  10   2  -9    5.69    5.46
 -10   2  10   70.35   13.13
  10  -2 -10   33.52   10.95
  10   2 -10   41.08   11.09
 -10  -2  10   54.67   11.86
 -10   2  11   12.87    6.50
  10  -2 -11    4.11    5.48
  10   2 -11    0.60    4.43
 -10  -2  11   11.53    6.19
 -10   2  12   -0.00    4.39
  10  -2 -12    3.38    4.28
  10   2 -12    1.43    3.50
 -10  -2  12    0.00    4.48
 -10   2  13    0.00    3.98
  10  -2 -13    4.99    5.67
  10   2 -13   -0.00    4.74
 -10  -2  13    2.11    4.07
 -10   2  14   17.38    7.69
  10  -2 -14    2.21    5.13
  10   2 -14   10.42    6.39
 -10  -2  14   23.72    8.15
 -10   2  15   12.83    7.17
  10  -2 -15   25.26    8.54
  10   2 -15    2.76    4.56
 -10  -2  15   12.07    6.16
 -10   2  16    6.81    5.56
  10  -2 -16    9.69    6.83
  10   2 -16    4.91    5.10
 -10  -2  16   13.73    7.33
 -10   2  17    2.06    4.61
  10  -2 -17   -0.00    3.40
  10   2 -17    1.04    3.93
 -10  -2  17    3.73    4.41
 -10   2  18    4.47    3.94
  10  -2 -18    3.94    6.47
  10   2 -18   16.33    7.32
 -10  -2  18    2.38    4.48
 -10   2  19    3.93    5.19
  10  -2 -19   -0.00    5.14
  10   2 -19    0.00    4.22
 -10  -2  19    1.46    4.77
 -10   2  20   25.22    9.75
  10  -2 -20   18.01    9.48
  10   2 -20   22.77    9.67
 -10  -2  20   34.06    9.79
 -10   2  21    6.75    5.28
  10  -2 -21   -0.00    5.21
  10   2 -21    0.00    4.21
 -10  -2  21    7.43    5.66
 -10   2  22    1.06    4.62
  10  -2 -22    2.28    6.53
  10   2 -22   -0.00    5.08
 -10  -2  22    3.33    5.36
 -10   2  23    0.00    5.34
  10  -2 -23   -0.00    5.30
  10   2 -23    6.15    6.75
 -10  -2  23    6.74    5.89
 -10   2  24   31.87   10.53
  10   2 -24   17.03    8.80
 -10  -2  24   16.60    7.75
 -10   2  25    6.09    6.26
  10   2 -25    4.03    5.60
 -10  -2  25    0.00    5.25
 -10   2  26   13.03    6.84
  10   2 -26   12.99    8.64
 -10  -2  26    7.27    7.64
 -10   2  27    0.84    5.74
  10   2 -27   -0.00    4.44
 -10  -2  27    0.00    4.49
 -10   2  28    1.05    4.74
  10   2 -28    1.64    4.63
 -10  -2  28    2.31    4.26
 -10   2  29    4.24    6.10
  10   2 -29    4.02    6.62
 -10  -2  29   -0.00    4.75
 -10   2  30    9.11    6.18
 -10  -2  30    5.16    6.31
 -10   2  31   -0.00    4.60
 -10  -2  31    3.01    6.95
 -10   2  32    0.32    4.83
 -10  -2  32    6.89    7.15
  10  -3  -1   11.90    5.93
  10  -3  -1    2.73    4.46
  10   3  -1   14.22    5.98
  10   3  -1    4.62    4.41
 -10  -3   1   17.16    6.22
 -10   3   2   82.48   15.08
  10  -3  -2   91.75   15.79
  10  -3  -2   77.63   15.10
  10   3  -2   75.63   13.11
  10   3  -2   76.05   13.12
 -10  -3   2   59.57   12.34
 -10   3   3   39.77   10.86
  10  -3  -3   56.97   11.49
  10  -3  -3   35.93    9.93
  10   3  -3   35.08    9.00
 -10  -3   3   25.55    7.97
 -10   3   4   -0.00    3.63
  10  -3  -4   13.40    6.45
  10  -3  -4   -0.00    4.75
  10   3  -4   -0.00    3.11
 -10  -3   4   -0.00    3.00
 -10   3   5    5.16    5.18
  10  -3  -5    6.57    5.67
  10  -3  -5   19.51    7.79
  10   3  -5    9.38    4.99
 -10  -3   5   13.75    5.98
 -10   3   6   20.57    7.56
  10  -3  -6   19.10    7.73
  10  -3  -6    6.83    5.73
  10   3  -6   21.45    7.24
 -10  -3   6   12.65    6.10
 -10   3   7   11.98    6.62
  10  -3  -7   19.68    7.79
  10  -3  -7   10.82    6.75
  10   3  -7   11.62    6.46
 -10  -3   7   15.71    6.80
 -10   3   8   29.97   10.09
  10  -3  -8   46.45   11.80
  10   3  -8   44.35   10.16
 -10   3   9    4.65    5.72
  10  -3  -9   -0.00    3.78
  10   3  -9    8.19    5.22
 -10   3  10   -0.00    5.05
  10  -3 -10   -0.00    5.35
  10   3 -10   -0.00    5.34
 -10   3  11    2.34    4.90
  10  -3 -11   10.54    5.92
  10   3 -11    5.74    5.17
 -10  -3  11    6.73    5.25
 -10   3  12   37.91    9.96
  10  -3 -12   34.74   10.46
  10   3 -12   13.97    7.37
 -10  -3  12   21.08    7.55
 -10   3  13   -0.00    4.86
  10  -3 -13    1.62    4.94
  10   3 -13   -0.00    4.38
 -10  -3  13    0.00    3.51
 -10   3  14    0.01    5.89
  10  -3 -14   -0.00    4.43
  10   3 -14   -0.00    4.07
 -10  -3  14   -0.00    4.17
 -10   3  15    4.10    5.21
  10  -3 -15    2.58    5.37
  10   3 -15    3.16    5.61
 -10  -3  15    7.98    6.00
 -10   3  16   17.09    8.37
  10  -3 -16   16.09    7.99
  10   3 -16   21.41    8.48
 -10  -3  16   33.10    9.25
 -10   3  17   16.59    8.49
  10  -3 -17    9.99    6.94
  10   3 -17   14.39    7.11
 -10  -3  17   13.48    6.75
 -10   3  18   19.22    7.98
  10  -3 -18    6.01    5.55
  10   3 -18    3.51    5.69
 -10  -3  18   28.73    8.90
 -10   3  19    2.88    4.96
  10  -3 -19    9.63    6.60
  10   3 -19    3.82    4.85
 -10  -3  19    1.15    4.18
 -10   3  20    0.00    3.42
  10  -3 -20    0.75    5.23
  10   3 -20    2.63    6.03
 -10  -3  20    2.93    5.88
 -10   3  21    4.62    5.79
  10  -3 -21    3.76    5.72
  10   3 -21   -0.00    5.54
 -10  -3  21   13.58    7.54
 -10   3  22   20.03    9.25
  10   3 -22   24.43    9.45
 -10  -3  22   41.28   11.48
 -10   3  23    0.00    5.81
  10   3 -23    7.33    7.11
 -10  -3  23    2.82    5.30
 -10   3  24    1.05    4.48
  10   3 -24    3.27    5.85
 -10  -3  24    0.00    5.16
 -10   3  25    3.39    5.14
  10   3 -25   -0.00    5.53
 -10  -3  25    1.55    6.04
 -10   3  26    5.54    6.14
  10   3 -26    1.38    4.57
 -10  -3  26    1.76    5.59
 -10   3  27    7.30    6.82
  10   3 -27    0.00    5.16
 -10  -3  27    9.61    6.89
 -10   3  28    6.64    6.41
  10   3 -28   -0.00    5.87
 -10  -3  28    5.98    5.85
 -10   3  29   -0.00    3.59
  10   3 -29    0.00    6.33
 -10  -3  29    0.29    4.39
 -10   3  30   -0.00    5.18
  10   3 -30    5.16    6.10
 -10  -3  30    1.45    4.64
 -10   3  31    8.23    5.75
  10   3 -31    0.00    6.13
 -10  -3  31   -0.00    5.23
 -10  -3  32    7.34    6.53
  10  -4  -1    4.75    5.41
  10  -4  -1    9.30    6.18
  10   4  -1    1.63    3.62
  10   4  -1    3.11    4.11
 -10  -4   1    0.26    3.00
  10  -4  -2    0.21    3.58
  10  -4  -2    0.00    5.58
  10   4  -2    2.53    3.82
 -10  -4   2    0.00    2.59
 -10   4   3    2.66    3.39
  10  -4  -3    5.24    5.42
  10  -4  -3    3.28    5.34
  10   4  -3    8.58    4.66
 -10  -4   3    3.25    3.74
 -10   4   4   42.58   12.25
  10  -4  -4   77.23   14.13
  10  -4  -4   74.71   14.70
  10   4  -4   49.34   11.25
 -10  -4   4   69.59   12.11
 -10   4   5   37.40   10.38
  10  -4  -5   19.83    7.82
  10   4  -5   30.99    8.64
 -10  -4   5   32.19    8.41
 -10   4   6   24.05    9.35
 -10   4   6   18.66    8.32
  10  -4  -6   33.58    9.76
  10   4  -6   19.75    7.40
 -10  -4   6   32.55    8.41
 -10   4   7   -0.00    4.62
 -10   4   7    0.00    3.57
  10  -4  -7    5.82    5.49
  10   4  -7   -0.00    4.05
 -10  -4   7    1.51    3.33
 -10   4   8   67.36   13.46
  10  -4  -8   55.56   12.55
  10   4  -8   29.27    8.98
 -10  -4   8   52.00   10.82
 -10   4   9    3.64    5.68
  10   4  -9    4.28    4.67
 -10   4  10   21.13    7.91
  10   4 -10   10.00    5.73
 -10   4  11    6.28    5.47
  10   4 -11    1.63    4.00
 -10   4  12   -0.00    5.10
  10   4 -12   -0.00    3.83
 -10  -4  12   -0.00    3.54
 -10   4  13    1.00    3.40
  10   4 -13    3.61    4.93
 -10  -4  13   11.54    6.38
 -10   4  14   11.50    6.22
  10   4 -14   22.02    7.89
 -10  -4  14    2.27    4.90
 -10   4  15    9.59    5.83
  10  -4 -15   11.18    7.68
  10   4 -15    7.42    5.76
 -10  -4  15   18.28    7.51
 -10   4  16    8.40    6.25
  10  -4 -16    0.47    4.60
  10   4 -16    5.36    5.75
 -10  -4  16    6.79    4.81
 -10   4  17    0.00    3.85
  10  -4 -17    3.90    5.55
  10   4 -17   -0.00    4.74
 -10  -4  17   -0.00    4.78
 -10   4  18    1.16    5.09
  10  -4 -18    3.95    5.22
  10   4 -18   -0.00    5.11
 -10  -4  18    1.15    4.16
 -10   4  19    8.59    5.71
  10  -4 -19    5.91    6.27
  10   4 -19    8.71    6.84
 -10  -4  19   10.20    6.47
 -10   4  20   14.50    6.81
  10   4 -20   23.34    9.24
 -10  -4  20   27.65    9.37
 -10   4  21    9.18    6.58
  10   4 -21   14.07    7.71
 -10  -4  21   21.25    8.25
 -10   4  22    1.72    5.16
  10   4 -22    1.64    6.35
 -10  -4  22    2.53    4.31
 -10   4  23    0.24    4.46
  10   4 -23    2.88    4.62
 -10  -4  23    0.32    5.01
 -10   4  24    7.57    6.69
  10   4 -24    3.71    5.87
 -10  -4  24   12.78    7.02
 -10   4  25   15.20    8.41
  10   4 -25    7.93    6.87
 -10  -4  25    5.51    6.86
 -10   4  26    7.47    5.43
  10   4 -26    6.81    6.68
 -10  -4  26    1.38    5.02
 -10   4  27   -0.00    5.57
  10   4 -27   -0.00    5.96
 -10  -4  27    7.68    6.32
 -10   4  28    9.52    6.92
  10   4 -28    4.21    5.95
 -10  -4  28    3.14    5.15
 -10   4  29    0.00    6.24
  10   4 -29    4.03    7.48
 -10  -4  29    2.88    5.61
 -10   4  30    0.75    5.49
  10   4 -30    7.38    6.69
 -10  -4  30    7.18    6.99
 -10   4  31    2.08    5.15
  10   4 -31    1.36    6.57
 -10  -4  31    2.42    6.22
  10   4 -32   -0.00    7.02
 -10  -4  32    6.95    5.74
  10  -5  -1   38.88   10.61
  10  -5  -1   30.15   10.09
  10   5  -1   38.10    8.41
  10   5  -1   32.93    8.05
 -10  -5   1   45.41    9.17
  10  -5  -2  169.30   23.01
  10  -5  -2  117.95   21.59
  10   5  -2  140.37   19.53
 -10  -5   2  160.63   20.33
  10  -5  -3   11.80    6.51
  10   5  -3    5.05    4.30
 -10  -5   3    7.52    4.65
 -10   5   4    3.24    5.72
 -10   5   4    2.66    5.79
  10  -5  -4    5.44    4.87
  10   5  -4    0.00    3.62
 -10  -5   4    6.54    4.39
 -10   5   5   12.05    6.10
 -10   5   5    3.77    5.51
  10  -5  -5    0.00    4.65
  10   5  -5   -0.00    3.36
 -10  -5   5    0.00    3.63
 -10   5   6   39.79   10.67
 -10   5   6   21.09    9.06
  10  -5  -6   34.48    9.89
  10   5  -6   22.34    7.41
 -10  -5   6   22.39    7.14
 -10   5   7   35.49   10.27
 -10   5   7   41.38   11.48
  10  -5  -7   22.52    8.77
  10   5  -7   30.99    8.34
 -10  -5   7   24.08    7.82
 -10   5   8   33.44   10.18
 -10   5   8   26.05    9.74
  10  -5  -8   23.13    8.42
  10   5  -8   16.73    6.99
 -10  -5   8   24.11    7.96
 -10   5   9   -0.00    4.20
  10  -5  -9   -0.00    3.79
  10   5  -9   -0.00    3.59
 -10   5  10    1.02    3.83
  10  -5 -10    7.27    5.55
  10   5 -10    3.11    4.93
 -10   5  11   16.04    7.45
  10   5 -11    0.00    5.91
 -10   5  12   22.53    8.27
  10   5 -12   17.53    6.72
 -10  -5  12    6.61    5.54
 -10   5  13   17.32    8.46
  10   5 -13    8.84    5.45
 -10  -5  13    0.66    4.15
 -10   5  14    2.99    4.17
  10   5 -14   -0.00    3.95
 -10  -5  14    2.64    3.45
 -10   5  15    5.45    5.94
  10   5 -15    1.90    4.57
 -10  -5  15    4.01    5.32
 -10   5  16    0.42    4.51
  10   5 -16   -0.00    3.99
 -10  -5  16    5.22    5.74
 -10   5  17   23.49    8.82
  10   5 -17   15.21    7.89
 -10  -5  17   15.78    7.55
 -10   5  18    8.27    6.48
  10   5 -18   18.95    7.40
 -10  -5  18   14.91    7.24
 -10   5  19    0.00    3.49
  10   5 -19   -0.00    4.28
 -10  -5  19    1.08    3.34
 -10   5  20   -0.00    5.03
  10   5 -20   12.48    7.01
 -10  -5  20    1.26    4.14
 -10   5  21    3.35    5.38
  10   5 -21    2.56    4.84
 -10  -5  21    0.00    5.10
 -10   5  22    8.67    6.87
 -10  -5  22   22.24    8.04
 -10   5  23    3.04    5.33
  10   5 -23    9.27    5.98
 -10  -5  23    9.57    6.05
 -10   5  24   -0.00    5.06
  10   5 -24    0.03    4.39
 -10  -5  24   -0.00    4.28
 -10   5  25    0.00    4.78
  10   5 -25    3.38    5.07
 -10  -5  25    1.80    4.46
 -10   5  26    2.26    5.16
  10   5 -26    0.00    5.54
 -10  -5  26    1.58    4.96
 -10   5  27    1.99    6.32
  10   5 -27   14.07    7.92
 -10  -5  27    5.14    5.33
 -10   5  28    5.72    7.01
  10   5 -28    8.51    7.65
 -10  -5  28    3.70    6.31
 -10   5  29    7.69    5.56
  10   5 -29   -0.00    5.96
 -10  -5  29    0.00    4.26
 -10   5  30   -0.00    4.71
  10   5 -30   -0.00    5.72
 -10  -5  30   -0.00    5.62
  10   5 -31    7.36    7.54
 -10  -5  31    1.03    4.71
  10   5 -32   -0.00    5.55
 -10  -5  32    4.50    5.34
  10   5 -33    3.97    6.46
  10  -6  -1    1.31    3.45
  10   6  -1    0.13    3.04
 -10   6   2    0.00    4.28
  10  -6  -2   10.77    6.74
  10   6  -2    7.20    4.50
 -10   6   3    5.14    5.11
  10  -6  -3    9.51    5.64
  10   6  -3    8.71    4.59
 -10   6   4   10.64    6.18
  10  -6  -4    9.19    6.12
  10   6  -4    1.78    4.29
 -10   6   5   13.09    7.00
 -10   6   5   14.68    7.88
  10  -6  -5   16.46    7.09
  10   6  -5   14.17    5.96
 -10  -6   5   13.24    5.80
 -10   6   6   34.76   10.10
 -10   6   6    8.03    7.32
  10  -6  -6   20.01    7.90
  10   6  -6   15.31    5.91
 -10  -6   6   18.49    6.35
 -10   6   7    3.77    5.44
 -10   6   7    2.11    3.84
  10  -6  -7    1.12    3.27
  10   6  -7   -0.00    4.53
 -10  -6   7    2.14    3.48
 -10   6   8    4.38    5.90
 -10   6   8    0.00    4.91
  10  -6  -8    0.10    3.27
  10   6  -8    0.92    3.01
 -10  -6   8    3.71    4.39
 -10   6   9   33.59   10.59
 -10   6   9   25.12    9.43
  10  -6  -9   33.79   10.54
  10   6  -9   33.37    8.98
 -10  -6   9   38.92    9.34
 -10   6  10   16.00    8.18
  10  -6 -10   29.57    9.78
  10   6 -10   10.23    5.62
 -10   6  11    4.30    5.36
  10  -6 -11    9.78    6.26
  10   6 -11    2.65    4.52
 -10   6  12   -0.00    4.53
  10   6 -12    0.00    4.21
 -10  -6  12    0.00    3.29
 -10   6  13   19.40    8.03
  10   6 -13    8.87    5.28
 -10  -6  13   13.54    6.13
 -10   6  14    1.55    5.03
  10   6 -14    1.48    4.22
 -10  -6  14    0.00    4.84
 -10   6  15   26.91    9.04
  10   6 -15   18.96    7.76
 -10  -6  15   25.27    8.44
 -10   6  16    2.11    4.08
  10   6 -16    3.87    4.64
 -10  -6  16    2.77    5.24
 -10   6  17    8.06    5.48
  10   6 -17    0.00    3.53
 -10  -6  17    0.56    4.22
 -10   6  18    1.63    4.07
  10   6 -18    3.42    5.06
 -10  -6  18   10.84    6.28
 -10   6  19   11.59    6.71
  10   6 -19    5.18    5.70
 -10  -6  19    6.14    5.45
 -10   6  20    2.87    5.18
  10   6 -20    1.66    5.13
 -10  -6  20   -0.00    4.38
 -10   6  21    0.00    4.23
  10   6 -21   -0.00    4.31
 -10  -6  21   -0.00    4.57
 -10   6  22    0.79    4.63
  10   6 -22   -0.00    5.15
 -10  -6  22   -0.00    4.13
 -10   6  23    1.86    5.91
  10   6 -23    3.24    4.78
 -10  -6  23    4.33    5.35
 -10   6  24   -0.00    6.92
  10   6 -24    4.93    6.24
 -10  -6  24    4.11    5.37
 -10   6  25    2.65    5.21
  10   6 -25    0.36    7.00
 -10  -6  25    5.16    6.14
 -10   6  26   -0.00    3.52
  10   6 -26   -0.00    5.53
 -10  -6  26    4.65    5.94
 -10   6  27   -0.00    5.23
  10   6 -27    0.00    6.10
 -10  -6  27    2.69    5.74
 -10   6  28    0.00    5.52
  10   6 -28   -0.00    5.26
 -10  -6  28   -0.00    4.10
 -10   6  29    3.14    5.48
  10   6 -29    4.86    5.97
 -10  -6  29    5.38    5.97
  10   6 -30    3.23    6.14
 -10  -6  30    9.11    7.08
  10   6 -31   -0.00    6.00
 -10  -6  31    1.54    5.12
  10   6 -32    0.00    5.82
  10   6 -33   -0.00    5.13
  10   6 -34    4.92    7.03
 -10   7   1   64.19   14.40
  10  -7  -1   48.26   12.12
  10   7  -1   49.61    9.65
 -10   7   2    2.81    4.76
  10  -7  -2    3.54    5.09
  10   7  -2    1.80    3.65
 -10   7   3   10.15    7.46
  10  -7  -3   23.05    8.09
  10   7  -3   19.40    6.07
 -10   7   4   -0.00    4.19
  10  -7  -4   -0.00    4.38
  10   7  -4    0.00    2.79
 -10   7   5   24.67    9.41
  10  -7  -5   36.88   10.23
  10   7  -5   20.98    6.58
 -10   7   6    3.04    5.42
 -10   7   6    4.92    4.94
  10  -7  -6    0.00    4.99
  10   7  -6    4.58    3.78
 -10   7   7   33.36    9.79
  10  -7  -7   23.94    8.51
  10   7  -7   16.46    6.39
 -10   7   8   27.64    9.17
  10  -7  -8   19.47    7.76
  10   7  -8    7.58    5.07
 -10   7   9   -0.00    3.57
  10  -7  -9    0.54    4.08
  10   7  -9   -0.00    4.83
 -10   7  10    5.12    5.98
  10  -7 -10    0.75    5.04
  10   7 -10   -0.00    4.16
 -10   7  11    8.48    5.98
  10  -7 -11   26.81    9.35
  10   7 -11    3.36    4.94
 -10   7  12    8.33    6.43
  10  -7 -12   -0.00    4.81
  10   7 -12    0.87    3.54
 -10   7  13   20.35    8.15
  10  -7 -13   19.24    7.81
  10   7 -13   23.41    7.72
 -10  -7  13   34.87    9.04
 -10   7  14    2.36    5.25
  10   7 -14    0.00    4.09
 -10  -7  14    6.87    5.08
 -10   7  15    0.87    3.73
  10   7 -15    0.61    4.08
 -10  -7  15    0.00    4.40
 -10   7  16   -0.00    5.28
  10   7 -16    2.35    4.48
 -10  -7  16    0.10    3.86
 -10   7  17   29.97    9.83
  10   7 -17    9.42    6.37
 -10  -7  17   11.20    6.53
 -10   7  18   -0.00    4.76
  10   7 -18    0.00    4.70
 -10  -7  18    9.92    6.08
 -10   7  19    2.94    4.27
  10   7 -19    2.14    5.34
 -10  -7  19    8.04    5.52
 -10   7  20    5.13    7.12
  10   7 -20    0.00    5.23
 -10  -7  20    0.00    4.49
 -10   7  21    5.41    5.18
  10   7 -21   -0.00    5.15
 -10  -7  21    0.00    4.36
 -10   7  22    2.05    5.06
  10   7 -22    1.82    4.22
 -10  -7  22    2.35    5.44
 -10   7  23    3.10    5.41
  10   7 -23   10.59    7.59
 -10  -7  23    9.57    6.96
 -10   7  24    2.29    6.27
  10   7 -24   -0.00    5.46
 -10  -7  24    1.09    4.99
 -10   7  25   -0.00    4.73
  10   7 -25   -0.00    4.59
 -10  -7  25    0.00    4.75
 -10   7  26    2.57    5.08
  10   7 -26    2.92    5.25
 -10  -7  26    2.02    4.33
 -10   7  27    8.26    6.64
  10   7 -27    4.18    5.73
 -10  -7  27    2.50    4.97
 -10   7  28   -0.00    4.48
  10   7 -28    8.13    6.29
 -10  -7  28    0.30    4.95
 -10   7  29    1.52    4.67
  10   7 -29   -0.00    6.24
 -10  -7  29    2.72    5.18
  10   7 -30   -0.00    5.37
 -10  -7  30    0.00    5.84
  10   7 -31    4.43    5.85
 -10  -7  31   -0.00    4.33
  10   7 -32    0.46    4.24
  10   7 -33    0.09    6.20
  10  -8  -1    2.55    6.29
  10   8  -1    1.40    2.99
  10  -8  -2    2.34    4.83
  10   8  -2    1.50    3.35
  10  -8  -3   30.46    9.87
  10   8  -3   17.71    5.89
  10  -8  -4   14.56    6.75
  10   8  -4    4.32    4.59
  10  -8  -5   27.04    9.18
  10   8  -5   36.64    8.26
 -10   8   6    5.12    5.62
  10  -8  -6    2.71    5.70
  10   8  -6    4.92    4.37
 -10   8   7    1.00    5.75
  10  -8  -7    0.00    4.02
  10   8  -7    2.44    3.41
 -10   8   8    1.68    3.23
 -10   8   8    2.57    4.66
  10  -8  -8   -0.00    5.77
  10   8  -8    0.00    4.63
 -10   8   9   11.76    7.68
 -10   8   9    0.13    4.01
  10  -8  -9   14.28    7.76
  10   8  -9   10.40    5.08
 -10   8  10   10.56    6.79
 -10   8  10    1.09    4.41
  10  -8 -10   12.26    6.97
  10   8 -10    0.26    3.92
 -10   8  11   14.85    7.47
  10  -8 -11   16.82    7.73
  10   8 -11   13.15    5.84
 -10   8  12    1.43    4.38
  10  -8 -12    0.00    4.93
  10   8 -12    3.60    4.39
 -10   8  13    4.58    5.87
  10  -8 -13   -0.00    5.09
  10   8 -13    7.18    5.05
 -10   8  14   -0.00    5.24
  10  -8 -14   -0.00    4.08
  10   8 -14    6.18    4.70
 -10   8  15   11.36    7.25
  10  -8 -15   14.27    7.32
  10   8 -15   13.88    7.27
 -10   8  16   -0.00    4.75
  10   8 -16   -0.00    3.88
 -10  -8  16    5.28    5.09
 -10   8  17    1.68    3.72
  10   8 -17    1.17    5.44
 -10  -8  17    2.12    4.67
 -10   8  18    2.22    4.73
  10   8 -18   -0.00    3.61
 -10  -8  18    0.89    4.43
 -10   8  19   12.56    6.85
  10   8 -19    2.60    5.12
 -10  -8  19    9.09    6.08
 -10   8  20    1.20    3.17
  10   8 -20    3.93    5.46
 -10  -8  20   -0.00    4.42
 -10   8  21    4.06    4.96
  10   8 -21    5.42    5.89
 -10  -8  21    5.96    5.63
 -10   8  22    3.68    4.73
  10   8 -22    0.00    3.36
 -10  -8  22    0.56    4.14
 -10   8  23    2.76    5.76
  10   8 -23    3.95    5.37
 -10  -8  23    2.58    5.03
 -10   8  24    2.36    5.83
  10   8 -24    2.00    5.39
 -10  -8  24    0.21    4.10
 -10   8  25    4.25    6.07
  10   8 -25    6.36    6.43
 -10  -8  25   13.12    7.29
 -10   8  26    0.84    5.24
  10   8 -26    0.42    4.52
 -10  -8  26    0.59    4.83
 -10   8  27   -0.00    3.55
  10   8 -27    0.00    4.94
 -10  -8  27    0.27    4.17
  10   8 -28   -0.00    6.29
 -10  -8  28    0.00    4.65
  10   8 -29    3.66    6.16
 -10  -8  29    1.37    4.64
  10   8 -30    4.02    7.12
 -10  -8  30   11.77    6.51
 -10  -8  31    2.80    4.97
 -10   9   1   24.98    9.58
  10  -9  -1   62.16   13.37
  10   9  -1   36.28    7.48
 -10   9   2    2.81    4.76
  10  -9  -2    8.81    5.89
  10   9  -2    1.03    3.21
 -10   9   3   18.11    8.18
  10  -9  -3   13.36    8.14
  10   9  -3   16.24    5.75
 -10   9   4    0.51    4.92
  10  -9  -4    0.00    4.89
  10   9  -4    0.00    3.20
 -10   9   5    9.02    7.41
  10  -9  -5   -0.00    4.93
  10   9  -5   10.40    4.83
 -10   9   6   -0.00    5.10
  10  -9  -6   -0.00    4.24
  10   9  -6   -0.00    3.03
 -10   9   7   32.95   11.58
  10  -9  -7   28.16    9.79
  10   9  -7   26.16    7.38
 -10   9   8    0.45    5.35
  10  -9  -8    0.84    5.02
  10   9  -8    2.88    3.38
 -10   9   9    2.88    4.70
 -10   9   9    0.96    4.93
  10  -9  -9    4.34    5.66
  10   9  -9    5.71    3.94
 -10   9  10   -0.00    4.73
 -10   9  10    0.00    5.96
  10  -9 -10    5.08    5.74
  10   9 -10    0.00    3.86
 -10   9  11   15.48    8.42
 -10   9  11    5.48    6.19
  10  -9 -11   20.11    8.05
  10   9 -11   12.36    5.72
 -10   9  12   -0.00    5.14
 -10   9  12   -0.00    4.99
  10  -9 -12   -0.00    4.34
  10   9 -12    2.94    3.75
 -10   9  13   15.57    7.43
  10  -9 -13    8.01    5.34
  10   9 -13    7.43    5.92
 -10   9  14   -0.00    5.00
  10  -9 -14    4.86    5.62
  10   9 -14    3.97    4.51
 -10   9  15    6.95    6.75
  10  -9 -15   -0.00    5.63
  10   9 -15    0.08    3.47
 -10   9  16    3.28    5.92
  10  -9 -16    0.00    6.60
  10   9 -16   -0.00    3.99
 -10   9  17   27.56    9.87
  10  -9 -17   29.52    9.29
  10   9 -17   10.88    6.23
 -10   9  18    4.70    5.08
  10   9 -18    2.54    5.27
 -10   9  19    0.40    3.17
  10   9 -19    4.79    5.61
 -10   9  20   -0.00    3.94
  10   9 -20   -0.00    5.02
 -10   9  21    8.12    6.47
  10   9 -21    6.94    5.71
 -10   9  22   -0.00    5.19
  10   9 -22    4.38    5.22
 -10   9  23    0.05    5.22
  10   9 -23    0.00    4.81
 -10  -9  23   -0.00    4.22
 -10   9  24   -0.00    5.28
  10   9 -24   -0.00    4.16
 -10  -9  24    1.57    5.90
 -10   9  25    3.89    5.53
  10   9 -25    2.26    4.85
 -10  -9  25    3.82    4.80
 -10   9  26    4.01    5.18
  10   9 -26   -0.00    4.90
 -10  -9  26    4.11    5.98
  10   9 -27    9.41    6.96
 -10  -9  27    4.10    5.61
 -10  -9  28    1.88    4.80
 -10  -9  29    3.34    5.97
 -10  -9  30   -0.00    4.92
 -10  10   1    0.00    4.97
  10 -10  -1    0.00    4.49
  10  10  -1    2.05    3.08
 -10  10   2    0.00    4.45
  10 -10  -2    5.36    6.16
  10  10  -2    1.20    2.66
 -10  10   3    8.94    7.06
  10 -10  -3   13.60    6.91
  10  10  -3    9.77    4.60
 -10  10   4    5.19    5.48
  10 -10  -4   -0.00    4.07
  10  10  -4   -0.00    2.87
 -10  10   5   24.07    9.72
  10 -10  -5   19.74    8.68
  10  10  -5   24.36    6.72
 -10  10   6    3.69    5.70
  10 -10  -6   -0.00    4.74
  10  10  -6   -0.00    2.84
 -10  10   7   -0.00    5.25
  10 -10  -7   -0.00    4.07
  10  10  -7    3.05    4.01
 -10  10   8   -0.00    5.26
  10 -10  -8   -0.00    4.09
  10  10  -8    0.33    3.79
 -10  10   9    2.98    5.54
  10 -10  -9   35.86    9.84
  10  10  -9   20.44    6.25
 -10  10  10   -0.00    4.14
  10 -10 -10    1.30    4.39
  10  10 -10    0.33    3.94
 -10  10  11   -0.00    4.56
 -10  10  11    7.14    6.35
  10 -10 -11   -0.00    5.43
  10  10 -11    5.33    4.51
 -10  10  12   -0.00    4.11
 -10  10  12    1.20    4.86
  10 -10 -12    5.09    5.33
  10  10 -12   -0.00    3.64
 -10  10  13   12.93    8.41
 -10  10  13   11.38    7.62
  10 -10 -13   12.12    7.77
  10  10 -13   16.78    6.90
 -10  10  14   -0.00    5.06
  10 -10 -14    7.33    5.86
  10  10 -14    0.00    3.89
 -10  10  15    0.00    5.24
  10 -10 -15    4.81    5.80
  10  10 -15    5.14    5.16
 -10  10  16   10.32    6.49
  10 -10 -16    0.00    5.05
  10  10 -16   -0.00    4.39
 -10  10  17   -0.00    4.12
  10 -10 -17   -0.00    4.72
  10  10 -17   -0.00    4.31
 -10  10  18   -0.00    5.99
  10 -10 -18   -0.00    4.22
  10  10 -18   -0.00    3.91
 -10  10  19    5.11    6.05
  10 -10 -19    2.83    4.60
  10  10 -19    7.37    5.82
 -10  10  20    6.43    6.97
  10 -10 -20    1.16    3.81
  10  10 -20    2.66    5.28
 -10  10  21    4.61    6.16
  10  10 -21    6.23    5.96
 -10  10  22    0.53    3.72
  10  10 -22    0.88    3.33
 -10  10  23    0.01    5.56
  10  10 -23    0.39    5.19
 -10  10  24    1.07    4.46
  10  10 -24   -0.00    4.52
 -10  10  25    2.68    4.95
 -10  11   1   10.84    7.69
  10 -11  -1    6.37    5.90
  10  11  -1    7.45    3.61
 -10  11   2   -0.00    4.71
  10 -11  -2   -0.00    5.04
  10  11  -2    0.00    2.48
 -10  11   3    6.48    6.78
  10 -11  -3    5.73    5.55
  10  11  -3   10.11    4.25
 -10  11   4   -0.00    4.48
  10 -11  -4    6.55    5.88
  10  11  -4    5.05    3.81
 -10  11   5   -0.00    3.96
  10 -11  -5    0.25    4.92
  10  11  -5    2.30    3.59
 -10  11   6   -0.00    4.74
  10 -11  -6    3.91    4.97
  10  11  -6    0.52    2.73
 -10  11   7   30.91   10.63
  10 -11  -7   35.62   10.44
  10  11  -7   19.69    6.81
 -10  11   8   -0.00    5.19
  10 -11  -8    9.61    7.05
  10  11  -8    0.09    3.02
 -10  11   9    1.69    4.35
  10 -11  -9   -0.00    5.99
  10  11  -9   -0.00    3.05
 -10  11  10    0.00    4.53
  10 -11 -10   -0.00    3.37
  10  11 -10    5.59    4.01
 -10  11  11   16.52    8.67
  10 -11 -11    6.14    6.09
  10  11 -11    6.87    4.67
 -10  11  12    1.44    5.88
  10 -11 -12    2.23    4.66
  10  11 -12    0.00    3.81
 -10  11  13   12.41    6.66
 -10  11  13    6.54    5.48
  10 -11 -13   -0.00    4.50
  10  11 -13    5.34    4.50
 -10  11  14    2.70    3.97
 -10  11  14   -0.00    5.19
  10 -11 -14    1.13    3.89
  10  11 -14    0.00    3.97
 -10  11  15    1.65    4.76
  10 -11 -15    1.85    4.48
  10  11 -15    0.73    3.00
 -10  11  16    3.24    5.54
  10 -11 -16    3.95    5.16
  10  11 -16    0.08    3.32
 -10  11  17    2.54    5.74
  10 -11 -17    0.00    4.32
  10  11 -17    1.47    4.26
 -10  11  18    1.12    4.81
  10 -11 -18    2.79    6.01
  10  11 -18   -0.00    4.53
 -10  11  19   -0.00    4.01
  10 -11 -19    1.35    4.99
  10  11 -19   -0.00    4.33
 -10  11  20    2.52    5.97
  10 -11 -20   -0.00    5.25
  10  11 -20    3.82    5.48
 -10  11  21   10.54    6.42
  10 -11 -21    7.09    7.62
  10  11 -21    2.04    5.58
 -10  11  22    0.00    3.94
  10 -11 -22    0.59    3.97
 -10  11  23    0.00    4.87
  10 -11 -23    1.99    5.54
 -10  12   1    1.13    5.09
  10 -12  -1   -0.00    4.07
  10  12  -1   -0.00    2.29
 -10  12   2   -0.00    4.93
  10 -12  -2   -0.00    4.82
  10  12  -2    2.96    2.93
 -10  12   3    1.76    6.31
  10 -12  -3    7.01    6.03
  10  12  -3    1.78    3.62
 -10  12   4    0.60    4.32
  10 -12  -4    0.35    5.29
  10  12  -4    2.04    3.12
 -10  12   5   13.89    8.07
  10 -12  -5    1.13    5.34
  10  12  -5    2.01    3.63
 -10  12   6    1.35    4.77
  10 -12  -6   -0.00    5.25
  10  12  -6   -0.00    3.37
 -10  12   7   -0.00    4.12
  10 -12  -7    1.70    4.16
  10  12  -7    1.30    2.70
 -10  12   8   -0.00    3.92
  10 -12  -8    5.66    5.91
  10  12  -8   -0.00    3.50
 -10  12   9    4.34    5.84
  10 -12  -9    7.55    6.41
  10  12  -9   11.44    5.07
 -10  12  10   -0.00    5.72
  10 -12 -10   -0.00    5.38
  10  12 -10    0.15    3.32
 -10  12  11    0.00    4.65
  10 -12 -11    5.82    5.85
  10  12 -11    2.32    4.44
 -10  12  12   -0.00    5.65
  10 -12 -12    0.69    4.50
  10  12 -12   -0.00    3.43
 -10  12  13   -0.00    6.11
  10 -12 -13   -0.00    4.73
  10  12 -13   -0.00    3.59
 -10  12  14    0.57    3.91
  10 -12 -14    4.57    6.32
  10  12 -14    0.14    2.89
 -10  12  15    5.12    6.44
 -10  12  15    0.17    4.21
  10 -12 -15   21.24    9.20
  10  12 -15    6.30    6.14
 -10  12  16    0.18    4.19
 -10  12  16   -0.00    5.84
  10 -12 -16    6.22    5.84
  10  12 -16   -0.00    4.13
 -10  12  17   -0.00    5.27
  10 -12 -17    0.27    4.32
  10  12 -17   -0.00    4.73
 -10  12  18   -0.00    5.01
  10 -12 -18    1.21    4.79
 -10  12  19   -0.00    4.49
  10 -12 -19    1.59    4.89
 -10  12  20    4.57    5.88
  10 -12 -20    0.00    5.40
  10 -12 -21    5.16    5.26
 -10  13   1    1.15    5.53
  10 -13  -1    2.57    4.90
  10  13  -1    1.29    2.88
 -10  13   2   -0.00    5.41
  10 -13  -2    3.69    5.55
  10  13  -2    1.90    3.04
 -10  13   3   -0.00    5.25
  10 -13  -3   -0.00    5.18
  10  13  -3    3.37    3.39
 -10  13   4   -0.00    4.24
  10 -13  -4    0.50    4.37
  10  13  -4   -0.00    2.78
 -10  13   5   -0.00    3.86
  10 -13  -5    0.00    4.19
  10  13  -5    2.15    3.11
 -10  13   6    0.00    5.79
  10 -13  -6   -0.00    5.14
  10  13  -6   -0.00    3.37
 -10  13   7    4.02    6.65
  10 -13  -7    6.64    5.55
  10  13  -7    8.76    4.72
 -10  13   8    2.23    5.64
  10 -13  -8    0.56    4.50
  10  13  -8    0.00    2.87
 -10  13   9    4.53    6.27
  10 -13  -9    0.80    5.31
  10  13  -9   -0.00    3.93
 -10  13  10   -0.00    5.30
  10 -13 -10   -0.00    5.29
  10  13 -10    1.10    2.84
 -10  13  11    0.00    4.71
  10 -13 -11   -0.00    4.99
  10  13 -11    2.57    4.47
 -10  13  12    3.41    5.52
  10 -13 -12   11.71    7.44
  10  13 -12    7.32    4.52
 -10  13  13    1.07    3.76
  10 -13 -13    3.06    5.88
  10  13 -13   10.16    5.79
 -10  13  14    0.00    5.45
  10 -13 -14   -0.00    4.92
 -10  13  15    3.11    6.39
  10 -13 -15    3.26    5.00
 -10  13  16   -0.00    4.52
  10 -13 -16    5.70    5.23
 -10  13  17   -0.00    3.77
 -10  13  17    2.17    5.03
  10 -13 -17    0.00    5.80
 -10  13  18   -0.00    5.07
  10 -13 -18    2.58    5.16
 -10  14   1   -0.00    5.99
  10 -14  -1    2.39    4.00
  10  14  -1    2.66    3.07
 -10  14   2   -0.00    6.04
  10 -14  -2    2.97    4.92
  10  14  -2    0.00    2.63
 -10  14   3    3.04    5.81
  10 -14  -3    3.23    5.22
  10  14  -3    0.00    2.76
 -10  14   4    5.86    5.66
  10 -14  -4   -0.00    3.88
  10  14  -4    0.69    2.86
 -10  14   5    3.19    5.14
  10 -14  -5    5.79    6.05
  10  14  -5    0.24    3.02
 -10  14   6   -0.00    4.93
  10 -14  -6    4.55    6.10
  10  14  -6    4.05    3.53
 -10  14   7    0.00    4.14
  10 -14  -7    0.89    4.84
  10  14  -7   -0.00    3.15
 -10  14   8    1.84    3.94
  10 -14  -8    1.63    4.90
  10  14  -8    0.73    3.33
 -10  14   9   -0.00    5.05
  10 -14  -9    0.00    5.03
  10  14  -9    3.03    3.66
 -10  14  10    0.78    4.69
  10 -14 -10   -0.00    4.50
 -10  14  11    0.00    5.60
  10 -14 -11   11.82    7.07
 -10  14  12   -0.00    4.86
  10 -14 -12    0.00    4.21
 -10  14  13   -0.00    6.13
  10 -14 -13    0.20    4.90
 -10  14  14    1.88    5.70
 -10  14  15    0.54    6.15
 -10  14  16    5.27    4.68
 -10  14  17    5.57    7.06
 -10  15   1    0.00    6.23
  10  15  -1    2.49    3.14
 -10  15   2    4.63    6.65
  10  15  -2    0.42    2.63
 -10  15   3   -0.00    4.42
  10  15  -3    0.37    2.67
 -10  15   4   -0.00    6.91
  10  15  -4    0.00    3.16
 -10  15   5    4.45    5.86
 -10  15   6    2.86    5.27
 -10  15   7    2.52    5.17
 -10  15   8    2.66    4.94
 -10  15   9    8.69    6.85
 -10  15  10    2.01    5.05
 -10  15  11   -0.00    5.81
 -10  16   1   -0.00    5.76
 -10  16   2   -0.00    5.52
 -10  16   3    0.95    5.17
  -9   0   1   10.82    5.55
  -9   0   1    6.13    4.86
   9   0  -1    5.54    4.18
  -9   0   2    0.00    3.11
  -9   0   2    0.87    3.37
   9   0  -2   -0.00    4.17
  -9   0   3  109.07   17.14
  -9   0   3  105.53   16.92
   9   0  -3  104.67   16.51
  -9   0   4    2.97    3.94
  -9   0   4    2.92    4.48
  -9   0   5   26.36    7.79
  -9   0   6    1.46    3.33
  -9   0  11   12.21    6.14
  -9   0  12   -0.00    3.44
  -9   0  13   84.03   15.35
   9   0 -13   91.26   16.46
  -9   0  14   -0.00    4.61
   9   0 -14    0.00    4.89
  -9   0  15   19.49    7.20
   9   0 -15    9.31    6.31
  -9   0  16    0.00    4.49
   9   0 -16    4.17    6.20
  -9   0  17   18.80    8.08
   9   0 -17   14.61    7.78
  -9   0  18    1.94    3.61
   9   0 -18    1.42    5.08
  -9   0  19   52.12   12.62
   9   0 -19   85.44   16.28
  -9   0  20    0.78    4.73
   9   0 -20   -0.00    3.82
  -9   0  21   16.33    7.49
   9   0 -21    4.59    5.15
  -9   0  22    6.37    5.63
   9   0 -22   -0.00    5.73
  -9   0  23   39.03   11.28
   9   0 -23   52.34   13.51
  -9   0  24   -0.00    5.49
   9   0 -24    0.03    5.01
  -9   0  25   13.55    8.44
   9   0 -25   12.93    8.07
  -9   0  26    2.43    4.48
   9   0 -26   -0.00    4.61
  -9   0  27    0.00    6.29
   9   0 -27    1.58    5.14
  -9   0  28   -0.00    3.21
  -9   0  29   18.08    7.76
  -9   0  30    1.11    4.75
  -9   0  31    6.90    6.34
  -9   0  32    0.00    4.22
  -9   0  33   16.65    7.59
  -9   0  34    3.53    5.29
  -9   1   1  363.26   38.25
  -9   1   1  288.31   36.47
   9  -1  -1  296.92   36.09
   9   1  -1  337.59   36.51
  -9  -1   1  300.12   35.93
  -9   1   2    4.90    5.13
  -9   1   2    1.06    4.08
   9  -1  -2    0.83    3.94
   9   1  -2    9.28    5.03
  -9  -1   2    6.57    4.39
  -9  -1   2    7.34    5.05
  -9   1   3   -0.00    2.83
  -9   1   3    9.15    5.46
   9  -1  -3   -0.00    3.80
  -9  -1   3    0.00    3.59
  -9  -1   3    3.41    3.74
  -9   1   4   53.92   11.16
  -9   1   4   24.56    8.49
   9  -1  -4   52.30   10.48
  -9  -1   4   43.18    9.37
  -9  -1   4   27.45    7.94
  -9  -1   5   83.52   14.00
  -9  -1   6    0.00    3.35
  -9  -1   7   19.14    6.60
  -9  -1   8    0.71    3.37
   9   1  -9    2.69    4.08
  -9   1  10   -0.00    4.54
   9   1 -10    2.42    4.82
  -9   1  11   58.30   12.40
   9   1 -11   64.45   12.87
  -9   1  12    0.00    4.37
   9   1 -12    1.68    3.94
  -9  -1  12    0.80    4.54
  -9   1  13    1.63    3.49
   9   1 -13    4.24    4.66
  -9  -1  13    7.71    5.80
  -9   1  14    2.82    4.88
   9   1 -14   -0.00    3.72
  -9  -1  14    1.99    4.10
  -9   1  15   55.48   11.82
   9   1 -15    7.12    6.00
  -9  -1  15   74.30   12.81
  -9   1  16   -0.00    4.67
   9   1 -16    9.54    5.46
  -9  -1  16   10.52    5.66
  -9   1  17   37.87   10.20
   9  -1 -17   35.43   11.28
   9   1 -17   32.38   10.09
  -9  -1  17   61.20   12.84
  -9   1  18    7.41    6.20
   9  -1 -18    1.92    4.92
   9   1 -18    2.65    5.38
  -9  -1  18   -0.00    3.53
  -9   1  19    3.71    4.67
   9  -1 -19    1.30    4.54
   9   1 -19    0.46    4.82
  -9  -1  19   -0.00    4.14
  -9   1  20    0.67    3.31
   9  -1 -20   -0.00    5.74
   9   1 -20    3.22    4.25
  -9  -1  20    6.02    6.87
  -9   1  21   53.11   12.87
   9  -1 -21   37.75   12.02
   9   1 -21   33.41   11.42
  -9  -1  21   74.84   14.57
  -9   1  22   -0.00    5.56
   9  -1 -22    1.74    5.41
   9   1 -22    0.20    4.93
  -9  -1  22   -0.00    5.06
  -9   1  23    6.04    6.18
   9  -1 -23   11.47    6.90
   9   1 -23    0.13    4.96
  -9  -1  23    3.91    5.08
  -9   1  24   -0.00    4.09
   9  -1 -24   -0.00    6.22
   9   1 -24    2.45    5.23
  -9  -1  24    1.86    3.77
  -9   1  25    4.16    5.67
   9  -1 -25    5.15    6.60
   9   1 -25    4.68    5.61
  -9  -1  25    1.94    4.88
  -9   1  26   -0.00    3.85
   9   1 -26    1.02    6.54
  -9  -1  26   -0.00    3.74
  -9   1  27   19.14    9.06
   9   1 -27   24.61    9.67
  -9  -1  27   46.00   11.57
  -9   1  28    0.00    5.02
   9   1 -28   -0.00    4.53
  -9  -1  28    2.46    5.30
  -9   1  29   -0.00    4.94
  -9  -1  29    0.08    4.14
  -9   1  30    1.16    6.62
  -9  -1  30    1.53    4.90
  -9   1  31    7.94    6.07
  -9  -1  31   17.62    8.39
  -9   1  32   -0.00    5.47
  -9  -1  32    5.95    6.38
  -9   1  33    6.76    8.32
  -9  -1  33   -0.00    6.49
  -9   1  34    2.65    5.36
  -9  -1  34    3.32    5.57
  -9   2   1   28.41    8.40
   9   2  -1   24.99    7.32
   9   2  -1   24.51    6.73
   9   2  -1   25.00    7.14
  -9  -2   1   36.50    8.29
  -9   2   2   11.39    6.56
   9   2  -2    6.56    4.15
   9   2  -2    6.41    4.77
  -9  -2   2    2.93    3.24
  -9   2   3  100.09   16.60
   9   2  -3   99.83   15.25
  -9  -2   3   82.79   14.31
  -9   2   4    0.00    4.07
   9   2  -4    2.31    4.09
  -9  -2   4    8.73    4.77
  -9   2   5   12.19    6.14
   9   2  -5   10.86    4.90
  -9  -2   5   11.25    5.19
   9   2  -6    1.41    3.44
  -9  -2   6   -0.00    3.97
   9   2  -7   46.29   10.08
  -9  -2   7   40.09    9.23
  -9   2   8   25.72    8.37
   9   2  -8   31.41    8.42
  -9  -2   8   25.42    7.63
  -9   2   9   24.57    8.06
   9   2  -9   17.55    6.85
  -9  -2   9   37.85    9.07
  -9   2  10    0.37    3.25
   9   2 -10   -0.00    3.53
  -9   2  11    2.12    4.35
   9   2 -11    0.00    3.47
  -9   2  12    2.65    4.31
   9   2 -12   14.44    6.83
  -9   2  13   51.02   10.77
   9   2 -13   18.17    7.54
  -9  -2  13   27.48    8.64
  -9   2  14    6.81    5.96
   9   2 -14   22.03    8.08
  -9  -2  14   21.97    7.31
  -9   2  15   21.64    8.63
   9   2 -15   11.94    6.63
  -9  -2  15    8.53    6.28
  -9   2  16   -0.00    3.75
   9   2 -16    0.23    4.54
  -9  -2  16    5.03    5.71
  -9   2  17   20.33    9.03
   9   2 -17   37.19    9.98
  -9  -2  17   30.53    9.42
  -9   2  18    2.58    5.10
   9   2 -18    4.81    5.35
  -9  -2  18   -0.00    4.48
  -9   2  19   70.23   14.99
   9   2 -19   52.62   13.66
  -9  -2  19   94.02   15.87
  -9   2  20    5.02    5.31
   9   2 -20    6.35    5.81
  -9  -2  20    7.92    7.23
  -9   2  21    0.00    3.72
   9  -2 -21    2.12    5.85
   9   2 -21    1.76    4.89
  -9  -2  21    0.00    5.05
  -9   2  22   13.30    7.55
   9  -2 -22   14.86    7.85
   9   2 -22    3.16    4.49
  -9  -2  22   -0.00    4.24
  -9   2  23   35.34   10.95
   9  -2 -23   16.54    8.18
   9   2 -23   31.80    9.92
  -9  -2  23    2.69    5.21
  -9   2  24    9.74    6.33
   9  -2 -24    0.72    5.72
   9   2 -24   -0.00    4.28
  -9  -2  24    1.60    4.77
  -9   2  25   15.41    6.46
   9   2 -25    0.00    4.52
  -9  -2  25   14.82    7.06
  -9   2  26   -0.00    4.01
   9   2 -26    2.68    5.47
  -9  -2  26   -0.00    5.52
  -9   2  27   -0.00    6.25
   9   2 -27    3.58    5.28
  -9  -2  27   -0.00    4.92
  -9   2  28    7.40    7.04
   9   2 -28    5.36    5.92
  -9  -2  28    6.78    6.46
  -9   2  29    0.00    5.00
   9   2 -29   13.42    9.04
  -9  -2  29    7.40    6.48
  -9   2  30    0.00    4.45
   9   2 -30    1.85    5.39
  -9  -2  30    4.80    6.74
  -9   2  31    8.20    6.84
  -9  -2  31   10.46    7.57
  -9   2  32    3.83    4.66
  -9  -2  32   -0.00    4.39
  -9   2  33    5.40    7.83
  -9  -2  33   -0.00    5.54
  -9   2  34    4.47    6.91
  -9  -2  34    1.80    5.83
  -9   3   1  160.13   22.95
   9   3  -1  141.29   19.80
   9   3  -1  163.76   19.82
  -9  -3   1  156.29   20.58
  -9   3   2   29.11    8.98
   9   3  -2   48.44    8.40
   9   3  -2   15.57    6.07
  -9  -3   2   13.86    5.81
  -9   3   3    4.52    4.15
   9  -3  -3    0.68    3.30
   9   3  -3    0.95    3.40
   9   3  -3   -0.00    3.46
  -9  -3   3    0.47    3.22
  -9   3   4    3.77    3.72
   9  -3  -4   -0.00    3.57
   9  -3  -4   -0.00    4.02
   9   3  -4    2.52    3.33
   9   3  -4    1.95    3.36
  -9  -3   4    1.29    3.68
  -9   3   5   40.79   10.36
  -9   3   5   40.62   10.48
   9  -3  -5   45.37   10.71
   9  -3  -5   38.30   10.00
   9   3  -5   32.41    8.47
  -9  -3   5   54.62   10.15
  -9   3   6   34.48    9.75
   9  -3  -6   46.74   10.93
   9  -3  -6   30.22    9.84
   9   3  -6   32.55    8.52
  -9  -3   6   45.72    9.51
  -9   3   7   21.67    7.78
   9  -3  -7   19.67    8.23
   9   3  -7   21.21    6.94
  -9  -3   7   14.25    6.15
  -9   3   8    7.49    5.28
   9  -3  -8    4.39    4.92
   9   3  -8   -0.00    4.30
  -9  -3   8    0.26    3.32
  -9   3   9    8.26    6.13
   9  -3  -9    8.45    5.91
   9   3  -9   13.94    5.82
  -9  -3   9    7.13    5.31
  -9   3  10    8.76    6.53
   9  -3 -10    1.26    4.83
   9   3 -10   -0.00    4.78
  -9  -3  10    0.00    4.16
  -9   3  11   84.24   15.83
   9  -3 -11  109.57   17.93
   9   3 -11   81.77   14.97
  -9   3  12   13.96    7.07
   9  -3 -12   28.56    9.72
   9   3 -12   20.12    7.54
  -9   3  13    5.58    5.07
   9  -3 -13    7.22    6.26
   9   3 -13   -0.00    4.02
  -9   3  14    3.01    5.57
   9   3 -14    1.81    3.44
  -9  -3  14   -0.00    4.19
  -9   3  15   42.63   11.51
   9   3 -15   41.49   10.89
  -9  -3  15   64.17   12.53
  -9   3  16    9.39    6.59
   9   3 -16    8.63    6.43
  -9  -3  16   19.01    7.44
  -9   3  17   24.48    9.28
   9   3 -17   17.22    8.20
  -9  -3  17   29.11    8.86
  -9   3  18    0.54    4.38
   9   3 -18   -0.00    6.25
  -9  -3  18    1.43    4.39
  -9   3  19    0.24    4.13
   9   3 -19    4.06    4.97
  -9  -3  19    0.51    3.97
  -9   3  20   13.71    7.38
   9   3 -20    8.77    6.81
  -9  -3  20    0.94    5.10
  -9   3  21   23.59    9.64
   9   3 -21   45.60   12.27
  -9  -3  21   53.99   11.88
  -9   3  22    0.31    4.05
   9   3 -22    0.60    4.32
  -9  -3  22    0.51    5.20
  -9   3  23    9.49    7.58
   9   3 -23    6.12    5.54
  -9  -3  23    7.87    5.26
  -9   3  24    3.62    5.97
   9   3 -24    0.24    4.95
  -9  -3  24   -0.00    4.45
  -9   3  25    6.48    5.51
   9   3 -25    8.17    6.66
  -9  -3  25    9.89    6.69
  -9   3  26    3.75    5.48
   9   3 -26    2.16    6.08
  -9  -3  26    1.94    5.15
  -9   3  27    3.13    4.86
   9   3 -27    1.99    4.65
  -9  -3  27    0.89    5.65
  -9   3  28   -0.00    5.19
   9   3 -28    6.29    7.11
  -9  -3  28    0.00    4.30
  -9   3  29    0.44    5.01
   9   3 -29    6.29    7.14
  -9  -3  29    1.79    5.77
  -9   3  30   -0.00    4.71
   9   3 -30    0.00    6.92
  -9  -3  30    0.88    5.05
  -9   3  31    1.21    5.54
   9   3 -31    6.13    7.29
  -9  -3  31    0.00    5.36
  -9   3  32    3.46    5.80
  -9  -3  32   -0.00    5.79
  -9   3  33    5.11    4.77
  -9  -3  33    3.30    6.47
  -9  -3  34   -0.00    3.63
  -9   4   1    4.81    4.35
   9  -4  -1    2.55    4.71
   9  -4  -1    2.69    4.46
   9   4  -1    0.20    2.80
   9   4  -1   -0.00    3.67
  -9  -4   1    0.24    2.55
  -9   4   2   61.91   11.92
  -9   4   2   34.40   10.07
   9  -4  -2   38.30   10.11
   9  -4  -2   41.12   11.20
   9   4  -2   32.82    7.72
   9   4  -2   22.73    7.22
  -9  -4   2   43.37    8.94
  -9   4   3   43.99   10.70
  -9   4   3   27.47   10.02
   9  -4  -3   32.40    9.70
   9  -4  -3   42.97   10.59
   9   4  -3   25.04    7.09
   9   4  -3   44.43    8.95
  -9  -4   3   49.93    9.44
  -9   4   4   39.38   10.35
  -9   4   4   52.72   12.15
   9  -4  -4   56.04   11.74
   9  -4  -4   58.16   12.01
   9   4  -4   51.13    9.54
   9   4  -4   22.02    7.78
  -9  -4   4   37.21    8.88
  -9   4   5   67.42   13.90
  -9   4   5   50.95   13.05
   9  -4  -5  102.32   15.53
   9  -4  -5   47.68   11.97
   9   4  -5   78.97   12.47
   9   4  -5   66.42   11.93
  -9  -4   5   57.54   11.19
  -9   4   6   -0.00    4.64
  -9   4   6    3.97    4.85
   9  -4  -6    3.01    3.74
   9  -4  -6    2.53    5.30
   9   4  -6    0.00    3.38
  -9  -4   6    1.71    3.80
  -9   4   7   48.26   12.04
   9  -4  -7   50.47   11.64
   9  -4  -7   57.80   12.58
   9   4  -7   59.70   11.35
  -9  -4   7   58.36   11.19
  -9   4   8   76.88   14.44
   9  -4  -8   62.06   13.65
   9   4  -8   58.00   11.73
  -9  -4   8   66.63   12.20
  -9   4   9   66.77   13.17
   9  -4  -9   55.71   13.32
   9   4  -9   71.32   12.68
  -9  -4   9   51.31   11.05
  -9   4  10   -0.00    3.58
   9  -4 -10    0.00    4.27
   9   4 -10    0.49    4.00
  -9  -4  10    2.09    3.72
  -9   4  11    5.65    5.53
   9  -4 -11    3.50    5.53
   9   4 -11    0.00    3.95
  -9   4  12    7.97    6.75
   9  -4 -12   -0.00    3.84
   9   4 -12    2.51    4.26
  -9   4  13   39.08   10.64
   9  -4 -13   31.46    9.91
   9   4 -13   18.25    7.48
  -9   4  14    2.67    5.01
   9  -4 -14    7.35    6.99
   9   4 -14   -0.00    3.23
  -9  -4  14    6.22    5.38
  -9   4  15   13.12    7.10
   9  -4 -15   20.47    8.45
   9   4 -15   11.81    6.53
  -9  -4  15   30.23    8.38
  -9   4  16    0.31    3.22
   9  -4 -16   -0.00    3.81
   9   4 -16    0.00    3.52
  -9  -4  16    1.22    4.58
  -9   4  17    5.65    5.98
   9  -4 -17   15.34    7.76
   9   4 -17    7.48    6.29
  -9  -4  17   12.48    6.97
  -9   4  18   39.72   11.33
   9  -4 -18   30.50   10.41
   9   4 -18   40.57   11.11
  -9  -4  18   39.75   10.56
  -9   4  19   21.51    9.46
   9   4 -19   32.26    9.85
  -9  -4  19   36.89    9.93
  -9   4  20   -0.00    4.49
   9   4 -20   -0.00    4.13
  -9  -4  20    0.26    4.08
  -9   4  21    0.88    4.27
   9   4 -21    0.00    4.83
  -9  -4  21    0.00    4.53
  -9   4  22   -0.00    3.96
   9   4 -22    5.85    5.47
  -9  -4  22    8.67    6.89
  -9   4  23   18.52    8.03
   9   4 -23   18.23    9.25
  -9  -4  23   27.71    9.42
  -9   4  24    9.34    6.59
   9   4 -24    9.51    6.49
  -9  -4  24    3.31    5.06
  -9   4  25    0.50    5.65
   9   4 -25    0.69    4.02
  -9  -4  25    1.26    5.41
  -9   4  26    0.00    4.61
   9   4 -26    0.00    5.20
  -9  -4  26    3.14    6.06
  -9   4  27    1.11    5.16
   9   4 -27    0.97    3.89
  -9  -4  27    0.90    4.07
  -9   4  28    0.19    4.91
   9   4 -28    2.98    5.70
  -9  -4  28   10.25    7.50
  -9   4  29   24.63    8.56
   9   4 -29    3.51    5.94
  -9  -4  29   11.18    7.03
  -9   4  30    3.64    5.61
   9   4 -30    4.23    5.45
  -9  -4  30   -0.00    4.43
  -9   4  31    5.29    5.75
   9   4 -31   -0.00    5.88
  -9  -4  31   -0.00    5.32
  -9   4  32   -0.00    5.30
   9   4 -32    3.30    6.73
  -9  -4  32    4.74    6.37
  -9   4  33    0.63    5.04
  -9  -4  33    4.08    4.93
  -9   5   1  114.36   18.73
   9  -5  -1  132.70   18.63
   9  -5  -1   72.00   15.81
   9   5  -1   98.43   14.16
   9   5  -1   86.61   13.85
  -9  -5   1  107.88   14.69
  -9   5   2   35.48   10.21
   9  -5  -2   68.25   12.82
   9  -5  -2   33.36   10.57
   9   5  -2   54.17    9.28
   9   5  -2   45.06    8.67
  -9  -5   2   26.69    7.56
  -9   5   3   18.36    7.31
  -9   5   3   10.95    7.03
   9  -5  -3    5.62    5.27
   9  -5  -3    6.82    5.86
   9   5  -3    6.15    4.18
   9   5  -3    6.85    4.62
  -9  -5   3    8.33    4.23
  -9   5   4   65.88   13.30
  -9   5   4   56.09   12.76
   9  -5  -4   38.88   10.71
   9  -5  -4   71.96   14.09
   9   5  -4   49.11    9.76
   9   5  -4   49.87   10.07
  -9  -5   4   44.77    9.36
  -9   5   5   35.02   10.26
  -9   5   5   28.04    8.99
   9  -5  -5   33.55    8.82
   9  -5  -5   29.69    9.09
   9   5  -5   30.04    7.35
   9   5  -5   12.86    5.41
  -9  -5   5    9.83    5.23
  -9   5   6   43.24   10.48
  -9   5   6   41.06   10.93
   9  -5  -6   41.92    9.93
   9  -5  -6   21.83    8.43
   9   5  -6   26.57    7.29
   9   5  -6   20.47    6.93
  -9  -5   6   34.25    7.86
   9  -5  -7   82.97   14.33
   9  -5  -7   37.08   10.78
   9   5  -7   34.33    9.28
  -9  -5   7   61.24   10.93
  -9   5   8    5.54    4.83
   9  -5  -8    1.14    3.96
   9  -5  -8   -0.00    4.53
   9   5  -8    1.15    3.63
  -9  -5   8    0.00    3.20
  -9   5   9    1.95    3.92
   9  -5  -9    0.00    4.39
   9   5  -9    2.24    4.31
  -9  -5   9    1.74    3.78
  -9   5  10    0.00    5.35
   9  -5 -10    0.00    4.61
   9   5 -10    1.06    4.75
  -9  -5  10    0.00    3.37
  -9   5  11   46.86   11.35
   9  -5 -11   36.25   11.04
   9   5 -11   40.98   10.20
  -9  -5  11   61.38   11.88
  -9   5  12   26.41    8.62
   9  -5 -12   15.23    7.64
   9   5 -12   30.34    8.66
  -9   5  13   -0.00    4.31
   9  -5 -13    7.58    6.96
   9   5 -13    0.07    2.87
  -9   5  14    8.32    8.08
   9  -5 -14   13.75    8.22
   9   5 -14   10.02    6.37
  -9  -5  14    9.49    6.19
  -9   5  15   29.09    9.47
   9  -5 -15   23.40    9.47
   9   5 -15   12.41    6.66
  -9  -5  15   18.08    7.57
  -9   5  16    3.70    5.74
   9  -5 -16   21.51    9.07
   9   5 -16   18.51    7.21
  -9  -5  16   11.41    6.13
  -9   5  17   27.80    9.61
   9  -5 -17   20.42    9.26
   9   5 -17   36.57    9.73
  -9  -5  17   21.90    8.03
  -9   5  18    2.42    4.06
   9   5 -18    0.61    4.74
  -9  -5  18   -0.00    4.56
  -9   5  19    2.66    3.58
   9   5 -19    0.82    4.00
  -9  -5  19    2.47    4.23
  -9   5  20    2.84    5.88
   9   5 -20    9.58    6.62
  -9  -5  20    7.70    6.67
  -9   5  21   17.91    7.58
   9   5 -21   15.78    7.34
  -9  -5  21    6.84    6.33
  -9   5  22    9.06    6.38
   9   5 -22    9.14    6.27
  -9  -5  22   23.59    8.87
  -9   5  23    2.77    4.04
   9   5 -23    9.75    6.34
  -9  -5  23    3.84    5.62
  -9   5  24   -0.00    5.49
   9   5 -24    1.77    5.20
  -9  -5  24    0.56    4.41
  -9   5  25   -0.00    3.27
   9   5 -25   -0.00    5.23
  -9  -5  25   -0.00    5.65
  -9   5  26    9.05    7.24
   9   5 -26    3.23    6.44
  -9  -5  26   16.62    7.37
  -9   5  27   10.01    6.72
   9   5 -27    6.43    7.04
  -9  -5  27    2.47    5.52
  -9   5  28    2.47    5.48
   9   5 -28    1.33    4.84
  -9  -5  28   -0.00    6.09
  -9   5  29    3.27    5.31
   9   5 -29   -0.00    5.29
  -9  -5  29    4.92    6.06
  -9   5  30   -0.00    3.77
   9   5 -30   -0.00    5.91
  -9  -5  30    5.55    5.44
  -9   5  31    8.69    6.57
   9   5 -31    6.22    6.53
  -9  -5  31   -0.00    4.32
  -9   5  32   -0.00    6.76
   9   5 -32    1.33    4.61
  -9  -5  32    1.46    5.55
   9   5 -33    2.24    6.16
  -9  -5  33    1.87    4.62
  -9   6   1   -0.00    4.72
   9  -6  -1    1.28    4.49
   9  -6  -1   -0.00    5.42
   9   6  -1   -0.00    2.42
  -9  -6   1    1.28    3.23
  -9   6   2  118.66   18.24
   9  -6  -2   83.95   14.92
   9  -6  -2   53.20   13.46
   9   6  -2   55.39   11.05
  -9  -6   2   85.75   12.23
  -9   6   3   24.52    8.56
   9  -6  -3   22.14    7.71
   9  -6  -3   24.77    9.12
   9   6  -3    7.97    5.05
  -9  -6   3   24.76    6.40
  -9   6   4   33.93   10.55
  -9   6   4   13.24    7.43
   9  -6  -4   18.42    7.63
   9  -6  -4   11.16    7.01
   9   6  -4    7.96    4.85
  -9  -6   4   32.58    7.32
  -9   6   5   19.77    8.54
  -9   6   5   29.96   10.28
   9  -6  -5    8.21    6.35
   9  -6  -5   31.66    9.71
   9   6  -5    8.70    5.14
  -9  -6   5   22.72    6.30
  -9   6   6   13.29    6.55
  -9   6   6   11.71    7.34
   9  -6  -6    8.50    6.10
   9  -6  -6    1.42    5.24
   9   6  -6    7.16    4.36
  -9  -6   6   11.45    4.71
  -9   6   7   20.87    8.64
  -9   6   7    8.82    6.13
   9  -6  -7   22.32    7.76
   9  -6  -7   16.55    7.86
   9   6  -7   10.06    5.16
  -9  -6   7   32.09    7.66
  -9   6   8   81.97   14.89
   9  -6  -8   46.85   11.83
   9  -6  -8   72.16   14.59
   9   6  -8   56.13   11.09
  -9  -6   8   46.44   10.28
  -9   6   9    9.01    6.25
   9  -6  -9    8.87    6.80
   9  -6  -9    5.27    5.61
   9   6  -9   12.11    5.24
  -9  -6   9   11.21    5.56
  -9   6  10    0.92    3.83
   9  -6 -10    2.11    4.27
   9  -6 -10    0.31    4.46
   9   6 -10    1.90    3.77
  -9  -6  10    2.39    3.66
  -9   6  11    1.74    5.11
   9  -6 -11    0.00    3.88
   9   6 -11    3.68    3.91
  -9  -6  11   -0.00    3.84
  -9   6  12   10.45    6.48
   9  -6 -12   25.89    9.53
   9   6 -12    8.95    5.36
  -9   6  13    6.18    6.41
   9  -6 -13    8.42    6.30
   9   6 -13   13.80    5.64
  -9   6  14   44.21   11.55
   9  -6 -14   24.70    9.64
   9   6 -14   17.80    7.51
  -9  -6  14   38.28    9.84
  -9   6  15   17.59    8.43
   9   6 -15    1.61    4.99
  -9  -6  15    7.82    5.87
  -9   6  16   -0.00    4.22
   9   6 -16    4.99    4.70
  -9  -6  16    0.00    4.51
  -9   6  17   -0.00    5.07
   9   6 -17    2.42    5.07
  -9  -6  17    7.21    5.46
  -9   6  18   34.23   10.48
   9   6 -18   24.43    8.44
  -9  -6  18   27.94    9.45
  -9   6  19    0.00    5.22
   9   6 -19    0.27    4.52
  -9  -6  19   13.17    6.62
  -9   6  20    6.50    5.70
   9   6 -20    6.32    6.00
  -9  -6  20    5.92    5.49
  -9   6  21    1.83    3.84
   9   6 -21    0.00    5.59
  -9  -6  21   -0.00    4.04
  -9   6  22    0.00    4.77
   9   6 -22    4.91    5.91
  -9  -6  22    3.77    5.20
  -9   6  23   11.41    7.46
   9   6 -23   13.23    7.08
  -9  -6  23    4.22    4.81
  -9   6  24    8.67    6.58
   9   6 -24   -0.00    4.19
  -9  -6  24    6.65    5.64
  -9   6  25    4.99    5.73
   9   6 -25    0.00    4.84
  -9  -6  25    2.44    4.43
  -9   6  26   -0.00    3.44
   9   6 -26   -0.00    5.10
  -9  -6  26   -0.00    5.60
  -9   6  27   -0.00    6.87
   9   6 -27    6.97    6.04
  -9  -6  27    3.32    4.74
  -9   6  28    5.65    6.50
   9   6 -28    6.82    7.34
  -9  -6  28    5.87    5.66
  -9   6  29   -0.00    4.76
   9   6 -29    3.99    4.47
  -9  -6  29    2.55    5.36
  -9   6  30   -0.00    4.95
   9   6 -30   -0.00    5.90
  -9  -6  30    0.10    4.58
  -9   6  31    1.82    5.25
   9   6 -31   10.17    7.53
  -9  -6  31    0.00    5.12
  -9   6  32   -0.00    5.52
   9   6 -32   -0.00    4.72
  -9  -6  32    6.15    5.75
   9   6 -33    1.04    4.47
  -9  -6  33    0.16    4.48
   9   6 -34    0.00    5.35
  -9   7   1   13.43    6.52
   9  -7  -1   20.68    8.28
   9   7  -1   15.03    4.88
  -9   7   2    2.58    4.89
   9  -7  -2    3.59    4.44
   9   7  -2    3.21    3.81
  -9   7   3    0.00    4.55
   9  -7  -3    0.81    4.76
   9  -7  -3   -0.00    5.33
   9   7  -3   -0.00    3.19
  -9   7   4   21.03    8.08
   9  -7  -4   23.70    8.13
   9  -7  -4   18.54    8.94
   9   7  -4   21.76    6.36
  -9   7   5    9.83    7.16
   9  -7  -5    5.12    5.46
   9  -7  -5   11.06    6.58
   9   7  -5    1.09    2.80
  -9   7   6   47.71   12.05
  -9   7   6   47.40   11.91
   9  -7  -6   25.28    8.96
   9   7  -6   38.64    8.48
  -9  -7   6   39.11    8.35
  -9   7   7    0.00    4.54
  -9   7   7   -0.00    4.68
   9  -7  -7    5.95    5.10
   9  -7  -7    1.99    5.29
   9   7  -7    0.11    3.64
  -9  -7   7    9.08    4.53
  -9   7   8   12.96    7.32
   9  -7  -8   -0.00    4.93
   9  -7  -8   -0.00    5.14
   9   7  -8   -0.00    3.09
  -9  -7   8    0.75    3.09
  -9   7   9    9.00    5.84
   9  -7  -9    0.98    3.84
   9  -7  -9    5.75    5.33
   9   7  -9    8.62    5.55
  -9  -7   9    4.30    4.35
  -9   7  10   13.10    7.20
   9  -7 -10   14.80    7.04
   9  -7 -10   13.62    6.83
   9   7 -10    8.19    4.78
  -9  -7  10   29.02    7.43
  -9   7  11    5.94    5.76
   9  -7 -11    4.06    5.03
   9  -7 -11    8.58    6.13
   9   7 -11   13.95    5.84
  -9  -7  11    4.59    5.22
  -9   7  12   44.63   11.88
   9  -7 -12   46.86   11.69
   9   7 -12   31.06    8.73
  -9   7  13    4.13    4.92
   9   7 -13    0.49    3.62
  -9   7  14    0.00    5.92
   9   7 -14    1.49    4.37
  -9  -7  14    3.30    4.26
  -9   7  15    4.48    5.90
   9   7 -15    2.35    4.30
  -9  -7  15    1.36    4.16
  -9   7  16   42.79   10.90
   9   7 -16   23.31    8.39
  -9  -7  16   41.54   10.46
  -9   7  17    2.82    5.28
   9   7 -17    3.16    5.45
  -9  -7  17    0.61    4.63
  -9   7  18   -0.00    3.61
   9   7 -18    3.46    4.30
  -9  -7  18    2.44    4.26
  -9   7  19   -0.00    4.64
   9   7 -19   -0.00    4.49
  -9  -7  19    0.91    4.78
  -9   7  20   15.68    6.96
   9   7 -20   14.87    7.11
  -9  -7  20    2.85    5.77
  -9   7  21    0.00    4.67
   9   7 -21    1.19    4.63
  -9  -7  21    2.94    5.80
  -9   7  22    1.75    5.35
   9   7 -22    7.83    6.12
  -9  -7  22   11.55    6.46
  -9   7  23   -0.00    5.97
   9   7 -23    0.21    4.80
  -9  -7  23    3.47    5.56
  -9   7  24   -0.00    5.56
   9   7 -24    2.15    4.34
  -9  -7  24    0.47    5.20
  -9   7  25   -0.00    5.01
   9   7 -25   -0.00    5.32
  -9  -7  25   -0.00    4.09
  -9   7  26    3.21    5.47
   9   7 -26   11.81    7.22
  -9  -7  26   12.66    7.80
  -9   7  27    7.61    6.67
   9   7 -27    0.54    4.14
  -9  -7  27   -0.00    4.76
  -9   7  28    3.46    5.02
   9   7 -28    4.83    6.02
  -9  -7  28    2.21    5.57
  -9   7  29    7.07    7.23
   9   7 -29    0.00    5.66
  -9  -7  29    1.36    5.51
  -9   7  30    2.54    5.89
   9   7 -30    2.75    4.38
  -9  -7  30   -0.00    4.89
  -9   7  31    1.92    4.80
   9   7 -31    1.70    5.66
  -9  -7  31   -0.00    5.72
   9   7 -32    6.05    5.72
  -9  -7  32    7.40    6.54
   9   7 -33   -0.00    5.61
   9   7 -34   -0.00    5.39
   9  -8  -1    0.00    5.48
   9   8  -1    5.27    3.67
   9  -8  -2   10.94    6.47
   9   8  -2    9.91    4.50
   9  -8  -3   -0.00    2.97
   9   8  -3   -0.00    3.07
   9  -8  -4   83.40   14.49
   9   8  -4   34.96    8.22
   9  -8  -5    6.72    5.58
   9  -8  -5    0.21    4.82
   9   8  -5   -0.00    2.92
   9  -8  -6    4.61    5.75
   9  -8  -6    5.83    5.68
   9   8  -6    1.43    3.26
  -9   8   7   -0.00    4.91
   9  -8  -7    0.00    4.74
   9   8  -7   -0.00    3.50
  -9   8   8   47.73   12.24
  -9   8   8   24.00    9.59
   9  -8  -8   68.97   13.30
   9   8  -8   41.64    9.24
  -9   8   9    5.66    5.27
  -9   8   9    0.00    5.08
   9  -8  -9   17.34    7.82
   9   8  -9   10.36    5.19
  -9   8  10   20.63    8.31
   9  -8 -10   11.85    6.74
   9   8 -10    5.05    4.72
  -9   8  11    2.39    4.44
   9  -8 -11    8.37    6.20
   9   8 -11   -0.00    3.51
  -9  -8  11    2.11    4.23
  -9   8  12    4.67    5.54
   9  -8 -12    9.52    6.09
   9   8 -12   11.62    5.07
  -9   8  13   -0.00    4.23
   9  -8 -13    1.01    3.71
   9   8 -13    0.01    3.06
  -9   8  14   10.86    7.04
   9  -8 -14   16.55    7.35
   9   8 -14   16.56    6.95
  -9  -8  14   17.62    6.80
  -9   8  15   -0.00    4.87
   9   8 -15   -0.00    3.78
  -9  -8  15    0.72    3.86
  -9   8  16    0.00    4.96
   9   8 -16    1.84    4.05
  -9  -8  16   -0.00    4.86
  -9   8  17    1.86    3.71
   9   8 -17    5.00    5.07
  -9  -8  17    4.64    5.44
  -9   8  18   15.41    8.05
   9   8 -18   17.55    7.92
  -9  -8  18   23.31    8.02
  -9   8  19   10.64    7.03
   9   8 -19    6.39    5.67
  -9  -8  19    1.34    4.15
  -9   8  20   14.30    7.83
   9   8 -20    6.60    5.57
  -9  -8  20    3.50    4.11
  -9   8  21   -0.00    5.27
   9   8 -21   -0.00    4.18
  -9  -8  21    2.73    4.53
  -9   8  22    5.82    6.52
   9   8 -22   -0.00    3.75
  -9  -8  22    5.39    5.75
  -9   8  23    4.26    5.46
   9   8 -23   -0.00    4.10
  -9  -8  23   -0.00    5.15
  -9   8  24    7.90    6.22
   9   8 -24    0.82    4.37
  -9  -8  24   10.97    6.92
  -9   8  25   -0.00    5.01
   9   8 -25    1.54    4.49
  -9  -8  25    3.59    4.52
  -9   8  26    3.28    5.73
   9   8 -26    0.86    4.50
  -9  -8  26    1.41    4.54
  -9   8  27    1.52    3.74
   9   8 -27    0.30    4.05
  -9  -8  27   -0.00    4.82
  -9   8  28   -0.00    6.09
   9   8 -28   -0.00    5.27
  -9  -8  28   -0.00    4.73
  -9   8  29    1.47    4.26
   9   8 -29    2.95    5.80
  -9  -8  29    0.00    5.50
  -9   8  30   -0.00    5.84
   9   8 -30    8.89    6.78
  -9  -8  30    0.00    4.19
   9   8 -31    0.70    4.64
  -9  -8  31    1.14    6.31
   9   8 -32    0.89    4.98
  -9  -8  32   -0.00    6.00
   9   8 -33    2.34    5.68
  -9   9   1    3.69    5.20
   9  -9  -1   10.27    6.46
   9   9  -1    0.00    2.84
  -9   9   2    6.35    6.36
   9  -9  -2   24.15    8.55
   9   9  -2   19.97    5.62
  -9   9   3    5.28    5.45
   9  -9  -3    3.81    4.86
   9   9  -3    1.32    3.47
  -9   9   4    3.96    5.74
   9  -9  -4    1.55    4.51
   9   9  -4    5.16    4.17
  -9   9   5    3.77    5.55
   9  -9  -5    0.00    3.66
   9   9  -5    1.72    3.40
  -9   9   6   60.48   14.10
   9  -9  -6   59.05   13.02
   9   9  -6   34.36    8.72
  -9   9   7    4.50    5.41
   9  -9  -7    1.76    5.36
   9   9  -7    2.29    3.86
  -9   9   8   -0.00    4.61
  -9   9   8   -0.00    3.75
   9  -9  -8   -0.00    5.45
   9   9  -8    3.73    3.97
  -9   9   9   -0.00    4.64
  -9   9   9    3.16    5.67
   9  -9  -9    7.41    5.79
   9   9  -9    0.00    4.15
  -9   9  10    8.77    5.98
  -9   9  10   13.73    7.00
   9  -9 -10   -0.00    3.97
   9   9 -10   10.20    5.33
  -9   9  11   -0.00    3.29
   9  -9 -11   -0.00    4.94
   9   9 -11    1.03    3.78
  -9   9  12   29.95   10.27
   9  -9 -12   24.18    9.78
   9   9 -12   32.90    8.57
  -9   9  13   -0.00    5.54
   9  -9 -13   -0.00    4.39
   9   9 -13   -0.00    3.55
  -9   9  14    0.00    4.08
   9  -9 -14   -0.00    3.89
   9   9 -14    4.44    3.34
  -9   9  15    8.81    7.17
   9  -9 -15    8.24    6.94
   9   9 -15   -0.00    4.22
  -9   9  16   19.59    8.74
   9  -9 -16   47.95   11.39
   9   9 -16   19.48    7.46
  -9   9  17   -0.00    3.61
   9   9 -17   -0.00    3.37
  -9  -9  17   -0.00    4.26
  -9   9  18   -0.00    4.69
   9   9 -18    6.01    5.77
  -9  -9  18    2.47    3.69
  -9   9  19    7.31    5.69
   9   9 -19   -0.00    4.12
  -9  -9  19    1.08    4.90
  -9   9  20    1.09    5.77
   9   9 -20    1.75    3.60
  -9  -9  20    8.61    5.59
  -9   9  21    1.29    4.81
   9   9 -21    0.00    3.82
  -9  -9  21    4.46    5.78
  -9   9  22    9.13    7.88
   9   9 -22   14.61    7.24
  -9  -9  22   17.80    8.41
  -9   9  23    1.40    4.77
   9   9 -23   -0.00    5.42
  -9  -9  23    4.61    4.71
  -9   9  24    1.61    4.86
   9   9 -24   -0.00    5.04
  -9  -9  24   -0.00    5.29
  -9   9  25   -0.00    5.07
   9   9 -25    0.54    4.20
  -9  -9  25    2.84    5.56
  -9   9  26   14.91    7.55
   9   9 -26    0.00    5.25
  -9  -9  26    4.03    6.40
  -9   9  27    4.59    5.90
   9   9 -27    2.67    4.30
  -9  -9  27   -0.00    4.84
  -9   9  28    9.72    6.85
   9   9 -28   -0.00    4.84
  -9  -9  28    2.40    5.31
  -9   9  29   -0.00    4.72
   9   9 -29   -0.00    4.83
  -9  -9  29   -0.00    5.38
   9   9 -30    3.47    4.82
  -9  -9  30   -0.00    5.86
  -9  -9  31    0.00    4.76
  -9  10   1    2.75    5.15
   9 -10  -1    3.68    5.74
   9  10  -1    1.07    2.56
  -9  10   2    5.65    5.29
   9 -10  -2   13.96    6.79
   9  10  -2    5.84    3.47
  -9  10   3   -0.00    3.92
   9 -10  -3    6.74    5.62
   9  10  -3    2.21    2.90
  -9  10   4   27.42    9.76
   9 -10  -4   24.95    8.74
   9  10  -4   23.87    6.34
  -9  10   5    0.09    4.51
   9 -10  -5   -0.00    3.24
   9  10  -5    1.27    3.04
  -9  10   6    0.00    4.53
   9 -10  -6    6.55    4.96
   9  10  -6   -0.00    3.00
  -9  10   7    3.73    4.86
   9 -10  -7   -0.00    4.26
   9  10  -7   -0.00    2.76
  -9  10   8    4.74    5.33
   9 -10  -8   16.05    8.38
   9  10  -8   13.09    5.66
  -9  10   9    0.00    4.98
   9 -10  -9    8.86    6.87
   9  10  -9    4.50    3.91
  -9  10  10    3.77    5.29
  -9  10  10    1.78    4.77
   9 -10 -10    5.95    5.85
   9  10 -10    4.57    3.96
  -9  10  11    3.67    4.16
  -9  10  11    2.02    4.30
   9 -10 -11    0.68    4.63
   9  10 -11    4.84    4.19
  -9  10  12    8.01    7.11
  -9  10  12    0.24    3.91
   9 -10 -12    6.69    5.92
   9  10 -12    4.04    3.75
  -9  10  13   -0.00    3.58
   9 -10 -13   -0.00    3.19
   9  10 -13    0.00    3.31
  -9  10  14   13.68    8.20
   9 -10 -14   17.34    7.94
   9  10 -14   11.91    6.34
  -9  10  15   -0.00    4.91
   9 -10 -15    0.25    3.90
   9  10 -15   -0.00    4.33
  -9  10  16   -0.00    4.57
   9 -10 -16   -0.00    4.98
   9  10 -16    2.73    4.15
  -9  10  17    3.94    5.83
   9 -10 -17    0.19    3.13
   9  10 -17    0.00    4.14
  -9  10  18   25.40    9.48
   9 -10 -18   15.34    8.16
   9  10 -18    7.58    5.53
  -9  10  19    0.50    2.94
   9  10 -19    0.65    3.47
  -9  10  20    9.56    7.11
   9  10 -20    9.48    5.87
  -9  10  21    1.93    4.26
   9  10 -21    3.67    5.07
  -9  10  22    8.87    6.59
   9  10 -22    4.08    5.13
  -9  10  23   -0.00    5.28
   9  10 -23   -0.00    3.81
  -9  10  24   12.95    7.22
   9  10 -24   -0.00    3.57
  -9 -10  24   -0.00    5.42
  -9  10  25    4.43    5.23
   9  10 -25   -0.00    3.83
  -9 -10  25    1.11    5.25
  -9  10  26    4.79    5.91
   9  10 -26    0.16    5.04
  -9 -10  26    0.00    4.45
  -9  10  27    2.64    4.96
   9  10 -27   -0.00    4.07
  -9 -10  27    0.24    4.63
  -9  10  28    2.14    5.76
  -9 -10  28   -0.00    5.56
  -9 -10  29    4.75    6.21
  -9 -10  30    0.06    6.31
  -9  11   1    1.11    5.05
   9 -11  -1   -0.00    4.43
   9  11  -1   -0.00    2.22
  -9  11   2   12.90    7.72
   9 -11  -2   18.10    8.03
   9  11  -2   12.66    4.37
  -9  11   3    0.55    4.61
   9 -11  -3   -0.00    4.43
   9  11  -3    0.34    2.54
  -9  11   4   11.46    7.43
   9 -11  -4   17.75    7.37
   9  11  -4    8.42    3.98
  -9  11   5    1.47    4.55
   9 -11  -5    0.47    4.45
   9  11  -5    0.00    2.73
  -9  11   6   14.22    7.30
   9 -11  -6    3.98    6.19
   9  11  -6    7.35    4.39
  -9  11   7   -0.00    3.95
   9 -11  -7    0.66    3.38
   9  11  -7    2.96    3.50
  -9  11   8    0.00    4.40
   9 -11  -8    4.00    5.44
   9  11  -8    0.47    3.05
  -9  11   9   -0.00    5.75
   9 -11  -9    3.25    5.57
   9  11  -9    0.19    3.07
  -9  11  10   10.94    6.88
   9 -11 -10    9.54    6.43
   9  11 -10    7.11    4.50
  -9  11  11   -0.00    4.80
   9 -11 -11    4.36    4.97
   9  11 -11    0.00    2.95
  -9  11  12    0.00    3.79
  -9  11  12   15.34    7.64
   9 -11 -12    0.00    4.63
   9  11 -12    5.71    4.82
  -9  11  13    0.00    4.68
  -9  11  13    1.88    5.06
   9 -11 -13   -0.00    5.21
   9  11 -13   -0.00    4.20
  -9  11  14    2.66    5.08
   9 -11 -14   -0.00    3.54
   9  11 -14    0.91    3.80
  -9  11  15    4.46    5.13
   9 -11 -15    5.16    5.23
   9  11 -15    1.60    4.15
  -9  11  16   24.78    9.49
   9 -11 -16   20.58    8.25
   9  11 -16    8.11    5.60
  -9  11  17   -0.00    4.30
   9 -11 -17   -0.00    3.71
   9  11 -17   -0.00    4.04
  -9  11  18    3.85    5.30
   9 -11 -18   -0.00    5.15
   9  11 -18    0.00    4.46
  -9  11  19    2.41    4.78
   9 -11 -19   -0.00    5.05
   9  11 -19   -0.00    4.39
  -9  11  20    2.18    4.73
   9 -11 -20    6.53    5.57
   9  11 -20    0.00    3.76
  -9  11  21    5.43    6.31
   9 -11 -21    0.58    4.03
   9  11 -21    2.21    4.67
  -9  11  22    6.12    5.59
   9  11 -22    7.79    5.54
  -9  11  23   -0.00    5.69
   9  11 -23    1.38    4.30
  -9  11  24    3.90    6.18
   9  11 -24    1.40    4.41
  -9  11  25   -0.00    4.53
  -9  11  26   10.82    6.67
  -9  12   1    3.35    5.02
   9 -12  -1    5.37    5.30
   9  12  -1    2.18    2.73
  -9  12   2    0.84    3.76
   9 -12  -2    4.02    4.35
   9  12  -2   -0.00    2.52
  -9  12   3    0.75    5.70
   9 -12  -3    2.47    4.32
   9  12  -3    0.40    2.68
  -9  12   4    8.27    6.69
   9 -12  -4    8.85    6.10
   9  12  -4   15.00    5.06
  -9  12   5   -0.00    5.60
   9 -12  -5    1.77    4.66
   9  12  -5    0.78    2.88
  -9  12   6    3.67    5.23
   9 -12  -6    4.98    4.82
   9  12  -6   -0.00    3.04
  -9  12   7    0.00    5.08
   9 -12  -7   -0.00    4.64
   9  12  -7    6.82    3.69
  -9  12   8    5.58    6.68
   9 -12  -8   19.48    8.84
   9  12  -8   11.12    5.09
  -9  12   9    1.23    5.04
   9 -12  -9    3.61    4.66
   9  12  -9    0.00    3.43
  -9  12  10    4.56    5.74
   9 -12 -10   -0.00    5.04
   9  12 -10    4.53    4.32
  -9  12  11    5.06    6.58
   9 -12 -11    0.00    4.81
   9  12 -11   -0.00    3.91
  -9  12  12    0.75    4.51
   9 -12 -12    4.50    5.57
   9  12 -12    5.84    4.24
  -9  12  13    1.57    5.58
   9 -12 -13    1.71    5.05
   9  12 -13   -0.00    4.23
  -9  12  14   17.39    8.23
  -9  12  14    6.51    6.46
   9 -12 -14    0.81    4.75
   9  12 -14    7.25    5.27
  -9  12  15   -0.00    5.07
  -9  12  15   -0.00    4.45
   9 -12 -15    2.50    5.48
   9  12 -15    2.64    4.65
  -9  12  16    1.69    4.42
   9 -12 -16   -0.00    3.94
   9  12 -16   -0.00    3.25
  -9  12  17    2.93    5.88
   9 -12 -17    2.99    4.19
   9  12 -17   -0.00    4.39
  -9  12  18    5.50    6.48
   9 -12 -18    4.07    5.66
   9  12 -18   -0.00    4.52
  -9  12  19    4.54    6.10
   9 -12 -19    4.26    4.75
   9  12 -19    5.71    6.12
  -9  12  20    5.21    5.59
   9 -12 -20    1.82    4.98
   9  12 -20    0.27    4.48
  -9  12  21   -0.00    5.43
   9 -12 -21   -0.00    3.30
   9  12 -21   -0.00    3.85
  -9  12  22   -0.00    5.43
   9 -12 -22    1.77    5.03
  -9  12  23   -0.00    3.62
   9 -12 -23   -0.00    4.52
  -9  12  24    0.00    6.11
   9 -12 -24    8.10    7.45
  -9  12  25   -0.00    4.72
  -9  13   1    1.11    4.94
   9 -13  -1    1.63    4.69
   9  13  -1    3.09    3.00
  -9  13   2    1.30    4.76
   9 -13  -2   -0.00    4.53
   9  13  -2    3.87    3.03
  -9  13   3   -0.00    4.48
   9 -13  -3   -0.00    3.71
   9  13  -3   -0.00    2.90
  -9  13   4   -0.00    5.48
   9 -13  -4   -0.00    3.78
   9  13  -4   -0.00    2.80
  -9  13   5    0.00    4.94
   9 -13  -5    1.72    3.85
   9  13  -5    6.14    3.78
  -9  13   6    5.04    6.00
   9 -13  -6    4.01    6.62
   9  13  -6   11.17    4.55
  -9  13   7    5.83    6.40
   9 -13  -7    2.69    5.90
   9  13  -7    5.76    3.78
  -9  13   8    7.22    5.95
   9 -13  -8   -0.00    4.53
   9  13  -8    0.03    2.92
  -9  13   9    1.40    4.46
   9 -13  -9    0.00    4.45
   9  13  -9    0.00    3.58
  -9  13  10    4.99    5.98
   9 -13 -10    4.83    5.25
   9  13 -10   10.02    5.07
  -9  13  11   -0.00    6.19
   9 -13 -11   -0.00    4.10
   9  13 -11    1.58    4.38
  -9  13  12    0.49    5.80
   9 -13 -12   -0.00    4.98
   9  13 -12    0.00    4.61
  -9  13  13    1.09    4.66
   9 -13 -13   -0.00    4.91
   9  13 -13   -0.00    3.60
  -9  13  14    1.56    4.64
   9 -13 -14    0.53    4.37
   9  13 -14   -0.00    4.11
  -9  13  15   -0.00    3.16
   9 -13 -15   -0.00    4.41
   9  13 -15    1.31    4.37
  -9  13  16   -0.00    5.14
  -9  13  16    6.02    6.32
   9 -13 -16    0.00    4.25
   9  13 -16    6.37    5.04
  -9  13  17    0.55    4.30
   9 -13 -17    0.29    5.71
   9  13 -17    1.39    4.14
  -9  13  18    0.68    4.02
   9 -13 -18    1.67    4.90
  -9  13  19    2.19    5.48
   9 -13 -19    0.00    3.25
  -9  13  20    2.30    5.81
   9 -13 -20   -0.00    3.28
  -9  13  21    2.62    5.23
   9 -13 -21    4.55    4.96
  -9  13  22    1.78    4.27
   9 -13 -22   -0.00    4.11
   9 -13 -23    6.47    5.90
  -9  14   1    2.11    4.36
   9 -14  -1   -0.00    4.06
   9  14  -1    0.60    2.51
  -9  14   2    3.60    6.43
   9 -14  -2    2.11    5.53
   9  14  -2    1.05    2.77
  -9  14   3    2.38    4.28
   9 -14  -3    4.27    5.74
   9  14  -3    5.22    3.45
  -9  14   4    7.74    6.41
   9 -14  -4   -0.00    5.74
   9  14  -4    6.90    4.07
  -9  14   5    0.17    3.05
   9 -14  -5   -0.00    4.46
   9  14  -5    0.00    2.68
  -9  14   6   -0.00    4.60
   9 -14  -6    1.68    4.71
   9  14  -6    1.16    2.76
  -9  14   7   -0.00    5.25
   9 -14  -7   -0.00    3.91
   9  14  -7    2.81    3.41
  -9  14   8    0.00    5.43
   9 -14  -8    2.41    5.39
   9  14  -8   -0.00    3.18
  -9  14   9    2.81    5.31
   9 -14  -9    0.56    4.51
   9  14  -9   -0.00    3.12
  -9  14  10    3.82    5.21
   9 -14 -10    7.81    5.51
   9  14 -10    0.00    3.65
  -9  14  11    4.99    6.43
   9 -14 -11    0.68    5.68
   9  14 -11    0.00    3.24
  -9  14  12    0.52    4.94
   9 -14 -12   -0.00    4.91
   9  14 -12    0.00    3.27
  -9  14  13   -0.00    5.82
   9 -14 -13    2.12    5.69
   9  14 -13    0.00    3.37
  -9  14  14    7.21    6.53
   9 -14 -14   10.91    6.25
  -9  14  15    1.31    4.47
   9 -14 -15    5.81    6.19
  -9  14  16   -0.00    3.82
   9 -14 -16   -0.00    5.18
  -9  14  17    5.02    5.87
   9 -14 -17    7.96    6.28
  -9  14  18    3.28    4.97
   9 -14 -18    2.47    5.14
  -9  14  19   -0.00    4.50
   9 -14 -19    3.84    5.70
   9 -14 -20   -0.00    4.78
  -9  15   1   -0.00    5.47
   9 -15  -1   -0.00    5.66
   9  15  -1    2.03    2.69
  -9  15   2    3.12    4.06
   9 -15  -2    0.00    3.97
   9  15  -2   -0.00    2.36
  -9  15   3    3.14    4.83
   9 -15  -3    0.00    3.91
   9  15  -3    2.01    2.85
  -9  15   4    4.43    5.66
   9 -15  -4    3.09    5.51
   9  15  -4    2.92    3.37
  -9  15   5   -0.00    6.29
   9 -15  -5    0.00    3.33
   9  15  -5   -0.00    2.70
  -9  15   6   -0.00    5.21
   9 -15  -6    0.21    4.44
   9  15  -6    0.00    3.40
  -9  15   7    0.48    4.98
   9 -15  -7    4.22    5.48
   9  15  -7    2.16    3.01
  -9  15   8    0.28    5.01
   9 -15  -8   -0.00    4.07
   9  15  -8   -0.00    3.60
  -9  15   9    0.06    4.73
   9 -15  -9   -0.00    3.79
  -9  15  10    1.14    5.20
   9 -15 -10   -0.00    4.03
  -9  15  11    0.00    4.26
   9 -15 -11    3.92    5.15
  -9  15  12   -0.00    5.48
   9 -15 -12    2.99    6.33
  -9  15  13    0.00    4.78
   9 -15 -13    0.00    5.76
   9 -15 -14    4.11    5.25
   9 -15 -15    4.58    5.85
   9 -15 -16    0.13    5.20
  -9  16   1   -0.00    3.81
   9  16  -1    1.17    2.68
  -9  16   2   -0.00    5.27
   9  16  -2   -0.00    2.53
  -9  16   3    2.53    5.69
   9  16  -3    0.69    2.94
  -9  16   4    0.15    3.63
   9 -16  -4    7.44    5.74
  -9  16   5    2.68    5.49
   9 -16  -5    4.60    5.38
  -9  16   6   -0.00    5.79
   9 -16  -6   -0.00    3.74
   9 -16  -7    2.55    4.67
   9 -16  -8    2.42    4.46
  -8   0   1   -0.00    3.34
  -8   0   1    0.43    3.02
   8   0  -1    0.72    3.10
   8   0  -1    1.33    3.04
   8   0  -1    4.74    4.45
  -8   0   2  373.08   41.59
  -8   0   2  393.68   42.03
   8   0  -2  351.21   41.19
   8   0  -2  403.42   41.05
   8   0  -2  373.21   41.54
  -8   0   3    1.59    3.06
  -8   0   3   -0.00    2.75
   8   0  -3   -0.00    4.14
  -8   0   4   73.05   12.16
   8   0  -4   51.94   10.89
  -8   0   5    0.41    3.08
   8   0  -5    0.93    3.19
  -8   0   6   81.04   13.26
   8   0  -6   64.80   12.42
  -8   0   7    0.31    2.80
   8   0  -7    0.19    3.36
  -8   0   8  149.98   21.61
   8   0  -8  178.52   22.89
  -8   0   9    4.36    4.13
   8   0  -9    2.18    3.63
  -8   0  10    1.14    4.26
   8   0 -10   -0.00    3.15
   8   0 -11   -0.00    4.55
   8   0 -12  167.35   23.63
   8   0 -13    1.96    4.37
   8   0 -14   62.53   12.93
  -8   0  15   -0.00    3.40
  -8   0  16   -0.00    5.38
  -8   0  17    4.98    5.90
  -8   0  18   87.48   15.84
  -8   0  19    2.59    3.87
  -8   0  20    3.85    5.29
  -8   0  21    4.92    6.42
  -8   0  22   39.27   10.78
   8   0 -22   32.78   10.74
  -8   0  23    1.30    4.44
   8   0 -23   -0.00    5.91
  -8   0  24   16.95    7.54
   8   0 -24    9.79    6.77
  -8   0  25   -0.00    5.18
   8   0 -25    4.70    6.05
  -8   0  26   -0.00    4.22
   8   0 -26    3.46    5.80
  -8   0  27    0.72    5.36
   8   0 -27   -0.00    5.56
  -8   0  28   32.69   10.87
  -8   0  29   -0.00    5.46
  -8   0  30    5.15    6.62
  -8   0  31    0.53    3.79
  -8   0  32    7.17    6.89
  -8   0  33    4.19    5.45
  -8   0  34   14.01    9.13
  -8   0  35   -0.00    6.19
  -8   1   1   57.61   10.87
  -8   1   1   54.80   10.66
   8  -1  -1   74.20   11.62
   8  -1  -1   37.92    9.57
   8   1  -1   41.53    9.15
   8   1  -1   48.32    9.22
   8   1  -1   47.25    9.62
  -8  -1   1   56.81   10.29
  -8   1   2    1.13    3.56
  -8   1   2    2.26    3.96
   8  -1  -2    0.00    3.64
   8  -1  -2    1.96    3.95
   8   1  -2    1.08    3.28
   8   1  -2    2.21    3.99
  -8  -1   2    0.62    3.02
  -8  -1   2    0.69    3.08
  -8   1   3   -0.00    3.52
  -8   1   3    4.30    4.45
   8  -1  -3    0.25    2.29
   8  -1  -3    0.42    3.09
   8   1  -3    4.40    3.50
   8   1  -3    1.38    3.68
  -8  -1   3   -0.00    2.34
  -8  -1   3    0.00    2.54
  -8   1   4   25.03    7.93
   8  -1  -4   44.49    9.56
   8   1  -4   28.04    7.12
   8   1  -4   34.14    8.34
  -8  -1   4   41.49    8.78
  -8   1   5    9.90    4.97
   8  -1  -5    2.87    4.00
   8   1  -5    7.88    4.45
   8   1  -5    3.52    4.12
  -8  -1   5    4.21    4.13
  -8   1   6   74.83   12.83
   8  -1  -6   90.34   13.95
   8   1  -6   54.92   11.40
  -8  -1   6   55.63   11.13
  -8   1   7    6.89    4.37
   8  -1  -7   11.91    5.36
   8   1  -7    0.00    4.22
  -8  -1   7    4.06    4.20
  -8   1   8    7.86    4.87
   8  -1  -8    2.07    3.43
   8   1  -8    1.07    3.88
  -8  -1   8   10.67    4.68
  -8   1   9   10.72    5.25
   8  -1  -9    3.43    4.34
   8   1  -9   17.24    6.99
  -8  -1   9    8.27    4.36
   8  -1 -10  114.28   18.64
   8   1 -10  117.96   18.43
  -8  -1  10  142.42   19.02
   8  -1 -11    1.91    4.58
  -8  -1  11    6.45    4.80
   8  -1 -12   12.43    6.78
   8  -1 -13   -0.00    5.10
  -8   1  14   57.18   12.31
   8  -1 -14   68.32   13.84
  -8   1  15   47.37   10.74
   8  -1 -15   30.60    9.45
  -8  -1  15   36.26    9.74
  -8   1  16   48.09   11.81
   8  -1 -16   56.07   12.68
  -8  -1  16   49.98   11.59
  -8   1  17    1.85    4.80
   8  -1 -17    0.96    3.94
  -8  -1  17    3.98    4.19
  -8   1  18   14.14    6.49
   8  -1 -18    4.84    6.36
  -8  -1  18    0.00    3.78
  -8   1  19    2.34    5.96
   8   1 -19    4.67    5.77
  -8  -1  19   -0.00    3.66
  -8   1  20    9.22    6.86
   8   1 -20    5.29    5.58
  -8  -1  20    7.91    5.84
  -8   1  21   -0.00    5.90
   8   1 -21   -0.00    5.81
  -8  -1  21    4.85    4.76
  -8   1  22   44.26   12.08
   8   1 -22   31.21   10.55
  -8  -1  22   48.77   11.80
  -8   1  23   -5.27    6.61
   8   1 -23    0.00    5.12
  -8  -1  23    0.00    4.86
  -8   1  24    6.99    6.17
   8   1 -24   10.84    6.61
  -8  -1  24    6.43    6.53
  -8   1  25    1.55    4.73
   8   1 -25    0.12    4.77
  -8  -1  25   -0.00    3.98
  -8   1  26    8.42    6.34
   8  -1 -26   18.64    8.73
   8   1 -26   25.42    9.99
  -8  -1  26   18.37    8.61
  -8   1  27   -0.00    5.44
   8   1 -27    2.55    5.23
  -8  -1  27   -0.00    5.60
  -8   1  28    2.85    5.27
   8   1 -28    2.58    5.32
  -8  -1  28   -0.00    4.61
  -8   1  29    0.00    4.62
   8   1 -29   -0.00    4.26
  -8  -1  29    3.88    6.24
  -8   1  30   11.97    7.13
  -8  -1  30   12.21    8.02
  -8   1  31    0.47    5.49
  -8  -1  31    5.37    5.42
  -8   1  32    0.91    7.06
  -8  -1  32    1.81    4.63
  -8   1  33   -0.00    5.40
  -8  -1  33   -0.00    2.80
  -8   1  34    2.22    5.34
  -8  -1  34    2.41    6.31
  -8   1  35   -0.00    4.79
  -8  -1  35    0.63    3.74
  -8   2   1   -0.00    3.36
  -8   2   1    1.52    3.13
   8  -2  -1    0.00    2.55
   8  -2  -1   -0.00    2.58
   8   2  -1   -0.00    2.72
   8   2  -1    0.86    3.52
  -8  -2   1   -0.00    2.85
  -8  -2   1    3.61    2.86
  -8   2   2   63.39   11.44
  -8   2   2   50.94   10.51
   8  -2  -2   50.23   10.11
   8  -2  -2   52.33   10.57
   8   2  -2   52.59    8.85
   8   2  -2   46.88    9.07
  -8  -2   2   15.80    6.31
  -8  -2   2   42.04    8.44
  -8   2   3   12.36    5.24
  -8   2   3    9.74    5.26
   8  -2  -3    7.25    4.73
   8  -2  -3    6.41    4.58
   8   2  -3   18.94    5.29
   8   2  -3   13.79    5.39
  -8  -2   3    8.36    4.68
  -8   2   4   28.70    7.90
  -8   2   4   22.51    7.60
   8  -2  -4   29.97    7.77
   8  -2  -4   23.19    7.60
   8   2  -4   30.63    6.88
   8   2  -4   27.23    6.97
  -8  -2   4   21.40    6.65
  -8   2   5    8.05    5.54
   8  -2  -5    6.94    4.74
   8   2  -5    3.15    3.34
   8   2  -5    3.65    4.06
  -8  -2   5    4.88    4.09
  -8   2   6   78.44   13.42
   8  -2  -6   63.10   12.49
   8   2  -6   66.04   11.12
   8   2  -6   56.17   10.99
  -8  -2   6   50.94   10.42
  -8   2   7   32.10    8.73
   8  -2  -7   38.82    9.54
  -8  -2   7   32.20    8.09
   8  -2  -8   79.49   14.50
  -8  -2   8   84.41   13.80
   8  -2  -9   17.68    6.49
  -8  -2   9    9.10    4.66
   8  -2 -10   -0.00    3.90
  -8  -2  10    0.00    3.73
   8  -2 -11    5.49    4.57
  -8  -2  11    4.93    5.01
   8  -2 -12   47.81   11.87
  -8  -2  12   71.27   12.71
  -8   2  13   30.82    9.34
   8  -2 -13   28.15    8.84
  -8   2  14   21.95    7.56
   8  -2 -14   25.90    9.11
  -8   2  15   17.25    7.59
   8  -2 -15    8.27    6.76
  -8   2  16   19.24    7.51
   8  -2 -16   31.69    9.34
   8   2 -16   13.54    7.55
  -8  -2  16   32.23    8.97
  -8   2  17   17.84    7.83
   8  -2 -17   27.58    9.42
   8   2 -17    9.49    6.63
  -8  -2  17   20.99    7.23
  -8   2  18  117.25   19.15
   8  -2 -18  122.35   20.60
   8   2 -18  110.72   19.23
  -8  -2  18  126.45   19.60
  -8   2  19    4.97    5.78
   8  -2 -19    8.36    5.65
   8   2 -19   -0.00    4.32
  -8  -2  19    1.39    4.31
  -8   2  20    4.28    5.38
   8  -2 -20   -0.00    5.32
   8   2 -20    0.68    4.24
  -8  -2  20    0.00    4.36
  -8   2  21    1.32    4.00
   8  -2 -21   -0.00    5.53
   8   2 -21    0.00    4.72
  -8  -2  21   -0.00    4.02
  -8   2  22   31.88   10.13
   8   2 -22   11.31    7.30
  -8  -2  22   12.87    8.08
  -8   2  23    0.00    5.18
   8   2 -23   -0.00    4.54
  -8  -2  23    1.52    4.72
  -8   2  24    0.21    4.94
   8   2 -24    1.06    5.36
  -8  -2  24    0.70    5.33
  -8   2  25    1.98    4.22
   8   2 -25    0.00    5.57
  -8  -2  25    0.17    3.83
  -8   2  26   -0.00    5.37
   8   2 -26   -0.00    5.37
  -8  -2  26    0.00    4.19
  -8   2  27    0.00    5.68
   8   2 -27    8.04    7.32
  -8  -2  27    0.53    4.83
  -8   2  28    5.51    7.52
   8   2 -28    4.67    6.89
  -8  -2  28   14.79    7.76
  -8   2  29   -0.00    5.87
   8   2 -29    1.00    4.41
  -8  -2  29    2.70    5.32
  -8   2  30    0.00    4.17
   8   2 -30    1.42    6.53
  -8  -2  30    0.00    5.62
  -8   2  31   -0.00    5.56
  -8  -2  31   -0.00    4.83
  -8   2  32    8.25    6.18
  -8  -2  32    0.00    5.15
  -8   2  33   -0.00    5.08
  -8  -2  33   -0.00    5.35
  -8   2  34    6.69    6.49
  -8  -2  34    9.39    6.40
  -8   2  35   -0.00    5.26
  -8  -2  35   -0.00    6.42
  -8   3   1   73.05   13.15
  -8   3   1   87.62   14.49
   8  -3  -1   52.72   11.52
   8  -3  -1   69.74   12.89
   8   3  -1   62.06   10.26
  -8  -3   1   58.19   10.64
  -8  -3   1   78.54   10.98
  -8   3   2    3.26    4.19
  -8   3   2    3.31    4.65
   8  -3  -2    0.00    3.47
   8  -3  -2    4.28    4.66
   8   3  -2    2.17    3.35
  -8  -3   2   -0.00    2.14
  -8  -3   2    4.45    2.97
  -8   3   3   37.71    9.58
  -8   3   3   36.21    9.15
   8  -3  -3   44.99    9.69
   8  -3  -3   40.40    9.83
   8   3  -3   24.24    6.49
  -8  -3   3   32.43    7.41
  -8  -3   3   34.49    7.22
  -8   3   4  105.18   16.95
  -8   3   4   84.55   15.62
   8  -3  -4   97.97   15.98
   8  -3  -4   93.39   15.96
   8   3  -4  106.67   14.48
  -8  -3   4   97.45   14.45
   8  -3  -5   23.16    7.77
   8   3  -5   10.86    4.61
  -8  -3   5    6.24    4.25
   8  -3  -6   32.24    8.68
   8   3  -6   27.88    7.36
  -8  -3   6   37.02    8.14
   8  -3  -7    9.89    6.05
   8   3  -7   17.47    5.82
  -8  -3   7   20.97    6.04
   8  -3  -8    4.38    5.21
  -8  -3   8    1.11    2.90
   8  -3  -9    1.97    4.87
  -8  -3   9    3.33    3.55
   8  -3 -10   77.62   14.41
  -8  -3  10   65.83   12.38
  -8   3  11   37.00   10.07
   8  -3 -11   74.85   13.72
  -8  -3  11   58.45   11.22
  -8   3  12    1.27    3.92
   8  -3 -12    0.95    3.94
   8   3 -12   -0.00    3.64
  -8  -3  12    0.00    3.83
  -8   3  13    1.08    4.01
   8  -3 -13    1.09    4.04
   8   3 -13    4.76    5.20
  -8   3  14   10.50    6.22
   8  -3 -14   23.81    8.42
   8   3 -14   11.81    6.04
  -8   3  15   22.46    8.35
   8  -3 -15   25.64    9.23
   8   3 -15   17.93    7.03
  -8   3  16   88.46   15.45
   8  -3 -16   84.28   15.84
   8   3 -16   47.95   12.33
  -8  -3  16   77.62   14.15
  -8   3  17    0.57    4.16
   8  -3 -17   -0.00    5.05
   8   3 -17    1.51    4.99
  -8  -3  17    1.67    4.58
  -8   3  18    6.58    5.62
   8  -3 -18    0.00    6.18
   8   3 -18    1.57    3.83
  -8  -3  18    4.20    4.79
  -8   3  19   11.80    6.95
   8  -3 -19   11.13    7.14
   8   3 -19   19.97    7.38
  -8  -3  19    3.47    4.35
  -8   3  20   81.18   14.99
   8  -3 -20   68.16   15.52
   8   3 -20   71.07   14.43
  -8  -3  20   67.25   14.12
  -8   3  21    4.26    5.50
   8  -3 -21   12.62    7.55
   8   3 -21    2.73    5.14
  -8  -3  21    2.72    4.59
  -8   3  22   18.69    7.70
   8  -3 -22    9.00    6.97
   8   3 -22   18.59    7.82
  -8  -3  22   12.04    6.17
  -8   3  23   -0.00    4.33
   8   3 -23    2.11    5.37
  -8  -3  23    0.73    4.99
  -8   3  24   20.83    8.92
   8   3 -24   14.20    7.50
  -8  -3  24   12.26    6.81
  -8   3  25   24.36    9.74
   8   3 -25    6.24    6.40
  -8  -3  25   26.73    8.91
  -8   3  26   16.79    7.95
   8   3 -26   10.44    7.04
  -8  -3  26    7.75    5.53
  -8   3  27   -0.00    5.37
   8   3 -27    0.93    4.64
  -8  -3  27    3.35    5.83
  -8   3  28    0.00    3.78
   8   3 -28    3.46    4.86
  -8  -3  28    0.76    4.89
  -8   3  29    0.61    5.32
   8   3 -29    7.59    6.19
  -8  -3  29    1.46    5.09
  -8   3  30   13.97    7.33
   8   3 -30    3.46    5.64
  -8  -3  30   -0.00    5.00
  -8   3  31   -0.00    4.43
   8   3 -31    1.75    5.95
  -8  -3  31    0.00    4.64
  -8   3  32    9.02    6.68
  -8  -3  32    8.58    6.37
  -8   3  33    0.77    3.36
  -8  -3  33    0.00    5.21
  -8   3  34    5.57    7.28
  -8  -3  34    1.17    5.40
  -8   3  35   -0.00    7.25
  -8  -3  35   -0.00    5.89
  -8   4   1   56.90   12.14
   8  -4  -1   47.93   11.49
   8   4  -1   64.38    9.71
  -8  -4   1   54.07    9.38
  -8  -4   1   44.98    8.02
  -8   4   2   15.19    6.62
   8  -4  -2   43.05   10.68
   8   4  -2   27.93    6.44
  -8  -4   2   24.67    6.15
  -8  -4   2   25.52    5.62
  -8   4   3   13.82    7.14
   8  -4  -3   11.89    6.34
   8   4  -3   19.52    5.51
  -8  -4   3   16.80    5.50
  -8  -4   3   18.83    5.26
  -8   4   4  102.00   17.00
   8  -4  -4   90.26   15.87
   8   4  -4  116.38   14.99
  -8  -4   4   82.31   13.49
  -8   4   5    1.95    4.06
   8  -4  -5    0.93    4.16
   8   4  -5    6.52    4.22
  -8  -4   5   13.05    4.63
   8  -4  -6   41.01   10.45
   8   4  -6   55.05    9.61
  -8  -4   6   34.07    8.17
   8  -4  -7   53.43   12.34
   8   4  -7   90.62   13.23
  -8  -4   7   75.38   12.35
   8  -4  -8    7.45    5.76
   8   4  -8   30.66    7.31
  -8  -4   8   24.12    6.79
  -8   4   9   11.65    5.86
   8  -4  -9   11.63    5.88
   8   4  -9    0.00    4.26
  -8  -4   9    9.16    4.85
  -8   4  10    1.44    4.34
   8  -4 -10    0.00    4.53
   8   4 -10    1.66    4.26
  -8  -4  10    0.14    2.84
  -8   4  11    3.65    5.22
   8  -4 -11    7.27    5.23
   8   4 -11    2.76    3.39
  -8  -4  11    3.48    4.24
  -8   4  12   78.12   14.41
   8  -4 -12   74.86   14.84
   8   4 -12   67.30   12.84
  -8  -4  12   73.48   13.25
  -8   4  13    3.73    5.32
   8  -4 -13   15.18    7.13
   8   4 -13    0.34    3.72
  -8   4  14   10.14    6.76
   8  -4 -14   30.13    9.27
   8   4 -14   32.17    8.74
  -8   4  15    0.56    3.84
   8  -4 -15   -0.00    3.51
   8   4 -15    1.37    2.46
  -8   4  16    4.62    4.65
   8  -4 -16    7.69    5.48
   8   4 -16   11.79    6.47
  -8  -4  16    6.11    5.71
  -8   4  17   22.18    7.70
   8  -4 -17   27.67    9.35
   8   4 -17    1.47    4.21
  -8  -4  17    7.68    5.65
  -8   4  18   33.10   10.56
   8  -4 -18   70.94   14.89
   8   4 -18   54.89   11.76
  -8  -4  18   55.88   12.37
  -8   4  19   -0.00    5.63
   8  -4 -19    6.18    6.36
   8   4 -19    1.01    4.08
  -8  -4  19    0.00    5.30
  -8   4  20   10.91    6.56
   8  -4 -20    0.00    4.86
   8   4 -20   12.62    6.81
  -8  -4  20   19.17    7.67
  -8   4  21    1.02    5.49
   8   4 -21    0.87    5.41
  -8  -4  21    1.91    4.33
  -8   4  22   26.71    8.49
   8   4 -22    5.27    6.62
  -8  -4  22   16.20    7.20
  -8   4  23   12.61    6.25
   8   4 -23    0.00    4.99
  -8  -4  23    1.63    4.59
  -8   4  24    4.11    5.92
   8   4 -24   -0.00    5.33
  -8  -4  24   -0.00    4.75
  -8   4  25   -0.00    3.45
   8   4 -25    1.28    4.23
  -8  -4  25   -0.00    4.66
  -8   4  26    0.00    4.71
   8   4 -26    1.05    3.95
  -8  -4  26    0.60    3.99
  -8   4  27   -0.00    3.35
   8   4 -27   -0.00    4.15
  -8  -4  27    0.00    5.32
  -8   4  28    7.21    6.76
   8   4 -28    2.49    5.64
  -8  -4  28    3.35    5.38
  -8   4  29    2.69    5.03
   8   4 -29    4.62    6.29
  -8  -4  29   -0.00    6.29
  -8   4  30   -0.00    6.09
   8   4 -30    0.68    4.69
  -8  -4  30    1.67    4.64
  -8   4  31    0.08    5.06
   8   4 -31   -0.00    4.04
  -8  -4  31   -0.00    4.71
  -8   4  32   -0.00    5.20
   8   4 -32    0.00    6.14
  -8  -4  32    0.84    5.72
  -8   4  33    6.92    6.64
  -8  -4  33    0.09    5.03
  -8   4  34    7.51    6.98
  -8  -4  34   21.59    9.00
  -8   4  35    1.20    6.69
  -8  -4  35   -0.00    4.94
  -8   5   1   26.17    8.17
   8  -5  -1   30.47    9.06
   8   5  -1   24.16    6.06
  -8  -5   1   25.48    6.00
  -8  -5   1   18.10    4.43
  -8   5   2   12.82    6.70
   8  -5  -2    8.48    5.85
   8   5  -2   22.87    5.70
  -8  -5   2   13.38    4.71
  -8  -5   2   14.84    4.07
  -8   5   3   45.28   11.13
   8  -5  -3   38.46   10.63
   8   5  -3   61.52    9.71
  -8  -5   3   49.98    9.15
  -8  -5   3   42.67    7.74
  -8   5   4   28.33    7.79
  -8   5   4    9.95    6.64
   8  -5  -4    6.31    5.22
   8  -5  -4   11.70    6.09
   8   5  -4    7.34    4.26
  -8  -5   4    6.63    3.87
  -8   5   5   52.11   11.63
  -8   5   5   41.67   11.02
   8  -5  -5   45.82   10.87
   8  -5  -5   54.31   11.62
   8   5  -5   47.82    9.07
   8   5  -5   31.26    7.90
  -8  -5   5   51.47    9.18
  -8   5   6   59.28   13.32
   8  -5  -6   60.75   13.11
   8  -5  -6   68.97   13.96
   8   5  -6   85.57   12.59
   8   5  -6   68.45   11.59
  -8  -5   6   74.33   11.97
  -8   5   7    7.37    4.80
   8  -5  -7    0.00    4.27
   8  -5  -7    4.99    4.98
   8   5  -7    6.61    4.40
   8   5  -7    0.00    2.82
  -8  -5   7    0.37    2.82
  -8   5   8    6.91    4.94
   8  -5  -8    0.20    3.89
   8   5  -8    7.13    4.37
   8   5  -8    2.66    3.67
  -8  -5   8    3.70    3.97
  -8   5   9   24.85    7.74
   8  -5  -9    3.46    5.34
   8   5  -9    2.38    4.09
  -8  -5   9    4.16    4.48
  -8   5  10  190.87   24.42
   8  -5 -10  129.29   22.00
   8   5 -10  183.41   21.88
  -8  -5  10  130.06   20.01
  -8   5  11   28.73    8.63
   8  -5 -11   29.63    8.87
   8   5 -11   11.74    5.85
  -8  -5  11    4.22    4.53
  -8   5  12   -0.00    4.04
   8  -5 -12   10.59    6.05
   8   5 -12   -0.00    4.60
  -8  -5  12    1.15    4.16
  -8   5  13    1.79    4.13
   8  -5 -13    2.76    4.48
   8   5 -13   -0.00    4.62
  -8  -5  13    0.00    4.54
  -8   5  14    9.12    6.03
   8  -5 -14    8.15    6.19
   8   5 -14    1.88    5.04
  -8   5  15    8.41    6.79
   8  -5 -15   19.08    8.16
   8   5 -15    4.32    4.37
  -8   5  16   39.57   11.24
   8  -5 -16   35.41   10.83
   8   5 -16   32.62    9.29
  -8  -5  16   30.60    9.20
  -8   5  17   -0.00    4.24
   8  -5 -17   16.22    8.33
   8   5 -17    7.82    6.11
  -8  -5  17    7.82    5.79
  -8   5  18    0.00    4.10
   8  -5 -18    1.92    5.73
   8   5 -18    1.62    4.57
  -8  -5  18    5.64    4.65
  -8   5  19   14.22    6.94
   8   5 -19   11.38    6.19
  -8  -5  19   19.09    7.11
  -8   5  20   23.03    8.53
   8   5 -20   11.52    6.71
  -8  -5  20   18.75    7.93
  -8   5  21   29.05    9.56
   8   5 -21   13.42    7.38
  -8  -5  21   12.26    7.05
  -8   5  22    0.00    5.97
   8   5 -22    5.07    5.20
  -8  -5  22    4.95    4.80
  -8   5  23   -0.00    5.40
   8   5 -23    0.18    4.49
  -8  -5  23    3.19    4.91
  -8   5  24    2.99    5.66
   8   5 -24    4.38    5.97
  -8  -5  24   11.91    6.99
  -8   5  25    4.30    6.28
   8   5 -25    4.40    5.31
  -8  -5  25   18.33    8.15
  -8   5  26    4.33    5.70
   8   5 -26    2.04    4.88
  -8  -5  26    4.05    6.08
  -8   5  27    1.26    6.32
   8   5 -27    3.63    5.05
  -8  -5  27    7.42    6.23
  -8   5  28    4.12    4.62
   8   5 -28    1.78    4.96
  -8  -5  28   -0.00    6.18
  -8   5  29    3.75    5.19
   8   5 -29    0.59    5.82
  -8  -5  29    8.88    6.45
  -8   5  30    4.90    6.47
   8   5 -30    6.57    6.29
  -8  -5  30   11.39    8.28
  -8   5  31    6.33    6.48
   8   5 -31   -0.00    5.61
  -8  -5  31    3.69    5.40
  -8   5  32    8.32    6.84
   8   5 -32    2.09    4.94
  -8  -5  32    1.09    4.85
  -8   5  33    0.00    4.91
   8   5 -33    4.76    6.13
  -8  -5  33    4.84    6.08
  -8   5  34    5.93    5.44
  -8  -5  34   -0.00    6.02
  -8   6   1   34.37   10.93
   8  -6  -1   69.87   13.34
   8   6  -1   91.98   11.30
   8   6  -1   49.42    9.38
  -8  -6   1   68.94   10.32
  -8  -6   1   68.45    7.94
  -8   6   2   65.13   13.59
   8  -6  -2   48.30   11.63
   8  -6  -2   69.54   14.37
   8   6  -2   69.81   10.60
   8   6  -2   44.02    9.25
  -8  -6   2   63.43   10.03
  -8  -6   2   73.11    8.56
  -8   6   3  111.58   17.19
   8  -6  -3   91.84   14.83
   8  -6  -3   68.61   14.13
   8   6  -3   74.68   11.17
   8   6  -3   50.83   10.06
  -8  -6   3   56.02   10.08
  -8   6   4   27.60    9.19
  -8   6   4   17.96    8.08
   8  -6  -4   17.25    7.30
   8  -6  -4   13.35    7.26
   8   6  -4   26.14    6.58
   8   6  -4   16.05    5.52
  -8  -6   4   33.07    7.02
  -8   6   5    8.56    5.89
  -8   6   5   21.01    7.85
   8  -6  -5    9.11    5.77
   8  -6  -5   16.00    7.41
   8   6  -5   13.63    5.32
   8   6  -5   15.24    5.58
  -8  -6   5   12.29    4.77
  -8   6   6   26.97    8.54
  -8   6   6   24.35    8.20
   8  -6  -6   48.77   10.59
   8  -6  -6   27.02    9.09
   8   6  -6   40.03    7.88
   8   6  -6    7.92    5.18
  -8  -6   6   19.52    5.94
  -8   6   7   23.35    8.41
   8  -6  -7   21.20    7.51
   8  -6  -7   24.49    8.51
   8   6  -7   15.79    6.26
   8   6  -7   12.39    6.07
  -8  -6   7   24.68    6.90
  -8   6   8   14.40    7.81
   8  -6  -8   22.72    8.14
   8  -6  -8   28.31    8.83
   8   6  -8   19.53    6.82
   8   6  -8   15.79    6.43
  -8  -6   8   19.41    6.52
  -8   6   9    3.59    5.77
   8  -6  -9    0.36    4.37
   8  -6  -9   -0.00    3.89
   8   6  -9    0.18    3.85
  -8  -6   9   -0.00    3.74
  -8   6  10    3.45    5.32
   8  -6 -10   12.48    6.46
   8   6 -10    4.10    4.01
  -8  -6  10    2.00    4.08
  -8   6  11   17.76    7.04
   8  -6 -11   18.79    8.13
   8   6 -11    6.36    5.47
  -8  -6  11   15.02    6.33
  -8   6  12   16.26    7.42
   8  -6 -12   27.66    8.79
   8   6 -12   22.61    7.08
  -8  -6  12   17.08    6.83
  -8   6  13   26.44    8.66
   8  -6 -13   25.21    8.54
   8   6 -13   13.73    6.12
  -8  -6  13    9.56    5.83
  -8   6  14   13.07    6.59
   8  -6 -14   25.40    9.16
   8   6 -14   18.86    7.04
  -8   6  15    5.82    5.76
   8  -6 -15   21.18    8.71
   8   6 -15    3.12    4.08
  -8   6  16    0.00    4.08
   8   6 -16    3.69    3.93
  -8  -6  16    3.69    4.96
  -8   6  17   41.48   11.47
   8   6 -17   43.48   10.45
  -8  -6  17   27.28    9.12
  -8   6  18   17.32    8.04
   8   6 -18   15.41    6.60
  -8  -6  18    9.24    6.01
  -8   6  19    9.96    6.52
   8   6 -19    9.95    6.08
  -8  -6  19    9.86    5.86
  -8   6  20   -0.00    4.21
   8   6 -20    0.78    4.16
  -8  -6  20    1.62    4.81
  -8   6  21    1.19    4.60
   8   6 -21   -0.00    4.48
  -8  -6  21    4.81    5.92
  -8   6  22    6.88    5.32
   8   6 -22    4.07    4.58
  -8  -6  22    1.55    4.35
  -8   6  23    9.98    6.60
   8   6 -23   13.14    6.48
  -8  -6  23    3.97    5.64
  -8   6  24    5.64    5.66
   8   6 -24    3.69    5.80
  -8  -6  24    4.01    5.16
  -8   6  25    6.77    6.75
   8   6 -25   -0.00    4.92
  -8  -6  25   10.83    7.31
  -8   6  26    2.02    5.83
   8   6 -26    0.00    4.73
  -8  -6  26    5.64    5.84
  -8   6  27   11.63    6.54
   8   6 -27    0.63    4.87
  -8  -6  27    3.39    5.20
  -8   6  28   10.44    6.54
   8   6 -28    0.09    3.68
  -8  -6  28    5.01    5.70
  -8   6  29    1.30    5.08
   8   6 -29    6.64    5.71
  -8  -6  29   14.38    8.69
  -8   6  30   -0.00    4.18
   8   6 -30   -0.00    4.05
  -8  -6  30    7.57    6.50
  -8   6  31   -0.00    4.37
   8   6 -31   -0.00    4.91
  -8  -6  31   -0.00    4.70
  -8   6  32    1.62    5.28
   8   6 -32    1.09    4.94
  -8  -6  32    4.74    6.34
  -8   6  33   -0.00    5.50
   8   6 -33    3.61    6.87
  -8  -6  33    6.89    6.77
  -8   6  34    2.56    4.77
  -8  -6  34    0.73    5.46
  -8   7   1   38.08   11.19
   8  -7  -1   78.21   13.80
   8   7  -1   48.70    8.48
  -8  -7   1   49.25    8.45
  -8   7   2    1.23    4.66
   8  -7  -2    3.73    3.70
   8   7  -2   -0.00    2.36
  -8  -7   2   -0.00    2.19
  -8  -7   2    0.00    1.04
  -8   7   3   22.64    8.36
   8  -7  -3   16.11    6.58
   8  -7  -3   47.33   11.23
   8   7  -3   11.02    4.87
  -8  -7   3   23.05    5.69
  -8   7   4    0.91    4.02
   8  -7  -4    0.27    3.61
   8  -7  -4    2.15    4.59
   8   7  -4    1.72    3.47
  -8  -7   4    1.09    3.05
  -8   7   5   63.41   13.61
  -8   7   5   73.07   14.80
   8  -7  -5   78.88   13.98
   8  -7  -5   55.70   13.25
   8   7  -5   46.06    9.57
  -8  -7   5   51.94    9.80
  -8   7   6    9.71    5.43
  -8   7   6   13.70    7.42
   8  -7  -6   20.89    7.14
   8  -7  -6    5.36    6.94
   8   7  -6   12.95    5.36
  -8  -7   6   11.97    4.86
  -8   7   7   -0.00    4.04
  -8   7   7   -0.00    4.64
   8  -7  -7   -0.00    3.81
   8  -7  -7    2.59    5.54
   8   7  -7   -0.00    3.10
   8   7  -7    0.02    2.62
  -8  -7   7    0.16    3.35
  -8   7   8    2.48    4.73
   8  -7  -8   -0.00    4.31
   8  -7  -8    6.34    5.13
   8   7  -8    2.38    3.40
   8   7  -8    2.86    3.44
  -8  -7   8   -0.00    3.03
  -8   7   9   32.27   10.05
   8  -7  -9   39.80   10.43
   8  -7  -9   31.42    9.59
   8   7  -9   36.23    8.19
  -8  -7   9   29.53    7.76
  -8   7  10   12.94    6.51
   8  -7 -10   12.60    6.58
   8  -7 -10    1.77    3.91
   8   7 -10   12.02    5.08
  -8  -7  10   13.02    5.84
  -8   7  11   31.37   10.19
   8  -7 -11   42.15   10.74
   8  -7 -11   35.24   10.26
   8   7 -11   53.21    9.98
  -8  -7  11   21.65    7.41
  -8   7  12   -0.00    4.72
   8  -7 -12   -0.00    4.61
   8   7 -12    0.00    3.97
  -8  -7  12    0.00    3.81
  -8   7  13   18.26    7.11
   8   7 -13   11.80    6.03
  -8   7  14    9.28    7.03
   8   7 -14    6.42    4.84
  -8   7  15   45.12   11.99
   8   7 -15   63.85   11.94
  -8   7  16    0.48    5.31
   8   7 -16    0.00    4.07
  -8  -7  16    2.60    4.21
  -8   7  17    0.41    4.32
   8   7 -17    1.47    5.17
  -8  -7  17    4.64    4.71
  -8   7  18   -0.00    4.21
   8   7 -18    0.81    4.17
  -8  -7  18    0.10    3.77
  -8   7  19    7.27    5.49
   8   7 -19   -0.00    3.42
  -8  -7  19    2.07    4.13
  -8   7  20    2.80    5.26
   8   7 -20    0.46    4.54
  -8  -7  20    2.97    5.71
  -8   7  21    9.61    5.77
   8   7 -21    6.35    5.34
  -8  -7  21   10.33    7.38
  -8   7  22   -0.00    3.98
   8   7 -22    0.00    4.10
  -8  -7  22    3.46    5.40
  -8   7  23   -0.00    4.97
   8   7 -23    3.12    4.82
  -8  -7  23   -0.00    4.57
  -8   7  24    0.96    5.04
  -8  -7  24    3.58    5.68
  -8   7  25    7.68    6.23
   8   7 -25    6.44    5.87
  -8  -7  25    7.83    6.72
  -8   7  26    1.13    4.61
   8   7 -26    2.88    4.11
  -8  -7  26   -0.00    5.43
  -8   7  27    5.10    5.87
   8   7 -27    3.77    6.00
  -8  -7  27   11.13    7.41
  -8   7  28   -0.00    3.37
   8   7 -28    3.86    5.36
  -8  -7  28    4.37    5.49
  -8   7  29    0.14    3.76
   8   7 -29    0.00    5.17
  -8  -7  29    4.51    6.49
  -8   7  30    6.12    5.72
   8   7 -30   10.91    7.58
  -8  -7  30    0.00    5.31
  -8   7  31    9.38    6.95
   8   7 -31    3.20    6.48
  -8  -7  31    5.34    6.06
  -8   7  32    2.40    4.51
   8   7 -32   -0.00    3.68
  -8  -7  32   -0.00    4.98
  -8   7  33    2.09    5.93
   8   7 -33    1.37    4.56
  -8  -7  33    0.00    6.19
   8   7 -34   -0.00    5.78
  -8   8   1   36.30   10.86
   8  -8  -1   54.93   11.30
   8   8  -1   12.81    4.72
  -8   8   2   -0.00    4.80
   8  -8  -2   -0.00    3.85
   8   8  -2    0.13    2.46
   8  -8  -3   13.54    6.97
   8   8  -3    9.02    4.87
   8  -8  -4    9.15    5.80
   8   8  -4    7.63    4.01
   8  -8  -5    0.53    4.11
   8  -8  -5    1.09    4.40
   8   8  -5   -0.00    2.72
   8  -8  -6   -0.00    4.59
   8  -8  -6    1.35    4.36
   8   8  -6    3.38    3.67
  -8  -8   6   -0.00    2.77
  -8   8   7   93.60   15.65
   8  -8  -7   83.38   14.77
   8  -8  -7   69.96   14.42
   8   8  -7   74.36   11.27
  -8  -8   7   27.54    8.31
  -8   8   8   -0.00    4.30
   8  -8  -8    0.00    4.68
   8  -8  -8    2.35    5.28
   8   8  -8    2.85    3.14
  -8  -8   8    3.02    3.85
  -8   8   9   10.46    6.68
   8  -8  -9    1.31    5.57
   8   8  -9    5.46    3.80
  -8  -8   9    5.42    4.20
  -8   8  10   12.48    7.10
   8  -8 -10   14.20    6.81
   8   8 -10    3.61    4.19
  -8  -8  10    2.75    3.60
  -8   8  11    1.88    4.26
   8  -8 -11    0.55    3.58
   8   8 -11    0.68    3.78
  -8  -8  11   -0.00    3.29
  -8   8  12    4.13    6.45
   8  -8 -12    1.05    4.82
   8   8 -12   -0.00    3.18
  -8  -8  12    2.54    3.96
  -8   8  13   32.14   10.75
   8  -8 -13   42.98   10.87
   8   8 -13   33.18    8.97
  -8   8  14    0.00    4.79
   8   8 -14    0.00    3.73
  -8   8  15    5.84    6.38
   8   8 -15    0.71    3.62
  -8  -8  15    2.03    4.76
  -8   8  16   -0.00    4.16
   8   8 -16    2.95    4.72
  -8  -8  16   -0.00    3.97
  -8   8  17   19.98    8.26
   8   8 -17    8.34    5.79
  -8  -8  17   12.68    6.22
  -8   8  18   -0.00    4.83
   8   8 -18    3.67    4.73
  -8  -8  18    1.28    4.15
  -8   8  19    0.00    4.79
   8   8 -19    7.09    4.54
  -8  -8  19    6.31    5.93
  -8   8  20    0.00    4.01
   8   8 -20    1.67    4.63
  -8  -8  20   -0.00    4.43
  -8   8  21    2.45    4.31
   8   8 -21   -0.00    4.64
  -8  -8  21    0.01    4.76
  -8   8  22    0.18    4.29
   8   8 -22    0.00    4.87
  -8  -8  22    4.66    5.77
  -8   8  23   15.20    7.75
   8   8 -23   12.69    6.68
  -8  -8  23    5.81    6.58
  -8   8  24   13.76    7.76
   8   8 -24    0.00    4.21
  -8  -8  24    0.00    4.85
  -8   8  25    2.97    4.86
   8   8 -25    7.08    5.35
  -8  -8  25    7.11    6.61
  -8   8  26    4.17    5.06
   8   8 -26   -0.00    4.70
  -8  -8  26    0.96    5.20
  -8   8  27    5.91    5.92
   8   8 -27    4.40    5.00
  -8  -8  27    1.43    5.28
  -8   8  28   -0.00    2.92
   8   8 -28    0.52    4.66
  -8  -8  28    1.66    5.30
  -8   8  29    3.15    5.98
   8   8 -29   14.43    7.40
  -8  -8  29   10.12    7.36
  -8   8  30    0.00    5.00
   8   8 -30    2.86    5.23
  -8  -8  30    2.11    5.64
  -8   8  31   -0.00    4.38
   8   8 -31    2.83    5.89
  -8  -8  31    5.24    6.73
  -8   8  32    4.89    5.64
   8   8 -32    3.31    5.31
  -8  -8  32   -0.00    5.14
  -8   8  33    0.00    3.59
   8   8 -33    1.07    5.34
  -8  -8  33    2.94    6.99
   8   8 -34   -0.00    5.88
   8   8 -35    6.49    7.08
   8  -9  -1   84.30   15.53
   8   9  -1   73.60   10.83
   8  -9  -2    0.36    4.70
   8   9  -2    0.04    2.44
  -8   9   3   16.15    7.52
   8  -9  -3   41.39   10.58
   8   9  -3   20.28    5.61
  -8   9   4    2.45    4.17
   8  -9  -4    4.70    5.09
   8   9  -4    3.20    2.95
  -8   9   5   34.95   11.00
   8  -9  -5   53.43   12.18
   8   9  -5   39.26    8.14
  -8   9   6    0.00    5.43
   8  -9  -6    1.10    3.09
   8   9  -6    0.96    3.21
  -8   9   7    1.98    4.34
   8  -9  -7    7.61    5.53
   8   9  -7    1.74    2.94
  -8   9   8    4.73    5.86
  -8   9   8   -0.00    5.05
   8  -9  -8    0.00    3.61
   8   9  -8   -0.00    3.37
  -8   9   9    6.24    5.78
  -8   9   9    6.90    6.02
   8  -9  -9   10.82    6.12
   8   9  -9    1.00    3.18
  -8   9  10    5.62    6.12
   8  -9 -10    7.28    5.53
   8   9 -10    0.26    3.18
  -8   9  11   67.82   14.48
   8  -9 -11   52.84   13.03
   8   9 -11   46.17   10.26
  -8   9  12   -0.00    4.62
   8  -9 -12    0.59    2.65
   8   9 -12    0.10    3.36
  -8  -9  12    0.93    3.42
  -8   9  13   -0.00    5.72
   8  -9 -13    0.00    5.02
   8   9 -13    1.67    4.15
  -8   9  14    0.61    4.19
   8  -9 -14    4.31    4.70
   8   9 -14    5.80    4.92
  -8   9  15   30.10   10.54
   8  -9 -15   41.68   11.41
   8   9 -15   37.65    9.37
  -8  -9  15   25.10    8.84
  -8   9  16   -0.00    3.99
   8   9 -16    0.21    3.93
  -8  -9  16    2.73    5.02
  -8   9  17    5.08    6.03
   8   9 -17    0.00    3.83
  -8  -9  17   -0.00    4.41
  -8   9  18    5.60    5.48
   8   9 -18    2.18    4.38
  -8  -9  18    2.13    4.80
  -8   9  19    1.86    4.24
   8   9 -19    3.63    4.77
  -8  -9  19    2.99    4.90
  -8   9  20    0.07    4.70
   8   9 -20    2.86    4.36
  -8  -9  20    0.73    5.96
  -8   9  21   13.15    7.37
   8   9 -21   13.35    7.16
  -8  -9  21   13.75    7.97
  -8   9  22    2.79    4.88
   8   9 -22    5.99    5.67
  -8  -9  22   -0.00    5.97
  -8   9  23   -0.00    4.76
   8   9 -23    0.00    4.66
  -8  -9  23    1.53    4.84
  -8   9  24    1.93    5.35
   8   9 -24    1.80    5.85
  -8  -9  24    1.50    4.95
  -8   9  25    0.00    4.25
   8   9 -25    1.44    5.27
  -8  -9  25    8.58    7.33
  -8   9  26   -0.00    4.47
   8   9 -26    0.14    4.83
  -8  -9  26    4.49    5.08
  -8   9  27    2.62    5.60
   8   9 -27    3.62    4.50
  -8  -9  27    2.62    5.80
  -8   9  28    0.04    3.96
   8   9 -28   -0.00    4.84
  -8  -9  28   -0.00    6.36
  -8   9  29    3.85    5.52
   8   9 -29    4.89    5.11
  -8  -9  29   -0.00    5.80
  -8   9  30    0.04    5.79
   8   9 -30   -0.00    4.87
  -8  -9  30    4.20    7.34
  -8   9  31    5.44    6.40
   8   9 -31    4.30    6.98
  -8  -9  31   -0.00    5.86
  -8   9  32    3.41    6.04
   8   9 -32   -0.00    5.62
  -8  -9  32   12.19    8.32
   8   9 -33    2.53    6.11
  -8  10   1    8.13    6.80
   8 -10  -1   21.90    8.69
   8  10  -1   20.64    4.90
  -8  10   2    2.28    5.13
   8 -10  -2    0.57    5.05
   8  10  -2   -0.00    2.18
  -8  10   3   16.86    8.46
   8 -10  -3   21.37    8.66
   8  10  -3   39.39    7.19
  -8  10   4    4.06    5.12
   8 -10  -4    8.62    6.48
   8  10  -4    4.53    3.21
  -8  10   5    2.97    5.45
   8 -10  -5   13.84    6.76
   8  10  -5    2.84    3.42
  -8  10   6   -0.00    5.02
   8 -10  -6    0.00    4.98
   8  10  -6   -0.00    2.55
  -8  10   7   34.53   11.30
   8 -10  -7   54.76   12.87
   8  10  -7   44.07    8.95
  -8  10   8    1.59    4.53
   8 -10  -8    2.84    3.26
   8  10  -8    0.58    3.28
  -8  10   9    3.31    5.80
   8 -10  -9   15.34    6.76
   8  10  -9    4.12    3.99
  -8  10  10    4.09    5.83
  -8  10  10   -0.00    3.05
   8 -10 -10    0.63    4.29
   8  10 -10    3.33    3.54
  -8  10  11   10.17    6.19
   8 -10 -11    5.90    6.07
   8  10 -11    6.81    4.10
  -8  10  12    5.46    5.54
   8 -10 -12    4.64    5.15
   8  10 -12    1.04    4.14
  -8  10  13   24.11    9.39
   8 -10 -13   33.77    9.46
   8  10 -13   22.06    7.02
  -8  10  14    4.65    5.95
   8 -10 -14   -0.00    3.49
   8  10 -14    0.95    3.49
  -8  10  15    7.86    6.13
   8 -10 -15    6.12    5.84
   8  10 -15   -0.00    4.09
  -8  10  16    0.00    3.44
   8 -10 -16    0.68    3.93
   8  10 -16    1.72    4.38
  -8  10  17   28.62    9.19
   8 -10 -17   24.73    9.12
   8  10 -17   24.27    7.46
  -8  10  18    3.52    5.20
   8  10 -18   -0.00    4.39
  -8 -10  18    2.49    5.32
  -8  10  19   15.73    7.61
   8  10 -19   10.95    6.69
  -8 -10  19    6.55    6.26
  -8  10  20   -0.00    4.95
   8  10 -20   -0.00    4.88
  -8 -10  20    0.96    5.50
  -8  10  21    5.61    6.23
   8  10 -21    2.12    5.25
  -8 -10  21    5.39    5.99
  -8  10  22   -0.00    5.41
   8  10 -22    5.23    5.43
  -8 -10  22   -0.00    4.64
  -8  10  23   12.14    7.29
   8  10 -23    4.64    4.23
  -8 -10  23    0.00    5.27
  -8  10  24    1.15    4.65
   8  10 -24   -0.00    4.68
  -8 -10  24   -0.00    5.63
  -8  10  25   -0.00    4.86
   8  10 -25   -0.00    3.57
  -8 -10  25    3.81    4.88
  -8  10  26    0.00    5.57
   8  10 -26    2.01    5.38
  -8 -10  26    1.02    5.99
  -8  10  27    0.00    6.06
   8  10 -27   -0.00    4.42
  -8 -10  27    1.97    5.89
  -8  10  28   11.15    6.37
   8  10 -28   -0.00    4.77
  -8 -10  28    4.90    5.59
  -8  10  29    5.75    6.54
   8  10 -29    0.00    4.50
  -8 -10  29    2.81    7.46
  -8  10  30    2.81    5.56
   8  10 -30   -0.00    4.56
  -8 -10  30    2.67    5.41
  -8  10  31    0.00    5.74
  -8 -10  31    0.02    3.74
  -8  11   1   14.09    7.79
   8 -11  -1   20.15    9.11
   8  11  -1   32.60    6.20
  -8  11   2    0.52    5.54
   8 -11  -2    7.48    5.67
   8  11  -2    4.00    2.99
  -8  11   3    0.00    4.60
   8 -11  -3   11.48    6.09
   8  11  -3    2.23    3.03
  -8  11   4    1.87    4.85
   8 -11  -4    0.51    4.49
   8  11  -4    0.68    3.27
  -8  11   5   19.59    8.60
   8 -11  -5   48.50   11.45
   8  11  -5   15.96    5.40
  -8  11   6   -0.00    3.87
   8 -11  -6    0.00    4.39
   8  11  -6    0.00    2.70
  -8  11   7    0.37    4.65
   8 -11  -7    6.41    5.81
   8  11  -7    2.19    3.21
  -8  11   8    6.51    6.78
   8 -11  -8    2.31    4.63
   8  11  -8   -0.00    3.05
  -8  11   9    9.54    6.48
   8 -11  -9   16.69    8.22
   8  11  -9    6.31    4.19
  -8  11  10   -0.00    4.88
   8 -11 -10    2.00    4.21
   8  11 -10    0.26    3.21
  -8  11  11   16.77    8.18
   8 -11 -11    7.12    6.19
   8  11 -11    9.48    5.15
  -8  11  12    0.59    3.81
  -8  11  12    2.18    3.61
   8 -11 -12    3.61    5.15
   8  11 -12    0.00    3.25
  -8  11  13   -0.00    4.72
   8 -11 -13    0.00    3.09
   8  11 -13   -0.00    3.42
  -8  11  14    2.96    4.22
   8 -11 -14    0.19    4.25
   8  11 -14    1.04    4.11
  -8  11  15   16.52    8.16
   8 -11 -15   24.99    8.58
   8  11 -15    7.28    5.61
  -8  11  16   -0.00    4.35
   8 -11 -16    1.23    3.78
   8  11 -16    0.00    3.78
  -8  11  17    0.00    4.41
   8 -11 -17    4.86    4.71
   8  11 -17    1.35    4.09
  -8  11  18    1.05    5.07
   8 -11 -18   -0.00    3.85
   8  11 -18   -0.00    4.39
  -8  11  19    8.61    6.12
   8 -11 -19   19.21    7.67
   8  11 -19    0.00    4.80
  -8  11  20   -0.00    4.22
   8 -11 -20    4.21    5.08
   8  11 -20    0.05    4.11
  -8  11  21    4.36    5.80
   8  11 -21    8.56    5.73
  -8  11  22    6.98    6.90
   8  11 -22    0.67    3.43
  -8  11  23   -0.00    3.93
   8  11 -23   -0.00    4.80
  -8  11  24    3.19    5.27
   8  11 -24    0.63    4.75
  -8  11  25   -0.00    4.61
   8  11 -25    3.85    5.19
  -8 -11  25    7.99    6.63
  -8  11  26    0.14    3.29
   8  11 -26    0.56    4.67
  -8 -11  26    5.38    6.22
  -8  11  27    0.00    4.72
   8  11 -27   -0.00    5.19
  -8 -11  27   -0.00    5.24
  -8  11  28    1.73    5.65
  -8 -11  28    2.73    7.31
  -8  11  29    2.61    5.83
  -8 -11  29    2.52    5.90
  -8  11  30   -0.00    5.29
  -8 -11  30   -0.00    6.15
  -8 -11  31    3.11    5.37
  -8  12   1    0.12    5.44
   8 -12  -1   -0.00    4.27
   8  12  -1   -0.00    2.41
  -8  12   2   -0.00    5.05
   8 -12  -2    3.68    4.83
   8  12  -2    1.72    2.94
  -8  12   3    2.66    5.88
   8 -12  -3   25.81    8.07
   8  12  -3   11.34    4.33
  -8  12   4    6.16    5.51
   8 -12  -4   -0.00    3.18
   8  12  -4    2.00    3.11
  -8  12   5    2.48    4.51
   8 -12  -5    0.00    4.21
   8  12  -5   -0.00    2.61
  -8  12   6   -0.00    4.98
   8 -12  -6    3.19    4.95
   8  12  -6   -0.00    3.05
  -8  12   7    8.04    6.18
   8 -12  -7   12.80    6.94
   8  12  -7    6.61    4.33
  -8  12   8    4.53    5.34
   8 -12  -8    5.26    5.88
   8  12  -8    1.33    3.61
  -8  12   9    5.64    6.51
   8 -12  -9   10.60    7.23
   8  12  -9   10.09    4.97
  -8  12  10    3.36    6.28
   8 -12 -10   -0.00    5.32
   8  12 -10    6.22    4.17
  -8  12  11    3.02    5.38
   8 -12 -11    4.58    5.06
   8  12 -11    0.00    3.80
  -8  12  12   -0.00    3.00
   8 -12 -12   -0.00    6.12
   8  12 -12    6.15    4.62
  -8  12  13    4.28    5.80
   8 -12 -13   10.41    7.04
   8  12 -13   14.80    6.19
  -8  12  14   -0.00    4.97
   8 -12 -14   -0.00    3.75
   8  12 -14    2.32    4.24
  -8  12  15    0.00    4.49
   8 -12 -15   -0.00    4.34
   8  12 -15    0.88    3.93
  -8  12  16   -0.00    5.13
   8 -12 -16   -0.00    4.46
   8  12 -16    4.00    4.69
  -8  12  17   10.45    7.07
   8 -12 -17    4.42    4.66
   8  12 -17    5.55    5.08
  -8  12  18    0.00    4.84
   8 -12 -18    5.51    4.67
   8  12 -18    2.36    4.69
  -8  12  19   11.39    7.09
   8 -12 -19   10.06    7.14
   8  12 -19    8.59    6.22
  -8  12  20   -0.00    4.99
   8 -12 -20    1.12    4.20
   8  12 -20    0.00    4.97
  -8  12  21    6.98    5.78
   8 -12 -21    0.00    5.01
   8  12 -21    1.47    4.39
  -8  12  22    5.35    5.90
   8 -12 -22    0.35    4.51
   8  12 -22   -0.00    4.67
  -8  12  23    8.54    7.39
   8 -12 -23    0.00    4.16
   8  12 -23    3.44    4.24
  -8  12  24    2.68    5.70
   8  12 -24   -0.00    5.23
  -8  12  25    5.42    6.23
  -8  12  26    3.23    5.90
  -8  12  27   -0.00    4.14
  -8  12  28    1.53    5.87
  -8  13   1    3.96    5.87
   8 -13  -1    7.96    6.02
   8  13  -1    1.60    2.86
  -8  13   2    4.33    6.18
   8 -13  -2    3.76    4.71
   8  13  -2    0.67    2.69
  -8  13   3    4.17    6.30
   8 -13  -3    0.35    3.61
   8  13  -3    1.77    2.97
  -8  13   4    9.28    6.42
   8 -13  -4    9.91    6.70
   8  13  -4   12.11    4.58
  -8  13   5    5.63    5.65
   8 -13  -5   30.06    9.16
   8  13  -5   13.09    4.97
  -8  13   6    3.52    5.24
   8 -13  -6    3.46    6.06
   8  13  -6   -0.00    3.07
  -8  13   7    4.54    5.08
   8 -13  -7    7.47    6.03
   8  13  -7    1.46    3.76
  -8  13   8    0.00    4.29
   8 -13  -8   -0.00    5.31
   8  13  -8    0.97    3.26
  -8  13   9   18.93    8.68
   8 -13  -9    0.00    4.90
   8  13  -9    6.71    5.09
  -8  13  10    1.83    4.56
   8 -13 -10   -0.00    3.52
   8  13 -10    0.00    4.31
  -8  13  11    6.70    7.01
   8 -13 -11   15.38    7.64
   8  13 -11    7.70    4.93
  -8  13  12   -0.00    4.54
   8 -13 -12    0.21    4.62
   8  13 -12    1.06    3.29
  -8  13  13    0.00    4.49
   8 -13 -13   -0.00    4.63
   8  13 -13    4.38    4.24
  -8  13  14    8.77    6.01
   8 -13 -14    0.07    4.57
   8  13 -14    0.52    4.17
  -8  13  15    5.62    6.65
   8 -13 -15    0.37    4.84
   8  13 -15   11.70    6.05
  -8  13  16   -0.00    4.15
   8 -13 -16    0.00    4.12
   8  13 -16    0.87    4.36
  -8  13  17    4.57    5.25
   8 -13 -17   -0.00    4.78
   8  13 -17   -0.00    3.96
  -8  13  18    1.09    4.26
   8 -13 -18   -0.00    4.28
   8  13 -18    1.52    5.06
  -8  13  19   -0.00    6.15
   8 -13 -19    1.87    4.13
   8  13 -19    1.54    4.19
  -8  13  20    0.00    5.14
   8 -13 -20    7.62    4.94
   8  13 -20    2.90    4.86
  -8  13  21    5.06    6.94
   8 -13 -21   -0.00    4.72
  -8  13  22    0.04    4.79
   8 -13 -22    2.33    4.30
  -8  13  23    1.18    5.04
   8 -13 -23    0.00    4.41
  -8  13  24   -0.00    5.11
   8 -13 -24    2.68    5.71
  -8  13  25    2.24    5.72
   8 -13 -25   12.25    7.19
  -8  13  26   -0.00    4.66
   8 -13 -26    3.78    5.22
   8 -13 -27   -0.00    5.23
  -8  14   1    5.64    5.99
   8 -14  -1   10.52    6.90
   8  14  -1    3.79    2.97
  -8  14   2   14.91    8.35
   8 -14  -2    7.04    7.49
   8  14  -2    3.07    3.11
  -8  14   3   12.24    7.23
   8 -14  -3    2.11    5.15
   8  14  -3    3.03    3.32
  -8  14   4   -0.00    4.89
   8 -14  -4    3.76    4.95
   8  14  -4   -0.00    2.64
  -8  14   5   -0.00    4.66
   8 -14  -5    1.36    5.40
   8  14  -5    0.98    2.80
  -8  14   6    3.49    5.69
   8 -14  -6    1.77    4.07
   8  14  -6    0.35    3.06
  -8  14   7   18.86    8.87
   8 -14  -7    7.18    5.20
   8  14  -7    0.00    3.09
  -8  14   8    4.25    5.67
   8 -14  -8   12.74    6.49
   8  14  -8    2.04    3.63
  -8  14   9    9.77    6.49
   8 -14  -9    8.61    6.30
   8  14  -9    2.02    4.22
  -8  14  10   -0.00    5.22
   8 -14 -10    3.94    5.59
   8  14 -10    0.20    3.04
  -8  14  11   -0.00    5.04
   8 -14 -11    0.66    4.14
   8  14 -11    0.14    3.82
  -8  14  12   -0.00    4.38
   8 -14 -12   -0.00    3.81
   8  14 -12    3.36    4.09
  -8  14  13    3.97    6.77
   8 -14 -13   11.01    7.13
   8  14 -13    2.48    4.03
  -8  14  14    0.00    4.96
   8 -14 -14    0.00    5.38
   8  14 -14   -0.00    3.56
  -8  14  15   -0.00    4.45
   8 -14 -15    9.11    6.91
   8  14 -15    1.98    3.77
  -8  14  16    2.28    5.34
   8 -14 -16   -0.00    4.66
   8  14 -16    0.00    4.65
  -8  14  17   -0.00    4.67
   8 -14 -17    0.00    4.52
  -8  14  18    2.19    4.93
   8 -14 -18    9.47    6.75
  -8  14  19    0.00    5.29
   8 -14 -19   -0.00    4.67
  -8  14  20    1.56    5.43
   8 -14 -20   -0.00    3.54
  -8  14  21   -0.00    4.26
   8 -14 -21   -0.00    3.72
  -8  14  22    8.35    6.88
   8 -14 -22    4.38    4.92
  -8  14  23   -0.00    4.79
   8 -14 -23   -0.00    4.06
  -8  14  24    0.13    4.02
  -8  15   1    9.51    7.24
   8 -15  -1   -0.00    4.76
   8  15  -1    2.26    2.56
  -8  15   2    2.91    5.44
   8 -15  -2    0.00    5.20
   8  15  -2    0.00    2.83
  -8  15   3   -0.00    3.03
   8 -15  -3    4.54    5.15
   8  15  -3    3.89    3.30
  -8  15   4    1.47    4.95
   8 -15  -4    0.93    4.29
   8  15  -4    2.10    2.91
  -8  15   5    3.67    5.01
   8 -15  -5    1.24    4.48
   8  15  -5    0.88    3.47
  -8  15   6    1.77    5.59
   8 -15  -6    0.76    4.73
   8  15  -6    7.90    4.16
  -8  15   7    0.41    5.92
   8 -15  -7   -0.00    2.66
   8  15  -7    0.00    3.11
  -8  15   8    2.86    4.12
   8 -15  -8   -0.00    5.15
   8  15  -8    0.77    3.13
  -8  15   9    2.60    5.24
   8 -15  -9    1.90    3.97
   8  15  -9    0.48    3.62
  -8  15  10   -0.00    4.30
   8 -15 -10    1.59    4.96
   8  15 -10    1.27    4.27
  -8  15  11   -0.00    5.29
   8 -15 -11   -0.00    5.37
   8  15 -11    0.08    3.90
  -8  15  12    0.63    6.49
   8 -15 -12   -0.00    4.21
   8  15 -12    0.00    3.61
  -8  15  13   -0.00    4.53
   8 -15 -13    3.96    6.65
  -8  15  14   -0.00    4.98
   8 -15 -14   -0.00    4.12
  -8  15  15    6.45    5.21
   8 -15 -15   -0.00    4.88
   8 -15 -16   -0.00    4.13
   8 -15 -17    3.33    5.65
   8 -15 -18   -0.00    3.70
   8 -15 -19   -0.00    4.38
  -8  16   1    4.73    6.98
   8 -16  -1    9.90    6.90
   8  16  -1   -0.00    2.26
  -8  16   2    3.19    5.08
   8 -16  -2    4.57    5.42
   8  16  -2    0.00    2.99
  -8  16   3    3.35    5.84
   8 -16  -3    0.59    5.12
   8  16  -3    2.56    3.34
  -8  16   4    0.00    4.28
   8 -16  -4   -0.00    3.43
   8  16  -4    0.42    2.78
  -8  16   5   -0.00    5.37
   8 -16  -5   -0.00    4.67
   8  16  -5    0.00    2.68
  -8  16   6    1.45    3.79
   8 -16  -6    1.07    3.83
   8  16  -6   -0.00    3.04
  -8  16   7    0.31    4.59
   8 -16  -7    0.00    3.19
  -8  16   8    0.00    5.01
   8 -16  -8   10.77    7.06
  -8  16   9    0.03    5.04
   8 -16  -9   -0.00    4.44
   8 -16 -10   -0.00    4.29
   8 -16 -11   -0.00    4.17
   8 -16 -12   -0.00    4.35
   8 -16 -13    0.00    4.65
   8 -16 -14    8.34    6.95
   8 -17  -1   -0.00    4.77
   8 -17  -2   -0.00    5.11
   8 -17  -3   -0.00    4.74
   8 -17  -4    3.67    5.89
   8 -17  -5   -0.00    4.47
   8 -17  -6    3.66    4.50
   8 -17  -7   -0.00    4.21
   8 -17  -8    1.93    4.85
   8 -17  -9    1.89    5.19
  -7   0   1  586.45   63.17
  -7   0   1  612.29   63.32
  -7   0   1  637.40   62.28
   7   0  -1  682.88   64.21
   7   0  -1  620.75   63.22
  -7   0   2   -0.00    3.18
  -7   0   2   -0.00    3.00
  -7   0   2   -0.00    2.61
   7   0  -2    0.00    2.93
   7   0  -2    0.00    3.24
  -7   0   3    4.73    3.76
  -7   0   3    5.24    3.76
   7   0  -3    4.83    3.01
   7   0  -3    7.34    4.13
  -7   0   4   -0.00    2.58
   7   0  -4   -0.00    2.49
   7   0  -4    0.82    2.84
  -7   0   5   21.69    6.17
   7   0  -5   27.07    6.67
   7   0  -5   20.31    6.39
  -7   0   6    2.77    3.09
   7   0  -6    0.99    3.20
   7   0  -6    1.52    3.51
  -7   0   7  265.05   30.31
   7   0  -7  253.97   29.37
   7   0  -7  253.70   30.28
  -7   0   8    1.23    3.26
   7   0  -8    0.00    3.52
  -7   0   9    9.69    4.84
   7   0  -9   17.47    6.71
  -7   0  10    0.60    3.58
   7   0 -10    0.00    4.11
  -7   0  11  255.86   31.39
   7   0 -11  274.34   32.18
  -7   0  12    0.38    4.10
   7   0 -12    0.92    3.73
  -7   0  13   90.43   15.93
   7   0 -13  111.14   17.21
   7   0 -14   -0.00    3.09
   7   0 -15   11.28    6.26
   7   0 -16    1.21    4.35
  -7   0  17  325.04   39.03
   7   0 -17  343.68   40.09
  -7   0  18   -0.00    4.12
   7   0 -18   -0.00    3.51
  -7   0  19    4.25    4.78
   7   0 -19    7.04    5.53
  -7   0  20   -0.00    4.64
   7   0 -20   -0.00    4.71
  -7   0  21    3.27    4.82
   7   0 -21    8.13    6.36
  -7   0  22    0.00    5.12
   7   0 -22    2.29    4.69
  -7   0  23   25.82    9.01
  -7   0  24    2.01    4.76
  -7   0  25   -0.00    4.13
  -7   0  26    6.51    5.86
  -7   0  27   42.98   11.99
  -7   0  28    0.54    4.88
  -7   0  29    8.31    6.74
  -7   0  30   -0.00    5.25
  -7   0  31    7.19    5.99
  -7   0  32   -0.00    3.41
  -7   0  33    9.44    8.31
  -7   0  34   -0.00    4.35
  -7   0  35    0.00    5.27
  -7   0  36    0.00    5.23
  -7   0  37    7.60    6.73
  -7   1   1    1.77    2.94
  -7   1   1    1.99    3.35
  -7   1   1    0.05    3.19
   7  -1  -1    3.34    3.57
   7  -1  -1    1.20    3.15
   7  -1  -1   -0.00    2.77
   7   1  -1    5.64    3.35
   7   1  -1    0.00    2.92
  -7  -1   1    2.56    3.31
  -7   1   2   30.62    7.75
  -7   1   2   24.58    6.98
  -7   1   2   39.32    7.86
   7  -1  -2   29.93    7.82
   7  -1  -2   33.52    7.55
   7  -1  -2   47.36    9.46
   7   1  -2   38.81    7.46
   7   1  -2   26.17    6.94
  -7  -1   2   36.08    7.64
  -7  -1   2   29.28    6.82
  -7   1   3  206.47   26.23
  -7   1   3  224.95   26.80
  -7   1   3  200.64   25.04
   7  -1  -3  257.63   26.48
   7  -1  -3  200.67   26.01
   7   1  -3  252.15   25.75
   7   1  -3  204.04   25.42
  -7  -1   3  201.25   25.19
  -7   1   4    0.25    3.65
  -7   1   4    3.41    4.03
   7  -1  -4   -0.00    2.83
   7  -1  -4    4.10    4.52
   7   1  -4    0.00    2.77
   7   1  -4    1.95    3.29
  -7  -1   4   -0.00    2.50
  -7   1   5   84.06   13.03
  -7   1   5   66.38   11.72
   7  -1  -5   82.28   12.60
   7  -1  -5   78.91   12.97
   7   1  -5   81.69   12.00
   7   1  -5   71.58   12.14
  -7  -1   5   67.01   11.72
  -7   1   6   -0.00    3.75
  -7   1   6    0.12    3.07
   7  -1  -6    0.00    3.94
   7  -1  -6   -0.00    4.21
   7   1  -6    0.00    2.83
   7   1  -6    0.00    3.52
  -7  -1   6    0.00    2.36
  -7   1   7   28.85    7.99
  -7   1   7   43.21    8.50
   7  -1  -7   32.27    8.47
   7   1  -7   37.31    8.12
   7   1  -7   52.74    9.69
  -7  -1   7   36.49    8.32
  -7   1   8   18.44    6.25
   7  -1  -8   12.82    5.94
   7   1  -8    7.89    4.47
   7   1  -8   13.00    5.74
  -7  -1   8   17.47    5.70
  -7   1   9  247.03   31.46
   7  -1  -9  283.32   32.81
   7   1  -9  294.66   32.41
  -7  -1   9  271.32   31.72
  -7   1  10   24.42    7.17
   7  -1 -10   20.93    7.07
   7   1 -10   10.47    5.48
  -7  -1  10   22.16    6.85
  -7   1  11   58.60   11.53
   7  -1 -11   86.32   14.00
   7   1 -11   50.30   10.80
  -7  -1  11   53.37   10.98
  -7   1  12   -0.00    4.23
   7  -1 -12    0.94    3.30
   7   1 -12    1.80    4.16
  -7  -1  12    3.15    3.19
  -7   1  13  141.11   20.52
   7  -1 -13  134.76   20.80
   7   1 -13  149.65   20.84
  -7  -1  13  149.74   20.54
   7  -1 -14    0.00    3.96
   7   1 -14    4.25    5.02
  -7  -1  14    4.38    4.58
   7  -1 -15  119.24   18.78
   7   1 -15  108.42   17.69
   7  -1 -16   -0.00    4.96
   7   1 -16   18.48    7.47
  -7   1  17   32.54    9.78
   7  -1 -17   19.89    8.41
   7   1 -17   26.14    8.64
  -7  -1  17   14.13    6.41
  -7   1  18   -0.00    3.99
   7  -1 -18    0.40    4.93
   7   1 -18    0.66    4.73
  -7  -1  18    0.00    4.06
  -7   1  19  134.34   20.49
   7  -1 -19  141.19   21.60
  -7  -1  19  116.86   19.41
  -7   1  20    0.00    6.13
   7  -1 -20    7.61    5.35
  -7  -1  20    0.76    4.66
  -7   1  21   53.96   11.73
   7  -1 -21   29.32   10.12
  -7  -1  21   46.74   11.62
  -7   1  22    0.32    4.54
   7  -1 -22   -0.00    4.98
  -7  -1  22    0.06    5.39
  -7   1  23   12.84    6.76
   7  -1 -23   51.89   12.00
  -7  -1  23   24.16    8.65
  -7   1  24    7.84    5.55
   7  -1 -24   14.93    7.56
  -7  -1  24   16.42    7.53
  -7   1  25   47.01   11.84
   7  -1 -25   31.30   10.87
   7   1 -25   40.08   11.85
  -7  -1  25   40.21   10.98
  -7   1  26   -0.00    5.58
   7   1 -26   -0.00    4.65
  -7  -1  26    0.09    3.34
  -7   1  27    0.00    4.80
   7   1 -27    1.39    5.63
  -7  -1  27    2.52    5.79
  -7   1  28   -0.00    4.69
   7   1 -28   -0.00    4.29
  -7  -1  28    1.22    3.73
  -7   1  29   30.88   10.46
   7   1 -29   20.72    9.95
  -7  -1  29   26.15    9.55
  -7   1  30    5.12    4.97
  -7  -1  30   -0.00    4.09
  -7   1  31   15.35    7.88
  -7  -1  31    3.55    5.61
  -7   1  32    0.11    4.63
  -7  -1  32    5.81    5.72
  -7   1  33    4.70    5.41
  -7  -1  33    2.77    4.91
  -7   1  34    1.91    5.88
  -7  -1  34   -0.00    4.43
  -7   1  35   17.20    8.26
  -7  -1  35    8.24    5.93
  -7   1  36    0.97    4.88
  -7  -1  36   -0.00    5.34
  -7   1  37    2.48    5.30
  -7  -1  37    2.43    5.57
  -7   2   1   16.07    6.21
  -7   2   1   19.96    6.98
  -7   2   1   32.46    7.71
   7  -2  -1   26.20    7.08
   7  -2  -1   29.98    7.22
   7  -2  -1   25.61    7.50
   7   2  -1   29.11    6.27
   7   2  -1   33.62    7.02
  -7  -2   1   38.94    7.31
  -7  -2   1   39.13    7.06
  -7   2   2   57.23   10.43
  -7   2   2   63.17   10.95
  -7   2   2   42.97    9.01
   7  -2  -2   40.55    9.11
   7  -2  -2   38.34    8.36
   7  -2  -2   37.12    8.91
   7   2  -2   54.94    8.66
   7   2  -2   36.46    7.99
  -7  -2   2   37.17    7.80
  -7  -2   2   40.57    7.82
  -7   2   3    4.25    4.29
  -7   2   3    6.53    4.40
  -7   2   3    3.48    3.97
   7  -2  -3   -0.00    3.21
   7  -2  -3    0.00    3.18
   7  -2  -3    4.46    4.69
   7   2  -3    3.46    3.28
   7   2  -3    1.70    3.13
  -7  -2   3    3.58    3.26
  -7   2   4    8.05    4.48
  -7   2   4    3.26    3.27
   7  -2  -4    5.47    3.88
   7   2  -4    2.01    2.66
   7   2  -4    0.00    3.16
  -7  -2   4    1.06    3.14
  -7   2   5  184.51   25.97
  -7   2   5  249.47   27.01
   7  -2  -5  218.44   27.02
   7   2  -5  222.18   25.27
   7   2  -5  244.68   26.52
  -7  -2   5  202.93   25.31
  -7   2   6   15.26    6.06
  -7   2   6    8.17    4.87
   7  -2  -6   17.90    6.51
   7   2  -6    7.92    4.38
   7   2  -6   14.89    6.06
  -7  -2   6    3.33    3.70
  -7   2   7  219.99   26.95
  -7   2   7  246.31   26.97
   7  -2  -7  204.20   26.96
   7   2  -7  221.78   25.76
   7   2  -7  227.37   26.52
  -7  -2   7  191.98   25.35
  -7   2   8    2.49    3.50
  -7   2   8    0.00    3.68
   7  -2  -8    2.49    4.11
   7   2  -8    2.82    3.69
   7   2  -8    9.34    4.95
  -7  -2   8   12.79    4.95
  -7   2   9   44.91    9.89
  -7   2   9   56.36   10.84
   7  -2  -9   69.96   12.43
   7   2  -9   60.72   10.68
   7   2  -9   55.07   10.82
  -7  -2   9   41.81    9.38
  -7   2  10    7.46    5.81
  -7   2  10    9.33    5.18
   7  -2 -10    1.61    4.79
   7   2 -10    3.64    4.52
  -7  -2  10   10.32    4.91
  -7   2  11  125.73   19.59
   7  -2 -11  153.80   21.42
   7   2 -11  175.58   21.34
  -7  -2  11  130.43   19.19
  -7   2  12    4.73    4.89
   7  -2 -12   29.36    8.25
   7   2 -12   50.67    9.86
  -7  -2  12   46.79    9.63
   7  -2 -13   54.10   11.71
   7   2 -13   51.51   11.07
  -7  -2  13   51.49   10.88
   7  -2 -14    0.00    4.71
   7   2 -14    0.00    2.90
  -7  -2  14    1.23    3.38
   7  -2 -15   23.82    8.61
   7   2 -15   39.70    9.50
  -7   2  16   58.96   12.49
   7  -2 -16   55.63   12.54
  -7   2  17   66.56   12.49
   7  -2 -17   26.04    9.75
  -7   2  18   42.50   10.63
   7  -2 -18   40.44   10.94
  -7  -2  18   28.61    8.94
  -7   2  19    1.22    4.40
   7  -2 -19   -0.00    4.75
  -7  -2  19    1.61    4.75
  -7   2  20    5.44    5.10
   7  -2 -20   17.81    8.01
  -7  -2  20    6.99    6.21
  -7   2  21   59.37   12.61
   7  -2 -21   71.57   14.78
  -7  -2  21   32.35   10.44
  -7   2  22    5.25    5.29
   7  -2 -22    2.57    5.46
   7   2 -22    2.21    4.86
  -7  -2  22    9.91    6.30
  -7   2  23   35.40    9.69
   7  -2 -23   42.63   11.70
   7   2 -23   30.11    9.41
  -7  -2  23   11.09    7.93
  -7   2  24    2.15    4.69
   7  -2 -24   -0.00    4.56
   7   2 -24    0.47    4.86
  -7  -2  24   -0.00    4.21
  -7   2  25   11.08    7.12
   7  -2 -25   17.33    8.04
   7   2 -25    2.70    5.27
  -7  -2  25   10.00    6.66
  -7   2  26    6.29    5.63
   7   2 -26    0.90    5.37
  -7  -2  26    0.00    4.83
  -7   2  27   16.42    7.48
   7   2 -27   33.73   10.85
  -7  -2  27   12.39    7.96
  -7   2  28   10.74    6.81
   7   2 -28    2.75    6.45
  -7  -2  28    3.46    5.24
  -7   2  29    1.90    4.42
   7   2 -29    6.70    7.19
  -7  -2  29    6.14    7.54
  -7   2  30    5.54    5.54
   7   2 -30   -0.00    4.32
  -7  -2  30   -0.00    5.66
  -7   2  31    6.61    5.44
  -7  -2  31    2.76    5.62
  -7   2  32    1.14    6.77
  -7  -2  32    7.12    5.22
  -7   2  33   14.16    8.02
  -7  -2  33   21.58    9.21
  -7   2  34    0.00    7.43
  -7  -2  34    1.67    6.57
  -7   2  35    0.00    6.34
  -7  -2  35    5.55    5.97
  -7   2  36    0.00    5.50
  -7  -2  36    2.76    5.19
  -7   2  37    6.18    7.05
  -7   3   1   -0.00    3.65
  -7   3   1   -0.00    3.65
  -7   3   1    0.00    3.69
   7  -3  -1    2.06    3.70
   7  -3  -1   -0.00    2.79
   7   3  -1   -0.00    2.15
   7   3  -1   -0.00    3.00
  -7  -3   1    0.93    2.10
  -7  -3   1    0.00    2.56
  -7   3   2  121.88   17.96
  -7   3   2  133.78   18.62
  -7   3   2  113.25   16.72
   7  -3  -2  126.71   17.91
   7  -3  -2  123.70   18.09
   7   3  -2  107.43   15.05
   7   3  -2  123.33   16.01
  -7  -3   2  122.01   15.89
  -7  -3   2  131.44   15.61
  -7   3   3   30.58    8.07
  -7   3   3   23.41    7.46
  -7   3   3   56.97   10.01
   7  -3  -3   37.47    8.69
   7  -3  -3   36.10    8.81
   7   3  -3   45.22    7.80
   7   3  -3   42.92    8.24
  -7  -3   3   35.51    7.39
  -7   3   4    5.55    4.42
  -7   3   4    3.45    3.60
   7  -3  -4    1.17    3.40
   7  -3  -4    6.58    5.32
   7   3  -4    7.38    3.97
   7   3  -4    5.38    3.78
  -7  -3   4    1.48    2.65
  -7   3   5   80.74   13.72
  -7   3   5   67.80   12.30
   7  -3  -5   73.40   13.22
   7   3  -5   68.60   11.35
   7   3  -5   81.04   12.42
  -7  -3   5   82.62   12.20
  -7   3   6    8.40    4.73
  -7   3   6   16.76    5.99
   7  -3  -6   14.25    5.84
   7   3  -6   20.33    5.88
   7   3  -6    7.76    4.49
  -7  -3   6   13.89    5.02
  -7   3   7    4.61    4.06
  -7   3   7    9.98    4.89
   7  -3  -7   14.83    6.24
   7   3  -7    2.23    3.40
   7   3  -7    0.10    2.54
  -7  -3   7    4.40    3.90
  -7   3   8    0.34    2.68
  -7   3   8    3.23    3.73
   7  -3  -8    2.91    4.13
   7   3  -8   -0.00    2.57
   7   3  -8   -0.00    3.10
  -7  -3   8    2.23    3.10
  -7   3   9  215.70   26.58
  -7   3   9  238.77   26.91
   7  -3  -9  207.58   26.78
   7   3  -9  191.70   24.67
   7   3  -9  181.97   24.68
  -7  -3   9  210.68   25.32
  -7   3  10   63.25   11.92
  -7   3  10   68.69   12.30
   7  -3 -10   47.61   11.38
   7   3 -10   58.29   11.09
   7   3 -10   52.85   10.90
  -7  -3  10   86.09   12.71
  -7   3  11   10.14    5.25
   7  -3 -11   16.20    6.55
   7   3 -11   14.43    5.65
  -7  -3  11    6.46    4.44
  -7   3  12    0.00    3.59
   7  -3 -12   -0.00    3.67
   7   3 -12    1.13    3.49
  -7  -3  12   -0.00    3.19
   7  -3 -13   65.57   13.55
  -7  -3  13   78.67   13.38
   7  -3 -14   85.55   15.95
  -7  -3  14   93.27   15.40
  -7   3  15  121.48   19.58
   7  -3 -15  155.59   21.99
  -7   3  16   23.02    7.81
   7  -3 -16   24.28    8.59
  -7   3  17   -0.00    4.00
   7  -3 -17    2.32    5.54
  -7   3  18   17.81    7.00
   7  -3 -18   21.85    8.69
  -7  -3  18   14.58    6.78
  -7   3  19  262.88   31.48
   7  -3 -19  197.67   30.10
   7   3 -19  225.90   29.86
  -7  -3  19  243.07   30.64
  -7   3  20   -0.00    5.26
   7  -3 -20   -0.00    4.44
   7   3 -20    2.31    4.03
  -7  -3  20    0.72    3.91
  -7   3  21    7.82    5.37
   7  -3 -21    0.00    5.62
   7   3 -21    3.24    6.23
  -7  -3  21    5.53    5.74
  -7   3  22    0.57    5.66
   7  -3 -22    0.00    5.52
   7   3 -22   -0.00    4.31
  -7  -3  22   -0.00    4.73
  -7   3  23   21.98    7.90
   7  -3 -23   17.56    8.34
   7   3 -23    8.41    6.19
  -7  -3  23    8.86    6.51
  -7   3  24    8.64    6.96
   7   3 -24    5.76    5.37
  -7  -3  24    2.44    5.48
  -7   3  25    7.46    6.54
   7   3 -25   10.08    6.93
  -7  -3  25   20.59    9.15
  -7   3  26    0.83    4.59
   7   3 -26   -0.00    3.80
  -7  -3  26    2.58    4.50
  -7   3  27   -0.00    6.44
   7   3 -27    0.00    3.76
  -7  -3  27   -0.00    4.48
  -7   3  28   -0.00    4.07
   7   3 -28    0.03    4.44
  -7  -3  28   -0.00    6.93
  -7   3  29    7.65    6.69
   7   3 -29    8.54    6.93
  -7  -3  29    7.77    7.27
  -7   3  30    0.13    4.91
   7   3 -30    2.41    6.37
  -7  -3  30    2.72    4.73
  -7   3  31   15.40    7.91
   7   3 -31    7.61    7.58
  -7  -3  31    0.91    5.46
  -7   3  32    0.00    4.68
  -7  -3  32   -0.00    6.13
  -7   3  33    3.44    4.36
  -7  -3  33   11.04    6.78
  -7   3  34    2.21    4.66
  -7  -3  34   -0.00    5.24
  -7   3  35    9.17    7.21
  -7  -3  35    9.03    8.23
  -7   3  36    1.06    5.23
  -7  -3  36    0.64    6.20
  -7   3  37   -0.00    4.23
  -7   4   1   60.30   11.66
  -7   4   1   46.22    9.86
   7  -4  -1   67.92   11.82
   7  -4  -1   56.29   11.32
   7   4  -1   45.85    8.04
   7   4  -1   71.22    9.73
  -7  -4   1   49.59    8.45
  -7  -4   1   41.80    7.28
  -7   4   2  101.10   15.47
  -7   4   2   77.74   14.05
  -7   4   2   82.50   13.51
   7  -4  -2   82.68   13.93
   7  -4  -2  103.39   15.51
   7   4  -2   76.25   11.43
   7   4  -2   75.49   11.60
  -7  -4   2   88.78   11.90
  -7  -4   2   65.85   10.48
  -7   4   3   20.97    6.91
  -7   4   3   15.95    6.05
  -7   4   3   15.43    5.67
   7  -4  -3    0.00    3.85
   7  -4  -3    8.12    4.66
   7   4  -3    4.46    3.33
   7   4  -3   12.54    5.05
  -7  -4   3   15.89    4.59
  -7   4   4   22.68    7.50
  -7   4   4   15.90    6.70
  -7   4   4   15.65    6.20
   7  -4  -4   17.85    6.21
   7  -4  -4   25.24    7.47
   7   4  -4   18.79    5.45
   7   4  -4   22.33    5.89
  -7  -4   4   26.81    6.22
  -7   4   5   46.57   10.77
  -7   4   5   80.88   12.67
   7  -4  -5   51.54   11.44
   7   4  -5   85.39   11.52
   7   4  -5   63.36   10.57
  -7  -4   5   51.70    9.61
  -7   4   6   54.98   11.43
  -7   4   6   45.49    9.98
   7  -4  -6   51.95   11.19
   7   4  -6   76.22   11.02
   7   4  -6   51.59    9.67
  -7  -4   6   48.20    9.50
  -7   4   7   34.11    8.78
  -7   4   7   30.60    8.33
   7  -4  -7   45.31    9.83
   7   4  -7   34.16    7.59
   7   4  -7   18.41    6.49
  -7  -4   7   39.50    7.95
  -7   4   8   39.94    9.97
  -7   4   8   62.95   11.42
   7  -4  -8   46.33   10.99
   7   4  -8   54.63    9.91
   7   4  -8   38.34    8.95
  -7  -4   8   59.16   10.25
  -7   4   9   20.47    7.03
   7  -4  -9   18.13    7.11
   7   4  -9   28.27    7.15
  -7  -4   9   33.62    7.49
  -7   4  10    4.49    4.20
   7  -4 -10   -0.00    4.53
   7   4 -10    0.00    3.51
  -7  -4  10   -0.00    3.24
  -7   4  11   99.12   16.13
   7  -4 -11   89.16   16.23
  -7  -4  11  101.64   15.46
  -7   4  12  129.08   18.81
   7  -4 -12  132.08   20.00
  -7  -4  12  118.63   17.91
  -7   4  13  106.30   16.51
   7  -4 -13   95.69   16.78
  -7  -4  13   86.04   14.97
  -7   4  14   17.76    7.25
  -7   4  14   27.59    8.21
   7  -4 -14    3.01    4.79
  -7  -4  14   19.77    7.08
  -7   4  15   33.96    9.38
   7  -4 -15   31.02    9.40
   7   4 -15   43.09   10.30
  -7   4  16   37.20    9.27
   7  -4 -16   27.67    9.77
   7   4 -16   23.29    8.17
  -7   4  17  127.03   20.17
   7  -4 -17  109.69   19.93
   7   4 -17  144.84   20.23
  -7   4  18   13.69    7.27
   7  -4 -18   22.13    8.80
   7   4 -18   12.83    6.53
  -7  -4  18   16.45    7.31
  -7   4  19   26.96    8.97
   7  -4 -19   14.09    8.18
   7   4 -19    6.37    5.46
  -7  -4  19   14.08    7.00
  -7   4  20   34.60    9.38
   7  -4 -20   29.29    9.61
   7   4 -20   16.73    7.67
  -7  -4  20   21.49    8.56
  -7   4  21   28.06    9.10
   7  -4 -21   27.55    9.61
   7   4 -21   25.86    8.61
  -7  -4  21   23.35    8.54
  -7   4  22   24.73    8.83
   7   4 -22   24.21    9.05
  -7  -4  22   19.89    8.45
  -7   4  23    6.11    5.53
   7   4 -23    3.52    5.42
  -7  -4  23    0.45    5.14
  -7   4  24    4.55    4.76
   7   4 -24    1.18    4.77
  -7  -4  24   -0.00    4.73
  -7   4  25   13.15    6.84
   7   4 -25    0.73    4.45
  -7  -4  25    0.00    4.35
  -7   4  26    5.45    5.58
   7   4 -26    9.25    6.14
  -7  -4  26   10.26    6.82
  -7   4  27    6.64    6.68
   7   4 -27    7.90    5.96
  -7  -4  27   15.56    8.84
  -7   4  28    7.22    6.43
   7   4 -28    5.79    6.31
  -7  -4  28   -0.00    5.40
  -7   4  29    8.12    5.38
   7   4 -29    5.23    6.50
  -7  -4  29   -0.00    5.91
  -7   4  30    2.69    4.99
   7   4 -30    0.25    4.38
  -7  -4  30   -0.00    6.50
  -7   4  31    2.62    4.12
   7   4 -31    3.16    6.45
  -7  -4  31    1.51    6.25
  -7   4  32    2.46    4.81
   7   4 -32   -0.00    5.67
  -7  -4  32    0.00    5.83
  -7   4  33   13.90    8.21
  -7  -4  33    0.00    5.59
  -7   4  34   -0.00    4.20
  -7  -4  34    1.12    4.96
  -7   4  35   -0.00    4.06
  -7  -4  35   -0.00    7.21
  -7   4  36   -0.00    4.57
  -7  -4  36    3.11    5.36
  -7   5   1    3.48    3.87
  -7   5   1    3.34    4.28
   7  -5  -1    0.91    4.33
   7  -5  -1    1.57    4.17
   7   5  -1    3.90    3.02
   7   5  -1    2.05    2.57
  -7  -5   1    2.89    2.66
  -7  -5   1   -0.00    1.49
  -7   5   2    1.08    3.54
  -7   5   2   -0.00    3.50
   7  -5  -2    0.00    3.31
   7  -5  -2    3.55    3.83
   7   5  -2    0.42    1.95
   7   5  -2    4.94    3.17
  -7  -5   2    0.83    2.28
  -7  -5   2    0.47    1.66
  -7   5   3   39.20    9.38
  -7   5   3   29.19    8.62
  -7   5   3   25.57    7.82
   7  -5  -3   45.08    9.58
   7  -5  -3   24.25    8.17
   7   5  -3   49.00    7.91
   7   5  -3   23.72    6.22
  -7  -5   3   32.33    6.69
  -7   5   4   78.90   14.63
  -7   5   4   76.37   14.29
  -7   5   4  117.26   16.00
   7  -5  -4   72.07   13.89
   7  -5  -4   71.29   14.06
   7   5  -4   97.65   12.83
   7   5  -4   83.15   12.20
  -7  -5   4   81.17   12.21
  -7   5   5   22.85    7.66
  -7   5   5   44.07    9.49
   7  -5  -5   52.80   10.93
   7   5  -5   34.26    7.31
  -7  -5   5   33.15    7.25
  -7   5   6   -0.00    3.87
   7  -5  -6    2.10    3.29
   7   5  -6    2.08    3.03
  -7  -5   6    3.28    3.02
  -7   5   7   11.54    5.17
   7  -5  -7   18.40    6.62
   7   5  -7    0.00    2.98
  -7  -5   7    9.79    4.46
  -7   5   8   77.26   13.40
   7  -5  -8   55.86   12.47
   7   5  -8   78.53   12.08
  -7  -5   8   51.55   10.50
  -7   5   9  109.29   17.00
   7  -5  -9   97.34   17.25
   7   5  -9  113.84   15.74
  -7  -5   9   94.51   14.97
  -7   5  10   28.13    8.75
   7  -5 -10   33.98   10.21
   7   5 -10   50.10    9.61
  -7  -5  10   50.27    9.52
  -7   5  11  100.76   15.77
   7  -5 -11   79.44   15.28
  -7  -5  11   77.25   13.57
  -7   5  12    0.33    3.71
  -7   5  12    3.20    4.96
   7  -5 -12    0.00    5.19
   7   5 -12    1.36    3.95
  -7  -5  12    0.00    3.33
  -7   5  13   22.66    8.27
  -7   5  13   39.25   10.02
   7  -5 -13   49.08   11.11
   7   5 -13   42.22    9.24
  -7  -5  13   29.60    8.40
  -7   5  14   31.36    8.83
  -7   5  14   39.90    9.83
   7  -5 -14   29.43    9.59
   7   5 -14   42.09    9.81
  -7  -5  14   26.76    8.43
  -7   5  15  150.38   21.31
  -7   5  15  145.83   20.93
   7  -5 -15  148.84   21.99
   7   5 -15  103.23   18.34
  -7   5  16   -0.00    4.75
  -7   5  16    2.35    4.09
   7  -5 -16    2.76    5.25
   7   5 -16    3.36    4.14
  -7   5  17    0.97    5.23
   7  -5 -17   12.16    7.45
   7   5 -17    3.30    4.79
  -7  -5  17    0.48    3.39
  -7   5  18    3.29    5.31
   7  -5 -18   12.03    7.32
   7   5 -18    0.00    4.54
  -7  -5  18    1.60    4.47
  -7   5  19   13.08    7.36
   7  -5 -19   31.55   10.11
   7   5 -19   16.58    6.97
  -7  -5  19   21.34    7.84
  -7   5  20   39.73   10.71
   7   5 -20   24.78    8.42
  -7  -5  20   37.44   10.41
  -7   5  21    5.86    6.10
   7   5 -21    9.25    5.60
  -7  -5  21    9.29    6.24
  -7   5  22    0.90    3.60
   7   5 -22    0.25    4.51
  -7  -5  22   -0.00    4.00
  -7   5  23   -0.00    3.55
   7   5 -23    1.71    4.85
  -7  -5  23    1.29    5.20
  -7   5  24    9.65    6.20
   7   5 -24   16.66    7.16
  -7  -5  24   12.30    7.83
  -7   5  25   14.63    7.42
   7   5 -25    1.30    4.75
  -7  -5  25    5.09    6.61
  -7   5  26    9.03    5.90
   7   5 -26    6.11    6.08
  -7  -5  26    5.63    6.08
  -7   5  27   -0.00    4.70
   7   5 -27    0.18    4.90
  -7  -5  27   -0.00    5.37
  -7   5  28   -0.00    4.77
   7   5 -28    0.97    5.86
  -7  -5  28    0.00    5.47
  -7   5  29   12.91    7.33
   7   5 -29   11.92    7.40
  -7  -5  29   18.19    7.97
  -7   5  30    3.47    5.04
   7   5 -30    3.45    5.64
  -7  -5  30    4.01    6.90
  -7   5  31    0.00    4.07
   7   5 -31    8.64    6.70
  -7  -5  31   20.51   10.56
  -7   5  32    0.44    4.69
   7   5 -32    5.29    6.55
  -7  -5  32   -0.00    5.67
  -7   5  33    1.61    4.88
  -7  -5  33    2.89    6.88
  -7   5  34   -0.00    4.34
  -7  -5  34    2.92    6.05
  -7   5  35    1.83    5.13
  -7  -5  35    1.27    6.21
  -7   5  36    3.44    6.13
  -7   6   1   78.35   14.43
  -7   6   1   71.26   12.93
   7   6  -1   91.35   10.76
   7   6  -1   53.26    9.29
  -7  -6   1   60.72    9.39
  -7  -6   1   62.87    7.33
  -7   6   2   55.10   11.93
  -7   6   2   43.19    9.97
   7  -6  -2   38.97   10.50
   7   6  -2   57.45    8.77
  -7  -6   2   40.79    7.61
  -7  -6   2   47.90    6.43
  -7   6   3   36.27    9.38
  -7   6   3   36.74    8.92
   7  -6  -3   20.99    7.81
   7   6  -3   20.10    5.68
  -7  -6   3   32.05    6.52
  -7  -6   3   35.47    5.54
  -7   6   4   22.75    7.21
  -7   6   4   11.39    6.12
   7  -6  -4   21.82    7.66
   7   6  -4   12.59    4.46
  -7  -6   4    8.77    3.94
  -7   6   5    0.96    4.06
  -7   6   5    3.58    4.16
   7  -6  -5    2.13    4.51
   7   6  -5    2.41    2.95
  -7  -6   5    0.00    2.68
  -7   6   6   72.46   13.51
   7  -6  -6   72.93   14.30
   7   6  -6   78.45   11.92
  -7  -6   6   76.65   11.88
  -7   6   7  111.75   18.65
   7  -6  -7  119.46   19.68
   7   6  -7  140.15   17.66
  -7  -6   7  144.26   17.90
  -7   6   8   41.01   10.44
   7  -6  -8   50.37   11.52
   7   6  -8   48.43    9.55
  -7  -6   8   66.64   10.72
  -7   6   9    4.44    4.89
  -7   6   9    7.81    4.89
   7  -6  -9    1.58    3.77
   7   6  -9    0.00    2.97
   7   6  -9   -0.00    3.23
  -7  -6   9    0.89    3.13
  -7   6  10   59.56   12.61
  -7   6  10   63.66   12.90
   7  -6 -10   63.37   13.20
   7   6 -10   51.05   10.09
   7   6 -10   63.79   11.00
  -7  -6  10   48.29   10.56
  -7   6  11  121.23   18.35
  -7   6  11   94.73   16.98
   7  -6 -11  128.92   19.16
   7   6 -11   78.51   14.46
  -7  -6  11  113.92   16.47
  -7   6  12   16.18    6.82
  -7   6  12   20.99    8.02
   7  -6 -12   12.16    7.20
   7   6 -12   10.92    5.67
  -7  -6  12   16.77    6.16
  -7   6  13   12.36    6.50
  -7   6  13   10.34    6.20
   7  -6 -13   10.35    6.15
   7   6 -13    7.70    5.04
  -7  -6  13   10.90    5.66
  -7   6  14    4.53    5.33
  -7   6  14   11.90    6.31
   7  -6 -14   10.67    6.55
   7   6 -14   10.55    5.59
  -7  -6  14   14.50    6.74
  -7   6  15    6.42    5.45
  -7   6  15    2.82    4.60
   7  -6 -15    4.45    4.76
   7   6 -15    0.00    3.45
  -7   6  16   45.24   11.25
  -7   6  16   45.71   11.42
   7  -6 -16   47.27   12.14
   7   6 -16   46.05   10.41
  -7   6  17   46.86   11.44
   7   6 -17   38.26   10.10
  -7  -6  17   34.99   10.09
  -7   6  18   64.23   13.63
   7   6 -18   67.86   13.21
  -7  -6  18   53.32   12.67
  -7   6  19    0.00    4.37
   7   6 -19   -0.00    4.29
  -7  -6  19   -0.00    3.99
  -7   6  20    0.15    4.40
   7   6 -20    0.00    4.22
  -7  -6  20    2.45    5.87
  -7   6  21    0.95    4.18
   7   6 -21   -0.00    4.71
  -7  -6  21    7.63    6.01
  -7   6  22   20.08    8.18
   7   6 -22   46.47   10.71
  -7  -6  22   20.50    8.87
  -7   6  23   10.19    6.51
   7   6 -23    7.00    6.76
  -7  -6  23   19.03    8.52
  -7   6  24   11.11    6.76
   7   6 -24    9.55    6.44
  -7  -6  24    7.93    7.44
  -7   6  25   -0.00    4.44
   7   6 -25    2.12    5.30
  -7  -6  25   -0.00    4.96
  -7   6  26   18.96    8.18
   7   6 -26   15.35    7.72
  -7  -6  26    5.44    6.28
  -7   6  27   13.58    6.47
   7   6 -27   -0.00    4.65
  -7  -6  27    1.72    5.28
  -7   6  28    8.48    5.98
   7   6 -28   11.01    7.06
  -7  -6  28   15.39    7.23
  -7   6  29    7.85    6.27
   7   6 -29   -0.00    5.35
  -7  -6  29    1.54    5.61
  -7   6  30   -0.00    5.43
   7   6 -30    8.12    6.37
  -7  -6  30    1.16    5.54
  -7   6  31    3.92    4.81
  -7  -6  31   -0.00    6.89
  -7   6  32   12.34    8.06
   7   6 -32    6.94    6.82
  -7  -6  32    0.59    6.57
  -7   6  33    2.10    6.08
   7   6 -33   -0.00    6.05
  -7  -6  33    7.46    7.72
  -7   6  34    5.26    6.30
  -7  -6  34    0.00    6.86
  -7   6  35   -0.00    5.19
  -7  -6  35   -0.00    5.43
  -7   6  36    0.00    5.06
  -7   7   1    2.06    4.43
  -7   7   1    5.69    5.09
   7  -7  -1   -0.00    4.31
   7   7  -1    2.61    2.52
  -7  -7   1    5.43    2.79
  -7   7   2   26.94    8.10
  -7   7   2   24.57    7.99
   7  -7  -2   26.41    7.60
   7   7  -2   19.69    4.83
  -7  -7   2   20.08    5.05
  -7  -7   2   14.75    2.30
  -7   7   3    9.28    5.95
  -7   7   3   12.52    5.67
   7  -7  -3    7.86    5.18
   7   7  -3    8.60    3.48
  -7  -7   3    8.08    3.64
  -7  -7   3    4.49    2.04
  -7   7   4  216.46   28.12
  -7   7   4  215.63   27.05
   7  -7  -4  181.33   26.11
   7  -7  -4  166.66   26.34
   7   7  -4  194.03   22.63
  -7  -7   4  219.40   23.39
  -7   7   5   65.12   13.88
  -7   7   5   51.56   12.81
  -7   7   5   83.49   14.42
   7  -7  -5   89.30   14.77
   7  -7  -5   76.29   14.92
   7   7  -5   84.58   11.51
   7   7  -5   54.93   10.37
  -7  -7   5   93.80   12.32
  -7   7   6   11.00    5.82
  -7   7   6    3.87    5.36
  -7   7   6   10.61    5.87
   7  -7  -6    9.64    5.37
   7  -7  -6    6.49    5.80
   7   7  -6    3.66    4.06
   7   7  -6    2.63    3.05
  -7  -7   6    7.08    4.36
  -7   7   7   72.84   13.64
  -7   7   7   69.62   13.42
   7  -7  -7   66.11   12.92
   7  -7  -7   53.22   12.48
   7   7  -7   75.30   11.08
   7   7  -7   50.34   10.00
  -7  -7   7   59.41   10.67
  -7   7   8   11.92    6.61
  -7   7   8   20.11    7.28
   7  -7  -8   23.50    7.31
   7  -7  -8   17.08    7.77
   7   7  -8    3.10    3.62
   7   7  -8   15.24    5.20
  -7  -7   8    8.71    4.53
  -7   7   9   48.15   11.23
  -7   7   9   20.79    7.62
   7  -7  -9   27.14    8.57
   7  -7  -9   39.51   10.30
   7   7  -9   29.46    7.23
   7   7  -9   17.51    5.93
  -7  -7   9   34.26    8.06
  -7   7  10   73.96   14.68
  -7   7  10   94.89   15.79
   7  -7 -10   68.47   13.77
   7  -7 -10   71.80   14.71
   7   7 -10   90.08   13.01
   7   7 -10   69.30   12.09
  -7  -7  10   59.45   11.98
  -7   7  11   15.19    7.05
  -7   7  11   24.28    8.29
   7  -7 -11   11.15    6.99
   7   7 -11   28.60    7.23
  -7  -7  11   21.22    7.29
  -7   7  12    4.91    5.86
  -7   7  12    9.38    6.06
   7  -7 -12    0.95    4.81
   7   7 -12    2.49    4.44
  -7  -7  12    0.45    3.84
  -7   7  13   29.95    8.83
   7  -7 -13   26.00    9.61
   7   7 -13   24.03    7.12
  -7  -7  13    9.99    6.24
  -7   7  14  115.45   19.00
   7   7 -14  116.30   17.25
  -7  -7  14  108.76   17.82
  -7   7  15   -0.00    4.36
   7   7 -15   -0.00    4.32
  -7   7  16    0.00    4.98
   7   7 -16    8.07    5.16
  -7   7  17    1.81    4.59
   7   7 -17   -0.00    3.51
  -7  -7  17    0.00    4.59
  -7   7  18    0.00    4.52
   7   7 -18    0.85    4.26
  -7  -7  18    1.02    5.42
  -7   7  19    0.00    4.04
   7   7 -19    2.22    4.27
  -7  -7  19    1.95    5.07
  -7   7  20    7.74    6.75
   7   7 -20   13.53    6.96
  -7  -7  20    7.32    6.60
  -7   7  21    4.44    4.83
   7   7 -21    0.81    4.34
  -7  -7  21    0.53    5.68
  -7   7  22   -0.00    4.11
   7   7 -22    2.93    5.05
  -7  -7  22    6.26    7.02
  -7   7  23    0.99    3.52
   7   7 -23    9.47    6.16
  -7  -7  23    0.00    5.96
  -7   7  24   27.89    8.94
   7   7 -24   10.48    6.33
  -7  -7  24    3.41    5.25
  -7   7  25    2.38    5.28
   7   7 -25    0.00    4.14
  -7  -7  25    3.01    6.59
  -7   7  26   16.88    7.86
   7   7 -26    1.60    4.44
  -7  -7  26    5.86    5.77
  -7   7  27    4.37    4.13
   7   7 -27   -0.00    5.13
  -7  -7  27    1.99    4.59
  -7   7  28   -0.00    5.39
   7   7 -28    3.54    4.70
  -7  -7  28   -0.00    4.78
  -7   7  29    0.00    4.23
   7   7 -29    6.07    6.71
  -7  -7  29    5.99    7.58
  -7   7  30    0.00    5.06
   7   7 -30    0.00    5.32
  -7  -7  30   13.27    7.53
  -7   7  31    4.27    4.77
   7   7 -31   -0.00    6.29
  -7  -7  31    2.81    6.02
  -7   7  32    3.36    5.73
   7   7 -32    4.32    6.38
  -7  -7  32    2.76    6.44
  -7   7  33   -0.00    4.80
   7   7 -33    2.07    5.17
  -7  -7  33   -0.00    5.85
  -7   7  34    0.00    5.00
   7   7 -34    0.70    4.52
  -7  -7  34    4.24    6.99
  -7   7  35   -0.00    5.23
  -7   8   1   33.27   10.07
  -7   8   1   35.60    9.71
   7  -8  -1   33.28    9.34
   7   8  -1   25.90    5.72
  -7   8   2   64.92   13.73
  -7   8   2  109.99   16.09
   7  -8  -2   91.35   14.77
   7   8  -2   59.44    9.71
  -7  -8   2   63.16    9.81
  -7   8   3    8.98    6.33
  -7   8   3    3.86    4.13
   7  -8  -3    6.12    5.37
   7   8  -3    3.62    2.74
  -7  -8   3    3.36    3.26
  -7   8   4   10.19    6.21
  -7   8   4   17.81    6.86
   7  -8  -4   15.49    7.04
   7   8  -4   14.31    4.76
  -7  -8   4   14.73    4.62
  -7   8   5    0.00    4.52
   7  -8  -5   15.69    7.42
   7  -8  -5    8.47    6.01
   7   8  -5    9.29    4.19
  -7  -8   5   12.46    4.50
  -7   8   6   24.54    9.12
  -7   8   6   20.74    8.51
   7  -8  -6   18.02    7.40
   7  -8  -6   22.43    8.51
   7   8  -6   19.81    5.81
  -7  -8   6   29.80    6.86
  -7   8   7   -0.00    4.55
  -7   8   7   -0.00    2.88
   7  -8  -7    0.00    5.34
   7  -8  -7    1.64    5.03
   7   8  -7    3.21    3.60
   7   8  -7   -0.00    3.02
  -7  -8   7   -0.00    3.01
  -7   8   8   55.07   11.82
  -7   8   8   59.95   12.33
   7  -8  -8   54.73   11.85
   7  -8  -8   25.58    9.39
   7   8  -8   47.94    8.78
   7   8  -8   30.39    7.55
  -7  -8   8   35.36    8.36
  -7   8   9   -0.00    4.37
   7  -8  -9    0.00    4.19
   7  -8  -9    7.40    6.66
   7   8  -9    0.00    3.21
   7   8  -9    3.07    3.64
  -7  -8   9    6.24    4.87
  -7   8  10   15.54    6.79
   7  -8 -10   22.94    7.92
   7   8 -10    7.74    4.55
  -7  -8  10    4.92    4.84
  -7   8  11   13.40    6.94
   7  -8 -11    3.60    4.27
   7   8 -11    1.96    3.84
  -7  -8  11    5.76    4.97
  -7   8  12  114.14   19.93
   7  -8 -12  163.60   22.42
   7   8 -12  117.80   17.96
  -7  -8  12  144.49   20.04
  -7   8  13   -0.00    4.42
   7   8 -13    0.00    4.01
  -7  -8  13    0.78    3.98
  -7   8  14    2.67    5.41
   7   8 -14    6.13    4.25
  -7   8  15    0.44    3.84
   7   8 -15    0.00    3.51
  -7   8  16   90.39   14.97
   7   8 -16   22.12    7.81
  -7  -8  16   29.51    8.95
  -7   8  17    0.19    4.62
   7   8 -17    3.21    4.88
  -7  -8  17    0.00    5.06
  -7   8  18   -0.00    4.62
   7   8 -18   15.90    7.02
  -7  -8  18    4.03    5.60
  -7   8  19    0.00    3.64
   7   8 -19    2.16    3.94
  -7  -8  19    1.18    4.22
  -7   8  20   18.33    7.13
   7   8 -20    0.86    4.79
  -7  -8  20    7.78    6.28
  -7   8  21    0.04    5.29
   7   8 -21    3.27    3.50
  -7  -8  21    3.04    4.27
  -7   8  22    9.61    5.96
   7   8 -22    9.48    6.14
  -7  -8  22   11.97    7.14
  -7   8  23   10.49    6.82
   7   8 -23   15.75    6.90
  -7  -8  23    2.71    5.77
  -7   8  24    0.96    4.00
   7   8 -24    3.36    5.35
  -7  -8  24    6.96    5.85
  -7   8  25   -0.00    4.78
   7   8 -25    0.48    4.40
  -7  -8  25    6.78    6.46
  -7   8  26    5.74    6.70
   7   8 -26    0.89    4.59
  -7  -8  26   22.60    9.33
  -7   8  27    0.00    4.48
   7   8 -27   -0.00    4.12
  -7  -8  27   -0.00    3.99
  -7   8  28   12.45    7.06
   7   8 -28    7.88    7.06
  -7  -8  28    9.73    7.26
  -7   8  29   -0.00    4.81
   7   8 -29   -0.00    5.43
  -7  -8  29   -0.00    6.63
  -7   8  30   -0.00    4.62
   7   8 -30    7.16    5.94
  -7  -8  30    3.88    5.74
  -7   8  31   -0.00    4.31
   7   8 -31   -0.00    5.77
  -7  -8  31    0.00    5.82
  -7   8  32   -0.00    4.53
   7   8 -32    1.86    6.79
  -7  -8  32    9.68    7.85
  -7   8  33    1.54    5.16
   7   8 -33   -0.00    4.40
  -7  -8  33   -0.00    6.57
  -7   8  34   -0.00    4.64
   7   8 -34    9.52    7.19
  -7  -8  34    9.09    8.42
  -7   8  35    0.10    4.70
   7   8 -35   -0.00    5.06
  -7   9   1    4.70    4.89
   7  -9  -1    1.41    5.08
   7   9  -1    1.23    2.52
  -7   9   2   21.91    8.30
   7  -9  -2   28.05    9.10
   7   9  -2   22.02    5.26
   7  -9  -3    0.00    4.38
   7   9  -3   -0.00    2.56
   7  -9  -4   31.27    8.80
   7   9  -4   25.04    6.22
  -7   9   5   11.13    5.96
   7  -9  -5    1.42    4.86
   7   9  -5    0.94    3.08
  -7   9   6   24.52    8.72
   7  -9  -6   29.61    8.65
   7   9  -6   12.22    4.89
  -7   9   7    2.48    4.75
   7  -9  -7    8.15    5.89
   7   9  -7   13.46    4.87
  -7  -9   7    4.86    4.30
  -7   9   8   27.55    9.14
  -7   9   8   24.90    8.69
   7  -9  -8   25.68    8.46
   7   9  -8   24.31    6.78
  -7  -9   8   20.62    6.59
  -7   9   9    4.87    5.06
   7  -9  -9   -0.00    3.59
   7   9  -9    0.31    2.88
  -7  -9   9    4.16    3.79
  -7   9  10  101.12   17.25
   7  -9 -10   84.91   15.50
   7   9 -10   51.33   11.53
  -7  -9  10  130.31   16.61
  -7   9  11   -0.00    3.29
   7  -9 -11   -0.00    3.58
   7   9 -11    3.23    3.07
  -7  -9  11   -0.00    4.37
  -7   9  12    3.72    4.80
   7  -9 -12    0.17    4.00
   7   9 -12    1.28    3.99
  -7  -9  12    1.24    3.82
  -7   9  13    3.06    4.51
   7  -9 -13    7.76    5.18
   7   9 -13    0.00    4.01
  -7  -9  13    1.14    4.11
  -7   9  14   58.11   12.93
   7  -9 -14   51.96   12.08
   7   9 -14   43.55   10.23
  -7   9  15    4.08    4.22
   7   9 -15   -0.00    3.77
  -7   9  16    2.22    4.28
   7   9 -16    4.21    5.45
  -7  -9  16    6.13    5.55
  -7   9  17    1.09    5.33
   7   9 -17    1.47    4.08
  -7  -9  17    0.09    4.08
  -7   9  18   31.00    9.38
   7   9 -18   15.13    6.74
  -7  -9  18   13.09    7.52
  -7   9  19   -0.00    4.32
   7   9 -19   -0.00    4.51
  -7  -9  19    7.02    5.15
  -7   9  20    9.87    6.50
   7   9 -20   10.20    6.32
  -7  -9  20    7.28    6.06
  -7   9  21    0.00    4.71
   7   9 -21   -0.00    4.70
  -7  -9  21    0.72    4.87
  -7   9  22   -0.00    3.27
   7   9 -22   -0.00    4.75
  -7  -9  22    0.00    4.98
  -7   9  23    3.19    4.05
   7   9 -23    0.00    4.47
  -7  -9  23    7.12    6.15
  -7   9  24   10.54    6.98
   7   9 -24    7.09    6.43
  -7  -9  24   16.59    8.32
  -7   9  25   -0.00    4.66
   7   9 -25    2.34    4.21
  -7  -9  25   -0.00    4.05
  -7   9  26    0.00    4.70
   7   9 -26    2.35    4.39
  -7  -9  26    5.53    7.02
  -7   9  27    1.50    4.51
   7   9 -27    3.72    5.35
  -7  -9  27    3.13    6.00
  -7   9  28   -0.00    4.63
   7   9 -28    1.33    5.26
  -7  -9  28   -0.00    5.62
  -7   9  29    3.83    5.38
   7   9 -29   -0.00    5.64
  -7  -9  29    3.30    6.78
  -7   9  30    5.66    5.80
   7   9 -30    5.17    6.13
  -7  -9  30    3.66    6.19
  -7   9  31    3.92    6.26
   7   9 -31    2.69    4.65
  -7  -9  31    9.13    7.25
  -7   9  32    0.60    4.82
   7   9 -32    2.44    4.98
  -7  -9  32    0.00    5.85
  -7   9  33   -0.00    5.20
   7   9 -33   -0.00    5.77
  -7  -9  33   -0.00    6.24
  -7   9  34    9.16    6.14
   7   9 -34    0.00    5.03
   7   9 -35   -0.00    6.61
  -7  10   1    4.21    4.52
   7 -10  -1   11.67    6.69
   7  10  -1    6.03    3.21
  -7  10   2   35.89   10.16
   7 -10  -2   34.40    9.39
   7  10  -2   27.85    6.03
  -7  10   3    6.43    5.64
   7 -10  -3   -0.00    4.99
   7  10  -3    1.68    2.76
  -7  10   4    2.79    4.61
   7 -10  -4   -0.00    3.51
   7  10  -4   -0.00    2.87
  -7  10   5   -0.00    4.92
   7 -10  -5    0.00    5.13
   7  10  -5    1.51    3.14
  -7  10   6   59.16   14.68
   7 -10  -6  122.28   17.97
   7  10  -6   72.38   11.67
  -7  10   7    0.00    4.58
   7 -10  -7    2.94    5.02
   7  10  -7    4.94    3.48
  -7  10   8    0.00    3.59
   7 -10  -8    5.48    4.94
   7  10  -8    1.62    3.74
  -7  10   9   -0.00    3.48
  -7  10   9    2.87    3.99
   7 -10  -9    0.00    5.15
   7  10  -9    2.09    3.77
  -7  10  10    0.00    4.68
   7 -10 -10    0.00    4.75
   7  10 -10    2.71    4.23
  -7  10  11    3.76    5.19
   7 -10 -11    1.80    3.55
   7  10 -11   -0.00    2.88
  -7  10  12   33.66   10.51
   7 -10 -12   50.59   11.83
   7  10 -12   26.78    7.91
  -7 -10  12   37.50    9.72
  -7  10  13    3.13    3.96
   7 -10 -13    1.25    4.13
   7  10 -13   -0.00    3.69
  -7  10  14    3.53    5.05
   7 -10 -14    1.26    4.52
   7  10 -14    6.30    4.84
  -7  10  15   -0.00    4.53
   7 -10 -15   -0.00    3.53
   7  10 -15   -0.00    4.13
  -7 -10  15   -0.00    4.69
  -7  10  16    8.07    7.17
   7 -10 -16   38.83   10.43
   7  10 -16   11.36    6.56
  -7 -10  16   18.80    7.68
  -7  10  17    1.00    3.73
   7  10 -17    3.13    5.08
  -7 -10  17    0.00    4.02
  -7  10  18   14.98    7.75
   7  10 -18    9.08    5.77
  -7 -10  18   15.22    7.82
  -7  10  19    1.49    4.80
   7  10 -19    3.52    5.47
  -7 -10  19    3.37    5.35
  -7  10  20   -0.00    3.77
   7  10 -20    1.78    4.95
  -7 -10  20   -0.00    5.57
  -7  10  21    3.07    4.23
   7  10 -21    3.55    4.53
  -7 -10  21    2.78    6.39
  -7  10  22   25.72    9.18
   7  10 -22   11.04    6.69
  -7 -10  22   16.81    8.57
  -7  10  23   -0.00    4.65
   7  10 -23    0.44    4.54
  -7 -10  23   -0.00    5.15
  -7  10  24    2.14    5.00
   7  10 -24   -0.00    4.67
  -7 -10  24    7.03    6.06
  -7  10  25    6.94    6.49
   7  10 -25    1.96    4.37
  -7 -10  25    1.74    5.88
  -7  10  26    3.51    5.10
   7  10 -26    2.35    4.88
  -7 -10  26    8.79    7.53
  -7  10  27   -0.00    4.37
   7  10 -27    3.67    5.22
  -7 -10  27   -0.00    4.79
  -7  10  28   11.50    7.69
   7  10 -28    0.23    5.19
  -7 -10  28    3.10    7.48
  -7  10  29    2.26    4.65
   7  10 -29   -0.00    3.96
  -7 -10  29   -0.00    5.44
  -7  10  30    0.01    5.37
   7  10 -30    1.41    5.78
  -7 -10  30   -0.00    4.72
  -7  10  31   -0.00    4.38
   7  10 -31   -0.00    4.78
  -7 -10  31   -0.00    5.96
  -7  10  32    5.32    6.30
   7  10 -32    3.05    6.58
  -7 -10  32    0.00    5.90
  -7  10  33    3.27    5.27
   7  10 -33   -0.00    4.17
  -7  11   1    0.00    4.28
   7 -11  -1   -0.00    4.41
   7  11  -1    0.51    2.54
  -7  11   2    0.93    4.41
   7 -11  -2   15.57    7.63
   7  11  -2    0.06    2.48
  -7  11   3    1.78    4.78
   7 -11  -3   -0.00    4.11
   7  11  -3    3.51    3.34
  -7  11   4   31.85    9.86
   7 -11  -4   24.45    8.42
   7  11  -4   15.82    4.78
  -7  11   5   10.37    6.05
   7 -11  -5   21.13    8.27
   7  11  -5    9.38    4.20
  -7  11   6    0.00    5.22
   7 -11  -6   -0.00    4.56
   7  11  -6   -0.00    2.79
  -7  11   7   10.77    6.04
   7 -11  -7    7.31    6.13
   7  11  -7    6.96    3.86
  -7  11   8    7.45    6.14
   7 -11  -8   23.05    7.81
   7  11  -8   10.34    5.48
  -7  11   9    4.97    4.72
   7 -11  -9   -0.00    3.67
   7  11  -9    0.03    3.04
  -7  11  10   16.35    7.97
   7 -11 -10    8.49    6.16
   7  11 -10    9.45    5.18
  -7  11  11    1.12    5.08
  -7  11  11   -0.00    3.91
   7 -11 -11    0.70    4.45
   7  11 -11    4.48    4.17
  -7  11  12    0.94    3.83
   7 -11 -12    5.41    5.30
   7  11 -12    0.00    3.74
  -7  11  13    0.00    4.21
   7 -11 -13   -0.00    3.69
   7  11 -13    1.44    3.98
  -7  11  14   15.16    7.62
   7 -11 -14   15.95    7.12
   7  11 -14   11.36    5.82
  -7  11  15    0.94    3.97
   7 -11 -15    2.86    4.30
   7  11 -15    0.00    3.99
  -7  11  16    6.49    5.99
   7 -11 -16   10.03    5.76
   7  11 -16    8.10    5.31
  -7  11  17    5.60    5.39
   7 -11 -17    2.42    4.20
   7  11 -17    3.53    4.70
  -7  11  18    0.60    4.48
   7 -11 -18   16.76    7.94
   7  11 -18    4.50    5.72
  -7  11  19    0.00    4.91
   7 -11 -19    1.93    4.20
   7  11 -19   -0.00    4.76
  -7 -11  19    6.95    6.75
  -7  11  20   15.66    7.38
   7  11 -20   17.17    7.85
  -7 -11  20   10.19    6.99
  -7  11  21    0.00    5.29
   7  11 -21    1.34    4.93
  -7 -11  21    0.76    4.74
  -7  11  22   -0.00    5.27
   7  11 -22    2.31    4.26
  -7 -11  22    7.81    5.99
  -7  11  23    0.41    5.17
   7  11 -23   -0.00    4.05
  -7 -11  23   -0.00    4.04
  -7  11  24    7.19    6.78
   7  11 -24   10.89    7.42
  -7 -11  24    5.68    5.75
  -7  11  25    4.76    4.94
   7  11 -25   -0.00    3.54
  -7 -11  25    7.54    7.43
  -7  11  26   -0.00    4.80
   7  11 -26    0.00    4.39
  -7 -11  26   -0.00    5.84
  -7  11  27   -0.00    5.11
   7  11 -27    5.46    5.05
  -7 -11  27   -0.00    6.75
  -7  11  28   -0.00    5.24
   7  11 -28    1.67    5.05
  -7 -11  28   -0.00    5.36
  -7  11  29    5.73    6.42
   7  11 -29    0.87    4.41
  -7 -11  29    3.40    5.69
  -7  11  30    3.19    5.81
   7  11 -30    4.11    5.60
  -7 -11  30    5.94    7.57
  -7  11  31    4.24    5.87
  -7 -11  31   -0.00    6.31
  -7  11  32   -0.00    5.78
  -7  12   1    5.36    4.61
   7 -12  -1    4.95    4.84
   7  12  -1   -0.00    2.23
  -7  12   2   10.54    6.76
   7 -12  -2    7.34    6.63
   7  12  -2    0.86    2.38
  -7  12   3   -0.00    4.48
   7 -12  -3    1.96    4.95
   7  12  -3   -0.00    2.43
  -7  12   4   -0.00    4.88
   7 -12  -4   -0.00    2.58
   7  12  -4    0.00    2.27
  -7  12   5    9.84    6.59
   7 -12  -5    3.81    4.66
   7  12  -5    8.54    4.12
  -7  12   6   27.05    9.77
   7 -12  -6   31.27    9.52
   7  12  -6   20.49    5.95
  -7  12   7   -0.00    5.95
   7 -12  -7    1.13    4.70
   7  12  -7    1.76    3.31
  -7  12   8    4.43    5.10
   7 -12  -8   13.86    6.77
   7  12  -8    8.61    4.69
  -7  12   9    4.47    5.45
   7 -12  -9    0.85    3.96
   7  12  -9    3.89    3.85
  -7  12  10    6.56    5.33
   7 -12 -10   13.28    7.10
   7  12 -10    0.33    3.42
  -7  12  11   -0.00    4.86
   7 -12 -11   -0.00    4.23
   7  12 -11    0.74    3.03
  -7  12  12    6.69    6.47
   7 -12 -12   21.92    8.73
   7  12 -12   12.25    5.85
  -7  12  13   -0.00    3.61
   7 -12 -13   -0.00    4.34
   7  12 -13    2.48    4.40
  -7  12  14    1.64    3.71
   7 -12 -14    0.57    3.82
   7  12 -14    3.80    4.45
  -7  12  15    2.37    5.18
   7 -12 -15   -0.00    4.21
   7  12 -15    2.30    4.58
  -7  12  16   11.86    6.76
   7 -12 -16    3.90    4.76
   7  12 -16   13.88    7.01
  -7  12  17    1.62    5.46
   7 -12 -17    1.93    3.54
   7  12 -17   -0.00    3.84
  -7  12  18    1.79    5.45
   7 -12 -18    1.71    4.77
   7  12 -18    6.58    4.88
  -7  12  19    0.20    4.01
   7 -12 -19    2.59    4.98
   7  12 -19    0.76    4.36
  -7  12  20    0.00    4.04
   7 -12 -20    2.92    4.50
   7  12 -20    4.91    5.42
  -7  12  21    0.00    4.78
   7 -12 -21    6.65    5.45
   7  12 -21   -0.00    4.70
  -7  12  22    0.00    3.91
   7 -12 -22    0.00    4.67
   7  12 -22    5.15    5.19
  -7  12  23    4.75    5.80
   7  12 -23    4.51    5.22
  -7  12  24    2.11    4.31
   7  12 -24   -0.00    4.37
  -7  12  25    5.14    6.15
   7  12 -25   -0.00    5.12
  -7  12  26   10.56    6.58
   7  12 -26    4.23    5.49
  -7 -12  26    0.00    5.77
  -7  12  27   -0.00    4.85
   7  12 -27   -0.00    4.90
  -7 -12  27    0.00    5.79
  -7  12  28    9.14    6.32
  -7 -12  28    5.59    6.32
  -7  12  29   11.01    7.06
  -7 -12  29    0.03    4.67
  -7  12  30   -0.00    4.82
  -7 -12  30   -0.00    5.90
  -7  13   1    0.00    3.53
   7 -13  -1   -0.00    4.39
   7  13  -1    1.49    2.71
  -7  13   2    4.36    5.05
   7 -13  -2    4.76    5.24
   7  13  -2    1.61    2.71
  -7  13   3    2.32    5.47
   7 -13  -3    4.92    4.82
   7  13  -3   11.75    4.42
  -7  13   4   11.89    7.79
   7 -13  -4   27.74    9.18
   7  13  -4   29.37    6.80
  -7  13   5    7.40    5.57
   7 -13  -5    2.69    4.99
   7  13  -5    7.89    3.99
  -7  13   6    0.00    4.22
   7 -13  -6    2.65    5.20
   7  13  -6    0.00    2.90
  -7  13   7   -0.00    5.05
   7 -13  -7   10.38    5.59
   7  13  -7    0.69    2.85
  -7  13   8    1.55    4.37
   7 -13  -8   -0.00    4.65
   7  13  -8    4.56    3.88
  -7  13   9    2.79    5.51
   7 -13  -9    5.58    5.46
   7  13  -9    3.23    3.74
  -7  13  10   10.64    7.18
   7 -13 -10    3.24    5.37
   7  13 -10    0.00    2.39
  -7  13  11    1.37    5.75
   7 -13 -11    2.62    5.13
   7  13 -11   -0.00    3.40
  -7  13  12    2.11    5.06
   7 -13 -12   -0.00    4.90
   7  13 -12   -0.00    3.30
  -7  13  13    3.14    4.91
   7 -13 -13    1.93    4.54
   7  13 -13    0.10    3.16
  -7  13  14    9.47    6.21
   7 -13 -14    9.51    6.38
   7  13 -14    6.94    4.72
   7 -13 -15   -0.00    4.86
   7  13 -15   -0.00    4.44
  -7  13  16    0.00    4.82
   7 -13 -16   -0.00    4.19
   7  13 -16   -0.00    4.59
  -7  13  17    4.75    5.74
   7 -13 -17    3.10    4.83
   7  13 -17    1.65    4.54
  -7  13  18   -0.00    5.35
   7 -13 -18   -0.00    4.71
   7  13 -18    2.39    4.37
  -7  13  19    0.00    4.53
   7 -13 -19    4.49    4.38
   7  13 -19    4.61    4.68
  -7  13  20    2.55    5.93
   7 -13 -20    2.27    4.76
   7  13 -20    2.79    4.03
  -7  13  21    0.00    4.40
   7 -13 -21   -0.00    3.60
   7  13 -21    6.48    4.76
  -7  13  22   -0.00    4.79
   7 -13 -22    1.39    4.58
   7  13 -22    4.11    4.45
  -7  13  23    0.00    5.18
   7 -13 -23    3.99    5.26
   7  13 -23    0.12    4.18
  -7  13  24    4.10    6.69
   7 -13 -24   12.82    7.09
  -7  13  25    0.00    4.37
   7 -13 -25    1.86    5.22
  -7  13  26    0.00    4.94
  -7  14   1   -0.00    4.43
   7 -14  -1    5.19    4.89
   7  14  -1    2.34    2.95
  -7  14   2   11.10    7.27
   7 -14  -2    5.86    5.50
   7  14  -2    4.41    3.61
  -7  14   3    7.35    5.81
   7 -14  -3    2.07    4.38
   7  14  -3    1.97    3.26
  -7  14   4    0.72    4.20
   7 -14  -4   -0.00    4.64
   7  14  -4   -0.00    2.75
  -7  14   5   -0.00    4.56
   7 -14  -5    3.36    5.11
   7  14  -5    1.45    2.88
  -7  14   6    2.60    5.88
   7 -14  -6   24.69    8.09
   7  14  -6   10.04    4.66
  -7  14   7   15.07    7.69
   7 -14  -7   16.23    7.53
   7  14  -7   15.23    5.78
  -7  14   8   -0.00    4.80
   7 -14  -8   10.63    6.91
   7  14  -8    7.49    4.60
  -7  14   9    1.32    5.26
   7 -14  -9    3.36    5.40
   7  14  -9    0.55    3.22
  -7  14  10   -0.00    4.07
   7 -14 -10    2.72    6.10
   7  14 -10   -0.00    3.17
  -7  14  11    4.28    5.37
   7 -14 -11    0.00    3.96
   7  14 -11   -0.00    3.58
  -7  14  12    3.21    5.12
   7 -14 -12   -0.00    4.06
   7  14 -12   15.87    5.72
  -7  14  13   -0.00    5.61
   7 -14 -13   -0.00    5.00
   7  14 -13    0.68    2.76
  -7  14  14    7.19    5.66
   7 -14 -14   -0.00    3.79
   7  14 -14   -0.00    3.78
  -7  14  15   -0.00    3.93
   7 -14 -15   -0.00    4.25
   7  14 -15    0.00    3.95
  -7  14  16    4.56    4.92
   7 -14 -16    5.18    6.20
   7  14 -16    0.30    3.61
   7 -14 -17    1.74    5.42
   7  14 -17    1.73    4.35
  -7  14  18    4.76    5.28
   7 -14 -18   -0.00    5.04
   7  14 -18    1.13    4.41
  -7  14  19    0.38    5.42
   7 -14 -19    1.16    3.60
   7  14 -19    0.14    4.28
  -7  14  20    3.35    5.34
   7 -14 -20   -0.00    3.89
  -7  14  21    3.73    5.36
   7 -14 -21   -0.00    3.80
  -7  14  22   -0.00    4.95
  -7  15   1    0.00    4.75
   7 -15  -1    0.00    4.74
   7  15  -1   -0.00    2.68
  -7  15   2   -0.00    4.55
   7 -15  -2    4.44    5.08
   7  15  -2    3.25    2.80
  -7  15   3    1.73    5.07
   7 -15  -3    1.18    4.18
   7  15  -3    3.09    2.97
  -7  15   4    1.50    5.48
   7 -15  -4    3.04    4.85
   7  15  -4    2.90    3.09
  -7  15   5   -0.00    5.44
   7 -15  -5    3.41    5.40
   7  15  -5    0.00    3.28
  -7  15   6   -0.00    5.52
   7 -15  -6    3.10    5.03
   7  15  -6    0.68    3.73
  -7  15   7    2.66    4.93
   7 -15  -7    1.31    5.06
   7  15  -7   -0.00    3.26
  -7  15   8   -0.00    4.21
   7 -15  -8    7.65    5.70
   7  15  -8   -0.00    3.12
  -7  15   9    1.20    5.03
   7 -15  -9    0.93    3.51
   7  15  -9    0.00    3.70
  -7  15  10    1.82    5.14
   7 -15 -10    0.00    4.69
   7  15 -10    8.18    4.87
  -7  15  11    5.13    5.29
   7 -15 -11    0.45    4.10
   7  15 -11    2.73    4.46
  -7  15  12    2.86    5.68
   7 -15 -12   -0.00    4.77
   7  15 -12   -0.00    3.64
  -7  15  13   -0.00    5.16
   7 -15 -13   -0.00    4.88
   7  15 -13    4.23    4.00
  -7  15  14   -0.00    4.99
   7 -15 -14    3.26    5.21
   7  15 -14    0.00    3.57
  -7  15  15    0.00    5.64
   7 -15 -15    0.15    3.63
   7  15 -15    0.61    4.00
  -7  15  16   -0.00    5.64
   7 -15 -16   -0.00    4.41
  -7  15  17   -0.00    4.33
  -7  16   1    8.79    7.15
   7 -16  -1    7.19    6.89
   7  16  -1    3.15    3.15
  -7  16   2   -0.00    4.87
   7 -16  -2    0.40    5.92
   7  16  -2    0.00    2.61
  -7  16   3    3.42    5.42
   7 -16  -3    8.72    6.33
   7  16  -3   -0.00    2.59
  -7  16   4    3.73    5.12
   7 -16  -4    0.02    4.41
   7  16  -4    0.18    2.53
  -7  16   5    1.16    4.64
   7 -16  -5    4.59    5.57
   7  16  -5    1.29    2.98
  -7  16   6    5.49    5.73
   7 -16  -6   -0.00    4.22
   7  16  -6    0.07    3.28
  -7  16   7    6.29    6.33
   7 -16  -7    0.87    4.15
   7  16  -7    6.28    4.44
  -7  16   8    4.49    5.32
   7 -16  -8    0.27    4.63
   7  16  -8   -0.00    3.32
  -7  16   9   -0.00    4.78
   7 -16  -9   -0.00    4.10
   7  16  -9    2.72    3.60
  -7  16  10    1.36    5.90
   7 -16 -10    4.82    5.15
  -7  16  11    7.22    6.02
   7 -16 -11    4.47    5.34
  -7  16  12   -0.00    4.60
  -7  17   1   -0.00    4.13
   7 -17  -1    1.37    4.92
   7  17  -1   -0.00    2.72
   7 -17  -2    3.65    5.61
   7  17  -2    5.40    3.49
   7 -17  -3    2.53    5.40
   7  17  -3   -0.00    3.06
   7 -17  -4    6.12    5.96
   7 -17  -5   -0.00    4.59
   7 -17  -6    1.61    4.48
  -6   0   1   -0.00    3.44
  -6   0   1    3.75    3.31
  -6   0   1    0.83    2.16
   6   0  -1    0.39    2.51
   6   0  -1    0.50    3.58
  -6   0   2  340.70   34.20
  -6   0   2  317.84   33.01
   6   0  -2  271.50   32.47
   6   0  -2  321.06   33.90
  -6   0   3   -0.00    3.38
  -6   0   3    3.97    3.82
   6   0  -3    0.99    2.50
   6   0  -3    5.69    4.46
  -6   0   4   31.81    7.07
  -6   0   4   35.18    6.87
   6   0  -4   18.10    5.88
   6   0  -4   25.90    6.81
  -6   0   5   -0.00    3.18
  -6   0   5    0.41    3.47
   6   0  -5    3.82    3.68
   6   0  -5    0.39    3.01
  -6   0   6 1116.54  114.40
  -6   0   6 1182.74  114.03
   6   0  -6 1350.67  115.01
   6   0  -6 1157.13  114.92
  -6   0   7    0.02    3.76
  -6   0   7    0.34    3.22
   6   0  -7    4.27    4.13
   6   0  -7   -0.00    4.02
  -6   0   8   35.00    8.03
  -6   0   8   29.21    6.82
   6   0  -8   22.47    6.37
   6   0  -8   27.25    7.17
  -6   0   9    2.28    3.87
  -6   0   9   -0.00    3.12
   6   0  -9    0.77    3.44
   6   0  -9    2.51    3.68
  -6   0  10  225.87   25.36
  -6   0  10  189.45   23.32
   6   0 -10  184.94   23.65
   6   0 -10  194.10   24.57
  -6   0  11    2.33    3.91
  -6   0  11    2.26    2.81
   6   0 -11    4.30    3.88
   6   0 -11    0.12    3.13
  -6   0  12  247.74   29.86
  -6   0  12  256.30   28.95
   6   0 -12  243.19   29.85
  -6   0  13    0.87    3.80
  -6   0  13    1.74    2.26
   6   0 -13   -0.00    3.45
  -6   0  14   59.53   11.87
  -6   0  14   67.51   11.71
   6   0 -14   85.84   13.95
  -6   0  15   -0.00    3.39
   6   0 -15    0.06    4.08
  -6   0  16  219.19   27.47
   6   0 -16  211.75   27.65
   6   0 -17   -0.00    4.64
   6   0 -18  139.82   21.19
  -6   0  19    0.12    3.18
   6   0 -19    2.37    4.10
  -6   0  20    0.00    3.72
   6   0 -20    2.52    5.22
  -6   0  21   -0.00    4.84
   6   0 -21    4.43    5.76
  -6   0  22   66.30   14.15
   6   0 -22   81.98   16.01
  -6   0  23    0.00    5.35
   6   0 -23    0.00    5.70
  -6   0  24    2.41    3.92
   6   0 -24   -0.00    5.20
  -6   0  25   -0.50    3.48
   6   0 -25   -0.00    4.70
  -6   0  26   56.38   12.72
   6   0 -26   37.97   11.89
  -6   0  27    5.83    5.40
   6   0 -27   -0.00    4.94
  -6   0  28   18.64    8.24
  -6   0  29    0.00    5.89
  -6   0  30    4.89    6.03
  -6   0  31    3.09    5.63
  -6   0  32   43.63   12.52
  -6   0  33    1.90    6.51
  -6   0  34   -0.00    4.89
  -6   0  35    0.91    6.04
  -6   0  36   11.44    7.79
  -6   0  37    1.94    5.28
  -6   0  38    2.08    7.04
  -6   1   1   11.59    4.77
  -6   1   1    7.10    3.60
  -6   1   1    1.06    2.84
   6  -1  -1    4.60    4.17
   6  -1  -1    6.00    3.56
   6  -1  -1    0.00    3.80
   6   1  -1    3.90    3.50
   6   1  -1    0.00    3.89
  -6  -1   1    8.36    3.75
  -6  -1   1    5.57    3.32
  -6   1   2  482.59   53.53
  -6   1   2  523.62   54.45
  -6   1   2  573.66   53.65
   6  -1  -2  490.81   52.76
   6  -1  -2  550.67   54.26
   6   1  -2  558.22   52.80
   6   1  -2  477.51   52.65
  -6  -1   2  563.80   53.36
  -6  -1   2  533.84   52.24
  -6   1   3   30.08    6.97
  -6   1   3   17.94    5.86
   6  -1  -3   15.75    5.37
   6  -1  -3   17.87    6.27
   6   1  -3   22.03    5.78
   6   1  -3   36.38    7.15
  -6  -1   3   13.10    4.63
  -6  -1   3   25.89    5.98
  -6   1   4  657.54   70.85
  -6   1   4  660.54   70.29
   6  -1  -4  907.28   72.27
   6  -1  -4  630.39   70.77
   6   1  -4  780.65   70.59
   6   1  -4  732.97   71.00
  -6  -1   4  779.80   71.11
  -6  -1   4  661.79   69.42
  -6   1   5  104.76   14.20
  -6   1   5   97.77   13.53
   6  -1  -5   75.18   12.47
   6  -1  -5   86.05   13.71
   6   1  -5   96.00   13.08
   6   1  -5   95.04   13.55
  -6  -1   5   85.46   12.87
  -6  -1   5   91.16   12.59
  -6   1   6   79.78   12.97
  -6   1   6   81.43   12.79
   6  -1  -6  104.34   13.70
   6  -1  -6   64.30   12.70
   6   1  -6   82.82   12.53
   6   1  -6   98.03   13.83
  -6  -1   6   96.10   13.37
  -6  -1   6   88.05   12.24
  -6   1   7  217.42   24.75
  -6   1   7  192.54   23.66
   6  -1  -7  178.96   23.13
   6  -1  -7  181.45   24.22
   6   1  -7  223.08   23.98
   6   1  -7  208.97   24.47
  -6  -1   7  211.92   24.22
  -6  -1   7  191.78   22.87
  -6   1   8  554.40   63.77
  -6   1   8  687.58   64.56
   6  -1  -8  717.53   64.71
   6  -1  -8  605.67   64.78
   6   1  -8  627.87   63.81
   6   1  -8  683.24   65.01
  -6  -1   8  612.48   64.02
  -6  -1   8  637.08   63.16
  -6   1   9    9.76    5.47
  -6   1   9   15.77    5.59
   6  -1  -9    9.26    4.49
   6  -1  -9   18.98    6.84
   6   1  -9    6.41    4.09
   6   1  -9   11.92    5.44
  -6  -1   9    0.00    3.38
  -6  -1   9    5.64    3.73
  -6   1  10   90.33   14.57
  -6   1  10  101.77   14.69
   6  -1 -10  102.88   14.74
   6  -1 -10  103.26   15.71
   6   1 -10  129.26   15.75
   6   1 -10  105.46   15.25
  -6  -1  10   71.61   13.73
  -6  -1  10   83.76   13.12
  -6   1  11   17.09    6.21
  -6   1  11   21.50    6.22
   6  -1 -11   12.77    5.60
   6   1 -11   12.70    5.58
   6   1 -11    5.28    4.18
  -6  -1  11   10.48    4.97
  -6  -1  11   10.29    4.03
  -6   1  12  262.45   31.19
  -6   1  12  259.14   30.40
   6  -1 -12  258.98   31.64
   6   1 -12  274.58   31.45
  -6   1  13   71.34   12.12
  -6   1  13   50.71    9.93
   6  -1 -13   43.44   10.32
   6   1 -13   54.22   10.63
  -6  -1  13   32.42    9.31
  -6   1  14  191.99   22.31
  -6   1  14  134.75   19.46
   6  -1 -14  155.82   21.47
   6   1 -14  137.30   20.19
  -6  -1  14  134.55   19.80
  -6   1  15    6.67    5.90
  -6   1  15   15.30    5.65
   6  -1 -15    3.35    3.82
   6   1 -15   13.60    5.93
  -6  -1  15    6.88    4.63
  -6   1  16    1.53    2.68
   6  -1 -16    5.97    4.77
   6   1 -16    1.99    3.73
  -6  -1  16    2.94    4.30
   6  -1 -17   13.51    6.23
   6   1 -17    0.00    4.40
   6  -1 -18  181.93   25.41
   6   1 -18  188.73   25.60
  -6   1  19   26.12    8.27
   6  -1 -19   46.17   11.19
   6   1 -19   21.47    7.94
  -6  -1  19   12.31    6.00
  -6   1  20    0.78    4.00
   6  -1 -20    4.38    5.56
   6   1 -20    0.00    5.40
  -6  -1  20   -0.00    4.81
  -6   1  21    0.72    4.46
   6  -1 -21    3.24    5.10
   6   1 -21    4.13    6.50
  -6  -1  21   -0.00    4.22
  -6   1  22    9.65    5.59
   6  -1 -22   18.19    7.79
   6   1 -22   14.23    7.39
  -6  -1  22    1.74    4.32
  -6   1  23   -0.00    3.88
   6  -1 -23    7.54    6.02
   6   1 -23   -0.00    5.60
  -6  -1  23    3.23    6.14
  -6   1  24   37.66   10.11
   6  -1 -24   12.66    7.99
   6   1 -24   26.80    9.83
  -6  -1  24   14.13    6.93
  -6   1  25    4.04    4.07
   6  -1 -25    2.58    6.24
  -6  -1  25   -0.00    5.03
  -6   1  26   -0.00    5.28
   6  -1 -26    3.37    5.76
  -6  -1  26    4.96    5.82
  -6  -1  27   -0.00    5.35
  -6   1  28   34.88   10.99
  -6  -1  28   40.17   11.52
  -6   1  29    1.20    4.53
  -6  -1  29   -0.00    4.35
  -6   1  30   13.92    8.04
  -6  -1  30    4.81    7.54
  -6   1  31    3.38    5.52
  -6  -1  31   -0.00    4.58
  -6   1  32    0.00    4.54
  -6  -1  32    0.14    4.63
  -6   1  33    0.63    5.10
  -6  -1  33   -0.00    5.02
  -6   1  34   22.13    9.05
  -6  -1  34    6.65    6.57
  -6   1  35    3.16    5.38
  -6  -1  35    5.76    6.13
  -6   1  36    1.48    5.63
  -6  -1  36    2.29    6.08
  -6   1  37    5.73    6.51
  -6  -1  37   -0.00    4.65
  -6   1  38    5.12    7.03
  -6  -1  38    6.41    6.45
  -6   2   1    6.39    4.39
  -6   2   1    2.91    4.17
  -6   2   1    0.00    4.01
   6  -2  -1    8.17    4.61
   6  -2  -1    4.58    3.51
   6  -2  -1    4.35    4.07
   6   2  -1    6.56    3.62
   6   2  -1    0.00    3.01
  -6  -2   1    2.36    2.59
  -6  -2   1    2.08    2.37
  -6  -2   1    1.55    2.21
  -6   2   2    8.65    4.30
  -6   2   2    5.99    4.12
  -6   2   2   14.66    5.48
   6  -2  -2   19.23    5.97
   6  -2  -2    7.89    4.08
   6  -2  -2   10.87    5.22
   6   2  -2   11.04    3.94
   6   2  -2    6.54    4.03
  -6  -2   2    6.15    3.61
  -6  -2   2   10.85    3.60
  -6   2   3    3.09    3.86
  -6   2   3    0.02    3.67
   6  -2  -3    0.61    2.95
   6  -2  -3    6.43    4.41
   6   2  -3    0.00    2.97
   6   2  -3    0.00    2.94
  -6  -2   3    2.96    3.10
  -6  -2   3    5.96    3.35
  -6   2   4   92.18   12.73
  -6   2   4   85.83   11.91
   6  -2  -4   55.42   10.15
   6  -2  -4   69.60   11.54
   6   2  -4   58.69    9.76
   6   2  -4   57.45   10.00
  -6  -2   4   57.42    9.85
  -6  -2   4   56.61    9.20
  -6   2   5   12.67    5.40
  -6   2   5    2.80    3.78
   6  -2  -5    6.31    4.13
   6  -2  -5   15.34    6.15
   6   2  -5   10.60    4.33
   6   2  -5    7.32    4.14
  -6  -2   5    3.31    3.43
  -6  -2   5   10.63    3.83
  -6   2   6  275.97   33.59
  -6   2   6  409.31   35.72
   6  -2  -6  303.38   33.59
   6  -2  -6  290.97   34.25
   6   2  -6  319.65   33.25
   6   2  -6  300.78   33.31
  -6  -2   6  276.45   32.65
  -6  -2   6  299.29   32.01
  -6   2   7   44.05    9.30
  -6   2   7   32.72    8.46
   6  -2  -7   37.76    8.75
   6  -2  -7   76.78   11.52
   6   2  -7   43.05    8.40
   6   2  -7   44.58    8.99
  -6  -2   7   35.70    8.09
  -6  -2   7   65.97    9.01
  -6   2   8    7.31    4.55
  -6   2   8    8.85    4.81
   6  -2  -8    7.31    4.22
   6  -2  -8    5.48    4.01
   6   2  -8    7.07    4.02
   6   2  -8   11.61    4.67
  -6  -2   8    6.31    4.28
  -6  -2   8    0.00    2.53
  -6   2   9    0.51    2.91
  -6   2   9    1.12    3.44
   6  -2  -9    0.17    2.66
   6  -2  -9    0.00    3.34
   6   2  -9   -0.00    3.07
   6   2  -9   -0.00    2.55
  -6  -2   9    1.60    2.99
  -6  -2   9    0.90    2.62
  -6   2  10  371.42   32.09
  -6   2  10  217.92   27.95
   6  -2 -10  242.95   29.48
   6   2 -10  252.12   28.52
   6   2 -10  216.57   27.92
  -6  -2  10  210.66   27.61
  -6   2  11  219.68   27.23
  -6   2  11  200.70   26.19
   6  -2 -11  247.18   28.51
   6   2 -11  221.07   26.66
   6   2 -11  220.60   26.92
  -6  -2  11  230.00   27.07
  -6   2  12   75.24   13.27
  -6   2  12   68.52   12.82
   6  -2 -12   97.25   15.22
   6   2 -12   96.17   14.22
  -6  -2  12   74.27   13.04
  -6   2  13    7.71    5.85
  -6   2  13    7.22    4.50
   6  -2 -13   12.95    5.74
   6   2 -13   12.72    5.33
  -6  -2  13    7.56    5.15
  -6   2  14   93.94   15.60
  -6   2  14  100.47   15.38
   6  -2 -14   92.14   15.83
   6   2 -14  102.41   15.70
  -6  -2  14   98.64   15.76
  -6   2  15   24.28    7.93
  -6   2  15   28.41    7.54
   6  -2 -15   30.03    8.28
   6   2 -15   17.46    7.16
  -6  -2  15   22.82    7.22
  -6   2  16   62.63   11.54
   6  -2 -16   45.69   11.40
   6   2 -16   72.01   12.81
  -6  -2  16   53.45   11.42
  -6   2  17   34.05    8.19
   6  -2 -17   15.77    7.41
   6   2 -17   15.22    6.82
  -6   2  18   16.21    6.66
   6  -2 -18    8.22    6.31
   6   2 -18    8.41    6.12
  -6   2  19    2.95    5.92
   6  -2 -19   14.11    7.33
   6   2 -19    3.94    4.64
  -6  -2  19    7.17    5.43
  -6   2  20  135.42   19.94
   6  -2 -20  106.75   19.10
   6   2 -20  134.55   20.13
  -6  -2  20  115.79   19.29
  -6   2  21    4.70    5.98
   6  -2 -21    8.22    5.99
   6   2 -21   11.08    5.74
  -6  -2  21    5.92    6.10
  -6   2  22   14.45    6.88
   6  -2 -22   27.74    9.50
  -6  -2  22   33.85    9.99
  -6   2  23   -0.00    5.19
   6  -2 -23    0.00    3.92
  -6  -2  23   -0.00    5.41
  -6   2  24    7.71    5.40
   6  -2 -24    0.04    5.58
  -6  -2  24    0.00    4.43
  -6   2  25   13.30    7.90
   6  -2 -25    5.01    6.07
  -6  -2  25   12.76    7.02
  -6   2  26   10.91    7.37
  -6  -2  26   29.44   10.19
  -6   2  27   12.04    7.36
   6   2 -27    3.37    5.22
  -6  -2  27   -0.00    5.28
  -6   2  28    7.26    6.23
   6   2 -28    9.59    6.72
  -6  -2  28   17.08    8.03
  -6   2  29    1.11    3.90
   6   2 -29    3.11    4.78
  -6  -2  29   -0.00    5.29
  -6   2  30   10.31    7.70
   6   2 -30    2.99    6.84
  -6  -2  30    7.87    7.38
  -6   2  31    1.74    5.90
  -6  -2  31   -0.00    5.57
  -6   2  32   22.84    9.30
  -6  -2  32   15.06    8.65
  -6   2  33   -0.00    6.08
  -6  -2  33    8.03    5.52
  -6   2  34    0.39    4.16
  -6  -2  34    0.00    6.50
  -6   2  35    2.80    5.83
  -6  -2  35   -0.00    5.94
  -6   2  36    3.75    5.04
  -6  -2  36    9.36    7.57
  -6   2  37    7.59    5.83
  -6  -2  37    0.65    4.75
  -6   2  38    0.22    3.66
  -6   3   1    5.55    4.50
  -6   3   1    5.10    4.45
  -6   3   1    6.20    4.16
   6  -3  -1    0.99    4.06
   6  -3  -1    0.00    3.64
   6  -3  -1    1.80    3.83
   6   3  -1    5.12    2.85
   6   3  -1    0.00    3.07
  -6  -3   1    6.22    3.43
  -6  -3   1    1.18    2.40
  -6  -3   1    2.74    2.23
  -6   3   2  109.55   16.59
  -6   3   2  110.25   16.69
  -6   3   2  161.55   17.93
   6  -3  -2  129.02   17.24
   6  -3  -2  134.85   16.75
   6  -3  -2  114.39   16.60
   6   3  -2  116.95   14.58
   6   3  -2  112.07   14.65
  -6  -3   2   97.75   14.15
  -6  -3   2  112.67   13.49
  -6   3   3  104.72   16.41
  -6   3   3  184.43   19.83
  -6   3   3  106.66   16.04
   6  -3  -3  128.15   17.05
   6  -3  -3  105.93   15.70
   6  -3  -3  109.03   16.57
   6   3  -3  129.16   15.12
   6   3  -3  107.38   14.79
  -6  -3   3  104.69   14.47
  -6  -3   3  118.94   13.87
  -6   3   4   34.29    7.91
  -6   3   4   45.91    8.90
   6  -3  -4   24.22    6.54
   6  -3  -4   26.02    7.71
   6   3  -4   33.85    6.77
   6   3  -4   45.09    7.61
  -6  -3   4   23.99    6.02
  -6  -3   4   31.01    5.88
  -6   3   5    6.57    5.21
  -6   3   5    7.29    4.73
   6  -3  -5   14.12    5.51
   6  -3  -5    7.57    4.91
   6   3  -5   10.31    4.17
   6   3  -5    0.00    3.30
  -6  -3   5   11.20    4.18
  -6  -3   5    4.74    2.91
  -6   3   6   12.15    5.19
  -6   3   6   11.40    4.93
   6  -3  -6   21.56    6.18
   6  -3  -6   21.17    6.61
   6   3  -6    7.84    4.38
   6   3  -6   13.28    5.10
  -6  -3   6   10.06    4.60
  -6  -3   6   21.44    4.78
  -6   3   7   14.04    6.04
  -6   3   7   18.18    6.16
   6  -3  -7   26.66    7.01
   6  -3  -7    9.50    5.31
   6   3  -7   10.06    4.57
   6   3  -7   19.84    5.47
  -6  -3   7   27.48    6.50
  -6  -3   7   26.17    5.63
  -6   3   8  367.42   38.02
  -6   3   8  521.06   40.43
   6  -3  -8  329.45   37.75
   6   3  -8  378.95   36.81
   6   3  -8  216.64   34.23
  -6  -3   8  338.84   36.22
  -6   3   9   63.65   11.52
   6  -3  -9   58.18   11.38
   6   3  -9   57.96   10.41
   6   3  -9   59.25   10.69
  -6  -3   9   70.49   11.27
  -6   3  10   28.92    8.09
  -6   3  10   43.17    9.24
   6  -3 -10   30.18    8.12
   6   3 -10   32.18    7.73
   6   3 -10   23.61    6.65
  -6  -3  10   25.62    6.99
  -6   3  11    5.49    3.38
  -6   3  11    8.58    4.59
   6  -3 -11    9.97    5.81
   6   3 -11    5.47    3.94
   6   3 -11    0.00    3.74
  -6  -3  11   13.01    5.15
  -6   3  12   81.17   13.59
  -6   3  12   66.49   12.37
   6  -3 -12   67.27   12.92
   6   3 -12   66.73   12.18
   6   3 -12   70.90   12.31
  -6  -3  12   67.97   12.10
  -6   3  13  114.77   17.10
  -6   3  13  106.06   16.34
   6  -3 -13   93.83   16.30
   6   3 -13  106.26   16.00
  -6  -3  13  101.20   15.82
  -6   3  14  148.09   20.86
  -6   3  14  152.41   20.58
   6  -3 -14  132.23   20.53
   6   3 -14  148.43   20.44
  -6  -3  14  149.04   20.61
  -6   3  15   22.21    7.29
   6  -3 -15   12.68    6.81
   6   3 -15   14.99    6.84
  -6  -3  15   18.43    7.15
  -6   3  16   22.69    7.51
   6  -3 -16   22.41    7.55
   6   3 -16   12.10    6.06
  -6  -3  16    9.23    5.76
  -6   3  17   66.56   12.32
   6  -3 -17   56.28   12.70
   6   3 -17   57.65   12.05
  -6   3  18  104.32   17.17
  -6   3  18   96.40   15.95
   6  -3 -18   92.80   16.93
  -6   3  19   32.91    9.09
  -6   3  19   40.32    9.47
   6  -3 -19   26.54    8.69
  -6  -3  19   23.64    9.07
  -6   3  20    3.27    5.39
  -6   3  20    2.15    4.55
   6  -3 -20   -0.00    4.75
  -6  -3  20   -0.00    4.64
  -6   3  21   -0.00    4.36
   6  -3 -21    8.64    5.83
  -6  -3  21    4.58    5.78
  -6   3  22   50.03   10.86
   6  -3 -22   33.92   10.80
  -6  -3  22   28.55    9.38
  -6   3  23   13.31    6.36
   6  -3 -23    0.00    6.22
  -6  -3  23   10.60    7.83
  -6   3  24   62.36   13.17
   6   3 -24   47.27   11.99
  -6  -3  24   42.62   12.30
  -6   3  25    1.98    5.11
   6   3 -25   -0.00    3.52
  -6  -3  25   -0.00    5.57
  -6   3  26    0.97    5.38
   6   3 -26    0.00    4.54
  -6  -3  26    2.81    5.58
  -6   3  27   -0.00    3.83
   6   3 -27    0.00    4.35
  -6  -3  27   -0.00    5.28
  -6   3  28   27.98    9.01
   6   3 -28    1.78    4.80
  -6  -3  28   14.13    8.32
  -6   3  29   17.71    7.81
   6   3 -29    4.01    5.41
  -6  -3  29    9.61    7.61
  -6   3  30   23.25    8.52
   6   3 -30    1.57    4.83
  -6  -3  30    7.89    6.88
  -6   3  31   -0.00    5.78
   6   3 -31   -0.00    3.99
  -6  -3  31    3.89    5.51
  -6   3  32    4.40    6.18
  -6  -3  32    5.30    6.12
  -6   3  33    2.38    4.99
  -6  -3  33    3.42    6.36
  -6   3  34    9.01    7.71
  -6  -3  34   -0.00    6.46
  -6   3  35   -0.00    5.62
  -6  -3  35    0.00    4.72
  -6   3  36   -0.00    5.06
  -6  -3  36    6.40    7.63
  -6   3  37    0.13    5.68
  -6  -3  37   -0.00    5.02
  -6   3  38    0.46    5.06
  -6   4   1  133.55   20.13
  -6   4   1  133.18   19.22
   6  -4  -1  152.95   20.42
   6  -4  -1  140.93   19.46
   6  -4  -1  156.80   20.95
   6   4  -1  154.13   17.61
   6   4  -1  174.82   18.17
  -6  -4   1  145.71   17.40
  -6  -4   1  159.52   16.35
  -6   4   2   11.34    5.04
  -6   4   2   11.40    5.31
  -6   4   2    1.49    3.63
   6  -4  -2    7.72    4.89
   6  -4  -2   13.60    5.33
   6  -4  -2   12.23    5.32
   6   4  -2   14.37    4.16
   6   4  -2   13.11    4.26
  -6  -4   2   13.03    3.82
  -6  -4   2   11.01    3.06
  -6   4   3    0.00    4.19
  -6   4   3   10.03    4.45
  -6   4   3    5.04    4.12
   6  -4  -3    5.83    4.48
   6  -4  -3    1.78    3.25
   6  -4  -3    4.55    3.81
   6   4  -3    2.24    3.07
   6   4  -3    0.00    2.41
  -6  -4   3    0.00    2.47
  -6  -4   3    9.22    2.91
  -6   4   4   15.35    5.78
  -6   4   4   32.54    7.71
   6  -4  -4    9.20    5.10
   6  -4  -4   21.38    6.19
   6   4  -4   18.00    4.95
   6   4  -4    7.71    3.82
  -6  -4   4   10.62    4.21
  -6  -4   4    5.35    2.77
  -6   4   5  202.62   25.78
  -6   4   5  199.03   25.09
   6  -4  -5  216.20   26.18
   6  -4  -5  223.30   26.35
   6   4  -5  220.82   23.92
   6   4  -5  196.23   23.24
  -6  -4   5  182.05   23.04
  -6  -4   5  211.25   22.27
  -6   4   6  202.26   25.87
  -6   4   6  193.30   25.07
   6  -4  -6  207.36   26.10
   6   4  -6  212.97   24.04
   6   4  -6  214.73   24.02
  -6  -4   6  199.05   23.60
  -6   4   7   52.61   10.75
  -6   4   7   57.00   10.81
   6  -4  -7   46.77   10.80
   6   4  -7   54.06    9.79
   6   4  -7   61.36   10.26
  -6  -4   7   72.05   10.66
  -6   4   8    3.19    3.92
  -6   4   8    2.95    3.82
   6  -4  -8    2.04    4.15
   6   4  -8    2.31    3.26
   6   4  -8    2.06    3.30
  -6  -4   8    1.39    3.09
  -6   4   9   60.61   11.27
  -6   4   9   45.57    9.73
   6  -4  -9   50.65   10.70
   6   4  -9   56.99   10.13
   6   4  -9   52.65    9.57
  -6  -4   9   52.00    9.83
  -6   4  10   33.25    8.29
  -6   4  10   25.23    7.52
   6  -4 -10   21.91    7.44
   6   4 -10   24.18    6.64
   6   4 -10   17.56    6.23
  -6  -4  10   18.90    6.11
  -6   4  11   94.82   16.67
  -6   4  11  123.93   17.70
   6  -4 -11  131.66   18.70
   6   4 -11  129.71   17.25
   6   4 -11  110.32   16.38
  -6  -4  11  128.30   17.48
  -6   4  12   98.73   16.26
  -6   4  12  111.95   16.77
   6  -4 -12   98.36   16.79
   6   4 -12  114.04   15.99
   6   4 -12  119.49   16.37
  -6  -4  12   90.52   15.42
  -6   4  13   40.56    9.89
  -6   4  13   29.25    8.31
   6  -4 -13   33.01    9.33
   6   4 -13   44.93    9.41
  -6  -4  13   49.46   10.03
  -6   4  14    3.38    4.26
   6  -4 -14    3.44    4.82
   6   4 -14   -0.00    2.47
  -6  -4  14    0.71    4.22
  -6   4  15   76.80   14.45
   6  -4 -15  112.08   17.42
  -6  -4  15   88.42   15.22
  -6   4  16  185.42   22.67
   6  -4 -16  126.17   21.10
  -6  -4  16  139.60   21.30
  -6   4  17   16.41    7.08
  -6   4  17   18.54    7.24
   6  -4 -17   17.69    7.42
  -6   4  18   44.44   10.99
  -6   4  18   42.33   10.60
   6  -4 -18   54.97   12.49
  -6   4  19   71.67   13.97
  -6   4  19   49.83   12.30
   6  -4 -19  133.00   18.69
  -6  -4  19   66.22   14.28
  -6   4  20   88.22   15.97
  -6   4  20   91.90   16.30
   6  -4 -20  103.90   17.94
   6   4 -20   82.68   15.82
  -6  -4  20  103.41   17.86
  -6   4  21   13.28    6.44
  -6   4  21    6.51    5.03
   6  -4 -21    5.71    6.20
   6   4 -21    4.34    5.60
  -6  -4  21   -0.00    5.11
  -6   4  22   15.57    6.91
   6   4 -22    4.81    4.53
  -6  -4  22    7.99    6.35
  -6   4  23   -0.00    4.26
   6   4 -23    0.93    4.25
  -6  -4  23    2.25    5.74
  -6   4  24    1.91    5.26
   6   4 -24    3.58    5.77
  -6  -4  24    4.07    6.78
  -6   4  25   -0.00    3.93
   6   4 -25    6.61    5.29
  -6  -4  25    3.06    5.35
  -6   4  26   13.35    7.69
   6   4 -26    3.15    4.54
  -6  -4  26   16.15    8.46
  -6   4  27   10.23    6.38
   6   4 -27    5.03    5.45
  -6  -4  27    8.83    6.67
  -6   4  28   11.22    7.84
   6   4 -28    3.92    5.88
  -6  -4  28    7.57    6.69
  -6   4  29    1.32    4.27
   6   4 -29   -0.00    4.49
  -6  -4  29    0.00    6.07
  -6   4  30    7.33    6.47
   6   4 -30   14.41    7.67
  -6  -4  30    6.05    6.39
  -6   4  31   -0.00    3.85
   6   4 -31    3.35    5.27
  -6  -4  31    5.36    6.40
  -6   4  32    9.96    6.72
  -6  -4  32   16.75    8.25
  -6   4  33   -0.00    5.27
  -6  -4  33    5.48    6.43
  -6   4  34   -0.00    4.26
  -6  -4  34   -0.00    5.47
  -6   4  35    2.50    5.51
  -6  -4  35    1.17    4.90
  -6   4  36    4.32    6.04
  -6  -4  36    0.00    5.19
  -6   4  37    1.60    4.04
  -6  -4  37    0.55    5.43
  -6   4  38    3.86    6.78
  -6   5   1   13.88    5.91
  -6   5   1   14.34    5.46
   6  -5  -1    9.70    5.28
   6  -5  -1   14.81    6.22
   6   5  -1   18.24    4.47
   6   5  -1    8.97    3.41
  -6  -5   1   13.62    3.75
  -6  -5   1   10.92    2.66
  -6  -5   1   12.18    2.63
  -6   5   2   83.11   14.19
  -6   5   2   68.12   12.68
   6  -5  -2   71.40   13.09
   6  -5  -2   86.33   14.48
   6   5  -2  100.78   11.85
   6   5  -2   75.38   10.86
  -6  -5   2   82.87   11.08
  -6  -5   2   79.46    9.92
  -6  -5   2   83.93    9.62
  -6   5   3  116.81   17.42
  -6   5   3   85.68   16.00
  -6   5   3  105.61   16.23
   6  -5  -3  105.87   16.33
   6  -5  -3  106.51   16.89
   6   5  -3  119.31   14.46
   6   5  -3  112.87   14.02
  -6  -5   3  115.26   14.18
  -6  -5   3  117.23   12.85
  -6   5   4   96.33   15.10
  -6   5   4   93.04   14.79
  -6   5   4   81.61   13.65
   6  -5  -4   59.12   12.60
   6  -5  -4   74.60   13.76
   6   5  -4   97.09   12.49
   6   5  -4   96.60   12.36
  -6  -5   4   86.89   11.84
  -6   5   5    0.45    3.34
  -6   5   5    2.46    4.29
   6  -5  -5    4.58    4.15
   6  -5  -5    2.31    2.94
   6   5  -5    4.66    3.06
   6   5  -5    2.83    3.07
  -6  -5   5    1.35    2.76
  -6   5   6    0.65    3.31
  -6   5   6    2.15    3.82
   6  -5  -6    0.00    3.41
   6  -5  -6    2.42    3.35
   6   5  -6    5.97    3.35
   6   5  -6    0.00    2.64
  -6  -5   6    0.00    2.72
  -6   5   7   48.27   10.74
  -6   5   7   37.83    9.33
   6  -5  -7   68.37   12.02
   6   5  -7   66.82   10.11
   6   5  -7   38.80    8.50
  -6  -5   7   60.43    9.83
  -6   5   8   49.58   10.91
  -6   5   8   54.02   10.91
   6  -5  -8   57.97   11.43
   6   5  -8   42.56    9.19
   6   5  -8   47.32    9.09
  -6  -5   8   63.01   10.31
  -6   5   9   73.85   13.68
  -6   5   9  102.69   15.04
   6  -5  -9   80.00   14.17
   6   5  -9   63.77   11.60
   6   5  -9   87.56   12.83
  -6  -5   9   76.75   12.58
  -6   5  10   37.60    9.01
  -6   5  10   49.87   10.24
   6  -5 -10   26.98    8.85
   6   5 -10   33.84    7.97
   6   5 -10   41.35    8.61
  -6  -5  10   39.07    8.58
  -6   5  11    0.00    3.55
  -6   5  11   -0.00    3.62
   6  -5 -11    3.18    4.44
   6   5 -11    0.00    2.94
   6   5 -11    1.08    3.28
  -6  -5  11    4.20    3.41
  -6   5  12   11.48    5.77
   6  -5 -12    4.23    4.44
  -6  -5  12    3.47    4.36
  -6   5  13  214.59   27.90
   6  -5 -13  169.32   27.04
  -6  -5  13  302.20   30.04
  -6   5  14  202.46   29.02
   6  -5 -14  276.86   31.71
  -6  -5  14  245.23   29.95
  -6   5  15    0.00    4.09
   6  -5 -15    2.00    3.94
  -6  -5  15   -0.00    4.35
  -6   5  16    0.90    5.14
  -6   5  16   17.25    7.10
   6  -5 -16   28.27    8.73
  -6   5  17    1.40    4.82
  -6   5  17   -0.00    4.80
   6  -5 -17   -0.00    5.43
   6   5 -17   -0.00    4.19
  -6   5  18  107.13   17.36
  -6   5  18  122.47   18.30
   6  -5 -18   98.54   17.60
   6   5 -18   79.27   15.43
  -6   5  19   15.68    6.89
  -6   5  19   10.20    6.30
   6  -5 -19   13.37    7.38
   6   5 -19   15.35    7.19
  -6  -5  19   16.09    7.84
  -6   5  20   14.83    6.45
   6   5 -20   15.96    6.95
  -6  -5  20    8.60    6.06
  -6   5  21    1.51    4.13
   6   5 -21    4.40    4.80
  -6  -5  21    1.33    5.37
  -6   5  22   -0.00    3.84
   6   5 -22   -0.00    3.49
  -6  -5  22    1.03    4.86
  -6   5  23   21.27    8.74
   6   5 -23   34.58    9.61
  -6  -5  23   17.95    9.04
  -6   5  24   28.76    9.79
   6   5 -24   21.48    8.83
  -6  -5  24   18.35    8.87
  -6   5  25    5.74    5.46
   6   5 -25    8.63    6.60
  -6  -5  25    2.98    5.94
  -6   5  26   -0.00    3.91
   6   5 -26    0.00    4.72
  -6  -5  26   -0.00    5.63
  -6   5  27    0.70    4.33
   6   5 -27    0.00    4.82
  -6  -5  27   -0.00    4.72
  -6   5  28    2.83    5.23
   6   5 -28   14.84    6.85
  -6  -5  28    6.24    7.10
  -6   5  29    6.04    5.81
   6   5 -29   21.51    9.75
  -6  -5  29    5.88    6.14
  -6   5  30   12.09    7.22
   6   5 -30    4.10    6.38
  -6  -5  30    9.96    8.18
  -6   5  31    4.96    5.68
   6   5 -31   -0.00    4.55
  -6  -5  31   -0.00    5.70
  -6   5  32    0.60    4.79
   6   5 -32    0.18    4.08
  -6  -5  32    2.27    5.19
  -6   5  33   11.93    6.71
  -6  -5  33    8.55    8.29
  -6   5  34    3.05    6.31
  -6  -5  34   12.43    9.31
  -6   5  35   10.93    7.88
  -6  -5  35    0.23    5.19
  -6   5  36   11.25    7.51
  -6  -5  36    2.27    5.38
  -6   5  37    6.37    5.36
  -6   5  38    2.85    6.01
  -6   6   1  121.51   17.91
  -6   6   1  110.10   16.80
   6  -6  -1  132.95   17.82
   6   6  -1  126.92   13.90
   6   6  -1  119.11   13.65
  -6  -6   1  116.10   13.50
  -6  -6   1  112.61   10.86
  -6  -6   1  104.06   10.82
  -6   6   2   23.18    7.79
  -6   6   2   22.25    7.05
   6  -6  -2   29.34    8.00
   6  -6  -2   24.70    8.01
   6   6  -2   20.29    4.89
   6   6  -2   23.55    5.26
  -6  -6   2   29.12    5.57
  -6  -6   2   27.86    4.13
  -6  -6   2   30.54    4.15
  -6   6   3    2.68    4.58
  -6   6   3    5.80    4.12
   6  -6  -3   10.94    5.22
   6  -6  -3    5.02    4.36
   6   6  -3    6.83    3.04
   6   6  -3    4.48    2.62
  -6  -6   3    3.75    2.64
  -6   6   4   14.46    6.17
  -6   6   4   16.20    6.76
  -6   6   4    8.52    5.45
   6  -6  -4   27.97    7.31
   6  -6  -4   22.21    7.39
   6   6  -4   21.41    5.07
   6   6  -4   15.61    4.45
  -6  -6   4   12.65    4.24
  -6   6   5  107.13   17.78
  -6   6   5  121.41   17.79
   6  -6  -5  135.46   18.65
   6  -6  -5  119.47   18.36
   6   6  -5  112.26   14.98
   6   6  -5  117.95   15.07
  -6  -6   5  122.45   15.50
  -6   6   6   99.52   15.61
  -6   6   6   40.83   11.21
   6  -6  -6   85.99   14.33
   6  -6  -6   88.81   15.09
   6   6  -6   86.80   11.91
   6   6  -6   87.97   11.84
  -6  -6   6   90.89   12.37
  -6   6   7   66.14   12.57
  -6   6   7   49.12   10.97
   6  -6  -7   53.26   11.34
   6  -6  -7   67.01   12.49
   6   6  -7   56.92    9.69
   6   6  -7   52.77    9.54
  -6  -6   7   67.32   10.53
  -6   6   8   21.22    7.43
  -6   6   8   15.16    6.51
   6  -6  -8    2.94    4.71
   6  -6  -8   10.30    5.31
   6   6  -8   18.72    5.43
  -6  -6   8   15.79    5.38
  -6   6   9   91.79   15.29
   6  -6  -9   94.90   15.43
   6   6  -9   75.22   12.40
  -6  -6   9   85.32   13.46
  -6   6  10   70.23   13.89
   6  -6 -10   72.09   14.23
   6   6 -10   93.83   13.29
  -6  -6  10   85.95   13.62
  -6   6  11   41.75   10.14
   6  -6 -11   59.61   11.78
   6   6 -11   31.04    8.01
  -6  -6  11   52.86   10.24
  -6   6  12   42.09   10.80
   6  -6 -12   51.11   12.09
  -6  -6  12   74.49   12.50
  -6   6  13    3.29    4.42
   6  -6 -13    1.47    4.13
   6   6 -13   -0.00    3.48
  -6  -6  13    0.14    4.41
  -6   6  14    1.01    3.34
   6  -6 -14   -0.00    4.70
   6   6 -14   -0.00    3.97
  -6  -6  14    1.39    5.01
  -6   6  15   42.02   10.58
  -6   6  15   50.28   11.83
   6  -6 -15   58.63   12.49
   6   6 -15   49.64   10.75
  -6  -6  15   66.26   12.65
  -6   6  16   12.46    6.67
  -6   6  16    7.76    5.20
   6  -6 -16    4.02    5.07
   6   6 -16    3.27    4.23
  -6   6  17   16.13    6.82
   6  -6 -17    4.92    5.44
   6   6 -17   12.61    6.58
  -6   6  18   45.07   10.55
   6   6 -18   41.60   10.31
  -6  -6  18   25.08    9.36
  -6   6  19   15.04    7.10
   6   6 -19    4.43    5.15
  -6  -6  19    4.37    6.03
  -6   6  20    2.35    5.44
   6   6 -20    1.71    4.31
  -6  -6  20   -0.00    4.75
  -6   6  21   11.05    5.85
   6   6 -21   11.97    5.93
  -6  -6  21    7.20    6.77
  -6   6  22    9.86    6.07
   6   6 -22    7.68    6.48
  -6  -6  22    1.54    5.18
  -6   6  23    7.47    6.65
   6   6 -23    9.42    6.71
  -6  -6  23    9.90    7.28
  -6   6  24    0.00    4.02
   6   6 -24    0.00    4.90
  -6  -6  24   13.91    7.88
  -6   6  25   19.29    7.84
   6   6 -25   15.24    7.21
  -6  -6  25    2.47    6.81
  -6   6  26   22.69    8.27
   6   6 -26   11.44    6.18
  -6  -6  26   11.98    7.06
  -6   6  27    5.12    5.35
   6   6 -27   -0.00    4.89
  -6  -6  27    1.02    6.06
  -6   6  28    7.21    5.74
   6   6 -28    0.71    5.01
  -6  -6  28    5.27    7.05
  -6   6  29   -0.00    3.54
   6   6 -29    3.48    5.71
  -6  -6  29    0.46    4.40
  -6   6  30    0.71    3.65
   6   6 -30    6.53    7.10
  -6  -6  30    0.22    5.20
  -6   6  31    7.09    5.73
   6   6 -31   14.47    8.38
  -6  -6  31   15.64    8.60
  -6   6  32    2.74    5.30
   6   6 -32    4.69    5.97
  -6  -6  32   13.43    8.12
  -6   6  33    7.29    6.33
   6   6 -33    0.51    5.22
  -6  -6  33    5.23    6.04
  -6   6  34   -0.00    4.20
  -6  -6  34    2.40    5.57
  -6   6  35    2.43    4.27
  -6  -6  35    5.14    6.93
  -6   6  36   -0.00    4.84
  -6  -6  36   -0.00    6.17
  -6   6  37    3.80    6.10
  -6   7   1    5.76    5.03
  -6   7   1   12.43    5.46
   6   7  -1   15.96    3.76
   6   7  -1   11.75    3.42
  -6  -7   1   16.22    3.84
  -6   7   2    6.10    4.42
  -6   7   2   13.20    5.92
   6   7  -2    6.38    2.97
   6   7  -2   19.94    4.40
  -6  -7   2    9.97    3.62
  -6   7   3  216.70   27.14
  -6   7   3  232.84   26.71
   6   7  -3  209.04   21.91
   6   7  -3  175.54   21.48
  -6  -7   3  187.68   21.78
  -6   7   4   52.80   12.22
  -6   7   4   51.72   11.58
   6  -7  -4   83.18   14.26
   6   7  -4   66.91    9.56
   6   7  -4   52.11    9.00
  -6  -7   4   72.16   10.11
  -6   7   5    7.54    5.40
  -6   7   5   21.61    7.29
   6  -7  -5   18.15    7.42
   6   7  -5   20.91    5.11
  -6  -7   5   12.33    4.60
  -6   7   6    9.08    5.69
   6  -7  -6   14.80    6.18
   6   7  -6   18.51    5.14
  -6  -7   6   14.20    5.13
  -6   7   7    3.74    4.63
   6  -7  -7   17.55    6.46
   6   7  -7   25.54    5.70
  -6  -7   7   17.98    5.61
  -6   7   8   21.68    7.67
   6  -7  -8   36.59   10.02
   6   7  -8   43.92    7.93
  -6  -7   8   31.58    7.65
  -6   7   9  151.35   20.05
   6  -7  -9   96.15   17.44
   6   7  -9  114.95   15.64
  -6  -7   9  112.12   16.48
  -6   7  10    1.35    3.60
   6  -7 -10    3.92    4.37
   6   7 -10    0.72    2.97
   6   7 -10    5.20    3.85
  -6  -7  10   -0.00    3.36
  -6   7  11   12.00    6.29
   6  -7 -11    0.00    2.89
   6   7 -11    0.00    2.99
   6   7 -11    0.14    3.29
  -6  -7  11    1.90    4.43
  -6   7  12   22.95    8.05
  -6   7  12   10.47    5.97
   6  -7 -12   19.84    7.55
   6   7 -12    4.86    4.87
  -6  -7  12   12.70    5.88
  -6   7  13  149.13   20.74
  -6   7  13  126.82   19.85
   6  -7 -13  126.02   20.25
   6   7 -13  105.31   17.13
  -6  -7  13  145.17   19.84
  -6   7  14    0.58    3.84
  -6   7  14    1.35    3.93
   6  -7 -14   12.20    6.15
   6   7 -14    4.83    4.31
  -6  -7  14    4.45    4.28
  -6   7  15    4.07    4.21
   6   7 -15    4.06    4.55
  -6  -7  15    0.00    5.13
  -6   7  16    0.00    4.96
   6   7 -16    0.10    4.43
  -6   7  17    2.14    3.88
   6   7 -17    3.34    4.85
  -6   7  18    1.27    5.23
   6   7 -18    7.68    5.71
  -6  -7  18    1.69    5.00
  -6   7  19   57.72   12.28
   6   7 -19   73.28   13.31
  -6  -7  19   39.57   11.57
  -6   7  20    7.72    5.45
   6   7 -20    7.36    5.21
  -6  -7  20    2.94    5.79
  -6   7  21    2.23    4.65
   6   7 -21    1.56    3.55
  -6  -7  21    3.06    5.77
  -6   7  22    4.89    5.34
   6   7 -22    0.00    4.24
  -6  -7  22    4.27    6.34
  -6   7  23    3.09    4.39
   6   7 -23   10.84    6.42
  -6  -7  23    6.20    7.06
  -6   7  24    3.43    4.70
   6   7 -24    1.09    4.41
  -6  -7  24    4.01    6.03
  -6   7  25    6.28    5.82
   6   7 -25    7.41    6.19
  -6  -7  25   11.92    7.24
  -6   7  26    2.21    4.83
   6   7 -26    2.90    4.85
  -6  -7  26   -0.00    5.47
  -6   7  27   -0.00    4.80
   6   7 -27   -0.00    4.24
  -6  -7  27    1.98    5.80
  -6   7  28   11.35    6.76
   6   7 -28    8.28    6.28
  -6  -7  28    2.53    6.88
  -6   7  29    8.47    6.64
   6   7 -29    1.48    6.24
  -6  -7  29   17.21   10.25
  -6   7  30    3.08    4.88
   6   7 -30    0.71    4.64
  -6  -7  30   -0.00    5.68
  -6   7  31   -0.00    3.90
   6   7 -31    4.45    5.21
  -6  -7  31    0.00    6.42
  -6   7  32    1.69    4.46
   6   7 -32    0.00    4.64
  -6  -7  32   -0.00    5.81
  -6   7  33    0.00    4.88
   6   7 -33    3.81    5.93
  -6  -7  33    0.00    6.35
  -6   7  34   10.50    6.95
   6   7 -34    0.67    5.43
  -6  -7  34    5.23    6.64
  -6   7  35    0.50    4.77
  -6  -7  35    2.19    6.94
  -6   7  36    7.82    6.23
  -6   7  37   -0.00    4.88
  -6   8   1  109.74   17.77
  -6   8   1  109.81   17.19
   6   8  -1   98.10   12.13
  -6  -8   1  105.81   12.58
  -6   8   2    2.99    4.96
  -6   8   2   13.17    5.74
   6   8  -2    3.69    2.54
  -6  -8   2    7.65    3.36
  -6   8   3   -0.00    5.07
  -6   8   3    3.00    4.10
   6   8  -3    2.48    2.61
  -6  -8   3    1.79    2.34
  -6  -8   3   -0.00    0.66
  -6  -8   3   -0.00    0.68
  -6   8   4    4.55    5.77
  -6   8   4   -0.00    3.45
   6   8  -4    1.57    2.88
  -6  -8   4    0.17    2.26
  -6   8   5  221.29   27.50
  -6   8   5  161.42   24.80
   6   8  -5  195.63   21.73
  -6  -8   5  191.75   22.52
  -6   8   6    3.70    4.50
  -6   8   6    0.00    3.82
   6  -8  -6   15.87    7.40
   6   8  -6    6.93    3.84
   6   8  -6    1.07    3.35
  -6  -8   6   11.01    4.50
  -6   8   7   73.10   13.80
   6  -8  -7   62.43   13.77
   6   8  -7   98.80   12.13
   6   8  -7   53.57   10.44
  -6  -8   7   81.95   12.51
  -6   8   8    1.67    4.10
  -6   8   8    0.00    5.25
   6  -8  -8   10.13    5.96
   6   8  -8    1.69    3.67
   6   8  -8   -0.00    3.97
  -6  -8   8    2.15    3.75
  -6   8   9  127.09   18.73
  -6   8   9  106.79   17.55
   6  -8  -9   98.61   16.62
   6  -8  -9   93.45   17.16
   6   8  -9   97.99   14.19
   6   8  -9   91.81   14.32
  -6  -8   9  108.06   15.90
  -6   8  10   38.73   10.02
  -6   8  10   33.44    9.38
   6  -8 -10   28.87    8.48
   6  -8 -10   26.99    9.44
   6   8 -10   40.07    8.07
   6   8 -10   24.71    7.34
  -6  -8  10   53.01   10.19
  -6   8  11   81.82   15.17
   6  -8 -11   90.02   15.55
   6   8 -11   57.43   11.79
  -6  -8  11  100.07   15.01
  -6   8  12   10.22    5.59
   6   8 -12    9.18    5.36
  -6  -8  12   14.54    6.72
  -6   8  13   -0.00    2.96
   6   8 -13   -0.00    4.07
  -6  -8  13    2.73    4.54
  -6   8  14   -0.00    4.19
   6   8 -14    3.14    4.89
  -6  -8  14    6.61    5.46
  -6   8  15   75.66   14.79
   6   8 -15   74.32   13.49
  -6   8  16    1.61    3.00
   6   8 -16   -0.00    3.77
  -6   8  17   21.20    8.17
   6   8 -17   15.07    6.47
  -6  -8  17   36.99    9.98
  -6   8  18    0.26    3.30
   6   8 -18   -0.00    3.60
  -6  -8  18    0.00    5.16
  -6   8  19   19.10    8.07
   6   8 -19   11.46    5.80
  -6  -8  19    8.74    6.75
  -6   8  20    2.03    5.38
   6   8 -20   -0.00    3.34
  -6  -8  20    2.90    5.39
  -6   8  21   12.48    6.81
   6   8 -21   10.35    6.85
  -6  -8  21   11.05    7.58
  -6   8  22   -0.00    4.71
   6   8 -22    3.16    4.33
  -6  -8  22    5.27    4.89
  -6   8  23    5.37    4.98
   6   8 -23   -0.00    3.87
  -6  -8  23    4.99    6.21
  -6   8  24    4.36    5.47
   6   8 -24   -0.00    4.01
  -6  -8  24    0.00    5.28
  -6   8  25    7.17    5.96
   6   8 -25    3.36    5.20
  -6  -8  25   11.59    7.67
  -6   8  26    5.78    5.48
   6   8 -26    0.00    4.87
  -6  -8  26    0.00    4.39
  -6   8  27   10.14    6.60
   6   8 -27   12.68    7.64
  -6  -8  27   19.35    8.85
  -6   8  28   -0.00    4.29
   6   8 -28   -0.00    4.81
  -6  -8  28   -0.00    5.24
  -6   8  29   -0.00    3.88
   6   8 -29   -0.00    3.98
  -6  -8  29    6.26    6.86
  -6   8  30   -0.00    4.17
   6   8 -30   -0.00    5.06
  -6  -8  30   -0.00    6.68
  -6   8  31    1.61    4.75
   6   8 -31    2.75    5.34
  -6  -8  31    0.18    4.41
  -6   8  32   -0.00    5.61
   6   8 -32   -0.00    4.73
  -6  -8  32    4.15    5.98
  -6   8  33    3.79    5.59
   6   8 -33   -0.00    4.63
  -6  -8  33    6.84    8.33
  -6   8  34    0.00    5.74
   6   8 -34   -0.00    4.75
  -6  -8  34   -0.00    5.44
  -6   8  35    1.10    5.71
  -6   8  36    3.39    5.22
  -6   8  37    5.68    6.50
  -6   9   1    1.36    4.54
   6  -9  -1    5.78    5.10
  -6   9   2    3.87    4.98
   6  -9  -2   12.37    5.84
   6   9  -2    0.58    2.31
  -6   9   3  129.19   19.19
   6  -9  -3  119.46   18.25
   6   9  -3   86.10   13.47
  -6  -9   3  144.02   15.44
  -6   9   4   14.96    6.69
   6  -9  -4   22.05    7.91
   6   9  -4    6.06    3.38
  -6  -9   4    8.46    3.92
   6  -9  -5    2.03    3.62
   6   9  -5   -0.00    1.90
  -6  -9   5    0.68    3.01
   6  -9  -6    4.52    4.61
   6   9  -6    3.56    3.61
  -6  -9   6   17.98    5.68
  -6   9   7    7.49    6.02
   6  -9  -7   14.47    6.74
   6   9  -7   23.08    5.91
  -6  -9   7   12.24    5.43
  -6   9   8    2.93    3.67
   6  -9  -8    5.51    5.19
   6   9  -8   -0.00    2.32
   6   9  -8    1.40    2.86
  -6  -9   8   -0.00    2.95
  -6   9   9   61.27   13.28
   6  -9  -9   68.78   12.83
   6   9  -9   59.29   10.47
   6   9  -9   62.04   11.00
  -6  -9   9   70.60   12.33
  -6   9  10    2.97    4.00
   6  -9 -10    0.01    3.49
   6   9 -10    2.07    3.14
   6   9 -10    5.44    4.36
  -6  -9  10    5.66    5.16
  -6   9  11    2.63    4.44
   6  -9 -11   -0.00    4.65
   6   9 -11    0.00    3.81
  -6  -9  11   -0.00    4.66
  -6   9  12    0.13    3.72
   6  -9 -12    6.95    5.30
   6   9 -12    2.98    4.15
  -6  -9  12    2.20    4.40
  -6   9  13   55.47   12.43
   6  -9 -13   78.28   14.20
   6   9 -13   42.51   10.26
  -6  -9  13   59.18   12.04
  -6   9  14    8.61    5.52
   6   9 -14   -0.00    3.74
  -6   9  15    7.02    5.78
   6   9 -15   11.43    5.76
  -6   9  16    7.03    6.53
   6   9 -16    8.00    4.97
  -6   9  17    6.47    5.38
   6   9 -17    4.09    4.17
  -6  -9  17    3.41    5.33
  -6   9  18    1.67    4.24
   6   9 -18    3.24    4.46
  -6  -9  18    0.00    3.03
  -6   9  19   36.86    9.93
   6   9 -19   11.71    6.52
  -6  -9  19   18.11    8.10
  -6   9  20    5.04    5.45
   6   9 -20   -0.00    4.52
  -6  -9  20    1.44    4.88
  -6   9  21    1.61    4.90
   6   9 -21    1.68    3.80
  -6  -9  21    3.22    5.73
  -6   9  22   -0.00    5.22
   6   9 -22    2.71    4.76
  -6  -9  22    0.85    4.14
  -6   9  23   26.80    8.42
   6   9 -23   15.31    6.96
  -6  -9  23   16.97    8.19
  -6   9  24   -0.00    3.92
   6   9 -24    0.00    5.31
  -6  -9  24    2.94    5.42
  -6   9  25    7.03    6.36
   6   9 -25    5.19    6.08
  -6  -9  25    0.00    5.15
  -6   9  26    1.47    4.91
   6   9 -26    3.48    4.52
  -6  -9  26    7.35    6.56
  -6   9  27   -0.00    4.70
   6   9 -27    3.23    5.26
  -6  -9  27   -0.00    4.91
  -6   9  28   -0.00    4.59
   6   9 -28   -0.00    4.78
  -6  -9  28    5.92    6.58
  -6   9  29    1.51    4.76
   6   9 -29    7.91    6.36
  -6  -9  29   -0.00    5.41
  -6   9  30    4.63    5.32
   6   9 -30    4.58    6.23
  -6  -9  30   -0.00    6.89
  -6   9  31    3.83    5.27
   6   9 -31   -0.00    4.51
  -6  -9  31   -0.00    6.25
  -6   9  32    1.21    4.92
   6   9 -32   -0.00    5.11
  -6  -9  32    3.32    6.07
  -6   9  33    2.04    5.19
   6   9 -33   -0.00    5.72
  -6  -9  33    5.40    5.69
  -6   9  34    3.84    5.30
   6   9 -34    2.73    5.67
  -6  -9  34    2.43    6.90
  -6   9  35    4.04    6.05
   6   9 -35    1.42    5.45
  -6   9  36    0.47    5.07
  -6  10   1   24.99    8.91
   6 -10  -1   30.37    9.00
   6  10  -1   36.23    6.38
  -6  10   2   -0.00    4.89
   6 -10  -2    7.49    5.43
   6  10  -2   14.03    4.28
  -6  10   3   -0.00    4.60
   6 -10  -3   -0.00    4.37
   6  10  -3    0.00    2.78
  -6  10   4    0.00    4.69
   6 -10  -4    3.20    5.05
   6  10  -4    3.96    3.39
  -6  10   5   27.15    9.36
   6 -10  -5   25.51    8.47
   6  10  -5   16.88    5.50
  -6  10   6    1.54    3.75
   6 -10  -6    0.00    4.67
   6  10  -6    0.00    2.88
  -6  10   7    6.40    5.98
   6 -10  -7   11.44    6.25
   6  10  -7   14.37    4.94
  -6  10   8   -0.00    3.84
   6 -10  -8    4.19    5.30
   6  10  -8    0.13    2.67
  -6 -10   8   -0.00    3.02
  -6  10   9   -0.00    4.81
  -6  10   9    6.38    4.49
   6 -10  -9   -0.00    3.84
   6  10  -9    0.17    2.73
  -6 -10   9    0.15    3.94
  -6  10  10    6.38    5.69
   6 -10 -10   -0.00    3.16
   6  10 -10    0.00    3.00
  -6 -10  10    3.46    4.38
  -6  10  11   69.59   14.50
   6 -10 -11   51.19   12.80
   6  10 -11   92.35   13.63
  -6 -10  11   84.45   14.25
  -6  10  12    2.76    4.06
   6 -10 -12    0.59    3.10
   6  10 -12    0.62    3.17
  -6 -10  12    1.31    3.95
  -6  10  13    2.52    4.73
   6 -10 -13    8.81    5.86
   6  10 -13    8.69    4.71
  -6 -10  13    4.83    4.65
  -6  10  14   -0.00    4.06
   6 -10 -14   -0.00    3.63
   6  10 -14    5.26    4.66
  -6  10  15   38.26   10.75
   6 -10 -15   55.71   12.19
   6  10 -15   30.08    8.70
  -6  10  16   -0.00    4.33
   6  10 -16    1.58    3.61
  -6 -10  16    2.90    4.52
  -6  10  17   16.23    7.20
   6  10 -17   15.25    6.87
  -6 -10  17   25.31    8.94
  -6  10  18    6.93    5.85
   6  10 -18    1.41    4.64
  -6 -10  18    4.03    5.22
  -6  10  19    0.23    3.94
   6  10 -19    3.87    5.40
  -6 -10  19    1.56    5.20
  -6  10  20   -0.00    4.68
   6  10 -20    1.67    4.46
  -6 -10  20    0.00    4.68
  -6  10  21   56.71   12.34
   6  10 -21   20.81    8.24
  -6 -10  21   27.72    9.55
  -6  10  22    1.49    3.99
   6  10 -22    2.35    5.49
  -6 -10  22    1.92    4.54
  -6  10  23    2.69    4.14
   6  10 -23    3.32    5.54
  -6 -10  23   -0.00    5.36
  -6  10  24    3.05    5.20
   6  10 -24    0.00    3.96
  -6 -10  24   -0.00    5.18
  -6  10  25    3.39    5.24
   6  10 -25   -0.00    4.61
  -6 -10  25    5.20    6.66
  -6  10  26   -0.00    4.55
   6  10 -26   -0.00    4.34
  -6 -10  26    1.12    3.94
  -6  10  27    3.51    5.65
   6  10 -27    6.89    5.46
  -6 -10  27    2.31    5.90
  -6  10  28    4.14    5.19
   6  10 -28   -0.00    6.12
  -6 -10  28    1.10    4.93
  -6  10  29    6.20    6.10
   6  10 -29    1.54    5.20
  -6 -10  29    0.49    4.66
  -6  10  30    0.64    4.78
   6  10 -30    1.24    5.42
  -6 -10  30   -0.00    6.49
  -6  10  31   -0.00    5.83
   6  10 -31    1.66    5.83
  -6 -10  31   -0.00    5.88
  -6  10  32   -0.00    5.02
   6  10 -32   -0.00    5.66
  -6 -10  32    2.10    6.10
  -6  10  33    3.62    5.92
   6  10 -33    3.40    5.77
  -6 -10  33    3.98    6.61
  -6  10  34   -0.00    4.78
   6  10 -34   -0.00    4.47
  -6  10  35    0.00    5.66
   6  10 -35    4.47    5.35
  -6  11   1    0.00    6.05
   6 -11  -1    2.71    4.29
   6  11  -1    5.09    3.07
  -6  11   2    2.23    4.33
   6 -11  -2   -0.00    3.92
   6  11  -2   -0.00    2.07
  -6  11   3   29.40    9.44
   6 -11  -3   34.84    9.66
   6  11  -3   20.57    5.56
  -6  11   4   -0.00    5.03
   6 -11  -4    2.46    4.61
   6  11  -4    1.00    2.71
  -6  11   5    0.23    4.20
   6 -11  -5    3.49    4.44
   6  11  -5    0.45    2.63
  -6  11   6    7.05    5.33
   6 -11  -6    0.00    4.31
   6  11  -6    3.89    3.17
  -6  11   7   20.10    7.70
   6 -11  -7    1.33    4.49
   6  11  -7    5.78    4.34
  -6  11   8   11.97    6.62
   6 -11  -8   16.49    7.05
   6  11  -8    7.48    4.03
  -6  11   9   15.57    7.53
   6 -11  -9   14.34    6.93
   6  11  -9   28.05    7.06
  -6  11  10    2.21    5.28
   6 -11 -10    7.35    5.35
   6  11 -10    0.00    3.94
  -6  11  11    0.70    4.10
   6 -11 -11   -0.00    4.04
   6  11 -11    0.05    3.74
  -6  11  12   12.32    5.88
   6 -11 -12    4.90    4.75
   6  11 -12    0.00    3.47
  -6  11  13   14.82    7.04
   6 -11 -13    8.16    5.71
   6  11 -13   30.82    7.74
  -6  11  14    1.66    4.03
   6 -11 -14    3.30    4.21
   6  11 -14   -0.00    3.81
  -6  11  15   28.60    8.98
   6 -11 -15   12.36    6.94
   6  11 -15    4.62    3.84
  -6 -11  15   10.94    6.22
  -6  11  16   -0.00    4.60
   6 -11 -16    1.07    4.51
   6  11 -16   -0.00    4.44
  -6 -11  16    0.00    5.08
  -6  11  17   11.67    6.18
   6 -11 -17   22.65    8.09
   6  11 -17   11.96    5.88
  -6 -11  17    6.24    6.29
  -6  11  18   -0.00    4.43
   6 -11 -18   -0.00    4.14
   6  11 -18    0.00    3.41
  -6 -11  18    0.03    4.98
  -6  11  19   14.95    7.36
   6  11 -19    8.78    4.77
  -6 -11  19   16.16    8.01
  -6  11  20    2.85    4.39
   6  11 -20    2.23    4.41
  -6 -11  20   -0.00    3.67
  -6  11  21    1.58    4.75
   6  11 -21   -0.00    4.70
  -6 -11  21   -0.00    4.94
  -6  11  22   -0.00    4.84
   6  11 -22   -0.00    4.52
  -6 -11  22    0.00    4.78
  -6  11  23    0.00    4.30
   6  11 -23   27.91    8.67
  -6 -11  23   13.23    7.90
  -6  11  24    4.76    5.33
   6  11 -24    4.30    5.51
  -6 -11  24    1.85    5.79
  -6  11  25    0.00    4.82
   6  11 -25   15.97    7.49
  -6 -11  25    5.42    6.31
  -6  11  26   -0.00    4.88
   6  11 -26    1.35    4.91
  -6 -11  26   -0.00    5.20
  -6  11  27   -0.00    5.34
   6  11 -27    0.00    5.12
  -6 -11  27    5.49    5.56
  -6  11  28   -0.00    5.71
   6  11 -28    2.14    5.75
  -6 -11  28   -0.00    5.38
  -6  11  29    3.46    6.57
   6  11 -29   11.42    7.24
  -6 -11  29   -0.00    6.85
  -6  11  30   -0.00    3.47
   6  11 -30   -0.00    3.93
  -6 -11  30   -0.00    5.22
  -6  11  31    0.00    4.86
   6  11 -31    0.57    4.36
  -6 -11  31    3.03    7.34
  -6  11  32    1.78    5.78
   6  11 -32    1.12    4.97
  -6 -11  32    7.22    7.60
  -6  12   1   13.11    7.00
   6 -12  -1    8.11    5.73
   6  12  -1   38.06    6.49
  -6  12   2    1.22    5.58
   6 -12  -2    5.77    5.26
   6  12  -2    2.81    2.98
  -6  12   3    4.63    4.72
   6 -12  -3    2.64    5.03
   6  12  -3    1.25    2.67
  -6  12   4    0.00    4.11
   6 -12  -4    0.97    4.24
   6  12  -4    2.85    3.06
  -6  12   5   22.46    8.51
   6 -12  -5   26.63    8.32
   6  12  -5   20.21    6.06
  -6  12   6    0.00    3.99
   6 -12  -6    1.94    4.80
   6  12  -6    3.70    4.00
  -6  12   7    1.52    5.71
   6 -12  -7    8.20    5.75
   6  12  -7    4.23    4.17
  -6  12   8    1.74    4.22
   6 -12  -8   -0.00    4.25
   6  12  -8    0.66    3.43
  -6  12   9   -0.00    4.77
   6 -12  -9   16.21    6.71
   6  12  -9    2.28    4.26
  -6  12  10    1.02    3.48
   6 -12 -10   -0.00    3.75
   6  12 -10    0.00    3.21
  -6  12  11   14.93    7.11
   6 -12 -11    4.25    4.67
   6  12 -11   13.00    6.13
   6 -12 -12   -0.00    2.90
   6  12 -12    0.00    3.41
  -6  12  13    6.94    5.67
   6 -12 -13    1.05    4.30
   6  12 -13    3.57    4.69
  -6  12  14   -0.00    4.66
   6 -12 -14   -0.00    3.84
   6  12 -14    0.99    4.39
  -6  12  15   10.45    6.65
   6 -12 -15    5.05    4.88
   6  12 -15    9.20    5.07
  -6  12  16    0.00    4.00
   6 -12 -16    0.00    3.69
   6  12 -16    0.00    3.96
  -6  12  17    4.42    5.57
   6 -12 -17   14.76    7.25
   6  12 -17    4.79    4.72
  -6  12  18    6.63    5.84
   6 -12 -18    0.68    3.50
   6  12 -18    2.46    4.59
  -6  12  19    2.79    4.86
   6 -12 -19   -0.00    3.64
   6  12 -19    2.89    3.77
  -6  12  20   -0.00    4.68
   6 -12 -20    3.65    4.00
   6  12 -20    3.58    4.50
  -6 -12  20    4.44    5.88
  -6  12  21   16.85    8.02
   6 -12 -21   23.10    8.16
   6  12 -21   15.41    7.65
  -6 -12  21   16.53    8.08
  -6  12  22    0.00    4.10
   6  12 -22   -0.00    4.23
  -6 -12  22   -0.00    5.13
  -6  12  23    0.89    5.65
   6  12 -23   -0.00    3.20
  -6 -12  23    2.66    5.94
  -6  12  24   -0.00    5.49
   6  12 -24   -0.00    3.03
  -6 -12  24   -0.00    5.44
  -6  12  25    8.45    5.84
   6  12 -25    2.00    5.33
  -6 -12  25    0.00    6.09
  -6  12  26   -0.00    4.43
   6  12 -26    1.92    5.73
  -6 -12  26    2.04    5.07
  -6  12  27    0.00    3.51
   6  12 -27    0.00    5.27
  -6 -12  27   -0.00    4.74
  -6  12  28    2.66    4.38
   6  12 -28    4.24    5.40
  -6 -12  28    5.12    7.20
   6  12 -29    0.77    4.84
  -6 -12  29    2.11    4.84
  -6 -12  30   -0.00    5.47
  -6 -12  31    0.00    5.25
  -6  13   1    6.92    5.16
   6 -13  -1    1.67    3.97
   6  13  -1    3.90    3.01
  -6  13   2   -0.00    4.38
   6 -13  -2   -0.00    3.95
   6  13  -2    4.48    3.34
  -6  13   3   15.97    8.50
   6 -13  -3   35.36    9.91
   6  13  -3   27.68    6.43
  -6  13   4   15.33    6.66
   6 -13  -4   12.41    6.05
   6  13  -4    7.72    3.94
  -6  13   5    9.78    5.18
   6 -13  -5    9.22    5.28
   6  13  -5    5.79    3.88
  -6  13   6    0.00    5.08
   6 -13  -6    9.10    5.74
   6  13  -6    1.34    2.66
  -6  13   7   12.71    7.09
   6 -13  -7    0.63    4.71
   6  13  -7    3.25    3.91
  -6  13   8   13.25    7.02
   6 -13  -8    8.85    6.07
   6  13  -8    0.00    3.53
  -6  13   9    3.58    5.43
   6 -13  -9   33.07    9.46
   6  13  -9   15.77    6.54
  -6  13  10    0.36    4.01
   6 -13 -10   -0.00    4.62
   6  13 -10    2.56    4.03
  -6  13  11   -0.00    2.37
   6 -13 -11    7.24    5.70
   6  13 -11   -0.00    3.76
  -6  13  12    6.40    4.93
   6 -13 -12    2.72    4.68
   6  13 -12    5.88    4.74
  -6  13  13    4.71    4.67
   6 -13 -13   18.60    7.58
   6  13 -13    0.69    3.28
   6 -13 -14    2.69    4.74
   6  13 -14    4.09    4.13
  -6  13  15    9.23    5.95
   6 -13 -15    4.65    5.18
   6  13 -15    0.00    3.33
  -6  13  16    0.55    3.46
   6 -13 -16   -0.00    4.60
   6  13 -16   -0.00    3.57
  -6  13  17    2.41    4.59
   6 -13 -17    2.78    5.35
   6  13 -17    1.76    4.24
  -6  13  18   -0.00    3.55
   6 -13 -18   -0.00    3.70
   6  13 -18    0.00    4.29
  -6  13  19    0.00    3.68
   6 -13 -19    5.34    4.98
   6  13 -19   12.89    6.26
  -6  13  20   -0.00    4.35
   6 -13 -20    4.41    4.45
   6  13 -20    4.03    4.79
  -6  13  21    2.14    5.41
   6 -13 -21    1.65    4.52
   6  13 -21    0.00    3.41
  -6  13  22   -0.00    4.34
   6 -13 -22    0.16    3.04
   6  13 -22   -0.00    5.06
  -6  13  23    2.34    5.98
   6 -13 -23    5.03    5.39
   6  13 -23    0.18    4.24
  -6  13  24    4.41    5.81
   6  13 -24    1.86    3.99
   6  13 -25    7.57    5.89
   6  13 -26    0.74    4.67
  -6 -13  28    0.56    6.09
  -6 -13  29    1.23    6.05
  -6 -13  30   -0.00    5.73
  -6  14   1    7.96    6.33
   6 -14  -1    3.44    5.40
   6  14  -1   12.90    4.32
  -6  14   2    5.31    5.49
   6 -14  -2    0.63    3.98
   6  14  -2    6.81    3.75
  -6  14   3   -0.00    4.58
   6 -14  -3    1.37    4.58
   6  14  -3   -0.00    2.31
  -6  14   4   -0.00    3.88
   6 -14  -4    0.95    3.88
   6  14  -4    3.87    3.14
  -6  14   5    5.48    5.33
   6 -14  -5   12.58    7.37
   6  14  -5    8.17    3.99
  -6  14   6   13.90    6.93
   6 -14  -6   15.09    6.90
   6  14  -6    7.35    4.42
  -6  14   7    8.91    5.66
   6 -14  -7   13.12    6.66
   6  14  -7   10.93    5.06
  -6  14   8   -0.00    5.43
   6 -14  -8   -0.00    3.77
   6  14  -8   -0.00    3.81
  -6  14   9    5.46    5.27
   6 -14  -9    7.05    5.81
   6  14  -9    6.21    4.61
  -6  14  10    4.79    5.40
   6 -14 -10    0.87    4.30
   6  14 -10    7.35    4.43
  -6  14  11    0.99    3.85
   6 -14 -11    1.26    4.28
   6  14 -11    7.62    4.66
  -6  14  12    0.42    4.05
   6 -14 -12    0.03    3.88
   6  14 -12    0.00    3.65
  -6  14  13    2.08    5.13
   6 -14 -13    3.75    5.46
   6  14 -13    2.69    4.40
  -6  14  14    3.63    5.02
   6 -14 -14    4.41    5.79
   6  14 -14    0.00    4.45
  -6  14  15    4.89    4.91
   6 -14 -15    0.00    4.59
   6  14 -15    3.20    4.52
   6 -14 -16    4.06    4.39
   6  14 -16    2.55    4.72
   6 -14 -17    3.23    5.03
   6  14 -17    0.00    4.56
  -6  14  18   -0.00    3.59
   6 -14 -18   -0.00    5.63
   6  14 -18   -0.00    3.77
  -6  14  19   -0.00    3.64
   6  14 -19   -0.00    3.74
   6  14 -20    0.00    4.01
   6  14 -21    7.08    5.41
   6  14 -22    1.89    5.18
  -6  15   1    3.04    4.66
   6 -15  -1   -0.00    4.03
   6  15  -1    0.57    2.47
  -6  15   2   -0.00    3.24
   6 -15  -2    6.88    5.64
   6  15  -2    2.26    2.77
  -6  15   3    1.49    4.66
   6 -15  -3    0.00    4.28
   6  15  -3    1.37    2.78
  -6  15   4   -0.00    4.54
   6 -15  -4   -0.00    4.49
   6  15  -4    6.13    3.47
  -6  15   5    0.42    4.86
   6 -15  -5    0.00    3.97
   6  15  -5    2.27    3.16
  -6  15   6    0.24    5.07
   6 -15  -6    0.00    3.80
   6  15  -6   -0.00    2.82
  -6  15   7    3.09    4.58
   6 -15  -7    3.18    4.82
   6  15  -7    5.01    3.67
  -6  15   8   -0.00    4.83
   6 -15  -8    2.44    4.17
   6  15  -8    1.25    3.81
  -6  15   9    1.60    3.71
   6 -15  -9    4.98    5.80
   6  15  -9    1.15    3.80
  -6  15  10    5.42    5.95
   6 -15 -10   -0.00    4.04
   6  15 -10   -0.00    3.60
  -6  15  11    5.78    5.53
   6 -15 -11    1.68    4.90
   6  15 -11   -0.00    3.93
  -6  15  12    4.92    6.97
   6 -15 -12   12.76    6.80
   6  15 -12    1.63    3.27
  -6  15  13   11.94    7.30
   6 -15 -13    3.57    5.06
   6  15 -13    0.42    3.91
  -6  15  14    5.80    5.97
   6  15 -14    7.94    5.64
  -6  15  15    0.00    3.24
   6  15 -15    1.92    4.67
  -6  15  16   -0.00    4.75
   6  15 -16   -0.00    4.38
  -6  15  17    1.59    4.72
   6  15 -17   -0.00    3.79
  -6  16   1    1.61    4.57
   6 -16  -1    0.67    4.67
   6  16  -1   -0.00    2.61
  -6  16   2    0.27    4.83
   6 -16  -2    0.87    5.06
   6  16  -2    0.00    2.84
  -6  16   3   -0.00    4.90
   6 -16  -3    4.11    6.11
   6  16  -3   -0.00    2.79
  -6  16   4    2.94    6.04
   6 -16  -4   -0.00    3.62
   6  16  -4    3.66    3.28
  -6  16   5   -0.00    5.37
   6 -16  -5    1.23    4.48
   6  16  -5   -0.00    2.73
  -6  16   6    4.18    4.93
   6 -16  -6    0.12    4.55
   6  16  -6    5.84    4.35
  -6  16   7    0.55    3.59
   6 -16  -7   -0.00    3.62
   6  16  -7    0.00    2.56
  -6  16   8    1.66    6.04
   6 -16  -8   -0.00    3.77
   6  16  -8   -0.00    3.05
  -6  16   9   -0.00    5.59
   6  16  -9    0.02    3.25
  -6  16  10   -0.00    4.97
   6  16 -10   -0.00    4.04
  -6  16  11    0.59    4.01
   6  16 -11    0.52    3.97
  -6  16  12    2.56    5.28
   6  16 -12    0.73    3.86
  -6  16  13    5.27    5.33
  -6  17   1    1.05    4.95
   6 -17  -1   -0.00    4.38
   6  17  -1   -0.00    2.43
  -6  17   2   -0.00    4.68
   6 -17  -2   -0.00    4.01
   6  17  -2    2.34    3.08
  -6  17   3    0.00    5.35
   6 -17  -3    3.51    5.03
   6  17  -3    4.32    3.54
  -6  17   4    0.00    4.91
   6  17  -4    2.76    3.35
  -6  17   5    0.43    4.16
   6  17  -5    2.78    3.46
   6  17  -6    1.79    3.26
  -5   0   1    1.70    3.32
  -5   0   1    0.94    2.28
  -5   0   1    0.18    2.40
   5   0  -1   -0.00    2.01
   5   0  -1    2.69    2.89
  -5   0   2    0.84    2.23
  -5   0   2   -0.00    2.89
   5   0  -2    0.00    2.71
   5   0  -2   -0.00    3.26
  -5   0   3   78.08   11.35
  -5   0   3   81.52   11.07
   5   0  -3   63.81   10.37
   5   0  -3   81.89   11.66
  -5   0   4    0.00    3.09
  -5   0   4    0.60    2.77
   5   0  -4   -0.00    2.70
   5   0  -4   -0.00    3.79
  -5   0   5 2353.67  199.37
  -5   0   5 2100.49  198.14
   5   0  -5 2053.78  198.04
   5   0  -5 2076.64  198.81
  -5   0   6   -0.00    3.01
  -5   0   6    0.42    3.03
   5   0  -6    0.00    2.56
   5   0  -6    0.23    3.70
  -5   0   7   46.88    8.13
  -5   0   7   29.22    6.39
   5   0  -7   62.84    8.87
   5   0  -7    7.04    4.99
  -5   0   8    0.68    3.74
  -5   0   8    1.05    3.58
   5   0  -8    0.43    3.18
   5   0  -8    0.55    3.17
  -5   0   9  463.36   49.19
  -5   0   9  480.85   48.80
   5   0  -9  460.70   48.91
   5   0  -9  510.04   50.12
  -5   0  10   -0.00    3.62
  -5   0  10   -0.00    3.64
   5   0 -10    0.70    3.23
   5   0 -10    2.58    4.17
  -5   0  11   41.46    8.27
  -5   0  11   23.01    6.57
   5   0 -11   26.28    7.07
   5   0 -11   29.50    7.59
  -5   0  12    0.67    3.20
  -5   0  12   -0.00    2.38
   5   0 -12    0.00    3.83
   5   0 -12   -0.00    3.36
  -5   0  13    2.12    4.19
  -5   0  13    3.85    3.46
   5   0 -13    9.24    4.78
   5   0 -13    3.65    4.36
  -5   0  14    3.46    4.27
  -5   0  14    3.01    3.09
   5   0 -14    0.00    3.15
  -5   0  15   99.92   16.21
  -5   0  15  157.01   17.64
   5   0 -15   88.15   16.04
  -5   0  16    1.54    3.35
  -5   0  16   -0.00    3.22
   5   0 -16    1.85    3.49
  -5   0  17   88.67   14.85
  -5   0  17   80.89   13.37
   5   0 -17   73.52   13.99
  -5   0  18   -0.00    3.23
   5   0 -18   -0.00    4.47
  -5   0  19  124.50   18.63
   5   0 -19  147.54   20.82
   5   0 -20    3.67    4.14
  -5   0  21  135.59   21.69
   5   0 -21  179.79   23.94
  -5   0  22   -0.00    4.78
   5   0 -22   -0.00    4.44
  -5   0  23   -0.00    6.33
   5   0 -23    9.37    6.01
  -5   0  24    1.21    3.83
   5   0 -24   -0.00    4.69
  -5   0  25   15.73    7.52
   5   0 -25   -0.00    5.31
  -5   0  26    1.86    4.13
   5   0 -26    0.00    4.25
  -5   0  27   24.68    9.57
   5   0 -27   12.05    7.40
  -5   0  28    3.88    4.96
  -5   0  29   -0.00    5.59
  -5   0  30   -0.00    6.23
  -5   0  31   34.83   11.06
  -5   0  32    2.38    4.52
  -5   0  33    0.00    5.44
  -5   0  34    0.44    6.24
  -5   0  35    3.12    6.38
  -5   0  36    0.21    4.56
  -5   0  37    3.99    5.71
  -5   0  38   -0.00    5.75
  -5   0  39    6.82    7.20
[truncated: 877,543 more chars]
