# Supplementary material for: LED-pump-X-ray-multiprobe crystallography for sub-second timescales
Source: Commun Chem. 2022 Aug 26;5:102. doi: 10.1038/s42004-022-00716-1 (PMC9814726; doi:10.1038/s42004-022-00716-1)
Supplement: Supplementary file 10 — Supplementary Data 1 [file 42004_2022_716_MOESM10_ESM.zip › CIFs/8s_270K/270K_8s_t16_decay.cif]

 data_global

# SUBMISSION DETAILS
 
_publ_contact_author_name       'Hatcher, Lauren'
_publ_contact_author_address
;
School of Chemistry
Cardiff University
Main Building
Park Place 
Cardiff
CF10 3AT
United Kingdom
;
_publ_contact_author_email       'HatcherL1@cardiff.ac.uk'
_publ_requested_category          FM
_publ_section_comment
; 
?
;
_publ_section_references
;
Diamond General Data Aquisition (GDA) software: http://www.opengda.org/

XIA2: Winter, G. (2010) J. Appl. Cryst. 43, 186-190.
POINTLESS: Evans, P. (2006) Acta Cryst. D62, 72-82.
AIMLESS: Evans, P. R. and Murshudov, G. N. (2013) Acta Cryst. D69, 1204-1214.
DIALS: Winter, G., et al. Acta Cryst. (2018) D74, 85-97.
CCP4: Winn, M. D. et al. (2011) Acta Cryst. D67, 235-242.
   
SHELXL: Sheldrick G. M. (2015). Acta Cryst. C71, 3-8.
SHELXT:	Sheldrick, G. M. (2015). Acta Cryst. A71, 3-8.
 
OLEX2: Dolomanov, O.V.; Bourhis, L.J.; Gildea, R.J.; Howard, J.A.K.; Puschmann,
 H., OLEX2: A complete structure solution, refinement and analysis program 
 (2009). J. Appl. Cryst., 42, 339-341.

MERCURY: Macrae, C. F., Bruno, I. J., Chisholm, J. A., Edgington,
P. R., McCabe, P., Pidcock, E., Rodriguez-Monge, L., Taylor, R.,
van de Streek, J. & Wood, P. A. (2008). J. Appl. Cryst. 41, 466-470.
;

####
 
data_270K_8s_t16_decay
 
_audit_creation_method            'SHELXL-2018/3'
_shelx_SHELXL_version_number      '2018/3'
_chemical_name_systematic         
;
Nitro-(N,N,N',N'-tetrabutyldiethylenetriamine)palladium(II)
tetraphenylborate, tetrahydrofuran solvate
;
_chemical_name_common             ?
_chemical_melting_point           ?
_chemical_formula_moiety          
;
C20 H45 N4 O2 Pd, C24 H20 B, C4 H8 O
;
_chemical_formula_sum            'C48 H73 B N4 O3 Pd' 
_chemical_formula_weight          871.31

loop_
 _atom_type_symbol
 _atom_type_description
 _atom_type_scat_dispersion_real
 _atom_type_scat_dispersion_imag
 _atom_type_scat_source
 'C'  'C'   0.0010   0.0010
 'International Tables Vol C Tables 4.2.6.8 and 6.1.1.4'
 'H'  'H'   0.0000   0.0000
 'International Tables Vol C Tables 4.2.6.8 and 6.1.1.4'
 'B'  'B'   0.0000   0.0000
 'International Tables Vol C Tables 4.2.6.8 and 6.1.1.4'
 'N'  'N'   0.0030   0.0020
 'International Tables Vol C Tables 4.2.6.8 and 6.1.1.4'
 'O'  'O'   0.0050   0.0030
 'International Tables Vol C Tables 4.2.6.8 and 6.1.1.4'
 'Pd'  'Pd'  -2.5040   0.6150
 'International Tables Vol C Tables 4.2.6.8 and 6.1.1.4'
 
_space_group_crystal_system       monoclinic
_space_group_IT_number            14
_space_group_name_H-M_alt         'P 21/n'
_space_group_name_Hall            '-P 2yn'
 
_shelx_space_group_comment
;
The symmetry employed for this shelxl refinement is uniquely defined
by the following loop, which should always be used as a source of
symmetry information in preference to the above space-group names.
They are only intended as comments.
;
 
loop_
 _space_group_symop_operation_xyz
 'x, y, z'
 '-x+1/2, y+1/2, -z+1/2'
 '-x, -y, -z'
 'x-1/2, -y-1/2, z-1/2'
 
_cell_length_a                    11.6946(7)
_cell_length_b                    13.6084(9)
_cell_length_c                    30.2193(19)
_cell_angle_alpha                 90
_cell_angle_beta                  93.275(6)
_cell_angle_gamma                 90
_cell_volume                      4801.4(5)
_cell_formula_units_Z             4
_cell_measurement_temperature     270(2)
_cell_measurement_reflns_used     8208
_cell_measurement_theta_max       19.5612234907
_cell_measurement_theta_min       1.24586034964
 
_exptl_crystal_description        Plate
_exptl_crystal_colour             Yellow
_exptl_crystal_density_meas       ?
_exptl_crystal_density_method     ?
_exptl_crystal_density_diffrn     1.205          
_exptl_crystal_F_000              1856
_exptl_transmission_factor_min    ?
_exptl_transmission_factor_max    ?
_exptl_crystal_size_max           0.100
_exptl_crystal_size_mid           0.100
_exptl_crystal_size_min           0.050
_exptl_absorpt_coefficient_mu     0.201
_shelx_estimated_absorpt_T_min    0.980
_shelx_estimated_absorpt_T_max    0.990
_exptl_absorpt_correction_T_min   0.996030951181
_exptl_absorpt_correction_T_max   1.0
_exptl_absorpt_correction_type    empirical
_exptl_absorpt_process_details    
;
CCP4 7.0.048: AIMLESS, version 0.5.32 : 29/03/17
Scaling & analysis of unmerged intensities, absorption correction using spherical harmonics
;
_exptl_absorpt_special_details    ?
_diffrn_ambient_temperature       270(2)
_diffrn_radiation_wavelength      0.534
_diffrn_measurement_device_type   'Photon counting pixel array'
_diffrn_radiation_type            Synchrotron
_diffrn_measurement_method        'shutterless scans'
_diffrn_radiation_source          'Diamond Light Source Beamline I19-2'
_diffrn_radiation_monochromator   'Silicon 111'
_diffrn_detector_area_resol_mean  ?
_diffrn_reflns_number             33134
_diffrn_reflns_av_unetI/netI      0.1091
_diffrn_reflns_av_R_equivalents   0.0907
_diffrn_reflns_limit_h_min        -14
_diffrn_reflns_limit_h_max        14
_diffrn_reflns_limit_k_min        -16
_diffrn_reflns_limit_k_max        17
_diffrn_reflns_limit_l_min        -37
_diffrn_reflns_limit_l_max        32
_diffrn_reflns_theta_min          1.378
_diffrn_reflns_theta_max          19.496
_diffrn_reflns_theta_full         18.687
_diffrn_measured_fraction_theta_max   0.990
_diffrn_measured_fraction_theta_full  0.991
_diffrn_reflns_Laue_measured_fraction_max    0.990
_diffrn_reflns_Laue_measured_fraction_full   0.991
_diffrn_reflns_point_group_measured_fraction_max   0.990
_diffrn_reflns_point_group_measured_fraction_full  0.991
_reflns_number_total              9716
_reflns_number_gt                 4577
_reflns_threshold_expression      'I > 2\s(I)'
_reflns_Friedel_coverage          0.000
_reflns_Friedel_fraction_max      .
_reflns_Friedel_fraction_full     .
 
_reflns_special_details
;
 Reflections were merged by SHELXL according to the crystal
 class for the calculation of statistics and refinement.
 
 _reflns_Friedel_fraction is defined as the number of unique
 Friedel pairs measured divided by the number that would be
 possible theoretically, ignoring centric projections and
 systematic absences.
;
 
_computing_data_collection        'Diamond GDA (http://www.opengda.org/)'
_computing_cell_refinement        'DIALS (Winter, 2018)'
_computing_data_reduction         'XIA2 (Winter 2010)'
_computing_structure_solution     'SHELXT (Sheldrick, 2015)'
_computing_structure_refinement   'SHELXL (Sheldrick, 2015)'
_computing_molecular_graphics     'OLEX2 (Dolomanov et al., 2009)'
_computing_publication_material   'MERCURY (Macrae et al., 2008)'
_refine_special_details           ?
_refine_ls_structure_factor_coef  Fsqd
_refine_ls_matrix_type            full
_refine_ls_weighting_scheme       calc
_refine_ls_weighting_details
'w=1/[\s^2^(Fo^2^)+(0.0632P)^2^] where P=(Fo^2^+2Fc^2^)/3'
_atom_sites_solution_primary      ?
_atom_sites_solution_secondary    ?
_atom_sites_solution_hydrogens    geom
_refine_ls_hydrogen_treatment     constr
_refine_ls_extinction_method      none
_refine_ls_extinction_coef        .
_refine_ls_number_reflns          9716
_refine_ls_number_parameters      523
_refine_ls_number_restraints      490
_refine_ls_R_factor_all           0.1248
_refine_ls_R_factor_gt            0.0610
_refine_ls_wR_factor_ref          0.1563
_refine_ls_wR_factor_gt           0.1309
_refine_ls_goodness_of_fit_ref    0.886
_refine_ls_restrained_S_all       0.889
_refine_ls_shift/su_max           0.001
_refine_ls_shift/su_mean          0.000
 
loop_
 _atom_site_label
 _atom_site_type_symbol
 _atom_site_fract_x
 _atom_site_fract_y
 _atom_site_fract_z
 _atom_site_U_iso_or_equiv
 _atom_site_adp_type
 _atom_site_occupancy
 _atom_site_site_symmetry_order  
 _atom_site_calc_flag
 _atom_site_refinement_flags_posn
 _atom_site_refinement_flags_adp
 _atom_site_refinement_flags_occupancy
 _atom_site_disorder_assembly
 _atom_site_disorder_group
Pd1 Pd 0.33982(3) 0.77499(3) 0.34642(2) 0.05675(16) Uani 1 1 d . . . . .
N2 N 0.3459(3) 0.9281(3) 0.33745(12) 0.0657(9) Uani 1 1 d . . . . .
N3 N 0.4541(3) 0.7990(2) 0.39799(11) 0.0559(8) Uani 1 1 d . . . . .
H3 H 0.531119 0.788829 0.387627 0.067 Uiso 1 1 calc R U . . .
N4 N 0.3316(3) 0.6317(2) 0.37129(12) 0.0604(8) Uani 1 1 d . . . . .
C1 C 0.4413(4) 0.9635(3) 0.36955(15) 0.0748(13) Uani 1 1 d . . . . .
H1A H 0.514174 0.957761 0.355941 0.090 Uiso 1 1 calc R U . . .
H1B H 0.429364 1.032133 0.376578 0.090 Uiso 1 1 calc R U . . .
C2 C 0.4441(4) 0.9035(3) 0.41131(15) 0.0715(12) Uani 1 1 d . . . . .
H2A H 0.508995 0.922395 0.430898 0.086 Uiso 1 1 calc R U . . .
H2B H 0.374500 0.913677 0.426708 0.086 Uiso 1 1 calc R U . . .
C3 C 0.4342(4) 0.7238(3) 0.43242(14) 0.0623(11) Uani 1 1 d . . . . .
H3A H 0.365058 0.738897 0.447363 0.075 Uiso 1 1 calc R U . . .
H3B H 0.498145 0.722038 0.454297 0.075 Uiso 1 1 calc R U . . .
C4 C 0.4220(3) 0.6261(3) 0.40882(14) 0.0614(11) Uani 1 1 d . . . . .
H4A H 0.494788 0.607921 0.397266 0.074 Uiso 1 1 calc R U . . .
H4B H 0.401359 0.575846 0.429671 0.074 Uiso 1 1 calc R U . . .
C5 C 0.2306(4) 0.9654(3) 0.35080(17) 0.0794(13) Uani 1 1 d . . . . .
H5A H 0.171608 0.934110 0.331827 0.095 Uiso 1 1 calc R U . . .
H5B H 0.220137 0.943684 0.380882 0.095 Uiso 1 1 calc R U . . .
C6 C 0.2111(5) 1.0754(4) 0.3489(2) 0.1064(18) Uani 1 1 d . . . . .
H6A H 0.270325 1.108088 0.367213 0.128 Uiso 1 1 calc R U . . .
H6B H 0.216879 1.097910 0.318620 0.128 Uiso 1 1 calc R U . . .
C7 C 0.0951(5) 1.1032(4) 0.3646(2) 0.135(2) Uani 1 1 d . . . . .
H7A H 0.036560 1.064490 0.348625 0.162 Uiso 1 1 calc R U . . .
H7B H 0.092670 1.087464 0.395865 0.162 Uiso 1 1 calc R U . . .
C8 C 0.0690(7) 1.2103(5) 0.3579(3) 0.209(4) Uani 1 1 d . . . . .
H8A H 0.042970 1.221491 0.327651 0.314 Uiso 1 1 calc R U . . .
H8B H 0.137037 1.248165 0.364746 0.314 Uiso 1 1 calc R U . . .
H8C H 0.010441 1.229790 0.377124 0.314 Uiso 1 1 calc R U . . .
C9 C 0.3656(4) 0.9599(3) 0.29111(15) 0.0738(12) Uani 1 1 d . . . . .
H9A H 0.374238 1.030777 0.290800 0.089 Uiso 1 1 calc R U . . .
H9B H 0.298200 0.943716 0.272351 0.089 Uiso 1 1 calc R U . . .
C10 C 0.4680(4) 0.9148(4) 0.27153(15) 0.0824(13) Uani 1 1 d . . . . .
H10A H 0.464816 0.843925 0.274451 0.099 Uiso 1 1 calc R U . . .
H10B H 0.537260 0.937865 0.287431 0.099 Uiso 1 1 calc R U . . .
C11 C 0.4709(5) 0.9424(4) 0.22268(17) 0.1037(17) Uani 1 1 d . . . . .
H11A H 0.406357 0.912057 0.206357 0.124 Uiso 1 1 calc R U . . .
H11B H 0.462946 1.013081 0.219656 0.124 Uiso 1 1 calc R U . . .
C12 C 0.5790(5) 0.9108(6) 0.2031(2) 0.154(3) Uani 1 1 d . . . . .
H12A H 0.575563 0.926649 0.172093 0.231 Uiso 1 1 calc R U . . .
H12B H 0.588367 0.841092 0.206760 0.231 Uiso 1 1 calc R U . . .
H12C H 0.642745 0.944131 0.217799 0.231 Uiso 1 1 calc R U . . .
C13 C 0.2122(3) 0.6235(3) 0.38868(15) 0.0690(12) Uani 1 1 d . . . . .
H13A H 0.203662 0.675712 0.410099 0.083 Uiso 1 1 calc R U . . .
H13B H 0.156887 0.635686 0.364132 0.083 Uiso 1 1 calc R U . . .
C14 C 0.1808(4) 0.5280(3) 0.41011(17) 0.0803(14) Uani 1 1 d . . . . .
H14A H 0.232972 0.515689 0.435622 0.096 Uiso 1 1 calc R U . . .
H14B H 0.188483 0.474581 0.389243 0.096 Uiso 1 1 calc R U . . .
C15 C 0.0592(4) 0.5310(4) 0.42465(18) 0.0902(16) Uani 1 1 d . . . . .
H15A H 0.008007 0.545021 0.399044 0.108 Uiso 1 1 calc R U . . .
H15B H 0.052565 0.584551 0.445553 0.108 Uiso 1 1 calc R U . . .
C16 C 0.0210(4) 0.4367(4) 0.4460(2) 0.1075(18) Uani 1 1 d . . . . .
H16A H 0.024678 0.383613 0.425220 0.161 Uiso 1 1 calc R U . . .
H16B H -0.056334 0.443991 0.454610 0.161 Uiso 1 1 calc R U . . .
H16C H 0.070337 0.422771 0.471716 0.161 Uiso 1 1 calc R U . . .
C17 C 0.3500(4) 0.5507(3) 0.33896(15) 0.0721(12) Uani 1 1 d . . . . .
H17A H 0.283473 0.546680 0.318335 0.087 Uiso 1 1 calc R U . . .
H17B H 0.355974 0.488958 0.354946 0.087 Uiso 1 1 calc R U . . .
C18 C 0.4549(4) 0.5637(4) 0.31317(16) 0.0860(14) Uani 1 1 d . . . . .
H18A H 0.522354 0.565840 0.333378 0.103 Uiso 1 1 calc R U . . .
H18B H 0.450083 0.625327 0.297064 0.103 Uiso 1 1 calc R U . . .
C19 C 0.4655(6) 0.4785(5) 0.2805(2) 0.137(2) Uani 1 1 d . . . . .
H19A H 0.460183 0.417116 0.296591 0.164 Uiso 1 1 calc R U . . .
H19B H 0.401168 0.481165 0.258812 0.164 Uiso 1 1 calc R U . . .
C20 C 0.5688(6) 0.4779(5) 0.2576(2) 0.167(3) Uani 1 1 d . . . . .
H20A H 0.568128 0.423058 0.237624 0.251 Uiso 1 1 calc R U . . .
H20B H 0.633142 0.472301 0.278665 0.251 Uiso 1 1 calc R U . . .
H20C H 0.574633 0.537869 0.241201 0.251 Uiso 1 1 calc R U . . .
C21 C 0.6566(3) 0.3741(3) 0.42709(15) 0.0628(10) Uani 1 1 d . . . . .
C22 C 0.7090(4) 0.4239(4) 0.39365(17) 0.0786(13) Uani 1 1 d . . . . .
H22 H 0.724966 0.389891 0.368035 0.094 Uiso 1 1 calc R U . . .
C23 C 0.7381(4) 0.5219(4) 0.3970(2) 0.0984(17) Uani 1 1 d . . . . .
H23 H 0.773361 0.552083 0.373750 0.118 Uiso 1 1 calc R U . . .
C24 C 0.7162(4) 0.5754(4) 0.4338(2) 0.0929(16) Uani 1 1 d . . . . .
H24 H 0.738041 0.640987 0.436308 0.112 Uiso 1 1 calc R U . . .
C25 C 0.6610(4) 0.5298(3) 0.46696(19) 0.0829(14) Uani 1 1 d . . . . .
H25 H 0.643591 0.565189 0.492013 0.099 Uiso 1 1 calc R U . . .
C26 C 0.6311(4) 0.4318(3) 0.46356(16) 0.0704(12) Uani 1 1 d . . . . .
H26 H 0.592614 0.403105 0.486352 0.084 Uiso 1 1 calc R U . . .
C27 C 0.7342(4) 0.2017(3) 0.45890(16) 0.0662(11) Uani 1 1 d . . . . .
C28 C 0.8093(4) 0.2503(3) 0.48845(17) 0.0771(14) Uani 1 1 d . . . . .
H28 H 0.803930 0.318325 0.490367 0.093 Uiso 1 1 calc R U . . .
C29 C 0.8919(4) 0.2031(4) 0.51531(19) 0.0962(17) Uani 1 1 d . . . . .
H29 H 0.940827 0.239978 0.534109 0.115 Uiso 1 1 calc R U . . .
C30 C 0.9026(5) 0.1041(4) 0.5146(2) 0.1076(19) Uani 1 1 d . . . . .
H30 H 0.955891 0.072257 0.533674 0.129 Uiso 1 1 calc R U . . .
C31 C 0.8329(5) 0.0521(4) 0.4852(2) 0.112(2) Uani 1 1 d . . . . .
H31 H 0.840509 -0.015840 0.483591 0.135 Uiso 1 1 calc R U . . .
C32 C 0.7509(4) 0.0993(4) 0.4576(2) 0.0972(17) Uani 1 1 d . . . . .
H32 H 0.705590 0.062056 0.437621 0.117 Uiso 1 1 calc R U . . .
C33 C 0.5050(4) 0.2301(3) 0.44459(15) 0.0617(10) Uani 1 1 d . . . . .
C34 C 0.4780(4) 0.1453(3) 0.46690(14) 0.0649(11) Uani 1 1 d . . . . .
H34 H 0.536322 0.100388 0.473596 0.078 Uiso 1 1 calc R U . . .
C35 C 0.3688(4) 0.1232(4) 0.47996(16) 0.0793(14) Uani 1 1 d . . . . .
H35 H 0.355499 0.064732 0.494759 0.095 Uiso 1 1 calc R U . . .
C36 C 0.2804(4) 0.1884(4) 0.47082(18) 0.0868(15) Uani 1 1 d . . . . .
H36 H 0.207187 0.175192 0.479787 0.104 Uiso 1 1 calc R U . . .
C37 C 0.3023(5) 0.2731(4) 0.4483(2) 0.0961(18) Uani 1 1 d . . . . .
H37 H 0.243489 0.317522 0.441497 0.115 Uiso 1 1 calc R U . . .
C38 C 0.4115(4) 0.2926(3) 0.43556(19) 0.0882(16) Uani 1 1 d . . . . .
H38 H 0.423596 0.350464 0.420137 0.106 Uiso 1 1 calc R U . . .
C39 C 0.6356(5) 0.2128(3) 0.37501(17) 0.0784(13) Uani 1 1 d . . . . .
C40 C 0.5423(5) 0.2203(4) 0.34462(18) 0.0914(15) Uani 1 1 d . . . . .
H40 H 0.473316 0.244259 0.354025 0.110 Uiso 1 1 calc R U . . .
C41 C 0.5494(7) 0.1924(4) 0.2996(2) 0.112(2) Uani 1 1 d . . . . .
H41 H 0.485789 0.199707 0.280002 0.135 Uiso 1 1 calc R U . . .
C42 C 0.6477(8) 0.1553(6) 0.2849(3) 0.143(3) Uani 1 1 d . . . . .
H42 H 0.652041 0.136809 0.255437 0.172 Uiso 1 1 calc R U . . .
C43 C 0.7410(7) 0.1454(6) 0.3144(2) 0.158(3) Uani 1 1 d . . . . .
H43 H 0.809005 0.119819 0.304790 0.190 Uiso 1 1 calc R U . . .
C44 C 0.7345(6) 0.1732(5) 0.3580(2) 0.128(2) Uani 1 1 d . . . . .
H44 H 0.799103 0.165242 0.377055 0.153 Uiso 1 1 calc R U . . .
B1 B 0.6318(5) 0.2549(4) 0.4268(2) 0.0685(11) Uani 1 1 d . . . . .
O3 O 0.6829(3) 0.8055(3) 0.36375(13) 0.1028(11) Uani 0.648(18) 1 d D . P A 1
C45 C 0.7289(9) 0.7593(12) 0.3267(4) 0.109(2) Uani 0.648(18) 1 d D . P A 1
H45A H 0.707140 0.795450 0.299893 0.130 Uiso 0.648(18) 1 calc R U P A 1
H45B H 0.699138 0.692951 0.323551 0.130 Uiso 0.648(18) 1 calc R U P A 1
C46 C 0.8549(9) 0.7565(14) 0.3334(6) 0.128(2) Uani 0.648(18) 1 d D . P A 1
H46A H 0.890711 0.781612 0.307568 0.153 Uiso 0.648(18) 1 calc R U P A 1
H46B H 0.881363 0.689921 0.339093 0.153 Uiso 0.648(18) 1 calc R U P A 1
C47 C 0.8821(8) 0.8200(14) 0.3724(4) 0.128(2) Uani 0.648(18) 1 d D . P A 1
H47A H 0.930035 0.784808 0.394367 0.153 Uiso 0.648(18) 1 calc R U P A 1
H47B H 0.922822 0.878269 0.363633 0.153 Uiso 0.648(18) 1 calc R U P A 1
C48 C 0.7752(8) 0.8472(10) 0.3907(4) 0.109(2) Uani 0.648(18) 1 d D . P A 1
H48A H 0.773154 0.822982 0.420812 0.130 Uiso 0.648(18) 1 calc R U P A 1
H48B H 0.767997 0.918167 0.391254 0.130 Uiso 0.648(18) 1 calc R U P A 1
O3A O 0.6829(3) 0.8055(3) 0.36375(13) 0.1028(11) Uani 0.352(18) 1 d D . P A 2
C45A C 0.7443(17) 0.784(2) 0.3249(7) 0.109(2) Uani 0.352(18) 1 d D . P A 2
H45C H 0.729405 0.833536 0.302180 0.130 Uiso 0.352(18) 1 calc R U P A 2
H45D H 0.722883 0.720138 0.312840 0.130 Uiso 0.352(18) 1 calc R U P A 2
C46A C 0.8663(16) 0.785(2) 0.3412(12) 0.128(2) Uani 0.352(18) 1 d D . P A 2
H46C H 0.886138 0.730196 0.360543 0.153 Uiso 0.352(18) 1 calc R U P A 2
H46D H 0.918232 0.788538 0.317381 0.153 Uiso 0.352(18) 1 calc R U P A 2
C47A C 0.8599(16) 0.878(2) 0.3654(8) 0.128(2) Uani 0.352(18) 1 d D . P A 2
H47C H 0.917372 0.879642 0.389808 0.153 Uiso 0.352(18) 1 calc R U P A 2
H47D H 0.872828 0.932907 0.345860 0.153 Uiso 0.352(18) 1 calc R U P A 2
C48A C 0.7477(16) 0.8833(15) 0.3816(7) 0.109(2) Uani 0.352(18) 1 d D . P A 2
H48C H 0.752268 0.879220 0.413702 0.130 Uiso 0.352(18) 1 calc R U P A 2
H48D H 0.712105 0.945309 0.373028 0.130 Uiso 0.352(18) 1 calc R U P A 2
O1 O 0.1249(3) 0.7594(3) 0.29894(11) 0.1253(12) Uani 0.964(5) 1 d D . P B 3
O2 O 0.2618(3) 0.72435(19) 0.25984(12) 0.1253(12) Uani 0.964(5) 1 d D . P B 3
N1 N 0.2256(3) 0.74940(13) 0.29450(10) 0.0818(12) Uani 0.964(5) 1 d D . P B 3
O1A O 0.228(2) 0.7536(2) 0.3011(4) 0.1253(12) Uani 0.036(5) 1 d D . P B 4
O2A O 0.3302(18) 0.7127(4) 0.2494(6) 0.1253(12) Uani 0.036(5) 1 d D . P B 4
N1A N 0.2251(17) 0.7269(3) 0.2598(4) 0.0818(12) Uani 0.036(5) 1 d D . P B 4
 
loop_
 _atom_site_aniso_label
 _atom_site_aniso_U_11
 _atom_site_aniso_U_22
 _atom_site_aniso_U_33
 _atom_site_aniso_U_23
 _atom_site_aniso_U_13
 _atom_site_aniso_U_12
Pd1 0.0575(2) 0.0611(3) 0.0512(3) 0.00120(18) -0.00054(18) -0.00235(17)
N2 0.070(2) 0.063(2) 0.064(2) 0.0053(17) -0.0021(16) 0.0031(15)
N3 0.056(2) 0.0631(17) 0.048(2) -0.0015(14) -0.0013(16) -0.0072(15)
N4 0.0605(18) 0.0598(19) 0.061(2) -0.0008(15) 0.0003(14) -0.0048(16)
C1 0.084(3) 0.067(3) 0.071(3) 0.008(2) -0.009(2) -0.010(2)
C2 0.088(3) 0.063(2) 0.063(3) -0.0027(19) -0.007(2) -0.007(2)
C3 0.069(3) 0.070(2) 0.047(2) 0.0056(16) -0.001(2) -0.001(2)
C4 0.058(2) 0.067(2) 0.059(3) 0.0044(19) 0.0015(18) 0.000(2)
C5 0.079(3) 0.075(2) 0.084(4) -0.001(3) 0.003(2) 0.011(2)
C6 0.125(4) 0.077(3) 0.117(5) -0.005(3) 0.001(4) 0.024(3)
C7 0.123(4) 0.108(4) 0.173(6) -0.037(4) -0.006(4) 0.039(4)
C8 0.181(8) 0.108(4) 0.334(13) -0.055(6) -0.036(8) 0.054(5)
C9 0.080(3) 0.073(3) 0.068(2) 0.014(2) -0.003(2) -0.005(2)
C10 0.079(3) 0.095(4) 0.073(3) 0.012(3) 0.001(2) -0.003(2)
C11 0.111(4) 0.124(5) 0.077(3) 0.015(3) 0.015(3) -0.011(3)
C12 0.122(5) 0.230(8) 0.113(5) -0.010(5) 0.037(4) -0.008(5)
C13 0.060(2) 0.073(3) 0.074(3) 0.007(2) 0.002(2) -0.004(2)
C14 0.072(3) 0.079(3) 0.090(4) 0.011(3) 0.013(3) -0.005(2)
C15 0.075(3) 0.091(3) 0.108(4) -0.003(3) 0.026(3) -0.013(2)
C16 0.093(4) 0.101(4) 0.132(5) 0.011(3) 0.031(4) -0.015(3)
C17 0.085(3) 0.064(3) 0.067(3) -0.006(2) 0.002(2) -0.001(2)
C18 0.088(3) 0.099(4) 0.072(3) -0.011(2) 0.010(2) 0.010(3)
C19 0.150(5) 0.133(5) 0.132(6) -0.049(4) 0.053(4) 0.002(4)
C20 0.181(7) 0.181(7) 0.147(7) -0.039(5) 0.080(5) 0.012(5)
C21 0.059(3) 0.067(2) 0.063(3) 0.0039(17) -0.005(2) -0.0012(19)
C22 0.077(3) 0.081(3) 0.079(3) 0.009(2) 0.012(2) -0.007(2)
C23 0.078(3) 0.081(3) 0.137(4) 0.020(3) 0.015(3) -0.012(3)
C24 0.076(3) 0.065(3) 0.136(4) 0.016(2) -0.013(3) -0.003(3)
C25 0.084(3) 0.062(2) 0.100(4) -0.001(2) -0.019(3) 0.006(2)
C26 0.086(3) 0.062(2) 0.063(3) 0.007(2) -0.003(2) 0.005(2)
C27 0.062(2) 0.064(2) 0.074(3) 0.004(2) 0.0132(19) 0.0039(18)
C28 0.069(3) 0.072(3) 0.089(3) -0.004(2) 0.000(2) 0.014(2)
C29 0.080(3) 0.099(3) 0.108(4) -0.005(3) -0.015(3) 0.020(3)
C30 0.080(4) 0.098(3) 0.144(5) 0.020(3) -0.006(3) 0.021(3)
C31 0.083(4) 0.077(3) 0.175(6) 0.015(3) -0.005(3) 0.014(3)
C32 0.074(3) 0.066(2) 0.151(5) -0.004(3) -0.002(3) 0.007(2)
C33 0.068(2) 0.057(2) 0.059(3) -0.003(2) -0.003(2) -0.0041(17)
C34 0.071(2) 0.059(2) 0.064(3) 0.002(2) -0.002(2) -0.002(2)
C35 0.077(2) 0.075(3) 0.087(4) 0.010(3) 0.005(3) -0.009(2)
C36 0.076(3) 0.074(3) 0.110(4) -0.002(3) 0.009(3) -0.004(2)
C37 0.074(3) 0.070(3) 0.145(5) 0.009(3) 0.007(3) 0.009(2)
C38 0.078(2) 0.061(3) 0.125(5) 0.013(3) 0.007(3) 0.006(2)
C39 0.100(3) 0.070(3) 0.066(2) 0.000(2) 0.007(2) -0.010(2)
C40 0.119(4) 0.079(3) 0.074(3) 0.006(3) -0.010(3) -0.026(3)
C41 0.177(6) 0.084(4) 0.074(3) 0.003(3) -0.008(4) -0.041(4)
C42 0.214(7) 0.138(6) 0.079(5) -0.007(4) 0.021(3) -0.019(5)
C43 0.196(6) 0.189(7) 0.091(4) -0.034(5) 0.030(4) 0.028(6)
C44 0.134(4) 0.167(6) 0.085(4) -0.019(4) 0.024(3) 0.027(4)
B1 0.070(2) 0.067(2) 0.069(3) -0.001(2) 0.002(2) -0.002(2)
O3 0.085(2) 0.112(3) 0.113(3) -0.012(2) 0.0145(19) -0.0026(19)
C45 0.097(3) 0.113(5) 0.117(3) -0.018(3) 0.015(2) -0.005(2)
C46 0.093(2) 0.140(8) 0.152(5) -0.031(4) 0.021(2) -0.013(3)
C47 0.093(2) 0.140(8) 0.152(5) -0.031(4) 0.021(2) -0.013(3)
C48 0.097(3) 0.113(5) 0.117(3) -0.018(3) 0.015(2) -0.005(2)
O3A 0.085(2) 0.112(3) 0.113(3) -0.012(2) 0.0145(19) -0.0026(19)
C45A 0.097(3) 0.113(5) 0.117(3) -0.018(3) 0.015(2) -0.005(2)
C46A 0.093(2) 0.140(8) 0.152(5) -0.031(4) 0.021(2) -0.013(3)
C47A 0.093(2) 0.140(8) 0.152(5) -0.031(4) 0.021(2) -0.013(3)
C48A 0.097(3) 0.113(5) 0.117(3) -0.018(3) 0.015(2) -0.005(2)
O1 0.0799(19) 0.207(3) 0.0864(19) -0.0265(18) -0.0138(16) 0.0031(18)
O2 0.0799(19) 0.207(3) 0.0864(19) -0.0265(18) -0.0138(16) 0.0031(18)
N1 0.081(2) 0.090(3) 0.073(2) 0.008(2) -0.008(2) -0.002(2)
O1A 0.0799(19) 0.207(3) 0.0864(19) -0.0265(18) -0.0138(16) 0.0031(18)
O2A 0.0799(19) 0.207(3) 0.0864(19) -0.0265(18) -0.0138(16) 0.0031(18)
N1A 0.081(2) 0.090(3) 0.073(2) 0.008(2) -0.008(2) -0.002(2)
 
_geom_special_details
;
 All esds (except the esd in the dihedral angle between two l.s. planes)
 are estimated using the full covariance matrix.  The cell esds are taken
 into account individually in the estimation of esds in distances, angles
 and torsion angles; correlations between esds in cell parameters are only
 used when they are defined by crystal symmetry.  An approximate (isotropic)
 treatment of cell esds is used for estimating esds involving l.s. planes.
;
 
loop_
 _geom_bond_atom_site_label_1
 _geom_bond_atom_site_label_2
 _geom_bond_distance
 _geom_bond_site_symmetry_2
 _geom_bond_publ_flag
Pd1 O1A 1.86(2) . ?
Pd1 N3 2.021(3) . ?
Pd1 N1 2.031(3) . ?
Pd1 N4 2.094(3) . ?
Pd1 N2 2.104(4) . ?
N2 C9 1.496(5) . ?
N2 C1 1.515(5) . ?
N2 C5 1.516(5) . ?
N3 C2 1.485(5) . ?
N3 C3 1.487(5) . ?
N3 H3 0.9800 . ?
N4 C17 1.496(5) . ?
N4 C4 1.508(5) . ?
N4 C13 1.524(5) . ?
C1 C2 1.501(6) . ?
C1 H1A 0.9700 . ?
C1 H1B 0.9700 . ?
C2 H2A 0.9700 . ?
C2 H2B 0.9700 . ?
C3 C4 1.511(5) . ?
C3 H3A 0.9700 . ?
C3 H3B 0.9700 . ?
C4 H4A 0.9700 . ?
C4 H4B 0.9700 . ?
C5 C6 1.516(6) . ?
C5 H5A 0.9700 . ?
C5 H5B 0.9700 . ?
C6 C7 1.511(7) . ?
C6 H6A 0.9700 . ?
C6 H6B 0.9700 . ?
C7 C8 1.501(8) . ?
C7 H7A 0.9700 . ?
C7 H7B 0.9700 . ?
C8 H8A 0.9600 . ?
C8 H8B 0.9600 . ?
C8 H8C 0.9600 . ?
C9 C10 1.496(6) . ?
C9 H9A 0.9700 . ?
C9 H9B 0.9700 . ?
C10 C11 1.525(6) . ?
C10 H10A 0.9700 . ?
C10 H10B 0.9700 . ?
C11 C12 1.490(7) . ?
C11 H11A 0.9700 . ?
C11 H11B 0.9700 . ?
C12 H12A 0.9600 . ?
C12 H12B 0.9600 . ?
C12 H12C 0.9600 . ?
C13 C14 1.507(6) . ?
C13 H13A 0.9700 . ?
C13 H13B 0.9700 . ?
C14 C15 1.512(6) . ?
C14 H14A 0.9700 . ?
C14 H14B 0.9700 . ?
C15 C16 1.516(6) . ?
C15 H15A 0.9700 . ?
C15 H15B 0.9700 . ?
C16 H16A 0.9600 . ?
C16 H16B 0.9600 . ?
C16 H16C 0.9600 . ?
C17 C18 1.502(6) . ?
C17 H17A 0.9700 . ?
C17 H17B 0.9700 . ?
C18 C19 1.532(7) . ?
C18 H18A 0.9700 . ?
C18 H18B 0.9700 . ?
C19 C20 1.425(8) . ?
C19 H19A 0.9700 . ?
C19 H19B 0.9700 . ?
C20 H20A 0.9600 . ?
C20 H20B 0.9600 . ?
C20 H20C 0.9600 . ?
C21 C22 1.388(6) . ?
C21 C26 1.399(6) . ?
C21 B1 1.648(6) . ?
C22 C23 1.379(6) . ?
C22 H22 0.9300 . ?
C23 C24 1.367(7) . ?
C23 H23 0.9300 . ?
C24 C25 1.371(7) . ?
C24 H24 0.9300 . ?
C25 C26 1.381(6) . ?
C25 H25 0.9300 . ?
C26 H26 0.9300 . ?
C27 C28 1.384(6) . ?
C27 C32 1.408(6) . ?
C27 B1 1.664(7) . ?
C28 C29 1.384(6) . ?
C28 H28 0.9300 . ?
C29 C30 1.353(7) . ?
C29 H29 0.9300 . ?
C30 C31 1.369(7) . ?
C30 H30 0.9300 . ?
C31 C32 1.393(7) . ?
C31 H31 0.9300 . ?
C32 H32 0.9300 . ?
C33 C34 1.382(5) . ?
C33 C38 1.400(6) . ?
C33 B1 1.642(7) . ?
C34 C35 1.391(6) . ?
C34 H34 0.9300 . ?
C35 C36 1.379(6) . ?
C35 H35 0.9300 . ?
C36 C37 1.371(6) . ?
C36 H36 0.9300 . ?
C37 C38 1.379(6) . ?
C37 H37 0.9300 . ?
C38 H38 0.9300 . ?
C39 C40 1.388(7) . ?
C39 C44 1.402(7) . ?
C39 B1 1.668(8) . ?
C40 C41 1.419(7) . ?
C40 H40 0.9300 . ?
C41 C42 1.353(9) . ?
C41 H41 0.9300 . ?
C42 C43 1.375(9) . ?
C42 H42 0.9300 . ?
C43 C44 1.376(8) . ?
C43 H43 0.9300 . ?
C44 H44 0.9300 . ?
O3 C45 1.417(9) . ?
O3 C48 1.431(8) . ?
C45 C46 1.476(10) . ?
C45 H45A 0.9700 . ?
C45 H45B 0.9700 . ?
C46 C47 1.481(12) . ?
C46 H46A 0.9700 . ?
C46 H46B 0.9700 . ?
C47 C48 1.442(10) . ?
C47 H47A 0.9700 . ?
C47 H47B 0.9700 . ?
C48 H48A 0.9700 . ?
C48 H48B 0.9700 . ?
O3A C48A 1.392(13) . ?
O3A C45A 1.441(14) . ?
C45A C46A 1.483(15) . ?
C45A H45C 0.9700 . ?
C45A H45D 0.9700 . ?
C46A C47A 1.460(16) . ?
C46A H46C 0.9700 . ?
C46A H46D 0.9700 . ?
C47A C48A 1.428(14) . ?
C47A H47C 0.9700 . ?
C47A H47D 0.9700 . ?
C48A H48C 0.9700 . ?
C48A H48D 0.9700 . ?
O1 N1 1.2011(10) . ?
O2 N1 1.2012(10) . ?
O1A N1A 1.3000(10) . ?
O2A N1A 1.3001(10) . ?
 
loop_
 _geom_angle_atom_site_label_1
 _geom_angle_atom_site_label_2
 _geom_angle_atom_site_label_3
 _geom_angle
 _geom_angle_site_symmetry_1
 _geom_angle_site_symmetry_3
 _geom_angle_publ_flag
O1A Pd1 N3 176.7(6) . . ?
N3 Pd1 N1 179.39(12) . . ?
O1A Pd1 N4 94.19(11) . . ?
N3 Pd1 N4 85.16(12) . . ?
N1 Pd1 N4 94.36(10) . . ?
O1A Pd1 N2 95.05(13) . . ?
N3 Pd1 N2 85.03(13) . . ?
N1 Pd1 N2 95.51(10) . . ?
N4 Pd1 N2 166.30(13) . . ?
C9 N2 C1 111.1(3) . . ?
C9 N2 C5 109.9(3) . . ?
C1 N2 C5 110.9(4) . . ?
C9 N2 Pd1 114.5(3) . . ?
C1 N2 Pd1 105.1(2) . . ?
C5 N2 Pd1 105.0(3) . . ?
C2 N3 C3 116.8(3) . . ?
C2 N3 Pd1 107.8(2) . . ?
C3 N3 Pd1 107.8(2) . . ?
C2 N3 H3 108.1 . . ?
C3 N3 H3 108.1 . . ?
Pd1 N3 H3 108.1 . . ?
C17 N4 C4 109.5(3) . . ?
C17 N4 C13 109.9(3) . . ?
C4 N4 C13 110.7(3) . . ?
C17 N4 Pd1 116.1(3) . . ?
C4 N4 Pd1 105.8(2) . . ?
C13 N4 Pd1 104.7(2) . . ?
C2 C1 N2 110.2(3) . . ?
C2 C1 H1A 109.6 . . ?
N2 C1 H1A 109.6 . . ?
C2 C1 H1B 109.6 . . ?
N2 C1 H1B 109.6 . . ?
H1A C1 H1B 108.1 . . ?
N3 C2 C1 106.9(4) . . ?
N3 C2 H2A 110.3 . . ?
C1 C2 H2A 110.3 . . ?
N3 C2 H2B 110.3 . . ?
C1 C2 H2B 110.3 . . ?
H2A C2 H2B 108.6 . . ?
N3 C3 C4 106.8(3) . . ?
N3 C3 H3A 110.4 . . ?
C4 C3 H3A 110.4 . . ?
N3 C3 H3B 110.4 . . ?
C4 C3 H3B 110.4 . . ?
H3A C3 H3B 108.6 . . ?
N4 C4 C3 110.7(3) . . ?
N4 C4 H4A 109.5 . . ?
C3 C4 H4A 109.5 . . ?
N4 C4 H4B 109.5 . . ?
C3 C4 H4B 109.5 . . ?
H4A C4 H4B 108.1 . . ?
C6 C5 N2 117.0(4) . . ?
C6 C5 H5A 108.0 . . ?
N2 C5 H5A 108.0 . . ?
C6 C5 H5B 108.0 . . ?
N2 C5 H5B 108.0 . . ?
H5A C5 H5B 107.3 . . ?
C7 C6 C5 111.8(5) . . ?
C7 C6 H6A 109.3 . . ?
C5 C6 H6A 109.3 . . ?
C7 C6 H6B 109.3 . . ?
C5 C6 H6B 109.3 . . ?
H6A C6 H6B 107.9 . . ?
C8 C7 C6 112.3(6) . . ?
C8 C7 H7A 109.1 . . ?
C6 C7 H7A 109.1 . . ?
C8 C7 H7B 109.1 . . ?
C6 C7 H7B 109.1 . . ?
H7A C7 H7B 107.9 . . ?
C7 C8 H8A 109.5 . . ?
C7 C8 H8B 109.5 . . ?
H8A C8 H8B 109.5 . . ?
C7 C8 H8C 109.5 . . ?
H8A C8 H8C 109.5 . . ?
H8B C8 H8C 109.5 . . ?
N2 C9 C10 114.9(4) . . ?
N2 C9 H9A 108.5 . . ?
C10 C9 H9A 108.5 . . ?
N2 C9 H9B 108.5 . . ?
C10 C9 H9B 108.5 . . ?
H9A C9 H9B 107.5 . . ?
C9 C10 C11 110.1(4) . . ?
C9 C10 H10A 109.6 . . ?
C11 C10 H10A 109.6 . . ?
C9 C10 H10B 109.6 . . ?
C11 C10 H10B 109.6 . . ?
H10A C10 H10B 108.1 . . ?
C12 C11 C10 112.3(5) . . ?
C12 C11 H11A 109.1 . . ?
C10 C11 H11A 109.1 . . ?
C12 C11 H11B 109.1 . . ?
C10 C11 H11B 109.1 . . ?
H11A C11 H11B 107.9 . . ?
C11 C12 H12A 109.5 . . ?
C11 C12 H12B 109.5 . . ?
H12A C12 H12B 109.5 . . ?
C11 C12 H12C 109.5 . . ?
H12A C12 H12C 109.5 . . ?
H12B C12 H12C 109.5 . . ?
C14 C13 N4 117.5(3) . . ?
C14 C13 H13A 107.9 . . ?
N4 C13 H13A 107.9 . . ?
C14 C13 H13B 107.9 . . ?
N4 C13 H13B 107.9 . . ?
H13A C13 H13B 107.2 . . ?
C13 C14 C15 110.9(4) . . ?
C13 C14 H14A 109.5 . . ?
C15 C14 H14A 109.5 . . ?
C13 C14 H14B 109.5 . . ?
C15 C14 H14B 109.5 . . ?
H14A C14 H14B 108.0 . . ?
C14 C15 C16 113.9(4) . . ?
C14 C15 H15A 108.8 . . ?
C16 C15 H15A 108.8 . . ?
C14 C15 H15B 108.8 . . ?
C16 C15 H15B 108.8 . . ?
H15A C15 H15B 107.7 . . ?
C15 C16 H16A 109.5 . . ?
C15 C16 H16B 109.5 . . ?
H16A C16 H16B 109.5 . . ?
C15 C16 H16C 109.5 . . ?
H16A C16 H16C 109.5 . . ?
H16B C16 H16C 109.5 . . ?
N4 C17 C18 113.9(4) . . ?
N4 C17 H17A 108.8 . . ?
C18 C17 H17A 108.8 . . ?
N4 C17 H17B 108.8 . . ?
C18 C17 H17B 108.8 . . ?
H17A C17 H17B 107.7 . . ?
C17 C18 C19 110.1(4) . . ?
C17 C18 H18A 109.6 . . ?
C19 C18 H18A 109.6 . . ?
C17 C18 H18B 109.6 . . ?
C19 C18 H18B 109.6 . . ?
H18A C18 H18B 108.1 . . ?
C20 C19 C18 114.7(6) . . ?
C20 C19 H19A 108.6 . . ?
C18 C19 H19A 108.6 . . ?
C20 C19 H19B 108.6 . . ?
C18 C19 H19B 108.6 . . ?
H19A C19 H19B 107.6 . . ?
C19 C20 H20A 109.5 . . ?
C19 C20 H20B 109.5 . . ?
H20A C20 H20B 109.5 . . ?
C19 C20 H20C 109.5 . . ?
H20A C20 H20C 109.5 . . ?
H20B C20 H20C 109.5 . . ?
C22 C21 C26 115.0(4) . . ?
C22 C21 B1 124.1(4) . . ?
C26 C21 B1 120.8(4) . . ?
C23 C22 C21 122.5(5) . . ?
C23 C22 H22 118.8 . . ?
C21 C22 H22 118.8 . . ?
C24 C23 C22 121.2(6) . . ?
C24 C23 H23 119.4 . . ?
C22 C23 H23 119.4 . . ?
C23 C24 C25 118.1(5) . . ?
C23 C24 H24 120.9 . . ?
C25 C24 H24 120.9 . . ?
C24 C25 C26 120.7(5) . . ?
C24 C25 H25 119.6 . . ?
C26 C25 H25 119.6 . . ?
C25 C26 C21 122.4(5) . . ?
C25 C26 H26 118.8 . . ?
C21 C26 H26 118.8 . . ?
C28 C27 C32 114.0(4) . . ?
C28 C27 B1 125.3(4) . . ?
C32 C27 B1 120.7(4) . . ?
C27 C28 C29 123.5(5) . . ?
C27 C28 H28 118.2 . . ?
C29 C28 H28 118.2 . . ?
C30 C29 C28 121.0(5) . . ?
C30 C29 H29 119.5 . . ?
C28 C29 H29 119.5 . . ?
C29 C30 C31 118.1(5) . . ?
C29 C30 H30 120.9 . . ?
C31 C30 H30 120.9 . . ?
C30 C31 C32 121.0(5) . . ?
C30 C31 H31 119.5 . . ?
C32 C31 H31 119.5 . . ?
C31 C32 C27 122.1(5) . . ?
C31 C32 H32 118.9 . . ?
C27 C32 H32 118.9 . . ?
C34 C33 C38 113.8(4) . . ?
C34 C33 B1 124.6(4) . . ?
C38 C33 B1 121.5(4) . . ?
C33 C34 C35 124.0(4) . . ?
C33 C34 H34 118.0 . . ?
C35 C34 H34 118.0 . . ?
C36 C35 C34 119.6(5) . . ?
C36 C35 H35 120.2 . . ?
C34 C35 H35 120.2 . . ?
C37 C36 C35 118.8(5) . . ?
C37 C36 H36 120.6 . . ?
C35 C36 H36 120.6 . . ?
C36 C37 C38 120.2(5) . . ?
C36 C37 H37 119.9 . . ?
C38 C37 H37 119.9 . . ?
C37 C38 C33 123.6(5) . . ?
C37 C38 H38 118.2 . . ?
C33 C38 H38 118.2 . . ?
C40 C39 C44 114.8(5) . . ?
C40 C39 B1 122.2(5) . . ?
C44 C39 B1 122.9(5) . . ?
C39 C40 C41 121.9(6) . . ?
C39 C40 H40 119.1 . . ?
C41 C40 H40 119.1 . . ?
C42 C41 C40 120.8(7) . . ?
C42 C41 H41 119.6 . . ?
C40 C41 H41 119.6 . . ?
C41 C42 C43 118.8(8) . . ?
C41 C42 H42 120.6 . . ?
C43 C42 H42 120.6 . . ?
C42 C43 C44 120.5(8) . . ?
C42 C43 H43 119.7 . . ?
C44 C43 H43 119.7 . . ?
C43 C44 C39 123.3(7) . . ?
C43 C44 H44 118.4 . . ?
C39 C44 H44 118.4 . . ?
C33 B1 C21 111.2(4) . . ?
C33 B1 C27 110.6(4) . . ?
C21 B1 C27 107.7(4) . . ?
C33 B1 C39 108.0(4) . . ?
C21 B1 C39 109.2(4) . . ?
C27 B1 C39 110.0(4) . . ?
C45 O3 C48 108.4(6) . . ?
O3 C45 C46 108.9(8) . . ?
O3 C45 H45A 109.9 . . ?
C46 C45 H45A 109.9 . . ?
O3 C45 H45B 109.9 . . ?
C46 C45 H45B 109.9 . . ?
H45A C45 H45B 108.3 . . ?
C45 C46 C47 105.2(8) . . ?
C45 C46 H46A 110.7 . . ?
C47 C46 H46A 110.7 . . ?
C45 C46 H46B 110.7 . . ?
C47 C46 H46B 110.7 . . ?
H46A C46 H46B 108.8 . . ?
C48 C47 C46 107.6(8) . . ?
C48 C47 H47A 110.2 . . ?
C46 C47 H47A 110.2 . . ?
C48 C47 H47B 110.2 . . ?
C46 C47 H47B 110.2 . . ?
H47A C47 H47B 108.5 . . ?
O3 C48 C47 108.9(7) . . ?
O3 C48 H48A 109.9 . . ?
C47 C48 H48A 109.9 . . ?
O3 C48 H48B 109.9 . . ?
C47 C48 H48B 109.9 . . ?
H48A C48 H48B 108.3 . . ?
C48A O3A C45A 100.6(11) . . ?
O3A C45A C46A 103.9(14) . . ?
O3A C45A H45C 111.0 . . ?
C46A C45A H45C 111.0 . . ?
O3A C45A H45D 111.0 . . ?
C46A C45A H45D 111.0 . . ?
H45C C45A H45D 109.0 . . ?
C47A C46A C45A 95.8(15) . . ?
C47A C46A H46C 112.6 . . ?
C45A C46A H46C 112.6 . . ?
C47A C46A H46D 112.6 . . ?
C45A C46A H46D 112.6 . . ?
H46C C46A H46D 110.1 . . ?
C48A C47A C46A 106.9(13) . . ?
C48A C47A H47C 110.4 . . ?
C46A C47A H47C 110.4 . . ?
C48A C47A H47D 110.4 . . ?
C46A C47A H47D 110.4 . . ?
H47C C47A H47D 108.6 . . ?
O3A C48A C47A 108.6(11) . . ?
O3A C48A H48C 110.0 . . ?
C47A C48A H48C 110.0 . . ?
O3A C48A H48D 110.0 . . ?
C47A C48A H48D 110.0 . . ?
H48C C48A H48D 108.4 . . ?
O1 N1 O2 121.75(15) . . ?
O1 N1 Pd1 120.0(2) . . ?
O2 N1 Pd1 118.3(2) . . ?
N1A O1A Pd1 136.5(13) . . ?
O2A N1A O1A 107.73(12) . . ?
 
loop_
 _geom_torsion_atom_site_label_1
 _geom_torsion_atom_site_label_2
 _geom_torsion_atom_site_label_3
 _geom_torsion_atom_site_label_4
 _geom_torsion
 _geom_torsion_site_symmetry_1
 _geom_torsion_site_symmetry_2
 _geom_torsion_site_symmetry_3
 _geom_torsion_site_symmetry_4
 _geom_torsion_publ_flag
C9 N2 C1 C2 -159.9(4) . . . . ?
C5 N2 C1 C2 77.5(5) . . . . ?
Pd1 N2 C1 C2 -35.5(4) . . . . ?
C3 N3 C2 C1 -167.6(3) . . . . ?
Pd1 N3 C2 C1 -46.2(4) . . . . ?
N2 C1 C2 N3 55.3(5) . . . . ?
C2 N3 C3 C4 167.3(3) . . . . ?
Pd1 N3 C3 C4 45.9(4) . . . . ?
C17 N4 C4 C3 159.3(3) . . . . ?
C13 N4 C4 C3 -79.4(4) . . . . ?
Pd1 N4 C4 C3 33.4(4) . . . . ?
N3 C3 C4 N4 -53.6(4) . . . . ?
C9 N2 C5 C6 -57.9(5) . . . . ?
C1 N2 C5 C6 65.3(5) . . . . ?
Pd1 N2 C5 C6 178.4(4) . . . . ?
N2 C5 C6 C7 -177.8(5) . . . . ?
C5 C6 C7 C8 -173.3(6) . . . . ?
C1 N2 C9 C10 65.9(5) . . . . ?
C5 N2 C9 C10 -170.9(4) . . . . ?
Pd1 N2 C9 C10 -53.0(5) . . . . ?
N2 C9 C10 C11 173.0(4) . . . . ?
C9 C10 C11 C12 172.3(5) . . . . ?
C17 N4 C13 C14 56.2(5) . . . . ?
C4 N4 C13 C14 -64.9(5) . . . . ?
Pd1 N4 C13 C14 -178.4(3) . . . . ?
N4 C13 C14 C15 -178.8(4) . . . . ?
C13 C14 C15 C16 179.2(4) . . . . ?
C4 N4 C17 C18 -69.8(5) . . . . ?
C13 N4 C17 C18 168.4(4) . . . . ?
Pd1 N4 C17 C18 49.9(4) . . . . ?
N4 C17 C18 C19 -179.1(4) . . . . ?
C17 C18 C19 C20 -173.6(6) . . . . ?
C26 C21 C22 C23 2.7(7) . . . . ?
B1 C21 C22 C23 -173.7(4) . . . . ?
C21 C22 C23 C24 -0.2(8) . . . . ?
C22 C23 C24 C25 -1.9(8) . . . . ?
C23 C24 C25 C26 1.5(8) . . . . ?
C24 C25 C26 C21 1.1(7) . . . . ?
C22 C21 C26 C25 -3.1(6) . . . . ?
B1 C21 C26 C25 173.4(4) . . . . ?
C32 C27 C28 C29 -1.5(7) . . . . ?
B1 C27 C28 C29 178.6(5) . . . . ?
C27 C28 C29 C30 -1.2(9) . . . . ?
C28 C29 C30 C31 2.9(9) . . . . ?
C29 C30 C31 C32 -1.9(10) . . . . ?
C30 C31 C32 C27 -0.9(9) . . . . ?
C28 C27 C32 C31 2.6(8) . . . . ?
B1 C27 C32 C31 -177.6(5) . . . . ?
C38 C33 C34 C35 -0.7(7) . . . . ?
B1 C33 C34 C35 -176.8(4) . . . . ?
C33 C34 C35 C36 -0.4(7) . . . . ?
C34 C35 C36 C37 1.1(8) . . . . ?
C35 C36 C37 C38 -0.8(9) . . . . ?
C36 C37 C38 C33 -0.4(9) . . . . ?
C34 C33 C38 C37 1.1(8) . . . . ?
B1 C33 C38 C37 177.3(5) . . . . ?
C44 C39 C40 C41 -1.8(7) . . . . ?
B1 C39 C40 C41 174.3(4) . . . . ?
C39 C40 C41 C42 1.4(9) . . . . ?
C40 C41 C42 C43 -0.3(11) . . . . ?
C41 C42 C43 C44 -0.3(13) . . . . ?
C42 C43 C44 C39 -0.3(12) . . . . ?
C40 C39 C44 C43 1.3(10) . . . . ?
B1 C39 C44 C43 -174.7(6) . . . . ?
C34 C33 B1 C21 -149.1(4) . . . . ?
C38 C33 B1 C21 35.1(6) . . . . ?
C34 C33 B1 C27 -29.4(6) . . . . ?
C38 C33 B1 C27 154.8(4) . . . . ?
C34 C33 B1 C39 91.0(5) . . . . ?
C38 C33 B1 C39 -84.7(5) . . . . ?
C22 C21 B1 C33 -138.8(4) . . . . ?
C26 C21 B1 C33 45.1(6) . . . . ?
C22 C21 B1 C27 99.8(5) . . . . ?
C26 C21 B1 C27 -76.3(5) . . . . ?
C22 C21 B1 C39 -19.7(6) . . . . ?
C26 C21 B1 C39 164.2(4) . . . . ?
C28 C27 B1 C33 -107.9(5) . . . . ?
C32 C27 B1 C33 72.3(6) . . . . ?
C28 C27 B1 C21 13.9(7) . . . . ?
C32 C27 B1 C21 -165.9(4) . . . . ?
C28 C27 B1 C39 132.9(5) . . . . ?
C32 C27 B1 C39 -47.0(6) . . . . ?
C40 C39 B1 C33 39.2(6) . . . . ?
C44 C39 B1 C33 -145.0(5) . . . . ?
C40 C39 B1 C21 -81.9(5) . . . . ?
C44 C39 B1 C21 93.9(6) . . . . ?
C40 C39 B1 C27 160.1(4) . . . . ?
C44 C39 B1 C27 -24.1(7) . . . . ?
C48 O3 C45 C46 9.4(16) . . . . ?
O3 C45 C46 C47 -10.2(17) . . . . ?
C45 C46 C47 C48 7.2(16) . . . . ?
C45 O3 C48 C47 -4.7(14) . . . . ?
C46 C47 C48 O3 -1.7(14) . . . . ?
C48A O3A C45A C46A 45(2) . . . . ?
O3A C45A C46A C47A -48(3) . . . . ?
C45A C46A C47A C48A 33(3) . . . . ?
C45A O3A C48A C47A -23(2) . . . . ?
C46A C47A C48A O3A -7(3) . . . . ?
N4 Pd1 O1A N1A -92.77(16) . . . . ?
N2 Pd1 O1A N1A 97.36(18) . . . . ?
Pd1 O1A N1A O2A 0.00(3) . . . . ?
 
_refine_diff_density_max    0.382
_refine_diff_density_min   -0.469
_refine_diff_density_rms    0.064

_shelx_res_file
;
TITL shelxt in P 1 n 1
    16_decay.res
    created by SHELXL-2018/3 at 15:39:47 on 27-Mar-2020
CELL 0.534 11.6946 13.6084 30.2193 90 93.275 90
ZERR 4 0.000716 0.000865 0.001864 0 0.00567 0
LATT 1
SYMM 0.5-X,0.5+Y,0.5-Z
SFAC C H B N O Pd
DISP B 0 0 4.561
DISP C 0.001 0.001 6.94
DISP H -0 0 0.611
DISP N 0.003 0.002 10.693
DISP O 0.005 0.003 16.398
DISP Pd -2.504 0.615 1934.604
UNIT 192 292 4 16 12 4
DFIX 1.2 0.001 N1 O1 N1 O2
DFIX 1.3 0.001 O1A N1A N1A O2A
DANG 2.1 0.001 O1 O2 O1A O2A
FLAT 0.001 Pd1 O1 O2 N1 O1A O2A N1A
RIGU 0.001 0.002
EADP O3 O3A
EADP C45 C45A C48 C48A
EADP C46 C46A C47 C47A
EADP O1 O1A O2 O2A
EADP N1 N1A
EXYZ O3 O3A

L.S. 20
PLAN  5
SIZE 0.1 0.1 0.05
TEMP -3
BOND $H
list 4
CONF
fmap 2
acta
SHEL 999 0.8
OMIT 10 0 0
OMIT -1 2 3
OMIT 7 12 0
OMIT -2 1 2
REM <olex2.extras>
REM <HklSrc "%.\\16_decay.hkl">
REM </olex2.extras>

WGHT    0.063200
FVAR       0.23471   0.64815   0.96385
PD1   6    0.339823    0.774988    0.346418    11.00000    0.05752    0.06110 =
         0.05120    0.00120   -0.00054   -0.00235
N2    4    0.345913    0.928146    0.337454    11.00000    0.06962    0.06303 =
         0.06365    0.00530   -0.00211    0.00312
N3    4    0.454113    0.798996    0.397989    11.00000    0.05615    0.06308 =
         0.04804   -0.00146   -0.00134   -0.00716
AFIX  13
H3    2    0.531119    0.788829    0.387627    11.00000   -1.20000
AFIX   0
N4    4    0.331627    0.631655    0.371286    11.00000    0.06050    0.05981 =
         0.06054   -0.00082    0.00028   -0.00476
C1    1    0.441335    0.963480    0.369553    11.00000    0.08434    0.06716 =
         0.07128    0.00782   -0.00922   -0.00997
AFIX  23
H1A   2    0.514174    0.957761    0.355941    11.00000   -1.20000
H1B   2    0.429364    1.032133    0.376578    11.00000   -1.20000
AFIX   0
C2    1    0.444086    0.903546    0.411315    11.00000    0.08770    0.06265 =
         0.06292   -0.00270   -0.00743   -0.00702
AFIX  23
H2A   2    0.508995    0.922395    0.430898    11.00000   -1.20000
H2B   2    0.374500    0.913677    0.426708    11.00000   -1.20000
AFIX   0
C3    1    0.434162    0.723788    0.432423    11.00000    0.06942    0.06997 =
         0.04705    0.00560   -0.00134   -0.00086
AFIX  23
H3A   2    0.365058    0.738897    0.447363    11.00000   -1.20000
H3B   2    0.498145    0.722038    0.454297    11.00000   -1.20000
AFIX   0
C4    1    0.422041    0.626113    0.408820    11.00000    0.05798    0.06739 =
         0.05869    0.00441    0.00147    0.00023
AFIX  23
H4A   2    0.494788    0.607921    0.397266    11.00000   -1.20000
H4B   2    0.401359    0.575846    0.429671    11.00000   -1.20000
AFIX   0
C5    1    0.230630    0.965356    0.350805    11.00000    0.07946    0.07515 =
         0.08352   -0.00093    0.00282    0.01090
AFIX  23
H5A   2    0.171608    0.934110    0.331827    11.00000   -1.20000
H5B   2    0.220137    0.943684    0.380882    11.00000   -1.20000
AFIX   0
C6    1    0.211108    1.075405    0.348868    11.00000    0.12501    0.07672 =
         0.11665   -0.00469    0.00062    0.02423
AFIX  23
H6A   2    0.270325    1.108088    0.367213    11.00000   -1.20000
H6B   2    0.216879    1.097910    0.318620    11.00000   -1.20000
AFIX   0
C7    1    0.095070    1.103155    0.364620    11.00000    0.12350    0.10806 =
         0.17278   -0.03708   -0.00579    0.03886
AFIX  23
H7A   2    0.036560    1.064490    0.348625    11.00000   -1.20000
H7B   2    0.092670    1.087464    0.395865    11.00000   -1.20000
AFIX   0
C8    1    0.069034    1.210304    0.357933    11.00000    0.18054    0.10775 =
         0.33362   -0.05466   -0.03628    0.05449
AFIX 137
H8A   2    0.042970    1.221491    0.327651    11.00000   -1.50000
H8B   2    0.137037    1.248165    0.364746    11.00000   -1.50000
H8C   2    0.010441    1.229790    0.377124    11.00000   -1.50000
AFIX   0
C9    1    0.365644    0.959889    0.291113    11.00000    0.07996    0.07270 =
         0.06795    0.01409   -0.00309   -0.00455
AFIX  23
H9A   2    0.374238    1.030777    0.290800    11.00000   -1.20000
H9B   2    0.298200    0.943716    0.272351    11.00000   -1.20000
AFIX   0
C10   1    0.467988    0.914841    0.271528    11.00000    0.07871    0.09519 =
         0.07289    0.01215    0.00090   -0.00263
AFIX  23
H10A  2    0.464816    0.843925    0.274451    11.00000   -1.20000
H10B  2    0.537260    0.937865    0.287431    11.00000   -1.20000
AFIX   0
C11   1    0.470880    0.942411    0.222685    11.00000    0.11123    0.12394 =
         0.07709    0.01451    0.01540   -0.01063
AFIX  23
H11A  2    0.406357    0.912057    0.206357    11.00000   -1.20000
H11B  2    0.462946    1.013081    0.219656    11.00000   -1.20000
AFIX   0
C12   1    0.579006    0.910755    0.203091    11.00000    0.12200    0.22954 =
         0.11310   -0.01023    0.03714   -0.00787
AFIX 137
H12A  2    0.575563    0.926649    0.172093    11.00000   -1.50000
H12B  2    0.588367    0.841092    0.206760    11.00000   -1.50000
H12C  2    0.642745    0.944131    0.217799    11.00000   -1.50000
AFIX   0
C13   1    0.212178    0.623514    0.388677    11.00000    0.06010    0.07323 =
         0.07351    0.00744    0.00187   -0.00413
AFIX  23
H13A  2    0.203662    0.675712    0.410099    11.00000   -1.20000
H13B  2    0.156887    0.635686    0.364132    11.00000   -1.20000
AFIX   0
C14   1    0.180793    0.528004    0.410114    11.00000    0.07236    0.07901 =
         0.09031    0.01141    0.01264   -0.00544
AFIX  23
H14A  2    0.232972    0.515689    0.435622    11.00000   -1.20000
H14B  2    0.188483    0.474581    0.389243    11.00000   -1.20000
AFIX   0
C15   1    0.059241    0.531048    0.424649    11.00000    0.07456    0.09059 =
         0.10794   -0.00307    0.02628   -0.01271
AFIX  23
H15A  2    0.008007    0.545021    0.399044    11.00000   -1.20000
H15B  2    0.052565    0.584551    0.445553    11.00000   -1.20000
AFIX   0
C16   1    0.020972    0.436707    0.446007    11.00000    0.09272    0.10098 =
         0.13161    0.01084    0.03133   -0.01473
AFIX 137
H16A  2    0.024678    0.383613    0.425220    11.00000   -1.50000
H16B  2   -0.056334    0.443991    0.454610    11.00000   -1.50000
H16C  2    0.070337    0.422771    0.471716    11.00000   -1.50000
AFIX   0
C17   1    0.349961    0.550728    0.338964    11.00000    0.08513    0.06401 =
         0.06693   -0.00600    0.00168   -0.00134
AFIX  23
H17A  2    0.283473    0.546680    0.318335    11.00000   -1.20000
H17B  2    0.355974    0.488958    0.354946    11.00000   -1.20000
AFIX   0
C18   1    0.454916    0.563666    0.313166    11.00000    0.08800    0.09856 =
         0.07189   -0.01129    0.00968    0.01045
AFIX  23
H18A  2    0.522354    0.565840    0.333378    11.00000   -1.20000
H18B  2    0.450083    0.625327    0.297064    11.00000   -1.20000
AFIX   0
C19   1    0.465513    0.478475    0.280504    11.00000    0.14952    0.13328 =
         0.13228   -0.04927    0.05274    0.00247
AFIX  23
H19A  2    0.460183    0.417116    0.296591    11.00000   -1.20000
H19B  2    0.401168    0.481165    0.258812    11.00000   -1.20000
AFIX   0
C20   1    0.568783    0.477877    0.257631    11.00000    0.18098    0.18105 =
         0.14734   -0.03912    0.07966    0.01192
AFIX 137
H20A  2    0.568128    0.423058    0.237624    11.00000   -1.50000
H20B  2    0.633142    0.472301    0.278665    11.00000   -1.50000
H20C  2    0.574633    0.537869    0.241201    11.00000   -1.50000
AFIX   0

C21   1    0.656587    0.374092    0.427087    11.00000    0.05852    0.06650 =
         0.06254    0.00394   -0.00507   -0.00119
C22   1    0.708951    0.423892    0.393650    11.00000    0.07707    0.08059 =
         0.07894    0.00940    0.01168   -0.00681
AFIX  43
H22   2    0.724966    0.389891    0.368035    11.00000   -1.20000
AFIX   0
C23   1    0.738116    0.521872    0.396983    11.00000    0.07803    0.08121 =
         0.13696    0.01992    0.01530   -0.01197
AFIX  43
H23   2    0.773361    0.552083    0.373750    11.00000   -1.20000
AFIX   0
C24   1    0.716177    0.575425    0.433810    11.00000    0.07559    0.06460 =
         0.13639    0.01623   -0.01293   -0.00271
AFIX  43
H24   2    0.738041    0.640987    0.436308    11.00000   -1.20000
AFIX   0
C25   1    0.661040    0.529776    0.466956    11.00000    0.08370    0.06194 =
         0.10034   -0.00073   -0.01885    0.00619
AFIX  43
H25   2    0.643591    0.565189    0.492013    11.00000   -1.20000
AFIX   0
C26   1    0.631112    0.431793    0.463560    11.00000    0.08604    0.06177 =
         0.06260    0.00676   -0.00264    0.00487
AFIX  43
H26   2    0.592614    0.403105    0.486352    11.00000   -1.20000
AFIX   0
C27   1    0.734221    0.201728    0.458904    11.00000    0.06167    0.06409 =
         0.07378    0.00434    0.01320    0.00387
C28   1    0.809293    0.250289    0.488453    11.00000    0.06940    0.07218 =
         0.08915   -0.00421   -0.00043    0.01376
AFIX  43
H28   2    0.803930    0.318325    0.490367    11.00000   -1.20000
AFIX   0
C29   1    0.891913    0.203084    0.515310    11.00000    0.07957    0.09859 =
         0.10806   -0.00504   -0.01550    0.01958
AFIX  43
H29   2    0.940827    0.239978    0.534109    11.00000   -1.20000
AFIX   0
C30   1    0.902650    0.104086    0.514649    11.00000    0.07985    0.09789 =
         0.14369    0.02047   -0.00590    0.02085
AFIX  43
H30   2    0.955891    0.072257    0.533674    11.00000   -1.20000
AFIX   0
C31   1    0.832932    0.052078    0.485186    11.00000    0.08306    0.07704 =
         0.17497    0.01453   -0.00465    0.01419
AFIX  43
H31   2    0.840509   -0.015840    0.483591    11.00000   -1.20000
AFIX   0
C32   1    0.750862    0.099337    0.457577    11.00000    0.07391    0.06578 =
         0.15098   -0.00351   -0.00206    0.00687
AFIX  43
H32   2    0.705590    0.062056    0.437621    11.00000   -1.20000
AFIX   0
C33   1    0.505011    0.230128    0.444593    11.00000    0.06839    0.05664 =
         0.05929   -0.00319   -0.00313   -0.00405
C34   1    0.477978    0.145342    0.466905    11.00000    0.07149    0.05912 =
         0.06356    0.00198   -0.00169   -0.00225
AFIX  43
H34   2    0.536322    0.100388    0.473596    11.00000   -1.20000
AFIX   0
C35   1    0.368783    0.123185    0.479957    11.00000    0.07666    0.07473 =
         0.08657    0.00997    0.00530   -0.00903
AFIX  43
H35   2    0.355499    0.064732    0.494759    11.00000   -1.20000
AFIX   0
C36   1    0.280374    0.188406    0.470816    11.00000    0.07636    0.07409 =
         0.11040   -0.00250    0.00911   -0.00390
AFIX  43
H36   2    0.207187    0.175192    0.479787    11.00000   -1.20000
AFIX   0
C37   1    0.302336    0.273090    0.448259    11.00000    0.07366    0.07000 =
         0.14465    0.00893    0.00724    0.00857
AFIX  43
H37   2    0.243489    0.317522    0.441497    11.00000   -1.20000
AFIX   0
C38   1    0.411481    0.292598    0.435558    11.00000    0.07823    0.06139 =
         0.12505    0.01259    0.00693    0.00581
AFIX  43
H38   2    0.423596    0.350464    0.420137    11.00000   -1.20000
AFIX   0
C39   1    0.635551    0.212848    0.375007    11.00000    0.10005    0.06956 =
         0.06584    0.00036    0.00741   -0.01035
C40   1    0.542343    0.220303    0.344620    11.00000    0.11895    0.07910 =
         0.07435    0.00565   -0.01018   -0.02622
AFIX  43
H40   2    0.473316    0.244259    0.354025    11.00000   -1.20000
AFIX   0
C41   1    0.549425    0.192408    0.299624    11.00000    0.17675    0.08449 =
         0.07390    0.00281   -0.00807   -0.04132
AFIX  43
H41   2    0.485789    0.199707    0.280002    11.00000   -1.20000
AFIX   0
C42   1    0.647697    0.155299    0.284920    11.00000    0.21370    0.13772 =
         0.07924   -0.00667    0.02063   -0.01887
AFIX  43
H42   2    0.652041    0.136809    0.255437    11.00000   -1.20000
AFIX   0
C43   1    0.740983    0.145449    0.314387    11.00000    0.19640    0.18924 =
         0.09112   -0.03435    0.02998    0.02771
AFIX  43
H43   2    0.809005    0.119819    0.304790    11.00000   -1.20000
AFIX   0
C44   1    0.734546    0.173194    0.357959    11.00000    0.13361    0.16735 =
         0.08459   -0.01870    0.02376    0.02727
AFIX  43
H44   2    0.799103    0.165242    0.377055    11.00000   -1.20000
AFIX   0
B1    3    0.631838    0.254896    0.426753    11.00000    0.06981    0.06689 =
         0.06862   -0.00148    0.00199   -0.00197

PART 1
O3    5    0.682883    0.805541    0.363753    21.00000    0.08459    0.11192 =
         0.11299   -0.01227    0.01452   -0.00260
C45   1    0.728943    0.759253    0.326713    21.00000    0.09665    0.11312 =
         0.11681   -0.01835    0.01533   -0.00545
AFIX  23
H45A  2    0.707140    0.795450    0.299893    21.00000   -1.20000
H45B  2    0.699138    0.692951    0.323551    21.00000   -1.20000
AFIX   0
C46   1    0.854897    0.756546    0.333450    21.00000    0.09321    0.13959 =
         0.15182   -0.03067    0.02076   -0.01312
AFIX  23
H46A  2    0.890711    0.781612    0.307568    21.00000   -1.20000
H46B  2    0.881363    0.689921    0.339093    21.00000   -1.20000
AFIX   0
C47   1    0.882073    0.820008    0.372433    21.00000    0.09321    0.13959 =
         0.15182   -0.03067    0.02076   -0.01312
AFIX  23
H47A  2    0.930035    0.784808    0.394367    21.00000   -1.20000
H47B  2    0.922822    0.878269    0.363633    21.00000   -1.20000
AFIX   0
C48   1    0.775239    0.847178    0.390676    21.00000    0.09665    0.11312 =
         0.11681   -0.01835    0.01533   -0.00545
AFIX  23
H48A  2    0.773154    0.822982    0.420812    21.00000   -1.20000
H48B  2    0.767997    0.918167    0.391254    21.00000   -1.20000
AFIX   0

SAME 0.02 0.04 O3 > C48
PART 0
PART 2
O3A   5    0.682883    0.805541    0.363753   -21.00000    0.08459    0.11192 =
         0.11299   -0.01227    0.01452   -0.00260
C45A  1    0.744277    0.784042    0.324882   -21.00000    0.09665    0.11312 =
         0.11681   -0.01835    0.01533   -0.00545
AFIX  23
H45C  2    0.729405    0.833536    0.302180   -21.00000   -1.20000
H45D  2    0.722883    0.720138    0.312840   -21.00000   -1.20000
AFIX   0
C46A  1    0.866286    0.785295    0.341240   -21.00000    0.09321    0.13959 =
         0.15182   -0.03067    0.02076   -0.01312
AFIX  23
H46C  2    0.886138    0.730196    0.360543   -21.00000   -1.20000
H46D  2    0.918232    0.788538    0.317381   -21.00000   -1.20000
AFIX   0
C47A  1    0.859876    0.877925    0.365379   -21.00000    0.09321    0.13959 =
         0.15182   -0.03067    0.02076   -0.01312
AFIX  23
H47C  2    0.917372    0.879642    0.389808   -21.00000   -1.20000
H47D  2    0.872828    0.932907    0.345860   -21.00000   -1.20000
AFIX   0
C48A  1    0.747731    0.883281    0.381603   -21.00000    0.09665    0.11312 =
         0.11681   -0.01835    0.01533   -0.00545
AFIX  23
H48C  2    0.752268    0.879220    0.413702   -21.00000   -1.20000
H48D  2    0.712105    0.945309    0.373028   -21.00000   -1.20000
AFIX   0

PART 0
PART 3
O1    5    0.124897    0.759428    0.298941    31.00000    0.07993    0.20738 =
         0.08635   -0.02651   -0.01382    0.00308
O2    5    0.261799    0.724355    0.259836    31.00000    0.07993    0.20738 =
         0.08635   -0.02651   -0.01382    0.00308
N1    4    0.225633    0.749404    0.294498    31.00000    0.08068    0.08962 =
         0.07349    0.00759   -0.00845   -0.00241
PART 0
PART 4
O1A   5    0.227588    0.753561    0.301120   -31.00000    0.07993    0.20738 =
         0.08635   -0.02651   -0.01382    0.00308
O2A   5    0.330171    0.712709    0.249355   -31.00000    0.07993    0.20738 =
         0.08635   -0.02651   -0.01382    0.00308
N1A   4    0.225104    0.726910    0.259764   -31.00000    0.08068    0.08962 =
         0.07349    0.00759   -0.00845   -0.00241
HKLF 4


REM  shelxt in P 1 n 1
REM wR2 = 0.1563, GooF = S = 0.886, Restrained GooF = 0.889 for all data
REM R1 = 0.0610 for 4577 Fo > 4sig(Fo) and 0.1248 for all 9716 data
REM 523 parameters refined using 490 restraints

END

WGHT      0.0632      0.0000

REM Highest difference peak  0.382,  deepest hole -0.469,  1-sigma level  0.064
Q1    1   0.2263  0.7824  0.2498  11.00000  0.05    0.34
Q2    1   0.1342  0.7583  0.2795  11.00000  0.05    0.33
Q3    1   0.0225  1.0411  0.3786  11.00000  0.05    0.32
Q4    1   0.1462  0.7091  0.2838  11.00000  0.05    0.31
Q5    1   0.3429  0.6642  0.3445  11.00000  0.05    0.30
;
_shelx_res_checksum    1470

_shelx_hkl_file
;
 -17  -1   6   -0.00    5.00
 -16   0   5    1.37    4.62
 -16   0   6   -0.00    4.58
  16   0  -6   11.93    7.44
 -16   0   7    1.85    5.61
  16   0  -7   -0.00    5.58
 -16   0   8   -0.00    3.47
  16   0  -8   -0.00    5.12
 -16   0   9   -0.00    4.23
  16   0  -9    0.00    5.45
 -16   0  10   -0.00    4.99
  16   0 -10    0.69    5.44
 -16   0  11    2.75    5.45
  16   0 -11   -0.00    4.19
 -16   0  12   -0.00    3.01
  16   0 -12   -0.00    5.63
 -16   0  13    4.31    6.37
  16   0 -13   -0.00    5.75
  16   0 -14    4.63    6.32
  16   0 -15   -0.00    5.71
 -16  -1   1   -0.00    4.59
 -16  -1   2    8.11    5.88
 -16  -1   2    3.44    6.52
 -16  -1   3   -0.00    4.26
 -16  -1   3    1.12    6.20
 -16  -1   4    3.21    4.44
 -16  -1   4    0.00    6.16
 -16  -1   5    3.15    5.27
 -16  -1   5   -0.00    5.64
 -16  -1   6    9.07    6.76
 -16  -1   6   -0.00    5.79
  16   1  -6    3.91    5.88
 -16  -1   7    2.36    5.03
 -16  -1   7    0.00    5.44
  16   1  -7    1.72    4.65
 -16  -1   8    1.65    6.23
 -16  -1   8    9.89    6.50
  16   1  -8    3.63    5.31
 -16  -1   9    2.06    5.42
 -16  -1   9   -0.00    6.56
  16   1  -9    4.22    5.59
 -16   1  10    0.66    3.23
 -16  -1  10   -0.00    4.89
 -16  -1  10   -0.00    5.54
  16   1 -10   -0.00    5.56
 -16   1  11    5.08    5.18
 -16  -1  11   -0.00    5.48
 -16  -1  11   -0.00    6.80
  16   1 -11    0.00    5.76
 -16   1  12    4.91    5.39
  16  -1 -12   -0.00    4.02
 -16  -1  12    0.46    3.89
 -16  -1  12   -0.00    7.29
  16   1 -12    7.47    7.51
  16  -1 -13    0.11    4.99
 -16  -1  13   12.78    8.37
  16   1 -13    0.00    6.48
  16  -1 -14    2.34    6.33
  16  -1 -15    3.23    6.02
  16  -1 -16    4.19    5.83
 -16  -2   1   -0.00    4.92
 -16  -2   1   -0.00    6.84
 -16  -2   2    0.34    4.89
 -16  -2   2    4.77    6.38
 -16  -2   3    2.25    3.89
 -16  -2   3   -0.00    5.54
 -16  -2   4    9.54    7.52
 -16  -2   4   -0.00    5.67
 -16  -2   5    0.44    4.37
 -16  -2   5    7.59    7.07
 -16  -2   6    4.80    5.80
 -16  -2   6   13.78    8.54
 -16  -2   7   -0.00    4.61
 -16  -2   7    4.00    5.99
  16   2  -7   -0.00    5.83
 -16  -2   8   10.49    6.99
 -16  -2   8    4.45    6.92
  16   2  -8    2.88    6.26
 -16  -2   9    3.77    5.84
 -16  -2   9   -0.00    6.25
  16   2  -9   -0.00    3.98
 -16  -2  10    9.65    7.39
 -16  -2  10   -0.00    5.47
  16   2 -10   14.84    8.02
 -16  -2  11   -0.00    4.55
 -16  -2  11    0.46    5.79
  16   2 -11   -0.00    4.65
 -16  -2  12   -0.00    5.64
  16   2 -12   -0.00    4.80
 -16  -2  13    3.52    6.15
 -16  -2  14    0.00    7.42
 -16  -2  15   -0.00    4.80
 -16  -2  16    1.83    6.26
 -16  -3   1    0.00    4.46
 -16  -3   1   12.45    7.87
 -16  -3   2   -0.00    4.27
 -16  -3   2    0.13    5.80
 -16  -3   3   -0.00    4.26
 -16  -3   3    2.36    7.79
 -16  -3   4   -0.00    5.76
 -16  -3   4   -0.00    6.07
 -16  -3   5    0.00    5.20
 -16  -3   6    0.57    4.21
 -16  -3   6    9.52    7.64
 -16  -3   7    7.92    6.87
 -16  -3   7    1.11    7.17
 -16  -3   8    6.08    6.65
 -16  -3   8    1.81    6.21
  16   3  -8    1.75    4.99
 -16  -3   9   -0.00    5.99
  16   3  -9   -0.00    5.08
 -16  -3  10   -0.00    6.13
 -16  -3  11   -0.00    7.06
 -16  -3  12   -0.00    6.61
 -16  -3  13   -0.00    8.84
 -16  -3  14   -0.00    5.95
 -16  -3  15   -0.00    7.40
 -16  -4   1   -0.00    4.08
 -16  -4   1    9.12    8.28
 -16  -4   2    5.49    5.64
 -16  -4   2    0.00    5.58
 -16  -4   3    1.04    5.49
 -16  -4   3    1.49    5.48
 -16  -4   4    1.55    6.68
 -16  -4   5    0.00    6.14
 -16  -4   6    6.88    9.02
 -16  -4   7   -0.00    6.11
 -16  -4   8    7.35    6.86
 -16  -4   9    1.70    6.01
 -16  -4  10    1.20    6.13
 -16  -4  11    0.25    6.47
 -16  -5   2    4.26    6.09
 -16  -5   3   -0.00    4.80
 -16  -5   4    0.00    5.04
 -16  -5   5   -0.00    4.87
 -16  -5   6   -0.00    8.69
 -16  -5   7   12.49   10.11
 -15   0   1   -0.00    4.66
 -15   0   1   -0.00    5.22
 -15   0   2    6.67    5.09
 -15   0   2   -0.00    4.72
 -15   0   3   12.63    7.22
 -15   0   3    2.78    6.48
 -15   0   4   -0.00    4.88
 -15   0   4    2.29    5.80
  15   0  -4    1.08    4.73
 -15   0   5    0.00    4.35
 -15   0   5   -0.00    4.95
  15   0  -5    0.00    5.10
 -15   0   6    0.81    4.92
 -15   0   6    0.00    6.43
  15   0  -6   -0.00    5.13
 -15   0   7    0.00    4.23
 -15   0   7    2.33    4.66
  15   0  -7    3.61    6.57
 -15   0   8    0.29    4.35
 -15   0   8    2.64    6.05
  15   0  -8    6.63    5.80
 -15   0   9   27.42    9.94
 -15   0   9   10.91    7.96
  15   0  -9   13.25    8.11
 -15   0  10   -0.00    3.49
 -15   0  10    2.90    5.28
  15   0 -10    2.38    5.67
 -15   0  11   -0.00    4.95
 -15   0  11    3.02    5.66
  15   0 -11   -0.00    5.28
 -15   0  12   -0.00    4.39
  15   0 -12    6.21    6.81
 -15   0  13    2.05    4.90
  15   0 -13    5.74    5.95
 -15   0  14    1.33    4.73
  15   0 -14    5.09    5.91
 -15   0  15    1.58    6.41
  15   0 -15    8.04    6.31
 -15   0  16   -0.00    5.16
  15   0 -16   -0.00    4.99
 -15   0  17    1.97    6.07
  15   0 -17    1.28    4.95
 -15   0  18   -0.00    5.63
  15   0 -18   -0.00    5.03
 -15   0  19   11.01    7.95
  15   0 -19    0.00    5.24
 -15   0  20    4.93    7.19
 -15   0  22    0.00    5.88
 -15   0  23    7.48    8.37
 -15   1   1    0.55    5.69
 -15  -1   1   12.35    7.97
 -15  -1   1    5.97    5.88
 -15   1   2    4.89    6.38
 -15  -1   2    4.41    5.89
 -15  -1   2    2.86    6.67
 -15   1   3    1.82    5.70
 -15  -1   3    2.90    5.70
 -15  -1   3    2.37    4.88
 -15   1   4    0.01    3.57
 -15   1   4    1.67    4.95
 -15  -1   4    1.13    4.74
 -15  -1   4   -0.00    4.58
 -15   1   5   14.18    7.57
 -15   1   5   11.09    7.03
 -15  -1   5   10.43    6.82
 -15  -1   5    3.45    6.69
  15   1  -5    8.54    6.47
 -15   1   6   -0.00    4.11
 -15   1   6    1.44    5.38
  15  -1  -6   -0.00    4.42
 -15  -1   6    0.65    3.33
 -15  -1   6   -0.00    5.66
  15   1  -6    0.03    4.96
 -15   1   7   14.84    7.53
 -15   1   7    2.50    5.39
  15  -1  -7    1.35    5.28
 -15  -1   7    5.56    6.65
  15   1  -7    0.00    5.02
 -15   1   8    8.61    5.91
 -15   1   8    1.30    5.88
 -15  -1   8   -0.00    2.95
 -15  -1   8   -0.00    6.59
  15   1  -8    0.55    4.92
 -15   1   9    0.00    4.23
 -15   1   9    3.96    5.27
  15  -1  -9    1.68    6.62
 -15  -1   9   -0.00    5.14
 -15  -1   9    5.67    7.15
  15   1  -9   -0.00    5.73
 -15   1  10    0.02    3.25
 -15   1  10    1.79    6.36
  15  -1 -10    6.40    6.43
 -15  -1  10    0.48    5.14
 -15  -1  10    0.00    6.82
  15   1 -10    3.99    5.73
 -15   1  11    3.71    6.68
  15  -1 -11    0.07    4.68
 -15  -1  11   13.04    7.34
 -15  -1  11    1.74    5.50
  15   1 -11   10.36    8.16
 -15   1  12    5.50    6.62
  15  -1 -12    0.74    3.55
 -15  -1  12   -0.00    4.14
 -15  -1  12   -0.00    5.62
  15   1 -12   -0.00    6.17
 -15   1  13    4.63    6.33
  15  -1 -13    0.00    5.84
 -15  -1  13    4.62    6.84
  15   1 -13    2.98    5.83
 -15   1  14   -0.00    4.67
  15  -1 -14    0.00    4.56
 -15  -1  14   -0.00    4.98
  15   1 -14   -0.00    5.51
 -15   1  15    3.27    6.15
  15  -1 -15    4.15    6.20
 -15  -1  15   -0.00    6.52
  15   1 -15   -0.00    5.47
 -15   1  16    0.00    6.70
  15  -1 -16   -0.00    5.14
 -15  -1  16    0.55    5.46
 -15   1  17   12.82    8.34
  15  -1 -17   -0.00    4.46
 -15  -1  17    0.00    6.65
  15   1 -17    2.06    5.00
  15  -1 -18   -0.00    5.79
 -15  -1  18   -0.00    5.99
  15   1 -18   -0.00    4.91
 -15   1  19   -0.00    6.36
  15  -1 -19    2.52    5.98
 -15  -1  19    3.16    5.73
 -15   1  20    4.18    7.53
  15  -1 -20    0.00    5.98
 -15  -1  20    1.46    5.46
 -15  -1  21    5.89    8.09
 -15   2   1    0.39    5.16
 -15  -2   1    0.00    4.95
 -15  -2   1   -0.00    5.51
 -15   2   2    0.00    6.24
 -15  -2   2    0.00    5.25
 -15  -2   2   -0.00    6.19
 -15   2   3    0.03    6.20
 -15  -2   3    2.25    4.71
 -15  -2   3    4.45    7.12
 -15   2   4    0.00    5.75
 -15  -2   4   -0.00    4.84
 -15  -2   4    0.00    5.87
 -15   2   5    3.78    5.99
 -15  -2   5    7.34    7.40
 -15  -2   5    2.47    6.06
 -15   2   6    0.26    4.95
 -15  -2   6   -0.00    4.17
 -15  -2   6    4.60    7.39
  15   2  -6   -0.00    5.54
 -15   2   7    5.67    7.09
 -15  -2   7    1.74    5.62
 -15  -2   7   -0.00    7.05
  15   2  -7    4.29    5.44
 -15  -2   8   -0.00    2.99
 -15  -2   8    3.09    6.90
  15   2  -8    1.81    5.85
 -15   2   9    4.73    6.02
 -15   2   9    0.14    5.38
 -15  -2   9   14.03    7.94
 -15  -2   9   -0.00    7.06
  15   2  -9    6.53    6.31
 -15   2  10   -0.00    4.73
 -15  -2  10    0.36    4.60
 -15  -2  10   -0.00    5.72
  15   2 -10    2.24    5.71
 -15   2  11    0.70    4.99
  15  -2 -11    6.56    6.34
 -15  -2  11    2.71    5.49
 -15  -2  11   11.22    7.50
  15   2 -11    0.00    5.82
 -15   2  12    0.00    5.47
  15  -2 -12    0.86    4.95
 -15  -2  12    0.00    4.95
 -15  -2  12    1.85    7.01
  15   2 -12    1.50    5.55
 -15   2  13    4.30    6.33
  15  -2 -13   -0.00    4.30
 -15  -2  13    3.01    5.84
 -15  -2  13    6.88    7.03
  15   2 -13    0.39    6.03
 -15   2  14    1.01    5.38
  15  -2 -14   -0.00    3.93
 -15  -2  14   16.35    8.70
  15   2 -14    3.49    6.26
 -15   2  15    6.48    6.85
  15  -2 -15    0.00    4.74
 -15  -2  15    4.75    8.04
  15   2 -15    0.48    6.12
 -15   2  16   -0.00    5.70
  15  -2 -16    7.66    6.32
 -15  -2  16   -0.00    6.27
  15   2 -16    0.19    5.71
 -15   2  17    2.57    6.66
  15  -2 -17   -0.00    4.34
 -15  -2  17   -0.00    5.79
  15   2 -17    6.91    7.20
  15  -2 -18   -0.00    5.46
 -15  -2  18   -0.00    5.45
  15  -2 -19   -0.00    5.73
 -15  -2  19    7.75    6.52
  15  -2 -20    0.00    4.35
  15  -2 -21    9.35    7.83
 -15   3   1    4.30    5.82
 -15  -3   1    7.16    6.46
 -15  -3   1    6.92    5.84
 -15   3   2    2.45    4.75
 -15  -3   2    0.01    4.20
 -15  -3   2   -0.00    5.95
 -15   3   3   -0.00    5.47
 -15  -3   3    0.00    4.57
 -15  -3   3    1.32    4.19
 -15   3   4    1.07    3.95
 -15  -3   4   -0.00    3.78
 -15   3   5    7.80    5.80
 -15  -3   5    2.16    5.61
 -15  -3   5    4.71    7.93
 -15   3   6    2.82    5.69
 -15  -3   6   -0.00    4.18
 -15  -3   6   -0.00    6.30
  15   3  -6    3.46    6.10
 -15   3   7    0.92    5.67
 -15  -3   7   15.53    7.98
 -15  -3   7    0.69    6.04
  15   3  -7    2.96    5.78
 -15   3   8    5.28    4.73
 -15  -3   8   16.42    8.99
 -15  -3   8    2.74    6.53
  15   3  -8    0.00    6.06
 -15   3   9   -0.00    3.72
 -15  -3   9    5.12    6.32
 -15  -3   9   -0.00    5.57
  15   3  -9   -0.00    5.02
 -15   3  10   -0.00    5.59
 -15  -3  10    0.00    5.34
 -15  -3  10   12.96    9.27
  15   3 -10   -0.00    5.37
 -15   3  11    7.65    6.59
 -15  -3  11   19.27    8.96
 -15  -3  11    3.83    6.54
  15   3 -11    0.71    7.49
 -15   3  12    3.41    4.57
 -15  -3  12    7.10    6.57
 -15  -3  12    6.31    6.86
  15   3 -12    0.87    6.85
 -15   3  13    1.80    5.30
 -15  -3  13   -0.00    7.05
 -15  -3  13   -0.00    6.25
  15   3 -13    2.42    6.74
 -15   3  14    5.92    6.49
 -15  -3  14    2.73    5.66
 -15  -3  14    0.00    5.50
  15   3 -14   -0.00    4.65
 -15  -3  15    0.00    5.20
 -15  -3  15    1.58    6.55
  15   3 -15   -0.00    5.72
 -15  -3  16   -0.00    5.34
  15  -3 -17    4.15    5.35
  15  -3 -18    4.22    6.10
  15  -3 -19    1.18    5.36
  15  -3 -20    4.25    6.45
  15  -3 -21   -0.00    6.08
 -15   4   1    0.27    5.45
 -15  -4   1    1.45    5.38
 -15  -4   1   -0.00    5.88
 -15   4   2    0.25    4.17
 -15  -4   2   -0.00    5.00
 -15  -4   2    1.49    5.95
 -15   4   3    7.18    6.11
 -15  -4   3    1.92    4.14
 -15  -4   3    0.47    4.55
 -15   4   4    0.36    5.42
 -15  -4   4    5.89    5.40
 -15  -4   4    3.44    8.65
 -15   4   5    0.97    5.45
 -15  -4   5   -0.00    4.77
 -15  -4   5    4.86    7.91
 -15   4   6    0.00    4.06
 -15  -4   6   -0.00    4.53
 -15  -4   6   -0.00    5.42
 -15   4   7    8.29    6.09
 -15  -4   7    7.06    7.35
 -15  -4   7    0.41    5.96
  15   4  -7    0.00    5.84
 -15   4   8    0.70    4.43
 -15  -4   8    3.61    5.73
 -15  -4   8   -0.00    7.02
  15   4  -8    3.02    6.30
 -15   4   9   -0.00    5.34
 -15  -4   9    0.00    4.74
 -15  -4   9   -0.00    5.28
  15   4  -9   -0.00    4.96
 -15   4  10    2.85    5.15
 -15  -4  10    3.02    6.79
  15   4 -10    0.00    6.09
 -15  -4  11    4.60    5.53
 -15  -4  11    3.74    6.46
  15   4 -11    5.30    6.72
 -15  -4  12    1.76    4.20
 -15  -4  12   -0.00    5.97
  15   4 -12    4.90    5.58
 -15  -4  13    5.99    5.87
 -15  -4  13    2.74    6.30
 -15   5   1   -0.00    4.20
 -15  -5   1    5.90    6.37
 -15   5   2   -0.00    5.10
 -15  -5   2   -0.00    5.13
 -15  -5   2    4.12    5.85
 -15   5   3   -0.00    4.70
 -15  -5   3   -0.00    5.03
 -15  -5   3   -0.00    4.83
 -15  -5   4   -0.00    5.22
 -15  -5   4    0.00    6.01
 -15  -5   5   -0.00    6.40
 -15  -5   6   10.64    6.61
 -15  -5   6    3.18    7.32
 -15  -5   7    9.89    7.31
 -15  -5   7    7.28    8.51
 -15  -5   8    5.07    6.74
 -15  -5   8    0.66    6.94
  15   5  -8    0.00    6.01
 -15  -5   9    1.82    3.86
 -15  -5   9    8.99    8.38
  15   5  -9    4.61    5.64
 -15  -5  10   -0.00    6.23
  15   5 -10    4.89    6.13
  15   5 -11    0.49    4.66
 -15  -6   1    3.70    5.58
 -15  -6   2   11.77    6.66
 -15  -6   3    3.90    5.29
 -15  -6   3    4.71    7.24
 -15  -6   4    7.43    6.79
 -15  -6   4   13.64    9.31
 -15  -6   5   -0.00    5.41
 -14   0   1   -0.00    4.64
 -14   0   1   -0.00    4.36
 -14   0   2   26.13    8.70
 -14   0   2   14.78    8.19
 -14   0   3   -0.00    4.15
 -14   0   3    1.65    6.01
  14   0  -3    3.23    4.70
 -14   0   4   21.67    9.05
 -14   0   4   12.18    7.71
  14   0  -4    5.13    5.34
 -14   0   5   -0.00    5.05
  14   0  -5   -0.00    5.80
 -14   0   6    4.03    4.43
 -14   0   6   12.92    8.46
  14   0  -6   11.97    6.97
 -14   0   7    2.56    4.18
 -14   0   7    4.42    5.96
  14   0  -7    1.56    4.52
 -14   0   8    8.53    6.84
 -14   0   8   -0.00    3.21
  14   0  -8    1.04    5.08
 -14   0   9   -0.00    3.67
 -14   0   9   -0.00    4.81
  14   0  -9    2.72    5.47
 -14   0  10    6.41    6.27
  14   0 -10   -0.00    3.81
 -14   0  11    0.00    6.04
  14   0 -11    6.60    5.60
 -14   0  12    4.80    6.04
  14   0 -12   -0.00    5.59
 -14   0  13   -0.00    5.88
  14   0 -13   -0.00    5.30
 -14   0  14   12.62    8.73
  14   0 -14   15.52    7.47
 -14   0  15    0.00    5.01
  14   0 -15    2.55    5.26
 -14   0  16    3.98    6.66
  14   0 -16   -0.00    4.94
 -14   0  17   -0.00    5.64
  14   0 -17    1.31    5.96
 -14   0  18    0.00    6.13
  14   0 -18    4.42    5.35
 -14   0  19   -0.00    5.26
  14   0 -19   -0.00    3.92
 -14   0  20   12.15    8.72
  14   0 -20    6.48    6.42
 -14   0  21   -0.00    6.27
  14   0 -21    6.04    6.28
 -14   0  22   -0.00    4.64
  14   0 -22   -0.00    5.24
 -14   0  23    1.64    6.23
  14   0 -23    7.62    7.13
 -14   0  24   14.37    9.52
 -14   1   1    4.77    5.55
 -14   1   1    0.00    5.73
 -14  -1   1   -0.00    3.96
 -14  -1   1    4.07    6.97
 -14   1   2    0.00    4.11
 -14   1   2   -0.00    5.10
 -14  -1   2   -0.00    3.99
 -14  -1   2   -0.00    5.46
 -14   1   3   -0.00    4.39
 -14   1   3    0.40    5.07
  14  -1  -3   -0.00    4.27
 -14  -1   3    2.05    4.82
 -14  -1   3   -0.00    6.51
 -14   1   4    6.92    6.26
 -14   1   4    3.07    5.09
  14  -1  -4    9.12    6.76
 -14  -1   4   -0.00    4.56
 -14  -1   4   -0.00    6.08
  14   1  -4    5.38    6.12
 -14   1   5   -0.00    4.18
 -14   1   5    3.22    5.63
  14  -1  -5   -0.00    4.20
 -14  -1   5    4.63    6.46
 -14  -1   5    0.00    5.12
  14   1  -5   -0.00    4.48
 -14   1   6   12.52    6.55
 -14   1   6   12.43    7.55
  14  -1  -6    4.49    6.67
 -14  -1   6   24.63    8.85
 -14  -1   6    3.70    6.48
  14   1  -6    9.32    7.50
 -14   1   7    0.00    4.36
 -14   1   7   -0.00    5.14
  14  -1  -7    0.88    4.80
 -14  -1   7    0.00    4.28
 -14  -1   7    0.00    5.13
  14   1  -7   -0.00    5.79
 -14   1   8    0.00    3.63
 -14   1   8   -0.00    4.83
  14  -1  -8    3.43    4.71
 -14  -1   8   -0.00    4.35
 -14  -1   8   -0.00    5.16
 -14   1   9   -0.00    3.89
  14  -1  -9   -0.00    4.48
 -14  -1   9    7.14    6.74
 -14  -1   9    0.36    5.07
  14   1  -9    0.00    5.52
 -14   1  10    0.86    5.44
  14  -1 -10    7.18    6.60
 -14  -1  10   12.91    6.83
 -14  -1  10    9.84    8.16
  14   1 -10    9.12    7.48
 -14   1  11    0.22    5.37
  14  -1 -11    0.10    3.84
 -14  -1  11    0.00    5.12
  14   1 -11    3.13    6.02
 -14   1  12    4.85    5.73
  14  -1 -12    4.72    6.19
 -14  -1  12    4.62    5.48
  14   1 -12   -0.00    5.48
 -14   1  13   -0.00    5.79
  14  -1 -13    3.93    4.35
 -14  -1  13    0.45    5.12
  14   1 -13    5.15    5.50
 -14   1  14    1.28    6.10
  14  -1 -14    4.96    5.70
 -14  -1  14    0.35    5.91
  14   1 -14    2.68    4.38
 -14   1  15    2.78    6.00
  14  -1 -15   -0.00    4.37
 -14  -1  15   -0.00    5.87
  14   1 -15   -0.00    4.65
 -14   1  16    6.50    6.38
  14  -1 -16    4.71    6.08
 -14  -1  16   12.10    6.92
  14   1 -16    2.43    4.88
 -14   1  17    0.00    5.60
  14  -1 -17    0.00    4.86
 -14  -1  17    4.86    7.30
  14   1 -17    2.26    4.69
 -14   1  18   -0.00    5.29
 -14  -1  18    2.41    6.12
  14   1 -18   -0.00    4.96
 -14   1  19   -0.00    6.93
  14  -1 -19   -0.00    5.84
 -14  -1  19   -0.00    6.19
  14   1 -19   -0.00    5.24
 -14   1  20    3.88    6.83
  14  -1 -20    2.41    6.12
 -14  -1  20    0.31    6.67
  14   1 -20   12.54    7.96
 -14   1  21    0.39    6.55
  14  -1 -21   -0.00    7.08
 -14  -1  21    1.55    6.78
  14   1 -21   -0.00    4.32
 -14   1  22    0.00    7.36
  14  -1 -22    6.32    6.73
 -14  -1  22    0.59    4.49
  14   1 -22    2.43    6.10
 -14   1  23   -0.00    5.47
  14  -1 -23    0.71    4.48
 -14   1  24    4.52    7.23
 -14   1  25   -0.00    6.05
 -14   1  26   -0.00    6.00
 -14   2   1    0.36    4.89
 -14  -2   1    0.00    4.93
 -14  -2   1   -0.00    5.53
 -14   2   2    3.29    5.34
 -14  -2   2   22.40    8.42
 -14  -2   2    6.12    8.01
 -14   2   3    0.50    3.53
 -14  -2   3    0.75    4.78
 -14  -2   3    1.44    5.15
 -14   2   4   14.71    7.15
 -14   2   4    2.46    5.89
 -14  -2   4   11.63    6.63
 -14  -2   4    5.59    7.05
  14   2  -4   13.28    7.42
 -14   2   5    1.98    4.09
 -14   2   5    3.36    5.08
  14  -2  -5   -0.00    5.39
 -14  -2   5   -0.00    4.66
 -14  -2   5   -0.00    5.87
  14   2  -5    0.00    4.65
 -14   2   6    4.18    4.93
 -14   2   6    0.48    4.52
  14  -2  -6    0.00    5.50
 -14  -2   6    4.26    5.50
 -14  -2   6    5.33    6.08
  14   2  -6    3.85    6.25
 -14   2   7    4.57    5.18
 -14   2   7    2.75    4.23
  14  -2  -7   -0.00    4.56
 -14  -2   7    0.00    4.51
  14   2  -7    0.00    5.94
 -14   2   8    2.77    4.67
 -14   2   8    2.23    4.66
  14  -2  -8    9.59    7.08
 -14  -2   8    8.89    6.73
 -14  -2   8    5.21    6.77
  14   2  -8    2.04    5.36
 -14   2   9   -0.00    5.56
  14  -2  -9   -0.00    4.88
 -14  -2   9    1.17    4.52
 -14  -2   9    1.51    7.12
 -14   2  10   -0.00    4.94
  14  -2 -10    2.78    5.14
 -14  -2  10    6.30    5.48
 -14  -2  10    1.13    6.18
  14   2 -10    7.41    6.44
 -14   2  11   -0.00    5.50
  14  -2 -11   -0.00    3.61
 -14  -2  11   -0.00    4.77
 -14  -2  11   -0.00    5.17
  14   2 -11   -0.00    5.93
 -14   2  12    3.45    4.24
  14  -2 -12    3.93    5.14
 -14  -2  12    2.08    5.88
  14   2 -12    3.97    6.09
 -14   2  13    0.00    4.96
  14  -2 -13    7.96    6.82
 -14  -2  13    1.35    5.37
  14   2 -13    4.01    5.24
 -14   2  14   -0.00    5.53
  14  -2 -14    1.78    5.97
  14   2 -14    0.00    5.27
 -14   2  15   -0.00    6.11
  14  -2 -15   -0.00    6.28
 -14  -2  15    4.27    6.92
  14   2 -15   -0.00    3.90
 -14   2  16   -0.00    6.02
  14  -2 -16    2.35    6.00
 -14  -2  16   -8.38    7.26
  14   2 -16    0.12    4.83
 -14   2  17   -0.00    6.63
  14  -2 -17   -0.00    4.56
 -14  -2  17    4.07    6.58
  14   2 -17   -0.00    4.86
 -14   2  18   -0.00    6.16
  14  -2 -18   19.80    8.99
 -14  -2  18    9.75    7.35
  14   2 -18    3.83    6.30
 -14   2  19    2.02    6.25
  14  -2 -19   -0.00    6.54
 -14  -2  19    3.76    5.80
  14   2 -19    0.00    6.38
 -14   2  20   -0.00    6.20
  14  -2 -20   -0.00    6.05
 -14  -2  20    0.00    6.32
  14   2 -20    2.07    4.59
 -14   2  21    3.27    8.07
  14  -2 -21    0.01    4.59
  14   2 -21    4.46    6.74
  14  -2 -22    9.35    8.00
 -14   2  23    2.06    6.47
  14  -2 -23    2.44    6.16
 -14   2  24    9.70    8.18
  14  -2 -24    6.90    6.59
 -14   2  25    1.22    6.13
 -14   2  26    2.98    5.24
 -14   3   1    1.26    5.29
 -14  -3   1    0.77    4.04
 -14  -3   1    3.87    5.43
 -14   3   2    0.00    5.34
 -14  -3   2    0.00    5.41
 -14  -3   2    1.79    5.44
 -14   3   3   -0.00    5.82
 -14  -3   3   -0.00    3.71
 -14  -3   3    4.50    5.52
 -14   3   4   -0.00    4.50
 -14  -3   4   -0.00    4.28
 -14  -3   4   -0.00    4.77
 -14   3   5   -0.00    5.74
 -14  -3   5   -0.00    4.57
 -14  -3   5   -3.59    6.41
  14   3  -5   -0.00    3.77
 -14   3   6    5.79    4.64
 -14  -3   6   26.24    9.74
 -14  -3   6    0.00    6.22
  14   3  -6   16.01    8.20
 -14   3   7   -0.00    4.75
 -14  -3   7    0.00    4.96
 -14  -3   7    0.30    6.31
  14   3  -7    2.59    5.98
 -14   3   8    3.73    4.73
 -14  -3   8    0.83    4.49
 -14  -3   8   -0.00    6.04
  14   3  -8    8.75    7.78
 -14   3   9    1.63    4.24
 -14  -3   9   -0.00    3.64
  14   3  -9   -0.00    4.88
 -14   3  10   13.33    7.10
  14  -3 -10    9.52    6.37
 -14  -3  10    6.92    6.31
 -14  -3  10    8.41    8.19
 -14   3  11    1.27    4.37
  14  -3 -11    1.35    4.64
 -14  -3  11    4.09    5.36
 -14  -3  11    4.76    6.71
  14   3 -11   12.62    9.02
 -14   3  12    0.00    4.97
  14  -3 -12   -0.00    4.86
 -14  -3  12   -0.00    4.93
 -14  -3  12    3.29    7.21
  14   3 -12    4.83    6.26
 -14   3  13    3.98    5.36
  14  -3 -13    2.59    4.50
 -14  -3  13    0.73    3.73
 -14  -3  13   -0.00    4.05
  14   3 -13   -0.00    4.88
 -14   3  14    1.94    5.01
  14  -3 -14   -0.00    5.68
 -14  -3  14   -0.00    5.20
  14   3 -14    4.08    6.60
 -14   3  15    1.03    6.31
  14  -3 -15   -0.00    5.50
 -14  -3  15    7.82    6.88
  14   3 -15    2.11    5.65
 -14   3  16    8.46    7.20
  14  -3 -16   20.56    9.15
 -14  -3  16    3.34    6.44
  14   3 -16    8.09    7.99
 -14   3  17    5.56    7.02
  14  -3 -17   -0.00    4.58
 -14  -3  17   -0.00    5.32
  14   3 -17    5.82    6.60
 -14   3  18   -0.00    4.63
  14  -3 -18   -0.00    4.56
 -14  -3  18   -0.00    6.03
  14   3 -18    0.00    4.97
 -14   3  19    0.28    4.63
  14  -3 -19    0.30    5.73
  14   3 -19   -0.00    4.28
 -14   3  20    4.00    7.27
  14  -3 -20    8.96    6.65
  14   3 -20    5.76    5.95
 -14   3  21    4.12    5.69
  14  -3 -21    2.60    5.16
 -14   3  22    1.12    5.91
  14  -3 -22    0.00    5.56
 -14   3  23    9.80    8.53
  14  -3 -23   10.91    7.75
  14  -3 -24    2.10    5.09
 -14   4   1   -0.00    4.84
 -14  -4   1   -0.00    4.96
 -14  -4   1    0.48    5.11
 -14   4   2    2.86    5.47
 -14  -4   2    0.00    4.92
 -14  -4   2   -0.00    5.18
 -14   4   3    0.27    4.79
 -14  -4   3    5.43    7.17
 -14   4   4   -0.00    5.66
 -14  -4   4   -0.00    4.53
 -14  -4   4    0.45    6.24
 -14   4   5   -0.00    2.96
 -14  -4   5    2.27    4.72
 -14  -4   5   -0.00    6.15
 -14   4   6   -0.00    4.09
 -14  -4   6    1.60    5.48
 -14  -4   6   -0.00    6.03
  14   4  -6   -0.00    5.40
 -14   4   7    3.56    4.95
 -14  -4   7    4.32    6.13
 -14  -4   7    0.00    6.12
  14   4  -7    2.75    6.48
 -14   4   8    0.00    5.43
 -14  -4   8    6.85    6.37
 -14  -4   8   -0.00    5.99
  14   4  -8    0.00    4.59
 -14   4   9   10.69    6.66
 -14  -4   9   -0.00    3.60
 -14  -4   9   -0.00    7.04
  14   4  -9   -0.00    5.51
 -14   4  10    2.06    5.75
 -14  -4  10    6.65    5.95
 -14  -4  10    5.37    7.12
  14   4 -10    0.00    6.29
 -14   4  11    1.03    4.83
 -14  -4  11    2.68    4.68
  14   4 -11   -0.00    5.63
 -14   4  12    0.00    6.69
 -14  -4  12   19.82    8.78
 -14  -4  12    0.00    7.61
  14   4 -12   10.74    7.94
 -14   4  13    0.00    6.24
 -14  -4  13   16.93    8.77
 -14  -4  13    0.67    7.00
  14   4 -13    1.49    6.34
 -14   4  14    7.46    6.72
 -14  -4  14   11.78    7.85
 -14  -4  14    4.95    8.25
  14   4 -14    5.80    7.96
 -14   4  15   -0.00    5.09
 -14  -4  15    6.31    7.10
  14   4 -15    6.39    6.41
  14  -4 -16    4.81    5.69
  14   4 -16    8.07    7.42
 -14   4  17   -0.00    5.89
  14  -4 -17    3.92    6.06
  14   4 -17    0.00    5.58
 -14   4  18   -0.00    7.36
  14  -4 -18    5.66    5.91
  14   4 -18    0.00    5.69
 -14   4  19    1.95    5.17
  14  -4 -19    4.66    6.64
 -14   4  20    4.54    6.89
  14  -4 -20    3.66    5.42
  14  -4 -21   -0.00    4.60
  14  -4 -23    3.73    5.02
  14  -4 -24    1.30    5.47
 -14   5   1    4.92    5.72
 -14  -5   1   11.43    6.23
 -14  -5   1    3.82    6.30
 -14   5   2   -0.00    6.05
 -14  -5   2    0.00    4.96
 -14  -5   2    0.72    6.94
 -14   5   3    0.00    4.75
 -14  -5   3    0.00    4.40
 -14  -5   3    3.71    6.58
 -14   5   4    0.10    3.94
 -14  -5   4    2.31    4.67
 -14  -5   4   -0.00    6.82
 -14   5   5    2.11    5.64
 -14  -5   5    6.04    5.72
 -14  -5   5    0.00    6.13
 -14   5   6    3.19    5.49
 -14  -5   6   16.74    8.33
 -14  -5   6    1.87    6.38
 -14  -5   7    2.18    4.40
 -14  -5   7    1.75    6.98
  14   5  -7    1.25    5.84
 -14   5   8    6.16    5.95
 -14  -5   8    7.97    6.16
 -14  -5   8   -0.00    6.94
  14   5  -8   -0.00    4.31
 -14   5   9   -0.00    4.29
 -14  -5   9   14.62    7.03
 -14  -5   9   12.07    8.18
  14   5  -9   12.78    7.69
 -14   5  10    0.65    5.00
 -14  -5  10    4.58    5.96
 -14  -5  10    3.15    7.50
  14   5 -10    5.34    7.06
 -14   5  11    0.00    4.76
 -14  -5  11    0.00    4.22
 -14  -5  11    1.06    5.41
  14   5 -11    8.36    6.90
 -14   5  12    8.77    5.92
 -14  -5  12    2.40    5.71
  14   5 -12   -0.00    5.71
 -14   5  13    0.00    5.07
 -14  -5  13   -0.00    4.77
  14   5 -13   -0.00    6.40
 -14   5  14   -0.00    5.38
 -14  -5  14   -0.00    4.67
  14   5 -14   -0.00    6.38
 -14   5  15    1.89    5.83
 -14  -5  15    0.00    4.85
  14   5 -15    0.37    4.76
 -14   5  16    6.78    6.54
 -14  -5  16    0.00    5.01
  14   5 -16    4.49    7.78
 -14   5  17   -0.00    5.41
  14   5 -17    8.30    7.30
 -14   5  18   -0.00    4.15
  14  -5 -23    1.67    5.32
  14  -5 -24   -0.00    4.75
 -14   6   1    0.00    3.64
 -14  -6   1    1.38    5.49
 -14   6   2    5.97    5.22
 -14  -6   2    2.89    4.63
 -14  -6   2    2.59    6.13
 -14   6   3    3.38    4.53
 -14  -6   3    3.54    6.65
 -14  -6   3    0.00    5.75
 -14   6   4    9.03    6.31
 -14  -6   4   31.22   10.42
 -14  -6   4    3.81    7.95
 -14   6   5    0.58    4.82
 -14  -6   5   -0.00    4.57
 -14  -6   5    1.83    5.15
 -14   6   6    2.82    4.60
 -14  -6   6   12.35    7.66
 -14  -6   6    5.35    7.23
 -14   6   7    0.63    5.04
 -14  -6   7    0.00    5.38
 -14  -6   7    1.11    7.81
 -14   6   8    2.45    3.89
 -14  -6   8   -0.00    4.43
  14   6  -8   -0.00    5.62
 -14   6   9   -0.00    7.07
 -14  -6   9   10.04    6.79
  14   6  -9   -0.00    6.17
 -14   6  10    5.26    5.78
 -14  -6  10   -0.00    4.07
  14   6 -10   -0.00    3.88
 -14   6  11    0.00    4.97
  14   6 -11    5.71    4.92
 -14   6  12   -0.00    5.78
 -14  -6  12    0.39    4.51
  14   6 -12   -0.00    4.59
 -14   6  13   -0.00    4.40
 -14  -6  13   -0.00    5.11
  14   6 -13   -0.00    4.51
 -14   6  14    0.00    5.41
 -14  -6  14    8.37    4.99
  14   6 -14   -0.00    6.29
 -14   7   1    2.71    5.24
 -14  -7   1    0.00    5.96
 -14   7   2    0.74    4.23
 -14  -7   2    3.16    6.34
 -14   7   3   -0.00    3.28
 -14  -7   3   -0.00    4.79
 -14   7   4    0.57    3.63
 -14  -7   4    9.73    6.32
 -14   7   5    1.77    4.72
 -14  -7   5    0.00    5.76
 -14   7   6    0.00    4.06
 -14   7   7   -0.00    5.03
 -14  -7   7    4.52    5.96
 -14   7   8   -0.00    4.99
 -14  -7   8    0.02    4.28
 -14   7   9    0.40    4.06
 -14  -7   9    0.00    4.25
 -14   7  10    1.43    4.46
 -14  -7  10    3.15    7.45
  14   7 -10   -0.00    6.91
 -14   7  11    2.68    3.77
 -14  -7  11    6.25    7.27
  14   7 -11    0.00    5.82
  14   7 -12   -0.00    6.15
 -14   8   1    0.00    3.92
 -14  -8   1    3.55    7.11
 -14   8   2   -0.00    3.05
 -14  -8   2    2.16    5.19
 -14   8   3   14.27    6.40
 -14  -8   3   12.17    8.20
 -14   8   4    0.00    4.98
 -14  -8   4    0.00    5.15
 -14   8   5    2.40    4.13
 -14  -8   5   -0.00    5.00
 -14   8   6    3.26    5.48
 -14  -8   6    0.56    5.56
 -13   0   1   34.60   10.12
 -13   0   1   32.17   10.77
 -13   0   2   -0.00    3.58
 -13   0   2    0.00    4.63
  13   0  -2   -0.00    4.44
 -13   0   3   14.70    7.01
 -13   0   3   13.67    8.20
  13   0  -3    8.94    7.02
 -13   0   4    1.17    4.36
 -13   0   4   -0.00    5.01
  13   0  -4   -0.00    3.82
 -13   0   5    2.55    4.45
 -13   0   5   -0.00    5.12
  13   0  -5    6.14    7.16
 -13   0   6   -0.00    3.22
 -13   0   6   -0.00    4.88
  13   0  -6    1.30    5.64
 -13   0   7    9.77    5.81
 -13   0   7   14.27    7.70
  13   0  -7    9.20    6.74
 -13   0   8   -0.00    3.44
 -13   0   8    2.05    4.30
  13   0  -8    2.96    5.82
 -13   0   9    3.41    5.99
  13   0  -9    3.75    5.12
 -13   0  10   -0.00    5.26
  13   0 -10    1.72    5.46
  13   0 -11    9.13    6.19
 -13   0  12    0.00    5.31
  13   0 -12   -0.00    4.73
 -13   0  13    7.44    7.15
  13   0 -13    5.71    5.85
 -13   0  14    0.00    4.27
  13   0 -14    0.00    4.69
 -13   0  15   -0.00    4.33
  13   0 -15    3.53    4.41
 -13   0  16   -0.00    6.39
  13   0 -16   -0.00    4.76
 -13   0  17    4.17    6.52
  13   0 -17    7.48    6.31
 -13   0  18    0.00    5.95
  13   0 -18    1.84    6.22
 -13   0  19   -0.00    6.95
  13   0 -19    0.00    6.37
 -13   0  20   -0.00    5.98
  13   0 -20   -0.00    4.39
 -13   0  21    0.00    5.35
  13   0 -21    0.00    5.73
 -13   0  22   -0.00    6.27
  13   0 -22    1.89    4.68
 -13   0  23    5.65    8.47
  13   0 -23   -0.00    4.08
 -13   0  24    0.00    7.85
  13   0 -24    0.34    3.66
 -13   0  25    5.60    6.30
  13   0 -25    5.51    7.58
 -13   1   1    4.28    5.30
 -13   1   1   12.94    6.73
 -13  -1   1    5.22    5.73
 -13  -1   1    2.08    6.11
 -13   1   2    0.81    3.28
 -13   1   2   -0.00    5.96
  13  -1  -2    0.00    4.93
 -13  -1   2   -0.00    5.38
 -13  -1   2    0.40    4.90
 -13   1   3    0.00    4.66
 -13   1   3    2.17    4.46
  13  -1  -3    1.85    5.08
 -13  -1   3    4.35    5.14
 -13  -1   3    3.55    5.75
  13   1  -3    4.99    5.37
 -13   1   4    0.00    4.01
 -13   1   4   -0.00    5.71
  13  -1  -4   -0.00    4.18
 -13  -1   4    0.99    4.19
  13   1  -4    2.63    4.98
 -13   1   5   34.95   10.57
 -13   1   5    6.44    6.87
 -13  -1   5   67.04   13.51
 -13  -1   5   19.50    9.01
  13   1  -5   30.25   10.29
 -13   1   6    2.18    3.85
  13  -1  -6   -0.00    4.14
 -13  -1   6    3.50    4.77
 -13  -1   6    0.79    5.87
  13   1  -6    0.84    5.22
 -13   1   7    1.12    3.73
 -13   1   7   -0.00    4.92
  13  -1  -7    4.66    5.85
 -13  -1   7    5.37    5.58
 -13  -1   7    4.98    5.26
  13   1  -7   13.22    7.43
 -13   1   8   -0.00    5.44
  13  -1  -8   -0.00    3.33
 -13  -1   8   -0.00    3.86
 -13  -1   8    0.00    3.18
  13   1  -8    1.79    4.98
 -13   1   9   16.71    8.21
  13  -1  -9   23.14    8.96
 -13  -1   9   12.41    7.20
 -13  -1   9    2.78    5.42
  13   1  -9   21.93    8.74
 -13   1  10   -0.00    5.65
  13  -1 -10    2.35    4.79
 -13  -1  10    0.89    3.66
  13   1 -10    2.93    6.12
 -13   1  11    6.94    6.74
  13  -1 -11    2.84    4.50
 -13  -1  11    7.14    7.16
  13   1 -11   12.59    7.40
  13  -1 -12    2.88    4.95
 -13  -1  12   -0.00    5.15
  13   1 -12   -0.00    4.52
 -13   1  13   -0.00    4.81
  13  -1 -13    2.55    5.97
 -13  -1  13    1.49    4.69
  13   1 -13    0.00    4.70
 -13   1  14   -0.00    6.07
  13  -1 -14    1.40    5.61
 -13  -1  14   -0.00    5.02
  13   1 -14    2.73    4.42
 -13   1  15   29.75    9.93
  13  -1 -15    6.87    7.91
 -13  -1  15   13.50    8.27
  13   1 -15   26.45    9.66
 -13   1  16    0.69    5.30
  13  -1 -16   -0.00    3.83
 -13  -1  16    1.65    6.74
  13   1 -16   -0.00    5.03
 -13   1  17   -0.00    6.73
  13  -1 -17   -0.00    6.12
 -13  -1  17    1.34    4.31
  13   1 -17    0.05    5.09
 -13   1  18    3.11    5.34
  13  -1 -18    0.55    4.55
 -13  -1  18    3.14    5.84
  13   1 -18    3.18    5.43
 -13   1  19    8.52    7.17
  13  -1 -19    0.00    5.90
 -13  -1  19    5.75    6.49
  13   1 -19    5.22    6.27
 -13   1  20    2.68    6.89
  13  -1 -20    0.00    4.35
 -13  -1  20    2.49    6.20
  13   1 -20    9.09    6.37
  13  -1 -21    5.25    6.44
 -13  -1  21    6.85    7.14
  13   1 -21    9.41    7.38
 -13   1  22   -0.00    5.37
  13  -1 -22    0.63    5.18
 -13  -1  22   -0.00    6.13
  13   1 -22    0.00    4.84
 -13   1  23   -0.00    5.49
  13  -1 -23    0.51    5.35
 -13  -1  23   -0.00    5.45
  13   1 -23   -0.00    5.57
 -13   1  24   -0.00    5.27
  13  -1 -24    4.28    6.48
  13   1 -24    4.99    5.23
 -13   1  25   11.92    8.43
  13  -1 -25   10.20    7.37
  13   1 -25    1.45    5.47
 -13   1  26   -0.00    6.52
  13  -1 -26    2.11    5.83
 -13   1  27    1.70    6.60
 -13   2   1   18.33    7.41
 -13   2   1    1.94    5.17
  13  -2  -1   13.72    7.12
 -13  -2   1   30.18    9.28
 -13  -2   1   18.58    8.68
 -13   2   2    3.64    5.39
 -13   2   2    5.95    5.59
  13  -2  -2   -0.00    3.76
 -13  -2   2    1.28    4.26
 -13  -2   2   -0.00    5.51
 -13   2   3    0.00    3.53
 -13   2   3    1.24    4.86
  13  -2  -3    0.33    4.23
 -13  -2   3    0.00    4.59
 -13  -2   3    1.98    6.71
  13   2  -3   10.34    6.41
 -13   2   4    3.81    4.89
 -13   2   4   -0.00    4.78
  13  -2  -4    8.39    6.22
 -13  -2   4    6.78    6.48
 -13  -2   4    3.92    5.68
  13   2  -4    8.60    6.93
 -13   2   5    3.02    4.59
 -13   2   5    2.96    5.07
  13  -2  -5   -0.00    4.15
 -13  -2   5    0.00    4.61
 -13  -2   5    2.16    5.55
  13   2  -5    1.31    4.30
 -13   2   6    2.68    4.73
 -13   2   6   -0.00    5.42
  13  -2  -6   -0.00    4.76
 -13  -2   6   -0.00    4.54
 -13  -2   6    0.59    4.82
  13   2  -6    3.95    6.17
 -13   2   7   22.45    9.44
  13  -2  -7   25.66    9.19
 -13  -2   7   14.43    6.99
 -13  -2   7   12.73    8.41
  13   2  -7   13.10    7.61
 -13   2   8    4.98    6.29
  13  -2  -8    3.35    4.94
 -13  -2   8    8.76    5.82
 -13  -2   8    1.79    5.84
  13   2  -8    0.00    4.68
 -13   2   9    1.96    5.45
  13  -2  -9    3.36    4.85
 -13  -2   9    5.63    6.17
 -13  -2   9    6.89    6.31
  13   2  -9    4.46    4.68
 -13   2  10   -0.00    3.39
  13  -2 -10   -0.00    3.48
 -13  -2  10   -0.00    3.44
 -13  -2  10    0.49    4.30
  13   2 -10    3.83    5.18
 -13   2  11   11.17    7.40
  13  -2 -11   23.60    8.30
 -13  -2  11    2.85    5.45
  13   2 -11   14.95    7.61
 -13   2  12    3.39    5.81
  13  -2 -12    7.65    6.69
 -13  -2  12    4.40    6.16
  13   2 -12    0.00    4.52
 -13   2  13    0.49    5.98
  13  -2 -13   20.39    8.47
 -13  -2  13   10.49    7.79
 -13   2  14   -0.00    5.22
 -13  -2  14    6.75    6.38
  13   2 -14    0.00    4.08
 -13   2  15    1.63    5.65
  13  -2 -15    0.37    4.86
 -13  -2  15   -0.00    6.30
  13   2 -15    9.54    6.71
 -13   2  16   -0.00    6.12
  13  -2 -16    4.40    5.58
 -13  -2  16    0.06    5.83
  13   2 -16    0.12    4.53
 -13   2  17    1.60    7.31
  13  -2 -17    9.06    7.67
 -13  -2  17    4.24    5.08
  13   2 -17    3.42    6.61
 -13   2  18   -0.00    6.57
  13  -2 -18    7.10    6.46
  13   2 -18   -0.00    4.58
 -13   2  19    4.14    7.09
  13  -2 -19    4.52    6.29
 -13  -2  19   -0.00    6.68
  13   2 -19    6.55    6.22
 -13   2  20    6.27    6.87
  13  -2 -20   -0.00    4.53
 -13  -2  20    2.98    5.46
  13   2 -20    4.78    4.86
 -13   2  21    0.70    6.01
  13  -2 -21    0.09    4.22
 -13  -2  21    5.53    7.47
  13   2 -21   11.25    7.51
 -13   2  22    5.32    6.22
  13  -2 -22    1.25    4.83
  13   2 -22   -0.00    5.62
 -13   2  23    3.34    5.90
  13  -2 -23    5.58    6.38
  13   2 -23   15.57    8.22
 -13   2  24   -0.00    5.18
  13  -2 -24    3.23    6.12
  13   2 -24    0.34    6.19
 -13   2  25    0.36    8.14
  13  -2 -25    0.00    5.89
 -13   2  26    3.38    7.16
  13  -2 -26   -0.00    5.92
 -13   2  27    1.19    7.21
 -13   2  28    3.17    7.12
 -13   3   1    2.95    4.73
 -13  -3   1    6.26    6.13
 -13  -3   1    0.70    4.89
 -13   3   2   -0.00    4.31
 -13  -3   2   -0.00    3.94
 -13   3   3    0.58    3.45
 -13  -3   3    0.00    4.35
 -13  -3   3    1.80    5.27
 -13   3   4    2.40    4.65
 -13   3   4    2.35    5.10
 -13  -3   4    0.00    4.58
 -13  -3   4    4.07    6.66
  13   3  -4    7.57    6.46
 -13   3   5   11.38    6.09
 -13   3   5    0.24    4.37
  13  -3  -5    0.71    4.34
 -13  -3   5   12.18    6.87
 -13  -3   5    1.75    5.82
  13   3  -5    8.44    6.17
 -13   3   6    5.92    5.29
  13  -3  -6    4.96    5.97
 -13  -3   6    0.71    3.68
 -13  -3   6   11.97    7.67
  13   3  -6    3.89    5.62
 -13   3   7    0.00    3.89
  13  -3  -7   -0.00    4.47
 -13  -3   7   -0.00    4.61
 -13  -3   7   -0.00    5.88
  13   3  -7    1.05    4.82
 -13  -3   8    1.11    3.69
 -13  -3   8    0.75    5.22
  13   3  -8   -0.00    5.94
 -13   3   9    0.00    5.54
  13  -3  -9    8.90    6.18
 -13  -3   9   11.89    6.89
 -13  -3   9   14.65    8.60
  13   3  -9   14.83    7.80
 -13   3  10    0.00    5.03
  13  -3 -10   -0.00    4.58
 -13  -3  10    3.92    6.05
 -13  -3  10    3.88    6.04
  13   3 -10    2.33    5.58
 -13   3  11    2.13    6.08
  13  -3 -11    0.88    4.77
 -13  -3  11    5.33    6.22
 -13  -3  11    4.36    5.20
  13   3 -11    6.99    6.96
 -13   3  12   -0.00    4.31
  13  -3 -12   -0.00    4.76
 -13  -3  12    0.00    5.69
  13   3 -12    0.94    4.20
 -13   3  13    0.00    4.52
  13  -3 -13   -0.00    5.39
 -13  -3  13    1.44    3.91
  13   3 -13    3.82    6.69
 -13   3  14   -0.00    6.49
  13  -3 -14    5.03    5.05
 -13  -3  14   -0.00    5.68
  13   3 -14   -0.00    4.96
 -13   3  15    4.16    6.84
  13  -3 -15   13.37    7.18
 -13  -3  15   18.46    9.04
  13   3 -15    8.62    6.92
 -13   3  16    0.29    4.15
  13  -3 -16    5.92    5.46
 -13  -3  16   -0.00    5.21
  13   3 -16    5.93    5.88
 -13   3  17   -0.00    3.79
  13  -3 -17    2.74    4.75
 -13  -3  17    0.47    5.73
  13   3 -17    0.00    4.53
 -13   3  18    5.73    6.88
  13  -3 -18    2.82    5.49
 -13  -3  18    4.73    6.33
  13   3 -18    4.33    6.40
 -13   3  19    0.60    5.29
  13  -3 -19    9.69    7.10
 -13  -3  19    6.58    7.11
  13   3 -19   13.42    8.47
 -13   3  20    4.86    6.08
  13  -3 -20    0.46    3.50
  13   3 -20    4.45    5.91
 -13   3  21    0.00    4.93
  13  -3 -21    1.21    5.35
  13   3 -21   -0.00    4.96
 -13   3  22   -0.00    5.06
  13  -3 -22    4.32    6.03
  13   3 -22    2.33    5.97
 -13   3  23    0.91    5.81
  13  -3 -23   -0.00    5.47
  13   3 -23    0.00    5.43
 -13   3  24   -0.00    5.36
  13  -3 -24   -0.00    6.36
 -13   3  25    9.02    7.30
  13  -3 -25    4.68    5.76
 -13   3  26    2.27    5.67
  13  -3 -26   -0.00    5.03
 -13   3  27   -0.00    5.05
 -13   3  28    0.38    5.52
 -13   4   1   -0.00    4.55
 -13  -4   1   16.82    7.49
 -13  -4   1    5.34    7.60
 -13   4   2    3.32    5.61
 -13  -4   2    5.63    6.15
 -13  -4   2    7.62    7.73
 -13   4   3    3.63    4.91
 -13  -4   3    5.30    5.19
 -13  -4   3   -0.00    5.00
 -13   4   4   -0.00    5.03
 -13  -4   4    1.40    5.22
 -13  -4   4   -0.00    4.62
 -13   4   5   -0.00    3.92
 -13  -4   5    6.54    5.44
 -13  -4   5   -0.00    5.58
  13   4  -5   -0.00    4.99
 -13   4   6    0.00    4.46
 -13  -4   6    8.94    7.21
 -13  -4   6   -0.00    5.56
  13   4  -6   -0.00    5.78
 -13   4   7   16.16    8.10
 -13  -4   7   11.73    7.14
 -13  -4   7   12.09    8.08
  13   4  -7    2.06    4.46
 -13   4   8    3.74    5.65
 -13  -4   8    3.73    5.61
 -13  -4   8   -0.00    6.12
  13   4  -8    5.59    6.96
 -13  -4   9    6.15    5.65
 -13  -4   9    0.00    6.44
  13   4  -9    4.73    5.74
 -13   4  10    4.32    5.14
  13  -4 -10    4.29    5.18
 -13  -4  10    0.94    5.04
 -13  -4  10   -0.00    6.28
  13   4 -10   -0.00    5.58
 -13   4  11    4.73    5.89
  13  -4 -11    3.54    4.92
 -13  -4  11   20.47    9.23
 -13  -4  11    0.14    6.08
  13   4 -11    6.30    6.42
 -13   4  12   -0.00    5.56
  13  -4 -12    3.83    4.91
 -13  -4  12   12.31    7.50
 -13  -4  12    2.50    6.13
  13   4 -12    2.50    5.97
 -13   4  13    1.11    5.54
  13  -4 -13    9.03    6.24
 -13  -4  13    3.57    6.98
  13   4 -13    6.23    7.00
 -13   4  14    0.00    4.64
  13  -4 -14   -0.00    4.86
 -13  -4  14   -0.00    4.65
  13   4 -14    0.66    5.63
 -13   4  15    2.48    6.07
  13  -4 -15    0.00    5.48
 -13  -4  15   -0.00    4.63
  13   4 -15    0.83    4.91
 -13   4  16    3.05    5.88
  13  -4 -16    0.76    4.29
 -13  -4  16    6.59    7.19
  13   4 -16   10.16    6.41
 -13   4  17    0.30    3.97
  13  -4 -17    3.78    5.88
  13   4 -17    9.41    7.20
 -13   4  18   -0.00    4.87
  13   4 -18   11.83    7.80
 -13   4  19    3.21    6.66
  13  -4 -19   -0.00    6.14
  13   4 -19    0.00    5.97
 -13   4  20   -0.00    5.60
  13  -4 -20    1.09    5.18
  13   4 -20   -0.00    6.08
 -13   4  21    6.77    7.52
  13  -4 -21   -0.00    4.93
  13   4 -21    0.02    3.97
 -13   4  22    0.32    5.93
  13  -4 -22   11.83    7.45
  13   4 -22    3.77    5.78
  13  -4 -23    2.43    5.53
 -13   4  24   -0.00    6.04
  13  -4 -24    5.59    5.21
 -13   4  25    0.33    6.34
  13  -4 -25    2.60    5.34
 -13   4  26   -0.00    5.97
  13  -4 -26    6.85    6.67
 -13   4  27    4.34    7.55
 -13   5   1    2.28    3.95
 -13  -5   1   11.76    7.30
 -13  -5   1    3.78    6.80
 -13   5   2    0.00    4.31
 -13  -5   2    2.37    4.30
 -13  -5   2    0.32    5.23
 -13   5   3    0.63    4.90
 -13  -5   3    0.53    6.18
 -13   5   4   -0.00    3.85
 -13  -5   4    7.63    6.64
 -13  -5   4    0.58    5.99
 -13   5   5    3.97    5.00
 -13  -5   5   12.65    7.20
 -13  -5   5   -0.00    4.46
 -13   5   6    0.06    4.99
 -13  -5   6    6.85    6.16
 -13  -5   6    4.05    7.01
  13   5  -6    0.00    4.39
 -13   5   7    0.01    4.50
 -13  -5   7   -0.00    6.24
 -13  -5   7   -0.00    6.32
  13   5  -7    4.34    7.04
 -13   5   8    0.00    4.83
 -13  -5   8    0.00    4.73
 -13  -5   8    0.12    5.17
  13   5  -8    1.30    5.99
 -13   5   9   16.76    7.46
 -13  -5   9    8.92    6.30
 -13  -5   9    7.77    7.68
  13   5  -9    2.38    5.07
 -13   5  10   13.71    7.94
 -13  -5  10    2.26    4.90
 -13  -5  10    2.08    6.31
  13   5 -10    8.78    7.09
 -13   5  11   -0.00    4.19
 -13  -5  11    5.28    6.75
 -13  -5  11    5.67    7.53
  13   5 -11    0.00    5.35
 -13   5  12   -0.00    4.55
 -13  -5  12    2.27    3.83
 -13  -5  12    1.42    4.82
  13   5 -12    0.63    4.42
 -13   5  13   -0.00    5.07
 -13  -5  13    0.00    4.83
 -13  -5  13   -0.00    6.65
  13   5 -13   -0.00    5.97
 -13   5  14    2.29    5.46
 -13  -5  14    8.27    6.20
  13   5 -14    2.75    5.73
 -13   5  15    2.48    5.34
  13   5 -15   34.84   11.80
 -13   5  16   -0.00    3.18
  13  -5 -16   10.88    6.53
  13   5 -16   -0.00    4.46
 -13   5  17    0.12    4.19
  13  -5 -17   -0.00    3.66
  13   5 -17    8.88    7.20
 -13   5  18    3.12    5.48
  13  -5 -18   -0.00    4.45
  13  -5 -19    2.20    4.56
  13   5 -19    5.71    6.58
 -13   5  20   13.35    8.31
  13  -5 -20    3.16    4.83
  13   5 -20    3.80    6.06
 -13   5  21    0.00    6.57
  13  -5 -21    0.27    4.82
  13   5 -21    6.09    6.43
 -13   5  22    4.90    5.73
  13  -5 -22   -0.00    4.36
 -13   5  23    0.74    6.01
  13  -5 -23   -0.00    5.21
 -13   5  24    1.00    6.35
  13  -5 -24   -0.00    5.29
  13  -5 -25    5.45    5.57
  13  -5 -26   -0.00    4.43
 -13   6   1    0.00    4.20
 -13  -6   1    4.03    5.34
 -13   6   2   -0.00    4.06
 -13  -6   2   -0.00    3.71
 -13  -6   2    2.44    6.47
 -13   6   3   -0.00    3.97
 -13  -6   3    2.22    4.46
 -13  -6   3    2.75    5.61
 -13   6   4    0.75    4.63
 -13  -6   4   -0.00    6.55
 -13   6   5   -0.00    3.57
 -13  -6   5   -0.00    5.32
 -13  -6   5    2.70    5.87
 -13   6   6    5.94    5.98
 -13  -6   6   11.47    6.51
 -13  -6   6    3.58    6.98
 -13   6   7   13.93    7.00
 -13  -6   7    9.19    6.93
 -13  -6   7    2.63    7.38
  13   6  -7    6.69    6.22
 -13   6   8    5.23    5.79
 -13  -6   8   10.23    7.25
 -13  -6   8    9.41    8.58
  13   6  -8    2.68    5.89
 -13   6   9   -0.00    4.56
 -13  -6   9   -0.00    4.71
 -13  -6   9   -0.00    6.38
  13   6  -9    6.90    6.17
 -13   6  10    1.16    4.68
 -13  -6  10    0.85    4.78
  13   6 -10    5.26    6.79
 -13   6  11    0.57    4.80
 -13  -6  11    2.27    5.73
  13   6 -11   -0.00    6.61
 -13   6  12    3.32    5.80
 -13  -6  12   17.28    8.96
  13   6 -12    5.78    6.93
 -13   6  13    6.33    6.09
 -13  -6  13    1.84    5.10
  13   6 -13   -0.00    4.87
 -13   6  14    0.00    5.44
 -13  -6  14    3.09    6.02
  13   6 -14    5.57    6.07
 -13   6  15    2.82    5.92
 -13  -6  15    1.09    4.28
  13   6 -15    3.61    6.08
 -13   6  16    7.18    6.47
 -13  -6  16    5.15    6.43
  13   6 -16    2.01    5.15
 -13   6  17    0.00    3.98
  13   6 -17   -0.00    5.68
 -13   6  18    1.57    4.59
  13   6 -18    0.00    5.65
 -13   6  19    0.68    4.69
  13   6 -19    0.00    6.83
 -13   6  20    3.05    6.13
  13   6 -20    0.49    4.57
 -13   6  21   -0.00    5.16
  13  -6 -23    0.20    5.42
  13  -6 -24    1.73    3.62
  13  -6 -25    3.70    6.43
  13  -6 -26   -0.00    6.35
 -13   7   1   -0.00    4.04
 -13  -7   1    2.57    4.62
 -13   7   2   -0.00    4.49
 -13  -7   2   -0.00    5.79
 -13   7   3    4.37    3.73
 -13  -7   3    3.53    6.43
 -13  -7   3   -0.00    4.40
 -13   7   4    2.62    5.37
 -13  -7   4   19.12    8.61
 -13  -7   4   14.70    8.74
 -13   7   5    4.89    5.25
 -13   7   6    4.07    5.26
 -13  -7   6   -0.00    5.38
 -13   7   7   -0.00    4.54
 -13  -7   7   -0.00    4.32
 -13   7   8    1.67    5.03
 -13  -7   8   -0.00    5.08
  13   7  -8   -0.00    4.45
 -13   7   9    1.35    4.19
 -13  -7   9    7.43    6.34
  13   7  -9   -0.00    5.87
 -13   7  10    0.00    5.16
 -13  -7  10   11.82    8.23
  13   7 -10    2.75    5.73
 -13   7  11   -0.00    4.79
  13   7 -11    7.09    6.76
 -13   7  12    4.34    5.79
 -13  -7  12    2.18    4.65
  13   7 -12    5.96    7.51
 -13  -7  13    0.26    3.45
  13   7 -13   -0.00    4.79
 -13   7  14   -0.00    5.34
 -13  -7  14    0.00    6.74
  13   7 -14    6.34    6.12
 -13   7  15    4.13    5.37
 -13  -7  15   -0.00    5.57
  13   7 -15    2.75    6.71
 -13   7  16    7.99    6.29
 -13  -7  16   -0.00    5.05
  13   7 -16    7.53    6.51
 -13   7  17    0.00    5.00
 -13  -7  17   -0.00    7.28
  13   7 -17    2.12    5.97
 -13   7  18    2.07    5.31
 -13  -7  18    0.00    4.55
  13   7 -18    1.19    5.68
 -13   7  19   -0.00    5.36
 -13   8   1    6.94    4.60
 -13  -8   1    2.92    5.51
 -13   8   2    1.75    3.92
 -13  -8   2   11.21    7.55
 -13   8   3   -0.00    3.94
 -13  -8   3    0.00    6.38
 -13   8   4   -0.00    4.20
 -13  -8   4    7.88    6.49
 -13   8   5    1.04    4.96
 -13  -8   5    0.00    4.27
 -13   8   6    4.36    5.15
 -13  -8   6   21.86    8.78
 -13   8   7   -0.00    3.36
 -13  -8   7    1.79    4.58
 -13   8   8    6.44    5.84
 -13  -8   8   15.68    8.10
 -13   8   9   -0.00    4.07
 -13  -8   9   -0.00    4.33
 -13   8  10   -0.00    5.75
 -13  -8  10   -0.00    5.86
  13   8 -10    7.00    7.72
 -13  -8  11   -0.00    4.88
  13   8 -11    6.93    6.44
 -13   8  12    2.28    5.20
 -13  -8  12    0.77    5.55
  13   8 -12    0.83    5.49
 -13   8  13    2.21    5.82
 -13  -8  13   -0.00    4.61
  13   8 -13    1.68    4.92
 -13   8  14    3.52    4.96
 -13  -8  14    2.56    4.49
  13   8 -14    3.59    6.23
 -13   8  15   -0.00    5.27
 -13  -8  15    0.00    4.79
  13   8 -15   -0.00    5.50
 -13   9   1    1.55    4.28
 -13  -9   1    2.84    6.38
 -13   9   2   -0.00    3.37
 -13  -9   2   -0.00    5.57
 -13   9   3    3.20    4.60
 -13  -9   3    8.30    7.04
 -13   9   4    4.71    5.22
 -13  -9   4    4.74    5.53
 -13   9   5    0.00    4.31
 -13  -9   5    5.07    6.15
 -13   9   6    0.00    3.28
 -13  -9   6    1.08    5.60
 -13   9   7    2.63    4.33
 -13  -9   7    0.89    5.16
 -13   9   8   -0.00    4.82
 -13  -9   8    4.97    4.87
 -13   9   9   -0.00    4.52
 -13  -9   9    0.42    5.24
 -13   9  10    5.87    5.62
 -13  -9  10    4.39    6.44
 -13   9  11   -0.00    4.53
 -13  -9  11    1.08    5.69
  13   9 -11    2.01    5.51
 -13   9  12    8.68    5.94
 -13  -9  12    0.00    6.59
  13   9 -12   -0.00    4.08
 -13  10   1    0.00    3.10
 -13 -10   1    0.00    5.67
 -13  10   2    0.00    3.55
 -13 -10   2    7.80    6.62
 -13  10   3   -0.00    3.77
 -13 -10   3   -0.00    5.72
 -13  10   4    2.39    4.28
 -13 -10   4   -0.00    4.57
 -13  10   5   -0.00    3.29
 -13 -10   5   -0.00    4.95
 -13  10   6   -0.00    4.51
 -13  10   7   -0.00    4.75
 -13  11   1    0.01    3.37
 -13  11   2    1.97    4.11
 -12   0   1   -0.00    3.64
 -12   0   1   -0.00    5.03
  12   0  -1   -0.00    3.93
 -12   0   2   25.19    8.38
 -12   0   2    5.20    5.74
  12   0  -2    3.94    5.88
 -12   0   3    0.16    4.44
 -12   0   3   -0.00    4.60
  12   0  -3   -0.00    4.90
 -12   0   4    5.52    4.19
 -12   0   4   -0.00    5.02
  12   0  -4    0.00    5.10
 -12   0   5   -0.00    3.51
 -12   0   5   -0.00    4.30
  12   0  -5    0.00    4.57
 -12   0   6   76.05   14.36
 -12   0   6   20.90    8.47
  12   0  -6   61.83   13.32
 -12   0   7   -0.00    4.68
  12   0  -7    0.00    3.00
 -12   0   8   11.84    7.63
  12   0  -8   11.77    6.38
 -12   0   9    3.50    6.58
  12   0  -9    1.71    4.74
 -12   0  10   33.85   11.12
  12   0 -10   29.53    9.54
 -12   0  11   -0.00    5.64
  12   0 -11   -0.00    4.99
  12   0 -12   13.74    7.42
 -12   0  13    1.29    5.67
  12   0 -13    0.00    5.50
 -12   0  14    0.00    5.03
  12   0 -14   -0.00    4.09
 -12   0  15   -0.00    4.96
  12   0 -15    1.80    4.87
 -12   0  16    3.81    5.87
  12   0 -16   14.12    8.06
 -12   0  17    0.00    5.94
 -12   0  18    4.90    6.53
  12   0 -18   -0.00    5.69
 -12   0  19    0.66    6.44
  12   0 -19    4.24    5.10
 -12   0  20   -0.00    5.63
  12   0 -20    1.92    5.31
 -12   0  21    3.52    6.68
  12   0 -21   -0.00    5.05
 -12   0  22    2.58    7.30
  12   0 -22    8.99    7.24
  12   0 -23    1.41    4.68
 -12   0  24   -0.00    4.66
  12   0 -24    1.47    4.89
 -12   0  25    8.12    7.50
  12   0 -25    4.30    6.32
 -12   0  26   -0.00    6.80
  12   0 -26   -0.00    5.26
  12   0 -27   -0.00    5.84
  12   0 -28   -0.00    6.70
 -12   1   1    0.33    4.20
 -12   1   1    1.18    4.09
  12  -1  -1   -0.00    4.01
 -12  -1   1    1.41    4.10
 -12  -1   1    7.64    5.89
 -12   1   2   50.86   11.37
 -12   1   2   11.69    6.56
  12  -1  -2   24.25    9.19
 -12  -1   2   20.25    8.35
 -12  -1   2   33.01    9.97
  12   1  -2   51.34   11.84
 -12   1   3    3.23    4.43
 -12   1   3    1.59    5.12
  12  -1  -3    2.44    5.49
 -12  -1   3    5.89    5.82
  12   1  -3    0.00    4.10
 -12   1   4   43.69   10.62
 -12   1   4   35.66   10.64
  12  -1  -4   19.52    8.49
 -12  -1   4   50.86   11.62
 -12  -1   4   20.96    9.42
  12   1  -4   60.10   13.14
 -12   1   5    0.00    3.80
 -12   1   5    0.15    4.81
  12  -1  -5    0.18    4.47
 -12  -1   5    0.58    4.09
 -12  -1   5   -0.00    4.88
  12   1  -5    5.22    5.74
 -12   1   6   -0.00    4.50
  12  -1  -6   -0.00    4.05
 -12  -1   6   -0.00    3.94
 -12  -1   6    0.69    4.41
  12   1  -6    0.56    5.80
 -12   1   7   -0.00    4.76
  12  -1  -7    3.98    4.53
 -12  -1   7    1.62    4.36
 -12  -1   7    7.74    6.31
  12   1  -7    2.94    5.20
 -12   1   8   55.42   13.18
  12  -1  -8   45.50   11.50
  12   1  -8   52.85   12.92
 -12   1   9    1.32    4.72
  12  -1  -9    2.52    4.88
 -12  -1   9    1.04    4.04
  12   1  -9    0.00    5.06
 -12   1  10   12.60    7.29
  12  -1 -10    2.13    3.85
 -12  -1  10    8.02    6.82
 -12   1  11    0.00    3.95
  12  -1 -11   -0.00    3.68
 -12  -1  11    3.93    5.52
  12   1 -11    0.00    4.19
 -12   1  12    0.00    6.21
  12  -1 -12    0.00    5.25
 -12  -1  12    6.06    6.20
  12   1 -12   11.61    6.40
 -12   1  13    4.54    5.99
  12  -1 -13    7.52    5.55
 -12  -1  13    4.87    6.06
  12   1 -13   -0.00    5.28
 -12   1  14   25.86   10.76
  12  -1 -14   31.09   10.90
 -12  -1  14   38.64   12.26
  12   1 -14   47.54   12.53
 -12   1  15   -0.00    4.86
  12  -1 -15    5.68    5.96
 -12  -1  15   -0.00    5.11
  12   1 -15    1.68    4.21
 -12   1  16    2.35    5.57
  12  -1 -16   -0.00    5.39
 -12  -1  16   -0.00    5.05
  12   1 -16    0.00    4.38
  12  -1 -17    5.85    5.69
 -12  -1  17    4.12    6.08
  12   1 -17    1.74    5.23
 -12   1  18    3.45    6.09
  12  -1 -18    8.46    7.45
 -12  -1  18    3.05    6.52
  12   1 -18    5.57    6.10
 -12   1  19    6.86    5.99
  12  -1 -19    0.11    4.51
 -12  -1  19    0.79    5.80
  12   1 -19   -0.00    4.84
 -12   1  20    0.40    5.77
  12  -1 -20    3.90    6.14
 -12  -1  20    3.63    7.16
  12   1 -20    4.37    5.36
 -12   1  21   -0.00    3.51
  12  -1 -21    0.00    4.08
 -12  -1  21   -0.00    6.13
  12   1 -21    3.39    4.92
 -12   1  22    3.17    5.36
  12  -1 -22    2.23    5.48
 -12  -1  22    0.47    5.76
  12   1 -22    8.15    7.09
 -12   1  23   -0.00    5.33
  12  -1 -23    0.22    4.78
 -12  -1  23    0.77    5.40
  12   1 -23   -0.00    4.68
 -12   1  24   10.08    7.18
  12  -1 -24   -0.00    4.99
 -12  -1  24    9.58    8.20
 -12   1  25   -0.00    5.73
  12  -1 -25   -0.00    5.61
  12   1 -25   -0.00    4.80
 -12   1  26    1.37    6.42
  12  -1 -26    4.68    6.76
  12   1 -26   14.79    7.74
 -12   1  27   -0.00    5.60
  12  -1 -27    4.58    7.22
  12   1 -27    6.99    6.21
  12  -1 -28    6.18    5.51
  12   1 -28    4.68    5.70
 -12   2   1    7.50    5.81
 -12   2   1    5.32    5.97
  12  -2  -1    4.52    4.52
 -12  -2   1    5.99    5.40
 -12  -2   1    2.68    6.36
 -12   2   2   28.63    8.55
 -12   2   2   15.24    7.21
  12  -2  -2   22.84    7.85
 -12  -2   2   21.71    8.25
 -12  -2   2   24.77    8.85
  12   2  -2   16.79    7.63
 -12   2   3    6.09    5.33
  12  -2  -3    4.65    5.71
 -12  -2   3    4.21    4.81
 -12  -2   3    4.00    5.46
  12   2  -3   -0.00    4.47
 -12   2   4    3.09    4.72
 -12   2   4   10.30    5.49
  12  -2  -4    4.01    5.02
 -12  -2   4    6.72    5.51
 -12  -2   4   -0.00    5.31
  12   2  -4    0.00    5.41
 -12   2   5    8.78    6.15
 -12   2   5    5.96    6.01
  12  -2  -5    0.00    4.84
 -12  -2   5    0.00    3.29
 -12  -2   5   -0.00    6.29
  12   2  -5    3.12    6.12
 -12   2   6   15.02    8.45
  12  -2  -6   30.42    9.54
 -12  -2   6   34.48   10.38
 -12  -2   6   27.15   10.21
  12   2  -6   51.02   12.95
 -12   2   7    4.57    6.08
 -12  -2   7    9.17    6.88
 -12  -2   7    3.63    6.95
  12   2  -7    1.90    5.21
 -12   2   8    0.41    5.41
  12  -2  -8    6.71    5.16
 -12  -2   8    2.41    5.42
 -12  -2   8    3.26    4.78
  12   2  -8   10.11    6.58
 -12   2   9    1.13    4.04
  12  -2  -9    4.55    4.33
 -12  -2   9    0.78    3.83
  12   2  -9   -0.00    4.30
 -12   2  10   24.64    8.94
  12  -2 -10   30.42    9.94
  12   2 -10   57.73   12.93
 -12   2  11   11.49    7.32
  12  -2 -11    6.31    5.81
 -12  -2  11    7.88    6.42
  12   2 -11    7.71    6.15
 -12   2  12    7.94    7.42
  12  -2 -12   16.51    7.84
 -12  -2  12   16.55    8.14
  12   2 -12   15.99    7.61
 -12   2  13   -0.00    4.66
  12  -2 -13   -0.00    4.48
 -12  -2  13    0.52    5.26
  12   2 -13    1.65    4.58
  12  -2 -14   -0.00    4.11
 -12  -2  14    0.50    5.08
  12   2 -14   -0.00    4.48
 -12   2  15    4.61    4.68
  12  -2 -15    5.03    4.93
 -12  -2  15   10.64    6.98
  12   2 -15    3.26    5.85
 -12   2  16   -0.00    5.74
  12  -2 -16   16.44    8.28
 -12  -2  16    5.92    7.42
  12   2 -16   24.60    9.70
 -12   2  17   -0.00    4.21
  12  -2 -17    0.00    5.71
 -12  -2  17    3.78    5.86
  12   2 -17   -0.00    5.30
 -12   2  18    4.18    5.45
  12  -2 -18    0.00    5.60
 -12  -2  18    4.80    6.38
  12   2 -18    9.64    6.35
 -12   2  19    0.00    5.88
  12  -2 -19    4.36    4.54
 -12  -2  19    4.50    7.37
  12   2 -19    0.00    5.45
 -12   2  20    0.00    4.77
  12  -2 -20    3.33    5.40
 -12  -2  20   -0.00    5.91
  12   2 -20    2.30    4.88
 -12   2  21    0.45    4.72
  12  -2 -21    2.24    5.08
 -12  -2  21    0.43    6.46
  12   2 -21    9.28    7.03
 -12   2  22    4.41    6.43
  12  -2 -22    8.28    7.07
 -12  -2  22    7.85    7.51
  12   2 -22   11.55    7.13
 -12   2  23    4.05    7.45
  12  -2 -23   -0.00    5.63
  12   2 -23    1.10    5.75
 -12   2  24    3.56    5.89
  12  -2 -24    0.95    4.40
  12   2 -24   -0.00    4.72
 -12   2  25   -0.00    4.83
  12  -2 -25    1.36    5.85
  12   2 -25    0.00    4.63
  12  -2 -26   10.42    7.61
  12   2 -26   11.36    7.43
 -12   2  27   -0.00    6.45
  12  -2 -27   -0.00    6.81
 -12   2  28    0.00    4.85
 -12   2  29   -0.00    7.88
 -12   3   1   -0.00    4.18
 -12  -3   1    0.00    3.87
 -12  -3   1   -0.00    5.88
 -12   3   2   19.90    7.62
 -12   3   2   14.07    6.56
 -12  -3   2   10.43    7.07
 -12  -3   2    8.29    7.00
 -12   3   3   12.84    6.20
 -12   3   3    5.91    5.69
  12  -3  -3    6.49    5.54
 -12  -3   3    9.92    6.16
 -12  -3   3    0.00    6.14
  12   3  -3   14.12    6.76
 -12   3   4   27.63    8.14
 -12   3   4   12.15    6.45
  12  -3  -4    6.30    5.87
 -12  -3   4   20.31    8.47
 -12  -3   4    6.24    6.69
  12   3  -4   13.51    6.91
 -12   3   5    4.42    4.87
  12  -3  -5    3.39    5.16
 -12  -3   5    9.45    6.36
  12   3  -5    3.31    5.26
 -12   3   6   -0.00    4.06
  12  -3  -6    2.40    4.62
 -12  -3   6   -0.00    5.02
 -12  -3   6   -0.00    5.43
  12   3  -6    0.00    5.45
 -12   3   7    4.22    4.99
  12  -3  -7    0.00    3.44
 -12  -3   7    3.10    4.38
 -12  -3   7    7.97    7.47
  12   3  -7   -0.00    4.43
 -12   3   8   19.57    7.86
  12  -3  -8   18.71    7.81
 -12  -3   8   22.42    8.79
 -12  -3   8   16.87    8.91
  12   3  -8   14.31    7.32
 -12   3   9    3.41    5.59
  12  -3  -9   11.12    5.96
 -12  -3   9    9.84    6.35
 -12  -3   9    0.00    5.75
  12   3  -9    1.71    5.33
 -12   3  10   12.01    7.56
  12  -3 -10   25.57    9.50
 -12  -3  10    5.10    6.19
  12   3 -10   18.04    9.25
 -12   3  11    0.00    5.64
  12  -3 -11    1.17    5.50
 -12  -3  11    2.20    5.17
  12   3 -11   -0.00    5.12
 -12   3  12    4.28    5.78
  12  -3 -12    2.48    4.43
 -12  -3  12    7.29    6.41
  12   3 -12    8.28    6.98
 -12   3  13    0.00    5.20
  12  -3 -13    3.83    5.00
 -12  -3  13    0.59    4.62
  12   3 -13   -0.00    5.33
 -12   3  14    0.00    6.20
  12  -3 -14   21.00    8.51
 -12  -3  14    4.02    6.73
  12   3 -14   11.71    6.84
 -12   3  15    3.19    4.96
  12  -3 -15    6.90    6.02
 -12  -3  15    5.70    6.58
  12   3 -15    0.14    5.64
 -12   3  16    0.00    3.93
 -12  -3  16    7.73    7.02
  12   3 -16   -0.00    5.67
 -12   3  17    6.96    6.65
  12  -3 -17    0.44    3.54
 -12  -3  17   -0.00    5.17
  12   3 -17   -0.00    4.42
 -12   3  18   -0.00    5.46
  12  -3 -18    2.23    4.04
 -12  -3  18   -0.00    4.99
  12   3 -18    0.45    5.91
 -12   3  19    3.11    6.09
  12  -3 -19    1.37    5.60
 -12  -3  19    4.89    6.09
  12   3 -19    0.24    4.98
 -12   3  20   -0.00    5.04
  12  -3 -20    5.91    6.23
 -12  -3  20   -0.00    5.86
  12   3 -20    1.33    4.97
 -12   3  21    5.87    5.89
  12  -3 -21   -0.00    5.39
  12   3 -21   -0.00    4.22
 -12   3  22   -0.00    6.11
  12  -3 -22   -0.00    5.88
  12   3 -22    0.02    4.43
 -12   3  23    0.68    6.28
  12  -3 -23   -0.00    3.69
  12   3 -23   -0.00    6.89
 -12   3  24    5.33    6.75
  12  -3 -24   12.98    8.39
  12   3 -24   20.66    9.40
 -12   3  25    0.40    3.73
  12   3 -25    5.69    6.49
 -12   3  26    0.00    4.93
  12  -3 -26    3.50    6.38
  12   3 -26   -0.00    5.21
 -12   3  27    5.06    6.91
  12  -3 -27    3.37    6.45
 -12   3  28   -0.00    6.46
  12  -3 -28    0.00    6.24
 -12   3  29    0.00    5.75
 -12   3  30   -0.00    6.87
 -12   4   1    9.13    5.46
 -12  -4   1    3.82    5.80
 -12  -4   1    0.21    4.82
 -12   4   2   -0.00    3.29
 -12  -4   2    7.80    6.58
 -12  -4   2    0.48    5.92
 -12   4   3    0.72    3.99
 -12  -4   3    0.00    4.20
 -12  -4   3   -0.00    5.09
 -12   4   4    0.00    4.77
 -12  -4   4    0.00    4.33
 -12  -4   4    3.47    5.62
  12   4  -4    0.96    3.33
 -12   4   5    0.54    4.78
  12  -4  -5    7.93    5.24
 -12  -4   5   15.47    7.60
 -12  -4   5    1.17    5.72
  12   4  -5    6.80    6.41
 -12   4   6   19.93    7.80
  12  -4  -6   16.33    6.77
 -12  -4   6   21.77    9.19
  12   4  -6   29.99   10.00
 -12   4   7   12.21    6.89
  12  -4  -7    4.57    4.88
 -12  -4   7   24.20    9.27
 -12  -4   7    4.04    6.29
  12   4  -7   14.12    8.20
 -12   4   8   -0.00    5.00
  12  -4  -8   -0.00    3.88
 -12  -4   8    4.13    4.97
 -12  -4   8    2.52    6.07
  12   4  -8    6.49    5.60
 -12   4   9    4.59    5.45
  12  -4  -9   19.54    7.63
 -12  -4   9   -0.00    6.73
 -12  -4   9    3.98    6.56
  12   4  -9    3.58    5.68
 -12   4  10    2.71    5.27
  12  -4 -10    8.58    5.93
 -12  -4  10    6.22    6.30
 -12  -4  10    8.53    7.16
  12   4 -10   24.75    9.56
 -12   4  11    1.52    4.81
  12  -4 -11    2.43    4.41
 -12  -4  11    8.49    6.52
 -12  -4  11    8.41    6.35
  12   4 -11    7.80    6.23
 -12   4  12   12.11    7.43
  12  -4 -12   17.74    7.87
 -12  -4  12   11.57    7.73
  12   4 -12   13.39    8.89
 -12   4  13    0.00    5.43
  12  -4 -13    5.64    4.72
 -12  -4  13    1.77    5.54
  12   4 -13   -0.00    5.63
 -12   4  14    9.24    7.23
  12  -4 -14   -0.00    4.05
 -12  -4  14   -0.00    4.77
  12   4 -14    0.92    4.13
 -12   4  15    2.00    6.14
  12  -4 -15    3.50    4.77
 -12  -4  15    3.56    5.53
  12   4 -15   -0.00    4.43
 -12   4  16    5.70    6.60
  12  -4 -16   12.68    6.97
 -12  -4  16    9.05    7.96
  12   4 -16    7.06    6.94
  12  -4 -17    0.99    5.60
 -12  -4  17    4.98    6.28
  12   4 -17    7.03    7.66
 -12   4  18    3.29    6.00
  12  -4 -18    3.33    5.16
  12   4 -18    2.49    4.42
 -12   4  19    7.76    6.43
  12  -4 -19   -0.00    4.91
  12   4 -19   -0.00    4.67
 -12   4  20    4.28    6.34
  12  -4 -20    4.52    5.18
  12   4 -20    5.46    5.20
 -12   4  21   -0.00    5.32
  12  -4 -21    1.41    5.96
  12   4 -21   14.20    8.30
 -12   4  22    1.80    6.17
  12  -4 -22    1.81    5.95
  12   4 -22   10.79    7.73
 -12   4  23   -0.00    5.52
  12  -4 -23    3.92    5.95
  12   4 -23   -0.00    5.30
 -12   4  24   -0.00    5.65
  12  -4 -24    0.55    5.06
  12   4 -24   -0.00    4.00
 -12   4  25    4.17    6.80
  12  -4 -25   -0.00    5.37
  12   4 -25    8.13    6.25
 -12   4  26    0.63    5.43
  12  -4 -26    1.23    6.37
  12   4 -26    7.33    7.58
 -12   4  27    2.40    7.09
  12  -4 -27   17.45    8.56
 -12   4  28    5.97    6.72
  12  -4 -28    3.63    6.51
 -12   4  29    8.21    7.98
 -12   4  30   -0.00    7.38
 -12   4  31    1.28    6.53
 -12   5   1    0.00    2.75
 -12  -5   1    2.31    3.77
 -12  -5   1   -0.00    5.22
 -12   5   2    4.30    5.13
 -12  -5   2   -0.00    4.06
 -12  -5   2    9.45    6.11
 -12   5   3   15.85    6.41
 -12  -5   3   11.06    6.11
 -12  -5   3    7.46    7.37
 -12   5   4   -0.00    4.25
 -12  -5   4    4.67    5.77
 -12  -5   4    2.78    6.09
 -12   5   5    1.52    5.04
 -12  -5   5    5.39    5.72
 -12  -5   5   10.06    7.21
  12   5  -5   11.48    7.14
 -12   5   6    3.24    3.92
 -12  -5   6    0.47    4.59
 -12  -5   6    1.75    7.25
  12   5  -6    2.98    4.94
 -12   5   7    2.95    5.38
 -12  -5   7    3.63    5.54
 -12  -5   7    1.24    5.83
  12   5  -7    8.97    6.76
 -12   5   8    4.85    5.94
 -12  -5   8   18.99    8.60
 -12  -5   8    1.12    5.41
  12   5  -8   14.65    8.07
 -12   5   9    4.74    5.49
 -12  -5   9   19.06    8.65
 -12  -5   9    9.98    7.92
  12   5  -9   20.04    9.09
 -12   5  10    0.94    4.66
  12  -5 -10    0.00    4.39
 -12  -5  10    1.72    5.14
 -12  -5  10    1.66    6.32
  12   5 -10    1.08    4.48
 -12   5  11   -0.00    6.03
  12  -5 -11    9.02    5.56
 -12  -5  11    0.00    4.84
 -12  -5  11   -0.00    5.42
  12   5 -11   -0.00    5.23
 -12   5  12   -0.00    4.36
  12  -5 -12   -0.00    4.18
 -12  -5  12    6.30    5.55
 -12  -5  12    4.24    6.91
  12   5 -12    2.68    5.25
 -12   5  13    9.27    7.20
  12  -5 -13   27.92    9.34
 -12  -5  13    9.23    8.37
  12   5 -13    6.87    6.07
 -12   5  14    7.01    5.49
  12  -5 -14   14.78    7.42
 -12  -5  14   -0.00    6.58
  12   5 -14    7.33    6.31
 -12   5  15    0.00    4.22
  12  -5 -15   -0.00    4.30
  12   5 -15    1.93    5.86
 -12   5  16   -0.00    6.64
  12  -5 -16    6.21    5.49
 -12   5  17    0.00    6.66
  12  -5 -17    0.49    4.14
  12   5 -17   -0.00    5.49
 -12   5  18    0.00    5.11
  12  -5 -18    7.35    6.60
  12   5 -18    0.00    4.24
 -12   5  19    0.71    5.39
  12  -5 -19    5.38    5.86
  12   5 -19   -0.00    4.92
 -12   5  20    6.30    6.28
  12  -5 -20    3.79    6.02
  12   5 -20   -0.00    5.20
 -12   5  21    0.47    4.25
  12  -5 -21    3.75    6.24
  12   5 -21   -0.00    6.50
 -12   5  22   12.42    8.01
  12  -5 -22   -0.00    3.55
  12   5 -22   -0.00    4.56
 -12   5  23    0.00    6.31
  12  -5 -23    2.17    6.20
  12   5 -23   -0.00    4.05
 -12   5  24    0.00    4.33
  12  -5 -24    7.95    6.40
  12   5 -24   17.80    7.91
 -12   5  25    0.00    6.96
  12  -5 -25   -0.00    6.09
  12   5 -25    0.22    5.33
 -12   5  26    6.92    5.89
  12  -5 -26    1.87    5.33
 -12   5  27   -0.00    5.86
  12  -5 -27   -0.00    6.19
 -12   5  28   -0.00    6.38
  12  -5 -28    2.16    6.33
 -12   5  29    1.07    4.51
 -12   6   1    4.97    5.31
 -12  -6   1   19.67    8.90
 -12  -6   1    9.78    7.44
 -12   6   2    9.37    5.69
 -12  -6   2   -0.00    5.16
 -12  -6   2   10.02    7.60
 -12   6   3    5.18    5.19
 -12  -6   3    6.77    6.33
 -12  -6   3    7.95    6.68
 -12   6   4    2.18    4.97
 -12  -6   4    2.84    5.12
 -12  -6   4   -0.00    5.68
 -12   6   5    8.49    6.10
 -12  -6   5   23.07    8.89
 -12  -6   5    1.08    6.84
 -12   6   6    0.20    4.22
 -12  -6   6   41.85   10.92
 -12  -6   6    0.75    5.87
  12   6  -6    8.69    6.67
 -12   6   7    2.89    4.52
 -12  -6   7    4.48    6.08
 -12  -6   7    1.14    4.60
  12   6  -7   20.50    9.37
 -12   6   8    3.78    4.74
 -12  -6   8   -0.00    5.02
 -12  -6   8    7.97    7.99
  12   6  -8    2.85    6.07
 -12   6   9    4.63    5.90
 -12  -6   9    5.26    7.22
 -12  -6   9    0.00    6.01
  12   6  -9   11.41    6.51
 -12   6  10    2.01    5.51
 -12  -6  10    9.26    6.18
 -12  -6  10   -0.00    5.64
  12   6 -10    5.48    6.05
 -12   6  11    9.14    7.59
 -12  -6  11   36.92   11.00
 -12  -6  11   19.91   10.11
  12   6 -11   20.19    8.97
 -12   6  12    2.83    5.75
 -12  -6  12    1.31    5.37
  12   6 -12    6.08    6.27
 -12   6  13    1.65    3.73
 -12  -6  13   -0.00    5.50
  12   6 -13    0.00    5.25
 -12   6  14    2.41    4.19
 -12  -6  14   -0.00    4.52
  12   6 -14   -0.00    5.88
 -12   6  15    0.00    5.39
  12   6 -15    4.31    6.43
 -12   6  16    4.99    5.63
  12  -6 -16    9.87    6.24
  12   6 -16    3.99    5.30
 -12   6  17    7.00    6.29
  12  -6 -17   -0.00    3.78
  12   6 -17    5.62    5.60
 -12   6  18   -0.00    5.35
  12  -6 -18   -0.00    4.50
 -12   6  19    0.00    6.02
  12   6 -19    2.75    4.78
 -12   6  20   -0.00    5.19
  12  -6 -20    5.22    6.03
  12   6 -20    0.00    5.25
 -12   6  21   -0.00    7.00
  12  -6 -21    0.10    5.05
  12   6 -21    0.00    4.94
 -12   6  22    3.95    6.20
  12  -6 -22    9.45    6.47
  12   6 -22   -0.00    4.33
  12  -6 -23   -0.00    6.10
  12   6 -23   -0.00    4.36
 -12   6  24    0.86    6.45
  12  -6 -24    4.88    6.48
 -12   6  25    0.00    5.78
  12  -6 -25   -0.00    4.10
 -12   6  26    2.57    5.91
  12  -6 -26    9.19    7.22
 -12   6  27    6.15    6.70
  12  -6 -27    5.51    6.92
  12  -6 -28    0.00    6.05
 -12   7   1    0.00    4.15
 -12  -7   1    9.62    6.62
 -12   7   2    7.86    5.56
 -12  -7   2    9.70    7.35
 -12   7   3    2.42    4.81
 -12  -7   3   19.20    8.23
 -12  -7   3    6.47    6.84
 -12   7   4    0.00    4.44
 -12  -7   4    8.40    6.66
 -12  -7   4    3.20    6.30
 -12   7   5    2.96    4.47
 -12  -7   5    0.00    5.96
 -12  -7   5   -0.00    5.35
 -12   7   6    0.85    4.68
 -12  -7   6   -0.00    4.81
 -12  -7   6    2.16    5.59
 -12   7   7    4.27    4.28
 -12  -7   7   -0.00    3.75
  12   7  -7    0.00    6.15
 -12   7   8   -0.00    4.50
 -12  -7   8    0.53    5.94
  12   7  -8    7.15    5.98
 -12  -7   9   35.63   12.18
  12   7  -9   36.12   10.87
 -12   7  10    0.48    4.44
 -12  -7  10   -0.00    4.64
  12   7 -10    4.24    5.83
 -12   7  11    0.64    4.17
 -12  -7  11    0.12    3.43
  12   7 -11    3.45    5.37
 -12   7  12   -0.00    5.34
 -12  -7  12   -0.00    4.96
  12   7 -12    3.74    5.60
 -12   7  13    0.00    4.61
 -12  -7  13    5.26    6.73
  12   7 -13    3.02    5.57
 -12   7  14    6.27    6.48
 -12  -7  14    8.32    7.03
  12   7 -14   11.61    8.07
 -12   7  15    0.26    3.99
 -12  -7  15    3.91    5.46
  12   7 -15    5.95    7.41
 -12   7  16   -0.00    5.03
 -12  -7  16    0.25    5.81
  12   7 -16    5.78    6.12
 -12   7  17    2.56    5.11
  12   7 -17    2.88    5.44
  12   7 -18   -0.00    5.07
 -12   7  19    4.63    7.01
  12   7 -19   14.88    8.03
 -12   7  20   -0.00    4.78
  12   7 -20    0.00    5.84
 -12   7  21   -0.00    4.90
  12   7 -21   -0.00    4.82
 -12   7  22    2.34    4.16
  12   7 -22    4.31    6.40
 -12   7  23    5.54    6.55
  12  -7 -23   -0.00    5.07
 -12   7  24    0.35    5.07
  12  -7 -24    3.80    5.33
  12  -7 -25    1.39    5.32
  12  -7 -26    4.01    6.11
  12  -7 -27    6.12    6.97
  12  -7 -28    2.62    6.34
 -12   8   1   12.64    5.42
 -12  -8   1   11.75    7.12
 -12   8   2    2.34    4.28
 -12  -8   2    0.79    4.96
 -12   8   3    4.28    4.73
 -12  -8   3   -0.00    4.70
 -12   8   4    1.03    3.51
 -12  -8   4   -0.00    4.44
 -12   8   5    9.22    5.77
 -12  -8   5   11.73    7.03
 -12   8   6   -0.00    4.87
 -12  -8   6    1.47    4.99
 -12   8   7   11.47    6.42
 -12  -8   7   15.97    7.10
 -12   8   8    0.60    4.24
 -12  -8   8   -0.00    4.51
 -12   8   9   -0.00    4.90
 -12  -8   9    3.46    6.48
  12   8  -9   -0.00    3.96
 -12   8  10   -0.00    4.73
 -12  -8  10   -0.00    4.51
  12   8 -10    5.28    6.74
 -12   8  11   10.44    6.74
 -12  -8  11   11.72    7.62
  12   8 -11   10.50    7.65
 -12   8  12   -0.00    4.98
 -12  -8  12   -0.00    5.91
  12   8 -12    0.00    5.08
 -12   8  13   -0.00    5.57
 -12  -8  13    1.60    4.78
  12   8 -13   11.18    8.04
 -12   8  14    4.06    4.79
 -12  -8  14    2.17    5.58
  12   8 -14    1.25    5.99
 -12   8  15   10.41    6.60
 -12  -8  15    7.51    6.16
  12   8 -15    6.56    5.15
 -12   8  16   -0.00    4.42
 -12  -8  16    3.49    6.41
  12   8 -16   -0.00    6.58
 -12   8  17    7.51    5.39
 -12  -8  17    7.87    5.53
  12   8 -17    0.00    5.86
 -12   8  18   -0.00    7.08
 -12  -8  18   -0.00    5.49
  12   8 -18   -0.00    5.73
 -12   8  19   -0.00    4.45
  12   8 -19   -0.00    6.42
 -12   8  20    1.77    5.05
  12   8 -20   -0.00    5.87
 -12   8  21   10.64    7.43
 -12   9   1    0.99    3.79
 -12  -9   1    0.00    5.89
 -12   9   2    2.13    3.49
 -12  -9   2    0.00    5.81
 -12   9   3    5.69    5.00
 -12  -9   3   14.40    8.43
 -12   9   4    0.00    3.24
 -12  -9   4    1.23    5.13
 -12   9   5    3.46    4.48
 -12  -9   5   10.04    6.35
 -12   9   6    0.00    4.11
 -12  -9   6    0.00    4.82
 -12   9   7    3.18    5.35
 -12  -9   7    7.78    5.64
 -12   9   8    1.12    4.34
 -12  -9   8    2.81    4.55
 -12   9   9   14.00    6.70
 -12  -9   9   11.93    8.03
 -12   9  10   -0.00    3.92
 -12  -9  10   -0.00    3.55
  12   9 -10   -0.00    6.58
 -12   9  11   -0.00    3.00
 -12  -9  11   -0.00    4.14
  12   9 -11    0.00    5.90
 -12  -9  12    0.61    4.69
  12   9 -12    0.31    3.62
 -12   9  13    0.00    4.99
 -12  -9  13   -0.00    5.81
  12   9 -13    2.63    7.57
 -12   9  14   -0.00    4.85
 -12  -9  14    3.84    4.84
  12   9 -14    1.45    5.43
 -12   9  15    3.28    5.32
 -12  -9  15    7.31    5.90
  12   9 -15    8.05    6.11
 -12   9  16    3.88    5.50
 -12  -9  16    0.00    4.32
  12   9 -16   11.09    8.23
 -12   9  17   -0.00    4.92
 -12  -9  17   -0.00    5.45
  12   9 -17    1.31    5.94
 -12   9  18   -0.00    6.11
 -12  -9  18   -0.00    5.16
  12   9 -18    1.41    5.12
 -12  10   1    0.77    3.70
 -12 -10   1    3.53    5.94
 -12  10   2   -0.00    3.83
 -12 -10   2   -0.00    4.37
 -12  10   3   -0.00    3.50
 -12 -10   3    1.03    4.48
 -12  10   4   -0.00    3.98
 -12 -10   4   -0.00    5.37
 -12  10   5    1.60    3.58
 -12 -10   5    5.77    7.36
 -12  10   6   -0.00    4.06
 -12 -10   6    0.00    4.96
 -12  10   7    4.39    4.76
 -12 -10   7    9.55    6.79
 -12  10   8   -0.00    3.54
 -12 -10   8   -0.00    4.68
 -12  10   9    0.00    4.41
 -12 -10   9    0.00    5.54
 -12  10  10    2.38    4.65
 -12 -10  10    1.68    5.38
 -12  10  11    3.62    4.41
 -12 -10  11    6.83    6.87
 -12  10  12   -0.00    5.05
 -12 -10  12   -0.00    6.60
  12  10 -12    0.00    4.77
 -12  10  13   -0.00    4.20
 -12 -10  13    3.03    6.64
  12  10 -13   -0.00    6.38
 -12  10  14   -0.00    5.16
 -12 -10  14   -0.00    5.30
  12  10 -14   16.04    8.73
 -12  10  15    1.79    5.45
 -12 -10  15    3.86    6.39
  12  10 -15    1.22    4.97
 -12  11   1    0.68    3.38
 -12 -11   1   -0.00    5.03
 -12  11   2    1.40    3.67
 -12 -11   2   -0.00    7.25
 -12 -11   3   -0.00    5.03
 -12  11   4   -0.00    4.03
 -12 -11   4   -0.00    5.03
 -12  11   5    1.71    4.19
 -12 -11   5   -0.00    4.35
 -12  11   6   -0.00    4.43
 -12 -11   6    0.00    5.36
 -12  11   7   -0.00    4.64
 -12 -11   7    5.38    5.59
 -12 -11   8    1.20    5.52
 -12  11   9    3.19    4.66
 -12 -11   9   -0.00    5.41
 -12  11  10    0.00    3.72
 -12  11  11   -0.00    4.98
 -12 -11  11    0.34    4.87
 -12  12   1    2.96    4.10
 -12  12   3    2.94    3.94
 -12  12   4   -0.00    3.13
 -12  12   5    2.48    4.06
 -12  12   6   -0.00    4.12
 -12  13   1    1.87    3.97
 -11   0   1  118.90   17.35
 -11   0   1   39.76   11.87
  11   0  -1   87.92   15.27
 -11   0   2   -0.00    3.31
 -11   0   2    0.00    5.75
  11   0  -2    0.74    4.11
 -11   0   3   22.95    8.02
 -11   0   3    5.44    5.94
  11   0  -3   37.59    9.76
 -11   0   4   -0.00    4.09
 -11   0   4   -0.00    4.93
  11   0  -4    0.00    5.01
 -11   0   5   95.78   17.16
 -11   0   5   83.49   16.90
  11   0  -5  125.28   18.92
 -11   0   6    7.56    6.00
  11   0  -6   -0.00    3.82
 -11   0   7   -0.00    5.11
  11   0  -7    0.00    3.99
 -11   0   8   -0.00    4.32
  11   0  -8    0.85    3.81
 -11   0   9   22.80    8.54
  11   0  -9   12.43    6.57
 -11   0  10    0.00    5.12
  11   0 -10   -0.00    4.42
 -11   0  11   26.19   10.19
  11   0 -11   45.79   11.64
 -11   0  12    4.43    5.50
  11   0 -12    0.00    4.44
 -11   0  13    5.50    5.88
  11   0 -13    4.50    5.31
 -11   0  14    1.79    5.75
  11   0 -14   -0.00    4.87
 -11   0  15   17.37    9.06
  11   0 -15   16.82    8.23
 -11   0  16   -0.00    5.70
  11   0 -16    7.26    6.66
 -11   0  17    1.68    4.40
  11   0 -17    3.57    4.54
 -11   0  18   -0.00    4.17
 -11   0  19    3.35    6.32
  11   0 -19    4.03    5.19
 -11   0  20   -0.00    6.24
  11   0 -20   -0.00    4.84
 -11   0  21    2.52    5.48
  11   0 -21    8.58    6.21
 -11   0  22   -0.00    4.83
  11   0 -22    5.40    6.63
 -11   0  23    1.42    4.46
  11   0 -23    1.43    4.65
 -11   0  24   -0.00    5.95
  11   0 -24   -0.00    5.29
 -11   0  25    9.30    6.55
  11   0 -25    5.50    6.23
 -11   0  26   -0.00    5.59
  11   0 -26   -0.00    6.55
  11   0 -27   -0.00    5.33
  11   0 -28   -0.00    5.70
  11   0 -29   -0.00    6.01
  11   0 -30    9.44    5.85
 -11   1   1   53.01   12.05
 -11  -1   1   74.92   14.03
 -11  -1   1   46.91   12.56
  11   1  -1   77.46   14.40
 -11   1   2   -0.00    4.61
 -11  -1   2    7.25    6.07
  11   1  -2   -0.00    4.28
 -11   1   3   67.58   12.74
  11  -1  -3   42.91   11.14
 -11  -1   3   48.86   11.53
 -11  -1   3   29.07   10.29
  11   1  -3   56.81   12.49
 -11   1   4   -0.00    4.39
 -11   1   4   -0.00    3.89
  11  -1  -4   -0.00    3.85
 -11  -1   4    0.91    3.92
 -11  -1   4    0.00    5.59
  11   1  -4    8.89    6.55
 -11   1   5   -0.00    4.43
  11  -1  -5    9.43    6.31
 -11  -1   5    1.95    4.15
 -11  -1   5    9.46    6.56
  11   1  -5    4.45    6.22
 -11   1   6   -0.00    4.55
  11  -1  -6    3.06    4.47
 -11  -1   6   -0.00    3.89
 -11  -1   6    0.69    4.57
  11   1  -6    2.51    5.48
 -11   1   7   27.26    9.29
  11  -1  -7   19.67    7.85
 -11  -1   7   31.21   10.01
  11   1  -7   27.42    8.82
 -11   1   8    1.25    4.61
  11  -1  -8   -0.00    4.11
 -11  -1   8   -0.00    5.59
  11   1  -8    0.23    4.68
 -11   1   9   15.76    7.85
  11  -1  -9   16.72    7.30
 -11  -1   9   21.38    8.77
  11   1  -9   19.62    7.88
 -11   1  10    0.00    4.02
  11  -1 -10   -0.00    3.58
 -11  -1  10    0.93    4.69
  11   1 -10    0.48    3.60
 -11   1  11    6.84    6.80
  11  -1 -11   23.25    8.50
 -11  -1  11    6.64    5.48
  11   1 -11    3.06    5.17
 -11   1  12    0.91    5.30
  11  -1 -12    6.79    5.64
 -11  -1  12    0.00    4.15
  11   1 -12    0.75    4.20
 -11   1  13   13.68    8.36
  11  -1 -13   21.27    8.22
 -11  -1  13   19.01    8.51
  11   1 -13   12.56    7.51
 -11   1  14    1.87    4.81
  11  -1 -14    0.00    4.53
 -11  -1  14   -0.00    5.61
  11   1 -14   -0.00    3.39
 -11   1  15   -0.00    5.24
  11  -1 -15    6.33    6.11
 -11  -1  15   -0.00    4.12
  11   1 -15   -0.00    3.92
 -11   1  16    2.81    5.61
  11  -1 -16    0.31    3.85
 -11  -1  16    1.93    5.97
  11   1 -16   -0.00    6.03
 -11   1  17   20.77    8.34
  11  -1 -17    7.97    6.64
 -11  -1  17   14.26    8.67
  11   1 -17    6.65    6.40
 -11   1  18    5.03    5.75
  11  -1 -18   -0.00    5.41
 -11  -1  18    2.76    5.52
  11   1 -18    2.39    6.52
 -11   1  19    2.83    4.53
  11  -1 -19   10.99    6.86
 -11  -1  19    9.33    6.91
  11   1 -19    1.37    4.01
 -11   1  20   -0.00    6.05
  11  -1 -20    0.59    5.19
 -11  -1  20   -0.00    6.11
  11   1 -20    3.86    4.39
 -11   1  21    3.49    6.66
  11  -1 -21   -0.00    5.05
 -11  -1  21    1.27    6.95
  11   1 -21   -0.00    4.44
 -11   1  22   -0.00    6.57
  11  -1 -22    0.00    4.60
 -11  -1  22   -0.00    6.60
  11   1 -22   -0.00    5.09
 -11   1  23    6.59    7.13
  11  -1 -23    3.15    6.53
 -11  -1  23   20.47   10.56
  11   1 -23   40.57   10.93
 -11   1  24    0.49    5.60
  11  -1 -24   -0.00    5.58
 -11  -1  24    1.10    5.61
  11   1 -24    1.20    6.60
 -11  -1  25    0.00    5.51
  11   1 -25    3.48    7.39
 -11   1  26   -0.00    5.61
  11  -1 -26   -0.00    5.54
  11   1 -26    3.15    6.36
 -11   1  27   10.72    7.53
  11  -1 -27    2.00    6.92
  11   1 -27    4.63    6.84
 -11   1  28    0.00    5.85
  11  -1 -28    0.16    5.35
  11   1 -28    0.00    6.24
  11  -1 -29    0.01    5.07
  11   1 -29    7.06    6.00
  11  -1 -30   -0.00    6.73
  11   1 -30   10.69    7.52
 -11   2   1    9.50    5.98
 -11  -2   1   38.82    9.60
 -11  -2   1   17.00    7.92
 -11   2   2   -0.00    3.72
 -11  -2   2    0.96    3.39
 -11  -2   2   -0.00    5.49
  11   2  -2    1.64    3.95
 -11   2   3    2.71    4.91
 -11  -2   3   10.34    6.45
 -11  -2   3   21.20    8.68
  11   2  -3   13.66    7.28
 -11   2   4    6.04    4.81
 -11  -2   4    6.22    5.23
 -11  -2   4    0.08    5.12
  11   2  -4   10.75    6.85
 -11   2   5   26.83    8.62
 -11  -2   5   59.45   12.39
 -11  -2   5   30.70    9.88
 -11   2   6    3.81    6.18
  11  -2  -6    4.09    4.87
 -11  -2   6   18.51    7.62
 -11  -2   6   15.70    7.63
  11   2  -6   32.20    9.48
 -11   2   7    5.59    5.28
  11  -2  -7    9.89    5.97
 -11  -2   7   12.44    6.13
 -11  -2   7    6.77    6.14
  11   2  -7    2.71    5.01
 -11   2   8    4.40    6.01
  11  -2  -8    3.87    5.24
 -11  -2   8    6.41    5.44
  11   2  -8    4.81    4.71
 -11   2   9    8.46    6.79
  11  -2  -9   16.75    8.05
 -11  -2   9   27.14    9.77
  11   2  -9   20.14    9.06
 -11   2  10    3.65    5.59
  11  -2 -10    3.03    5.46
 -11  -2  10    0.83    4.95
  11   2 -10    4.88    5.89
  11  -2 -11   16.52    7.76
 -11  -2  11   31.57   10.23
  11   2 -11   25.06    9.19
 -11   2  12    2.83    5.93
  11  -2 -12    1.50    4.79
 -11  -2  12    1.83    5.12
  11   2 -12    2.11    4.66
 -11   2  13   -0.00    6.23
  11  -2 -13   -0.00    5.05
 -11  -2  13   -0.00    4.91
  11   2 -13   -0.00    5.45
 -11   2  14    0.00    5.47
  11  -2 -14   11.56    6.88
 -11  -2  14   -0.00    4.31
  11   2 -14    2.40    5.31
 -11   2  15   16.32    8.47
  11  -2 -15   14.84    6.67
 -11   2  16    0.30    4.06
  11  -2 -16    1.49    5.79
 -11  -2  16    2.93    5.55
  11   2 -16    7.86    5.68
 -11   2  17    6.42    6.38
  11  -2 -17   -0.00    4.17
 -11  -2  17    0.20    3.85
  11   2 -17    7.25    5.75
 -11   2  18   -0.00    2.60
  11  -2 -18    0.06    4.13
 -11  -2  18   -0.00    5.16
  11   2 -18   -0.00    4.19
 -11   2  19    2.29    6.77
  11  -2 -19    7.21    6.56
 -11  -2  19    5.72    7.03
  11   2 -19    0.00    4.81
 -11   2  20    7.82    6.77
  11  -2 -20    6.75    6.16
 -11  -2  20    5.41    6.64
  11   2 -20    5.47    6.25
 -11   2  21    9.23    7.42
  11  -2 -21    7.55    6.27
 -11  -2  21    8.58    8.10
  11   2 -21   12.34    7.77
 -11   2  22    2.44    5.99
  11  -2 -22   -0.00    4.49
 -11  -2  22    0.11    5.96
  11   2 -22    1.97    5.34
 -11   2  23    6.48    6.04
  11  -2 -23   -0.00    5.90
 -11  -2  23    0.42    4.57
  11   2 -23    4.18    4.70
 -11   2  24    9.05    7.00
  11  -2 -24   -0.00    4.20
  11   2 -24    3.94    5.31
 -11   2  25    0.00    5.52
  11  -2 -25    6.53    6.24
  11   2 -25    0.13    4.92
 -11   2  26   -0.00    6.20
  11  -2 -26   -0.00    5.88
  11   2 -26    0.00    5.32
 -11   2  27    1.89    6.05
  11  -2 -27    8.25    6.94
  11   2 -27   10.22    6.36
 -11   2  28    1.37    7.23
  11  -2 -28    1.31    6.19
  11   2 -28    2.53    3.94
 -11   2  29    4.51    6.86
  11  -2 -29    7.92    7.43
  11   2 -29    9.49    7.54
  11  -2 -30    1.27    5.97
  11   2 -30   -0.00    4.62
 -11   3   1    9.54    5.46
 -11   3   1    2.37    4.60
  11  -3  -1    9.97    5.39
 -11  -3   1    0.00    4.37
 -11  -3   1   13.92    8.48
 -11   3   2   16.27    6.57
 -11   3   2   16.49    6.83
  11  -3  -2   14.18    6.49
 -11  -3   2   22.41    8.06
 -11  -3   2    4.12    7.04
  11   3  -2   15.97    7.06
 -11   3   3   12.89    6.59
 -11  -3   3   47.59   11.48
 -11  -3   3   12.93    8.29
  11   3  -3   54.62   11.75
 -11  -3   4    5.51    6.05
  11   3  -4    6.85    5.78
 -11   3   5    5.91    5.28
 -11  -3   5    3.28    4.93
 -11  -3   5    0.45    5.19
  11   3  -5   -0.00    4.03
 -11   3   6    0.29    4.94
 -11  -3   6   10.08    6.15
 -11  -3   6    8.96    7.22
  11   3  -6   16.79    7.44
 -11   3   7   15.98    7.82
 -11  -3   7   33.51    9.84
 -11  -3   7   31.64   10.06
  11   3  -7   19.85    8.65
 -11   3   8    2.62    5.57
  11  -3  -8    5.13    4.82
 -11  -3   8   -0.00    4.21
 -11  -3   8    1.13    4.98
  11   3  -8    4.73    6.17
 -11   3   9   -0.00    3.70
  11  -3  -9    0.00    4.64
 -11  -3   9   17.20    7.82
  11   3  -9    4.61    4.69
 -11   3  10    3.33    4.81
  11  -3 -10    1.49    4.49
 -11  -3  10    0.53    4.71
  11   3 -10    2.26    4.33
 -11   3  11    0.36    4.80
  11  -3 -11   18.49    7.44
 -11  -3  11    8.64    6.75
  11   3 -11    7.63    5.25
 -11   3  12    5.04    5.47
  11  -3 -12    0.43    4.95
 -11  -3  12    4.35    5.75
  11   3 -12    6.41    6.50
 -11   3  13   13.18    7.54
 -11  -3  13    6.21    6.53
  11   3 -13   18.70    8.42
 -11   3  14    0.08    4.05
  11  -3 -14   -0.00    4.48
 -11  -3  14   -0.00    5.04
  11   3 -14    3.57    5.33
 -11   3  15    2.23    5.44
  11  -3 -15    3.33    4.66
 -11  -3  15    6.82    7.00
  11   3 -15    0.03    5.14
 -11   3  16   -0.00    4.90
  11  -3 -16   -0.00    4.44
 -11  -3  16    4.85    7.07
  11   3 -16   -0.00    5.84
 -11   3  17    7.32    5.89
  11  -3 -17    8.11    5.67
 -11  -3  17    6.16    6.48
 -11   3  18    5.53    6.29
  11  -3 -18    0.81    5.52
 -11  -3  18    0.46    4.90
  11   3 -18    1.49    5.07
 -11   3  19   11.11    7.78
  11  -3 -19    3.71    5.65
 -11  -3  19   10.37    7.16
  11   3 -19   11.89    7.72
 -11   3  20    3.60    5.51
 -11  -3  20    4.59    7.19
  11   3 -20   -0.00    5.41
 -11   3  21    0.00    6.99
  11  -3 -21    2.29    5.46
 -11  -3  21   -0.00    5.42
  11   3 -21    0.00    3.44
 -11   3  22    3.42    7.31
  11  -3 -22    0.00    5.46
  11   3 -22   11.22    7.40
 -11   3  23   21.37    9.74
  11  -3 -23   24.64    9.68
  11   3 -23   27.42   10.68
 -11   3  24    0.98    6.04
  11  -3 -24    2.22    4.94
  11   3 -24    9.12    6.38
 -11   3  25    1.57    5.61
  11  -3 -25    3.79    6.80
  11   3 -25    4.72    6.13
 -11   3  26    1.10    5.39
  11  -3 -26   -0.00    5.60
 -11   3  27    4.66    7.32
  11  -3 -27   21.78    9.74
  11   3 -27    0.00    5.09
 -11   3  28   11.05    9.11
  11  -3 -28    5.48    6.91
  11   3 -28    4.07    6.08
 -11   3  29    3.44    7.07
  11  -3 -29    9.87    6.66
  11   3 -29    2.13    5.30
 -11   3  30    2.13    5.64
  11  -3 -30   -0.00    5.18
 -11   4   1   22.49    7.26
 -11   4   1   18.33    6.85
  11  -4  -1   21.18    7.27
 -11  -4   1   24.69    8.04
 -11  -4   1   17.53    9.31
 -11   4   2    1.45    3.77
 -11   4   2    0.00    4.51
  11  -4  -2   -0.00    3.36
 -11  -4   2   -0.00    4.15
 -11  -4   2   -0.00    5.32
 -11   4   3    6.04    4.89
  11  -4  -3    5.29    4.80
 -11  -4   3    3.33    4.80
 -11  -4   3    5.03    6.57
  11   4  -3    2.48    5.76
 -11   4   4    8.64    5.89
  11  -4  -4    6.15    4.51
 -11  -4   4    6.94    6.84
 -11  -4   4   -0.00    4.62
  11   4  -4    6.19    6.54
 -11   4   5   13.99    7.47
 -11  -4   5   30.64   10.63
  11   4  -5   40.44   10.94
 -11   4   6    2.54    5.13
 -11  -4   6   11.07    7.20
 -11  -4   6    6.98    6.50
  11   4  -6   10.07    6.76
 -11   4   7   11.89    5.86
 -11  -4   7    7.39    5.81
 -11  -4   7    7.71    6.19
  11   4  -7    2.84    6.00
 -11   4   8    4.22    6.50
 -11  -4   8   -0.00    4.67
 -11  -4   8   -0.00    5.34
  11   4  -8    6.80    6.26
 -11   4   9    6.20    5.07
  11  -4  -9   26.42    8.25
 -11  -4   9   31.57    9.85
 -11  -4   9   30.88   10.78
  11   4  -9   15.58    8.39
 -11   4  10    3.40    5.98
  11  -4 -10    5.79    4.91
 -11  -4  10    4.42    5.87
  11   4 -10    7.20    6.35
 -11   4  11   14.78    7.07
  11  -4 -11   12.04    6.15
 -11  -4  11   35.84   11.06
  11   4 -11   19.40    8.70
 -11   4  12    1.33    4.32
  11  -4 -12   -0.00    3.89
 -11  -4  12    1.30    5.51
  11   4 -12    2.88    4.45
 -11   4  13   -0.00    5.31
  11  -4 -13    4.22    4.87
 -11  -4  13    1.47    5.63
  11   4 -13    1.57    4.20
 -11   4  14    0.00    3.89
  11  -4 -14    1.62    3.76
 -11  -4  14    0.97    6.24
  11   4 -14   18.90    7.77
 -11   4  15    8.08    6.29
  11  -4 -15   19.49    8.12
 -11  -4  15   12.20    7.37
  11   4 -15   20.49    8.81
 -11   4  16    0.00    4.90
  11  -4 -16   -0.00    4.31
 -11  -4  16    2.15    5.82
  11   4 -16    8.78    5.89
 -11   4  17    4.18    4.78
  11  -4 -17    2.65    4.44
 -11  -4  17    4.78    6.21
  11   4 -17    6.15    5.91
 -11   4  18    0.92    4.89
 -11  -4  18   -0.00    6.07
  11   4 -18    1.78    5.14
 -11   4  19    0.00    5.06
  11  -4 -19    2.64    5.90
 -11   4  20   -0.00    4.72
  11  -4 -20    0.00    4.93
  11   4 -20    7.68    7.08
 -11   4  21    9.83    7.65
  11  -4 -21   14.86    7.91
  11   4 -21    7.22    6.92
 -11   4  22    0.00    5.46
  11  -4 -22    0.00    5.45
  11   4 -22    4.77    5.96
 -11   4  23   -0.00    6.74
  11  -4 -23   -0.00    5.53
  11   4 -23   -0.00    5.65
 -11   4  24    3.19    6.57
  11  -4 -24    3.02    5.66
  11   4 -24    1.96    5.00
 -11   4  25    1.95    5.83
  11  -4 -25    0.00    5.90
  11   4 -25   13.48    7.65
  11  -4 -26   -0.00    6.68
  11   4 -26    3.63    5.42
 -11   4  27   -0.00    6.16
  11  -4 -27   11.53    7.78
  11   4 -27    7.07    6.19
 -11   4  28    2.43    6.24
  11  -4 -28    0.71    4.64
  11   4 -28    6.73    5.55
 -11   4  29   -0.00    4.82
  11  -4 -29    9.76    7.09
 -11   4  30   -0.00    6.07
  11  -4 -30    5.22    6.04
 -11   4  31   -0.00    6.27
 -11   5   1    4.95    4.49
 -11  -5   1    1.42    4.46
 -11  -5   1    9.10    6.83
 -11   5   2   22.93    7.80
 -11  -5   2   49.87   11.65
 -11  -5   2   32.90   11.06
 -11   5   3   16.36    7.12
 -11  -5   3   63.24   13.33
 -11  -5   3   15.62    8.95
 -11   5   4    0.98    4.49
 -11  -5   4   10.31    7.28
  11   5  -4    0.00    4.95
 -11   5   5    0.76    4.03
  11  -5  -5    1.98    3.45
 -11  -5   5    1.52    5.61
 -11  -5   5    8.91    7.62
  11   5  -5   -0.00    4.72
 -11   5   6    9.35    6.18
 -11  -5   6   14.82    7.06
 -11  -5   6    9.42    7.55
  11   5  -6   11.54    7.30
 -11   5   7   16.71    7.16
 -11  -5   7   32.15    9.94
 -11  -5   7   17.38    7.78
  11   5  -7   20.28    8.59
 -11   5   8   14.56    6.59
 -11  -5   8    7.95    6.52
 -11  -5   8    4.88    6.26
  11   5  -8   20.17    7.98
 -11   5   9    6.47    5.71
 -11  -5   9   15.16    7.45
 -11  -5   9   22.74    9.49
  11   5  -9   11.97    7.13
 -11   5  10   -0.00    6.12
  11  -5 -10   -0.00    4.60
 -11  -5  10   -0.00    4.70
 -11  -5  10   -0.00    5.20
  11   5 -10    4.58    5.81
 -11   5  11   15.90    6.62
  11  -5 -11    0.00    4.41
 -11  -5  11   10.53    6.63
 -11  -5  11    0.24    3.99
  11   5 -11    2.98    5.62
 -11   5  12   12.01    7.12
  11  -5 -12   13.98    6.67
 -11  -5  12   15.05    8.86
  11   5 -12    5.28    7.82
 -11   5  13   13.72    7.28
  11  -5 -13   31.35    9.41
 -11  -5  13   -0.00    5.83
  11   5 -13   14.42    7.56
 -11   5  14   -0.00    4.96
  11  -5 -14    8.27    5.49
 -11  -5  14    8.33    7.48
  11   5 -14   -0.00    4.53
 -11   5  15    0.36    3.73
  11  -5 -15    4.76    5.41
 -11  -5  15   -0.00    4.53
  11   5 -15   -0.00    5.15
 -11   5  16    2.99    5.50
  11  -5 -16    2.49    4.68
  11   5 -16    0.00    6.63
 -11   5  17    0.75    4.36
  11  -5 -17   -0.00    4.02
  11   5 -17    4.60    5.23
 -11   5  18    2.46    6.00
  11  -5 -18    7.58    6.41
  11   5 -18   10.17    7.50
  11  -5 -19   13.72    7.64
  11   5 -19   12.68    8.01
 -11   5  20    1.06    4.80
  11  -5 -20   -0.00    5.37
  11   5 -20   -0.00    4.50
 -11   5  21    3.24    4.83
  11  -5 -21    2.55    5.70
  11   5 -21   -0.00    5.72
 -11   5  22    2.99    4.98
  11  -5 -22    2.31    5.33
  11   5 -22    7.45    6.10
 -11   5  23   15.31    8.12
  11  -5 -23    3.54    5.64
  11   5 -23   20.25    9.38
 -11   5  24    2.03    6.61
  11  -5 -24    8.57    6.51
  11   5 -24    7.66    6.50
 -11   5  25    4.83    7.09
  11  -5 -25    3.09    6.03
  11   5 -25   -0.00    4.29
 -11   5  26   -0.00    5.96
  11  -5 -26    7.55    6.13
  11   5 -26    5.65    4.98
 -11   5  27   -0.00    5.83
  11   5 -27    6.32    7.83
 -11   5  28    3.69    6.96
  11  -5 -28    4.86    6.49
  11   5 -28   12.77    7.90
 -11   5  29    3.58    6.85
  11  -5 -29   14.61    7.87
 -11   5  30   -0.00    6.39
  11  -5 -30   -0.00    4.84
 -11   5  31    0.00    6.48
 -11   5  32    5.49    7.42
 -11   6   1   15.18    5.91
 -11  -6   1   25.84    8.81
 -11  -6   1    3.23    5.74
 -11   6   2    0.39    4.07
 -11  -6   2    2.94    5.66
 -11  -6   2    1.68    4.78
 -11   6   3   -0.00    3.52
 -11  -6   3    2.28    5.05
 -11  -6   3    4.94    5.76
 -11   6   4   11.21    5.31
 -11  -6   4   35.57    9.81
 -11  -6   4    9.77    8.72
 -11   6   5    4.89    4.73
 -11  -6   5   17.57    8.31
 -11  -6   5   12.30    8.23
  11   6  -5   12.89    7.98
 -11   6   6   13.97    6.05
 -11  -6   6   21.52    8.82
 -11  -6   6    8.91    7.19
  11   6  -6   13.85    7.73
 -11   6   7    4.04    5.06
 -11  -6   7    5.07    6.28
 -11  -6   7    0.13    5.71
  11   6  -7    0.00    5.45
 -11   6   8   11.28    6.07
 -11  -6   8    8.34    7.13
 -11  -6   8    5.05    7.62
  11   6  -8   18.01    7.94
 -11   6   9    8.29    5.30
 -11  -6   9   10.13    6.94
 -11  -6   9    4.16    5.90
  11   6  -9    9.22    6.80
 -11   6  10    4.54    5.69
  11  -6 -10   19.90    7.34
 -11  -6  10    4.08    6.42
 -11  -6  10    5.64    6.92
 -11   6  11    1.00    5.00
  11  -6 -11   11.27    5.77
 -11  -6  11    7.35    6.37
 -11  -6  11   15.84    8.87
  11   6 -11   10.29    7.21
 -11   6  12   -0.00    4.18
  11  -6 -12    5.48    4.74
 -11  -6  12   10.34    6.05
 -11  -6  12   -0.00    5.30
  11   6 -12    3.59    5.27
 -11   6  13    3.55    6.05
  11  -6 -13    0.10    3.99
  11   6 -13    0.00    5.50
 -11   6  14    9.17    5.97
  11  -6 -14    4.37    5.45
  11   6 -14   10.34    7.56
  11   6 -15    6.74    6.71
 -11   6  16    5.55    7.05
  11  -6 -16    8.97    6.63
 -11   6  17    5.26    5.71
  11  -6 -17    4.09    5.20
  11   6 -17    5.06    6.12
 -11   6  18    2.04    4.68
  11  -6 -18    0.00    4.62
  11   6 -18    2.48    5.24
 -11   6  19    0.63    4.78
  11  -6 -19    6.45    5.93
  11   6 -19    3.18    5.27
 -11   6  20    0.00    6.04
  11  -6 -20    0.00    4.75
  11   6 -20    2.59    5.07
 -11   6  21    2.87    6.39
  11  -6 -21    7.54    6.53
  11   6 -21    5.48    5.91
 -11   6  22    2.10    4.10
  11  -6 -22   10.05    7.42
  11   6 -22    3.19    4.91
 -11   6  23   -0.00    4.65
  11  -6 -23   -0.00    5.62
  11   6 -23    1.13    6.10
 -11   6  24   -0.00    6.15
  11   6 -24    1.04    6.44
 -11   6  25   -0.00    6.19
  11  -6 -25   -0.00    3.68
  11   6 -25    4.03    6.29
 -11   6  26    1.51    5.57
  11  -6 -26   -0.00    4.56
  11   6 -26    7.95    6.82
 -11   6  27    3.77    6.24
  11  -6 -27    2.82    4.55
  11   6 -27    2.67    5.07
 -11   6  28    5.72    6.13
  11  -6 -28    5.16    5.37
 -11   6  29   -0.00    4.23
  11  -6 -29    0.43    4.98
 -11   6  30    1.44    6.35
  11  -6 -30   -0.00    4.98
 -11   6  31    2.76    6.08
 -11   7   1    8.48    5.24
 -11  -7   1   13.70    7.28
 -11   7   2   15.04    6.24
 -11  -7   2    8.69    6.52
 -11   7   3   -0.00    3.98
 -11  -7   3   -0.00    4.31
 -11  -7   3    0.00    5.11
 -11   7   4    5.74    5.14
 -11  -7   4   19.57    7.39
 -11  -7   4    6.72    6.42
 -11   7   5   -0.00    4.64
 -11  -7   5   -0.00    4.73
 -11  -7   5    0.26    5.14
 -11   7   6    0.90    4.77
 -11  -7   6    0.00    5.14
 -11  -7   6    4.19    6.41
 -11   7   7    1.48    3.91
 -11  -7   7    3.07    5.16
 -11  -7   7   -0.00    5.28
  11   7  -7    0.80    4.37
 -11   7   8   33.53    9.19
 -11  -7   8   26.89   10.44
  11   7  -8   29.30   10.46
 -11   7   9   13.41    7.00
 -11  -7   9   24.34    9.07
  11   7  -9   11.23    7.70
 -11   7  10   -0.00    4.71
 -11  -7  10   -0.00    5.01
  11   7 -10    0.30    4.97
 -11   7  11    0.25    3.21
 -11  -7  11   -0.00    4.75
  11   7 -11    2.96    6.47
 -11   7  12    1.78    5.22
 -11  -7  12   11.70    8.31
  11   7 -12   35.45   10.70
 -11   7  13    3.36    5.25
 -11  -7  13   -0.00    5.53
  11   7 -13    0.94    4.34
 -11   7  14    6.36    5.67
 -11  -7  14    2.33    5.68
  11   7 -14    0.00    5.17
 -11   7  15   -0.00    5.67
  11   7 -15    0.00    5.95
 -11   7  16    0.64    5.25
  11  -7 -16   -0.00    4.17
  11   7 -16   -0.00    4.88
 -11   7  17    1.90    5.26
  11  -7 -17    6.93    6.85
  11   7 -17    7.50    6.62
 -11   7  18   22.82    8.98
  11  -7 -18    8.93    6.73
  11   7 -18   23.20    8.83
 -11   7  19    6.97    6.09
  11  -7 -19    0.05    4.16
  11   7 -19    2.67    5.08
 -11   7  20    0.65    4.46
  11  -7 -20   -0.00    4.56
  11   7 -20   -0.00    5.73
 -11   7  21    0.00    5.61
  11  -7 -21    8.29    6.77
  11   7 -21    2.28    6.42
 -11   7  22    1.51    5.21
  11   7 -22   -0.00    5.10
 -11   7  23    4.53    6.78
  11  -7 -23   -0.00    4.47
  11   7 -23    1.36    5.44
 -11   7  24    7.95    7.58
  11  -7 -24    0.00    4.38
  11   7 -24    2.49    6.06
 -11   7  25    5.77    6.80
  11  -7 -25    2.01    3.96
  11   7 -25    9.83    6.93
 -11   7  26   -0.00    5.88
  11  -7 -26   -0.00    4.93
  11   7 -26   -0.00    5.88
 -11   7  27   -0.00    6.03
  11  -7 -27    2.40    5.28
 -11   7  28   -0.00    5.17
  11  -7 -28    4.01    5.35
 -11   7  29    2.14    6.88
  11  -7 -29    0.32    3.81
  11  -7 -30    1.62    5.58
 -11   8   1    2.21    3.57
 -11  -8   1    6.34    5.39
 -11   8   2    0.46    2.81
 -11  -8   2    3.26    5.40
 -11   8   3    1.06    3.32
 -11  -8   3    4.29    4.52
 -11  -8   4    4.70    6.13
 -11   8   5    3.13    3.37
 -11  -8   5    2.88    4.08
 -11   8   6    9.28    5.98
 -11  -8   6   26.36    9.11
 -11   8   7    0.54    3.78
 -11  -8   7    8.60    6.91
 -11   8   8   -0.00    4.24
 -11  -8   8    4.45    5.39
  11   8  -8    0.00    6.08
 -11  -8   9    6.81    6.27
  11   8  -9    7.84    6.65
 -11   8  10   12.82    6.33
 -11  -8  10   11.94    7.53
  11   8 -10    7.28    7.35
 -11   8  11    0.00    3.99
 -11  -8  11   -0.00    5.72
  11   8 -11   -0.00    3.69
 -11   8  12   -0.00    4.99
 -11  -8  12   -0.00    5.77
  11   8 -12    6.45    6.10
 -11   8  13   -0.00    3.80
 -11  -8  13    3.51    5.94
  11   8 -13    5.73    7.22
 -11   8  14    1.35    4.56
 -11  -8  14    0.00    5.62
  11   8 -14   -0.00    4.07
 -11   8  15    4.39    5.63
 -11  -8  15    5.08    6.05
  11   8 -15    7.04    6.16
 -11   8  16    5.21    5.78
 -11  -8  16   17.52    9.01
  11   8 -16    8.00    6.82
 -11   8  17    0.00    4.11
  11   8 -17    0.00    5.68
 -11   8  18    0.58    5.01
  11   8 -18    0.37    5.39
 -11   8  19    4.78    6.15
  11   8 -19   -0.00    4.97
 -11   8  20   -0.00    4.16
  11   8 -20    1.23    6.63
 -11   8  21   -0.00    5.14
  11   8 -21   -0.00    5.93
  11   8 -22   13.21    7.71
  11  -8 -23    1.04    4.11
  11   8 -23   -0.00    4.70
 -11   8  24    2.80    6.08
  11  -8 -24   -0.00    3.47
  11   8 -24   -0.00    6.44
 -11   8  25    2.28    4.34
  11  -8 -25    1.92    5.41
 -11   8  26    4.22    5.89
  11  -8 -26    3.09    5.41
  11  -8 -27    1.91    5.31
  11  -8 -28    0.11    4.69
  11  -8 -29   -0.00    4.29
 -11   9   1    1.79    3.83
 -11  -9   1    3.54    5.92
 -11   9   2    7.96    5.10
 -11  -9   2   19.04    9.28
 -11   9   3   -0.00    3.43
 -11  -9   3    2.30    5.42
 -11   9   4    3.91    4.67
 -11  -9   4    9.18    7.24
 -11   9   5   -0.00    3.94
 -11  -9   5    1.54    4.53
 -11   9   6    5.99    4.56
 -11  -9   6   15.43    7.60
 -11  -9   7   -0.00    4.37
 -11   9   8    5.19    4.82
 -11  -9   8   23.05    8.65
 -11   9   9    2.39    4.56
 -11  -9   9   -0.00    4.34
 -11   9  10    2.83    3.82
 -11  -9  10   -0.00    5.80
  11   9 -10    4.54    6.13
 -11   9  11    0.00    4.06
 -11  -9  11   -0.00    5.34
  11   9 -11   -0.00    4.45
 -11   9  12    7.08    5.28
  11   9 -12    6.62    6.68
 -11   9  13    0.59    4.11
 -11  -9  13   12.67    6.76
  11   9 -13    1.25    6.34
 -11   9  14    0.17    4.01
 -11  -9  14   19.36    8.57
  11   9 -14    6.50    6.92
 -11   9  15   -0.00    4.31
 -11  -9  15    5.93    5.40
  11   9 -15   -0.00    5.80
 -11  -9  16    7.64    6.21
  11   9 -16   -0.00    5.73
 -11   9  17   -0.00    3.29
 -11  -9  17   -0.00    5.74
  11   9 -17    2.45    6.22
 -11   9  18    4.06    4.44
 -11  -9  18   33.50   10.69
  11   9 -18   12.43    8.76
 -11   9  19    2.09    4.47
 -11  -9  19    2.08    5.90
  11   9 -19   -0.00    5.98
 -11   9  20    0.00    3.01
  11   9 -20   -0.00    6.71
 -11   9  21    2.40    5.30
  11   9 -21    7.36    7.15
 -11   9  22   -0.00    3.85
  11   9 -22    5.09    7.22
 -11   9  23    0.13    4.36
  11   9 -23   -0.00    4.02
 -11  10   1    0.97    3.49
 -11 -10   1    0.06    3.75
 -11  10   2   -0.00    3.47
 -11  10   3    0.78    3.41
 -11 -10   3    0.60    3.99
 -11  10   4    0.19    2.64
 -11 -10   4    7.89    6.76
 -11  10   5    0.00    3.63
 -11 -10   5    2.45    4.68
 -11  10   6    3.74    4.55
 -11 -10   6   16.81    7.80
 -11  10   7    0.13    3.79
 -11 -10   7    1.49    3.13
 -11  10   8    0.94    4.83
 -11 -10   8   10.06    6.91
 -11  10   9    2.19    4.03
 -11 -10   9   -0.00    4.88
 -11  10  10   11.88    5.83
 -11 -10  10    5.14    5.28
 -11  10  11    0.12    3.77
 -11 -10  11    0.67    4.77
  11  10 -11    1.57    5.35
 -11  10  12   -0.00    4.94
 -11 -10  12   -0.00    6.09
  11  10 -12    1.45    4.57
 -11  10  13    0.09    3.64
 -11 -10  13    0.61    6.97
  11  10 -13    2.44    7.00
 -11  10  14    0.74    4.46
  11  10 -14    3.81    6.89
 -11  10  15    1.39    3.80
 -11 -10  15    1.85    5.96
  11  10 -15    4.62    6.97
 -11  10  16    2.01    4.51
 -11 -10  16    7.10    7.19
  11  10 -16    8.83    7.60
 -11  10  17   -0.00    4.16
 -11 -10  17    0.83    5.42
  11  10 -17    1.73    6.80
 -11  10  18    0.82    3.90
 -11 -10  18   -0.00    5.11
  11  10 -18   -0.00    6.43
 -11  10  19    2.92    4.84
 -11 -10  19    2.20    6.17
  11  10 -19   -0.00    5.94
 -11  10  20    0.84    4.90
 -11 -10  20    0.84    5.69
  11  10 -20   11.53    7.44
 -11 -10  21   -0.00    4.21
  11  10 -21   -0.00    5.51
 -11  11   1    1.65    3.63
 -11 -11   1    0.77    4.36
 -11  11   2    8.48    4.40
 -11 -11   2    0.23    5.33
 -11  11   3    5.50    4.18
 -11 -11   3   -0.00    5.39
 -11  11   4    6.02    4.30
 -11 -11   4   -0.00    5.82
 -11  11   5   -0.00    3.91
 -11 -11   5    8.37    6.39
 -11  11   6   -0.00    3.59
 -11 -11   6    4.48    6.24
 -11  11   7    4.21    3.95
 -11 -11   7   -0.00    5.50
 -11  11   8    0.00    3.97
 -11 -11   8    5.53    5.36
 -11  11   9    6.37    5.17
 -11 -11   9    0.54    4.59
 -11  11  10    0.17    3.78
 -11 -11  10    2.37    5.11
 -11  11  11    3.59    3.91
 -11 -11  11    4.78    5.92
 -11  11  12    2.52    4.13
 -11 -11  12   11.31    6.89
 -11  11  13    0.00    3.40
 -11 -11  13   -0.00    3.81
  11  11 -13    4.64    6.94
 -11  11  14   -0.00    3.56
 -11 -11  14    0.00    5.97
  11  11 -14   -0.00    4.42
 -11  11  15    0.00    3.62
 -11 -11  15    1.20    5.63
  11  11 -15   -0.00    6.89
 -11  11  16    0.91    3.70
  11  11 -16    7.40    5.89
 -11 -11  17    1.77    3.04
  11  11 -17   -0.00    4.98
 -11 -11  18   -0.00    4.24
  11  11 -18    8.94    6.87
 -11  12   1    0.37    2.98
 -11 -12   1   -0.00    6.47
 -11  12   2    0.78    3.35
 -11 -12   2   -0.00    4.78
 -11  12   3   -0.00    3.30
 -11 -12   3   -0.00    4.61
 -11  12   4    2.92    4.01
 -11 -12   4    5.21    6.88
 -11  12   5    1.04    3.56
 -11 -12   5   -0.00    6.80
 -11  12   6    5.53    4.96
 -11 -12   6   17.62    8.40
 -11  12   7   -0.00    3.38
 -11 -12   7    0.51    4.36
 -11  12   8    3.25    3.66
 -11 -12   8    1.23    5.35
 -11  12   9   -0.00    3.15
 -11 -12   9    2.15    4.93
 -11  12  10    3.15    4.05
 -11 -12  10    4.70    5.55
 -11  12  11   -0.00    3.48
 -11  12  12    2.86    3.66
 -11 -12  12   -0.00    5.87
 -11 -12  13   -0.00    5.07
 -11 -12  14    2.73    5.54
 -11 -12  15   -0.00    4.96
  11  12 -15   -0.00    4.97
 -11 -13   1   -0.00    4.30
 -11  13   2    2.53    3.38
 -11 -13   2    0.00    4.94
 -11  13   3    3.09    3.26
 -11 -13   3    0.00    4.46
 -11  13   4    6.53    4.32
 -11 -13   4    4.95    6.92
 -11  13   5    1.81    3.06
 -11 -13   5   -0.00    6.23
 -11  13   6   -0.00    2.63
 -11 -13   6    0.00    5.90
 -11  13   7    0.85    2.97
 -11 -13   7    2.18    5.57
 -11  13   8    2.88    3.95
 -11 -13   8    4.76    6.69
 -11 -13   9   -0.00    4.46
 -11  14   1    0.93    2.79
 -11  14   2    0.22    2.72
 -11  14   3   -0.00    3.38
  11  14 -15    1.57    6.59
 -10   0   1    0.87    3.42
 -10   0   2    2.47    5.31
 -10   0   3    1.72    4.33
 -10   0   4   53.54   12.09
 -10   0   5   -0.00    4.68
 -10   0   6   10.63    6.03
 -10   0   7    0.83    3.30
  10   0  -7    1.06    3.53
 -10   0   8   19.29    7.91
  10   0  -8   14.69    7.00
 -10   0   9   -0.00    4.57
  10   0  -9   -0.00    4.39
 -10   0  10  103.26   17.54
  10   0 -10   68.46   14.41
 -10   0  11    0.55    5.52
  10   0 -11    1.30    4.45
 -10   0  12   -0.00    4.54
  10   0 -12   -0.00    4.45
 -10   0  13    0.00    4.47
  10   0 -13    5.80    5.40
 -10   0  14   10.67    7.13
  10   0 -14   31.34    9.53
 -10   0  15   -0.00    3.99
 -10   0  16    6.27    5.58
  10   0 -16   23.37    8.29
 -10   0  17   -0.00    6.01
  10   0 -17    0.46    4.16
 -10   0  18   11.79    7.82
  10   0 -18    8.13    5.94
 -10   0  19    1.74    5.63
  10   0 -19   -0.00    5.17
 -10   0  20   12.37    7.42
  10   0 -20   39.62   11.45
 -10   0  21    2.58    4.91
  10   0 -21   -0.00    6.09
 -10   0  22   -0.00    4.85
  10   0 -22    3.42    5.72
 -10   0  23   -0.00    3.90
 -10   0  24    0.74    4.53
  10   0 -24    6.77    6.86
 -10   0  25   -0.00    6.04
  10   0 -25    3.48    5.64
 -10   0  26   26.24   10.18
  10   0 -26   20.63    8.83
 -10   0  27   -0.00    4.33
  10   0 -27    1.84    6.90
  10   0 -28   -0.00    6.31
  10   0 -29    0.00    4.40
  10   0 -30    9.24    6.26
  10   0 -31    0.77    4.92
  10   0 -32    7.12    7.11
 -10   1   1   -0.00    3.53
 -10   1   1    9.28    5.58
  10  -1  -1    0.23    3.71
 -10  -1   1    7.37    6.07
 -10   1   2  168.32   19.83
 -10   1   2   80.53   15.57
  10  -1  -2  152.31   19.51
 -10  -1   2   75.27   15.83
 -10   1   3    0.97    2.81
 -10   1   3   11.33    6.12
  10  -1  -3    6.76    5.38
 -10  -1   3    0.00    4.58
 -10   1   4    0.00    4.68
 -10  -1   4    1.68    3.70
 -10  -1   4    3.96    4.58
  10   1  -4    0.00    4.98
 -10   1   5    2.37    4.85
 -10  -1   5   10.85    5.63
 -10  -1   5    3.49    5.10
  10   1  -5   18.98    7.34
 -10   1   6   35.57   10.53
 -10  -1   6   71.21   13.94
  10   1  -6   60.59   12.85
 -10   1   7    1.79    5.64
 -10  -1   7    2.40    4.91
  10   1  -7    0.89    3.84
 -10   1   8   39.71   10.57
 -10  -1   8   28.33    9.87
  10   1  -8   39.63   10.27
 -10   1   9    4.31    4.53
  10  -1  -9    0.00    4.07
 -10  -1   9    2.30    5.41
  10   1  -9   -0.00    4.34
 -10   1  10   -0.00    5.28
  10  -1 -10   -0.00    4.48
 -10  -1  10    2.87    4.12
  10   1 -10   -0.00    4.17
 -10   1  11   25.28    8.40
  10  -1 -11    8.42    6.22
 -10  -1  11   10.65    7.69
  10   1 -11    5.97    6.36
 -10   1  12   57.04   13.66
  10  -1 -12   55.37   13.16
 -10  -1  12   99.48   17.17
  10   1 -12   54.28   13.11
 -10   1  13    0.00    5.17
  10  -1 -13   -0.00    4.71
 -10  -1  13   -0.00    5.76
  10   1 -13   -0.00    4.83
 -10   1  14   11.17    6.95
  10  -1 -14   12.56    6.22
 -10  -1  14    4.24    6.40
  10   1 -14   10.84    6.70
 -10   1  15   -0.00    3.87
  10  -1 -15   -0.00    4.86
 -10  -1  15   -0.00    4.94
  10   1 -15   -0.00    3.56
 -10   1  16   10.38    8.07
  10  -1 -16   27.43    9.03
 -10  -1  16   18.38    8.96
  10   1 -16   30.22    9.65
 -10   1  17   -0.00    5.34
  10  -1 -17    1.51    4.86
 -10   1  18   16.68    8.21
  10  -1 -18    7.31    5.87
 -10  -1  18    8.14    7.31
  10   1 -18   17.60    7.78
  10  -1 -19   -0.00    2.95
 -10  -1  19    2.92    6.15
  10   1 -19   -0.00    5.95
 -10   1  20    7.80    7.33
  10  -1 -20    0.00    5.43
 -10  -1  20    1.34    4.62
  10   1 -20    1.73    4.70
 -10   1  21    0.00    6.18
  10  -1 -21   -0.00    3.76
 -10  -1  21   -0.00    5.89
  10   1 -21    0.00    5.17
 -10   1  22   49.54   13.55
  10  -1 -22   78.04   15.35
 -10  -1  22   40.47   13.46
  10   1 -22   24.56   10.72
 -10   1  23    1.75    5.88
  10  -1 -23    3.78    5.94
 -10  -1  23   10.41    8.33
  10   1 -23    1.87    6.38
 -10   1  24    2.85    5.93
  10  -1 -24    4.55    6.30
 -10  -1  24   -0.00    5.42
  10   1 -24   -0.00    5.27
 -10   1  25   -0.00    3.37
  10  -1 -25   -0.00    6.23
 -10  -1  25   -0.00    5.19
  10   1 -25   -0.00    5.07
 -10   1  26    5.71    7.36
  10  -1 -26    1.24    4.58
 -10   1  27    1.29    5.68
  10  -1 -27    1.36    5.90
  10   1 -27    0.23    5.29
 -10   1  28    4.86    7.25
  10  -1 -28    3.06    5.01
  10   1 -28    0.22    5.77
  10  -1 -29    0.81    5.74
  10   1 -29    3.65    6.24
  10  -1 -30    6.63    6.25
  10   1 -30    0.00    6.39
  10  -1 -31   -0.00    6.08
  10   1 -31    3.38    7.45
  10  -1 -32    6.31    6.93
  10   1 -32    8.78    7.76
 -10   2   1    6.01    4.53
 -10   2   1    2.51    3.75
  10  -2  -1    0.85    4.25
 -10  -2   1    4.05    4.52
 -10  -2   1    0.00    5.24
  10   2  -1    3.22    5.39
 -10   2   2   -0.00    3.81
 -10   2   2    0.00    4.56
  10  -2  -2   -0.00    4.30
 -10  -2   2    2.36    4.39
 -10  -2   2    0.37    3.65
  10   2  -2    5.84    4.80
 -10   2   3    0.61    4.44
  10  -2  -3   -0.00    3.57
 -10  -2   3    0.51    4.39
 -10  -2   3    0.00    4.49
  10   2  -3   -0.00    5.25
  10  -2  -4  139.34   18.97
 -10  -2   4  150.40   20.61
 -10  -2   4   75.16   17.45
  10   2  -4  122.67   19.52
 -10   2   5   29.10    8.59
  10  -2  -5   27.48    7.78
 -10  -2   5   20.60    8.02
 -10  -2   5   33.19   10.00
  10   2  -5   41.35   10.86
 -10   2   6   21.17    8.12
 -10  -2   6   37.99    9.69
 -10  -2   6   21.67    8.31
  10   2  -6   27.90    9.50
 -10   2   7   -0.00    4.78
 -10  -2   7    3.78    5.42
  10   2  -7    0.55    5.29
 -10   2   8    4.80    5.86
 -10  -2   8   14.42    6.92
  10   2  -8   15.30    6.85
 -10   2   9    2.11    4.26
 -10  -2   9   -0.00    4.09
  10   2  -9    0.00    3.92
 -10   2  10   40.00   11.78
  10  -2 -10  109.97   16.56
 -10  -2  10   83.18   15.93
  10   2 -10   65.25   14.00
 -10   2  11    3.85    5.55
  10  -2 -11    5.00    5.83
 -10  -2  11    9.35    6.19
  10   2 -11    7.59    7.31
 -10   2  12    1.06    4.93
  10  -2 -12    0.52    4.57
 -10  -2  12   -0.00    5.68
  10   2 -12    3.34    5.79
 -10   2  13    0.87    4.85
  10  -2 -13    0.51    3.01
 -10  -2  13    0.00    4.75
  10   2 -13    1.10    3.41
 -10   2  14    7.12    5.94
  10  -2 -14   19.55    7.88
 -10  -2  14   12.03    7.57
  10   2 -14   16.49    7.11
  10  -2 -15    7.79    5.40
 -10  -2  15   12.36    7.87
  10   2 -15   10.45    7.12
 -10   2  16    2.87    5.21
  10  -2 -16    3.62    4.86
 -10  -2  16   18.59    8.29
  10   2 -16   18.58    7.86
 -10   2  17   -0.00    4.73
  10  -2 -17   -0.00    4.24
 -10  -2  17    0.90    6.44
  10   2 -17   -0.00    4.87
 -10   2  18    2.67    4.97
 -10  -2  18    8.20    7.43
  10   2 -18    7.18    6.25
 -10   2  19    2.17    5.58
  10  -2 -19    8.48    6.90
 -10  -2  19   -0.00    5.41
  10   2 -19    0.00    3.55
 -10   2  20   36.72   11.41
  10  -2 -20   34.44   11.15
 -10  -2  20   24.87   11.13
  10   2 -20   41.68   11.47
 -10   2  21    2.69    5.25
  10  -2 -21    2.45    4.54
 -10  -2  21    0.00    6.13
  10   2 -21    0.93    4.46
 -10   2  22    2.03    5.66
  10  -2 -22    0.00    5.30
 -10  -2  22    1.80    5.71
  10   2 -22   -0.00    5.70
 -10   2  23   -0.00    6.64
  10  -2 -23   -0.00    5.84
 -10  -2  23    4.05    6.94
  10   2 -23    3.26    5.49
 -10   2  24    8.27    8.25
  10  -2 -24   32.08   10.23
  10   2 -24   12.80    8.61
 -10   2  25    6.94    5.97
  10  -2 -25    5.09    7.01
  10   2 -25    2.30    5.97
 -10   2  26    6.74    7.89
  10  -2 -26    6.16    6.98
  10   2 -26   23.80    9.43
 -10   2  27    1.03    5.86
  10  -2 -27    0.53    5.64
  10   2 -27   -0.00    4.45
 -10   2  28    0.35    4.58
  10  -2 -28    5.19    5.32
  10   2 -28   10.31    7.42
 -10   2  29    1.44    5.99
  10  -2 -29   -0.00    6.67
  10   2 -29    0.04    5.58
  10  -2 -30    3.13    5.91
  10   2 -30    4.00    7.72
  10  -2 -32    7.37    6.98
  10   2 -32    6.19    7.25
 -10   3   1   13.02    5.86
 -10   3   1    3.69    4.29
  10  -3  -1   10.81    5.32
 -10  -3   1   14.91    6.76
 -10  -3   1    1.58    5.22
 -10   3   2   87.97   13.59
 -10   3   2   44.66   11.10
  10  -3  -2   61.74   11.94
 -10  -3   2   83.83   14.87
 -10  -3   2   54.54   13.39
  10   3  -2   65.01   13.60
 -10   3   3   37.70    9.46
  10  -3  -3   35.86    9.07
 -10  -3   3   69.95   13.60
 -10  -3   3   30.64   10.50
  10   3  -3   32.65   10.27
 -10   3   4    3.97    4.30
  10  -3  -4    1.99    3.35
 -10  -3   4    1.19    4.78
 -10  -3   4   -0.00    5.66
  10   3  -4   -0.00    4.91
 -10   3   5    2.62    4.78
  10  -3  -5    7.77    5.19
 -10  -3   5   16.73    7.23
 -10  -3   5    3.11    5.52
  10   3  -5   11.56    7.49
 -10   3   6    7.52    5.54
  10  -3  -6   25.22    7.81
 -10  -3   6   15.56    7.45
 -10  -3   6   11.66    7.32
  10   3  -6   38.09   10.15
 -10   3   7    9.10    6.57
  10  -3  -7   27.57    8.01
 -10  -3   7   13.87    6.88
 -10  -3   7   10.60    7.75
  10   3  -7   26.49    8.68
 -10   3   8   17.63    8.08
 -10  -3   8   37.59   11.32
  10   3  -8   67.99   13.36
 -10   3   9    2.09    4.15
 -10  -3   9    0.19    5.05
  10   3  -9    0.20    6.13
 -10   3  10    2.26    3.96
 -10  -3  10    0.27    4.56
  10   3 -10   -0.00    3.80
 -10   3  11    5.65    5.84
  10  -3 -11    8.23    5.25
 -10  -3  11    8.13    6.37
  10   3 -11    3.39    5.87
 -10   3  12   20.24    7.92
  10  -3 -12   29.68    9.01
 -10  -3  12   23.72    9.39
  10   3 -12   34.98   10.13
 -10   3  13   -0.00    4.73
  10  -3 -13    3.27    4.27
 -10  -3  13    1.48    5.29
  10   3 -13    1.17    5.96
 -10   3  14    9.76    6.67
  10  -3 -14    7.36    5.50
 -10  -3  14    3.77    5.09
  10   3 -14    7.10    5.90
 -10   3  15    1.80    4.86
  10  -3 -15    7.93    5.81
 -10  -3  15    8.64    6.37
  10   3 -15    5.21    5.26
 -10   3  16    8.32    6.08
 -10  -3  16    5.79    5.48
  10   3 -16   19.78    7.95
 -10   3  17    8.56    6.29
  10  -3 -17   16.55    7.45
 -10  -3  17   15.45    8.51
  10   3 -17   20.46    8.53
 -10   3  18   17.47    8.23
  10  -3 -18   20.34    8.76
 -10  -3  18   19.44    9.53
  10   3 -18   17.66    8.67
 -10   3  19    8.02    6.81
  10  -3 -19    7.81    6.39
 -10  -3  19   12.58    7.68
  10   3 -19    8.63    7.08
 -10   3  20    1.56    5.53
  10  -3 -20    1.72    5.51
 -10  -3  20   -0.00    4.46
  10   3 -20    1.26    4.31
 -10   3  21    5.52    6.78
  10  -3 -21   12.83    7.72
 -10  -3  21   25.14   11.29
  10   3 -21    3.52    5.52
 -10   3  22   26.38    9.89
  10  -3 -22   11.20    7.33
  10  -3 -23    2.88    5.28
  10   3 -23   19.09    8.00
 -10   3  24    4.57    6.08
  10  -3 -24   -0.00    5.42
  10   3 -24    0.00    4.54
 -10   3  25    4.85    7.05
  10  -3 -25   -0.00    5.14
  10   3 -25    0.00    5.54
 -10   3  26    0.79    5.62
  10   3 -26   -0.00    4.66
 -10   3  27    5.03    5.76
  10  -3 -27   10.69    7.03
  10   3 -27    6.72    6.89
 -10   3  28    0.00    6.57
  10  -3 -28    6.64    6.19
  10   3 -28   12.06    8.29
 -10   3  29    0.98    5.53
  10  -3 -29   -0.00    3.95
  10   3 -29   -0.00    5.22
 -10   3  30    1.18    4.81
  10  -3 -30   -0.00    4.96
  10   3 -30    3.59    5.95
 -10   3  31    0.58    5.38
  10  -3 -31    1.74    5.02
  10   3 -31   -0.00    8.54
  10  -3 -32   -0.00    5.68
 -10   4   1    0.00    3.39
 -10   4   1    3.78    4.57
  10  -4  -1    0.59    4.20
 -10  -4   1    0.00    4.77
 -10  -4   1    3.68    5.50
 -10   4   2    0.00    3.81
  10  -4  -2    0.66    3.04
 -10  -4   2   -0.00    4.35
 -10  -4   2    1.11    5.87
 -10   4   3    0.00    4.39
  10  -4  -3    8.98    4.90
 -10  -4   3    4.36    5.73
 -10  -4   3   -0.00    4.92
  10   4  -3   12.36    6.08
 -10   4   4   50.36   11.57
  10  -4  -4   86.15   13.67
 -10  -4   4   78.90   15.18
 -10  -4   4   63.79   14.65
  10   4  -4   67.21   14.36
 -10   4   5   19.65    7.41
  10  -4  -5   41.99    9.68
 -10  -4   5   42.12   10.92
  10   4  -5   35.35   10.89
 -10   4   6   15.85    7.02
  10  -4  -6   26.76    7.92
 -10  -4   6   33.86   10.10
  10   4  -6   27.92    9.62
  10   4  -6   37.07   11.50
 -10   4   7    0.00    4.50
  10  -4  -7    1.85    4.01
 -10  -4   7    2.48    5.61
  10   4  -7   -0.00    4.84
  10   4  -7    3.05    4.77
 -10   4   8   58.72   13.34
  10  -4  -8   60.51   12.84
 -10  -4   8   71.75   14.88
  10   4  -8   72.94   14.67
  10   4  -9   10.93    7.11
 -10   4  10    8.99    5.69
  10   4 -10   26.18    9.04
 -10   4  11    7.48    5.65
  10   4 -11    7.74    5.93
 -10   4  12    2.77    4.87
  10  -4 -12   -0.00    4.02
  10   4 -12   -0.00    4.41
 -10   4  13    0.00    4.19
  10  -4 -13   -0.00    4.01
  10   4 -13    7.29    5.60
 -10   4  14    9.74    6.43
  10  -4 -14   30.45    9.18
  10   4 -14   17.48    7.80
 -10   4  15   24.52    8.09
  10  -4 -15    5.44    5.46
 -10  -4  15   22.80    9.42
  10   4 -15    4.05    6.15
 -10   4  16    8.82    6.24
  10  -4 -16   17.97    7.05
 -10  -4  16    4.18    5.86
  10   4 -16    4.54    5.78
  10  -4 -17    0.91    5.19
 -10  -4  17    1.93    5.11
  10   4 -17   -0.00    4.11
 -10   4  18   -0.00    4.16
  10  -4 -18    5.58    5.90
 -10  -4  18    3.95    6.20
  10   4 -18    1.82    4.98
 -10   4  19    5.90    6.16
  10  -4 -19    6.36    5.89
 -10  -4  19   10.98    7.66
  10   4 -19   13.35    7.01
 -10   4  20   26.33    9.81
  10  -4 -20   30.61   10.70
  10   4 -20   12.29    7.79
 -10   4  21   14.87    8.90
  10  -4 -21   12.61    7.23
  10   4 -21   10.13    7.41
 -10   4  22    4.86    6.52
  10  -4 -22    6.13    6.68
  10   4 -22    3.29    6.72
 -10   4  23    7.29    6.60
  10  -4 -23    0.00    4.28
  10   4 -23   13.42    7.11
 -10   4  24    6.21    7.02
  10  -4 -24   18.70    7.99
  10   4 -24   24.68    9.67
 -10   4  25    0.86    6.06
  10  -4 -25    4.97    5.57
 -10   4  26    0.00    6.03
  10  -4 -26    2.54    5.36
  10   4 -26    6.01    6.01
 -10   4  27   -0.00    5.07
  10  -4 -27    4.86    5.34
  10   4 -27   -0.00    6.08
 -10   4  28    0.00    4.81
  10  -4 -28    2.44    4.39
  10   4 -28    6.54    6.99
 -10   4  29    0.81    5.66
  10  -4 -29    4.68    5.87
  10   4 -29   -0.00    4.18
 -10   4  30    7.62    7.38
  10  -4 -30    1.90    6.78
  10   4 -30    0.00    6.15
 -10   4  31   -0.00    5.55
  10  -4 -31    4.93    5.37
  10   4 -31   -0.00    5.36
 -10   4  32    4.71    6.67
  10  -4 -32    5.94    6.33
 -10   5   1   46.97    9.75
 -10   5   1   46.63    9.96
  10  -5  -1   58.69   10.68
 -10  -5   1   51.92   11.93
 -10  -5   1   33.53   11.25
 -10   5   2  113.57   17.80
  10  -5  -2  129.26   18.11
 -10  -5   2  166.37   22.10
 -10  -5   2  121.62   21.34
 -10   5   3   15.55    6.06
  10  -5  -3    8.39    4.80
 -10  -5   3   18.00    7.51
  10   5  -3    5.56    6.89
 -10   5   4    1.32    4.40
  10  -5  -4   -0.00    3.70
 -10  -5   4   -0.00    5.09
  10   5  -4    0.00    5.86
  10   5  -4   -0.00    4.52
 -10   5   5    0.99    5.25
 -10  -5   5    0.00    5.34
  10   5  -5    4.54    5.11
  10   5  -5    6.69    7.54
 -10   5   6   17.56    7.28
  10  -5  -6   31.86    8.48
 -10  -5   6   57.08   12.17
  10   5  -6   21.88    8.55
  10   5  -6   14.76    8.72
 -10   5   7   28.41    8.19
  10  -5  -7   28.15    8.52
 -10  -5   7   34.33   10.10
  10   5  -7   38.01   10.40
  10   5  -7   25.88   10.47
 -10   5   8   31.28    8.59
  10  -5  -8   12.31    6.32
 -10  -5   8   31.61    9.99
  10   5  -8   24.30    9.78
  10   5  -8   23.82    9.68
 -10   5   9    1.60    4.50
 -10  -5   9    5.71    5.16
  10   5  -9    1.67    5.38
 -10   5  10   -0.00    4.59
  10   5 -10    2.68    5.22
 -10   5  11    5.77    5.42
  10   5 -11   12.17    7.38
 -10   5  12   11.22    6.80
  10  -5 -12   14.48    6.99
  10   5 -12   23.72    8.91
  10  -5 -13   14.80    7.44
  10   5 -13    6.37    5.70
 -10   5  14    0.87    3.83
  10  -5 -14    0.00    3.91
  10   5 -14    0.00    4.40
 -10   5  15   -0.00    5.04
  10  -5 -15    2.26    5.02
  10   5 -15    2.13    6.05
 -10   5  16   -0.00    4.70
  10  -5 -16    7.52    6.11
  10   5 -16    0.00    5.53
 -10   5  17    5.06    6.65
  10  -5 -17   13.71    7.10
  10   5 -17    9.35    7.46
 -10   5  18   13.62    7.18
  10  -5 -18   19.88    8.21
  10   5 -18    0.00    6.05
 -10   5  19    0.00    5.69
  10  -5 -19    0.00    5.26
 -10   5  20    0.16    4.62
  10   5 -20    1.12    4.56
 -10   5  21   10.56    6.77
  10  -5 -21    3.12    5.10
  10   5 -21    6.04    5.40
 -10   5  22    1.35    6.67
  10  -5 -22   13.16    7.15
  10   5 -22   21.19    9.31
 -10   5  23    2.49    5.35
  10  -5 -23    3.79    4.73
  10   5 -23    2.60    4.77
 -10   5  24    1.22    5.59
  10  -5 -24   -0.00    4.55
  10   5 -24    9.72    6.78
 -10   5  25    2.00    5.96
  10  -5 -25    0.00    4.62
  10   5 -25    2.90    4.96
 -10   5  26   -0.00    5.22
  10  -5 -26    0.00    4.95
  10   5 -26    0.00    6.06
 -10   5  27    5.89    7.10
  10  -5 -27   -0.00    4.25
  10   5 -27    8.52    6.15
 -10   5  28   -0.00    6.31
  10  -5 -28    6.72    6.39
  10   5 -28    4.54    4.75
 -10   5  29    2.32    5.74
  10  -5 -29   10.53    7.54
 -10   5  30    3.81    7.03
  10  -5 -30   -0.00    4.84
  10   5 -30   -0.00    5.64
 -10   5  31   -0.00    6.06
  10  -5 -31    3.40    5.57
 -10   5  32    7.26    6.96
  10  -5 -32    1.19    5.92
 -10   5  33    0.00    5.45
 -10  -6   1    0.00    4.15
 -10   6   2    0.69    3.88
 -10  -6   2    0.00    4.33
  10   6  -2    6.59    6.17
 -10   6   3    7.90    5.85
 -10  -6   3    9.33    6.43
  10   6  -3    7.87    7.00
 -10   6   4    9.30    5.57
 -10  -6   4   14.83    6.92
  10   6  -4   17.36    8.44
 -10   6   5   15.81    6.55
  10  -6  -5   18.99    6.65
 -10  -6   5   22.48    8.32
  10   6  -5   28.73   10.29
  10   6  -5   24.91    9.48
 -10   6   6   22.49    7.61
  10  -6  -6   34.55    8.42
 -10  -6   6   38.30   10.99
  10   6  -6   16.94    8.09
  10   6  -6   29.32   10.61
 -10   6   7    0.51    4.77
  10  -6  -7    2.34    4.63
 -10  -6   7    3.68    4.93
  10   6  -7    1.76    5.00
  10   6  -7    0.06    4.43
 -10   6   8   -0.00    3.67
  10  -6  -8   -0.00    2.85
 -10  -6   8    6.48    6.11
  10   6  -8    4.68    5.50
  10   6  -8    7.80    6.58
 -10   6   9   13.97    6.45
  10  -6  -9   36.17    8.91
 -10  -6   9   38.99   10.95
  10   6  -9   40.65   11.07
 -10   6  10   18.78    7.69
 -10  -6  10   20.40    8.63
  10   6 -10   19.74    9.33
 -10   6  11   -0.00    5.43
 -10  -6  11    6.54    4.97
  10   6 -11    9.99    7.36
 -10   6  12    4.01    5.01
  10  -6 -12    4.38    3.63
  10   6 -12    4.40    5.75
 -10   6  13    7.95    6.99
  10  -6 -13    8.32    5.93
  10   6 -13   14.28    7.68
 -10   6  14    3.05    5.41
  10  -6 -14    6.71    5.14
  10   6 -14    8.55    7.49
 -10   6  15    9.32    6.67
  10  -6 -15   22.63    8.48
  10   6 -15    6.18    5.89
 -10   6  16    3.12    5.47
  10  -6 -16    0.00    5.01
  10   6 -16    0.00    4.72
 -10   6  17   -0.00    4.90
  10  -6 -17   -0.00    4.46
  10   6 -17    4.24    6.15
 -10   6  18    2.31    5.15
  10   6 -18   17.41    8.16
 -10   6  19    5.15    5.96
  10  -6 -19    7.38    6.16
  10   6 -19    2.73    3.96
 -10   6  20    7.64    6.77
  10  -6 -20    2.96    4.38
  10   6 -20   18.18    7.83
 -10   6  21    5.88    5.44
  10  -6 -21    3.27    5.08
  10   6 -21   -0.00    4.60
 -10   6  22   -0.00    5.23
  10  -6 -22    1.25    4.69
  10   6 -22    2.91    6.66
 -10   6  23    0.00    3.80
  10  -6 -23    3.02    5.73
  10   6 -23    4.70    4.99
  10  -6 -24    3.02    5.16
  10   6 -24    2.44    6.13
  10  -6 -25    0.60    4.38
  10   6 -25    6.39    6.34
 -10   6  26    3.64    4.54
  10  -6 -26    0.31    4.60
  10   6 -26    0.00    4.79
 -10   6  27   -0.00    4.82
  10  -6 -27   -0.00    4.83
  10   6 -27    3.55    5.87
 -10   6  28    1.68    5.02
  10  -6 -28    0.12    6.17
  10   6 -28   -0.00    6.63
 -10   6  29    5.11    6.43
  10  -6 -29    0.21    5.50
  10   6 -29    0.00    5.07
 -10   6  30   -0.00    4.35
  10  -6 -30   -0.00    5.69
  10   6 -30   -0.00    4.81
 -10   6  31    4.24    6.35
  10  -6 -31    1.90    5.45
 -10   6  34   -0.00    6.09
 -10   7   1   40.70    9.17
 -10  -7   1   56.40   12.97
  10   7  -1   67.07   16.09
 -10   7   2    2.44    4.40
 -10  -7   2   -0.00    4.40
  10   7  -2    1.79    4.39
 -10   7   3   13.53    6.19
 -10  -7   3   19.12    8.41
  10   7  -3   12.42    7.33
 -10   7   4   -0.00    3.94
 -10  -7   4    3.99    5.18
  10   7  -4   -0.00    4.72
 -10   7   5   32.78    8.07
 -10  -7   5   38.17   10.26
  10   7  -5   12.89    8.32
 -10   7   6    3.31    4.46
 -10  -7   6    7.32    7.36
  10   7  -6    1.75    4.06
  10   7  -6    3.44    5.71
 -10  -7   7   26.80    8.87
  10   7  -7    9.14    6.79
 -10   7   8    3.28    4.85
 -10  -7   8    2.45    3.90
  10   7  -8   15.05    8.65
 -10   7   9   -0.00    3.90
 -10  -7   9    1.14    4.77
  10   7  -9    4.00    5.54
 -10   7  10    1.95    3.23
 -10  -7  10   -0.00    5.01
  10   7 -10   -0.00    4.41
 -10   7  11    8.48    5.93
 -10  -7  11   15.00    7.68
  10   7 -11    4.12    6.44
 -10   7  12    2.52    3.62
 -10  -7  12   10.29    7.22
  10   7 -12    4.48    5.61
 -10   7  13    5.86    5.25
  10  -7 -13   28.78    9.00
 -10  -7  13   39.35   11.79
  10   7 -13   15.83    7.90
 -10   7  14    1.23    4.60
  10  -7 -14    0.61    3.40
  10   7 -14    8.03    7.29
 -10   7  15    1.25    4.58
  10  -7 -15    0.00    4.26
  10   7 -15    5.51    5.13
  10   7 -16    0.20    4.50
 -10   7  17   13.95    6.91
  10  -7 -17   14.28    6.80
  10   7 -17   44.72   11.47
 -10   7  18   -0.00    4.94
  10  -7 -18    0.31    3.16
  10   7 -18   -0.00    4.66
 -10   7  19    0.08    3.29
  10  -7 -19    3.80    4.35
  10   7 -19    0.00    5.19
 -10   7  20    4.78    4.81
  10  -7 -20   -0.00    4.25
  10   7 -20    1.32    5.14
 -10   7  21    3.36    4.61
  10  -7 -21   -0.00    4.34
  10   7 -21    5.99    6.26
 -10   7  22   -0.00    4.69
  10  -7 -22    0.75    5.61
  10   7 -22    0.00    5.72
 -10   7  23    4.35    4.72
  10  -7 -23    5.20    6.14
  10   7 -23    3.42    5.54
 -10   7  24    9.56    6.82
  10  -7 -24    0.00    5.43
  10   7 -24   -0.00    4.74
 -10   7  25   -0.00    5.20
  10  -7 -25    4.87    6.80
  10   7 -25    0.00    5.70
 -10   7  26   -0.00    4.60
  10  -7 -26   -0.00    5.68
  10   7 -26   -0.00    5.54
 -10   7  27    3.70    5.23
  10  -7 -27    5.68    6.86
  10   7 -27    4.12    6.34
 -10   7  28    3.03    5.65
  10  -7 -28   -0.00    5.71
  10   7 -28   -0.00    5.55
 -10   7  29    2.25    5.30
  10  -7 -29    0.00    6.05
  10   7 -29    2.68    4.98
 -10   7  30    4.08    5.61
  10  -7 -30   -0.00    4.86
 -10   7  31    2.66    6.24
  10  -7 -31    0.96    6.17
 -10   7  32    1.88    5.14
 -10   8   1    2.89    3.56
 -10  -8   1    6.40    5.63
 -10   8   2    2.51    3.79
 -10  -8   2   -0.00    4.86
 -10   8   3   17.13    6.28
 -10  -8   3   31.67   10.08
 -10   8   4   10.18    5.05
 -10  -8   4   13.61    6.39
 -10  -8   5   33.67   10.27
 -10   8   6    2.22    3.99
 -10  -8   6   12.38    6.73
 -10   8   7    0.00    4.01
 -10  -8   7    0.00    5.14
  10   8  -7    5.91    6.76
  10   8  -7    2.55    6.28
 -10   8   8    0.00    3.58
 -10  -8   8    8.96    7.10
  10   8  -8    7.10    5.52
  10   8  -8    0.58    4.96
 -10   8   9    6.98    5.36
 -10  -8   9   14.68    7.65
  10   8  -9   15.36    8.12
  10   8  -9   12.09    8.29
 -10   8  10    2.02    3.55
 -10  -8  10    0.00    5.10
  10   8 -10   10.48    7.35
  10   8 -10    2.32    5.86
 -10   8  11   14.48    7.48
 -10  -8  11   23.81    9.66
  10   8 -11   19.39    8.75
 -10   8  12    1.49    3.78
 -10  -8  12   -0.00    4.19
  10   8 -12    1.96    4.94
 -10   8  13    0.96    3.73
 -10  -8  13    4.18    5.15
  10   8 -13   -0.00    5.97
 -10   8  14    8.31    4.96
 -10  -8  14    4.48    5.98
  10   8 -14    3.95    6.30
 -10   8  15   14.11    6.28
 -10  -8  15   13.21    7.55
  10   8 -15   12.67    7.60
 -10   8  16   -0.00    3.76
  10  -8 -16   -0.00    3.92
  10   8 -16    0.71    4.43
 -10   8  17   -0.00    4.25
  10  -8 -17    3.46    4.49
  10   8 -17    1.71    4.16
 -10   8  18   -0.00    3.45
  10  -8 -18    2.83    4.73
  10   8 -18   -0.00    5.97
 -10   8  19    3.66    5.21
  10  -8 -19   22.54    8.71
  10   8 -19   11.12    7.03
 -10   8  20    3.06    5.34
  10  -8 -20    1.89    4.67
  10   8 -20    2.12    3.68
 -10   8  21    1.17    3.98
  10  -8 -21    1.78    5.26
  10   8 -21    2.52    4.82
 -10   8  22   -0.00    3.71
  10  -8 -22    9.40    6.79
  10   8 -22   -0.00    5.60
 -10   8  23    7.75    5.16
  10  -8 -23    4.47    4.98
  10   8 -23    0.74    4.84
 -10   8  24   -0.00    5.14
  10  -8 -24    0.39    4.05
  10   8 -24    0.97    4.81
 -10   8  25    2.10    5.16
  10  -8 -25    3.66    4.80
  10   8 -25    3.60    6.30
 -10   8  26   -0.00    3.73
  10  -8 -26    1.46    4.47
  10   8 -26    4.67    6.51
 -10   8  27    2.33    5.35
  10   8 -27    0.70    5.70
 -10   8  28   -0.00    5.86
  10  -8 -28   -0.00    4.09
 -10   8  29    3.21    5.00
  10  -8 -29    1.05    4.52
 -10   8  30   -0.00    4.79
  10  -8 -30    4.03    5.96
  10  -8 -31    0.95    4.97
 -10   9   1   16.96    6.03
 -10  -9   1   30.82    9.48
  10   9  -1   26.04   10.44
 -10   9   2    6.66    4.23
 -10  -9   2    2.22    5.88
  10   9  -2    5.25    5.05
 -10  -9   3   22.20    9.60
  10   9  -3   25.90    9.70
 -10   9   4    0.97    3.13
 -10  -9   4    0.00    5.06
  10   9  -4   -0.00    5.71
 -10   9   5    5.62    4.81
 -10  -9   5    2.77    4.23
  10   9  -5    9.41    6.69
 -10   9   6   -0.00    3.99
 -10  -9   6    1.94    4.29
  10   9  -6   -0.00    4.05
 -10   9   7   28.79    8.28
 -10  -9   7   38.11   11.04
  10   9  -7   34.61   12.30
 -10   9   8   -0.00    3.02
 -10  -9   8   12.75    7.30
  10   9  -8   -0.00    5.81
 -10   9   9    0.48    3.25
 -10  -9   9    8.89    6.75
  10   9  -9    3.42    5.30
  10   9  -9   -0.00    7.27
 -10   9  10    1.51    4.31
 -10  -9  10    5.24    6.21
  10   9 -10    6.09    6.39
  10   9 -10   -0.00    5.74
 -10   9  11    4.23    4.58
 -10  -9  11   15.63    7.61
  10   9 -11   16.00    9.78
  10   9 -11   14.97    7.80
 -10   9  12    0.00    4.02
 -10  -9  12    0.00    4.41
  10   9 -12    0.00    4.52
 -10   9  13    4.52    5.51
 -10  -9  13    1.13    4.96
  10   9 -13    7.41    5.83
 -10   9  14    0.38    3.57
 -10  -9  14   -0.00    4.88
 -10   9  15   -0.00    2.52
 -10  -9  15   -0.00    5.57
  10   9 -15    1.86    6.43
 -10   9  16   -0.00    4.84
 -10  -9  16   -0.00    5.23
  10   9 -16    1.78    5.01
 -10   9  17   22.21    7.98
 -10  -9  17   29.22   10.21
  10   9 -17   23.16    9.48
 -10   9  18   -0.00    4.24
  10   9 -18   -0.00    5.13
 -10   9  19   -0.00    4.98
  10   9 -19   -0.00    4.61
 -10   9  20    2.47    4.46
  10   9 -20    0.00    4.43
 -10   9  21    3.71    5.70
  10   9 -21    8.63    7.83
 -10   9  22   -0.00    5.04
  10   9 -22    0.00    5.15
 -10   9  23    3.44    6.20
  10  -9 -23    7.67    6.57
  10   9 -23    7.81    7.05
 -10   9  24    9.85    7.44
  10  -9 -24    1.89    5.66
  10   9 -24    0.32    3.67
 -10   9  25   -0.00    5.78
  10  -9 -25   -0.00    5.08
  10   9 -25    5.91    6.14
 -10   9  26    0.70    4.82
  10  -9 -26    2.46    6.00
  10   9 -26   -0.00    3.54
 -10   9  27    4.66    6.61
  10  -9 -27   15.63    8.62
  10  -9 -28   -0.00    6.12
  10  -9 -29   10.26    7.53
  10  -9 -30    0.00    5.95
 -10  10   1    1.49    3.43
 -10 -10   1    5.17    5.99
  10  10  -1    4.24    7.16
 -10  10   2   -0.00    3.08
 -10 -10   2    4.30    4.92
  10  10  -2    1.93    4.81
 -10  10   3    5.86    4.08
 -10 -10   3   15.81    8.74
 -10  10   4    5.54    3.64
 -10 -10   4    4.27    5.84
  10  10  -4    8.60    5.75
 -10  10   5   18.28    6.00
 -10 -10   5   32.94   10.47
  10  10  -5   24.78   10.17
 -10  10   6    1.46    3.08
 -10 -10   6    9.34    6.50
  10  10  -6    7.67    6.48
 -10  10   7    2.47    3.49
  10  10  -7    2.06    4.93
 -10  10   8    3.18    3.79
 -10 -10   8   -0.00    4.78
  10  10  -8    0.00    5.95
 -10  10   9   11.63    5.47
 -10 -10   9    6.05    5.94
  10  10  -9   23.11    9.58
 -10  10  10   -0.00    3.70
 -10 -10  10   -0.00    5.30
  10  10 -10   -0.00    4.31
  10  10 -10    4.89    6.58
 -10  10  11    6.35    4.41
 -10 -10  11   -0.00    4.52
  10  10 -11   -0.00    5.40
  10  10 -11    1.04    5.03
 -10  10  12   -0.00    3.72
 -10 -10  12    2.48    4.61
  10  10 -12    1.33    5.64
  10  10 -12    2.41    6.09
 -10  10  13    1.21    4.87
  10  10 -13   12.53    7.45
  10  10 -13   10.29    7.83
 -10  10  14    0.00    4.39
 -10 -10  14   -0.00    6.18
  10  10 -14    0.00    5.76
 -10  10  15    1.11    4.07
 -10 -10  15    8.22    6.58
  10  10 -15    9.19    7.99
 -10  10  16    2.16    3.74
 -10 -10  16   -0.00    6.27
  10  10 -16    5.53    6.54
 -10  10  17   -0.00    4.40
 -10 -10  17   -0.00    3.84
  10  10 -17   -0.00    2.80
 -10  10  18    1.19    4.14
 -10 -10  18    3.40    5.03
  10  10 -18    3.92    6.68
 -10 -10  19    6.08    7.50
  10  10 -19    1.60    4.67
  10  10 -20    2.00    5.59
  10  10 -21    0.00    7.76
  10  10 -22    3.39    5.59
  10  10 -23    1.97    6.93
  10  10 -24   -0.00    6.20
  10  10 -25   15.39    8.47
 -10  11   1    8.34    3.94
 -10 -11   1   18.59    7.80
  10  11  -1    2.16    6.29
 -10  11   2    0.41    2.67
 -10 -11   2    0.91    5.80
  10  11  -2   -0.00    6.15
 -10  11   3    8.24    4.60
  10  11  -3    7.54    6.90
 -10  11   4   -0.00    2.72
 -10 -11   4    7.75    6.06
  10  11  -4    3.99    4.23
 -10  11   5    1.66    3.03
 -10 -11   5   -0.00    6.03
  10  11  -5    3.54    5.42
 -10  11   6    1.54    2.77
 -10 -11   6    7.25    6.15
  10  11  -6    0.00    4.06
 -10  11   7    9.92    5.18
 -10 -11   7   22.05    9.14
  10  11  -7   19.42    8.97
 -10  11   8    1.73    3.15
 -10 -11   8    1.76    5.07
  10  11  -8    6.21    6.75
 -10  11   9    1.77    4.29
 -10 -11   9    8.67    5.90
  10  11  -9    0.00    4.81
 -10  11  10    2.30    4.29
 -10 -11  10    1.18    4.85
  10  11 -10   -0.00    3.56
 -10  11  11    6.19    4.88
 -10 -11  11   10.05    6.19
  10  11 -11    7.55    6.32
 -10 -11  12    2.68    6.02
  10  11 -12   -0.00    5.02
  10  11 -12    0.00    5.20
 -10  11  13    3.59    4.12
 -10 -11  13    0.21    5.34
  10  11 -13    6.80    6.46
  10  11 -13    1.89    5.83
 -10  11  14   -0.00    5.03
 -10 -11  14    8.63    6.37
  10  11 -14   -0.00    5.66
  10  11 -14    0.16    6.08
 -10  11  15    1.57    4.18
  10  11 -15   -0.00    6.16
 -10  11  16   -0.00    4.12
 -10 -11  16   -0.00    4.70
  10  11 -16    6.34    5.32
 -10  11  17    6.51    5.28
 -10 -11  17    0.00    5.12
  10  11 -17    1.79    6.28
 -10  11  18    0.51    4.08
 -10 -11  18   -0.00    4.40
  10  11 -18    2.57    5.80
 -10  11  19    2.39    4.83
 -10 -11  19    6.27    5.59
  10  11 -19    0.00    5.44
 -10  11  20    3.47    4.89
 -10 -11  20    1.13    4.74
  10  11 -20    3.72    5.85
 -10 -11  21    3.37    5.86
  10  11 -21    5.57    6.65
 -10 -11  22    7.53    6.67
  10  11 -22    1.60    5.52
  10  11 -23    0.00    6.58
 -10  12   1    5.13    3.81
 -10 -12   1    2.73    5.69
  10  12  -1    3.03    5.59
 -10 -12   2    0.00    4.45
  10  12  -2   -0.00    4.78
 -10  12   3    7.58    3.74
 -10 -12   3   -0.00    4.51
  10  12  -3    6.13    6.29
 -10  12   4    0.00    2.63
 -10 -12   4   -0.00    5.01
  10  12  -4   -0.00    5.88
 -10  12   5    1.48    3.11
 -10 -12   5    9.11    6.61
  10  12  -5    8.08    6.02
 -10  12   6   -0.00    3.53
 -10 -12   6   10.96    7.93
  10  12  -6    2.86    4.43
 -10  12   7    0.31    2.96
 -10 -12   7    1.28    5.14
  10  12  -7    1.79    5.28
 -10  12   8   -0.00    2.65
 -10 -12   8    3.04    5.44
  10  12  -8   -0.00    5.48
 -10  12   9    8.70    5.17
 -10 -12   9   13.87    8.04
  10  12  -9    4.68    6.48
 -10  12  10    2.79    3.56
 -10 -12  10   -0.00    5.19
  10  12 -10   -0.00    4.17
 -10  12  11   -0.00    4.27
 -10 -12  11   -0.00    5.08
  10  12 -11   -0.00    3.85
 -10  12  12   -0.00    3.41
 -10 -12  12   -0.00    6.35
  10  12 -12    0.49    5.83
 -10  12  13    0.49    4.02
 -10 -12  13    4.79    5.47
  10  12 -13    7.20    7.40
 -10  12  14    3.85    4.03
 -10 -12  14   -0.00    5.63
  10  12 -14    0.76    5.13
  10  12 -14    0.00    5.32
 -10  12  15    8.51    5.26
 -10 -12  15    0.00    4.86
  10  12 -15   14.44    8.30
  10  12 -15    7.22    8.05
 -10  12  16    0.48    4.23
 -10 -12  16   -0.00    6.79
  10  12 -16    0.67    5.00
  10  12 -16    0.54    6.65
 -10  12  17    0.00    4.19
 -10 -12  17    0.83    5.58
  10  12 -17    3.11    5.93
 -10 -12  18    0.00    4.25
  10  12 -18   -0.00    5.44
 -10 -12  19   -0.00    4.88
  10  12 -19    3.20    5.68
 -10 -12  20   -0.00    4.92
  10  12 -20    0.36    6.19
 -10 -12  21    1.95    4.16
  10  12 -21    8.35    7.33
 -10  13   1    1.32    2.64
 -10 -13   1    1.98    5.30
  10  13  -1    1.24    4.76
 -10  13   2   -0.00    2.52
 -10 -13   2   -0.00    5.71
  10  13  -2   -0.00    5.95
 -10  13   3    1.25    2.93
 -10 -13   3    5.62    6.10
  10  13  -3    4.63    5.88
 -10  13   4    0.56    2.99
 -10 -13   4    1.44    5.20
  10  13  -4   -0.00    6.33
 -10  13   5    1.98    3.46
 -10 -13   5    4.66    6.39
  10  13  -5    1.79    6.50
 -10  13   6    2.29    3.11
  10  13  -6    1.50    3.41
 -10  13   7    5.55    4.09
 -10 -13   7    1.02    5.79
  10  13  -7    0.00    3.91
 -10  13   8    2.43    2.74
 -10 -13   8    2.88    5.20
  10  13  -8   -0.00    4.85
 -10  13   9    0.71    3.09
 -10 -13   9   13.08    6.96
  10  13  -9   12.99    7.77
 -10  13  10   -0.00    3.27
 -10 -13  10    2.52    5.02
  10  13 -10   -0.00    5.55
 -10  13  11    2.01    3.64
 -10 -13  11    0.46    5.11
  10  13 -11    0.00    5.93
 -10  13  12    3.92    4.32
 -10 -13  12   21.88    9.39
  10  13 -12    1.64    7.11
 -10  13  13    5.24    5.12
 -10 -13  13    6.47    5.23
  10  13 -13    6.84    6.18
 -10 -13  14    2.95    4.06
  10  13 -14    1.13    4.68
 -10 -13  15    3.48    6.24
  10  13 -15    0.00    5.83
 -10 -13  16    2.68    4.67
  10  13 -16    0.00    6.16
 -10 -13  17    0.06    5.80
  10  13 -17    0.00    5.98
  10  13 -17    0.08    5.29
 -10 -13  18    0.14    3.40
 -10  14   1    0.85    2.56
 -10 -14   1   -0.00    5.88
  10  14  -1   -0.00    5.29
 -10  14   2    1.00    3.01
 -10 -14   2    8.51    6.13
  10  14  -2    0.00    5.29
 -10  14   3    4.64    3.77
 -10 -14   3   -0.00    5.24
  10  14  -3    2.85    6.11
 -10  14   4    0.46    2.54
 -10 -14   4   -0.00    5.12
  10  14  -4   -0.00    5.47
 -10  14   5    0.00    2.89
 -10 -14   5   -0.00    5.00
  10  14  -5    1.26    5.63
 -10  14   6   -0.00    3.13
 -10 -14   6    4.08    5.91
  10  14  -6    0.88    5.93
 -10  14   7   -0.00    3.04
 -10 -14   7   -0.00    4.82
  10  14  -7    2.90    4.82
 -10  14   8    0.86    3.28
 -10 -14   8   -0.00    4.53
  10  14  -8   -0.00    5.35
 -10 -14   9   -0.00    4.52
  10  14  -9    6.65    6.18
 -10 -14  10    0.75    4.98
  10  14 -10    4.19    5.95
 -10 -14  11    1.05    5.98
  10  14 -11    0.07    4.51
 -10 -14  12   -0.00    4.44
  10  14 -12    1.78    5.47
 -10 -14  13    3.79    5.81
  10  14 -14    4.35    6.07
  10  14 -15    8.12    5.95
  10  14 -16   -0.00    6.04
  10  14 -17   -0.00    6.44
 -10  15   1    0.10    2.54
  10  15  -1    1.33    6.50
  10  15  -2   -0.00    5.61
 -10  15   3    2.72    2.85
  10  15  -3    2.33    6.99
 -10  15   4    0.16    2.38
  10  15  -4   -0.00    3.85
  10  15  -5    3.82    5.44
  10  15  -6    7.87    7.49
  10  15  -7   -0.00    6.78
  10  15  -8    5.65    7.48
  10  15  -9   -0.00    4.78
  10  15 -10    0.52    5.69
  10  15 -11   -0.00    5.65
  10  15 -12    6.05    5.90
  10  16  -1    3.01    6.50
  10  16  -2    0.00    5.20
  10  16  -3    4.66    6.69
  -9   0   1    5.97    4.51
   9   0  -1   19.34    7.14
   9   0  -1    8.14    4.43
  -9   0   2   -0.00    3.89
   9   0  -2    0.56    3.79
  -9   0   3   91.60   16.20
   9   0  -3  116.77   17.45
   9   0  -3  127.14   18.00
   9   0  -4    2.25    3.42
   9   0  -4    3.86    4.09
   9   0  -5    8.91    5.37
   9   0  -6   -0.00    2.66
   9   0 -11   10.61    6.82
   9   0 -12    0.79    3.74
  -9   0  13   84.11   16.47
   9   0 -13  111.12   17.45
  -9   0  14   -0.00    5.76
   9   0 -14    1.70    4.82
  -9   0  15    5.02    6.85
   9   0 -15   30.81    8.71
  -9   0  16   -0.00    3.85
   9   0 -16   -0.00    4.47
  -9   0  17    6.78    6.80
   9   0 -17   20.47    8.01
  -9   0  18   -0.00    4.72
   9   0 -18    0.00    4.53
   9   0 -19   36.55   11.13
  -9   0  20   -0.00    4.82
   9   0 -20    5.83    6.55
  -9   0  21    3.87    6.24
   9   0 -21    5.70    6.28
  -9   0  22   -0.00    5.16
   9   0 -22    0.00    4.19
  -9   0  23   41.73   12.29
   9   0 -23   40.55   11.93
  -9   0  24    0.00    6.20
   9   0 -24   14.42    7.18
  -9   0  25   23.99   10.93
   9   0 -25   24.65    9.14
  -9   0  26   -0.00    5.01
   9   0 -26   -0.00    3.53
  -9   0  27   -0.00    4.77
   9   0 -27    3.88    5.92
   9   0 -28   -0.00    6.48
   9   0 -29   13.04    7.82
   9   0 -30    0.56    6.80
   9   0 -31   -0.00    5.75
   9   0 -32    1.33    6.38
   9   0 -34    0.08    4.40
  -9   1   1  366.84   38.39
   9  -1  -1  375.71   39.05
  -9  -1   1  281.90   37.23
   9   1  -1  380.75   39.71
   9   1  -1  345.53   39.26
  -9   1   2    6.75    4.88
   9  -1  -2    8.43    5.06
  -9  -1   2    3.45    4.13
   9   1  -2   12.21    6.05
   9   1  -2    2.67    4.54
   9  -1  -3    1.51    4.45
   9  -1  -3    4.91    3.79
  -9  -1   3    3.77    4.11
   9   1  -3    0.14    3.59
   9   1  -3    0.00    3.27
   9  -1  -4   40.19    9.34
   9  -1  -4   51.28   10.67
   9   1  -4   38.49   10.03
   9   1  -4   33.05    9.67
   9  -1  -5   68.21   12.54
   9  -1  -6    2.66    4.30
   9  -1  -7   34.41    9.39
   9  -1  -8    4.36    4.57
  -9   1   9   -0.00    4.62
  -9   1  10    1.53    3.85
   9   1 -10    0.00    3.78
  -9   1  11   90.89   16.63
   9   1 -11  115.11   18.09
  -9   1  12   -0.00    5.02
   9  -1 -12    4.03    5.29
   9   1 -12    0.00    3.56
  -9   1  13    1.00    5.34
   9  -1 -13    4.78    5.63
   9   1 -13    1.04    4.81
  -9   1  14    3.94    5.00
   9  -1 -14   -0.00    4.66
   9   1 -14   -0.00    4.54
  -9   1  15   68.91   14.03
   9  -1 -15   69.88   13.94
   9   1 -15   49.18   12.18
  -9   1  16    8.98    6.63
   9  -1 -16   13.04    6.72
   9   1 -16   12.21    6.79
  -9   1  17   36.15   11.23
   9  -1 -17   32.33   10.55
  -9  -1  17   28.09   10.91
   9   1 -17   37.96   10.19
  -9   1  18    1.85    5.25
   9  -1 -18   -0.00    4.35
  -9  -1  18    5.14    5.08
   9   1 -18   -0.00    5.12
  -9   1  19    3.93    5.95
   9  -1 -19    9.65    6.26
  -9  -1  19   -0.00    5.30
   9   1 -19   16.17    7.13
  -9   1  20   -0.00    5.32
   9  -1 -20    7.45    7.76
  -9  -1  20    3.58    7.40
   9   1 -20    6.59    6.51
  -9   1  21   54.48   13.96
   9  -1 -21   74.22   14.98
  -9  -1  21   31.35   11.47
   9   1 -21   76.74   15.42
  -9   1  22   -0.00    5.20
   9  -1 -22    0.00    4.80
  -9  -1  22   -0.00    4.75
   9   1 -22   -0.00    5.19
  -9   1  23    5.58    6.93
   9  -1 -23    8.76    7.44
  -9  -1  23    3.29    5.52
   9   1 -23    1.92    5.59
  -9   1  24    0.53    5.80
   9  -1 -24    0.17    4.86
  -9  -1  24    4.35    6.26
   9   1 -24    0.17    5.85
  -9   1  25    0.93    5.68
   9  -1 -25    8.59    6.81
   9   1 -25    7.87    7.19
  -9   1  26    0.87    5.21
   9  -1 -26    0.04    5.40
   9   1 -26    0.56    4.77
  -9   1  27   12.27    8.82
   9   1 -27   26.60   10.09
  -9   1  28   -0.00    6.74
   9  -1 -28    0.95    5.49
   9   1 -28   -0.00    5.20
   9  -1 -29   -0.00    6.06
   9   1 -29    0.00    5.93
   9  -1 -30    0.00    4.44
   9   1 -30    2.40    5.19
   9  -1 -31    4.62    7.34
   9   1 -31    6.23    6.42
   9  -1 -32   -0.00    4.38
   9   1 -32    1.99    6.32
   9  -1 -33    0.98    4.38
   9   1 -33    8.26    8.01
   9  -1 -34    0.63    5.06
   9   1 -34   10.39    7.73
  -9   2   1   29.98    7.62
  -9   2   1   19.81    6.48
  -9   2   1   24.31    7.55
   9  -2  -1   31.55    8.33
   9   2  -1   49.75   10.82
  -9   2   2    4.08    4.41
   9  -2  -2    7.39    4.62
   9   2  -2    6.16    4.57
  -9   2   3   87.42   14.92
   9  -2  -3  103.89   15.07
   9   2  -3  100.37   17.24
  -9   2   4    0.76    5.05
   9  -2  -4    0.00    3.49
   9   2  -4    4.66    4.74
  -9   2   5   10.01    5.63
   9  -2  -5   14.47    5.63
   9   2  -5   17.70    7.56
  -9   2   6    3.37    5.25
   9  -2  -6   -0.00    3.14
  -9   2   7   29.84    8.97
   9  -2  -7   39.44    9.53
  -9   2   8   24.56    8.13
   9  -2  -8   18.47    7.03
   9   2  -8   16.56    7.18
  -9   2   9   14.61    7.21
   9  -2  -9   29.48    8.80
   9   2  -9   33.12    9.46
  -9   2  10   -0.00    3.39
   9   2 -10    7.50    5.42
  -9   2  11    0.00    5.04
  -9   2  12    8.17    5.89
   9   2 -12   11.35    5.72
  -9   2  13   15.35    7.34
   9  -2 -13   31.88    9.51
   9   2 -13   37.15    9.75
  -9   2  14   25.11    8.58
   9  -2 -14   21.68    8.20
   9   2 -14   12.68    6.66
  -9   2  15   15.12    7.46
   9  -2 -15   13.04    7.18
   9   2 -15   11.23    6.68
  -9   2  16    8.14    6.70
   9  -2 -16   -0.00    5.02
   9   2 -16   -0.00    3.84
  -9   2  17   23.36    9.89
   9  -2 -17   37.44   10.05
   9   2 -17   45.53   11.00
  -9   2  18   -0.00    5.36
   9  -2 -18    3.30    5.18
   9   2 -18    2.15    3.45
  -9   2  19   75.70   15.80
   9  -2 -19   78.99   15.52
   9   2 -19   73.30   15.45
  -9   2  20   -0.00    5.90
   9  -2 -20   11.79    7.17
   9   2 -20    8.01    6.13
   9  -2 -21    2.02    5.17
  -9  -2  21    0.92    7.20
   9   2 -21    5.47    5.37
  -9   2  22    4.19    5.93
   9  -2 -22    0.37    4.13
  -9  -2  22    0.00    4.79
   9   2 -22    5.35    5.77
  -9   2  23   33.03   11.18
   9  -2 -23   39.90   11.02
  -9  -2  23   29.45   11.80
   9   2 -23   32.00   12.04
  -9   2  24   -0.00    5.43
   9  -2 -24   -0.00    4.72
  -9  -2  24    0.56    6.45
   9   2 -24   -0.00    3.94
  -9   2  25   13.37    7.91
   9  -2 -25    4.92    7.97
  -9   2  26   -0.00    4.45
   9  -2 -26    5.09    6.21
   9   2 -26   -0.00    6.53
  -9   2  27   -0.00    4.80
   9  -2 -27   -0.00    5.61
   9   2 -27    0.52    5.99
  -9   2  28   -0.00    6.82
   9  -2 -28    0.00    4.10
   9   2 -28   -0.00    5.11
  -9   2  29    8.69    7.32
   9  -2 -29    5.92    5.51
   9   2 -29    2.43    6.49
  -9   2  30    6.25    7.67
   9  -2 -30    6.33    6.04
   9   2 -30    0.63    5.28
   9  -2 -31   -0.00    6.17
   9   2 -31    7.27    6.23
   9  -2 -32    2.41    5.40
   9   2 -32    1.84    6.85
   9  -2 -33    5.03    7.47
   9   2 -33    0.82    5.31
   9  -2 -34   -0.00    5.71
   9   2 -34   -0.00    5.12
  -9   3   1  151.17   19.81
  -9   3   1  168.72   19.33
  -9   3   1  123.44   18.84
   9  -3  -1  153.28   19.87
   9   3  -1  160.95   22.70
  -9   3   2   29.64    6.98
  -9   3   2    7.75    5.77
   9  -3  -2   26.54    7.13
   9   3  -2   37.75   10.14
  -9   3   3    0.00    3.66
  -9   3   3    1.47    4.04
   9  -3  -3    0.19    2.52
   9   3  -3   -0.00    3.52
  -9   3   4    2.01    3.62
  -9   3   4    6.62    4.62
   9  -3  -4    3.99    4.28
  -9  -3   4   -0.00    4.09
  -9  -3   4   -0.00    5.53
   9   3  -4    1.09    4.18
  -9   3   5   43.64    9.94
   9  -3  -5   49.59   10.08
  -9  -3   5   59.03   12.39
  -9  -3   5   33.81   10.64
   9   3  -5   42.48   10.91
   9   3  -5   50.84   11.68
  -9   3   6   21.53    7.95
   9  -3  -6   40.69    9.22
  -9  -3   6   56.81   11.48
  -9  -3   6   31.23   10.10
   9   3  -6   32.56    9.31
  -9   3   7   14.31    7.58
   9  -3  -7   20.71    7.39
  -9  -3   7   20.53    8.34
   9   3  -7   42.07   10.16
  -9   3   8    3.07    4.17
   9  -3  -8    0.54    3.69
  -9  -3   8    1.61    4.74
   9   3  -8    0.54    4.49
  -9   3   9    6.56    4.86
   9  -3  -9    9.60    5.22
  -9  -3   9    4.11    5.41
   9   3  -9    6.71    5.69
  -9   3  10    3.37    4.58
   9  -3 -10   11.79    5.83
  -9  -3  10    4.67    4.85
   9   3 -10    4.85    5.53
  -9   3  11  115.01   18.47
  -9  -3  11  105.72   19.25
   9   3 -11  124.81   19.64
  -9   3  12   13.97    7.37
  -9  -3  12   23.84    8.95
   9   3 -12   34.89   10.68
  -9   3  13    3.02    5.28
  -9  -3  13    7.04    6.18
   9   3 -13    8.76    5.86
  -9   3  14   -0.00    4.25
   9  -3 -14    0.00    3.75
   9   3 -14    2.86    5.34
  -9   3  15   41.61   11.32
   9  -3 -15   31.18    9.49
   9   3 -15   45.90   11.47
  -9   3  16    8.18    6.41
   9  -3 -16   13.67    7.33
   9   3 -16   29.09    9.52
  -9   3  17   23.30    9.39
   9  -3 -17   26.12    9.35
   9   3 -17   35.32   10.28
  -9   3  18    2.95    5.01
   9  -3 -18    2.32    4.69
   9   3 -18   10.88    6.49
  -9   3  19    0.00    4.36
   9  -3 -19   -0.00    5.45
  -9   3  20    6.74    6.77
   9  -3 -20    8.41    5.41
   9   3 -20    1.65    4.84
  -9   3  21   44.31   12.77
   9  -3 -21   37.42   10.90
   9   3 -21   60.02   13.21
  -9   3  22    5.29    6.67
   9  -3 -22    1.91    4.59
   9   3 -22    7.23    5.86
  -9   3  23   27.11    9.78
   9  -3 -23   13.38    6.76
   9   3 -23    0.69    5.40
  -9   3  24    0.00    5.31
   9  -3 -24   -0.00    3.11
   9   3 -24    1.25    4.66
  -9   3  25    3.62    5.56
   9  -3 -25   11.60    6.83
   9   3 -25   12.17    7.58
  -9   3  26    6.57    6.96
   9  -3 -26    6.48    5.87
   9   3 -26   17.15    8.37
  -9   3  27    2.80    6.46
   9  -3 -27   -0.00    4.30
   9   3 -27    0.00    5.68
  -9   3  28   -0.00    4.80
   9  -3 -28   -0.00    6.56
   9   3 -28   -0.00    5.25
  -9   3  29   -0.00    5.06
   9  -3 -29   -0.00    4.17
   9   3 -29    4.14    5.74
  -9   3  30    0.00    5.82
   9  -3 -30    0.00    4.14
   9   3 -30   -0.00    6.87
  -9   3  31    7.75    7.82
   9  -3 -31    1.72    4.66
   9   3 -31    2.91    4.94
   9  -3 -32    0.00    6.84
   9   3 -32    1.19    6.32
   9  -3 -33    5.31    7.87
   9   3 -33    5.48    7.53
   9  -3 -34    1.31    5.03
  -9   4   1    2.35    3.17
  -9   4   1   -0.00    3.75
   9  -4  -1    4.04    3.82
  -9  -4   1    1.66    3.15
  -9  -4   1    3.93    6.36
   9   4  -1    1.81    3.58
  -9   4   2   58.42    9.83
  -9   4   2   14.46    6.54
   9  -4  -2   43.22    8.81
  -9  -4   2   47.73   10.97
  -9  -4   2   41.41   11.06
   9   4  -2   38.76   10.58
   9   4  -2   50.52   11.67
  -9   4   3   52.80    9.61
  -9   4   3   26.54    8.29
   9  -4  -3   45.50    9.48
  -9  -4   3   45.67   11.54
  -9  -4   3   56.99   12.97
   9   4  -3   52.41   11.92
   9   4  -3   41.59   11.38
  -9   4   4   59.76   10.90
  -9   4   4   39.57    9.95
   9  -4  -4   49.88   10.23
  -9  -4   4   36.27   10.90
  -9  -4   4   52.22   12.16
   9   4  -4   50.99   11.73
   9   4  -4   51.17   12.59
  -9   4   5   71.42   13.02
   9  -4  -5   69.58   12.50
  -9  -4   5   79.08   15.15
  -9  -4   5   71.75   14.91
   9   4  -5   69.76   14.48
   9   4  -5   67.70   14.51
  -9   4   6    4.51    3.78
   9  -4  -6    4.21    4.39
  -9  -4   6    0.00    3.93
  -9  -4   6    0.15    5.30
   9   4  -6   -0.00    4.75
   9   4  -6    0.11    4.83
  -9   4   7   54.47   11.12
   9  -4  -7   59.62   11.35
  -9  -4   7   53.56   12.47
  -9  -4   7   55.61   13.03
   9   4  -7   56.29   12.68
  -9   4   8   63.06   12.68
   9  -4  -8   71.64   12.77
  -9  -4   8   78.34   16.27
   9   4  -8   80.21   14.90
  -9   4   9   47.19   10.86
   9  -4  -9   50.60   10.58
  -9  -4   9   36.22   11.22
   9   4  -9   44.25   11.01
  -9   4  10    7.31    5.22
   9  -4 -10   -0.00    4.50
  -9  -4  10   -0.00    4.25
   9   4 -10   -0.00    4.28
  -9   4  11    7.24    5.60
  -9  -4  11    1.34    5.18
   9   4 -11    8.15    6.50
  -9   4  12    7.40    5.27
  -9  -4  12   10.21    7.39
   9   4 -12    2.43    5.96
  -9   4  13   37.92   10.22
  -9  -4  13   41.52   11.73
   9   4 -13   35.96   10.67
  -9   4  14    6.39    5.64
   9  -4 -14    4.50    5.85
  -9  -4  14   18.15    8.17
   9   4 -14    6.66    6.26
  -9   4  15    9.57    7.45
   9  -4 -15   13.88    6.65
  -9  -4  15   14.58    7.26
   9   4 -15    8.79    6.03
  -9   4  16   -0.00    3.73
   9  -4 -16   12.33    6.90
  -9  -4  16   -0.00    4.97
   9   4 -16   -0.00    5.29
  -9   4  17    4.51    5.64
  -9  -4  17   14.15    7.33
   9   4 -17   27.19    9.03
  -9   4  18   47.52   12.40
   9  -4 -18   31.79    9.93
  -9  -4  18   53.37   13.92
   9   4 -18   36.06   11.35
  -9   4  19   22.16    9.36
   9  -4 -19   51.94   11.72
   9   4 -19   50.54   12.35
  -9   4  20   -0.00    4.57
   9  -4 -20   -0.00    3.57
   9   4 -20   -0.00    5.27
  -9   4  21    8.95    6.57
   9  -4 -21    1.44    3.97
   9   4 -21    0.77    3.00
  -9   4  22    5.49    6.19
   9  -4 -22    7.31    6.05
   9   4 -22   15.98    7.82
  -9   4  23   18.39    9.08
   9  -4 -23   16.95    7.91
   9   4 -23   29.19    9.46
  -9   4  24    8.27    6.42
   9  -4 -24    2.99    5.74
   9   4 -24    0.00    5.44
  -9   4  25    9.95    7.04
   9  -4 -25    3.63    6.24
   9   4 -25    5.63    5.91
  -9   4  26    0.00    6.16
   9  -4 -26    2.40    5.62
   9   4 -26    0.00    5.01
  -9   4  27    2.45    5.40
   9  -4 -27    0.00    5.34
   9   4 -27   -0.00    5.09
  -9   4  28    4.17    6.83
   9  -4 -28   -0.00    5.23
   9   4 -28    0.00    5.78
  -9   4  29   10.54    7.63
   9  -4 -29    8.69    8.56
   9   4 -29   17.39    8.39
  -9   4  30    9.65    7.14
   9  -4 -30   -0.00    6.42
   9   4 -30    1.48    7.08
  -9   4  31    5.90    7.25
   9  -4 -31    4.01    7.25
   9   4 -31    4.74    6.03
  -9   4  32   -0.00    5.52
   9  -4 -32    0.39    3.96
   9   4 -32   -0.00    5.12
   9  -4 -33   -0.00    5.61
   9   4 -33    1.88    6.07
  -9   5   1  111.71   14.86
  -9   5   1   83.23   13.75
   9  -5  -1   84.00   13.35
  -9  -5   1  137.46   18.52
  -9  -5   1   77.80   16.17
   9   5  -1   93.19   16.99
  -9   5   2   48.99    9.42
  -9   5   2   51.71   10.26
   9  -5  -2   43.34    8.98
  -9  -5   2   56.10   11.84
  -9  -5   2   65.02   13.97
   9   5  -2   48.83   12.34
  -9   5   3    9.06    5.08
  -9   5   3    7.47    4.63
   9  -5  -3    3.75    4.13
  -9  -5   3    5.73    5.31
  -9  -5   3   10.91    7.41
   9   5  -3   13.66    6.88
   9   5  -3   16.07    7.53
  -9   5   4   54.07   10.34
  -9   5   4   65.52   11.01
   9  -5  -4   51.79   10.08
  -9  -5   4   47.31   11.79
  -9  -5   4   39.41   11.94
   9   5  -4   56.05   12.55
   9   5  -4   52.90   13.01
  -9   5   5   34.56    8.08
  -9   5   5   15.44    6.15
   9  -5  -5   19.40    6.72
  -9  -5   5   11.13    6.34
  -9  -5   5   49.96   11.65
   9   5  -5   23.60    9.38
   9   5  -5   31.39    9.76
  -9   5   6   35.00    8.55
   9  -5  -6   46.63    9.59
  -9  -5   6   29.56    8.86
  -9  -5   6   14.04    7.97
   9   5  -6   24.65    9.16
   9   5  -6   18.89    8.90
  -9   5   7   40.75   10.64
   9  -5  -7   84.25   12.83
  -9  -5   7   73.44   14.15
  -9  -5   7   65.95   14.60
  -9   5   8    2.71    4.51
   9  -5  -8    0.59    3.98
  -9  -5   8    2.81    4.47
  -9  -5   8   10.96    7.56
   9   5  -8    3.95    4.91
  -9   5   9   -0.00    4.01
   9  -5  -9   -0.00    3.51
  -9  -5   9    1.17    4.06
   9   5  -9    0.68    4.37
  -9   5  10   -0.00    4.09
   9  -5 -10    0.00    4.32
  -9  -5  10    1.92    5.54
   9   5 -10   -0.00    5.51
  -9   5  11   41.33   10.27
   9  -5 -11   49.21   11.32
  -9  -5  11   48.87   12.76
   9   5 -11   80.90   15.01
  -9   5  12   21.18    8.64
  -9  -5  12   19.34    9.11
   9   5 -12   21.80    8.06
  -9   5  13    1.01    5.34
  -9  -5  13    2.66    5.77
   9   5 -13   -0.00    3.48
  -9   5  14    9.15    6.13
   9  -5 -14   18.92    7.80
  -9  -5  14   14.65    7.90
   9   5 -14   14.57    7.23
  -9   5  15   11.47    7.28
  -9  -5  15   11.96    8.58
   9   5 -15   13.44    7.85
  -9   5  16   16.12    7.79
   9  -5 -16   17.19    6.75
  -9  -5  16   13.30    8.36
   9   5 -16   18.05    8.48
  -9   5  17   23.42    8.96
   9  -5 -17   25.34    8.64
  -9  -5  17   35.45   11.60
   9   5 -17   17.50    7.82
   9  -5 -18   -0.00    4.26
   9   5 -18    3.85    6.49
  -9   5  19   -0.00    3.98
   9  -5 -19   -0.00    4.81
   9   5 -19   -0.00    6.15
  -9   5  20   -0.00    4.78
   9  -5 -20    3.34    5.71
   9   5 -20    6.90    5.56
  -9   5  21   12.15    6.59
   9  -5 -21   23.01    9.09
   9   5 -21   23.66    8.52
  -9   5  22   11.48    6.55
   9  -5 -22   22.47    9.10
   9   5 -22   28.00   10.60
  -9   5  23    3.22    5.44
   9  -5 -23    2.11    4.09
   9   5 -23    7.66    6.91
  -9   5  24   -0.00    3.85
   9  -5 -24    5.27    5.64
   9   5 -24   10.07    6.48
  -9   5  25    0.00    3.68
   9  -5 -25   -0.00    5.28
  -9   5  26    3.56    4.48
   9  -5 -26    6.92    6.97
   9   5 -26    0.45    5.04
  -9   5  27    3.53    5.64
   9   5 -27    4.99    5.75
  -9   5  28    2.57    5.48
   9  -5 -28    1.87    5.63
   9   5 -28    0.00    4.65
  -9   5  29    2.32    5.66
   9  -5 -29   -0.00    5.13
   9   5 -29    4.99    5.01
  -9   5  30    2.96    5.30
   9  -5 -30    5.14    4.78
   9   5 -30    7.05    6.02
  -9   5  31    7.26    6.01
   9  -5 -31   -0.00    4.78
   9   5 -31    3.70    5.88
  -9   5  32    2.02    6.44
   9  -5 -32   -0.00    6.65
   9   5 -32    1.44    6.56
  -9   5  33   -0.00    5.59
   9  -5 -33    2.58    6.43
   9   5 -33    0.00    5.91
  -9   6   1   -0.00    3.48
   9  -6  -1   -0.00    2.71
  -9  -6   1    0.76    4.20
  -9  -6   1    7.25    5.54
   9   6  -1    3.02    4.65
  -9   6   2  104.75   14.25
   9  -6  -2   87.97   13.67
  -9  -6   2  125.89   18.03
  -9  -6   2   69.39   16.06
   9   6  -2   80.53   16.46
  -9   6   3   38.48    8.19
   9  -6  -3   37.66    7.89
  -9  -6   3   16.80    7.28
  -9  -6   3   17.05    8.62
   9   6  -3   30.15   10.39
  -9   6   4    8.13    5.37
   9  -6  -4   10.49    5.06
  -9  -6   4   32.98    9.39
  -9  -6   4   33.64   10.58
   9   6  -4   44.27   11.17
   9   6  -4   19.56    8.56
  -9   6   5    6.28    5.18
   9  -6  -5   15.04    6.19
  -9  -6   5   21.88    8.75
   9   6  -5   18.88    8.04
   9   6  -5   35.97   10.57
  -9   6   6    3.67    5.00
   9  -6  -6    4.09    4.02
  -9  -6   6   10.65    5.90
  -9  -6   6    1.22    4.62
   9   6  -6   -0.00    4.76
   9   6  -6    7.20    7.02
  -9   6   7   11.23    5.96
   9  -6  -7   25.60    7.24
  -9  -6   7   22.69    8.16
  -9  -6   7   18.78    8.44
   9   6  -7   21.95    8.98
   9   6  -7   15.92    8.64
  -9   6   8   52.80   11.53
   9  -6  -8   72.94   12.80
  -9  -6   8   59.54   12.89
  -9  -6   8   78.67   16.22
  -9   6   9   11.93    5.26
   9  -6  -9    7.16    4.97
  -9  -6   9   15.99    6.99
  -9  -6   9    9.53    6.96
   9   6  -9   14.79    7.92
  -9   6  10   -0.00    3.70
   9  -6 -10   -0.00    4.12
  -9  -6  10    0.00    3.44
  -9  -6  10    2.96    5.89
   9   6 -10    5.95    5.32
  -9   6  11    1.33    4.21
   9  -6 -11    1.81    4.36
  -9  -6  11    6.33    6.00
   9   6 -11    0.13    5.21
  -9   6  12   19.04    7.42
  -9  -6  12   25.88   10.48
   9   6 -12   14.22    7.29
  -9   6  13    6.28    4.75
  -9  -6  13   18.71    8.85
  -9   6  14   34.60    9.41
   9  -6 -14   29.50    8.95
  -9  -6  14   34.62   11.78
   9   6 -14   62.93   13.16
  -9   6  15    0.00    4.42
   9  -6 -15    3.53    4.10
   9   6 -15    4.15    5.87
  -9   6  16   -0.00    4.27
   9  -6 -16    1.14    4.20
   9   6 -16    0.00    4.40
  -9   6  17    1.60    4.34
   9  -6 -17   13.65    6.52
   9   6 -17    8.20    5.87
  -9   6  18   15.00    7.81
   9  -6 -18   38.69   10.51
   9   6 -18   13.37    8.50
  -9   6  19    1.03    4.97
   9  -6 -19    9.73    6.15
   9   6 -19   14.71    8.01
  -9   6  20    3.52    4.91
   9  -6 -20    4.66    6.09
   9   6 -20    3.78    4.99
  -9   6  21   -0.00    5.92
   9  -6 -21   10.63    6.69
   9   6 -21    6.24    6.70
  -9   6  22    0.37    4.19
   9  -6 -22   -0.00    5.29
   9   6 -22   14.30    7.76
  -9   6  23   -0.00    5.19
   9  -6 -23   13.64    7.52
   9   6 -23   15.11    8.22
  -9   6  24   -0.00    4.14
   9  -6 -24    5.10    5.57
   9   6 -24   11.90    7.69
  -9   6  25    0.00    4.53
   9  -6 -25    4.31    5.86
   9   6 -25    7.39    6.50
  -9   6  26    8.10    6.20
   9  -6 -26   -0.00    3.88
   9   6 -26   -0.00    4.40
  -9   6  27    1.57    4.04
   9  -6 -27   -0.00    4.41
   9   6 -27   -0.00    5.28
  -9   6  28    9.39    6.81
   9  -6 -28    5.57    6.00
   9   6 -28    8.72    6.50
  -9   6  29    4.41    5.09
   9  -6 -29    0.37    4.62
  -9   6  30    0.00    5.50
   9  -6 -30   -0.00    5.33
   9   6 -30    0.61    4.90
  -9   6  31   -0.00    3.74
   9  -6 -31    6.17    6.82
   9   6 -31   -0.00    4.52
  -9   6  32    2.86    4.36
   9  -6 -32   -0.00    6.17
   9   6 -32   -0.00    5.92
  -9   6  33   10.45    7.81
   9  -6 -33    7.36    6.48
  -9   6  34    3.04    5.68
  -9   7   1    7.72    4.32
  -9  -7   1   14.11    6.44
   9   7  -1   13.99    6.92
  -9   7   2    2.96    3.19
  -9  -7   2   10.16    5.58
   9   7  -2   18.28    7.33
  -9   7   3   -0.00    3.50
  -9  -7   3    1.01    4.17
  -9  -7   3   -0.00    4.84
   9   7  -3    0.00    3.73
  -9   7   4   13.08    5.86
  -9  -7   4    6.49    6.76
  -9  -7   4   20.13    8.53
   9   7  -4   14.19    7.73
  -9   7   5    6.15    4.47
  -9  -7   5    6.30    5.54
  -9  -7   5    8.33    7.29
   9   7  -5    1.42    5.36
   9   7  -5   11.60    7.00
  -9   7   6   23.86    8.02
   9  -7  -6   65.04   10.57
  -9  -7   6   45.26   11.63
   9   7  -6   46.01   12.07
   9   7  -6   29.68   10.10
  -9   7   7    3.10    4.07
   9  -7  -7    8.04    4.92
  -9  -7   7    7.66    5.95
  -9  -7   7    1.69    5.74
   9   7  -7    6.26    6.48
   9   7  -7    8.35    6.83
  -9   7   8    2.10    3.62
   9  -7  -8    1.47    3.66
  -9  -7   8    2.77    4.97
  -9  -7   8    1.54    5.34
   9   7  -8    1.79    4.75
  -9   7   9   11.00    4.76
   9  -7  -9   10.39    5.32
  -9  -7   9   17.25    7.92
  -9  -7   9   19.53    8.66
   9   7  -9   14.33    7.33
  -9   7  10   10.68    5.15
   9  -7 -10   16.51    6.57
  -9  -7  10    9.17    6.16
  -9  -7  10    4.53    5.56
   9   7 -10    8.64    5.79
  -9   7  11    4.48    5.32
   9  -7 -11   31.21    8.65
  -9  -7  11   25.96    9.67
  -9  -7  11   15.48    8.19
   9   7 -11   16.64    8.74
  -9   7  12   19.69    7.44
  -9  -7  12   69.50   14.49
   9   7 -12   31.60   11.26
  -9   7  13   -0.00    4.17
   9   7 -13    1.78    5.07
  -9   7  14    0.00    4.34
   9  -7 -14    3.09    4.21
   9   7 -14    3.54    4.85
  -9   7  15    7.46    5.93
   9  -7 -15    2.00    3.91
  -9   7  16   47.73   10.87
   9  -7 -16   29.41    9.32
   9   7 -16   19.55    8.77
  -9   7  17   -0.00    4.87
   9  -7 -17    6.01    5.69
   9   7 -17    4.52    5.01
  -9   7  18   -0.00    4.59
   9  -7 -18    2.47    5.90
   9   7 -18    0.68    4.73
  -9   7  19    1.13    5.03
   9  -7 -19    0.00    5.66
   9   7 -19   -0.00    4.91
  -9   7  20    6.34    5.47
   9  -7 -20    0.00    4.75
   9   7 -20    9.52    7.34
  -9   7  21   13.42    6.77
   9  -7 -21    6.50    5.68
   9   7 -21   12.57    7.56
  -9   7  22    3.25    5.75
   9  -7 -22    4.32    5.45
  -9   7  23    2.74    5.25
   9  -7 -23    1.00    4.41
   9   7 -23   -0.00    4.23
  -9   7  24    4.33    6.26
   9  -7 -24    0.27    4.29
   9   7 -24   -0.00    5.20
  -9   7  25   -0.00    4.47
   9  -7 -25    0.30    4.36
   9   7 -25    2.12    5.18
  -9   7  26   16.83    8.40
   9  -7 -26   14.31    7.49
   9   7 -26   10.48    8.22
  -9   7  27    2.07    4.65
   9  -7 -27    0.60    4.73
   9   7 -27   -0.00    5.65
  -9   7  28   -0.00    5.18
   9  -7 -28    0.00    4.92
   9   7 -28    5.34    6.65
  -9   7  29    2.97    5.30
   9  -7 -29    1.10    4.05
   9   7 -29    1.54    4.42
  -9   7  30   -0.00    4.47
   9  -7 -30    1.99    5.74
   9   7 -30    0.00    5.25
  -9   7  31   -0.00    4.89
   9  -7 -31   -0.00    4.66
   9   7 -31    5.99    5.67
  -9   7  32   -0.00    5.15
   9  -7 -32    9.77    7.87
  -9   7  33   -0.00    6.77
  -9   7  34   -0.00    5.30
  -9   8   1    1.09    3.37
  -9  -8   1    8.68    6.87
  -9   8   2   17.14    5.66
  -9  -8   2   17.28    8.08
  -9   8   3   -0.00    3.40
  -9  -8   3    0.51    3.49
  -9   8   4   34.30    7.64
  -9  -8   4   10.00    5.85
  -9   8   5   -0.00    3.87
  -9  -8   5   -0.00    4.35
  -9  -8   5    0.88    5.00
  -9   8   6    0.00    3.20
  -9  -8   6    3.48    5.60
  -9  -8   6    2.54    4.89
  -9   8   7    1.02    3.18
  -9  -8   7   -0.00    5.36
   9   8  -7   -0.00    4.06
  -9   8   8   32.95    8.42
  -9  -8   8   63.42   13.93
   9   8  -8   42.43   11.66
   9   8  -8   52.87   13.42
  -9   8   9    0.35    3.47
  -9  -8   9   12.84    7.45
   9   8  -9    8.66    6.57
   9   8  -9   11.69    7.99
  -9   8  10   11.62    5.51
  -9  -8  10   21.32    8.64
   9   8 -10    8.80    7.50
  -9   8  11   -0.00    4.19
   9  -8 -11    5.67    4.71
  -9  -8  11    4.34    5.22
   9   8 -11    0.35    5.73
  -9   8  12   10.91    6.05
  -9  -8  12    1.70    5.25
   9   8 -12    7.71    6.07
  -9   8  13    6.02    4.55
  -9  -8  13    4.27    5.11
   9   8 -13   -0.00    4.76
  -9   8  14    3.41    6.44
   9  -8 -14   15.88    6.75
  -9  -8  14   39.84   10.44
   9   8 -14   16.00    7.53
  -9   8  15    3.10    4.32
   9  -8 -15   -0.00    4.74
   9   8 -15    2.04    5.70
   9  -8 -16   13.80    6.61
   9   8 -16   -0.00    6.80
   9  -8 -17    0.00    3.43
   9   8 -17    0.00    4.83
  -9   8  18   15.33    7.12
   9  -8 -18   13.53    7.40
   9   8 -18   11.75    7.75
  -9   8  19    2.78    4.80
   9  -8 -19    0.00    5.16
   9   8 -19    4.05    6.23
  -9   8  20   19.93    8.06
   9  -8 -20    8.78    6.58
   9   8 -20    7.51    6.57
  -9   8  21   -0.00    5.08
   9  -8 -21   -0.00    4.58
   9   8 -21    0.81    5.22
  -9   8  22    1.31    4.11
   9  -8 -22    2.12    5.28
   9   8 -22    0.00    4.92
  -9   8  23   -0.00    4.07
   9  -8 -23    0.56    5.33
   9   8 -23   -0.00    4.20
  -9   8  24    4.39    5.71
   9  -8 -24   -0.00    4.15
   9   8 -24    6.28    7.03
  -9   8  25   -0.00    5.33
   9  -8 -25    1.78    5.66
   9   8 -25    4.27    6.79
  -9   8  26    4.62    6.47
   9  -8 -26   -0.00    3.78
   9   8 -26    7.61    7.93
  -9   8  27    0.63    3.66
   9  -8 -27    1.95    4.02
   9   8 -27   -0.00    4.35
   9  -8 -28    3.39    6.65
   9   8 -28   11.10    7.37
  -9   8  29   -0.00    4.54
   9  -8 -29   -0.00    5.02
   9   8 -29    1.29    5.48
  -9   8  30   -0.00    5.54
   9  -8 -30    1.76    5.16
   9   8 -30    0.00    5.87
  -9   8  31   -0.00    4.24
   9  -8 -31   -0.00    3.10
  -9   8  32   -0.00    4.96
   9  -8 -32    0.00    4.48
  -9   8  33   -0.00    4.92
  -9   9   1    5.49    3.55
  -9  -9   1    5.34    5.94
   9   9  -1    0.00    5.84
  -9   9   2   18.60    5.82
  -9  -9   2   37.79   10.74
   9   9  -2    8.48    6.39
  -9  -9   3    9.90    6.20
   9   9  -3    3.91    5.55
  -9   9   4    4.68    3.96
  -9  -9   4    7.74    5.36
   9   9  -4   16.69    7.48
  -9   9   5    1.16    3.72
  -9  -9   5   -0.00    5.21
   9   9  -5    7.42    5.36
  -9   9   6   27.78    7.53
  -9  -9   6   64.88   13.14
  -9   9   7    0.24    3.40
  -9  -9   7   -0.00    6.28
   9   9  -7    0.00    4.65
  -9   9   8    0.84    4.05
  -9  -9   8    0.31    4.18
   9   9  -8    1.50    5.29
   9   9  -8   -0.00    4.62
  -9   9   9   -0.00    3.97
  -9  -9   9   -0.00    4.76
   9   9  -9    0.00    5.38
   9   9  -9   -0.00    4.73
  -9  -9  10   10.67    8.01
   9   9 -10    4.49    6.30
   9   9 -10    6.75    6.86
  -9   9  11    1.83    3.26
  -9  -9  11   -0.00    3.51
   9   9 -11   -0.00    5.08
  -9   9  12   20.43    7.38
  -9  -9  12   22.43    8.39
   9   9 -12    9.80    7.38
  -9   9  13    0.51    3.52
  -9  -9  13    1.87    4.16
  -9   9  14   -0.00    3.93
  -9  -9  14    0.00    5.21
   9   9 -14    0.77    3.70
  -9   9  15    3.08    4.07
  -9  -9  15    8.00    5.45
   9   9 -15    0.94    5.68
  -9   9  16   25.12    8.23
  -9  -9  16   48.25   12.48
   9   9 -16   22.15    9.78
  -9   9  17    3.75    4.53
   9  -9 -17   -0.00    4.11
   9   9 -17    2.28    5.98
  -9   9  18    0.00    4.44
   9  -9 -18   -0.00    4.34
   9   9 -18    0.73    5.98
  -9   9  19    3.05    4.06
   9  -9 -19    0.80    3.74
   9   9 -19    4.54    5.35
  -9   9  20    3.77    4.07
   9  -9 -20   -0.00    4.56
   9   9 -20   24.36    8.70
  -9   9  21   -0.00    3.61
   9  -9 -21   -0.00    3.24
   9   9 -21    0.18    3.53
  -9   9  22   12.48    7.13
   9  -9 -22   16.02    8.11
   9   9 -22    1.95    5.22
  -9   9  23    0.39    5.14
   9  -9 -23    3.67    5.18
   9   9 -23   -0.00    6.10
  -9   9  24   -0.00    5.65
   9  -9 -24   -0.00    4.24
   9   9 -24    0.00    4.82
  -9   9  25   -0.00    3.51
   9  -9 -25    1.71    4.26
   9   9 -25   -0.00    5.24
  -9   9  26   15.16    7.84
   9  -9 -26    8.29    6.29
   9   9 -26    8.31    6.87
  -9   9  27    0.53    4.78
   9  -9 -27    8.44    6.03
   9   9 -27    2.22    5.51
  -9   9  28    3.41    5.98
   9  -9 -28    0.00    5.67
   9   9 -28    9.43    7.87
  -9   9  29   -0.00    5.89
   9  -9 -29   -0.00    4.54
   9   9 -29    6.52    7.51
  -9   9  30   -0.00    4.14
   9  -9 -30    3.93    5.67
   9  -9 -31   -0.00    5.06
  -9 -10   1    0.73    5.44
   9  10  -1    3.66    5.91
  -9  10   2    9.97    3.96
  -9 -10   2   22.31    8.59
   9  10  -2   15.66    8.29
  -9  10   3    2.63    3.21
  -9 -10   3    0.00    5.36
   9  10  -3   10.25    6.53
  -9  10   4   19.04    5.94
  -9 -10   4   32.36   10.37
   9  10  -4   52.77   13.02
  -9  10   5    1.86    3.57
  -9 -10   5   -0.00    3.06
   9  10  -5    0.00    4.85
  -9 -10   6    0.95    4.79
   9  10  -6   -0.00    4.35
  -9  10   7    1.32    3.11
  -9 -10   7    8.62    6.25
   9  10  -7    0.30    4.67
  -9  10   8    4.33    4.27
  -9 -10   8   16.76    7.36
   9  10  -8    6.41    6.89
  -9  10   9    7.92    4.42
  -9 -10   9    3.27    6.11
   9  10  -9    4.49    5.99
  -9  10  10    4.59    4.96
  -9 -10  10    9.73    6.48
   9  10 -10    7.53    6.37
   9  10 -10    3.95    6.45
  -9  10  11    8.13    4.62
  -9 -10  11    0.00    4.52
   9  10 -11   10.34    6.71
   9  10 -11    0.67    5.65
  -9  10  12    0.00    3.96
  -9 -10  12    2.94    4.94
   9  10 -12   12.97    7.63
  -9  10  13   -0.00    4.07
  -9 -10  13   -0.00    4.65
   9  10 -13    0.50    4.77
  -9  10  14    9.48    5.34
  -9 -10  14   11.37    6.94
   9  10 -14    7.14    6.71
  -9  10  15    0.69    3.95
  -9 -10  15    3.59    4.97
   9  10 -15    0.00    4.29
  -9  10  16    1.70    5.03
  -9 -10  16   -0.00    5.22
   9  10 -16    1.79    5.93
  -9  10  17   -0.00    2.95
  -9 -10  17    0.81    4.80
   9  10 -17    1.70    5.62
  -9  10  18    7.51    6.46
  -9 -10  18   17.13    8.67
   9  10 -18   12.36    7.95
  -9  10  19    0.75    3.90
   9  10 -19   -0.00    4.05
  -9  10  20    1.81    4.25
   9  10 -20   10.77    6.79
  -9  10  21    1.53    5.34
   9  10 -21   -0.00    3.83
  -9  10  22   -0.00    5.00
   9  10 -22    5.44    5.04
  -9  10  23    0.28    3.63
   9  10 -23    0.82    4.84
  -9  10  24    3.21    6.33
   9 -10 -24    7.41    6.75
   9  10 -24    3.27    5.68
  -9  10  25   -0.00    4.39
   9 -10 -25    1.71    4.62
   9  10 -25    5.92    6.61
  -9  10  26   -0.00    5.12
   9 -10 -26    2.35    5.43
   9  10 -26    6.29    5.57
  -9  10  27    0.00    5.52
   9 -10 -27    0.00    4.16
   9  10 -27   -0.00    5.84
   9 -10 -28    1.50    4.81
   9  10 -28    5.90    7.22
   9 -10 -29    1.50    4.96
   9 -10 -30    4.08    6.31
  -9  11   1    0.56    2.46
  -9 -11   1   -0.00    5.47
   9  11  -1    0.00    6.01
  -9  11   2   13.54    4.53
  -9 -11   2   13.11    8.14
   9  11  -2    8.33    7.24
   9  11  -3    6.32    6.52
  -9  11   4   18.40    5.24
  -9 -11   4   13.33    7.47
   9  11  -4    4.71    5.48
  -9  11   5    1.94    2.60
  -9 -11   5    0.85    5.32
   9  11  -5    0.68    4.21
  -9  11   6    9.87    4.63
  -9 -11   6   18.70    8.35
   9  11  -6    8.13    6.65
  -9  11   7    1.01    3.43
  -9 -11   7    2.17    5.26
   9  11  -7   -0.00    4.28
  -9  11   8   -0.00    3.48
  -9 -11   8    5.57    5.58
  -9  11   9    5.41    4.32
  -9 -11   9    0.87    5.24
   9  11  -9    8.20    7.03
  -9  11  10    6.28    4.87
  -9 -11  10   10.59    7.28
   9  11 -10   11.31    8.03
  -9  11  11    4.92    4.79
  -9 -11  11   -0.00    3.84
   9  11 -11    2.88    6.08
  -9  11  12    6.84    4.79
  -9 -11  12   13.55    8.24
   9  11 -12   29.56   10.11
   9  11 -12    7.78    7.56
  -9  11  13   -0.00    3.75
  -9 -11  13   -0.00    3.82
   9  11 -13   11.33    7.07
   9  11 -13   -0.00    5.11
  -9  11  14   -0.00    3.95
  -9 -11  14   -0.00    5.78
   9  11 -14   -0.00    4.92
  -9  11  15    1.14    4.19
  -9 -11  15    1.83    3.95
   9  11 -15    3.84    4.78
  -9  11  16    9.04    6.04
  -9 -11  16    8.27    6.87
   9  11 -16    0.00    4.88
  -9  11  17   -0.00    4.55
  -9 -11  17   -0.00    4.52
   9  11 -17    0.48    5.26
  -9  11  18    0.58    4.34
  -9 -11  18   -0.00    3.27
   9  11 -18   -0.00    5.49
  -9  11  19   -0.00    4.42
  -9 -11  19   -0.00    4.94
   9  11 -19    6.32    6.94
  -9  11  20    6.63    6.15
  -9 -11  20   -0.00    5.23
   9  11 -20   10.60    7.86
  -9  11  21    1.05    4.33
  -9 -11  21    2.05    5.20
   9  11 -21    7.16    6.62
  -9  11  22    2.80    4.91
   9  11 -22    6.33    6.38
  -9  11  23    0.58    3.79
   9  11 -23    1.30    6.41
  -9  11  24   -0.00    4.37
   9  11 -24    0.91    5.80
   9  11 -25    6.40    6.89
  -9 -12   1    6.92    6.19
   9  12  -1    0.00    6.02
  -9  12   2    0.00    2.24
  -9 -12   2    4.69    6.62
   9  12  -2   -0.00    5.03
  -9  12   3    0.00    2.22
  -9 -12   3    1.04    4.58
   9  12  -3    0.00    5.81
  -9  12   4    6.95    4.23
  -9 -12   4    5.58    6.79
   9  12  -4   24.69    9.90
  -9  12   5    0.00    3.10
  -9 -12   5    0.00    5.61
   9  12  -5   -0.00    3.72
  -9  12   6    1.54    3.55
  -9 -12   6    2.46    4.18
   9  12  -6    1.26    4.67
  -9  12   7    0.79    3.80
  -9 -12   7    0.68    4.05
   9  12  -7   -0.00    4.89
  -9  12   8    4.76    4.51
  -9 -12   8   12.79    7.63
   9  12  -8   17.85    8.88
  -9  12   9    3.81    3.97
  -9 -12   9   -0.00    4.15
   9  12  -9    2.05    4.55
   9  12 -10    1.75    5.22
  -9  12  11   -0.00    2.66
  -9 -12  11    2.44    5.42
   9  12 -11   -0.00    6.81
  -9  12  12    2.07    3.87
  -9 -12  12    0.00    6.18
   9  12 -12    0.94    5.47
  -9  12  13    0.68    3.21
  -9 -12  13   -0.00    4.04
   9  12 -13    1.66    6.52
  -9  12  14   17.18    6.31
  -9 -12  14    9.33    6.19
   9  12 -14    7.75    7.24
   9  12 -14    6.33    6.35
  -9  12  15    1.41    3.95
  -9 -12  15    0.69    4.19
   9  12 -15   -0.00    7.23
  -9  12  16   -0.00    4.63
  -9 -12  16    3.58    6.00
   9  12 -16    0.46    4.97
  -9  12  17   -0.00    3.34
  -9 -12  17    3.60    5.19
   9  12 -17    2.26    5.11
  -9  12  18    0.00    4.73
  -9 -12  18    4.89    5.55
   9  12 -18   -0.00    6.55
  -9  12  19    3.75    3.98
  -9 -12  19    3.43    5.47
   9  12 -19    1.86    4.92
  -9  12  20    4.23    5.50
  -9 -12  20    6.66    6.36
   9  12 -20   -0.00    4.25
  -9  12  21   -0.00    4.57
  -9 -12  21    6.50    7.19
   9  12 -21    9.29    7.33
  -9 -12  22   -0.00    5.12
   9  12 -22   -0.00    5.68
  -9 -12  23   -0.00    4.94
   9  12 -23    3.85    5.91
  -9 -12  24    2.16    4.26
   9  12 -24    1.64    5.67
   9  12 -25   12.49    8.49
  -9  13   1    5.67    3.24
  -9 -13   1    5.24    5.89
   9  13  -1    2.08    6.22
  -9  13   2    1.37    3.21
  -9 -13   2    1.60    4.86
   9  13  -2    4.57    6.56
  -9  13   3    0.69    3.45
  -9 -13   3   -0.00    4.23
   9  13  -3   -0.00    6.09
  -9  13   4    0.00    3.12
  -9 -13   4    1.63    4.18
   9  13  -4   -0.00    5.36
  -9 -13   5    1.40    5.84
   9  13  -5    2.42    4.59
  -9  13   6    3.67    3.24
   9  13  -6    2.26    4.98
  -9  13   7    2.11    3.24
  -9 -13   7    3.32    5.56
   9  13  -7    1.53    5.37
  -9  13   8    4.40    3.73
  -9 -13   8    3.97    4.62
   9  13  -8   -0.00    3.38
  -9  13   9    5.56    4.12
  -9 -13   9    0.00    3.90
   9  13  -9    3.11    5.19
  -9  13  10    2.73    3.56
  -9 -13  10    8.03    5.81
   9  13 -10   10.88    6.63
  -9  13  11    2.45    3.10
  -9 -13  11    0.86    4.68
   9  13 -11    0.00    5.24
  -9  13  12   -0.00    3.35
   9  13 -12    5.87    6.49
  -9  13  13   -0.00    3.01
  -9 -13  13    0.00    3.87
   9  13 -13    0.00    5.13
  -9  13  14   -0.00    2.53
  -9 -13  14    2.25    4.79
   9  13 -14    4.45    5.87
  -9  13  15    2.53    3.37
  -9 -13  15    0.00    5.38
   9  13 -15   -0.00    3.86
  -9  13  16    4.13    5.22
  -9 -13  16    9.70    7.20
   9  13 -16    4.35    6.51
   9  13 -16    0.21    4.63
  -9  13  17    4.10    3.25
  -9 -13  17    3.34    5.31
   9  13 -17    2.29    5.74
  -9 -13  18    0.43    5.02
   9  13 -18   -0.00    4.50
   9  13 -19    1.28    5.37
  -9 -13  20    3.47    6.04
   9  13 -20    0.91    5.15
  -9 -13  21    0.00    4.93
   9  13 -21   -0.00    4.87
  -9 -13  22   -0.00    4.25
   9  13 -22    6.34    7.21
  -9 -13  23   -0.00    5.59
   9  13 -23   -0.00    4.94
  -9  14   1   -0.00    2.32
  -9 -14   1   -0.00    4.54
   9  14  -1    3.38    5.22
  -9 -14   2    1.92    5.50
   9  14  -2    8.07    6.58
  -9  14   3    5.97    3.34
  -9 -14   3    3.51    6.05
   9  14  -3   -0.00    5.76
  -9  14   4    3.28    3.20
  -9 -14   4    3.95    5.63
   9  14  -4   14.70    8.64
  -9  14   5    3.29    3.42
  -9 -14   5   -0.00    3.93
   9  14  -5    2.98    5.64
  -9  14   6    0.43    2.77
  -9 -14   6    8.58    6.48
   9  14  -6   -0.00    6.33
  -9  14   7    1.09    3.00
  -9 -14   7   -0.00    5.15
   9  14  -7    5.56    6.20
  -9  14   8    5.81    3.89
  -9 -14   8    0.00    4.48
   9  14  -8   -0.00    4.31
  -9  14   9    2.61    3.39
  -9 -14   9   -0.00    4.98
   9  14  -9   -0.00    5.22
  -9  14  10    1.27    3.41
  -9 -14  10   11.34    6.96
   9  14 -10    5.30    6.32
  -9  14  11    1.94    3.69
  -9 -14  11   -0.00    5.13
   9  14 -11   -0.00    5.52
  -9  14  12   -0.00    3.10
  -9 -14  12    1.60    4.35
  -9  14  13   -0.00    3.77
  -9 -14  13    0.73    4.94
   9  14 -13   -0.00    6.26
  -9 -14  14   -0.00    5.10
   9  14 -14   -0.00    4.40
  -9 -14  15    3.58    5.20
   9  14 -15    0.00    4.14
  -9 -14  16   -0.00    3.53
   9  14 -16   -0.00    5.16
  -9 -14  17    1.39    4.24
   9  14 -17    0.00    4.79
  -9 -14  18    8.29    7.60
   9  14 -18    6.37    7.15
  -9 -14  19    1.14    5.69
   9  14 -19   -0.00    5.38
  -9 -14  20    1.00    5.46
   9  14 -20    3.03    6.72
  -9  15   1    2.35    2.86
  -9 -15   1   -0.00    5.74
   9  15  -1    1.28    6.58
  -9  15   2    0.00    2.91
  -9 -15   2   -0.00    5.51
  -9  15   3    0.30    2.88
  -9 -15   3   -0.00    4.99
   9  15  -3    0.71    6.14
  -9  15   4    1.10    2.40
  -9 -15   4   -0.00    5.30
   9  15  -4   -0.00    5.14
  -9  15   5    1.74    2.99
  -9 -15   5    2.95    5.20
   9  15  -5   -0.00    6.30
  -9  15   6    0.65    2.86
  -9 -15   6    6.86    5.87
   9  15  -6   -0.00    6.24
  -9  15   7    1.75    3.20
  -9 -15   7    0.41    6.17
   9  15  -7   -0.00    5.36
  -9  15   8    5.55    3.82
  -9 -15   8   -0.00    5.64
   9  15  -8   -0.00    4.78
  -9 -15   9   -0.00    4.87
   9  15  -9    1.62    4.63
  -9 -15  10   -0.00    5.78
   9  15 -10   -0.00    4.68
  -9 -15  11    3.19    5.47
   9  15 -11    4.51    6.04
  -9 -15  12   -0.00    5.92
   9  15 -12    1.71    4.91
  -9 -15  13   -0.00    3.92
   9  15 -13    1.86    4.90
  -9 -15  14   -0.00    4.96
   9  15 -14   -0.00    5.30
  -9 -15  15   -0.00    4.20
  -9 -15  16    4.55    5.61
  -9  16   1   -0.00    2.35
   9  16  -1   -0.00    5.54
  -9  16   2    0.20    2.05
  -9 -16   2   -0.00    6.69
   9  16  -2    0.00    6.09
  -9  16   3   -0.00    2.66
  -9 -16   3   -0.00    4.06
  -9 -16   4    0.86    4.95
   9  16  -4    2.72    6.65
  -9 -16   5    0.00    4.96
   9  16  -5    2.17    5.98
  -9 -16   6    0.00    4.60
   9  16  -6    2.56    4.91
  -9 -16   7    8.84    6.15
   9  16  -7    4.59    6.40
  -9 -16   8    0.96    4.44
  -8   0   1    0.63    3.91
  -8   0   1   -0.00    3.03
  -8   0   1   -0.00    4.00
   8   0  -1    0.99    3.08
   8   0  -1    0.00    3.14
  -8   0   2  447.30   44.79
  -8   0   2  426.55   43.02
  -8   0   2  510.22   46.39
   8   0  -2  382.14   43.46
   8   0  -2  367.08   43.33
  -8   0   3   -0.00    4.44
   8   0  -3   -0.00    3.22
   8   0  -3   -0.00    3.65
  -8   0   4   51.81   11.43
   8   0  -4   84.03   12.72
  -8   0   5    3.35    4.22
   8   0  -5    0.61    2.68
  -8   0   6   86.84   14.77
   8   0  -6   86.00   14.70
  -8   0   7    1.37    3.83
   8   0  -7    2.57    4.17
  -8   0   8  159.43   23.53
   8   0  -8  199.46   24.33
  -8   0   9   -0.00    3.32
   8   0  -9   -0.00    3.83
  -8   0  10   -0.00    3.83
   8   0 -10   -0.00    4.43
  -8   0  11    0.94    4.86
  -8   0  12  156.67   23.06
  -8   0  13    0.00    5.14
  -8   0  14   56.68   12.97
   8   0 -15    1.98    4.67
   8   0 -16    8.35    6.43
   8   0 -17    1.64    5.35
   8   0 -18   63.26   14.39
   8   0 -19   -0.00    5.55
   8   0 -20    5.59    7.25
   8   0 -21    5.09    6.12
  -8   0  22   35.54   10.98
   8   0 -22   37.12   10.89
  -8   0  23    0.00    4.92
   8   0 -23   -0.00    5.29
  -8   0  24   15.97    8.47
  -8   0  25   -0.00    5.15
   8   0 -25   -0.00    4.62
  -8   0  26    2.39    5.96
   8   0 -26    0.72    4.09
  -8   0  27    7.64    7.31
   8   0 -27   -0.00    4.83
   8   0 -28   37.29   10.80
   8   0 -29    2.42    5.68
   8   0 -30    0.00    5.39
   8   0 -31    2.64    4.40
   8   0 -32    4.96    5.97
   8   0 -33    0.00    5.36
   8   0 -34   -0.00    4.90
   8   0 -35   -0.00    5.79
  -8   1   1   39.39    9.65
  -8   1   1   92.28   12.20
  -8   1   1   60.75   11.17
   8  -1  -1   59.68   11.03
  -8  -1   1   65.55   11.69
  -8  -1   1   62.11   12.35
   8   1  -1   64.01   11.71
   8   1  -1   53.84   11.61
  -8   1   2    4.69    4.00
  -8   1   2    2.42    4.10
   8  -1  -2   -0.00    2.92
   8  -1  -2    0.00    4.16
  -8  -1   2    2.38    3.91
  -8  -1   2    0.00    4.28
   8   1  -2    4.89    4.59
   8   1  -2    0.00    3.26
  -8   1   3    0.00    2.81
  -8   1   3    5.13    4.16
   8  -1  -3    4.44    3.15
   8  -1  -3    1.38    3.72
  -8  -1   3   -0.00    3.54
  -8  -1   3    6.72    5.06
   8   1  -3    1.76    3.86
   8   1  -3   -0.00    3.12
  -8   1   4   43.66    8.64
  -8   1   4   31.76    8.52
   8  -1  -4   24.82    7.47
  -8  -1   4   68.82   11.91
   8   1  -4   46.29    9.85
  -8   1   5    3.57    3.92
  -8   1   5    0.57    3.51
   8  -1  -5    1.15    3.26
  -8  -1   5    2.47    4.10
   8   1  -5    4.28    4.29
  -8   1   6   76.55   13.53
   8  -1  -6   75.72   13.03
  -8  -1   6   73.92   13.37
   8   1  -6   63.61   12.53
  -8   1   7    6.16    4.91
   8  -1  -7    7.17    4.90
   8   1  -7    4.42    3.85
  -8   1   8    0.00    4.59
   8  -1  -8    4.22    4.12
  -8  -1   8    2.23    4.51
   8   1  -8    1.43    3.25
  -8   1   9    0.00    4.98
   8  -1  -9   18.01    6.52
  -8  -1   9   16.90    7.31
   8   1  -9    6.92    5.10
  -8   1  10  125.27   18.62
   8  -1 -10  109.57   16.51
  -8  -1  10   93.60   17.22
   8  -1 -11    2.39    3.81
  -8  -1  11   12.09    7.15
  -8  -1  12    8.96    6.32
  -8  -1  13   -0.00    4.47
  -8  -1  14   60.85   13.94
   8   1 -14   56.82   12.34
   8  -1 -15   34.36   10.14
  -8  -1  15   38.85   11.17
   8   1 -15   38.26   10.23
   8  -1 -16   66.08   13.51
  -8  -1  16   57.39   13.67
   8   1 -16   67.07   13.89
   8  -1 -17    0.00    4.66
  -8  -1  17   -0.00    4.68
   8   1 -17   -0.00    5.76
   8  -1 -18    3.33    4.39
  -8  -1  18    4.79    5.27
   8   1 -18   -0.00    4.42
  -8   1  19   -0.00    4.52
   8  -1 -19    1.81    5.30
   8   1 -19    2.33    6.10
  -8   1  20    4.85    5.65
   8  -1 -20   17.79    7.34
   8   1 -20   21.47    8.66
  -8   1  21    2.19    5.40
   8  -1 -21    4.47    4.77
   8   1 -21    2.28    6.19
  -8   1  22   26.88   10.76
   8  -1 -22   35.51   10.68
   8   1 -22   69.15   14.37
  -8   1  23    0.17    6.48
   8  -1 -23    1.28    5.49
   8   1 -23    3.18    4.73
  -8   1  24   -0.00    4.62
   8  -1 -24    9.52    6.90
   8   1 -24    4.60    6.36
  -8   1  25    1.89    5.58
   8  -1 -25   -0.00    4.44
   8   1 -25    0.00    5.98
  -8   1  26    5.00    5.96
   8  -1 -26    8.67    6.25
  -8  -1  26    2.00    6.95
   8   1 -26   16.03    8.42
  -8   1  27   -0.00    5.50
   8  -1 -27    0.62    5.32
   8   1 -27    0.00    5.43
  -8   1  28   10.49    7.20
   8  -1 -28    3.23    5.39
   8   1 -28    8.75    6.67
   8  -1 -29   -0.00    5.71
   8   1 -29   -0.00    4.81
   8  -1 -30    3.10    4.91
   8   1 -30   13.41    7.70
   8  -1 -31   -0.00    6.12
   8   1 -31    2.28    5.66
   8  -1 -32    4.61    7.71
   8   1 -32    2.32    6.21
   8  -1 -33    1.54    6.62
   8   1 -33   -0.00    4.40
   8  -1 -34    0.30    4.15
   8   1 -34    5.61    5.45
   8  -1 -35   -0.00    7.38
   8   1 -35    0.44    5.80
  -8   2   1   -0.00    2.63
  -8   2   1   -0.00    3.40
   8  -2  -1   -0.00    2.42
   8  -2  -1    0.96    2.88
  -8  -2   1    0.00    3.58
  -8  -2   1   -0.00    3.87
   8   2  -1   -0.00    3.76
   8   2  -1   -0.00    3.34
  -8   2   2   67.71   10.68
  -8   2   2   56.46   10.90
   8  -2  -2   72.88   11.29
   8  -2  -2   84.08   11.89
  -8  -2   2   33.37    9.96
  -8  -2   2   71.14   12.80
   8   2  -2   51.71   11.39
   8   2  -2   66.05   12.76
  -8   2   3   10.39    4.69
  -8   2   3    5.72    4.43
   8  -2  -3   10.07    4.69
  -8  -2   3    9.70    5.01
  -8  -2   3   15.02    6.25
   8   2  -3   10.07    5.48
   8   2  -3   17.72    7.20
  -8   2   4   40.34    8.10
  -8   2   4   25.84    7.86
   8  -2  -4   44.75    9.26
  -8  -2   4   43.13    9.64
  -8  -2   4   28.23    8.38
   8   2  -4   32.43    8.50
   8   2  -4   18.86    7.92
  -8   2   5    4.73    4.18
  -8   2   5    6.95    5.44
   8  -2  -5    9.95    5.16
  -8  -2   5    0.00    4.64
   8   2  -5    2.13    4.14
  -8   2   6   71.64   13.18
   8  -2  -6   77.85   13.05
  -8  -2   6   82.85   14.83
   8   2  -6   75.19   13.59
   8  -2  -7   24.57    7.51
  -8  -2   7   37.25    9.65
   8   2  -7   36.08    9.10
   8  -2  -8   73.55   12.67
  -8  -2   8   74.59   14.17
   8  -2  -9    8.44    4.74
  -8  -2   9    5.92    5.49
   8  -2 -10   -0.00    3.49
  -8  -2  10    0.16    4.55
   8  -2 -11    4.40    4.45
  -8  -2  11    2.84    5.42
   8  -2 -12   28.54    8.31
  -8  -2  12   39.03   11.02
  -8  -2  13   22.13    8.49
   8   2 -13   16.89    7.50
  -8  -2  14   19.33    8.17
  -8  -2  15   25.49    9.12
   8   2 -15   12.86    7.55
  -8   2  16   13.61    6.81
   8  -2 -16   20.56    7.69
  -8  -2  16   19.05    9.21
   8   2 -16   37.51   10.10
  -8   2  17    6.76    6.52
   8  -2 -17   33.19    9.43
  -8  -2  17   14.49    7.78
   8   2 -17   15.22    7.62
  -8   2  18   88.29   17.53
   8  -2 -18  101.08   17.50
  -8  -2  18  125.17   20.86
   8   2 -18  108.79   18.21
  -8   2  19   -0.00    5.19
   8  -2 -19    0.00    3.15
  -8  -2  19    5.22    6.90
   8   2 -19    0.00    6.94
  -8   2  20    0.85    5.47
   8  -2 -20    3.48    4.59
  -8  -2  20    1.06    6.31
   8   2 -20   -0.00    4.70
  -8   2  21    5.47    6.07
   8  -2 -21    0.56    4.55
  -8  -2  21    0.57    4.61
   8   2 -21    5.30    4.72
  -8   2  22   10.97    7.35
   8  -2 -22   10.26    6.61
   8   2 -22   20.75    9.29
  -8   2  23    2.28    5.13
   8  -2 -23    3.71    5.82
   8   2 -23    7.98    6.18
  -8   2  24    5.21    7.12
   8  -2 -24    4.91    5.49
   8   2 -24   25.31    8.25
  -8   2  25    1.06    5.67
   8  -2 -25    0.47    5.68
   8   2 -25   -0.00    3.72
  -8   2  26   -0.00    4.87
   8  -2 -26    4.03    5.61
   8   2 -26   -0.00    6.43
  -8   2  27    1.72    6.49
   8  -2 -27    1.22    6.66
   8   2 -27    0.00    5.05
  -8   2  28    7.87    6.65
   8  -2 -28   12.00    8.21
   8   2 -28   25.37    9.24
  -8   2  29    4.93    6.80
   8  -2 -29    1.90    5.41
   8   2 -29    2.76    5.54
  -8   2  30    6.46    6.87
   8  -2 -30    0.00    6.02
   8   2 -30    7.99    7.63
   8  -2 -31   10.55    6.30
   8   2 -31    3.30    6.25
   8  -2 -32    5.06    6.88
   8   2 -32    3.83    6.00
   8  -2 -33   -0.00    6.63
   8   2 -33    0.73    4.35
   8  -2 -34   -0.00    5.93
   8   2 -34    2.22    6.23
   8  -2 -35   -0.00    4.49
   8   2 -35   -0.00    6.93
  -8   3   1   90.87   11.78
   8  -3  -1   53.64   10.39
   8  -3  -1   83.21   11.52
  -8  -3   1   75.89   13.42
  -8  -3   1   83.66   14.51
   8   3  -1   50.52   11.89
   8   3  -1   63.16   12.85
  -8   3   2    1.22    3.25
   8  -3  -2    1.34    2.82
   8  -3  -2   -0.00    2.98
  -8  -3   2    2.14    4.36
   8   3  -2    4.86    4.63
   8   3  -2    2.06    3.50
  -8   3   3   28.02    7.08
   8  -3  -3   48.58    9.11
   8  -3  -3   42.25    8.17
  -8  -3   3   32.58    9.56
  -8  -3   3   23.77    8.70
   8   3  -3   47.14   10.78
   8   3  -3   28.01    9.14
  -8   3   4   94.13   14.06
   8  -3  -4  111.00   15.15
  -8  -3   4   92.65   16.07
  -8  -3   4  109.36   17.01
   8   3  -4   83.80   15.37
   8   3  -4   81.69   15.78
  -8   3   5   11.47    4.82
   8  -3  -5   13.75    5.51
  -8  -3   5    8.54    5.85
  -8   3   6   44.76    9.18
   8  -3  -6   36.22    8.67
  -8  -3   6   28.30    9.27
   8  -3  -7   12.07    4.81
  -8  -3   7    0.00    4.84
   8  -3  -8    5.38    4.50
  -8  -3   8    8.01    6.02
   8  -3  -9    4.34    4.55
  -8  -3   9    1.08    4.29
   8  -3 -10   83.70   13.81
  -8  -3  10   56.11   13.10
   8  -3 -11   63.90   12.68
  -8  -3  11   93.74   16.29
  -8   3  12    0.00    4.15
   8  -3 -12    5.02    4.17
  -8  -3  12    5.19    4.87
   8   3 -12   -0.00    3.65
  -8   3  13    8.09    5.91
  -8  -3  13    3.99    4.58
   8   3 -13   14.69    7.57
  -8   3  14   14.86    7.08
  -8  -3  14   14.68    8.48
   8   3 -14   16.86    7.93
  -8   3  15   16.81    7.06
  -8  -3  15   25.50    9.48
   8   3 -15   37.46   10.29
  -8   3  16   20.99    8.92
   8  -3 -16   35.91    9.97
  -8  -3  16   75.63   15.43
   8   3 -16  126.61   17.66
  -8   3  17    3.01    4.10
   8  -3 -17    0.00    3.75
  -8  -3  17   -0.00    6.27
   8   3 -17    0.00    4.12
  -8   3  18    1.81    5.23
   8  -3 -18    7.16    4.92
  -8  -3  18    2.64    6.63
   8   3 -18    1.97    4.88
  -8   3  19   14.22    7.44
   8  -3 -19   11.91    6.34
  -8  -3  19    0.00    5.36
   8   3 -19   13.21    6.93
  -8   3  20   87.40   15.69
   8  -3 -20   40.76   12.43
  -8  -3  20   82.75   17.16
   8   3 -20   60.55   13.95
  -8   3  21    3.04    5.37
   8  -3 -21    4.22    5.05
  -8  -3  21   10.00    6.93
   8   3 -21    2.31    5.45
  -8   3  22   11.64    6.62
   8  -3 -22    5.59    6.26
  -8  -3  22   16.20    9.71
   8   3 -22    3.44    5.69
  -8   3  23    0.66    5.61
   8  -3 -23   -0.00    4.55
   8   3 -23    8.71    6.01
  -8   3  24    6.94    7.86
   8  -3 -24   19.25    8.27
   8   3 -24    6.96    7.53
  -8   3  25    8.30    6.60
   8  -3 -25    5.41    6.79
   8   3 -25    4.99    6.69
   8   3 -26    2.57    5.92
   8  -3 -27    1.79    4.15
   8   3 -27    7.67    6.95
   8  -3 -28   -0.00    5.13
   8   3 -28   -0.00    4.73
   8  -3 -29    2.19    5.79
   8   3 -29    0.52    5.48
   8  -3 -30    3.36    6.33
   8   3 -30   10.98    8.30
  -8   3  31    2.34    5.18
   8  -3 -31    5.28    5.68
   8   3 -31    3.72    7.17
   8  -3 -32    5.19    5.22
   8   3 -32    8.70    7.96
   8  -3 -33    0.10    5.35
   8   3 -33    3.63    5.40
   8  -3 -34    0.85    6.27
   8   3 -34    4.63    6.71
   8  -3 -35   10.44    8.65
   8   3 -35   -0.00    6.30
  -8   4   1   69.87   10.59
   8  -4  -1   77.91   11.08
   8  -4  -1   60.25    9.41
  -8  -4   1   43.63   11.99
   8   4  -1   68.12   13.56
  -8   4   2   27.07    6.42
   8  -4  -2   27.39    6.65
   8  -4  -2   14.97    4.90
  -8  -4   2   16.31    8.00
   8   4  -2   27.07    8.60
  -8   4   3   16.04    5.49
   8  -4  -3   23.50    6.24
   8  -4  -3   13.91    4.87
  -8  -4   3   14.97    7.31
   8   4  -3    8.50    5.81
  -8   4   4  108.83   14.44
   8  -4  -4   85.58   13.55
  -8  -4   4   84.88   15.95
   8   4  -4   78.86   15.64
  -8   4   5   12.28    5.33
   8  -4  -5   10.61    5.08
  -8  -4   5    3.21    5.27
   8   4  -5    8.59    6.08
  -8   4   6   52.13    9.77
   8  -4  -6   31.65    8.08
  -8  -4   6   32.02    9.83
  -8   4   7   93.47   13.88
   8  -4  -7   63.26   12.11
  -8  -4   7   80.73   14.93
  -8   4   8   31.72    8.10
   8  -4  -8   19.87    6.66
  -8  -4   8   26.61    8.88
  -8   4   9    0.53    4.70
   8  -4  -9   13.74    5.90
  -8  -4   9   10.56    6.34
   8   4  -9    6.41    4.56
  -8   4  10   -0.00    4.11
   8  -4 -10    0.00    3.53
  -8  -4  10    0.95    4.44
   8   4 -10   12.14    5.96
  -8   4  11    1.15    3.63
   8  -4 -11    5.28    5.05
  -8  -4  11    6.50    5.50
   8   4 -11   17.02    7.01
  -8   4  12   55.21   12.32
   8  -4 -12   74.64   13.11
  -8  -4  12   49.47   12.98
   8   4 -12   91.88   15.85
  -8   4  13   12.95    6.25
  -8  -4  13   12.40    6.65
   8   4 -13    5.83    5.85
  -8   4  14   19.04    7.93
  -8  -4  14   32.30    9.81
   8   4 -14   17.23    7.69
  -8  -4  15    0.01    4.11
   8   4 -15   -0.00    4.81
  -8   4  16    9.31    6.25
   8  -4 -16    7.23    5.76
  -8  -4  16   13.20    8.40
   8   4 -16    7.33    5.84
  -8   4  17    5.15    5.54
   8  -4 -17    4.73    5.40
  -8  -4  17   18.54    8.77
   8   4 -17   33.66    9.74
  -8   4  18   26.98    9.44
   8  -4 -18   74.98   14.02
  -8  -4  18   79.28   15.95
   8   4 -18   71.19   14.27
  -8   4  19    2.52    4.91
   8  -4 -19    6.56    5.76
  -8  -4  19   10.02    7.94
   8   4 -19   10.92    6.35
  -8   4  20    9.02    6.45
   8  -4 -20    2.49    6.55
  -8  -4  20   13.54    7.93
   8   4 -20    6.56    5.48
  -8   4  21   -0.00    4.89
   8  -4 -21   -0.00    3.85
   8   4 -21    1.51    5.02
  -8   4  22    6.27    6.27
   8  -4 -22   13.88    7.19
   8   4 -22   11.04    6.82
  -8   4  23    8.48    6.39
   8  -4 -23    5.91    6.60
   8   4 -23   29.00    9.70
  -8   4  24    5.50    6.19
   8  -4 -24    0.46    4.55
   8   4 -24    7.23    7.74
  -8   4  25   -0.00    4.37
   8  -4 -25    1.64    5.41
   8   4 -25   -0.00    4.91
  -8   4  26    2.71    5.06
   8  -4 -26   -0.00    4.15
   8   4 -26    2.18    6.17
  -8   4  27    5.44    6.03
   8  -4 -27    0.00    4.62
   8   4 -27    3.75    5.94
  -8   4  28    2.68    5.96
   8  -4 -28   11.23    7.09
   8   4 -28    1.61    6.98
  -8   4  29    0.00    4.20
   8  -4 -29   15.56    7.60
  -8   4  30    1.65    5.03
   8  -4 -30    3.42    5.63
   8   4 -30   -0.00    5.74
  -8   4  31   -0.00    5.54
   8  -4 -31   -0.00    5.70
   8   4 -31   -0.00    6.19
  -8   4  32    1.66    5.35
   8  -4 -32   -0.00    6.25
   8   4 -32   13.68    9.19
   8  -4 -33    0.63    4.79
   8   4 -33    0.00    7.31
   8  -4 -34    6.47    6.68
   8   4 -34    2.90    7.31
   8  -4 -35   -0.00    6.19
   8   4 -35    0.00    6.08
  -8   5   1   17.36    5.37
   8  -5  -1   23.45    5.95
   8  -5  -1   23.35    4.92
  -8  -5   1   20.23    8.19
   8   5  -1   32.95    9.29
  -8   5   2   18.87    5.66
   8  -5  -2   20.18    4.88
  -8  -5   2   40.80   10.59
   8   5  -2    9.01    6.29
  -8   5   3   50.24    9.27
   8  -5  -3   48.41    9.40
   8  -5  -3   62.27    9.15
   8   5  -3   42.77   11.64
  -8   5   4   17.95    5.71
   8  -5  -4    9.47    4.66
  -8  -5   4   11.81    7.41
   8   5  -4    7.93    5.87
   8   5  -4   19.52    7.82
  -8   5   5   41.16    8.63
  -8   5   5   35.54    8.48
   8  -5  -5   37.02    7.96
  -8  -5   5   48.15   11.09
  -8  -5   5   43.61   11.30
   8   5  -5   31.99    9.94
   8   5  -5   51.61   12.12
  -8   5   6   79.19   13.07
  -8   5   6   84.74   13.46
   8  -5  -6   99.25   14.15
  -8  -5   6   84.97   15.87
  -8  -5   6   65.55   14.84
   8   5  -6   95.13   16.42
  -8   5   7    3.42    4.26
  -8   5   7    1.38    4.11
  -8  -5   7   -0.00    2.99
  -8  -5   7    2.91    4.94
   8   5  -7   -0.00    4.65
  -8   5   8    5.49    4.78
  -8   5   8    5.15    4.05
   8  -5  -8    3.82    3.65
  -8  -5   8    4.61    4.89
   8   5  -8    8.41    5.71
  -8   5   9    4.58    4.80
   8  -5  -9    7.47    4.84
  -8  -5   9    4.77    5.66
   8   5  -9    7.61    5.14
   8  -5 -10  122.52   18.17
  -8  -5  10  137.02   21.53
  -8   5  11   24.63    7.03
   8  -5 -11   46.68    9.48
  -8  -5  11   14.68    7.56
   8   5 -11   19.69    7.35
  -8   5  12   -0.00    3.07
   8  -5 -12    4.23    4.13
  -8  -5  12    0.07    3.70
   8   5 -12    2.79    5.60
  -8   5  13   -0.00    2.90
   8  -5 -13   -0.00    3.52
  -8  -5  13    2.88    4.18
   8   5 -13   -0.00    5.44
  -8   5  14    8.80    5.32
  -8  -5  14    9.66    7.62
   8   5 -14    8.20    5.67
  -8   5  15    7.74    4.96
  -8  -5  15   27.59    9.30
  -8   5  16   22.04    8.45
   8  -5 -16   35.63   10.55
  -8  -5  16   57.73   13.65
   8   5 -16   52.26   12.71
  -8   5  17    3.47    4.66
   8  -5 -17    8.31    5.97
  -8  -5  17    1.31    5.66
   8   5 -17    4.73    5.93
  -8   5  18    0.21    3.75
   8  -5 -18    1.79    4.35
  -8  -5  18   -0.00    6.05
   8   5 -18    6.29    5.25
  -8   5  19   11.91    6.02
   8  -5 -19    9.43    6.86
   8   5 -19   13.52    6.99
  -8   5  20   12.67    6.83
   8  -5 -20   31.50   10.09
   8   5 -20   31.93   10.05
  -8   5  21   10.30    7.34
   8  -5 -21   35.85   10.48
   8   5 -21    9.31    7.09
  -8   5  22    0.55    4.47
   8  -5 -22    2.62    5.77
   8   5 -22   16.34    7.16
  -8   5  23    6.23    6.70
   8  -5 -23    0.00    4.92
   8   5 -23    3.53    4.62
  -8   5  24    1.67    5.12
   8  -5 -24    3.50    6.15
   8   5 -24   11.56    6.61
  -8   5  25    7.52    6.52
   8  -5 -25    7.37    6.04
   8   5 -25   14.12    8.21
  -8   5  26    5.19    5.63
   8  -5 -26    6.12    6.90
   8   5 -26    9.99    6.71
  -8   5  27   -0.00    4.96
   8  -5 -27    2.46    5.47
   8   5 -27    1.99    5.62
  -8   5  28   -0.00    4.90
   8  -5 -28    2.28    5.27
   8   5 -28    3.51    6.20
  -8   5  29    9.86    7.56
   8  -5 -29    0.19    3.61
   8   5 -29    2.06    6.57
  -8   5  30   10.32    7.17
   8  -5 -30    8.66    8.04
   8   5 -30    4.30    5.59
  -8   5  31    3.09    4.62
   8  -5 -31    4.61    5.13
   8   5 -31    8.35    6.69
  -8   5  32   12.11    7.34
   8  -5 -32    2.83    5.16
   8   5 -32    1.68    6.48
  -8   5  33    8.49    7.14
   8  -5 -33    2.76    4.70
   8   5 -33    0.00    5.76
   8  -5 -34    1.11    3.98
   8   5 -34   -0.00    6.59
  -8   6   1   92.99   12.10
  -8   6   1   63.33   10.69
   8  -6  -1   79.87   11.51
  -8  -6   1   86.88   15.25
  -8  -6   1   77.52   14.99
   8   6  -1   49.63   12.65
  -8   6   2   60.60   10.42
  -8   6   2   45.21    9.38
   8  -6  -2   59.31    9.95
   8  -6  -2   71.17    8.47
  -8  -6   2   63.14   12.49
  -8  -6   2   70.89   14.16
   8   6  -2   61.23   13.52
  -8   6   3   76.33   11.91
  -8   6   3   52.65   10.52
   8  -6  -3   70.89   11.42
  -8  -6   3  104.59   16.67
  -8  -6   3   72.78   14.69
   8   6  -3  100.08   17.37
  -8   6   4   29.98    7.50
  -8   6   4   24.00    6.50
   8  -6  -4   31.27    7.20
  -8  -6   4   16.68    7.53
  -8  -6   4   36.96   10.99
   8   6  -4   17.20    8.73
   8   6  -4   36.25   10.25
  -8   6   5   20.85    5.80
  -8   6   5    8.84    4.62
   8  -6  -5    4.43    4.35
  -8  -6   5   12.06    7.10
   8   6  -5   10.33    6.40
   8   6  -5   31.78    9.56
  -8   6   6   38.14    7.94
  -8   6   6   16.30    5.87
   8  -6  -6   29.76    7.43
  -8  -6   6   20.01    8.29
  -8  -6   6   28.80    9.70
   8   6  -6   17.95    8.30
   8   6  -6   41.26   11.11
  -8   6   7   14.39    5.58
  -8   6   7   14.63    5.65
   8  -6  -7   24.62    6.92
  -8  -6   7   26.90    8.84
  -8  -6   7   36.83   10.63
   8   6  -7   30.28    9.22
  -8   6   8   16.37    6.02
  -8   6   8   19.41    6.35
   8  -6  -8   21.84    6.89
  -8  -6   8   24.09    8.44
  -8  -6   8   17.03    7.69
   8   6  -8   13.67    7.14
  -8   6   9    0.00    2.74
   8  -6  -9   -0.00    3.25
  -8  -6   9    1.42    3.36
  -8  -6   9    2.97    5.20
   8   6  -9    2.85    5.44
  -8   6  10    5.13    4.21
   8  -6 -10    2.76    3.27
  -8  -6  10    0.00    4.25
   8   6 -10    4.13    6.04
  -8   6  11    8.38    5.19
   8  -6 -11   19.46    6.47
  -8  -6  11    1.01    5.60
   8   6 -11   -0.00    4.95
  -8   6  12   13.00    5.91
   8  -6 -12   22.89    7.14
  -8  -6  12   15.17    7.90
   8   6 -12   20.29    7.82
  -8   6  13    5.93    5.52
   8  -6 -13   26.70    8.00
  -8  -6  13   27.91    9.12
   8   6 -13    3.59    5.06
  -8   6  14   17.61    7.68
  -8  -6  14   34.89   11.14
   8   6 -14   29.01    9.36
  -8   6  15   19.85    7.29
  -8  -6  15    3.42    5.21
   8   6 -15   22.09    8.78
  -8   6  16   -0.00    5.12
   8  -6 -16   11.57    5.84
   8   6 -16   -0.00    4.05
  -8   6  17   26.73    9.18
   8  -6 -17   37.16   10.40
   8   6 -17   40.88   11.88
  -8   6  18   12.45    6.22
   8  -6 -18   21.27    8.64
   8   6 -18   32.81   10.38
   8  -6 -19    9.94    6.30
   8   6 -19    0.31    5.70
   8  -6 -20   -0.00    4.91
   8   6 -20    1.46    4.71
  -8   6  21    0.00    3.89
   8  -6 -21    0.12    4.18
   8   6 -21    9.10    5.48
  -8   6  22   -0.00    3.43
   8  -6 -22    5.55    6.25
   8   6 -22   11.08    6.95
  -8   6  23    8.32    6.23
   8  -6 -23   28.47    9.41
   8   6 -23   15.71    7.65
   8  -6 -24    7.15    6.23
   8   6 -24   -0.00    3.97
   8  -6 -25   13.13    6.45
   8   6 -25    7.86    6.53
   8  -6 -26    0.00    3.57
   8   6 -26   -0.00    5.67
  -8   6  27   12.01    6.82
   8  -6 -27    5.97    5.80
   8   6 -27    6.89    5.76
  -8   6  28    1.66    5.41
   8  -6 -28    4.13    6.62
   8   6 -28    9.58    6.62
  -8   6  29   -0.00    4.89
   8  -6 -29    0.00    4.88
   8   6 -29    4.01    5.46
  -8   6  30    1.11    4.62
   8  -6 -30    3.68    6.19
   8   6 -30   -0.00    3.91
  -8   6  31   -0.00    4.71
   8  -6 -31    1.12    5.17
   8   6 -31   -0.00    5.47
  -8   6  32    8.10    7.19
   8  -6 -32   -0.00    6.39
   8   6 -32   -0.00    4.58
  -8   6  33    2.56    6.50
   8  -6 -33    5.85    7.20
   8   6 -33    0.00    5.54
   8  -6 -34   -0.00    4.12
   8   6 -34   -0.00    3.76
  -8   7   1   43.39    8.68
   8  -7  -1   54.57    8.98
  -8  -7   1   65.40   13.35
   8   7  -1   75.98   14.42
  -8   7   2    1.87    3.31
   8  -7  -2   -0.00    2.63
  -8  -7   2    4.31    5.13
   8   7  -2    0.31    5.24
  -8   7   3    6.68    4.12
   8  -7  -3   22.06    5.64
  -8  -7   3   17.63    6.96
  -8  -7   3   43.69   11.08
   8   7  -3   23.86    9.17
  -8   7   4   -0.00    2.75
   8  -7  -4    1.74    3.05
  -8  -7   4   -0.00    3.08
  -8  -7   4    2.07    4.78
   8   7  -4    2.45    5.67
  -8   7   5   40.93    8.83
   8  -7  -5   93.22   12.33
  -8  -7   5   68.56   13.71
  -8  -7   5   32.56   10.78
   8   7  -5   80.58   14.71
   8   7  -5   61.12   13.71
  -8   7   6   12.08    4.98
   8  -7  -6   15.91    5.54
  -8  -7   6   11.19    7.54
  -8  -7   6    7.90    7.45
   8   7  -6   14.78    7.19
   8   7  -6   18.05    8.02
  -8   7   7   -0.00    2.73
  -8   7   7    0.73    3.56
   8  -7  -7    1.92    3.80
  -8  -7   7   -0.00    3.52
   8   7  -7    1.25    4.78
   8   7  -7   -0.00    5.81
  -8   7   8   -0.00    3.51
  -8   7   8    0.00    3.76
  -8  -7   8    2.56    4.53
  -8  -7   8    3.72    6.29
   8   7  -8   -0.00    4.85
  -8   7   9   26.70    7.65
   8  -7  -9   40.24    8.71
  -8  -7   9   47.45   11.39
  -8  -7   9   23.35    9.60
   8   7  -9   24.43    9.24
   8  -7 -10   24.44    7.17
  -8  -7  10    5.04    5.87
  -8  -7  10    2.95    5.71
   8   7 -10    9.16    6.38
  -8   7  11   28.98    8.31
   8  -7 -11   31.89    8.63
  -8  -7  11   56.51   12.75
  -8  -7  11   35.03   11.31
   8   7 -11   36.90   10.94
  -8   7  12    0.02    2.50
   8  -7 -12   -0.00    2.52
  -8  -7  12   -0.00    5.30
   8   7 -12   -0.00    5.53
  -8   7  13   12.72    6.06
   8   7 -13    7.18    5.81
  -8   7  14   15.24    6.58
   8   7 -14   19.00    8.15
  -8   7  15   38.65   10.16
   8   7 -15   58.29   13.03
  -8   7  16    1.72    5.23
   8  -7 -16    7.34    5.62
   8   7 -16   -0.00    5.30
  -8   7  17    3.61    4.54
   8  -7 -17    5.48    5.93
   8   7 -17    0.08    3.46
  -8   7  18   -0.00    3.94
   8  -7 -18    2.97    4.05
   8   7 -18    2.29    5.34
  -8   7  19   -0.00    4.41
   8  -7 -19   -0.00    3.86
   8   7 -19   -0.00    5.00
  -8   7  20    0.63    2.90
   8  -7 -20    8.34    5.95
  -8   7  21    6.24    5.87
   8  -7 -21   14.78    7.89
   8   7 -21   26.02    9.15
  -8   7  22    3.77    5.33
   8  -7 -22    1.43    5.13
   8   7 -22    0.00    4.57
  -8   7  23   -0.00    5.34
   8  -7 -23   -0.00    3.12
   8   7 -23    1.38    5.20
   8  -7 -24    3.40    5.33
   8   7 -24    0.95    4.90
  -8   7  25    0.84    2.77
   8  -7 -25   12.20    7.29
   8   7 -25   13.68    6.97
  -8   7  26    4.98    4.85
   8  -7 -26   -0.00    5.36
   8   7 -26    0.93    5.89
  -8   7  27    5.30    5.69
   8  -7 -27    5.66    6.15
   8   7 -27   12.83    7.88
  -8   7  28    1.20    3.82
   8  -7 -28   -0.00    4.30
   8   7 -28    3.57    5.80
  -8   7  29    4.82    5.43
   8  -7 -29    3.49    5.56
   8   7 -29   -0.00    5.68
  -8   7  30    2.16    4.84
   8  -7 -30   -0.00    6.15
  -8   7  31    5.35    6.16
   8  -7 -31    1.37    5.49
   8   7 -31    3.05    4.66
  -8   7  32   -0.00    5.46
   8  -7 -32    0.67    5.59
   8   7 -32   -0.00    5.47
  -8   7  33   -0.00    4.91
   8  -7 -33    0.00    3.53
   8   7 -33   -0.00    4.63
  -8   7  34    1.25    4.79
  -8  -8   1   68.60   13.82
   8   8  -1   53.76   12.90
  -8   8   2   -0.00    2.19
  -8  -8   2   -0.00    4.20
   8   8  -2   -0.00    4.14
  -8   8   3   16.92    5.57
  -8  -8   3   42.08   10.42
  -8   8   4    4.55    3.45
  -8  -8   4   13.89    6.56
  -8   8   5    1.78    2.85
  -8  -8   5    1.73    4.12
  -8  -8   5    2.05    5.70
  -8   8   6    1.71    3.60
   8  -8  -6    4.39    3.81
  -8  -8   6    1.47    5.02
  -8  -8   6   -0.00    4.75
   8   8  -6    2.75    3.96
  -8   8   7   87.99   13.61
   8  -8  -7   97.61   14.10
  -8  -8   7   96.01   17.45
  -8  -8   7   77.82   17.06
   8   8  -7   92.04   16.95
  -8   8   8    6.32    4.22
   8  -8  -8    4.96    3.56
  -8  -8   8    4.67    5.60
  -8  -8   8    3.23    5.00
   8   8  -8   -0.00    4.91
  -8   8   9    3.49    3.99
   8  -8  -9    9.71    5.19
  -8  -8   9    2.12    5.14
   8   8  -9    9.65    6.89
  -8   8  10   10.16    5.14
   8  -8 -10    9.25    5.10
  -8  -8  10   14.04    7.14
   8   8 -10   13.41    8.12
  -8   8  11    0.42    4.71
   8  -8 -11    2.29    4.60
  -8  -8  11   -0.00    4.63
   8   8 -11    1.01    6.03
  -8   8  12    0.49    3.27
   8  -8 -12    7.60    5.63
  -8  -8  12   -0.00    4.12
   8   8 -12    3.97    5.54
  -8   8  13   25.90    7.78
   8   8 -13   37.17   10.67
  -8   8  14   -0.00    4.11
   8   8 -14    0.00    5.94
  -8   8  15    7.79    5.69
   8  -8 -15    7.17    5.23
   8   8 -15    1.53    4.87
  -8   8  16    1.25    4.65
   8  -8 -16    2.75    4.63
   8   8 -16    0.00    4.98
  -8   8  17    5.95    4.76
   8  -8 -17   15.90    7.36
   8   8 -17    8.32    6.31
  -8   8  18   -0.00    3.89
   8  -8 -18    3.73    4.89
   8   8 -18    1.17    5.70
  -8   8  19    1.32    3.79
   8  -8 -19   18.65    7.49
   8   8 -19   13.71    7.59
  -8   8  20    1.92    5.20
   8  -8 -20   -0.00    4.23
   8   8 -20    3.95    5.70
  -8   8  21    2.17    5.07
   8  -8 -21    8.09    6.55
   8   8 -21    5.42    6.18
  -8   8  22    5.01    5.18
   8  -8 -22    2.28    4.05
   8   8 -22    1.25    5.49
  -8   8  23    6.23    6.58
  -8   8  24    9.28    6.54
   8  -8 -24   13.29    7.74
   8   8 -24    7.41    6.63
  -8   8  25   16.82    7.51
   8  -8 -25    1.17    5.73
   8   8 -25    0.00    5.39
  -8   8  26   -0.00    5.49
   8  -8 -26   -0.00    5.42
   8   8 -26    2.50    4.74
  -8   8  27   10.47    6.96
   8  -8 -27   -0.00    5.44
   8   8 -27   11.88    7.29
  -8   8  28    3.50    4.33
   8  -8 -28    0.20    4.80
   8   8 -28    0.15    4.19
  -8   8  29    2.05    5.11
   8  -8 -29    0.00    5.35
   8   8 -29    0.00    5.87
  -8   8  30    4.19    5.45
   8  -8 -30    4.18    6.92
   8   8 -30   -0.00    5.16
  -8   8  31   -0.00    5.34
   8  -8 -31    3.57    5.05
   8   8 -31   -0.00    4.86
  -8   8  32   -0.00    5.52
   8  -8 -32    0.00    5.54
   8   8 -32    4.85    6.54
  -8   8  33    0.25    5.40
   8  -8 -33    2.10    6.48
   8   8 -33   -0.00    4.71
  -8   8  34    0.00    5.93
  -8   8  35   -0.00    4.93
  -8   9   1   45.91    8.35
  -8  -9   1   93.25   15.95
  -8  -9   2   12.79    6.55
  -8   9   3   27.46    6.34
  -8  -9   3   41.64   10.80
   8   9  -3   34.05   10.35
  -8   9   4    0.65    2.74
  -8  -9   4    0.60    4.16
   8   9  -4    1.65    4.64
  -8   9   5   24.94    6.76
   8   9  -5   30.41   10.31
  -8   9   6    0.36    3.20
  -8  -9   6    2.81    4.66
   8   9  -6    0.00    5.15
  -8   9   7   -0.00    3.31
  -8  -9   7    6.66    5.67
   8   9  -7    6.22    5.93
  -8   9   8   -0.00    3.56
  -8  -9   8   -0.00    4.55
   8   9  -8   -0.00    5.17
   8   9  -8   -0.00    5.28
  -8   9   9    4.17    4.39
  -8  -9   9    9.63    5.85
   8   9  -9    2.66    3.93
   8   9  -9    3.69    7.27
  -8   9  10    2.57    3.47
  -8  -9  10    5.29    5.08
   8   9 -10   -0.00    5.60
  -8   9  11   38.08    9.90
  -8  -9  11   66.52   14.18
   8   9 -11   57.66   13.54
  -8   9  12    0.05    4.45
   8  -9 -12   -0.00    3.84
  -8  -9  12   -0.00    4.12
   8   9 -12   -0.00    4.72
  -8   9  13    2.38    4.48
  -8  -9  13   -0.00    3.93
   8   9 -13   -0.00    5.80
  -8  -9  14    6.73    5.40
   8   9 -14    4.08    5.64
   8  -9 -15   27.77    9.04
  -8  -9  15   48.77   12.43
   8   9 -15   35.32   11.39
   8  -9 -16   -0.00    3.64
   8   9 -16    0.00    5.19
   8  -9 -17   -0.00    3.47
   8   9 -17    2.87    4.85
   8  -9 -18    5.86    5.73
   8   9 -18    6.40    6.67
  -8   9  19   10.98    6.87
   8  -9 -19    4.20    6.34
   8   9 -19    5.93    5.78
  -8   9  20    2.18    5.05
   8  -9 -20   -0.00    4.41
   8   9 -20    0.48    4.39
  -8   9  21   13.32    7.68
   8  -9 -21    7.17    5.77
   8   9 -21   16.50    8.20
  -8   9  22    0.00    5.00
   8  -9 -22    6.55    6.71
   8   9 -22    4.30    5.69
  -8   9  23    1.86    5.05
   8  -9 -23    0.59    6.47
   8   9 -23    2.17    4.60
  -8   9  24    0.00    4.38
   8  -9 -24    2.26    5.84
   8   9 -24    0.64    4.48
  -8   9  25    3.05    5.53
   8  -9 -25    4.32    6.00
   8   9 -25    6.58    6.62
  -8   9  26    8.87    7.08
   8  -9 -26   -0.00    6.07
   8   9 -26    5.07    6.30
  -8   9  27   -0.00    4.44
   8  -9 -27    3.09    5.53
   8   9 -27   -0.00    5.49
  -8   9  28   -0.00    5.20
   8  -9 -28    0.85    5.61
   8   9 -28    5.16    5.42
  -8   9  29    2.58    5.36
   8  -9 -29    3.44    5.94
   8   9 -29    5.89    6.08
  -8   9  30   -0.00    4.37
   8  -9 -30    0.00    4.82
   8   9 -30    2.03    5.82
  -8   9  31    2.90    6.23
   8  -9 -31    0.00    5.59
   8   9 -31    0.00    6.37
  -8   9  32   -0.00    5.36
   8  -9 -32   -0.00    5.67
   8   9 -32    5.94    6.05
  -8   9  33   -0.00    5.90
  -8  10   1   17.95    4.70
  -8 -10   1   11.91    8.14
   8  10  -1   20.17    8.59
  -8  10   2    0.00    2.90
  -8 -10   2    4.62    5.73
   8  10  -2    3.17    4.98
  -8  10   3   23.95    6.20
  -8 -10   3   66.11   13.14
   8  10  -3   28.90    9.91
  -8  10   4    1.10    3.37
  -8 -10   4   10.19    6.85
   8  10  -4    6.47    5.31
  -8 -10   5   17.22    7.30
   8  10  -5    2.20    4.22
  -8  10   6   -0.00    2.76
  -8 -10   6    2.50    5.13
   8  10  -6   -0.00    4.33
  -8  10   7   50.72    9.77
  -8 -10   7   89.20   15.44
   8  10  -7   34.34   11.63
  -8  10   8   -0.00    3.25
  -8 -10   8    0.01    3.67
   8  10  -8   -0.00    5.58
  -8  10   9    0.52    3.08
  -8 -10   9    6.52    5.77
   8  10  -9    0.00    4.92
   8  10  -9    2.73    4.12
  -8  10  10   -0.00    3.30
  -8 -10  10    4.39    6.27
   8  10 -10    0.00    4.93
   8  10 -10    3.11    5.53
  -8  10  11   -0.00    3.41
  -8 -10  11    6.90    5.93
   8  10 -11    5.15    6.06
  -8  10  12   -0.00    3.85
  -8 -10  12    3.21    4.77
   8  10 -12    1.30    4.69
  -8  10  13   29.98    8.28
  -8 -10  13   49.60   12.26
   8  10 -13   51.48   13.32
  -8  10  14    2.26    3.24
  -8 -10  14   -0.00    3.91
   8  10 -14    1.81    4.84
  -8  10  15    0.00    3.28
  -8 -10  15    1.96    4.59
   8  10 -15    3.81    6.18
  -8  10  16    0.00    3.56
  -8 -10  16   -0.00    4.71
   8  10 -16    2.22    5.94
  -8  10  17   33.52    9.26
  -8 -10  17   12.85    8.00
   8  10 -17   13.23    7.70
  -8  10  18   -0.00    5.05
   8 -10 -18    0.20    4.39
   8  10 -18    2.54    4.87
  -8  10  19   19.93    7.85
   8 -10 -19    7.14    6.46
   8  10 -19    9.85    7.67
  -8  10  20    7.61    5.98
   8 -10 -20    0.00    5.52
   8  10 -20   -0.00    4.63
  -8  10  21    1.66    3.77
   8 -10 -21   -0.00    6.07
  -8  10  22    4.45    5.21
   8 -10 -22   -0.00    5.88
   8  10 -22    3.29    5.56
  -8  10  23    5.42    5.45
   8 -10 -23   15.62    8.38
   8  10 -23    2.09    5.51
  -8  10  24    3.00    4.64
   8 -10 -24    6.78    6.53
   8  10 -24   -0.00    5.03
  -8  10  25   -0.00    3.45
   8 -10 -25    0.00    5.77
   8  10 -25    1.69    4.04
   8 -10 -26   -0.00    6.05
   8  10 -26    1.41    5.11
  -8  10  27    1.65    5.39
   8 -10 -27    2.23    5.70
   8  10 -27    0.00    5.51
  -8  10  28   -0.00    4.47
   8 -10 -28    3.06    6.10
   8  10 -28    1.64    5.45
  -8  10  29    1.09    5.08
   8 -10 -29    2.53    5.94
   8  10 -29    8.32    7.65
  -8  10  30   -0.00    5.65
   8 -10 -30    6.86    7.12
   8  10 -30    2.97    6.37
   8 -10 -31    0.51    5.94
  -8  11   1   21.10    5.64
  -8 -11   1   30.02   10.07
   8  11  -1   24.55    9.55
  -8  11   2    4.17    3.00
  -8 -11   2    0.26    5.43
   8  11  -2   11.05    7.95
  -8  11   3    5.15    3.47
   8  11  -3   10.42    6.75
  -8  11   4    1.20    2.38
  -8 -11   4    2.53    4.86
   8  11  -4   -0.00    4.72
  -8  11   5   13.58    4.91
  -8 -11   5    6.05    5.86
   8  11  -5   12.25    7.13
  -8  11   6    0.70    2.54
  -8 -11   6    2.16    4.58
   8  11  -6    2.37    4.08
  -8  11   7    2.42    3.10
  -8 -11   7    0.00    4.56
   8  11  -7   -0.00    4.93
  -8  11   8    0.44    2.87
   8  11  -8   -0.00    6.19
  -8  11   9   12.13    5.01
  -8 -11   9   17.30    7.67
   8  11  -9    0.53    4.72
  -8  11  10    0.26    2.83
  -8 -11  10   -0.00    3.76
   8  11 -10    3.22    4.94
  -8  11  11   11.43    5.00
  -8 -11  11    9.23    7.19
   8  11 -11   11.28    7.22
   8  11 -11    5.84    6.16
  -8  11  12    1.84    4.00
  -8 -11  12   -0.00    3.89
   8  11 -12   -0.00    4.75
   8  11 -12    3.15    4.62
  -8  11  13    2.30    3.45
  -8 -11  13   -0.00    4.15
   8  11 -13    0.00    5.29
  -8  11  14   -0.00    3.20
  -8 -11  14   -0.00    3.99
   8  11 -14    4.59    4.50
  -8  11  15   26.34    8.39
  -8 -11  15   42.62   12.24
   8  11 -15   35.84   11.21
  -8  11  16    0.23    3.58
  -8 -11  16   -0.00    4.92
   8  11 -16   -0.00    5.02
  -8  11  17    2.28    4.91
  -8 -11  17   -0.00    4.76
   8  11 -17   -0.00    3.90
  -8  11  18    0.00    3.87
  -8 -11  18   -0.00    4.84
   8  11 -18    0.95    5.52
  -8  11  19   13.42    6.43
  -8 -11  19    5.08    5.94
   8  11 -19    3.04    5.14
  -8  11  20   -0.00    4.16
  -8 -11  20    2.83    5.92
   8  11 -20    1.69    4.76
  -8  11  21    3.97    5.14
   8  11 -21    8.88    7.16
  -8  11  22    0.34    3.58
   8  11 -22   -0.00    5.67
  -8  11  23    0.00    4.19
   8  11 -23    0.00    3.86
  -8  11  24    0.43    4.10
   8  11 -24   -0.00    5.06
  -8  11  25    4.09    4.97
   8 -11 -25   18.21    9.02
   8  11 -25   16.22    8.38
  -8  11  26    3.61    4.57
   8 -11 -26    1.68    5.39
   8  11 -26    3.64    5.50
  -8  11  27   -0.00    4.21
   8 -11 -27    5.60    6.36
   8  11 -27    0.89    3.87
   8 -11 -28   -0.00    3.68
   8  11 -28    3.85    6.12
   8 -11 -29   -0.00    5.77
   8  11 -29   -0.00    4.10
   8 -11 -30   -0.00    6.85
   8 -11 -31    6.79    7.35
  -8  12   1   -0.00    3.01
  -8 -12   1   -0.00    4.87
   8  12  -1   -0.00    4.81
  -8  12   2    2.91    2.70
  -8 -12   2   10.12    5.72
   8  12  -2    1.27    5.62
  -8  12   3   23.44    6.09
  -8 -12   3   17.32    7.84
   8  12  -3   34.71   11.60
  -8  12   4    4.81    3.03
  -8 -12   4   -0.00    4.28
   8  12  -4   -0.00    3.88
  -8  12   5    0.47    2.12
  -8 -12   5   -0.00    4.76
   8  12  -5   -0.00    4.92
  -8  12   6    1.23    3.25
  -8 -12   6   -0.00    5.62
   8  12  -6    0.49    3.89
  -8  12   7   17.17    5.61
  -8 -12   7   25.24   10.09
   8  12  -7   21.46    9.15
  -8  12   8    3.19    3.64
  -8 -12   8    0.00    4.54
   8  12  -8   13.76    8.28
  -8  12   9    6.20    4.30
  -8 -12   9   15.43    7.89
   8  12  -9    8.30    7.62
  -8  12  10    1.87    3.76
  -8 -12  10   15.13    7.35
   8  12 -10    1.44    5.29
  -8  12  11    2.28    3.51
  -8 -12  11    1.32    4.97
   8  12 -11    2.15    4.78
  -8  12  12   -0.00    2.84
  -8 -12  12    2.52    5.00
   8  12 -12    2.38    4.94
  -8  12  13    2.81    4.78
  -8 -12  13   12.67    7.56
   8  12 -13   17.72    8.87
   8  12 -13    1.61    5.54
  -8  12  14    0.60    3.57
  -8 -12  14   -0.00    6.60
   8  12 -14    2.24    4.96
  -8  12  15   -0.00    3.77
  -8 -12  15    0.76    4.18
   8  12 -15    4.37    5.70
  -8  12  16    1.92    4.23
  -8 -12  16   -0.00    3.74
   8  12 -16   -0.00    5.49
  -8  12  17    6.46    5.66
  -8 -12  17   12.50    6.72
   8  12 -17    9.04    6.67
  -8  12  18    3.97    4.68
  -8 -12  18    4.79    6.18
   8  12 -18   -0.00    4.02
  -8  12  19   13.30    7.04
  -8 -12  19   13.44    7.12
   8  12 -19   14.40    7.95
  -8  12  20    0.43    4.03
  -8 -12  20   -0.00    3.87
   8  12 -20    3.88    5.70
  -8  12  21    1.50    5.54
  -8 -12  21    1.44    4.09
   8  12 -21    1.47    4.28
  -8  12  22   -0.00    4.43
  -8 -12  22   -0.00    5.25
   8  12 -22    0.00    3.97
  -8  12  23    0.89    4.30
  -8 -12  23    7.60    6.50
   8  12 -23   13.17    8.86
  -8  12  24    3.73    4.55
   8  12 -24   -0.00    5.48
   8  12 -25   -0.00    5.70
   8  12 -26    0.00    5.41
   8  12 -27    7.99    6.21
  -8  13   1   11.12    4.06
  -8 -13   1    0.00    4.92
   8  13  -1   12.36    7.71
  -8 -13   2   -0.00    4.91
   8  13  -2    0.00    4.86
  -8  13   3    1.31    3.04
  -8 -13   3    4.66    6.05
   8  13  -3    0.00    6.05
  -8  13   4   12.78    5.24
  -8 -13   4    4.33    6.31
   8  13  -4   -0.00    4.62
  -8  13   5   18.08    6.03
  -8 -13   5   16.11    7.76
   8  13  -5   11.11    7.40
  -8  13   6    5.37    4.30
   8  13  -6    0.14    3.79
  -8  13   7    6.02    4.44
  -8 -13   7   -0.00    4.61
   8  13  -7   -0.00    4.16
  -8  13   8    2.72    4.21
  -8 -13   8    3.92    5.21
   8  13  -8    0.79    4.55
  -8  13   9    8.50    5.35
  -8 -13   9    9.77    6.73
   8  13  -9    8.03    6.66
  -8  13  10    8.02    4.73
  -8 -13  10    3.82    4.52
   8  13 -10   -0.00    4.80
  -8  13  11    3.45    4.62
  -8 -13  11    9.52    6.76
   8  13 -11    5.52    6.26
  -8  13  12    1.85    4.19
  -8 -13  12    4.65    5.67
   8  13 -12    0.42    4.36
  -8  13  13    7.88    4.60
  -8 -13  13    7.81    6.01
   8  13 -13   -0.00    5.92
  -8  13  14   -0.00    4.35
  -8 -13  14    3.31    5.70
   8  13 -14   -0.00    5.20
  -8  13  15   14.35    6.32
  -8 -13  15   15.06    7.73
   8  13 -15   13.80    9.21
  -8 -13  16    0.00    5.47
   8  13 -16    0.78    4.72
  -8  13  17    2.81    3.94
  -8 -13  17   -0.00    5.12
   8  13 -17    0.47    5.06
  -8  13  18    0.00    4.17
  -8 -13  18   -0.00    4.76
   8  13 -18   -0.00    5.01
  -8  13  19    2.63    4.39
  -8 -13  19   -0.00    4.67
   8  13 -19    3.86    5.77
  -8  13  20    3.35    4.21
  -8 -13  20    7.99    6.34
   8  13 -20    0.60    4.84
  -8 -13  21    6.11    5.92
   8  13 -21    5.66    6.00
  -8 -13  22    3.92    5.50
   8  13 -22    4.53    6.16
  -8 -13  23    1.19    5.40
   8  13 -23   -0.00    5.48
  -8 -13  24    6.10    6.22
   8  13 -24    4.60    5.98
  -8 -13  25    4.82    6.17
   8  13 -25    6.14    7.70
  -8 -13  26   -0.00    5.27
   8  13 -26    1.00    5.11
  -8  14   1   11.09    4.45
  -8 -14   1   10.92    6.16
   8  14  -1    5.98    6.86
  -8  14   2    4.14    3.63
   8  14  -2    5.01    5.98
  -8  14   3    6.03    3.67
  -8 -14   3   -0.00    4.43
   8  14  -3   10.37    6.79
  -8  14   4    2.81    3.47
  -8 -14   4    4.13    5.97
   8  14  -4   -0.00    4.31
  -8  14   5    2.14    2.81
  -8 -14   5   -0.00    4.98
   8  14  -5   -0.00    5.17
  -8  14   6    1.12    3.08
  -8 -14   6    1.44    5.70
   8  14  -6    0.00    4.24
  -8  14   7    8.99    4.84
  -8 -14   7   -0.00    5.23
   8  14  -7    2.59    4.83
  -8  14   8    4.28    4.45
  -8 -14   8    4.66    5.96
   8  14  -8    0.00    5.44
  -8  14   9    4.30    4.35
  -8 -14   9    7.47    6.08
   8  14  -9    5.41    6.42
  -8  14  10    0.00    3.71
  -8 -14  10   -0.00    4.30
   8  14 -10   -0.00    4.36
  -8  14  11    1.00    3.96
  -8 -14  11    0.00    5.93
   8  14 -11    4.44    4.98
  -8  14  12    1.92    4.09
  -8 -14  12    3.77    5.23
   8  14 -12    3.75    5.72
  -8  14  13    0.00    3.40
  -8 -14  13    3.34    4.71
   8  14 -13    9.60    8.03
  -8  14  14    1.19    3.83
   8  14 -14    1.71    6.28
  -8  14  15    0.00    4.42
  -8 -14  15    0.80    4.11
   8  14 -15   -0.00    3.64
  -8  14  16    4.04    4.77
  -8 -14  16   -0.00    3.87
   8  14 -16    0.00    4.86
  -8 -14  17   -0.00    5.04
   8  14 -17   13.56    8.60
  -8 -14  18    6.15    5.23
   8  14 -18   11.91    7.94
  -8 -14  19   -0.00    5.30
   8  14 -19   -0.00    6.28
  -8 -14  20   -0.00    6.07
   8  14 -20    1.42    5.25
  -8 -14  21    0.00    5.73
   8  14 -21    0.00    6.04
  -8 -14  22    2.32    5.05
   8  14 -22    5.34    6.51
  -8 -14  23    6.95    5.98
   8  14 -23   -0.00    5.29
   8  14 -24    0.80    5.54
   8  14 -25    1.81    5.28
  -8  15   1    0.35    2.37
  -8 -15   1    0.00    5.11
   8  15  -1    6.19    6.98
  -8  15   2   -0.00    2.57
  -8 -15   2    2.79    6.11
   8  15  -2   -0.00    4.77
  -8  15   3    2.17    2.59
  -8 -15   3    1.43    5.41
   8  15  -3    5.01    6.99
  -8  15   4    2.00    3.28
  -8 -15   4    1.26    4.68
   8  15  -4    3.20    7.22
  -8  15   5    2.04    3.40
  -8 -15   5   -0.00    3.96
   8  15  -5    9.25    8.09
  -8  15   6    3.40    3.52
  -8 -15   6   -0.00    4.81
   8  15  -6    3.07    6.16
  -8  15   7   -0.00    2.89
  -8 -15   7   -0.00    4.67
   8  15  -7    2.67    5.83
  -8  15   8    0.54    3.20
  -8 -15   8    1.01    5.20
   8  15  -8    1.39    4.33
  -8  15   9    0.00    3.23
  -8 -15   9    0.00    3.52
   8  15  -9    2.61    5.21
  -8  15  10    0.46    4.02
  -8 -15  10    6.83    6.03
   8  15 -10   -0.00    4.25
  -8  15  11    5.53    4.45
  -8 -15  11    4.66    5.82
   8  15 -11    0.00    4.69
  -8 -15  12   -0.00    5.22
   8  15 -12    0.02    4.68
  -8 -15  13    0.87    4.99
   8  15 -13   -0.00    5.56
  -8 -15  14    1.91    4.63
   8  15 -14    6.92    7.29
  -8 -15  15    1.98    5.24
   8  15 -15    8.44    7.21
  -8 -15  16    7.20    6.68
  -8 -15  17    2.96    4.54
  -8 -15  18    0.00    5.47
  -8 -15  19    4.98    5.55
  -8  16   1    0.00    2.48
  -8 -16   1   -0.00    5.86
   8  16  -1   -0.00    6.06
  -8  16   2    0.00    2.42
  -8 -16   2    3.89    6.59
   8  16  -2   -0.00    4.68
  -8  16   3    0.00    2.59
  -8 -16   3   -0.00    6.48
   8  16  -3    5.65    6.38
  -8  16   4    0.00    2.58
  -8 -16   4   -0.00    5.24
   8  16  -4   -0.00    6.09
  -8  16   5   -0.00    2.97
  -8 -16   5   -0.00    4.65
   8  16  -5   -0.00    5.78
  -8  16   6    1.50    3.51
  -8 -16   6    0.00    5.02
   8  16  -6    7.82    6.93
  -8 -16   7   -0.00    4.87
   8  16  -7    2.37    6.22
  -8 -16   8    0.57    4.89
   8  16  -8    2.45    5.67
  -8 -16   9   -0.00    5.41
   8  16  -9    1.63    4.62
  -8 -16  10   -0.00    5.34
   8  16 -10   -0.00    4.54
  -8 -16  11    8.87    7.01
  -8 -16  12    6.11    5.92
  -8 -16  13   -0.00    2.64
  -8 -16  14    0.00    4.90
  -8 -17   1    0.00    6.32
  -8 -17   2   -0.00    5.77
  -8 -17   3    0.25    3.96
  -8 -17   4    2.98    5.00
  -8 -17   5    1.37    4.46
  -8 -17   6    4.56    5.77
  -8 -17   7    5.73    5.80
  -8 -17   8    4.32    6.14
  -8 -17   9   -0.00    4.77
  -7   0   1  639.82   70.09
  -7   0   1 1024.47   72.96
  -7   0   1  692.11   71.13
   7   0  -1  719.46   71.09
   7   0  -1  694.72   70.90
   7   0  -1  772.51   70.92
  -7   0   2    0.29    2.76
  -7   0   2    2.42    3.92
   7   0  -2   -0.00    3.01
   7   0  -2    0.41    3.21
   7   0  -2   -0.00    3.07
  -7   0   3    6.76    4.29
  -7   0   3    2.19    4.20
   7   0  -3    3.90    3.89
   7   0  -3    3.64    3.62
  -7   0   4   -0.00    2.62
  -7   0   4    0.91    3.11
   7   0  -4   -0.00    4.05
  -7   0   5   36.90    8.08
  -7   0   5   37.63    8.82
   7   0  -5   28.38    7.72
  -7   0   6    1.84    3.47
  -7   0   6    0.94    3.45
   7   0  -6   -0.00    3.29
  -7   0   7  284.61   30.95
   7   0  -7  278.88   31.87
  -7   0   8    0.00    3.99
   7   0  -8    0.32    3.45
  -7   0   9    7.79    5.46
   7   0  -9   10.62    5.01
  -7   0  10    1.19    3.65
   7   0 -10   -0.00    4.26
  -7   0  11  236.25   29.77
   7   0 -11  252.83   29.59
  -7   0  12   -0.00    3.83
   7   0 -12    0.07    3.55
  -7   0  13  127.63   18.94
   7   0 -13  115.30   18.13
  -7   0  14   -0.00    4.15
  -7   0  15    6.58    5.52
  -7   0  16    0.00    4.03
  -7   0  17  343.10   42.21
   7   0 -17  415.76   43.49
  -7   0  18    0.00    5.31
   7   0 -18    0.00    3.81
  -7   0  19    7.03    5.76
   7   0 -19   18.16    7.53
  -7   0  20   -0.00    5.10
   7   0 -20    2.02    3.79
  -7   0  21    7.74    5.74
   7   0 -21    9.51    5.63
  -7   0  22   -0.00    3.96
   7   0 -22   -0.00    4.92
   7   0 -23   45.29   11.71
   7   0 -24    5.42    5.58
   7   0 -25    1.42    4.27
   7   0 -26    3.83    5.21
   7   0 -27   25.73    9.77
   7   0 -28   -0.00    3.50
   7   0 -29    2.03    4.94
   7   0 -30    4.80    6.51
   7   0 -31    4.43    6.19
   7   0 -32    4.50    5.72
   7   0 -33   17.77    9.61
   7   0 -34   -0.00    6.86
   7   0 -35   -0.00    5.77
   7   0 -36   -0.00    5.95
   7   0 -37   -0.00    6.61
  -7   1   1   -0.00    2.70
  -7   1   1   -0.00    3.06
   7  -1  -1    2.01    3.69
  -7  -1   1    0.75    3.55
  -7  -1   1    1.14    2.81
  -7  -1   1    2.88    3.91
   7   1  -1   -0.00    3.50
   7   1  -1   -0.00    3.47
   7   1  -1   -0.00    2.96
  -7   1   2   41.88    7.94
  -7   1   2   37.87    8.22
   7  -1  -2   29.37    7.18
   7  -1  -2   27.17    7.23
  -7  -1   2   56.78   10.04
  -7  -1   2   39.86    8.28
  -7  -1   2   19.71    7.28
   7   1  -2   27.47    7.80
   7   1  -2   50.25    9.59
   7   1  -2   32.85    7.91
  -7   1   3  220.30   25.61
  -7   1   3  269.94   27.90
   7  -1  -3  203.03   25.72
  -7  -1   3  261.40   26.97
  -7  -1   3  235.92   27.84
   7   1  -3  208.45   26.64
   7   1  -3  250.68   27.41
  -7   1   4    0.52    2.54
  -7   1   4   -0.00    3.69
   7  -1  -4    1.46    3.88
  -7  -1   4    0.21    2.92
  -7  -1   4    0.96    4.17
   7   1  -4    1.58    3.50
   7   1  -4   -0.00    2.83
  -7   1   5   50.88   10.18
  -7   1   5   55.30   11.15
   7  -1  -5   78.01   12.24
  -7  -1   5   79.09   12.15
  -7  -1   5   77.86   12.94
   7   1  -5   61.11   11.37
   7   1  -5   79.62   12.07
  -7   1   6    2.58    3.14
  -7   1   6   -0.00    3.48
   7  -1  -6    1.42    3.13
  -7  -1   6    1.84    3.28
  -7  -1   6    0.00    4.37
   7   1  -6   -0.00    3.87
   7   1  -6    2.27    3.44
  -7   1   7   30.28    8.04
  -7   1   7   48.00   10.14
   7  -1  -7   33.91    8.08
  -7  -1   7   42.76    9.85
   7   1  -7   32.75    8.54
   7   1  -7   22.54    6.68
  -7   1   8   11.78    5.48
  -7   1   8   18.20    6.91
   7  -1  -8   15.99    5.89
  -7  -1   8   15.33    6.20
   7   1  -8    8.94    5.21
  -7   1   9  259.39   31.91
   7  -1  -9  297.95   32.47
  -7  -1   9  331.28   35.17
   7   1  -9  278.27   32.94
  -7   1  10   15.62    7.10
   7  -1 -10   20.07    6.55
  -7  -1  10   19.07    7.59
  -7   1  11   46.59   10.97
   7  -1 -11   70.06   12.40
  -7  -1  11   73.18   13.57
   7   1 -11   63.41   11.99
  -7   1  12   -0.00    4.66
   7  -1 -12    4.79    4.82
  -7  -1  12    0.00    3.87
   7   1 -12    1.25    5.11
  -7   1  13  197.79   24.59
   7  -1 -13  194.25   24.24
  -7  -1  13  152.57   23.93
   7   1 -13  175.71   23.83
  -7   1  14    4.15    4.95
   7  -1 -14    6.36    5.36
  -7  -1  14    9.53    5.94
  -7   1  15  121.18   19.62
  -7  -1  15  150.07   22.02
  -7   1  16   12.04    6.95
  -7  -1  16   26.21    8.69
  -7   1  17   14.81    7.59
   7  -1 -17   19.73    7.00
  -7  -1  17   27.61    9.13
   7   1 -17   18.26    8.08
  -7   1  18    0.22    4.17
   7  -1 -18   -0.00    5.40
  -7  -1  18    0.00    4.65
   7   1 -18    2.26    4.68
   7  -1 -19  120.63   19.47
  -7  -1  19  159.02   22.17
   7   1 -19  102.99   18.42
   7  -1 -20    1.60    5.54
  -7  -1  20    5.26    5.99
   7   1 -20    0.06    5.32
   7  -1 -21   38.99   11.32
  -7  -1  21   46.68   12.67
   7   1 -21   58.23   13.21
   7  -1 -22    2.83    5.93
  -7  -1  22    4.03    6.67
   7   1 -22   -0.00    5.29
   7  -1 -23   12.58    7.13
  -7  -1  23   30.63   10.19
   7   1 -23   41.61   10.50
   7  -1 -24    2.51    5.34
  -7  -1  24   16.03    8.07
   7   1 -24   19.63    8.01
  -7   1  25   16.71    9.55
   7  -1 -25   51.51   12.64
  -7  -1  25   69.85   14.57
   7   1 -25   39.54   11.27
  -7   1  26    2.10    5.83
   7  -1 -26   -0.00    5.10
   7   1 -26    3.78    5.74
  -7   1  27    0.00    5.84
   7  -1 -27    3.19    5.27
   7   1 -27    1.86    5.26
  -7   1  28   -0.00    4.40
   7   1 -28   -0.00    3.68
  -7   1  29   28.74   11.09
   7  -1 -29   10.67    8.09
   7   1 -29   16.55    8.17
   7  -1 -30    1.33    4.04
   7   1 -30   -0.00    6.76
   7  -1 -31    8.05    7.29
   7   1 -31    7.08    6.33
   7  -1 -32    4.72    5.66
   7   1 -32    3.32    6.22
   7  -1 -33    5.22    7.33
   7   1 -33    6.54    6.16
   7  -1 -34   -0.00    5.91
   7   1 -34   -0.00    4.79
   7  -1 -35   11.23    7.20
   7   1 -35    8.26    6.96
   7  -1 -36    0.94    5.31
   7   1 -36    0.00    4.18
   7  -1 -37   -0.00    4.60
   7   1 -37    5.27    6.81
  -7   2   1   31.89    6.86
  -7   2   1   33.76    7.44
   7  -2  -1   37.95    7.15
  -7  -2   1   19.80    6.88
  -7  -2   1   41.12    8.29
  -7  -2   1   33.69    8.59
   7   2  -1   33.01    8.26
   7   2  -1   25.15    7.95
   7   2  -1   35.56    8.30
  -7   2   2   54.31    8.78
  -7   2   2   45.79    8.92
   7  -2  -2   39.52    8.12
   7  -2  -2   32.94    7.59
  -7  -2   2   56.87   10.76
  -7  -2   2   40.81    8.88
  -7  -2   2   32.54    8.91
   7   2  -2   55.50   10.76
   7   2  -2   44.55    9.38
  -7   2   3    1.74    2.56
  -7   2   3    6.75    4.74
   7  -2  -3    1.86    3.24
  -7  -2   3    7.66    4.49
  -7  -2   3    1.55    4.40
  -7  -2   3    2.57    4.31
   7   2  -3    2.80    3.80
   7   2  -3    6.57    4.85
   7   2  -3   14.14    5.53
  -7   2   4    3.83    3.16
  -7   2   4   -0.00    3.21
   7  -2  -4    0.01    2.73
  -7  -2   4    8.88    4.66
   7   2  -4    4.89    4.38
   7   2  -4    6.47    4.37
  -7   2   5  230.81   27.16
  -7   2   5  299.85   29.84
   7  -2  -5  263.25   28.45
  -7  -2   5  227.99   29.08
   7   2  -5  205.58   27.52
   7   2  -5  282.70   29.73
  -7   2   6   14.80    5.45
  -7   2   6   10.24    5.08
   7  -2  -6   11.27    4.95
  -7  -2   6   18.19    6.93
   7   2  -6    8.42    5.57
   7   2  -6    6.75    4.49
  -7   2   7  281.15   28.01
  -7   2   7  252.25   27.67
   7  -2  -7  216.64   26.39
  -7  -2   7  287.48   30.21
   7   2  -7  221.64   27.98
   7   2  -7  182.52   25.88
  -7   2   8    3.78    4.23
  -7   2   8   10.74    4.90
   7  -2  -8    0.00    3.07
   7   2  -8    2.22    3.44
   7   2  -8    7.51    4.91
  -7   2   9   60.89   11.10
  -7   2   9   57.18   11.15
   7  -2  -9   55.43   10.90
  -7  -2   9   61.34   12.15
   7   2  -9   63.68   11.99
   7   2  -9   52.20   10.87
  -7   2  10    8.00    5.43
   7  -2 -10   18.08    6.55
  -7  -2  10   11.98    6.27
   7   2 -10   11.16    5.65
   7   2 -10   13.56    5.82
  -7   2  11  163.41   21.28
   7  -2 -11  144.07   20.08
  -7  -2  11  140.77   21.19
   7   2 -11  136.96   20.62
  -7   2  12   41.40   10.39
   7  -2 -12   49.67   10.83
  -7  -2  12   57.65   12.66
   7   2 -12   77.98   13.01
  -7   2  13   59.60   12.52
  -7  -2  13   83.98   15.00
  -7   2  14    0.00    3.64
   7  -2 -14    4.09    4.64
  -7  -2  14    0.00    4.84
  -7   2  15   30.59    8.81
  -7  -2  15   24.55    8.89
  -7  -2  16   93.99   16.54
   7   2 -16   65.94   13.92
  -7  -2  17   79.12   15.98
   7   2 -17   89.55   15.95
   7  -2 -18   16.84    8.11
  -7  -2  18   46.42   11.87
   7   2 -18   28.83    9.05
   7  -2 -19    1.31    5.80
  -7  -2  19    0.86    4.17
   7   2 -19    3.47    6.38
   7  -2 -20    6.61    5.72
  -7  -2  20   15.13    7.69
   7   2 -20    3.34    4.95
   7  -2 -21   48.30   12.19
   7   2 -21   47.59   12.17
   7  -2 -22    5.21    4.97
  -7  -2  22    8.11    7.13
   7   2 -22    1.13    4.40
  -7   2  23    0.00    3.73
   7  -2 -23   33.76   10.45
  -7  -2  23   23.89    9.13
   7   2 -23   48.98   11.53
  -7   2  24   -0.00    4.62
   7  -2 -24   -0.00    5.23
  -7  -2  24    3.48    4.95
   7   2 -24    0.00    5.67
  -7   2  25    5.10    5.36
   7  -2 -25    0.00    5.17
   7   2 -25    6.35    6.14
  -7   2  26   -0.00    5.19
   7  -2 -26    2.77    4.50
   7   2 -26    8.57    6.00
  -7   2  27    5.83    6.94
   7  -2 -27    9.68    7.95
   7   2 -27    0.88    5.30
  -7   2  28    2.02    6.05
   7  -2 -28    9.65    6.97
   7   2 -28    3.32    5.32
  -7   2  29    1.91    6.35
   7  -2 -29    1.43    5.35
   7   2 -29   13.10    6.75
  -7   2  30   -0.00    4.04
   7  -2 -30    0.00    5.91
   7   2 -30    1.77    4.74
   7  -2 -31    1.52    6.64
   7   2 -31   -0.00    4.02
   7  -2 -32    4.19    5.34
   7   2 -32   -0.00    5.26
   7  -2 -33    7.33    6.57
   7   2 -33   14.76    8.12
   7  -2 -34    1.96    5.58
   7   2 -34    1.74    4.30
   7  -2 -35   -0.00    5.82
   7   2 -35    6.08    6.25
   7  -2 -36   -0.00    5.82
   7   2 -36   -0.00    5.18
   7   2 -37    4.20    5.12
  -7   3   1   -0.00    2.22
  -7   3   1    0.89    2.72
   7  -3  -1    1.53    2.55
   7  -3  -1   -0.00    1.84
  -7  -3   1    0.88    3.84
  -7  -3   1    0.00    3.50
   7   3  -1   -0.00    3.38
   7   3  -1   -0.00    3.20
  -7   3   2  154.64   17.61
  -7   3   2  142.70   17.99
   7  -3  -2  128.98   17.42
   7  -3  -2  126.60   16.58
  -7  -3   2  163.54   20.49
  -7  -3   2  139.22   19.96
   7   3  -2  144.62   19.96
   7   3  -2  131.00   19.61
   7   3  -2  141.97   19.06
  -7   3   3   56.35    9.22
  -7   3   3   61.93   10.12
   7  -3  -3   36.75    8.02
  -7  -3   3   36.95    9.43
   7   3  -3   41.61    9.98
   7   3  -3   57.86   11.55
   7   3  -3   51.05   10.40
  -7   3   4    2.14    3.05
  -7   3   4   -0.00    3.20
   7  -3  -4    3.72    3.39
  -7  -3   4    6.78    4.96
  -7  -3   4    5.58    4.46
   7   3  -4    4.58    5.17
   7   3  -4    5.23    5.02
  -7   3   5   83.48   12.46
  -7   3   5   63.39   11.65
   7  -3  -5   87.50   12.55
  -7  -3   5   70.73   13.67
   7   3  -5   88.87   14.46
   7   3  -5   84.63   13.89
  -7   3   6   15.94    5.51
   7  -3  -6   18.32    5.79
  -7  -3   6   19.21    6.87
   7   3  -6    9.10    5.00
  -7   3   7    0.50    3.48
  -7   3   7    9.40    4.81
   7  -3  -7    3.61    3.52
  -7  -3   7    6.52    5.03
   7   3  -7    3.10    4.04
   7   3  -7    0.00    4.28
  -7   3   8   -0.00    3.80
  -7   3   8    1.71    3.22
   7  -3  -8   -0.00    2.83
  -7  -3   8    1.65    4.10
   7   3  -8   -0.00    4.18
   7   3  -8   -0.00    3.47
  -7   3   9  203.02   25.57
  -7   3   9  222.93   26.38
   7  -3  -9  200.14   25.45
  -7  -3   9  199.53   27.06
   7   3  -9  255.57   28.93
   7   3  -9  239.85   27.32
  -7   3  10   65.81   11.63
  -7   3  10   65.77   11.70
   7  -3 -10   68.13   11.86
  -7  -3  10   34.10   10.28
   7   3 -10   62.97   12.34
   7   3 -10   62.40   11.83
  -7   3  11   10.35    4.93
   7  -3 -11    4.28    3.66
  -7  -3  11   10.27    5.72
   7   3 -11    4.76    4.80
  -7   3  12    5.43    4.05
   7  -3 -12   -0.00    2.47
  -7  -3  12   -0.00    3.79
   7   3 -12   -0.00    2.89
   7  -3 -13   69.64   13.27
  -7  -3  13   87.01   15.91
   7  -3 -14   96.91   15.97
  -7  -3  14   83.51   16.26
  -7  -3  15  144.17   22.16
   7   3 -15  126.81   19.74
  -7  -3  16   12.32    8.01
   7   3 -16   20.85    7.63
  -7  -3  17   -0.00    4.23
   7   3 -17   -0.00    5.09
   7  -3 -18   21.81    8.25
  -7  -3  18   16.71    8.66
   7   3 -18   25.65    9.06
  -7   3  19  222.29   31.41
   7  -3 -19  266.60   33.43
  -7  -3  19  337.39   37.63
   7   3 -19  276.12   33.85
  -7   3  20   -0.00    4.34
   7  -3 -20   -0.00    5.26
  -7  -3  20    0.71    5.29
   7   3 -20    3.30    5.60
  -7   3  21    5.23    5.12
   7  -3 -21   10.12    7.60
  -7  -3  21    8.62    7.42
   7   3 -21    4.51    5.39
  -7   3  22    0.25    3.64
   7  -3 -22   -0.00    4.77
  -7  -3  22   -0.00    5.70
   7   3 -22    0.87    5.28
  -7   3  23   10.56    7.11
   7  -3 -23    6.78    6.25
  -7  -3  23    0.00    5.91
   7   3 -23   21.22    8.30
  -7   3  24    0.28    3.60
   7  -3 -24    3.50    4.59
   7   3 -24    3.09    5.75
  -7   3  25   14.99    7.61
   7  -3 -25   16.66    8.34
   7   3 -25   18.10    8.66
  -7   3  26   -0.00    4.83
   7  -3 -26    0.00    4.65
   7   3 -26   -0.00    5.13
  -7   3  27   -0.00    5.02
   7  -3 -27    1.85    5.18
   7   3 -27   -0.00    5.20
  -7   3  28    1.51    5.65
   7  -3 -28    1.79    5.41
   7   3 -28    5.77    6.87
  -7   3  29   12.50    7.41
   7  -3 -29    6.86    6.32
   7   3 -29   22.60    8.78
  -7   3  30    2.89    4.62
   7  -3 -30    0.00    6.60
   7   3 -30   -0.00    5.33
  -7   3  31    1.15    5.92
   7  -3 -31   16.17    8.67
   7   3 -31    4.84    6.13
   7  -3 -32   -0.00    5.80
   7   3 -32    2.28    5.51
   7  -3 -33    0.00    5.51
   7   3 -33    5.51    6.40
   7  -3 -34    8.56    8.02
   7   3 -34   -0.00    5.73
   7  -3 -35    8.77    8.45
   7   3 -35   13.54    8.83
   7  -3 -36   11.63    7.66
   7   3 -36    0.00    6.16
   7   3 -37    5.97    5.89
  -7   4   1   53.67    8.88
   7  -4  -1   47.33    8.78
   7  -4  -1   61.50    8.58
  -7  -4   1   57.72   11.26
  -7  -4   1   52.30   11.58
   7   4  -1   47.55   11.47
   7   4  -1   64.70   11.63
  -7   4   2   74.98   12.07
  -7   4   2  110.78   13.47
   7  -4  -2  108.61   13.38
   7  -4  -2   90.78   11.92
  -7  -4   2   95.09   15.56
  -7  -4   2   78.89   14.91
   7   4  -2   93.10   15.50
   7   4  -2   76.71   14.71
   7   4  -2   87.79   14.28
  -7   4   3   20.90    5.30
  -7   4   3    5.23    4.23
   7  -4  -3   16.03    5.08
  -7  -4   3    8.65    5.41
  -7  -4   3    3.30    4.42
   7   4  -3   15.35    6.79
   7   4  -3    6.40    4.67
   7   4  -3    5.54    4.66
  -7   4   4   40.71    7.50
  -7   4   4   14.16    5.46
   7  -4  -4   24.72    6.12
  -7  -4   4   34.96    9.04
  -7  -4   4   34.04    9.29
   7   4  -4   37.31    9.13
   7   4  -4   28.45    8.13
  -7   4   5   71.06   11.27
  -7   4   5   82.54   12.10
   7  -4  -5   58.09   10.54
  -7  -4   5   61.90   12.69
  -7  -4   5  109.26   16.09
   7   4  -5   61.54   12.52
   7   4  -5   64.31   12.29
  -7   4   6   49.86    9.65
  -7   4   6   58.66   10.11
   7  -4  -6   46.68    9.49
  -7  -4   6   42.14   11.07
   7   4  -6   49.71   10.90
   7   4  -6   63.77   12.13
  -7   4   7   50.21    9.37
  -7   4   7   45.93    8.96
   7  -4  -7   26.92    7.28
  -7  -4   7   40.48   10.25
   7   4  -7   38.01   10.11
   7   4  -7   36.01    9.35
  -7   4   8   61.35   10.74
  -7   4   8   55.19   10.22
   7  -4  -8   66.53   10.95
  -7  -4   8   63.27   12.44
   7   4  -8   33.32    9.32
   7   4  -8   42.26   10.69
  -7   4   9   42.42    8.70
  -7  -4   9   16.29    6.97
   7   4  -9   21.93    7.54
  -7   4  10    0.00    3.79
   7  -4 -10    4.11    3.91
  -7  -4  10    0.79    4.19
   7   4 -10    3.47    5.40
   7  -4 -11  114.26   17.38
  -7  -4  11  120.86   19.37
   7   4 -11  139.82   19.54
   7  -4 -12  115.78   17.81
  -7  -4  12  121.31   19.52
   7   4 -12  131.24   19.00
   7  -4 -13  109.53   18.06
  -7  -4  13  140.10   21.04
   7   4 -13  140.71   19.98
   7  -4 -14   30.14    8.73
  -7  -4  14   44.86   11.33
   7   4 -14   24.29    8.63
   7   4 -14   25.58    8.35
  -7   4  15   35.91    9.95
  -7  -4  15   39.84   11.05
   7   4 -15   60.99   12.64
  -7   4  16   23.89    8.51
  -7  -4  16   24.58    9.32
   7   4 -16   32.48    9.33
  -7   4  17  101.77   18.39
  -7  -4  17  139.19   21.96
   7   4 -17  147.23   20.81
  -7   4  18    2.30    4.94
   7  -4 -18   12.91    7.85
  -7  -4  18   29.59   10.54
   7   4 -18   27.61    8.56
  -7   4  19    5.09    5.86
   7  -4 -19   26.23    8.93
  -7  -4  19    9.82    7.45
   7   4 -19   18.84    7.81
  -7   4  20   25.38    9.26
   7  -4 -20   30.59    9.75
  -7  -4  20   18.59    8.44
   7   4 -20    9.10    6.31
  -7   4  21   13.99    7.37
   7  -4 -21   42.13   10.96
  -7  -4  21   36.51   10.84
   7   4 -21   18.40    8.05
  -7   4  22   26.31    9.83
   7  -4 -22   34.56   10.51
   7   4 -22   56.31   12.20
  -7   4  23   11.92    6.84
   7  -4 -23   10.53    6.59
   7   4 -23    0.35    5.66
  -7   4  24    2.34    5.68
   7  -4 -24    0.00    3.67
  -7   4  25    3.70    4.98
   7  -4 -25    0.87    4.95
   7   4 -25    0.00    5.91
  -7   4  26    3.60    5.45
   7  -4 -26   13.35    8.10
   7   4 -26    6.17    6.84
  -7   4  27    6.32    6.24
   7  -4 -27   22.76    8.91
   7   4 -27   13.70    8.01
  -7   4  28    0.00    6.57
   7  -4 -28    5.68    7.56
   7   4 -28    9.81    6.75
  -7   4  29    0.00    5.25
   7  -4 -29    8.18    7.07
   7   4 -29    1.79    6.51
  -7   4  30    1.30    4.56
   7  -4 -30    3.08    5.56
   7   4 -30    2.28    5.35
  -7   4  31    0.00    5.29
   7  -4 -31   -0.00    7.69
   7   4 -31   -0.00    6.43
  -7   4  32   -0.00    6.21
   7  -4 -32    6.79    7.25
   7   4 -32   10.45    7.34
   7  -4 -33   10.54    7.51
   7   4 -33    9.09    6.67
   7  -4 -34    4.83    7.34
   7   4 -34   -0.00    6.48
   7  -4 -35   -0.00    6.07
   7   4 -35    2.90    6.09
   7  -4 -36    1.73    6.95
   7   4 -36   -0.00    4.87
  -7   5   1    4.52    3.28
  -7   5   1    0.90    2.67
   7  -5  -1   -0.00    2.33
   7  -5  -1    1.87    1.83
  -7  -5   1    2.05    4.66
  -7  -5   1    1.10    4.42
   7   5  -1    0.00    3.01
   7   5  -1    3.04    4.28
  -7   5   2    0.46    2.64
  -7   5   2    1.97    2.70
   7  -5  -2   -0.00    2.55
   7  -5  -2    0.47    1.78
  -7  -5   2    0.72    3.99
  -7  -5   2    4.57    5.05
   7   5  -2   -0.00    3.30
   7   5  -2   -0.00    4.18
   7   5  -2    1.86    3.40
  -7   5   3   35.51    7.27
  -7   5   3   36.32    7.56
   7  -5  -3   30.45    6.83
  -7  -5   3   35.15    9.63
  -7  -5   3   36.49   10.15
   7   5  -3   38.63    9.14
   7   5  -3   31.87    9.49
   7   5  -3   45.66    9.89
  -7   5   4  121.94   15.32
  -7   5   4  102.22   14.48
   7  -5  -4   95.68   14.05
  -7  -5   4  125.23   18.39
  -7  -5   4   96.93   17.12
   7   5  -4   96.35   17.12
   7   5  -4   92.63   16.81
   7   5  -4  181.83   20.43
  -7   5   5   40.66    8.27
  -7   5   5   49.61    8.42
   7  -5  -5   26.42    7.04
  -7  -5   5   40.43   10.55
   7   5  -5   48.25   10.49
  -7   5   6    0.77    3.73
   7  -5  -6   -0.00    3.42
  -7  -5   6    0.87    4.21
   7   5  -6    0.00    4.24
  -7   5   7   17.41    5.53
   7  -5  -7   24.98    6.56
  -7  -5   7    1.92    4.98
   7   5  -7   20.12    7.92
  -7   5   8   66.20   11.21
   7  -5  -8   88.59   12.64
  -7  -5   8   56.64   13.21
   7   5  -8   64.92   13.08
  -7   5   9  103.57   14.98
   7  -5  -9  110.84   15.58
  -7  -5   9   75.71   16.05
   7   5  -9  111.42   17.55
  -7   5  10   45.39    9.49
   7  -5 -10   34.78    8.54
  -7  -5  10   35.27   10.25
   7   5 -10   43.31   10.77
   7  -5 -11   75.18   13.51
  -7  -5  11   83.30   15.51
  -7   5  12   -0.00    3.89
  -7  -5  12    1.84    4.98
   7   5 -12    2.84    4.56
   7   5 -12    0.77    5.08
  -7   5  13   23.28    7.18
   7  -5 -13   19.35    7.83
  -7  -5  13   30.26    9.46
   7   5 -13   36.02    9.94
   7   5 -13   40.36   10.14
  -7   5  14   38.09    9.35
   7  -5 -14   41.81   10.01
  -7  -5  14   46.55   11.48
   7   5 -14   33.89   10.23
   7   5 -14   23.16    8.96
  -7   5  15  113.98   18.15
  -7  -5  15  114.52   19.88
   7   5 -15  141.28   20.81
   7   5 -15  144.01   20.76
  -7   5  16   -0.00    4.44
  -7  -5  16   -0.00    4.73
   7   5 -16   -0.00    4.18
   7   5 -16    0.01    4.33
  -7   5  17    0.96    4.54
   7  -5 -17    6.02    6.16
  -7  -5  17    3.87    5.47
   7   5 -17   12.18    6.67
  -7   5  18    2.53    3.50
   7  -5 -18    0.23    4.43
  -7  -5  18    9.83    7.01
   7   5 -18    0.00    5.08
  -7   5  19   30.33    9.48
   7  -5 -19   27.20    9.31
  -7  -5  19   29.26   10.74
  -7   5  20   22.10    7.77
   7  -5 -20   27.90    8.97
   7   5 -20   18.05    7.36
  -7   5  21    4.98    5.51
   7  -5 -21    5.32    6.00
   7   5 -21   16.16    7.39
  -7   5  22    0.00    4.51
   7  -5 -22    3.78    4.76
   7   5 -22   -0.00    4.05
  -7   5  23    0.00    4.57
   7  -5 -23    5.65    5.58
   7   5 -23   -0.00    4.87
  -7   5  24    8.96    5.69
   7   5 -24    8.94    7.56
  -7   5  25   -0.00    4.13
   7   5 -25    6.20    5.87
  -7   5  26    2.16    4.68
   7  -5 -26    5.60    6.19
   7   5 -26   -0.00    5.24
  -7   5  27    1.74    4.84
   7  -5 -27    2.26    6.34
   7   5 -27    3.36    5.67
  -7   5  28    1.63    4.71
   7  -5 -28   -0.00    5.10
   7   5 -28   -0.00    5.57
  -7   5  29    6.94    6.46
   7  -5 -29    7.61    7.79
  -7   5  30   -0.00    4.28
   7  -5 -30    0.00    6.28
   7   5 -30    0.96    5.91
  -7   5  31    1.46    4.72
   7  -5 -31    6.24    7.25
   7   5 -31   10.02    7.53
  -7   5  32    5.38    6.31
   7  -5 -32   -0.00    4.66
   7   5 -32   -0.00    5.18
   7  -5 -33   -0.00    6.40
   7   5 -33   -0.00    5.55
   7  -5 -34   11.82    7.80
   7   5 -34    7.50    7.07
   7   5 -35    2.45    6.00
   7   5 -36    0.00    6.17
  -7   6   1   59.61    9.71
   7  -6  -1   69.74    9.89
   7  -6  -1   64.68    7.14
   7   6  -1   64.44   13.33
   7   6  -1   64.77   12.91
  -7   6   2   38.79    7.70
   7  -6  -2   51.20    8.47
   7  -6  -2   64.99    7.45
  -7  -6   2   34.26   10.38
   7   6  -2   65.76   13.46
   7   6  -2   66.48   12.65
  -7   6   3   31.85    6.52
   7  -6  -3   26.03    6.00
   7  -6  -3   28.65    5.21
  -7  -6   3   15.53    6.85
   7   6  -3   47.51   10.65
   7   6  -3   34.66    9.19
  -7   6   4    6.78    4.05
   7  -6  -4    5.56    3.52
  -7  -6   4   14.08    6.94
   7   6  -4   23.05    8.21
   7   6  -4   10.84    5.60
  -7   6   5   -0.00    3.23
   7  -6  -5    0.00    2.88
   7   6  -5   -0.00    3.78
   7   6  -5    2.32    3.59
  -7   6   6   70.65   11.87
  -7  -6   6   80.81   15.32
   7   6  -6   91.14   15.25
   7  -6  -7  138.19   18.31
  -7  -6   7  131.28   21.20
   7   6  -7  169.01   22.25
  -7   6   8   64.49   10.58
   7  -6  -8   58.58   10.48
  -7  -6   8   40.64   10.88
   7   6  -8   37.79   10.83
  -7   6   9    8.72    4.55
  -7   6   9    2.22    3.50
   7  -6  -9    2.90    3.85
  -7  -6   9    7.39    5.34
   7   6  -9    2.65    5.13
   7   6  -9    0.00    3.51
  -7   6  10   70.15   12.12
  -7   6  10   61.89   11.75
   7  -6 -10   80.34   13.45
  -7  -6  10   67.14   14.58
   7   6 -10   75.01   14.34
   7   6 -10   77.51   14.88
  -7   6  11   84.93   14.81
   7  -6 -11  119.12   16.96
  -7  -6  11   96.56   17.81
   7   6 -11   95.37   16.43
   7   6 -11  114.57   18.41
  -7   6  12    6.55    4.89
   7  -6 -12   18.92    6.84
  -7  -6  12   10.93    6.94
   7   6 -12    4.84    4.76
   7   6 -12   13.08    7.43
  -7   6  13    7.23    5.32
   7  -6 -13   13.51    6.56
  -7  -6  13    3.99    5.41
   7   6 -13    6.00    5.38
   7   6 -13    5.20    5.84
  -7   6  14    1.36    4.97
   7  -6 -14   10.33    6.39
  -7  -6  14   12.57    7.74
   7   6 -14    7.69    6.62
   7   6 -14    6.06    5.65
  -7   6  15   -0.00    3.99
  -7  -6  15   -0.00    4.70
   7   6 -15    2.89    4.82
   7   6 -15    1.86    4.82
  -7   6  16   39.17   10.40
  -7  -6  16   45.46   12.29
   7   6 -16   37.44   10.94
   7   6 -16   61.51   13.41
  -7   6  17   32.26    9.57
   7  -6 -17   48.96   11.70
   7   6 -17   44.40   11.16
  -7   6  18   53.39   12.07
   7   6 -18   61.75   13.78
  -7   6  19    3.86    5.20
   7  -6 -19    3.75    5.16
   7   6 -19    3.11    5.48
  -7   6  20    4.34    4.86
   7  -6 -20    0.87    3.30
   7   6 -20    2.39    5.01
  -7   6  21    1.47    4.37
   7  -6 -21    4.10    5.97
   7   6 -21    5.40    5.83
  -7   6  22    8.77    6.33
   7  -6 -22   26.37    9.33
   7   6 -22   43.01   11.30
  -7   6  23    9.18    6.66
   7  -6 -23    4.00    5.37
   7   6 -23   15.54    7.87
  -7   6  24    0.43    5.63
   7  -6 -24   10.20    7.27
   7   6 -24   13.03    6.85
  -7   6  25    3.90    6.88
   7  -6 -25   -0.00    4.32
   7   6 -25   -0.00    3.91
  -7   6  26   12.93    7.00
   7  -6 -26    6.95    6.99
   7   6 -26   14.50    7.14
  -7   6  27    1.26    4.97
   7  -6 -27    6.52    6.55
   7   6 -27    8.54    6.33
  -7   6  28    0.00    6.13
   7  -6 -28   12.80    8.05
   7   6 -28    7.09    6.66
  -7   6  29    0.00    4.43
   7  -6 -29   -0.00    6.53
   7   6 -29    2.15    4.87
  -7   6  30   -0.00    4.20
   7  -6 -30   -0.00    6.16
   7   6 -30   -0.00    5.18
   7  -6 -31    1.61    6.14
   7   6 -31    0.00    3.89
  -7   6  32    5.17    7.09
   7  -6 -32    9.36    7.91
   7   6 -32    0.00    5.80
  -7   6  33   12.78    7.95
   7  -6 -33    2.74    6.20
   7   6 -33    7.73    7.19
   7  -6 -34    0.00    8.09
   7   6 -34   12.55    7.97
   7  -6 -35   10.53    7.95
   7   6 -35    5.27    6.78
   7   6 -36   -0.00    6.02
  -7   7   1    0.00    2.67
  -7  -7   1    3.62    4.80
   7   7  -1   -0.00    3.10
   7   7  -1   -0.00    5.24
  -7   7   2   22.83    5.32
   7  -7  -2   23.13    5.29
   7  -7  -2   13.75    2.08
  -7  -7   2    9.49    5.62
   7   7  -2   15.74    7.18
   7   7  -2   13.14    6.94
  -7   7   3    3.98    3.34
   7  -7  -3    6.55    3.89
   7  -7  -3   10.40    2.72
  -7  -7   3    8.81    6.02
  -7  -7   3   18.63    6.97
   7   7  -3    9.34    5.64
   7   7  -3    8.74    5.79
  -7   7   4  211.44   23.46
   7  -7  -4  195.68   23.04
  -7  -7   4  245.05   28.37
  -7  -7   4  181.29   26.88
   7   7  -4  209.21   28.29
   7   7  -4  235.05   28.30
  -7   7   5   82.60   11.86
  -7   7   5   65.90   11.22
   7  -7  -5  107.47   12.97
  -7  -7   5   83.84   15.03
  -7  -7   5   82.79   15.78
   7   7  -5   61.99   13.94
   7   7  -5   55.60   13.29
   7   7  -5   75.38   14.36
  -7   7   6   12.38    4.70
  -7   7   6    1.87    3.04
   7  -7  -6    9.26    4.41
  -7  -7   6   13.77    6.69
  -7  -7   6    4.19    5.75
   7   7  -6    1.36    4.99
   7   7  -6    6.13    5.92
   7   7  -6    6.11    5.10
  -7   7   7   86.68   12.01
  -7   7   7   35.63    9.19
   7  -7  -7   84.05   12.21
  -7  -7   7   61.93   12.59
   7   7  -7   58.67   13.04
   7   7  -7   73.27   14.26
  -7   7   8   16.39    5.38
  -7   7   8    9.24    5.02
   7  -7  -8   15.96    6.06
  -7  -7   8   15.90    6.95
  -7  -7   8    6.58    5.95
   7   7  -8   19.30    7.53
   7   7  -8   13.90    6.67
  -7   7   9   24.51    6.63
  -7   7   9   18.02    6.26
   7  -7  -9   39.14    8.75
  -7  -7   9   15.54    7.45
  -7  -7   9   16.39    8.42
   7   7  -9   41.09   11.15
   7   7  -9   26.21    9.15
  -7   7  10   86.55   13.25
  -7   7  10   78.34   13.74
   7  -7 -10   97.23   14.99
  -7  -7  10   88.03   16.31
  -7  -7  10   72.88   16.04
   7   7 -10   97.81   16.71
   7   7 -10   76.36   15.56
  -7   7  11    6.82    5.03
   7  -7 -11   23.14    7.61
  -7  -7  11   28.98    9.98
   7   7 -11   24.70    8.77
   7   7 -11   27.88    9.39
  -7   7  12    0.49    4.47
   7  -7 -12    3.33    4.91
  -7  -7  12    8.74    6.86
   7   7 -12    7.12    6.17
   7   7 -12    2.65    5.33
   7  -7 -13   27.96    8.36
  -7  -7  13    4.06    6.40
   7   7 -13    8.72    6.20
   7  -7 -14  106.15   18.41
   7   7 -14  143.07   20.88
   7   7 -15    0.00    4.23
   7   7 -16    0.62    5.56
   7  -7 -17    2.95    5.20
   7   7 -17    2.12    5.29
   7  -7 -18    3.85    5.27
  -7   7  19   -0.00    4.18
   7  -7 -19    5.04    5.42
   7   7 -19    0.00    5.12
  -7   7  20   12.82    7.56
   7  -7 -20   40.94   11.00
   7   7 -20   43.92   11.42
  -7   7  21    3.52    4.74
   7  -7 -21    2.88    6.28
   7   7 -21    2.68    4.77
  -7   7  22   -0.00    5.04
   7  -7 -22    3.45    5.46
   7   7 -22    0.00    4.07
  -7   7  23   -0.00    4.35
   7  -7 -23   -0.00    4.55
   7   7 -23    1.90    5.11
  -7   7  24   12.54    6.86
   7  -7 -24   31.47   10.41
   7   7 -24   30.18   10.06
  -7   7  25   19.70    8.58
   7  -7 -25    6.12    6.80
   7   7 -25   -0.00    4.94
  -7   7  26   12.06    7.37
   7  -7 -26    9.82    8.05
  -7   7  27   -0.00    5.66
   7  -7 -27    0.00    5.61
   7   7 -27    0.00    4.17
  -7   7  28   -0.00    3.78
   7  -7 -28    2.49    5.42
   7   7 -28   -0.00    5.39
  -7   7  29    0.15    5.17
   7  -7 -29    0.00    6.73
   7   7 -29    9.86    6.78
  -7   7  30    3.45    5.73
   7  -7 -30   17.43    8.69
   7   7 -30   23.21    9.19
  -7   7  31   -0.00    5.68
   7  -7 -31    3.40    5.95
   7   7 -31    3.68    5.65
  -7   7  32    3.20    6.04
   7  -7 -32    3.78    6.52
   7   7 -32   -0.00    5.33
  -7   7  33   -0.00    5.25
   7  -7 -33   -0.00    6.34
   7   7 -33    3.50    5.81
  -7   7  34   10.85    7.86
   7  -7 -34    6.30    8.35
   7   7 -34    6.50    6.85
   7   7 -35    2.44    6.65
  -7   8   1   29.18    6.19
  -7  -8   1   46.76   10.88
   7   8  -1   31.68    9.43
   7   8  -1   42.79   10.90
  -7   8   2   70.72   10.71
   7  -8  -2   77.22   10.84
  -7  -8   2   80.32   14.90
   7   8  -2   76.81   15.10
   7   8  -2   79.00   14.81
  -7   8   3    1.45    2.80
   7  -8  -3    4.44    3.40
  -7  -8   3    5.33    4.64
   7   8  -3    8.63    6.03
   7   8  -3    4.11    4.72
   7  -8  -4   27.92    6.28
  -7  -8   4   37.80    9.31
   7   8  -4   26.10    9.65
   7   8  -4   11.44    6.56
  -7   8   5    4.75    3.50
   7  -8  -5   15.93    4.77
  -7  -8   5   14.99    7.64
  -7  -8   5    9.83    6.51
   7   8  -5    9.34    6.28
  -7   8   6   22.82    6.22
   7  -8  -6   22.03    6.24
  -7  -8   6   27.54    8.33
  -7  -8   6   24.47    9.51
   7   8  -6   31.71    9.83
   7   8  -6   31.90    9.41
  -7   8   7   -0.00    3.27
  -7   8   7   -0.00    2.61
   7  -8  -7    0.00    3.55
  -7  -8   7   -0.00    4.25
  -7  -8   7    0.00    6.06
   7   8  -7    0.00    4.91
   7   8  -7    0.00    4.41
  -7   8   8   47.92    9.38
  -7   8   8   44.24    8.93
   7  -8  -8   52.57   10.31
  -7  -8   8   85.63   14.95
  -7  -8   8   68.01   14.46
   7   8  -8   45.65   11.71
   7   8  -8   60.52   13.06
  -7   8   9    2.00    3.53
  -7   8   9    0.40    3.28
   7  -8  -9    4.23    4.10
  -7  -8   9    9.06    5.86
  -7  -8   9    2.69    6.20
   7   8  -9    3.01    4.68
  -7   8  10    9.98    4.81
   7  -8 -10    7.52    5.52
  -7  -8  10   11.27    6.36
   7   8 -10    8.98    6.02
  -7   8  11    0.00    3.92
   7  -8 -11    6.61    5.25
  -7  -8  11    3.94    4.71
   7   8 -11   14.08    7.82
  -7   8  12  112.54   17.65
  -7  -8  12  138.15   21.40
   7   8 -12  156.83   22.11
  -7   8  13    0.16    2.96
   7  -8 -13    2.64    4.28
   7   8 -13    0.18    4.17
  -7   8  14    8.25    4.85
   7   8 -14    2.55    4.10
  -7   8  15    0.62    3.90
   7   8 -15    2.29    4.46
  -7   8  16   55.13   11.85
   7  -8 -16   51.90   12.32
   7   8 -16   76.54   14.60
  -7   8  17    1.77    3.89
   7  -8 -17   -0.00    4.96
   7   8 -17    1.27    4.02
  -7   8  18    1.03    3.48
   7  -8 -18   11.44    6.91
   7   8 -18    9.85    6.57
  -7   8  19   -0.00    2.46
   7  -8 -19    0.43    4.54
  -7   8  20    0.00    4.29
   7  -8 -20    0.51    6.01
   7   8 -20    4.79    5.72
  -7   8  21    0.09    4.11
   7  -8 -21    1.01    4.86
  -7   8  22    9.96    6.18
   7  -8 -22   20.73    9.05
   7   8 -22   28.10    9.97
  -7   8  23    6.37    5.59
   7  -8 -23   21.54    9.66
   7   8 -23   10.52    7.42
  -7   8  24    7.61    5.62
   7  -8 -24    4.16    5.94
   7   8 -24   11.46    7.15
  -7   8  25    1.97    4.59
   7  -8 -25   -0.00    5.35
   7   8 -25    2.21    5.86
  -7   8  26    8.10    6.38
   7  -8 -26    0.00    4.59
   7   8 -26    6.47    6.58
   7  -8 -27    2.35    5.65
   7   8 -27    2.88    5.39
  -7   8  28    4.99    6.15
   7  -8 -28    9.77    8.41
   7   8 -28   18.62    9.55
  -7   8  29    5.06    6.39
   7  -8 -29    2.85    6.98
   7   8 -29   -0.00    4.19
  -7   8  30    2.00    6.36
   7  -8 -30    3.78    5.82
   7   8 -30    2.73    5.56
  -7   8  31   -0.00    5.46
   7  -8 -31   -0.00    6.50
  -7   8  32    0.00    5.30
   7  -8 -32   -0.00    6.23
   7   8 -32    2.47    5.52
  -7   8  33   -0.00    5.62
   7  -8 -33    5.17    6.97
   7   8 -33    0.00    4.73
  -7   8  34    3.15    5.44
   7  -8 -34    4.16    6.54
   7   8 -34   -0.00    4.62
  -7   8  35    5.90    7.25
   7   8 -35    1.42    4.92
  -7   9   1   -0.00    2.31
  -7  -9   1    1.46    4.12
   7   9  -1    1.94    4.86
  -7   9   2   29.01    6.01
  -7  -9   2   29.20    8.92
   7   9  -2   25.29    9.54
  -7   9   3    3.06    2.69
  -7  -9   3    2.18    5.01
  -7   9   4   33.83    7.04
  -7  -9   4   33.17    9.73
  -7   9   5    3.77    3.23
  -7  -9   5    0.00    3.68
   7   9  -5    2.62    4.68
  -7   9   6   22.68    5.81
  -7  -9   6   22.84    8.03
   7   9  -6   18.62    8.34
  -7   9   7   10.94    4.64
   7  -9  -7   12.19    5.13
  -7  -9   7   15.82    7.06
   7   9  -7   11.55    7.47
  -7   9   8   24.75    6.88
   7  -9  -8   28.46    7.99
  -7  -9   8   17.09    7.66
   7   9  -8   32.21    9.48
   7   9  -8   16.52    8.23
  -7   9   9    3.12    3.53
   7  -9  -9    3.78    4.47
  -7  -9   9    1.33    4.23
   7   9  -9    7.08    6.27
  -7   9  10   53.02   10.74
  -7  -9  10   95.50   16.46
   7   9 -10   92.20   16.73
  -7   9  11   -0.00    2.22
   7  -9 -11   -0.00    3.69
  -7  -9  11    1.67    4.63
   7   9 -11   -0.00    3.36
  -7   9  12    0.00    3.55
   7  -9 -12   -0.00    4.32
  -7  -9  12    0.00    3.68
   7   9 -12    0.60    4.61
  -7   9  13    5.40    4.24
   7  -9 -13    6.29    5.53
  -7  -9  13    6.92    5.12
   7   9 -13    0.32    3.87
  -7   9  14   42.36   10.20
  -7  -9  14   48.49   12.17
   7   9 -14   60.54   13.29
  -7   9  15    0.08    3.06
   7   9 -15   -0.00    5.41
  -7   9  16    5.49    4.42
   7  -9 -16    1.99    5.12
   7   9 -16    6.68    5.85
  -7   9  17   -0.00    3.34
   7  -9 -17    4.15    5.87
  -7   9  18   30.29    8.89
   7  -9 -18   24.25    8.94
   7   9 -18    8.74    6.41
  -7   9  19   -0.00    3.12
   7  -9 -19    2.99    5.53
   7   9 -19    0.39    2.73
  -7   9  20   11.89    6.15
   7  -9 -20   11.21    6.99
   7   9 -20   29.18    9.59
  -7   9  21   -0.00    4.00
   7  -9 -21    3.22    6.51
   7   9 -21    0.00    4.76
  -7   9  22    3.88    4.49
   7  -9 -22    0.73    4.85
   7   9 -22    4.19    6.02
  -7   9  23    1.08    4.52
   7  -9 -23   -0.00    6.36
   7   9 -23    2.90    5.77
  -7   9  24   23.70    8.36
   7  -9 -24    3.90    7.40
   7   9 -24   25.56   10.24
  -7   9  25    5.61    5.31
   7  -9 -25    3.12    6.31
   7   9 -25    6.12    6.40
  -7   9  26    0.81    3.49
   7  -9 -26    0.82    5.88
   7   9 -26    6.10    6.22
  -7   9  27    1.25    4.55
   7  -9 -27   -0.00    7.38
   7   9 -27    2.09    4.51
  -7   9  28    1.66    4.72
   7  -9 -28   -0.00    6.49
   7   9 -28   13.23    7.35
  -7   9  29   -0.00    5.01
   7  -9 -29    4.08    6.19
   7   9 -29    3.24    5.09
  -7   9  30    2.46    5.48
   7  -9 -30    9.78    8.22
   7   9 -30    0.00    5.93
  -7   9  31   -0.00    3.96
   7  -9 -31    1.08    6.18
   7   9 -31    0.23    6.38
  -7   9  32    2.16    4.40
   7  -9 -32   -0.00    4.40
   7   9 -32   -0.00    4.04
  -7   9  33    5.09    6.14
   7  -9 -33   -0.00    6.40
   7   9 -33    2.13    6.63
  -7   9  34    0.00    5.46
   7   9 -34    0.00    4.56
  -7   9  35    0.00    6.32
  -7  10   1    3.85    2.82
  -7 -10   1    2.83    4.90
   7  10  -1   16.22    8.14
  -7  10   2   39.76    7.27
  -7 -10   2   39.74   10.95
   7  10  -2   42.99   11.10
  -7  10   3    2.17    3.03
  -7 -10   3   -0.00    4.74
   7  10  -3    4.07    5.24
  -7  10   4    0.25    2.60
  -7 -10   4    2.34    5.15
   7  10  -4    3.21    5.40
  -7  10   5   -0.00    2.63
  -7 -10   5    2.54    4.56
   7  10  -5   -0.00    4.09
  -7  10   6   84.67   12.95
  -7 -10   6  108.54   17.66
   7  10  -6   79.68   17.06
  -7  10   7   -0.00    3.40
  -7 -10   7    1.35    4.04
   7  10  -7   -0.00    4.40
  -7  10   8    9.93    4.80
  -7 -10   8   11.48    6.83
   7  10  -8    1.14    6.01
  -7  10   9    0.30    3.43
  -7 -10   9   -0.00    4.78
   7  10  -9   -0.00    4.56
   7  10  -9    5.51    5.28
  -7  10  10    8.08    4.79
  -7 -10  10    1.66    4.90
   7  10 -10    2.85    5.01
   7  10 -11    2.67    6.04
  -7  10  12   34.92    8.82
   7 -10 -12   35.32    9.68
  -7 -10  12   51.26   12.49
   7  10 -12   38.71   11.28
  -7  10  13    0.09    3.67
  -7 -10  13    4.31    4.41
   7  10 -13    0.00    5.17
  -7  10  14   10.44    5.28
  -7 -10  14    5.20    5.83
   7  10 -14    8.16    6.76
  -7  10  15    2.02    3.41
   7 -10 -15    0.07    3.80
  -7 -10  15    2.07    4.97
   7  10 -15   -0.00    4.71
   7 -10 -16   20.59    8.65
  -7 -10  16   40.77   11.55
   7  10 -16   25.59    9.44
  -7  10  17    1.19    3.38
   7 -10 -17    0.72    4.99
   7  10 -17    1.88    4.99
  -7  10  18   22.15    7.83
   7 -10 -18   23.99    9.72
   7  10 -18   16.61    8.47
  -7  10  19    0.00    3.93
   7 -10 -19    5.83    6.35
   7  10 -19    5.92    6.50
  -7  10  20    0.00    3.57
   7 -10 -20    8.93    7.20
   7  10 -20    6.91    5.94
  -7  10  21    5.44    5.03
   7 -10 -21   11.07    7.70
   7  10 -21   -0.00    3.65
  -7  10  22   12.21    6.42
   7 -10 -22   17.40    8.77
   7  10 -22   39.35   10.47
  -7  10  23   -0.00    3.60
   7 -10 -23    0.02    4.30
   7  10 -23   -0.00    4.09
  -7  10  24   -0.00    2.91
   7 -10 -24   -0.00    6.33
   7  10 -24   -0.00    4.40
  -7  10  25   -0.00    4.23
   7 -10 -25    4.57    6.74
   7  10 -25    0.79    5.05
  -7  10  26    3.98    5.28
   7 -10 -26    2.92    5.90
   7  10 -26    7.28    7.40
  -7  10  27    5.96    5.74
   7 -10 -27   -0.00    6.12
   7  10 -27    7.21    6.32
  -7  10  28    3.13    4.96
   7 -10 -28    3.59    6.97
   7  10 -28    9.97    8.68
  -7  10  29   -0.00    4.66
   7 -10 -29    1.07    7.01
   7  10 -29    0.00    4.97
  -7  10  30   -0.00    3.12
   7 -10 -30   -0.00    4.71
   7  10 -30    3.79    6.80
  -7  10  31    2.15    5.31
   7 -10 -31   -0.00    6.57
   7  10 -31   -0.00    6.16
  -7  10  32    0.00    5.38
   7 -10 -32   -0.00    6.95
   7  10 -32    0.60    5.86
  -7  10  33    1.42    5.05
   7  10 -33    2.89    6.64
  -7  11   1    0.79    2.17
  -7 -11   1   -0.00    5.20
   7  11  -1    0.00    6.12
  -7  11   2    4.58    2.95
  -7 -11   2    1.45    5.04
   7  11  -2    1.01    4.39
  -7  11   3    0.43    1.98
  -7 -11   3   -0.00    4.83
   7  11  -3    0.96    3.51
  -7  11   4    7.26    3.79
  -7 -11   4   17.35    7.71
   7  11  -4   27.38    8.76
  -7  11   5    6.19    3.64
  -7 -11   5    2.92    5.47
   7  11  -5    2.86    5.63
  -7  11   6    0.80    3.18
  -7 -11   6    0.00    3.62
   7  11  -6   -0.00    5.16
  -7  11   7    4.88    4.26
  -7 -11   7    1.62    4.71
   7  11  -7   10.46    6.79
  -7  11   8    0.00    3.69
   7  11  -8   11.02    6.37
  -7  11   9    3.63    3.94
  -7 -11   9   -0.00    5.35
   7  11  -9    0.00    4.84
  -7  11  10   10.54    5.14
  -7 -11  10   23.68    9.06
   7  11 -10    7.41    7.31
  -7  11  11    0.95    3.51
  -7 -11  11    0.00    4.86
   7  11 -11   -0.00    3.90
   7  11 -11    4.04    5.39
  -7  11  12    0.26    3.02
  -7 -11  12    4.88    5.56
   7  11 -12    0.00    4.00
  -7  11  13    1.40    4.30
   7  11 -13    0.00    4.50
  -7  11  14   16.79    6.93
  -7 -11  14   22.19    8.76
   7  11 -14   22.98    8.87
  -7  11  15    1.61    3.91
  -7 -11  15    0.12    4.75
   7  11 -15    1.08    4.78
  -7  11  16   15.07    6.88
  -7 -11  16   11.48    6.58
  -7  11  17   -0.00    4.20
  -7 -11  17    0.58    4.61
   7  11 -17   -0.00    5.60
  -7  11  18   12.18    6.42
  -7 -11  18    1.30    4.61
   7  11 -18   -0.00    4.89
  -7  11  19   -0.00    5.36
   7 -11 -19    0.49    5.39
  -7 -11  19    0.69    4.82
   7  11 -19    3.16    4.59
  -7  11  20   22.29    7.91
   7 -11 -20    4.25    6.27
   7  11 -20   20.52    8.75
   7 -11 -21   -0.00    5.88
   7  11 -21    3.87    5.42
  -7  11  22    3.11    3.85
   7 -11 -22    4.28    5.42
   7  11 -22    5.15    6.50
  -7  11  23   -0.00    3.92
   7 -11 -23    2.79    5.65
  -7  11  24    7.05    5.99
   7 -11 -24   10.68    7.34
   7  11 -24   22.83    8.90
  -7  11  25    0.51    3.99
   7 -11 -25   -0.00    6.08
   7  11 -25   -0.00    4.24
  -7  11  26   -0.00    4.41
   7 -11 -26   -0.00    5.04
   7  11 -26   -0.00    3.82
  -7  11  27    0.00    4.53
   7 -11 -27    4.33    8.60
   7  11 -27   -0.00    4.59
  -7  11  28   -0.00    5.20
   7 -11 -28   -0.00    5.23
   7  11 -28    1.04    4.20
  -7  11  29    1.81    4.93
   7 -11 -29    6.46    6.04
   7  11 -29   -0.00    5.70
  -7  11  30    7.21    6.30
   7  11 -30    4.05    5.89
   7 -11 -31    7.26    6.27
   7  11 -31   -0.00    6.21
   7  11 -32    7.19    7.13
  -7  12   1    3.25    2.81
  -7 -12   1    0.01    3.57
   7  12  -1    1.03    5.51
  -7  12   2   25.60    5.68
  -7 -12   2   18.23    8.17
   7  12  -2   12.94    7.48
  -7 -12   3    1.77    4.90
   7  12  -3    0.00    5.55
  -7 -12   4    2.23    4.16
   7  12  -4   -0.00    3.59
  -7 -12   5    2.95    4.66
   7  12  -5    2.37    5.50
  -7  12   6   21.51    6.33
  -7 -12   6   33.72    9.87
   7  12  -6   14.23    7.31
  -7  12   7    0.00    3.24
  -7 -12   7    5.26    5.49
   7  12  -7    2.50    4.26
  -7  12   8    3.79    3.55
  -7 -12   8    0.00    4.09
   7  12  -8   -0.00    4.51
  -7  12   9    0.57    3.31
  -7 -12   9   -0.00    4.35
   7  12  -9   -0.00    4.62
  -7  12  10    8.16    4.89
  -7 -12  10    9.31    6.29
   7  12 -10    7.08    6.36
  -7  12  11   -0.00    3.68
  -7 -12  11   -0.00    4.43
   7  12 -11   -0.00    4.08
  -7  12  12   13.05    6.50
  -7 -12  12   11.61    6.62
   7  12 -12   10.83    6.97
  -7  12  13   -0.00    3.40
  -7 -12  13   -0.00    4.55
   7  12 -13    1.38    4.81
  -7  12  14   -0.00    4.43
  -7 -12  14    9.43    6.17
   7  12 -14   -0.00    5.32
  -7  12  15    0.00    4.53
  -7 -12  15    0.00    4.35
   7  12 -15   -0.00    3.77
  -7  12  16    1.30    4.08
  -7 -12  16   32.57   10.14
   7  12 -16   11.71    6.64
  -7  12  17   -0.00    4.07
  -7 -12  17   -0.00    4.69
   7  12 -17    0.00    4.53
  -7  12  18    0.00    5.65
  -7 -12  18   -0.00    3.67
   7  12 -18    7.67    5.69
  -7  12  19    0.56    3.28
  -7 -12  19    0.84    4.51
   7  12 -19    2.99    5.56
  -7  12  20   11.55    6.25
  -7 -12  20    0.00    5.23
   7  12 -20    6.30    7.38
  -7  12  21   -0.00    5.42
  -7 -12  21   -0.00    4.84
   7  12 -21   -0.00    4.77
  -7  12  22    0.00    4.94
  -7 -12  22   13.20    7.28
   7  12 -22    3.69    6.52
  -7  12  23    4.94    5.22
   7  12 -23   -0.00    4.86
   7  12 -24   -0.00    6.06
  -7  12  25   -0.00    4.65
   7  12 -25   -0.00    4.75
  -7  12  26   -0.00    4.46
   7 -12 -26   -0.00    4.98
   7  12 -26    1.06    4.82
  -7  12  27    5.96    5.62
   7 -12 -27    1.42    5.87
   7  12 -27    2.02    5.09
   7 -12 -28    5.52    6.89
   7  12 -28    7.67    7.11
   7 -12 -29   -0.00    5.45
   7  12 -29    1.62    6.04
   7 -12 -30   -0.00    5.29
   7  12 -30   -0.00    4.08
  -7  13   1   -0.00    2.58
  -7 -13   1   -0.00    4.79
   7  13  -1    6.85    6.13
  -7  13   2    9.09    4.25
  -7 -13   2    3.84    5.43
   7  13  -2    3.23    6.41
  -7  13   3    9.89    4.45
  -7 -13   3    3.34    4.98
   7  13  -3   15.36    8.79
  -7  13   4   22.24    6.42
  -7 -13   4   25.33    9.51
   7  13  -4   19.37    9.05
  -7  13   5    1.72    3.07
  -7 -13   5    1.59    4.61
   7  13  -5    2.90    4.57
  -7  13   6   -0.00    3.28
  -7 -13   6   -0.00    4.82
   7  13  -6    1.00    4.95
  -7  13   7   -0.00    3.34
  -7 -13   7    3.47    4.63
   7  13  -7   -0.00    3.56
  -7  13   8    0.00    3.78
  -7 -13   8    3.65    5.68
   7  13  -8    1.21    4.08
  -7  13   9    3.47    4.15
  -7 -13   9    5.65    5.73
   7  13  -9   20.28    8.29
  -7  13  10   21.57    6.62
  -7 -13  10   21.29    8.34
   7  13 -10    5.57    6.03
  -7 -13  11   -0.00    3.31
   7  13 -11    0.00    5.28
  -7  13  12    5.61    4.18
  -7 -13  12    3.94    4.78
   7  13 -12    0.00    4.68
  -7  13  13    7.04    5.56
  -7 -13  13   -0.00    4.00
   7  13 -13    2.41    5.81
  -7  13  14   15.03    6.11
  -7 -13  14    5.45    5.37
   7  13 -14    7.53    6.57
  -7  13  15    0.49    3.75
  -7 -13  15   10.01    6.59
   7  13 -15   -0.00    5.01
  -7  13  16    1.87    3.32
  -7 -13  16   -0.00    5.22
   7  13 -16   -0.00    4.66
  -7  13  17   -0.00    3.65
  -7 -13  17    0.98    4.98
   7  13 -17   -0.00    4.64
  -7  13  18    0.31    3.91
  -7 -13  18    0.90    3.82
   7  13 -18   -0.00    3.55
  -7  13  19   -0.00    4.57
  -7 -13  19   -0.00    4.55
   7  13 -19   -0.00    4.67
  -7  13  20    0.00    4.18
  -7 -13  20    5.94    5.36
   7  13 -20   -0.00    5.23
  -7  13  21    0.00    5.41
  -7 -13  21    9.54    6.70
   7  13 -21    3.44    5.61
  -7  13  22    0.34    3.39
  -7 -13  22   -0.00    4.67
   7  13 -22    1.35    4.87
  -7  13  23   -0.00    4.78
  -7 -13  23   -0.00    4.98
   7  13 -23   10.71    7.46
  -7 -13  24   10.07    7.51
   7  13 -24   14.44    8.25
  -7 -13  25    0.00    3.78
   7  13 -25   -0.00    4.81
   7  13 -26    0.00    6.15
  -7  14   1    5.97    3.54
  -7 -14   1    1.95    5.34
   7  14  -1   -0.00    5.28
  -7  14   2   12.31    4.45
  -7 -14   2    1.88    5.40
   7  14  -2    1.91    5.80
  -7  14   3    3.49    3.63
  -7 -14   3    5.10    6.50
   7  14  -3    5.32    6.20
  -7  14   4    0.00    2.96
  -7 -14   4    1.54    4.14
   7  14  -4    0.00    4.65
  -7  14   5    0.00    2.97
  -7 -14   5    0.73    4.46
   7  14  -5    6.35    5.76
  -7  14   6   19.20    6.05
  -7 -14   6   16.20    8.05
   7  14  -6   12.56    6.97
  -7  14   7   20.19    6.46
  -7 -14   7   12.68    7.18
   7  14  -7   22.88    8.92
  -7  14   8    6.16    4.95
   7  14  -8    0.95    5.27
  -7  14   9    0.00    3.52
  -7 -14   9    6.51    5.40
   7  14  -9    1.06    4.45
  -7  14  10   13.27    5.55
  -7 -14  10    5.51    5.60
   7  14 -10    0.00    5.23
  -7  14  11    2.80    3.51
  -7 -14  11    5.97    5.61
   7  14 -11   10.43    7.23
  -7  14  12    3.12    4.29
  -7 -14  12   11.38    6.93
   7  14 -12    3.63    5.30
  -7  14  13   -0.00    2.78
  -7 -14  13   -0.00    4.04
   7  14 -13   -0.00    5.10
  -7  14  14   -0.00    3.28
  -7 -14  14   -0.00    3.54
   7  14 -14    0.12    5.04
  -7  14  15    5.59    4.78
  -7 -14  15    0.00    3.20
   7  14 -15   -0.00    6.01
  -7  14  16    2.26    4.68
  -7 -14  16    6.41    5.44
   7  14 -16    3.54    5.91
  -7  14  17   -0.00    4.71
  -7 -14  17   12.01    7.49
  -7  14  18    7.85    5.17
  -7 -14  18    0.41    5.90
   7  14 -18    7.77    6.41
  -7  14  19    0.29    3.62
  -7 -14  19    2.67    5.48
   7  14 -19    0.00    5.07
  -7 -14  20   -0.00    5.15
   7  14 -20    1.39    5.66
  -7 -14  21    0.00    4.50
   7  14 -21   -0.00    4.55
   7  14 -22   12.89    7.83
  -7 -15   1    1.17    4.95
   7  15  -1    0.00    5.64
  -7  15   2   -0.00    2.45
  -7 -15   2    5.65    5.57
   7  15  -2    0.49    5.61
  -7  15   3    4.86    4.18
  -7 -15   3    4.54    6.63
   7  15  -3   14.60    8.02
  -7  15   4    5.37    3.72
   7  15  -4    7.48    6.88
  -7  15   5   -0.00    2.67
  -7 -15   5    0.00    5.26
   7  15  -5    4.76    6.34
  -7  15   6   -0.00    2.90
  -7 -15   6    3.10    5.17
   7  15  -6   -0.00    5.56
  -7  15   7    3.52    3.69
  -7 -15   7    1.40    5.62
   7  15  -7   -0.00    3.79
  -7  15   8    9.32    5.25
  -7 -15   8   -0.00    5.21
   7  15  -8   -0.00    3.93
  -7  15   9    0.00    3.85
  -7 -15   9    4.89    5.33
   7  15  -9   -0.00    4.40
  -7  15  10   -0.00    3.22
   7  15 -10    7.92    6.06
  -7  15  11    1.70    3.28
  -7 -15  11   -0.00    4.81
   7  15 -11   -0.00    4.39
  -7  15  12    1.52    4.36
  -7 -15  12    3.44    5.60
   7  15 -12   -0.00    3.87
  -7  15  13   -0.00    4.45
  -7 -15  13    2.84    5.14
   7  15 -13   -0.00    5.40
  -7  15  14    1.23    3.28
  -7 -15  14    4.93    5.43
   7  15 -14    4.73    5.92
  -7  15  15    4.10    4.40
  -7 -15  15   -0.00    5.53
   7  15 -15    4.62    6.55
  -7 -15  16   -0.00    4.63
   7  15 -16   -0.00    4.60
   7  15 -17    0.00    5.66
  -7  16   1    3.50    3.22
  -7 -16   1    2.78    5.57
   7  16  -1   -0.00    5.32
  -7  16   2   -0.00    2.80
  -7 -16   2   -0.00    5.14
   7  16  -2   -0.00    5.24
  -7 -16   3   -0.00    4.72
   7  16  -3   -0.00    5.40
  -7  16   4    0.48    2.83
  -7 -16   4   -0.00    3.67
   7  16  -4    4.51    6.80
  -7  16   5   -0.00    2.93
  -7 -16   5    3.44    4.88
   7  16  -5    4.84    6.52
  -7  16   6    0.19    3.27
  -7 -16   6   -0.00    3.80
   7  16  -6    1.11    5.27
  -7  16   7    2.27    3.87
  -7 -16   7    0.52    5.08
   7  16  -7    4.17    7.03
  -7  16   8    0.15    2.92
  -7 -16   8    0.41    5.97
   7  16  -8    0.00    6.26
  -7  16   9   -0.00    3.46
  -7 -16   9   -0.00    5.53
   7  16  -9   -0.00    4.25
  -7 -16  10    0.76    4.59
   7  16 -10   -0.00    5.03
  -7 -16  11   -0.00    5.18
   7  16 -11    0.00    4.68
   7  16 -12    0.00    4.80
  -7  17   1    1.61    2.78
  -7 -17   1    6.18    5.94
   7  17  -1   -0.00    5.30
  -7  17   2    0.00    2.91
  -7 -17   2   -0.00    3.72
   7  17  -2    0.00    5.47
  -7  17   3    0.72    3.10
  -7 -17   3    2.61    6.15
  -7 -17   4    3.38    5.49
  -7 -17   5   -0.00    4.21
  -7 -17   6    1.43    4.61
  -6   0   1    0.40    2.83
  -6   0   1   -0.00    4.34
   6   0  -1    0.52    3.12
   6   0  -1   -0.00    3.15
   6   0  -1    0.00    3.29
  -6   0   2  304.64   33.71
  -6   0   2  336.82   35.08
   6   0  -2  421.19   36.18
   6   0  -2  308.80   33.84
  -6   0   3    5.73    3.95
  -6   0   3   -0.00    3.84
   6   0  -3    1.19    3.35
   6   0  -3    2.41    3.36
  -6   0   4   23.54    6.50
  -6   0   4   29.55    7.51
   6   0  -4   26.10    6.67
  -6   0   5    1.58    3.81
  -6   0   5    6.60    4.19
   6   0  -5    4.43    3.99
   6   0  -5    0.00    3.26
  -6   0   6 1387.49  116.65
  -6   0   6 1254.54  117.52
   6   0  -6 1216.46  116.50
   6   0  -6 1257.33  115.67
  -6   0   7    1.57    3.91
  -6   0   7   -0.00    4.44
   6   0  -7   -0.00    2.92
   6   0  -7   -0.00    3.82
  -6   0   8   43.98    8.67
  -6   0   8   47.92    9.74
   6   0  -8   35.95    8.58
   6   0  -8   32.03    7.61
  -6   0   9   -0.00    3.31
   6   0  -9   -0.00    3.63
   6   0  -9   -0.00    3.58
  -6   0  10  203.32   23.77
  -6   0  10  155.51   22.74
   6   0 -10  203.43   24.37
   6   0 -10  224.54   24.11
  -6   0  11    0.93    2.62
  -6   0  11    0.00    3.74
   6   0 -11    0.08    3.73
   6   0 -11   -0.00    3.13
  -6   0  12  271.66   31.28
   6   0 -12  243.17   30.05
   6   0 -12  278.56   29.93
  -6   0  13   -0.00    3.43
   6   0 -13   -0.00    4.25
   6   0 -13   -0.00    3.25
  -6   0  14   79.91   14.30
   6   0 -14   65.53   12.66
   6   0 -14   78.52   12.79
  -6   0  15   -0.00    3.29
   6   0 -15    3.19    3.56
  -6   0  16  236.88   29.74
   6   0 -16  232.24   28.89
  -6   0  17   -0.00    4.52
  -6   0  18  159.07   23.08
  -6   0  19    1.01    4.98
   6   0 -19   -0.00    4.32
  -6   0  20    0.92    4.77
   6   0 -20    0.00    4.08
  -6   0  21    0.00    5.55
   6   0 -21   -0.00    5.63
  -6   0  22   85.01   15.96
   6   0 -22   41.31   12.37
  -6   0  23   -0.00    4.11
   6   0 -23   -0.00    4.18
  -6   0  24   -0.00    5.24
  -6   0  25    1.03    5.17
   6   0 -25    5.73    6.93
  -6   0  26   26.04    9.86
   6   0 -26   29.40   10.36
  -6   0  27   -0.00    4.41
   6   0 -27    3.02    5.33
   6   0 -28   22.47    9.06
   6   0 -29    3.70    5.58
   6   0 -30    6.28    6.94
   6   0 -31   -0.00    4.98
   6   0 -32   36.95   12.54
   6   0 -33   -0.00    4.72
   6   0 -34    5.42    7.23
   6   0 -35   -0.00    6.88
   6   0 -36    3.47    6.46
   6   0 -37    1.30    4.64
   6   0 -38    5.20    6.75
  -6   1   1    9.74    4.23
  -6   1   1    4.10    4.20
   6  -1  -1    4.82    3.26
  -6  -1   1    4.47    4.16
  -6  -1   1    8.03    3.77
  -6  -1   1    0.94    4.26
   6   1  -1    3.08    3.48
   6   1  -1    4.12    3.88
   6   1  -1    7.76    4.93
  -6   1   2  555.68   53.41
  -6   1   2  535.52   53.94
   6  -1  -2  623.41   54.52
   6  -1  -2  555.02   53.02
  -6  -1   2  564.73   54.31
  -6  -1   2  589.48   55.60
   6   1  -2  561.82   54.78
   6   1  -2  510.09   54.49
   6   1  -2  545.67   54.37
  -6   1   3   21.79    5.91
  -6   1   3   29.94    7.29
   6  -1  -3   20.37    5.90
   6  -1  -3   15.30    5.03
  -6  -1   3   21.75    6.21
  -6  -1   3   27.99    7.33
   6   1  -3   38.15    8.05
   6   1  -3   24.91    7.22
  -6   1   4  782.31   71.37
  -6   1   4  759.96   72.27
   6  -1  -4  731.82   71.40
   6  -1  -4  740.48   70.67
  -6  -1   4  811.60   72.03
  -6  -1   4  690.84   71.88
   6   1  -4  833.73   73.04
  -6   1   5  100.67   13.64
  -6   1   5   81.24   13.80
   6  -1  -5  109.82   14.64
   6  -1  -5  103.65   13.37
  -6  -1   5  104.76   14.39
  -6  -1   5  103.13   15.24
   6   1  -5  114.98   15.52
   6   1  -5   84.08   13.37
  -6   1   6  101.50   13.54
   6  -1  -6   70.89   12.36
   6  -1  -6   89.74   12.43
  -6  -1   6   87.87   13.20
  -6  -1   6   97.36   14.61
   6   1  -6   73.61   12.92
   6   1  -6   99.12   13.76
  -6   1   7  238.50   25.61
  -6   1   7  198.26   25.02
   6  -1  -7  232.56   25.76
   6  -1  -7  222.83   24.89
  -6  -1   7  231.05   25.55
  -6  -1   7  218.84   26.68
   6   1  -7  223.21   26.15
   6   1  -7  207.76   25.29
  -6   1   8  676.79   65.19
  -6   1   8  676.31   65.84
   6  -1  -8  699.77   66.13
   6  -1  -8  666.58   64.45
  -6  -1   8  713.41   65.60
   6   1  -8  651.90   66.08
   6   1  -8  685.98   65.63
  -6   1   9   11.79    4.78
  -6   1   9    7.76    5.28
   6  -1  -9   10.18    5.23
   6  -1  -9   10.43    4.88
  -6  -1   9    4.87    4.23
  -6  -1   9    8.27    5.59
   6   1  -9   12.37    4.96
   6   1  -9    6.11    4.61
  -6   1  10  133.25   16.52
  -6   1  10  127.91   17.24
   6  -1 -10  129.30   16.86
   6  -1 -10   95.26   14.57
  -6  -1  10   96.13   15.13
  -6  -1  10   88.54   15.69
   6   1 -10   88.00   15.09
   6   1 -10  131.04   16.78
  -6   1  11   15.44    5.72
  -6   1  11   10.79    5.48
   6  -1 -11   13.66    5.76
   6  -1 -11    8.54    4.70
  -6  -1  11   18.20    6.74
   6   1 -11   11.54    5.79
   6   1 -11    9.94    4.87
  -6   1  12  313.62   34.57
   6  -1 -12  377.99   35.57
  -6  -1  12  286.16   34.94
   6   1 -12  266.36   33.47
   6   1 -12  291.95   33.27
  -6   1  13   40.72    9.74
   6  -1 -13   73.99   11.90
  -6  -1  13   35.70    9.69
   6   1 -13   41.88   10.13
   6   1 -13   51.28   10.25
  -6   1  14  134.86   21.06
   6  -1 -14  168.70   22.10
  -6  -1  14  167.19   22.64
   6   1 -14  187.48   23.02
   6   1 -14  158.06   21.60
  -6   1  15   10.41    5.57
   6  -1 -15   12.93    5.43
  -6  -1  15    3.28    4.47
   6   1 -15    7.39    5.37
   6   1 -15   10.75    5.34
  -6   1  16    0.00    4.69
   6  -1 -16    2.75    4.08
  -6  -1  16    4.96    5.46
   6   1 -16    4.01    3.62
  -6   1  17    5.70    5.01
  -6  -1  17   12.27    6.85
  -6   1  18  246.14   29.16
  -6  -1  18  178.35   26.68
  -6   1  19   27.93    9.18
   6  -1 -19   26.39    8.62
  -6  -1  19   38.55   10.53
   6   1 -19   10.63    6.54
  -6   1  20    0.00    4.93
   6  -1 -20    1.72    4.66
  -6  -1  20    1.96    4.70
   6   1 -20    1.22    4.10
  -6   1  21   -0.00    5.44
   6  -1 -21    2.02    4.33
  -6  -1  21    0.00    5.44
   6   1 -21    3.35    4.87
   6  -1 -22   10.86    6.81
   6   1 -22   12.17    7.78
  -6   1  23   -0.00    5.89
   6  -1 -23   -0.00    5.39
  -6  -1  23    4.71    5.12
   6   1 -23    1.88    4.69
  -6   1  24   24.50    8.66
   6  -1 -24   11.52    7.66
  -6  -1  24   32.56   10.40
   6   1 -24   22.95    8.94
   6  -1 -25    0.96    4.42
  -6  -1  25    1.50    5.42
   6   1 -25   -0.00    4.60
   6  -1 -26    4.51    4.32
  -6  -1  26    0.00    5.91
   6   1 -26    6.45    7.09
   6  -1 -27   -0.00    4.76
   6  -1 -28   21.18    8.51
   6   1 -28   30.80   10.53
   6  -1 -29    0.00    5.89
   6   1 -29   -0.00    4.69
   6  -1 -30    0.00    6.11
   6   1 -30   10.02    6.69
   6  -1 -31   -0.00    3.77
   6   1 -31    0.00    5.51
   6  -1 -32    0.00    6.20
   6   1 -32    0.28    6.05
   6  -1 -33   -0.00    4.90
   6   1 -33    1.07    4.57
   6  -1 -34   16.95    8.21
   6   1 -34    6.24    7.44
   6  -1 -35   -0.00    4.97
   6   1 -35    0.67    5.62
   6  -1 -36    3.23    4.85
   6   1 -36    0.00    5.82
   6  -1 -37    1.35    5.46
   6   1 -37   -0.00    6.94
   6  -1 -38    7.17    5.84
   6   1 -38   -0.00    4.85
  -6   2   1   12.01    4.18
  -6   2   1   12.64    4.43
   6  -2  -1    3.16    3.40
   6  -2  -1    5.49    3.51
   6  -2  -1    4.32    2.64
  -6  -2   1    5.86    5.13
  -6  -2   1    6.63    4.76
  -6  -2   1    6.74    4.85
   6   2  -1    0.00    4.26
   6   2  -1    6.28    5.01
   6   2  -1    0.72    3.92
  -6   2   2   17.93    4.79
  -6   2   2   12.70    4.88
   6  -2  -2    7.57    3.75
   6  -2  -2    7.28    3.58
  -6  -2   2    4.41    3.97
  -6  -2   2   15.19    5.72
  -6  -2   2    0.00    4.62
   6   2  -2    8.69    4.71
   6   2  -2    9.32    5.15
   6   2  -2    8.72    5.46
  -6   2   3    5.01    3.61
  -6   2   3   -0.00    3.28
   6  -2  -3    5.89    3.85
   6  -2  -3    4.33    3.16
  -6  -2   3    2.89    3.79
  -6  -2   3    3.76    4.41
   6   2  -3    1.47    3.81
   6   2  -3    2.51    3.41
  -6   2   4   72.54   10.35
  -6   2   4   59.36    9.86
   6  -2  -4   70.34   10.24
   6  -2  -4   74.70    9.63
  -6  -2   4   89.64   11.71
  -6  -2   4   51.46   10.77
   6   2  -4   21.50    7.67
   6   2  -4   77.37   11.97
  -6   2   5   10.62    4.47
  -6   2   5    5.78    4.42
   6  -2  -5    7.86    4.14
   6  -2  -5   13.11    4.33
  -6  -2   5    9.89    4.63
  -6  -2   5   23.80    6.84
   6   2  -5   12.10    5.32
   6   2  -5    4.81    4.45
  -6   2   6  340.17   35.33
  -6   2   6  326.15   35.51
   6  -2  -6  304.97   34.91
   6  -2  -6  360.72   34.75
  -6  -2   6  348.73   36.15
  -6  -2   6  343.59   37.02
   6   2  -6  338.17   36.91
   6   2  -6  372.97   37.14
  -6   2   7   57.49    9.79
  -6   2   7   40.29    9.03
   6  -2  -7   37.95    8.38
   6  -2  -7   55.22    9.07
  -6  -2   7   49.46    9.73
   6   2  -7   54.81   10.48
   6   2  -7   38.83    8.93
  -6   2   8   11.33    5.01
  -6   2   8    6.22    4.14
   6  -2  -8   13.96    5.41
   6  -2  -8    5.76    3.66
  -6  -2   8    7.68    3.93
  -6  -2   8    3.56    4.82
   6   2  -8    7.21    4.71
   6   2  -8    7.52    5.07
  -6   2   9    2.91    3.74
  -6   2   9    3.37    3.83
   6  -2  -9    1.67    2.57
   6  -2  -9   -0.00    2.13
  -6  -2   9   -0.00    3.40
  -6  -2   9   -0.00    3.20
   6   2  -9   -0.00    4.23
   6   2  -9   -0.00    4.33
  -6   2  10  236.25   27.46
  -6   2  10  207.88   26.91
   6  -2 -10  236.92   27.33
  -6  -2  10  240.28   29.35
   6   2 -10  272.30   28.86
  -6   2  11  207.51   25.70
   6  -2 -11  202.52   25.07
   6   2 -11  251.21   26.92
   6   2 -11  194.14   25.05
  -6   2  12  110.94   16.48
   6  -2 -12   98.29   15.53
  -6  -2  12   95.60   16.55
   6   2 -12   97.84   15.71
   6   2 -12  113.54   16.48
  -6   2  13    6.59    4.39
   6  -2 -13    0.00    3.61
  -6  -2  13    5.76    4.72
   6   2 -13    5.10    5.55
   6   2 -13    6.47    4.34
  -6   2  14   71.59   13.43
   6  -2 -14   95.76   15.81
  -6  -2  14   74.40   14.88
   6   2 -14   97.93   15.65
   6   2 -14   97.09   14.69
  -6   2  15   25.35    8.22
  -6  -2  15   46.63   10.82
   6   2 -15   44.15   10.01
   6   2 -15   39.12    9.49
  -6   2  16   58.59   11.52
   6  -2 -16   52.51   11.30
  -6  -2  16   39.45   10.97
   6   2 -16   59.59   11.65
  -6   2  17   10.86    6.26
  -6   2  18   15.19    6.48
  -6  -2  18   13.67    6.92
   6   2 -18    8.26    5.46
  -6   2  19   10.36    6.62
   6  -2 -19    7.19    6.68
  -6  -2  19    8.69    6.13
   6   2 -19   10.59    6.32
  -6   2  20  146.44   21.53
   6  -2 -20  112.03   20.20
  -6  -2  20  165.14   23.26
   6   2 -20  151.64   21.60
  -6   2  21    0.00    4.69
   6  -2 -21    3.49    4.83
  -6  -2  21    0.99    4.97
   6   2 -21    7.44    6.41
   6  -2 -22   24.83    9.20
  -6  -2  22   13.60    7.80
   6   2 -22   29.21    9.18
   6  -2 -23    1.71    5.05
  -6  -2  23    0.00    5.14
   6   2 -23    0.00    4.28
   6  -2 -24    7.40    7.74
  -6  -2  24    3.92    5.76
   6   2 -24    8.41    6.12
   6  -2 -25    7.56    6.62
  -6  -2  25    5.06    6.21
   6   2 -25    0.79    5.70
   6  -2 -26   37.45   11.48
   6   2 -26    8.03    6.57
  -6   2  27    5.05    5.86
   6  -2 -27    2.20    5.74
   6   2 -27   -0.00    4.62
  -6   2  28    7.49    6.76
   6  -2 -28    5.48    6.94
   6   2 -28   -0.00    4.63
  -6   2  29    1.09    5.04
   6  -2 -29    3.38    6.19
   6   2 -29    7.43    7.04
  -6   2  30    5.73    5.98
   6  -2 -30    7.22    6.91
   6   2 -30    2.21    5.57
   6  -2 -31   -0.00    5.30
   6   2 -31    2.40    5.27
   6  -2 -32   16.19    8.73
   6   2 -32   13.54    8.61
   6  -2 -33   -0.00    7.60
   6   2 -33    7.00    6.82
   6  -2 -34   -0.00    6.85
   6   2 -34    0.00    5.95
   6  -2 -35   -0.00    3.64
   6   2 -35    3.07    6.50
   6  -2 -36   -0.00    7.50
   6   2 -36    2.66    7.84
   6  -2 -37    0.35    7.06
   6   2 -37    0.97    5.88
   6   2 -38    1.40    5.69
  -6   3   1   -0.00    2.73
  -6   3   1    0.72    2.75
   6  -3  -1    0.00    2.22
   6  -3  -1    1.08    2.53
   6  -3  -1    0.17    2.00
  -6  -3   1    0.00    3.32
  -6  -3   1    3.00    3.92
  -6  -3   1    3.60    4.13
   6   3  -1    1.48    3.37
   6   3  -1   -0.00    3.83
   6   3  -1    0.00    3.47
  -6   3   2  127.10   16.43
   6  -3  -2  141.02   16.81
   6  -3  -2  147.67   15.69
  -6  -3   2  167.75   20.03
  -6  -3   2  142.33   18.56
  -6  -3   2  122.67   18.68
   6   3  -2  145.57   19.27
   6   3  -2  141.72   19.31
   6   3  -2  140.07   18.43
  -6   3   3  130.85   15.65
  -6   3   3  102.86   15.02
   6  -3  -3  121.17   15.24
   6  -3  -3  125.97   14.35
  -6  -3   3   90.02   15.99
  -6  -3   3  158.86   18.09
  -6  -3   3  143.14   18.66
   6   3  -3  166.89   19.43
   6   3  -3  127.20   17.43
  -6   3   4   27.40    6.56
  -6   3   4   30.86    6.85
   6  -3  -4   28.26    6.43
   6  -3  -4   35.40    6.06
  -6  -3   4   36.10    7.97
  -6  -3   4   37.03    9.04
   6   3  -4   25.87    7.49
   6   3  -4   24.84    7.61
  -6   3   5   11.28    4.76
  -6   3   5    5.14    4.36
   6  -3  -5   11.21    4.44
   6  -3  -5   14.80    3.84
  -6  -3   5    8.77    4.75
  -6  -3   5    9.86    5.55
   6   3  -5    1.10    4.49
   6   3  -5    4.38    4.45
  -6   3   6   20.99    6.01
  -6   3   6   11.45    4.72
   6  -3  -6   10.77    4.64
   6  -3  -6   17.69    4.73
  -6  -3   6   20.57    6.25
  -6  -3   6   19.93    7.15
   6   3  -6   20.32    6.80
   6   3  -6   13.43    5.65
  -6   3   7   22.14    6.30
  -6   3   7   10.98    4.89
   6  -3  -7   18.19    5.75
   6  -3  -7   24.44    5.50
  -6  -3   7   15.18    5.61
  -6  -3   7   18.24    7.48
   6   3  -7   26.05    7.54
   6   3  -7   31.70    7.80
  -6   3   8  348.80   37.05
  -6   3   8  458.53   38.47
   6  -3  -8  348.57   36.76
  -6  -3   8  321.65   38.20
   6   3  -8  299.35   37.58
  -6   3   9   78.35   11.72
  -6   3   9   48.91    9.86
   6  -3  -9   63.70   10.79
  -6  -3   9   53.39   11.17
   6   3  -9   50.42   10.38
  -6   3  10   37.75    8.09
  -6   3  10   19.99    6.52
   6  -3 -10   29.04    7.56
  -6  -3  10   41.21    9.57
   6   3 -10   35.47    8.70
   6   3 -10   18.37    7.07
  -6   3  11   10.05    5.10
  -6   3  11    8.88    4.84
   6  -3 -11   12.33    5.09
  -6  -3  11    5.46    5.08
   6   3 -11   10.01    6.05
   6   3 -11    6.32    4.67
  -6   3  12   65.52   11.86
  -6   3  12   61.19   11.76
  -6  -3  12   46.53   11.35
   6   3 -12   94.06   14.02
  -6   3  13   92.96   15.83
   6  -3 -13  123.76   17.66
  -6  -3  13  117.84   18.59
   6   3 -13  113.63   17.13
   6   3 -13  131.37   17.94
  -6   3  14  128.12   19.08
   6  -3 -14  130.61   19.70
  -6  -3  14  150.69   21.66
   6   3 -14  133.82   19.79
   6   3 -14  158.06   20.74
  -6   3  15   21.98    6.91
   6  -3 -15   16.20    6.44
  -6  -3  15   26.72    9.08
  -6   3  16   13.98    5.99
   6  -3 -16   17.01    7.27
  -6  -3  16   17.04    7.65
   6   3 -16   21.20    7.17
  -6   3  17   69.09   13.17
  -6  -3  17   55.43   13.35
   6   3 -17   52.63   11.57
  -6  -3  18  109.66   18.36
   6   3 -18   85.84   15.90
   6   3 -18   84.73   15.41
   6  -3 -19   31.30    9.94
  -6  -3  19   31.81   10.09
   6   3 -19   34.58    9.58
   6   3 -19   25.87    9.15
   6  -3 -20    5.75    6.11
  -6  -3  20    0.30    5.17
   6   3 -20    1.39    4.80
   6   3 -20    5.59    4.55
   6  -3 -21    0.00    5.30
  -6  -3  21   -0.00    3.90
   6   3 -21   -0.00    4.98
   6  -3 -22   31.39   10.37
  -6  -3  22   83.29   16.40
   6   3 -22   49.25   11.70
   6  -3 -23   14.28    7.49
   6   3 -23    3.56    5.15
  -6   3  24   26.37    9.90
   6   3 -24   61.24   12.93
  -6   3  25    0.26    4.96
   6  -3 -25    3.98    5.83
   6   3 -25    5.28    5.84
  -6   3  26    4.02    5.78
   6  -3 -26    0.00    3.18
   6   3 -26    2.09    5.15
  -6   3  27   -0.00    4.75
   6  -3 -27    1.20    6.38
   6   3 -27    1.86    4.53
  -6   3  28   31.79   10.54
   6  -3 -28   25.60    9.81
   6   3 -28   18.32    8.61
  -6   3  29    4.49    5.32
   6  -3 -29    5.11    5.81
   6   3 -29    8.77    6.00
  -6   3  30   25.32    9.95
   6  -3 -30   17.63    8.67
   6   3 -30    4.86    6.76
  -6   3  31    4.77    7.13
   6  -3 -31    0.13    4.36
   6   3 -31    0.91    3.61
   6  -3 -32   -0.00    5.79
   6   3 -32   -0.00    5.40
   6  -3 -33    7.23    6.94
   6   3 -33   -0.00    6.74
   6  -3 -34    8.51    8.72
   6   3 -34   13.02    8.30
   6  -3 -35    1.51    5.79
   6   3 -35   -0.00    4.97
   6   3 -36    0.00    5.68
   6  -3 -37    1.08    5.02
   6   3 -37   -0.00    4.75
   6   3 -38    0.00    5.32
  -6   4   1  163.53   18.84
   6  -4  -1  166.39   18.77
   6  -4  -1  179.34   17.46
  -6  -4   1  156.22   21.37
  -6  -4   1  194.63   21.73
  -6  -4   1  133.71   21.24
   6   4  -1  207.25   23.20
   6   4  -1  163.21   22.26
   6   4  -1  164.46   21.46
  -6   4   2    9.55    4.01
  -6   4   2   11.98    4.11
   6  -4  -2   12.95    3.94
   6  -4  -2   16.02    3.58
  -6  -4   2   12.86    6.37
  -6  -4   2   11.66    5.53
  -6  -4   2   14.25    5.79
   6   4  -2    0.14    2.59
   6   4  -2   13.92    5.96
   6   4  -2   16.26    5.40
  -6   4   3    5.73    3.66
  -6   4   3    4.80    3.30
   6  -4  -3    1.47    2.72
  -6  -4   3   13.72    5.43
  -6  -4   3    2.66    4.07
  -6  -4   3    0.58    3.44
   6   4  -3    3.99    3.97
   6   4  -3    5.16    4.24
   6   4  -3    3.12    4.44
  -6   4   4   17.23    5.29
  -6   4   4   16.03    4.80
   6  -4  -4   20.75    5.37
   6  -4  -4   29.98    5.12
  -6  -4   4   11.79    5.88
  -6  -4   4   12.90    5.88
   6   4  -4   20.81    6.77
   6   4  -4   20.38    6.66
  -6   4   5  224.93   24.29
  -6   4   5  194.04   23.08
   6  -4  -5  209.01   23.71
   6  -4  -5  224.21   22.45
  -6  -4   5  225.97   26.71
  -6  -4   5  195.55   26.14
   6   4  -5  208.11   26.20
   6   4  -5  233.73   26.61
  -6   4   6  278.74   26.45
  -6   4   6  234.83   24.91
   6  -4  -6  187.21   23.63
  -6  -4   6  226.91   27.65
   6   4  -6  195.87   26.08
   6   4  -6  234.09   27.46
  -6   4   7   68.91   11.32
  -6   4   7   69.19   10.95
   6  -4  -7   67.51   10.69
  -6  -4   7   55.84   11.99
   6   4  -7   59.07   11.64
   6   4  -7   75.20   12.93
  -6   4   8   11.53    4.98
  -6   4   8    4.07    3.74
   6  -4  -8    4.45    4.10
  -6  -4   8    3.96    4.85
   6   4  -8    6.33    4.55
   6   4  -8    6.49    4.84
  -6   4   9   52.15    9.73
  -6   4   9   54.89   10.06
   6  -4  -9   61.89   10.83
  -6  -4   9   48.42   11.26
   6   4  -9   33.67    9.20
   6   4  -9   63.24   11.77
  -6   4  10   33.09    7.58
  -6   4  10   36.19    7.82
   6  -4 -10   22.71    7.11
  -6  -4  10   25.73    8.15
   6   4 -10   23.64    7.44
  -6   4  11  131.72   17.74
  -6   4  11  136.03   18.24
   6  -4 -11  102.72   17.15
  -6  -4  11  128.54   19.62
   6   4 -11  138.91   19.30
   6   4 -11  160.55   20.07
  -6   4  12  133.41   17.39
  -6   4  12  134.30   17.45
   6  -4 -12  109.39   16.71
  -6  -4  12   84.82   16.21
   6   4 -12  104.65   17.21
   6   4 -12  106.47   17.00
  -6   4  13   27.35    7.68
   6  -4 -13   34.04    8.93
  -6  -4  13   33.30    9.05
   6   4 -13   39.67    9.61
   6   4 -13   24.31    8.30
  -6   4  14    0.00    4.07
   6  -4 -14   -0.00    3.81
  -6  -4  14    0.00    5.09
   6   4 -14    1.22    4.66
   6  -4 -15  142.64   19.03
  -6  -4  15  121.87   19.10
   6   4 -15   68.76   14.56
   6  -4 -16  166.76   22.63
  -6  -4  16  140.08   22.27
   6   4 -16  151.51   21.85
  -6  -4  17   27.00    8.70
   6   4 -17   14.71    7.30
  -6  -4  18   62.58   14.14
   6   4 -18   58.76   12.87
   6   4 -18   66.38   13.30
   6  -4 -19   60.92   13.87
  -6  -4  19   85.34   16.82
   6   4 -19   82.89   15.35
   6   4 -19   82.18   15.19
  -6   4  20   67.78   15.55
   6  -4 -20   96.23   17.09
  -6  -4  20   97.13   18.10
   6   4 -20  115.55   18.00
   6   4 -20   98.32   17.22
  -6   4  21    4.95    5.77
   6  -4 -21   -0.00    4.35
  -6  -4  21   10.93    7.15
   6   4 -21    8.93    5.83
   6   4 -21    6.69    5.05
  -6   4  22    0.33    3.84
   6  -4 -22    6.88    6.18
   6   4 -22    2.81    6.45
  -6   4  23    0.55    4.77
   6  -4 -23   -0.00    4.99
   6   4 -23    1.01    4.82
  -6   4  24    1.09    5.20
   6  -4 -24   -0.00    5.96
   6   4 -24    4.32    6.25
  -6   4  25    5.64    5.27
   6  -4 -25    7.71    5.88
   6   4 -25    8.84    5.80
  -6   4  26    7.20    5.94
   6  -4 -26   19.62    9.24
   6   4 -26   11.69    7.14
  -6   4  27   -0.00    4.92
   6  -4 -27   17.59    8.80
   6   4 -27   13.40    7.07
  -6   4  28    8.18    7.02
   6  -4 -28   14.62    8.82
   6   4 -28    7.78    5.98
  -6   4  29    6.73    6.14
   6  -4 -29    0.22    5.02
   6   4 -29   -0.00    5.07
  -6   4  30    5.28    7.13
   6  -4 -30   18.64    8.89
   6   4 -30   10.53    6.80
  -6   4  31   -0.00    3.64
   6  -4 -31    4.26    6.31
   6   4 -31    5.92    6.58
   6  -4 -32   14.78    8.60
   6   4 -32    1.69    5.50
   6  -4 -33    4.99    6.63
   6   4 -33    1.57    5.85
   6  -4 -34    7.35    6.21
   6   4 -34    4.92    6.84
   6  -4 -35   -0.00    6.10
   6   4 -35   -0.00    5.18
   6  -4 -36    4.16    7.11
   6  -4 -37    2.23    8.10
  -6   5   1   12.28    3.89
  -6   5   1   18.13    4.31
   6  -5  -1   16.10    4.03
   6  -5  -1   14.89    3.12
   6  -5  -1   12.58    2.77
  -6  -5   1   13.20    5.50
  -6  -5   1   15.63    5.99
   6   5  -1   17.29    6.72
   6   5  -1   11.04    5.68
  -6   5   2   82.02   11.71
  -6   5   2   80.24   11.13
   6  -5  -2   82.52   11.19
   6  -5  -2   89.51    9.80
  -6  -5   2   64.16   13.16
  -6  -5   2  102.61   15.81
   6   5  -2   87.54   14.59
   6   5  -2  112.44   16.30
   6   5  -2   91.56   14.38
  -6   5   3  131.77   16.07
  -6   5   3  125.79   15.39
   6  -5  -3  122.24   15.31
   6  -5  -3  133.73   14.10
  -6  -5   3  125.57   18.71
  -6  -5   3  117.80   18.66
   6   5  -3  125.96   18.47
   6   5  -3  143.97   19.71
   6   5  -3  123.80   18.02
  -6   5   4  103.54   12.84
  -6   5   4   93.20   12.77
   6  -5  -4   94.51   12.75
  -6  -5   4   86.02   15.02
  -6  -5   4   78.02   14.71
   6   5  -4   91.62   15.46
   6   5  -4   95.35   15.85
   6   5  -4  101.76   15.51
  -6   5   5    3.83    3.27
  -6   5   5    0.00    2.97
   6  -5  -5    3.50    2.93
  -6  -5   5    0.00    3.52
  -6  -5   5    2.23    4.39
   6   5  -5    4.79    5.48
   6   5  -5    0.00    3.75
  -6   5   6    5.32    3.48
  -6   5   6    5.85    3.41
   6  -5  -6    1.85    2.49
  -6  -5   6   -0.00    3.65
  -6  -5   6    2.38    4.00
   6   5  -6    0.00    3.40
   6   5  -6    4.62    4.43
  -6   5   7   66.47   10.62
  -6   5   7   53.13    9.89
   6  -5  -7   63.56   10.58
  -6  -5   7   50.15   11.36
   6   5  -7   63.87   12.30
   6   5  -7   73.67   12.87
  -6   5   8   55.49   10.11
  -6   5   8   59.43   10.29
   6  -5  -8   56.39   10.18
  -6  -5   8   73.87   13.22
   6   5  -8   53.49   11.16
   6   5  -8   45.26   10.86
  -6   5   9  103.51   14.32
  -6   5   9  104.07   14.21
   6  -5  -9   89.15   13.71
  -6  -5   9   85.82   15.23
   6   5  -9   62.79   13.42
   6   5  -9   88.59   15.09
  -6   5  10   54.10    9.74
  -6   5  10   47.33    9.62
   6  -5 -10   49.82    9.98
  -6  -5  10   42.47   10.78
   6   5 -10   48.65   10.79
   6   5 -10   41.60   10.32
  -6   5  11    3.44    3.97
  -6   5  11    0.67    2.95
   6  -5 -11    0.00    3.56
  -6  -5  11    0.85    4.62
   6   5 -11    6.52    4.87
   6   5 -11    0.00    3.41
   6  -5 -12    2.65    4.20
  -6  -5  12    8.09    5.40
   6   5 -12    8.90    5.58
  -6  -5  13  166.38   24.61
   6   5 -13  212.53   25.80
   6  -5 -14  274.56   31.85
  -6  -5  14  225.04   31.40
   6   5 -14  296.73   33.15
   6  -5 -15   -0.00    4.21
  -6  -5  15    1.14    3.51
   6   5 -15    3.39    4.07
   6   5 -16   13.34    6.73
   6   5 -16   18.49    7.38
  -6   5  17   -0.00    3.93
  -6  -5  17   -0.00    4.73
   6   5 -17    0.00    4.13
   6   5 -17   10.53    6.34
  -6   5  18  102.19   17.26
  -6  -5  18  123.01   19.69
   6   5 -18   86.03   16.06
   6   5 -18   98.80   17.32
  -6   5  19    7.29    6.97
   6  -5 -19   30.43    9.80
  -6  -5  19   13.77    8.10
   6   5 -19   12.15    6.48
   6   5 -19   24.21    8.01
  -6   5  20    4.24    5.93
   6  -5 -20   30.59    9.40
   6   5 -20   19.68    7.64
  -6   5  21    4.87    4.96
   6  -5 -21    2.33    5.26
   6   5 -21    2.03    3.99
  -6   5  22   -0.00    5.47
   6  -5 -22   -0.00    4.45
   6   5 -22    4.93    5.41
  -6   5  23   36.53   10.62
   6  -5 -23   49.47   12.86
   6   5 -23   33.42   10.83
  -6   5  24   11.73    7.37
   6  -5 -24   24.21    9.35
   6   5 -24   27.95    9.76
  -6   5  25   11.28    6.99
   6  -5 -25    5.35    7.07
   6   5 -25    9.29    6.45
  -6   5  26   10.47    6.11
   6  -5 -26    0.00    5.41
   6   5 -26    1.11    4.21
  -6   5  27   -0.00    4.83
   6  -5 -27   -0.00    6.61
   6   5 -27    2.93    5.13
  -6   5  28   12.75    7.31
   6  -5 -28   12.61    8.36
   6   5 -28   11.82    7.99
  -6   5  29   10.06    6.99
   6  -5 -29   20.59    9.27
   6   5 -29   10.01    6.83
  -6   5  30    1.09    6.47
   6  -5 -30   10.33    8.08
   6   5 -30    7.31    7.34
  -6   5  31    4.44    5.69
   6  -5 -31    0.24    4.74
   6   5 -31    0.60    4.94
  -6   5  32    0.44    3.86
   6  -5 -32    0.00    6.04
   6   5 -32    0.00    5.01
   6  -5 -33    0.00    5.44
   6   5 -33   -0.00    4.19
   6  -5 -34    4.26    7.14
   6   5 -34    2.20    6.17
   6  -5 -35   -0.00    5.63
   6   5 -35    6.75    7.44
   6  -5 -36    2.15    5.87
   6   5 -36    5.14    6.75
   6   5 -37   -0.00    6.61
   6   5 -38   -0.00    4.70
  -6   6   1  115.75   14.21
   6  -6  -1  121.36   14.23
   6  -6  -1  122.30   11.44
  -6  -6   1  143.37   18.98
   6   6  -1  136.86   19.61
   6   6  -1  146.06   19.21
  -6   6   2   44.07    6.79
  -6   6   2   26.07    5.58
   6  -6  -2   26.34    5.57
   6  -6  -2   24.14    4.05
   6  -6  -2   30.56    4.31
  -6  -6   2   18.94    6.84
  -6  -6   2   31.77    8.66
   6   6  -2   33.96    8.60
  -6   6   3    7.80    3.47
  -6   6   3    4.56    3.34
   6  -6  -3   13.83    4.24
  -6  -6   3    9.65    5.39
  -6  -6   3    8.43    5.68
   6   6  -3   13.16    5.86
   6   6  -3    3.33    4.87
   6   6  -3    3.84    4.49
  -6   6   4   16.18    5.04
  -6   6   4   24.83    5.68
   6  -6  -4   18.58    4.92
  -6  -6   4   28.61    8.26
  -6  -6   4   26.79    8.31
   6   6  -4   13.58    6.44
   6   6  -4   25.24    7.71
   6   6  -4   22.03    7.43
  -6   6   5  111.24   14.95
  -6   6   5  132.86   15.80
   6  -6  -5  128.79   15.85
  -6  -6   5  121.86   18.38
  -6  -6   5   81.58   16.80
   6   6  -5  120.97   18.75
   6   6  -5  163.77   20.18
  -6   6   6   88.22   13.04
  -6   6   6  100.44   13.44
   6  -6  -6  104.18   13.93
  -6  -6   6   72.95   14.35
  -6  -6   6  113.21   17.39
   6   6  -6  112.86   16.96
   6   6  -6   96.64   15.55
  -6   6   7   92.39   12.09
  -6   6   7   67.11   10.53
   6  -6  -7   70.61   11.28
  -6  -6   7   69.14   13.22
  -6  -6   7   58.91   12.80
   6   6  -7   43.72   11.19
   6   6  -7   59.66   12.54
  -6   6   8   13.97    5.30
   6  -6  -8   19.25    6.35
  -6  -6   8   12.20    6.21
   6   6  -8   15.94    6.66
   6   6  -8   21.33    7.36
  -6   6   9  101.88   14.85
   6  -6  -9  118.50   16.33
   6   6  -9   95.45   16.92
  -6   6  10   84.22   12.91
  -6  -6  10   75.44   14.55
   6   6 -10   67.21   13.80
  -6   6  11   65.52   10.52
   6  -6 -11   51.24   10.64
  -6  -6  11   52.14   12.29
   6   6 -11   49.01   11.54
   6  -6 -12   88.13   14.50
  -6  -6  12   58.28   13.63
   6   6 -12  107.63   17.03
  -6   6  13   -0.00    3.29
   6  -6 -13    3.30    3.71
  -6  -6  13    3.49    4.24
   6   6 -13    4.85    5.38
  -6   6  14   -0.00    4.24
   6  -6 -14    6.24    5.44
  -6  -6  14    4.91    6.03
   6   6 -14    0.00    4.67
  -6   6  15   52.41   11.20
   6  -6 -15   62.38   12.92
  -6  -6  15   42.21   11.79
   6   6 -15   64.63   13.09
   6   6 -15   73.10   13.71
  -6   6  16    8.83    5.30
  -6  -6  16   22.87    8.48
   6   6 -16    4.33    4.99
   6   6 -16   21.23    8.31
  -6   6  17   17.73    7.34
  -6  -6  17   17.03    7.88
   6   6 -17    8.50    6.33
  -6   6  18   44.60   10.65
   6  -6 -18   37.61   10.91
   6   6 -18   23.71    8.46
  -6   6  19   12.76    6.38
   6  -6 -19    0.00    3.91
   6   6 -19   32.85    9.31
  -6   6  20    2.61    3.96
   6  -6 -20    0.16    5.19
   6   6 -20    0.00    4.96
  -6   6  21    9.25    6.25
   6  -6 -21   10.40    7.06
   6   6 -21   20.76    7.60
  -6   6  22    1.73    3.84
   6  -6 -22    4.56    6.58
   6   6 -22    6.08    5.71
  -6   6  23   17.46    7.65
   6  -6 -23   19.42    8.61
   6   6 -23   27.94    9.07
  -6   6  24   -0.00    5.38
   6  -6 -24    1.34    6.17
   6   6 -24   -0.00    4.23
  -6   6  25   15.88    7.39
   6  -6 -25   21.80    9.46
   6   6 -25   32.10    9.68
  -6   6  26   11.86    7.25
   6  -6 -26   35.83   10.80
   6   6 -26   24.72    9.61
  -6   6  27    0.00    6.68
   6  -6 -27    9.09    7.78
   6   6 -27    4.00    5.19
  -6   6  28    8.15    7.50
   6  -6 -28    2.17    6.12
   6   6 -28    1.36    4.58
  -6   6  29   -0.00    5.54
   6  -6 -29    0.00    6.48
   6   6 -29   -0.00    5.00
  -6   6  30   -0.00    4.74
   6  -6 -30    3.96    5.36
  -6   6  31   -0.00    5.86
   6  -6 -31   14.11    8.69
   6   6 -31    4.86    5.90
  -6   6  32    9.14    6.66
   6  -6 -32    5.16    6.28
   6   6 -32    5.02    6.06
  -6   6  33   -0.00    4.93
   6  -6 -33    2.24    6.25
   6   6 -33    4.28    6.76
   6  -6 -34    5.56    6.64
   6   6 -34   -0.00    5.78
   6  -6 -35    6.14    7.47
   6   6 -35    0.00    5.10
   6  -6 -36    2.05    6.92
   6   6 -36    7.60    6.61
   6   6 -37   -0.00    6.36
  -6   7   1   15.54    3.86
  -6   7   1    9.41    3.32
   6  -7  -1   11.36    3.53
   6   7  -1    1.38    3.88
   6   7  -1   11.75    5.71
  -6   7   2   18.47    4.38
  -6   7   2   10.62    3.78
   6   7  -2   19.44    7.21
   6   7  -2   17.67    7.22
  -6   7   3  214.62   22.65
  -6   7   3  201.91   22.50
   6  -7  -3  234.51   23.26
   6   7  -3  216.04   28.05
   6   7  -3  197.17   26.55
  -6   7   4   82.64   10.51
  -6   7   4   73.39   10.15
   6  -7  -4   59.91    9.88
  -6  -7   4   50.12   11.71
   6   7  -4   76.74   14.36
   6   7  -4   46.34   11.89
  -6   7   5   27.54    5.84
   6  -7  -5   13.25    5.04
  -6  -7   5   23.25    7.92
   6   7  -5   38.64    9.54
   6   7  -5   16.72    6.92
  -6   7   6   14.12    4.87
   6  -7  -6   17.05    5.59
  -6  -7   6   15.70    7.50
   6   7  -6   13.86    5.84
  -6   7   7   23.28    5.99
   6  -7  -7   14.51    5.97
  -6  -7   7   21.25    8.05
   6   7  -7   38.77    9.71
  -6   7   8   44.77    8.27
   6  -7  -8   40.42    8.65
  -6  -7   8   29.14    9.85
   6   7  -8   37.77    9.98
  -6   7   9  123.57   16.72
   6  -7  -9  114.53   17.24
  -6  -7   9  133.73   20.43
   6   7  -9  153.45   21.13
  -6   7  10    2.21    3.87
  -6   7  10   -0.00    3.89
   6  -7 -10   -0.00    3.21
  -6  -7  10   -0.00    3.36
   6   7 -10    6.87    5.70
  -6   7  11    2.47    3.51
  -6   7  11   -0.00    2.92
   6  -7 -11   -0.00    3.42
  -6  -7  11    0.00    3.90
   6   7 -11   -0.00    4.64
  -6   7  12   12.89    5.41
   6  -7 -12   22.11    7.16
  -6  -7  12   28.12    9.19
   6   7 -12   11.24    6.71
   6   7 -12   14.72    6.71
  -6   7  13   92.74   15.69
   6  -7 -13  123.20   18.46
  -6  -7  13  137.74   20.71
   6   7 -13  122.07   18.51
   6   7 -13  116.36   19.33
  -6   7  14    4.54    3.78
   6  -7 -14    3.63    5.13
  -6  -7  14   -0.00    4.26
   6   7 -14    0.47    4.67
   6   7 -14    0.00    5.20
  -6   7  15    1.72    3.96
   6  -7 -15    7.07    5.77
   6   7 -15    1.82    4.48
  -6   7  16    2.34    3.84
   6   7 -16    1.28    5.05
  -6   7  17    1.38    4.48
   6   7 -17    0.53    4.26
  -6   7  18    3.88    4.28
   6   7 -18    1.48    4.86
  -6   7  19   46.35   11.60
   6  -7 -19   57.61   13.02
   6   7 -19   64.97   13.67
  -6   7  20    2.80    4.72
   6  -7 -20    5.48    6.40
   6   7 -20   12.22    6.58
  -6   7  21    3.75    5.12
   6  -7 -21    6.16    5.55
   6   7 -21   -0.00    4.69
  -6   7  22    0.18    3.36
   6  -7 -22   -0.00    4.40
   6   7 -22   -0.00    3.77
  -6   7  23    5.36    5.46
   6  -7 -23   10.82    8.43
   6   7 -23   22.64    9.00
  -6   7  24    2.37    4.66
   6  -7 -24    5.24    6.23
   6   7 -24    5.07    5.34
  -6   7  25   12.11    6.85
   6  -7 -25    4.66    6.67
   6   7 -25   16.73    7.34
  -6   7  26    2.72    4.83
   6  -7 -26   -0.00    5.53
   6   7 -26   -0.00    5.31
  -6   7  27   -0.00    4.08
   6  -7 -27    1.47    4.58
   6   7 -27    0.76    3.41
  -6   7  28    2.39    4.96
   6   7 -28    0.00    4.64
  -6   7  29   14.43    7.99
   6   7 -29   20.27    8.80
  -6   7  30    1.43    3.84
   6  -7 -30   -0.00    5.11
   6   7 -30    8.22    6.68
   6  -7 -31    3.69    7.69
   6   7 -31    4.08    4.07
  -6   7  32    1.17    5.29
   6  -7 -32    2.87    7.55
   6   7 -32   -0.00    4.97
  -6   7  33    4.99    5.84
   6  -7 -33   -0.00    5.29
   6   7 -33   -0.00    5.69
  -6   7  34   -0.00    5.31
   6  -7 -34    1.11    5.88
   6   7 -34    6.48    6.14
   6  -7 -35   10.40    9.60
   6   7 -35    7.06    5.93
   6   7 -36    2.98    6.80
   6   7 -37   -0.00    5.07
  -6   8   1  100.41   11.70
   6   8  -1  113.32   17.88
   6   8  -1   99.67   17.11
  -6   8   2    5.41    2.69
   6  -8  -2    6.46    3.06
   6   8  -2    5.44    5.15
   6   8  -2   24.94    8.02
  -6   8   3   -0.00    1.65
   6  -8  -3    0.00    2.51
   6  -8  -3    0.12    0.71
   6  -8  -3    0.00    0.82
   6   8  -3    3.61    4.35
   6   8  -3    0.07    3.52
  -6   8   4   -0.00    2.35
   6  -8  -4    1.15    3.14
   6   8  -4    0.00    4.08
   6   8  -4    4.14    4.25
  -6   8   5  192.87   21.97
   6  -8  -5  214.33   23.40
   6   8  -5  192.91   26.94
   6   8  -5  200.41   26.75
  -6   8   6    0.00    2.63
  -6   8   6    3.27    3.53
   6  -8  -6    5.23    4.32
  -6  -8   6   10.62    6.35
   6   8  -6    9.51    6.16
   6   8  -6    4.39    5.21
  -6   8   7   59.76    9.92
  -6   8   7   78.11   11.17
   6  -8  -7   42.35    9.68
  -6  -8   7   72.48   14.25
   6   8  -7   63.25   13.00
  -6   8   8    5.50    3.87
  -6   8   8    7.50    4.34
   6  -8  -8    1.84    4.01
  -6  -8   8    4.04    4.68
   6   8  -8    8.95    5.75
   6   8  -8    0.00    4.83
  -6   8   9  120.96   16.02
  -6   8   9  103.42   15.74
   6  -8  -9  107.63   16.61
  -6  -8   9  112.64   18.26
  -6  -8   9  127.90   20.31
   6   8  -9  120.65   19.37
   6   8  -9  132.77   20.01
  -6   8  10   30.89    7.26
  -6   8  10   27.28    7.32
   6  -8 -10   25.71    7.92
  -6  -8  10   23.91    8.03
  -6  -8  10   19.94    8.42
   6   8 -10    6.35    5.36
   6   8 -10   18.99    8.28
  -6   8  11   92.36   13.83
   6  -8 -11   77.58   14.08
  -6  -8  11   60.30   13.46
   6   8 -11   95.02   16.39
  -6   8  12    8.23    5.58
   6  -8 -12   10.26    6.03
   6   8 -12   11.96    6.10
  -6   8  13    0.78    4.25
   6  -8 -13    0.00    4.19
   6   8 -13    4.54    5.35
  -6   8  14    6.80    4.55
   6  -8 -14    2.58    5.15
   6   8 -14    2.15    3.89
  -6   8  15   76.84   13.98
   6   8 -15   72.65   14.19
  -6   8  16   -0.00    4.11
   6   8 -16   -0.00    3.57
  -6   8  17    9.81    6.05
   6  -8 -17   14.04    7.56
   6   8 -17   37.59   10.41
   6  -8 -18   -0.00    4.83
   6   8 -18    2.08    4.66
  -6   8  19    3.66    5.16
   6  -8 -19    8.25    6.51
   6   8 -19   14.23    7.92
  -6   8  20    1.00    3.28
   6  -8 -20    1.99    5.57
   6   8 -20    1.22    5.16
  -6   8  21   14.67    7.22
   6  -8 -21   11.60    7.09
   6   8 -21   12.21    7.60
  -6   8  22    4.21    5.70
   6  -8 -22   -0.00    5.73
   6   8 -22    1.83    4.68
  -6   8  23    2.89    4.88
   6  -8 -23    5.17    5.97
   6   8 -23    4.84    5.44
  -6   8  24   -0.00    3.59
   6  -8 -24    0.00    5.06
   6   8 -24   -0.00    5.10
  -6   8  25   14.41    6.98
   6  -8 -25    2.62    6.03
   6   8 -25    9.40    5.97
  -6   8  26   -0.00    3.81
   6  -8 -26    0.00    5.13
   6   8 -26    3.09    5.15
  -6   8  27   13.18    7.38
   6  -8 -27    7.13    8.24
   6   8 -27   13.46    7.29
  -6   8  28    2.17    4.13
   6  -8 -28   -0.00    6.53
   6   8 -28   -0.00    4.47
  -6   8  29   -0.00    3.62
   6  -8 -29   -0.00    6.24
   6   8 -29    4.32    5.49
  -6   8  30   -0.00    4.91
   6  -8 -30    1.73    6.44
   6   8 -30   -0.00    3.91
  -6   8  31    0.39    4.49
   6  -8 -31    7.78    7.90
   6   8 -31    0.00    4.84
  -6   8  32   -0.00    4.47
   6  -8 -32   -0.00    5.61
   6   8 -32    7.85    6.66
  -6   8  33    1.71    6.21
   6  -8 -33   -0.00    7.04
   6   8 -33    1.08    5.96
  -6   8  34   -0.00    3.79
   6   8 -34    3.02    5.27
   6   8 -35    3.68    5.37
   6   8 -36    5.98    6.13
   6   8 -37    3.40    5.15
  -6  -9   1   12.88    6.00
  -6   9   2   14.50    4.09
  -6  -9   2    3.63    4.61
   6   9  -2   10.33    6.44
   6  -9  -3  176.32   18.52
  -6  -9   3  137.43   21.10
   6   9  -3  125.44   21.11
   6  -9  -4    9.08    4.20
  -6  -9   4    0.00    3.70
   6   9  -4    9.03    6.53
  -6   9   5    1.30    2.37
   6  -9  -5    1.64    2.78
  -6  -9   5    1.56    3.04
  -6   9   6    1.82    2.87
   6  -9  -6    3.57    4.04
  -6  -9   6   17.51    6.56
  -6   9   7    8.22    4.87
   6  -9  -7   16.30    5.80
  -6  -9   7    5.73    5.05
   6   9  -7   12.43    6.66
   6   9  -7   10.98    6.18
  -6   9   8    0.51    2.45
  -6   9   8    3.24    3.76
   6  -9  -8    2.43    3.79
  -6  -9   8    5.54    4.78
   6   9  -8    2.41    3.68
  -6   9   9   71.77   11.52
  -6   9   9   61.63   11.46
   6  -9  -9   88.69   14.29
   6   9  -9   91.76   15.95
  -6   9  10    6.58    4.10
  -6   9  10    1.41    3.69
   6  -9 -10    0.00    3.79
  -6  -9  10    1.96    4.04
   6   9 -10    5.31    4.19
  -6   9  11   -0.00    3.36
   6  -9 -11    2.10    3.79
  -6  -9  11    0.81    3.58
   6   9 -11   -0.00    3.87
  -6   9  12    0.00    3.47
   6  -9 -12    2.71    4.28
  -6  -9  12    3.73    4.68
   6   9 -12    0.56    3.78
  -6   9  13   52.44   11.34
   6  -9 -13   77.83   14.05
  -6  -9  13   50.38   12.26
   6   9 -13   57.25   13.31
  -6   9  14    8.79    5.25
   6   9 -14    0.00    5.51
  -6   9  15   15.85    7.24
   6   9 -15   27.46    8.87
  -6   9  16   14.79    6.21
  -6   9  17    2.14    4.65
   6  -9 -17   -0.00    5.72
   6   9 -17    7.13    6.00
  -6   9  18    0.96    3.57
   6  -9 -18    6.40    6.16
   6   9 -18    0.00    5.05
  -6   9  19   42.66   10.69
   6  -9 -19   23.94    9.41
   6   9 -19   45.44   11.50
  -6   9  20   -0.00    3.86
   6  -9 -20   -0.00    5.72
   6   9 -20   -0.00    5.01
  -6   9  21   -0.00    4.27
   6  -9 -21    0.95    5.67
   6   9 -21   -0.00    5.22
  -6   9  22    0.00    4.27
   6  -9 -22    0.00    3.92
   6   9 -22    4.79    6.13
   6  -9 -23   19.22    9.90
   6   9 -23   15.90    7.63
  -6   9  24    6.83    4.57
   6  -9 -24    3.40    5.17
   6   9 -24    3.45    5.64
  -6   9  25   14.75    6.84
   6  -9 -25    0.00    6.35
   6   9 -25    7.17    5.78
  -6   9  26    0.39    4.83
   6  -9 -26    0.69    5.53
   6   9 -26    5.63    6.14
  -6   9  27    2.02    4.15
   6  -9 -27   -0.00    5.17
   6   9 -27    0.00    5.03
  -6   9  28    0.00    4.39
   6  -9 -28    1.54    6.06
   6   9 -28    1.55    5.57
  -6   9  29    6.39    6.13
   6  -9 -29    4.00    7.83
   6   9 -29   12.23    7.37
  -6   9  30    3.64    5.80
   6  -9 -30    6.67    6.34
   6   9 -30   -0.00    4.41
  -6   9  31    1.35    4.64
   6  -9 -31   -0.00    5.78
   6   9 -31    1.08    4.56
  -6   9  32    1.48    4.34
   6  -9 -32   -0.00    6.73
   6   9 -32   -0.00    5.00
  -6   9  33    1.45    5.56
   6  -9 -33    0.86    5.36
   6   9 -33    3.89    5.40
  -6   9  34    0.51    4.47
   6  -9 -34   -0.00    7.02
   6   9 -34   -0.00    4.66
  -6   9  35    5.98    6.40
   6   9 -35    0.00    4.42
   6   9 -36    0.74    6.08
  -6  10   1   29.43    5.78
  -6 -10   1   11.99    6.57
   6  10  -1   20.78    8.74
  -6  10   2    8.16    3.61
  -6 -10   2    8.57    6.04
   6  10  -2   11.99    6.74
  -6  10   3    0.00    2.43
  -6 -10   3   -0.00    3.70
   6  10  -3    3.62    5.41
  -6  10   4    8.54    3.90
  -6 -10   4    7.76    5.66
   6  10  -4    3.92    4.65
  -6  10   5   43.96    8.32
  -6 -10   5   41.66   10.51
   6  10  -5   28.76    9.66
  -6  10   6   -0.00    3.29
  -6 -10   6    0.00    4.15
   6  10  -6    8.55    6.16
  -6  10   7   16.03    5.13
  -6 -10   7   12.29    6.13
   6  10  -7   10.49    6.75
  -6  10   8    3.57    3.34
   6 -10  -8    0.00    2.74
  -6 -10   8    0.00    5.04
   6  10  -8    0.00    6.10
  -6  10   9    0.00    3.98
   6 -10  -9    0.84    4.12
  -6 -10   9    2.82    4.27
   6  10  -9    4.97    5.13
  -6  10  10    2.99    3.18
   6 -10 -10    1.13    4.18
  -6 -10  10    0.15    4.81
   6  10 -10   11.16    6.97
  -6  10  11   79.96   13.61
   6 -10 -11   83.07   15.08
  -6 -10  11  103.74   17.24
   6  10 -11   90.14   16.71
   6 -10 -12   -0.00    4.08
  -6 -10  12   -0.00    4.05
   6  10 -12    2.15    4.68
  -6  10  13    9.19    5.53
   6 -10 -13    7.75    6.00
  -6 -10  13    5.49    5.97
   6  10 -13    8.16    6.40
  -6  10  14    0.00    3.84
  -6 -10  14    4.09    4.42
   6  10 -14   12.38    7.29
  -6  10  15   47.10   10.98
  -6 -10  15   50.48   12.19
   6  10 -15   45.58   11.92
  -6  10  16    0.00    3.77
   6 -10 -16    1.26    4.94
   6  10 -16    0.00    5.22
  -6  10  17   20.82    7.63
   6 -10 -17   27.57    9.49
   6  10 -17   50.69   11.98
  -6  10  18    2.85    4.44
   6 -10 -18    2.10    5.95
   6  10 -18    0.00    5.53
  -6  10  19    5.84    5.21
   6 -10 -19   10.85    7.11
   6  10 -19    8.36    5.72
  -6  10  20    1.46    3.83
   6 -10 -20    2.18    5.26
   6  10 -20    3.94    5.38
  -6  10  21   24.19    8.77
   6 -10 -21   28.53    9.78
   6  10 -21   17.80    7.38
  -6  10  22    1.36    4.97
   6 -10 -22   -0.00    4.41
   6  10 -22   -0.00    4.52
  -6  10  23    2.36    5.22
   6 -10 -23    3.13    6.15
   6  10 -23    0.49    5.41
  -6  10  24   -0.00    4.24
   6 -10 -24    1.26    4.68
   6  10 -24   -0.00    5.02
  -6  10  25   11.68    7.17
   6 -10 -25   -0.00    5.55
   6  10 -25    9.37    7.26
  -6  10  26   -0.00    3.40
   6 -10 -26    3.55    5.64
   6  10 -26   -0.00    5.15
  -6  10  27   -0.00    4.35
   6 -10 -27    3.58    6.29
   6  10 -27    3.85    4.86
  -6  10  28    2.20    5.70
   6 -10 -28   -0.00    6.33
   6  10 -28    7.88    6.07
  -6  10  29    0.00    3.28
   6 -10 -29    5.73    6.71
   6  10 -29    5.19    5.15
  -6  10  30    3.79    5.46
   6 -10 -30   -0.00    6.58
   6  10 -30    5.56    5.45
  -6  10  31    4.63    7.29
   6 -10 -31    8.72    7.92
   6  10 -31    0.68    5.87
  -6  10  32    0.00    4.72
   6 -10 -32   -0.00    7.22
   6  10 -32    4.68    5.73
  -6  10  33    1.41    5.55
   6 -10 -33    3.28    6.46
   6  10 -33   13.85    8.61
  -6  10  34    1.75    4.43
   6  10 -34   -0.00    4.83
  -6  10  35    1.18    5.09
   6  10 -35   13.74    8.81
  -6  11   1    3.96    2.91
  -6 -11   1    0.61    4.48
   6  11  -1    5.48    6.02
  -6  11   2   -0.00    2.49
  -6 -11   2    6.69    5.68
   6  11  -2   -0.00    4.86
  -6  11   3   23.65    5.84
  -6 -11   3   24.61    8.92
   6  11  -3   29.11    8.87
  -6  11   4   -0.00    2.61
  -6 -11   4    0.76    3.39
   6  11  -4    1.88    5.35
  -6  11   5    7.51    4.03
  -6 -11   5    6.89    4.98
   6  11  -5    0.00    3.38
  -6  11   6    2.25    3.05
  -6 -11   6   -0.00    4.14
   6  11  -6   -0.00    5.29
  -6  11   7    4.03    3.81
  -6 -11   7    8.76    5.68
   6  11  -7    4.43    4.75
  -6  11   8    7.79    4.31
   6  11  -8   14.40    6.96
  -6  11   9   23.61    6.41
  -6 -11   9   35.64    9.51
   6  11  -9    3.56    6.61
  -6  11  10    0.00    4.01
  -6 -11  10    1.94    4.71
   6  11 -10    0.00    5.36
  -6  11  11   -0.00    3.28
  -6 -11  11    3.06    4.22
   6  11 -11    0.01    3.91
  -6  11  12   11.05    5.20
  -6 -11  12    5.88    5.28
   6  11 -12    4.74    5.05
  -6  11  13   22.66    7.06
  -6 -11  13    8.69    5.73
   6  11 -13   26.01    8.66
  -6  11  14    0.87    3.40
  -6 -11  14   -0.00    4.78
   6  11 -14    1.83    4.08
  -6  11  15   17.50    6.33
   6 -11 -15    6.07    6.11
  -6 -11  15   17.36    7.17
   6  11 -15   21.82    8.03
  -6  11  16    3.05    4.26
   6 -11 -16    7.04    5.26
  -6 -11  16    0.41    3.72
   6  11 -16   -0.00    4.38
  -6  11  17   16.96    7.24
   6 -11 -17   11.32    6.38
  -6 -11  17   15.93    7.48
   6  11 -17   20.67    8.46
  -6  11  18    5.05    4.27
   6 -11 -18    1.28    4.73
  -6 -11  18    0.98    4.58
   6  11 -18   -0.00    4.87
  -6  11  19   18.39    8.02
   6 -11 -19    6.27    6.30
   6  11 -19   26.21    9.52
  -6  11  20   -0.00    4.63
   6 -11 -20   -0.00    4.57
   6  11 -20   -0.00    4.52
  -6  11  21    2.87    5.15
   6 -11 -21    6.00    6.72
   6  11 -21    2.69    5.02
  -6  11  22   -0.00    5.05
   6 -11 -22    0.05    5.11
   6  11 -22    3.68    5.34
  -6  11  23    4.33    4.86
   6 -11 -23    6.31    6.05
   6  11 -23   17.72    7.75
  -6  11  24   -0.00    4.23
   6 -11 -24   -0.00    5.21
   6  11 -24    3.54    5.32
  -6  11  25    8.16    6.05
   6 -11 -25   -0.00    5.51
   6  11 -25    9.92    7.09
  -6  11  26    2.75    5.30
   6 -11 -26   -0.00    4.85
   6  11 -26    1.71    5.77
  -6  11  27    3.95    5.39
   6 -11 -27   -0.00    5.20
   6  11 -27    4.75    6.41
  -6  11  28    2.00    4.41
   6 -11 -28   -0.00    3.85
   6  11 -28    0.04    5.36
   6 -11 -29   -0.00    5.72
   6  11 -29    2.08    6.62
  -6  11  30   -0.00    4.65
   6 -11 -30   -0.00    6.29
   6  11 -30   -0.00    6.55
  -6  11  31   -0.00    4.49
   6 -11 -31   -0.00    5.36
  -6  11  32   -0.00    4.50
   6 -11 -32    0.00    6.60
   6  11 -32    0.54    4.50
  -6  11  33    3.61    5.65
  -6  12   1   41.57    7.19
  -6 -12   1   16.53    7.41
   6  12  -1   37.07   10.97
  -6  12   2   -0.00    2.23
  -6 -12   2    3.77    4.61
   6  12  -2    6.74    5.63
  -6  12   3   -0.00    2.62
  -6 -12   3    0.89    4.96
   6  12  -3   -0.00    5.00
  -6  12   4    5.16    3.43
  -6 -12   4    1.00    4.88
   6  12  -4    1.18    4.09
  -6  12   5   30.05    7.60
   6  12  -5   43.53   11.32
  -6  12   6    0.00    3.12
  -6 -12   6    0.00    4.80
   6  12  -6   -0.00    4.11
  -6 -12   7    4.67    5.23
   6  12  -7    6.88    6.65
  -6  12   8    1.70    3.58
  -6 -12   8    6.93    5.94
   6  12  -8    3.55    4.57
  -6  12   9    3.92    4.17
  -6 -12   9    3.07    4.72
   6  12  -9    2.51    4.69
  -6  12  10    0.00    3.40
  -6 -12  10    2.05    4.46
   6  12 -10    3.54    5.11
  -6  12  11   22.33    7.46
  -6 -12  11   17.83    7.51
   6  12 -11   15.07    8.11
  -6  12  12    1.99    3.73
  -6 -12  12   -0.00    5.48
  -6  12  13    3.98    4.66
  -6 -12  13    0.00    4.41
   6  12 -13    4.98    5.93
  -6  12  14   -0.00    3.42
  -6 -12  14   -0.00    4.59
   6  12 -14    5.38    5.10
  -6  12  15    8.81    6.29
   6  12 -15    8.14    5.76
  -6  12  16    0.27    2.80
  -6 -12  16   -0.00    3.61
   6  12 -16    0.29    3.62
  -6  12  17    6.20    5.03
  -6 -12  17    3.81    5.18
   6  12 -17    5.99    5.97
  -6  12  18   -0.00    4.01
  -6 -12  18   -0.00    4.07
  -6  12  19    0.00    3.55
  -6 -12  19   -0.00    4.03
   6  12 -19   -0.00    4.32
  -6  12  20    3.17    4.34
   6 -12 -20   -0.00    5.01
  -6 -12  20   -0.00    4.10
   6  12 -20   -0.00    5.17
  -6  12  21    8.89    6.33
   6 -12 -21   12.13    7.28
  -6 -12  21   20.32    8.64
   6  12 -21    9.95    6.84
  -6  12  22    0.00    5.02
   6 -12 -22    3.78    5.16
   6  12 -22    0.00    5.53
  -6  12  23    0.89    4.00
   6 -12 -23    4.53    6.89
   6  12 -23    1.33    5.17
  -6  12  24    0.21    3.76
   6 -12 -24    0.00    5.73
   6  12 -24    0.00    5.02
  -6  12  25    7.22    6.49
   6 -12 -25    0.29    5.68
   6  12 -25    8.42    6.84
  -6  12  26    4.12    6.11
   6 -12 -26    4.24    5.84
   6  12 -26    9.67    6.56
  -6  12  27   -0.00    5.97
   6 -12 -27   -0.00    5.39
   6  12 -27    6.20    6.43
  -6  12  28    1.15    4.92
   6 -12 -28    0.00    6.29
   6  12 -28    0.91    4.54
  -6  12  29    0.00    3.80
   6 -12 -29    4.44    6.31
   6 -12 -30    4.75    5.48
   6 -12 -31    2.07    6.33
  -6  13   1    3.46    2.58
  -6 -13   1    0.22    3.80
   6  13  -1    3.52    5.99
  -6  13   2    4.70    3.28
  -6 -13   2    2.92    5.15
   6  13  -2    0.00    5.23
  -6  13   3   40.91    8.06
  -6 -13   3   49.61   12.33
   6  13  -3   30.99   10.76
  -6  13   4    2.66    3.21
  -6 -13   4    8.20    6.92
   6  13  -4   20.08    8.89
  -6  13   5    5.41    4.28
  -6 -13   5    6.29    5.78
   6  13  -5    3.34    4.77
  -6  13   6    8.40    4.60
  -6 -13   6    6.37    6.06
   6  13  -6    4.74    4.87
  -6  13   7    7.90    4.95
  -6 -13   7    0.84    4.41
   6  13  -7    6.54    5.42
  -6  13   8    2.49    3.65
  -6 -13   8   11.63    6.38
   6  13  -8    6.42    6.24
  -6 -13   9   28.39    9.28
   6  13  -9   16.95    7.99
  -6  13  10   -0.00    4.42
  -6 -13  10   -0.00    3.63
   6  13 -10    2.60    4.70
  -6  13  11    0.00    3.44
  -6 -13  11   -0.00    4.35
   6  13 -11    6.74    6.74
  -6  13  12    2.99    4.68
  -6 -13  12   26.45    8.28
   6  13 -12    4.36    5.92
  -6  13  13    4.47    4.78
  -6 -13  13    3.70    5.13
   6  13 -13    5.88    5.91
  -6  13  14    0.27    4.87
  -6 -13  14    0.95    4.25
  -6  13  15    0.00    4.20
  -6 -13  15    6.03    5.98
   6  13 -15   12.00    7.02
  -6  13  16    7.32    5.61
  -6 -13  16   -0.00    5.50
   6  13 -16    1.34    4.18
  -6  13  17    4.93    4.67
  -6 -13  17    6.23    6.25
   6  13 -17   10.77    6.57
  -6  13  18    0.00    4.23
  -6 -13  18   -0.00    3.64
   6  13 -18    0.99    5.10
  -6  13  19   13.96    5.95
  -6 -13  19    4.94    6.11
   6  13 -19    3.83    5.48
  -6  13  20   -0.00    4.84
  -6 -13  20   -0.00    3.62
   6  13 -20    5.87    6.43
  -6  13  21    6.38    5.80
  -6 -13  21    0.87    3.89
   6  13 -21    5.05    5.13
  -6  13  22   -0.00    3.84
  -6 -13  22   -0.00    5.43
   6  13 -22    1.13    4.86
  -6  13  23   14.39    7.22
   6  13 -23    3.59    6.27
  -6  13  24    5.05    4.91
   6  13 -24   -0.00    4.72
  -6  13  25   14.34    7.53
  -6  13  26   -0.00    5.43
   6 -13 -28   -0.00    5.78
   6 -13 -29    3.52    6.44
   6 -13 -30   10.42    7.06
  -6  14   1    5.69    3.25
  -6 -14   1    3.54    5.34
   6  14  -1   15.36    8.38
  -6 -14   2    1.33    5.11
   6  14  -2   12.95    7.69
  -6  14   3   -0.00    2.61
  -6 -14   3   -0.00    5.51
   6  14  -3    0.77    4.73
  -6  14   4    7.75    3.98
  -6 -14   4   -0.00    4.32
   6  14  -4   13.03    7.91
  -6  14   5   21.19    6.27
  -6 -14   5    8.71    7.04
   6  14  -5   10.15    7.60
  -6  14   6    7.11    4.19
  -6 -14   6    1.96    4.89
   6  14  -6    6.72    5.18
  -6  14   7    5.40    4.48
  -6 -14   7    5.05    6.46
   6  14  -7    0.72    3.42
  -6  14   8    0.39    3.71
  -6 -14   8   -1.43    4.75
   6  14  -8    3.98    4.95
  -6  14   9    3.86    4.53
  -6 -14   9    9.17    6.46
   6  14  -9   -0.00    5.13
  -6  14  10    0.85    3.69
  -6 -14  10   10.69    6.35
  -6 -14  11    0.00    4.76
   6  14 -11    1.45    4.11
  -6  14  12   -0.00    4.04
  -6 -14  12    1.33    4.32
   6  14 -12   -0.00    4.19
  -6  14  13   -0.00    4.43
  -6 -14  13    1.75    4.74
   6  14 -13    4.05    5.65
  -6  14  14    7.57    5.86
   6  14 -14    2.37    4.82
  -6  14  15    0.93    4.70
  -6 -14  15    3.25    4.56
   6  14 -15    2.61    5.63
  -6  14  16   10.25    5.84
  -6 -14  16    0.00    5.02
  -6  14  17    4.97    5.23
  -6 -14  17    0.75    4.06
  -6  14  18    1.31    4.98
  -6 -14  18   -0.00    4.58
   6  14 -18   -0.00    5.05
  -6  14  19   -0.00    4.63
   6  14 -19    3.43    5.04
  -6  14  20    2.17    4.48
   6  14 -20    0.81    4.27
  -6  14  21    3.05    4.46
  -6  15   1    0.79    2.93
  -6 -15   1    3.28    4.76
   6  15  -1   -0.00    4.53
  -6  15   2    7.61    3.65
  -6 -15   2    7.15    7.23
   6  15  -2    1.83    5.05
  -6 -15   3    0.85    3.86
   6  15  -3    6.31    6.95
  -6  15   4    4.91    3.57
  -6 -15   4   -0.00    4.41
   6  15  -4    0.01    4.44
  -6  15   5    1.10    2.84
  -6 -15   5    6.33    6.00
   6  15  -5    2.96    6.48
  -6  15   6   -0.00    2.92
  -6 -15   6   -0.00    3.76
   6  15  -6    2.59    5.37
  -6  15   7    0.25    2.80
  -6 -15   7    3.15    4.60
   6  15  -7    3.31    4.84
  -6  15   8   -0.00    3.82
  -6 -15   8    1.72    5.21
   6  15  -8    0.00    2.92
  -6  15   9    2.89    3.79
  -6 -15   9    1.05    5.37
   6  15  -9    0.20    4.36
  -6  15  10    3.27    4.13
  -6 -15  10   -0.00    5.81
   6  15 -10    1.03    3.99
  -6  15  11    5.65    4.58
  -6 -15  11   -0.00    4.59
   6  15 -11    2.53    4.42
  -6 -15  12   10.03    6.48
   6  15 -12    1.19    5.21
  -6  15  13    1.45    5.54
  -6 -15  13    5.23    4.98
   6  15 -13   11.61    7.14
  -6  15  14    0.00    5.36
   6  15 -14   -0.00    4.51
  -6  15  15   -0.00    4.26
   6  15 -15    4.84    5.10
  -6  15  16   -0.00    4.45
   6  15 -16    2.87    6.11
  -6  15  17    2.06    4.71
   6  15 -17    3.54    5.99
  -6  16   1   -0.00    3.15
  -6 -16   1   -0.00    6.04
   6  16  -1   -0.00    5.14
  -6  16   2   -0.00    2.45
  -6 -16   2   -0.00    4.85
   6  16  -2   -0.00    5.37
  -6  16   3   -0.00    2.97
  -6 -16   3    7.30    6.63
   6  16  -3   -0.00    4.73
  -6  16   4    0.82    2.64
  -6 -16   4    2.04    5.29
   6  16  -4    3.69    6.46
  -6  16   5   -0.00    3.00
  -6 -16   5    6.77    6.06
   6  16  -5    1.13    3.56
  -6  16   6    3.86    3.62
  -6 -16   6    2.75    5.01
   6  16  -6    2.68    5.67
  -6  16   7    0.41    3.29
  -6 -16   7    0.27    3.74
   6  16  -7    1.07    4.73
  -6  16   8   -0.00    3.74
  -6 -16   8    1.47    5.49
  -6  16   9    0.00    3.60
   6  16  -9   -0.00    4.57
  -6  16  10    0.00    4.02
   6  16 -10    3.10    4.53
  -6  16  11    1.46    4.26
   6  16 -11   -0.00    4.63
  -6  16  12    1.71    3.78
   6  16 -12   -0.00    3.42
   6  16 -13    1.82    4.83
   6  16 -14    0.00    4.99
  -6  17   1    1.50    3.27
  -6 -17   1    4.08    5.25
   6  17  -1    0.00    5.94
  -6  17   2   -0.00    2.84
  -6 -17   2    1.65    4.83
   6  17  -2    2.23    5.59
  -6  17   3   -0.00    2.77
  -6 -17   3    0.11    5.95
   6  17  -3    7.69    6.36
   6  17  -4   -0.00    4.07
  -6  17   5    1.73    3.20
   6  17  -5   -0.00    5.66
  -6  17   6    0.00    3.30
   6  17  -6    6.31    5.60
  -5   0   1    1.78    2.72
  -5   0   1    6.12    3.56
   5   0  -1    5.69    3.79
   5   0  -1    4.30    3.27
   5   0  -1    1.55    3.54
  -5   0   2    2.69    2.98
  -5   0   2    1.41    3.31
   5   0  -2   -0.00    2.96
   5   0  -2   -0.00    2.46
  -5   0   3   91.76   12.27
  -5   0   3   92.92   13.05
   5   0  -3   83.00   11.79
  -5   0   4    2.43    3.20
   5   0  -4    0.00    3.78
   5   0  -4    2.03    3.51
  -5   0   5 2229.78  199.77
  -5   0   5 2307.38  201.01
   5   0  -5 2268.58  199.63
  -5   0   6   -0.00    3.10
  -5   0   6    0.90    3.96
   5   0  -6   -0.00    3.65
   5   0  -6    1.21    3.82
  -5   0   7   79.02   11.76
  -5   0   7   80.41   12.24
   5   0  -7   51.87   10.36
   5   0  -7   88.48   11.69
  -5   0   8    0.75    2.96
  -5   0   8    2.51    3.93
   5   0  -8    1.97    3.47
   5   0  -8    1.95    3.58
  -5   0   9  502.48   49.29
  -5   0   9  519.36   50.11
   5   0  -9  489.75   49.44
   5   0  -9  481.91   48.80
  -5   0  10   -0.00    3.37
  -5   0  10    0.00    4.70
   5   0 -10   -0.00    4.74
   5   0 -10    1.20    3.29
  -5   0  11   26.94    7.74
  -5   0  11   33.94    8.46
   5   0 -11   48.06    8.77
  -5   0  12    1.71    3.53
  -5   0  12   -0.00    3.87
   5   0 -12   -0.00    3.39
   5   0 -12    0.90    2.78
  -5   0  13    3.51    5.17
  -5   0  13    4.04    4.70
   5   0 -13    9.11    4.94
   5   0 -13    7.97    4.62
  -5   0  14    4.99    5.45
   5   0 -14    0.43    3.88
   5   0 -14    2.66    3.99
  -5   0  15  129.49   19.01
   5   0 -15  108.75   17.97
   5   0 -15  161.31   18.99
  -5   0  16   -0.00    3.84
   5   0 -16   -0.00    4.05
   5   0 -16    4.31    3.76
  -5   0  17   74.19   14.12
   5   0 -17   75.35   12.89
  -5   0  18    5.98    5.20
   5   0 -18    2.30    3.66
  -5   0  19  116.91   18.89
   5   0 -19  126.18   18.03
  -5   0  20   -0.00    3.79
  -5   0  21  212.86   26.74
   5   0 -21  144.13   23.11
  -5   0  22    0.72    4.89
   5   0 -22    0.00    4.69
   5   0 -23   -0.00    4.63
  -5   0  24   -0.00    4.22
   5   0 -24    4.43    5.44
  -5   0  25   24.54    8.70
   5   0 -25   27.71   10.44
  -5   0  26    0.00    3.45
   5   0 -26    0.00    4.13
  -5   0  27   52.33   12.63
   5   0 -27   43.81   12.40
   5   0 -28   -0.00    5.09
   5   0 -29    4.88    5.60
   5   0 -30   -0.00    5.98
   5   0 -31   29.02   10.59
   5   0 -32   -0.00    7.96
   5   0 -33   -0.00    6.28
   5   0 -34    0.00    5.91
   5   0 -35   13.10    7.93
   5   0 -36   -0.00    5.93
   5   0 -37    5.12    6.14
   5   0 -38   -0.00    6.73
   5   0 -39    4.55    6.48
  -5   1   1  434.78   43.73
  -5   1   1  475.71   44.96
   5  -1  -1  426.25   43.90
   5  -1  -1  466.31   44.12
  -5  -1   1  473.89   45.70
  -5  -1   1  453.85   45.03
  -5  -1   1  514.51   46.32
   5   1  -1  426.66   45.14
   5   1  -1  514.47   46.31
   5   1  -1  490.02   45.47
  -5   1   2    3.41    3.30
  -5   1   2    0.00    3.38
   5  -1  -2    4.36    3.56
   5  -1  -2    1.87    2.87
  -5  -1   2    5.02    3.92
  -5  -1   2    0.00    3.77
   5   1  -2    0.71    2.97
   5   1  -2    2.72    3.74
  -5   1   3  466.55   44.96
  -5   1   3  474.98   45.87
   5  -1  -3  436.06   45.04
   5  -1  -3  517.13   45.35
  -5  -1   3  451.75   45.31
  -5  -1   3  444.02   46.07
   5   1  -3  489.64   46.34
   5   1  -3  483.75   46.26
  -5   1   4   10.90    3.92
   5  -1  -4    6.50    4.05
   5  -1  -4    9.19    3.96
  -5  -1   4    3.54    3.67
  -5  -1   4    4.70    4.36
   5   1  -4   14.69    5.33
   5   1  -4    8.94    4.71
  -5   1   5   87.05   12.26
  -5   1   5   81.37   12.36
   5  -1  -5   89.07   12.39
   5  -1  -5  102.31   12.41
  -5  -1   5   75.93   11.90
  -5  -1   5  103.32   14.08
   5   1  -5   75.26   12.27
   5   1  -5   87.83   12.62
  -5   1   6  480.18   47.96
  -5   1   6  479.99   48.31
   5  -1  -6  461.64   48.04
   5  -1  -6  534.44   48.23
  -5  -1   6  489.18   48.15
  -5  -1   6  558.87   50.57
   5   1  -6  480.81   48.86
  -5   1   7  591.75   59.24
  -5   1   7  566.61   59.69
   5  -1  -7  594.12   59.49
   5  -1  -7  629.22   59.12
  -5  -1   7  767.99   61.17
  -5  -1   7  629.81   61.37
   5   1  -7  636.21   60.33
   5   1  -7  628.12   60.21
  -5   1   8    1.74    3.86
  -5   1   8    0.00    4.41
   5  -1  -8    0.54    4.30
   5  -1  -8    0.97    3.05
  -5  -1   8   -0.00    3.17
  -5  -1   8    0.00    3.64
   5   1  -8   -0.00    4.23
   5   1  -8   -0.00    4.25
  -5   1   9   34.56    7.88
  -5   1   9   46.52    9.02
   5  -1  -9   27.14    7.49
   5  -1  -9   37.02    7.55
  -5  -1   9   33.62    7.87
  -5  -1   9   44.86    9.67
   5   1  -9   52.13    9.50
   5   1  -9   43.25    8.58
  -5   1  10    2.63    3.27
  -5   1  10    5.37    4.27
   5  -1 -10    0.00    3.61
   5  -1 -10    0.00    3.03
  -5  -1  10   -0.00    4.67
  -5  -1  10   -0.00    4.36
   5   1 -10   -0.00    4.42
   5   1 -10    0.04    3.21
  -5   1  11  146.50   20.74
  -5   1  11  172.20   21.89
   5  -1 -11  156.68   21.21
   5  -1 -11  206.45   21.73
  -5  -1  11  213.03   22.62
  -5  -1  11  154.08   21.20
   5   1 -11  177.97   22.07
   5   1 -11  173.17   21.16
  -5   1  12   23.16    6.76
  -5   1  12   11.40    5.30
   5  -1 -12   17.43    6.43
   5  -1 -12    2.56    3.86
  -5  -1  12   24.32    7.29
  -5  -1  12    5.53    4.80
   5   1 -12    7.68    4.94
   5   1 -12   14.86    5.63
  -5   1  13  383.91   38.81
   5  -1 -13  360.12   38.89
   5  -1 -13  366.77   37.25
  -5  -1  13  388.79   38.70
  -5  -1  13  336.59   38.29
   5   1 -13  311.47   37.50
   5   1 -13  344.62   37.93
  -5   1  14   -0.00    3.32
   5  -1 -14   -0.00    3.04
   5  -1 -14    0.00    2.93
  -5  -1  14   -0.00    3.87
   5   1 -14    0.00    2.96
  -5   1  15   25.80    7.67
   5  -1 -15   38.51    9.31
   5  -1 -15   32.63    7.72
  -5  -1  15   26.56    8.41
   5   1 -15   30.63    8.28
   5   1 -15   23.88    7.13
  -5   1  16    2.33    3.17
   5  -1 -16    0.00    3.53
   5  -1 -16    1.55    2.33
  -5  -1  16    2.69    4.67
   5   1 -16    6.86    4.11
   5   1 -16    0.00    3.01
  -5   1  17   25.55    7.90
   5  -1 -17   39.37    9.97
  -5  -1  17   37.41    9.48
   5   1 -17   23.64    7.45
   5   1 -17   18.39    7.00
  -5   1  18    2.67    4.28
  -5  -1  18    0.63    3.81
  -5   1  19  131.52   20.38
  -5  -1  19  131.52   21.03
   5   1 -19  171.28   21.24
  -5   1  20    0.00    4.48
  -5  -1  20    2.10    4.80
   5   1 -20    3.23    4.19
  -5   1  21    2.40    4.90
   5  -1 -21    4.65    6.14
  -5  -1  21    1.65    4.98
   5   1 -21   -0.00    4.51
   5   1 -21    1.36    3.85
  -5   1  22    3.42    5.26
   5  -1 -22    8.04    6.94
  -5  -1  22    4.05    5.46
  -5   1  23   26.13    9.30
   5  -1 -23   27.60    9.46
  -5  -1  23   47.79   12.30
   5   1 -23   42.59   11.16
  -5   1  24   -0.00    3.88
   5  -1 -24    0.83    5.31
  -5  -1  24    3.47    5.14
   5   1 -24    4.35    5.10
  -5   1  25    6.85    6.08
   5  -1 -25   25.92    9.86
  -5  -1  25   11.72    7.92
   5   1 -25   12.19    6.52
  -5   1  26    3.14    4.96
   5  -1 -26    4.71    6.70
  -5  -1  26    0.00    3.87
   5   1 -26    0.79    5.27
  -5   1  27   38.94   12.28
   5  -1 -27   45.48   12.73
   5   1 -27   51.14   12.46
  -5   1  28    9.01    6.49
   5  -1 -28    6.69    6.89
   5   1 -28    5.09    5.88
   5  -1 -29   39.71   11.40
   5   1 -29   19.63    8.53
   5   1 -30    3.16    5.04
   5  -1 -31   -0.00    3.94
   5   1 -31    0.32    4.63
   5  -1 -32   -0.00    5.54
   5   1 -32    2.33    6.21
   5  -1 -33   18.43    9.35
   5   1 -33   28.44   10.68
   5  -1 -34    0.00    4.39
   5   1 -34    1.74    5.24
   5  -1 -35    7.11    7.85
   5   1 -35   -0.00    5.50
   5  -1 -36    0.96    6.25
   5   1 -36   -0.00    5.71
   5  -1 -37    5.91    6.59
   5   1 -37   -0.00    5.04
   5  -1 -38    0.00    7.34
   5   1 -38    0.00    6.98
   5  -1 -39    5.79    8.14
   5   1 -39    0.87    7.67
  -5   2   1    5.31    3.23
  -5   2   1    5.01    3.52
   5  -2  -1    5.30    3.27
   5  -2  -1    6.20    3.20
   5  -2  -1    6.09    2.78
  -5  -2   1    6.22    4.39
  -5  -2   1    5.33    3.62
  -5  -2   1    6.69    4.83
   5   2  -1    3.23    4.01
   5   2  -1    8.95    4.52
   5   2  -1    0.00    3.21
  -5   2   2    8.07    3.80
  -5   2   2   20.81    5.04
   5  -2  -2   14.29    4.39
   5  -2  -2   12.43    4.10
  -5  -2   2   16.38    6.14
  -5  -2   2   13.08    4.79
  -5  -2   2    8.87    5.46
   5   2  -2   13.80    5.28
   5   2  -2    3.25    4.35
  -5   2   3  195.07   20.66
  -5   2   3  184.42   20.82
   5  -2  -3  164.16   19.87
   5  -2  -3  186.24   19.71
  -5  -2   3  203.14   22.05
  -5  -2   3  166.80   21.56
   5   2  -3  231.24   23.32
   5   2  -3  182.23   21.77
  -5   2   4   64.03    9.68
  -5   2   4   59.08    9.84
   5  -2  -4   59.98    9.60
   5  -2  -4   78.66    9.88
  -5  -2   4   67.86   10.60
  -5  -2   4   70.60   11.50
   5   2  -4   59.82   10.55
   5   2  -4   62.31   10.78
  -5   2   5  598.21   53.11
  -5   2   5  598.95   53.45
   5  -2  -5  390.89   51.10
   5  -2  -5  564.35   52.23
  -5  -2   5  618.80   54.06
  -5  -2   5  556.36   54.39
   5   2  -5  574.15   54.57
   5   2  -5  651.36   55.35
  -5   2   6   11.23    4.59
  -5   2   6    7.82    3.81
   5  -2  -6    5.79    3.89
   5  -2  -6    2.74    3.00
  -5  -2   6    3.59    4.41
   5   2  -6    6.83    4.62
   5   2  -6    5.33    4.08
  -5   2   7   70.36   10.87
  -5   2   7   74.88   11.07
   5  -2  -7   50.12    9.55
   5  -2  -7   54.04    9.16
  -5  -2   7   83.38   11.89
  -5  -2   7   58.76   11.09
   5   2  -7   82.18   12.24
   5   2  -7   65.39   10.92
  -5   2   8    6.31    4.15
  -5   2   8   13.41    4.92
   5  -2  -8   16.69    5.38
   5  -2  -8   11.92    4.52
  -5  -2   8   11.50    4.67
  -5  -2   8    6.80    5.49
   5   2  -8   10.29    4.93
   5   2  -8   12.06    5.71
  -5   2   9  521.14   54.79
   5  -2  -9  616.93   56.56
   5  -2  -9  623.23   54.92
  -5  -2   9  536.37   55.13
  -5  -2   9  586.76   57.62
   5   2  -9  557.82   55.93
  -5   2  10    0.65    3.65
  -5   2  10    1.67    3.37
   5  -2 -10    2.01    3.08
   5  -2 -10    2.91    3.37
  -5  -2  10    1.38    2.97
  -5  -2  10    4.56    5.20
   5   2 -10    2.14    3.30
   5   2 -10    0.78    3.22
  -5   2  11    2.69    3.59
  -5   2  11   11.99    5.38
   5  -2 -11    8.81    5.01
  -5  -2  11   12.98    5.38
  -5  -2  11    7.94    4.93
   5   2 -11   -0.00    3.87
   5   2 -11    7.53    4.98
  -5   2  12   67.02   12.06
  -5   2  12   55.60   10.84
   5  -2 -12   69.68   12.25
   5  -2 -12   56.26   10.19
  -5  -2  12   89.48   13.03
  -5  -2  12   61.09   12.45
   5   2 -12   67.55   12.24
   5   2 -12   82.77   13.04
  -5   2  13   42.20   10.07
  -5   2  13   56.53   10.83
   5  -2 -13   47.19   10.50
   5  -2 -13   74.32   11.17
  -5  -2  13   55.27   11.58
   5   2 -13   63.09   11.54
   5   2 -13   55.33   10.74
  -5   2  14   32.41    8.28
   5  -2 -14   30.58    8.50
   5  -2 -14   22.69    6.54
  -5  -2  14   48.21   10.26
   5   2 -14   25.07    7.93
   5   2 -14   19.11    6.35
  -5   2  15  351.11   36.91
   5  -2 -15  243.15   34.21
  -5  -2  15  341.16   37.01
   5   2 -15  328.08   36.22
   5   2 -15  368.69   36.95
  -5   2  16    5.86    4.18
   5  -2 -16    2.31    4.30
  -5  -2  16    5.71    4.72
   5   2 -16   -0.00    3.97
   5   2 -16    2.33    3.55
  -5   2  17    9.94    5.67
   5  -2 -17   12.75    6.39
  -5  -2  17    6.75    5.53
   5   2 -17    6.41    4.86
  -5   2  18   -0.00    3.71
  -5  -2  18    1.66    5.21
   5   2 -18    0.53    3.26
  -5  -2  19   92.52   17.20
   5   2 -19  133.44   18.51
  -5  -2  20   34.21   10.15
   5   2 -20   58.18   11.72
   5  -2 -21    5.44    5.81
  -5  -2  21    6.48    5.49
   5   2 -21   -0.00    4.84
   5   2 -21    1.34    4.72
   5  -2 -22    7.95    7.27
  -5  -2  22    5.14    5.57
   5   2 -22    2.97    5.32
   5   2 -22    1.94    3.72
   5  -2 -23    8.05    6.74
  -5  -2  23    8.86    6.03
   5   2 -23    4.00    4.67
   5   2 -23   17.91    7.08
   5  -2 -24    0.66    5.54
  -5  -2  24    0.00    5.61
   5   2 -24    2.64    4.74
  -5   2  25   94.69   17.67
   5  -2 -25   92.67   17.69
   5   2 -25   68.61   15.34
   5  -2 -26    9.72    7.78
   5   2 -26    9.94    7.79
   5  -2 -27   52.62   12.82
   5   2 -27   45.17   12.08
   5  -2 -28    1.46    5.12
   5   2 -28    8.56    6.51
   5  -2 -29   26.53   10.03
   5   2 -29   13.84    7.89
   5  -2 -30   -0.00    6.69
   5   2 -30   -0.00    3.93
   5  -2 -31   29.20   10.85
   5   2 -31   14.28    8.33
   5  -2 -32    0.00    7.59
   5  -2 -33    6.41    6.04
   5  -2 -34    7.25    6.92
   5  -2 -35   16.94    8.44
   5   2 -35   14.94    7.60
   5  -2 -36   -0.00    6.24
   5   2 -36    4.44    5.52
   5  -2 -37    0.00    7.18
   5  -2 -38    0.00    4.96
  -5   3   1  295.25   28.69
   5  -3  -1  260.30   28.29
   5  -3  -1  294.62   28.23
   5  -3  -1  285.15   27.42
  -5  -3   1  312.77   32.26
  -5  -3   1  298.38   30.78
  -5  -3   1  276.48   31.41
   5   3  -1  247.76   30.53
   5   3  -1  306.85   32.11
   5   3  -1  348.34   32.38
  -5   3   2   54.37    8.29
  -5   3   2   68.11    9.08
   5  -3  -2   52.28    8.06
   5  -3  -2   47.41    6.90
  -5  -3   2   43.50    9.64
  -5  -3   2   47.27    9.20
  -5  -3   2   50.45    9.88
   5   3  -2   47.20   10.10
   5   3  -2   51.46   10.01
   5   3  -2   56.59    9.86
  -5   3   3  125.10   13.89
   5  -3  -3  100.70   12.93
  -5  -3   3   72.91   13.62
  -5  -3   3  112.97   14.76
  -5  -3   3   77.55   13.97
   5   3  -3  105.20   15.17
   5   3  -3  154.74   16.79
  -5   3   4   -0.00    3.36
  -5   3   4    5.01    3.76
   5  -3  -4    2.39    3.20
   5  -3  -4    2.16    2.63
  -5  -3   4    0.00    3.51
  -5  -3   4    0.00    4.48
   5   3  -4    6.82    4.36
   5   3  -4    0.00    3.91
  -5   3   5  184.92   21.00
  -5   3   5  193.32   20.84
   5  -3  -5  189.36   20.79
   5  -3  -5  178.36   19.74
  -5  -3   5  159.11   20.90
  -5  -3   5  196.75   23.17
   5   3  -5  171.17   21.80
   5   3  -5  246.91   24.54
[truncated: 832,158 more chars]
