# Supplementary material for: LED-pump-X-ray-multiprobe crystallography for sub-second timescales
Source: Commun Chem. 2022 Aug 26;5:102. doi: 10.1038/s42004-022-00716-1 (PMC9814726; doi:10.1038/s42004-022-00716-1)
Supplement: Supplementary file 10 — Supplementary Data 1 [file 42004_2022_716_MOESM10_ESM.zip › CIFs/8s_270K/270K_8s_t17_decay.cif]

 data_global

# SUBMISSION DETAILS
 
_publ_contact_author_name       'Hatcher, Lauren'
_publ_contact_author_address
;
School of Chemistry
Cardiff University
Main Building
Park Place 
Cardiff
CF10 3AT
United Kingdom
;
_publ_contact_author_email       'HatcherL1@cardiff.ac.uk'
_publ_requested_category          FM
_publ_section_comment
; 
?
;
_publ_section_references
;
Diamond General Data Aquisition (GDA) software: http://www.opengda.org/

XIA2: Winter, G. (2010) J. Appl. Cryst. 43, 186-190.
POINTLESS: Evans, P. (2006) Acta Cryst. D62, 72-82.
AIMLESS: Evans, P. R. and Murshudov, G. N. (2013) Acta Cryst. D69, 1204-1214.
DIALS: Winter, G., et al. Acta Cryst. (2018) D74, 85-97.
CCP4: Winn, M. D. et al. (2011) Acta Cryst. D67, 235-242.
   
SHELXL: Sheldrick G. M. (2015). Acta Cryst. C71, 3-8.
SHELXT:	Sheldrick, G. M. (2015). Acta Cryst. A71, 3-8.
 
OLEX2: Dolomanov, O.V.; Bourhis, L.J.; Gildea, R.J.; Howard, J.A.K.; Puschmann,
 H., OLEX2: A complete structure solution, refinement and analysis program 
 (2009). J. Appl. Cryst., 42, 339-341.

MERCURY: Macrae, C. F., Bruno, I. J., Chisholm, J. A., Edgington,
P. R., McCabe, P., Pidcock, E., Rodriguez-Monge, L., Taylor, R.,
van de Streek, J. & Wood, P. A. (2008). J. Appl. Cryst. 41, 466-470.
;

####
 
data_270K_8s_t17_decay
 
_audit_creation_method            'SHELXL-2018/3'
_shelx_SHELXL_version_number      '2018/3'
_chemical_name_systematic         
;
Nitro-(N,N,N',N'-tetrabutyldiethylenetriamine)palladium(II)
tetraphenylborate, tetrahydrofuran solvate
;
_chemical_name_common             ?
_chemical_melting_point           ?
_chemical_formula_moiety          
;
C20 H45 N4 O2 Pd, C24 H20 B, C4 H8 O
;
_chemical_formula_sum            'C48 H73 B N4 O3 Pd' 
_chemical_formula_weight          871.31

loop_
 _atom_type_symbol
 _atom_type_description
 _atom_type_scat_dispersion_real
 _atom_type_scat_dispersion_imag
 _atom_type_scat_source
 'C'  'C'   0.0010   0.0010
 'International Tables Vol C Tables 4.2.6.8 and 6.1.1.4'
 'H'  'H'   0.0000   0.0000
 'International Tables Vol C Tables 4.2.6.8 and 6.1.1.4'
 'B'  'B'   0.0000   0.0000
 'International Tables Vol C Tables 4.2.6.8 and 6.1.1.4'
 'N'  'N'   0.0030   0.0020
 'International Tables Vol C Tables 4.2.6.8 and 6.1.1.4'
 'O'  'O'   0.0050   0.0030
 'International Tables Vol C Tables 4.2.6.8 and 6.1.1.4'
 'Pd'  'Pd'  -2.5040   0.6150
 'International Tables Vol C Tables 4.2.6.8 and 6.1.1.4'
 
_space_group_crystal_system       monoclinic
_space_group_IT_number            14
_space_group_name_H-M_alt         'P 21/n'
_space_group_name_Hall            '-P 2yn'
 
_shelx_space_group_comment
;
The symmetry employed for this shelxl refinement is uniquely defined
by the following loop, which should always be used as a source of
symmetry information in preference to the above space-group names.
They are only intended as comments.
;
 
loop_
 _space_group_symop_operation_xyz
 'x, y, z'
 '-x+1/2, y+1/2, -z+1/2'
 '-x, -y, -z'
 'x-1/2, -y-1/2, z-1/2'
 
_cell_length_a                    11.6773(4)
_cell_length_b                    13.5796(4)
_cell_length_c                    30.2007(10)
_cell_angle_alpha                 90
_cell_angle_beta                  93.408(3)
_cell_angle_gamma                 90
_cell_volume                      4780.5(3)
_cell_formula_units_Z             4
_cell_measurement_temperature     270(2)
_cell_measurement_reflns_used     8046
_cell_measurement_theta_max       20.7338489537
_cell_measurement_theta_min       1.24739350675
 
_exptl_crystal_description        Plate
_exptl_crystal_colour             Yellow
_exptl_crystal_density_meas       ?
_exptl_crystal_density_method     ?
_exptl_crystal_density_diffrn     1.211          
_exptl_crystal_F_000              1856
_exptl_transmission_factor_min    ?
_exptl_transmission_factor_max    ?
_exptl_crystal_size_max           0.100
_exptl_crystal_size_mid           0.100
_exptl_crystal_size_min           0.050
_exptl_absorpt_coefficient_mu     0.202
_shelx_estimated_absorpt_T_min    0.980
_shelx_estimated_absorpt_T_max    0.990
_exptl_absorpt_correction_T_min   0.99538163957
_exptl_absorpt_correction_T_max   1.0
_exptl_absorpt_correction_type    empirical
_exptl_absorpt_process_details    
;
CCP4 7.0.048: AIMLESS, version 0.5.32 : 29/03/17
Scaling & analysis of unmerged intensities, absorption correction using spherical harmonics
;
_exptl_absorpt_special_details    ?
_diffrn_ambient_temperature       270(2)
_diffrn_radiation_wavelength      0.534
_diffrn_measurement_device_type   'Photon counting pixel array'
_diffrn_radiation_type            Synchrotron
_diffrn_measurement_method        'shutterless scans'
_diffrn_radiation_source          'Diamond Light Source Beamline I19-2'
_diffrn_radiation_monochromator   'Silicon 111'
_diffrn_detector_area_resol_mean  ?
_diffrn_reflns_number             34400
_diffrn_reflns_av_unetI/netI      0.1072
_diffrn_reflns_av_R_equivalents   0.0896
_diffrn_reflns_limit_h_min        -14
_diffrn_reflns_limit_h_max        14
_diffrn_reflns_limit_k_min        -16
_diffrn_reflns_limit_k_max        16
_diffrn_reflns_limit_l_min        -33
_diffrn_reflns_limit_l_max        37
_diffrn_reflns_theta_min          1.236
_diffrn_reflns_theta_max          19.496
_diffrn_reflns_theta_full         18.687
_diffrn_measured_fraction_theta_max   0.996
_diffrn_measured_fraction_theta_full  0.996
_diffrn_reflns_Laue_measured_fraction_max    0.996
_diffrn_reflns_Laue_measured_fraction_full   0.996
_diffrn_reflns_point_group_measured_fraction_max   0.996
_diffrn_reflns_point_group_measured_fraction_full  0.996
_reflns_number_total              9737
_reflns_number_gt                 4690
_reflns_threshold_expression      'I > 2\s(I)'
_reflns_Friedel_coverage          0.000
_reflns_Friedel_fraction_max      .
_reflns_Friedel_fraction_full     .
 
_reflns_special_details
;
 Reflections were merged by SHELXL according to the crystal
 class for the calculation of statistics and refinement.
 
 _reflns_Friedel_fraction is defined as the number of unique
 Friedel pairs measured divided by the number that would be
 possible theoretically, ignoring centric projections and
 systematic absences.
;
 
_computing_data_collection        'Diamond GDA (http://www.opengda.org/)'
_computing_cell_refinement        'DIALS (Winter, 2018)'
_computing_data_reduction         'XIA2 (Winter 2010)'
_computing_structure_solution     'SHELXT (Sheldrick, 2015)'
_computing_structure_refinement   'SHELXL (Sheldrick, 2015)'
_computing_molecular_graphics     'OLEX2 (Dolomanov et al., 2009)'
_computing_publication_material   'MERCURY (Macrae et al., 2008)'
_refine_special_details           ?
_refine_ls_structure_factor_coef  Fsqd
_refine_ls_matrix_type            full
_refine_ls_weighting_scheme       calc
_refine_ls_weighting_details
'w=1/[\s^2^(Fo^2^)+(0.0609P)^2^] where P=(Fo^2^+2Fc^2^)/3'
_atom_sites_solution_primary      ?
_atom_sites_solution_secondary    ?
_atom_sites_solution_hydrogens    geom
_refine_ls_hydrogen_treatment     constr
_refine_ls_extinction_method      none
_refine_ls_extinction_coef        .
_refine_ls_number_reflns          9737
_refine_ls_number_parameters      523
_refine_ls_number_restraints      490
_refine_ls_R_factor_all           0.1205
_refine_ls_R_factor_gt            0.0581
_refine_ls_wR_factor_ref          0.1495
_refine_ls_wR_factor_gt           0.1258
_refine_ls_goodness_of_fit_ref    0.874
_refine_ls_restrained_S_all       0.877
_refine_ls_shift/su_max           0.001
_refine_ls_shift/su_mean          0.000
 
loop_
 _atom_site_label
 _atom_site_type_symbol
 _atom_site_fract_x
 _atom_site_fract_y
 _atom_site_fract_z
 _atom_site_U_iso_or_equiv
 _atom_site_adp_type
 _atom_site_occupancy
 _atom_site_site_symmetry_order  
 _atom_site_calc_flag
 _atom_site_refinement_flags_posn
 _atom_site_refinement_flags_adp
 _atom_site_refinement_flags_occupancy
 _atom_site_disorder_assembly
 _atom_site_disorder_group
Pd1 Pd 0.33981(3) 0.77499(2) 0.34641(2) 0.05558(15) Uani 1 1 d . . . . .
N2 N 0.3458(3) 0.9278(2) 0.33742(11) 0.0653(9) Uani 1 1 d . . . . .
N3 N 0.4536(3) 0.7984(2) 0.39809(10) 0.0564(8) Uani 1 1 d . . . . .
H3 H 0.530762 0.788139 0.387802 0.068 Uiso 1 1 calc R U . . .
N4 N 0.3315(3) 0.6314(2) 0.37132(11) 0.0579(8) Uani 1 1 d . . . . .
C1 C 0.4412(4) 0.9635(3) 0.36929(14) 0.0713(12) Uani 1 1 d . . . . .
H1A H 0.429230 1.032330 0.376215 0.086 Uiso 1 1 calc R U . . .
H1B H 0.514126 0.957622 0.355700 0.086 Uiso 1 1 calc R U . . .
C2 C 0.4439(4) 0.9031(3) 0.41147(14) 0.0699(11) Uani 1 1 d . . . . .
H2A H 0.509085 0.921867 0.431091 0.084 Uiso 1 1 calc R U . . .
H2B H 0.374323 0.913428 0.426840 0.084 Uiso 1 1 calc R U . . .
C3 C 0.4339(4) 0.7234(3) 0.43252(14) 0.0623(10) Uani 1 1 d . . . . .
H3A H 0.364939 0.738510 0.447548 0.075 Uiso 1 1 calc R U . . .
H3B H 0.498305 0.721269 0.454334 0.075 Uiso 1 1 calc R U . . .
C4 C 0.4214(3) 0.6266(3) 0.40863(13) 0.0621(10) Uani 1 1 d . . . . .
H4A H 0.494220 0.608606 0.397044 0.075 Uiso 1 1 calc R U . . .
H4B H 0.401046 0.575908 0.429397 0.075 Uiso 1 1 calc R U . . .
C5 C 0.2308(4) 0.9657(3) 0.35087(16) 0.0759(12) Uani 1 1 d . . . . .
H5A H 0.171326 0.934354 0.332005 0.091 Uiso 1 1 calc R U . . .
H5B H 0.220655 0.944201 0.381006 0.091 Uiso 1 1 calc R U . . .
C6 C 0.2108(4) 1.0758(3) 0.34890(19) 0.1053(17) Uani 1 1 d . . . . .
H6A H 0.216193 1.098449 0.318626 0.126 Uiso 1 1 calc R U . . .
H6B H 0.269953 1.108858 0.367269 0.126 Uiso 1 1 calc R U . . .
C7 C 0.0934(5) 1.1030(4) 0.3648(2) 0.131(2) Uani 1 1 d . . . . .
H7A H 0.034653 1.064439 0.348731 0.157 Uiso 1 1 calc R U . . .
H7B H 0.090959 1.087466 0.396106 0.157 Uiso 1 1 calc R U . . .
C8 C 0.0695(7) 1.2100(5) 0.3578(3) 0.204(4) Uani 1 1 d . . . . .
H8A H 0.038847 1.220455 0.327980 0.307 Uiso 1 1 calc R U . . .
H8B H 0.139399 1.246669 0.362685 0.307 Uiso 1 1 calc R U . . .
H8C H 0.014893 1.231701 0.378257 0.307 Uiso 1 1 calc R U . . .
C9 C 0.3654(4) 0.9600(3) 0.29139(14) 0.0699(11) Uani 1 1 d . . . . .
H9A H 0.374732 1.031021 0.291380 0.084 Uiso 1 1 calc R U . . .
H9B H 0.297383 0.944766 0.272641 0.084 Uiso 1 1 calc R U . . .
C10 C 0.4672(4) 0.9146(4) 0.27126(15) 0.0798(13) Uani 1 1 d . . . . .
H10A H 0.463025 0.843540 0.273806 0.096 Uiso 1 1 calc R U . . .
H10B H 0.536901 0.936508 0.287379 0.096 Uiso 1 1 calc R U . . .
C11 C 0.4715(4) 0.9428(4) 0.22278(16) 0.1011(16) Uani 1 1 d . . . . .
H11A H 0.406456 0.913509 0.206178 0.121 Uiso 1 1 calc R U . . .
H11B H 0.464622 1.013774 0.220040 0.121 Uiso 1 1 calc R U . . .
C12 C 0.5789(5) 0.9106(6) 0.2031(2) 0.149(3) Uani 1 1 d . . . . .
H12A H 0.577829 0.931286 0.172640 0.224 Uiso 1 1 calc R U . . .
H12B H 0.584720 0.840130 0.204538 0.224 Uiso 1 1 calc R U . . .
H12C H 0.643699 0.939531 0.219258 0.224 Uiso 1 1 calc R U . . .
C13 C 0.2118(3) 0.6241(3) 0.38879(15) 0.0674(11) Uani 1 1 d . . . . .
H13A H 0.204031 0.676172 0.410398 0.081 Uiso 1 1 calc R U . . .
H13B H 0.156248 0.636868 0.364316 0.081 Uiso 1 1 calc R U . . .
C14 C 0.1806(4) 0.5282(3) 0.40997(17) 0.0811(14) Uani 1 1 d . . . . .
H14A H 0.233226 0.515330 0.435379 0.097 Uiso 1 1 calc R U . . .
H14B H 0.187789 0.474946 0.388893 0.097 Uiso 1 1 calc R U . . .
C15 C 0.0592(4) 0.5311(4) 0.42473(18) 0.0895(15) Uani 1 1 d . . . . .
H15A H 0.053014 0.584561 0.445768 0.107 Uiso 1 1 calc R U . . .
H15B H 0.007549 0.545505 0.399206 0.107 Uiso 1 1 calc R U . . .
C16 C 0.0210(4) 0.4372(4) 0.44583(19) 0.1061(18) Uani 1 1 d . . . . .
H16A H 0.023170 0.384322 0.424793 0.159 Uiso 1 1 calc R U . . .
H16B H -0.055861 0.444970 0.454919 0.159 Uiso 1 1 calc R U . . .
H16C H 0.071370 0.422356 0.471243 0.159 Uiso 1 1 calc R U . . .
C17 C 0.3502(4) 0.5510(3) 0.33869(15) 0.0715(12) Uani 1 1 d . . . . .
H17A H 0.355644 0.488853 0.354498 0.086 Uiso 1 1 calc R U . . .
H17B H 0.283711 0.547519 0.317930 0.086 Uiso 1 1 calc R U . . .
C18 C 0.4549(4) 0.5631(4) 0.31306(16) 0.0850(14) Uani 1 1 d . . . . .
H18A H 0.522461 0.564456 0.333368 0.102 Uiso 1 1 calc R U . . .
H18B H 0.450849 0.625162 0.297163 0.102 Uiso 1 1 calc R U . . .
C19 C 0.4652(5) 0.4787(4) 0.2802(2) 0.130(2) Uani 1 1 d . . . . .
H19A H 0.459344 0.416969 0.296019 0.157 Uiso 1 1 calc R U . . .
H19B H 0.400778 0.482143 0.258415 0.157 Uiso 1 1 calc R U . . .
C20 C 0.5675(6) 0.4779(5) 0.2576(2) 0.168(3) Uani 1 1 d . . . . .
H20A H 0.576733 0.414663 0.244059 0.252 Uiso 1 1 calc R U . . .
H20B H 0.631470 0.490481 0.278271 0.252 Uiso 1 1 calc R U . . .
H20C H 0.563874 0.527960 0.235126 0.252 Uiso 1 1 calc R U . . .
C21 C 0.6562(3) 0.3746(3) 0.42722(15) 0.0610(10) Uani 1 1 d . . . . .
C22 C 0.7092(3) 0.4238(3) 0.39367(16) 0.0762(13) Uani 1 1 d . . . . .
H22 H 0.726218 0.389415 0.368253 0.091 Uiso 1 1 calc R U . . .
C23 C 0.7371(4) 0.5216(4) 0.3971(2) 0.0945(16) Uani 1 1 d . . . . .
H23 H 0.771167 0.552125 0.373609 0.113 Uiso 1 1 calc R U . . .
C24 C 0.7163(4) 0.5760(4) 0.4341(2) 0.0912(15) Uani 1 1 d . . . . .
H24 H 0.738979 0.641513 0.436718 0.109 Uiso 1 1 calc R U . . .
C25 C 0.6607(4) 0.5299(3) 0.46709(18) 0.0823(14) Uani 1 1 d . . . . .
H25 H 0.642842 0.565283 0.492143 0.099 Uiso 1 1 calc R U . . .
C26 C 0.6310(4) 0.4320(3) 0.46358(15) 0.0695(11) Uani 1 1 d . . . . .
H26 H 0.592636 0.403123 0.486363 0.083 Uiso 1 1 calc R U . . .
C27 C 0.7341(3) 0.2015(3) 0.45924(15) 0.0645(11) Uani 1 1 d . . . . .
C28 C 0.8090(4) 0.2499(3) 0.48808(17) 0.0760(13) Uani 1 1 d . . . . .
H28 H 0.804424 0.318180 0.489372 0.091 Uiso 1 1 calc R U . . .
C29 C 0.8916(4) 0.2030(4) 0.51562(19) 0.0955(17) Uani 1 1 d . . . . .
H29 H 0.939569 0.239963 0.534874 0.115 Uiso 1 1 calc R U . . .
C30 C 0.9025(4) 0.1047(4) 0.5145(2) 0.1069(19) Uani 1 1 d . . . . .
H30 H 0.956527 0.073025 0.533380 0.128 Uiso 1 1 calc R U . . .
C31 C 0.8327(4) 0.0517(4) 0.4853(2) 0.1064(18) Uani 1 1 d . . . . .
H31 H 0.840211 -0.016428 0.483770 0.128 Uiso 1 1 calc R U . . .
C32 C 0.7506(4) 0.0995(3) 0.45774(19) 0.0941(16) Uani 1 1 d . . . . .
H32 H 0.705054 0.062406 0.437676 0.113 Uiso 1 1 calc R U . . .
C33 C 0.5048(4) 0.2300(3) 0.44468(14) 0.0610(10) Uani 1 1 d . . . . .
C34 C 0.4786(4) 0.1459(3) 0.46697(14) 0.0656(11) Uani 1 1 d . . . . .
H34 H 0.537327 0.101184 0.473916 0.079 Uiso 1 1 calc R U . . .
C35 C 0.3698(4) 0.1236(3) 0.47971(16) 0.0766(13) Uani 1 1 d . . . . .
H35 H 0.356869 0.064681 0.494287 0.092 Uiso 1 1 calc R U . . .
C36 C 0.2803(4) 0.1884(3) 0.47091(18) 0.0857(14) Uani 1 1 d . . . . .
H36 H 0.207305 0.175221 0.480138 0.103 Uiso 1 1 calc R U . . .
C37 C 0.3028(4) 0.2727(3) 0.4481(2) 0.0943(17) Uani 1 1 d . . . . .
H37 H 0.243869 0.316958 0.440832 0.113 Uiso 1 1 calc R U . . .
C38 C 0.4118(4) 0.2923(3) 0.43589(18) 0.0866(15) Uani 1 1 d . . . . .
H38 H 0.424225 0.350689 0.420835 0.104 Uiso 1 1 calc R U . . .
C39 C 0.6356(4) 0.2129(3) 0.37476(16) 0.0758(12) Uani 1 1 d . . . . .
C40 C 0.5430(5) 0.2199(3) 0.34464(18) 0.0911(15) Uani 1 1 d . . . . .
H40 H 0.473848 0.243542 0.354199 0.109 Uiso 1 1 calc R U . . .
C41 C 0.5490(6) 0.1924(4) 0.2993(2) 0.1094(19) Uani 1 1 d . . . . .
H41 H 0.485336 0.199547 0.279585 0.131 Uiso 1 1 calc R U . . .
C42 C 0.6477(7) 0.1559(5) 0.2855(3) 0.142(3) Uani 1 1 d . . . . .
H42 H 0.652425 0.138581 0.255832 0.170 Uiso 1 1 calc R U . . .
C43 C 0.7412(7) 0.1439(6) 0.3143(2) 0.158(3) Uani 1 1 d . . . . .
H43 H 0.808268 0.116090 0.304805 0.189 Uiso 1 1 calc R U . . .
C44 C 0.7346(5) 0.1737(5) 0.3579(2) 0.124(2) Uani 1 1 d . . . . .
H44 H 0.799622 0.167270 0.376943 0.149 Uiso 1 1 calc R U . . .
B1 B 0.6318(5) 0.2549(4) 0.42664(19) 0.0665(10) Uani 1 1 d . . . . .
O3 O 0.6828(3) 0.8056(3) 0.36369(13) 0.1025(11) Uani 0.638(16) 1 d D . P A 1
C45 C 0.7289(9) 0.7591(11) 0.3267(4) 0.1049(19) Uani 0.638(16) 1 d D . P A 1
H45A H 0.706178 0.794980 0.299784 0.126 Uiso 0.638(16) 1 calc R U P A 1
H45B H 0.699571 0.692501 0.323710 0.126 Uiso 0.638(16) 1 calc R U P A 1
C46 C 0.8542(9) 0.7571(13) 0.3329(5) 0.126(2) Uani 0.638(16) 1 d D . P A 1
H46A H 0.889057 0.783816 0.307118 0.152 Uiso 0.638(16) 1 calc R U P A 1
H46B H 0.881444 0.690254 0.337768 0.152 Uiso 0.638(16) 1 calc R U P A 1
C47 C 0.8819(8) 0.8192(13) 0.3727(4) 0.126(2) Uani 0.638(16) 1 d D . P A 1
H47A H 0.929239 0.782626 0.394431 0.152 Uiso 0.638(16) 1 calc R U P A 1
H47B H 0.923656 0.877523 0.364443 0.152 Uiso 0.638(16) 1 calc R U P A 1
C48 C 0.7763(8) 0.8465(10) 0.3907(4) 0.1049(19) Uani 0.638(16) 1 d D . P A 1
H48A H 0.769615 0.917626 0.391436 0.126 Uiso 0.638(16) 1 calc R U P A 1
H48B H 0.774149 0.821949 0.420802 0.126 Uiso 0.638(16) 1 calc R U P A 1
O3A O 0.6828(3) 0.8056(3) 0.36369(13) 0.1025(11) Uani 0.362(16) 1 d D . P A 2
C45A C 0.7459(15) 0.7839(19) 0.3252(6) 0.1049(19) Uani 0.362(16) 1 d D . P A 2
H45C H 0.733039 0.834159 0.302604 0.126 Uiso 0.362(16) 1 calc R U P A 2
H45D H 0.723487 0.720454 0.312638 0.126 Uiso 0.362(16) 1 calc R U P A 2
C46A C 0.8671(14) 0.7827(19) 0.3422(11) 0.126(2) Uani 0.362(16) 1 d D . P A 2
H46C H 0.885088 0.728088 0.362095 0.152 Uiso 0.362(16) 1 calc R U P A 2
H46D H 0.920580 0.784880 0.318819 0.152 Uiso 0.362(16) 1 calc R U P A 2
C47A C 0.8575(15) 0.8767(19) 0.3653(7) 0.126(2) Uani 0.362(16) 1 d D . P A 2
H47C H 0.915136 0.880634 0.389688 0.152 Uiso 0.362(16) 1 calc R U P A 2
H47D H 0.869776 0.930678 0.345068 0.152 Uiso 0.362(16) 1 calc R U P A 2
C48A C 0.7472(15) 0.8837(14) 0.3815(6) 0.1049(19) Uani 0.362(16) 1 d D . P A 2
H48C H 0.751862 0.880101 0.413595 0.126 Uiso 0.362(16) 1 calc R U P A 2
H48D H 0.711821 0.945790 0.372592 0.126 Uiso 0.362(16) 1 calc R U P A 2
O1 O 0.1249(3) 0.7600(3) 0.29891(11) 0.1254(12) Uani 0.967(5) 1 d D . P B 3
O2 O 0.2615(3) 0.72389(19) 0.25980(11) 0.1254(12) Uani 0.967(5) 1 d D . P B 3
N1 N 0.2257(3) 0.74943(12) 0.29445(9) 0.0802(11) Uani 0.967(5) 1 d D . P B 3
O1A O 0.224(2) 0.7547(2) 0.3022(4) 0.1254(12) Uani 0.033(5) 1 d D . P B 4
O2A O 0.3292(18) 0.7132(4) 0.2514(6) 0.1254(12) Uani 0.033(5) 1 d D . P B 4
N1A N 0.2233(17) 0.7275(3) 0.2609(4) 0.0802(11) Uani 0.033(5) 1 d D . P B 4
 
loop_
 _atom_site_aniso_label
 _atom_site_aniso_U_11
 _atom_site_aniso_U_22
 _atom_site_aniso_U_33
 _atom_site_aniso_U_23
 _atom_site_aniso_U_13
 _atom_site_aniso_U_12
Pd1 0.0543(2) 0.0586(2) 0.0533(3) 0.00126(18) -0.00159(17) -0.00245(16)
N2 0.0682(19) 0.065(2) 0.062(2) 0.0090(16) -0.0033(15) 0.0015(15)
N3 0.0586(19) 0.0608(16) 0.049(2) -0.0012(14) -0.0025(16) -0.0025(15)
N4 0.0561(17) 0.0589(18) 0.058(2) -0.0018(15) -0.0007(13) -0.0012(15)
C1 0.083(3) 0.065(3) 0.065(3) 0.003(2) -0.007(2) -0.006(2)
C2 0.085(3) 0.0607(19) 0.063(3) 0.0000(18) -0.005(2) -0.001(2)
C3 0.067(3) 0.068(2) 0.051(2) 0.0061(15) -0.006(2) -0.002(2)
C4 0.057(2) 0.067(2) 0.062(3) 0.0056(19) -0.0045(18) 0.0007(19)
C5 0.080(2) 0.070(2) 0.079(3) -0.001(3) 0.006(2) 0.005(2)
C6 0.122(4) 0.074(2) 0.118(5) 0.001(3) -0.009(3) 0.024(3)
C7 0.120(4) 0.104(4) 0.167(6) -0.030(4) -0.015(4) 0.042(3)
C8 0.179(7) 0.100(4) 0.327(12) -0.049(5) -0.037(8) 0.052(4)
C9 0.076(3) 0.070(3) 0.063(2) 0.014(2) -0.003(2) -0.003(2)
C10 0.078(3) 0.091(3) 0.070(3) 0.015(3) 0.005(2) -0.002(2)
C11 0.113(4) 0.120(4) 0.072(3) 0.013(3) 0.014(3) -0.014(3)
C12 0.119(5) 0.227(8) 0.104(5) -0.011(5) 0.031(4) -0.010(4)
C13 0.054(2) 0.070(2) 0.077(3) 0.006(2) -0.002(2) -0.0047(19)
C14 0.073(3) 0.075(3) 0.096(4) 0.012(3) 0.014(3) -0.006(2)
C15 0.076(3) 0.090(3) 0.105(4) 0.000(3) 0.025(3) -0.013(2)
C16 0.092(4) 0.093(3) 0.137(5) 0.009(3) 0.030(3) -0.014(3)
C17 0.082(3) 0.061(2) 0.071(3) -0.0089(19) -0.001(2) 0.000(2)
C18 0.087(3) 0.097(3) 0.071(3) -0.013(2) 0.007(2) 0.011(3)
C19 0.143(5) 0.130(5) 0.123(5) -0.047(4) 0.045(4) -0.003(4)
C20 0.181(6) 0.176(7) 0.156(7) -0.026(5) 0.084(5) 0.020(5)
C21 0.056(2) 0.0625(19) 0.064(3) 0.0079(17) -0.0051(19) 0.0009(18)
C22 0.069(3) 0.079(2) 0.081(3) 0.012(2) 0.009(2) -0.009(2)
C23 0.074(3) 0.076(3) 0.134(4) 0.024(3) 0.015(3) -0.011(2)
C24 0.069(3) 0.061(3) 0.141(4) 0.015(2) -0.014(3) -0.002(2)
C25 0.081(3) 0.061(2) 0.101(4) 0.001(2) -0.023(3) 0.005(2)
C26 0.079(3) 0.062(2) 0.067(3) 0.0060(19) -0.005(2) 0.003(2)
C27 0.062(2) 0.059(2) 0.073(3) 0.0011(19) 0.0102(18) 0.0029(17)
C28 0.067(3) 0.072(3) 0.088(3) -0.006(2) -0.003(2) 0.0108(19)
C29 0.080(3) 0.096(3) 0.107(4) -0.008(3) -0.017(3) 0.021(3)
C30 0.079(3) 0.095(3) 0.145(5) 0.013(3) -0.008(3) 0.026(3)
C31 0.079(3) 0.076(3) 0.164(5) 0.016(3) 0.001(3) 0.012(2)
C32 0.078(3) 0.061(2) 0.142(5) -0.003(3) -0.002(3) 0.006(2)
C33 0.066(2) 0.053(2) 0.063(3) -0.0029(19) -0.0041(19) -0.0021(16)
C34 0.068(2) 0.056(2) 0.072(3) 0.002(2) -0.004(2) -0.0030(19)
C35 0.072(2) 0.075(3) 0.083(3) 0.006(2) 0.002(2) -0.0066(18)
C36 0.070(3) 0.076(3) 0.111(4) -0.003(3) 0.007(3) -0.004(2)
C37 0.067(2) 0.069(3) 0.147(5) 0.006(3) 0.004(3) 0.004(2)
C38 0.072(2) 0.063(3) 0.124(5) 0.013(3) 0.005(3) 0.0061(19)
C39 0.093(3) 0.070(3) 0.064(2) 0.000(2) 0.0046(19) -0.008(2)
C40 0.118(3) 0.076(3) 0.077(3) 0.008(3) -0.018(3) -0.026(3)
C41 0.165(5) 0.085(4) 0.075(3) 0.006(3) -0.016(3) -0.041(4)
C42 0.207(7) 0.122(5) 0.098(5) -0.006(4) 0.020(4) -0.019(5)
C43 0.190(6) 0.185(7) 0.102(4) -0.031(5) 0.036(4) 0.035(6)
C44 0.118(4) 0.156(5) 0.098(4) -0.024(4) 0.021(3) 0.020(4)
B1 0.068(2) 0.063(2) 0.068(3) -0.001(2) 0.002(2) 0.0000(19)
O3 0.083(2) 0.108(3) 0.117(3) -0.015(2) 0.0133(19) -0.0056(18)
C45 0.094(2) 0.106(5) 0.116(3) -0.017(3) 0.011(2) -0.005(2)
C46 0.090(2) 0.136(7) 0.155(5) -0.033(4) 0.015(2) -0.011(3)
C47 0.090(2) 0.136(7) 0.155(5) -0.033(4) 0.015(2) -0.011(3)
C48 0.094(2) 0.106(5) 0.116(3) -0.017(3) 0.011(2) -0.005(2)
O3A 0.083(2) 0.108(3) 0.117(3) -0.015(2) 0.0133(19) -0.0056(18)
C45A 0.094(2) 0.106(5) 0.116(3) -0.017(3) 0.011(2) -0.005(2)
C46A 0.090(2) 0.136(7) 0.155(5) -0.033(4) 0.015(2) -0.011(3)
C47A 0.090(2) 0.136(7) 0.155(5) -0.033(4) 0.015(2) -0.011(3)
C48A 0.094(2) 0.106(5) 0.116(3) -0.017(3) 0.011(2) -0.005(2)
O1 0.0818(18) 0.205(3) 0.0867(18) -0.0305(18) -0.0152(16) 0.0058(17)
O2 0.0818(18) 0.205(3) 0.0867(18) -0.0305(18) -0.0152(16) 0.0058(17)
N1 0.083(2) 0.082(3) 0.074(2) 0.0059(19) -0.009(2) 0.0008(19)
O1A 0.0818(18) 0.205(3) 0.0867(18) -0.0305(18) -0.0152(16) 0.0058(17)
O2A 0.0818(18) 0.205(3) 0.0867(18) -0.0305(18) -0.0152(16) 0.0058(17)
N1A 0.083(2) 0.082(3) 0.074(2) 0.0059(19) -0.009(2) 0.0008(19)
 
_geom_special_details
;
 All esds (except the esd in the dihedral angle between two l.s. planes)
 are estimated using the full covariance matrix.  The cell esds are taken
 into account individually in the estimation of esds in distances, angles
 and torsion angles; correlations between esds in cell parameters are only
 used when they are defined by crystal symmetry.  An approximate (isotropic)
 treatment of cell esds is used for estimating esds involving l.s. planes.
;
 
loop_
 _geom_bond_atom_site_label_1
 _geom_bond_atom_site_label_2
 _geom_bond_distance
 _geom_bond_site_symmetry_2
 _geom_bond_publ_flag
Pd1 O1A 1.87(2) . ?
Pd1 N3 2.014(3) . ?
Pd1 N1 2.027(3) . ?
Pd1 N2 2.094(3) . ?
Pd1 N4 2.094(3) . ?
N2 C9 1.488(5) . ?
N2 C1 1.508(5) . ?
N2 C5 1.517(5) . ?
N3 C3 1.483(5) . ?
N3 C2 1.485(5) . ?
N3 H3 0.9800 . ?
N4 C4 1.495(4) . ?
N4 C17 1.495(5) . ?
N4 C13 1.526(5) . ?
C1 C2 1.514(5) . ?
C1 H1A 0.9700 . ?
C1 H1B 0.9700 . ?
C2 H2A 0.9700 . ?
C2 H2B 0.9700 . ?
C3 C4 1.502(5) . ?
C3 H3A 0.9700 . ?
C3 H3B 0.9700 . ?
C4 H4A 0.9700 . ?
C4 H4B 0.9700 . ?
C5 C6 1.514(6) . ?
C5 H5A 0.9700 . ?
C5 H5B 0.9700 . ?
C6 C7 1.525(7) . ?
C6 H6A 0.9700 . ?
C6 H6B 0.9700 . ?
C7 C8 1.493(8) . ?
C7 H7A 0.9700 . ?
C7 H7B 0.9700 . ?
C8 H8A 0.9600 . ?
C8 H8B 0.9600 . ?
C8 H8C 0.9600 . ?
C9 C10 1.500(6) . ?
C9 H9A 0.9700 . ?
C9 H9B 0.9700 . ?
C10 C11 1.517(6) . ?
C10 H10A 0.9700 . ?
C10 H10B 0.9700 . ?
C11 C12 1.487(7) . ?
C11 H11A 0.9700 . ?
C11 H11B 0.9700 . ?
C12 H12A 0.9600 . ?
C12 H12B 0.9600 . ?
C12 H12C 0.9600 . ?
C13 C14 1.506(5) . ?
C13 H13A 0.9700 . ?
C13 H13B 0.9700 . ?
C14 C15 1.511(6) . ?
C14 H14A 0.9700 . ?
C14 H14B 0.9700 . ?
C15 C16 1.506(6) . ?
C15 H15A 0.9700 . ?
C15 H15B 0.9700 . ?
C16 H16A 0.9600 . ?
C16 H16B 0.9600 . ?
C16 H16C 0.9600 . ?
C17 C18 1.494(5) . ?
C17 H17A 0.9700 . ?
C17 H17B 0.9700 . ?
C18 C19 1.525(6) . ?
C18 H18A 0.9700 . ?
C18 H18B 0.9700 . ?
C19 C20 1.410(7) . ?
C19 H19A 0.9700 . ?
C19 H19B 0.9700 . ?
C20 H20A 0.9600 . ?
C20 H20B 0.9600 . ?
C20 H20C 0.9600 . ?
C21 C22 1.389(6) . ?
C21 C26 1.392(6) . ?
C21 B1 1.651(6) . ?
C22 C23 1.370(6) . ?
C22 H22 0.9300 . ?
C23 C24 1.374(7) . ?
C23 H23 0.9300 . ?
C24 C25 1.372(6) . ?
C24 H24 0.9300 . ?
C25 C26 1.376(6) . ?
C25 H25 0.9300 . ?
C26 H26 0.9300 . ?
C27 C28 1.366(6) . ?
C27 C32 1.399(5) . ?
C27 B1 1.668(7) . ?
C28 C29 1.390(6) . ?
C28 H28 0.9300 . ?
C29 C30 1.341(7) . ?
C29 H29 0.9300 . ?
C30 C31 1.371(7) . ?
C30 H30 0.9300 . ?
C31 C32 1.392(6) . ?
C31 H31 0.9300 . ?
C32 H32 0.9300 . ?
C33 C34 1.370(5) . ?
C33 C38 1.389(5) . ?
C33 B1 1.645(7) . ?
C34 C35 1.383(5) . ?
C34 H34 0.9300 . ?
C35 C36 1.379(6) . ?
C35 H35 0.9300 . ?
C36 C37 1.370(6) . ?
C36 H36 0.9300 . ?
C37 C38 1.372(6) . ?
C37 H37 0.9300 . ?
C38 H38 0.9300 . ?
C39 C40 1.375(6) . ?
C39 C44 1.396(7) . ?
C39 B1 1.670(7) . ?
C40 C41 1.424(7) . ?
C40 H40 0.9300 . ?
C41 C42 1.345(8) . ?
C41 H41 0.9300 . ?
C42 C43 1.365(9) . ?
C42 H42 0.9300 . ?
C43 C44 1.383(8) . ?
C43 H43 0.9300 . ?
C44 H44 0.9300 . ?
O3 C45 1.418(9) . ?
O3 C48 1.434(8) . ?
C45 C46 1.464(10) . ?
C45 H45A 0.9700 . ?
C45 H45B 0.9700 . ?
C46 C47 1.488(12) . ?
C46 H46A 0.9700 . ?
C46 H46B 0.9700 . ?
C47 C48 1.427(9) . ?
C47 H47A 0.9700 . ?
C47 H47B 0.9700 . ?
C48 H48A 0.9700 . ?
C48 H48B 0.9700 . ?
O3A C48A 1.389(12) . ?
O3A C45A 1.444(13) . ?
C45A C46A 1.477(15) . ?
C45A H45C 0.9700 . ?
C45A H45D 0.9700 . ?
C46A C47A 1.462(16) . ?
C46A H46C 0.9700 . ?
C46A H46D 0.9700 . ?
C47A C48A 1.407(14) . ?
C47A H47C 0.9700 . ?
C47A H47D 0.9700 . ?
C48A H48C 0.9700 . ?
C48A H48D 0.9700 . ?
O1 N1 1.2012(10) . ?
O2 N1 1.2011(10) . ?
O1A N1A 1.3000(10) . ?
O2A N1A 1.3001(10) . ?
 
loop_
 _geom_angle_atom_site_label_1
 _geom_angle_atom_site_label_2
 _geom_angle_atom_site_label_3
 _geom_angle
 _geom_angle_site_symmetry_1
 _geom_angle_site_symmetry_3
 _geom_angle_publ_flag
O1A Pd1 N3 174.7(5) . . ?
N3 Pd1 N1 179.21(10) . . ?
O1A Pd1 N2 94.72(12) . . ?
N3 Pd1 N2 85.33(12) . . ?
N1 Pd1 N2 95.45(10) . . ?
O1A Pd1 N4 94.14(10) . . ?
N3 Pd1 N4 84.90(12) . . ?
N1 Pd1 N4 94.37(10) . . ?
N2 Pd1 N4 166.32(13) . . ?
C9 N2 C1 110.7(3) . . ?
C9 N2 C5 109.7(3) . . ?
C1 N2 C5 110.6(3) . . ?
C9 N2 Pd1 114.9(3) . . ?
C1 N2 Pd1 105.4(2) . . ?
C5 N2 Pd1 105.4(2) . . ?
C3 N3 C2 116.7(3) . . ?
C3 N3 Pd1 108.2(2) . . ?
C2 N3 Pd1 107.7(2) . . ?
C3 N3 H3 108.0 . . ?
C2 N3 H3 108.0 . . ?
Pd1 N3 H3 108.0 . . ?
C4 N4 C17 109.9(3) . . ?
C4 N4 C13 110.7(3) . . ?
C17 N4 C13 110.7(3) . . ?
C4 N4 Pd1 105.4(2) . . ?
C17 N4 Pd1 115.5(3) . . ?
C13 N4 Pd1 104.3(2) . . ?
N2 C1 C2 109.9(3) . . ?
N2 C1 H1A 109.7 . . ?
C2 C1 H1A 109.7 . . ?
N2 C1 H1B 109.7 . . ?
C2 C1 H1B 109.7 . . ?
H1A C1 H1B 108.2 . . ?
N3 C2 C1 106.7(3) . . ?
N3 C2 H2A 110.4 . . ?
C1 C2 H2A 110.4 . . ?
N3 C2 H2B 110.4 . . ?
C1 C2 H2B 110.4 . . ?
H2A C2 H2B 108.6 . . ?
N3 C3 C4 106.2(3) . . ?
N3 C3 H3A 110.5 . . ?
C4 C3 H3A 110.5 . . ?
N3 C3 H3B 110.5 . . ?
C4 C3 H3B 110.5 . . ?
H3A C3 H3B 108.7 . . ?
N4 C4 C3 111.6(3) . . ?
N4 C4 H4A 109.3 . . ?
C3 C4 H4A 109.3 . . ?
N4 C4 H4B 109.3 . . ?
C3 C4 H4B 109.3 . . ?
H4A C4 H4B 108.0 . . ?
C6 C5 N2 117.5(4) . . ?
C6 C5 H5A 107.9 . . ?
N2 C5 H5A 107.9 . . ?
C6 C5 H5B 107.9 . . ?
N2 C5 H5B 107.9 . . ?
H5A C5 H5B 107.2 . . ?
C5 C6 C7 111.5(5) . . ?
C5 C6 H6A 109.3 . . ?
C7 C6 H6A 109.3 . . ?
C5 C6 H6B 109.3 . . ?
C7 C6 H6B 109.3 . . ?
H6A C6 H6B 108.0 . . ?
C8 C7 C6 110.8(6) . . ?
C8 C7 H7A 109.5 . . ?
C6 C7 H7A 109.5 . . ?
C8 C7 H7B 109.5 . . ?
C6 C7 H7B 109.5 . . ?
H7A C7 H7B 108.1 . . ?
C7 C8 H8A 109.5 . . ?
C7 C8 H8B 109.5 . . ?
H8A C8 H8B 109.5 . . ?
C7 C8 H8C 109.5 . . ?
H8A C8 H8C 109.5 . . ?
H8B C8 H8C 109.5 . . ?
N2 C9 C10 115.3(3) . . ?
N2 C9 H9A 108.5 . . ?
C10 C9 H9A 108.5 . . ?
N2 C9 H9B 108.5 . . ?
C10 C9 H9B 108.5 . . ?
H9A C9 H9B 107.5 . . ?
C9 C10 C11 111.1(4) . . ?
C9 C10 H10A 109.4 . . ?
C11 C10 H10A 109.4 . . ?
C9 C10 H10B 109.4 . . ?
C11 C10 H10B 109.4 . . ?
H10A C10 H10B 108.0 . . ?
C12 C11 C10 112.9(5) . . ?
C12 C11 H11A 109.0 . . ?
C10 C11 H11A 109.0 . . ?
C12 C11 H11B 109.0 . . ?
C10 C11 H11B 109.0 . . ?
H11A C11 H11B 107.8 . . ?
C11 C12 H12A 109.5 . . ?
C11 C12 H12B 109.5 . . ?
H12A C12 H12B 109.5 . . ?
C11 C12 H12C 109.5 . . ?
H12A C12 H12C 109.5 . . ?
H12B C12 H12C 109.5 . . ?
C14 C13 N4 116.9(3) . . ?
C14 C13 H13A 108.1 . . ?
N4 C13 H13A 108.1 . . ?
C14 C13 H13B 108.1 . . ?
N4 C13 H13B 108.1 . . ?
H13A C13 H13B 107.3 . . ?
C13 C14 C15 110.9(4) . . ?
C13 C14 H14A 109.5 . . ?
C15 C14 H14A 109.5 . . ?
C13 C14 H14B 109.5 . . ?
C15 C14 H14B 109.5 . . ?
H14A C14 H14B 108.0 . . ?
C16 C15 C14 114.1(4) . . ?
C16 C15 H15A 108.7 . . ?
C14 C15 H15A 108.7 . . ?
C16 C15 H15B 108.7 . . ?
C14 C15 H15B 108.7 . . ?
H15A C15 H15B 107.6 . . ?
C15 C16 H16A 109.5 . . ?
C15 C16 H16B 109.5 . . ?
H16A C16 H16B 109.5 . . ?
C15 C16 H16C 109.5 . . ?
H16A C16 H16C 109.5 . . ?
H16B C16 H16C 109.5 . . ?
C18 C17 N4 114.7(4) . . ?
C18 C17 H17A 108.6 . . ?
N4 C17 H17A 108.6 . . ?
C18 C17 H17B 108.6 . . ?
N4 C17 H17B 108.6 . . ?
H17A C17 H17B 107.6 . . ?
C17 C18 C19 110.7(4) . . ?
C17 C18 H18A 109.5 . . ?
C19 C18 H18A 109.5 . . ?
C17 C18 H18B 109.5 . . ?
C19 C18 H18B 109.5 . . ?
H18A C18 H18B 108.1 . . ?
C20 C19 C18 115.0(6) . . ?
C20 C19 H19A 108.5 . . ?
C18 C19 H19A 108.5 . . ?
C20 C19 H19B 108.5 . . ?
C18 C19 H19B 108.5 . . ?
H19A C19 H19B 107.5 . . ?
C19 C20 H20A 109.5 . . ?
C19 C20 H20B 109.5 . . ?
H20A C20 H20B 109.5 . . ?
C19 C20 H20C 109.5 . . ?
H20A C20 H20C 109.5 . . ?
H20B C20 H20C 109.5 . . ?
C22 C21 C26 115.5(4) . . ?
C22 C21 B1 123.3(4) . . ?
C26 C21 B1 121.0(4) . . ?
C23 C22 C21 121.7(5) . . ?
C23 C22 H22 119.1 . . ?
C21 C22 H22 119.1 . . ?
C22 C23 C24 121.9(5) . . ?
C22 C23 H23 119.0 . . ?
C24 C23 H23 119.0 . . ?
C25 C24 C23 117.4(5) . . ?
C25 C24 H24 121.3 . . ?
C23 C24 H24 121.3 . . ?
C24 C25 C26 120.8(5) . . ?
C24 C25 H25 119.6 . . ?
C26 C25 H25 119.6 . . ?
C25 C26 C21 122.5(5) . . ?
C25 C26 H26 118.7 . . ?
C21 C26 H26 118.7 . . ?
C28 C27 C32 114.4(4) . . ?
C28 C27 B1 125.2(4) . . ?
C32 C27 B1 120.4(4) . . ?
C27 C28 C29 123.8(4) . . ?
C27 C28 H28 118.1 . . ?
C29 C28 H28 118.1 . . ?
C30 C29 C28 120.3(5) . . ?
C30 C29 H29 119.9 . . ?
C28 C29 H29 119.9 . . ?
C29 C30 C31 119.0(5) . . ?
C29 C30 H30 120.5 . . ?
C31 C30 H30 120.5 . . ?
C30 C31 C32 120.1(5) . . ?
C30 C31 H31 119.9 . . ?
C32 C31 H31 119.9 . . ?
C31 C32 C27 122.3(5) . . ?
C31 C32 H32 118.9 . . ?
C27 C32 H32 118.9 . . ?
C34 C33 C38 114.0(4) . . ?
C34 C33 B1 124.5(4) . . ?
C38 C33 B1 121.4(4) . . ?
C33 C34 C35 123.7(4) . . ?
C33 C34 H34 118.2 . . ?
C35 C34 H34 118.2 . . ?
C36 C35 C34 120.3(5) . . ?
C36 C35 H35 119.8 . . ?
C34 C35 H35 119.8 . . ?
C37 C36 C35 117.7(5) . . ?
C37 C36 H36 121.2 . . ?
C35 C36 H36 121.2 . . ?
C36 C37 C38 120.4(5) . . ?
C36 C37 H37 119.8 . . ?
C38 C37 H37 119.8 . . ?
C37 C38 C33 123.9(5) . . ?
C37 C38 H38 118.0 . . ?
C33 C38 H38 118.0 . . ?
C40 C39 C44 114.9(5) . . ?
C40 C39 B1 122.2(5) . . ?
C44 C39 B1 122.8(5) . . ?
C39 C40 C41 122.4(6) . . ?
C39 C40 H40 118.8 . . ?
C41 C40 H40 118.8 . . ?
C42 C41 C40 119.2(7) . . ?
C42 C41 H41 120.4 . . ?
C40 C41 H41 120.4 . . ?
C41 C42 C43 120.9(8) . . ?
C41 C42 H42 119.6 . . ?
C43 C42 H42 119.6 . . ?
C42 C43 C44 119.0(8) . . ?
C42 C43 H43 120.5 . . ?
C44 C43 H43 120.5 . . ?
C43 C44 C39 123.6(7) . . ?
C43 C44 H44 118.2 . . ?
C39 C44 H44 118.2 . . ?
C33 B1 C21 110.9(4) . . ?
C33 B1 C27 110.1(4) . . ?
C21 B1 C27 107.8(3) . . ?
C33 B1 C39 108.4(4) . . ?
C21 B1 C39 109.4(4) . . ?
C27 B1 C39 110.3(4) . . ?
C45 O3 C48 108.0(6) . . ?
O3 C45 C46 109.3(8) . . ?
O3 C45 H45A 109.8 . . ?
C46 C45 H45A 109.8 . . ?
O3 C45 H45B 109.8 . . ?
C46 C45 H45B 109.8 . . ?
H45A C45 H45B 108.3 . . ?
C45 C46 C47 105.1(8) . . ?
C45 C46 H46A 110.7 . . ?
C47 C46 H46A 110.7 . . ?
C45 C46 H46B 110.7 . . ?
C47 C46 H46B 110.7 . . ?
H46A C46 H46B 108.8 . . ?
C48 C47 C46 107.7(8) . . ?
C48 C47 H47A 110.2 . . ?
C46 C47 H47A 110.2 . . ?
C48 C47 H47B 110.2 . . ?
C46 C47 H47B 110.2 . . ?
H47A C47 H47B 108.5 . . ?
C47 C48 O3 109.2(7) . . ?
C47 C48 H48A 109.8 . . ?
O3 C48 H48A 109.8 . . ?
C47 C48 H48B 109.8 . . ?
O3 C48 H48B 109.8 . . ?
H48A C48 H48B 108.3 . . ?
C48A O3A C45A 100.2(10) . . ?
O3A C45A C46A 104.2(14) . . ?
O3A C45A H45C 110.9 . . ?
C46A C45A H45C 110.9 . . ?
O3A C45A H45D 110.9 . . ?
C46A C45A H45D 110.9 . . ?
H45C C45A H45D 108.9 . . ?
C47A C46A C45A 93.3(14) . . ?
C47A C46A H46C 113.1 . . ?
C45A C46A H46C 113.1 . . ?
C47A C46A H46D 113.1 . . ?
C45A C46A H46D 113.1 . . ?
H46C C46A H46D 110.4 . . ?
C48A C47A C46A 108.8(12) . . ?
C48A C47A H47C 109.9 . . ?
C46A C47A H47C 109.9 . . ?
C48A C47A H47D 109.9 . . ?
C46A C47A H47D 109.9 . . ?
H47C C47A H47D 108.3 . . ?
O3A C48A C47A 107.5(11) . . ?
O3A C48A H48C 110.2 . . ?
C47A C48A H48C 110.2 . . ?
O3A C48A H48D 110.2 . . ?
C47A C48A H48D 110.2 . . ?
H48C C48A H48D 108.5 . . ?
O2 N1 O1 121.76(15) . . ?
O2 N1 Pd1 118.5(2) . . ?
O1 N1 Pd1 119.7(2) . . ?
N1A O1A Pd1 133.6(12) . . ?
O2A N1A O1A 107.73(12) . . ?
 
loop_
 _geom_torsion_atom_site_label_1
 _geom_torsion_atom_site_label_2
 _geom_torsion_atom_site_label_3
 _geom_torsion_atom_site_label_4
 _geom_torsion
 _geom_torsion_site_symmetry_1
 _geom_torsion_site_symmetry_2
 _geom_torsion_site_symmetry_3
 _geom_torsion_site_symmetry_4
 _geom_torsion_publ_flag
C9 N2 C1 C2 -160.4(3) . . . . ?
C5 N2 C1 C2 77.8(4) . . . . ?
Pd1 N2 C1 C2 -35.6(4) . . . . ?
C3 N3 C2 C1 -167.8(3) . . . . ?
Pd1 N3 C2 C1 -45.9(4) . . . . ?
N2 C1 C2 N3 55.1(4) . . . . ?
C2 N3 C3 C4 167.2(3) . . . . ?
Pd1 N3 C3 C4 45.6(4) . . . . ?
C17 N4 C4 C3 158.9(3) . . . . ?
C13 N4 C4 C3 -78.5(4) . . . . ?
Pd1 N4 C4 C3 33.8(4) . . . . ?
N3 C3 C4 N4 -53.6(4) . . . . ?
C9 N2 C5 C6 -57.2(5) . . . . ?
C1 N2 C5 C6 65.1(5) . . . . ?
Pd1 N2 C5 C6 178.5(3) . . . . ?
N2 C5 C6 C7 -178.0(4) . . . . ?
C5 C6 C7 C8 -173.5(5) . . . . ?
C1 N2 C9 C10 66.8(5) . . . . ?
C5 N2 C9 C10 -170.8(4) . . . . ?
Pd1 N2 C9 C10 -52.3(4) . . . . ?
N2 C9 C10 C11 173.3(4) . . . . ?
C9 C10 C11 C12 172.4(5) . . . . ?
C4 N4 C13 C14 -65.9(5) . . . . ?
C17 N4 C13 C14 56.3(5) . . . . ?
Pd1 N4 C13 C14 -178.8(3) . . . . ?
N4 C13 C14 C15 -178.8(4) . . . . ?
C13 C14 C15 C16 179.4(4) . . . . ?
C4 N4 C17 C18 -69.0(5) . . . . ?
C13 N4 C17 C18 168.5(4) . . . . ?
Pd1 N4 C17 C18 50.2(4) . . . . ?
N4 C17 C18 C19 -178.9(4) . . . . ?
C17 C18 C19 C20 -173.7(6) . . . . ?
C26 C21 C22 C23 1.6(6) . . . . ?
B1 C21 C22 C23 -174.2(4) . . . . ?
C21 C22 C23 C24 1.3(7) . . . . ?
C22 C23 C24 C25 -3.2(7) . . . . ?
C23 C24 C25 C26 2.3(7) . . . . ?
C24 C25 C26 C21 0.7(7) . . . . ?
C22 C21 C26 C25 -2.6(6) . . . . ?
B1 C21 C26 C25 173.3(4) . . . . ?
C32 C27 C28 C29 -3.1(7) . . . . ?
B1 C27 C28 C29 178.4(5) . . . . ?
C27 C28 C29 C30 0.9(9) . . . . ?
C28 C29 C30 C31 1.4(9) . . . . ?
C29 C30 C31 C32 -1.2(9) . . . . ?
C30 C31 C32 C27 -1.3(9) . . . . ?
C28 C27 C32 C31 3.3(7) . . . . ?
B1 C27 C32 C31 -178.1(5) . . . . ?
C38 C33 C34 C35 0.2(7) . . . . ?
B1 C33 C34 C35 -176.2(4) . . . . ?
C33 C34 C35 C36 -1.2(7) . . . . ?
C34 C35 C36 C37 2.1(7) . . . . ?
C35 C36 C37 C38 -1.9(8) . . . . ?
C36 C37 C38 C33 1.0(9) . . . . ?
C34 C33 C38 C37 0.0(7) . . . . ?
B1 C33 C38 C37 176.5(5) . . . . ?
C44 C39 C40 C41 -2.0(7) . . . . ?
B1 C39 C40 C41 174.2(4) . . . . ?
C39 C40 C41 C42 1.6(8) . . . . ?
C40 C41 C42 C43 0.8(11) . . . . ?
C41 C42 C43 C44 -2.7(12) . . . . ?
C42 C43 C44 C39 2.2(12) . . . . ?
C40 C39 C44 C43 0.1(9) . . . . ?
B1 C39 C44 C43 -176.1(6) . . . . ?
C34 C33 B1 C21 -148.7(4) . . . . ?
C38 C33 B1 C21 35.2(6) . . . . ?
C34 C33 B1 C27 -29.5(6) . . . . ?
C38 C33 B1 C27 154.4(4) . . . . ?
C34 C33 B1 C39 91.3(5) . . . . ?
C38 C33 B1 C39 -84.9(5) . . . . ?
C22 C21 B1 C33 -139.5(4) . . . . ?
C26 C21 B1 C33 44.9(5) . . . . ?
C22 C21 B1 C27 99.9(5) . . . . ?
C26 C21 B1 C27 -75.7(5) . . . . ?
C22 C21 B1 C39 -20.0(6) . . . . ?
C26 C21 B1 C39 164.4(4) . . . . ?
C28 C27 B1 C33 -108.6(5) . . . . ?
C32 C27 B1 C33 72.9(5) . . . . ?
C28 C27 B1 C21 12.4(6) . . . . ?
C32 C27 B1 C21 -166.0(4) . . . . ?
C28 C27 B1 C39 131.8(5) . . . . ?
C32 C27 B1 C39 -46.6(6) . . . . ?
C40 C39 B1 C33 39.0(6) . . . . ?
C44 C39 B1 C33 -145.1(5) . . . . ?
C40 C39 B1 C21 -82.1(5) . . . . ?
C44 C39 B1 C21 93.9(5) . . . . ?
C40 C39 B1 C27 159.5(4) . . . . ?
C44 C39 B1 C27 -24.5(6) . . . . ?
C48 O3 C45 C46 8.3(16) . . . . ?
O3 C45 C46 C47 -8.6(17) . . . . ?
C45 C46 C47 C48 5.7(16) . . . . ?
C46 C47 C48 O3 -0.9(14) . . . . ?
C45 O3 C48 C47 -4.6(13) . . . . ?
C48A O3A C45A C46A 47(2) . . . . ?
O3A C45A C46A C47A -49(2) . . . . ?
C45A C46A C47A C48A 35(3) . . . . ?
C45A O3A C48A C47A -22(2) . . . . ?
C46A C47A C48A O3A -9(3) . . . . ?
N2 Pd1 O1A N1A 97.82(18) . . . . ?
N4 Pd1 O1A N1A -92.62(16) . . . . ?
Pd1 O1A N1A O2A 0.00(3) . . . . ?
 
_refine_diff_density_max    0.348
_refine_diff_density_min   -0.620
_refine_diff_density_rms    0.064

_shelx_res_file
;
TITL shelxt in P 1 21/n 1
    17_decay.res
    created by SHELXL-2018/3 at 15:45:53 on 27-Mar-2020
CELL 0.534 11.6773 13.5796 30.2007 90 93.408 90
ZERR 4 0.000352 0.000436 0.000958 0 0.002881 0
LATT 1
SYMM 0.5-X,0.5+Y,0.5-Z
SFAC C H B N O Pd
DISP B 0 0 4.561
DISP C 0.001 0.001 6.94
DISP H -0 0 0.611
DISP N 0.003 0.002 10.693
DISP O 0.005 0.003 16.398
DISP Pd -2.504 0.615 1934.604
UNIT 192 292 4 16 12 4
DFIX 1.2 0.001 N1 O1 N1 O2
DFIX 1.3 0.001 O1A N1A N1A O2A
DANG 2.1 0.001 O1 O2 O1A O2A
FLAT 0.001 Pd1 O1 O2 N1 O1A O2A N1A
RIGU 0.001 0.002
EADP O3 O3A
EADP C45 C45A C48 C48A
EADP C46 C46A C47 C47A
EADP O1 O1A O2 O2A
EADP N1 N1A
EXYZ O3 O3A

L.S. 20
PLAN  5
SIZE 0.1 0.1 0.05
TEMP -3
BOND $H
list 4
CONF
fmap 2
acta
SHEL 999 0.8
OMIT 10 0 0
OMIT -1 2 3
OMIT 7 12 0
OMIT -2 1 2
REM <olex2.extras>
REM <HklSrc "%.\\17_decay.hkl">
REM </olex2.extras>

WGHT    0.060900
FVAR       0.22668   0.63800   0.96655
PD1   6    0.339814    0.774993    0.346415    11.00000    0.05430    0.05855 =
         0.05332    0.00126   -0.00159   -0.00245
N2    4    0.345845    0.927752    0.337423    11.00000    0.06821    0.06539 =
         0.06155    0.00900   -0.00326    0.00153
N3    4    0.453630    0.798379    0.398090    11.00000    0.05860    0.06077 =
         0.04901   -0.00120   -0.00247   -0.00248
AFIX  13
H3    2    0.530762    0.788139    0.387802    11.00000   -1.20000
AFIX   0
N4    4    0.331495    0.631406    0.371321    11.00000    0.05608    0.05887 =
         0.05823   -0.00180   -0.00075   -0.00116
C1    1    0.441237    0.963482    0.369295    11.00000    0.08291    0.06465 =
         0.06504    0.00283   -0.00655   -0.00636
AFIX  23
H1A   2    0.429230    1.032330    0.376215    11.00000   -1.20000
H1B   2    0.514126    0.957622    0.355700    11.00000   -1.20000
AFIX   0
C2    1    0.443948    0.903108    0.411473    11.00000    0.08519    0.06068 =
         0.06270   -0.00003   -0.00487   -0.00103
AFIX  23
H2A   2    0.509085    0.921867    0.431091    11.00000   -1.20000
H2B   2    0.374323    0.913428    0.426840    11.00000   -1.20000
AFIX   0
C3    1    0.433937    0.723366    0.432521    11.00000    0.06691    0.06832 =
         0.05062    0.00609   -0.00608   -0.00218
AFIX  23
H3A   2    0.364939    0.738510    0.447548    11.00000   -1.20000
H3B   2    0.498305    0.721269    0.454334    11.00000   -1.20000
AFIX   0
C4    1    0.421376    0.626576    0.408628    11.00000    0.05695    0.06670 =
         0.06175    0.00565   -0.00455    0.00073
AFIX  23
H4A   2    0.494220    0.608606    0.397044    11.00000   -1.20000
H4B   2    0.401046    0.575908    0.429397    11.00000   -1.20000
AFIX   0
C5    1    0.230764    0.965746    0.350866    11.00000    0.07982    0.06952 =
         0.07852   -0.00099    0.00563    0.00550
AFIX  23
H5A   2    0.171326    0.934354    0.332005    11.00000   -1.20000
H5B   2    0.220655    0.944201    0.381006    11.00000   -1.20000
AFIX   0
C6    1    0.210773    1.075839    0.348896    11.00000    0.12205    0.07362 =
         0.11833    0.00112   -0.00873    0.02446
AFIX  23
H6A   2    0.216193    1.098449    0.318626    11.00000   -1.20000
H6B   2    0.269953    1.108858    0.367269    11.00000   -1.20000
AFIX   0
C7    1    0.093386    1.102980    0.364824    11.00000    0.12032    0.10360 =
         0.16695   -0.02957   -0.01450    0.04151
AFIX  23
H7A   2    0.034653    1.064439    0.348731    11.00000   -1.20000
H7B   2    0.090959    1.087466    0.396106    11.00000   -1.20000
AFIX   0
C8    1    0.069501    1.209997    0.357811    11.00000    0.17945    0.10048 =
         0.32719   -0.04850   -0.03724    0.05193
AFIX 137
H8A   2    0.038847    1.220455    0.327980    11.00000   -1.50000
H8B   2    0.139399    1.246669    0.362685    11.00000   -1.50000
H8C   2    0.014893    1.231701    0.378257    11.00000   -1.50000
AFIX   0
C9    1    0.365392    0.960043    0.291390    11.00000    0.07605    0.06954 =
         0.06328    0.01424   -0.00338   -0.00279
AFIX  23
H9A   2    0.374732    1.031021    0.291380    11.00000   -1.20000
H9B   2    0.297383    0.944766    0.272641    11.00000   -1.20000
AFIX   0
C10   1    0.467186    0.914639    0.271256    11.00000    0.07777    0.09124 =
         0.07036    0.01473    0.00465   -0.00230
AFIX  23
H10A  2    0.463025    0.843540    0.273806    11.00000   -1.20000
H10B  2    0.536901    0.936508    0.287379    11.00000   -1.20000
AFIX   0
C11   1    0.471473    0.942818    0.222778    11.00000    0.11258    0.12005 =
         0.07165    0.01272    0.01412   -0.01396
AFIX  23
H11A  2    0.406456    0.913509    0.206178    11.00000   -1.20000
H11B  2    0.464622    1.013774    0.220040    11.00000   -1.20000
AFIX   0
C12   1    0.578949    0.910587    0.203057    11.00000    0.11914    0.22696 =
         0.10404   -0.01145    0.03140   -0.01006
AFIX 137
H12A  2    0.577829    0.931286    0.172640    11.00000   -1.50000
H12B  2    0.584720    0.840130    0.204538    11.00000   -1.50000
H12C  2    0.643699    0.939531    0.219258    11.00000   -1.50000
AFIX   0
C13   1    0.211845    0.624112    0.388793    11.00000    0.05434    0.06999 =
         0.07723    0.00598   -0.00166   -0.00471
AFIX  23
H13A  2    0.204031    0.676172    0.410398    11.00000   -1.20000
H13B  2    0.156248    0.636868    0.364316    11.00000   -1.20000
AFIX   0
C14   1    0.180575    0.528154    0.409974    11.00000    0.07338    0.07545 =
         0.09561    0.01204    0.01376   -0.00616
AFIX  23
H14A  2    0.233226    0.515330    0.435379    11.00000   -1.20000
H14B  2    0.187789    0.474946    0.388893    11.00000   -1.20000
AFIX   0
C15   1    0.059214    0.531131    0.424728    11.00000    0.07610    0.09007 =
         0.10466    0.00031    0.02549   -0.01311
AFIX  23
H15A  2    0.053014    0.584561    0.445768    11.00000   -1.20000
H15B  2    0.007549    0.545505    0.399206    11.00000   -1.20000
AFIX   0
C16   1    0.021012    0.437184    0.445832    11.00000    0.09167    0.09267 =
         0.13673    0.00902    0.02979   -0.01436
AFIX 137
H16A  2    0.023170    0.384322    0.424793    11.00000   -1.50000
H16B  2   -0.055861    0.444970    0.454919    11.00000   -1.50000
H16C  2    0.071370    0.422356    0.471243    11.00000   -1.50000
AFIX   0
C17   1    0.350230    0.551019    0.338692    11.00000    0.08169    0.06142 =
         0.07074   -0.00892   -0.00124    0.00000
AFIX  23
H17A  2    0.355644    0.488853    0.354498    11.00000   -1.20000
H17B  2    0.283711    0.547519    0.317930    11.00000   -1.20000
AFIX   0
C18   1    0.454930    0.563073    0.313059    11.00000    0.08750    0.09682 =
         0.07098   -0.01309    0.00710    0.01065
AFIX  23
H18A  2    0.522461    0.564456    0.333368    11.00000   -1.20000
H18B  2    0.450849    0.625162    0.297163    11.00000   -1.20000
AFIX   0
C19   1    0.465176    0.478736    0.280179    11.00000    0.14340    0.12988 =
         0.12256   -0.04679    0.04485   -0.00338
AFIX  23
H19A  2    0.459344    0.416969    0.296019    11.00000   -1.20000
H19B  2    0.400778    0.482143    0.258415    11.00000   -1.20000
AFIX   0
C20   1    0.567479    0.477893    0.257607    11.00000    0.18106    0.17564 =
         0.15613   -0.02625    0.08447    0.01966
AFIX 137
H20A  2    0.576733    0.414663    0.244059    11.00000   -1.50000
H20B  2    0.631470    0.490481    0.278271    11.00000   -1.50000
H20C  2    0.563874    0.527960    0.235126    11.00000   -1.50000
AFIX   0

C21   1    0.656199    0.374624    0.427220    11.00000    0.05557    0.06251 =
         0.06400    0.00789   -0.00514    0.00088
C22   1    0.709219    0.423795    0.393674    11.00000    0.06880    0.07942 =
         0.08099    0.01240    0.00867   -0.00899
AFIX  43
H22   2    0.726218    0.389415    0.368253    11.00000   -1.20000
AFIX   0
C23   1    0.737122    0.521632    0.397067    11.00000    0.07440    0.07630 =
         0.13379    0.02435    0.01483   -0.01083
AFIX  43
H23   2    0.771167    0.552125    0.373609    11.00000   -1.20000
AFIX   0
C24   1    0.716283    0.576022    0.434111    11.00000    0.06851    0.06138 =
         0.14134    0.01456   -0.01350   -0.00177
AFIX  43
H24   2    0.738979    0.641513    0.436718    11.00000   -1.20000
AFIX   0
C25   1    0.660689    0.529932    0.467094    11.00000    0.08137    0.06128 =
         0.10077    0.00079   -0.02333    0.00511
AFIX  43
H25   2    0.642842    0.565283    0.492143    11.00000   -1.20000
AFIX   0
C26   1    0.630999    0.432032    0.463579    11.00000    0.07895    0.06168 =
         0.06689    0.00605   -0.00472    0.00340
AFIX  43
H26   2    0.592636    0.403123    0.486363    11.00000   -1.20000
AFIX   0
C27   1    0.734098    0.201465    0.459237    11.00000    0.06159    0.05947 =
         0.07319    0.00106    0.01022    0.00291
C28   1    0.808977    0.249878    0.488079    11.00000    0.06748    0.07168 =
         0.08789   -0.00588   -0.00312    0.01078
AFIX  43
H28   2    0.804424    0.318180    0.489372    11.00000   -1.20000
AFIX   0
C29   1    0.891608    0.203010    0.515619    11.00000    0.08026    0.09623 =
         0.10740   -0.00769   -0.01655    0.02082
AFIX  43
H29   2    0.939569    0.239963    0.534874    11.00000   -1.20000
AFIX   0
C30   1    0.902457    0.104718    0.514540    11.00000    0.07898    0.09461 =
         0.14529    0.01338   -0.00805    0.02596
AFIX  43
H30   2    0.956527    0.073025    0.533380    11.00000   -1.20000
AFIX   0
C31   1    0.832666    0.051651    0.485254    11.00000    0.07899    0.07582 =
         0.16358    0.01555    0.00127    0.01200
AFIX  43
H31   2    0.840211   -0.016428    0.483770    11.00000   -1.20000
AFIX   0
C32   1    0.750550    0.099495    0.457743    11.00000    0.07806    0.06104 =
         0.14221   -0.00334   -0.00157    0.00626
AFIX  43
H32   2    0.705054    0.062406    0.437676    11.00000   -1.20000
AFIX   0
C33   1    0.504810    0.230012    0.444676    11.00000    0.06589    0.05311 =
         0.06316   -0.00287   -0.00412   -0.00210
C34   1    0.478622    0.145856    0.466965    11.00000    0.06836    0.05579 =
         0.07165    0.00187   -0.00375   -0.00304
AFIX  43
H34   2    0.537327    0.101184    0.473916    11.00000   -1.20000
AFIX   0
C35   1    0.369793    0.123609    0.479708    11.00000    0.07205    0.07471 =
         0.08267    0.00607    0.00155   -0.00659
AFIX  43
H35   2    0.356869    0.064681    0.494287    11.00000   -1.20000
AFIX   0
C36   1    0.280329    0.188353    0.470909    11.00000    0.06998    0.07631 =
         0.11102   -0.00342    0.00744   -0.00360
AFIX  43
H36   2    0.207305    0.175221    0.480138    11.00000   -1.20000
AFIX   0
C37   1    0.302818    0.272716    0.448089    11.00000    0.06713    0.06864 =
         0.14691    0.00597    0.00396    0.00432
AFIX  43
H37   2    0.243869    0.316958    0.440832    11.00000   -1.20000
AFIX   0
C38   1    0.411838    0.292263    0.435889    11.00000    0.07216    0.06349 =
         0.12398    0.01306    0.00455    0.00615
AFIX  43
H38   2    0.424225    0.350689    0.420835    11.00000   -1.20000
AFIX   0
C39   1    0.635597    0.212907    0.374763    11.00000    0.09323    0.06992 =
         0.06421    0.00034    0.00463   -0.00784
C40   1    0.542953    0.219937    0.344645    11.00000    0.11771    0.07620 =
         0.07655    0.00762   -0.01794   -0.02583
AFIX  43
H40   2    0.473848    0.243542    0.354199    11.00000   -1.20000
AFIX   0
C41   1    0.548964    0.192383    0.299344    11.00000    0.16531    0.08495 =
         0.07503    0.00627   -0.01646   -0.04142
AFIX  43
H41   2    0.485336    0.199547    0.279585    11.00000   -1.20000
AFIX   0
C42   1    0.647746    0.155875    0.285466    11.00000    0.20734    0.12153 =
         0.09850   -0.00588    0.01991   -0.01937
AFIX  43
H42   2    0.652425    0.138581    0.255832    11.00000   -1.20000
AFIX   0
C43   1    0.741189    0.143879    0.314300    11.00000    0.18967    0.18484 =
         0.10239   -0.03134    0.03597    0.03466
AFIX  43
H43   2    0.808268    0.116090    0.304805    11.00000   -1.20000
AFIX   0
C44   1    0.734569    0.173691    0.357856    11.00000    0.11841    0.15639 =
         0.09849   -0.02367    0.02128    0.01952
AFIX  43
H44   2    0.799622    0.167270    0.376943    11.00000   -1.20000
AFIX   0
B1    3    0.631834    0.254873    0.426638    11.00000    0.06846    0.06271 =
         0.06795   -0.00076    0.00169   -0.00005

PART 1
O3    5    0.682819    0.805595    0.363693    21.00000    0.08267    0.10821 =
         0.11741   -0.01481    0.01328   -0.00563
C45   1    0.728935    0.759144    0.326666    21.00000    0.09355    0.10561 =
         0.11620   -0.01659    0.01080   -0.00453
AFIX  23
H45A  2    0.706178    0.794980    0.299784    21.00000   -1.20000
H45B  2    0.699571    0.692501    0.323710    21.00000   -1.20000
AFIX   0
C46   1    0.854181    0.757075    0.332884    21.00000    0.08959    0.13564 =
         0.15480   -0.03272    0.01487   -0.01067
AFIX  23
H46A  2    0.889057    0.783816    0.307118    21.00000   -1.20000
H46B  2    0.881444    0.690254    0.337768    21.00000   -1.20000
AFIX   0
C47   1    0.881921    0.819195    0.372664    21.00000    0.08959    0.13564 =
         0.15480   -0.03272    0.01487   -0.01067
AFIX  23
H47A  2    0.929239    0.782626    0.394431    21.00000   -1.20000
H47B  2    0.923656    0.877523    0.364443    21.00000   -1.20000
AFIX   0
C48   1    0.776254    0.846451    0.390692    21.00000    0.09355    0.10561 =
         0.11620   -0.01659    0.01080   -0.00453
AFIX  23
H48A  2    0.769615    0.917626    0.391436    21.00000   -1.20000
H48B  2    0.774149    0.821949    0.420802    21.00000   -1.20000
AFIX   0
SAME 0.02 0.04 O3 > C48
PART 0
PART 2
O3A   5    0.682819    0.805595    0.363693   -21.00000    0.08267    0.10821 =
         0.11741   -0.01481    0.01328   -0.00563
C45A  1    0.745888    0.783856    0.325157   -21.00000    0.09355    0.10561 =
         0.11620   -0.01659    0.01080   -0.00453
AFIX  23
H45C  2    0.733039    0.834159    0.302604   -21.00000   -1.20000
H45D  2    0.723487    0.720454    0.312638   -21.00000   -1.20000
AFIX   0
C46A  1    0.867104    0.782703    0.342179   -21.00000    0.08959    0.13564 =
         0.15480   -0.03272    0.01487   -0.01067
AFIX  23
H46C  2    0.885088    0.728088    0.362095   -21.00000   -1.20000
H46D  2    0.920580    0.784880    0.318819   -21.00000   -1.20000
AFIX   0
C47A  1    0.857453    0.876706    0.365280   -21.00000    0.08959    0.13564 =
         0.15480   -0.03272    0.01487   -0.01067
AFIX  23
H47C  2    0.915136    0.880634    0.389688   -21.00000   -1.20000
H47D  2    0.869776    0.930678    0.345068   -21.00000   -1.20000
AFIX   0
C48A  1    0.747173    0.883658    0.381460   -21.00000    0.09355    0.10561 =
         0.11620   -0.01659    0.01080   -0.00453
AFIX  23
H48C  2    0.751862    0.880101    0.413595   -21.00000   -1.20000
H48D  2    0.711821    0.945790    0.372592   -21.00000   -1.20000
AFIX   0

PART 0
PART 3
O1    5    0.124907    0.760001    0.298910    31.00000    0.08177    0.20529 =
         0.08670   -0.03052   -0.01523    0.00578
O2    5    0.261517    0.723888    0.259799    31.00000    0.08177    0.20529 =
         0.08670   -0.03052   -0.01523    0.00578
N1    4    0.225698    0.749425    0.294454    31.00000    0.08260    0.08243 =
         0.07380    0.00588   -0.00946    0.00078
PART 0
PART 4
O1A   5    0.223709    0.754675    0.302196   -31.00000    0.08177    0.20529 =
         0.08670   -0.03052   -0.01523    0.00578
O2A   5    0.329155    0.713236    0.251411   -31.00000    0.08177    0.20529 =
         0.08670   -0.03052   -0.01523    0.00578
N1A   4    0.223293    0.727516    0.260908   -31.00000    0.08260    0.08243 =
         0.07380    0.00588   -0.00946    0.00078
HKLF 4


REM  shelxt in P 1 21/n 1
REM wR2 = 0.1495, GooF = S = 0.874, Restrained GooF = 0.877 for all data
REM R1 = 0.0581 for 4690 Fo > 4sig(Fo) and 0.1205 for all 9737 data
REM 523 parameters refined using 490 restraints

END

WGHT      0.0609      0.0000

REM Highest difference peak  0.348,  deepest hole -0.620,  1-sigma level  0.064
Q1    1   0.3417  0.6823  0.3463  11.00000  0.05    0.35
Q2    1   0.4780  0.7258  0.4628  11.00000  0.05    0.34
Q3    1   0.1353  0.7109  0.2827  11.00000  0.05    0.34
Q4    1   0.8038  0.8469  0.3199  11.00000  0.05    0.30
Q5    1   0.2776  0.7710  0.3986  11.00000  0.05    0.29
;
_shelx_res_checksum   99413

_shelx_hkl_file
;
  17  -1  -6    3.67    5.02
  17  -2  -1   -0.00    4.06
  16   0  -5    1.77    4.46
  16   0  -6    1.59    4.89
 -16   0   7   -0.00    5.66
  16   0  -7   -0.00    4.28
 -16   0   8    0.56    4.43
  16   0  -8    0.00    3.84
 -16   0   9   -0.00    5.08
  16   0  -9    0.00    3.67
 -16   0  10    1.28    6.22
  16   0 -10    8.14    6.51
 -16   0  11   -0.00    4.80
  16   0 -11    0.87    3.73
 -16   0  12    0.00    4.97
  16   0 -12   -0.00    4.41
 -16   0  13   -0.00    4.79
  16   0 -13   -0.00    4.21
 -16   0  14   -0.00    5.01
  16   0 -14   -0.00    4.38
 -16   0  15    0.89    5.02
  16  -1  -1   -0.00    4.53
  16  -1  -2    0.95    5.09
  16  -1  -2    1.88    5.62
  16  -1  -3    0.00    4.36
  16  -1  -3   -0.00    5.03
  16  -1  -4    0.00    5.12
  16  -1  -4   -0.00    4.91
  16  -1  -5    0.00    4.71
  16  -1  -5    0.00    6.23
  16  -1  -6    5.61    6.45
  16  -1  -6    7.16    5.82
 -16   1   7   -0.00    4.76
  16  -1  -7   -0.00    3.70
  16  -1  -7    2.00    4.36
 -16   1   8    7.17    6.59
  16  -1  -8    9.75    6.50
  16  -1  -8    1.89    5.37
 -16   1   9   -0.00    5.03
  16  -1  -9   -0.00    4.09
  16  -1  -9    0.77    5.51
 -16   1  10   -0.00    5.09
  16  -1 -10    4.63    5.52
  16  -1 -10   -0.00    5.28
  16   1 -10    1.53    4.09
 -16   1  11   -0.00    3.82
  16  -1 -11    1.48    4.61
  16  -1 -11    0.00    5.03
  16   1 -11    0.05    4.02
 -16   1  12   -0.00    5.30
  16  -1 -12    3.50    5.55
  16  -1 -12    4.18    7.63
  16   1 -12    1.02    3.68
 -16  -1  12   -0.00    4.26
 -16   1  13    2.82    5.21
  16  -1 -13    1.19    4.34
  16   1 -13    0.00    4.39
 -16  -1  13    0.00    5.15
 -16  -1  14    6.68    6.82
 -16  -1  15   -0.00    4.70
 -16  -1  16    0.40    4.27
  16  -2  -1   -0.00    4.00
  16  -2  -1    0.78    4.45
  16  -2  -2    6.08    6.42
  16  -2  -2   -0.00    4.03
  16  -2  -3   -0.00    5.04
  16  -2  -3   -0.00    4.15
  16  -2  -4    0.09    4.54
  16  -2  -4    2.30    5.43
  16  -2  -5    4.51    5.87
  16  -2  -5   -0.00    6.64
  16  -2  -6   -0.00    5.21
  16  -2  -6    2.50    4.33
 -16   2   7   -0.00    5.43
  16  -2  -7    4.62    6.36
  16  -2  -7    1.49    6.00
 -16   2   8    2.46    5.99
  16  -2  -8    3.34    5.38
  16  -2  -8   -0.00    4.82
 -16   2   9   -0.00    4.63
  16  -2  -9    2.34    4.94
  16  -2  -9    0.00    5.32
 -16   2  10    4.59    6.45
  16  -2 -10    2.47    4.95
  16  -2 -10    5.45    5.70
 -16   2  11   -0.00    4.41
  16  -2 -11    0.76    4.57
  16  -2 -11    3.21    5.80
  16  -2 -12    4.10    5.99
  16  -2 -13   -0.00    4.84
  16  -2 -14    2.63    6.33
  16  -2 -15    5.18    6.61
  16  -2 -16    6.08    7.04
  16  -3  -1    1.92    5.81
  16  -3  -1    4.37    5.91
  16  -3  -2    7.14    5.91
  16  -3  -2    5.86    5.79
  16  -3  -3   -0.00    5.29
  16  -3  -3   -0.00    5.28
  16  -3  -4    0.03    3.27
  16  -3  -4   -0.00    3.94
  16  -3  -5    0.00    3.61
  16  -3  -5   -0.00    5.70
  16  -3  -6   10.13    6.40
  16  -3  -6   -0.00    5.45
  16  -3  -7   -0.00    4.06
  16  -3  -7    0.45    4.89
 -16   3   8    0.02    5.49
  16  -3  -8   -0.00    5.57
  16  -3  -8    0.00    4.80
 -16   3   9    1.33    4.84
  16  -3  -9    1.78    5.49
  16  -3 -10   -0.00    3.80
  16  -3 -11   -0.00    5.63
  16  -3 -12    1.25    6.19
  16  -3 -13    4.04    6.70
  16  -3 -14   -0.00    6.76
  16  -3 -15    3.18    6.35
  16  -4  -1    4.34    5.01
  16  -4  -1    2.62    5.99
  16  -4  -2   -0.00    4.61
  16  -4  -2   -0.00    4.05
  16  -4  -3   -0.00    5.28
  16  -4  -3   -0.00    5.93
  16  -4  -4    0.90    5.16
  16  -4  -4    5.40    6.32
  16  -4  -5    8.73    7.82
  16  -4  -6    2.90    7.25
  16  -4  -7   -0.00    6.34
  16  -4  -8    0.00    4.86
  16  -4  -9    0.00    6.38
  16  -4 -10    8.93    8.06
  16  -4 -11   -0.00    5.41
  16  -5  -3    3.36    5.38
  16  -5  -4   -0.00    5.24
  16  -5  -5   -0.00    5.67
  16  -5  -6    0.70    5.09
  16  -5  -7   -0.00    4.60
  15   0  -1   14.16    7.18
  15   0  -1    0.00    5.49
  15   0  -2    0.00    4.27
  15   0  -2    4.68    4.75
  15   0  -3   20.15    8.16
  15   0  -3   10.42    7.44
  15   0  -4    0.00    3.80
  15   0  -4   -0.00    4.64
 -15   0   5    0.00    4.73
  15   0  -5    6.35    6.08
  15   0  -5    0.93    5.38
 -15   0   6   -0.00    6.47
  15   0  -6    0.10    4.28
  15   0  -6    3.13    5.86
 -15   0   7    4.45    5.55
  15   0  -7    1.57    4.98
  15   0  -7   -0.00    5.23
 -15   0   8    5.56    5.64
  15   0  -8    0.00    5.90
  15   0  -8    3.63    5.85
 -15   0   9   19.13    8.96
  15   0  -9   19.03    7.56
  15   0  -9   19.79    8.96
 -15   0  10   -0.00    4.00
  15   0 -10    0.65    2.85
  15   0 -10    2.39    6.74
 -15   0  11   -0.00    3.16
  15   0 -11   -0.00    3.25
  15   0 -11   -0.00    5.34
 -15   0  12    1.11    4.40
  15   0 -12    1.51    6.91
 -15   0  13   11.06    6.82
  15   0 -13    5.04    5.96
 -15   0  14    5.42    6.07
  15   0 -14    1.47    4.07
 -15   0  15    6.52    5.42
  15   0 -15    7.08    7.59
 -15   0  16   -0.00    4.46
  15   0 -16    1.18    5.59
 -15   0  17    1.98    5.09
  15   0 -17   -0.00    5.20
 -15   0  18   -0.00    4.74
  15   0 -18   -0.00    6.02
 -15   0  19    5.50    6.65
  15   0 -19    1.71    6.62
  15   0 -20    0.12    5.09
  15   0 -21   -0.00    4.64
  15   0 -22   -0.00    6.32
  15   0 -23   -0.00    4.81
  15  -1  -1   14.84    7.07
  15  -1  -1    5.26    5.98
  15   1  -1    4.20    5.21
  15  -1  -2   12.89    7.65
  15  -1  -2   -0.00    4.84
  15   1  -2   -0.00    5.28
  15  -1  -3    3.76    4.88
  15  -1  -3   -0.00    4.69
  15   1  -3   -0.00    5.81
  15  -1  -4    3.10    5.36
  15  -1  -4    6.21    5.21
  15   1  -4    0.00    4.51
  15   1  -4    2.55    5.03
 -15   1   5   16.59    8.26
  15  -1  -5   10.46    7.52
  15  -1  -5    3.80    6.05
  15   1  -5    4.06    5.43
  15   1  -5   16.80    8.26
 -15   1   6    2.04    5.50
  15  -1  -6   -0.00    4.66
  15  -1  -6   -0.00    5.64
  15   1  -6    1.46    4.68
  15   1  -6    0.00    5.21
 -15  -1   6    0.00    5.05
 -15   1   7    4.94    4.96
  15  -1  -7    9.44    6.26
  15  -1  -7   14.52    7.88
  15   1  -7    8.04    5.58
  15   1  -7    9.55    7.50
 -15  -1   7    0.00    4.49
 -15   1   8    0.00    3.74
  15  -1  -8    5.74    5.84
  15  -1  -8    6.40    6.86
  15   1  -8    0.30    2.80
  15   1  -8    0.34    4.20
 -15  -1   8   -0.00    4.12
 -15   1   9   -0.00    5.18
  15  -1  -9    0.14    4.19
  15  -1  -9    6.24    7.12
  15   1  -9   -0.00    4.05
  15   1  -9   -0.00    5.45
 -15  -1   9    0.50    3.90
 -15   1  10    1.27    4.87
  15  -1 -10   -0.00    4.53
  15  -1 -10    0.00    5.98
  15   1 -10    0.00    3.25
  15   1 -10    0.43    5.11
 -15  -1  10    1.23    4.20
 -15   1  11   16.79    7.99
  15  -1 -11    2.39    4.92
  15  -1 -11    2.03    5.32
  15   1 -11    4.22    4.24
  15   1 -11    0.00    4.58
 -15  -1  11    3.75    6.33
 -15   1  12    0.18    4.64
  15  -1 -12   -0.00    3.91
  15  -1 -12   -0.00    5.48
  15   1 -12    8.53    6.73
 -15  -1  12    1.06    4.23
 -15   1  13    3.45    4.67
  15  -1 -13    0.01    3.26
  15  -1 -13    1.87    6.82
  15   1 -13    5.50    5.52
 -15  -1  13    4.27    5.41
 -15   1  14    0.85    4.15
  15  -1 -14    8.91    7.59
  15   1 -14    7.93    7.23
 -15  -1  14   -0.00    3.58
 -15   1  15    5.47    5.73
  15  -1 -15   -0.00    6.62
  15   1 -15    0.00    6.54
 -15  -1  15    1.03    4.36
 -15   1  16    0.00    6.20
  15  -1 -16   -0.00    6.48
  15   1 -16    2.19    6.46
 -15  -1  16    4.61    5.49
 -15   1  17   -0.00    5.54
  15  -1 -17   -0.00    5.40
  15   1 -17    3.43    7.05
 -15  -1  17   -0.00    4.63
 -15   1  18    5.90    5.42
  15  -1 -18    0.00    7.08
  15   1 -18   -0.00    5.62
 -15  -1  18    0.00    4.93
  15  -1 -19    0.69    4.92
  15   1 -19    0.60    6.28
 -15  -1  19   -0.00    4.83
  15  -1 -20    3.66    5.82
  15   1 -20    8.85    6.77
 -15  -1  20   -0.00    5.03
  15  -1 -21    3.64    6.14
  15  -2  -1    1.85    4.70
  15  -2  -1   -0.00    5.39
  15   2  -1   -0.00    4.49
  15  -2  -2    4.73    5.01
  15  -2  -2   10.61    7.63
  15   2  -2    0.00    4.95
  15  -2  -3    9.32    7.11
  15  -2  -3    3.31    4.98
  15   2  -3    5.55    6.38
  15  -2  -4   -0.00    4.82
  15  -2  -4   -0.00    5.99
  15   2  -4    0.00    5.60
  15  -2  -5   11.54    6.38
  15  -2  -5    0.00    5.56
  15   2  -5    0.00    5.76
 -15   2   6   -0.00    4.75
  15  -2  -6    1.79    4.33
  15  -2  -6    0.75    4.90
  15   2  -6    4.17    5.80
 -15   2   7   -0.00    6.60
  15  -2  -7    7.31    5.18
  15  -2  -7    0.16    4.26
  15   2  -7   -0.00    5.86
 -15   2   8   -0.00    4.82
  15  -2  -8    2.89    5.90
  15  -2  -8   -0.00    5.43
  15   2  -8   -0.00    5.84
 -15   2   9    5.88    6.18
  15  -2  -9    7.67    6.43
  15  -2  -9   14.65    8.07
  15   2  -9    1.39    3.65
  15   2  -9    4.67    6.28
 -15   2  10    0.00    6.11
  15  -2 -10   -0.00    4.03
  15  -2 -10    7.49    8.26
  15   2 -10    4.70    4.83
  15   2 -10    6.62    6.24
 -15   2  11    2.60    6.01
  15  -2 -11    0.00    5.03
  15  -2 -11   -0.00    6.43
  15   2 -11   -0.00    6.33
 -15  -2  11    2.61    4.52
 -15   2  12    4.31    5.99
  15  -2 -12   -0.00    3.04
  15  -2 -12   -0.00    6.02
  15   2 -12    2.28    5.73
 -15  -2  12    1.98    5.50
 -15   2  13   -0.00    4.04
  15  -2 -13    0.00    3.27
  15  -2 -13    0.00    6.00
  15   2 -13    2.40    5.48
 -15  -2  13    2.54    3.98
 -15   2  14    7.30    5.76
  15  -2 -14    9.54    6.22
  15  -2 -14   -0.00    5.99
  15   2 -14    2.84    5.48
 -15  -2  14   -0.00    5.19
 -15   2  15    5.47    6.08
  15  -2 -15    9.75    7.56
  15   2 -15    4.23    5.85
 -15  -2  15    1.91    4.61
 -15   2  16    0.87    3.75
  15  -2 -16   -0.00    6.06
  15   2 -16   -0.00    4.17
 -15  -2  16    1.07    4.12
 -15   2  17    7.00    6.47
  15  -2 -17    1.05    6.17
  15   2 -17    4.52    6.49
 -15  -2  17    1.80    4.19
  15  -2 -18   -0.00    5.62
 -15  -2  18   -0.00    5.03
  15  -2 -19    2.70    6.02
 -15  -2  19    2.47    5.23
 -15  -2  20   -0.00    4.69
  15  -3  -1    6.44    5.49
  15  -3  -1    7.79    6.32
  15   3  -1    5.42    5.66
  15  -3  -2   -0.00    3.79
  15  -3  -2    4.65    6.04
  15   3  -2   -0.00    4.52
  15  -3  -3   -0.00    4.66
  15  -3  -3   -0.00    4.78
  15   3  -3   -0.00    4.48
  15  -3  -4    0.43    4.25
  15  -3  -4   -0.00    7.39
  15   3  -4    0.00    5.17
  15  -3  -5    4.72    5.81
  15  -3  -5    3.78    5.94
  15   3  -5    4.82    5.97
  15  -3  -6    0.00    5.37
  15  -3  -6    0.00    5.12
  15   3  -6    3.97    5.90
 -15   3   7   -0.00    5.14
  15  -3  -7    0.00    5.11
  15  -3  -7    4.26    6.33
  15   3  -7    5.78    5.62
 -15   3   8    8.11    7.33
  15  -3  -8    6.92    6.46
  15  -3  -8    0.00    4.64
  15   3  -8   -0.00    6.00
 -15   3   9    0.36    4.86
  15  -3  -9   -0.00    4.71
  15  -3  -9    8.63    6.89
  15   3  -9   -0.00    5.14
 -15   3  10    5.37    7.27
  15  -3 -10    7.40    5.91
  15  -3 -10   -0.00    4.88
  15   3 -10   -0.00    4.38
 -15   3  11    9.40    7.03
  15  -3 -11   20.03    8.32
  15  -3 -11   13.32    8.05
  15   3 -11   -0.00    5.57
 -15   3  12    3.81    6.28
  15  -3 -12   -0.00    4.22
  15  -3 -12    5.63    5.64
  15   3 -12    0.65    4.41
 -15   3  13    0.00    4.76
  15  -3 -13    0.00    3.17
  15  -3 -13    2.05    5.33
  15   3 -13   -0.00    5.44
 -15   3  14    4.25    4.57
  15  -3 -14    5.25    5.92
  15  -3 -14    2.01    4.71
  15   3 -14    0.63    5.59
 -15   3  15    3.62    5.88
  15  -3 -15    0.00    2.95
  15  -3 -15    2.38    5.88
  15  -3 -16    8.16    7.34
 -15  -3  17    1.67    4.83
 -15  -3  18    5.71    6.29
 -15  -3  19   -0.00    5.12
 -15  -3  20    0.83    5.19
 -15  -3  21    3.52    5.57
  15  -4  -1    1.32    4.13
  15  -4  -1   -0.00    5.21
  15   4  -1    0.00    5.38
  15  -4  -2    6.37    4.98
  15  -4  -2    1.20    5.32
  15   4  -2    1.59    4.48
  15  -4  -3    0.58    4.67
  15  -4  -3   -0.00    5.87
  15   4  -3    0.42    4.48
  15  -4  -4    2.07    4.87
  15  -4  -4   -0.00    6.79
  15   4  -4    8.58    5.90
  15  -4  -5    5.55    5.59
  15  -4  -5    0.00    5.95
  15   4  -5    8.90    5.78
  15  -4  -6    2.06    4.91
  15  -4  -6    9.21    6.62
  15   4  -6   -0.00    4.43
  15  -4  -7    8.47    6.54
  15  -4  -7   14.45    7.98
  15   4  -7    0.00    4.55
 -15   4   8    0.84    5.19
  15  -4  -8    1.87    3.76
  15  -4  -8    0.00    4.55
  15   4  -8   10.49    6.85
 -15   4   9   11.13    7.02
  15  -4  -9    1.74    5.66
  15  -4  -9    4.23    7.28
  15   4  -9    0.00    5.95
 -15   4  10    5.74    6.30
  15  -4 -10    0.00    5.42
  15  -4 -10    3.47    5.08
  15   4 -10    0.86    5.11
 -15   4  11   11.62    7.39
  15  -4 -11    4.91    5.41
  15  -4 -11    0.90    6.76
 -15   4  12    1.00    5.62
  15  -4 -12    0.00    4.29
  15  -4 -12    8.31    8.01
 -15   4  13    4.21    6.26
  15  -4 -13    3.39    5.04
  15  -4 -13    2.96    6.87
  15  -5  -1   11.60    6.40
  15   5  -1    4.03    5.09
  15  -5  -2    2.39    5.57
  15  -5  -2    1.70    5.78
  15   5  -2   -0.00    3.65
  15  -5  -3    3.33    5.66
  15  -5  -3    0.75    5.86
  15   5  -3   -0.00    4.38
  15  -5  -4   10.39    6.98
  15  -5  -4   -0.00    4.56
  15   5  -4    0.00    5.15
  15  -5  -5    2.24    5.48
  15  -5  -5    2.43    5.36
  15   5  -5   -0.00    3.94
  15  -5  -6    6.35    6.44
  15  -5  -6   -0.00    4.80
  15  -5  -7   10.27    6.71
  15  -5  -7    3.41    6.46
  15  -5  -8    7.91    5.76
  15  -5  -8    0.00    4.94
 -15   5   9   -0.00    6.69
  15  -5  -9   -0.00    5.02
  15  -5  -9    3.19    6.39
 -15   5  10    2.42    5.05
  15  -5 -10    2.64    5.43
  15  -6  -1   -0.00    4.87
  15  -6  -2    4.27    6.55
  15  -6  -3   -0.00    4.95
  15  -6  -3    4.58    6.83
  15  -6  -4    0.35    5.31
  15  -6  -4    0.00    6.22
  15  -6  -5   -0.00    5.25
  15  -6  -6    1.01    5.42
  14   0  -1   -0.00    4.85
  14   0  -1   -0.00    4.67
  14   0  -2   13.33    7.22
  14   0  -2    3.20    6.23
 -14   0   3    1.23    3.79
  14   0  -3    1.24    4.67
  14   0  -3   -0.00    4.54
 -14   0   4   13.71    6.55
  14   0  -4    2.95    4.08
  14   0  -4    5.49    6.42
 -14   0   5    0.70    5.88
  14   0  -5    3.25    5.35
  14   0  -5    0.68    5.12
 -14   0   6    8.42    6.42
  14   0  -6    9.43    6.53
  14   0  -6   13.38    7.16
 -14   0   7   -0.00    3.40
  14   0  -7    0.27    3.99
  14   0  -7    4.12    5.79
 -14   0   8    9.06    6.13
  14   0  -8   12.62    6.42
  14   0  -8   12.79    7.12
 -14   0   9    1.28    4.28
  14   0  -9   -0.00    4.47
  14   0  -9    5.18    6.30
 -14   0  10    0.00    3.73
  14   0 -10    0.00    3.94
  14   0 -10    1.19    6.01
 -14   0  11    0.92    4.87
  14   0 -11    4.60    5.45
 -14   0  12    0.00    4.19
  14   0 -12   -0.00    5.13
 -14   0  13    0.11    4.22
  14   0 -13   -0.00    5.77
 -14   0  14    9.51    7.52
  14   0 -14   15.24    8.38
 -14   0  15   -0.00    5.27
  14   0 -15    0.58    5.70
 -14   0  16    0.08    4.09
  14   0 -16    2.69    6.35
 -14   0  17    3.94    5.31
  14   0 -17   -0.00    5.33
 -14   0  18    4.82    4.86
  14   0 -18    4.06    5.25
 -14   0  19    0.72    4.93
  14   0 -19    3.21    6.49
 -14   0  20    0.68    5.74
  14   0 -20    0.00    7.19
 -14   0  21   -0.00    5.02
  14   0 -21    3.54    5.92
 -14   0  22    0.03    4.38
  14   0 -22   -0.00    6.02
  14   0 -23    2.95    5.61
  14   0 -24    0.00    5.74
  14  -1  -1    3.44    5.81
  14  -1  -1    2.69    5.30
  14   1  -1    0.13    4.03
  14   1  -1   -0.00    5.71
  14  -1  -2   -0.00    3.69
  14  -1  -2    0.09    4.92
  14   1  -2    4.71    4.85
  14   1  -2    5.53    5.05
  14  -1  -3    0.00    4.67
  14  -1  -3    2.44    5.23
  14   1  -3    1.61    4.37
  14   1  -3   -0.00    5.55
 -14  -1   3    2.14    4.75
 -14   1   4    5.32    6.14
  14  -1  -4   -0.00    4.55
  14  -1  -4    0.00    4.65
  14   1  -4    5.26    4.78
  14   1  -4    2.25    5.42
 -14  -1   4   -0.00    4.02
 -14   1   5   -0.00    4.40
  14  -1  -5    0.25    3.87
  14  -1  -5    3.02    5.86
  14   1  -5    4.41    5.24
  14   1  -5   -0.00    3.96
 -14  -1   5    0.00    4.50
 -14   1   6   26.64    9.36
  14  -1  -6   20.32    8.33
  14  -1  -6   13.47    7.79
  14   1  -6   19.89    8.36
  14   1  -6   13.57    7.41
 -14  -1   6   17.13    7.68
 -14   1   7   -0.00    3.59
  14  -1  -7    0.00    5.15
  14  -1  -7   -0.00    5.16
  14   1  -7    1.13    3.78
  14   1  -7    0.00    5.00
 -14  -1   7    4.61    4.72
 -14   1   8    1.90    4.45
  14  -1  -8    1.10    3.32
  14  -1  -8    4.31    5.57
  14   1  -8    0.81    3.99
  14   1  -8    0.00    4.75
 -14  -1   8    0.00    4.45
 -14   1   9   -0.00    5.32
  14  -1  -9   -0.00    3.90
  14  -1  -9    0.44    6.85
  14   1  -9    3.06    4.61
  14   1  -9   -0.00    4.25
 -14  -1   9    2.93    4.98
 -14   1  10   15.88    7.60
  14  -1 -10    7.69    5.47
  14  -1 -10    8.76    6.84
  14   1 -10   -0.00    4.98
 -14  -1  10   11.34    6.44
 -14   1  11    1.19    4.32
  14  -1 -11   -0.00    3.58
  14  -1 -11   -0.00    5.81
  14   1 -11   -0.00    5.68
 -14  -1  11    6.93    6.25
 -14   1  12    2.36    5.10
  14  -1 -12    5.91    6.36
  14   1 -12    6.74    5.91
 -14  -1  12   -0.00    5.06
 -14   1  13    2.29    4.81
  14  -1 -13    2.86    5.30
  14   1 -13    0.00    4.91
 -14  -1  13    3.35    5.09
 -14   1  14    0.00    4.96
  14  -1 -14   -0.00    6.32
  14   1 -14    7.88    6.48
 -14  -1  14    4.64    5.23
 -14   1  15    3.68    4.82
  14  -1 -15   -0.00    6.28
  14   1 -15   -0.00    5.79
 -14  -1  15   -6.90    6.82
 -14   1  16    4.20    6.28
  14  -1 -16    9.65    7.22
  14   1 -16    0.68    5.47
 -14  -1  16    8.89    6.28
 -14   1  17    3.05    6.07
  14  -1 -17    4.17    5.97
  14   1 -17    6.57    6.66
 -14  -1  17    0.27    4.88
 -14   1  18   -0.00    5.40
  14  -1 -18    5.06    7.03
  14   1 -18    0.00    7.15
 -14  -1  18   -0.00    4.64
 -14   1  19    0.00    5.12
  14  -1 -19    6.15    6.25
  14   1 -19    4.02    6.67
 -14  -1  19    1.11    4.43
 -14   1  20    3.93    5.20
  14  -1 -20    3.77    6.37
  14   1 -20    1.18    6.18
 -14  -1  20   -0.00    5.49
 -14   1  21    4.96    6.54
  14  -1 -21   -0.00    3.61
  14   1 -21   -0.00    5.41
 -14  -1  21   -0.00    5.88
 -14   1  22   -0.00    7.57
  14  -1 -22    3.87    5.72
  14   1 -22    0.00    6.33
 -14  -1  22   -0.00    4.64
  14   1 -23   -0.00    6.89
 -14  -1  23   -0.00    5.24
  14   1 -24   -0.00    7.75
  14   1 -25    3.06    7.27
  14   1 -26    2.43    6.18
  14  -2  -1   -0.00    4.49
  14  -2  -1    2.00    5.67
  14   2  -1    1.06    4.01
  14  -2  -2    8.12    7.14
  14  -2  -2   16.25    8.22
  14   2  -2   21.35    8.54
  14  -2  -3    2.74    4.80
  14  -2  -3   -0.00    5.69
  14   2  -3    2.48    4.41
  14  -2  -4   12.12    7.05
  14  -2  -4    4.74    5.91
  14   2  -4   11.98    6.36
  14   2  -4    7.92    7.05
 -14   2   5    9.60    6.88
  14  -2  -5    1.27    4.85
  14  -2  -5    2.58    5.17
  14   2  -5    1.18    4.03
  14   2  -5    0.73    4.24
 -14  -2   5   -0.00    4.34
 -14   2   6    9.84    6.57
  14  -2  -6    9.07    7.03
  14  -2  -6    8.15    6.09
  14   2  -6    5.71    4.97
  14   2  -6   11.83    6.80
 -14  -2   6    9.12    6.19
 -14   2   7    0.74    4.39
  14  -2  -7    0.00    4.26
  14  -2  -7    0.00    5.49
  14   2  -7    1.42    3.91
  14   2  -7    1.81    5.60
 -14  -2   7    3.29    4.22
 -14   2   8    2.95    4.71
  14  -2  -8    3.43    5.29
  14  -2  -8    3.51    6.66
  14   2  -8    9.52    6.16
  14   2  -8    8.83    6.31
 -14  -2   8    0.00    3.97
 -14   2   9    1.56    4.84
  14  -2  -9    0.00    3.80
  14  -2  -9    0.00    5.89
  14   2  -9    0.07    3.55
 -14  -2   9    1.96    4.38
 -14   2  10    1.65    5.73
  14  -2 -10   -0.00    3.87
  14  -2 -10    2.83    6.23
  14   2 -10    5.43    6.06
 -14  -2  10    3.45    4.95
 -14   2  11   -0.00    4.18
  14  -2 -11   -0.00    3.48
  14  -2 -11    5.13    6.69
  14   2 -11    0.62    4.56
 -14  -2  11    5.06    5.58
 -14   2  12    7.40    6.06
  14  -2 -12    3.60    4.04
  14  -2 -12    3.06    5.79
  14   2 -12   11.61    7.81
 -14  -2  12   11.14    7.12
 -14   2  13    6.43    5.52
  14  -2 -13   -0.00    5.48
  14   2 -13    2.27    5.13
 -14  -2  13    3.48    5.57
 -14   2  14   -0.00    4.66
  14  -2 -14    9.52    8.31
  14   2 -14    0.65    5.11
 -14  -2  14    2.54    4.21
 -14   2  15    0.00    4.52
  14  -2 -15    5.30    6.96
  14   2 -15   -0.00    5.77
 -14  -2  15   -0.00    5.62
 -14   2  16    2.12    4.33
  14  -2 -16    5.08    5.13
  14   2 -16   -0.00    5.15
 -14  -2  16    1.19    4.07
 -14   2  17   -0.00    4.90
  14  -2 -17    0.00    6.10
  14   2 -17    6.60    7.20
 -14  -2  17    2.84    4.82
 -14   2  18    4.50    5.72
  14  -2 -18    2.44    6.46
  14   2 -18    0.00    6.66
 -14  -2  18    0.00    6.30
 -14   2  19    0.92    5.81
  14  -2 -19    5.31    7.54
  14   2 -19    0.56    5.10
 -14  -2  19    5.55    6.45
 -14   2  20    5.95    5.73
  14  -2 -20    0.00    5.03
  14   2 -20   -0.00    6.04
 -14  -2  20   -0.00    5.24
 -14   2  21   -0.00    5.88
  14   2 -21   -0.00    5.42
 -14  -2  21    0.85    4.88
  14   2 -22    4.25    5.43
 -14  -2  22   -0.00    6.39
  14   2 -23    0.61    6.77
 -14  -2  23   -0.00    5.60
  14   2 -24   13.55    8.30
  14   2 -25   -0.00    6.08
  14   2 -26   -0.00    4.47
  14  -3  -1   -0.00    4.19
  14  -3  -1    1.70    4.67
  14   3  -1    1.37    4.65
  14  -3  -2    0.11    3.70
  14  -3  -2   -0.00    5.41
  14   3  -2   -0.00    5.15
  14  -3  -3    1.15    5.34
  14  -3  -3    1.27    5.20
  14   3  -3   -0.00    4.63
  14  -3  -4   -0.00    5.00
  14  -3  -4    3.72    5.62
  14   3  -4    4.01    4.14
 -14   3   5    1.86    5.28
  14  -3  -5    1.61    5.13
  14  -3  -5    1.78    5.06
  14   3  -5    0.73    3.80
 -14   3   6   15.50    8.08
  14  -3  -6    8.55    6.31
  14  -3  -6    5.66    6.51
  14   3  -6   13.55    7.39
 -14   3   7    2.21    4.09
  14  -3  -7    2.97    6.09
  14  -3  -7    0.54    4.25
  14   3  -7   -0.00    4.91
 -14   3   8    0.98    5.57
  14  -3  -8    0.00    4.57
  14  -3  -8   -0.00    5.27
  14   3  -8    0.00    4.45
 -14   3   9    0.00    5.34
  14  -3  -9   -0.00    3.84
  14  -3  -9   -0.00    6.13
  14   3  -9   -0.00    5.93
 -14   3  10    9.54    6.89
  14  -3 -10    6.79    5.20
  14  -3 -10    1.91    6.93
  14   3 -10    7.81    7.18
 -14  -3  10    5.12    5.12
 -14   3  11    0.00    4.39
  14  -3 -11    9.29    6.58
  14  -3 -11    2.79    6.26
  14   3 -11   -0.00    5.24
 -14  -3  11    7.26    5.92
 -14   3  12    2.37    4.85
  14  -3 -12    0.08    3.33
  14  -3 -12   -0.00    5.73
  14   3 -12   -0.00    5.17
 -14  -3  12    0.13    3.21
 -14   3  13   -0.00    3.98
  14  -3 -13    0.39    4.09
  14  -3 -13    6.81    6.55
  14   3 -13   -0.00    4.74
 -14  -3  13    4.84    6.53
 -14   3  14   -0.00    3.07
  14  -3 -14   -0.00    5.60
  14   3 -14   -0.00    4.85
 -14  -3  14   -0.00    3.50
 -14   3  15   -0.00    5.47
  14  -3 -15    6.14    6.00
  14   3 -15   -0.00    4.89
 -14  -3  15    3.33    5.96
 -14   3  16   17.48    8.75
  14  -3 -16    7.82    7.62
  14   3 -16   10.19    6.65
 -14  -3  16    7.15    6.98
 -14   3  17   -0.00    5.58
  14  -3 -17    2.18    6.11
  14   3 -17   -0.00    5.11
 -14  -3  17    2.77    5.55
 -14   3  18   -0.00    4.01
  14  -3 -18    9.01    7.01
  14   3 -18   -0.00    5.33
 -14  -3  18    5.55    6.09
 -14   3  19    0.00    5.65
  14   3 -19   -0.00    5.64
 -14  -3  19   -0.00    4.05
 -14   3  20    1.14    5.39
  14   3 -20    6.66    7.49
 -14  -3  20    0.18    5.09
  14   3 -21    0.00    5.42
 -14  -3  21   -0.00    4.85
  14   3 -22   -0.00    5.31
 -14  -3  22   -0.00    6.28
  14   3 -23    4.76    6.95
 -14  -3  23   10.10    6.83
 -14  -3  24    0.00    5.68
  14  -4  -1   -0.00    3.64
  14  -4  -1    0.44    5.53
  14   4  -1    7.90    5.66
  14  -4  -2    1.06    4.53
  14  -4  -2    1.89    5.64
  14   4  -2   10.32    5.39
  14  -4  -3   -0.00    5.04
  14  -4  -3    3.66    5.28
  14   4  -3    3.61    4.95
  14  -4  -4   13.51    7.35
  14  -4  -4    6.10    6.61
  14   4  -4    3.09    4.76
  14  -4  -5    4.57    5.57
  14  -4  -5   -0.00    5.68
  14   4  -5   -0.00    4.58
 -14   4   6    0.00    5.91
  14  -4  -6    3.16    4.25
  14  -4  -6    0.10    4.26
  14   4  -6   -0.00    3.99
 -14   4   7    2.58    4.61
  14  -4  -7    1.36    4.60
  14  -4  -7    1.57    4.86
  14   4  -7    3.70    5.27
 -14   4   8    5.04    6.17
  14  -4  -8    0.00    4.79
  14  -4  -8    0.00    5.96
  14   4  -8    0.00    4.69
 -14   4   9    0.00    5.90
  14  -4  -9    7.18    5.66
  14  -4  -9   10.05    7.12
  14   4  -9    9.70    6.91
 -14   4  10    1.55    5.27
  14  -4 -10   22.10    8.59
  14  -4 -10    5.04    7.31
  14   4 -10    1.72    4.70
 -14   4  11    0.65    4.55
  14  -4 -11   -0.00    4.66
  14  -4 -11    0.61    4.57
  14   4 -11    1.51    5.89
 -14   4  12   11.04    8.13
  14  -4 -12   19.51    8.78
  14  -4 -12    9.65    7.99
  14   4 -12   14.13    7.60
 -14   4  13   12.66    8.64
  14  -4 -13    5.45    5.01
  14  -4 -13    4.98    8.04
  14   4 -13    0.00    6.00
 -14   4  14    7.75    6.52
  14  -4 -14   13.65    6.90
  14  -4 -14    8.78    8.44
  14   4 -14   10.09    7.19
 -14   4  15   -0.00    5.06
  14  -4 -15   -0.00    6.39
  14   4 -15    1.85    5.58
 -14   4  16    7.47    6.99
  14   4 -16   -0.00    5.35
 -14  -4  16    1.06    4.52
 -14   4  17    0.00    6.10
  14   4 -17    4.19    5.64
 -14  -4  17   -0.00    3.93
 -14   4  18   -0.00    4.64
  14   4 -18    0.00    4.72
 -14  -4  18    1.19    5.14
  14   4 -19    3.94    5.47
 -14  -4  19   -0.00    4.24
  14   4 -20   -0.00    5.79
 -14  -4  20   -0.00    5.96
  14   4 -21    3.92    6.42
 -14  -4  21    0.81    4.64
 -14  -4  22   -0.00    6.51
 -14  -4  23   -0.00    6.35
 -14  -4  24    0.44    4.20
  14  -5  -1    1.07    4.23
  14  -5  -1    1.39    5.86
  14   5  -1   13.63    6.25
  14  -5  -2    5.33    5.10
  14  -5  -2    3.05    6.26
  14   5  -2   -0.00    4.56
  14  -5  -3    3.60    6.16
  14  -5  -3    1.02    4.53
  14   5  -3   -0.00    4.40
  14  -5  -4   -0.00    5.10
  14  -5  -4   -0.00    6.30
  14   5  -4   -0.00    3.65
  14  -5  -5    4.72    5.49
  14  -5  -5    2.18    5.50
  14   5  -5    4.54    4.31
  14  -5  -6   -0.00    4.87
  14  -5  -6   -0.00    6.76
  14   5  -6   -0.00    4.94
 -14   5   7    3.04    5.38
  14  -5  -7    0.00    5.19
  14  -5  -7   -0.00    5.86
  14   5  -7    2.61    5.40
 -14   5   8   -0.00    3.41
  14  -5  -8    5.00    5.61
  14  -5  -8    0.00    6.19
  14   5  -8    0.37    4.89
 -14   5   9   14.40    8.03
  14  -5  -9   14.01    7.72
  14  -5  -9   -0.00    5.83
  14   5  -9    5.60    6.00
 -14   5  10   15.62    7.20
  14  -5 -10   19.20    8.11
  14  -5 -10    8.43    7.64
  14   5 -10    6.12    6.56
 -14   5  11    0.00    5.60
  14  -5 -11   -0.00    4.31
  14  -5 -11   13.44    8.36
  14   5 -11    0.00    5.13
 -14   5  12    9.67    6.67
  14  -5 -12   15.33    8.05
  14   5 -12   -0.00    5.56
 -14   5  13   -0.00    5.27
  14  -5 -13    0.00    5.36
  14   5 -13   -0.00    5.02
 -14   5  14    4.05    6.06
  14  -5 -14   -0.00    5.09
  14   5 -14   -0.00    5.00
 -14   5  15   -0.00    4.47
  14  -5 -15   10.96    7.26
  14   5 -15    0.00    4.59
 -14   5  16    0.00    4.48
  14  -5 -16    6.05    6.26
  14   5 -16    7.30    8.00
 -14   5  17    0.00    6.16
  14   5 -17   -0.00    5.42
  14   5 -18    0.00    5.97
 -14  -5  23   -0.00    4.29
 -14  -5  24    5.91    6.72
  14  -6  -1    3.61    5.50
  14   6  -1    4.95    4.48
  14  -6  -2    3.58    6.23
  14   6  -2    1.76    4.26
  14  -6  -3    4.71    6.04
  14  -6  -3    4.08    6.01
  14   6  -3    1.99    4.93
  14  -6  -4   10.34    6.27
  14  -6  -4    5.40    6.75
  14   6  -4    5.57    4.65
  14  -6  -5    2.68    4.64
  14  -6  -5    0.02    4.69
  14   6  -5    3.70    3.70
  14  -6  -6    1.27    4.93
  14  -6  -6    9.50    7.91
  14   6  -6   -0.00    4.15
  14  -6  -7    4.22    5.50
  14  -6  -7    6.71    6.20
  14   6  -7   13.13    6.21
  14  -6  -8   11.12    7.17
  14   6  -8    0.00    4.72
 -14   6   9    3.31    6.12
  14  -6  -9    0.13    4.96
  14   6  -9    3.77    5.55
 -14   6  10    6.27    5.27
  14  -6 -10   -0.00    6.08
  14   6 -10    0.88    4.69
 -14   6  11    4.10    5.88
  14  -6 -11    0.00    5.26
  14   6 -11    1.33    4.99
 -14   6  12   -0.00    3.69
  14  -6 -12    4.17    6.03
  14   6 -12    1.21    4.12
 -14   6  13   -0.00    4.52
  14  -6 -13    1.48    5.41
  14   6 -13   -0.00    3.79
 -14   6  14   -0.00    5.81
  14  -6 -14    5.12    5.94
  14   6 -14    1.97    5.06
  14  -7  -1    6.14    5.63
  14   7  -1    5.50    5.20
  14  -7  -2    1.94    5.33
  14   7  -2   -0.00    3.56
  14  -7  -3   -0.00    4.95
  14   7  -3    0.00    4.14
  14  -7  -4    0.93    5.23
  14   7  -4    6.57    5.54
  14  -7  -5    7.53    6.28
  14   7  -5    5.79    4.77
  14  -7  -6    1.31    6.43
  14   7  -6    8.37    5.61
  14  -7  -7    6.23    5.83
  14   7  -7   -0.00    4.31
  14  -7  -8    3.53    6.02
  14   7  -8   -0.00    5.14
  14  -7  -9   -0.00    5.18
  14   7  -9   -0.00    5.96
 -14   7  10    6.50    7.03
  14  -7 -10   -0.00    5.81
  14   7 -10    1.92    5.06
 -14   7  11    3.95    6.63
  14  -7 -11    0.00    4.26
  14   7 -11    2.94    5.05
  14  -8  -1    9.06    6.37
  14   8  -1    7.04    5.31
  14  -8  -2    0.21    4.19
  14   8  -2    5.51    4.68
  14  -8  -3    1.11    4.94
  14   8  -3    2.21    4.73
  14  -8  -4    3.00    5.07
  14   8  -4    0.97    4.24
  14  -8  -5   -0.00    4.12
  14   8  -5    3.19    4.88
  14  -8  -6    1.89    6.45
  14   8  -6    0.00    4.93
  13   0  -1   46.33   11.38
  13   0  -1   39.46   10.85
 -13   0   2   -0.00    4.40
  13   0  -2    1.42    4.61
  13   0  -2    0.68    3.47
 -13   0   3    0.00    4.07
  13   0  -3   20.30    7.89
  13   0  -3   10.90    6.63
 -13   0   4    0.39    3.31
  13   0  -4   -0.00    3.28
  13   0  -4   -0.00    3.69
 -13   0   5    0.00    3.77
  13   0  -5    6.46    6.10
  13   0  -5    9.34    6.51
 -13   0   6    0.89    4.48
  13   0  -6    1.62    4.07
  13   0  -6    0.00    6.14
 -13   0   7   21.57    8.15
  13   0  -7   15.33    6.89
  13   0  -7    9.36    6.95
 -13   0   8    0.00    4.14
  13   0  -8    0.59    3.63
  13   0  -8    0.00    3.77
 -13   0   9    6.90    5.13
  13   0  -9    3.92    6.29
 -13   0  10   -0.00    4.13
  13   0 -10    0.00    4.33
 -13   0  11   14.25    7.44
 -13   0  12    0.00    5.40
  13   0 -12    7.78    5.94
 -13   0  13    8.50    6.80
  13   0 -13   14.26    7.38
 -13   0  14   -0.00    4.06
  13   0 -14    3.10    5.55
 -13   0  15    3.64    6.07
  13   0 -15   -0.00    4.22
 -13   0  16    0.16    5.41
  13   0 -16   -0.00    5.31
 -13   0  17    4.68    5.19
  13   0 -17    9.59    7.58
 -13   0  18   -0.00    4.54
  13   0 -18    0.00    6.34
 -13   0  19    0.00    5.65
  13   0 -19    4.89    6.48
 -13   0  20   -0.00    5.69
  13   0 -20   -0.00    4.25
 -13   0  21   -0.00    5.53
  13   0 -21    7.85    7.21
 -13   0  22    0.98    4.09
  13   0 -22    4.19    6.67
 -13   0  23    5.03    6.76
  13   0 -23    9.06    7.70
 -13   0  24    2.64    5.58
  13   0 -24    4.71    6.73
 -13   0  25    0.00    5.02
  13   0 -25    2.46    7.00
  13  -1  -1   10.31    6.28
  13  -1  -1    1.06    4.97
  13   1  -1    6.37    5.61
  13   1  -1    0.00    4.69
  13  -1  -2    5.40    5.34
  13  -1  -2    7.23    6.01
  13   1  -2    1.47    3.84
  13   1  -2    1.68    4.56
 -13  -1   2    9.71    6.22
 -13   1   3    8.81    6.13
  13  -1  -3    5.31    5.21
  13  -1  -3    4.89    6.18
  13   1  -3    4.11    5.14
  13   1  -3    6.60    6.08
 -13  -1   3    6.77    4.98
 -13   1   4   -0.00    4.59
  13  -1  -4   -0.00    4.34
  13  -1  -4   -0.00    6.00
  13   1  -4    0.56    3.80
  13   1  -4   -0.00    4.46
 -13  -1   4   -0.00    3.16
 -13   1   5   52.98   12.36
  13  -1  -5   54.61   12.23
  13  -1  -5   27.87    9.81
  13   1  -5   29.52    9.14
  13   1  -5   38.33   11.18
 -13  -1   5   14.64    7.79
 -13   1   6   -0.00    4.79
  13  -1  -6    6.27    5.11
  13  -1  -6    0.32    5.32
  13   1  -6    1.06    3.89
  13   1  -6    2.22    4.73
 -13  -1   6    1.47    4.92
 -13   1   7    5.04    5.56
  13  -1  -7    0.25    2.75
  13  -1  -7    3.59    4.83
  13   1  -7    3.00    4.50
  13   1  -7    2.39    4.61
 -13  -1   7    5.01    5.23
 -13   1   8    2.79    5.11
  13  -1  -8    1.74    3.93
  13  -1  -8    1.12    3.84
  13   1  -8    0.09    5.27
 -13  -1   8    2.75    3.87
 -13   1   9   13.33    6.84
  13  -1  -9   33.52    9.78
  13  -1  -9   28.59    9.41
  13   1  -9   15.36    8.44
 -13  -1   9   26.64    9.16
 -13   1  10   -0.00    5.43
  13  -1 -10    6.91    6.13
  13   1 -10   -0.00    4.95
 -13  -1  10    5.38    5.61
 -13   1  11    3.41    4.69
  13  -1 -11    3.65    6.02
  13   1 -11    6.10    6.02
 -13  -1  11    0.00    4.61
 -13   1  12   -0.00    3.84
  13  -1 -12    4.14    5.60
  13   1 -12   -0.00    4.43
 -13  -1  12    1.00    5.22
 -13   1  13   15.18    7.81
  13  -1 -13    4.56    6.73
  13   1 -13    2.71    5.98
 -13  -1  13    0.00    4.44
 -13   1  14   -0.00    5.17
  13  -1 -14   -0.00    4.54
  13   1 -14   -0.00    5.65
 -13  -1  14    1.99    4.83
 -13   1  15   21.64    8.56
  13  -1 -15    5.20    6.33
  13   1 -15    4.70    5.94
 -13  -1  15   23.35    8.39
 -13   1  16    0.69    5.78
  13  -1 -16    3.98    6.47
  13   1 -16    1.68    5.78
 -13  -1  16    3.54    4.48
 -13   1  17   -0.00    4.47
  13  -1 -17    2.05    4.70
  13   1 -17    3.56    4.73
 -13  -1  17    2.12    4.46
 -13   1  18    3.30    6.28
  13  -1 -18    1.45    5.70
  13   1 -18   -0.00    6.71
 -13  -1  18    2.81    5.19
 -13   1  19   -0.00    5.83
  13  -1 -19    9.96    7.81
  13   1 -19    2.02    4.50
 -13  -1  19    4.95    6.10
 -13   1  20    2.11    5.60
  13  -1 -20    0.00    5.35
  13   1 -20    2.72    6.05
 -13  -1  20    0.00    4.22
 -13   1  21    4.76    6.55
  13  -1 -21    2.32    6.12
  13   1 -21    7.14    6.31
 -13  -1  21    3.37    5.52
 -13   1  22    1.98    4.53
  13  -1 -22   -0.00    4.49
  13   1 -22    0.00    3.79
 -13  -1  22   -0.00    4.49
 -13   1  23   -0.00    5.75
  13  -1 -23   -0.00    6.45
  13   1 -23    1.34    4.89
 -13  -1  23   -0.00    4.70
 -13   1  24    0.51    5.71
  13   1 -24    2.38    5.88
 -13  -1  24    1.43    5.41
 -13   1  25    4.17    6.54
  13   1 -25    0.00    4.44
 -13  -1  25    4.46    5.35
  13   1 -26   -0.00    5.31
 -13  -1  26    1.81    5.68
  13   1 -27   -0.00    4.99
  13  -2  -1   28.74    9.60
  13  -2  -1   15.00    8.32
  13   2  -1   16.91    6.83
  13   2  -1   32.28    8.77
 -13  -2   1   20.54    8.19
  13  -2  -2    0.00    2.97
  13  -2  -2    6.60    6.41
  13   2  -2    0.74    4.30
  13   2  -2   -0.00    5.05
 -13  -2   2    1.16    4.82
  13  -2  -3    1.24    3.26
  13  -2  -3    0.00    4.71
  13   2  -3   -0.00    4.08
  13   2  -3    1.58    5.14
 -13  -2   3    4.90    5.00
 -13   2   4    3.14    6.00
  13  -2  -4    4.94    5.14
  13  -2  -4    8.30    6.43
  13   2  -4    1.62    4.41
  13   2  -4    1.06    4.97
 -13  -2   4    1.29    4.60
 -13   2   5    4.00    5.47
  13  -2  -5    5.18    5.94
  13  -2  -5    5.08    5.25
  13   2  -5    3.89    4.74
  13   2  -5    0.00    4.84
 -13  -2   5    1.42    4.11
 -13   2   6   -0.00    5.59
  13  -2  -6   -0.00    3.32
  13  -2  -6   -0.00    6.02
  13   2  -6    0.72    3.93
  13   2  -6   -0.00    4.75
 -13  -2   6    0.00    3.54
 -13   2   7   20.39    8.87
  13  -2  -7   25.96    9.23
  13  -2  -7   21.41    9.42
  13   2  -7   21.74    9.18
 -13  -2   7   31.88    9.32
 -13   2   8    0.00    4.90
  13  -2  -8   -0.00    3.54
  13  -2  -8   -0.00    4.72
  13   2  -8    2.81    5.25
 -13  -2   8    8.11    5.96
 -13   2   9   -0.00    5.27
  13  -2  -9    0.00    3.61
  13  -2  -9    1.09    4.93
  13   2  -9    3.24    5.39
 -13  -2   9   -0.00    2.57
 -13   2  10   -0.00    3.77
  13  -2 -10    0.95    4.05
  13  -2 -10   -0.00    4.01
  13   2 -10    3.29    4.97
 -13  -2  10   -0.00    4.21
 -13   2  11   10.11    6.86
  13  -2 -11   19.40    8.11
  13   2 -11   13.03    7.66
 -13  -2  11    9.66    6.08
 -13   2  12    5.32    4.88
  13  -2 -12    2.92    5.81
  13   2 -12    9.86    6.24
 -13  -2  12    3.46    5.59
 -13   2  13   10.42    6.70
  13  -2 -13    9.52    7.06
  13   2 -13    5.54    6.18
 -13  -2  13    3.76    4.73
 -13   2  14   -0.00    4.70
  13  -2 -14   -0.00    4.34
  13   2 -14    0.00    4.41
 -13  -2  14    4.47    5.16
 -13   2  15    5.23    5.92
  13  -2 -15   -0.00    4.74
  13   2 -15    0.26    4.88
 -13  -2  15    0.65    3.82
 -13   2  16    3.69    4.81
  13  -2 -16   -0.00    5.30
  13   2 -16    0.00    5.70
 -13  -2  16   -0.00    5.04
 -13   2  17    0.00    4.84
  13  -2 -17    3.35    5.50
  13   2 -17    4.69    5.92
 -13  -2  17    3.43    5.15
 -13   2  18   -0.00    3.53
  13   2 -18    3.80    5.09
 -13  -2  18    1.64    5.03
 -13   2  19    0.00    4.57
  13  -2 -19   -0.00    5.94
  13   2 -19    0.46    5.45
 -13  -2  19    0.00    4.59
 -13   2  20   -0.00    5.16
  13  -2 -20    0.51    4.35
  13   2 -20    0.38    5.31
 -13  -2  20   -0.00    4.53
 -13   2  21    3.12    5.66
  13  -2 -21    0.62    5.74
  13   2 -21    0.52    5.02
 -13  -2  21   -0.00    5.67
 -13   2  22    1.54    4.71
  13   2 -22    3.69    5.49
 -13  -2  22   -0.00    3.24
 -13   2  23    6.41    5.46
  13   2 -23    3.30    6.02
 -13  -2  23    1.65    4.81
 -13   2  24   -0.00    4.29
  13   2 -24   -0.00    5.04
 -13  -2  24   -0.00    4.43
  13   2 -25    3.13    6.28
 -13  -2  25   -0.00    5.11
  13   2 -26    0.00    6.14
 -13  -2  26   -0.00    5.95
  13   2 -27    7.84    7.23
  13   2 -28   -0.00    5.79
  13  -3  -1    0.00    5.52
  13  -3  -1    0.70    5.09
  13   3  -1    7.40    5.49
  13  -3  -2   -0.00    4.66
  13  -3  -2   -0.00    3.60
  13   3  -2   -0.00    4.76
  13  -3  -3    4.15    5.16
  13  -3  -3    5.41    6.30
  13   3  -3    5.83    5.01
  13   3  -3    6.77    6.70
 -13   3   4    3.31    5.51
  13  -3  -4    6.53    4.69
  13  -3  -4    2.61    5.22
  13   3  -4    2.87    3.98
  13   3  -4    4.85    5.36
 -13   3   5    5.38    4.81
  13  -3  -5   18.34    7.97
  13  -3  -5   30.34   10.15
  13   3  -5   10.20    5.76
  13   3  -5   16.02    7.47
 -13  -3   5   16.91    7.21
 -13   3   6    3.21    5.02
  13  -3  -6    4.77    5.53
  13  -3  -6   -0.00    6.12
  13   3  -6    4.21    4.69
  13   3  -6    0.00    4.23
 -13  -3   6    0.00    4.05
 -13   3   7    0.46    3.87
  13  -3  -7   -0.00    4.59
  13  -3  -7    3.96    5.49
  13   3  -7    3.96    5.02
 -13  -3   7   -0.00    3.84
 -13   3   8   10.15    6.51
  13  -3  -8    1.17    3.65
  13  -3  -8    0.00    4.63
  13   3  -8    7.65    5.50
 -13  -3   8    0.51    3.77
 -13   3   9    5.72    5.86
  13  -3  -9   18.02    8.01
  13  -3  -9    6.27    6.86
  13   3  -9    5.97    5.48
 -13  -3   9   11.98    6.72
 -13   3  10    8.80    6.25
  13  -3 -10    5.96    5.41
  13  -3 -10    0.41    4.54
  13   3 -10    5.18    4.73
 -13  -3  10    6.59    5.65
 -13   3  11    7.46    7.05
  13  -3 -11    7.33    5.40
  13  -3 -11    4.12    5.59
  13   3 -11    7.52    6.67
 -13  -3  11    6.70    5.66
 -13   3  12   -0.00    4.66
  13  -3 -12   -0.00    6.56
  13   3 -12    0.00    3.93
 -13  -3  12   -0.00    4.41
 -13   3  13    7.05    6.64
  13  -3 -13   -0.00    5.08
  13   3 -13    1.84    5.43
 -13  -3  13   -0.00    4.84
 -13   3  14    1.16    4.15
  13  -3 -14    9.91    7.16
  13   3 -14    0.72    4.95
 -13  -3  14    6.84    5.62
 -13   3  15   10.58    6.33
  13  -3 -15    9.41    7.53
  13   3 -15    7.48    5.64
 -13  -3  15    5.55    5.98
 -13   3  16   10.70    7.04
  13  -3 -16   -0.00    4.71
  13   3 -16    2.15    4.89
 -13  -3  16   -0.00    4.10
 -13   3  17    4.41    5.05
  13  -3 -17    1.63    5.45
  13   3 -17    0.00    6.67
 -13  -3  17    3.25    4.41
 -13   3  18    3.14    6.69
  13  -3 -18    0.00    4.44
  13   3 -18   -0.00    3.86
 -13  -3  18    0.68    4.24
 -13   3  19    4.51    7.19
  13  -3 -19    2.43    5.16
  13   3 -19    2.01    6.27
 -13  -3  19   12.94    7.73
 -13   3  20    4.00    6.26
  13   3 -20    9.88    6.65
 -13  -3  20    5.20    6.56
 -13   3  21    7.20    6.12
  13   3 -21    1.80    4.42
 -13  -3  21   -0.00    4.82
 -13   3  22    3.71    5.67
  13   3 -22    5.76    6.45
 -13  -3  22    2.60    4.67
 -13   3  23    0.83    7.10
  13   3 -23    0.00    5.93
 -13  -3  23   -0.00    5.49
  13   3 -24    1.98    5.28
 -13  -3  24   -0.00    5.61
  13   3 -25    5.61    6.21
 -13  -3  25    6.59    6.38
  13   3 -26   -0.00    5.30
 -13  -3  26    6.18    6.24
  13   3 -27   -0.00    6.72
  13   3 -28    1.34    5.72
  13   3 -29    0.45    5.45
  13  -4  -1   10.02    7.03
  13  -4  -1    4.98    6.50
  13   4  -1    2.61    4.93
  13  -4  -2   18.27    7.43
  13  -4  -2    1.92    5.55
  13   4  -2    6.06    5.15
  13  -4  -3    5.28    5.73
  13  -4  -3    4.12    5.59
  13   4  -3   -0.00    4.03
  13  -4  -4   -0.00    4.30
  13  -4  -4   -0.00    5.15
  13   4  -4    0.61    4.14
 -13   4   5    0.00    5.67
  13  -4  -5    0.00    4.68
  13  -4  -5   -0.00    4.72
  13   4  -5   -0.00    4.57
 -13   4   6    3.04    5.54
  13  -4  -6    5.59    5.57
  13  -4  -6   11.61    6.77
  13   4  -6   -0.00    3.94
 -13   4   7   17.40    7.90
  13  -4  -7   15.94    8.17
  13  -4  -7    7.23    6.16
  13   4  -7   14.92    7.83
 -13   4   8    5.64    5.71
  13  -4  -8    1.04    4.33
  13  -4  -8   -0.00    4.81
  13   4  -8    0.00    5.14
 -13   4   9    3.91    5.62
  13  -4  -9    5.24    5.15
  13  -4  -9    0.86    5.07
 -13   4  10    0.00    4.84
  13  -4 -10   -0.00    4.33
  13  -4 -10    1.39    5.16
  13   4 -10   -0.00    5.41
 -13  -4  10    0.34    3.83
 -13   4  11   15.59    8.71
  13  -4 -11   15.92    7.84
  13  -4 -11   17.53    9.42
  13   4 -11    0.00    5.22
 -13  -4  11    2.38    4.89
 -13   4  12    0.00    4.61
  13  -4 -12    4.07    5.96
  13  -4 -12   -0.00    6.08
  13   4 -12    7.09    6.19
 -13  -4  12    2.21    4.89
 -13   4  13    4.29    5.41
  13  -4 -13   16.62    7.37
  13  -4 -13    2.12    5.66
  13   4 -13    3.13    4.38
 -13  -4  13    1.64    5.03
 -13   4  14   -0.00    6.48
  13  -4 -14   -0.00    5.15
  13   4 -14    0.25    5.15
 -13  -4  14    2.15    4.74
 -13   4  15    0.29    4.84
  13  -4 -15    4.95    5.74
  13   4 -15   -0.00    5.57
 -13  -4  15    0.79    4.59
 -13   4  16    5.26    6.47
  13  -4 -16    5.91    8.08
  13   4 -16    3.87    5.42
 -13  -4  16   -0.00    5.10
 -13   4  17    9.71    7.32
  13   4 -17    0.78    4.98
 -13  -4  17   23.22    8.93
 -13   4  18    5.06    7.42
  13   4 -18    4.97    5.54
 -13  -4  18    0.56    4.63
 -13   4  19   -0.00    5.67
  13   4 -19   -0.00    4.37
 -13  -4  19    2.52    5.20
 -13   4  20   -0.00    4.84
  13   4 -20    2.58    5.17
 -13  -4  20   -0.00    4.39
 -13   4  21   -0.00    6.12
  13   4 -21    0.00    6.37
 -13  -4  21   -0.00    5.31
 -13   4  22    0.00    6.11
  13   4 -22    1.17    5.85
 -13  -4  22   -0.00    4.91
  13   4 -23    5.97    7.00
 -13  -4  23    6.07    6.05
  13   4 -24    0.00    4.94
 -13  -4  24   -0.00    3.94
  13   4 -25    0.83    4.49
 -13  -4  25    4.66    5.65
  13   4 -26    5.11    6.42
 -13  -4  26    9.47    7.36
  13   4 -27    1.32    5.88
  13  -5  -1    6.21    6.00
  13  -5  -1    8.21    7.44
  13   5  -1    7.54    5.80
  13  -5  -2    2.81    5.17
  13  -5  -2    3.24    4.87
  13   5  -2    6.62    5.49
  13  -5  -3    9.62    6.78
  13  -5  -3    0.00    5.32
  13   5  -3    3.01    4.43
  13  -5  -4   -0.00    5.30
  13  -5  -4   -0.00    5.73
  13   5  -4    0.00    3.62
  13  -5  -5    3.58    5.11
  13  -5  -5    0.02    3.76
  13   5  -5    1.28    3.71
 -13   5   6    2.24    4.38
  13  -5  -6    0.00    5.20
  13  -5  -6   -0.00    5.82
  13   5  -6    0.00    4.59
 -13   5   7   -0.00    5.04
  13  -5  -7    4.10    5.68
  13  -5  -7   -0.00    4.61
  13   5  -7   -0.00    3.34
 -13   5   8    9.11    7.01
  13  -5  -8    3.32    5.43
  13  -5  -8   -0.00    6.58
  13   5  -8    0.00    5.36
 -13   5   9    0.34    5.78
  13  -5  -9   11.25    7.07
  13  -5  -9    4.26    6.25
  13   5  -9    1.28    4.66
 -13   5  10   15.34    8.31
  13  -5 -10   11.07    7.16
  13  -5 -10    4.70    7.46
  13   5 -10    6.07    5.99
 -13   5  11    3.21    5.34
  13  -5 -11   10.01    7.15
  13  -5 -11    2.69    5.58
  13   5 -11    4.44    4.76
 -13   5  12    0.00    6.33
  13  -5 -12    0.61    4.20
  13  -5 -12   -0.00    4.70
  13   5 -12   -0.00    5.29
 -13   5  13   -0.00    5.02
  13  -5 -13    4.64    5.26
  13  -5 -13    8.13    6.59
  13   5 -13   -0.00    5.09
 -13   5  14   -0.00    5.40
  13  -5 -14   12.18    7.52
  13   5 -14   -0.00    4.69
 -13   5  15    0.00    6.40
  13   5 -15    3.28    5.39
 -13   5  16   -0.00    3.39
  13   5 -16    2.64    3.93
 -13  -5  16    2.09    5.73
 -13   5  17    0.00    5.64
  13   5 -17    2.71    4.42
 -13  -5  17   -0.00    4.93
 -13   5  18    9.35    6.30
  13   5 -18    0.03    5.07
 -13  -5  18   -0.00    2.85
 -13   5  19    4.28    5.77
  13   5 -19    6.04    7.20
 -13  -5  19    3.67    4.92
 -13   5  20    5.62    6.60
  13   5 -20    4.58    6.35
 -13  -5  20   -0.00    4.50
 -13   5  21    0.00    4.85
  13   5 -21    5.79    6.72
 -13  -5  21   -0.00    5.52
  13   5 -22   -0.00    4.49
 -13  -5  22    0.25    5.69
  13   5 -23    5.71    6.67
 -13  -5  23    1.12    5.36
  13   5 -24   12.20    7.58
 -13  -5  24    3.28    4.66
 -13  -5  25    1.90    5.41
 -13  -5  26    0.00    5.91
  13  -6  -1    1.65    4.75
  13   6  -1    1.41    4.18
  13  -6  -2    5.09    5.61
  13  -6  -2    0.00    6.46
  13   6  -2    3.21    4.59
  13  -6  -3    2.51    5.45
  13  -6  -3    3.04    6.17
  13   6  -3    3.09    5.16
  13  -6  -4    1.63    5.37
  13  -6  -4    9.82    6.99
  13   6  -4    1.90    4.10
  13  -6  -5    5.32    5.17
  13  -6  -5   -0.00    4.14
  13   6  -5    2.43    4.15
  13  -6  -6    9.29    7.89
  13  -6  -6    4.92    7.42
  13   6  -6    7.00    6.23
 -13   6   7    0.61    4.97
  13  -6  -7   14.09    7.33
  13  -6  -7    9.02    7.30
  13   6  -7   -0.00    4.56
 -13   6   8    2.49    5.30
  13  -6  -8    3.25    5.42
  13  -6  -8   12.67    8.08
  13   6  -8    2.15    4.32
 -13   6   9    4.66    5.54
  13  -6  -9    0.00    6.35
  13  -6  -9    3.01    6.89
  13   6  -9   -0.00    4.45
 -13   6  10    1.57    5.76
  13  -6 -10   -0.00    6.06
  13   6 -10    6.00    5.57
 -13   6  11    0.00    4.37
  13  -6 -11    1.72    5.61
  13   6 -11    0.14    4.35
 -13   6  12   -0.00    4.72
  13  -6 -12    2.63    5.70
  13   6 -12    9.16    5.72
 -13   6  13    0.00    5.57
  13  -6 -13   16.72    8.27
  13   6 -13    2.45    4.30
 -13   6  14   -0.00    5.15
  13  -6 -14    5.50    5.65
  13   6 -14    2.80    4.26
 -13   6  15    0.82    5.04
  13  -6 -15   -0.00    4.60
  13   6 -15    1.23    5.08
 -13   6  16    0.00    4.60
  13  -6 -16    7.34    5.84
  13   6 -16   -0.00    4.74
 -13   6  17    2.05    5.97
  13   6 -17    2.10    3.53
 -13   6  18   -0.00    5.80
  13   6 -18    0.00    4.37
 -13   6  19    6.33    7.07
  13   6 -19    1.93    6.23
 -13   6  20    1.84    5.04
  13   6 -20    4.61    5.51
  13   6 -21   -0.00    6.03
  13   6 -22    0.00    5.98
 -13  -6  23    0.00    4.82
 -13  -6  24   -0.00    4.82
 -13  -6  25   -0.00    5.59
 -13  -6  26   -0.00    5.64
  13  -7  -1    1.52    4.66
  13   7  -1    0.52    4.14
  13  -7  -2    2.54    4.98
  13   7  -2   -0.00    3.95
  13  -7  -3    0.00    6.13
  13   7  -3    0.00    4.52
  13  -7  -4   15.96    7.34
  13   7  -4   12.89    6.41
  13  -7  -5    0.00    4.94
  13   7  -5    2.55    4.11
  13  -7  -6   -0.00    4.57
  13   7  -6    5.35    5.24
  13  -7  -7    0.00    5.47
  13   7  -7    0.12    4.85
  13  -7  -8   -0.00    4.46
  13   7  -8    0.00    3.68
 -13   7   9   -0.00    5.86
  13  -7  -9   14.49    7.00
  13   7  -9    0.00    4.09
 -13   7  10   10.53    6.86
  13  -7 -10   12.91    7.82
  13   7 -10    2.51    4.66
 -13   7  11    1.11    5.04
  13  -7 -11    0.61    4.47
  13   7 -11   -0.00    4.74
 -13   7  12    5.17    7.22
  13  -7 -12    6.03    5.85
  13   7 -12    2.34    4.38
 -13   7  13    3.49    6.04
  13  -7 -13   -0.00    5.24
  13   7 -13    3.66    5.59
 -13   7  14    3.20    5.84
  13  -7 -14   -0.00    3.57
  13   7 -14    3.87    4.67
 -13   7  15    0.15    5.14
  13  -7 -15   -0.00    5.04
  13   7 -15   -0.00    5.37
 -13   7  16    0.00    5.08
  13  -7 -16    0.00    5.83
  13   7 -16   -0.00    4.20
 -13   7  17   -0.00    6.61
  13  -7 -17    0.16    4.75
  13   7 -17   -0.00    5.22
 -13   7  18   -0.00    5.64
  13  -7 -18   -0.00    4.81
  13   7 -18    0.00    4.96
  13   7 -19    4.95    5.55
  13  -8  -1   -0.00    4.89
  13   8  -1    2.06    4.34
  13  -8  -2   14.22    8.57
  13   8  -2    0.00    4.29
  13  -8  -3    1.52    4.97
  13   8  -3    0.00    3.83
  13  -8  -4   13.23    7.88
  13   8  -4    1.04    4.29
  13  -8  -5    4.07    5.51
  13   8  -5    6.77    5.70
  13  -8  -6   20.08    9.19
  13   8  -6    4.49    4.09
  13  -8  -7    6.37    4.87
  13   8  -7    2.07    3.51
  13  -8  -8    7.77    5.76
  13   8  -8    5.41    5.12
  13  -8  -9    1.88    5.09
  13   8  -9   -0.00    3.79
 -13   8  10    0.00    6.73
  13  -8 -10   -0.00    6.16
  13   8 -10    0.14    4.29
 -13   8  11   -0.00    4.75
  13  -8 -11    0.08    4.90
  13   8 -11   -0.00    2.83
 -13   8  12    0.00    5.59
  13  -8 -12    6.76    7.23
  13   8 -12    0.05    5.33
 -13   8  13   -0.00    4.95
  13  -8 -13    5.26    6.81
  13   8 -13    7.12    4.79
 -13   8  14    4.07    5.51
  13  -8 -14    4.54    5.94
  13   8 -14    0.45    4.30
 -13   8  15   -0.00    7.14
  13  -8 -15    3.99    6.29
  13   8 -15    1.82    5.42
  13  -9  -1    5.31    6.08
  13   9  -1    1.96    3.51
  13  -9  -2    3.21    5.12
  13   9  -2    0.32    2.59
  13  -9  -3    1.14    4.56
  13   9  -3   -0.00    3.21
  13  -9  -4    0.00    6.46
  13   9  -4    3.91    5.49
  13  -9  -5    0.75    4.45
  13   9  -5   -0.00    3.60
  13  -9  -6   -0.00    4.35
  13   9  -6    4.98    4.45
  13  -9  -7   -0.00    5.90
  13   9  -7   -0.00    4.11
  13  -9  -8    4.61    6.04
  13   9  -8    3.15    4.37
  13  -9  -9    3.04    5.55
  13   9  -9    0.00    3.36
  13  -9 -10    5.27    6.09
  13   9 -10    0.00    3.85
  13  -9 -11    7.30    5.69
  13   9 -11   -0.00    4.64
 -13   9  12   -0.00    4.59
  13  -9 -12   -0.00    4.46
  13   9 -12    2.07    4.05
  13 -10  -1    0.72    5.65
  13  10  -1    0.00    2.68
  13 -10  -2    3.02    5.36
  13  10  -2    3.97    3.82
  13 -10  -3    0.57    4.18
  13  10  -3   -0.00    4.06
  13 -10  -4    0.00    5.95
  13  10  -4    0.00    3.35
  13 -10  -5   -0.00    5.61
  13  10  -5    2.09    3.37
  13  10  -6   -0.00    4.04
  13  10  -7    0.29    3.90
  13  11  -1   -0.00    2.87
  13  11  -2    0.64    2.82
 -12   0   1   -0.00    3.43
  12   0  -1    2.93    4.69
  12   0  -1    0.87    4.00
 -12   0   2   14.50    7.30
  12   0  -2   12.65    6.57
  12   0  -2   35.64    9.47
 -12   0   3   10.67    6.13
  12   0  -3   -0.00    4.16
  12   0  -3    1.69    5.52
 -12   0   4    0.27    4.58
  12   0  -4    7.11    6.00
  12   0  -4    6.57    5.64
 -12   0   5    0.82    4.63
  12   0  -5    2.24    3.71
  12   0  -5    1.83    4.48
 -12   0   6   45.92   11.45
  12   0  -6   50.09   11.43
  12   0  -6   53.31   12.44
 -12   0   7    1.39    4.53
  12   0  -7    5.15    5.02
 -12   0   8    6.00    4.74
  12   0  -8    2.95    5.14
 -12   0   9   -0.00    5.12
  12   0  -9    1.87    5.08
 -12   0  10   49.24   11.72
  12   0 -10   34.68   10.75
 -12   0  11   -0.00    4.46
  12   0 -11    0.00    5.35
 -12   0  12   13.72    7.82
  12   0 -12   27.10    9.99
 -12   0  13    0.00    4.71
  12   0 -13   -0.00    6.55
 -12   0  14    3.88    6.00
  12   0 -14   -0.00    3.68
 -12   0  15    0.67    4.34
  12   0 -15    0.04    4.35
 -12   0  16   13.74    7.47
  12   0 -16   22.41    9.38
  12   0 -17    0.00    4.75
 -12   0  18    1.94    4.85
  12   0 -18    5.16    7.17
 -12   0  19    3.57    5.99
  12   0 -19   -0.00    5.51
 -12   0  20    4.57    6.26
  12   0 -20   -0.00    5.44
 -12   0  21   -0.00    4.37
  12   0 -21   -0.00    5.44
 -12   0  22    3.43    5.01
  12   0 -22    5.91    6.16
 -12   0  23    0.00    4.45
 -12   0  24    1.40    3.90
  12   0 -24    0.85    6.36
 -12   0  25    4.56    5.53
  12   0 -25    0.80    6.44
 -12   0  26    2.23    5.32
  12   0 -26   -0.00    5.75
 -12   0  27    1.94    5.21
 -12   0  28    3.13    5.22
  12  -1  -1    1.48    4.52
  12  -1  -1   -0.00    4.60
  12   1  -1   -0.00    3.60
  12   1  -1    0.40    4.18
 -12  -1   1    3.29    3.70
 -12   1   2   40.40   10.65
  12  -1  -2   50.57   11.30
  12  -1  -2   16.89    7.83
  12   1  -2   13.99    7.30
  12   1  -2   13.55    7.24
 -12  -1   2   37.77    9.82
 -12   1   3    0.00    4.29
  12  -1  -3    3.43    5.45
  12  -1  -3    3.00    5.21
  12   1  -3   -0.00    3.58
  12   1  -3    0.38    4.21
 -12  -1   3    1.15    4.08
 -12   1   4   40.16   10.71
  12  -1  -4   41.90   10.71
  12  -1  -4   33.69   10.77
  12   1  -4   34.63    9.61
  12   1  -4   20.45    9.09
 -12  -1   4   47.87   10.89
 -12   1   5    2.99    4.93
  12  -1  -5   -0.00    4.15
  12  -1  -5   -0.00    5.35
  12   1  -5   -0.00    3.94
  12   1  -5    0.12    3.18
 -12  -1   5    2.02    4.27
 -12   1   6   -0.00    4.16
  12  -1  -6    2.26    4.41
  12  -1  -6    0.00    3.99
  12   1  -6    5.47    5.74
 -12  -1   6   -0.00    4.40
 -12   1   7   -0.00    4.70
  12  -1  -7    0.00    3.61
  12  -1  -7   -0.00    4.03
  12   1  -7   -0.00    5.14
 -12  -1   7    0.31    4.16
 -12   1   8   38.62   10.32
  12  -1  -8   48.49   11.81
  12   1  -8   31.20    9.87
 -12  -1   8    0.29    5.34
 -12   1   9   -0.00    4.56
  12  -1  -9    1.65    4.71
  12   1  -9   10.73    5.97
 -12  -1   9   -0.00    4.38
 -12   1  10    8.02    6.39
  12  -1 -10    5.30    5.82
  12   1 -10    3.42    5.08
 -12  -1  10   22.64    7.97
 -12   1  11    1.32    5.11
  12  -1 -11   -0.00    4.58
  12   1 -11   -0.00    5.08
 -12  -1  11    3.66    4.68
 -12   1  12    0.64    3.38
  12  -1 -12    0.00    4.41
  12   1 -12   11.90    6.48
 -12  -1  12    7.05    5.84
 -12   1  13   -0.00    3.63
  12  -1 -13    1.47    4.74
  12   1 -13    0.91    4.01
 -12  -1  13   -0.00    3.97
 -12   1  14   28.76   10.58
  12  -1 -14   39.04   12.30
  12   1 -14   36.27   11.20
 -12  -1  14   38.86   10.73
 -12   1  15    3.25    4.54
  12  -1 -15    2.69    5.68
  12   1 -15    3.67    6.70
 -12  -1  15   -0.00    5.15
 -12   1  16    0.46    3.92
  12  -1 -16    4.24    6.10
  12   1 -16    4.98    5.26
 -12  -1  16    0.30    4.28
 -12   1  17   -0.00    4.52
  12  -1 -17    1.11    4.20
  12   1 -17    3.67    6.00
 -12  -1  17    0.48    5.65
 -12   1  18   10.67    7.15
  12  -1 -18    1.62    5.46
  12   1 -18    6.36    6.63
 -12  -1  18    5.23    5.93
 -12   1  19    0.00    4.68
  12  -1 -19   -0.00    5.12
  12   1 -19   -0.00    5.20
 -12  -1  19    0.00    5.04
 -12   1  20   18.73    8.24
  12  -1 -20    2.29    6.22
  12   1 -20    7.00    7.76
 -12  -1  20    3.99    5.04
 -12   1  21    1.51    5.56
  12  -1 -21    0.69    5.35
  12   1 -21   -0.00    5.31
 -12  -1  21   -0.00    5.16
 -12   1  22    0.07    4.27
  12  -1 -22    2.73    5.43
  12   1 -22   -0.00    5.39
 -12  -1  22    1.56    5.51
 -12   1  23   -0.00    4.83
  12  -1 -23   -0.00    5.67
  12   1 -23    0.00    6.55
 -12  -1  23    2.82    5.43
 -12   1  24    2.24    5.31
  12  -1 -24    9.83    7.63
  12   1 -24    1.72    5.56
 -12  -1  24    9.24    6.22
 -12   1  25   -0.00    5.03
  12   1 -25    2.72    6.43
 -12  -1  25   -0.00    6.18
 -12   1  26    2.51    5.67
  12   1 -26    2.22    6.72
 -12  -1  26    1.05    4.84
 -12   1  27    7.15    6.53
  12   1 -27    4.27    6.56
 -12  -1  27   -0.00    5.54
 -12   1  28    1.90    6.10
 -12  -1  28    1.05    5.98
  12  -2  -1   10.12    6.02
  12  -2  -1    3.24    5.58
  12   2  -1    4.61    4.36
  12   2  -1    4.34    4.92
 -12  -2   1    4.54    4.86
  12  -2  -2   37.65    9.87
  12  -2  -2   12.14    7.21
  12   2  -2    5.85    4.78
  12   2  -2   17.72    7.26
 -12  -2   2   10.61    5.70
 -12   2   3    0.80    4.46
  12  -2  -3    0.77    4.02
  12  -2  -3    1.59    5.87
  12   2  -3    5.44    4.95
  12   2  -3    4.04    5.54
 -12  -2   3    2.15    4.36
 -12   2   4   -0.00    3.86
  12  -2  -4    0.00    4.78
  12  -2  -4    6.62    5.77
  12   2  -4    1.13    3.25
  12   2  -4   -0.00    4.02
 -12  -2   4    2.74    4.08
 -12   2   5   -0.00    3.96
  12  -2  -5    7.98    5.75
  12  -2  -5    0.54    4.73
  12   2  -5    4.68    4.06
  12   2  -5    2.67    4.51
 -12  -2   5    2.72    4.07
 -12   2   6   26.96    9.88
  12  -2  -6   39.02   10.46
  12  -2  -6   79.88   14.87
  12   2  -6   24.21    9.36
 -12  -2   6   25.64    8.61
 -12   2   7   10.15    6.87
  12  -2  -7    6.28    5.16
  12  -2  -7   13.77    7.81
  12   2  -7   11.22    6.84
 -12  -2   7   16.00    7.22
 -12   2   8    0.00    4.48
  12  -2  -8    7.68    5.74
  12  -2  -8    2.83    4.69
  12   2  -8    1.99    3.87
 -12  -2   8    8.86    5.45
 -12   2   9   -0.00    5.48
  12  -2  -9   -0.00    3.64
  12   2  -9   -0.00    6.12
 -12  -2   9   -0.00    3.38
 -12   2  10    7.98    6.25
  12  -2 -10   15.06    8.09
  12   2 -10   19.60    7.64
 -12  -2  10    7.46    5.83
 -12   2  11    1.88    4.03
  12  -2 -11    6.92    5.84
  12   2 -11    1.04    4.98
 -12  -2  11    5.87    5.00
 -12   2  12    1.57    4.69
  12  -2 -12    5.66    5.71
  12   2 -12   15.70    7.69
 -12  -2  12    7.08    5.52
 -12   2  13   -0.00    3.63
  12  -2 -13    1.18    5.28
  12   2 -13    7.83    5.69
 -12  -2  13    1.91    4.23
 -12   2  14    7.65    6.14
  12  -2 -14   -0.00    4.22
  12   2 -14   -0.00    5.19
 -12  -2  14    6.44    5.36
 -12   2  15    5.09    5.63
  12  -2 -15    1.37    5.38
  12   2 -15    0.37    5.76
 -12  -2  15    8.72    6.48
 -12   2  16    3.53    5.33
  12  -2 -16    6.06    6.49
  12   2 -16    9.25    7.25
 -12  -2  16    1.55    4.79
 -12   2  17    2.67    5.94
  12  -2 -17    0.00    4.69
  12   2 -17    8.00    6.10
 -12  -2  17   -0.00    4.65
 -12   2  18    3.03    5.34
  12  -2 -18    7.64    7.23
  12   2 -18   -0.00    5.19
 -12  -2  18    7.06    5.59
 -12   2  19    3.89    5.07
  12  -2 -19    5.31    5.73
  12   2 -19   -0.00    5.09
 -12  -2  19    1.41    4.82
 -12   2  20    2.64    4.98
  12  -2 -20    0.00    3.95
  12   2 -20    1.75    4.88
 -12  -2  20    6.05    5.71
 -12   2  21    0.39    4.08
  12  -2 -21    8.50    7.11
  12   2 -21    0.00    5.05
 -12  -2  21    0.00    5.33
 -12   2  22    4.12    5.64
  12  -2 -22    8.99    8.18
  12   2 -22    2.59    4.81
 -12  -2  22    7.23    6.52
 -12   2  23    0.00    5.43
  12   2 -23    1.48    6.01
 -12  -2  23   -0.00    4.83
 -12   2  24   -0.00    5.83
  12   2 -24   -0.00    5.47
 -12  -2  24    4.99    5.41
 -12   2  25    0.94    5.69
  12   2 -25    0.82    5.35
 -12  -2  25    3.53    5.24
 -12   2  26   11.20    6.54
  12   2 -26    0.00    6.04
 -12  -2  26   28.50   10.23
 -12   2  27   -0.00    5.85
  12   2 -27    6.18    7.27
 -12  -2  27   -0.00    6.99
  12   2 -28   -0.00    6.01
 -12  -2  28    1.97    4.52
  12   2 -29   -0.00    5.34
  12  -3  -1    3.34    4.51
  12  -3  -1    6.09    6.48
  12   3  -1    3.12    4.20
  12  -3  -2   11.98    6.39
  12  -3  -2   13.85    7.42
  12   3  -2   19.64    7.02
  12   3  -2   11.97    6.37
 -12   3   3   26.00    8.60
  12  -3  -3    1.56    4.50
  12  -3  -3    2.00    4.26
  12   3  -3   11.72    5.62
  12   3  -3    0.28    5.06
 -12  -3   3   -0.00    4.40
 -12   3   4    6.55    5.78
  12  -3  -4   29.36    9.36
  12  -3  -4   12.20    7.10
  12   3  -4   22.47    7.41
  12   3  -4   14.27    6.73
 -12  -3   4   10.74    6.36
 -12   3   5    2.00    4.44
  12  -3  -5    5.99    5.36
  12  -3  -5   -0.00    4.43
  12   3  -5    1.88    4.31
 -12  -3   5    1.72    3.89
 -12   3   6    2.67    5.03
  12  -3  -6    4.28    4.70
  12  -3  -6    2.88    5.34
  12   3  -6    1.04    4.88
 -12  -3   6   -0.00    3.76
 -12   3   7    2.47    5.08
  12  -3  -7    2.30    4.94
  12  -3  -7    0.42    4.67
  12   3  -7    8.07    6.32
 -12  -3   7    0.42    2.79
 -12   3   8   15.27    7.72
  12  -3  -8   50.40   11.81
  12  -3  -8   18.85    8.56
  12   3  -8   15.72    7.75
 -12  -3   8   23.73    8.25
 -12   3   9    6.28    6.08
  12  -3  -9    0.00    4.06
  12  -3  -9    9.78    7.38
  12   3  -9    3.07    4.92
 -12  -3   9   11.32    6.56
 -12   3  10   13.04    7.53
  12  -3 -10   29.72    9.17
  12  -3 -10   15.80    7.99
  12   3 -10   10.64    7.26
 -12  -3  10   13.31    6.82
 -12   3  11   -0.00    3.41
  12  -3 -11   -0.00    6.24
  12   3 -11   -0.00    4.33
 -12  -3  11    4.74    4.72
 -12   3  12    8.95    6.15
  12  -3 -12   19.37    9.46
  12   3 -12    6.47    6.11
 -12  -3  12    5.78    6.40
 -12   3  13   -0.00    5.28
  12  -3 -13    1.91    4.98
  12   3 -13    3.69    6.12
 -12  -3  13    7.13    4.45
 -12   3  14   47.07   11.94
  12  -3 -14    7.19    7.79
  12   3 -14    2.48    5.92
 -12  -3  14   25.67    8.22
 -12   3  15    8.35    6.51
  12  -3 -15    7.48    6.36
  12   3 -15   -0.00    4.52
 -12  -3  15    3.22    5.27
 -12   3  16    2.42    6.54
  12  -3 -16    3.89    6.85
  12   3 -16    3.21    4.89
 -12  -3  16   -0.00    3.99
 -12   3  17    0.00    4.05
  12  -3 -17    4.96    6.14
  12   3 -17    0.36    4.33
 -12  -3  17   -0.00    5.02
 -12   3  18    5.09    6.91
  12  -3 -18    0.00    4.75
  12   3 -18   -0.00    5.14
 -12  -3  18   -0.00    4.72
 -12   3  19    5.68    5.40
  12  -3 -19   14.85    8.53
  12   3 -19    4.01    5.66
 -12  -3  19    0.14    4.18
 -12   3  20   -0.00    6.95
  12  -3 -20    4.34    5.79
  12   3 -20   -0.00    5.27
 -12  -3  20    0.00    5.16
 -12   3  21   -0.00    6.76
  12   3 -21    2.79    5.60
 -12  -3  21    0.97    5.28
 -12   3  22    1.64    5.84
  12   3 -22   -0.00    5.30
 -12  -3  22    6.21    6.26
 -12   3  23    2.90    5.55
  12   3 -23    1.47    5.72
 -12  -3  23    1.81    4.84
 -12   3  24    9.91    7.62
  12   3 -24   14.14    7.83
 -12  -3  24   23.09    9.22
 -12   3  25    1.14    5.42
  12   3 -25   -0.00    5.03
 -12  -3  25    4.76    5.70
 -12   3  26   -0.00    5.79
  12   3 -26    5.98    6.27
 -12  -3  26    0.00    5.54
  12   3 -27    2.58    6.68
 -12  -3  27   -0.00    4.99
  12   3 -28    2.45    6.58
 -12  -3  28    1.50    6.08
  12   3 -29   -0.00    4.70
  12   3 -30   -0.00    5.96
  12  -4  -1   20.00    8.05
  12  -4  -1   10.42    7.20
  12   4  -1    8.57    5.11
  12  -4  -2    7.02    6.12
  12  -4  -2   12.19    7.23
  12   4  -2   12.79    5.99
  12  -4  -3    3.13    5.11
  12  -4  -3    7.88    7.24
  12   4  -3   -0.00    4.27
 -12   4   4    1.00    3.79
  12  -4  -4    2.57    5.29
  12  -4  -4   -0.00    5.21
  12   4  -4    3.36    4.13
  12   4  -4    1.82    4.43
 -12   4   5   10.12    6.67
  12  -4  -5    7.08    5.35
  12  -4  -5    3.60    6.41
  12   4  -5    7.10    5.40
 -12  -4   5   -0.00    4.07
 -12   4   6   25.88    9.05
  12  -4  -6   14.19    6.91
  12  -4  -6    8.80    7.13
  12   4  -6   14.90    7.50
 -12  -4   6   23.82    7.80
 -12   4   7   12.75    6.94
  12  -4  -7   14.68    8.20
  12  -4  -7   15.59    8.13
  12   4  -7   11.92    6.38
 -12  -4   7    4.26    4.93
 -12   4   8    1.59    3.87
  12  -4  -8    5.94    5.08
  12  -4  -8   -0.00    5.20
  12   4  -8   -0.00    4.77
 -12  -4   8    2.34    4.15
 -12   4   9    7.45    7.23
  12  -4  -9    5.98    5.82
  12  -4  -9    2.97    6.25
  12   4  -9    1.40    4.66
 -12  -4   9    1.54    3.87
 -12   4  10    7.35    6.14
  12  -4 -10    1.48    4.61
  12  -4 -10    7.54    6.22
  12   4 -10    9.03    6.36
 -12  -4  10   11.25    6.17
 -12   4  11   -0.00    4.72
  12  -4 -11   11.75    6.76
  12  -4 -11    9.30    7.65
  12   4 -11    8.44    5.81
 -12  -4  11   14.49    7.20
 -12   4  12   13.08    7.28
  12  -4 -12   23.30    9.48
  12   4 -12   21.90    7.96
 -12  -4  12    5.64    5.40
 -12   4  13    1.71    4.66
  12  -4 -13   -0.00    5.78
  12   4 -13    0.62    4.47
 -12  -4  13    7.97    6.54
 -12   4  14   -0.00    5.30
  12  -4 -14    1.70    5.75
  12   4 -14   -0.00    5.31
 -12  -4  14   -0.00    4.11
 -12   4  15    0.00    4.45
  12  -4 -15   11.88    7.13
  12   4 -15    2.20    4.46
 -12  -4  15   -0.00    3.93
 -12   4  16   12.41    6.92
  12  -4 -16    2.52    5.10
  12   4 -16    0.01    4.40
 -12  -4  16    1.05    4.94
 -12   4  17   13.85    7.48
  12  -4 -17   -0.00    5.05
  12   4 -17    4.51    6.60
 -12  -4  17   -0.00    4.17
 -12   4  18    9.02    7.10
  12   4 -18    7.78    7.06
 -12  -4  18   -0.00    4.26
 -12   4  19    0.00    4.39
  12   4 -19   -0.00    5.55
 -12  -4  19    0.00    5.38
 -12   4  20   -0.00    5.57
  12   4 -20   -0.00    5.80
 -12  -4  20    1.70    4.47
 -12   4  21    6.98    7.11
  12   4 -21    0.00    6.69
 -12  -4  21    5.01    5.94
 -12   4  22    0.00    5.71
  12   4 -22    7.91    7.40
 -12  -4  22    0.00    5.42
 -12   4  23   -0.00    4.84
  12   4 -23    1.93    4.93
 -12  -4  23    2.65    5.47
 -12   4  24   -0.00    4.46
  12   4 -24    3.89    5.75
 -12  -4  24    7.89    6.57
 -12   4  25    5.27    5.37
  12   4 -25    0.00    5.13
 -12  -4  25    0.00    5.06
 -12   4  26    2.63    6.91
  12   4 -26    3.53    4.83
 -12  -4  26    2.38    5.33
  12   4 -27   -0.00    5.84
 -12  -4  27   -0.00    7.39
  12   4 -28   -0.00    5.54
 -12  -4  28   -0.00    3.86
  12   4 -29    3.78    6.85
  12   4 -30    0.00    7.06
  12   4 -31    1.13    6.34
  12  -5  -1    3.62    5.81
  12  -5  -1    0.00    4.32
  12   5  -1    1.47    4.57
  12  -5  -2    4.29    4.72
  12  -5  -2   14.35    6.99
  12   5  -2    9.17    5.53
  12  -5  -3   11.65    7.52
  12  -5  -3    9.86    7.42
  12   5  -3   -0.00    4.34
  12  -5  -4    0.00    4.90
  12  -5  -4    5.56    5.26
  12   5  -4    5.00    5.15
 -12   5   5    8.59    5.97
  12  -5  -5    0.00    5.84
  12  -5  -5   12.24    7.69
  12   5  -5    3.42    5.09
 -12   5   6    5.66    5.29
  12  -5  -6    0.29    4.50
  12  -5  -6   -0.00    5.05
  12   5  -6   -0.00    3.62
 -12   5   7    3.97    6.02
  12  -5  -7   16.38    7.11
  12  -5  -7    7.85    6.40
  12   5  -7    0.00    4.65
 -12   5   8   11.52    7.35
  12  -5  -8   23.08    8.24
  12  -5  -8    7.92    7.14
  12   5  -8    6.33    5.27
 -12   5   9    5.88    7.73
  12  -5  -9   21.99    9.36
  12  -5  -9   20.27    8.72
  12   5  -9   12.27    6.41
 -12   5  10    4.42    5.77
  12  -5 -10    0.00    5.69
  12  -5 -10    1.29    5.17
  12   5 -10    8.96    5.63
 -12  -5  10    6.83    5.69
 -12   5  11    0.00    4.67
  12  -5 -11   -0.00    5.60
  12  -5 -11    0.00    4.42
  12   5 -11    5.04    5.32
 -12  -5  11    0.00    4.14
 -12   5  12   -0.00    4.67
  12  -5 -12    0.00    4.31
  12  -5 -12   -0.00    4.82
  12   5 -12   -0.00    4.81
 -12  -5  12    1.07    4.51
 -12   5  13   15.70    7.37
  12  -5 -13    8.22    6.58
  12   5 -13    3.83    4.86
 -12  -5  13   17.42    7.54
 -12   5  14   24.68    9.45
  12  -5 -14    3.84    6.15
  12   5 -14    7.63    6.14
 -12  -5  14    7.22    5.96
  12   5 -15    2.15    3.92
 -12  -5  15    1.24    3.91
 -12   5  16   -0.00    4.13
  12   5 -16    1.35    5.08
 -12  -5  16   -0.00    4.60
 -12   5  17    0.00    3.84
  12   5 -17   -0.00    5.54
 -12  -5  17    1.75    5.01
 -12   5  18    7.11    6.22
  12   5 -18    2.91    4.50
 -12  -5  18    4.14    5.46
 -12   5  19   -0.00    4.28
  12   5 -19    1.24    4.54
 -12  -5  19    0.00    5.06
 -12   5  20    8.40    7.14
  12   5 -20   -0.00    5.76
 -12  -5  20    5.54    5.27
 -12   5  21    4.71    6.72
  12   5 -21    0.00    5.02
 -12  -5  21    0.63    4.45
 -12   5  22   -0.00    5.36
  12   5 -22    0.25    5.82
 -12  -5  22    2.97    5.06
 -12   5  23    0.00    6.71
  12   5 -23    2.88    6.16
 -12  -5  23    0.22    4.58
 -12   5  24    2.69    7.21
  12   5 -24    4.96    6.43
 -12  -5  24    5.25    6.24
 -12   5  25   -0.00    5.08
  12   5 -25    0.00    7.04
 -12  -5  25    1.11    5.84
  12   5 -26   -0.00    4.83
 -12  -5  26    6.25    5.60
  12   5 -27   -0.00    5.04
 -12  -5  27    0.70    5.22
  12   5 -28    0.00    5.32
 -12  -5  28    1.24    4.39
  12   5 -29    3.83    5.73
  12   5 -30   -0.00    7.22
  12  -6  -1   24.66    9.15
  12   6  -1   17.66    6.83
  12  -6  -2    8.24    6.67
  12  -6  -2    0.00    5.86
  12   6  -2    0.00    3.09
  12  -6  -3    4.28    6.08
  12  -6  -3    5.16    6.37
  12   6  -3    3.27    3.96
  12  -6  -4    0.60    3.68
  12  -6  -4   -0.00    4.58
  12   6  -4   -0.00    3.41
  12  -6  -5   32.89   10.47
  12  -6  -5    8.24    6.72
  12   6  -5   18.73    8.05
 -12   6   6    0.00    4.68
  12  -6  -6   10.39    6.85
  12  -6  -6   10.87    7.00
  12   6  -6   14.03    6.29
 -12   6   7    9.07    6.74
  12  -6  -7   10.23    6.13
  12  -6  -7    5.13    6.99
  12   6  -7    3.69    5.09
 -12   6   8    3.98    6.53
  12  -6  -8    2.53    4.97
  12  -6  -8    3.56    5.46
  12   6  -8    1.49    3.95
 -12   6   9    4.03    5.45
  12  -6  -9    0.00    4.77
  12  -6  -9    4.25    5.24
  12   6  -9    0.95    4.41
 -12   6  10    9.33    6.10
  12  -6 -10    9.34    7.56
  12  -6 -10    0.00    6.68
  12   6 -10    3.62    4.64
 -12   6  11   40.25   11.50
  12  -6 -11   36.08   10.60
  12  -6 -11   11.82    8.77
  12   6 -11   22.33    8.43
 -12   6  12    9.68    6.99
  12  -6 -12    4.98    5.94
  12   6 -12    4.32    5.54
 -12   6  13    1.72    5.32
  12  -6 -13    2.33    4.90
  12   6 -13    2.35    4.45
 -12   6  14   -0.00    4.81
  12  -6 -14    0.65    4.12
  12   6 -14    1.86    5.62
 -12   6  15    8.64    7.21
  12   6 -15    6.92    6.15
 -12   6  16    5.98    5.57
  12   6 -16    3.62    4.15
 -12  -6  16    2.38    5.17
 -12   6  17    2.29    4.61
  12   6 -17    8.64    6.29
 -12  -6  17    0.54    3.82
 -12   6  18    2.20    5.51
  12   6 -18    6.52    5.93
 -12  -6  18    9.24    6.74
 -12   6  19   -0.00    3.65
  12   6 -19    1.85    4.89
 -12  -6  19   -0.00    5.09
 -12   6  20   -0.00    3.75
  12   6 -20   -0.00    4.55
 -12  -6  20    2.51    4.34
 -12   6  21    1.83    4.35
  12   6 -21   -0.00    6.43
 -12  -6  21    6.75    6.29
 -12   6  22   -0.00    3.99
  12   6 -22    8.16    6.21
 -12  -6  22    3.47    6.09
 -12   6  23    1.73    6.84
  12   6 -23    5.24    6.05
 -12  -6  23   -0.00    4.20
  12   6 -24    0.00    5.97
 -12  -6  24    6.52    6.22
  12   6 -25    1.89    6.24
 -12  -6  25    5.81    6.33
  12   6 -26   -0.00    5.60
 -12  -6  26    2.72    4.67
  12   6 -27   11.06    7.64
 -12  -6  27    7.11    6.90
 -12  -6  28   -0.00    4.85
  12  -7  -1    3.65    5.78
  12   7  -1    4.85    4.79
  12  -7  -2   10.80    6.16
  12   7  -2    5.95    4.95
  12  -7  -3    0.00    5.19
  12  -7  -3   10.61    7.39
  12   7  -3   19.67    7.47
  12  -7  -4    6.31    5.88
  12  -7  -4   -0.00    5.69
  12   7  -4   -0.00    3.59
  12  -7  -5    0.00    4.10
  12  -7  -5    1.13    5.90
  12   7  -5    4.84    4.21
  12  -7  -6   -0.00    5.64
  12  -7  -6    0.34    5.23
  12   7  -6    1.74    3.42
  12  -7  -7    3.46    5.86
  12   7  -7    1.26    4.08
 -12   7   8    1.98    4.66
  12  -7  -8   -0.00    4.35
  12   7  -8    0.00    4.05
 -12   7   9   27.69    9.78
  12  -7  -9   50.33   12.26
  12   7  -9   17.20    7.18
 -12   7  10   -0.00    5.18
  12  -7 -10    0.08    4.58
  12   7 -10    0.26    3.69
 -12   7  11    5.36    5.54
  12  -7 -11    1.48    4.54
  12   7 -11    1.02    4.33
 -12   7  12   -0.00    4.72
  12  -7 -12    6.27    5.99
  12   7 -12   13.19    6.95
 -12   7  13    8.65    5.60
  12  -7 -13    5.34    4.88
  12   7 -13    0.00    3.90
 -12   7  14   16.41    8.18
  12  -7 -14    4.32    5.27
  12   7 -14    8.10    5.80
 -12   7  15    2.40    3.85
  12  -7 -15   11.37    7.59
  12   7 -15   -0.00    5.32
 -12   7  16    0.00    5.43
  12  -7 -16    0.98    4.57
  12   7 -16   -0.00    4.97
 -12   7  17    0.00    4.13
  12   7 -17   -0.00    3.74
 -12   7  18   -0.00    4.01
  12   7 -18    1.80    4.50
 -12   7  19   18.07    9.12
  12   7 -19    5.94    6.03
 -12   7  20   -0.00    4.89
  12   7 -20    2.28    4.76
 -12   7  21   -0.00    4.85
  12   7 -21   -0.00    4.79
 -12   7  22    5.16    5.86
  12   7 -22    0.62    3.94
  12   7 -23    0.00    4.80
 -12  -7  23   -0.00    4.98
  12   7 -24   -0.00    5.57
 -12  -7  24    2.43    5.66
 -12  -7  25   -0.00    5.75
 -12  -7  26   -0.00    3.99
 -12  -7  27    2.14    5.26
 -12  -7  28    2.50    5.85
  12  -8  -1   20.17    8.31
  12   8  -1   11.93    5.11
  12  -8  -2    2.81    5.61
  12   8  -2    0.00    3.58
  12  -8  -3    3.43    4.39
  12   8  -3    0.00    4.09
  12  -8  -4    4.73    5.19
  12   8  -4   -0.00    3.43
  12  -8  -5   21.45    8.78
  12   8  -5   12.32    6.41
  12  -8  -6    2.06    5.76
  12   8  -6   -0.00    3.61
  12  -8  -7   22.10    8.75
  12   8  -7   12.45    6.16
  12  -8  -8    0.47    3.68
  12   8  -8   -0.00    3.01
 -12   8   9   -0.00    4.19
  12  -8  -9    0.00    5.57
  12   8  -9    3.97    4.95
 -12   8  10    2.82    6.54
  12  -8 -10   -0.00    5.44
  12   8 -10   -0.00    3.39
 -12   8  11   20.15    8.61
  12  -8 -11    2.56    3.85
  12   8 -11    4.05    5.38
 -12   8  12    2.44    5.90
  12  -8 -12    1.34    4.95
  12   8 -12    1.91    3.89
 -12   8  13    9.59    6.33
  12  -8 -13    2.40    5.18
  12   8 -13    1.72    3.79
 -12   8  14    0.34    4.04
  12  -8 -14   -0.00    2.97
  12   8 -14    2.01    4.32
 -12   8  15    9.67    6.66
  12  -8 -15    8.83    6.13
  12   8 -15    0.88    4.59
 -12   8  16    4.12    6.53
  12  -8 -16    0.00    5.36
  12   8 -16    0.89    4.17
 -12   8  17    2.93    7.16
  12  -8 -17    0.00    5.50
  12   8 -17    1.29    5.69
 -12   8  18    0.00    4.35
  12  -8 -18    2.07    5.55
  12   8 -18    6.66    5.55
 -12   8  19   -0.00    4.88
  12   8 -19    0.00    5.22
 -12   8  20   -0.00    4.71
  12   8 -20    0.07    5.16
  12   8 -21   -0.00    5.00
  12  -9  -1   -0.00    3.88
  12   9  -1   -0.00    3.18
  12  -9  -2    3.01    5.92
  12   9  -2    0.00    3.67
  12  -9  -3   14.39    8.23
  12   9  -3    3.05    3.99
  12  -9  -4    1.82    4.88
  12   9  -4    0.99    3.25
  12  -9  -5    5.24    5.81
  12   9  -5    0.00    4.19
  12  -9  -6    1.36    4.72
  12   9  -6    0.95    3.87
  12  -9  -7   -0.00    5.25
  12   9  -7    3.15    5.07
  12  -9  -8   -0.00    5.97
  12   9  -8   -0.00    3.99
  12  -9  -9   37.20   10.72
  12   9  -9   13.24    6.33
  12  -9 -10    1.84    4.92
  12   9 -10   -0.00    4.19
 -12   9  11    5.45    5.16
  12  -9 -11    0.06    5.23
  12   9 -11   -0.00    4.22
 -12   9  12   13.26    7.24
  12  -9 -12    0.00    6.41
  12   9 -12    2.50    4.21
 -12   9  13    4.49    6.13
  12  -9 -13    0.00    5.51
  12   9 -13    1.43    5.33
 -12   9  14   -0.00    3.68
  12  -9 -14    0.00    5.29
  12   9 -14    3.23    3.66
 -12   9  15    7.13    6.59
  12  -9 -15    8.92    6.79
  12   9 -15    0.92    4.41
 -12   9  16   -0.00    4.59
  12  -9 -16    2.94    5.52
  12   9 -16   -0.00    4.27
 -12   9  17    0.00    5.23
  12  -9 -17    3.57    6.66
  12   9 -17   -0.00    3.94
 -12   9  18   -0.00    5.10
  12  -9 -18   -0.00    5.98
  12   9 -18    0.27    4.06
  12 -10  -1    4.81    6.03
  12  10  -1    8.89    4.75
  12 -10  -2   -2.13    5.80
  12  10  -2    0.74    2.80
  12 -10  -3    0.68    5.00
  12  10  -3    1.79    3.42
  12 -10  -4    5.30    5.95
  12  10  -4    1.49    3.33
  12 -10  -5    0.73    3.72
  12  10  -5    0.00    4.12
  12 -10  -6   -0.00    4.88
  12  10  -6   -0.00    3.21
  12 -10  -7   13.10    7.45
  12  10  -7    4.59    4.98
  12 -10  -8    0.73    4.44
  12  10  -8    3.09    5.25
  12 -10  -9   -0.00    5.37
  12  10  -9    0.00    4.37
  12 -10 -10    1.03    5.25
  12  10 -10    1.53    4.46
  12 -10 -11   -0.00    4.78
  12  10 -11    3.60    4.68
 -12  10  12   -0.00    5.24
  12 -10 -12    5.08    4.57
  12  10 -12    2.31    4.61
 -12  10  13    2.83    4.56
  12 -10 -13   -0.00    5.44
  12  10 -13   -0.00    3.44
 -12  10  14    0.00    6.88
  12 -10 -14   -0.00    5.76
  12  10 -14    3.10    3.42
 -12  10  15    0.41    3.92
  12 -10 -15    4.58    5.97
  12  10 -15   -0.00    4.52
  12 -11  -1   -0.00    5.24
  12  11  -1    0.00    2.81
  12 -11  -2   -0.00    5.41
  12  11  -2   -0.00    3.76
  12 -11  -3    3.19    5.99
  12  11  -3   10.89    4.65
  12 -11  -4   -0.00    6.01
  12  11  -4    2.76    3.33
  12 -11  -5    0.31    4.86
  12  11  -5    4.89    4.25
  12 -11  -6   -0.00    5.20
  12  11  -6   -0.00    3.66
  12 -11  -7    6.30    6.79
  12  11  -7    1.78    3.92
  12 -11  -8    2.64    5.35
  12  11  -8    1.77    4.23
  12 -11  -9   25.67    9.27
  12  11  -9    4.97    4.57
  12 -11 -10    0.00    4.78
  12  11 -10    0.92    3.41
  12 -11 -11    7.44    6.86
  12  11 -11    0.00    4.17
  12  12  -1    9.91    4.72
  12  12  -2    0.00    3.28
  12  12  -3    1.04    2.63
  12  12  -4    2.08    3.14
  12  12  -5    1.53    3.10
  12  12  -6   -0.00    3.26
  12  13  -1    0.00    2.93
  12  13  -2   -0.00    2.80
 -11   0   1   77.42   14.57
  11   0  -1   95.54   15.53
  11   0  -1   61.43   13.29
 -11   0   2   -0.00    4.29
  11   0  -2   -0.00    3.47
  11   0  -2    0.00    3.57
 -11   0   3   40.64    9.95
  11   0  -3   23.17    8.12
  11   0  -3   38.83   10.65
 -11   0   4   -0.00    3.84
  11   0  -4    1.27    3.55
  11   0  -4    3.45    5.25
 -11   0   5  103.34   16.98
  11   0  -5   83.39   15.60
  11   0  -5  104.47   17.53
 -11   0   6    0.71    3.75
  11   0  -6    3.83    4.08
 -11   0   7    0.58    4.06
  11   0  -7    3.40    4.95
 -11   0   8    2.13    4.52
  11   0  -8   -0.00    4.72
 -11   0   9    9.25    6.12
  11   0  -9   22.09    8.59
 -11   0  10   -0.00    4.32
  11   0 -10   -0.00    4.13
 -11   0  11   19.10    8.03
  11   0 -11   39.30   11.06
 -11   0  12   -0.00    3.81
  11   0 -12    4.33    5.66
 -11   0  13   -0.00    5.21
  11   0 -13    2.06    4.62
 -11   0  14   -0.00    4.30
  11   0 -14   -0.00    6.32
 -11   0  15   24.88    8.41
  11   0 -15    4.00    6.23
 -11   0  16   -0.00    5.08
  11   0 -16   -0.00    6.80
 -11   0  17    5.95    6.05
  11   0 -17    3.53    4.89
 -11   0  18   -0.00    5.90
  11   0 -18   -0.00    4.26
 -11   0  19    7.13    6.45
  11   0 -19    7.43    6.99
 -11   0  20    2.29    4.12
  11   0 -20    4.50    5.29
 -11   0  21   11.71    7.71
  11   0 -21   18.40    8.70
 -11   0  22    0.61    5.58
  11   0 -22   -0.00    5.34
 -11   0  23    2.11    5.97
  11   0 -23   -0.00    5.59
 -11   0  24    9.83    7.63
  11   0 -24    1.17    6.02
 -11   0  25    0.00    6.16
  11   0 -25    0.13    4.81
 -11   0  26   -0.00    5.37
  11   0 -26    0.47    5.49
 -11   0  27    3.86    5.59
 -11   0  28   13.36    8.24
 -11   0  29   -0.00    4.83
 -11   0  30    1.64    4.51
 -11   1   1   95.44   16.28
  11  -1  -1   83.04   14.96
  11  -1  -1   81.05   15.08
  11   1  -1   69.24   13.79
 -11   1   2    0.08    4.59
  11  -1  -2   -0.00    3.52
  11  -1  -2    8.53    6.49
  11   1  -2    1.43    4.49
 -11   1   3   57.54   12.20
  11  -1  -3   54.96   12.21
  11  -1  -3   48.16   11.71
  11   1  -3   36.40    9.65
  11   1  -3   42.52   10.77
 -11  -1   3   55.50   11.94
 -11   1   4   -0.00    4.34
  11  -1  -4    0.56    3.64
  11  -1  -4    0.84    5.10
  11   1  -4   -0.00    2.91
  11   1  -4    2.26    4.58
 -11  -1   4    1.56    4.39
 -11   1   5    5.39    5.68
  11  -1  -5    0.00    4.20
  11  -1  -5   13.70    6.68
  11   1  -5    0.30    5.19
 -11  -1   5    4.01    4.33
 -11   1   6    3.89    4.62
  11  -1  -6    2.11    4.07
  11  -1  -6   -0.00    4.83
  11   1  -6    0.00    4.82
 -11  -1   6    3.05    4.43
 -11   1   7   33.06    9.64
  11  -1  -7   30.07   10.32
  11   1  -7   43.27   11.11
 -11  -1   7   56.39   11.89
 -11   1   8    6.62    5.80
  11  -1  -8   -0.00    5.35
  11   1  -8   -0.00    4.62
 -11  -1   8    5.00    5.10
 -11   1   9   15.86    7.02
  11  -1  -9   20.77    7.98
  11   1  -9    9.83    6.20
 -11  -1   9   19.06    7.84
 -11   1  10   -0.00    4.11
  11  -1 -10    0.45    4.19
  11   1 -10   -0.00    4.34
 -11  -1  10    2.78    5.45
 -11   1  11    5.49    5.02
  11  -1 -11    0.27    4.63
  11   1 -11    6.21    6.33
 -11  -1  11    0.00    4.50
 -11   1  12    2.87    4.39
  11  -1 -12    5.62    5.34
  11   1 -12    3.15    4.99
 -11  -1  12   10.08    6.98
 -11   1  13   14.22    7.92
  11  -1 -13   24.44    9.09
  11   1 -13   22.00    9.06
 -11  -1  13   27.25    8.66
 -11   1  14    3.74    5.57
  11  -1 -14   -0.00    5.10
  11   1 -14    2.00    4.06
 -11  -1  14   -0.00    3.99
 -11   1  15   -0.00    4.26
  11  -1 -15    0.63    4.56
  11   1 -15    3.27    5.25
 -11  -1  15    0.00    4.19
 -11   1  16   -0.00    4.82
  11  -1 -16    1.17    4.30
  11   1 -16    1.25    4.82
 -11  -1  16    2.39    4.48
 -11   1  17    7.29    6.59
  11  -1 -17   16.12    8.53
  11   1 -17   16.01    8.24
 -11  -1  17    4.93    5.60
 -11   1  18   -0.00    3.96
  11  -1 -18   -0.00    5.41
  11   1 -18    0.00    4.40
 -11  -1  18    0.75    5.07
 -11   1  19    2.24    5.38
  11  -1 -19   11.40    7.09
  11   1 -19    0.00    4.31
 -11  -1  19    6.99    6.30
 -11   1  20    5.61    4.99
  11  -1 -20   -0.00    5.47
  11   1 -20   -0.00    5.30
 -11  -1  20    3.31    4.80
 -11   1  21   -0.00    4.41
  11  -1 -21   -0.00    5.31
  11   1 -21    0.07    5.68
 -11  -1  21    0.95    4.07
 -11   1  22    1.55    5.12
  11  -1 -22    1.31    6.09
  11   1 -22   -0.00    6.11
 -11  -1  22    1.66    4.78
 -11   1  23   19.88    8.51
  11  -1 -23   15.35    9.01
  11   1 -23   20.02    9.27
 -11  -1  23   20.59    8.57
 -11   1  24   -0.00    5.27
  11  -1 -24   -0.00    5.34
  11   1 -24    1.25    5.63
 -11  -1  24   -0.00    5.33
 -11   1  25    7.10    7.01
  11  -1 -25   -0.00    4.46
  11   1 -25    3.27    6.09
 -11  -1  25    2.23    5.26
 -11   1  26    2.53    7.05
  11   1 -26    2.31    6.33
 -11  -1  26   -0.00    5.36
 -11   1  27    0.30    5.51
  11   1 -27    3.40    6.06
 -11  -1  27    0.86    4.69
 -11   1  28   -0.00    5.92
  11   1 -28    8.35    7.77
 -11  -1  28    6.32    6.09
 -11   1  29   -0.00    5.43
 -11  -1  29    1.47    5.45
 -11   1  30    8.84    6.64
 -11  -1  30    0.00    6.55
  11  -2  -1   21.12    8.06
  11  -2  -1   20.95    7.61
  11   2  -1   22.10    8.15
 -11   2   2    1.26    4.07
  11  -2  -2    3.07    4.27
  11  -2  -2    6.12    6.05
  11   2  -2    0.87    4.09
 -11   2   3    7.88    6.36
  11  -2  -3   10.60    6.84
  11  -2  -3   12.23    7.74
  11   2  -3    2.38    4.33
 -11   2   4    5.11    4.85
  11  -2  -4    1.07    4.34
  11  -2  -4    4.02    5.80
  11   2  -4    8.90    6.03
 -11   2   5   50.57   12.11
  11  -2  -5   66.00   13.33
  11  -2  -5   38.40   11.08
  11   2  -5   49.30   11.44
 -11   2   6    5.84    5.93
  11  -2  -6   13.92    6.13
  11  -2  -6    4.14    5.77
  11   2  -6    6.83    5.80
 -11  -2   6    8.70    5.60
 -11   2   7   10.78    5.70
  11  -2  -7    0.00    4.35
  11  -2  -7    6.71    6.44
  11   2  -7    5.33    5.62
 -11  -2   7    7.50    5.65
 -11   2   8   22.25    7.81
  11  -2  -8   13.24    7.93
  11   2  -8    9.68    6.89
 -11  -2   8    6.24    5.49
 -11   2   9   23.09    8.14
  11  -2  -9   12.94    7.65
  11   2  -9   12.63    6.75
 -11  -2   9   27.40    8.85
 -11   2  10   -0.00    3.57
  11  -2 -10    0.00    4.34
  11   2 -10   -0.00    4.23
 -11  -2  10   -0.00    4.32
 -11   2  11   23.95    8.81
  11  -2 -11   10.58    7.09
  11   2 -11   22.78    8.39
 -11  -2  11   22.64    7.98
 -11   2  12   -0.00    3.93
  11  -2 -12   -0.00    4.50
  11   2 -12    0.00    4.62
 -11  -2  12    1.06    4.28
 -11   2  13   -0.00    4.11
  11  -2 -13   -0.00    4.66
  11   2 -13   -0.00    4.07
 -11  -2  13    0.00    4.16
 -11   2  14    2.78    6.01
  11  -2 -14    3.54    5.27
  11   2 -14    2.12    4.70
 -11  -2  14    5.30    5.43
 -11   2  15   15.61    7.26
  11  -2 -15   16.73    8.44
  11   2 -15   15.78    7.71
 -11  -2  15   34.30    9.43
 -11   2  16    0.04    3.69
  11  -2 -16   12.29    7.78
  11   2 -16    4.20    4.92
 -11  -2  16    7.44    6.23
 -11   2  17    2.88    4.68
  11  -2 -17    7.46    6.49
  11   2 -17    2.86    5.34
 -11  -2  17    6.33    5.64
 -11   2  18   -0.00    5.23
  11  -2 -18   -0.00    6.69
  11   2 -18    2.32    3.76
 -11  -2  18    0.23    5.42
 -11   2  19    3.23    5.36
  11  -2 -19    4.80    6.48
  11   2 -19   10.21    7.49
 -11  -2  19    7.12    5.95
 -11   2  20    2.62    4.94
  11  -2 -20   -0.00    5.18
  11   2 -20   -0.00    5.24
 -11  -2  20    4.41    6.14
 -11   2  21   16.93    8.33
  11  -2 -21   22.58   10.32
  11   2 -21    5.15    7.59
 -11  -2  21   10.12    7.17
 -11   2  22    0.94    4.19
  11  -2 -22    5.19    7.09
  11   2 -22    6.68    6.88
 -11  -2  22    0.00    4.76
 -11   2  23    2.07    5.90
  11  -2 -23    7.01    6.49
  11   2 -23    2.80    6.29
 -11  -2  23    0.71    5.34
 -11   2  24    0.25    3.68
  11   2 -24   -0.00    5.43
 -11  -2  24   -0.00    3.78
 -11   2  25    1.66    6.64
  11   2 -25    3.50    5.68
 -11  -2  25    7.83    6.96
 -11   2  26    1.82    5.27
  11   2 -26    0.12    5.63
 -11  -2  26   -0.00    5.67
 -11   2  27   16.42    8.82
  11   2 -27   -0.00    4.35
 -11  -2  27    8.65    6.52
 -11   2  28   -0.00    4.55
  11   2 -28   -0.00    5.48
 -11  -2  28    4.16    5.83
 -11   2  29    3.63    6.22
  11   2 -29    2.55    7.07
 -11  -2  29    3.41    7.38
 -11   2  30   -0.00    5.54
 -11  -2  30    1.00    6.14
  11  -3  -1   14.61    6.42
  11  -3  -1    7.42    7.03
  11   3  -1    9.32    5.01
  11   3  -1   17.41    6.34
 -11  -3   1   13.01    5.83
  11  -3  -2   16.82    6.68
  11  -3  -2    1.31    5.67
  11   3  -2    4.93    4.72
  11   3  -2   24.34    7.36
 -11  -3   2    8.30    5.25
 -11   3   3   65.92   13.41
  11  -3  -3   43.59   10.98
  11  -3  -3   36.50   10.91
  11   3  -3   38.53    9.74
 -11   3   4    5.15    5.46
  11  -3  -4    7.47    5.73
  11  -3  -4    2.88    4.33
  11   3  -4   11.46    6.60
 -11   3   5    8.11    5.76
  11  -3  -5    4.72    5.30
  11  -3  -5    8.24    6.65
  11   3  -5    1.22    4.19
 -11   3   6   10.81    5.93
  11  -3  -6   14.31    6.92
  11  -3  -6   19.58    7.84
  11   3  -6    1.90    4.64
 -11   3   7   25.95    9.11
  11  -3  -7   52.87   12.06
  11  -3  -7   26.81    9.45
  11   3  -7   26.00    8.79
 -11  -3   7   32.55    9.34
 -11   3   8    2.72    3.72
  11  -3  -8   15.57    7.26
  11  -3  -8    1.20    5.47
  11   3  -8    0.97    4.21
 -11  -3   8    6.08    5.16
 -11   3   9   11.40    6.63
  11  -3  -9    7.91    7.24
  11   3  -9   -0.00    4.30
 -11  -3   9    3.67    5.34
 -11   3  10    2.00    4.32
  11  -3 -10    2.07    4.94
  11   3 -10    3.79    4.39
 -11  -3  10    0.00    4.13
 -11   3  11    3.75    5.15
  11  -3 -11    0.00    4.31
  11   3 -11    0.00    4.10
 -11  -3  11   15.08    7.11
 -11   3  12    5.83    5.85
  11  -3 -12    5.83    6.07
  11   3 -12    3.17    4.74
 -11  -3  12    7.77    5.23
 -11   3  13   18.37    7.97
  11  -3 -13   13.24    8.54
  11   3 -13    3.98    4.69
 -11  -3  13   18.76    7.75
 -11   3  14   -0.00    4.77
  11  -3 -14   -0.00    4.29
  11   3 -14    0.26    4.26
 -11  -3  14   -0.00    4.69
 -11   3  15    0.00    6.56
  11  -3 -15    1.72    5.23
  11   3 -15    7.65    6.47
 -11  -3  15   10.40    6.49
 -11   3  16   -0.00    5.32
  11  -3 -16    0.31    5.93
  11   3 -16   -0.00    4.18
 -11  -3  16   -0.00    3.97
 -11   3  17    6.91    6.59
  11  -3 -17    2.85    6.11
  11   3 -17   -0.00    5.03
 -11  -3  17    2.45    5.67
 -11   3  18    4.80    5.32
  11  -3 -18    7.40    6.84
  11   3 -18    6.30    7.24
 -11  -3  18    1.15    4.53
 -11   3  19    5.04    6.75
  11  -3 -19   11.91    8.17
  11   3 -19   11.04    8.09
 -11  -3  19   10.30    6.99
 -11   3  20    0.00    6.85
  11  -3 -20    1.85    5.26
  11   3 -20   -0.00    6.32
 -11  -3  20    0.78    4.14
 -11   3  21    0.00    4.02
  11  -3 -21   -0.00    4.53
  11   3 -21    2.02    5.19
 -11  -3  21   -0.00    4.73
 -11   3  22    1.99    5.85
  11   3 -22    7.68    7.42
 -11  -3  22    4.70    5.63
 -11   3  23   15.07    7.79
  11   3 -23    9.52    6.73
 -11  -3  23   14.69    8.14
 -11   3  24    2.85    5.64
  11   3 -24   -0.00    5.09
 -11  -3  24    2.58    5.73
 -11   3  25   -0.00    6.51
  11   3 -25   -0.00    5.83
 -11  -3  25    3.10    6.47
 -11   3  26    5.36    4.77
  11   3 -26   -0.00    4.49
 -11  -3  26   -0.00    5.07
 -11   3  27    6.51    6.16
  11   3 -27    4.76    6.74
 -11  -3  27    9.98    6.39
 -11   3  28    0.00    5.62
  11   3 -28    0.11    6.24
 -11  -3  28   -0.00    4.30
 -11   3  29   -0.00    5.22
  11   3 -29   -0.00    6.00
 -11  -3  29    0.83    4.62
  11   3 -30   -0.00    3.76
 -11  -3  30   -0.00    5.61
  11  -4  -1   14.08    7.19
  11  -4  -1   17.37    8.56
  11   4  -1   30.59    8.06
  11   4  -1   19.65    7.08
 -11  -4   1   22.66    7.12
  11  -4  -2   -0.00    4.44
  11  -4  -2    2.14    4.29
  11   4  -2    0.52    2.99
  11   4  -2   -0.00    3.23
 -11  -4   2    0.00    4.50
  11  -4  -3    4.82    5.26
  11  -4  -3    6.97    5.82
  11   4  -3    6.06    4.27
 -11  -4   3    8.04    5.51
 -11   4   4    4.10    5.82
  11  -4  -4   10.89    6.68
  11  -4  -4   11.03    7.01
  11   4  -4    4.95    4.76
 -11  -4   4    5.35    4.89
 -11   4   5   35.76   10.63
  11  -4  -5   54.29   12.18
  11  -4  -5   26.12    9.84
  11   4  -5   25.10    8.20
 -11   4   6   17.44    7.28
  11  -4  -6   21.17    8.05
  11  -4  -6   -0.00    5.87
  11   4  -6    9.84    6.45
 -11   4   7    6.01    5.74
  11  -4  -7    9.18    6.18
  11  -4  -7    2.83    5.10
  11   4  -7    0.00    3.99
 -11   4   8    0.67    4.13
  11  -4  -8    7.11    5.60
  11  -4  -8    0.00    5.32
  11   4  -8   -0.00    4.12
 -11   4   9   47.61   11.58
  11  -4  -9   34.31   10.02
  11  -4  -9   16.88    8.83
  11   4  -9   25.78    8.54
 -11  -4   9   21.53    7.65
 -11   4  10    0.00    4.38
  11  -4 -10   -0.00    4.15
  11   4 -10    9.04    5.59
 -11  -4  10    5.44    5.24
 -11   4  11   27.50    8.52
  11  -4 -11   44.54   11.96
  11   4 -11   17.52    7.01
 -11  -4  11    8.08    6.23
 -11   4  12   -0.00    4.63
  11  -4 -12    4.63    5.64
  11   4 -12    5.70    4.84
 -11  -4  12    1.25    4.33
 -11   4  13   -0.00    4.66
  11  -4 -13    0.00    5.21
  11   4 -13   -0.00    3.39
 -11  -4  13   -0.00    3.28
 -11   4  14    2.66    5.53
  11  -4 -14    4.25    6.33
  11   4 -14    0.45    4.38
 -11  -4  14   -0.00    4.04
 -11   4  15   15.14    7.15
  11  -4 -15    4.79    6.41
  11   4 -15    8.68    6.44
 -11  -4  15   14.11    7.29
 -11   4  16    0.00    5.02
  11  -4 -16    6.92    6.12
  11   4 -16    2.30    5.12
 -11  -4  16    1.77    3.52
 -11   4  17    0.65    4.22
  11  -4 -17    0.00    4.61
  11   4 -17   -0.00    4.99
 -11  -4  17    0.70    4.85
 -11   4  18    1.15    6.10
  11  -4 -18    1.98    4.85
  11   4 -18    1.02    5.56
 -11  -4  18    0.00    3.53
 -11   4  19   11.64    6.43
  11   4 -19   -0.00    4.90
 -11  -4  19   -0.00    4.78
 -11   4  20    9.29    7.22
  11   4 -20    2.07    5.61
 -11  -4  20    4.63    5.97
 -11   4  21   16.94    8.41
  11   4 -21    9.23    7.27
 -11  -4  21    0.76    5.04
 -11   4  22    0.00    5.99
  11   4 -22    4.79    6.34
 -11  -4  22    8.88    6.31
 -11   4  23    0.61    5.26
  11   4 -23    3.17    6.29
 -11  -4  23    0.00    4.95
 -11   4  24    6.53    7.00
  11   4 -24   -0.00    5.82
 -11  -4  24   -0.00    4.07
 -11   4  25    9.37    6.68
  11   4 -25    3.94    6.66
 -11  -4  25    5.25    5.21
 -11   4  26    4.33    5.98
  11   4 -26   -0.00    6.05
 -11  -4  26    5.16    6.99
 -11   4  27   -0.00    4.22
  11   4 -27    4.26    6.94
 -11  -4  27    1.05    5.59
 -11   4  28    0.00    5.04
  11   4 -28   -0.00    5.52
 -11  -4  28    2.39    5.21
  11   4 -29    0.09    4.78
 -11  -4  29    2.10    4.29
  11   4 -30    6.85    6.80
 -11  -4  30    1.92    5.45
  11   4 -31    5.64    6.71
  11  -5  -1   -0.00    5.17
  11  -5  -1    2.05    5.19
  11   5  -1    0.02    4.09
  11  -5  -2   34.35    9.88
  11  -5  -2   12.75    8.00
  11   5  -2   29.08    8.39
  11  -5  -3   23.46    9.06
  11  -5  -3   30.32   10.57
  11  -5  -4   11.12    5.75
  11  -5  -4    3.95    5.82
  11   5  -4    4.54    4.85
 -11   5   5   -0.00    3.26
  11  -5  -5    1.72    5.47
  11  -5  -5    1.43    4.71
  11   5  -5   -0.00    4.07
 -11  -5   5   -0.00    3.65
 -11   5   6    7.13    6.87
  11  -5  -6    7.12    5.69
  11  -5  -6    3.12    5.92
  11   5  -6    1.34    3.69
 -11   5   7   20.51    7.56
  11  -5  -7   35.30   10.68
  11  -5  -7    5.96    7.22
  11   5  -7   10.55    6.16
 -11   5   8   10.11    6.73
  11  -5  -8    0.00    5.48
  11  -5  -8    3.46    5.22
  11   5  -8    6.17    5.07
 -11   5   9   16.91    8.06
  11  -5  -9   11.12    6.66
  11  -5  -9   12.91    7.34
  11   5  -9   14.68    6.86
 -11  -5   9   13.05    6.45
 -11   5  10    0.00    5.36
  11  -5 -10    0.87    4.09
  11  -5 -10    2.73    5.35
  11   5 -10    3.39    5.22
 -11  -5  10    1.34    4.17
 -11   5  11    7.93    6.83
  11  -5 -11    7.72    6.01
  11  -5 -11    8.43    7.33
  11   5 -11    3.90    5.39
 -11  -5  11    1.00    4.20
 -11   5  12   15.45    7.69
  11  -5 -12   33.82   11.06
  11   5 -12   21.72    7.68
 -11  -5  12   18.65    7.55
 -11   5  13    9.30    6.85
  11  -5 -13   10.24    7.84
  11   5 -13   19.64    7.70
 -11  -5  13    9.83    6.22
 -11   5  14    0.61    3.95
  11  -5 -14    0.00    6.25
  11   5 -14    1.65    3.80
 -11  -5  14    3.90    4.44
 -11   5  15   -0.00    5.23
  11  -5 -15    0.85    4.34
  11   5 -15    1.49    4.83
 -11  -5  15   -0.00    4.68
 -11   5  16   -0.00    5.26
  11   5 -16   -0.00    5.63
 -11  -5  16    5.14    5.33
 -11   5  17    0.87    5.59
  11   5 -17   -0.00    4.33
 -11  -5  17    3.93    5.13
 -11   5  18    6.59    6.53
  11   5 -18    6.64    6.53
 -11  -5  18    9.45    6.32
 -11   5  19    3.34    5.90
  11   5 -19    5.62    6.42
 -11  -5  19   17.04    7.37
 -11   5  20    0.89    5.06
  11   5 -20   -0.00    4.55
 -11  -5  20    0.08    4.20
 -11   5  21   -0.00    4.80
  11   5 -21   -0.00    5.56
 -11  -5  21   -0.00    4.89
 -11   5  22   -0.00    7.36
  11   5 -22    0.14    5.53
 -11  -5  22   12.33    6.94
 -11   5  23    8.04    7.17
  11   5 -23   14.07    7.53
 -11  -5  23   10.50    6.54
 -11   5  24   -0.00    5.84
  11   5 -24    0.00    6.17
 -11  -5  24    5.47    5.78
 -11   5  25    0.98    4.84
  11   5 -25    2.09    5.47
 -11  -5  25   -0.00    3.71
 -11   5  26   -0.00    3.84
  11   5 -26   -0.00    5.75
 -11  -5  26   -0.00    5.21
 -11   5  27    7.28    7.78
  11   5 -27   -0.00    5.44
 -11  -5  27    4.02    4.47
 -11   5  28   10.85    8.12
  11   5 -28    0.82    5.92
 -11  -5  28    4.69    5.03
  11   5 -29    4.38    7.33
 -11  -5  29    0.00    5.59
  11   5 -30   -0.00    5.71
 -11  -5  30    8.17    7.28
  11   5 -31   -0.00    6.43
  11   5 -32   -0.00    5.15
  11  -6  -1   17.94    8.15
  11  -6  -1   12.23    7.48
  11   6  -1   11.11    5.78
  11  -6  -2    0.37    4.63
  11  -6  -2    4.02    5.52
  11   6  -2   -0.00    4.17
  11  -6  -3    5.57    5.66
  11  -6  -3   -0.00    4.28
  11   6  -3    3.40    5.16
  11  -6  -4   22.63    8.77
  11  -6  -4   18.02    8.58
  11   6  -4   16.00    5.86
  11  -6  -5    8.79    5.59
  11  -6  -5   13.47    7.48
  11   6  -5   12.71    5.34
 -11   6   6    8.02    7.03
  11  -6  -6   17.58    7.98
  11  -6  -6    5.60    6.53
  11   6  -6    8.07    4.96
 -11   6   7    1.31    5.78
  11  -6  -7    7.51    5.89
  11  -6  -7    3.33    6.00
  11   6  -7   -0.00    3.77
 -11   6   8    0.00    4.15
  11  -6  -8    6.23    6.13
  11  -6  -8    6.89    6.99
  11   6  -8    3.89    4.58
 -11   6   9    5.48    5.31
  11  -6  -9    0.00    5.10
  11  -6  -9    1.92    5.11
  11   6  -9    6.44    5.88
 -11   6  10   13.23    7.24
  11  -6 -10   17.71    7.81
  11  -6 -10    6.12    6.99
  11   6 -10    8.15    5.50
 -11  -6  10   -0.00    3.77
 -11   6  11    0.95    4.56
  11  -6 -11    7.57    5.43
  11  -6 -11    2.56    5.65
  11   6 -11    7.54    5.59
 -11  -6  11    0.00    3.95
 -11   6  12    1.65    4.92
  11  -6 -12    0.00    4.91
  11  -6 -12   -0.00    5.07
  11   6 -12    1.40    4.02
 -11  -6  12    2.04    4.46
 -11   6  13    4.65    5.49
  11  -6 -13    2.61    4.65
  11   6 -13    0.36    3.40
 -11  -6  13   -0.00    4.26
 -11   6  14    6.25    6.23
  11   6 -14    7.62    5.52
 -11  -6  14    4.49    4.95
 -11   6  15    8.61    7.01
  11   6 -15    6.98    6.14
 -11  -6  15    7.54    5.75
 -11   6  16   17.68    8.45
  11   6 -16   10.37    6.83
 -11  -6  16    6.00    5.78
 -11   6  17    9.69    6.83
  11   6 -17    2.24    5.41
 -11  -6  17   -0.00    3.35
 -11   6  18    2.43    5.24
  11   6 -18   -0.00    5.29
 -11  -6  18    6.99    5.50
 -11   6  19   10.25    6.34
  11   6 -19    1.60    4.85
 -11  -6  19    4.04    6.63
 -11   6  20    4.63    5.07
  11   6 -20    1.55    4.68
 -11  -6  20   -0.00    3.12
 -11   6  21    0.00    4.32
  11   6 -21    2.36    5.59
 -11  -6  21    4.03    4.77
 -11   6  22    0.74    5.66
  11   6 -22    2.07    4.59
 -11  -6  22   -0.00    4.72
 -11   6  23    4.64    6.15
  11   6 -23   -0.00    5.66
 -11  -6  23   -0.00    3.72
 -11   6  24    2.97    4.47
  11   6 -24   -0.00    4.82
 -11  -6  24    2.90    4.53
 -11   6  25    3.73    6.16
  11   6 -25    3.95    7.22
 -11  -6  25   -0.00    5.02
 -11   6  26    1.29    4.74
  11   6 -26    0.57    5.87
 -11  -6  26    1.14    5.07
 -11   6  27    0.00    6.77
  11   6 -27   -0.00    5.23
 -11  -6  27    6.13    6.29
  11   6 -28   -0.00    4.38
 -11  -6  28    2.72    6.59
  11   6 -29   -0.00    4.94
 -11  -6  29   -0.00    5.30
  11   6 -30   -0.00    4.09
 -11  -6  30    5.15    5.94
  11   6 -31    4.96    5.72
  11  -7  -1   12.27    7.08
  11   7  -1    7.07    3.90
  11  -7  -2   30.06    9.32
  11   7  -2   13.02    5.84
  11  -7  -3    0.00    4.15
  11  -7  -3    0.00    5.61
  11   7  -3   -0.00    4.21
  11  -7  -4    4.09    5.73
  11  -7  -4    6.24    6.36
  11   7  -4    6.79    4.88
  11  -7  -5    9.57    6.05
  11  -7  -5   -0.00    4.92
  11   7  -5   -0.00    3.64
  11  -7  -6    1.02    4.79
  11  -7  -6   -0.00    5.78
  11   7  -6    3.80    5.20
 -11   7   7    0.64    4.61
  11  -7  -7   -0.00    3.49
  11  -7  -7   -0.00    5.44
  11   7  -7    1.58    3.45
 -11   7   8   38.80   10.77
  11  -7  -8   15.43    7.96
  11  -7  -8   42.84   12.84
  11   7  -8   18.94    7.55
 -11   7   9    5.82    6.75
  11  -7  -9   19.40    8.63
  11   7  -9    8.82    5.77
 -11   7  10    7.14    7.26
  11  -7 -10   -9.24    7.51
  11   7 -10    2.95    4.52
 -11   7  11   -0.00    5.21
  11  -7 -11   -0.00    4.92
  11   7 -11   -0.00    4.09
 -11   7  12   23.88    9.24
  11  -7 -12   18.70    7.96
  11   7 -12   11.27    5.88
 -11   7  13    7.96    6.33
  11  -7 -13    2.95    5.21
  11   7 -13    1.98    4.37
 -11   7  14    0.00    4.68
  11  -7 -14    9.48    6.70
  11   7 -14    1.96    4.23
 -11   7  15   -0.00    5.53
  11   7 -15    0.00    4.37
 -11   7  16    1.26    3.80
  11   7 -16   -0.00    4.15
 -11  -7  16    3.54    4.53
 -11   7  17    0.00    5.56
  11   7 -17    4.60    5.11
 -11  -7  17    1.45    3.91
 -11   7  18   16.87    7.59
  11   7 -18   15.29    6.76
 -11  -7  18    3.98    5.64
 -11   7  19    0.00    5.19
  11   7 -19    0.60    4.04
 -11  -7  19    0.00    4.89
 -11   7  20    2.06    4.64
  11   7 -20    2.23    3.55
 -11  -7  20   -0.00    4.70
 -11   7  21    4.27    5.15
  11   7 -21    1.54    4.86
 -11  -7  21   -0.00    4.64
 -11   7  22    4.55    5.83
  11   7 -22    6.61    6.49
 -11  -7  22    0.00    4.38
 -11   7  23    4.28    7.26
  11   7 -23   -0.00    5.09
 -11  -7  23    1.87    3.82
 -11   7  24    1.76    5.78
  11   7 -24    8.18    6.21
 -11  -7  24   -0.00    5.22
 -11   7  25    7.97    6.95
  11   7 -25   -0.00    5.06
 -11  -7  25    1.09    4.53
 -11   7  26   -0.00    6.33
  11   7 -26   -0.00    4.16
 -11  -7  26    3.13    6.24
  11   7 -27    2.85    5.91
 -11  -7  27    1.72    5.16
  11   7 -28    3.90    6.83
 -11  -7  28   -0.00    4.75
  11   7 -29   -0.00    5.08
 -11  -7  29    2.79    5.95
 -11  -7  30    1.42    6.21
  11  -8  -1    3.78    4.91
  11   8  -1   -0.00    2.89
  11  -8  -2   10.00    5.50
  11   8  -2    2.19    4.23
  11  -8  -3    7.87    6.02
  11   8  -3   -0.00    3.46
  11  -8  -4   48.56   12.23
  11   8  -4   25.53    7.76
  11  -8  -5    2.36    4.30
  11   8  -5    0.41    3.37
  11  -8  -6   10.22    7.10
  11   8  -6   13.52    6.39
  11  -8  -7    5.84    5.35
  11   8  -7   -0.00    3.93
 -11   8   8    3.61    5.91
  11  -8  -8    5.94    6.02
  11   8  -8    5.71    5.07
 -11   8   9   -0.00    5.90
  11  -8  -9    3.72    5.28
  11   8  -9    2.24    4.21
 -11   8  10   17.77    9.32
  11  -8 -10   10.13    7.84
  11   8 -10    9.67    5.87
 -11   8  11   -0.00    4.28
  11  -8 -11    1.95    5.91
  11   8 -11    0.76    4.68
 -11   8  12    2.23    6.45
  11  -8 -12    0.00    5.14
  11   8 -12    4.08    4.50
 -11   8  13    4.96    5.98
  11  -8 -13    3.46    5.16
  11   8 -13    1.60    4.15
 -11   8  14   -0.00    5.00
  11  -8 -14    0.00    4.26
  11   8 -14    2.48    4.64
 -11   8  15    7.64    5.50
  11  -8 -15   -0.00    4.58
  11   8 -15   17.80    7.19
 -11   8  16   11.52    6.76
  11  -8 -16    4.82    7.02
  11   8 -16    6.23    5.30
 -11   8  17   -0.00    5.91
  11  -8 -17    3.17    5.15
  11   8 -17    2.85    5.52
 -11   8  18    4.46    5.76
  11   8 -18   -0.00    4.81
 -11   8  19    2.14    5.19
  11   8 -19    7.12    5.12
 -11   8  20    4.77    5.55
  11   8 -20    4.78    4.73
 -11   8  21   -0.00    5.64
  11   8 -21   -0.00    4.27
 -11   8  22    6.53    6.88
  11   8 -22    6.74    6.88
 -11   8  23   10.44    6.73
  11   8 -23   -0.00    5.15
 -11  -8  23    0.00    4.37
 -11   8  24    2.06    4.86
  11   8 -24   -0.00    5.25
 -11  -8  24    1.69    5.59
  11   8 -25    3.46    5.38
 -11  -8  25   -0.00    5.34
  11   8 -26    1.71    4.68
 -11  -8  26    5.61    5.47
 -11  -8  27    1.78    5.43
 -11  -8  28    0.00    5.19
 -11  -8  29    0.82    5.24
  11  -9  -1    1.47    5.59
  11   9  -1   -0.00    3.19
  11  -9  -2   35.85   11.27
  11   9  -2   36.00    8.05
  11  -9  -3    1.95    4.25
  11   9  -3   -0.00    2.80
  11  -9  -4   10.60    7.54
  11   9  -4    8.06    4.52
  11  -9  -5    0.79    4.42
  11   9  -5   -0.00    3.01
  11  -9  -6   13.07    7.08
  11   9  -6    1.28    4.29
  11  -9  -7    0.00    5.05
  11   9  -7    0.00    3.48
  11  -9  -8    6.48    6.88
  11   9  -8    7.28    5.30
  11  -9  -9    3.52    4.58
  11   9  -9    0.00    4.16
 -11   9  10    3.32    4.92
  11  -9 -10   -0.00    4.44
  11   9 -10    3.26    4.48
 -11   9  11   -0.00    3.36
  11  -9 -11    1.09    4.82
  11   9 -11   -0.00    3.95
 -11   9  12    7.82    7.39
  11  -9 -12   13.48    7.96
  11   9 -12    5.99    5.33
 -11   9  13    1.73    5.70
  11  -9 -13    8.49    6.80
  11   9 -13    5.14    4.65
 -11   9  14    3.84    6.69
  11  -9 -14    6.05    6.47
  11   9 -14    4.67    4.74
 -11   9  15    8.25    6.59
  11  -9 -15    9.10    6.36
  11   9 -15   -0.00    4.85
 -11   9  16   -0.00    5.22
  11  -9 -16    0.00    3.87
  11   9 -16   -0.00    4.68
 -11   9  17   -0.00    6.41
  11  -9 -17    5.25    5.51
  11   9 -17    2.18    3.71
 -11   9  18   11.51    8.06
  11  -9 -18    6.62    6.54
  11   9 -18    4.96    5.86
 -11   9  19    5.26    6.68
  11  -9 -19   -0.00    6.09
  11   9 -19    2.65    4.44
 -11   9  20    3.68    6.09
  11   9 -20   -0.00    5.12
 -11   9  21   -0.00    4.60
  11   9 -21    0.49    3.90
 -11   9  22    4.63    6.13
  11   9 -22    3.83    5.90
 -11   9  23   -0.00    5.54
  11   9 -23   -0.00    4.61
  11 -10  -1    2.16    5.15
  11  10  -1   -0.00    2.69
  11 -10  -2    0.06    5.59
  11  10  -2    3.82    4.04
  11 -10  -3    2.27    4.76
  11  10  -3    0.00    2.95
  11 -10  -4   11.10    7.08
  11  10  -4    1.62    3.46
  11 -10  -5   -0.00    4.54
  11  10  -5    0.00    2.99
  11 -10  -6   14.46    7.95
  11  10  -6    4.85    4.45
  11 -10  -7   -0.00    4.63
  11  10  -7    4.02    4.22
  11 -10  -8    2.23    4.65
  11  10  -8    1.17    4.10
  11 -10  -9    2.67    4.59
  11  10  -9    1.85    3.90
  11 -10 -10   17.41    7.76
  11  10 -10   15.13    6.86
  11 -10 -11   -0.00    5.57
  11  10 -11    2.19    4.31
 -11  10  12    0.00    5.28
  11 -10 -12    1.64    4.32
  11  10 -12   -0.00    3.78
 -11  10  13    1.07    4.66
  11 -10 -13    3.83    5.34
  11  10 -13   -0.00    4.22
 -11  10  14    0.00    5.45
  11 -10 -14    5.89    6.60
  11  10 -14    4.65    4.33
 -11  10  15   -0.00    5.59
  11 -10 -15    0.00    6.01
  11  10 -15    1.62    3.58
 -11  10  16   17.65    8.51
  11 -10 -16   10.01    6.92
  11  10 -16    5.95    5.41
 -11  10  17   -0.00    4.51
  11 -10 -17    2.37    5.05
  11  10 -17    3.33    4.24
 -11  10  18    7.23    6.43
  11 -10 -18    0.36    4.44
  11  10 -18    2.30    4.50
 -11  10  19    0.00    5.39
  11 -10 -19   -0.00    3.99
  11  10 -19   -0.00    4.19
 -11  10  20   18.31    8.57
  11 -10 -20    4.97    5.64
  11  10 -20    0.35    4.59
 -11  10  21   -0.00    4.47
  11 -10 -21    5.13    6.65
  11 -11  -1    0.00    4.89
  11  11  -1    0.80    2.83
  11 -11  -2    0.00    5.38
  11  11  -2    7.97    4.30
  11 -11  -3   -0.00    5.39
  11  11  -3   -0.00    3.11
  11 -11  -4    2.44    5.29
  11  11  -4    1.99    3.24
  11 -11  -5    4.46    5.30
  11  11  -5    0.87    3.21
  11 -11  -6   -0.00    4.69
  11  11  -6   -0.00    2.82
  11 -11  -7   -0.00    4.03
  11  11  -7    3.71    3.71
  11 -11  -8   11.15    7.27
  11  11  -8    9.44    5.30
  11 -11  -9    0.40    2.92
  11  11  -9    0.00    3.03
  11 -11 -10    3.00    4.93
  11  11 -10    4.12    4.06
  11 -11 -11   12.26    7.24
  11  11 -11    4.67    4.37
  11 -11 -12   12.72    7.32
  11  11 -12    6.84    5.22
 -11  11  13    5.11    4.90
  11 -11 -13    1.92    5.89
  11  11 -13    6.14    5.17
 -11  11  14    5.57    5.13
  11 -11 -14    0.00    4.36
  11  11 -14    4.64    4.84
 -11  11  15   -0.00    7.07
  11 -11 -15   -0.00    5.78
  11  11 -15   -0.00    4.20
 -11  11  16   -0.00    4.95
  11 -11 -16    5.32    5.76
  11  11 -16   -0.00    3.31
 -11  11  17    3.15    5.17
  11 -11 -17    2.34    5.43
 -11  11  18    2.66    5.41
  11 -11 -18    2.12    5.56
  11 -12  -1    0.88    3.97
  11  12  -1   -0.00    2.94
  11 -12  -2    2.93    6.22
  11  12  -2    0.00    3.28
  11 -12  -3    0.46    6.22
  11  12  -3    0.49    3.32
  11 -12  -4   12.76    7.92
  11  12  -4    6.41    4.53
  11 -12  -5    4.23    5.21
  11  12  -5    1.47    3.48
  11 -12  -6    8.63    6.42
  11  12  -6    2.65    3.42
  11 -12  -7    1.19    5.79
  11  12  -7    2.78    3.88
  11 -12  -8   -0.00    4.22
  11  12  -8    0.00    2.53
  11 -12  -9    0.00    3.89
  11  12  -9    5.79    3.99
  11 -12 -10    0.00    5.27
  11  12 -10    1.02    4.01
  11 -12 -11    2.47    6.08
  11  12 -11    1.84    3.52
  11 -12 -12   10.09    6.68
  11  12 -12    0.00    4.38
  11 -12 -13    2.33    5.31
  11 -12 -14   10.87    7.03
  11 -12 -15   -0.00    5.16
  11 -13  -1   -0.00    4.46
  11  13  -1    0.21    2.63
  11 -13  -2    0.00    6.63
  11  13  -2    2.91    3.13
  11 -13  -3    0.83    4.42
  11  13  -3   -0.00    2.81
  11 -13  -4    0.29    4.87
  11  13  -4    0.00    3.25
  11 -13  -5    3.78    5.03
  11  13  -5    0.00    2.78
  11 -13  -6    2.44    5.04
  11  13  -6    4.87    3.75
  11 -13  -7   -0.00    5.27
  11  13  -7    0.00    3.03
  11 -13  -8   14.22    8.47
  11  13  -8    6.11    4.49
  11 -13  -9   -0.00    4.76
  11  14  -1   -0.00    3.05
  11  14  -2   -0.00    3.07
  11  14  -3   -0.00    2.49
  10   0  -1   -0.00    5.14
  10   0  -2   12.67    6.97
  10   0  -3   -0.00    3.80
  10   0  -4   90.71   16.08
  10   0  -5   -0.00    4.03
  10   0  -6   10.07    6.94
 -10   0   7    0.00    4.22
  10   0  -7    3.66    4.64
 -10   0   8   18.51    7.23
  10   0  -8    3.16    4.64
 -10   0   9    3.02    4.45
  10   0  -9    2.94    5.39
 -10   0  10  111.22   17.63
  10   0 -10   89.15   16.87
 -10   0  11    8.23    5.24
  10   0 -11    1.81    4.80
 -10   0  12   -0.00    3.43
  10   0 -12   -0.00    4.99
 -10   0  13   -0.00    5.21
  10   0 -13    1.30    4.43
 -10   0  14   20.42    7.64
  10   0 -14    9.70    6.67
 -10   0  15    3.83    5.10
  10   0 -15   -0.00    4.51
 -10   0  16   12.31    6.81
  10   0 -16   23.93    8.58
 -10   0  17   -0.00    4.34
  10   0 -17    1.56    5.13
 -10   0  18   29.71    9.08
  10   0 -18    6.20    6.92
 -10   0  19   -0.00    5.00
  10   0 -19    1.42    5.28
 -10   0  20   18.83    8.10
  10   0 -20   10.76    7.34
 -10   0  21   -0.00    4.32
  10   0 -21   -0.00    6.17
 -10   0  22   -0.00    4.11
  10   0 -22   -0.00    4.68
 -10   0  23   -0.00    5.28
  10   0 -23    7.40    6.42
 -10   0  24    3.09    5.89
  10   0 -24    2.45    5.93
 -10   0  25    5.83    7.29
  10   0 -25   -0.00    5.44
 -10   0  26   20.46    9.96
  10   0 -26   23.22   10.38
 -10   0  27   -0.00    4.80
  10   0 -27   -0.00    5.00
 -10   0  28    1.25    4.80
 -10   0  29    1.65    4.95
 -10   0  30    1.08    4.56
 -10   0  31    7.98    6.66
 -10   0  32    4.14    6.98
  10  -1  -1    0.00    5.07
  10   1  -1    0.00    3.53
  10   1  -1   -0.00    4.76
 -10  -1   1    0.03    2.09
  10  -1  -2  150.82   20.99
  10   1  -2  152.79   20.21
  10   1  -2  128.36   19.28
 -10  -1   2  118.14   18.74
  10  -1  -3    4.49    5.04
  10   1  -3    5.56    4.94
  10   1  -3   14.47    6.70
 -10  -1   3    6.65    5.97
 -10   1   4   14.05    6.44
  10  -1  -4    0.19    2.96
  10  -1  -4   -0.00    4.57
  10   1  -4    2.87    5.34
 -10   1   5   11.88    6.72
  10  -1  -5   21.43    6.98
  10  -1  -5    4.23    5.68
  10   1  -5   11.83    6.97
 -10   1   6   75.22   12.91
  10  -1  -6   69.84   13.17
  10   1  -6   17.17    7.96
 -10   1   7    5.57    4.96
  10  -1  -7    0.00    4.33
  10   1  -7    1.78    4.46
 -10   1   8   37.07    9.85
  10  -1  -8   30.13    9.98
  10   1  -8   48.02   11.20
 -10   1   9    0.00    4.30
  10  -1  -9    8.83    5.99
  10   1  -9   -0.00    5.06
 -10  -1   9    2.17    3.92
 -10   1  10   -0.00    3.50
  10  -1 -10   -0.00    4.02
  10   1 -10    0.07    4.78
 -10  -1  10   -0.00    2.50
 -10   1  11   17.12    7.37
  10  -1 -11    7.70    6.30
  10   1 -11   14.53    6.99
 -10  -1  11   18.56    7.58
 -10   1  12   67.47   13.84
  10  -1 -12   47.55   12.77
  10   1 -12   63.98   13.61
 -10  -1  12   63.71   13.09
 -10   1  13    5.73    5.33
  10  -1 -13    6.99    6.48
  10   1 -13    0.00    4.34
 -10  -1  13    5.32    4.89
 -10   1  14    1.47    5.53
  10  -1 -14    5.29    5.90
  10   1 -14    6.07    5.23
 -10  -1  14    4.89    5.77
 -10   1  15    2.81    5.84
  10  -1 -15    6.51    6.07
  10   1 -15   -0.00    5.12
 -10  -1  15    2.59    5.54
 -10   1  16   14.09    7.27
  10  -1 -16   10.63    6.76
  10   1 -16   20.05    8.34
 -10  -1  16   16.63    7.45
 -10   1  17   -0.00    4.78
  10  -1 -17   -0.00    5.03
  10   1 -17    2.57    4.71
 -10  -1  17   -0.00    4.88
 -10   1  18   24.57    8.96
  10  -1 -18   35.26   10.50
  10   1 -18    9.82    7.33
 -10  -1  18   11.98    6.06
 -10   1  19   -0.00    4.77
  10  -1 -19    0.00    4.36
  10   1 -19   -0.00    4.78
 -10  -1  19    6.65    5.11
 -10   1  20   -0.00    5.68
  10  -1 -20    5.35    6.14
  10   1 -20    0.45    4.97
 -10  -1  20   -0.00    4.33
 -10   1  21    0.50    4.20
  10  -1 -21   -0.00    5.79
  10   1 -21    0.08    4.71
 -10  -1  21    6.69    5.31
 -10   1  22   42.60   12.72
  10  -1 -22   45.66   13.30
  10   1 -22   34.29   11.49
 -10  -1  22   42.50   11.76
 -10   1  23    0.00    5.83
  10  -1 -23    0.00    5.87
  10   1 -23    1.03    4.52
 -10  -1  23    1.25    4.84
 -10   1  24    3.52    5.06
  10  -1 -24   -0.00    5.50
  10   1 -24    6.70    6.01
 -10  -1  24    4.12    5.19
 -10   1  25    0.00    6.45
  10  -1 -25   -0.00    5.37
  10   1 -25   -0.00    5.31
 -10  -1  25    0.00    5.35
  10   1 -26    4.11    6.55
 -10  -1  26   -0.00    5.16
 -10   1  27    1.14    6.35
  10   1 -27   -0.00    5.12
 -10  -1  27    6.53    6.55
 -10   1  28    4.43    5.12
  10   1 -28    9.15    7.86
 -10  -1  28    1.53    4.37
 -10   1  29    4.63    7.39
 -10  -1  29   -0.00    5.16
 -10   1  30    0.00    6.26
 -10  -1  30   -0.00    5.34
 -10   1  31    0.11    6.18
 -10  -1  31   -0.00    5.04
 -10   1  32    4.18    6.17
 -10  -1  32    8.76    8.28
 -10   2   1    8.65    5.88
  10  -2  -1    0.00    3.73
  10  -2  -1    3.34    4.94
  10   2  -1    1.61    3.74
  10   2  -1    1.13    4.17
 -10  -2   1    0.00    3.59
 -10   2   2   -0.00    3.63
  10  -2  -2   -0.00    3.16
  10  -2  -2    0.13    2.91
  10   2  -2    0.00    3.37
  10   2  -2    2.84    5.13
 -10  -2   2    1.74    4.05
 -10   2   3   -0.00    4.36
  10  -2  -3    0.12    4.02
  10  -2  -3    4.81    5.08
  10   2  -3    3.95    4.75
 -10  -2   3   -0.00    3.85
 -10   2   4  117.83   19.15
  10  -2  -4  144.36   20.35
  10  -2  -4  104.48   18.86
  10   2  -4  173.46   20.72
 -10  -2   4  110.57   17.72
 -10   2   5   18.56    7.88
  10  -2  -5   21.57    7.27
  10  -2  -5   19.56    7.92
  10   2  -5   26.28    8.05
 -10  -2   5   18.03    7.13
 -10   2   6   27.85    8.39
  10  -2  -6   35.07    9.17
  10  -2  -6   22.27    9.05
  10   2  -6   16.60    7.71
 -10   2   7    3.99    4.22
  10  -2  -7    5.55    5.33
  10   2  -7   -0.00    4.90
 -10   2   8   17.43    7.46
  10  -2  -8    8.20    6.86
  10   2  -8   12.58    6.22
 -10   2   9    0.00    5.37
  10  -2  -9    0.20    4.19
  10   2  -9    4.95    4.98
 -10   2  10   64.87   13.30
  10  -2 -10   71.84   14.53
  10   2 -10   40.70   11.58
 -10  -2  10   73.52   13.51
 -10   2  11    7.37    6.76
  10  -2 -11    8.93    6.41
  10   2 -11    6.92    5.58
 -10  -2  11    3.60    5.21
 -10   2  12    1.86    5.43
  10  -2 -12   -0.00    4.19
  10   2 -12   -0.00    4.21
 -10  -2  12   -0.00    4.34
 -10   2  13    3.19    4.55
  10  -2 -13    0.47    5.48
  10   2 -13    0.00    4.45
 -10  -2  13   -0.00    4.21
 -10   2  14   23.98    8.06
  10  -2 -14   16.06    7.64
  10   2 -14   18.88    7.41
 -10  -2  14   11.98    7.37
 -10   2  15   15.41    6.92
  10  -2 -15    1.74    6.42
  10   2 -15   22.13    8.26
 -10  -2  15    8.95    6.73
 -10   2  16   10.70    7.16
  10  -2 -16    0.00    4.20
  10   2 -16    0.00    5.89
 -10  -2  16    4.13    5.83
 -10   2  17   -0.00    5.65
  10  -2 -17   -0.00    4.42
  10   2 -17   -0.00    3.95
 -10  -2  17    0.00    4.50
 -10   2  18    3.73    4.77
  10  -2 -18    9.53    7.15
  10   2 -18   11.97    6.38
 -10  -2  18   10.34    7.14
 -10   2  19    0.00    6.12
  10  -2 -19    4.81    6.83
  10   2 -19    2.24    6.73
 -10  -2  19    0.00    4.66
 -10   2  20   39.05   11.65
  10  -2 -20   23.42   10.42
  10   2 -20   22.58    9.59
 -10  -2  20   35.57   10.16
 -10   2  21    0.00    5.32
  10  -2 -21    5.29    6.07
  10   2 -21    6.08    5.76
 -10  -2  21    2.16    4.87
 -10   2  22    4.52    6.67
  10  -2 -22    2.77    5.95
  10   2 -22    0.77    5.00
 -10  -2  22    2.70    4.31
 -10   2  23    4.29    5.49
  10  -2 -23    3.98    6.74
  10   2 -23   -0.00    5.16
 -10  -2  23   -0.00    5.31
 -10   2  24   16.10    7.99
  10   2 -24   16.06    8.42
 -10  -2  24    7.66    6.66
 -10   2  25   -0.00    5.49
  10   2 -25   -0.00    5.01
 -10  -2  25    4.52    5.87
 -10   2  26   12.34    7.44
  10   2 -26    9.11    6.65
 -10  -2  26   10.41    7.42
 -10   2  27    0.66    4.90
  10   2 -27    3.61    5.85
 -10  -2  27    0.00    4.68
 -10   2  28    3.71    4.50
  10   2 -28    3.99    6.57
 -10  -2  28   -0.00    4.72
 -10   2  29   -0.00    6.58
  10   2 -29   -0.00    6.48
 -10  -2  29   -0.00    4.12
 -10   2  30    4.96    4.75
 -10  -2  30   -0.00    5.94
 -10   2  31   -0.00    4.62
 -10  -2  31    2.67    6.39
 -10   2  32   -0.00    4.64
 -10  -2  32   -0.00    5.66
  10  -3  -1   18.02    6.77
  10  -3  -1    6.48    5.27
  10   3  -1   14.61    5.67
  10   3  -1    2.83    4.89
 -10  -3   1    7.97    4.58
 -10   3   2  103.72   16.42
  10  -3  -2  107.25   16.71
  10  -3  -2   74.46   15.26
  10   3  -2   79.89   13.45
  10   3  -2   79.49   13.81
 -10  -3   2   70.64   13.07
 -10   3   3   45.24   10.83
  10  -3  -3   74.38   13.07
  10  -3  -3   16.33    7.80
  10   3  -3   20.40    7.54
 -10  -3   3   38.79    9.11
 -10   3   4   -0.00    4.56
  10  -3  -4    2.42    4.76
  10  -3  -4    0.05    4.98
  10   3  -4    4.43    4.76
 -10  -3   4    0.36    3.12
 -10   3   5    7.45    5.41
  10  -3  -5   10.17    6.52
  10  -3  -5   18.27    8.24
  10   3  -5    6.77    4.62
 -10  -3   5    0.00    3.98
 -10   3   6   32.37    8.90
  10  -3  -6   13.58    6.92
  10  -3  -6   20.47    8.05
  10   3  -6   10.24    5.79
 -10  -3   6   26.90    7.97
 -10   3   7   11.59    6.72
  10  -3  -7   14.39    6.75
  10  -3  -7   10.87    7.36
  10   3  -7   12.94    6.27
 -10  -3   7   11.09    5.94
 -10   3   8   47.91   11.61
  10  -3  -8   35.45   10.23
  10   3  -8   54.39   11.66
 -10   3   9    2.41    5.93
  10  -3  -9    0.00    5.38
  10   3  -9    0.57    3.97
 -10   3  10    0.39    4.22
  10  -3 -10   -0.00    5.42
  10   3 -10    1.96    4.42
 -10   3  11   15.53    6.60
  10  -3 -11   -0.00    5.15
  10   3 -11    0.00    4.79
 -10  -3  11   10.71    5.84
 -10   3  12   35.71   10.09
  10  -3 -12   25.56    9.49
  10   3 -12   27.16    8.66
 -10  -3  12   17.54    7.39
 -10   3  13    3.93    6.37
  10  -3 -13    0.24    5.56
  10   3 -13    1.53    5.62
 -10  -3  13    1.97    4.20
 -10   3  14   -0.00    5.10
  10  -3 -14    3.78    5.50
  10   3 -14    2.83    4.81
 -10  -3  14    3.92    4.77
 -10   3  15    3.73    6.95
  10  -3 -15    5.57    6.91
  10   3 -15    1.85    4.95
 -10  -3  15    6.46    5.49
 -10   3  16    6.36    7.35
  10  -3 -16   21.44    9.46
  10   3 -16   13.58    7.43
 -10  -3  16   23.13    8.47
 -10   3  17   10.00    6.36
  10  -3 -17   14.59    8.01
  10   3 -17    8.77    6.63
 -10  -3  17    7.66    5.98
 -10   3  18   16.51    9.01
  10  -3 -18    7.15    6.77
  10   3 -18    5.23    6.59
 -10  -3  18   18.52    8.18
 -10   3  19    0.00    4.27
  10  -3 -19    7.12    6.76
  10   3 -19    0.00    4.85
 -10  -3  19   -0.00    3.62
 -10   3  20    2.54    5.18
  10  -3 -20    6.80    6.83
  10   3 -20    3.33    5.46
 -10  -3  20   -0.00    4.63
 -10   3  21   18.14    8.46
  10  -3 -21    4.62    5.78
  10   3 -21    6.98    7.38
 -10  -3  21    2.55    5.25
 -10   3  22   31.09   10.58
  10   3 -22   17.80    8.68
 -10  -3  22   12.12    7.52
 -10   3  23    4.38    5.07
  10   3 -23   -0.00    5.99
 -10  -3  23    8.13    6.01
 -10   3  24   -0.00    4.63
  10   3 -24   -0.00    5.48
 -10  -3  24    0.00    4.93
 -10   3  25    1.47    4.08
  10   3 -25    2.66    6.46
 -10  -3  25    3.67    5.47
 -10   3  26    9.09    7.37
  10   3 -26    0.00    5.18
 -10  -3  26    1.34    4.89
 -10   3  27    6.04    5.93
  10   3 -27    2.59    6.06
 -10  -3  27    1.37    4.31
 -10   3  28    4.99    5.79
  10   3 -28    3.71    6.42
 -10  -3  28    6.14    5.59
 -10   3  29   -0.00    5.85
  10   3 -29    4.06    7.07
 -10  -3  29   -0.00    5.10
 -10   3  30    1.17    4.17
  10   3 -30   -0.00    4.56
 -10  -3  30    3.14    4.05
 -10   3  31    3.37    6.03
  10   3 -31   -0.00    6.26
 -10  -3  31    0.00    5.68
 -10  -3  32    1.38    6.82
  10  -4  -1    1.17    4.22
  10  -4  -1    2.60    4.88
  10   4  -1    7.57    4.41
  10   4  -1    1.82    3.86
 -10  -4   1    1.79    3.40
  10  -4  -2    7.79    5.22
  10  -4  -2    0.23    5.23
  10   4  -2    2.39    3.41
 -10  -4   2   -0.00    3.30
 -10   4   3   16.51    6.90
  10  -4  -3    5.97    6.24
  10  -4  -3   14.20    7.52
  10   4  -3    1.88    4.72
 -10  -4   3   14.68    5.67
 -10   4   4   34.57   11.31
  10  -4  -4   71.20   14.28
  10  -4  -4   72.06   14.73
  10   4  -4   70.78   12.50
 -10  -4   4   74.46   12.76
 -10   4   5   22.29    9.14
  10  -4  -5   25.40    8.72
  10   4  -5   27.31    8.06
 -10  -4   5   31.69    8.23
 -10   4   6   19.32    8.28
 -10   4   6   48.99   12.33
  10  -4  -6   32.05    9.81
  10   4  -6   26.77    8.33
 -10  -4   6   38.37    9.20
 -10   4   7    0.00    4.01
 -10   4   7    3.00    5.15
  10  -4  -7    0.00    4.06
  10   4  -7   -0.00    4.56
 -10  -4   7    1.96    3.76
 -10   4   8   74.95   13.78
  10  -4  -8   48.97   12.13
  10   4  -8   33.02    9.49
 -10  -4   8   63.91   11.95
 -10   4   9    0.13    5.46
  10   4  -9    0.43    3.80
 -10   4  10   22.00    7.70
  10   4 -10   16.94    6.94
 -10   4  11    2.57    4.38
  10   4 -11    0.00    4.32
 -10   4  12   -0.00    4.56
  10   4 -12   -0.00    4.71
 -10  -4  12   -0.00    3.75
 -10   4  13   -0.00    4.79
  10   4 -13    1.36    4.76
 -10  -4  13    0.58    4.18
 -10   4  14   24.46    8.50
  10   4 -14    7.28    6.35
 -10  -4  14   17.35    7.60
 -10   4  15    9.42    6.98
  10  -4 -15    1.60    5.30
  10   4 -15    5.82    5.48
 -10  -4  15    7.52    5.52
 -10   4  16    4.84    5.77
  10  -4 -16    7.06    5.73
  10   4 -16    3.36    5.06
 -10  -4  16   16.80    7.70
 -10   4  17   -0.00    4.33
  10  -4 -17    1.79    4.92
  10   4 -17   -0.00    4.62
 -10  -4  17    0.00    5.09
 -10   4  18   -0.00    4.68
  10  -4 -18   -0.00    6.38
  10   4 -18   14.27    6.84
 -10  -4  18    0.00    4.31
 -10   4  19    5.85    6.13
  10  -4 -19    5.96    6.20
  10   4 -19    2.98    5.58
 -10  -4  19    9.18    6.77
 -10   4  20   21.95    9.31
  10   4 -20   22.54    8.90
 -10  -4  20   16.42    7.85
 -10   4  21   17.21    7.89
  10   4 -21    6.81    7.07
 -10  -4  21   12.23    7.62
 -10   4  22   -0.00    5.81
  10   4 -22   -0.00    5.54
 -10  -4  22    4.64    5.08
 -10   4  23   -0.00    5.89
  10   4 -23    5.92    5.71
 -10  -4  23   -0.00    4.39
 -10   4  24   11.06    7.40
  10   4 -24    7.48    6.99
 -10  -4  24    7.01    6.34
 -10   4  25    8.16    6.26
  10   4 -25    6.34    6.12
 -10  -4  25    4.63    5.44
 -10   4  26    2.99    5.16
  10   4 -26    4.60    6.80
 -10  -4  26    6.80    6.23
 -10   4  27   -0.00    5.14
  10   4 -27   -0.00    5.79
 -10  -4  27    4.16    6.14
 -10   4  28   -0.00    6.09
  10   4 -28    0.00    5.21
 -10  -4  28    7.41    6.06
 -10   4  29   -0.00    5.78
  10   4 -29    7.14    7.30
 -10  -4  29    1.48    4.15
 -10   4  30    1.41    4.94
  10   4 -30    1.91    6.13
 -10  -4  30   -0.00    5.42
 -10   4  31   -0.00    6.14
  10   4 -31   -0.00    5.25
 -10  -4  31    2.08    5.78
  10   4 -32    6.38    6.92
 -10  -4  32   -0.00    6.26
  10  -5  -1   57.29   12.15
  10  -5  -1   36.40   11.62
  10   5  -1   43.96    9.10
  10   5  -1   41.94    9.41
 -10  -5   1   49.61    9.62
  10  -5  -2  158.26   22.37
  10  -5  -2  124.79   21.72
  10   5  -2  142.76   19.24
 -10  -5   2  145.96   19.11
  10  -5  -3   15.68    8.05
  10   5  -3   11.29    5.62
 -10  -5   3    3.65    4.02
 -10   5   4    0.33    4.14
 -10   5   4    3.26    5.82
  10  -5  -4   -0.00    4.25
  10   5  -4   -0.00    3.61
 -10  -5   4   -0.00    4.06
 -10   5   5    6.25    5.74
 -10   5   5    1.40    5.24
  10  -5  -5    7.35    6.21
  10   5  -5    8.22    5.18
 -10  -5   5    2.27    3.89
 -10   5   6   37.24   10.03
 -10   5   6   24.28    8.96
  10  -5  -6   29.91    9.41
  10   5  -6   10.18    6.09
 -10  -5   6   14.94    6.54
 -10   5   7   39.85   10.50
 -10   5   7   18.88    9.10
  10  -5  -7   33.23   10.43
  10   5  -7   37.14    9.00
 -10  -5   7   37.16    9.50
 -10   5   8   27.25    9.01
 -10   5   8    9.34    7.35
  10  -5  -8   28.52    8.76
  10   5  -8   22.92    7.44
 -10  -5   8   13.80    6.23
 -10   5   9    3.11    4.73
  10  -5  -9   -0.00    4.88
  10   5  -9    5.98    5.25
 -10   5  10   -0.00    4.73
  10  -5 -10    0.13    4.14
  10   5 -10   -0.00    4.52
 -10   5  11    1.94    5.64
  10   5 -11    4.49    5.17
 -10   5  12   13.88    7.61
  10   5 -12   16.62    6.80
 -10  -5  12   27.12    8.71
 -10   5  13   17.03    7.29
  10   5 -13    3.54    5.25
 -10  -5  13    2.40    3.86
 -10   5  14    3.91    4.99
  10   5 -14    2.26    4.26
 -10  -5  14    2.16    3.67
 -10   5  15   12.45    6.32
  10   5 -15   -0.00    3.55
 -10  -5  15    5.05    5.34
 -10   5  16   -0.00    4.74
  10   5 -16    3.54    5.75
 -10  -5  16    1.88    4.67
 -10   5  17   20.66    8.05
  10   5 -17   19.98    8.16
 -10  -5  17   16.64    7.66
 -10   5  18    9.72    6.55
  10   5 -18    6.02    5.43
 -10  -5  18    6.04    5.70
 -10   5  19    1.26    5.23
  10   5 -19    0.00    4.82
 -10  -5  19    8.15    5.49
 -10   5  20    4.04    5.98
  10   5 -20   -0.00    4.91
 -10  -5  20    0.00    4.05
 -10   5  21    6.32    5.88
  10   5 -21   -0.00    5.71
 -10  -5  21    8.13    5.79
 -10   5  22    6.09    7.96
 -10  -5  22    6.20    6.02
 -10   5  23    5.44    5.58
  10   5 -23   12.75    6.83
 -10  -5  23    9.03    6.72
 -10   5  24   -0.00    4.56
  10   5 -24    6.00    5.28
 -10  -5  24   -0.00    5.04
 -10   5  25    0.93    4.62
  10   5 -25   -0.00    3.70
 -10  -5  25    0.00    5.71
 -10   5  26    7.18    5.75
  10   5 -26    0.55    6.20
 -10  -5  26    0.78    5.48
 -10   5  27    5.62    6.67
  10   5 -27    4.67    5.50
 -10  -5  27   15.41    8.17
 -10   5  28    3.24    5.37
  10   5 -28    1.05    6.49
 -10  -5  28    0.00    5.64
 -10   5  29    3.10    4.58
  10   5 -29   -0.00    5.49
 -10  -5  29   -0.00    5.36
 -10   5  30    2.20    4.82
  10   5 -30    6.25    7.06
 -10  -5  30   -0.00    5.01
  10   5 -31    0.91    5.63
 -10  -5  31    3.24    5.13
  10   5 -32    0.00    6.32
 -10  -5  32    0.00    4.36
  10   5 -33   -0.00    5.78
  10  -6  -1    0.00    4.45
  10   6  -1    0.00    2.82
 -10   6   2    7.25    6.66
  10  -6  -2    6.07    5.85
  10   6  -2    0.99    3.99
 -10   6   3    6.37    6.33
  10  -6  -3    3.57    4.67
  10   6  -3   13.30    5.54
 -10   6   4    6.25    6.67
  10  -6  -4   10.05    6.48
  10   6  -4    5.55    4.80
 -10   6   5   19.30    7.78
 -10   6   5   27.13    9.01
  10  -6  -5    9.10    6.01
  10   6  -5   11.90    5.20
 -10  -6   5   20.24    6.71
 -10   6   6   16.95    7.86
 -10   6   6   27.11    9.64
  10  -6  -6   36.18    9.79
  10   6  -6   14.24    6.08
 -10  -6   6   12.19    5.64
 -10   6   7    2.20    5.42
 -10   6   7    3.38    4.97
  10  -6  -7    0.78    4.39
  10   6  -7    5.10    5.04
 -10  -6   7   -0.00    3.48
 -10   6   8    3.64    4.83
 -10   6   8   -0.00    4.50
  10  -6  -8    3.69    5.09
  10   6  -8    0.17    3.85
 -10  -6   8    3.73    4.62
 -10   6   9   16.02    8.20
 -10   6   9   18.18    7.66
  10  -6  -9   28.58    9.86
  10   6  -9   30.62    8.37
 -10  -6   9   35.13    8.72
 -10   6  10   16.50    7.78
  10  -6 -10   23.10    8.98
  10   6 -10   15.95    6.53
 -10   6  11    1.71    3.77
  10  -6 -11    4.47    5.62
  10   6 -11    2.24    5.11
 -10   6  12    0.00    5.98
  10   6 -12    3.65    4.13
 -10  -6  12    0.82    4.35
 -10   6  13    5.14    6.12
  10   6 -13    3.66    5.78
 -10  -6  13    6.70    5.08
 -10   6  14    3.90    5.42
  10   6 -14    2.61    4.70
 -10  -6  14    1.39    4.39
 -10   6  15   12.43    6.78
  10   6 -15   22.46    7.64
 -10  -6  15   12.61    6.68
 -10   6  16    2.93    4.19
  10   6 -16    0.31    3.94
 -10  -6  16    8.19    6.06
 -10   6  17    2.83    5.41
  10   6 -17   -0.00    4.41
 -10  -6  17    1.09    3.65
 -10   6  18    5.12    5.36
  10   6 -18    0.00    4.93
 -10  -6  18    0.06    4.94
 -10   6  19    8.20    5.80
  10   6 -19    3.79    6.00
 -10  -6  19    8.40    5.66
 -10   6  20    1.22    5.28
  10   6 -20    1.28    5.13
 -10  -6  20    2.40    4.53
 -10   6  21    2.77    5.92
  10   6 -21   -0.00    4.56
 -10  -6  21    0.00    5.37
 -10   6  22    9.33    7.12
  10   6 -22   -0.00    5.72
 -10  -6  22    2.99    5.49
 -10   6  23   -0.00    6.16
  10   6 -23    2.13    4.61
 -10  -6  23    0.00    4.32
 -10   6  24   -0.00    6.26
  10   6 -24    1.36    4.55
 -10  -6  24   -0.00    3.80
 -10   6  25    6.06    6.55
  10   6 -25    0.64    6.50
 -10  -6  25    2.53    5.74
 -10   6  26    1.30    5.73
  10   6 -26    1.82    5.79
 -10  -6  26    1.01    4.57
 -10   6  27   -0.00    5.70
  10   6 -27    4.96    5.37
 -10  -6  27    2.53    6.56
 -10   6  28    2.34    4.82
  10   6 -28    0.63    6.20
 -10  -6  28    1.56    4.83
 -10   6  29   -0.00    5.80
  10   6 -29    0.00    4.74
 -10  -6  29   -0.00    5.52
  10   6 -30    0.41    5.86
 -10  -6  30    5.61    6.47
  10   6 -31   -0.00    4.83
 -10  -6  31    6.66    7.09
  10   6 -32    1.67    5.31
  10   6 -33    5.10    5.96
  10   6 -34    0.00    6.04
 -10   7   1   67.56   14.84
  10  -7  -1   52.08   12.64
  10   7  -1   43.26    8.94
 -10   7   2   12.54    6.89
  10  -7  -2    2.31    5.79
  10   7  -2    6.52    4.06
 -10   7   3   12.74    8.09
  10  -7  -3   11.43    6.13
  10   7  -3   11.74    5.13
 -10   7   4    0.87    6.25
  10  -7  -4   -0.00    3.00
  10   7  -4    0.37    3.09
 -10   7   5   18.28    8.53
  10  -7  -5   43.98   11.48
  10   7  -5   16.08    5.83
 -10   7   6    0.12    5.39
 -10   7   6    3.12    6.20
  10  -7  -6   14.20    7.53
  10   7  -6    3.62    4.26
 -10   7   7   39.95   11.18
  10  -7  -7   23.92    8.77
  10   7  -7   20.73    7.06
 -10   7   8    9.97    6.33
  10  -7  -8    3.83    5.16
  10   7  -8    6.58    4.80
 -10   7   9   -0.00    4.55
  10  -7  -9    5.78    5.18
  10   7  -9   -0.00    3.43
 -10   7  10    0.90    3.60
  10  -7 -10   -0.00    4.60
  10   7 -10    0.91    4.15
 -10   7  11   14.11    7.44
  10  -7 -11    6.70    5.81
  10   7 -11    3.13    4.28
 -10   7  12    2.85    5.40
  10  -7 -12    3.94    5.13
  10   7 -12    0.35    4.79
 -10   7  13   23.06    8.95
  10  -7 -13   17.59    8.16
  10   7 -13   21.45    7.49
 -10  -7  13   25.04    7.97
 -10   7  14   -0.00    5.69
  10   7 -14   -0.00    3.72
 -10  -7  14    0.15    3.51
 -10   7  15   -0.00    4.87
  10   7 -15   -0.00    3.78
 -10  -7  15    1.52    4.25
 -10   7  16    3.45    4.74
  10   7 -16    6.38    5.52
 -10  -7  16    0.45    3.85
 -10   7  17   18.00    7.51
  10   7 -17   16.65    6.75
 -10  -7  17   12.48    6.83
 -10   7  18    1.42    3.76
  10   7 -18    5.31    4.39
 -10  -7  18    0.24    4.53
 -10   7  19    0.92    4.99
  10   7 -19    6.35    5.13
 -10  -7  19    1.41    4.60
 -10   7  20   -0.00    5.27
  10   7 -20   -0.00    3.63
 -10  -7  20   -0.00    3.50
 -10   7  21   -0.00    4.62
  10   7 -21    3.91    4.91
 -10  -7  21    1.58    5.90
 -10   7  22   -0.00    4.78
  10   7 -22    0.94    4.60
 -10  -7  22    4.74    5.33
 -10   7  23   18.60    9.09
  10   7 -23    6.18    5.11
 -10  -7  23    8.57    6.70
 -10   7  24   -0.00    5.78
  10   7 -24    2.29    4.94
 -10  -7  24   -0.00    4.68
 -10   7  25   -0.00    5.46
  10   7 -25    4.63    5.42
 -10  -7  25   -0.00    5.16
 -10   7  26   -0.00    5.84
  10   7 -26    0.00    4.57
 -10  -7  26    0.26    4.84
 -10   7  27    3.55    5.51
  10   7 -27    7.89    6.18
 -10  -7  27    6.14    6.72
 -10   7  28   -0.00    5.22
  10   7 -28    0.00    5.21
 -10  -7  28    1.75    6.07
 -10   7  29   -0.00    4.36
  10   7 -29    0.00    6.29
 -10  -7  29   -0.00    5.52
  10   7 -30    0.00    5.13
 -10  -7  30   -0.00    5.62
  10   7 -31    3.66    6.74
 -10  -7  31    1.20    5.60
  10   7 -32    7.32    6.26
  10   7 -33    1.36    4.76
  10  -8  -1    0.00    5.11
  10   8  -1    3.30    2.69
  10  -8  -2    8.78    6.85
  10   8  -2    2.51    4.06
  10  -8  -3   45.07   11.77
  10   8  -3   13.08    5.46
  10  -8  -4   21.41    7.55
  10   8  -4   13.48    5.63
  10  -8  -5   32.18   10.42
  10   8  -5   30.48    7.63
 -10   8   6    0.09    4.53
  10  -8  -6    6.34    5.90
  10   8  -6    0.00    3.17
 -10   8   7    1.84    5.47
  10  -8  -7    0.00    4.96
  10   8  -7    5.38    4.63
 -10   8   8    2.38    4.08
 -10   8   8    3.68    5.71
  10  -8  -8    5.84    5.45
  10   8  -8   -0.00    3.55
 -10   8   9    7.63    6.89
 -10   8   9    4.03    6.73
  10  -8  -9   15.81    7.27
  10   8  -9    0.15    3.07
 -10   8  10    0.55    4.84
 -10   8  10    6.19    6.02
  10  -8 -10    1.78    4.99
  10   8 -10    0.00    3.73
 -10   8  11    9.45    7.32
  10  -8 -11    9.48    7.21
  10   8 -11   16.84    6.88
 -10   8  12    0.80    5.85
  10  -8 -12    6.04    5.67
  10   8 -12   -0.00    3.66
 -10   8  13    6.33    6.50
  10  -8 -13    0.00    4.94
  10   8 -13    0.71    4.41
 -10   8  14    3.85    4.84
  10  -8 -14    0.00    3.85
  10   8 -14    0.00    3.90
 -10   8  15   13.29    6.95
  10  -8 -15   13.18    6.98
  10   8 -15   14.64    6.00
 -10   8  16    6.29    6.48
  10   8 -16   -0.00    4.76
 -10  -8  16    4.87    4.96
 -10   8  17    0.00    4.30
  10   8 -17    3.18    4.87
 -10  -8  17    0.00    3.50
 -10   8  18    1.33    5.77
  10   8 -18    0.00    3.83
 -10  -8  18    2.11    4.40
 -10   8  19   14.16    8.52
  10   8 -19    8.98    5.89
 -10  -8  19    4.17    5.33
 -10   8  20    3.35    4.83
  10   8 -20   -0.00    4.27
 -10  -8  20   -0.00    4.05
 -10   8  21    1.35    5.29
  10   8 -21    2.03    5.10
 -10  -8  21    1.97    4.98
 -10   8  22   -0.00    6.16
  10   8 -22   -0.00    4.38
 -10  -8  22   -0.00    4.90
 -10   8  23    6.76    5.54
  10   8 -23    4.12    6.47
 -10  -8  23    2.27    5.38
 -10   8  24   -0.00    7.46
  10   8 -24    3.06    5.68
 -10  -8  24    1.30    4.67
 -10   8  25    2.83    7.20
  10   8 -25    3.39    4.25
 -10  -8  25    5.06    5.90
 -10   8  26    2.55    4.49
  10   8 -26   -0.00    4.82
 -10  -8  26    0.54    5.29
 -10   8  27   -0.00    4.36
  10   8 -27    4.22    6.82
 -10  -8  27    0.00    4.78
  10   8 -28   -0.00    5.59
 -10  -8  28   -0.00    4.01
  10   8 -29   -0.00    5.55
 -10  -8  29    0.96    5.73
  10   8 -30    0.89    5.07
 -10  -8  30   -0.00    4.43
 -10  -8  31    8.08    7.23
 -10   9   1   27.79    9.87
  10  -9  -1    5.28    6.42
  10   9  -1   35.28    6.95
 -10   9   2    0.27    3.85
  10  -9  -2   18.16    9.55
  10   9  -2    2.33    3.25
 -10   9   3   16.71    8.78
  10  -9  -3   32.12    9.87
  10   9  -3   16.73    5.77
 -10   9   4    1.20    3.92
  10  -9  -4    3.30    5.58
  10   9  -4    0.00    3.17
 -10   9   5    2.44    5.75
  10  -9  -5    1.92    5.90
  10   9  -5    1.69    3.39
 -10   9   6    1.38    5.31
  10  -9  -6    0.00    5.29
  10   9  -6    0.64    3.28
 -10   9   7   13.81    8.07
  10  -9  -7   34.14   10.27
  10   9  -7   21.53    6.64
 -10   9   8    5.24    5.94
  10  -9  -8    9.91    6.55
  10   9  -8    2.93    4.04
 -10   9   9    2.73    5.26
 -10   9   9    3.78    5.22
  10  -9  -9   -0.00    5.09
  10   9  -9    5.13    4.18
 -10   9  10    6.59    4.93
 -10   9  10    2.96    4.97
  10  -9 -10   13.43    7.43
  10   9 -10    0.00    3.08
 -10   9  11   14.55    8.20
 -10   9  11    3.95    5.21
  10  -9 -11   12.84    7.34
  10   9 -11   11.52    5.64
 -10   9  12   -0.00    4.49
 -10   9  12   -0.00    5.31
  10  -9 -12    5.47    6.21
  10   9 -12   -0.00    3.68
 -10   9  13   -0.00    4.53
  10  -9 -13    0.87    4.87
  10   9 -13   10.92    5.53
 -10   9  14    1.40    4.84
  10  -9 -14   -0.00    5.23
  10   9 -14    0.00    4.36
 -10   9  15   -0.00    4.61
  10  -9 -15    1.82    4.79
  10   9 -15    0.11    3.45
 -10   9  16   -0.00    4.54
  10  -9 -16    7.58    7.22
  10   9 -16    1.53    4.63
 -10   9  17   13.33    7.71
  10  -9 -17   14.94    8.06
  10   9 -17    7.96    5.47
 -10   9  18    3.02    5.33
  10   9 -18   -0.00    3.73
 -10   9  19    6.29    5.06
  10   9 -19    1.81    4.82
 -10   9  20   -0.00    4.20
  10   9 -20   -0.00    4.22
 -10   9  21   15.00    7.46
  10   9 -21    4.63    4.56
 -10   9  22   -0.00    4.60
  10   9 -22    0.23    4.85
 -10   9  23    6.04    6.05
  10   9 -23    4.89    5.61
 -10  -9  23    3.03    5.29
 -10   9  24   -0.00    4.71
  10   9 -24    0.97    4.65
 -10  -9  24    2.20    5.53
 -10   9  25    3.65    6.10
  10   9 -25   -0.00    4.74
 -10  -9  25    0.00    5.29
 -10   9  26   -0.00    3.10
  10   9 -26   -0.00    4.92
 -10  -9  26    0.00    4.08
  10   9 -27   10.32    6.92
 -10  -9  27    0.00    4.62
 -10  -9  28    5.80    5.91
 -10  -9  29    4.68    6.34
 -10  -9  30   -0.00    5.26
 -10  10   1    8.89    7.09
  10 -10  -1    0.00    4.35
  10  10  -1    3.36    3.44
 -10  10   2   -0.00    4.96
  10 -10  -2    0.26    3.61
  10  10  -2   -0.00    3.17
 -10  10   3    9.94    7.70
  10 -10  -3   16.16    7.13
  10  10  -3   12.40    4.72
 -10  10   4    3.18    4.92
  10 -10  -4    6.35    5.48
  10  10  -4    2.78    3.46
 -10  10   5   37.56   12.51
  10 -10  -5   33.27   10.59
  10  10  -5   24.76    7.02
 -10  10   6    1.79    5.36
  10 -10  -6    5.50    6.61
  10  10  -6   -0.00    3.45
 -10  10   7    2.64    5.89
  10 -10  -7    4.22    4.92
  10  10  -7    0.66    2.99
 -10  10   8    2.38    5.68
  10 -10  -8   -0.00    4.96
  10  10  -8   -0.00    2.68
 -10  10   9    3.93    6.04
  10 -10  -9   11.07    7.24
  10  10  -9   19.31    6.40
 -10  10  10   -0.00    5.01
  10 -10 -10    0.00    5.05
  10  10 -10    0.98    3.83
 -10  10  11    2.50    4.97
 -10  10  11    1.84    5.01
  10 -10 -11    3.48    6.65
  10  10 -11    1.40    4.13
 -10  10  12    2.82    5.22
 -10  10  12   -0.00    5.19
  10 -10 -12    2.80    4.39
  10  10 -12    1.43    3.77
 -10  10  13   14.42    8.01
 -10  10  13   11.82    7.43
  10 -10 -13    7.89    6.65
  10  10 -13   15.51    6.69
 -10  10  14   -0.00    4.43
  10 -10 -14    0.53    4.72
  10  10 -14    2.35    3.84
 -10  10  15   11.56    7.80
  10 -10 -15    0.00    5.52
  10  10 -15    9.20    5.67
 -10  10  16   -0.00    4.34
  10 -10 -16    1.50    5.00
  10  10 -16    1.37    3.78
 -10  10  17   -0.00    5.33
  10 -10 -17   -0.00    5.22
  10  10 -17    0.23    4.00
 -10  10  18    1.85    5.43
  10 -10 -18    1.41    4.65
  10  10 -18   -0.00    4.16
 -10  10  19    3.61    6.71
  10 -10 -19    5.91    5.76
  10  10 -19    3.00    5.15
 -10  10  20    0.69    5.32
  10 -10 -20    2.69    5.92
  10  10 -20   -0.00    4.79
 -10  10  21    0.00    6.13
  10  10 -21    5.48    5.28
 -10  10  22    0.16    4.44
  10  10 -22   -0.00    5.57
 -10  10  23   -0.00    5.40
  10  10 -23    0.20    4.49
 -10  10  24    4.82    6.41
  10  10 -24    0.00    4.92
 -10  10  25    0.24    4.28
 -10  11   1    6.34    6.19
  10 -11  -1    8.65    5.76
  10  11  -1    6.65    3.71
 -10  11   2   -0.00    4.60
  10 -11  -2   -0.00    4.62
  10  11  -2   -0.00    2.79
 -10  11   3    3.14    5.13
  10 -11  -3   10.35    7.08
  10  11  -3    9.62    4.43
 -10  11   4    4.76    5.00
  10 -11  -4    0.00    5.36
  10  11  -4    0.37    3.02
 -10  11   5    1.32    5.02
  10 -11  -5    0.00    5.15
  10  11  -5    2.38    3.34
 -10  11   6    0.74    4.88
  10 -11  -6    3.64    5.58
  10  11  -6    2.99    3.51
 -10  11   7   22.43   10.47
  10 -11  -7   36.85   10.72
  10  11  -7   14.12    5.54
 -10  11   8    3.97    5.76
  10 -11  -8    7.11    5.54
  10  11  -8    1.53    3.76
 -10  11   9   -0.00    4.51
  10 -11  -9   -0.00    4.70
  10  11  -9   -0.00    3.98
 -10  11  10   -0.00    3.06
  10 -11 -10    0.00    3.64
  10  11 -10    0.78    3.22
 -10  11  11   19.96   10.10
  10 -11 -11    6.79    7.28
  10  11 -11    7.09    4.29
 -10  11  12    0.08    4.26
  10 -11 -12    3.86    4.83
  10  11 -12    0.00    3.44
 -10  11  13    8.40    6.05
 -10  11  13    4.15    5.83
  10 -11 -13    1.58    5.04
  10  11 -13    2.00    3.86
 -10  11  14    4.50    4.66
 -10  11  14   -0.00    4.93
  10 -11 -14    0.83    4.57
  10  11 -14    2.11    4.52
 -10  11  15    3.16    4.69
  10 -11 -15   -0.00    4.47
  10  11 -15   -0.00    3.95
 -10  11  16    1.68    5.28
  10 -11 -16    0.44    3.72
  10  11 -16    0.00    4.42
 -10  11  17   12.48    7.29
  10 -11 -17    1.86    5.01
  10  11 -17    2.60    4.25
 -10  11  18   -0.00    4.53
  10 -11 -18    2.31    4.92
  10  11 -18    1.09    3.66
 -10  11  19    0.90    5.50
  10 -11 -19   -0.00    5.16
  10  11 -19    6.51    5.11
 -10  11  20   -0.00    5.31
  10 -11 -20    0.00    4.16
  10  11 -20    1.35    3.93
 -10  11  21    9.40    7.78
  10 -11 -21    4.65    5.88
  10  11 -21    4.97    4.75
 -10  11  22    5.07    5.71
  10 -11 -22    5.44    5.33
 -10  11  23    1.62    5.47
  10 -11 -23   -0.00    4.86
 -10  12   1    0.00    4.87
  10 -12  -1   -0.00    4.76
  10  12  -1    0.00    2.81
 -10  12   2   -0.00    5.48
  10 -12  -2    0.87    4.38
  10  12  -2    2.09    3.01
 -10  12   3    0.99    4.59
  10 -12  -3   11.43    7.38
  10  12  -3    2.29    2.95
 -10  12   4    9.14    7.35
  10 -12  -4    1.76    4.41
  10  12  -4    0.00    2.88
 -10  12   5   16.09    9.40
  10 -12  -5   12.24    7.23
  10  12  -5    3.70    3.60
 -10  12   6    0.00    5.63
  10 -12  -6   -0.00    4.67
  10  12  -6    2.81    3.42
 -10  12   7   -0.00    5.71
  10 -12  -7    2.57    5.09
  10  12  -7   -0.00    2.53
 -10  12   8   -0.00    4.55
  10 -12  -8    1.13    5.74
  10  12  -8   -0.00    3.56
 -10  12   9    5.15    6.39
  10 -12  -9    9.02    6.80
  10  12  -9    4.14    4.06
 -10  12  10    0.29    5.29
  10 -12 -10    1.53    5.41
  10  12 -10    2.42    3.48
 -10  12  11   -0.00    6.65
  10 -12 -11   12.16    7.68
  10  12 -11    2.34    4.07
 -10  12  12   -0.00    3.57
  10 -12 -12    0.00    4.04
  10  12 -12   -0.00    3.42
 -10  12  13    1.54    5.17
  10 -12 -13   -0.00    4.87
  10  12 -13   -0.00    3.94
 -10  12  14    2.44    5.39
  10 -12 -14    0.00    6.02
  10  12 -14   -0.00    3.89
 -10  12  15    7.21    5.65
 -10  12  15    6.72    6.68
  10 -12 -15    2.03    5.25
  10  12 -15    8.75    5.89
 -10  12  16    1.47    4.98
 -10  12  16   -0.00    4.97
  10 -12 -16    0.00    5.05
  10  12 -16    0.00    3.88
 -10  12  17    0.00    4.48
  10 -12 -17    0.24    3.80
  10  12 -17   -0.00    4.26
 -10  12  18    2.95    5.20
  10 -12 -18   -0.00    5.54
 -10  12  19    0.00    4.89
  10 -12 -19   -0.00    4.98
 -10  12  20    1.59    5.14
  10 -12 -20    0.72    4.53
  10 -12 -21   -0.00    5.13
 -10  13   1    5.24    6.63
  10 -13  -1    6.07    5.51
  10  13  -1    2.75    2.94
 -10  13   2   -0.00    5.24
  10 -13  -2    0.00    6.47
  10  13  -2    1.02    2.70
 -10  13   3    6.07    6.53
  10 -13  -3    8.73    6.61
  10  13  -3    2.40    3.06
 -10  13   4    4.25    6.36
  10 -13  -4   -0.00    5.39
  10  13  -4   -0.00    3.01
 -10  13   5    4.02    6.16
  10 -13  -5    3.61    5.24
  10  13  -5    0.84    3.04
 -10  13   6    0.81    5.70
  10 -13  -6    6.79    6.37
  10  13  -6    0.00    2.91
 -10  13   7    5.22    7.22
  10 -13  -7    0.00    4.04
  10  13  -7    2.59    3.43
 -10  13   8    9.96    8.28
  10 -13  -8    0.00    4.28
  10  13  -8    0.00    3.01
 -10  13   9    0.00    5.87
  10 -13  -9    2.86    5.81
  10  13  -9    1.96    3.59
 -10  13  10    0.67    6.09
  10 -13 -10   11.41    7.16
  10  13 -10    3.67    3.78
 -10  13  11    0.00    4.24
  10 -13 -11    4.07    4.80
  10  13 -11    1.60    3.37
 -10  13  12    0.00    6.23
  10 -13 -12    2.74    5.38
  10  13 -12    1.00    3.99
 -10  13  13    9.36    7.28
  10 -13 -13    3.98    5.45
  10  13 -13    1.05    4.38
 -10  13  14    5.34    6.59
  10 -13 -14    0.08    4.61
 -10  13  15   -0.00    4.70
  10 -13 -15    1.88    5.26
 -10  13  16   -0.00    5.81
  10 -13 -16    3.48    5.70
 -10  13  17   11.40    7.55
 -10  13  17   -0.00    3.18
  10 -13 -17    7.53    7.23
 -10  13  18    2.34    5.96
  10 -13 -18   -0.00    5.60
 -10  14   1    0.44    5.37
  10 -14  -1    0.78    5.51
  10  14  -1   -0.00    2.70
 -10  14   2    2.04    5.25
  10 -14  -2   -0.00    5.50
  10  14  -2   -0.00    2.65
 -10  14   3   -0.00    5.61
  10 -14  -3    0.15    6.37
  10  14  -3    1.66    2.96
 -10  14   4    1.89    4.91
  10 -14  -4   -0.00    6.24
  10  14  -4    0.08    2.40
 -10  14   5    0.00    5.38
  10 -14  -5   -0.00    5.86
  10  14  -5    1.25    3.34
 -10  14   6    0.27    4.71
  10 -14  -6    0.67    5.79
  10  14  -6    0.00    2.76
 -10  14   7   -0.00    4.58
  10 -14  -7   -0.00    5.26
  10  14  -7    1.85    3.41
 -10  14   8   -0.00    5.05
  10 -14  -8    7.68    6.72
  10  14  -8    2.17    3.83
 -10  14   9    1.08    6.57
  10 -14  -9    1.01    5.13
  10  14  -9    3.96    3.61
 -10  14  10    4.72    5.86
  10 -14 -10   -0.00    5.25
 -10  14  11    5.91    6.48
  10 -14 -11    0.00    4.50
 -10  14  12    6.78    6.95
  10 -14 -12   -0.00    5.09
 -10  14  13   -0.00    4.89
  10 -14 -13   -0.00    5.41
 -10  14  14   -0.00    4.97
 -10  14  15   -0.00    3.93
 -10  14  16    0.48    3.58
 -10  14  17   -0.00    5.95
 -10  15   1    1.85    4.35
  10  15  -1    0.00    2.51
 -10  15   2   -0.00    5.47
  10  15  -2    0.65    2.65
 -10  15   3   -0.00    5.36
  10  15  -3    0.04    2.47
 -10  15   4    3.13    5.59
  10  15  -4    0.27    3.04
 -10  15   5   -0.00    6.38
 -10  15   6    0.84    6.35
 -10  15   7   -0.00    6.89
 -10  15   8    0.67    4.46
 -10  15   9    0.40    4.92
 -10  15  10   -0.00    4.50
 -10  15  11    2.34    5.36
 -10  16   1    3.51    6.40
 -10  16   2    8.61    7.33
 -10  16   3   -0.00    4.63
  -9   0   1    1.57    4.12
  -9   0   1    1.73    4.09
   9   0  -1   14.73    5.87
  -9   0   2    0.04    3.44
  -9   0   2   -0.00    4.15
   9   0  -2   -0.00    3.48
  -9   0   3  105.49   16.08
  -9   0   3   95.77   15.94
   9   0  -3  100.06   15.65
  -9   0   4    0.00    3.75
  -9   0   4    0.00    3.82
  -9   0   5   28.17    8.29
  -9   0   6   -0.00    3.06
  -9   0  11    5.94    5.02
  -9   0  12    1.83    3.42
  -9   0  13   92.63   16.15
   9   0 -13   93.07   16.79
  -9   0  14    8.67    6.24
   9   0 -14    5.55    5.54
  -9   0  15    5.52    4.29
   9   0 -15   16.78    8.00
  -9   0  16    2.98    5.18
   9   0 -16    0.52    5.90
  -9   0  17   12.96    7.86
   9   0 -17   11.50    7.58
  -9   0  18    1.72    5.12
   9   0 -18   -0.00    4.35
  -9   0  19   46.76   11.87
   9   0 -19   56.51   13.26
  -9   0  20   -0.00    5.87
   9   0 -20   -0.00    5.04
  -9   0  21    4.91    5.31
   9   0 -21    6.91    5.94
  -9   0  22   -0.00    4.73
   9   0 -22    1.15    5.62
  -9   0  23   26.58    9.38
   9   0 -23   20.38   10.02
  -9   0  24    5.21    6.22
   9   0 -24    2.14    6.48
  -9   0  25   22.32   10.24
   9   0 -25   16.14    8.62
  -9   0  26    3.67    5.17
   9   0 -26    1.43    4.68
  -9   0  27   -0.00    5.89
   9   0 -27   -0.00    5.33
  -9   0  28    0.00    4.28
  -9   0  29   14.66    8.12
  -9   0  30    2.91    5.44
  -9   0  31   11.46    7.97
  -9   0  32    5.67    5.66
  -9   0  33    0.00    5.25
  -9   0  34    0.00    6.71
  -9   1   1  296.76   33.59
  -9   1   1  299.06   34.21
   9  -1  -1  287.34   33.29
   9   1  -1  280.28   32.49
  -9  -1   1  291.81   32.61
  -9   1   2    0.00    4.33
  -9   1   2    3.51    4.63
   9  -1  -2    6.74    5.37
   9   1  -2    4.54    3.92
  -9  -1   2    0.00    2.59
  -9  -1   2    2.23    3.84
  -9   1   3    2.41    3.80
  -9   1   3    0.00    3.55
   9  -1  -3   -0.00    3.26
  -9  -1   3    0.11    3.69
  -9  -1   3    1.52    3.90
  -9   1   4   53.22   10.95
  -9   1   4   55.97   11.35
   9  -1  -4   46.19   10.16
  -9  -1   4   51.14   10.20
  -9  -1   4   26.24    8.00
  -9  -1   5  105.11   16.08
  -9  -1   6    0.00    3.65
  -9  -1   7   38.80    9.37
  -9  -1   8    3.83    4.26
   9   1  -9   11.23    6.42
  -9   1  10    2.43    4.54
   9   1 -10    1.41    4.06
  -9   1  11   39.23   10.52
   9   1 -11   70.09   13.01
  -9   1  12    7.59    5.64
   9   1 -12    0.37    3.99
  -9  -1  12    3.37    5.25
  -9   1  13    3.38    4.63
   9   1 -13    3.11    3.87
  -9  -1  13   -0.00    3.89
  -9   1  14    1.54    5.26
   9   1 -14    2.31    4.01
  -9  -1  14   -0.00    3.78
  -9   1  15   59.53   12.09
   9   1 -15    7.89    6.48
  -9  -1  15   67.46   12.99
  -9   1  16   11.95    6.19
   9   1 -16    5.85    6.35
  -9  -1  16    9.04    6.32
  -9   1  17   43.75   10.84
   9  -1 -17   45.12   12.11
   9   1 -17   45.26   11.46
  -9  -1  17   20.58    8.83
  -9   1  18    6.98    7.27
   9  -1 -18   -0.00    4.46
   9   1 -18    0.52    5.38
  -9  -1  18   -0.00    4.19
  -9   1  19    6.36    5.74
   9  -1 -19   -0.00    4.50
   9   1 -19    6.32    5.73
  -9  -1  19    2.16    5.03
  -9   1  20   -0.00    5.12
   9  -1 -20    0.00    6.43
   9   1 -20    5.97    6.21
  -9  -1  20    4.28    7.55
  -9   1  21   55.76   12.72
   9  -1 -21   40.28   11.90
   9   1 -21   38.08   11.61
  -9  -1  21   50.25   12.71
  -9   1  22    1.81    5.31
   9  -1 -22   -0.00    5.63
   9   1 -22    0.00    5.28
  -9  -1  22   -0.00    5.15
  -9   1  23    5.91    6.59
   9  -1 -23    3.18    5.16
   9   1 -23   10.01    7.33
  -9  -1  23    1.66    4.18
  -9   1  24    2.17    4.97
   9  -1 -24    0.00    6.52
   9   1 -24    2.24    6.17
  -9  -1  24   -0.00    5.25
  -9   1  25    2.11    5.42
   9  -1 -25    0.25    5.67
   9   1 -25    1.99    4.18
  -9  -1  25    2.35    4.77
  -9   1  26   -0.00    4.98
   9   1 -26    3.58    6.58
  -9  -1  26    2.35    6.06
  -9   1  27   23.74    8.60
   9   1 -27    8.62    7.55
  -9  -1  27   17.55    8.31
  -9   1  28   -0.00    5.47
   9   1 -28    3.61    6.52
  -9  -1  28    3.19    4.99
  -9   1  29    0.24    5.31
  -9  -1  29    4.21    6.12
  -9   1  30    3.28    6.20
  -9  -1  30   -0.00    5.75
  -9   1  31    6.51    7.24
  -9  -1  31    7.07    5.93
  -9   1  32    2.78    5.85
  -9  -1  32   -0.00    4.29
  -9   1  33   -0.00    6.81
  -9  -1  33   -0.00    5.74
  -9   1  34    5.44    7.15
  -9  -1  34    5.46    5.22
  -9   2   1   25.96    8.22
   9   2  -1   23.16    6.73
   9   2  -1   30.31    7.25
   9   2  -1   18.92    6.57
  -9  -2   1   31.39    7.58
  -9   2   2    8.28    5.64
   9   2  -2    3.52    3.56
   9   2  -2    6.27    5.23
  -9  -2   2    0.00    3.06
  -9   2   3  122.97   17.79
   9   2  -3  111.49   16.01
  -9  -2   3   75.90   14.00
  -9   2   4    9.60    5.43
   9   2  -4    0.54    3.74
  -9  -2   4    6.72    4.74
  -9   2   5   14.00    6.33
   9   2  -5   16.84    6.39
  -9  -2   5   14.12    6.14
   9   2  -6   -0.00    3.69
  -9  -2   6    0.97    2.80
   9   2  -7   44.53   10.44
  -9  -2   7   49.42   10.47
  -9   2   8   31.87    9.32
   9   2  -8   18.27    7.07
  -9  -2   8   25.05    7.72
  -9   2   9   26.81    8.53
   9   2  -9   28.29    8.58
  -9  -2   9   47.68   10.06
  -9   2  10    0.78    3.87
   9   2 -10   -0.00    4.24
  -9   2  11   -0.00    4.57
   9   2 -11    1.02    3.98
  -9   2  12    5.12    5.74
   9   2 -12   14.22    6.22
  -9   2  13   31.63    9.22
   9   2 -13   32.71    9.38
  -9  -2  13   28.56    9.20
  -9   2  14    7.44    7.13
   9   2 -14   38.54   10.54
  -9  -2  14   18.63    7.41
  -9   2  15   17.85    7.67
   9   2 -15    1.40    5.27
  -9  -2  15   10.70    6.95
  -9   2  16    2.41    4.39
   9   2 -16    0.00    5.22
  -9  -2  16   -0.00    5.08
  -9   2  17   35.39   10.22
   9   2 -17   34.92   10.25
  -9  -2  17   12.91    7.51
  -9   2  18    7.01    5.38
   9   2 -18   -0.00    4.86
  -9  -2  18    3.26    5.76
  -9   2  19   90.86   16.17
   9   2 -19   49.60   12.91
  -9  -2  19   48.89   12.19
  -9   2  20    2.73    6.06
   9   2 -20    1.87    6.21
  -9  -2  20   10.20    7.28
  -9   2  21   -0.00    4.84
   9  -2 -21    5.56    7.26
   9   2 -21   -0.00    3.72
  -9  -2  21    6.32    6.15
  -9   2  22    0.00    5.30
   9  -2 -22    3.92    6.29
   9   2 -22    4.48    6.33
  -9  -2  22    3.60    4.67
  -9   2  23   37.03   11.11
   9  -2 -23   34.68   11.27
   9   2 -23   32.92    9.96
  -9  -2  23    2.06    6.32
  -9   2  24    2.71    6.00
   9  -2 -24    2.79    5.79
   9   2 -24    3.08    5.87
  -9  -2  24    7.57    6.26
  -9   2  25   12.59    6.65
   9   2 -25   11.58    7.78
  -9  -2  25    9.15    5.98
  -9   2  26   -0.00    3.49
   9   2 -26   -0.00    4.16
  -9  -2  26    1.45    6.06
  -9   2  27    6.07    5.19
   9   2 -27    2.60    5.56
  -9  -2  27   -0.00    5.54
  -9   2  28    2.65    6.40
   9   2 -28    2.68    4.76
  -9  -2  28   -0.00    6.71
  -9   2  29    3.52    5.91
   9   2 -29   11.19    7.75
  -9  -2  29    1.51    5.11
  -9   2  30    3.77    6.00
   9   2 -30    4.10    5.55
  -9  -2  30   -0.00    5.81
  -9   2  31   -0.00    5.57
  -9  -2  31    1.02    5.97
  -9   2  32   -0.00    5.14
  -9  -2  32   -0.00    3.83
  -9   2  33    7.68    7.39
  -9  -2  33    1.95    5.89
  -9   2  34    0.85    5.06
  -9  -2  34    5.32    6.88
  -9   3   1  108.55   19.46
   9   3  -1  142.29   18.44
   9   3  -1  167.47   18.68
  -9  -3   1  135.70   18.23
  -9   3   2   34.54    9.93
   9   3  -2   39.82    8.04
   9   3  -2   23.64    7.39
  -9  -3   2   43.57    8.80
  -9   3   3    1.72    3.73
   9  -3  -3    1.09    4.25
   9   3  -3    0.00    2.92
   9   3  -3    1.29    3.77
  -9  -3   3   -0.00    3.80
  -9   3   4   12.51    6.09
   9  -3  -4    0.00    3.47
   9  -3  -4    3.91    5.99
   9   3  -4    6.94    4.60
   9   3  -4    5.32    3.88
  -9  -3   4    0.00    3.17
  -9   3   5   36.47    9.92
  -9   3   5   51.03   11.55
   9  -3  -5   43.20   10.90
   9  -3  -5   44.65   10.81
   9   3  -5   37.58    8.81
  -9  -3   5   46.73    9.84
  -9   3   6   22.19    8.24
   9  -3  -6   45.66   10.34
   9  -3  -6   37.33   10.72
   9   3  -6   36.27    8.69
  -9  -3   6   20.93    7.26
  -9   3   7   16.78    7.41
   9  -3  -7   22.54    8.40
   9   3  -7   17.69    6.95
  -9  -3   7   22.99    7.26
  -9   3   8    2.27    4.77
   9  -3  -8   -0.00    4.25
   9   3  -8    3.52    4.88
  -9  -3   8    2.16    4.00
  -9   3   9    9.21    5.84
   9  -3  -9   17.86    7.53
   9   3  -9    4.74    5.52
  -9  -3   9    7.14    5.14
  -9   3  10    0.00    5.18
   9  -3 -10    4.65    4.91
   9   3 -10    9.36    5.75
  -9  -3  10    0.00    4.26
  -9   3  11  103.87   17.22
   9  -3 -11   96.02   17.35
   9   3 -11   92.44   15.98
  -9   3  12   20.33    8.35
   9  -3 -12   14.97    7.39
   9   3 -12   24.57    7.70
  -9   3  13    3.26    5.53
   9  -3 -13   14.50    7.36
   9   3 -13    1.25    5.44
  -9   3  14    0.00    5.45
   9   3 -14    1.68    4.09
  -9  -3  14   -0.00    4.32
  -9   3  15   35.15   10.90
   9   3 -15   42.01   10.93
  -9  -3  15   45.86   10.66
  -9   3  16    9.43    6.60
   9   3 -16   24.23    8.23
  -9  -3  16   12.73    6.63
  -9   3  17   22.39    9.02
   9   3 -17   17.23    8.90
  -9  -3  17   41.47   10.23
  -9   3  18   -0.00    5.05
   9   3 -18   -0.00    5.12
  -9  -3  18   -0.00    4.35
  -9   3  19    4.75    4.77
   9   3 -19    2.72    5.48
  -9  -3  19    1.51    4.79
  -9   3  20    6.09    5.10
   9   3 -20   20.32    8.55
  -9  -3  20    1.06    4.45
  -9   3  21   31.97   10.24
   9   3 -21   29.19    9.84
  -9  -3  21   24.79    8.91
  -9   3  22   17.02    7.73
   9   3 -22    7.11    6.02
  -9  -3  22    1.36    5.33
  -9   3  23    2.69    6.23
   9   3 -23    8.17    6.75
  -9  -3  23   10.21    6.47
  -9   3  24    0.00    5.13
   9   3 -24   -0.00    4.93
  -9  -3  24   -0.00    5.14
  -9   3  25    4.54    5.43
   9   3 -25    0.00    6.00
  -9  -3  25    3.76    5.06
  -9   3  26   -0.00    5.86
   9   3 -26    3.79    5.31
  -9  -3  26    2.77    4.85
  -9   3  27    3.56    6.32
   9   3 -27    4.67    5.37
  -9  -3  27    2.78    5.92
  -9   3  28   -0.00    4.88
   9   3 -28    2.82    5.05
  -9  -3  28    0.05    4.02
  -9   3  29    9.79    6.94
   9   3 -29   -0.00    5.25
  -9  -3  29    2.84    5.28
  -9   3  30    3.00    4.44
   9   3 -30    0.26    5.56
  -9  -3  30    2.05    5.34
  -9   3  31   13.64    7.85
   9   3 -31    8.15    8.02
  -9  -3  31   11.44    6.94
  -9   3  32    0.00    5.38
  -9  -3  32    2.38    5.25
  -9   3  33   -0.00    5.28
  -9  -3  33    0.00    6.27
  -9  -3  34    0.70    5.06
  -9   4   1    0.00    3.47
   9  -4  -1   -0.00    3.97
   9  -4  -1    1.24    4.66
   9   4  -1    0.12    3.28
   9   4  -1   -0.00    3.33
  -9  -4   1   -0.00    2.68
  -9   4   2   35.41   10.19
  -9   4   2   46.67   11.70
   9  -4  -2   39.81   10.34
   9  -4  -2   43.62   11.19
   9   4  -2   45.42    8.90
   9   4  -2   36.12    8.82
  -9  -4   2   45.22    9.09
  -9   4   3   49.08   11.48
  -9   4   3   42.35   11.39
   9  -4  -3   44.06   10.85
   9  -4  -3   51.09   11.71
   9   4  -3   48.27    9.23
   9   4  -3   38.51    8.79
  -9  -4   3   43.09    9.30
  -9   4   4   37.11    9.88
  -9   4   4   47.61   11.73
   9  -4  -4   64.30   12.70
   9  -4  -4   60.29   12.21
   9   4  -4   61.88   10.15
   9   4  -4   18.74    7.70
  -9  -4   4   31.38    8.19
  -9   4   5   82.48   14.73
  -9   4   5   74.34   14.74
   9  -4  -5   49.01   11.84
   9  -4  -5   42.34   11.77
   9   4  -5   65.53   11.29
   9   4  -5   61.30   11.40
  -9  -4   5   77.55   12.41
  -9   4   6    4.11    5.50
  -9   4   6    5.08    5.30
   9  -4  -6    2.76    4.35
   9  -4  -6   -0.00    5.75
   9   4  -6   -0.00    4.30
  -9  -4   6    2.50    3.66
  -9   4   7   55.22   12.51
   9  -4  -7   51.34   11.47
   9  -4  -7   54.37   12.64
   9   4  -7   42.71   10.05
  -9  -4   7   75.59   12.24
  -9   4   8   76.08   14.24
   9  -4  -8   96.44   16.62
   9   4  -8   63.95   12.25
  -9  -4   8   65.63   12.66
  -9   4   9   28.69    9.38
   9  -4  -9   57.51   13.03
   9   4  -9   47.18   10.61
  -9  -4   9   69.09   12.00
  -9   4  10    0.16    4.39
   9  -4 -10    2.42    4.62
   9   4 -10    0.87    3.54
  -9  -4  10    2.61    3.96
  -9   4  11    1.20    4.58
   9  -4 -11    0.00    5.54
   9   4 -11    2.53    3.88
  -9   4  12    5.75    5.22
   9  -4 -12   10.82    6.74
   9   4 -12    0.17    4.42
  -9   4  13   24.11    9.82
   9  -4 -13   32.10   10.52
   9   4 -13   26.18    8.33
  -9   4  14    0.00    4.66
   9  -4 -14    8.70    6.75
   9   4 -14    4.83    4.48
  -9  -4  14    3.44    4.89
  -9   4  15    5.98    8.12
   9  -4 -15   12.60    6.89
   9   4 -15   13.59    7.16
  -9  -4  15    7.06    5.75
  -9   4  16    0.90    4.13
   9  -4 -16   -0.00    4.34
   9   4 -16   -0.00    4.36
  -9  -4  16   -0.00    4.05
  -9   4  17   18.79    8.65
   9  -4 -17   28.48    9.58
   9   4 -17   14.29    6.74
  -9  -4  17   13.46    7.01
  -9   4  18   56.81   13.98
   9  -4 -18   51.26   13.30
   9   4 -18   48.00   11.96
  -9  -4  18   45.71   11.46
  -9   4  19   43.05   11.64
   9   4 -19   25.90    8.91
  -9  -4  19   34.04    9.87
  -9   4  20   -0.00    4.54
   9   4 -20    4.32    4.96
  -9  -4  20    3.82    4.58
  -9   4  21    1.89    5.02
   9   4 -21    5.28    5.26
  -9  -4  21    7.61    6.22
  -9   4  22   -0.00    5.06
   9   4 -22    6.65    5.52
  -9  -4  22    3.91    5.59
  -9   4  23   26.66    9.32
   9   4 -23   11.46    7.46
  -9  -4  23   24.57    9.19
  -9   4  24    9.94    6.74
   9   4 -24    3.40    6.15
  -9  -4  24   10.24    6.53
  -9   4  25    0.80    5.63
   9   4 -25    6.15    6.38
  -9  -4  25    6.87    5.68
  -9   4  26   -0.00    5.30
   9   4 -26   -0.00    5.54
  -9  -4  26    1.77    5.72
  -9   4  27   -0.00    5.12
   9   4 -27    2.21    4.90
  -9  -4  27    0.00    5.39
  -9   4  28    2.59    5.38
   9   4 -28    3.02    5.27
  -9  -4  28    2.64    5.06
  -9   4  29    6.49    6.32
   9   4 -29    2.97    5.67
  -9  -4  29    6.92    6.35
  -9   4  30    1.04    6.44
   9   4 -30    0.00    3.56
  -9  -4  30    1.14    5.18
  -9   4  31    4.97    6.64
   9   4 -31    0.38    4.69
  -9  -4  31   -0.00    5.75
  -9   4  32    8.73    6.69
   9   4 -32   -0.00    5.52
  -9  -4  32   -0.00    4.68
  -9   4  33   -0.00    6.70
  -9  -4  33   -0.00    4.05
  -9   5   1  127.96   19.78
   9  -5  -1  140.05   19.31
   9  -5  -1  110.31   18.21
   9   5  -1   95.85   13.82
   9   5  -1   88.63   13.86
  -9  -5   1   85.29   13.62
  -9   5   2   41.94   11.11
   9  -5  -2   52.41   11.54
   9  -5  -2   25.64   10.11
   9   5  -2   57.34    9.76
   9   5  -2   32.55    8.07
  -9  -5   2   64.86   10.45
  -9   5   3   22.70    8.11
  -9   5   3    8.07    6.54
   9  -5  -3    5.44    4.97
   9  -5  -3    2.16    4.45
   9   5  -3   11.89    5.25
   9   5  -3    8.62    4.39
  -9  -5   3   12.87    5.12
  -9   5   4   52.33   11.86
  -9   5   4   45.76   11.55
   9  -5  -4   45.44   11.28
   9  -5  -4   66.60   13.58
   9   5  -4   37.64    8.63
   9   5  -4   53.15   10.07
  -9  -5   4   42.59    9.27
  -9   5   5   26.01    9.32
  -9   5   5   29.44    9.39
   9  -5  -5   15.71    7.23
   9  -5  -5   24.70    8.96
   9   5  -5   19.03    6.45
   9   5  -5   13.78    6.07
  -9  -5   5   29.43    7.42
  -9   5   6   29.59    9.37
  -9   5   6   14.95    7.83
   9  -5  -6   33.76    9.55
   9  -5  -6   47.77   11.38
   9   5  -6   42.09    8.77
   9   5  -6   35.14    8.30
  -9  -5   6   41.48    8.90
   9  -5  -7   71.10   13.84
   9  -5  -7   52.68   12.63
   9   5  -7   40.81   10.14
  -9  -5   7   64.64   11.71
  -9   5   8    0.00    3.88
   9  -5  -8    7.03    5.55
   9  -5  -8    8.99    6.71
   9   5  -8   -0.00    4.02
  -9  -5   8   -0.00    3.14
  -9   5   9    0.22    4.25
   9  -5  -9   -0.00    5.45
   9   5  -9    0.00    3.46
  -9  -5   9   -0.00    3.60
  -9   5  10    1.95    5.48
   9  -5 -10    4.40    5.90
   9   5 -10    2.25    4.57
  -9  -5  10    0.00    4.22
  -9   5  11   42.93   11.07
   9  -5 -11   28.41    9.91
   9   5 -11   35.42    9.59
  -9  -5  11   36.46    9.31
  -9   5  12   28.94    8.93
   9  -5 -12   23.01    8.89
   9   5 -12   20.65    8.10
  -9   5  13    2.33    5.18
   9  -5 -13    2.02    5.94
   9   5 -13    0.93    3.60
  -9   5  14   18.23    7.48
   9  -5 -14    4.31    6.78
   9   5 -14   12.53    6.29
  -9  -5  14   12.83    6.83
  -9   5  15   22.32    8.26
   9  -5 -15   19.68    9.04
   9   5 -15    5.28    5.26
  -9  -5  15   12.26    6.56
  -9   5  16   19.51    8.23
   9  -5 -16   25.07    9.17
   9   5 -16   14.72    6.98
  -9  -5  16    0.98    4.00
  -9   5  17   27.18    9.33
   9  -5 -17   23.07    9.67
   9   5 -17   26.57    9.53
  -9  -5  17   10.46    6.56
  -9   5  18    0.00    4.79
   9   5 -18    6.19    5.22
  -9  -5  18    2.81    5.63
  -9   5  19    1.10    3.89
   9   5 -19    0.00    3.54
  -9  -5  19    1.05    4.71
  -9   5  20    4.96    5.51
   9   5 -20    3.78    4.79
  -9  -5  20    3.95    5.30
  -9   5  21   15.14    7.48
   9   5 -21    9.13    5.80
  -9  -5  21   30.93    9.61
  -9   5  22   11.91    7.77
   9   5 -22    0.13    4.83
  -9  -5  22    6.40    6.13
  -9   5  23   10.31    7.22
   9   5 -23    9.55    6.58
  -9  -5  23    7.87    6.41
  -9   5  24   -0.00    5.82
   9   5 -24    2.38    4.76
  -9  -5  24    5.65    6.43
  -9   5  25    1.47    4.61
   9   5 -25   -0.00    4.94
  -9  -5  25    3.08    5.12
  -9   5  26   14.91    8.04
   9   5 -26    6.57    5.86
  -9  -5  26   17.35    7.89
  -9   5  27    0.00    4.87
   9   5 -27    8.28    6.99
  -9  -5  27    4.14    5.48
  -9   5  28   -0.00    3.84
   9   5 -28    0.00    4.87
  -9  -5  28    7.61    6.09
  -9   5  29    5.54    5.26
   9   5 -29    3.53    5.21
  -9  -5  29   -0.00    5.55
  -9   5  30    0.71    5.72
   9   5 -30    0.00    6.31
  -9  -5  30    0.79    5.56
  -9   5  31    3.85    4.90
   9   5 -31    5.53    5.83
  -9  -5  31   -0.00    5.41
  -9   5  32    0.00    5.70
   9   5 -32   -0.00    5.40
  -9  -5  32   -0.00    6.00
   9   5 -33    5.45    6.50
  -9  -5  33    0.00    5.49
  -9   6   1    1.69    4.20
   9  -6  -1    3.27    3.75
   9  -6  -1   -0.00    5.11
   9   6  -1   -0.00    2.70
  -9  -6   1   -0.00    3.15
  -9   6   2   88.47   16.22
   9  -6  -2   97.51   16.11
   9  -6  -2   90.16   16.28
   9   6  -2   43.44    9.86
  -9  -6   2   71.86   11.30
  -9   6   3   16.07    7.85
   9  -6  -3   35.41    9.56
   9  -6  -3   18.16    8.20
   9   6  -3   29.18    7.03
  -9  -6   3   37.42    7.57
  -9   6   4   31.79   10.65
  -9   6   4   21.53    9.00
   9  -6  -4   29.77    8.77
   9  -6  -4   21.32    8.71
   9   6  -4   21.32    6.64
  -9  -6   4   17.46    6.14
  -9   6   5   19.62    7.69
  -9   6   5   35.30   10.41
   9  -6  -5   32.21    9.75
   9  -6  -5   26.03    9.66
   9   6  -5   19.80    6.40
  -9  -6   5   20.53    6.31
  -9   6   6   12.40    6.38
  -9   6   6   17.10    8.33
   9  -6  -6    4.01    4.80
   9  -6  -6    5.00    5.25
   9   6  -6   13.01    5.24
  -9  -6   6   12.54    5.49
  -9   6   7   24.55    8.84
  -9   6   7   17.41    8.35
   9  -6  -7   15.82    6.77
   9  -6  -7   15.90    7.86
   9   6  -7   17.94    6.31
  -9  -6   7   24.61    7.20
  -9   6   8   67.81   13.96
   9  -6  -8   98.12   16.37
   9  -6  -8   83.29   15.92
   9   6  -8   64.91   11.88
  -9  -6   8   47.29   10.92
  -9   6   9    8.95    6.47
   9  -6  -9   11.68    6.29
   9  -6  -9    5.57    6.21
   9   6  -9    9.08    5.15
  -9  -6   9   13.11    5.82
  -9   6  10    2.58    5.32
   9  -6 -10   -0.00    3.67
   9  -6 -10    0.91    5.24
   9   6 -10    0.18    3.06
  -9  -6  10    0.15    3.68
  -9   6  11   -0.00    4.73
   9  -6 -11   -0.00    3.29
   9   6 -11   -0.00    4.12
  -9  -6  11    1.96    3.37
  -9   6  12   16.03    7.75
   9  -6 -12   24.88    9.81
   9   6 -12   22.31    7.18
  -9   6  13   16.57    7.68
   9  -6 -13   21.45    8.73
   9   6 -13   15.61    6.51
  -9   6  14   36.50   10.56
   9  -6 -14   21.19   10.27
   9   6 -14   38.69   10.01
  -9  -6  14   30.84    8.86
  -9   6  15    7.41    6.33
   9   6 -15   11.40    5.97
  -9  -6  15    2.93    5.01
  -9   6  16    1.43    4.21
   9   6 -16   -0.00    4.15
  -9  -6  16   -0.00    3.84
  -9   6  17   11.91    6.29
   9   6 -17    4.32    4.80
  -9  -6  17    4.34    5.33
  -9   6  18   37.12   10.90
   9   6 -18   21.94    8.00
  -9  -6  18   22.61    8.60
  -9   6  19    4.01    6.58
   9   6 -19    7.10    5.93
  -9  -6  19    8.39    6.20
  -9   6  20    2.72    3.92
   9   6 -20   -0.00    5.02
  -9  -6  20    0.18    4.49
  -9   6  21    0.00    5.07
   9   6 -21    0.00    4.53
  -9  -6  21    0.29    3.66
  -9   6  22    4.81    4.94
   9   6 -22   -0.00    5.34
  -9  -6  22    5.84    5.70
  -9   6  23    0.39    6.56
   9   6 -23    0.00    4.88
  -9  -6  23    6.99    5.79
  -9   6  24    5.02    6.63
   9   6 -24    4.31    5.23
  -9  -6  24    0.81    4.49
  -9   6  25    7.67    6.85
   9   6 -25   -0.00    4.41
  -9  -6  25    3.71    4.81
  -9   6  26    0.12    5.62
   9   6 -26    2.36    5.23
  -9  -6  26    1.50    6.02
  -9   6  27    2.57    5.42
   9   6 -27    4.34    5.76
  -9  -6  27    1.32    4.54
  -9   6  28    2.34    5.22
   9   6 -28    8.86    7.13
  -9  -6  28    0.30    5.62
  -9   6  29    1.71    4.24
   9   6 -29   -0.00    4.64
  -9  -6  29    0.86    4.20
  -9   6  30   -0.00    6.33
   9   6 -30    2.13    6.23
  -9  -6  30   -0.00    5.22
  -9   6  31    1.44    5.43
   9   6 -31    1.26    4.39
  -9  -6  31    8.51    7.06
  -9   6  32   -0.00    4.91
   9   6 -32    0.81    4.71
  -9  -6  32    0.58    5.54
   9   6 -33   -0.00    4.82
  -9  -6  33    3.15    6.10
   9   6 -34    3.60    5.79
  -9   7   1    8.96    6.24
   9  -7  -1   17.14    7.21
   9   7  -1    4.31    4.02
  -9   7   2    7.59    6.06
   9  -7  -2    0.00    5.24
   9   7  -2   12.55    5.11
  -9   7   3   -0.00    4.54
   9  -7  -3    3.38    4.82
   9  -7  -3   -0.00    6.04
   9   7  -3    1.29    3.21
  -9   7   4   10.13    6.72
   9  -7  -4    6.35    5.78
   9  -7  -4   14.41    7.06
   9   7  -4   13.30    5.38
  -9   7   5    2.09    5.35
   9  -7  -5    4.61    5.66
   9  -7  -5    4.85    5.86
   9   7  -5    4.13    3.96
  -9   7   6   50.04   12.03
  -9   7   6   26.68    9.91
   9  -7  -6   46.14   11.16
   9   7  -6   32.50    8.00
  -9  -7   6   30.07    7.72
  -9   7   7    1.33    3.48
  -9   7   7   -0.00    3.61
   9  -7  -7    2.57    4.24
   9  -7  -7   -0.00    4.56
   9   7  -7    0.00    3.24
  -9  -7   7    1.18    3.54
  -9   7   8    0.00    5.45
   9  -7  -8    4.41    6.15
   9  -7  -8    1.45    5.12
   9   7  -8    3.37    4.06
  -9  -7   8    1.55    3.84
  -9   7   9    8.64    5.55
   9  -7  -9   17.41    7.32
   9  -7  -9   14.78    7.46
   9   7  -9    7.75    4.98
  -9  -7   9   12.48    5.66
  -9   7  10   21.06    7.57
   9  -7 -10   22.83    8.22
   9  -7 -10    9.54    6.83
   9   7 -10   14.09    5.80
  -9  -7  10   15.44    6.17
  -9   7  11    8.28    5.50
   9  -7 -11    5.84    7.30
   9  -7 -11   12.56    7.47
   9   7 -11    5.47    5.00
  -9  -7  11    8.47    5.71
  -9   7  12   63.28   13.71
   9  -7 -12   46.59   11.66
   9   7 -12   36.32    9.21
  -9   7  13    3.14    5.99
   9   7 -13    5.99    4.33
  -9   7  14    4.62    6.31
   9   7 -14    1.86    3.84
  -9  -7  14    3.20    4.08
  -9   7  15    5.19    6.22
   9   7 -15   -0.00    3.98
  -9  -7  15   -0.00    3.78
  -9   7  16   49.21   11.70
   9   7 -16   22.08    7.96
  -9  -7  16   34.64    9.89
  -9   7  17   -0.00    3.85
   9   7 -17    0.94    4.44
  -9  -7  17    1.46    4.52
  -9   7  18    3.67    5.51
   9   7 -18    0.00    4.97
  -9  -7  18    0.00    3.75
  -9   7  19    1.04    5.25
   9   7 -19   -0.00    4.02
  -9  -7  19    4.32    5.71
  -9   7  20    8.85    6.05
   9   7 -20    4.35    5.53
  -9  -7  20    8.48    6.28
  -9   7  21    2.67    6.32
   9   7 -21   16.62    8.13
  -9  -7  21   10.63    6.99
  -9   7  22    9.66    7.05
   9   7 -22   12.14    7.78
  -9  -7  22    0.00    4.66
  -9   7  23    3.18    5.79
   9   7 -23    1.60    3.83
  -9  -7  23    4.18    5.40
  -9   7  24    2.28    6.42
   9   7 -24    5.08    5.71
  -9  -7  24    1.95    5.23
  -9   7  25    0.59    5.62
   9   7 -25   -0.00    4.54
  -9  -7  25    0.00    4.65
  -9   7  26   17.17    8.59
   9   7 -26    7.03    6.37
  -9  -7  26    2.16    6.26
  -9   7  27   -0.00    4.15
   9   7 -27    0.00    4.43
  -9  -7  27    2.78    5.59
  -9   7  28    3.11    5.43
   9   7 -28    3.41    4.92
  -9  -7  28    8.68    6.89
  -9   7  29   -0.00    4.51
   9   7 -29   -0.00    5.70
  -9  -7  29   -0.00    5.64
  -9   7  30   -0.00    5.59
   9   7 -30   -0.00    5.39
  -9  -7  30    2.92    6.51
  -9   7  31   -0.00    5.14
   9   7 -31    6.92    6.20
  -9  -7  31    3.11    6.58
   9   7 -32    0.00    4.01
  -9  -7  32    0.00    5.80
   9   7 -33    4.33    6.45
   9   7 -34    1.69    6.14
   9  -8  -1   10.12    6.83
   9   8  -1   12.92    4.73
   9  -8  -2   12.65    6.60
   9   8  -2   16.91    5.26
   9  -8  -3    0.00    4.60
   9   8  -3   -0.00    2.92
   9  -8  -4   77.97   14.58
   9   8  -4   45.27    9.12
   9  -8  -5    5.92    5.35
   9  -8  -5   -0.00    5.85
   9   8  -5    1.05    3.36
   9  -8  -6   -0.00    5.40
   9  -8  -6   -0.00    3.74
   9   8  -6    0.00    3.14
  -9   8   7   -0.00    4.64
   9  -8  -7    5.78    5.33
   9   8  -7    2.85    3.65
  -9   8   8   42.13   11.53
  -9   8   8   39.31   12.06
   9  -8  -8   62.66   13.36
   9   8  -8   46.08    9.46
  -9   8   9    9.48    5.99
  -9   8   9    0.84    4.29
   9  -8  -9   15.26    6.84
   9   8  -9    1.26    3.48
  -9   8  10   10.95    6.82
   9  -8 -10   29.89    9.29
   9   8 -10    8.93    4.83
  -9   8  11    8.27    6.30
   9  -8 -11    4.25    5.16
   9   8 -11    3.06    4.37
  -9  -8  11    2.94    4.43
  -9   8  12   12.80    6.99
   9  -8 -12   11.17    6.88
   9   8 -12    2.43    4.40
  -9   8  13    1.21    4.19
   9  -8 -13    0.00    4.55
   9   8 -13    1.17    3.75
  -9   8  14   13.86    6.80
   9  -8 -14   10.55    7.54
   9   8 -14    9.76    5.13
  -9  -8  14    7.23    5.02
  -9   8  15    1.70    5.22
   9   8 -15    6.86    4.18
  -9  -8  15    0.34    4.03
  -9   8  16    6.05    7.15
   9   8 -16    4.18    4.84
  -9  -8  16   -0.00    3.91
  -9   8  17   -0.00    4.17
   9   8 -17   -0.00    4.32
  -9  -8  17    0.00    4.50
  -9   8  18   19.24    8.45
   9   8 -18   23.48    8.03
  -9  -8  18    9.73    6.67
  -9   8  19    3.44    5.45
   9   8 -19    0.00    4.11
  -9  -8  19    4.37    5.31
  -9   8  20    3.25    6.01
   9   8 -20   14.97    6.94
  -9  -8  20    2.70    4.36
  -9   8  21   -0.00    5.77
   9   8 -21    0.02    3.06
  -9  -8  21    0.64    4.41
  -9   8  22    0.00    5.44
   9   8 -22    4.31    4.97
  -9  -8  22    3.81    5.17
  -9   8  23   -0.00    5.18
   9   8 -23    0.00    4.78
  -9  -8  23    0.81    4.67
  -9   8  24    2.72    5.07
   9   8 -24    5.09    5.16
  -9  -8  24    3.53    5.76
  -9   8  25    6.73    7.13
   9   8 -25    0.00    4.47
  -9  -8  25   -0.00    4.96
  -9   8  26   -0.00    5.62
   9   8 -26    3.10    5.00
  -9  -8  26    0.80    4.33
  -9   8  27   -0.00    6.06
   9   8 -27    3.60    5.73
  -9  -8  27   -0.00    4.74
  -9   8  28   -0.00    5.76
   9   8 -28   -0.00    4.91
  -9  -8  28    1.77    4.33
  -9   8  29   -0.00    4.50
   9   8 -29   -0.00    5.40
  -9  -8  29    0.00    5.31
  -9   8  30    9.24    6.03
   9   8 -30    2.41    5.54
  -9  -8  30    0.00    5.52
   9   8 -31    2.94    5.64
  -9  -8  31    3.31    6.31
   9   8 -32    0.00    4.81
  -9  -8  32   -0.00    6.69
   9   8 -33    5.77    6.06
  -9   9   1    0.00    5.39
   9  -9  -1    4.45    5.41
   9   9  -1    4.70    3.60
  -9   9   2   14.38    8.15
   9  -9  -2   36.42   10.56
   9   9  -2   15.84    4.99
  -9   9   3    0.83    4.42
   9  -9  -3    9.06    6.20
   9   9  -3    6.11    3.68
  -9   9   4    9.41    7.04
   9  -9  -4    5.90    5.30
   9   9  -4    1.52    3.08
  -9   9   5   10.34    7.18
   9  -9  -5    8.04    7.45
   9   9  -5    3.00    3.23
  -9   9   6   36.61   11.82
   9  -9  -6   72.79   14.39
   9   9  -6   38.66    8.69
  -9   9   7    2.69    5.13
   9  -9  -7   -0.00    4.69
   9   9  -7   -0.00    3.48
  -9   9   8   -0.00    5.20
  -9   9   8   -0.00    5.42
   9  -9  -8   -0.00    5.36
   9   9  -8    0.27    3.09
  -9   9   9    0.00    4.36
  -9   9   9    4.87    5.72
   9  -9  -9    0.00    5.02
   9   9  -9   -0.00    3.23
  -9   9  10    4.73    5.35
  -9   9  10    8.43    5.88
   9  -9 -10    8.96    6.37
   9   9 -10   11.26    5.26
  -9   9  11    2.65    4.67
   9  -9 -11    0.35    3.63
   9   9 -11    0.59    3.27
  -9   9  12   49.52   11.95
   9  -9 -12   19.28    9.35
   9   9 -12   14.11    6.25
  -9   9  13    1.94    5.55
   9  -9 -13    0.00    4.93
   9   9 -13   -0.00    3.23
  -9   9  14    2.58    4.79
   9  -9 -14    1.35    4.03
   9   9 -14    0.00    3.41
  -9   9  15    0.00    5.72
   9  -9 -15    0.00    4.15
   9   9 -15   12.21    5.71
  -9   9  16   35.87   10.80
   9  -9 -16   26.86    9.14
   9   9 -16   12.29    7.27
  -9   9  17   -0.00    5.29
   9   9 -17   -0.00    4.07
  -9  -9  17    3.15    4.59
  -9   9  18    0.69    4.53
   9   9 -18    0.54    4.06
  -9  -9  18    0.00    4.96
  -9   9  19    4.04    4.96
   9   9 -19    4.23    5.15
  -9  -9  19   -0.00    3.94
  -9   9  20    0.00    4.96
   9   9 -20    0.00    4.99
  -9  -9  20    5.12    5.99
  -9   9  21    1.86    5.55
   9   9 -21   -0.00    3.63
  -9  -9  21   -0.00    4.40
  -9   9  22   14.66    8.64
   9   9 -22   15.95    7.97
  -9  -9  22   11.05    7.93
  -9   9  23    2.97    5.53
   9   9 -23   -0.00    4.36
  -9  -9  23    4.73    5.80
  -9   9  24    3.95    6.17
   9   9 -24   -0.00    5.04
  -9  -9  24   -0.00    4.39
  -9   9  25   -0.00    5.14
   9   9 -25    1.83    5.01
  -9  -9  25    0.61    4.37
  -9   9  26   10.99    8.04
   9   9 -26    4.21    6.06
  -9  -9  26    3.01    6.20
  -9   9  27   10.44    7.62
   9   9 -27   -0.00    4.64
  -9  -9  27    0.00    5.52
  -9   9  28    3.10    6.50
   9   9 -28    1.21    5.34
  -9  -9  28    1.19    4.80
  -9   9  29   -0.00    4.53
   9   9 -29    3.66    5.99
  -9  -9  29   -0.00    5.90
   9   9 -30    0.30    4.03
  -9  -9  30    3.65    6.52
  -9  -9  31    5.70    5.48
  -9  10   1   -0.00    5.00
   9 -10  -1    0.72    4.88
   9  10  -1    3.83    3.08
  -9  10   2    1.43    4.78
   9 -10  -2   20.37    8.48
   9  10  -2    5.57    3.48
  -9  10   3   -0.00    4.91
   9 -10  -3   -0.00    4.67
   9  10  -3   -0.00    2.62
  -9  10   4   22.16    9.46
   9 -10  -4   38.36   10.82
   9  10  -4   28.93    6.82
  -9  10   5    0.56    4.92
   9 -10  -5    0.82    3.45
   9  10  -5    2.83    3.36
  -9  10   6    2.97    5.74
   9 -10  -6   -0.00    3.93
   9  10  -6    0.76    2.68
  -9  10   7    0.05    4.37
   9 -10  -7   -0.00    3.33
   9  10  -7   -0.00    2.86
  -9  10   8   11.82    6.77
   9 -10  -8   17.74    8.09
   9  10  -8   12.07    5.12
  -9  10   9    1.34    4.83
   9 -10  -9   -0.00    5.34
   9  10  -9    4.56    4.26
  -9  10  10   -0.00    4.89
  -9  10  10    3.60    5.65
   9 -10 -10    1.79    4.68
   9  10 -10    4.89    4.65
  -9  10  11    4.68    5.01
  -9  10  11    1.80    4.25
   9 -10 -11    9.13    6.44
   9  10 -11    1.07    3.22
  -9  10  12    0.00    3.44
  -9  10  12    0.12    3.94
   9 -10 -12    6.85    4.96
   9  10 -12    2.24    3.82
  -9  10  13    6.02    6.33
   9 -10 -13    0.00    4.92
   9  10 -13   -0.00    4.72
  -9  10  14   14.17    7.77
   9 -10 -14   28.75    9.60
   9  10 -14   10.91    6.20
  -9  10  15    3.19    5.93
   9 -10 -15    6.09    5.19
   9  10 -15    0.45    3.93
  -9  10  16   -0.00    4.61
   9 -10 -16    0.06    4.05
   9  10 -16   -0.00    3.87
  -9  10  17    0.78    5.01
   9 -10 -17   -0.00    3.64
   9  10 -17    3.98    4.34
  -9  10  18    7.28    7.06
   9 -10 -18   20.49    8.86
   9  10 -18    6.78    5.48
  -9  10  19    2.68    5.70
   9  10 -19    2.03    4.04
  -9  10  20   18.74    8.19
   9  10 -20    3.00    5.56
  -9  10  21   -0.00    4.73
   9  10 -21   -0.00    4.90
  -9  10  22    2.23    4.46
   9  10 -22   -0.00    5.14
  -9  10  23   -0.00    4.00
   9  10 -23    1.22    4.74
  -9  10  24    1.46    5.11
   9  10 -24    3.58    4.62
  -9 -10  24    6.89    6.45
  -9  10  25   -0.00    4.65
   9  10 -25    0.57    4.11
  -9 -10  25   -0.00    4.49
  -9  10  26    2.22    4.31
   9  10 -26   -0.00    4.82
  -9 -10  26    5.93    6.43
  -9  10  27    0.00    4.87
   9  10 -27    0.84    5.18
  -9 -10  27   -0.00    5.34
  -9  10  28    5.19    6.36
  -9 -10  28    2.69    4.68
  -9 -10  29   -0.00    5.94
  -9 -10  30    3.53    6.65
  -9  11   1    4.07    5.98
   9 -11  -1    0.00    4.60
   9  11  -1    1.97    2.53
  -9  11   2   14.13    8.02
   9 -11  -2   25.35    8.86
   9  11  -2   20.59    5.52
  -9  11   3    5.22    5.65
   9 -11  -3    3.93    4.46
   9  11  -3    0.75    2.11
  -9  11   4    6.48    6.04
   9 -11  -4   16.06    7.93
   9  11  -4   10.93    4.32
  -9  11   5   -0.00    4.69
   9 -11  -5   -0.00    4.03
   9  11  -5    1.08    2.98
  -9  11   6    7.56    6.05
   9 -11  -6   12.26    7.18
   9  11  -6   12.32    4.96
  -9  11   7   -0.00    4.84
   9 -11  -7    0.00    4.52
   9  11  -7   -0.00    3.10
  -9  11   8   -0.00    5.07
   9 -11  -8    5.66    4.79
   9  11  -8    0.84    2.98
  -9  11   9    3.51    5.02
   9 -11  -9    5.32    6.52
   9  11  -9    2.49    3.70
  -9  11  10    6.93    6.99
   9 -11 -10   16.98    7.87
   9  11 -10    0.00    4.30
  -9  11  11    0.00    4.45
   9 -11 -11   -0.00    5.06
   9  11 -11    0.00    4.53
  -9  11  12    8.25    6.61
  -9  11  12   11.09    7.16
   9 -11 -12    2.09    5.18
   9  11 -12    2.91    4.16
  -9  11  13   -0.00    4.58
  -9  11  13    1.28    4.49
   9 -11 -13    2.31    6.57
   9  11 -13    0.00    3.15
  -9  11  14    2.19    5.09
   9 -11 -14    5.82    6.01
   9  11 -14    0.00    4.38
  -9  11  15   -0.00    4.93
   9 -11 -15   -0.00    4.98
   9  11 -15    1.11    4.24
  -9  11  16   18.26    7.95
   9 -11 -16   14.96    7.63
   9  11 -16   14.40    6.96
  -9  11  17    2.45    5.03
   9 -11 -17   -0.00    3.54
   9  11 -17    0.00    4.23
  -9  11  18    2.41    4.93
   9 -11 -18    0.00    4.89
   9  11 -18   -0.00    3.72
  -9  11  19    3.98    5.45
   9 -11 -19   -0.00    4.47
   9  11 -19    0.14    4.07
  -9  11  20    0.00    5.52
   9 -11 -20    6.46    6.02
   9  11 -20    7.71    5.49
  -9  11  21    3.26    5.02
   9 -11 -21    3.82    4.53
   9  11 -21    3.26    5.32
  -9  11  22   11.48    7.37
   9  11 -22    1.45    4.42
  -9  11  23   -0.00    5.14
   9  11 -23   -0.00    4.42
  -9  11  24   -0.00    4.77
   9  11 -24    0.00    4.38
  -9  11  25    2.37    4.58
  -9  11  26    3.55    5.90
  -9  12   1    6.08    6.14
   9 -12  -1    4.00    4.92
   9  12  -1    0.49    2.27
  -9  12   2    4.52    5.09
   9 -12  -2   -0.00    3.79
   9  12  -2    0.51    2.43
  -9  12   3   -0.00    5.50
   9 -12  -3   -0.00    4.59
   9  12  -3    0.00    2.26
  -9  12   4   13.39    8.24
   9 -12  -4   21.31    8.85
   9  12  -4   18.04    5.65
  -9  12   5    1.48    5.71
   9 -12  -5   -0.00    4.20
   9  12  -5   -0.00    2.82
  -9  12   6    0.00    5.33
   9 -12  -6    3.52    4.44
   9  12  -6    3.14    3.06
  -9  12   7    6.85    6.87
   9 -12  -7    0.04    4.87
   9  12  -7    0.00    3.18
  -9  12   8   16.74    8.00
   9 -12  -8   10.52    7.39
   9  12  -8    5.58    4.80
  -9  12   9    3.58    6.33
   9 -12  -9   10.42    6.68
   9  12  -9    1.62    3.80
  -9  12  10    2.51    4.88
   9 -12 -10    5.04    4.73
   9  12 -10    0.00    4.20
  -9  12  11    3.10    6.04
   9 -12 -11    4.09    5.46
   9  12 -11    1.75    3.56
  -9  12  12    1.14    4.72
   9 -12 -12    7.93    5.95
   9  12 -12    4.75    4.04
  -9  12  13    0.14    4.60
   9 -12 -13    1.07    6.14
   9  12 -13    0.73    3.57
  -9  12  14   15.32    8.19
  -9  12  14   14.05    7.09
   9 -12 -14   19.02    8.29
   9  12 -14    4.67    4.31
  -9  12  15   -0.00    5.56
  -9  12  15    0.00    4.34
   9 -12 -15    2.46    5.34
   9  12 -15    1.77    3.74
  -9  12  16    2.26    5.01
   9 -12 -16    3.12    6.03
   9  12 -16    0.00    3.96
  -9  12  17    0.00    5.85
   9 -12 -17    0.72    4.09
   9  12 -17    0.19    4.16
  -9  12  18    8.33    6.50
   9 -12 -18   -0.00    4.84
   9  12 -18    2.73    4.34
  -9  12  19    1.35    5.54
   9 -12 -19   -0.00    4.48
   9  12 -19    1.39    4.81
  -9  12  20    0.00    5.47
   9 -12 -20   -0.00    4.51
   9  12 -20    1.36    3.98
  -9  12  21   -0.00    4.96
   9 -12 -21    0.33    4.07
   9  12 -21   -0.00    3.99
  -9  12  22    4.04    5.68
   9 -12 -22    1.60    5.26
  -9  12  23    1.50    3.95
   9 -12 -23    1.54    4.70
  -9  12  24    5.46    6.44
   9 -12 -24    7.52    7.03
  -9  12  25    1.07    6.19
  -9  13   1    4.98    5.98
   9 -13  -1   14.81    7.52
   9  13  -1    2.29    2.85
  -9  13   2    7.58    6.11
   9 -13  -2   -0.00    4.93
   9  13  -2    0.66    2.66
  -9  13   3    5.12    5.69
   9 -13  -3    1.50    3.27
   9  13  -3    0.00    2.69
  -9  13   4   -0.00    5.72
   9 -13  -4    0.10    4.17
   9  13  -4   -0.00    3.05
  -9  13   5   13.09    7.19
   9 -13  -5   -0.00    5.18
   9  13  -5    0.48    3.54
  -9  13   6    0.87    5.14
   9 -13  -6    7.66    5.83
   9  13  -6   15.92    5.57
  -9  13   7    1.23    6.34
   9 -13  -7    2.24    5.28
   9  13  -7   -0.00    3.32
  -9  13   8    3.80    6.08
   9 -13  -8    0.84    4.73
   9  13  -8    3.54    3.92
  -9  13   9   -0.00    5.75
   9 -13  -9    0.00    4.33
   9  13  -9    0.00    3.60
  -9  13  10    1.77    5.65
   9 -13 -10   20.10    8.65
   9  13 -10    2.42    4.63
  -9  13  11   -0.00    4.01
   9 -13 -11    1.08    3.38
   9  13 -11    3.73    4.77
  -9  13  12    3.45    5.48
   9 -13 -12    5.47    5.87
   9  13 -12    1.57    3.72
  -9  13  13   -0.00    4.98
   9 -13 -13   -0.00    5.57
   9  13 -13   -0.00    3.83
  -9  13  14   -0.00    5.03
   9 -13 -14    5.40    5.90
   9  13 -14    2.61    4.26
  -9  13  15   -0.00    3.23
   9 -13 -15    4.19    5.24
   9  13 -15    0.02    3.80
  -9  13  16    8.78    6.52
  -9  13  16   -0.00    5.09
   9 -13 -16   15.01    7.15
   9  13 -16    0.68    3.70
  -9  13  17   -0.00    5.06
   9 -13 -17    2.00    5.48
   9  13 -17   -0.00    3.97
  -9  13  18    2.86    5.68
   9 -13 -18    1.77    4.78
  -9  13  19   -0.00    4.22
   9 -13 -19    2.42    4.88
  -9  13  20    3.16    5.59
   9 -13 -20   -0.00    3.16
  -9  13  21    1.05    5.40
   9 -13 -21    4.23    5.38
  -9  13  22    3.60    5.97
   9 -13 -22    0.00    6.33
   9 -13 -23   -0.00    4.20
  -9  14   1   -0.00    4.18
   9 -14  -1    2.21    4.79
   9  14  -1    2.43    2.79
  -9  14   2    7.06    7.81
   9 -14  -2    4.19    5.75
   9  14  -2    8.73    4.19
  -9  14   3    0.00    5.53
   9 -14  -3    2.78    5.42
   9  14  -3    5.43    4.03
  -9  14   4   -0.00    5.74
   9 -14  -4    2.49    5.20
   9  14  -4    5.34    4.02
  -9  14   5    0.00    4.81
   9 -14  -5   -0.00    4.09
   9  14  -5    0.00    3.03
  -9  14   6   -0.00    3.59
   9 -14  -6    1.26    4.62
   9  14  -6    0.67    3.01
  -9  14   7    0.00    5.83
   9 -14  -7   -0.00    4.78
   9  14  -7    0.00    3.61
  -9  14   8   -0.00    5.09
   9 -14  -8    1.37    5.68
   9  14  -8    3.13    4.06
  -9  14   9   -0.00    6.09
   9 -14  -9   -0.00    3.96
   9  14  -9   -0.00    3.56
  -9  14  10    4.14    6.32
   9 -14 -10    4.26    5.92
   9  14 -10    3.81    4.48
  -9  14  11    9.10    7.57
   9 -14 -11    1.01    5.04
   9  14 -11   -0.00    4.09
  -9  14  12   -0.00    4.97
   9 -14 -12    1.18    5.63
   9  14 -12    1.29    3.86
  -9  14  13   -0.00    4.86
   9 -14 -13    1.29    5.24
   9  14 -13    4.45    4.33
  -9  14  14    2.12    4.89
   9 -14 -14   13.75    7.87
  -9  14  15    1.92    4.71
   9 -14 -15    0.92    4.37
  -9  14  16    3.42    5.07
   9 -14 -16   -0.00    4.66
  -9  14  17    2.36    5.39
   9 -14 -17   -0.00    3.97
  -9  14  18    6.62    7.25
   9 -14 -18    2.90    5.35
  -9  14  19   -0.00    5.17
   9 -14 -19    7.03    5.83
   9 -14 -20   -0.00    5.15
  -9  15   1    4.41    7.39
   9 -15  -1   -0.00    4.62
   9  15  -1    1.94    3.07
  -9  15   2    0.45    4.99
   9 -15  -2    9.22    6.82
   9  15  -2    0.00    2.38
  -9  15   3    0.00    4.31
   9 -15  -3   -0.00    3.75
   9  15  -3    2.15    3.02
  -9  15   4    1.46    5.81
   9 -15  -4    0.55    3.67
   9  15  -4    1.08    3.31
  -9  15   5    0.00    5.47
   9 -15  -5   -0.00    4.70
   9  15  -5    0.68    2.94
  -9  15   6    0.00    5.89
   9 -15  -6    0.00    5.82
   9  15  -6    2.86    3.51
  -9  15   7    2.01    5.71
   9 -15  -7   -0.00    4.00
   9  15  -7    1.22    2.90
  -9  15   8    0.60    4.31
   9 -15  -8   -0.00    5.06
   9  15  -8    0.00    3.45
  -9  15   9   -0.00    5.04
   9 -15  -9    2.60    5.03
  -9  15  10   -0.00    4.02
   9 -15 -10    5.76    5.69
  -9  15  11   -0.00    4.59
   9 -15 -11    0.85    5.64
  -9  15  12    2.47    5.10
   9 -15 -12    3.08    5.09
  -9  15  13    5.68    5.86
   9 -15 -13   -0.00    5.35
  -9  15  14   -0.00    4.68
   9 -15 -14    1.95    5.20
   9 -15 -15    2.12    6.20
   9 -15 -16    0.75    4.44
   9 -15 -17    0.00    3.80
  -9  16   1    1.86    4.63
   9  16  -1    0.00    2.98
  -9  16   2   -0.00    3.97
   9  16  -2    0.89    2.98
  -9  16   3   -0.00    5.08
   9 -16  -3    6.59    6.15
   9  16  -3    0.00    3.27
  -9  16   4   -0.00    5.01
   9 -16  -4   -0.00    4.94
  -9  16   5    4.21    6.25
   9 -16  -5    1.10    4.51
  -9  16   6   -0.00    5.15
   9 -16  -6   -2.09    4.55
   9 -16  -7    8.29    6.50
   9 -16  -8    2.12    5.41
   9 -16  -9    0.69    4.20
  -8   0   1    2.21    3.29
  -8   0   1    0.93    3.35
   8   0  -1    0.92    3.69
   8   0  -1    2.40    3.13
   8   0  -1    4.27    4.44
  -8   0   2  376.68   41.12
  -8   0   2  362.65   41.25
   8   0  -2  380.14   41.38
   8   0  -2  437.69   41.46
   8   0  -2  430.87   42.47
  -8   0   3    1.30    2.95
  -8   0   3   -0.00    2.83
   8   0  -3    0.67    3.15
  -8   0   4   46.97   10.02
   8   0  -4   62.34   11.27
  -8   0   5    0.34    2.77
   8   0  -5    2.18    3.58
  -8   0   6   66.56   12.25
   8   0  -6   80.38   13.30
  -8   0   7    0.00    2.77
   8   0  -7    1.13    3.13
  -8   0   8  218.73   25.69
   8   0  -8  180.18   24.97
  -8   0   9   -0.00    3.86
   8   0  -9    0.64    3.00
  -8   0  10    0.27    3.70
   8   0 -10    0.78    3.14
   8   0 -11    0.00    4.43
   8   0 -12  121.15   18.93
   8   0 -13    1.95    5.79
   8   0 -14   49.76   11.66
  -8   0  15   -0.00    3.81
  -8   0  16   -0.00    4.97
  -8   0  17   -0.00    4.65
  -8   0  18   81.08   15.43
  -8   0  19    2.69    4.90
  -8   0  20    5.64    6.49
  -8   0  21   -0.00    5.56
  -8   0  22   40.36   11.39
   8   0 -22   46.92   12.19
  -8   0  23   -0.00    4.71
   8   0 -23    5.32    6.67
  -8   0  24   22.04    8.02
   8   0 -24    9.01    7.45
  -8   0  25    1.12    5.93
   8   0 -25    2.64    4.90
  -8   0  26   -0.00    5.66
   8   0 -26    0.11    4.92
  -8   0  27    2.35    6.75
   8   0 -27    0.77    5.10
  -8   0  28   42.49   11.79
  -8   0  29    0.44    4.38
  -8   0  30    5.86    5.78
  -8   0  31    3.21    6.04
  -8   0  32   -0.00    5.24
  -8   0  33   -0.00    4.34
  -8   0  34    6.45    6.42
  -8   0  35    1.38    5.86
  -8   1   1   55.02   10.22
  -8   1   1   45.40   10.08
   8  -1  -1   50.86    9.98
   8  -1  -1   39.45    9.29
   8   1  -1   39.80    8.84
   8   1  -1   61.94    9.99
   8   1  -1   53.85   10.00
  -8  -1   1   45.54    9.33
  -8   1   2    6.21    4.74
  -8   1   2    3.55    4.18
   8  -1  -2    0.00    2.95
   8  -1  -2    0.00    3.93
   8   1  -2    0.33    3.28
   8   1  -2    2.11    4.01
  -8  -1   2    1.05    3.15
  -8  -1   2    1.13    2.62
  -8   1   3    4.51    4.21
  -8   1   3    3.26    3.80
   8  -1  -3    1.74    3.69
   8  -1  -3    0.43    3.07
   8   1  -3    2.58    3.43
   8   1  -3   -0.00    4.21
  -8  -1   3    1.75    3.34
  -8  -1   3   -0.00    2.64
  -8   1   4   27.80    8.11
   8  -1  -4   27.56    8.15
   8   1  -4   40.90    8.10
   8   1  -4   33.62    8.48
  -8  -1   4   29.59    7.80
  -8   1   5    6.52    4.85
   8  -1  -5    6.27    5.14
   8   1  -5    0.11    2.79
   8   1  -5    5.56    4.60
  -8  -1   5    4.50    3.67
  -8   1   6   65.20   12.11
   8  -1  -6   81.21   13.46
   8   1  -6   66.33   12.38
  -8  -1   6   60.31   11.57
  -8   1   7   -0.00    3.20
   8  -1  -7    1.32    3.87
   8   1  -7    3.56    4.44
  -8  -1   7    7.37    4.82
  -8   1   8    3.00    4.11
   8  -1  -8    4.85    3.94
   8   1  -8    2.74    3.99
  -8  -1   8    1.90    3.49
  -8   1   9    9.05    4.97
   8  -1  -9    8.72    5.54
   8   1  -9    8.88    5.44
  -8  -1   9    8.67    5.27
   8  -1 -10  118.79   18.93
   8   1 -10  125.40   18.62
  -8  -1  10  139.86   18.96
   8  -1 -11    6.71    5.82
  -8  -1  11    9.15    5.18
   8  -1 -12    8.78    5.89
   8  -1 -13    4.90    5.00
  -8   1  14   38.34   10.17
   8  -1 -14   78.45   14.34
  -8   1  15   38.41   10.26
   8  -1 -15   34.79   10.16
  -8  -1  15   39.76   10.04
  -8   1  16   55.34   12.17
   8  -1 -16   46.65   11.66
  -8  -1  16   38.39   10.37
  -8   1  17    0.14    4.85
   8  -1 -17   -0.00    4.11
  -8  -1  17    2.34    4.81
  -8   1  18    3.69    5.22
   8  -1 -18    6.47    7.07
  -8  -1  18    1.98    5.02
  -8   1  19    1.32    6.00
   8   1 -19    4.69    5.85
  -8  -1  19    9.61    5.96
  -8   1  20   18.26    7.38
   8   1 -20    7.74    6.31
  -8  -1  20    5.07    4.41
  -8   1  21    3.08    4.64
   8   1 -21    0.00    5.97
  -8  -1  21    2.25    4.83
  -8   1  22   38.67   11.47
   8   1 -22   64.42   13.82
  -8  -1  22   25.10    9.38
  -8   1  23    1.61    4.85
   8   1 -23    2.26    5.06
  -8  -1  23    0.00    5.85
  -8   1  24   -0.00    5.52
   8   1 -24    2.06    4.18
  -8  -1  24    3.58    5.30
  -8   1  25    6.00    6.12
   8   1 -25    0.00    5.44
  -8  -1  25    8.83    5.72
  -8   1  26   15.78    8.32
   8  -1 -26    8.16    6.28
   8   1 -26    6.72    7.30
  -8  -1  26    8.50    8.14
  -8   1  27   -0.00    4.68
   8   1 -27    1.25    5.26
  -8  -1  27    0.00    4.92
  -8   1  28    1.69    5.03
   8   1 -28    0.00    4.82
  -8  -1  28    1.07    4.02
  -8   1  29    0.46    3.79
   8   1 -29   -0.00    4.04
  -8  -1  29    0.00    5.28
  -8   1  30    4.33    6.45
  -8  -1  30   14.35    8.65
  -8   1  31   -0.00    4.21
  -8  -1  31    0.00    4.93
  -8   1  32    5.37    6.19
  -8  -1  32    4.72    5.92
  -8   1  33    0.56    4.46
  -8  -1  33   16.27    7.76
  -8   1  34   -0.00    4.57
  -8  -1  34    1.39    5.45
  -8   1  35    0.00    4.89
  -8  -1  35   -0.00    4.67
  -8   2   1    1.19    3.37
  -8   2   1    0.00    3.56
   8  -2  -1   -0.00    2.79
   8  -2  -1    1.49    3.52
   8   2  -1   -0.00    2.69
   8   2  -1    0.00    3.57
  -8  -2   1   -0.00    2.77
  -8  -2   1   -0.00    2.25
  -8   2   2   58.08   10.97
  -8   2   2   53.52   10.79
   8  -2  -2   32.99    8.69
   8  -2  -2   54.01   10.40
   8   2  -2   67.86    9.85
   8   2  -2   63.29   10.13
  -8  -2   2   13.64    5.89
  -8  -2   2   35.64    7.77
  -8   2   3   13.23    5.47
  -8   2   3   13.26    5.65
   8  -2  -3    7.33    4.68
   8  -2  -3   11.26    5.35
   8   2  -3   10.33    4.49
   8   2  -3   11.40    5.10
  -8  -2   3   11.56    5.19
  -8   2   4   31.94    8.24
  -8   2   4   43.49    9.79
   8  -2  -4   22.65    7.64
   8  -2  -4   45.35   10.11
   8   2  -4   41.12    7.78
   8   2  -4   22.06    6.65
  -8  -2   4   17.91    6.40
  -8   2   5    2.99    4.17
   8  -2  -5    9.04    5.48
   8   2  -5    1.42    2.74
   8   2  -5    3.54    3.67
  -8  -2   5    7.89    4.65
  -8   2   6   85.34   13.85
   8  -2  -6   71.37   13.20
   8   2  -6   59.28   10.98
   8   2  -6   73.17   12.33
  -8  -2   6   62.94   11.48
  -8   2   7   38.59    8.96
   8  -2  -7   14.81    6.66
  -8  -2   7   36.44    8.44
   8  -2  -8  101.97   15.57
  -8  -2   8   58.99   12.00
   8  -2  -9    0.00    3.76
  -8  -2   9    6.81    5.00
   8  -2 -10   -0.00    3.03
  -8  -2  10    0.00    3.28
   8  -2 -11    0.00    3.83
  -8  -2  11    0.76    2.91
   8  -2 -12   51.17   11.71
  -8  -2  12   49.37   10.99
  -8   2  13   19.44    7.92
   8  -2 -13   27.57    8.54
  -8   2  14   16.84    6.98
   8  -2 -14   23.81    9.00
  -8   2  15   24.06    8.57
   8  -2 -15   18.82    8.47
  -8   2  16   11.54    7.02
   8  -2 -16   15.26    7.19
   8   2 -16   13.55    7.33
  -8  -2  16   25.11    8.03
  -8   2  17   12.30    6.58
   8  -2 -17   14.39    7.08
   8   2 -17   14.74    7.43
  -8  -2  17   11.76    6.51
  -8   2  18   92.04   16.57
   8  -2 -18  108.80   17.95
   8   2 -18   57.48   13.88
  -8  -2  18   87.63   15.64
  -8   2  19    9.95    6.43
   8  -2 -19   -0.00    4.66
   8   2 -19   -0.00    5.19
  -8  -2  19    0.29    4.72
  -8   2  20    0.00    4.36
   8  -2 -20   11.67    7.34
   8   2 -20    6.32    6.01
  -8  -2  20   -0.00    5.70
  -8   2  21    0.00    4.47
   8  -2 -21   -0.00    5.45
   8   2 -21   -0.00    4.19
  -8  -2  21   -0.00    4.14
  -8   2  22   18.86    8.85
   8   2 -22   19.67    8.92
  -8  -2  22    4.70    5.51
  -8   2  23    0.92    4.59
   8   2 -23    1.71    4.16
  -8  -2  23   -0.00    5.64
  -8   2  24    7.68    6.21
   8   2 -24    3.41    5.83
  -8  -2  24    7.20    6.75
  -8   2  25   -0.00    4.04
   8   2 -25    0.51    4.25
  -8  -2  25    0.47    4.09
  -8   2  26   -0.00    4.78
   8   2 -26    2.96    4.72
  -8  -2  26    0.00    4.38
  -8   2  27    2.99    5.59
   8   2 -27    0.41    5.74
  -8  -2  27   10.17    7.62
  -8   2  28    1.96    6.07
   8   2 -28   13.42    7.81
  -8  -2  28    6.85    6.48
  -8   2  29    0.25    4.20
   8   2 -29   -0.00    5.56
  -8  -2  29    0.88    5.56
  -8   2  30   -0.00    6.02
   8   2 -30   -0.00    5.63
  -8  -2  30    1.66    5.84
  -8   2  31    0.73    5.40
  -8  -2  31    0.00    5.70
  -8   2  32    4.82    6.25
  -8  -2  32    2.83    6.50
  -8   2  33    8.29    7.41
  -8  -2  33    6.12    6.07
  -8   2  34   12.33    8.09
  -8  -2  34    0.97    5.87
  -8   2  35    4.95    5.41
  -8  -2  35   -0.00    5.71
  -8   3   1   52.93   11.43
  -8   3   1   60.21   12.58
   8  -3  -1   67.56   12.30
   8  -3  -1   69.49   12.87
   8   3  -1   67.20   10.31
  -8  -3   1   62.01   10.79
  -8  -3   1   74.30   10.67
  -8   3   2    0.35    2.75
  -8   3   2    1.67    3.68
   8  -3  -2   -0.00    2.59
   8  -3  -2   -0.00    4.04
   8   3  -2   -0.00    2.46
  -8  -3   2    0.95    2.74
  -8  -3   2    1.11    2.58
  -8   3   3   59.38   11.09
  -8   3   3   29.45    8.56
   8  -3  -3   17.82    7.16
   8  -3  -3   23.14    8.10
   8   3  -3   21.84    6.16
  -8  -3   3   38.26    7.91
  -8  -3   3   42.88    7.68
  -8   3   4  108.14   16.34
  -8   3   4   74.92   14.90
   8  -3  -4   82.50   14.96
   8  -3  -4  112.30   16.95
   8   3  -4   97.69   13.94
  -8  -3   4  116.47   15.21
   8  -3  -5   12.46    6.70
   8   3  -5   20.83    5.85
  -8  -3   5    4.34    3.81
   8  -3  -6   34.90    9.40
   8   3  -6   44.25    8.80
  -8  -3   6   42.50    8.94
   8  -3  -7   12.01    7.09
   8   3  -7   22.72    6.55
  -8  -3   7   16.61    5.80
   8  -3  -8    7.24    6.03
  -8  -3   8    6.99    4.22
   8  -3  -9    5.15    5.42
  -8  -3   9    4.65    4.48
   8  -3 -10   61.18   12.97
  -8  -3  10   64.09   12.15
  -8   3  11   53.78   12.50
   8  -3 -11   61.69   13.37
  -8  -3  11   80.82   13.03
  -8   3  12    0.90    4.88
   8  -3 -12   -0.00    4.22
   8   3 -12   -0.00    3.24
  -8  -3  12    0.00    3.52
  -8   3  13   18.36    7.14
   8  -3 -13    3.79    4.67
   8   3 -13    1.08    3.18
  -8   3  14    6.55    5.79
   8  -3 -14   17.55    7.93
   8   3 -14    5.58    5.57
  -8   3  15   21.07    8.58
   8  -3 -15   20.27    8.65
   8   3 -15   20.37    7.64
  -8   3  16   75.75   14.14
   8  -3 -16   81.62   15.49
   8   3 -16   43.05   11.46
  -8  -3  16   44.53   11.25
  -8   3  17    2.14    4.45
   8  -3 -17    0.00    5.94
   8   3 -17    2.47    4.62
  -8  -3  17   -0.00    4.38
  -8   3  18    3.79    4.60
   8  -3 -18    1.88    5.54
   8   3 -18    2.95    4.29
  -8  -3  18    1.85    4.11
  -8   3  19   16.00    7.79
   8  -3 -19   14.87    7.64
   8   3 -19    7.04    5.44
  -8  -3  19    6.70    5.40
  -8   3  20   49.27   12.45
   8  -3 -20   51.14   13.25
   8   3 -20   67.15   13.60
  -8  -3  20   40.27   11.05
  -8   3  21    2.87    5.11
   8  -3 -21    0.00    5.59
   8   3 -21    7.11    5.88
  -8  -3  21   -0.00    3.74
  -8   3  22    4.81    5.81
   8  -3 -22    6.28    6.39
   8   3 -22    0.00    4.48
  -8  -3  22    0.88    4.83
  -8   3  23   -0.00    3.77
   8   3 -23    0.03    3.50
  -8  -3  23   -0.00    4.92
  -8   3  24    7.46    5.74
   8   3 -24   27.86    9.36
  -8  -3  24   20.55    8.50
  -8   3  25   10.15    7.19
   8   3 -25    4.04    5.90
  -8  -3  25    2.85    5.23
  -8   3  26    6.00    6.69
   8   3 -26    1.20    3.50
  -8  -3  26    2.73    5.12
  -8   3  27    0.10    5.13
   8   3 -27    0.81    4.38
  -8  -3  27    3.23    6.03
  -8   3  28    1.87    5.62
   8   3 -28   -0.00    5.47
  -8  -3  28   -0.00    6.33
  -8   3  29   -0.00    6.30
   8   3 -29   -0.00    5.27
  -8  -3  29   -0.00    4.07
  -8   3  30    2.68    4.24
   8   3 -30    7.02    6.51
  -8  -3  30   -0.00    6.42
  -8   3  31   -0.00    5.13
   8   3 -31   -0.00    5.59
  -8  -3  31    0.92    5.56
  -8   3  32    0.00    6.72
  -8  -3  32    3.45    6.29
  -8   3  33    1.52    4.76
  -8  -3  33   -0.00    5.77
  -8   3  34    5.31    6.52
  -8  -3  34   -0.00    5.02
  -8   3  35    0.00    6.67
  -8  -3  35    3.42    6.27
  -8   4   1   37.56   10.59
   8  -4  -1   47.64   11.43
   8   4  -1   43.64    8.31
  -8  -4   1   58.44    9.53
  -8  -4   1   65.22    8.95
  -8   4   2   23.09    8.05
   8  -4  -2   15.55    7.03
   8   4  -2   21.60    5.87
  -8  -4   2   28.46    6.54
  -8  -4   2   19.95    5.34
  -8   4   3    8.11    5.80
   8  -4  -3    3.30    5.25
   8   4  -3   14.41    4.86
  -8  -4   3   11.56    4.90
  -8  -4   3   17.38    4.81
  -8   4   4   96.30   16.62
   8  -4  -4  112.97   17.33
   8   4  -4  102.60   14.21
  -8  -4   4   89.10   13.98
  -8   4   5    1.05    4.09
   8  -4  -5    5.18    4.77
   8   4  -5    4.14    3.64
  -8  -4   5    6.85    4.04
   8  -4  -6   45.49   10.55
   8   4  -6   31.99    7.61
  -8  -4   6   24.43    7.19
   8  -4  -7   69.68   13.95
   8   4  -7   75.96   12.34
  -8  -4   7   73.30   12.44
   8  -4  -8   32.89    8.99
   8   4  -8   28.83    7.79
  -8  -4   8   39.75    8.55
  -8   4   9    8.98    5.94
   8  -4  -9    9.02    5.80
   8   4  -9    1.03    4.32
  -8  -4   9    7.62    4.66
  -8   4  10    4.38    5.37
   8  -4 -10    3.22    5.17
   8   4 -10   -0.00    3.90
  -8  -4  10    0.00    4.00
  -8   4  11    9.78    5.73
   8  -4 -11    5.31    4.98
   8   4 -11    4.20    3.95
  -8  -4  11    4.23    4.37
  -8   4  12   51.06   12.15
   8  -4 -12   73.56   14.45
   8   4 -12   45.23   10.82
  -8  -4  12   68.93   12.28
  -8   4  13   10.17    6.43
   8  -4 -13   23.83    8.73
   8   4 -13    0.76    3.71
  -8   4  14   11.00    7.28
   8  -4 -14   41.87   10.73
   8   4 -14   29.12    8.11
  -8   4  15    3.27    6.15
   8  -4 -15    3.83    4.79
   8   4 -15   -0.00    3.11
  -8   4  16    6.63    5.72
   8  -4 -16   16.24    7.42
   8   4 -16   23.43    7.87
  -8  -4  16   12.67    6.40
  -8   4  17   22.01    8.94
   8  -4 -17    9.42    7.43
   8   4 -17    6.37    4.70
  -8  -4  17   13.66    6.12
  -8   4  18   63.32   13.48
   8  -4 -18   68.65   14.99
   8   4 -18   46.90   11.50
  -8  -4  18   36.56   10.98
  -8   4  19   -0.00    5.49
   8  -4 -19    1.35    5.35
   8   4 -19    1.89    4.65
  -8  -4  19    1.22    4.98
  -8   4  20    5.75    5.15
   8  -4 -20    4.77    5.59
   8   4 -20    9.30    6.66
  -8  -4  20   18.11    8.07
  -8   4  21    6.76    6.84
   8   4 -21    9.98    6.09
  -8  -4  21   -0.00    3.58
  -8   4  22    2.01    4.18
   8   4 -22   18.76    7.92
  -8  -4  22    3.55    6.44
  -8   4  23   10.65    7.21
   8   4 -23    4.14    4.99
  -8  -4  23    7.57    6.41
  -8   4  24   15.05    8.24
   8   4 -24    2.71    4.96
  -8  -4  24    6.67    6.87
  -8   4  25   -0.00    5.62
   8   4 -25   -0.00    4.30
  -8  -4  25    2.32    5.49
  -8   4  26    1.79    5.48
   8   4 -26    0.00    3.87
  -8  -4  26   -0.00    5.32
  -8   4  27    3.07    4.22
   8   4 -27    0.04    4.79
  -8  -4  27    1.24    6.80
  -8   4  28    5.23    6.15
   8   4 -28    0.87    4.81
  -8  -4  28    8.50    7.09
  -8   4  29    9.60    6.77
   8   4 -29    1.01    4.30
  -8  -4  29    0.00    5.78
  -8   4  30    0.00    5.80
   8   4 -30    5.77    6.56
  -8  -4  30   -0.00    5.77
  -8   4  31    0.28    3.49
   8   4 -31    0.24    4.01
  -8  -4  31   -0.00    6.34
  -8   4  32    2.69    5.56
   8   4 -32    0.49    6.23
  -8  -4  32    1.59    5.24
  -8   4  33    9.61    7.13
  -8  -4  33    0.95    4.06
  -8   4  34    4.91    5.66
  -8  -4  34    3.84    6.14
  -8   4  35    3.86    6.65
  -8  -4  35    2.06    4.49
  -8   5   1   21.15    7.72
   8  -5  -1   28.86    9.14
   8   5  -1   23.18    5.84
  -8  -5   1   23.22    6.07
  -8  -5   1   26.83    5.23
  -8   5   2   14.93    7.00
   8  -5  -2   21.00    7.81
   8   5  -2   29.04    6.37
  -8  -5   2   14.33    4.91
  -8  -5   2   17.39    4.30
  -8   5   3   60.70   12.79
   8  -5  -3   49.57   11.84
   8   5  -3   57.00    9.74
  -8  -5   3   51.08    9.62
  -8  -5   3   67.56    9.45
  -8   5   4    5.06    5.11
  -8   5   4   17.66    7.08
   8  -5  -4    6.75    4.49
   8  -5  -4   13.58    6.96
   8   5  -4   12.64    4.80
  -8  -5   4   16.71    5.31
  -8   5   5   65.43   12.37
  -8   5   5   24.13    9.23
   8  -5  -5   75.09   12.94
   8  -5  -5   46.19   11.02
   8   5  -5   56.77    9.71
   8   5  -5   34.67    8.32
  -8  -5   5   45.91    9.04
  -8   5   6   55.25   12.01
   8  -5  -6   67.09   12.76
   8  -5  -6   59.34   13.12
   8   5  -6   68.31   11.30
   8   5  -6   59.22   10.54
  -8  -5   6   63.14   10.99
  -8   5   7    1.08    4.29
   8  -5  -7    2.53    4.85
   8  -5  -7    2.38    5.25
   8   5  -7    0.00    3.89
   8   5  -7    1.40    3.17
  -8  -5   7    0.27    3.07
  -8   5   8    2.36    2.85
   8  -5  -8   -0.00    3.06
   8  -5  -8    4.47    5.23
   8   5  -8    9.22    4.84
   8   5  -8    4.68    3.61
  -8  -5   8    5.63    4.47
  -8   5   9    6.05    5.06
   8  -5  -9   11.50    7.28
   8   5  -9    4.29    4.78
  -8  -5   9    8.11    4.70
  -8   5  10  196.52   24.52
   8  -5 -10  127.10   22.09
   8   5 -10  200.37   22.53
  -8  -5  10  143.46   20.56
  -8   5  11   31.30    9.13
   8  -5 -11   26.31    9.56
   8   5 -11   19.79    6.79
  -8  -5  11    7.69    5.12
  -8   5  12   -0.00    3.68
   8  -5 -12   -0.00    3.75
   8   5 -12    0.24    4.23
  -8  -5  12   -0.00    3.83
  -8   5  13    0.94    3.06
   8  -5 -13    3.55    4.86
   8   5 -13   -3.84    4.82
  -8  -5  13    0.72    3.54
  -8   5  14   12.71    7.85
   8  -5 -14    0.00    5.39
   8   5 -14    7.69    4.64
  -8   5  15   13.55    7.61
   8  -5 -15   27.27    9.44
   8   5 -15   17.14    6.76
  -8   5  16   32.82   10.40
   8  -5 -16   54.04   12.46
   8   5 -16   18.65    8.03
  -8  -5  16   43.59   10.24
  -8   5  17    2.09    4.44
   8  -5 -17    0.00    5.11
   8   5 -17    2.54    4.29
  -8  -5  17    1.49    4.68
  -8   5  18    0.30    4.15
   8  -5 -18    0.00    4.58
   8   5 -18    3.69    5.02
  -8  -5  18    0.00    4.05
  -8   5  19   19.09    7.69
   8   5 -19    6.89    5.32
  -8  -5  19   20.90    8.22
  -8   5  20   21.19    8.98
   8   5 -20   15.01    7.10
  -8  -5  20    7.70    7.17
  -8   5  21   15.39    8.42
   8   5 -21   10.95    6.79
  -8  -5  21   13.81    7.88
  -8   5  22    2.98    4.42
   8   5 -22    6.69    6.15
  -8  -5  22   17.88    7.63
  -8   5  23    0.00    4.60
   8   5 -23   -0.00    4.62
  -8  -5  23    1.59    4.96
  -8   5  24    7.90    6.74
   8   5 -24    0.89    4.55
  -8  -5  24    0.41    5.73
  -8   5  25   14.65    7.98
   8   5 -25    0.00    4.27
  -8  -5  25    5.88    6.92
  -8   5  26    7.90    6.79
   8   5 -26    3.39    5.44
  -8  -5  26    7.44    7.35
  -8   5  27   -0.00    5.38
   8   5 -27    0.36    4.61
  -8  -5  27    3.73    5.78
  -8   5  28   -0.00    5.50
   8   5 -28    1.19    5.63
  -8  -5  28    0.00    4.59
  -8   5  29    0.00    5.09
   8   5 -29    3.60    6.11
  -8  -5  29   -0.00    5.57
  -8   5  30    5.33    6.40
   8   5 -30    0.03    3.37
  -8  -5  30    5.99    6.32
  -8   5  31    6.27    7.78
   8   5 -31    2.96    5.61
  -8  -5  31   -0.00    5.77
  -8   5  32    4.87    6.38
   8   5 -32    4.18    6.11
  -8  -5  32    3.55    5.81
  -8   5  33   -0.00    5.90
   8   5 -33   -0.00    4.12
  -8  -5  33   -0.00    5.49
  -8   5  34   -0.00    5.65
  -8  -5  34    0.64    4.34
  -8   6   1   66.77   14.44
   8  -6  -1   86.20   15.06
   8   6  -1   79.04   11.55
   8   6  -1   67.59   11.04
  -8  -6   1   71.53   11.21
  -8  -6   1   92.67    9.40
  -8   6   2   69.97   14.10
   8  -6  -2   69.83   13.25
   8  -6  -2   49.94   12.83
   8   6  -2   68.19   10.69
   8   6  -2   64.88   10.32
  -8  -6   2   58.65    9.95
  -8  -6   2   64.88    8.33
  -8   6   3   78.15   15.00
   8  -6  -3   87.18   14.92
   8  -6  -3   54.48   13.24
   8   6  -3   80.67   11.51
   8   6  -3   44.16    9.70
  -8  -6   3   90.95   11.92
  -8   6   4   26.18    8.78
  -8   6   4   27.00    9.21
   8  -6  -4   54.39   11.51
   8  -6  -4   29.44    9.74
   8   6  -4   23.14    6.71
   8   6  -4   17.17    5.75
  -8  -6   4   36.63    7.47
  -8   6   5   18.45    6.66
  -8   6   5   10.90    6.71
   8  -6  -5   18.17    6.88
   8  -6  -5   -0.00    5.23
   8   6  -5   11.56    5.35
   8   6  -5    6.29    4.01
  -8  -6   5   17.96    5.47
  -8   6   6   21.86    8.16
  -8   6   6   13.81    7.02
   8  -6  -6   34.27    8.98
   8  -6  -6   34.07   10.48
   8   6  -6   28.16    7.36
   8   6  -6   20.60    6.43
  -8  -6   6   18.42    6.15
  -8   6   7   20.12    7.83
   8  -6  -7   17.71    7.57
   8  -6  -7   16.14    7.47
   8   6  -7   12.30    5.79
   8   6  -7   14.03    5.63
  -8  -6   7   35.76    7.57
  -8   6   8    7.66    6.55
   8  -6  -8   15.75    7.47
   8  -6  -8   24.21    8.69
   8   6  -8   24.47    6.86
   8   6  -8   24.53    6.64
  -8  -6   8   25.40    6.85
  -8   6   9    4.80    5.44
   8  -6  -9   -0.00    4.00
   8  -6  -9    0.00    4.16
   8   6  -9   -0.00    2.83
  -8  -6   9   -0.00    3.43
  -8   6  10    6.62    6.09
   8  -6 -10   -0.00    5.17
   8   6 -10    1.83    3.46
  -8  -6  10    2.35    3.91
  -8   6  11    4.98    4.76
   8  -6 -11    7.40    6.68
   8   6 -11   18.75    6.52
  -8  -6  11   11.92    5.81
  -8   6  12   10.80    6.60
   8  -6 -12   15.09    7.18
   8   6 -12    5.71    5.04
  -8  -6  12   11.46    5.84
  -8   6  13   14.73    7.42
   8  -6 -13    9.70    7.33
   8   6 -13   21.63    6.78
  -8  -6  13   23.49    7.27
  -8   6  14   15.37    7.78
   8  -6 -14   34.93   11.26
   8   6 -14   26.13    7.55
  -8   6  15    6.50    5.34
   8  -6 -15   13.00    6.72
   8   6 -15    8.32    5.50
  -8   6  16    4.39    4.69
   8   6 -16    6.13    5.26
  -8  -6  16    2.17    4.90
  -8   6  17   46.62   12.00
   8   6 -17   29.95    9.36
  -8  -6  17   44.57   11.21
  -8   6  18    7.32    6.79
   8   6 -18    9.31    6.52
  -8  -6  18   18.71    7.31
  -8   6  19    8.07    6.70
   8   6 -19   11.20    6.40
  -8  -6  19    6.94    6.65
  -8   6  20   -0.00    4.16
   8   6 -20   -0.00    4.98
  -8  -6  20    0.42    3.84
  -8   6  21   13.72    7.41
   8   6 -21    0.00    3.70
  -8  -6  21   14.88    7.36
  -8   6  22    1.83    4.34
   8   6 -22   -0.00    4.69
  -8  -6  22   10.17    6.77
  -8   6  23   13.41    7.54
   8   6 -23    5.64    5.72
  -8  -6  23   21.89    8.71
  -8   6  24    0.39    4.06
   8   6 -24    0.86    4.65
  -8  -6  24    1.21    4.25
  -8   6  25    3.30    5.08
   8   6 -25    1.82    5.22
  -8  -6  25    6.18    6.70
  -8   6  26   -0.00    3.84
   8   6 -26    0.00    4.97
  -8  -6  26    1.99    5.86
  -8   6  27    1.28    5.21
   8   6 -27    0.54    4.48
  -8  -6  27    0.49    5.08
  -8   6  28    3.68    5.63
   8   6 -28   -0.00    5.29
  -8  -6  28    6.26    6.52
  -8   6  29    3.36    5.92
   8   6 -29    1.45    4.21
  -8  -6  29   -0.00    4.95
  -8   6  30   -0.00    4.35
   8   6 -30   -0.00    5.24
  -8  -6  30   -0.00    5.97
  -8   6  31    6.71    6.59
   8   6 -31   -0.00    5.70
  -8  -6  31   -0.00    5.16
  -8   6  32   -0.00    4.25
   8   6 -32   -0.00    4.22
  -8  -6  32    2.51    5.81
  -8   6  33    5.71    6.55
   8   6 -33    0.01    5.13
  -8  -6  33    4.70    7.50
  -8   6  34   -0.00    4.40
  -8  -6  34   -0.00    6.48
  -8   7   1   52.15   12.62
   8  -7  -1   65.08   13.18
   8   7  -1   38.98    7.91
  -8  -7   1   54.38    8.54
  -8   7   2    0.80    5.69
   8  -7  -2    0.00    3.12
   8   7  -2    1.72    3.04
  -8  -7   2   -0.00    2.69
  -8  -7   2    0.00    1.10
  -8   7   3   40.10   10.51
   8  -7  -3   34.45    9.68
   8  -7  -3   29.01    9.33
   8   7  -3   19.18    5.83
  -8  -7   3   24.52    6.27
  -8   7   4   -0.00    3.29
   8  -7  -4   -0.00    4.94
   8  -7  -4    1.88    4.78
   8   7  -4    0.00    3.28
  -8  -7   4    0.62    2.99
  -8   7   5   61.81   12.89
  -8   7   5   71.28   14.25
   8  -7  -5   60.86   12.50
   8  -7  -5   56.65   12.91
   8   7  -5   43.85    9.25
  -8  -7   5   59.42   10.18
  -8   7   6    9.86    6.71
  -8   7   6   12.87    7.02
   8  -7  -6   30.99    8.48
   8  -7  -6   18.34    8.39
   8   7  -6   12.06    4.55
  -8  -7   6   11.71    5.05
  -8   7   7   -0.00    3.43
  -8   7   7    5.47    5.63
   8  -7  -7    0.69    3.76
   8  -7  -7    3.11    4.79
   8   7  -7    0.00    3.22
   8   7  -7   -0.00    2.54
  -8  -7   7    2.25    3.01
  -8   7   8    1.59    4.79
   8  -7  -8   -0.00    4.50
   8  -7  -8    3.02    5.16
   8   7  -8    0.38    2.72
   8   7  -8   -0.00    2.78
  -8  -7   8    0.16    2.73
  -8   7   9   46.07   10.97
   8  -7  -9   23.28    8.71
   8  -7  -9   36.37   10.34
   8   7  -9   22.36    7.16
  -8  -7   9   26.35    7.32
  -8   7  10   13.15    6.28
   8  -7 -10    9.40    5.71
   8  -7 -10    7.45    6.31
   8   7 -10    8.16    5.06
  -8  -7  10    9.50    5.67
  -8   7  11   37.06   10.66
   8  -7 -11   38.28   10.07
   8  -7 -11   41.39   11.61
   8   7 -11   32.33    8.13
  -8  -7  11   29.53    8.30
  -8   7  12    2.15    4.97
   8  -7 -12    0.00    5.32
   8   7 -12    0.44    3.62
  -8  -7  12    1.92    4.34
  -8   7  13    3.83    4.88
   8   7 -13   11.66    6.02
  -8   7  14    9.78    6.46
   8   7 -14    0.33    3.63
  -8   7  15   55.11   11.73
   8   7 -15   22.95    8.31
  -8   7  16    4.65    5.60
   8   7 -16    0.61    4.90
  -8  -7  16    2.99    5.33
  -8   7  17    1.85    4.33
   8   7 -17    4.75    5.77
  -8  -7  17    6.89    5.73
  -8   7  18   -0.00    4.34
   8   7 -18   -0.00    4.76
  -8  -7  18    0.42    3.03
  -8   7  19    0.00    4.25
   8   7 -19    3.20    3.74
  -8  -7  19    5.00    4.89
  -8   7  20    6.58    6.62
   8   7 -20    0.54    4.51
  -8  -7  20   -0.00    4.63
  -8   7  21   17.59    8.44
   8   7 -21    9.49    6.18
  -8  -7  21    9.74    7.27
  -8   7  22    2.79    4.21
   8   7 -22    5.28    6.04
  -8  -7  22    0.00    5.24
  -8   7  23    0.00    5.53
   8   7 -23    2.14    4.77
  -8  -7  23   -0.00    4.60
  -8   7  24   -0.00    4.40
  -8  -7  24   -0.00    5.42
  -8   7  25    3.98    5.64
   8   7 -25   11.11    5.96
  -8  -7  25    5.21    5.43
  -8   7  26    1.06    4.48
   8   7 -26    9.15    6.33
  -8  -7  26    9.01    7.89
  -8   7  27    3.65    6.05
   8   7 -27   -0.00    5.36
  -8  -7  27    1.96    5.76
  -8   7  28    0.00    4.42
   8   7 -28    5.52    5.39
  -8  -7  28    9.83    7.29
  -8   7  29    0.00    4.05
   8   7 -29    2.04    5.14
  -8  -7  29    0.00    5.10
  -8   7  30    4.99    5.49
   8   7 -30    5.17    6.55
  -8  -7  30   -0.00    4.10
  -8   7  31   -0.00    4.59
   8   7 -31   21.45    9.21
  -8  -7  31    2.77    6.45
  -8   7  32   -0.00    3.80
   8   7 -32    0.00    4.06
  -8  -7  32    3.63    7.05
  -8   7  33   -0.00    3.92
   8   7 -33    4.56    5.37
  -8  -7  33    0.00    5.23
   8   7 -34   -0.00    4.62
  -8   8   1   68.18   13.70
   8  -8  -1   67.16   13.07
   8   8  -1   12.19    4.49
  -8   8   2    5.06    4.92
   8  -8  -2   -0.00    4.06
   8   8  -2   -0.00    2.06
   8  -8  -3   43.95   10.53
   8   8  -3   13.81    4.81
   8  -8  -4   11.10    6.82
   8   8  -4    0.34    2.89
   8  -8  -5    0.00    4.34
   8  -8  -5    2.71    5.41
   8   8  -5   -0.00    2.15
   8  -8  -6   -0.00    4.56
   8  -8  -6    0.57    3.83
   8   8  -6    2.14    3.02
  -8  -8   6   -0.00    2.62
  -8   8   7   69.38   13.63
   8  -8  -7   98.58   15.63
   8  -8  -7   81.39   15.15
   8   8  -7   59.88   10.10
  -8  -8   7   23.07    7.80
  -8   8   8   10.09    5.95
   8  -8  -8   -0.00    4.68
   8  -8  -8    0.00    4.05
   8   8  -8    4.24    3.67
  -8  -8   8    5.93    4.32
  -8   8   9    9.61    6.31
   8  -8  -9    6.48    6.13
   8   8  -9    9.17    4.34
  -8  -8   9    5.51    4.28
  -8   8  10    5.44    5.99
   8  -8 -10    6.05    6.48
   8   8 -10    6.62    4.82
  -8  -8  10   13.59    5.51
  -8   8  11    2.06    4.14
   8  -8 -11    0.80    3.98
   8   8 -11    5.12    4.75
  -8  -8  11    0.76    3.24
  -8   8  12    0.00    5.63
   8  -8 -12    2.60    4.49
   8   8 -12    7.40    4.69
  -8  -8  12    3.84    4.11
  -8   8  13   29.65    9.10
   8  -8 -13   58.89   12.41
   8   8 -13   13.30    6.02
  -8   8  14   -0.00    4.72
   8   8 -14    0.91    3.96
  -8   8  15    2.39    5.35
   8   8 -15    4.13    4.85
  -8  -8  15   10.56    6.13
  -8   8  16   -0.00    4.35
   8   8 -16    0.48    3.76
  -8  -8  16    1.41    4.27
  -8   8  17   31.75   10.15
   8   8 -17   21.37    7.67
  -8  -8  17    9.62    5.61
  -8   8  18    8.44    6.13
   8   8 -18    5.17    4.41
  -8  -8  18    1.55    3.67
  -8   8  19    9.84    5.85
   8   8 -19    0.00    3.82
  -8  -8  19    8.93    6.51
  -8   8  20    2.25    4.90
   8   8 -20    0.00    4.85
  -8  -8  20    2.75    4.42
  -8   8  21   -0.00    4.29
   8   8 -21    4.45    4.99
  -8  -8  21    1.58    4.89
  -8   8  22    0.00    5.87
   8   8 -22   -0.00    4.00
  -8  -8  22    1.67    4.69
  -8   8  23    3.81    4.96
   8   8 -23    7.50    5.85
  -8  -8  23    8.82    7.01
  -8   8  24    6.04    6.06
   8   8 -24    0.70    4.34
  -8  -8  24    0.00    4.30
  -8   8  25    5.14    5.41
   8   8 -25    3.77    4.93
  -8  -8  25   10.81    6.38
  -8   8  26    4.31    4.74
   8   8 -26    1.25    4.82
  -8  -8  26   -0.00    4.53
  -8   8  27    8.35    6.71
   8   8 -27    0.00    4.84
  -8  -8  27    0.00    4.83
  -8   8  28    0.00    6.30
   8   8 -28    2.67    5.90
  -8  -8  28   -0.00    6.00
  -8   8  29    7.96    6.94
   8   8 -29    1.14    4.76
  -8  -8  29    5.55    7.16
  -8   8  30    3.65    6.05
   8   8 -30   -0.00    6.07
  -8  -8  30   -0.00    7.28
  -8   8  31   -0.00    4.95
   8   8 -31    3.92    5.51
  -8  -8  31    0.13    5.56
  -8   8  32    3.47    5.20
   8   8 -32    2.90    5.83
  -8  -8  32    3.62    6.50
  -8   8  33   -0.00    3.62
   8   8 -33    4.21    5.79
  -8  -8  33   -0.00    6.93
   8   8 -34    4.53    5.82
   8   8 -35   -0.00    4.54
   8  -9  -1   61.63   12.99
   8   9  -1   56.98    9.07
   8  -9  -2    3.31    5.25
   8   9  -2    1.56    2.28
  -8   9   3   13.58    8.35
   8  -9  -3   38.23   10.64
   8   9  -3   31.54    6.50
  -8   9   4    0.76    3.71
   8  -9  -4    6.43    5.68
   8   9  -4    4.57    3.98
  -8   9   5   29.79   10.26
   8  -9  -5   50.07   12.38
   8   9  -5   36.66    7.61
  -8   9   6    0.40    5.42
   8  -9  -6    3.20    5.11
   8   9  -6   -0.00    2.87
  -8   9   7   -0.00    4.53
   8  -9  -7    6.60    5.47
   8   9  -7    1.99    3.23
  -8   9   8   -0.00    4.54
  -8   9   8    1.91    4.78
   8  -9  -8   -0.00    4.82
   8   9  -8   -0.00    3.23
  -8   9   9   16.53    7.63
  -8   9   9    0.85    4.21
   8  -9  -9    8.21    6.24
   8   9  -9   13.10    5.68
  -8   9  10    1.99    5.89
   8  -9 -10    5.33    6.24
   8   9 -10    1.87    3.19
  -8   9  11   67.42   14.13
   8  -9 -11   67.36   14.15
   8   9 -11   39.61    9.45
  -8   9  12    0.83    4.77
   8  -9 -12    5.73    5.31
   8   9 -12    0.84    3.96
  -8  -9  12   -0.00    3.29
  -8   9  13    0.00    4.59
   8  -9 -13   -0.00    4.14
   8   9 -13    1.16    3.74
  -8   9  14    3.51    5.55
   8  -9 -14    2.43    4.86
   8   9 -14    3.03    4.15
  -8   9  15   33.39   10.45
   8  -9 -15   51.56   12.40
   8   9 -15   37.71    9.72
  -8  -9  15   28.69    9.71
  -8   9  16   -0.00    4.23
   8   9 -16    1.62    3.77
  -8  -9  16   -0.00    3.90
  -8   9  17    0.00    4.69
   8   9 -17   -0.00    4.49
  -8  -9  17    0.00    4.52
  -8   9  18   -0.00    4.40
   8   9 -18    3.21    4.40
  -8  -9  18    7.54    6.10
  -8   9  19   13.99    7.21
   8   9 -19   15.56    6.50
  -8  -9  19    3.02    5.53
  -8   9  20    6.02    6.19
   8   9 -20   -0.00    4.33
  -8  -9  20   -0.00    5.11
  -8   9  21   14.16    7.20
   8   9 -21    9.92    6.10
  -8  -9  21    1.45    6.07
  -8   9  22    1.20    4.00
   8   9 -22    0.90    4.07
  -8  -9  22   -0.00    4.75
  -8   9  23    1.32    4.66
   8   9 -23   -0.00    4.22
  -8  -9  23    0.00    4.67
  -8   9  24   -0.00    5.27
   8   9 -24    2.06    4.89
  -8  -9  24   -0.00    4.79
  -8   9  25   11.45    7.84
   8   9 -25   11.19    6.48
  -8  -9  25    3.40    6.36
  -8   9  26   -0.00    5.64
   8   9 -26    8.17    6.07
  -8  -9  26    2.05    4.99
  -8   9  27   -0.00    5.01
   8   9 -27    2.22    4.94
  -8  -9  27    9.86    7.35
  -8   9  28    0.25    4.71
   8   9 -28   -0.00    4.72
  -8  -9  28   -0.00    4.55
  -8   9  29   -0.00    5.40
   8   9 -29    0.79    4.63
  -8  -9  29    2.09    6.50
  -8   9  30    0.00    5.15
   8   9 -30    3.08    5.06
  -8  -9  30    0.00    5.40
  -8   9  31   -0.00    5.30
   8   9 -31    4.58    5.98
  -8  -9  31    3.31    6.23
  -8   9  32   -0.00    6.00
   8   9 -32   -0.00    5.22
  -8  -9  32   -0.00    7.78
   8   9 -33    4.86    5.86
  -8  10   1    6.08    6.39
   8 -10  -1   21.98    7.68
   8  10  -1   16.47    4.69
  -8  10   2    1.24    4.39
   8 -10  -2    6.92    5.56
   8  10  -2    0.59    2.19
  -8  10   3   38.67   11.28
   8 -10  -3   49.92   11.73
   8  10  -3   28.57    6.48
  -8  10   4   -0.00    4.75
   8 -10  -4    6.63    5.67
   8  10  -4    9.96    4.10
  -8  10   5    6.08    6.28
   8 -10  -5    6.96    6.55
   8  10  -5    0.00    2.37
  -8  10   6   -0.00    4.30
   8 -10  -6    0.87    3.17
   8  10  -6   -0.00    2.93
  -8  10   7   56.48   13.87
   8 -10  -7   43.91   11.76
   8  10  -7   56.66    9.99
  -8  10   8    2.42    5.46
   8 -10  -8   -0.00    4.14
   8  10  -8   -0.00    3.38
  -8  10   9    1.32    4.75
   8 -10  -9    7.20    5.66
   8  10  -9    7.53    4.35
  -8  10  10   -0.00    4.30
  -8  10  10    7.00    6.04
   8 -10 -10   -0.00    4.36
   8  10 -10   -0.00    3.33
  -8  10  11    5.88    5.25
   8 -10 -11    8.19    5.96
   8  10 -11    3.30    4.02
  -8  10  12   -0.00    4.54
   8 -10 -12    1.77    5.50
   8  10 -12   -0.00    4.62
  -8  10  13    9.15    8.05
   8 -10 -13   35.44   10.13
   8  10 -13   20.17    7.01
  -8  10  14    2.25    5.09
   8 -10 -14    1.81    4.45
   8  10 -14    4.01    3.74
  -8  10  15   10.39    6.89
   8 -10 -15    5.38    5.15
   8  10 -15    1.04    3.98
  -8  10  16   -0.00    4.68
   8 -10 -16   -0.00    4.76
   8  10 -16   -0.00    4.25
  -8  10  17   21.97    8.80
   8 -10 -17   26.82    9.26
   8  10 -17   34.67    9.45
  -8  10  18   -0.00    5.89
   8  10 -18    2.58    5.13
  -8 -10  18    3.77    5.61
  -8  10  19   20.19    8.44
   8  10 -19    4.04    5.71
  -8 -10  19    6.12    6.28
  -8  10  20    9.53    6.86
   8  10 -20    1.34    3.77
  -8 -10  20   -0.00    4.44
  -8  10  21   10.87    6.96
   8  10 -21    1.30    5.27
  -8 -10  21    7.27    6.61
  -8  10  22   -0.00    4.56
   8  10 -22    0.00    5.63
  -8 -10  22    4.55    5.79
  -8  10  23    6.03    5.32
   8  10 -23    3.94    5.14
  -8 -10  23   -0.00    6.04
  -8  10  24    0.00    4.08
   8  10 -24   -0.00    4.94
  -8 -10  24    1.08    5.38
  -8  10  25    0.00    4.41
   8  10 -25   -0.00    4.09
  -8 -10  25    9.16    6.59
  -8  10  26   -0.00    3.93
   8  10 -26    2.52    5.78
  -8 -10  26    0.00    4.90
  -8  10  27    3.35    6.21
   8  10 -27    3.63    5.50
  -8 -10  27    6.45    6.87
  -8  10  28    1.48    6.18
   8  10 -28    0.85    4.42
  -8 -10  28    3.11    6.29
  -8  10  29    6.94    6.48
   8  10 -29    7.70    6.17
  -8 -10  29    5.87    7.35
  -8  10  30    4.04    5.74
   8  10 -30    0.90    4.06
  -8 -10  30   -0.00    7.14
  -8  10  31    0.00    5.80
  -8 -10  31   -0.00    5.36
  -8  11   1   14.36    8.25
   8 -11  -1   37.66   10.40
   8  11  -1   21.50    5.53
  -8  11   2    4.26    5.76
   8 -11  -2    9.71    6.80
   8  11  -2    9.17    3.97
  -8  11   3    5.88    6.04
   8 -11  -3   -0.00    4.52
   8  11  -3    4.91    3.64
  -8  11   4    1.35    4.61
   8 -11  -4   15.72    7.68
   8  11  -4    0.00    2.98
  -8  11   5   11.55    7.22
   8 -11  -5   22.30    8.77
   8  11  -5   20.76    5.58
  -8  11   6    2.89    5.93
   8 -11  -6    2.63    4.81
   8  11  -6    3.55    3.72
  -8  11   7   -0.00    4.56
   8 -11  -7   -0.00    5.60
   8  11  -7    3.86    3.29
  -8  11   8    7.40    5.88
   8 -11  -8    2.58    4.18
   8  11  -8    1.82    3.20
  -8  11   9   12.67    7.58
   8 -11  -9   10.99    6.32
   8  11  -9    5.14    4.28
  -8  11  10   -0.00    4.54
   8 -11 -10    2.04    4.61
   8  11 -10    2.91    4.00
  -8  11  11   14.07    7.87
   8 -11 -11    2.93    5.46
   8  11 -11   12.91    5.54
  -8  11  12    1.33    4.74
  -8  11  12   -0.00    3.99
   8 -11 -12   -0.00    4.10
   8  11 -12    1.58    3.90
  -8  11  13    1.44    4.98
   8 -11 -13    2.84    6.06
   8  11 -13    3.51    3.56
  -8  11  14    2.12    4.47
   8 -11 -14   -0.00    4.35
   8  11 -14   -0.00    3.31
  -8  11  15   35.73   11.04
   8 -11 -15   24.85    9.25
   8  11 -15   34.14    8.66
  -8  11  16    3.59    4.59
   8 -11 -16   -0.00    3.96
   8  11 -16    1.30    4.02
  -8  11  17    0.26    4.47
   8 -11 -17   -0.00    4.34
   8  11 -17    5.52    4.74
  -8  11  18    0.67    4.06
   8 -11 -18   -0.00    3.79
   8  11 -18   -0.00    3.92
  -8  11  19   -0.00    5.14
   8 -11 -19    3.56    4.50
   8  11 -19    2.02    4.81
  -8  11  20    2.62    4.77
   8 -11 -20   -0.00    4.72
   8  11 -20    3.60    4.61
  -8  11  21    5.90    7.48
   8  11 -21    1.81    4.64
  -8  11  22    2.37    6.01
   8  11 -22    7.91    5.19
  -8  11  23    0.14    4.81
   8  11 -23    0.89    4.42
  -8  11  24    7.49    6.17
   8  11 -24   -0.00    4.85
  -8  11  25   13.48    7.17
   8  11 -25   15.27    7.16
  -8 -11  25    1.53    5.00
  -8  11  26   -0.00    4.55
   8  11 -26    4.99    5.57
  -8 -11  26    1.15    5.46
  -8  11  27    2.34    4.96
   8  11 -27   -0.00    5.88
  -8 -11  27   -0.00    6.34
  -8  11  28   -0.00    4.82
  -8 -11  28    3.00    6.82
  -8  11  29    0.00    4.89
  -8 -11  29   -0.00    4.67
  -8 -11  30   -0.00    6.28
  -8 -11  31   -0.00    5.39
  -8  12   1    3.31    4.71
   8 -12  -1    3.66    5.18
   8  12  -1    0.17    2.26
  -8  12   2    0.67    4.25
   8 -12  -2    0.00    5.08
   8  12  -2   -0.00    2.78
  -8  12   3   24.29    9.86
   8 -12  -3   24.16    8.95
   8  12  -3   28.27    6.25
  -8  12   4   12.94    7.30
   8 -12  -4    0.94    5.32
   8  12  -4   -0.00    2.33
  -8  12   5    0.19    4.16
   8 -12  -5   -0.00    4.86
   8  12  -5    0.00    2.92
  -8  12   6    0.00    5.43
   8 -12  -6   -0.00    4.69
   8  12  -6    2.51    3.80
  -8  12   7   13.48    7.86
   8 -12  -7   28.70    9.54
   8  12  -7   27.10    6.82
  -8  12   8   -0.00    4.60
   8 -12  -8    9.22    6.11
   8  12  -8    3.37    4.05
  -8  12   9    1.75    4.71
   8 -12  -9    7.61    6.57
   8  12  -9    3.90    3.80
  -8  12  10    0.00    5.02
   8 -12 -10   -0.00    3.94
   8  12 -10    2.30    3.43
  -8  12  11   -0.00    4.39
   8 -12 -11    8.95    6.64
   8  12 -11    0.00    3.63
  -8  12  12   -0.00    3.97
   8 -12 -12    0.00    4.44
   8  12 -12   -0.00    4.14
  -8  12  13    1.11    5.24
   8 -12 -13   19.03    9.11
   8  12 -13   10.92    5.60
  -8  12  14   -0.00    4.73
   8 -12 -14    1.27    4.80
   8  12 -14   -0.00    3.97
  -8  12  15    0.22    4.84
   8 -12 -15    4.63    4.92
   8  12 -15    0.61    2.95
  -8  12  16   -0.00    3.63
   8 -12 -16   -0.00    4.80
   8  12 -16    0.00    4.11
  -8  12  17    3.64    4.70
   8 -12 -17    5.12    5.36
   8  12 -17    1.09    4.47
  -8  12  18    3.19    4.96
   8 -12 -18    0.00    3.83
   8  12 -18    1.46    4.36
  -8  12  19    9.80    6.82
   8 -12 -19   14.44    7.77
   8  12 -19    0.00    5.05
  -8  12  20   -0.00    5.44
   8 -12 -20    2.50    5.17
   8  12 -20    0.07    4.54
  -8  12  21   -0.00    4.62
   8 -12 -21   -0.00    4.29
   8  12 -21    3.93    4.62
  -8  12  22    4.85    6.09
   8 -12 -22   -0.00    4.41
   8  12 -22   -0.00    4.73
  -8  12  23    9.62    7.08
   8 -12 -23    3.83    5.14
   8  12 -23   -0.00    5.74
  -8  12  24   -0.00    5.80
   8  12 -24    0.00    4.06
  -8  12  25   -0.00    4.90
  -8  12  26   -0.00    5.93
  -8  12  27   -0.00    4.83
  -8  12  28    3.51    5.40
  -8  13   1   -0.00    4.10
   8 -13  -1    9.07    6.06
   8  13  -1    6.53    3.39
  -8  13   2    1.84    5.49
   8 -13  -2    5.13    6.34
   8  13  -2   -0.00    2.50
  -8  13   3   -0.00    6.30
   8 -13  -3   -0.00    3.57
   8  13  -3    0.08    2.22
  -8  13   4    4.72    5.07
   8 -13  -4   11.62    7.60
   8  13  -4    9.09    4.47
  -8  13   5   11.00    7.34
   8 -13  -5    6.20    6.07
   8  13  -5   14.82    5.09
  -8  13   6   -0.00    5.22
   8 -13  -6   -0.00    5.49
   8  13  -6    1.09    3.37
  -8  13   7    7.14    6.21
   8 -13  -7    7.19    5.88
   8  13  -7    0.00    3.09
  -8  13   8   -0.00    4.80
   8 -13  -8   -0.00    4.60
   8  13  -8    2.82    3.36
  -8  13   9    9.34    7.23
   8 -13  -9    0.00    5.66
   8  13  -9    6.47    4.44
  -8  13  10    1.98    4.66
   8 -13 -10    8.97    6.44
   8  13 -10    1.78    4.13
  -8  13  11   -0.00    5.22
   8 -13 -11    7.75    6.24
   8  13 -11    0.10    4.16
  -8  13  12   -0.00    4.99
   8 -13 -12    3.26    4.95
   8  13 -12    0.00    2.71
  -8  13  13    0.00    3.82
   8 -13 -13    3.56    5.09
   8  13 -13    0.02    2.52
  -8  13  14   -0.00    4.53
   8 -13 -14    0.00    6.01
   8  13 -14   -0.00    4.46
  -8  13  15   16.51    8.50
   8 -13 -15   13.69    7.64
   8  13 -15   10.72    5.45
  -8  13  16    2.03    4.99
   8 -13 -16    2.69    4.69
   8  13 -16    2.55    4.47
  -8  13  17    6.04    5.78
   8 -13 -17    4.02    5.61
   8  13 -17   -0.00    4.16
  -8  13  18    3.09    5.03
   8 -13 -18    1.07    5.01
   8  13 -18    0.44    3.86
  -8  13  19   -0.00    4.59
   8 -13 -19   -0.00    5.42
   8  13 -19    0.00    4.55
  -8  13  20   -0.00    5.48
   8 -13 -20   -0.00    4.70
   8  13 -20    2.63    5.11
  -8  13  21    5.82    6.34
   8 -13 -21    2.67    4.61
  -8  13  22    1.18    5.29
   8 -13 -22    2.91    4.52
  -8  13  23    4.24    5.57
   8 -13 -23   -0.00    4.16
  -8  13  24    1.55    5.02
   8 -13 -24    2.28    5.99
  -8  13  25    4.74    6.71
   8 -13 -25   -0.00    4.68
  -8  13  26    0.60    5.01
   8 -13 -26    5.09    6.04
   8 -13 -27   -0.00    4.39
  -8  14   1    1.99    5.35
   8 -14  -1    9.09    6.05
   8  14  -1    4.11    3.16
  -8  14   2   -0.00    5.22
   8 -14  -2    1.60    5.34
   8  14  -2   10.33    4.16
  -8  14   3    0.00    5.87
   8 -14  -3   10.60    6.50
   8  14  -3    6.08    3.73
  -8  14   4    2.20    4.56
   8 -14  -4    5.38    5.98
   8  14  -4    2.55    3.19
  -8  14   5    1.41    4.21
   8 -14  -5   -0.00    4.51
   8  14  -5   -0.00    2.51
  -8  14   6    0.00    4.63
   8 -14  -6    0.19    4.08
   8  14  -6    2.15    3.13
  -8  14   7    5.23    5.87
   8 -14  -7    2.94    5.13
   8  14  -7   -0.00    3.14
  -8  14   8   -0.00    5.81
   8 -14  -8    9.97    6.31
   8  14  -8    8.86    4.71
  -8  14   9    2.42    6.10
   8 -14  -9    9.73    6.34
   8  14  -9   10.31    4.96
  -8  14  10   -0.00    6.13
   8 -14 -10    3.78    6.38
   8  14 -10   -0.00    3.27
  -8  14  11   -0.00    4.68
   8 -14 -11    1.82    4.66
   8  14 -11    3.43    3.68
  -8  14  12   -0.00    5.16
   8 -14 -12    0.01    4.48
   8  14 -12   -0.00    3.15
  -8  14  13    1.64    5.03
   8 -14 -13   13.34    7.56
   8  14 -13    2.82    4.36
  -8  14  14    1.60    4.60
   8 -14 -14   -0.00    3.91
   8  14 -14    2.28    3.94
  -8  14  15    0.00    4.60
   8 -14 -15    1.37    5.59
   8  14 -15    2.12    4.46
  -8  14  16    0.11    4.49
   8 -14 -16    9.29    7.34
   8  14 -16   -0.00    4.10
  -8  14  17    0.49    4.62
   8 -14 -17    0.16    4.60
  -8  14  18   -0.00    4.53
   8 -14 -18    4.12    6.61
  -8  14  19    1.32    5.05
   8 -14 -19    3.34    4.92
  -8  14  20    1.77    5.50
   8 -14 -20   -0.00    4.78
  -8  14  21   -0.00    4.73
   8 -14 -21   -0.00    4.04
  -8  14  22   -0.00    4.65
   8 -14 -22    2.69    4.59
  -8  14  23   -0.00    4.43
   8 -14 -23   -0.00    4.17
  -8  14  24    0.00    5.34
  -8  15   1   -0.00    3.97
   8 -15  -1   12.35    6.90
   8  15  -1    1.94    2.67
  -8  15   2   -0.00    4.95
   8 -15  -2    0.21    4.26
   8  15  -2   -0.00    2.68
  -8  15   3    4.57    5.48
   8 -15  -3    1.98    5.66
   8  15  -3    0.00    2.64
  -8  15   4    4.72    6.22
   8 -15  -4    0.38    4.44
   8  15  -4    0.59    2.76
  -8  15   5   12.98    7.44
   8 -15  -5    6.08    6.42
   8  15  -5    9.56    4.92
  -8  15   6   -0.00    6.04
   8 -15  -6    0.90    4.64
   8  15  -6    2.07    3.45
  -8  15   7   -0.00    5.80
   8 -15  -7   -0.00    5.49
   8  15  -7   -0.00    3.42
  -8  15   8    0.68    4.12
   8 -15  -8    0.75    4.52
   8  15  -8    0.00    3.51
  -8  15   9   -0.00    4.63
   8 -15  -9    2.66    4.47
   8  15  -9    0.00    3.22
  -8  15  10    0.59    4.77
   8 -15 -10    5.87    6.00
   8  15 -10    3.84    3.78
  -8  15  11    0.04    5.09
   8 -15 -11    6.16    6.74
   8  15 -11    3.77    3.85
  -8  15  12   -0.00    5.00
   8 -15 -12    2.61    5.09
   8  15 -12    0.76    3.14
  -8  15  13    2.53    4.57
   8 -15 -13   -0.00    4.59
  -8  15  14    0.00    5.88
   8 -15 -14    1.09    4.56
  -8  15  15   12.15    6.93
   8 -15 -15    9.95    6.83
   8 -15 -16   -0.00    3.71
   8 -15 -17    0.00    5.20
   8 -15 -18    4.88    5.31
   8 -15 -19    0.00    4.03
  -8  16   1    0.40    4.17
   8 -16  -1    1.70    4.68
   8  16  -1    0.04    2.32
  -8  16   2    1.96    4.92
   8 -16  -2    7.14    6.31
   8  16  -2    0.13    2.39
  -8  16   3   -0.00    5.58
   8 -16  -3    0.84    4.76
   8  16  -3    1.04    2.45
  -8  16   4    0.00    5.06
   8 -16  -4   -0.00    4.21
   8  16  -4    0.55    2.76
  -8  16   5    5.68    5.97
   8 -16  -5    0.99    4.25
   8  16  -5    0.00    2.97
  -8  16   6   -0.00    4.15
   8 -16  -6    1.00    4.87
   8  16  -6   -0.00    2.97
  -8  16   7    3.89    5.87
   8 -16  -7    2.81    4.83
  -8  16   8    0.52    5.68
   8 -16  -8    7.02    5.71
  -8  16   9    2.20    5.42
   8 -16  -9    3.95    6.31
   8 -16 -10    4.75    6.34
   8 -16 -11    1.55    5.30
   8 -16 -12    4.62    5.70
   8 -16 -13    3.80    4.77
   8 -16 -14   -0.00    3.76
   8 -17  -1   -0.00    5.68
   8 -17  -2    4.23    5.63
   8 -17  -3    3.82    4.84
   8 -17  -4    2.54    5.17
   8 -17  -5    1.47    4.54
   8 -17  -6    2.15    5.15
   8 -17  -7   -0.00    3.99
   8 -17  -8    0.00    3.84
   8 -17  -9   -0.00    3.82
  -7   0   1  624.82   60.56
  -7   0   1  664.50   61.17
  -7   0   1  580.44   59.10
   7   0  -1  615.36   60.72
   7   0  -1  670.62   61.20
  -7   0   2   -0.00    3.13
  -7   0   2   -0.00    2.61
  -7   0   2   -0.00    3.32
   7   0  -2    0.82    2.65
   7   0  -2   -0.00    2.89
  -7   0   3    4.16    3.86
  -7   0   3   11.30    4.45
   7   0  -3    3.73    3.25
   7   0  -3    7.25    5.03
  -7   0   4   -0.00    2.82
   7   0  -4    0.37    2.34
   7   0  -4    1.08    3.18
  -7   0   5   30.60    7.52
   7   0  -5   30.71    7.36
   7   0  -5   33.53    8.36
  -7   0   6    0.00    2.87
   7   0  -6   -0.00    2.58
   7   0  -6    3.37    3.81
  -7   0   7  301.59   32.04
   7   0  -7  274.23   30.49
   7   0  -7  270.82   31.50
  -7   0   8    2.97    3.79
   7   0  -8   -0.00    2.54
  -7   0   9   11.61    5.24
   7   0  -9    8.66    5.37
  -7   0  10    0.28    4.33
   7   0 -10   -0.00    4.11
  -7   0  11  249.58   29.30
   7   0 -11  242.32   29.44
  -7   0  12    1.28    4.30
   7   0 -12    0.00    3.58
  -7   0  13   86.68   14.64
   7   0 -13   92.95   15.60
   7   0 -14   -0.00    4.02
   7   0 -15   14.46    7.19
   7   0 -16    3.41    4.30
  -7   0  17  302.24   35.96
   7   0 -17  318.39   36.92
  -7   0  18   -0.00    4.60
   7   0 -18   -0.00    4.56
  -7   0  19    1.43    3.74
   7   0 -19   24.84    8.08
  -7   0  20    0.56    3.71
   7   0 -20    3.68    4.89
  -7   0  21    5.55    4.31
   7   0 -21   11.42    6.69
  -7   0  22    2.34    5.76
   7   0 -22    2.03    4.73
  -7   0  23   48.17   12.48
  -7   0  24    0.46    4.04
  -7   0  25    0.00    4.98
  -7   0  26   -0.00    4.31
  -7   0  27   22.33    9.13
  -7   0  28    1.35    5.46
  -7   0  29    1.76    5.47
  -7   0  30    1.09    3.91
  -7   0  31   14.13    7.05
  -7   0  32    0.00    4.66
  -7   0  33   19.09    8.68
  -7   0  34    5.80    6.11
  -7   0  35   -0.00    5.10
  -7   0  36   -0.00    7.01
  -7   0  37    9.38    7.55
  -7   1   1    2.93    3.89
  -7   1   1   -0.00    2.74
  -7   1   1   -0.00    3.30
   7  -1  -1   -0.00    2.82
   7  -1  -1    0.00    3.57
   7  -1  -1    0.00    3.19
   7   1  -1    0.00    2.49
   7   1  -1    0.00    3.40
  -7  -1   1   -0.00    2.69
  -7   1   2   24.79    7.35
  -7   1   2   29.06    7.51
  -7   1   2   34.12    7.53
   7  -1  -2   31.56    7.71
   7  -1  -2   22.05    6.50
   7  -1  -2   28.94    7.81
   7   1  -2   42.53    7.72
   7   1  -2   46.50    8.55
  -7  -1   2   24.36    6.93
  -7  -1   2   30.60    7.13
  -7   1   3  223.57   26.20
  -7   1   3  234.83   26.88
  -7   1   3  242.92   25.88
   7  -1  -3  249.20   26.19
   7  -1  -3  232.14   26.76
   7   1  -3  209.86   24.62
   7   1  -3  215.51   25.62
  -7  -1   3  201.26   25.06
  -7   1   4    2.67    3.82
  -7   1   4    1.30    3.29
   7  -1  -4   -0.00    2.36
   7  -1  -4   -0.00    3.87
   7   1  -4    0.87    2.42
   7   1  -4    0.97    3.70
  -7  -1   4    2.70    3.29
  -7   1   5   71.82   12.28
  -7   1   5   67.41   11.64
   7  -1  -5   71.96   11.77
   7  -1  -5   64.15   12.06
   7   1  -5   73.88   11.48
   7   1  -5   78.24   12.23
  -7  -1   5   92.31   13.17
  -7   1   6    1.55    4.22
  -7   1   6    0.53    3.35
   7  -1  -6   -0.00    2.97
   7  -1  -6    3.58    4.26
   7   1  -6    0.60    3.02
   7   1  -6    0.00    3.08
  -7  -1   6    4.43    3.36
  -7   1   7   38.86    8.94
  -7   1   7   33.64    7.67
   7  -1  -7   29.33    7.99
   7   1  -7   23.49    6.74
   7   1  -7   34.27    8.01
  -7  -1   7   29.21    7.68
  -7   1   8    2.68    4.07
   7  -1  -8   10.58    6.37
   7   1  -8    9.33    4.58
   7   1  -8   11.71    5.25
  -7  -1   8   14.47    5.54
  -7   1   9  270.90   31.41
   7  -1  -9  293.36   32.44
   7   1  -9  274.86   31.26
  -7  -1   9  263.92   30.82
  -7   1  10   32.15    8.43
   7  -1 -10   24.15    7.47
   7   1 -10    7.80    4.41
  -7  -1  10   16.31    6.30
  -7   1  11   80.27   13.25
   7  -1 -11   52.23   11.74
   7   1 -11   56.82   11.60
  -7  -1  11   78.43   12.91
  -7   1  12    1.26    4.37
   7  -1 -12   -0.00    3.90
   7   1 -12    6.36    4.78
  -7  -1  12    2.30    3.81
  -7   1  13  140.01   20.28
   7  -1 -13  151.11   21.57
   7   1 -13  134.51   20.06
  -7  -1  13  175.01   21.50
   7  -1 -14    4.87    4.94
   7   1 -14   -0.00    5.18
  -7  -1  14   12.28    5.42
   7  -1 -15  135.23   19.84
   7   1 -15  110.37   18.13
   7  -1 -16   -0.00    4.84
   7   1 -16   22.03    7.74
  -7   1  17   18.98    7.45
   7  -1 -17   22.37    8.21
   7   1 -17   14.07    7.30
  -7  -1  17    8.15    5.50
  -7   1  18    0.41    3.67
   7  -1 -18    1.81    4.82
   7   1 -18    0.18    4.66
  -7  -1  18    1.66    4.41
  -7   1  19  108.61   18.26
   7  -1 -19  130.35   20.41
  -7  -1  19  105.50   17.94
  -7   1  20    5.47    6.46
   7  -1 -20    8.18    6.23
  -7  -1  20    0.00    4.21
  -7   1  21   52.43   12.21
   7  -1 -21   77.17   14.83
  -7  -1  21   37.20   11.14
  -7   1  22    3.54    5.10
   7  -1 -22    0.95    6.01
  -7  -1  22    0.00    5.37
  -7   1  23   10.83    6.75
   7  -1 -23   36.63   10.78
  -7  -1  23   20.63    7.86
  -7   1  24   10.24    6.24
   7  -1 -24    7.87    6.07
  -7  -1  24    9.47    5.96
  -7   1  25   33.84   10.85
   7  -1 -25   21.77    8.90
   7   1 -25   51.72   12.57
  -7  -1  25   29.37    9.58
  -7   1  26    8.04    6.32
   7   1 -26    0.00    4.87
  -7  -1  26    3.76    5.49
  -7   1  27    1.78    5.94
   7   1 -27    2.18    4.89
  -7  -1  27    3.68    5.37
  -7   1  28    0.00    5.84
   7   1 -28    0.75    4.22
  -7  -1  28    1.54    4.07
  -7   1  29   10.19    8.34
   7   1 -29   30.02   11.37
  -7  -1  29   12.58    7.61
  -7   1  30    5.99    5.32
  -7  -1  30   -0.00    5.08
  -7   1  31   14.62    7.80
  -7  -1  31   15.16    7.83
  -7   1  32    1.96    4.34
  -7  -1  32    0.00    6.50
  -7   1  33    2.44    5.59
  -7  -1  33   -0.00    4.96
  -7   1  34   -0.00    5.70
  -7  -1  34   -0.00    4.77
  -7   1  35    1.04    5.33
  -7  -1  35   -0.00    3.33
  -7   1  36   -0.00    7.31
  -7  -1  36    1.37    5.74
  -7   1  37    0.59    4.49
  -7  -1  37    0.00    5.81
  -7   2   1   27.48    7.53
  -7   2   1   39.45    8.84
  -7   2   1   23.56    6.97
   7  -2  -1   28.58    7.93
   7  -2  -1   32.99    7.62
   7  -2  -1   30.27    8.04
   7   2  -1   39.53    7.26
   7   2  -1   33.94    7.22
  -7  -2   1   44.70    7.87
  -7  -2   1   39.81    7.33
  -7   2   2   48.47    9.62
  -7   2   2   55.32   10.26
  -7   2   2   31.76    7.96
   7  -2  -2   31.98    8.38
   7  -2  -2   41.40    8.41
   7  -2  -2   33.64    8.81
   7   2  -2   42.70    7.73
   7   2  -2   42.36    8.40
  -7  -2   2   44.60    8.23
  -7  -2   2   34.54    7.49
  -7   2   3    6.28    4.53
  -7   2   3    5.24    4.01
  -7   2   3    0.00    3.95
   7  -2  -3    1.58    3.91
   7  -2  -3    1.75    3.57
   7  -2  -3    6.93    5.15
   7   2  -3    2.55    3.22
   7   2  -3    5.13    3.62
  -7  -2   3    5.07    3.76
  -7   2   4    5.37    4.81
  -7   2   4    4.68    3.56
   7  -2  -4    0.00    3.10
   7   2  -4    4.92    2.97
   7   2  -4    0.00    2.67
  -7  -2   4    8.11    4.14
  -7   2   5  234.64   27.97
  -7   2   5  228.53   27.11
   7  -2  -5  228.49   28.08
   7   2  -5  238.94   26.17
   7   2  -5  243.84   27.12
  -7  -2   5  259.31   27.42
  -7   2   6   17.88    6.66
  -7   2   6   17.55    6.16
   7  -2  -6   12.19    5.88
   7   2  -6   21.03    5.72
   7   2  -6    4.07    4.02
  -7  -2   6   11.58    5.18
  -7   2   7  220.27   26.12
  -7   2   7  213.14   25.06
   7  -2  -7  198.61   25.78
   7   2  -7  182.34   23.58
   7   2  -7  220.15   25.28
  -7  -2   7  238.37   25.60
  -7   2   8   -0.00    2.08
  -7   2   8    6.74    4.57
   7  -2  -8    1.10    3.73
   7   2  -8    7.10    4.22
   7   2  -8    4.56    4.23
  -7  -2   8    9.79    5.01
  -7   2   9   24.81    8.16
  -7   2   9   71.57   11.67
   7  -2  -9   44.49   10.09
   7   2  -9   49.17    9.53
   7   2  -9   42.05    9.70
  -7  -2   9   53.46   10.15
  -7   2  10    7.21    5.29
  -7   2  10    9.08    4.72
   7  -2 -10   14.27    6.48
   7   2 -10    9.86    5.37
  -7  -2  10   20.88    6.14
  -7   2  11  107.62   17.52
   7  -2 -11  127.07   18.92
   7   2 -11  120.13   17.82
  -7  -2  11  141.55   18.31
  -7   2  12    7.02    5.32
   7  -2 -12   34.25    8.90
   7   2 -12   45.29    9.67
  -7  -2  12   26.23    7.51
   7  -2 -13   42.34   11.05
   7   2 -13   73.87   12.98
  -7  -2  13   82.83   13.09
   7  -2 -14    1.07    4.75
   7   2 -14    3.95    4.01
  -7  -2  14    0.00    3.47
   7  -2 -15   13.74    7.25
   7   2 -15   30.49    8.22
  -7   2  16   44.56   11.27
   7  -2 -16   76.16   14.21
  -7   2  17   45.23   11.63
   7  -2 -17   91.63   15.54
  -7   2  18   12.29    6.95
   7  -2 -18   27.77    9.30
  -7  -2  18   31.71    8.57
  -7   2  19   -0.00    4.71
   7  -2 -19    0.00    5.08
  -7  -2  19    0.00    4.05
  -7   2  20   16.56    6.66
   7  -2 -20    8.64    5.87
  -7  -2  20    0.00    5.02
  -7   2  21   40.12   11.37
   7  -2 -21   87.96   16.08
  -7  -2  21   49.95   12.01
  -7   2  22    5.60    5.86
   7  -2 -22   13.32    7.27
   7   2 -22    1.40    4.00
  -7  -2  22   12.30    6.69
  -7   2  23   21.75    8.19
   7  -2 -23   21.52    9.58
   7   2 -23   43.33   10.92
  -7  -2  23   23.44    8.72
  -7   2  24    0.00    4.27
   7  -2 -24   -0.00    4.93
   7   2 -24   -0.00    5.86
  -7  -2  24    1.26    3.92
  -7   2  25    9.70    7.22
   7  -2 -25   14.48    8.05
   7   2 -25    1.82    4.06
  -7  -2  25    0.55    4.65
  -7   2  26    1.46    4.83
   7   2 -26    1.97    4.81
  -7  -2  26    2.42    4.11
  -7   2  27   11.33    7.22
   7   2 -27    4.40    7.01
  -7  -2  27    7.74    6.65
  -7   2  28    8.83    5.72
   7   2 -28   11.63    8.11
  -7  -2  28    3.35    6.87
  -7   2  29   -0.00    4.92
   7   2 -29    6.98    6.83
  -7  -2  29   12.77    8.49
  -7   2  30   -0.00    6.79
   7   2 -30    2.47    5.61
  -7  -2  30    1.09    4.83
  -7   2  31    7.37    6.84
  -7  -2  31    6.75    5.48
  -7   2  32   -0.00    5.33
  -7  -2  32    1.61    5.67
  -7   2  33    0.00    6.28
  -7  -2  33   16.02    8.13
  -7   2  34    1.48    4.68
  -7  -2  34   -0.00    6.72
  -7   2  35   -0.00    6.64
  -7  -2  35    4.83    6.24
  -7   2  36   -0.00    5.45
  -7  -2  36   -0.00    5.28
  -7   2  37    3.67    6.62
  -7   3   1    3.47    3.85
  -7   3   1    0.00    3.58
  -7   3   1   -0.00    3.97
   7  -3  -1    2.52    4.09
   7  -3  -1   -0.00    3.06
   7   3  -1    1.51    2.26
   7   3  -1    0.29    2.94
  -7  -3   1    1.38    2.68
  -7  -3   1   -0.00    1.97
  -7   3   2  131.15   18.27
  -7   3   2  144.00   19.45
  -7   3   2  120.98   17.34
   7  -3  -2  127.83   18.11
   7  -3  -2  125.90   18.40
   7   3  -2  131.09   15.93
   7   3  -2  117.87   16.09
  -7  -3   2  132.65   16.49
  -7  -3   2  143.67   16.14
  -7   3   3   65.33   11.00
  -7   3   3   39.04    9.43
  -7   3   3   62.21   10.61
   7  -3  -3   33.74    8.87
   7  -3  -3   65.65   11.57
   7   3  -3   46.79    8.17
   7   3  -3   40.19    8.24
  -7  -3   3   42.58    8.34
  -7   3   4    3.93    4.88
  -7   3   4    4.63    3.82
   7  -3  -4    6.15    4.51
   7  -3  -4    7.44    5.01
   7   3  -4    8.82    3.89
   7   3  -4    2.42    3.51
  -7  -3   4    3.02    3.74
  -7   3   5   67.26   12.92
  -7   3   5   83.22   13.06
   7  -3  -5   63.41   12.64
   7   3  -5   83.70   11.90
   7   3  -5   72.00   11.83
  -7  -3   5   78.61   11.92
  -7   3   6   19.42    6.58
  -7   3   6   22.39    6.40
   7  -3  -6   10.42    5.45
   7   3  -6   19.19    5.65
   7   3  -6    8.70    4.55
  -7  -3   6   12.85    5.03
  -7   3   7    0.70    3.07
  -7   3   7    9.85    4.98
   7  -3  -7    4.63    4.66
   7   3  -7    3.64    3.75
   7   3  -7    8.23    4.21
  -7  -3   7    3.17    3.53
  -7   3   8   -0.00    3.22
  -7   3   8    3.87    3.96
   7  -3  -8   -0.00    4.02
   7   3  -8    0.19    2.54
   7   3  -8   -0.00    3.25
  -7  -3   8    0.27    3.24
  -7   3   9  174.42   25.05
  -7   3   9  216.62   25.88
   7  -3  -9  199.44   26.27
   7   3  -9  236.78   25.32
   7   3  -9  226.76   25.46
  -7  -3   9  192.79   24.30
  -7   3  10   76.50   13.09
  -7   3  10   56.26   11.74
   7  -3 -10   59.21   12.31
   7   3 -10   71.66   11.97
   7   3 -10   63.04   11.70
  -7  -3  10   62.36   11.49
  -7   3  11    6.04    4.65
   7  -3 -11    9.32    5.34
   7   3 -11    3.16    4.13
  -7  -3  11    8.89    4.62
  -7   3  12    2.75    4.13
   7  -3 -12   -0.00    3.14
   7   3 -12    0.76    2.63
  -7  -3  12    0.91    3.14
   7  -3 -13   78.57   14.64
  -7  -3  13   75.22   13.22
   7  -3 -14  116.74   17.52
  -7  -3  14   61.42   13.03
  -7   3  15  111.86   18.19
   7  -3 -15  132.61   20.12
  -7   3  16    8.32    5.58
   7  -3 -16    8.72    6.03
  -7   3  17    5.01    5.09
   7  -3 -17    5.79    6.20
  -7   3  18   13.21    6.69
   7  -3 -18   19.14    8.08
  -7  -3  18    9.53    5.92
  -7   3  19  211.25   29.01
   7  -3 -19  281.60   32.69
   7   3 -19  206.02   28.49
  -7  -3  19  238.13   29.78
  -7   3  20    2.26    5.55
   7  -3 -20    1.69    4.98
   7   3 -20    1.28    4.99
  -7  -3  20   -0.00    4.77
  -7   3  21    0.02    3.43
   7  -3 -21    3.08    5.49
   7   3 -21    3.77    5.18
  -7  -3  21    7.74    6.16
  -7   3  22    3.66    6.13
   7  -3 -22   -0.00    4.76
   7   3 -22   -0.00    3.72
  -7  -3  22    3.03    4.78
  -7   3  23   17.59    7.64
   7  -3 -23    8.47    7.10
   7   3 -23    8.29    7.23
  -7  -3  23    7.49    5.94
  -7   3  24   -0.00    4.89
   7   3 -24    2.58    5.68
  -7  -3  24    2.48    5.07
  -7   3  25   14.51    8.40
   7   3 -25   13.64    7.06
  -7  -3  25   27.13    9.90
  -7   3  26    5.90    6.44
   7   3 -26    0.82    3.74
  -7  -3  26    7.89    5.75
  -7   3  27   -0.00    4.72
   7   3 -27    2.38    4.73
  -7  -3  27    2.81    5.70
  -7   3  28    0.64    3.89
   7   3 -28   -0.00    4.43
  -7  -3  28   -0.00    5.27
  -7   3  29    4.97    5.12
   7   3 -29    7.77    5.69
  -7  -3  29    4.12    6.05
  -7   3  30    0.99    4.69
   7   3 -30    0.20    4.42
  -7  -3  30    1.10    3.35
  -7   3  31   11.87    7.49
   7   3 -31    5.93    7.11
  -7  -3  31   20.57    8.46
  -7   3  32   -0.00    4.54
  -7  -3  32    1.95    5.76
  -7   3  33    0.83    3.91
  -7  -3  33    1.92    4.82
  -7   3  34    5.19    6.67
  -7  -3  34    5.20    5.87
  -7   3  35   -0.00    5.70
  -7  -3  35    0.78    7.46
  -7   3  36    6.84    7.15
  -7  -3  36   -0.00    5.63
  -7   3  37   -0.00    5.59
  -7   4   1   60.55   11.86
  -7   4   1   54.18   10.53
   7  -4  -1   70.35   12.25
   7  -4  -1   43.02   10.32
   7   4  -1   58.38    8.71
   7   4  -1   55.63    8.95
  -7  -4   1   47.59    8.51
  -7  -4   1   50.54    7.74
  -7   4   2   66.50   13.24
  -7   4   2   98.98   15.34
  -7   4   2   94.45   14.46
   7  -4  -2   87.79   14.41
   7  -4  -2   74.96   13.99
   7   4  -2   94.01   12.28
   7   4  -2   89.58   12.45
  -7  -4   2   79.49   11.75
  -7  -4   2   85.75   11.21
  -7   4   3    3.73    4.05
  -7   4   3   13.41    5.79
  -7   4   3   11.19    5.22
   7  -4  -3    9.18    4.41
   7  -4  -3   19.31    6.61
   7   4  -3    0.00    2.79
   7   4  -3    9.42    4.51
  -7  -4   3   14.88    4.89
  -7   4   4   24.68    7.67
  -7   4   4   27.01    8.05
  -7   4   4   15.61    6.41
   7  -4  -4   31.60    7.89
   7  -4  -4   24.80    8.08
   7   4  -4   27.63    6.47
   7   4  -4   21.26    5.76
  -7  -4   4   35.48    7.08
  -7   4   5   58.19   11.69
  -7   4   5   54.47   11.12
   7  -4  -5   64.22   12.15
   7   4  -5   73.44   11.01
   7   4  -5   58.24   10.46
  -7  -4   5   68.44   10.61
  -7   4   6   49.39   10.48
  -7   4   6   48.21   10.25
   7  -4  -6   60.39   12.38
   7   4  -6   62.03   10.02
   7   4  -6   53.33    9.67
  -7  -4   6   45.06    8.96
  -7   4   7   54.04   10.73
  -7   4   7   25.81    8.12
   7  -4  -7   55.06   11.38
   7   4  -7   36.33    8.26
   7   4  -7   50.60    9.17
  -7  -4   7   44.39    8.66
  -7   4   8   38.52    9.47
  -7   4   8   44.33    9.78
   7  -4  -8   57.58   12.04
   7   4  -8   41.86    8.87
   7   4  -8   38.78    8.63
  -7  -4   8   45.90    9.03
  -7   4   9   25.69    7.77
   7  -4  -9   24.60    7.95
   7   4  -9   28.94    7.53
  -7  -4   9   40.71    8.10
  -7   4  10   -0.00    3.30
   7  -4 -10    0.00    3.54
   7   4 -10    0.00    3.26
  -7  -4  10    0.00    3.33
  -7   4  11   95.64   15.87
   7  -4 -11  102.75   17.13
  -7  -4  11   99.27   15.29
  -7   4  12  109.03   17.35
   7  -4 -12  111.22   18.43
  -7  -4  12  130.63   17.85
  -7   4  13  118.22   18.23
   7  -4 -13  116.07   19.11
  -7  -4  13  131.51   18.23
  -7   4  14   10.09    6.26
  -7   4  14   21.14    7.58
   7  -4 -14    5.20    5.47
  -7  -4  14   31.31    8.12
  -7   4  15   29.56    9.16
   7  -4 -15   34.86   10.23
   7   4 -15   30.07    8.49
  -7   4  16   30.59    8.68
   7  -4 -16   33.92   10.39
   7   4 -16   25.79    8.25
  -7   4  17  116.48   19.20
   7  -4 -17  100.19   18.95
   7   4 -17  155.21   20.48
  -7   4  18   18.36    7.33
   7  -4 -18   11.23    7.58
   7   4 -18   13.26    6.56
  -7  -4  18   18.83    7.45
  -7   4  19   22.66    8.53
   7  -4 -19   18.80    8.76
   7   4 -19    9.19    5.67
  -7  -4  19   12.53    7.28
  -7   4  20   18.83    7.24
   7  -4 -20   22.34    9.08
   7   4 -20   25.00    8.46
  -7  -4  20   10.55    6.53
  -7   4  21    8.30    6.64
   7  -4 -21   16.63    7.52
   7   4 -21   15.62    7.00
  -7  -4  21   19.82    8.15
  -7   4  22   32.03   10.22
   7   4 -22   27.64    9.43
  -7  -4  22   31.62    9.58
  -7   4  23    4.73    5.01
   7   4 -23    9.10    6.42
  -7  -4  23    6.40    6.61
  -7   4  24    4.38    6.18
   7   4 -24    1.69    5.15
  -7  -4  24    3.02    5.37
  -7   4  25    0.46    4.85
   7   4 -25    1.14    3.52
  -7  -4  25   -0.00    4.92
  -7   4  26    1.93    6.35
   7   4 -26    7.10    6.14
  -7  -4  26    7.21    6.67
  -7   4  27    7.59    6.63
   7   4 -27    1.57    5.23
  -7  -4  27   10.14    7.86
  -7   4  28   12.36    7.69
   7   4 -28    5.06    6.29
  -7  -4  28    5.79    5.34
  -7   4  29   12.14    7.24
   7   4 -29   -0.00    5.16
  -7  -4  29    0.31    4.90
  -7   4  30    3.16    5.79
   7   4 -30    9.78    6.92
  -7  -4  30    0.00    5.47
  -7   4  31    2.29    5.66
   7   4 -31    0.00    5.62
  -7  -4  31    0.10    6.13
  -7   4  32    8.97    6.72
   7   4 -32    3.37    5.77
  -7  -4  32    0.37    5.57
  -7   4  33    3.46    6.81
  -7  -4  33    1.74    6.37
  -7   4  34    2.41    4.42
  -7  -4  34    0.58    5.97
  -7   4  35    4.52    5.82
  -7  -4  35    7.84    7.36
  -7   4  36   -0.00    4.33
  -7  -4  36    8.17    6.61
  -7   5   1   -0.00    4.54
  -7   5   1   -0.00    3.66
   7  -5  -1   -0.00    3.66
   7  -5  -1    1.67    4.51
   7   5  -1   -0.00    2.25
   7   5  -1    3.04    3.16
  -7  -5   1    0.00    2.73
  -7  -5   1    0.00    1.51
  -7   5   2    4.87    4.24
  -7   5   2    0.27    3.19
   7  -5  -2    2.02    4.17
   7  -5  -2    2.17    3.66
   7   5  -2    2.65    2.76
   7   5  -2   -0.00    2.28
  -7  -5   2    2.49    2.66
  -7  -5   2    3.81    2.25
  -7   5   3   38.98    8.93
  -7   5   3   39.97    9.44
  -7   5   3   35.32    8.88
   7  -5  -3   49.07   10.08
   7  -5  -3   15.86    7.08
   7   5  -3   33.22    6.67
   7   5  -3   24.79    6.27
  -7  -5   3   28.01    6.54
  -7   5   4   98.97   15.72
  -7   5   4   88.20   15.51
  -7   5   4  101.05   15.44
   7  -5  -4   91.12   15.42
   7  -5  -4   80.26   15.03
   7   5  -4   97.23   13.29
   7   5  -4   84.62   12.59
  -7  -5   4  107.24   13.59
  -7   5   5   44.44   10.08
  -7   5   5   24.23    8.24
   7  -5  -5   28.53    8.88
   7   5  -5   37.70    7.69
  -7  -5   5   46.00    8.32
  -7   5   6    1.25    4.43
   7  -5  -6   -0.00    3.70
   7   5  -6    2.73    3.76
  -7  -5   6    0.23    2.78
  -7   5   7   12.01    5.76
   7  -5  -7   23.69    7.78
   7   5  -7    3.97    3.65
  -7  -5   7    7.75    4.13
  -7   5   8   52.60   12.19
   7  -5  -8   59.04   13.46
   7   5  -8   95.45   13.15
  -7  -5   8   75.49   11.92
  -7   5   9  114.75   17.76
   7  -5  -9  113.56   18.47
   7   5  -9  122.28   16.48
  -7  -5   9  106.21   15.82
  -7   5  10   35.95    9.29
   7  -5 -10   34.54   10.19
   7   5 -10   35.51    8.61
  -7  -5  10   35.21    8.27
  -7   5  11  126.05   17.93
   7  -5 -11   84.49   16.45
  -7  -5  11  102.21   15.46
  -7   5  12    4.59    4.82
  -7   5  12   -0.00    4.88
   7  -5 -12    0.56    4.93
   7   5 -12    0.00    3.34
  -7  -5  12    3.82    4.45
  -7   5  13   25.80    8.77
  -7   5  13   49.60   10.90
   7  -5 -13   20.88    8.21
   7   5 -13   27.45    7.87
  -7  -5  13   42.10    9.39
  -7   5  14   27.70    9.21
  -7   5  14   29.28    8.74
   7  -5 -14   33.45   10.17
   7   5 -14   19.67    7.37
  -7  -5  14   43.48   10.15
  -7   5  15  120.10   19.06
  -7   5  15  146.37   20.23
   7  -5 -15  117.22   19.45
   7   5 -15   91.26   16.28
  -7   5  16    1.64    4.81
  -7   5  16    4.10    5.62
   7  -5 -16   -0.00    4.97
   7   5 -16    1.18    4.15
  -7   5  17    6.30    6.11
   7  -5 -17    0.92    4.51
   7   5 -17    8.60    5.61
  -7  -5  17    1.03    4.56
  -7   5  18   -0.00    4.07
   7  -5 -18    2.09    4.96
   7   5 -18    5.66    5.53
  -7  -5  18    5.28    4.18
  -7   5  19   14.89    7.88
   7  -5 -19   27.42    9.49
   7   5 -19   27.39    8.65
  -7  -5  19   31.43    9.36
  -7   5  20   25.37    9.32
   7   5 -20   24.08    8.74
  -7  -5  20   28.54    9.77
  -7   5  21    1.29    4.41
   7   5 -21    7.42    5.50
  -7  -5  21    0.00    5.30
  -7   5  22   -0.00    4.94
   7   5 -22    3.78    5.10
  -7  -5  22    4.55    4.22
  -7   5  23    0.26    5.57
   7   5 -23    0.34    4.46
  -7  -5  23   -0.00    5.53
  -7   5  24    1.70    4.47
   7   5 -24   14.10    7.49
  -7  -5  24    7.30    6.05
  -7   5  25    7.78    6.24
   7   5 -25    3.46    5.21
  -7  -5  25    0.59    6.00
  -7   5  26   -0.00    4.97
   7   5 -26    1.99    5.06
  -7  -5  26   -0.00    5.75
  -7   5  27    7.16    7.72
   7   5 -27   -0.00    5.06
  -7  -5  27   -0.00    4.99
  -7   5  28    5.18    5.78
   7   5 -28    4.50    5.99
  -7  -5  28    1.31    5.18
  -7   5  29    2.57    5.45
   7   5 -29    3.54    6.09
  -7  -5  29   -0.00    6.89
  -7   5  30    3.31    5.20
   7   5 -30   11.75    7.33
  -7  -5  30    7.38    7.50
  -7   5  31    1.55    4.64
   7   5 -31    0.35    4.95
  -7  -5  31    0.02    5.21
  -7   5  32    9.68    6.63
   7   5 -32    4.09    6.61
  -7  -5  32   -0.00    5.82
  -7   5  33    0.00    4.88
  -7  -5  33   -0.00    5.66
  -7   5  34    3.10    5.64
  -7  -5  34    4.19    6.55
  -7   5  35   -0.00    5.42
  -7  -5  35    5.71    6.74
  -7   5  36    2.61    5.31
  -7   6   1   36.47   11.22
  -7   6   1   50.51   11.54
   7   6  -1   85.28   10.63
   7   6  -1   61.70    9.46
  -7  -6   1   65.63    9.59
  -7  -6   1   68.59    7.20
  -7   6   2   45.13   11.03
  -7   6   2   51.40   10.90
   7  -6  -2   57.72   12.13
   7   6  -2   48.41    8.44
  -7  -6   2   55.23    8.44
  -7  -6   2   45.06    6.30
  -7   6   3   42.62   10.20
  -7   6   3   16.02    6.82
   7  -6  -3   18.70    7.26
   7   6  -3   34.09    6.73
  -7  -6   3   27.68    5.94
  -7  -6   3   23.51    4.67
  -7   6   4   14.55    6.36
  -7   6   4    8.72    5.57
   7  -6  -4    4.98    5.38
   7   6  -4    9.64    4.07
  -7  -6   4    7.49    3.97
  -7   6   5   -0.00    3.63
  -7   6   5   -0.00    4.13
   7  -6  -5    0.87    4.09
   7   6  -5    0.00    2.63
  -7  -6   5    2.86    3.30
  -7   6   6   62.00   12.29
   7  -6  -6   36.24   11.18
   7   6  -6   68.27   10.78
  -7  -6   6   86.70   11.74
  -7   6   7  114.70   18.01
   7  -6  -7  106.56   18.22
   7   6  -7  129.13   16.63
  -7  -6   7  130.80   16.67
  -7   6   8   49.50   11.11
   7  -6  -8   47.02   11.42
   7   6  -8   59.57   10.22
  -7  -6   8   49.17    9.67
  -7   6   9    0.00    4.86
  -7   6   9   -0.00    3.70
   7  -6  -9    2.66    4.18
   7   6  -9    3.01    3.54
   7   6  -9    3.15    3.83
  -7  -6   9    2.29    3.27
  -7   6  10   82.87   14.26
  -7   6  10   68.07   13.45
   7  -6 -10   47.28   12.24
   7   6 -10   64.96   11.33
   7   6 -10   61.63   11.15
  -7  -6  10   66.93   11.72
  -7   6  11  115.93   18.17
  -7   6  11   86.41   16.39
   7  -6 -11   99.48   17.70
   7   6 -11  124.05   16.46
  -7  -6  11  116.73   16.81
  -7   6  12    5.73    5.78
  -7   6  12   12.11    7.52
   7  -6 -12   22.52    8.32
   7   6 -12   10.08    5.29
  -7  -6  12   10.73    5.39
  -7   6  13    0.40    4.99
  -7   6  13   10.16    5.95
   7  -6 -13   14.78    6.74
   7   6 -13    0.00    3.52
  -7  -6  13   10.72    5.74
  -7   6  14   15.67    7.30
  -7   6  14   13.53    6.67
   7  -6 -14   11.57    7.97
   7   6 -14    4.11    5.03
  -7  -6  14   12.13    6.42
  -7   6  15    3.21    6.29
  -7   6  15    2.37    4.91
   7  -6 -15    3.90    4.91
   7   6 -15    3.00    4.43
  -7   6  16   34.58   10.38
  -7   6  16   47.73   11.54
   7  -6 -16   28.68   10.05
   7   6 -16   58.01   11.22
  -7   6  17   38.98   10.98
   7   6 -17   47.66   10.65
  -7  -6  17   52.84   11.82
  -7   6  18   29.42   10.07
   7   6 -18   71.15   12.75
  -7  -6  18   58.08   12.45
  -7   6  19    0.96    4.30
   7   6 -19    2.07    5.07
  -7  -6  19    3.32    4.94
  -7   6  20    0.92    4.67
   7   6 -20   -0.00    5.00
  -7  -6  20    1.34    4.94
  -7   6  21    1.68    4.57
   7   6 -21   -0.00    4.41
  -7  -6  21    0.04    4.27
  -7   6  22   12.98    7.32
   7   6 -22    8.04    6.15
  -7  -6  22   28.17    9.75
  -7   6  23    0.00    5.56
   7   6 -23    9.40    6.40
  -7  -6  23    0.00    5.77
  -7   6  24    0.89    4.55
   7   6 -24    2.31    5.73
  -7  -6  24    9.33    7.12
  -7   6  25   -0.00    5.05
   7   6 -25    0.40    4.45
  -7  -6  25   -0.00    5.13
  -7   6  26    8.61    7.10
   7   6 -26   14.51    7.81
  -7  -6  26   12.48    7.84
  -7   6  27    3.27    4.73
   7   6 -27    0.31    4.48
  -7  -6  27    3.77    6.49
  -7   6  28   11.23    6.18
   7   6 -28    7.05    6.73
  -7  -6  28    7.03    5.93
  -7   6  29    3.85    5.09
   7   6 -29    3.24    6.35
  -7  -6  29   -0.00    4.79
  -7   6  30   -0.00    4.69
   7   6 -30    2.22    4.90
  -7  -6  30    3.29    7.20
  -7   6  31    2.77    5.45
  -7  -6  31    0.00    5.54
  -7   6  32    5.57    5.79
   7   6 -32   15.42    8.88
  -7  -6  32    1.52    5.12
  -7   6  33    2.27    5.77
   7   6 -33    6.30    6.56
  -7  -6  33    6.36    7.19
  -7   6  34    4.40    4.62
  -7  -6  34   -0.00    5.75
  -7   6  35   -0.00    5.01
  -7  -6  35   -0.00    5.10
  -7   6  36    8.30    6.64
  -7   7   1    3.89    4.21
  -7   7   1    2.83    5.01
   7  -7  -1    0.00    4.44
   7   7  -1    3.71    2.66
  -7  -7   1    1.24    2.34
  -7   7   2   26.56    8.44
  -7   7   2   20.85    7.48
   7  -7  -2   15.44    6.35
   7   7  -2   29.22    5.58
  -7  -7   2   15.70    4.56
  -7  -7   2   18.62    2.55
  -7   7   3    8.74    5.94
  -7   7   3    9.43    5.62
   7  -7  -3   10.38    6.17
   7   7  -3    3.30    2.94
  -7  -7   3    3.69    3.03
  -7  -7   3    6.00    2.02
  -7   7   4  174.57   25.15
  -7   7   4  195.37   24.97
   7  -7  -4  227.49   26.55
   7  -7  -4  189.24   25.75
   7   7  -4  169.47   20.32
  -7  -7   4  169.00   20.46
  -7   7   5   65.35   13.65
  -7   7   5   56.06   12.71
  -7   7   5   59.51   12.88
   7  -7  -5   54.92   12.31
   7  -7  -5   54.04   12.82
   7   7  -5   83.39   11.23
   7   7  -5   73.59   10.81
  -7  -7   5   63.48   10.36
  -7   7   6   10.07    5.99
  -7   7   6    3.44    5.33
  -7   7   6   10.26    5.41
   7  -7  -6    9.27    5.86
   7  -7  -6   13.02    7.21
   7   7  -6    7.62    3.90
   7   7  -6    4.95    3.47
  -7  -7   6    6.63    4.27
  -7   7   7   50.75   12.07
  -7   7   7   66.44   13.45
   7  -7  -7   54.45   11.97
   7  -7  -7   43.16   11.68
   7   7  -7   76.20   11.08
   7   7  -7   64.63   10.40
  -7  -7   7   57.00   10.37
  -7   7   8   16.14    6.88
  -7   7   8   16.84    6.61
   7  -7  -8    0.00    5.21
   7  -7  -8   14.40    7.06
   7   7  -8    4.40    3.45
   7   7  -8    5.79    4.26
  -7  -7   8   16.15    5.12
  -7   7   9   20.98    7.89
  -7   7   9   16.23    6.89
   7  -7  -9   24.37    8.63
   7  -7  -9   29.15    9.71
   7   7  -9   30.57    7.43
   7   7  -9   29.61    6.87
  -7  -7   9   19.90    6.40
  -7   7  10   75.99   14.38
  -7   7  10   63.75   13.83
   7  -7 -10  120.29   17.23
   7  -7 -10   79.44   15.28
   7   7 -10   78.28   12.49
   7   7 -10   77.46   12.51
  -7  -7  10   68.81   12.54
  -7   7  11   17.98    7.37
  -7   7  11   27.05    9.13
   7  -7 -11   35.82   10.22
   7   7 -11   16.56    5.62
  -7  -7  11   14.07    6.49
  -7   7  12    2.49    5.20
  -7   7  12    6.44    5.42
   7  -7 -12    2.54    4.80
   7   7 -12    1.04    4.15
  -7  -7  12    4.28    4.33
  -7   7  13   31.93    9.06
   7  -7 -13   20.28    8.59
   7   7 -13   24.99    7.46
  -7  -7  13   17.75    7.23
  -7   7  14  118.07   19.86
   7   7 -14  140.26   18.78
  -7  -7  14  131.90   19.68
  -7   7  15   -0.00    3.69
   7   7 -15    3.53    4.54
  -7   7  16   -0.00    5.49
   7   7 -16    1.21    3.19
  -7   7  17    0.00    5.38
   7   7 -17    0.21    3.92
  -7  -7  17   -0.00    4.45
  -7   7  18    3.40    5.51
   7   7 -18    7.37    5.68
  -7  -7  18    0.55    5.11
  -7   7  19   10.03    5.66
   7   7 -19   -0.00    3.99
  -7  -7  19    5.46    5.21
  -7   7  20   12.77    7.15
   7   7 -20   19.72    7.63
  -7  -7  20   19.10    7.84
  -7   7  21    1.94    3.89
   7   7 -21    5.89    5.51
  -7  -7  21   -0.00    4.91
  -7   7  22   -0.00    3.10
   7   7 -22   -0.00    4.65
  -7  -7  22    3.46    6.40
  -7   7  23    5.97    6.16
   7   7 -23    0.00    5.06
  -7  -7  23    4.03    6.11
  -7   7  24   11.07    7.11
   7   7 -24   25.45    8.55
  -7  -7  24   13.83    7.52
  -7   7  25    0.87    5.02
   7   7 -25   14.22    7.21
  -7  -7  25    3.36    6.10
  -7   7  26    4.98    5.90
   7   7 -26   12.43    7.82
  -7  -7  26    0.08    4.97
  -7   7  27   -0.00    4.15
   7   7 -27   -0.00    4.82
  -7  -7  27   -0.00    4.56
  -7   7  28   -0.00    5.11
   7   7 -28   -0.00    3.94
  -7  -7  28   -0.00    5.33
  -7   7  29   10.90    7.45
   7   7 -29   -0.00    4.60
  -7  -7  29    2.57    6.25
  -7   7  30   13.46    7.75
   7   7 -30    0.00    5.28
  -7  -7  30    0.00    5.55
  -7   7  31   -0.00    4.39
   7   7 -31    3.66    5.52
  -7  -7  31    2.57    5.57
  -7   7  32    9.32    6.40
   7   7 -32    0.61    6.30
  -7  -7  32   -0.00    4.33
  -7   7  33    1.14    5.19
   7   7 -33    0.81    4.51
  -7  -7  33   -0.00    7.25
  -7   7  34    8.22    7.08
   7   7 -34    5.32    5.49
  -7  -7  34    2.13    6.47
  -7   7  35   -0.00    6.10
  -7   8   1   21.97    8.93
  -7   8   1   44.31   10.83
   7  -8  -1   45.23   10.63
   7   8  -1   22.55    5.23
  -7   8   2   61.62   13.90
  -7   8   2   85.64   15.27
   7  -8  -2   78.65   14.77
   7   8  -2   86.60   11.13
  -7  -8   2   86.12   11.19
  -7   8   3    0.00    5.93
  -7   8   3    8.30    5.34
   7  -8  -3    2.76    4.81
   7   8  -3    4.28    3.06
  -7  -8   3    3.97    2.99
  -7   8   4   26.45    9.20
  -7   8   4   15.58    7.01
   7  -8  -4   22.06    8.07
   7   8  -4   17.95    5.05
  -7  -8   4   12.10    4.53
  -7   8   5    8.56    5.90
   7  -8  -5    9.69    5.93
   7  -8  -5   11.47    6.67
   7   8  -5    4.71    3.67
  -7  -8   5    5.47    3.77
  -7   8   6   41.15   10.67
  -7   8   6   34.68    9.93
   7  -8  -6   24.12    8.60
   7  -8  -6   27.06    9.61
   7   8  -6   34.36    7.11
  -7  -8   6   25.36    6.80
  -7   8   7    0.00    5.00
  -7   8   7   -0.00    4.24
   7  -8  -7    3.08    3.92
   7  -8  -7    6.43    5.87
   7   8  -7    0.00    2.88
   7   8  -7    3.70    3.64
  -7  -8   7    0.00    2.94
  -7   8   8   32.10   10.21
  -7   8   8   48.36   11.79
   7  -8  -8   69.51   12.99
   7  -8  -8   45.06   11.72
   7   8  -8   65.92   10.20
   7   8  -8   51.73    9.40
  -7  -8   8   60.07   10.47
  -7   8   9    4.42    4.58
   7  -8  -9    0.00    4.25
   7  -8  -9   -0.00    4.16
   7   8  -9    1.96    3.23
   7   8  -9   11.77    4.60
  -7  -8   9    5.34    4.50
  -7   8  10   15.60    6.69
   7  -8 -10   22.74    7.81
   7   8 -10    0.45    3.63
  -7  -8  10   23.96    7.16
  -7   8  11    0.75    4.09
   7  -8 -11   10.94    5.97
   7   8 -11    0.00    3.40
  -7  -8  11    8.68    5.03
  -7   8  12  114.67   19.02
   7  -8 -12  121.88   19.37
   7   8 -12  112.29   17.12
  -7  -8  12  142.76   19.58
  -7   8  13   -0.00    5.33
   7   8 -13   -0.00    3.59
  -7  -8  13   -0.00    4.25
  -7   8  14    6.62    5.99
   7   8 -14   10.06    4.52
  -7   8  15    2.26    4.97
   7   8 -15    3.34    4.27
  -7   8  16   37.24   11.08
   7   8 -16   39.05    9.51
  -7  -8  16   57.83   12.29
  -7   8  17    3.85    4.76
   7   8 -17    0.00    3.58
  -7  -8  17    2.67    5.26
  -7   8  18    2.45    4.48
   7   8 -18    8.45    5.63
  -7  -8  18    4.40    4.92
  -7   8  19    4.25    4.33
   7   8 -19    0.56    4.44
  -7  -8  19   -0.00    5.49
  -7   8  20    9.02    6.09
   7   8 -20   10.27    6.17
  -7  -8  20    7.17    5.83
  -7   8  21    0.00    4.71
   7   8 -21   -0.00    3.49
  -7  -8  21    2.05    4.47
  -7   8  22   13.54    7.54
   7   8 -22    2.19    5.35
  -7  -8  22    2.65    5.29
  -7   8  23    8.86    6.72
   7   8 -23    2.40    4.54
  -7  -8  23   -0.00    6.11
  -7   8  24    1.38    4.11
   7   8 -24    8.92    6.56
  -7  -8  24   -0.00    4.41
  -7   8  25    2.76    5.72
   7   8 -25    2.45    4.53
  -7  -8  25   -0.00    5.44
  -7   8  26   12.25    7.25
   7   8 -26   -0.00    4.78
  -7  -8  26    9.29    7.35
  -7   8  27   -0.00    3.40
   7   8 -27    3.10    5.36
  -7  -8  27    0.00    5.31
  -7   8  28    0.61    4.79
   7   8 -28   10.22    7.88
  -7  -8  28   16.31    8.45
  -7   8  29   -0.00    4.78
   7   8 -29    0.00    4.35
  -7  -8  29    3.20    5.71
  -7   8  30    1.24    5.12
   7   8 -30   -0.00    4.53
  -7  -8  30    5.34    5.52
  -7   8  31    3.93    5.12
   7   8 -31    0.75    4.91
  -7  -8  31    0.00    6.01
  -7   8  32    1.37    4.98
   7   8 -32    5.03    6.42
  -7  -8  32    1.97    5.93
  -7   8  33    2.00    5.06
   7   8 -33   -0.00    4.78
  -7  -8  33    2.01    6.72
  -7   8  34    4.83    5.68
   7   8 -34    1.08    5.22
  -7  -8  34    0.00    6.96
  -7   8  35    3.35    5.16
   7   8 -35    0.00    4.38
  -7   9   1    2.01    4.49
   7  -9  -1    3.12    5.32
   7   9  -1    3.81    2.74
  -7   9   2   29.02    9.35
   7  -9  -2   32.86    9.58
   7   9  -2   21.24    5.29
   7  -9  -3    3.75    4.37
   7   9  -3    6.84    3.50
   7  -9  -4   64.89   12.97
   7   9  -4   40.36    8.10
  -7   9   5    3.35    6.13
   7  -9  -5   -0.00    4.17
   7   9  -5    3.50    3.10
  -7   9   6   15.71    7.88
   7  -9  -6   20.28    7.50
   7   9  -6   25.35    6.60
  -7   9   7    0.64    3.14
   7  -9  -7   11.16    6.26
   7   9  -7   10.88    4.97
  -7  -9   7   11.90    4.97
  -7   9   8   49.10   11.12
  -7   9   8   15.94    8.17
   7  -9  -8   36.98   10.40
   7   9  -8   38.73    7.96
  -7  -9   8   42.34    8.97
  -7   9   9   -0.00    3.46
   7  -9  -9    0.75    4.41
   7   9  -9    0.01    3.00
  -7  -9   9    2.39    3.59
  -7   9  10  101.01   17.36
   7  -9 -10  108.70   18.25
   7   9 -10   81.32   13.95
  -7  -9  10  111.45   16.30
  -7   9  11   -0.00    5.22
   7  -9 -11   -0.00    4.39
   7   9 -11   -0.00    3.49
  -7  -9  11   -0.00    3.46
  -7   9  12    4.70    4.85
   7  -9 -12    6.63    5.86
   7   9 -12    0.00    3.41
  -7  -9  12   -0.00    3.47
  -7   9  13    0.03    4.16
   7  -9 -13    5.02    5.25
   7   9 -13    2.47    3.65
  -7  -9  13    2.77    4.87
  -7   9  14   62.59   13.48
   7  -9 -14   49.77   12.36
   7   9 -14   60.38   11.88
  -7   9  15    1.72    4.82
   7   9 -15   -0.00    4.78
  -7   9  16   10.16    6.30
   7   9 -16    6.91    5.82
  -7  -9  16    4.32    5.27
  -7   9  17   -0.00    3.77
   7   9 -17    3.77    3.89
  -7  -9  17   -0.00    4.51
  -7   9  18    7.20    5.17
   7   9 -18   24.31    8.04
  -7  -9  18    1.70    5.50
  -7   9  19    0.00    4.06
   7   9 -19    0.00    4.00
  -7  -9  19    0.19    4.52
  -7   9  20   10.47    6.75
   7   9 -20   16.41    6.83
  -7  -9  20   11.28    7.19
  -7   9  21    2.07    5.40
   7   9 -21    1.32    5.72
  -7  -9  21    5.01    6.26
  -7   9  22    0.00    5.30
   7   9 -22    3.88    5.34
  -7  -9  22    0.00    5.45
  -7   9  23    5.81    6.24
   7   9 -23    0.00    4.96
  -7  -9  23    3.28    5.37
  -7   9  24    8.63    6.48
   7   9 -24   11.81    7.27
  -7  -9  24    9.39    6.79
  -7   9  25    0.00    3.54
   7   9 -25    1.18    3.55
  -7  -9  25   -0.00    4.92
  -7   9  26    3.04    4.81
   7   9 -26   -0.00    4.41
  -7  -9  26    3.82    6.04
  -7   9  27    6.36    6.11
   7   9 -27    2.46    4.83
  -7  -9  27    4.07    5.76
  -7   9  28    3.29    5.76
   7   9 -28    1.07    4.92
  -7  -9  28    0.25    4.94
  -7   9  29   -0.00    3.64
   7   9 -29    3.75    5.77
  -7  -9  29   -0.00    6.50
  -7   9  30   -0.00    5.86
   7   9 -30    4.34    6.46
  -7  -9  30    5.47    6.71
  -7   9  31    1.22    5.72
   7   9 -31   -0.00    4.70
  -7  -9  31   -0.00    5.54
  -7   9  32    0.00    4.39
   7   9 -32   -0.00    5.09
  -7  -9  32    7.41    7.05
  -7   9  33    1.21    5.30
   7   9 -33    0.00    5.78
  -7  -9  33   -0.00    5.66
  -7   9  34    5.35    4.95
   7   9 -34   -0.00    4.55
   7   9 -35   -0.00    5.47
  -7  10   1    1.63    4.31
   7 -10  -1    8.34    6.48
   7  10  -1    7.53    3.49
  -7  10   2   37.63   10.71
   7 -10  -2   34.29   10.03
   7  10  -2   30.15    6.24
  -7  10   3   -0.00    4.01
   7 -10  -3   -0.00    4.20
   7  10  -3    0.76    2.76
  -7  10   4    1.74    5.43
   7 -10  -4    0.15    4.18
   7  10  -4    2.94    3.06
  -7  10   5    0.53    3.85
   7 -10  -5    3.69    4.53
   7  10  -5    0.00    2.68
  -7  10   6   62.28   15.13
   7 -10  -6   95.47   16.96
   7  10  -6   99.15   13.20
  -7  10   7   -0.00    4.69
   7 -10  -7   -0.00    5.01
   7  10  -7    2.44    3.18
  -7  10   8    1.87    4.31
   7 -10  -8    8.67    6.30
   7  10  -8    4.19    3.80
  -7  10   9    2.71    3.88
  -7  10   9   -0.00    3.61
   7 -10  -9   -0.00    4.99
   7  10  -9    1.43    3.46
  -7  10  10    7.58    5.72
   7 -10 -10    7.40    6.00
   7  10 -10    5.57    3.84
  -7  10  11   -0.00    4.56
   7 -10 -11    2.21    4.08
   7  10 -11    4.48    3.53
  -7  10  12   32.13    9.98
   7 -10 -12   37.29   10.88
   7  10 -12   30.61    8.18
  -7 -10  12   45.01   10.22
  -7  10  13    3.01    4.34
   7 -10 -13    3.70    5.20
   7  10 -13    1.57    3.32
  -7  10  14   12.36    7.54
   7 -10 -14    6.19    6.33
   7  10 -14    6.11    5.43
  -7  10  15    0.81    4.93
   7 -10 -15    2.06    4.21
   7  10 -15    2.16    3.35
  -7 -10  15    2.17    5.10
  -7  10  16   42.28   11.26
   7 -10 -16   48.36   11.44
   7  10 -16   24.18    7.92
  -7 -10  16   13.65    7.34
  -7  10  17   -0.00    3.58
   7  10 -17    2.99    4.57
  -7 -10  17   -0.00    4.35
  -7  10  18   17.99    8.40
   7  10 -18    2.80    4.33
  -7 -10  18   17.08    8.17
  -7  10  19    5.69    5.71
   7  10 -19    0.00    4.90
  -7 -10  19    2.10    4.75
  -7  10  20   -0.00    4.85
   7  10 -20   -0.00    4.50
  -7 -10  20   11.56    7.22
  -7  10  21   -0.00    3.73
   7  10 -21   -0.00    4.49
  -7 -10  21    5.61    6.40
  -7  10  22   22.60    9.13
   7  10 -22   17.06    8.08
  -7 -10  22   28.91   10.66
  -7  10  23    0.70    4.28
   7  10 -23    0.84    4.22
  -7 -10  23   -0.00    5.32
  -7  10  24   -0.00    4.29
   7  10 -24    1.99    4.44
  -7 -10  24   -0.00    4.45
  -7  10  25   -0.00    4.96
   7  10 -25   -0.00    3.45
  -7 -10  25    5.20    5.96
  -7  10  26    2.30    5.02
   7  10 -26   -0.00    3.90
  -7 -10  26    3.40    5.39
  -7  10  27    3.27    5.65
   7  10 -27    2.03    5.23
  -7 -10  27    0.00    4.57
  -7  10  28    5.22    6.27
   7  10 -28   -0.00    4.62
  -7 -10  28    9.82    8.02
  -7  10  29   -0.00    4.64
   7  10 -29    1.39    3.99
  -7 -10  29    2.80    6.50
  -7  10  30   -0.00    5.30
   7  10 -30    1.31    5.82
  -7 -10  30    8.48    6.98
  -7  10  31   -0.00    4.86
   7  10 -31    8.93    6.31
  -7 -10  31   -0.00    5.54
  -7  10  32    3.25    5.90
   7  10 -32   -0.00    5.68
  -7 -10  32    4.15    6.77
  -7  10  33    4.93    5.48
   7  10 -33    1.63    4.57
  -7  11   1   -0.00    5.45
   7 -11  -1    0.85    4.00
   7  11  -1    0.84    2.43
  -7  11   2    1.18    5.82
   7 -11  -2    0.00    4.05
   7  11  -2    2.94    2.79
  -7  11   3   -0.00    4.66
   7 -11  -3    6.74    5.70
   7  11  -3    7.04    3.64
  -7  11   4   10.30    7.45
   7 -11  -4   17.80    7.47
   7  11  -4   18.87    5.24
  -7  11   5   16.92    8.29
   7 -11  -5   17.75    7.63
   7  11  -5    6.42    4.22
  -7  11   6   -0.00    4.19
   7 -11  -6    2.26    4.64
   7  11  -6    3.04    3.36
  -7  11   7    1.00    4.15
   7 -11  -7    7.62    5.50
   7  11  -7    6.05    4.03
  -7  11   8   15.09    7.45
   7 -11  -8   36.17    9.96
   7  11  -8   17.80    5.85
  -7  11   9    0.00    3.74
   7 -11  -9    5.46    5.41
   7  11  -9    0.00    3.06
  -7  11  10    8.01    6.43
   7 -11 -10   27.07    8.81
   7  11 -10   25.76    7.08
  -7  11  11    7.22    5.67
  -7  11  11    1.34    3.66
   7 -11 -11    2.44    4.58
   7  11 -11    2.14    3.60
  -7  11  12   -0.00    4.08
   7 -11 -12   -0.00    5.34
   7  11 -12    0.07    3.67
  -7  11  13   -0.00    4.13
   7 -11 -13    3.44    5.67
   7  11 -13   -0.00    3.62
  -7  11  14   28.72    9.52
   7 -11 -14   10.42    7.06
   7  11 -14    9.89    5.00
  -7  11  15    3.89    5.72
   7 -11 -15    4.04    4.82
   7  11 -15    5.12    4.15
  -7  11  16    0.00    5.46
   7 -11 -16   15.37    7.09
   7  11 -16    6.18    5.06
  -7  11  17    1.91    5.04
   7 -11 -17   -0.00    4.32
   7  11 -17    1.54    3.44
  -7  11  18    6.48    5.38
   7 -11 -18    3.90    5.03
   7  11 -18    4.07    4.91
  -7  11  19   -0.00    3.23
   7 -11 -19    0.00    4.18
   7  11 -19   -0.00    5.07
  -7 -11  19   -0.00    5.75
  -7  11  20   20.70    8.78
   7  11 -20   24.42    8.03
  -7 -11  20   13.06    7.50
  -7  11  21   -0.00    5.56
   7  11 -21   -0.00    5.10
  -7 -11  21    1.78    5.77
  -7  11  22   -0.00    5.86
   7  11 -22   -0.00    4.36
  -7 -11  22    0.00    3.97
  -7  11  23    0.84    4.29
   7  11 -23    0.00    4.93
  -7 -11  23   -0.00    3.53
  -7  11  24    0.00    4.77
   7  11 -24   15.06    7.64
  -7 -11  24    7.72    6.43
  -7  11  25    0.16    3.64
   7  11 -25   -0.00    4.49
  -7 -11  25    2.16    4.89
  -7  11  26    1.72    5.40
   7  11 -26    0.00    4.79
  -7 -11  26    2.94    6.22
  -7  11  27    0.85    4.26
   7  11 -27    0.00    4.51
  -7 -11  27    0.94    5.44
  -7  11  28    1.36    4.86
   7  11 -28    1.72    4.85
  -7 -11  28   -0.00    4.57
  -7  11  29   -0.00    4.65
   7  11 -29    0.00    5.89
  -7 -11  29   -0.00    6.30
  -7  11  30    3.41    5.44
   7  11 -30    2.18    6.05
  -7 -11  30    0.00    6.60
  -7  11  31    0.00    4.70
  -7 -11  31   -0.00    6.69
  -7  11  32    0.00    5.35
  -7  12   1    2.57    4.15
   7 -12  -1    1.12    3.97
   7  12  -1    0.00    1.81
  -7  12   2   10.36    7.04
   7 -12  -2    3.64    5.21
   7  12  -2    3.34    2.46
  -7  12   3    6.39    5.97
   7 -12  -3    0.42    4.25
   7  12  -3   -0.00    2.56
  -7  12   4    1.18    4.31
   7 -12  -4    1.33    3.92
   7  12  -4    0.07    2.43
  -7  12   5   -0.00    7.09
   7 -12  -5    8.08    5.61
   7  12  -5    4.34    3.25
  -7  12   6   45.05   11.50
   7 -12  -6   39.58   10.81
   7  12  -6   19.54    5.95
  -7  12   7   -0.00    5.51
   7 -12  -7    1.33    4.89
   7  12  -7    2.49    3.42
  -7  12   8   11.08    6.76
   7 -12  -8    6.51    5.42
   7  12  -8    4.99    3.84
  -7  12   9    0.00    5.40
   7 -12  -9   -0.00    3.87
   7  12  -9   -0.00    2.75
  -7  12  10    6.41    5.96
   7 -12 -10    0.00    4.87
   7  12 -10   -0.00    3.60
  -7  12  11    2.60    4.14
   7 -12 -11    2.36    4.62
   7  12 -11   -0.00    2.88
  -7  12  12   29.71    9.35
   7 -12 -12   17.93    8.61
   7  12 -12   18.06    6.55
  -7  12  13    0.80    3.48
   7 -12 -13    5.87    5.88
   7  12 -13    0.51    3.76
  -7  12  14    0.00    4.13
   7 -12 -14    2.07    4.49
   7  12 -14   -0.00    3.72
  -7  12  15    3.68    5.32
   7 -12 -15    3.86    5.19
   7  12 -15    2.33    3.74
  -7  12  16   14.94    7.11
   7 -12 -16   31.14    9.86
   7  12 -16    9.71    5.63
  -7  12  17    0.00    3.97
   7 -12 -17    6.30    5.46
   7  12 -17    1.82    4.09
  -7  12  18    0.00    4.33
   7 -12 -18   10.43    6.60
   7  12 -18   11.29    6.67
  -7  12  19    3.15    5.01
   7 -12 -19    5.32    5.31
   7  12 -19    0.25    2.22
  -7  12  20    3.77    5.16
   7 -12 -20    2.66    4.83
   7  12 -20   10.90    6.15
  -7  12  21   -0.00    4.51
   7 -12 -21    1.71    4.84
   7  12 -21   -0.00    4.77
  -7  12  22   11.55    7.24
   7 -12 -22   16.87    7.87
   7  12 -22    6.19    5.71
  -7  12  23    2.84    5.13
   7  12 -23   -0.00    4.25
  -7  12  24    8.47    6.30
   7  12 -24    0.95    4.78
  -7  12  25   -0.00    5.94
   7  12 -25    2.33    4.39
  -7  12  26    5.48    5.20
   7  12 -26    4.93    5.97
  -7 -12  26   15.89    8.95
  -7  12  27    0.00    4.60
   7  12 -27   -0.00    4.68
  -7 -12  27    2.17    5.83
  -7  12  28    3.47    4.93
  -7 -12  28   10.48    7.96
  -7  12  29    1.18    4.78
  -7 -12  29   -0.00    4.83
  -7  12  30   -0.00    4.95
  -7 -12  30    0.00    5.91
  -7  13   1   -0.00    4.58
   7 -13  -1    1.48    5.19
   7  13  -1    0.51    2.53
  -7  13   2    5.14    5.28
   7 -13  -2    3.04    5.37
   7  13  -2    1.92    2.98
  -7  13   3    4.95    6.73
   7 -13  -3   -0.00    3.97
   7  13  -3    5.65    3.70
  -7  13   4   41.29   11.71
   7 -13  -4   14.71    7.82
   7  13  -4   23.40    6.25
  -7  13   5    8.08    6.29
   7 -13  -5    0.00    3.74
   7  13  -5    2.18    3.11
  -7  13   6    1.39    6.01
   7 -13  -6    5.28    5.19
   7  13  -6    0.00    2.74
  -7  13   7   -0.00    4.86
   7 -13  -7    2.01    4.58
   7  13  -7    3.14    3.48
  -7  13   8   -0.00    4.45
   7 -13  -8   11.77    6.82
   7  13  -8   -0.00    2.98
  -7  13   9    5.59    5.62
   7 -13  -9   10.62    6.40
   7  13  -9    4.59    4.13
  -7  13  10    5.81    6.00
   7 -13 -10   11.12    7.00
   7  13 -10   -0.00    3.09
  -7  13  11   -0.00    3.75
   7 -13 -11    0.37    4.33
   7  13 -11   -0.00    2.77
  -7  13  12   -0.00    4.49
   7 -13 -12   -0.00    4.64
   7  13 -12    0.00    2.86
  -7  13  13    1.73    5.55
   7 -13 -13    0.00    5.28
   7  13 -13    5.52    3.99
  -7  13  14    8.98    6.25
   7 -13 -14   23.36    8.77
   7  13 -14   22.11    7.06
   7 -13 -15   -0.00    4.30
   7  13 -15    1.24    3.72
  -7  13  16   -0.00    4.81
   7 -13 -16    1.91    4.11
   7  13 -16    0.00    4.56
  -7  13  17    3.47    5.47
   7 -13 -17   -0.00    4.35
   7  13 -17   -0.00    4.37
  -7  13  18   -0.00    4.19
   7 -13 -18    0.00    4.47
   7  13 -18   -0.00    4.34
  -7  13  19   -0.00    4.82
   7 -13 -19    1.12    3.23
   7  13 -19    0.00    3.86
  -7  13  20    3.54    4.77
   7 -13 -20    8.55    6.84
   7  13 -20    3.35    4.77
  -7  13  21    0.00    5.36
   7 -13 -21   -0.00    3.99
   7  13 -21    1.63    4.70
  -7  13  22    1.12    5.00
   7 -13 -22    0.00    4.56
   7  13 -22   -0.00    3.69
  -7  13  23    4.66    5.65
   7 -13 -23    7.90    6.09
   7  13 -23   -0.00    4.36
  -7  13  24    5.75    5.84
   7 -13 -24    6.25    5.47
  -7  13  25    3.18    4.97
   7 -13 -25    3.63    4.98
  -7  13  26   -0.00    5.12
  -7  14   1    3.65    5.13
   7 -14  -1    1.65    4.10
   7  14  -1    7.89    3.70
  -7  14   2    8.56    7.25
   7 -14  -2    9.86    6.73
   7  14  -2   14.13    4.57
  -7  14   3    0.00    4.81
   7 -14  -3    3.63    4.93
   7  14  -3   -0.00    2.71
  -7  14   4    0.00    4.20
   7 -14  -4   -0.00    5.59
   7  14  -4    0.00    3.34
  -7  14   5    3.52    6.16
   7 -14  -5    0.00    4.80
   7  14  -5    0.42    3.08
  -7  14   6   11.89    7.24
   7 -14  -6    9.33    6.15
   7  14  -6   19.32    5.96
  -7  14   7   12.90    8.27
   7 -14  -7    6.89    5.94
   7  14  -7   11.21    5.09
  -7  14   8    7.62    7.16
   7 -14  -8    8.98    6.14
   7  14  -8    7.66    4.42
  -7  14   9    2.01    5.13
   7 -14  -9   -0.00    5.11
   7  14  -9    2.08    3.46
  -7  14  10    0.96    4.42
   7 -14 -10   18.43    8.11
   7  14 -10   13.74    5.48
  -7  14  11   -0.00    5.10
   7 -14 -11    3.34    5.46
   7  14 -11   -0.00    2.79
  -7  14  12    7.85    6.04
   7 -14 -12   17.24    7.27
   7  14 -12    7.63    4.87
  -7  14  13    0.00    3.78
   7 -14 -13    4.88    5.70
   7  14 -13    0.26    3.43
  -7  14  14    5.39    6.44
   7 -14 -14    4.32    5.46
   7  14 -14    1.69    3.06
  -7  14  15    3.30    3.94
   7 -14 -15    0.00    4.34
   7  14 -15    1.95    3.73
  -7  14  16    1.08    3.95
   7 -14 -16    0.00    4.40
   7  14 -16    2.28    4.66
   7 -14 -17    6.61    6.40
   7  14 -17    4.06    4.56
  -7  14  18    0.21    4.52
   7 -14 -18    5.47    6.13
   7  14 -18    0.52    3.98
  -7  14  19   -0.00    3.88
   7 -14 -19    1.39    4.91
   7  14 -19    1.15    3.61
  -7  14  20   10.17    5.77
   7 -14 -20    0.00    4.39
  -7  14  21   -0.00    4.44
   7 -14 -21    0.00    3.70
  -7  14  22   -0.00    4.17
  -7  15   1    0.00    3.27
   7 -15  -1    2.07    5.83
   7  15  -1   -0.00    3.01
  -7  15   2    3.75    5.55
   7 -15  -2    0.62    4.53
   7  15  -2    0.00    2.03
  -7  15   3    5.18    6.15
   7 -15  -3    6.78    6.49
   7  15  -3    7.54    4.23
  -7  15   4   -3.00    6.38
   7 -15  -4    5.45    5.84
   7  15  -4    8.94    4.31
  -7  15   5   -0.00    5.83
   7 -15  -5   -0.00    4.24
   7  15  -5   -0.00    3.04
  -7  15   6    1.55    5.26
   7 -15  -6   -0.00    5.74
   7  15  -6    1.56    3.18
  -7  15   7   -0.00    5.58
   7 -15  -7   -0.00    4.82
   7  15  -7    0.55    3.70
  -7  15   8    0.81    5.47
   7 -15  -8    4.95    5.97
   7  15  -8    6.70    4.12
  -7  15   9   -0.00    5.30
   7 -15  -9    0.00    4.45
   7  15  -9    0.00    3.17
  -7  15  10    4.23    6.17
   7 -15 -10    1.87    4.52
   7  15 -10   -0.00    3.80
  -7  15  11    8.94    6.26
   7 -15 -11    6.48    6.16
   7  15 -11    0.67    3.90
  -7  15  12    1.31    4.44
   7 -15 -12    3.19    5.79
   7  15 -12   -0.00    3.66
  -7  15  13   -0.00    5.78
   7 -15 -13    0.27    3.70
   7  15 -13    2.33    3.35
  -7  15  14    6.97    6.87
   7 -15 -14   -0.00    4.91
   7  15 -14    4.48    4.44
  -7  15  15    2.63    4.77
   7 -15 -15   12.94    7.32
   7  15 -15    3.83    4.12
  -7  15  16    0.00    5.07
   7 -15 -16    1.57    4.61
  -7  15  17   -0.00    5.04
  -7  16   1    3.60    5.28
   7 -16  -1    0.00    5.23
   7  16  -1    0.00    2.18
  -7  16   2   -0.00    4.90
   7 -16  -2   -0.00    5.40
   7  16  -2    0.84    2.84
  -7  16   3    1.30    4.59
   7 -16  -3   -0.00    4.75
   7  16  -3   -0.00    2.60
  -7  16   4    0.00    4.47
   7 -16  -4   -0.00    4.30
   7  16  -4    1.19    2.94
  -7  16   5    2.70    4.90
   7 -16  -5    5.19    5.78
   7  16  -5    0.11    3.02
  -7  16   6    0.00    5.75
   7 -16  -6   -0.00    4.78
   7  16  -6   -0.00    3.23
  -7  16   7    2.83    5.62
   7 -16  -7    5.71    5.81
   7  16  -7   -0.00    2.96
  -7  16   8    5.47    5.25
   7 -16  -8    6.27    5.13
   7  16  -8    1.33    3.11
  -7  16   9    3.96    6.27
   7 -16  -9   -0.00    5.17
   7  16  -9    3.81    3.75
  -7  16  10   -0.00    6.16
   7 -16 -10    0.00    4.62
  -7  16  11    0.44    4.95
   7 -16 -11    4.18    5.67
  -7  16  12    4.27    6.13
  -7  17   1   -0.00    4.47
   7 -17  -1   -0.00    4.85
   7  17  -1    0.00    2.86
   7 -17  -2    0.00    5.19
   7  17  -2    2.96    2.98
   7 -17  -3    6.01    5.30
   7  17  -3    2.27    3.34
   7 -17  -4    1.75    4.84
   7 -17  -5    1.48    4.34
   7 -17  -6   -0.00    3.50
  -6   0   1    0.82    3.63
  -6   0   1    1.99    3.32
  -6   0   1    0.00    2.75
   6   0  -1    1.37    2.60
   6   0  -1    1.61    4.05
  -6   0   2  335.79   32.06
  -6   0   2  276.76   30.28
   6   0  -2  302.16   30.94
   6   0  -2  281.02   31.24
  -6   0   3    0.00    3.62
  -6   0   3   -0.00    3.13
   6   0  -3    3.97    3.30
   6   0  -3    0.33    3.76
  -6   0   4   19.94    6.55
  -6   0   4   31.43    6.42
   6   0  -4   20.95    6.26
   6   0  -4   30.90    7.74
  -6   0   5   -0.00    3.53
  -6   0   5   -0.00    3.26
   6   0  -5   -0.00    2.90
   6   0  -5    1.16    3.65
  -6   0   6 1283.31  111.23
  -6   0   6 1145.79  109.53
   6   0  -6 1286.56  110.34
   6   0  -6 1160.54  110.73
  -6   0   7   -0.00    4.30
  -6   0   7    1.63    3.40
   6   0  -7   -0.00    3.46
   6   0  -7    4.29    4.13
  -6   0   8   29.47    7.30
  -6   0   8   18.50    5.89
   6   0  -8   27.20    6.42
   6   0  -8   17.52    6.07
  -6   0   9    2.49    3.88
  -6   0   9   -0.00    2.77
   6   0  -9    0.53    3.20
   6   0  -9    0.91    4.10
  -6   0  10  186.69   22.89
  -6   0  10  162.11   21.19
   6   0 -10  186.12   22.12
   6   0 -10  211.68   23.87
  -6   0  11   -0.00    3.63
  -6   0  11    2.92    2.95
   6   0 -11    1.28    3.27
   6   0 -11    0.00    3.02
  -6   0  12  247.43   29.79
  -6   0  12  266.52   29.05
   6   0 -12  269.74   30.59
  -6   0  13   -0.00    4.09
  -6   0  13   -0.00    2.81
   6   0 -13    0.95    3.66
  -6   0  14   71.97   12.46
  -6   0  14   52.78   10.75
   6   0 -14   81.66   13.53
  -6   0  15    1.33    3.42
   6   0 -15   -0.00    4.47
  -6   0  16  253.52   30.19
   6   0 -16  255.82   30.86
   6   0 -17    0.00    4.79
   6   0 -18  108.12   17.51
  -6   0  19   -0.00    5.20
   6   0 -19    2.49    4.65
  -6   0  20    0.68    4.39
   6   0 -20    0.79    4.87
  -6   0  21    0.00    4.68
   6   0 -21   -0.00    5.30
  -6   0  22   65.84   13.69
   6   0 -22   79.25   15.38
  -6   0  23   -0.00    4.87
   6   0 -23    1.92    4.76
  -6   0  24    0.00    4.32
   6   0 -24   -0.00    4.96
  -6   0  25   -2.95    5.97
   6   0 -25    0.00    5.11
  -6   0  26   46.99   11.60
   6   0 -26   17.63    8.75
  -6   0  27    1.98    5.14
   6   0 -27    0.00    4.11
  -6   0  28   18.99    8.81
  -6   0  29   -0.00    6.30
  -6   0  30    6.46    6.15
  -6   0  31   -0.00    5.47
  -6   0  32   35.17   11.23
  -6   0  33    0.59    6.66
  -6   0  34   -0.00    6.48
  -6   0  35    0.49    5.32
  -6   0  36    3.72    6.50
  -6   0  37   -0.00    4.69
  -6   0  38    4.98    7.04
  -6   1   1    0.00    3.73
  -6   1   1    2.08    3.33
  -6   1   1    3.95    3.46
   6  -1  -1    3.62    3.77
   6  -1  -1    3.34    3.66
   6  -1  -1    5.04    4.65
   6   1  -1    8.68    3.90
   6   1  -1    4.10    4.22
  -6  -1   1    9.90    3.77
  -6  -1   1    5.74    3.81
  -6   1   2  455.22   49.83
  -6   1   2  509.73   51.12
  -6   1   2  522.37   50.07
   6  -1  -2  529.72   50.17
   6  -1  -2  475.66   50.35
   6   1  -2  535.59   49.44
   6   1  -2  502.39   49.82
  -6  -1   2  565.81   50.32
  -6  -1   2  535.53   49.03
  -6   1   3   31.60    7.33
  -6   1   3   27.89    6.87
   6  -1  -3   23.10    6.69
   6  -1  -3   20.81    6.93
   6   1  -3   31.67    6.64
   6   1  -3   24.30    6.44
  -6  -1   3   29.18    6.46
  -6  -1   3   28.53    6.33
  -6   1   4  738.30   68.86
  -6   1   4  682.53   67.61
   6  -1  -4  783.50   68.54
   6  -1  -4  703.39   68.71
   6   1  -4  772.74   67.62
   6   1  -4  693.91   67.85
  -6  -1   4  719.65   67.95
  -6  -1   4  701.18   66.73
  -6   1   5   99.60   14.14
  -6   1   5   94.25   13.37
   6  -1  -5   95.46   13.35
   6  -1  -5   91.45   14.00
   6   1  -5   88.11   12.66
   6   1  -5   77.17   12.83
  -6  -1   5   87.99   13.02
  -6  -1   5  120.66   13.62
  -6   1   6   86.51   13.10
  -6   1   6   76.80   12.22
   6  -1  -6   82.80   12.41
   6  -1  -6   78.11   12.97
   6   1  -6   93.10   12.35
   6   1  -6   87.97   12.84
  -6  -1   6   78.55   12.20
  -6  -1   6   68.10   10.94
  -6   1   7  183.61   22.86
  -6   1   7  191.97   22.57
   6  -1  -7  200.86   22.62
   6  -1  -7  186.25   23.37
   6   1  -7  213.76   22.68
   6   1  -7  184.09   22.78
  -6  -1   7  205.02   23.03
  -6  -1   7  176.27   21.46
  -6   1   8  626.37   63.93
  -6   1   8  679.93   63.68
   6  -1  -8  710.21   63.83
   6  -1  -8  688.44   65.03
   6   1  -8  671.45   63.34
   6   1  -8  674.47   64.20
  -6  -1   8  585.86   62.92
  -6  -1   8  685.27   62.67
  -6   1   9    4.56    4.54
  -6   1   9    6.90    4.77
   6  -1  -9    9.28    4.85
   6  -1  -9   15.46    6.30
   6   1  -9    8.60    4.24
   6   1  -9   13.05    5.75
  -6  -1   9    6.47    4.38
  -6  -1   9    5.73    3.85
  -6   1  10   90.61   14.75
  -6   1  10   98.50   14.45
   6  -1 -10   95.63   14.28
   6  -1 -10  103.14   15.74
   6   1 -10  126.75   15.71
   6   1 -10  100.34   15.08
  -6  -1  10  108.42   15.44
  -6  -1  10   86.15   13.29
  -6   1  11   15.07    6.00
  -6   1  11   15.74    5.85
   6  -1 -11    7.50    5.12
   6   1 -11   11.95    5.44
   6   1 -11   11.38    5.27
  -6  -1  11    6.18    4.41
  -6  -1  11   11.24    4.27
  -6   1  12  219.43   27.95
  -6   1  12  254.06   28.24
   6  -1 -12  250.80   29.47
   6   1 -12  258.18   29.01
  -6   1  13   40.78    9.52
  -6   1  13   47.49    9.90
   6  -1 -13   47.46   10.71
   6   1 -13   51.98   10.62
  -6  -1  13   50.91   10.72
  -6   1  14  139.67   19.88
  -6   1  14  140.78   19.29
   6  -1 -14  167.31   21.64
   6   1 -14  122.49   19.12
  -6  -1  14  168.70   20.77
  -6   1  15    7.20    5.86
  -6   1  15    7.30    4.59
   6  -1 -15   11.91    6.26
   6   1 -15   15.03    5.79
  -6  -1  15    8.49    5.23
  -6   1  16    2.05    3.40
   6  -1 -16    0.00    3.55
   6   1 -16    0.89    4.30
  -6  -1  16    5.88    5.57
   6  -1 -17    4.73    4.67
   6   1 -17   11.40    5.38
   6  -1 -18  205.30   25.92
   6   1 -18  165.16   24.08
  -6   1  19   21.82    7.77
   6  -1 -19   36.47    9.90
   6   1 -19   41.63   10.09
  -6  -1  19   11.44    6.62
  -6   1  20   -0.00    4.51
   6  -1 -20   -0.00    5.74
   6   1 -20   -0.00    5.04
  -6  -1  20    5.50    5.75
  -6   1  21   -0.00    5.70
   6  -1 -21    0.00    6.37
   6   1 -21   -0.00    5.26
  -6  -1  21    1.86    4.99
  -6   1  22    9.23    5.75
   6  -1 -22    3.17    4.65
   6   1 -22   19.36    8.02
  -6  -1  22    2.85    4.17
  -6   1  23    1.07    3.82
   6  -1 -23   -0.00    5.22
   6   1 -23    3.80    5.60
  -6  -1  23    1.30    5.38
  -6   1  24   25.33    8.77
   6  -1 -24   19.87    8.75
   6   1 -24   28.05   10.11
  -6  -1  24   31.42    9.67
  -6   1  25    0.84    4.09
   6  -1 -25    4.37    7.07
  -6  -1  25   -0.00    4.83
  -6   1  26    8.06    5.81
   6  -1 -26    0.00    6.10
  -6  -1  26    4.38    6.31
  -6  -1  27    2.25    4.21
  -6   1  28   26.47    9.67
  -6  -1  28   33.51   10.82
  -6   1  29   -0.00    5.53
  -6  -1  29    0.00    5.12
  -6   1  30   17.90    8.10
  -6  -1  30   13.16    8.62
  -6   1  31    5.38    5.71
  -6  -1  31   -0.00    4.66
  -6   1  32    1.52    4.80
  -6  -1  32   -0.00    5.92
  -6   1  33    1.31    6.56
  -6  -1  33    7.60    6.69
  -6   1  34   11.30    8.07
  -6  -1  34    2.97    6.08
  -6   1  35    0.62    4.26
  -6  -1  35   -0.00    5.44
  -6   1  36   -0.00    4.43
  -6  -1  36    0.00    7.05
  -6   1  37   -0.00    4.20
  -6  -1  37    0.00    4.95
  -6   1  38    0.93    6.24
  -6  -1  38    6.57    6.21
  -6   2   1    0.00    4.03
  -6   2   1    3.61    4.11
  -6   2   1    5.05    4.24
   6  -2  -1    3.25    4.03
   6  -2  -1    7.81    4.05
   6  -2  -1   -0.00    4.09
   6   2  -1    3.37    3.10
   6   2  -1    6.40    3.45
  -6  -2   1    4.34    3.33
  -6  -2   1    4.78    2.80
  -6  -2   1    4.75    2.99
  -6   2   2    8.12    4.41
  -6   2   2    1.20    2.99
  -6   2   2    8.88    4.91
   6  -2  -2   15.12    5.60
   6  -2  -2   11.11    4.55
   6  -2  -2    3.88    4.38
   6   2  -2    7.85    3.77
   6   2  -2    8.96    4.02
  -6  -2   2   10.71    4.11
  -6  -2   2   11.15    3.87
  -6   2   3    0.95    3.79
  -6   2   3    4.18    4.13
   6  -2  -3    3.66    4.08
   6  -2  -3    0.91    4.43
   6   2  -3    1.92    2.44
   6   2  -3    5.13    3.79
  -6  -2   3   -0.00    2.96
  -6  -2   3    1.39    2.86
  -6   2   4   90.86   12.94
  -6   2   4   79.68   12.08
   6  -2  -4   70.37   11.41
   6  -2  -4   88.31   12.92
   6   2  -4   67.77   10.35
   6   2  -4   67.83   10.96
  -6  -2   4   65.10   10.70
  -6  -2   4   70.40   10.16
  -6   2   5   10.89    5.16
  -6   2   5    5.75    4.05
   6  -2  -5    8.57    4.22
   6  -2  -5    8.12    5.32
   6   2  -5   10.64    4.44
   6   2  -5   16.64    5.35
  -6  -2   5    9.54    4.33
  -6  -2   5    4.40    3.33
  -6   2   6  263.52   31.27
  -6   2   6  336.90   32.31
   6  -2  -6  303.19   31.36
   6  -2  -6  295.77   32.24
   6   2  -6  303.50   30.60
   6   2  -6  322.81   31.45
  -6  -2   6  239.15   29.65
  -6  -2   6  273.70   29.17
  -6   2   7   50.51   10.00
  -6   2   7   45.92    9.44
   6  -2  -7   54.95    9.73
   6  -2  -7   79.66   12.06
   6   2  -7   46.70    8.78
   6   2  -7   48.34    9.12
  -6  -2   7   45.54    8.86
  -6  -2   7   42.67    8.03
  -6   2   8    3.19    4.45
  -6   2   8    9.19    5.34
   6  -2  -8   11.92    4.77
   6  -2  -8   14.48    5.96
   6   2  -8    9.34    4.96
   6   2  -8   10.98    5.02
  -6  -2   8    7.48    3.83
  -6  -2   8    0.05    2.99
  -6   2   9    0.00    3.24
  -6   2   9   -0.00    3.67
   6  -2  -9    0.17    2.82
   6  -2  -9   -0.00    3.17
   6   2  -9    0.49    3.08
   6   2  -9   -0.00    2.71
  -6  -2   9   -0.00    3.38
  -6  -2   9    0.00    2.94
  -6   2  10  346.56   31.98
  -6   2  10  252.33   29.11
   6  -2 -10  214.60   29.20
   6   2 -10  274.78   29.26
   6   2 -10  228.18   28.43
  -6  -2  10  264.25   29.11
  -6   2  11  180.01   24.08
  -6   2  11  201.45   24.18
   6  -2 -11  167.18   24.20
   6   2 -11  212.72   24.44
   6   2 -11  216.33   24.71
  -6  -2  11  228.39   25.00
  -6   2  12   99.38   14.86
  -6   2  12   78.98   13.46
   6  -2 -12   79.14   14.37
   6   2 -12   87.88   13.99
  -6  -2  12   93.28   14.25
  -6   2  13    7.69    4.92
  -6   2  13    6.99    4.63
   6  -2 -13   20.09    6.71
   6   2 -13    4.81    4.31
  -6  -2  13    3.79    4.32
  -6   2  14   75.35   13.83
  -6   2  14   76.88   13.45
   6  -2 -14   96.85   15.65
   6   2 -14  107.24   15.41
  -6  -2  14   84.67   14.31
  -6   2  15   37.98    9.15
  -6   2  15   31.33    7.96
   6  -2 -15   19.46    7.32
   6   2 -15   29.16    8.04
  -6  -2  15   20.97    7.50
  -6   2  16   55.63   10.96
   6  -2 -16   51.35   11.67
   6   2 -16   58.04   11.70
  -6  -2  16   54.15   11.40
  -6   2  17   26.73    7.63
   6  -2 -17   27.89    8.63
   6   2 -17   17.03    6.97
  -6   2  18   13.71    6.29
   6  -2 -18   15.10    7.09
   6   2 -18   10.05    5.84
  -6   2  19    6.59    5.94
   6  -2 -19    5.69    6.41
   6   2 -19    5.75    4.83
  -6  -2  19    0.74    4.14
  -6   2  20   81.53   16.30
   6  -2 -20  119.45   19.11
   6   2 -20  119.72   18.27
  -6  -2  20  109.23   17.78
  -6   2  21    2.07    5.10
   6  -2 -21   -0.00    6.21
   6   2 -21    0.00    4.19
  -6  -2  21    5.65    5.72
  -6   2  22   12.01    6.25
   6  -2 -22   50.01   12.22
  -6  -2  22    9.24    6.93
  -6   2  23   -0.00    6.06
   6  -2 -23    4.24    5.82
  -6  -2  23   -0.00    5.54
  -6   2  24    1.36    4.25
   6  -2 -24    9.57    7.28
  -6  -2  24    8.01    6.15
  -6   2  25    8.87    6.95
   6  -2 -25    7.83    6.75
  -6  -2  25    0.00    4.64
  -6   2  26   13.19    7.67
  -6  -2  26   20.81    8.46
  -6   2  27    7.00    6.31
   6   2 -27    3.19    4.83
  -6  -2  27    0.59    4.94
  -6   2  28    4.31    5.33
   6   2 -28   10.40    7.07
  -6  -2  28    7.81    6.66
  -6   2  29    3.76    5.39
   6   2 -29    2.51    4.24
  -6  -2  29    0.00    5.40
  -6   2  30    4.07    7.13
   6   2 -30   15.34    8.17
  -6  -2  30    2.26    5.63
  -6   2  31    0.22    5.74
  -6  -2  31   -0.00    4.63
  -6   2  32   22.39    8.88
  -6  -2  32   10.74    7.79
  -6   2  33    1.23    6.13
  -6  -2  33    4.28    7.06
  -6   2  34   -0.00    3.85
  -6  -2  34    3.11    5.87
  -6   2  35   -0.00    6.38
  -6  -2  35    0.80    5.17
  -6   2  36    6.26    7.03
  -6  -2  36   16.23    9.28
  -6   2  37    0.24    3.69
  -6  -2  37    0.43    6.12
  -6   2  38    1.24    4.43
  -6   3   1   -0.00    3.09
  -6   3   1    4.04    4.38
  -6   3   1    0.00    3.25
   6  -3  -1    2.91    3.86
   6  -3  -1    2.20    3.75
   6  -3  -1    2.90    3.99
   6   3  -1    2.63    2.49
   6   3  -1    5.77    3.39
  -6  -3   1    3.29    3.13
  -6  -3   1    1.60    2.46
  -6  -3   1    2.54    2.34
  -6   3   2   99.07   16.26
  -6   3   2  150.34   18.46
  -6   3   2  169.44   18.54
   6  -3  -2  107.96   16.70
   6  -3  -2  115.08   16.44
   6  -3  -2   93.56   16.10
   6   3  -2  133.26   15.15
   6   3  -2  133.16   15.58
  -6  -3   2  141.23   15.72
  -6  -3   2  123.66   13.92
  -6   3   3  126.34   17.08
  -6   3   3  149.93   18.51
  -6   3   3  128.65   16.97
   6  -3  -3  140.57   17.52
   6  -3  -3  110.56   16.06
   6  -3  -3  111.95   16.65
   6   3  -3  118.36   14.77
   6   3  -3  119.27   15.30
  -6  -3   3  112.27   14.82
  -6  -3   3  122.18   13.89
  -6   3   4   30.17    7.56
  -6   3   4   24.24    7.31
   6  -3  -4   29.96    7.15
   6  -3  -4   47.35    9.48
   6   3  -4   32.38    6.72
   6   3  -4   37.04    7.37
  -6  -3   4   32.23    6.71
  -6  -3   4   31.00    5.89
  -6   3   5   10.46    5.29
  -6   3   5   10.07    5.18
   6  -3  -5    9.62    4.72
   6  -3  -5    7.56    5.00
   6   3  -5   10.56    4.35
   6   3  -5    0.00    3.05
  -6  -3   5   12.05    4.24
  -6  -3   5    6.90    3.36
  -6   3   6   10.20    5.17
  -6   3   6   18.24    5.89
   6  -3  -6   21.68    6.63
   6  -3  -6    8.63    5.51
   6   3  -6   19.87    5.58
   6   3  -6   11.15    4.92
  -6  -3   6   10.27    4.63
  -6  -3   6   20.33    4.86
  -6   3   7   11.41    5.95
  -6   3   7   12.43    5.32
   6  -3  -7   13.82    5.68
   6  -3  -7   28.21    7.55
   6   3  -7   14.81    5.18
   6   3  -7   17.81    5.42
  -6  -3   7   13.17    5.03
  -6  -3   7   20.31    4.91
  -6   3   8  385.86   38.24
  -6   3   8  548.35   40.60
   6  -3  -8  321.47   37.28
   6   3  -8  341.45   35.79
   6   3  -8  268.64   34.61
  -6  -3   8  323.20   35.53
  -6   3   9   69.61   11.88
   6  -3  -9   42.99   10.27
   6   3  -9   53.03   10.12
   6   3  -9   80.73   11.69
  -6  -3   9   68.42   11.23
  -6   3  10   28.35    8.57
  -6   3  10   36.40    8.65
   6  -3 -10   31.88    8.52
   6   3 -10   31.28    7.70
   6   3 -10   35.75    8.01
  -6  -3  10   28.13    7.27
  -6   3  11    8.81    4.99
  -6   3  11    9.53    5.12
   6  -3 -11    8.76    5.71
   6   3 -11    2.19    3.33
   6   3 -11    4.46    4.16
  -6  -3  11    5.03    3.69
  -6   3  12   79.78   13.67
  -6   3  12   64.61   12.17
   6  -3 -12   56.77   12.21
   6   3 -12   89.08   13.31
   6   3 -12   72.95   12.25
  -6  -3  12   62.94   11.87
  -6   3  13  100.07   16.00
  -6   3  13  120.45   16.56
   6  -3 -13   90.78   15.65
   6   3 -13   78.01   13.99
  -6  -3  13  105.70   15.54
  -6   3  14  145.72   20.31
  -6   3  14  128.50   19.08
   6  -3 -14  139.27   20.39
   6   3 -14  137.82   19.35
  -6  -3  14  158.08   20.45
  -6   3  15   20.10    6.65
   6  -3 -15    9.28    6.19
   6   3 -15   11.75    5.85
  -6  -3  15   13.75    6.47
  -6   3  16   18.06    7.03
   6  -3 -16   16.27    6.19
   6   3 -16   17.99    6.86
  -6  -3  16    7.06    5.27
  -6   3  17   48.74   10.60
   6  -3 -17   51.32   11.85
   6   3 -17   39.92    9.93
  -6   3  18   77.64   15.40
  -6   3  18   71.91   13.78
   6  -3 -18  120.44   17.90
  -6   3  19   19.97    8.12
  -6   3  19   36.40    9.16
   6  -3 -19   40.55   10.60
  -6  -3  19   31.92    9.61
  -6   3  20    4.61    6.14
  -6   3  20    1.77    4.65
   6  -3 -20    0.08    3.95
  -6  -3  20    0.05    4.70
  -6   3  21   -0.00    4.52
   6  -3 -21    0.00    3.82
  -6  -3  21   -0.00    5.68
  -6   3  22   33.70    9.57
   6  -3 -22   29.25   10.39
  -6  -3  22   32.18    9.90
  -6   3  23   11.15    6.40
   6  -3 -23   16.58    7.71
  -6  -3  23    8.27    7.25
  -6   3  24   48.48   12.16
   6   3 -24   34.90   10.48
  -6  -3  24   58.71   13.54
  -6   3  25    2.70    5.11
   6   3 -25   -0.00    4.56
  -6  -3  25   -0.00    5.13
  -6   3  26   -0.00    6.05
   6   3 -26    6.72    6.36
  -6  -3  26    0.00    5.50
  -6   3  27    4.66    5.09
   6   3 -27    9.03    6.14
  -6  -3  27    0.25    4.84
  -6   3  28   12.78    6.74
   6   3 -28    9.63    6.39
  -6  -3  28    8.59    7.00
  -6   3  29    6.68    6.16
   6   3 -29    0.00    4.71
  -6  -3  29   13.07    7.14
  -6   3  30   -0.00    5.51
   6   3 -30   -0.00    4.50
  -6  -3  30    5.66    6.21
  -6   3  31    4.47    6.28
   6   3 -31   -0.00    3.81
  -6  -3  31   -0.00    5.06
  -6   3  32   -0.00    5.86
  -6  -3  32   -0.00    6.53
  -6   3  33   -0.00    4.67
  -6  -3  33    6.15    6.79
  -6   3  34   11.52    7.99
  -6  -3  34    3.19    5.79
  -6   3  35    0.00    5.05
  -6  -3  35   -0.00    4.81
  -6   3  36    1.28    3.74
  -6  -3  36   -0.00    7.11
  -6   3  37    1.83    5.21
  -6  -3  37    5.92    5.64
  -6   3  38    4.19    6.39
  -6   4   1  140.32   20.17
  -6   4   1  145.80   19.58
   6  -4  -1  145.32   19.93
   6  -4  -1  157.78   19.89
   6  -4  -1  145.36   20.47
   6   4  -1  159.17   17.45
   6   4  -1  152.55   17.45
  -6  -4   1  161.65   17.62
  -6  -4   1  169.34   16.20
  -6   4   2   17.23    5.65
  -6   4   2   15.15    5.70
  -6   4   2   14.05    5.86
   6  -4  -2   15.27    6.00
   6  -4  -2    7.54    4.71
   6  -4  -2    9.77    5.28
   6   4  -2    8.18    3.54
   6   4  -2   13.15    4.24
  -6  -4   2   12.87    3.90
  -6  -4   2   13.73    3.44
  -6   4   3    5.80    4.33
  -6   4   3    8.53    4.61
  -6   4   3   10.24    5.19
   6  -4  -3   10.45    4.50
   6  -4  -3    0.00    3.58
   6  -4  -3    0.00    2.97
   6   4  -3    7.01    3.21
   6   4  -3    0.88    2.63
  -6  -4   3    3.22    2.90
  -6  -4   3    4.60    2.59
  -6   4   4   17.41    5.86
  -6   4   4   16.14    5.96
   6  -4  -4   10.08    5.67
   6  -4  -4   15.02    5.92
   6   4  -4   17.43    4.99
   6   4  -4    4.67    3.31
  -6  -4   4   25.89    5.67
  -6  -4   4    4.01    2.81
  -6   4   5  188.15   24.57
  -6   4   5  176.00   23.91
   6  -4  -5  242.23   26.28
   6  -4  -5  229.42   26.33
   6   4  -5  231.44   23.56
   6   4  -5  185.90   22.37
  -6  -4   5  205.29   22.79
  -6  -4   5  210.21   21.68
  -6   4   6  211.58   27.07
  -6   4   6  191.05   26.25
   6  -4  -6  238.22   28.14
   6   4  -6  256.05   26.11
   6   4  -6  233.44   25.45
  -6  -4   6  266.97   26.23
  -6   4   7   65.12   11.82
  -6   4   7   59.80   11.28
   6  -4  -7   64.55   12.46
   6   4  -7   75.37   11.33
   6   4  -7   64.09   10.43
  -6  -4   7   64.30   10.58
  -6   4   8    6.93    5.13
  -6   4   8    0.00    4.45
   6  -4  -8    2.48    4.10
   6   4  -8    3.08    3.52
   6   4  -8    0.00    3.21
  -6  -4   8   10.21    4.33
  -6   4   9   45.92   10.54
  -6   4   9   57.24   10.84
   6  -4  -9   56.82   11.45
   6   4  -9   52.76   10.09
   6   4  -9   56.51    9.97
  -6  -4   9   52.12    9.83
  -6   4  10   26.71    8.44
  -6   4  10   28.98    8.07
   6  -4 -10   24.64    7.71
   6   4 -10   42.14    8.33
   6   4 -10   17.53    5.77
  -6  -4  10   22.70    6.68
  -6   4  11  123.84   18.60
  -6   4  11  135.62   18.57
   6  -4 -11  133.07   19.40
   6   4 -11  127.61   17.71
   6   4 -11  129.97   17.33
  -6  -4  11  129.07   17.76
  -6   4  12   99.21   16.05
  -6   4  12  114.33   16.51
   6  -4 -12   79.85   15.30
   6   4 -12  106.98   15.43
   6   4 -12   94.89   14.77
  -6  -4  12  105.85   15.52
  -6   4  13   43.84    9.88
  -6   4  13   36.19    9.27
   6  -4 -13   37.19    9.69
   6   4 -13   27.05    7.61
  -6  -4  13   41.55    9.40
  -6   4  14    2.73    5.14
   6  -4 -14    0.14    4.18
   6   4 -14   -0.00    3.16
  -6  -4  14    1.99    3.93
  -6   4  15  105.77   16.30
   6  -4 -15   86.23   16.44
  -6  -4  15  115.65   17.15
  -6   4  16  132.50   19.54
   6  -4 -16  130.90   20.51
  -6  -4  16  139.10   20.38
  -6   4  17   16.62    7.20
  -6   4  17   17.27    6.35
   6  -4 -17    3.52    5.15
  -6   4  18   42.83   10.48
  -6   4  18   56.73   11.76
   6  -4 -18   41.29   11.37
  -6   4  19   49.73   12.25
  -6   4  19   85.71   14.88
   6  -4 -19   73.97   14.77
  -6  -4  19   67.27   14.02
  -6   4  20   66.32   14.07
  -6   4  20  117.05   17.18
   6  -4 -20   94.58   17.03
   6   4 -20   69.74   14.50
  -6  -4  20   80.74   15.93
  -6   4  21    6.71    5.18
  -6   4  21    4.87    4.68
   6  -4 -21    7.12    6.11
   6   4 -21    4.37    4.90
  -6  -4  21    1.43    5.24
  -6   4  22    3.63    5.49
   6   4 -22    6.25    5.35
  -6  -4  22    3.22    6.79
  -6   4  23   -0.00    5.44
   6   4 -23   -0.00    4.18
  -6  -4  23    0.36    6.68
  -6   4  24   -0.00    5.11
   6   4 -24    1.40    5.13
  -6  -4  24    0.00    5.92
  -6   4  25    2.07    5.09
   6   4 -25    8.00    5.77
  -6  -4  25    0.67    4.93
  -6   4  26   15.78    7.82
   6   4 -26   -0.00    5.28
  -6  -4  26    7.14    6.85
  -6   4  27   14.57    6.91
   6   4 -27    7.03    5.77
  -6  -4  27    8.17    6.40
  -6   4  28   10.68    7.54
   6   4 -28    8.71    6.78
  -6  -4  28   29.45   10.03
  -6   4  29    3.17    4.82
   6   4 -29    0.00    4.84
  -6  -4  29    4.22    7.40
  -6   4  30    9.60    6.17
   6   4 -30    4.80    4.99
  -6  -4  30    8.17    7.30
  -6   4  31    1.45    4.93
   6   4 -31    3.55    5.25
  -6  -4  31    0.23    5.43
  -6   4  32   12.29    7.55
  -6  -4  32    4.19    6.46
  -6   4  33    8.30    6.44
  -6  -4  33    5.01    6.37
  -6   4  34    4.26    5.45
  -6  -4  34   -0.00    5.84
  -6   4  35    6.07    5.06
  -6  -4  35    5.04    6.37
  -6   4  36    4.07    6.05
  -6  -4  36   -0.00    6.65
  -6   4  37   10.96    6.82
  -6  -4  37   -0.00    6.18
  -6   4  38   -0.00    5.30
  -6   5   1   14.16    5.90
  -6   5   1   16.31    6.05
   6  -5  -1   12.68    5.36
   6  -5  -1    8.15    5.05
   6   5  -1   11.23    3.95
   6   5  -1   15.61    4.13
  -6  -5   1   19.34    4.44
  -6  -5   1   13.98    2.96
  -6  -5   1   17.58    3.05
  -6   5   2  113.83   16.12
  -6   5   2   70.56   13.00
   6  -5  -2   81.34   13.88
   6  -5  -2   83.37   14.45
   6   5  -2  106.90   12.27
   6   5  -2   80.86   11.15
  -6  -5   2  108.32   12.08
  -6  -5   2   89.34   10.30
  -6  -5   2   75.50    9.57
  -6   5   3  145.97   18.82
  -6   5   3  120.16   18.16
  -6   5   3  132.17   17.91
   6  -5  -3  144.30   18.77
   6  -5  -3  129.28   18.58
   6   5  -3  124.48   15.31
   6   5  -3  138.79   15.29
  -6  -5   3  111.67   14.68
  -6  -5   3  116.03   13.40
  -6   5   4   80.53   13.84
  -6   5   4   88.28   14.48
  -6   5   4   98.53   14.48
   6  -5  -4   75.04   13.36
   6  -5  -4   97.85   14.99
   6   5  -4   89.89   12.04
   6   5  -4   71.37   11.07
  -6  -5   4   88.90   11.76
  -6   5   5    1.94    3.76
  -6   5   5    2.23    3.96
   6  -5  -5    0.00    3.97
   6  -5  -5    3.23    4.07
   6   5  -5    2.34    2.97
   6   5  -5    3.11    2.59
  -6  -5   5    0.00    3.07
  -6   5   6    0.00    4.44
  -6   5   6    2.06    3.99
   6  -5  -6   -0.00    2.12
   6  -5  -6    0.05    3.12
   6   5  -6    1.80    3.11
   6   5  -6   -0.00    2.57
  -6  -5   6    0.00    2.30
  -6   5   7   51.86   10.67
  -6   5   7   71.01   11.72
   6  -5  -7   55.65   11.54
   6   5  -7   46.69    9.01
   6   5  -7   47.37    8.82
  -6  -5   7   44.77    8.65
  -6   5   8   52.77   10.81
  -6   5   8   58.92   11.15
   6  -5  -8   38.62   10.11
   6   5  -8   48.65    9.07
   6   5  -8   53.52    9.25
  -6  -5   8   40.84    8.47
  -6   5   9   84.29   14.25
  -6   5   9   86.53   14.14
   6  -5  -9   71.27   13.58
   6   5  -9   80.26   12.39
   6   5  -9   82.59   12.33
  -6  -5   9   65.36   11.80
  -6   5  10   41.73   10.31
  -6   5  10   40.26    9.77
   6  -5 -10   47.67   11.03
   6   5 -10   39.44    8.66
   6   5 -10   64.21   10.27
  -6  -5  10   47.20    9.54
  -6   5  11    2.28    4.02
  -6   5  11    1.82    3.63
   6  -5 -11   -0.00    4.27
   6   5 -11    3.63    3.63
   6   5 -11    2.15    3.44
  -6  -5  11    3.99    4.27
  -6   5  12    9.36    5.86
   6  -5 -12    6.05    4.74
  -6  -5  12    1.46    3.53
  -6   5  13  188.99   25.65
   6  -5 -13  164.02   25.46
  -6  -5  13  289.83   28.32
  -6   5  14  254.45   31.12
   6  -5 -14  259.13   31.99
  -6  -5  14  265.64   31.07
  -6   5  15   -0.00    4.70
   6  -5 -15   -0.00    3.69
  -6  -5  15    0.00    4.68
  -6   5  16    5.44    5.61
  -6   5  16    6.50    5.39
   6  -5 -16   18.80    7.73
  -6   5  17   -0.00    4.47
  -6   5  17   -0.00    4.57
   6  -5 -17    4.99    5.10
   6   5 -17   -0.00    3.26
  -6   5  18   69.01   14.78
  -6   5  18  110.37   17.47
   6  -5 -18  103.99   17.71
   6   5 -18  107.17   16.31
  -6   5  19   14.35    6.71
  -6   5  19   15.32    6.79
   6  -5 -19   19.88    8.14
   6   5 -19   13.45    6.78
  -6  -5  19   13.80    7.57
  -6   5  20    8.77    6.08
   6   5 -20    5.56    5.38
  -6  -5  20    3.35    5.37
  -6   5  21   -0.00    4.42
   6   5 -21   -0.00    3.94
  -6  -5  21   -0.00    4.87
  -6   5  22    4.16    4.88
   6   5 -22    0.14    4.27
  -6  -5  22    0.00    5.08
  -6   5  23   28.51    9.67
   6   5 -23   24.17    8.47
  -6  -5  23   25.44    9.74
  -6   5  24    8.62    7.01
   6   5 -24   16.48    7.51
  -6  -5  24   26.68   10.07
  -6   5  25    7.07    5.97
   6   5 -25    7.99    6.26
  -6  -5  25    8.29    6.75
  -6   5  26   -0.00    4.53
   6   5 -26   -0.00    3.39
  -6  -5  26    1.23    4.24
  -6   5  27    5.91    5.10
   6   5 -27    1.64    4.61
  -6  -5  27    0.00    4.60
  -6   5  28    0.08    5.07
   6   5 -28    7.11    5.32
  -6  -5  28   10.93    7.54
  -6   5  29    1.86    5.54
   6   5 -29    5.18    6.57
  -6  -5  29    1.28    5.63
  -6   5  30   -0.00    5.01
   6   5 -30    4.81    5.91
  -6  -5  30    4.04    7.79
  -6   5  31   -0.00    5.47
   6   5 -31   -0.00    6.55
  -6  -5  31    2.09    5.21
  -6   5  32    0.00    5.78
   6   5 -32    1.46    4.51
  -6  -5  32   -0.00    6.21
  -6   5  33   10.59    6.69
  -6  -5  33    0.00    6.85
  -6   5  34    4.23    6.04
  -6  -5  34    4.20    7.39
  -6   5  35    0.35    5.31
  -6  -5  35    4.74    6.72
  -6   5  36    3.43    6.39
  -6  -5  36    3.05    6.41
  -6   5  37   -0.00    5.29
  -6   5  38    0.00    4.35
  -6   6   1  122.00   18.24
  -6   6   1  132.47   18.08
   6  -6  -1  136.45   18.48
   6   6  -1  154.81   14.80
   6   6  -1  127.52   14.05
  -6  -6   1  140.47   14.41
  -6  -6   1  113.51   11.04
  -6  -6   1  114.51   11.05
  -6   6   2   25.22    7.95
  -6   6   2   35.17    8.59
   6  -6  -2   36.46    8.93
   6  -6  -2   22.21    7.71
   6   6  -2   26.16    5.44
   6   6  -2   29.48    5.74
  -6  -6   2   30.21    5.66
  -6  -6   2   27.52    4.15
  -6  -6   2   25.81    3.97
  -6   6   3   10.82    5.72
  -6   6   3    7.49    4.72
   6  -6  -3    3.77    4.13
   6  -6  -3   -0.00    3.69
   6   6  -3    4.77    3.05
   6   6  -3    7.74    3.30
  -6  -6   3    5.93    3.00
  -6   6   4   19.52    6.59
  -6   6   4   14.83    6.59
  -6   6   4   29.13    8.12
   6  -6  -4   16.16    6.10
   6  -6  -4   14.22    6.44
   6   6  -4   17.56    4.99
   6   6  -4   28.07    5.69
  -6  -6   4   19.16    5.00
  -6   6   5  141.40   18.62
  -6   6   5  131.81   17.98
   6  -6  -5   97.03   16.35
   6  -6  -5   96.16   16.66
   6   6  -5  116.72   14.59
   6   6  -5  121.27   14.46
  -6  -6   5  101.48   14.13
  -6   6   6   81.99   13.86
  -6   6   6   47.03   11.13
   6  -6  -6   64.76   12.47
   6  -6  -6  116.05   16.21
   6   6  -6   76.41   11.20
   6   6  -6   75.62   10.93
  -6  -6   6   83.70   11.62
  -6   6   7   55.27   11.31
  -6   6   7   66.91   12.19
   6  -6  -7   52.33   10.76
   6  -6  -7   56.33   11.86
   6   6  -7   55.05    9.43
   6   6  -7   54.95    9.45
  -6  -6   7   53.45    9.50
  -6   6   8    9.17    5.88
  -6   6   8   14.56    6.48
   6  -6  -8    8.14    5.16
   6  -6  -8   14.36    6.17
   6   6  -8   12.79    4.90
  -6  -6   8   16.50    5.31
  -6   6   9   90.85   15.58
   6  -6  -9  114.60   17.10
   6   6  -9   79.41   12.96
  -6  -6   9  106.31   14.82
  -6   6  10   82.28   14.17
   6  -6 -10   73.45   13.88
   6   6 -10   68.81   11.74
  -6  -6  10   75.95   12.70
  -6   6  11   66.03   12.38
   6  -6 -11   52.52   12.06
   6   6 -11   40.02    9.15
  -6  -6  11   72.15   12.19
  -6   6  12   79.04   14.07
   6  -6 -12   66.97   13.45
  -6  -6  12   57.74   11.93
  -6   6  13    0.20    3.08
   6  -6 -13   -0.00    4.13
   6   6 -13   -0.00    3.67
  -6  -6  13    0.96    4.68
  -6   6  14    2.76    4.53
  -6   6  14    0.69    4.14
   6  -6 -14   -0.00    5.49
   6   6 -14    1.80    3.87
  -6  -6  14    2.56    3.97
  -6   6  15   35.46    9.61
  -6   6  15   48.05   11.33
   6  -6 -15   49.64   11.53
   6   6 -15   39.13    9.43
  -6  -6  15   41.50   10.68
  -6   6  16    9.86    6.35
  -6   6  16    0.56    4.89
   6  -6 -16   16.86    7.53
   6   6 -16    6.53    4.87
  -6   6  17    8.38    6.22
   6  -6 -17   23.56    8.52
   6   6 -17   18.62    7.29
  -6   6  18   38.23   10.41
   6   6 -18   37.31    9.77
  -6  -6  18   16.19    7.89
  -6   6  19    9.60    6.59
   6   6 -19    2.43    5.53
  -6  -6  19   15.33    7.79
  -6   6  20    0.76    4.22
   6   6 -20    2.56    4.58
  -6  -6  20    3.59    5.96
  -6   6  21   14.67    6.83
   6   6 -21   16.59    7.12
  -6  -6  21   12.78    7.62
  -6   6  22    0.64    3.38
   6   6 -22    4.27    5.59
  -6  -6  22    7.97    6.28
  -6   6  23   11.73    7.31
   6   6 -23   10.71    6.65
  -6  -6  23   22.06    9.32
  -6   6  24   -0.00    4.54
   6   6 -24    3.41    5.05
  -6  -6  24    1.22    6.44
  -6   6  25    9.21    6.13
   6   6 -25   16.68    7.09
  -6  -6  25    7.28    7.42
  -6   6  26    7.72    6.23
   6   6 -26   33.41    9.88
  -6  -6  26   14.09    8.28
  -6   6  27   13.61    7.00
   6   6 -27   13.24    8.15
  -6  -6  27    3.05    6.06
  -6   6  28    3.40    4.67
   6   6 -28    0.00    4.71
  -6  -6  28    4.77    6.45
  -6   6  29   -0.00    3.99
   6   6 -29   -0.00    4.05
  -6  -6  29    0.59    5.14
  -6   6  30    0.00    5.23
   6   6 -30    4.02    5.49
  -6  -6  30   -0.00    4.99
  -6   6  31    0.63    5.29
   6   6 -31   12.19    7.30
  -6  -6  31    5.38    6.74
  -6   6  32    4.51    5.32
   6   6 -32   -0.00    4.09
  -6  -6  32    3.19    6.07
  -6   6  33    0.00    5.18
   6   6 -33    9.44    6.52
  -6  -6  33    8.12    7.24
  -6   6  34   -0.00    5.71
  -6  -6  34    0.00    5.22
  -6   6  35    4.00    5.34
  -6  -6  35    0.00    8.00
  -6   6  36    0.00    5.96
  -6  -6  36    4.51    7.13
  -6   6  37    0.00    6.63
  -6   7   1   10.58    5.80
  -6   7   1   21.01    6.90
   6   7  -1   10.31    3.26
   6   7  -1   13.26    3.70
  -6  -7   1   11.28    3.40
  -6   7   2   10.27    5.78
  -6   7   2    6.88    5.13
   6   7  -2   15.50    3.97
   6   7  -2   17.61    4.31
  -6  -7   2   14.52    4.16
  -6   7   3  218.29   27.50
  -6   7   3  241.72   27.54
   6   7  -3  249.47   22.96
   6   7  -3  185.94   22.01
  -6  -7   3  195.91   22.22
  -6   7   4   54.53   11.88
  -6   7   4   53.07   11.58
   6  -7  -4   53.43   11.93
   6   7  -4   80.39   10.07
   6   7  -4   62.58    9.38
  -6  -7   4   60.39    9.44
  -6   7   5   24.19    7.56
  -6   7   5   14.00    6.73
   6  -7  -5   11.34    6.39
   6   7  -5   15.27    4.75
  -6  -7   5   20.56    5.48
  -6   7   6   26.17    8.27
   6  -7  -6   11.29    6.37
   6   7  -6   17.06    5.10
  -6  -7   6   18.02    5.37
  -6   7   7    7.41    5.82
   6  -7  -7   27.25    7.83
   6   7  -7   23.86    5.71
  -6  -7   7   15.63    5.30
  -6   7   8   37.80    9.70
   6  -7  -8   37.36   10.48
   6   7  -8   50.02    8.58
  -6  -7   8   30.87    7.75
  -6   7   9  136.88   20.15
   6  -7  -9  123.19   19.68
   6   7  -9  139.54   17.53
  -6  -7   9  146.11   18.84
  -6   7  10   -0.00    2.92
   6  -7 -10    3.37    4.02
   6   7 -10   -0.00    2.89
   6   7 -10    3.38    3.64
  -6  -7  10    0.66    3.36
  -6   7  11    1.13    4.76
   6  -7 -11   -0.00    3.74
   6   7 -11    0.27    2.56
   6   7 -11    0.03    3.70
  -6  -7  11    2.38    4.55
  -6   7  12   23.07    7.88
  -6   7  12   16.67    6.69
   6  -7 -12   17.07    7.66
   6   7 -12   15.22    5.94
  -6  -7  12   22.15    7.32
  -6   7  13  129.82   19.45
  -6   7  13  130.31   19.54
   6  -7 -13  147.92   21.08
   6   7 -13  101.57   16.46
  -6  -7  13  113.34   17.91
  -6   7  14    1.02    4.42
  -6   7  14    3.34    4.98
   6  -7 -14    4.24    5.73
   6   7 -14    2.78    5.10
  -6  -7  14    1.06    3.75
  -6   7  15    1.87    4.48
   6   7 -15    4.21    5.20
  -6  -7  15   -0.00    4.11
  -6   7  16    1.35    4.45
   6   7 -16    1.03    3.92
  -6   7  17    4.98    4.78
   6   7 -17    4.58    5.52
  -6   7  18    2.22    4.94
   6   7 -18    0.00    4.82
  -6  -7  18    0.00    5.41
  -6   7  19   29.07    9.55
   6   7 -19   67.14   12.76
  -6  -7  19   37.80   10.98
  -6   7  20   -0.00    4.59
   6   7 -20   -0.00    4.13
  -6  -7  20    4.08    5.93
  -6   7  21    9.74    6.25
   6   7 -21    3.16    4.49
  -6  -7  21    3.76    5.39
  -6   7  22    1.63    3.80
   6   7 -22    0.86    4.92
  -6  -7  22   -0.00    5.76
  -6   7  23    6.34    5.39
   6   7 -23    9.57    6.81
  -6  -7  23    4.76    6.57
  -6   7  24    3.96    5.42
   6   7 -24    1.60    5.31
  -6  -7  24   16.79    8.25
  -6   7  25    7.55    6.07
   6   7 -25   26.56    9.04
  -6  -7  25   11.21    7.29
  -6   7  26    0.00    3.05
   6   7 -26   -0.00    4.35
  -6  -7  26   -0.00    6.10
  -6   7  27   -0.00    4.31
   6   7 -27   -0.00    4.69
  -6  -7  27   -0.00    4.77
  -6   7  28    7.63    6.25
   6   7 -28    7.13    5.99
  -6  -7  28   15.86    8.74
  -6   7  29   20.95    8.92
   6   7 -29   10.69    7.48
  -6  -7  29    0.94    5.91
  -6   7  30    3.55    5.99
   6   7 -30    8.01    7.26
  -6  -7  30    2.10    5.92
  -6   7  31    0.87    4.56
   6   7 -31    0.00    4.56
  -6  -7  31    5.00    7.16
  -6   7  32   -0.00    5.17
   6   7 -32    0.99    5.90
  -6  -7  32   -0.00    6.50
  -6   7  33    4.29    6.43
   6   7 -33    2.26    5.94
  -6  -7  33   19.58    8.74
  -6   7  34   -0.00    5.05
   6   7 -34    0.44    4.15
  -6  -7  34    1.09    5.31
  -6   7  35    0.52    4.36
  -6  -7  35    0.29    5.88
  -6   7  36    6.35    6.10
  -6   7  37    2.92    4.01
  -6   8   1   88.00   16.51
  -6   8   1  100.19   16.86
   6   8  -1  112.18   12.10
  -6  -8   1  101.54   12.11
  -6   8   2    5.65    5.07
  -6   8   2    8.84    5.38
   6   8  -2    9.99    3.18
  -6  -8   2    4.38    2.84
  -6   8   3    0.83    3.59
  -6   8   3    3.30    4.16
   6   8  -3   -0.00    2.16
  -6  -8   3    0.58    2.30
  -6  -8   3    0.22    0.65
  -6  -8   3   -0.00    0.71
  -6   8   4    0.02    4.54
  -6   8   4    0.00    4.31
   6   8  -4    2.29    2.56
  -6  -8   4    0.00    2.31
  -6   8   5  189.83   24.83
  -6   8   5  173.56   23.89
   6   8  -5  167.88   19.33
  -6  -8   5  176.55   20.47
  -6   8   6    3.81    4.97
  -6   8   6    0.00    4.10
   6  -8  -6    1.32    4.51
   6   8  -6    7.19    3.54
   6   8  -6    0.00    2.46
  -6  -8   6    0.00    2.66
  -6   8   7   74.87   14.65
   6  -8  -7   85.12   15.70
   6   8  -7   91.64   12.56
   6   8  -7  104.33   13.43
  -6  -8   7   85.46   13.37
  -6   8   8   11.96    5.15
  -6   8   8    0.00    5.10
   6  -8  -8   -0.00    4.10
   6   8  -8    3.64    3.58
   6   8  -8    2.63    3.05
  -6  -8   8    5.22    4.26
  -6   8   9  103.43   17.05
  -6   8   9   87.59   16.46
   6  -8  -9  102.68   17.08
   6  -8  -9   86.24   16.18
   6   8  -9  102.94   14.03
   6   8  -9   96.90   14.28
  -6  -8   9  119.45   16.19
  -6   8  10   15.83    7.49
  -6   8  10   36.14    9.71
   6  -8 -10   41.64    9.72
   6  -8 -10   35.52    9.87
   6   8 -10   41.06    7.82
   6   8 -10   32.24    7.48
  -6  -8  10   19.23    7.16
  -6   8  11   91.00   15.92
   6  -8 -11   85.61   15.22
   6   8 -11   84.29   13.44
  -6  -8  11   93.04   15.08
  -6   8  12   30.12    8.56
   6   8 -12    6.02    4.78
  -6  -8  12    9.73    6.07
  -6   8  13    5.10    5.10
   6   8 -13    5.66    4.57
  -6  -8  13    2.96    4.30
  -6   8  14    0.00    4.44
   6   8 -14    8.88    4.63
  -6  -8  14    1.36    4.30
  -6   8  15   73.88   14.73
   6   8 -15   76.19   13.51
  -6   8  16   -0.00    2.93
   6   8 -16    0.24    3.32
  -6   8  17   19.53    7.53
   6   8 -17   22.54    7.26
  -6  -8  17   10.60    6.60
  -6   8  18   -0.00    3.49
   6   8 -18    2.11    4.12
  -6  -8  18   -0.00    4.91
  -6   8  19    9.56    6.70
   6   8 -19   11.96    6.23
  -6  -8  19   15.11    7.67
  -6   8  20    5.85    5.32
   6   8 -20    0.95    3.87
  -6  -8  20    3.27    5.22
  -6   8  21    1.27    5.19
   6   8 -21    1.91    4.65
  -6  -8  21    4.68    5.56
  -6   8  22    3.33    4.31
   6   8 -22    0.44    4.29
  -6  -8  22    4.09    5.49
  -6   8  23    2.70    3.99
   6   8 -23    2.17    4.40
  -6  -8  23    9.46    7.33
  -6   8  24    1.97    4.60
   6   8 -24   -0.00    3.72
  -6  -8  24    6.34    5.90
  -6   8  25    4.23    5.45
   6   8 -25    8.06    5.90
  -6  -8  25   16.53    7.84
  -6   8  26   11.90    6.55
   6   8 -26    0.57    4.39
  -6  -8  26    1.87    4.98
  -6   8  27   14.00    7.09
   6   8 -27    8.98    6.80
  -6  -8  27   12.13    8.31
  -6   8  28   -0.00    4.98
   6   8 -28    2.12    4.48
  -6  -8  28   -0.00    5.95
  -6   8  29   -0.00    3.86
   6   8 -29    4.44    5.36
  -6  -8  29    1.44    6.12
  -6   8  30    4.36    4.28
   6   8 -30    8.84    6.37
  -6  -8  30    5.47    6.53
  -6   8  31    5.74    5.94
   6   8 -31    3.44    6.52
  -6  -8  31   14.42    8.05
  -6   8  32   -0.00    4.19
   6   8 -32   -0.00    4.88
  -6  -8  32    2.00    6.36
  -6   8  33    1.58    4.98
   6   8 -33    5.71    6.86
  -6  -8  33    6.11    7.99
  -6   8  34    5.06    6.23
   6   8 -34   -0.00    4.86
  -6  -8  34   -0.00    5.66
  -6   8  35    1.75    4.95
  -6   8  36    2.60    6.00
  -6   8  37    2.55    5.38
  -6   9   1    2.86    4.88
   6  -9  -1    3.03    4.25
  -6   9   2    4.62    5.06
   6  -9  -2    8.16    5.33
   6   9  -2    2.77    2.33
  -6   9   3  132.37   18.71
   6  -9  -3   92.07   16.71
   6   9  -3   85.95   12.67
  -6  -9   3  129.67   14.28
  -6   9   4   13.65    7.03
   6  -9  -4   13.48    5.90
   6   9  -4   12.65    4.11
  -6  -9   4    8.73    4.02
   6  -9  -5    0.05    3.36
   6   9  -5    1.36    2.41
  -6  -9   5   -0.00    3.21
   6  -9  -6   13.79    6.75
   6   9  -6    6.87    3.69
  -6  -9   6   16.81    5.34
  -6   9   7    9.66    6.32
   6  -9  -7    6.18    5.92
   6   9  -7    2.78    3.01
  -6  -9   7   15.52    5.65
  -6   9   8    0.93    3.27
   6  -9  -8   -0.00    4.59
   6   9  -8    0.79    2.37
   6   9  -8    1.02    2.61
  -6  -9   8    3.70    3.94
  -6   9   9  105.50   16.57
   6  -9  -9   74.86   14.49
   6   9  -9   83.73   12.29
   6   9  -9   76.46   12.45
  -6  -9   9   71.62   13.18
  -6   9  10   -0.00    3.61
   6  -9 -10    4.12    4.43
   6   9 -10    4.10    3.15
   6   9 -10    3.86    3.38
  -6  -9  10    3.62    4.20
  -6   9  11   -0.00    4.06
   6  -9 -11    0.53    3.69
   6   9 -11    2.31    3.71
  -6  -9  11   -0.00    4.30
  -6   9  12    6.13    5.57
   6  -9 -12    7.58    5.11
   6   9 -12    2.58    3.68
  -6  -9  12    0.32    4.44
  -6   9  13   53.06   12.59
   6  -9 -13   66.69   13.38
   6   9 -13   68.58   12.26
  -6  -9  13   59.80   12.65
  -6   9  14    0.00    4.42
   6   9 -14    0.00    3.14
  -6   9  15   30.76    9.36
   6   9 -15   21.99    7.32
  -6   9  16   13.00    6.70
   6   9 -16   10.99    5.99
  -6   9  17   15.08    6.93
   6   9 -17    6.32    4.18
  -6  -9  17    7.07    5.77
  -6   9  18    0.29    3.47
   6   9 -18    0.15    3.46
  -6  -9  18   -0.00    4.31
  -6   9  19   25.62    8.85
   6   9 -19   20.66    7.30
  -6  -9  19   24.90    9.30
  -6   9  20   -0.00    3.88
   6   9 -20    0.00    4.64
  -6  -9  20    2.63    4.71
  -6   9  21    0.43    4.31
   6   9 -21   -0.00    3.21
  -6  -9  21   -0.00    5.40
  -6   9  22    2.47    5.72
   6   9 -22   -0.00    3.31
  -6  -9  22    3.63    5.42
  -6   9  23   20.09    7.84
   6   9 -23   14.64    6.73
  -6  -9  23   13.76    8.28
  -6   9  24    0.00    4.31
   6   9 -24    0.24    3.74
  -6  -9  24   -0.00    6.04
  -6   9  25    8.23    5.94
   6   9 -25    5.84    5.92
  -6  -9  25   -0.00    6.06
  -6   9  26    0.00    5.38
   6   9 -26   -0.00    3.83
  -6  -9  26    3.59    6.67
  -6   9  27    2.56    5.33
   6   9 -27   -0.00    4.75
  -6  -9  27    6.31    6.62
  -6   9  28    0.77    4.83
   6   9 -28   -0.00    4.65
  -6  -9  28    0.00    6.06
  -6   9  29    6.69    6.16
   6   9 -29   10.63    6.67
  -6  -9  29   12.83    8.63
  -6   9  30   -0.00    4.13
   6   9 -30    1.00    4.59
  -6  -9  30    0.00    6.82
  -6   9  31    1.71    4.57
   6   9 -31   -0.00    5.95
  -6  -9  31    2.47    5.78
  -6   9  32   -0.00    4.37
   6   9 -32    1.36    4.80
  -6  -9  32    8.16    6.88
  -6   9  33   -0.00    4.49
   6   9 -33    1.60    5.93
  -6  -9  33    0.00    5.81
  -6   9  34    0.00    5.06
   6   9 -34   -0.00    6.07
  -6  -9  34    0.00    6.63
  -6   9  35    2.68    5.23
   6   9 -35    6.22    6.98
  -6   9  36    4.20    5.87
  -6  10   1   28.76    9.05
   6 -10  -1   34.17    9.70
   6  10  -1   21.30    5.16
  -6  10   2    7.71    5.96
   6 -10  -2    7.03    5.56
   6  10  -2   11.90    4.06
  -6  10   3    4.37    4.84
   6 -10  -3   -0.00    5.06
   6  10  -3    0.00    2.31
  -6  10   4    3.90    5.09
   6 -10  -4    9.59    5.88
   6  10  -4   10.97    4.42
  -6  10   5   38.16   10.54
   6 -10  -5   32.17    9.33
   6  10  -5   32.43    7.18
  -6  10   6    6.10    5.78
   6 -10  -6   -0.00    4.12
   6  10  -6    1.46    3.42
  -6  10   7   18.37    7.92
   6 -10  -7   25.23    8.38
   6  10  -7   17.55    5.24
  -6  10   8   -0.00    4.37
   6 -10  -8    4.06    4.60
   6  10  -8   -0.00    2.70
  -6 -10   8   -0.00    3.50
  -6  10   9    2.31    4.87
  -6  10   9    3.89    5.09
   6 -10  -9    2.29    3.94
   6  10  -9    1.57    3.07
  -6 -10   9    0.00    3.70
  -6  10  10    4.05    4.97
   6 -10 -10    6.22    5.45
   6  10 -10    2.03    3.18
  -6 -10  10    3.04    4.74
  -6  10  11   86.00   15.30
   6 -10 -11   93.22   16.10
   6  10 -11   65.24   12.01
  -6 -10  11   73.61   13.89
  -6  10  12    0.00    5.03
   6 -10 -12   -0.00    3.92
   6  10 -12   -0.00    3.60
  -6 -10  12   -0.00    4.00
  -6  10  13   10.04    5.75
   6 -10 -13   17.87    7.53
   6  10 -13    8.01    4.54
  -6 -10  13   14.53    6.67
  -6  10  14    4.60    5.25
   6 -10 -14    4.28    5.43
   6  10 -14    0.00    3.70
  -6  10  15   52.52   12.02
   6 -10 -15   41.72   10.94
   6  10 -15   40.38    9.53
  -6  10  16   -0.00    4.64
   6  10 -16    0.05    4.24
  -6 -10  16    7.57    5.72
  -6  10  17   24.12    8.46
   6  10 -17   14.96    7.06
  -6 -10  17   32.30    9.61
  -6  10  18    2.31    5.33
   6  10 -18    1.80    4.71
  -6 -10  18    2.23    4.72
  -6  10  19   -0.00    3.80
   6  10 -19    0.90    3.51
  -6 -10  19   -0.00    5.80
  -6  10  20   -0.00    4.65
   6  10 -20   -0.00    2.90
  -6 -10  20    0.00    5.69
  -6  10  21   34.40   10.22
   6  10 -21   17.13    7.88
  -6 -10  21   36.33   10.96
  -6  10  22    0.00    4.73
   6  10 -22   -0.00    3.67
  -6 -10  22    1.15    4.75
  -6  10  23    2.06    4.59
   6  10 -23    4.35    4.70
  -6 -10  23    0.00    5.34
  -6  10  24    1.42    4.34
   6  10 -24   -0.00    3.94
  -6 -10  24   -0.00    5.39
  -6  10  25    7.65    6.29
   6  10 -25    0.00    4.66
  -6 -10  25    3.00    6.73
  -6  10  26   -0.00    3.81
   6  10 -26   -0.00    3.59
  -6 -10  26    0.25    4.84
  -6  10  27    8.65    6.16
   6  10 -27    8.70    6.11
  -6 -10  27   11.13    7.66
  -6  10  28    1.83    3.74
   6  10 -28    0.23    4.70
  -6 -10  28   -0.00    5.83
  -6  10  29    0.78    4.69
   6  10 -29    4.66    6.12
  -6 -10  29    0.23    5.31
  -6  10  30    5.37    5.00
   6  10 -30    0.75    4.40
  -6 -10  30   -0.00    5.55
  -6  10  31   -0.00    5.81
   6  10 -31    2.00    5.31
  -6 -10  31    3.76    6.84
  -6  10  32    3.44    5.46
   6  10 -32    1.61    5.63
  -6 -10  32   -0.00    7.28
  -6  10  33    6.74    5.80
   6  10 -33   -0.00    5.64
  -6 -10  33    2.43    6.07
  -6  10  34   -0.00    5.97
   6  10 -34    3.80    5.30
  -6  10  35   -0.00    6.79
   6  10 -35   -0.00    3.98
  -6  11   1    4.24    5.91
   6 -11  -1    8.96    5.63
   6  11  -1    6.72    3.02
  -6  11   2    2.48    4.66
   6 -11  -2    1.51    3.87
   6  11  -2    0.00    2.58
  -6  11   3   43.78   11.04
   6 -11  -3   20.97    7.71
   6  11  -3   27.86    6.32
  -6  11   4    3.31    5.11
   6 -11  -4   -0.00    5.44
   6  11  -4    2.92    3.47
  -6  11   5   -0.00    3.74
   6 -11  -5    5.54    5.33
   6  11  -5    0.00    3.02
  -6  11   6    3.07    4.86
   6 -11  -6   -0.00    3.88
   6  11  -6    0.96    2.66
  -6  11   7   11.64    6.12
   6 -11  -7    2.22    4.22
   6  11  -7    3.91    4.37
  -6  11   8   13.34    6.63
   6 -11  -8   13.36    6.76
   6  11  -8   12.82    5.15
  -6  11   9   26.22    8.74
   6 -11  -9   39.48   10.83
   6  11  -9   22.50    6.79
  -6  11  10    3.27    5.15
   6 -11 -10    2.75    4.64
   6  11 -10   -0.00    4.26
  -6  11  11    2.78    4.70
   6 -11 -11   -0.00    3.87
   6  11 -11    3.45    4.10
  -6  11  12    0.00    4.20
   6 -11 -12    3.45    4.90
   6  11 -12    4.68    4.16
  -6  11  13   26.14    8.53
   6 -11 -13   23.73    8.14
   6  11 -13   20.39    6.84
  -6  11  14    0.00    3.70
   6 -11 -14    2.78    4.61
   6  11 -14    3.08    3.91
  -6  11  15   11.49    6.17
   6 -11 -15   22.71    8.17
   6  11 -15    7.04    4.46
  -6 -11  15    9.85    5.95
  -6  11  16    4.29    4.56
   6 -11 -16    1.09    5.23
   6  11 -16    0.29    3.25
  -6 -11  16    5.70    5.08
  -6  11  17   14.51    6.73
   6 -11 -17   20.10    7.81
   6  11 -17    6.44    5.14
  -6 -11  17    0.00    5.23
  -6  11  18    2.22    4.76
   6 -11 -18    0.00    3.13
   6  11 -18   -0.00    4.38
  -6 -11  18    0.34    5.41
  -6  11  19    7.45    6.65
   6  11 -19    9.66    6.24
  -6 -11  19    9.81    7.08
  -6  11  20   -0.00    4.44
   6  11 -20    0.47    3.08
  -6 -11  20   -0.00    5.15
  -6  11  21   -0.00    1.88
   6  11 -21    1.58    2.48
  -6 -11  21   -0.00    6.09
  -6  11  22   -0.00    3.93
   6  11 -22    1.76    4.40
  -6 -11  22    1.42    4.72
  -6  11  23   12.79    7.50
   6  11 -23   14.06    6.35
  -6 -11  23   19.39    9.09
  -6  11  24    0.78    4.11
   6  11 -24    0.27    3.28
  -6 -11  24    0.00    5.98
  -6  11  25    0.00    4.09
   6  11 -25   11.27    6.21
  -6 -11  25    2.73    7.09
  -6  11  26    0.23    4.50
   6  11 -26    3.31    4.37
  -6 -11  26    1.70    5.78
  -6  11  27   -0.00    4.19
   6  11 -27    2.93    5.04
  -6 -11  27    2.28    5.33
  -6  11  28   -0.00    5.26
   6  11 -28   -0.00    5.37
  -6 -11  28    1.03    6.15
  -6  11  29    4.44    6.42
   6  11 -29    1.87    4.62
  -6 -11  29    0.62    6.44
  -6  11  30   -0.00    5.33
   6  11 -30    2.01    5.37
  -6 -11  30    8.59    6.51
  -6  11  31    8.31    7.05
   6  11 -31   -0.00    5.18
  -6 -11  31    0.20    5.99
  -6  11  32   -0.00    5.98
   6  11 -32    3.26    5.38
  -6 -11  32    6.94    7.12
   6  11 -33    1.91    5.07
  -6  12   1   23.95    9.18
   6 -12  -1   14.80    7.13
   6  12  -1   32.96    6.20
  -6  12   2    2.93    4.87
   6 -12  -2   -0.00    3.62
   6  12  -2    2.72    2.83
  -6  12   3    1.60    4.58
   6 -12  -3    1.18    4.25
   6  12  -3    3.86    3.13
  -6  12   4    5.14    4.90
   6 -12  -4   -0.00    3.95
   6  12  -4    1.63    2.73
  -6  12   5   33.11   10.15
   6 -12  -5   23.29    8.41
   6  12  -5   23.41    6.35
  -6  12   6   -0.00    5.14
   6 -12  -6   -0.00    4.02
   6  12  -6    0.00    2.80
  -6  12   7    2.16    4.91
   6 -12  -7    9.49    6.10
   6  12  -7    2.89    3.54
  -6  12   8   -0.00    4.12
   6 -12  -8    1.40    4.84
   6  12  -8    0.16    3.36
  -6  12   9    0.17    5.12
   6 -12  -9    7.28    5.23
   6  12  -9    6.67    4.75
  -6  12  10   -0.00    3.52
   6 -12 -10   -0.00    4.51
   6  12 -10   -0.00    3.09
  -6  12  11   30.33    9.53
   6 -12 -11   35.46   10.07
   6  12 -11   14.69    6.24
   6 -12 -12   -0.00    4.74
   6  12 -12    0.64    2.90
  -6  12  13    4.47    5.24
   6 -12 -13    2.72    4.62
   6  12 -13    3.52    4.82
  -6  12  14   -0.00    4.48
   6 -12 -14   -0.00    4.49
   6  12 -14   -0.00    4.06
  -6  12  15   13.84    6.66
   6 -12 -15   18.48    8.32
   6  12 -15   17.31    6.57
  -6  12  16    1.33    4.20
   6 -12 -16    5.70    5.60
   6  12 -16    1.70    3.88
  -6  12  17    5.38    5.53
   6 -12 -17   12.13    6.49
   6  12 -17    5.97    5.11
  -6  12  18    1.16    5.08
   6 -12 -18    5.46    5.31
   6  12 -18   -0.00    3.78
  -6  12  19    4.06    4.62
   6 -12 -19    0.80    3.50
   6  12 -19    2.15    3.02
  -6  12  20   -0.00    4.84
   6 -12 -20    4.36    5.09
   6  12 -20    1.76    3.90
  -6 -12  20    0.00    5.12
  -6  12  21    8.05    6.67
   6 -12 -21   23.21    8.73
   6  12 -21    4.86    5.38
  -6 -12  21    8.74    7.06
  -6  12  22    0.00    4.34
   6  12 -22    2.27    5.24
  -6 -12  22    3.13    5.93
  -6  12  23    0.49    5.13
   6  12 -23    6.43    4.96
  -6 -12  23    4.22    6.26
  -6  12  24    0.59    4.60
   6  12 -24    1.28    3.05
  -6 -12  24   -0.00    6.11
  -6  12  25    7.54    5.67
   6  12 -25    1.83    3.91
  -6 -12  25    3.84    6.34
  -6  12  26    0.31    4.62
   6  12 -26   -0.00    4.18
  -6 -12  26   -0.00    4.97
  -6  12  27   -0.00    4.42
   6  12 -27    0.00    3.00
  -6 -12  27    3.35    6.66
  -6  12  28    1.70    4.56
   6  12 -28   -0.00    5.25
  -6 -12  28    0.00    6.50
   6  12 -29   -0.00    3.46
  -6 -12  29    6.64    6.85
  -6 -12  30    4.78    7.21
  -6 -12  31    0.48    5.89
  -6  13   1    6.33    5.47
   6 -13  -1    3.29    3.91
   6  13  -1    5.87    3.47
  -6  13   2    2.89    5.82
   6 -13  -2   -0.00    4.08
   6  13  -2    5.06    3.28
  -6  13   3   38.66   11.28
   6 -13  -3   48.13   11.85
   6  13  -3   30.27    7.13
  -6  13   4    0.99    4.71
   6 -13  -4    8.20    6.05
   6  13  -4    9.32    4.53
  -6  13   5    6.93    6.42
   6 -13  -5    3.25    5.03
   6  13  -5    5.45    3.68
  -6  13   6    7.20    6.04
   6 -13  -6    1.85    4.25
   6  13  -6    5.38    3.65
  -6  13   7    4.41    5.56
   6 -13  -7   10.27    6.54
   6  13  -7    9.62    5.30
  -6  13   8    4.94    4.97
   6 -13  -8    3.65    5.79
   6  13  -8    1.14    3.73
  -6  13   9   18.37    8.31
   6 -13  -9   55.50   12.06
   6  13  -9   20.18    6.95
  -6  13  10    5.28    4.98
   6 -13 -10    2.33    3.82
   6  13 -10   10.67    5.56
  -6  13  11    0.45    3.80
   6 -13 -11    0.34    4.01
   6  13 -11    0.40    3.39
  -6  13  12    8.93    5.78
   6 -13 -12   -0.00    5.28
   6  13 -12    0.00    3.49
  -6  13  13    7.73    5.08
   6 -13 -13    4.77    5.14
   6  13 -13    2.73    3.95
   6 -13 -14    1.89    5.02
   6  13 -14   -0.00    4.18
  -6  13  15    6.22    6.02
   6 -13 -15    6.55    6.00
   6  13 -15    6.93    5.08
  -6  13  16    0.42    3.65
   6 -13 -16   -0.00    4.95
   6  13 -16   -0.00    3.90
  -6  13  17    5.28    5.65
   6 -13 -17    3.88    5.02
   6  13 -17    0.00    4.94
  -6  13  18    0.48    3.40
   6 -13 -18    5.03    5.76
   6  13 -18   -0.00    4.82
  -6  13  19    5.13    5.56
   6 -13 -19    8.75    6.14
   6  13 -19    5.68    4.73
  -6  13  20    3.93    4.97
   6 -13 -20   -0.00    4.85
   6  13 -20   -0.00    3.72
  -6  13  21    1.13    4.62
   6 -13 -21    0.51    3.91
   6  13 -21    0.93    3.95
  -6  13  22   -0.00    4.88
   6 -13 -22    3.95    4.96
   6  13 -22    4.43    5.04
  -6  13  23    8.32    6.25
   6 -13 -23   16.78    7.55
   6  13 -23    4.24    5.24
  -6  13  24    2.46    5.27
   6  13 -24   -0.00    3.88
   6  13 -25    0.00    4.19
   6  13 -26   -0.00    5.09
  -6 -13  28    2.85    7.11
  -6 -13  29    4.42    7.26
  -6 -13  30    8.00    7.10
  -6  14   1    8.04    6.26
   6 -14  -1    5.56    5.95
   6  14  -1    8.83    3.90
  -6  14   2    9.73    6.69
   6 -14  -2    3.87    5.20
   6  14  -2    1.21    2.75
  -6  14   3    1.28    4.59
   6 -14  -3    1.97    4.76
   6  14  -3   -0.00    2.77
  -6  14   4   -0.00    5.05
   6 -14  -4    7.84    5.93
   6  14  -4    3.03    3.52
  -6  14   5    0.00    5.63
   6 -14  -5   31.74    9.58
   6  14  -5   17.55    5.36
  -6  14   6    5.91    6.43
   6 -14  -6    4.60    4.55
   6  14  -6   15.15    5.48
  -6  14   7   10.47    7.67
   6 -14  -7   14.32    6.90
   6  14  -7   11.86    5.43
  -6  14   8    0.00    4.48
   6 -14  -8    0.32    3.85
   6  14  -8   -0.00    3.78
  -6  14   9    3.10    4.89
   6 -14  -9    0.00    4.77
   6  14  -9    7.76    4.72
  -6  14  10    5.96    5.11
   6 -14 -10    5.58    6.19
   6  14 -10    6.43    4.33
  -6  14  11    3.85    5.42
   6 -14 -11   11.66    7.26
   6  14 -11    5.21    4.88
  -6  14  12   -0.00    3.88
   6 -14 -12   -0.00    3.49
   6  14 -12   -0.00    2.86
  -6  14  13   -0.00    3.90
   6 -14 -13    0.57    4.49
   6  14 -13    0.00    4.02
  -6  14  14    0.41    3.70
   6 -14 -14    1.55    4.35
   6  14 -14   -0.00    5.27
  -6  14  15   -0.00    4.56
   6 -14 -15    1.81    4.89
   6  14 -15    8.32    5.96
   6 -14 -16    8.72    5.49
   6  14 -16    7.92    5.22
   6 -14 -17    7.98    6.42
   6  14 -17   -0.00    4.27
  -6  14  18    0.00    4.39
   6 -14 -18    0.65    4.88
   6  14 -18    1.88    4.18
  -6  14  19    0.33    4.00
   6  14 -19   -0.00    3.12
   6  14 -20    3.70    4.97
   6  14 -21    2.99    4.27
   6  14 -22   -0.00    4.57
  -6  15   1   -0.00    5.22
   6 -15  -1   -0.00    4.13
   6  15  -1    1.38    2.51
  -6  15   2    1.31    4.60
   6 -15  -2   10.01    6.57
   6  15  -2   10.45    4.36
  -6  15   3    2.54    5.86
   6 -15  -3   11.14    6.34
   6  15  -3    5.51    3.37
  -6  15   4    1.56    4.97
   6 -15  -4    3.25    5.36
   6  15  -4    0.00    2.42
  -6  15   5    0.00    5.50
   6 -15  -5    0.00    4.73
   6  15  -5   -0.00    2.22
  -6  15   6    0.00    4.80
   6 -15  -6    2.42    4.11
   6  15  -6   -0.00    2.76
  -6  15   7    2.66    3.78
   6 -15  -7    0.70    4.09
   6  15  -7    2.69    3.67
  -6  15   8    2.17    4.42
   6 -15  -8   -0.00    4.01
   6  15  -8    0.61    3.82
  -6  15   9    7.92    6.67
   6 -15  -9   -0.00    4.16
   6  15  -9    5.03    4.08
  -6  15  10   -0.00    4.89
   6 -15 -10   -0.00    5.29
   6  15 -10    0.14    3.65
  -6  15  11    9.18    6.40
   6 -15 -11    1.51    4.34
   6  15 -11    1.48    3.53
  -6  15  12   -0.00    5.68
   6 -15 -12    3.02    4.33
   6  15 -12    3.81    4.39
  -6  15  13    2.28    5.19
   6 -15 -13    2.65    4.17
   6  15 -13   11.11    5.64
  -6  15  14    3.46    5.81
   6  15 -14    0.00    4.01
  -6  15  15   -0.00    4.28
   6  15 -15    3.24    4.31
  -6  15  16    0.00    5.23
   6  15 -16    1.35    3.93
  -6  15  17    2.90    4.15
   6  15 -17    0.89    3.76
  -6  16   1    2.12    4.68
   6 -16  -1    4.14    4.78
   6  16  -1    0.00    2.88
  -6  16   2    4.34    5.70
   6 -16  -2    6.74    5.43
   6  16  -2    2.28    2.72
  -6  16   3    2.04    5.23
   6 -16  -3    3.12    4.81
   6  16  -3   -0.00    2.38
  -6  16   4    0.00    5.01
   6 -16  -4   -0.00    4.37
   6  16  -4    2.78    3.21
  -6  16   5    3.43    5.04
   6 -16  -5    6.22    5.78
   6  16  -5    2.33    3.71
  -6  16   6   -0.00    5.25
   6 -16  -6    4.89    5.23
   6  16  -6    0.00    3.07
  -6  16   7   -0.00    4.06
   6 -16  -7    0.93    3.74
   6  16  -7    3.35    3.20
  -6  16   8    0.00    4.16
   6 -16  -8   -0.00    4.29
   6  16  -8    1.77    3.19
  -6  16   9   -0.00    5.39
   6  16  -9    3.45    3.34
  -6  16  10    0.89    3.74
   6  16 -10   -0.00    3.94
  -6  16  11    0.74    3.88
   6  16 -11   -0.00    5.27
  -6  16  12    4.53    5.69
   6  16 -12    0.97    3.08
  -6  16  13   -0.00    4.99
  -6  17   1    7.43    5.72
   6 -17  -1    3.79    5.99
   6  17  -1    0.74    2.83
  -6  17   2   -0.00    4.24
   6 -17  -2   -0.00    4.98
   6  17  -2   -0.00    2.56
  -6  17   3    2.39    4.87
   6 -17  -3    3.81    5.74
   6  17  -3    2.56    3.12
  -6  17   4    0.00    4.67
   6  17  -4    4.55    3.20
  -6  17   5   -0.00    3.34
   6  17  -5    0.61    2.66
   6  17  -6   -0.00    3.37
  -5   0   1    0.00    2.69
  -5   0   1    4.19    3.18
  -5   0   1    2.74    3.30
   5   0  -1    3.32    2.50
   5   0  -1    1.87    3.25
  -5   0   2    0.98    3.03
  -5   0   2    0.14    2.82
   5   0  -2    0.24    3.14
   5   0  -2    1.58    3.70
  -5   0   3   76.16   11.33
  -5   0   3   92.14   11.54
   5   0  -3   78.44   11.00
   5   0  -3   65.02   11.00
  -5   0   4    1.47    3.72
  -5   0   4    1.21    2.88
   5   0  -4    1.03    3.13
   5   0  -4   -0.00    3.19
  -5   0   5 2471.22  189.48
  -5   0   5 2121.14  187.69
   5   0  -5 1978.70  187.31
   5   0  -5 2062.49  188.37
  -5   0   6    0.93    3.64
  -5   0   6    2.05    3.94
   5   0  -6    0.76    3.14
   5   0  -6    0.19    3.08
  -5   0   7   68.26   10.64
  -5   0   7   40.88    8.61
   5   0  -7   81.44   10.92
  -5   0   8    1.33    3.39
  -5   0   8   -0.00    3.66
   5   0  -8    1.71    3.27
   5   0  -8   -0.00    3.56
  -5   0   9  488.92   48.79
  -5   0   9  495.87   48.24
   5   0  -9  496.75   48.53
   5   0  -9  496.02   49.29
  -5   0  10    4.41    4.11
  -5   0  10    0.00    3.27
   5   0 -10    4.96    3.55
   5   0 -10    0.23    4.15
  -5   0  11   48.98    9.07
  -5   0  11   33.67    7.29
   5   0 -11   24.39    7.41
   5   0 -11   26.61    7.60
  -5   0  12    1.89    3.18
  -5   0  12    2.46    3.20
   5   0 -12   -0.00    3.75
   5   0 -12   -0.00    4.54
  -5   0  13    7.90    4.82
  -5   0  13    3.82    4.30
   5   0 -13   10.47    5.45
   5   0 -13   11.82    5.80
  -5   0  14    2.31    3.32
  -5   0  14    1.88    2.98
   5   0 -14    0.00    3.54
  -5   0  15   97.52   16.35
  -5   0  15  120.62   16.17
   5   0 -15  127.52   17.74
  -5   0  16    1.87    3.90
  -5   0  16    0.19    2.74
   5   0 -16    0.56    3.83
  -5   0  17   88.00   14.14
  -5   0  17   67.25   11.93
   5   0 -17   66.24   13.19
  -5   0  18    1.54    3.08
   5   0 -18    0.56    3.88
  -5   0  19   99.12   15.91
   5   0 -19  125.69   18.41
   5   0 -20    3.48    4.03
  -5   0  21  142.50   22.06
   5   0 -21  185.65   24.35
  -5   0  22    1.69    4.89
   5   0 -22   -0.00    4.17
  -5   0  23   -0.00    4.88
   5   0 -23   -0.00    4.04
  -5   0  24   -0.00    4.35
   5   0 -24    0.57    3.48
  -5   0  25   15.28    7.40
   5   0 -25    1.70    5.50
  -5   0  26    0.94    5.58
   5   0 -26    4.57    5.19
  -5   0  27   34.72   10.26
   5   0 -27    7.30    5.57
  -5   0  28    0.53    4.51
  -5   0  29    4.27    6.04
  -5   0  30   -0.00    5.13
  -5   0  31   18.31    8.37
[truncated: 877,746 more chars]
