# Supplementary material for: LED-pump-X-ray-multiprobe crystallography for sub-second timescales
Source: Commun Chem. 2022 Aug 26;5:102. doi: 10.1038/s42004-022-00716-1 (PMC9814726; doi:10.1038/s42004-022-00716-1)
Supplement: Supplementary file 10 — Supplementary Data 1 [file 42004_2022_716_MOESM10_ESM.zip › CIFs/8s_270K/270K_8s_t2_excit.cif]

 data_global

# SUBMISSION DETAILS
 
_publ_contact_author_name       'Hatcher, Lauren'
_publ_contact_author_address
;
School of Chemistry
Cardiff University
Main Building
Park Place 
Cardiff
CF10 3AT
United Kingdom
;
_publ_contact_author_email       'HatcherL1@cardiff.ac.uk'
_publ_requested_category          FM
_publ_section_comment
; 
?
;
_publ_section_references
;
Diamond General Data Aquisition (GDA) software: http://www.opengda.org/

XIA2: Winter, G. (2010) J. Appl. Cryst. 43, 186-190.
POINTLESS: Evans, P. (2006) Acta Cryst. D62, 72-82.
AIMLESS: Evans, P. R. and Murshudov, G. N. (2013) Acta Cryst. D69, 1204-1214.
DIALS: Winter, G., et al. Acta Cryst. (2018) D74, 85-97.
CCP4: Winn, M. D. et al. (2011) Acta Cryst. D67, 235-242.
   
SHELXL: Sheldrick G. M. (2015). Acta Cryst. C71, 3-8.
SHELXT:	Sheldrick, G. M. (2015). Acta Cryst. A71, 3-8.
 
OLEX2: Dolomanov, O.V.; Bourhis, L.J.; Gildea, R.J.; Howard, J.A.K.; Puschmann,
 H., OLEX2: A complete structure solution, refinement and analysis program 
 (2009). J. Appl. Cryst., 42, 339-341.

MERCURY: Macrae, C. F., Bruno, I. J., Chisholm, J. A., Edgington,
P. R., McCabe, P., Pidcock, E., Rodriguez-Monge, L., Taylor, R.,
van de Streek, J. & Wood, P. A. (2008). J. Appl. Cryst. 41, 466-470.
;

####
 
data_270K_8s_t2_excit
 
_audit_creation_method            'SHELXL-2018/3'
_shelx_SHELXL_version_number      '2018/3'
_chemical_name_systematic         
;
Nitro-(N,N,N',N'-tetrabutyldiethylenetriamine)palladium(II)
tetraphenylborate, tetrahydrofuran solvate
;
_chemical_name_common             ?
_chemical_melting_point           ?
_chemical_formula_moiety          
;
C20 H45 N4 O2 Pd, C24 H20 B, C4 H8 O
;
_chemical_formula_sum            'C48 H73 B N4 O3 Pd' 
_chemical_formula_weight          871.31

loop_
 _atom_type_symbol
 _atom_type_description
 _atom_type_scat_dispersion_real
 _atom_type_scat_dispersion_imag
 _atom_type_scat_source
 'C'  'C'   0.0010   0.0010
 'International Tables Vol C Tables 4.2.6.8 and 6.1.1.4'
 'H'  'H'   0.0000   0.0000
 'International Tables Vol C Tables 4.2.6.8 and 6.1.1.4'
 'B'  'B'   0.0000   0.0000
 'International Tables Vol C Tables 4.2.6.8 and 6.1.1.4'
 'N'  'N'   0.0030   0.0020
 'International Tables Vol C Tables 4.2.6.8 and 6.1.1.4'
 'O'  'O'   0.0050   0.0030
 'International Tables Vol C Tables 4.2.6.8 and 6.1.1.4'
 'Pd'  'Pd'  -2.5040   0.6150
 'International Tables Vol C Tables 4.2.6.8 and 6.1.1.4'
 
_space_group_crystal_system       monoclinic
_space_group_IT_number            14
_space_group_name_H-M_alt         'P 21/n'
_space_group_name_Hall            '-P 2yn'
 
_shelx_space_group_comment
;
The symmetry employed for this shelxl refinement is uniquely defined
by the following loop, which should always be used as a source of
symmetry information in preference to the above space-group names.
They are only intended as comments.
;
 
loop_
 _space_group_symop_operation_xyz
 'x, y, z'
 '-x+1/2, y+1/2, -z+1/2'
 '-x, -y, -z'
 'x-1/2, -y-1/2, z-1/2'
 
_cell_length_a                    11.6906(6)
_cell_length_b                    13.6180(8)
_cell_length_c                    30.2141(17)
_cell_angle_alpha                 90
_cell_angle_beta                  93.179(5)
_cell_angle_gamma                 90
_cell_volume                      4802.8(5)
_cell_formula_units_Z             4
_cell_measurement_temperature     270(2)
_cell_measurement_reflns_used     8709
_cell_measurement_theta_max       18.7701796847
_cell_measurement_theta_min       1.23777594557
 
_exptl_crystal_description        Plate
_exptl_crystal_colour             Yellow
_exptl_crystal_density_meas       ?
_exptl_crystal_density_method     ?
_exptl_crystal_density_diffrn     1.205          
_exptl_crystal_F_000              1856
_exptl_transmission_factor_min    ?
_exptl_transmission_factor_max    ?
_exptl_crystal_size_max           0.100
_exptl_crystal_size_mid           0.100
_exptl_crystal_size_min           0.050
_exptl_absorpt_coefficient_mu     0.201
_shelx_estimated_absorpt_T_min    0.980
_shelx_estimated_absorpt_T_max    0.990
_exptl_absorpt_correction_T_min   0.994872055431
_exptl_absorpt_correction_T_max   1.0
_exptl_absorpt_correction_type    empirical
_exptl_absorpt_process_details    
;
CCP4 7.0.048: AIMLESS, version 0.5.32 : 29/03/17
Scaling & analysis of unmerged intensities, absorption correction using spherical harmonics
;
_exptl_absorpt_special_details    ?
_diffrn_ambient_temperature       270(2)
_diffrn_radiation_wavelength      0.534
_diffrn_measurement_device_type   'Photon counting pixel array'
_diffrn_radiation_type            Synchrotron
_diffrn_measurement_method        'shutterless scans'
_diffrn_radiation_source          'Diamond Light Source Beamline I19-2'
_diffrn_radiation_monochromator   'Silicon 111'
_diffrn_detector_area_resol_mean  ?
_diffrn_reflns_number             32502
_diffrn_reflns_av_unetI/netI      0.1089
_diffrn_reflns_av_R_equivalents   0.0837
_diffrn_reflns_limit_h_min        -14
_diffrn_reflns_limit_h_max        14
_diffrn_reflns_limit_k_min        -16
_diffrn_reflns_limit_k_max        17
_diffrn_reflns_limit_l_min        -32
_diffrn_reflns_limit_l_max        37
_diffrn_reflns_theta_min          1.379
_diffrn_reflns_theta_max          19.496
_diffrn_reflns_theta_full         18.687
_diffrn_measured_fraction_theta_max   0.988
_diffrn_measured_fraction_theta_full  0.989
_diffrn_reflns_Laue_measured_fraction_max    0.988
_diffrn_reflns_Laue_measured_fraction_full   0.989
_diffrn_reflns_point_group_measured_fraction_max   0.988
_diffrn_reflns_point_group_measured_fraction_full  0.989
_reflns_number_total              9699
_reflns_number_gt                 4364
_reflns_threshold_expression      'I > 2\s(I)'
_reflns_Friedel_coverage          0.000
_reflns_Friedel_fraction_max      .
_reflns_Friedel_fraction_full     .
 
_reflns_special_details
;
 Reflections were merged by SHELXL according to the crystal
 class for the calculation of statistics and refinement.
 
 _reflns_Friedel_fraction is defined as the number of unique
 Friedel pairs measured divided by the number that would be
 possible theoretically, ignoring centric projections and
 systematic absences.
;
 
_computing_data_collection        'Diamond GDA (http://www.opengda.org/)'
_computing_cell_refinement        'DIALS (Winter, 2018)'
_computing_data_reduction         'XIA2 (Winter 2010)'
_computing_structure_solution     'SHELXT (Sheldrick, 2015)'
_computing_structure_refinement   'SHELXL (Sheldrick, 2015)'
_computing_molecular_graphics     'OLEX2 (Dolomanov et al., 2009)'
_computing_publication_material   'MERCURY (Macrae et al., 2008)'
_refine_special_details           ?
_refine_ls_structure_factor_coef  Fsqd
_refine_ls_matrix_type            full
_refine_ls_weighting_scheme       calc
_refine_ls_weighting_details
'w=1/[\s^2^(Fo^2^)+(0.0630P)^2^] where P=(Fo^2^+2Fc^2^)/3'
_atom_sites_solution_primary      ?
_atom_sites_solution_secondary    ?
_atom_sites_solution_hydrogens    geom
_refine_ls_hydrogen_treatment     constr
_refine_ls_extinction_method      none
_refine_ls_extinction_coef        .
_refine_ls_number_reflns          9699
_refine_ls_number_parameters      526
_refine_ls_number_restraints      490
_refine_ls_R_factor_all           0.1317
_refine_ls_R_factor_gt            0.0590
_refine_ls_wR_factor_ref          0.1524
_refine_ls_wR_factor_gt           0.1262
_refine_ls_goodness_of_fit_ref    0.873
_refine_ls_restrained_S_all       0.873
_refine_ls_shift/su_max           0.001
_refine_ls_shift/su_mean          0.000
 
loop_
 _atom_site_label
 _atom_site_type_symbol
 _atom_site_fract_x
 _atom_site_fract_y
 _atom_site_fract_z
 _atom_site_U_iso_or_equiv
 _atom_site_adp_type
 _atom_site_occupancy
 _atom_site_site_symmetry_order  
 _atom_site_calc_flag
 _atom_site_refinement_flags_posn
 _atom_site_refinement_flags_adp
 _atom_site_refinement_flags_occupancy
 _atom_site_disorder_assembly
 _atom_site_disorder_group
Pd1 Pd 0.33965(3) 0.77513(3) 0.34671(2) 0.05870(16) Uani 1 1 d . . . . .
N2 N 0.3460(3) 0.9276(3) 0.33768(12) 0.0677(9) Uani 1 1 d . . . . .
N3 N 0.4538(3) 0.7983(2) 0.39816(11) 0.0571(8) Uani 1 1 d . . . . .
H3 H 0.530644 0.787829 0.387612 0.068 Uiso 1 1 calc R U . . .
N4 N 0.3314(3) 0.6320(2) 0.37136(12) 0.0625(8) Uani 1 1 d . . . . .
C1 C 0.4415(4) 0.9636(3) 0.36955(15) 0.0719(12) Uani 1 1 d . . . . .
H1A H 0.514285 0.958496 0.355756 0.086 Uiso 1 1 calc R U . . .
H1B H 0.428948 1.031985 0.376744 0.086 Uiso 1 1 calc R U . . .
C2 C 0.4450(4) 0.9026(3) 0.41146(15) 0.0724(12) Uani 1 1 d . . . . .
H2A H 0.510589 0.920942 0.430775 0.087 Uiso 1 1 calc R U . . .
H2B H 0.376017 0.913046 0.427225 0.087 Uiso 1 1 calc R U . . .
C3 C 0.4347(4) 0.7236(3) 0.43263(14) 0.0628(11) Uani 1 1 d . . . . .
H3A H 0.365999 0.738883 0.447880 0.075 Uiso 1 1 calc R U . . .
H3B H 0.499190 0.721820 0.454230 0.075 Uiso 1 1 calc R U . . .
C4 C 0.4217(3) 0.6259(3) 0.40903(14) 0.0627(11) Uani 1 1 d . . . . .
H4A H 0.494418 0.607190 0.397531 0.075 Uiso 1 1 calc R U . . .
H4B H 0.400379 0.575936 0.429897 0.075 Uiso 1 1 calc R U . . .
C5 C 0.2311(4) 0.9655(3) 0.35131(16) 0.0804(13) Uani 1 1 d . . . . .
H5A H 0.221222 0.944095 0.381480 0.096 Uiso 1 1 calc R U . . .
H5B H 0.171799 0.933991 0.332620 0.096 Uiso 1 1 calc R U . . .
C6 C 0.2106(5) 1.0755(4) 0.3493(2) 0.1098(18) Uani 1 1 d . . . . .
H6A H 0.215718 1.097833 0.319015 0.132 Uiso 1 1 calc R U . . .
H6B H 0.269874 1.108551 0.367439 0.132 Uiso 1 1 calc R U . . .
C7 C 0.0939(5) 1.1033(4) 0.3655(2) 0.138(2) Uani 1 1 d . . . . .
H7A H 0.035099 1.064972 0.349539 0.166 Uiso 1 1 calc R U . . .
H7B H 0.091726 1.087542 0.396736 0.166 Uiso 1 1 calc R U . . .
C8 C 0.0693(7) 1.2092(5) 0.3589(3) 0.205(4) Uani 1 1 d . . . . .
H8A H 0.043014 1.220531 0.328688 0.308 Uiso 1 1 calc R U . . .
H8B H 0.137838 1.246491 0.365554 0.308 Uiso 1 1 calc R U . . .
H8C H 0.011204 1.229205 0.378263 0.308 Uiso 1 1 calc R U . . .
C9 C 0.3659(4) 0.9604(3) 0.29144(15) 0.0755(12) Uani 1 1 d . . . . .
H9A H 0.298382 0.944944 0.272616 0.091 Uiso 1 1 calc R U . . .
H9B H 0.374900 1.031254 0.291465 0.091 Uiso 1 1 calc R U . . .
C10 C 0.4677(4) 0.9155(4) 0.27179(15) 0.0857(14) Uani 1 1 d . . . . .
H10A H 0.464735 0.844739 0.275029 0.103 Uiso 1 1 calc R U . . .
H10B H 0.536994 0.938904 0.287540 0.103 Uiso 1 1 calc R U . . .
C11 C 0.4710(5) 0.9420(4) 0.22248(17) 0.1047(17) Uani 1 1 d . . . . .
H11A H 0.407176 0.910507 0.206237 0.126 Uiso 1 1 calc R U . . .
H11B H 0.461968 1.012416 0.219041 0.126 Uiso 1 1 calc R U . . .
C12 C 0.5799(5) 0.9111(6) 0.2032(2) 0.153(3) Uani 1 1 d . . . . .
H12A H 0.578185 0.929402 0.172449 0.229 Uiso 1 1 calc R U . . .
H12B H 0.588314 0.841219 0.205789 0.229 Uiso 1 1 calc R U . . .
H12C H 0.643308 0.942902 0.218814 0.229 Uiso 1 1 calc R U . . .
C13 C 0.2125(3) 0.6231(3) 0.38882(15) 0.0699(12) Uani 1 1 d . . . . .
H13A H 0.204006 0.674897 0.410414 0.084 Uiso 1 1 calc R U . . .
H13B H 0.157208 0.635754 0.364352 0.084 Uiso 1 1 calc R U . . .
C14 C 0.1802(4) 0.5278(3) 0.40994(18) 0.0850(14) Uani 1 1 d . . . . .
H14A H 0.232573 0.514713 0.435295 0.102 Uiso 1 1 calc R U . . .
H14B H 0.187330 0.474717 0.388853 0.102 Uiso 1 1 calc R U . . .
C15 C 0.0592(4) 0.5309(4) 0.42477(19) 0.0943(16) Uani 1 1 d . . . . .
H15A H 0.007668 0.544913 0.399285 0.113 Uiso 1 1 calc R U . . .
H15B H 0.052869 0.584329 0.445703 0.113 Uiso 1 1 calc R U . . .
C16 C 0.0210(4) 0.4368(4) 0.44618(19) 0.1092(19) Uani 1 1 d . . . . .
H16A H 0.026968 0.383350 0.425745 0.164 Uiso 1 1 calc R U . . .
H16B H -0.057103 0.443438 0.454003 0.164 Uiso 1 1 calc R U . . .
H16C H 0.068912 0.424082 0.472389 0.164 Uiso 1 1 calc R U . . .
C17 C 0.3503(4) 0.5513(3) 0.33884(15) 0.0748(13) Uani 1 1 d . . . . .
H17A H 0.355308 0.489398 0.354724 0.090 Uiso 1 1 calc R U . . .
H17B H 0.284222 0.547813 0.318027 0.090 Uiso 1 1 calc R U . . .
C18 C 0.4554(4) 0.5631(4) 0.31338(16) 0.0884(15) Uani 1 1 d . . . . .
H18A H 0.522655 0.563377 0.333704 0.106 Uiso 1 1 calc R U . . .
H18B H 0.452387 0.625437 0.297804 0.106 Uiso 1 1 calc R U . . .
C19 C 0.4647(6) 0.4792(5) 0.2800(2) 0.140(3) Uani 1 1 d . . . . .
H19A H 0.457152 0.417273 0.295426 0.169 Uiso 1 1 calc R U . . .
H19B H 0.401207 0.484061 0.258025 0.169 Uiso 1 1 calc R U . . .
C20 C 0.5675(6) 0.4777(5) 0.2579(2) 0.170(3) Uani 1 1 d . . . . .
H20A H 0.576763 0.414626 0.244403 0.255 Uiso 1 1 calc R U . . .
H20B H 0.630790 0.489851 0.278832 0.255 Uiso 1 1 calc R U . . .
H20C H 0.565212 0.527690 0.235480 0.255 Uiso 1 1 calc R U . . .
C21 C 0.6564(3) 0.3740(3) 0.42726(15) 0.0613(10) Uani 1 1 d . . . . .
C22 C 0.7100(4) 0.4239(4) 0.39346(17) 0.0798(13) Uani 1 1 d . . . . .
H22 H 0.727541 0.389486 0.368117 0.096 Uiso 1 1 calc R U . . .
C23 C 0.7373(4) 0.5214(4) 0.3965(2) 0.0957(16) Uani 1 1 d . . . . .
H23 H 0.770810 0.552002 0.372969 0.115 Uiso 1 1 calc R U . . .
C24 C 0.7163(4) 0.5751(4) 0.4337(2) 0.0942(16) Uani 1 1 d . . . . .
H24 H 0.739164 0.640348 0.436282 0.113 Uiso 1 1 calc R U . . .
C25 C 0.6608(4) 0.5300(3) 0.46679(19) 0.0851(14) Uani 1 1 d . . . . .
H25 H 0.642757 0.565613 0.491727 0.102 Uiso 1 1 calc R U . . .
C26 C 0.6313(4) 0.4319(3) 0.46349(16) 0.0726(12) Uani 1 1 d . . . . .
H26 H 0.593047 0.403336 0.486407 0.087 Uiso 1 1 calc R U . . .
C27 C 0.7336(4) 0.2017(3) 0.45897(15) 0.0662(11) Uani 1 1 d . . . . .
C28 C 0.8084(4) 0.2500(4) 0.48796(17) 0.0784(14) Uani 1 1 d . . . . .
H28 H 0.803222 0.318008 0.489619 0.094 Uiso 1 1 calc R U . . .
C29 C 0.8915(5) 0.2033(4) 0.51498(19) 0.1009(18) Uani 1 1 d . . . . .
H29 H 0.939893 0.240779 0.533704 0.121 Uiso 1 1 calc R U . . .
C30 C 0.9037(5) 0.1049(4) 0.5147(2) 0.1052(18) Uani 1 1 d . . . . .
H30 H 0.957770 0.073868 0.533604 0.126 Uiso 1 1 calc R U . . .
C31 C 0.8333(4) 0.0518(4) 0.4855(2) 0.1105(19) Uani 1 1 d . . . . .
H31 H 0.840691 -0.016144 0.484147 0.133 Uiso 1 1 calc R U . . .
C32 C 0.7505(4) 0.0993(4) 0.4577(2) 0.0968(17) Uani 1 1 d . . . . .
H32 H 0.705257 0.061933 0.437779 0.116 Uiso 1 1 calc R U . . .
C33 C 0.5048(4) 0.2303(3) 0.44439(14) 0.0622(10) Uani 1 1 d . . . . .
C34 C 0.4784(4) 0.1454(3) 0.46699(14) 0.0667(12) Uani 1 1 d . . . . .
H34 H 0.536902 0.100706 0.473743 0.080 Uiso 1 1 calc R U . . .
C35 C 0.3694(4) 0.1237(4) 0.48009(16) 0.0792(13) Uani 1 1 d . . . . .
H35 H 0.356446 0.065313 0.494963 0.095 Uiso 1 1 calc R U . . .
C36 C 0.2799(4) 0.1885(4) 0.47112(18) 0.0888(15) Uani 1 1 d . . . . .
H36 H 0.206867 0.175304 0.480307 0.107 Uiso 1 1 calc R U . . .
C37 C 0.3023(4) 0.2734(4) 0.4481(2) 0.0978(17) Uani 1 1 d . . . . .
H37 H 0.243544 0.317561 0.440885 0.117 Uiso 1 1 calc R U . . .
C38 C 0.4118(4) 0.2923(3) 0.43595(19) 0.0880(16) Uani 1 1 d . . . . .
H38 H 0.424397 0.350644 0.421018 0.106 Uiso 1 1 calc R U . . .
C39 C 0.6353(5) 0.2128(3) 0.37489(17) 0.0809(13) Uani 1 1 d . . . . .
C40 C 0.5432(5) 0.2205(4) 0.34473(18) 0.0947(16) Uani 1 1 d . . . . .
H40 H 0.474666 0.245637 0.354083 0.114 Uiso 1 1 calc R U . . .
C41 C 0.5492(7) 0.1915(4) 0.3000(2) 0.1113(19) Uani 1 1 d . . . . .
H41 H 0.485167 0.197481 0.280550 0.134 Uiso 1 1 calc R U . . .
C42 C 0.6491(8) 0.1548(6) 0.2854(3) 0.148(3) Uani 1 1 d . . . . .
H42 H 0.654125 0.136816 0.255927 0.178 Uiso 1 1 calc R U . . .
C43 C 0.7415(7) 0.1449(6) 0.3148(2) 0.161(3) Uani 1 1 d . . . . .
H43 H 0.809236 0.118168 0.305335 0.193 Uiso 1 1 calc R U . . .
C44 C 0.7352(6) 0.1740(5) 0.3578(2) 0.129(2) Uani 1 1 d . . . . .
H44 H 0.800219 0.167741 0.376824 0.155 Uiso 1 1 calc R U . . .
B1 B 0.6335(5) 0.2542(4) 0.42673(19) 0.0675(11) Uani 1 1 d . . . . .
O3 O 0.6895(13) 0.803(3) 0.3655(9) 0.103(3) Uani 0.572(19) 1 d D . P A 1
C45 C 0.7393(11) 0.7783(15) 0.3244(6) 0.108(2) Uani 0.572(19) 1 d D . P A 1
H45A H 0.735484 0.833732 0.304155 0.130 Uiso 0.572(19) 1 calc R U P A 1
H45B H 0.699367 0.723197 0.310301 0.130 Uiso 0.572(19) 1 calc R U P A 1
C46 C 0.8619(11) 0.7519(16) 0.3367(6) 0.126(3) Uani 0.572(19) 1 d D . P A 1
H46A H 0.869466 0.683092 0.344625 0.151 Uiso 0.572(19) 1 calc R U P A 1
H46B H 0.911332 0.766458 0.312846 0.151 Uiso 0.572(19) 1 calc R U P A 1
C47 C 0.8868(11) 0.8138(15) 0.3741(5) 0.126(3) Uani 0.572(19) 1 d D . P A 1
H47A H 0.930109 0.870515 0.365174 0.151 Uiso 0.572(19) 1 calc R U P A 1
H47B H 0.932992 0.778231 0.396439 0.151 Uiso 0.572(19) 1 calc R U P A 1
C48 C 0.7804(11) 0.8459(12) 0.3926(5) 0.108(2) Uani 0.572(19) 1 d D . P A 1
H48A H 0.777062 0.823789 0.422997 0.130 Uiso 0.572(19) 1 calc R U P A 1
H48B H 0.774908 0.916957 0.392028 0.130 Uiso 0.572(19) 1 calc R U P A 1
O3A O 0.6755(18) 0.807(3) 0.3618(12) 0.103(3) Uani 0.428(19) 1 d D . P A 2
C45A C 0.7289(14) 0.755(2) 0.3271(8) 0.108(2) Uani 0.428(19) 1 d D . P A 2
H45C H 0.697844 0.774577 0.298067 0.130 Uiso 0.428(19) 1 calc R U P A 2
H45D H 0.720170 0.684347 0.330373 0.130 Uiso 0.428(19) 1 calc R U P A 2
C46A C 0.8533(14) 0.7857(19) 0.3346(9) 0.126(3) Uani 0.428(19) 1 d D . P A 2
H46C H 0.898340 0.731128 0.346668 0.151 Uiso 0.428(19) 1 calc R U P A 2
H46D H 0.883760 0.804518 0.306606 0.151 Uiso 0.428(19) 1 calc R U P A 2
C47A C 0.8610(14) 0.8656(18) 0.3643(7) 0.126(3) Uani 0.428(19) 1 d D . P A 2
H47C H 0.882904 0.924825 0.349070 0.151 Uiso 0.428(19) 1 calc R U P A 2
H47D H 0.917817 0.852482 0.388206 0.151 Uiso 0.428(19) 1 calc R U P A 2
C48A C 0.7484(15) 0.8774(15) 0.3817(6) 0.108(2) Uani 0.428(19) 1 d D . P A 2
H48C H 0.753125 0.868522 0.413595 0.130 Uiso 0.428(19) 1 calc R U P A 2
H48D H 0.719321 0.942825 0.375187 0.130 Uiso 0.428(19) 1 calc R U P A 2
O1 O 0.1251(3) 0.7599(3) 0.29906(12) 0.1239(13) Uani 0.870(5) 1 d D . P B 3
O2 O 0.2613(3) 0.7240(2) 0.25964(13) 0.1239(13) Uani 0.870(5) 1 d D . P B 3
N1 N 0.2257(3) 0.74939(13) 0.29438(10) 0.0814(13) Uani 0.870(5) 1 d D . P B 3
O1A O 0.2087(17) 0.7575(2) 0.3049(4) 0.1239(13) Uani 0.130(5) 1 d D . P B 4
O2A O 0.3175(13) 0.7168(3) 0.2550(5) 0.1239(13) Uani 0.130(5) 1 d D . P B 4
N1A N 0.2110(12) 0.7304(3) 0.2637(3) 0.0814(13) Uani 0.130(5) 1 d D . P B 4
 
loop_
 _atom_site_aniso_label
 _atom_site_aniso_U_11
 _atom_site_aniso_U_22
 _atom_site_aniso_U_33
 _atom_site_aniso_U_23
 _atom_site_aniso_U_13
 _atom_site_aniso_U_12
Pd1 0.0592(2) 0.0620(3) 0.0544(3) 0.00135(19) -0.00154(18) -0.00235(17)
N2 0.071(2) 0.067(2) 0.064(2) 0.0083(17) -0.0030(16) 0.0012(16)
N3 0.058(2) 0.0629(17) 0.050(2) 0.0008(14) -0.0003(16) -0.0023(16)
N4 0.0618(18) 0.062(2) 0.063(2) 0.0009(16) -0.0024(14) -0.0036(16)
C1 0.082(3) 0.063(3) 0.070(3) 0.002(2) -0.005(2) -0.005(2)
C2 0.088(3) 0.063(2) 0.065(3) -0.0018(19) -0.007(2) -0.005(2)
C3 0.070(3) 0.069(2) 0.049(2) 0.0050(16) -0.005(2) -0.002(2)
C4 0.065(2) 0.062(2) 0.061(3) 0.0055(19) -0.0025(19) 0.003(2)
C5 0.081(3) 0.078(3) 0.082(3) 0.001(3) 0.001(2) 0.011(2)
C6 0.122(4) 0.080(3) 0.126(5) -0.004(3) -0.011(4) 0.023(3)
C7 0.122(4) 0.112(4) 0.178(6) -0.038(4) -0.015(4) 0.041(4)
C8 0.178(7) 0.108(4) 0.323(12) -0.060(6) -0.046(8) 0.050(5)
C9 0.085(3) 0.073(3) 0.068(2) 0.015(2) -0.001(2) -0.005(2)
C10 0.081(3) 0.101(4) 0.075(3) 0.009(3) 0.002(2) -0.004(3)
C11 0.105(4) 0.133(5) 0.076(3) 0.011(3) 0.012(3) -0.013(3)
C12 0.118(5) 0.232(8) 0.112(5) -0.021(5) 0.036(4) -0.014(5)
C13 0.062(2) 0.073(3) 0.073(3) 0.009(2) -0.002(2) -0.006(2)
C14 0.076(3) 0.079(3) 0.101(4) 0.014(3) 0.012(3) -0.008(2)
C15 0.076(3) 0.092(3) 0.116(5) 0.000(3) 0.023(3) -0.011(3)
C16 0.099(4) 0.101(4) 0.130(5) 0.013(3) 0.025(4) -0.013(3)
C17 0.085(3) 0.069(3) 0.070(3) -0.004(2) 0.002(2) 0.000(2)
C18 0.086(3) 0.102(4) 0.077(3) -0.012(3) 0.008(2) 0.010(3)
C19 0.146(5) 0.145(5) 0.135(5) -0.055(4) 0.052(4) -0.005(4)
C20 0.176(7) 0.185(7) 0.157(7) -0.029(6) 0.081(5) 0.021(5)
C21 0.055(2) 0.064(2) 0.064(3) 0.0053(17) -0.010(2) -0.0005(19)
C22 0.073(3) 0.080(3) 0.086(3) 0.015(2) 0.011(2) -0.003(2)
C23 0.078(3) 0.080(3) 0.130(4) 0.025(3) 0.008(3) -0.006(3)
C24 0.075(3) 0.066(3) 0.139(4) 0.014(2) -0.012(3) -0.005(3)
C25 0.086(3) 0.065(2) 0.101(4) -0.003(3) -0.019(3) 0.004(2)
C26 0.084(3) 0.065(2) 0.068(3) 0.004(2) -0.002(3) 0.004(2)
C27 0.064(2) 0.066(2) 0.070(3) 0.001(2) 0.0120(19) 0.0081(18)
C28 0.071(3) 0.081(3) 0.082(3) -0.006(2) -0.001(2) 0.014(2)
C29 0.088(3) 0.099(3) 0.112(4) -0.003(3) -0.022(3) 0.019(3)
C30 0.082(4) 0.098(3) 0.135(5) 0.018(3) -0.001(3) 0.021(3)
C31 0.080(4) 0.082(4) 0.168(5) 0.014(3) -0.003(3) 0.016(3)
C32 0.078(3) 0.068(2) 0.143(5) -0.003(3) -0.003(3) 0.011(2)
C33 0.068(2) 0.059(2) 0.059(3) -0.001(2) -0.003(2) 0.0006(17)
C34 0.069(2) 0.062(2) 0.068(3) 0.004(2) -0.002(2) 0.001(2)
C35 0.075(2) 0.080(3) 0.083(4) 0.009(3) 0.004(3) -0.007(2)
C36 0.075(3) 0.082(3) 0.110(4) -0.003(3) 0.008(3) -0.003(2)
C37 0.072(3) 0.075(3) 0.146(5) 0.005(3) 0.009(3) 0.004(2)
C38 0.074(2) 0.067(3) 0.123(5) 0.016(3) 0.007(3) 0.006(2)
C39 0.100(3) 0.076(3) 0.067(2) -0.003(2) 0.006(2) -0.010(3)
C40 0.123(4) 0.081(4) 0.077(3) 0.007(3) -0.014(3) -0.029(3)
C41 0.176(6) 0.080(4) 0.076(3) 0.008(3) -0.009(4) -0.041(4)
C42 0.214(7) 0.139(6) 0.093(5) -0.010(5) 0.023(4) -0.019(5)
C43 0.198(7) 0.192(8) 0.095(4) -0.039(5) 0.036(4) 0.031(6)
C44 0.135(4) 0.166(6) 0.088(4) -0.025(4) 0.024(3) 0.024(4)
B1 0.069(2) 0.064(2) 0.069(3) -0.001(2) 0.001(2) -0.003(2)
O3 0.086(3) 0.117(4) 0.106(4) -0.010(4) 0.006(3) -0.002(4)
C45 0.097(3) 0.120(6) 0.107(4) -0.015(4) 0.003(2) -0.001(3)
C46 0.092(3) 0.134(9) 0.151(5) -0.012(5) 0.011(3) 0.000(3)
C47 0.092(3) 0.134(9) 0.151(5) -0.012(5) 0.011(3) 0.000(3)
C48 0.097(3) 0.120(6) 0.107(4) -0.015(4) 0.003(2) -0.001(3)
O3A 0.086(3) 0.117(4) 0.106(4) -0.010(4) 0.006(3) -0.002(4)
C45A 0.097(3) 0.120(6) 0.107(4) -0.015(4) 0.003(2) -0.001(3)
C46A 0.092(3) 0.134(9) 0.151(5) -0.012(5) 0.011(3) 0.000(3)
C47A 0.092(3) 0.134(9) 0.151(5) -0.012(5) 0.011(3) 0.000(3)
C48A 0.097(3) 0.120(6) 0.107(4) -0.015(4) 0.003(2) -0.001(3)
O1 0.077(2) 0.208(3) 0.0850(19) -0.0259(19) -0.0137(18) 0.0020(19)
O2 0.077(2) 0.208(3) 0.0850(19) -0.0259(19) -0.0137(18) 0.0020(19)
N1 0.079(2) 0.091(3) 0.073(2) 0.011(2) -0.008(2) -0.003(2)
O1A 0.077(2) 0.208(3) 0.0850(19) -0.0259(19) -0.0137(18) 0.0020(19)
O2A 0.077(2) 0.208(3) 0.0850(19) -0.0259(19) -0.0137(18) 0.0020(19)
N1A 0.079(2) 0.091(3) 0.073(2) 0.011(2) -0.008(2) -0.003(2)
 
_geom_special_details
;
 All esds (except the esd in the dihedral angle between two l.s. planes)
 are estimated using the full covariance matrix.  The cell esds are taken
 into account individually in the estimation of esds in distances, angles
 and torsion angles; correlations between esds in cell parameters are only
 used when they are defined by crystal symmetry.  An approximate (isotropic)
 treatment of cell esds is used for estimating esds involving l.s. planes.
;
 
loop_
 _geom_bond_atom_site_label_1
 _geom_bond_atom_site_label_2
 _geom_bond_distance
 _geom_bond_site_symmetry_2
 _geom_bond_publ_flag
Pd1 O1A 1.945(19) . ?
Pd1 N3 2.017(3) . ?
Pd1 N1 2.041(3) . ?
Pd1 N4 2.091(3) . ?
Pd1 N2 2.096(4) . ?
N2 C9 1.497(5) . ?
N2 C1 1.515(5) . ?
N2 C5 1.516(5) . ?
N3 C2 1.481(5) . ?
N3 C3 1.481(5) . ?
N3 H3 0.9800 . ?
N4 C17 1.499(5) . ?
N4 C4 1.511(5) . ?
N4 C13 1.519(5) . ?
C1 C2 1.513(6) . ?
C1 H1A 0.9700 . ?
C1 H1B 0.9700 . ?
C2 H2A 0.9700 . ?
C2 H2B 0.9700 . ?
C3 C4 1.513(5) . ?
C3 H3A 0.9700 . ?
C3 H3B 0.9700 . ?
C4 H4A 0.9700 . ?
C4 H4B 0.9700 . ?
C5 C6 1.518(6) . ?
C5 H5A 0.9700 . ?
C5 H5B 0.9700 . ?
C6 C7 1.521(7) . ?
C6 H6A 0.9700 . ?
C6 H6B 0.9700 . ?
C7 C8 1.482(8) . ?
C7 H7A 0.9700 . ?
C7 H7B 0.9700 . ?
C8 H8A 0.9600 . ?
C8 H8B 0.9600 . ?
C8 H8C 0.9600 . ?
C9 C10 1.491(6) . ?
C9 H9A 0.9700 . ?
C9 H9B 0.9700 . ?
C10 C11 1.535(6) . ?
C10 H10A 0.9700 . ?
C10 H10B 0.9700 . ?
C11 C12 1.490(7) . ?
C11 H11A 0.9700 . ?
C11 H11B 0.9700 . ?
C12 H12A 0.9600 . ?
C12 H12B 0.9600 . ?
C12 H12C 0.9600 . ?
C13 C14 1.503(6) . ?
C13 H13A 0.9700 . ?
C13 H13B 0.9700 . ?
C14 C15 1.508(6) . ?
C14 H14A 0.9700 . ?
C14 H14B 0.9700 . ?
C15 C16 1.513(6) . ?
C15 H15A 0.9700 . ?
C15 H15B 0.9700 . ?
C16 H16A 0.9600 . ?
C16 H16B 0.9600 . ?
C16 H16C 0.9600 . ?
C17 C18 1.494(6) . ?
C17 H17A 0.9700 . ?
C17 H17B 0.9700 . ?
C18 C19 1.533(7) . ?
C18 H18A 0.9700 . ?
C18 H18B 0.9700 . ?
C19 C20 1.406(7) . ?
C19 H19A 0.9700 . ?
C19 H19B 0.9700 . ?
C20 H20A 0.9600 . ?
C20 H20B 0.9600 . ?
C20 H20C 0.9600 . ?
C21 C26 1.394(6) . ?
C21 C22 1.403(6) . ?
C21 B1 1.653(6) . ?
C22 C23 1.368(6) . ?
C22 H22 0.9300 . ?
C23 C24 1.373(7) . ?
C23 H23 0.9300 . ?
C24 C25 1.368(7) . ?
C24 H24 0.9300 . ?
C25 C26 1.382(6) . ?
C25 H25 0.9300 . ?
C26 H26 0.9300 . ?
C27 C28 1.371(6) . ?
C27 C32 1.410(6) . ?
C27 B1 1.645(7) . ?
C28 C29 1.388(6) . ?
C28 H28 0.9300 . ?
C29 C30 1.348(7) . ?
C29 H29 0.9300 . ?
C30 C31 1.379(7) . ?
C30 H30 0.9300 . ?
C31 C32 1.403(7) . ?
C31 H31 0.9300 . ?
C32 H32 0.9300 . ?
C33 C34 1.385(5) . ?
C33 C38 1.389(6) . ?
C33 B1 1.657(7) . ?
C34 C35 1.387(5) . ?
C34 H34 0.9300 . ?
C35 C36 1.384(6) . ?
C35 H35 0.9300 . ?
C36 C37 1.381(6) . ?
C36 H36 0.9300 . ?
C37 C38 1.375(6) . ?
C37 H37 0.9300 . ?
C38 H38 0.9300 . ?
C39 C40 1.375(7) . ?
C39 C44 1.406(7) . ?
C39 B1 1.666(7) . ?
C40 C41 1.412(7) . ?
C40 H40 0.9300 . ?
C41 C42 1.366(9) . ?
C41 H41 0.9300 . ?
C42 C43 1.365(9) . ?
C42 H42 0.9300 . ?
C43 C44 1.367(8) . ?
C43 H43 0.9300 . ?
C44 H44 0.9300 . ?
O3 C48 1.427(12) . ?
O3 C45 1.442(14) . ?
C45 C46 1.504(15) . ?
C45 H45A 0.9700 . ?
C45 H45B 0.9700 . ?
C46 C47 1.426(12) . ?
C46 H46A 0.9700 . ?
C46 H46B 0.9700 . ?
C47 C48 1.459(10) . ?
C47 H47A 0.9700 . ?
C47 H47B 0.9700 . ?
C48 H48A 0.9700 . ?
C48 H48B 0.9700 . ?
O3A C48A 1.396(16) . ?
O3A C45A 1.437(14) . ?
C45A C46A 1.519(15) . ?
C45A H45C 0.9700 . ?
C45A H45D 0.9700 . ?
C46A C47A 1.410(13) . ?
C46A H46C 0.9700 . ?
C46A H46D 0.9700 . ?
C47A C48A 1.453(13) . ?
C47A H47C 0.9700 . ?
C47A H47D 0.9700 . ?
C48A H48C 0.9700 . ?
C48A H48D 0.9700 . ?
O1 N1 1.2007(10) . ?
O2 N1 1.2013(10) . ?
O1A N1A 1.3001(10) . ?
O2A N1A 1.3003(10) . ?
 
loop_
 _geom_angle_atom_site_label_1
 _geom_angle_atom_site_label_2
 _geom_angle_atom_site_label_3
 _geom_angle
 _geom_angle_site_symmetry_1
 _geom_angle_site_symmetry_3
 _geom_angle_publ_flag
O1A Pd1 N3 169.5(4) . . ?
N3 Pd1 N1 178.95(13) . . ?
O1A Pd1 N4 93.81(11) . . ?
N3 Pd1 N4 84.99(12) . . ?
N1 Pd1 N4 94.30(10) . . ?
O1A Pd1 N2 94.00(12) . . ?
N3 Pd1 N2 85.34(13) . . ?
N1 Pd1 N2 95.49(10) . . ?
N4 Pd1 N2 166.54(14) . . ?
C9 N2 C1 110.4(3) . . ?
C9 N2 C5 109.7(3) . . ?
C1 N2 C5 110.5(3) . . ?
C9 N2 Pd1 115.2(3) . . ?
C1 N2 Pd1 105.5(2) . . ?
C5 N2 Pd1 105.3(2) . . ?
C2 N3 C3 116.9(3) . . ?
C2 N3 Pd1 107.8(2) . . ?
C3 N3 Pd1 108.4(2) . . ?
C2 N3 H3 107.8 . . ?
C3 N3 H3 107.8 . . ?
Pd1 N3 H3 107.8 . . ?
C17 N4 C4 109.4(3) . . ?
C17 N4 C13 109.9(3) . . ?
C4 N4 C13 110.4(3) . . ?
C17 N4 Pd1 116.0(3) . . ?
C4 N4 Pd1 106.0(2) . . ?
C13 N4 Pd1 105.0(2) . . ?
C2 C1 N2 109.8(3) . . ?
C2 C1 H1A 109.7 . . ?
N2 C1 H1A 109.7 . . ?
C2 C1 H1B 109.7 . . ?
N2 C1 H1B 109.7 . . ?
H1A C1 H1B 108.2 . . ?
N3 C2 C1 107.4(3) . . ?
N3 C2 H2A 110.2 . . ?
C1 C2 H2A 110.2 . . ?
N3 C2 H2B 110.2 . . ?
C1 C2 H2B 110.2 . . ?
H2A C2 H2B 108.5 . . ?
N3 C3 C4 106.7(3) . . ?
N3 C3 H3A 110.4 . . ?
C4 C3 H3A 110.4 . . ?
N3 C3 H3B 110.4 . . ?
C4 C3 H3B 110.4 . . ?
H3A C3 H3B 108.6 . . ?
N4 C4 C3 110.8(3) . . ?
N4 C4 H4A 109.5 . . ?
C3 C4 H4A 109.5 . . ?
N4 C4 H4B 109.5 . . ?
C3 C4 H4B 109.5 . . ?
H4A C4 H4B 108.1 . . ?
N2 C5 C6 117.8(4) . . ?
N2 C5 H5A 107.9 . . ?
C6 C5 H5A 107.9 . . ?
N2 C5 H5B 107.9 . . ?
C6 C5 H5B 107.9 . . ?
H5A C5 H5B 107.2 . . ?
C5 C6 C7 112.1(5) . . ?
C5 C6 H6A 109.2 . . ?
C7 C6 H6A 109.2 . . ?
C5 C6 H6B 109.2 . . ?
C7 C6 H6B 109.2 . . ?
H6A C6 H6B 107.9 . . ?
C8 C7 C6 111.7(6) . . ?
C8 C7 H7A 109.3 . . ?
C6 C7 H7A 109.3 . . ?
C8 C7 H7B 109.3 . . ?
C6 C7 H7B 109.3 . . ?
H7A C7 H7B 107.9 . . ?
C7 C8 H8A 109.5 . . ?
C7 C8 H8B 109.5 . . ?
H8A C8 H8B 109.5 . . ?
C7 C8 H8C 109.5 . . ?
H8A C8 H8C 109.5 . . ?
H8B C8 H8C 109.5 . . ?
C10 C9 N2 114.7(4) . . ?
C10 C9 H9A 108.6 . . ?
N2 C9 H9A 108.6 . . ?
C10 C9 H9B 108.6 . . ?
N2 C9 H9B 108.6 . . ?
H9A C9 H9B 107.6 . . ?
C9 C10 C11 110.7(4) . . ?
C9 C10 H10A 109.5 . . ?
C11 C10 H10A 109.5 . . ?
C9 C10 H10B 109.5 . . ?
C11 C10 H10B 109.5 . . ?
H10A C10 H10B 108.1 . . ?
C12 C11 C10 112.5(5) . . ?
C12 C11 H11A 109.1 . . ?
C10 C11 H11A 109.1 . . ?
C12 C11 H11B 109.1 . . ?
C10 C11 H11B 109.1 . . ?
H11A C11 H11B 107.8 . . ?
C11 C12 H12A 109.5 . . ?
C11 C12 H12B 109.5 . . ?
H12A C12 H12B 109.5 . . ?
C11 C12 H12C 109.5 . . ?
H12A C12 H12C 109.5 . . ?
H12B C12 H12C 109.5 . . ?
C14 C13 N4 118.2(3) . . ?
C14 C13 H13A 107.8 . . ?
N4 C13 H13A 107.8 . . ?
C14 C13 H13B 107.8 . . ?
N4 C13 H13B 107.8 . . ?
H13A C13 H13B 107.1 . . ?
C13 C14 C15 111.3(4) . . ?
C13 C14 H14A 109.4 . . ?
C15 C14 H14A 109.4 . . ?
C13 C14 H14B 109.4 . . ?
C15 C14 H14B 109.4 . . ?
H14A C14 H14B 108.0 . . ?
C14 C15 C16 114.0(4) . . ?
C14 C15 H15A 108.7 . . ?
C16 C15 H15A 108.7 . . ?
C14 C15 H15B 108.7 . . ?
C16 C15 H15B 108.7 . . ?
H15A C15 H15B 107.6 . . ?
C15 C16 H16A 109.5 . . ?
C15 C16 H16B 109.5 . . ?
H16A C16 H16B 109.5 . . ?
C15 C16 H16C 109.5 . . ?
H16A C16 H16C 109.5 . . ?
H16B C16 H16C 109.5 . . ?
C18 C17 N4 114.4(4) . . ?
C18 C17 H17A 108.7 . . ?
N4 C17 H17A 108.7 . . ?
C18 C17 H17B 108.7 . . ?
N4 C17 H17B 108.7 . . ?
H17A C17 H17B 107.6 . . ?
C17 C18 C19 110.4(4) . . ?
C17 C18 H18A 109.6 . . ?
C19 C18 H18A 109.6 . . ?
C17 C18 H18B 109.6 . . ?
C19 C18 H18B 109.6 . . ?
H18A C18 H18B 108.1 . . ?
C20 C19 C18 114.6(6) . . ?
C20 C19 H19A 108.6 . . ?
C18 C19 H19A 108.6 . . ?
C20 C19 H19B 108.6 . . ?
C18 C19 H19B 108.6 . . ?
H19A C19 H19B 107.6 . . ?
C19 C20 H20A 109.5 . . ?
C19 C20 H20B 109.5 . . ?
H20A C20 H20B 109.5 . . ?
C19 C20 H20C 109.5 . . ?
H20A C20 H20C 109.5 . . ?
H20B C20 H20C 109.5 . . ?
C26 C21 C22 114.8(4) . . ?
C26 C21 B1 121.7(4) . . ?
C22 C21 B1 123.3(4) . . ?
C23 C22 C21 122.2(5) . . ?
C23 C22 H22 118.9 . . ?
C21 C22 H22 118.9 . . ?
C22 C23 C24 121.4(6) . . ?
C22 C23 H23 119.3 . . ?
C24 C23 H23 119.3 . . ?
C25 C24 C23 118.2(5) . . ?
C25 C24 H24 120.9 . . ?
C23 C24 H24 120.9 . . ?
C24 C25 C26 120.5(5) . . ?
C24 C25 H25 119.7 . . ?
C26 C25 H25 119.7 . . ?
C25 C26 C21 122.8(5) . . ?
C25 C26 H26 118.6 . . ?
C21 C26 H26 118.6 . . ?
C28 C27 C32 114.0(4) . . ?
C28 C27 B1 125.3(4) . . ?
C32 C27 B1 120.7(4) . . ?
C27 C28 C29 123.9(5) . . ?
C27 C28 H28 118.1 . . ?
C29 C28 H28 118.1 . . ?
C30 C29 C28 121.5(6) . . ?
C30 C29 H29 119.3 . . ?
C28 C29 H29 119.3 . . ?
C29 C30 C31 117.8(5) . . ?
C29 C30 H30 121.1 . . ?
C31 C30 H30 121.1 . . ?
C30 C31 C32 120.6(5) . . ?
C30 C31 H31 119.7 . . ?
C32 C31 H31 119.7 . . ?
C31 C32 C27 122.2(5) . . ?
C31 C32 H32 118.9 . . ?
C27 C32 H32 118.9 . . ?
C34 C33 C38 113.8(4) . . ?
C34 C33 B1 123.6(4) . . ?
C38 C33 B1 122.5(4) . . ?
C33 C34 C35 123.5(4) . . ?
C33 C34 H34 118.3 . . ?
C35 C34 H34 118.3 . . ?
C36 C35 C34 120.3(5) . . ?
C36 C35 H35 119.8 . . ?
C34 C35 H35 119.9 . . ?
C37 C36 C35 118.0(5) . . ?
C37 C36 H36 121.0 . . ?
C35 C36 H36 121.0 . . ?
C38 C37 C36 119.7(5) . . ?
C38 C37 H37 120.1 . . ?
C36 C37 H37 120.1 . . ?
C37 C38 C33 124.6(5) . . ?
C37 C38 H38 117.7 . . ?
C33 C38 H38 117.7 . . ?
C40 C39 C44 114.9(5) . . ?
C40 C39 B1 123.2(5) . . ?
C44 C39 B1 121.7(5) . . ?
C39 C40 C41 122.3(6) . . ?
C39 C40 H40 118.9 . . ?
C41 C40 H40 118.9 . . ?
C42 C41 C40 120.0(7) . . ?
C42 C41 H41 120.0 . . ?
C40 C41 H41 120.0 . . ?
C43 C42 C41 119.1(8) . . ?
C43 C42 H42 120.4 . . ?
C41 C42 H42 120.4 . . ?
C42 C43 C44 120.4(8) . . ?
C42 C43 H43 119.8 . . ?
C44 C43 H43 119.8 . . ?
C43 C44 C39 123.2(7) . . ?
C43 C44 H44 118.4 . . ?
C39 C44 H44 118.4 . . ?
C27 B1 C21 108.3(4) . . ?
C27 B1 C33 110.7(4) . . ?
C21 B1 C33 109.9(4) . . ?
C27 B1 C39 111.3(4) . . ?
C21 B1 C39 109.4(4) . . ?
C33 B1 C39 107.2(4) . . ?
C48 O3 C45 105.4(9) . . ?
O3 C45 C46 105.5(14) . . ?
O3 C45 H45A 110.6 . . ?
C46 C45 H45A 110.6 . . ?
O3 C45 H45B 110.6 . . ?
C46 C45 H45B 110.6 . . ?
H45A C45 H45B 108.8 . . ?
C47 C46 C45 101.9(9) . . ?
C47 C46 H46A 111.4 . . ?
C45 C46 H46A 111.4 . . ?
C47 C46 H46B 111.4 . . ?
C45 C46 H46B 111.4 . . ?
H46A C46 H46B 109.3 . . ?
C46 C47 C48 109.8(9) . . ?
C46 C47 H47A 109.7 . . ?
C48 C47 H47A 109.7 . . ?
C46 C47 H47B 109.7 . . ?
C48 C47 H47B 109.7 . . ?
H47A C47 H47B 108.2 . . ?
O3 C48 C47 106.4(9) . . ?
O3 C48 H48A 110.4 . . ?
C47 C48 H48A 110.4 . . ?
O3 C48 H48B 110.4 . . ?
C47 C48 H48B 110.4 . . ?
H48A C48 H48B 108.6 . . ?
C48A O3A C45A 112.0(12) . . ?
O3A C45A C46A 101.9(11) . . ?
O3A C45A H45C 111.4 . . ?
C46A C45A H45C 111.4 . . ?
O3A C45A H45D 111.4 . . ?
C46A C45A H45D 111.4 . . ?
H45C C45A H45D 109.3 . . ?
C47A C46A C45A 109.6(12) . . ?
C47A C46A H46C 109.8 . . ?
C45A C46A H46C 109.8 . . ?
C47A C46A H46D 109.8 . . ?
C45A C46A H46D 109.8 . . ?
H46C C46A H46D 108.2 . . ?
C46A C47A C48A 106.8(12) . . ?
C46A C47A H47C 110.4 . . ?
C48A C47A H47C 110.4 . . ?
C46A C47A H47D 110.4 . . ?
C48A C47A H47D 110.4 . . ?
H47C C47A H47D 108.6 . . ?
O3A C48A C47A 108.2(11) . . ?
O3A C48A H48C 110.1 . . ?
C47A C48A H48C 110.1 . . ?
O3A C48A H48D 110.1 . . ?
C47A C48A H48D 110.1 . . ?
H48C C48A H48D 108.4 . . ?
O1 N1 O2 121.76(16) . . ?
O1 N1 Pd1 119.3(2) . . ?
O2 N1 Pd1 118.9(2) . . ?
N1A O1A Pd1 126.9(9) . . ?
O1A N1A O2A 107.71(12) . . ?
 
loop_
 _geom_torsion_atom_site_label_1
 _geom_torsion_atom_site_label_2
 _geom_torsion_atom_site_label_3
 _geom_torsion_atom_site_label_4
 _geom_torsion
 _geom_torsion_site_symmetry_1
 _geom_torsion_site_symmetry_2
 _geom_torsion_site_symmetry_3
 _geom_torsion_site_symmetry_4
 _geom_torsion_publ_flag
C9 N2 C1 C2 -160.0(4) . . . . ?
C5 N2 C1 C2 78.5(4) . . . . ?
Pd1 N2 C1 C2 -34.8(4) . . . . ?
C3 N3 C2 C1 -167.8(3) . . . . ?
Pd1 N3 C2 C1 -45.5(4) . . . . ?
N2 C1 C2 N3 54.3(4) . . . . ?
C2 N3 C3 C4 167.6(3) . . . . ?
Pd1 N3 C3 C4 45.6(4) . . . . ?
C17 N4 C4 C3 158.7(3) . . . . ?
C13 N4 C4 C3 -80.3(4) . . . . ?
Pd1 N4 C4 C3 32.9(4) . . . . ?
N3 C3 C4 N4 -52.7(4) . . . . ?
C9 N2 C5 C6 -56.8(5) . . . . ?
C1 N2 C5 C6 65.2(5) . . . . ?
Pd1 N2 C5 C6 178.7(4) . . . . ?
N2 C5 C6 C7 -177.9(5) . . . . ?
C5 C6 C7 C8 -173.8(6) . . . . ?
C1 N2 C9 C10 66.7(5) . . . . ?
C5 N2 C9 C10 -171.3(4) . . . . ?
Pd1 N2 C9 C10 -52.7(5) . . . . ?
N2 C9 C10 C11 171.9(4) . . . . ?
C9 C10 C11 C12 171.6(5) . . . . ?
C17 N4 C13 C14 55.8(5) . . . . ?
C4 N4 C13 C14 -64.9(5) . . . . ?
Pd1 N4 C13 C14 -178.7(3) . . . . ?
N4 C13 C14 C15 -179.1(4) . . . . ?
C13 C14 C15 C16 179.7(4) . . . . ?
C4 N4 C17 C18 -69.3(5) . . . . ?
C13 N4 C17 C18 169.4(4) . . . . ?
Pd1 N4 C17 C18 50.5(5) . . . . ?
N4 C17 C18 C19 -178.0(4) . . . . ?
C17 C18 C19 C20 -173.2(6) . . . . ?
C26 C21 C22 C23 1.3(6) . . . . ?
B1 C21 C22 C23 -173.9(4) . . . . ?
C21 C22 C23 C24 1.8(8) . . . . ?
C22 C23 C24 C25 -3.8(8) . . . . ?
C23 C24 C25 C26 2.7(8) . . . . ?
C24 C25 C26 C21 0.5(7) . . . . ?
C22 C21 C26 C25 -2.4(6) . . . . ?
B1 C21 C26 C25 172.9(4) . . . . ?
C32 C27 C28 C29 -2.0(7) . . . . ?
B1 C27 C28 C29 179.5(5) . . . . ?
C27 C28 C29 C30 -0.6(9) . . . . ?
C28 C29 C30 C31 2.2(9) . . . . ?
C29 C30 C31 C32 -1.2(9) . . . . ?
C30 C31 C32 C27 -1.5(9) . . . . ?
C28 C27 C32 C31 3.0(7) . . . . ?
B1 C27 C32 C31 -178.5(5) . . . . ?
C38 C33 C34 C35 0.1(7) . . . . ?
B1 C33 C34 C35 -177.2(4) . . . . ?
C33 C34 C35 C36 -0.6(7) . . . . ?
C34 C35 C36 C37 1.4(8) . . . . ?
C35 C36 C37 C38 -1.7(8) . . . . ?
C36 C37 C38 C33 1.3(9) . . . . ?
C34 C33 C38 C37 -0.4(8) . . . . ?
B1 C33 C38 C37 176.9(5) . . . . ?
C44 C39 C40 C41 -0.1(7) . . . . ?
B1 C39 C40 C41 175.2(4) . . . . ?
C39 C40 C41 C42 -0.3(9) . . . . ?
C40 C41 C42 C43 1.3(11) . . . . ?
C41 C42 C43 C44 -1.9(13) . . . . ?
C42 C43 C44 C39 1.6(13) . . . . ?
C40 C39 C44 C43 -0.6(10) . . . . ?
B1 C39 C44 C43 -175.9(6) . . . . ?
C28 C27 B1 C21 12.0(6) . . . . ?
C32 C27 B1 C21 -166.4(4) . . . . ?
C28 C27 B1 C33 -108.6(5) . . . . ?
C32 C27 B1 C33 73.0(5) . . . . ?
C28 C27 B1 C39 132.3(5) . . . . ?
C32 C27 B1 C39 -46.1(6) . . . . ?
C26 C21 B1 C27 -75.0(5) . . . . ?
C22 C21 B1 C27 100.0(5) . . . . ?
C26 C21 B1 C33 46.1(5) . . . . ?
C22 C21 B1 C33 -139.0(4) . . . . ?
C26 C21 B1 C39 163.5(4) . . . . ?
C22 C21 B1 C39 -21.6(6) . . . . ?
C34 C33 B1 C27 -29.2(6) . . . . ?
C38 C33 B1 C27 153.7(4) . . . . ?
C34 C33 B1 C21 -148.8(4) . . . . ?
C38 C33 B1 C21 34.2(6) . . . . ?
C34 C33 B1 C39 92.3(5) . . . . ?
C38 C33 B1 C39 -84.7(5) . . . . ?
C40 C39 B1 C27 159.8(4) . . . . ?
C44 C39 B1 C27 -25.2(7) . . . . ?
C40 C39 B1 C21 -80.5(6) . . . . ?
C44 C39 B1 C21 94.4(6) . . . . ?
C40 C39 B1 C33 38.7(6) . . . . ?
C44 C39 B1 C33 -146.4(5) . . . . ?
C48 O3 C45 C46 32(3) . . . . ?
O3 C45 C46 C47 -32(2) . . . . ?
C45 C46 C47 C48 20(2) . . . . ?
C45 O3 C48 C47 -20(3) . . . . ?
C46 C47 C48 O3 -1(2) . . . . ?
C48A O3A C45A C46A 12(4) . . . . ?
O3A C45A C46A C47A -13(4) . . . . ?
C45A C46A C47A C48A 9(3) . . . . ?
C45A O3A C48A C47A -7(4) . . . . ?
C46A C47A C48A O3A -1(3) . . . . ?
Pd1 O1A N1A O2A 0.00(3) . . . . ?
 
_refine_diff_density_max    0.341
_refine_diff_density_min   -0.701
_refine_diff_density_rms    0.063

_shelx_res_file
;
TITL shelxt in P 1 n 1
    02_excit.res
    created by SHELXL-2018/3 at 09:22:59 on 27-Mar-2020
CELL 0.534 11.6906 13.618 30.2141 90 93.179 90
ZERR 4 0.000642 0.000779 0.00169 0 0.00514 0
LATT 1
SYMM 0.5-X,0.5+Y,0.5-Z
SFAC C H B N O Pd
DISP B 0 0 4.561
DISP C 0.001 0.001 6.94
DISP H -0 0 0.611
DISP N 0.003 0.002 10.693
DISP O 0.005 0.003 16.398
DISP Pd -2.504 0.615 1934.604
UNIT 192 292 4 16 12 4
DFIX 1.2 0.001 N1 O1 N1 O2
DFIX 1.3 0.001 O1A N1A N1A O2A
DANG 2.1 0.001 O1 O2 O1A O2A
FLAT 0.001 Pd1 O1 O2 N1 O1A O2A N1A
RIGU 0.001 0.002
EADP O3 O3A
EADP C45 C45A C48 C48A
EADP C46 C46A C47 C47A
EADP O1 O1A O2 O2A
EADP N1 N1A

L.S. 20
PLAN  5
SIZE 0.1 0.1 0.05
TEMP -3
BOND $H
list 4
CONF
fmap 2
acta
SHEL 999 0.8
OMIT 10 0 0
OMIT -1 2 3
OMIT 7 12 0
OMIT -2 1 2
REM <olex2.extras>
REM <HklSrc "%.\\02_excit.hkl">
REM </olex2.extras>

WGHT    0.063000
FVAR       0.23276   0.57194   0.87028
PD1   6    0.339645    0.775133    0.346706    11.00000    0.05915    0.06203 =
         0.05440    0.00135   -0.00154   -0.00235
N2    4    0.345985    0.927605    0.337682    11.00000    0.07077    0.06749 =
         0.06406    0.00830   -0.00304    0.00117
N3    4    0.453809    0.798278    0.398160    11.00000    0.05753    0.06290 =
         0.05039    0.00078   -0.00033   -0.00234
AFIX  13
H3    2    0.530644    0.787829    0.387612    11.00000   -1.20000
AFIX   0
N4    4    0.331442    0.631984    0.371357    11.00000    0.06181    0.06200 =
         0.06305    0.00087   -0.00237   -0.00364
C1    1    0.441545    0.963554    0.369550    11.00000    0.08214    0.06296 =
         0.06969    0.00183   -0.00524   -0.00481
AFIX  23
H1A   2    0.514285    0.958496    0.355756    11.00000   -1.20000
H1B   2    0.428948    1.031985    0.376744    11.00000   -1.20000
AFIX   0
C2    1    0.445033    0.902589    0.411456    11.00000    0.08761    0.06293 =
         0.06545   -0.00185   -0.00692   -0.00545
AFIX  23
H2A   2    0.510589    0.920942    0.430775    11.00000   -1.20000
H2B   2    0.376017    0.913046    0.427225    11.00000   -1.20000
AFIX   0
C3    1    0.434667    0.723633    0.432630    11.00000    0.07028    0.06862 =
         0.04866    0.00497   -0.00467   -0.00192
AFIX  23
H3A   2    0.365999    0.738883    0.447880    11.00000   -1.20000
H3B   2    0.499190    0.721820    0.454230    11.00000   -1.20000
AFIX   0
C4    1    0.421728    0.625943    0.409033    11.00000    0.06467    0.06214 =
         0.06075    0.00553   -0.00246    0.00345
AFIX  23
H4A   2    0.494418    0.607190    0.397531    11.00000   -1.20000
H4B   2    0.400379    0.575936    0.429897    11.00000   -1.20000
AFIX   0
C5    1    0.231143    0.965496    0.351313    11.00000    0.08069    0.07768 =
         0.08233    0.00144    0.00117    0.01075
AFIX  23
H5A   2    0.221222    0.944095    0.381480    11.00000   -1.20000
H5B   2    0.171799    0.933991    0.332620    11.00000   -1.20000
AFIX   0
C6    1    0.210558    1.075500    0.349324    11.00000    0.12219    0.07963 =
         0.12552   -0.00384   -0.01136    0.02307
AFIX  23
H6A   2    0.215718    1.097833    0.319015    11.00000   -1.20000
H6B   2    0.269874    1.108551    0.367439    11.00000   -1.20000
AFIX   0
C7    1    0.093937    1.103296    0.365486    11.00000    0.12162    0.11209 =
         0.17768   -0.03792   -0.01505    0.04072
AFIX  23
H7A   2    0.035099    1.064972    0.349539    11.00000   -1.20000
H7B   2    0.091726    1.087542    0.396736    11.00000   -1.20000
AFIX   0
C8    1    0.069332    1.209205    0.358920    11.00000    0.17770    0.10834 =
         0.32306   -0.05960   -0.04551    0.05024
AFIX 137
H8A   2    0.043014    1.220531    0.328688    11.00000   -1.50000
H8B   2    0.137838    1.246491    0.365554    11.00000   -1.50000
H8C   2    0.011204    1.229205    0.378263    11.00000   -1.50000
AFIX   0
C9    1    0.365873    0.960447    0.291443    11.00000    0.08545    0.07277 =
         0.06767    0.01456   -0.00084   -0.00496
AFIX  23
H9A   2    0.298382    0.944944    0.272616    11.00000   -1.20000
H9B   2    0.374900    1.031254    0.291465    11.00000   -1.20000
AFIX   0
C10   1    0.467707    0.915545    0.271794    11.00000    0.08127    0.10115 =
         0.07451    0.00914    0.00192   -0.00402
AFIX  23
H10A  2    0.464735    0.844739    0.275029    11.00000   -1.20000
H10B  2    0.536994    0.938904    0.287540    11.00000   -1.20000
AFIX   0
C11   1    0.471016    0.941977    0.222480    11.00000    0.10546    0.13305 =
         0.07647    0.01052    0.01231   -0.01266
AFIX  23
H11A  2    0.407176    0.910507    0.206237    11.00000   -1.20000
H11B  2    0.461968    1.012416    0.219041    11.00000   -1.20000
AFIX   0
C12   1    0.579883    0.911133    0.203166    11.00000    0.11829    0.23175 =
         0.11161   -0.02084    0.03576   -0.01365
AFIX 137
H12A  2    0.578185    0.929402    0.172449    11.00000   -1.50000
H12B  2    0.588314    0.841219    0.205789    11.00000   -1.50000
H12C  2    0.643308    0.942902    0.218814    11.00000   -1.50000
AFIX   0
C13   1    0.212485    0.623069    0.388818    11.00000    0.06232    0.07324 =
         0.07344    0.00920   -0.00200   -0.00572
AFIX  23
H13A  2    0.204006    0.674897    0.410414    11.00000   -1.20000
H13B  2    0.157208    0.635754    0.364352    11.00000   -1.20000
AFIX   0
C14   1    0.180236    0.527782    0.409941    11.00000    0.07569    0.07870 =
         0.10143    0.01386    0.01231   -0.00763
AFIX  23
H14A  2    0.232573    0.514713    0.435295    11.00000   -1.20000
H14B  2    0.187330    0.474717    0.388853    11.00000   -1.20000
AFIX   0
C15   1    0.059199    0.530864    0.424768    11.00000    0.07636    0.09226 =
         0.11628    0.00042    0.02267   -0.01090
AFIX  23
H15A  2    0.007668    0.544913    0.399285    11.00000   -1.20000
H15B  2    0.052869    0.584329    0.445703    11.00000   -1.20000
AFIX   0
C16   1    0.021003    0.436841    0.446183    11.00000    0.09893    0.10134 =
         0.12954    0.01263    0.02510   -0.01329
AFIX 137
H16A  2    0.026968    0.383350    0.425745    11.00000   -1.50000
H16B  2   -0.057103    0.443438    0.454003    11.00000   -1.50000
H16C  2    0.068912    0.424082    0.472389    11.00000   -1.50000
AFIX   0
C17   1    0.350318    0.551287    0.338841    11.00000    0.08517    0.06901 =
         0.06986   -0.00423    0.00169    0.00007
AFIX  23
H17A  2    0.355308    0.489398    0.354724    11.00000   -1.20000
H17B  2    0.284222    0.547813    0.318027    11.00000   -1.20000
AFIX   0
C18   1    0.455444    0.563130    0.313381    11.00000    0.08584    0.10228 =
         0.07735   -0.01180    0.00760    0.01015
AFIX  23
H18A  2    0.522655    0.563377    0.333704    11.00000   -1.20000
H18B  2    0.452387    0.625437    0.297804    11.00000   -1.20000
AFIX   0
C19   1    0.464731    0.479161    0.279968    11.00000    0.14611    0.14549 =
         0.13462   -0.05494    0.05221   -0.00463
AFIX  23
H19A  2    0.457152    0.417273    0.295426    11.00000   -1.20000
H19B  2    0.401207    0.484061    0.258025    11.00000   -1.20000
AFIX   0
C20   1    0.567527    0.477718    0.257922    11.00000    0.17586    0.18489 =
         0.15680   -0.02894    0.08082    0.02108
AFIX 137
H20A  2    0.576763    0.414626    0.244403    11.00000   -1.50000
H20B  2    0.630790    0.489851    0.278832    11.00000   -1.50000
H20C  2    0.565212    0.527690    0.235480    11.00000   -1.50000
AFIX   0

C21   1    0.656390    0.374000    0.427256    11.00000    0.05501    0.06378 =
         0.06369    0.00527   -0.00979   -0.00050
C22   1    0.709991    0.423867    0.393457    11.00000    0.07342    0.08044 =
         0.08636    0.01503    0.01063   -0.00259
AFIX  43
H22   2    0.727541    0.389486    0.368117    11.00000   -1.20000
AFIX   0
C23   1    0.737305    0.521410    0.396535    11.00000    0.07796    0.07970 =
         0.12966    0.02525    0.00803   -0.00579
AFIX  43
H23   2    0.770810    0.552002    0.372969    11.00000   -1.20000
AFIX   0
C24   1    0.716283    0.575098    0.433695    11.00000    0.07518    0.06597 =
         0.13946    0.01427   -0.01171   -0.00451
AFIX  43
H24   2    0.739164    0.640348    0.436282    11.00000   -1.20000
AFIX   0
C25   1    0.660782    0.529985    0.466794    11.00000    0.08601    0.06550 =
         0.10122   -0.00255   -0.01902    0.00379
AFIX  43
H25   2    0.642757    0.565613    0.491727    11.00000   -1.20000
AFIX   0
C26   1    0.631275    0.431908    0.463489    11.00000    0.08368    0.06515 =
         0.06841    0.00434   -0.00173    0.00415
AFIX  43
H26   2    0.593047    0.403336    0.486407    11.00000   -1.20000
AFIX   0
C27   1    0.733618    0.201702    0.458971    11.00000    0.06365    0.06594 =
         0.06999    0.00065    0.01197    0.00807
C28   1    0.808446    0.249976    0.487963    11.00000    0.07145    0.08078 =
         0.08227   -0.00649   -0.00138    0.01439
AFIX  43
H28   2    0.803222    0.318008    0.489619    11.00000   -1.20000
AFIX   0
C29   1    0.891513    0.203304    0.514980    11.00000    0.08821    0.09894 =
         0.11239   -0.00305   -0.02241    0.01859
AFIX  43
H29   2    0.939893    0.240779    0.533704    11.00000   -1.20000
AFIX   0
C30   1    0.903666    0.104907    0.514700    11.00000    0.08187    0.09802 =
         0.13487    0.01832   -0.00088    0.02067
AFIX  43
H30   2    0.957770    0.073868    0.533604    11.00000   -1.20000
AFIX   0
C31   1    0.833263    0.051771    0.485469    11.00000    0.07993    0.08210 =
         0.16829    0.01421   -0.00323    0.01587
AFIX  43
H31   2    0.840691   -0.016144    0.484147    11.00000   -1.20000
AFIX   0
C32   1    0.750489    0.099273    0.457693    11.00000    0.07837    0.06777 =
         0.14336   -0.00348   -0.00299    0.01123
AFIX  43
H32   2    0.705257    0.061933    0.437779    11.00000   -1.20000
AFIX   0
C33   1    0.504772    0.230260    0.444389    11.00000    0.06761    0.05940 =
         0.05881   -0.00110   -0.00319    0.00062
C34   1    0.478412    0.145445    0.466992    11.00000    0.06941    0.06186 =
         0.06815    0.00425   -0.00185    0.00055
AFIX  43
H34   2    0.536902    0.100706    0.473743    11.00000   -1.20000
AFIX   0
C35   1    0.369441    0.123701    0.480087    11.00000    0.07451    0.08048 =
         0.08256    0.00888    0.00386   -0.00746
AFIX  43
H35   2    0.356446    0.065313    0.494963    11.00000   -1.20000
AFIX   0
C36   1    0.279906    0.188518    0.471116    11.00000    0.07497    0.08160 =
         0.11026   -0.00328    0.00806   -0.00297
AFIX  43
H36   2    0.206867    0.175304    0.480307    11.00000   -1.20000
AFIX   0
C37   1    0.302277    0.273360    0.448118    11.00000    0.07211    0.07516 =
         0.14635    0.00549    0.00863    0.00450
AFIX  43
H37   2    0.243544    0.317561    0.440885    11.00000   -1.20000
AFIX   0
C38   1    0.411757    0.292258    0.435948    11.00000    0.07373    0.06687 =
         0.12339    0.01627    0.00665    0.00639
AFIX  43
H38   2    0.424397    0.350644    0.421018    11.00000   -1.20000
AFIX   0
C39   1    0.635297    0.212781    0.374891    11.00000    0.10009    0.07560 =
         0.06721   -0.00311    0.00600   -0.00966
C40   1    0.543233    0.220490    0.344726    11.00000    0.12331    0.08104 =
         0.07748    0.00656   -0.01412   -0.02889
AFIX  43
H40   2    0.474666    0.245637    0.354083    11.00000   -1.20000
AFIX   0
C41   1    0.549212    0.191545    0.300037    11.00000    0.17569    0.08017 =
         0.07609    0.00792   -0.00930   -0.04145
AFIX  43
H41   2    0.485167    0.197481    0.280550    11.00000   -1.20000
AFIX   0
C42   1    0.649123    0.154822    0.285448    11.00000    0.21423    0.13875 =
         0.09258   -0.00955    0.02276   -0.01933
AFIX  43
H42   2    0.654125    0.136816    0.255927    11.00000   -1.20000
AFIX   0
C43   1    0.741531    0.144890    0.314754    11.00000    0.19796    0.19244 =
         0.09514   -0.03862    0.03634    0.03105
AFIX  43
H43   2    0.809236    0.118168    0.305335    11.00000   -1.20000
AFIX   0
C44   1    0.735224    0.173955    0.357848    11.00000    0.13475    0.16631 =
         0.08822   -0.02520    0.02380    0.02412
AFIX  43
H44   2    0.800219    0.167741    0.376824    11.00000   -1.20000
AFIX   0
B1    3    0.633474    0.254216    0.426729    11.00000    0.06869    0.06440 =
         0.06917   -0.00097    0.00088   -0.00310

PART 1
O3    5    0.689519    0.803315    0.365512    21.00000    0.08619    0.11657 =
         0.10650   -0.01041    0.00622   -0.00179
C45   1    0.739322    0.778348    0.324370    21.00000    0.09706    0.11978 =
         0.10672   -0.01531    0.00312   -0.00074
AFIX  23
H45A  2    0.735484    0.833732    0.304155    21.00000   -1.20000
H45B  2    0.699367    0.723197    0.310301    21.00000   -1.20000
AFIX   0
C46   1    0.861892    0.751927    0.336745    21.00000    0.09242    0.13408 =
         0.15057   -0.01198    0.01092    0.00006
AFIX  23
H46A  2    0.869466    0.683092    0.344625    21.00000   -1.20000
H46B  2    0.911332    0.766458    0.312846    21.00000   -1.20000
AFIX   0
C47   1    0.886810    0.813792    0.374106    21.00000    0.09242    0.13408 =
         0.15057   -0.01198    0.01092    0.00006
AFIX  23
H47A  2    0.930109    0.870515    0.365174    21.00000   -1.20000
H47B  2    0.932992    0.778231    0.396439    21.00000   -1.20000
AFIX   0
C48   1    0.780378    0.845889    0.392575    21.00000    0.09706    0.11978 =
         0.10672   -0.01531    0.00312   -0.00074
AFIX  23
H48A  2    0.777062    0.823789    0.422997    21.00000   -1.20000
H48B  2    0.774908    0.916957    0.392028    21.00000   -1.20000
AFIX   0
SAME 0.02 0.04 O3 > C48
PART 0
PART 2
O3A   5    0.675485    0.807162    0.361760   -21.00000    0.08619    0.11657 =
         0.10650   -0.01041    0.00622   -0.00179
C45A  1    0.728928    0.754771    0.327138   -21.00000    0.09706    0.11978 =
         0.10672   -0.01531    0.00312   -0.00074
AFIX  23
H45C  2    0.697844    0.774577    0.298067   -21.00000   -1.20000
H45D  2    0.720170    0.684347    0.330373   -21.00000   -1.20000
AFIX   0
C46A  1    0.853346    0.785714    0.334602   -21.00000    0.09242    0.13408 =
         0.15057   -0.01198    0.01092    0.00006
AFIX  23
H46C  2    0.898340    0.731128    0.346668   -21.00000   -1.20000
H46D  2    0.883760    0.804518    0.306606   -21.00000   -1.20000
AFIX   0
C47A  1    0.861008    0.865618    0.364317   -21.00000    0.09242    0.13408 =
         0.15057   -0.01198    0.01092    0.00006
AFIX  23
H47C  2    0.882904    0.924825    0.349070   -21.00000   -1.20000
H47D  2    0.917817    0.852482    0.388206   -21.00000   -1.20000
AFIX   0
C48A  1    0.748432    0.877398    0.381692   -21.00000    0.09706    0.11978 =
         0.10672   -0.01531    0.00312   -0.00074
AFIX  23
H48C  2    0.753125    0.868522    0.413595   -21.00000   -1.20000
H48D  2    0.719321    0.942825    0.375187   -21.00000   -1.20000
AFIX   0

PART 0
PART 3
O1    5    0.125085    0.759931    0.299056    31.00000    0.07714    0.20754 =
         0.08497   -0.02595   -0.01373    0.00202
O2    5    0.261299    0.724027    0.259640    31.00000    0.07714    0.20754 =
         0.08497   -0.02595   -0.01373    0.00202
N1    4    0.225671    0.749394    0.294383    31.00000    0.07942    0.09070 =
         0.07281    0.01086   -0.00754   -0.00321
PART 0
PART 4
O1A   5    0.208715    0.757534    0.304901   -31.00000    0.07714    0.20754 =
         0.08497   -0.02595   -0.01373    0.00202
O2A   5    0.317496    0.716820    0.255010   -31.00000    0.07714    0.20754 =
         0.08497   -0.02595   -0.01373    0.00202
N1A   4    0.210961    0.730424    0.263699   -31.00000    0.07942    0.09070 =
         0.07281    0.01086   -0.00754   -0.00321
HKLF 4


REM  shelxt in P 1 n 1
REM wR2 = 0.1524, GooF = S = 0.873, Restrained GooF = 0.873 for all data
REM R1 = 0.0590 for 4364 Fo > 4sig(Fo) and 0.1317 for all 9699 data
REM 526 parameters refined using 490 restraints

END

WGHT      0.0629      0.0000

REM Highest difference peak  0.341,  deepest hole -0.701,  1-sigma level  0.063
Q1    1   0.7971  0.8626  0.3222  11.00000  0.05    0.34
Q2    1   0.2361  0.7883  0.2515  11.00000  0.05    0.32
Q3    1   0.2762  0.7918  0.3964  11.00000  0.05    0.29
Q4    1   0.3970  0.7754  0.3739  11.00000  0.05    0.27
Q5    1   0.2666  0.8555  0.3331  11.00000  0.05    0.27
;
_shelx_res_checksum   62436

_shelx_hkl_file
;
  17  -1  -6    5.81    5.34
  16   0  -5   -0.00    5.29
 -16   0   6    5.54    6.96
  16   0  -6    4.45    6.49
 -16   0   7    5.05    5.94
  16   0  -7    0.04    4.83
 -16   0   8    4.41    6.30
 -16   0   9    4.14    6.25
  16   0  -9    1.38    4.93
 -16   0  10    4.06    5.46
  16   0 -10   -0.00    5.99
 -16   0  11    5.66    6.89
  16   0 -11    2.35    5.82
 -16   0  12    0.29    5.23
  16   0 -12   -0.00    5.92
 -16   0  13    3.75    7.03
  16   0 -13    1.58    4.79
 -16   0  14   -0.00    5.77
 -16   0  15   -0.00    6.35
  16  -1  -1    5.25    6.03
  16  -1  -2   11.06    7.42
  16  -1  -2    0.04    5.86
  16  -1  -3   -0.00    4.40
  16  -1  -3   -0.00    5.40
  16  -1  -4    0.19    5.26
  16  -1  -4    4.70    7.05
  16  -1  -5   -0.00    5.40
  16  -1  -5   -0.00    5.00
 -16   1   6    7.50    6.96
  16  -1  -6   -0.00    5.65
  16  -1  -6   -0.00    6.24
 -16   1   7   -0.00    5.88
  16  -1  -7    4.87    6.21
  16  -1  -7    2.52    6.08
 -16   1   8    8.44    7.95
  16  -1  -8    4.11    6.19
  16  -1  -8   -0.00    5.21
 -16   1   9   -0.00    5.21
  16  -1  -9    0.60    5.89
  16  -1  -9   -0.00    6.30
 -16   1  10    0.00    5.27
  16  -1 -10    3.03    6.09
  16  -1 -10    3.54    6.29
  16   1 -10    7.10    6.62
 -16   1  11   -0.00    4.91
  16  -1 -11    8.49    7.14
  16  -1 -11   -0.00    6.34
  16   1 -11    3.17    5.83
 -16   1  12    0.63    6.46
  16  -1 -12    0.00    5.18
  16  -1 -12    4.01    6.78
 -16  -1  12    4.30    6.66
  16   1 -12   -0.00    5.54
 -16   1  13    5.15    7.14
  16  -1 -13    0.00    5.55
 -16  -1  13    0.00    5.75
 -16  -1  14   -0.00    4.94
 -16  -1  15    0.00    5.98
  16  -2  -1   -0.00    5.45
  16  -2  -1    1.66    5.96
  16  -2  -2   -0.00    6.19
  16  -2  -2   -0.00    6.58
  16  -2  -3   -0.00    5.85
  16  -2  -3   -0.00    7.40
  16  -2  -4    2.13    4.01
  16  -2  -4    0.00    6.49
  16  -2  -5    7.27    6.50
  16  -2  -5   -0.00    7.42
  16  -2  -6    1.89    5.46
  16  -2  -6   -0.00    6.29
 -16   2   7   -0.00    5.59
  16  -2  -7    0.00    5.27
  16  -2  -7    1.73    5.79
 -16   2   8   -0.00    5.62
  16  -2  -8   -0.00    6.14
  16  -2  -8    8.89    7.03
 -16   2   9   -0.00    5.30
  16  -2  -9    3.23    6.59
  16  -2  -9    4.43    6.74
 -16   2  10    4.82    6.45
  16  -2 -10    4.50    5.72
  16  -2 -10    3.16    6.45
 -16   2  11    2.02    5.73
  16  -2 -11    4.20    7.61
  16  -2 -11    4.22    6.96
  16  -2 -12    1.04    6.42
  16  -2 -13    1.21    6.94
  16  -2 -14    2.70    7.31
  16  -2 -15   -0.00    5.27
  16  -2 -16    5.31    7.05
  16  -3  -1    6.61    6.35
  16  -3  -1   -0.00    5.20
  16  -3  -2    3.74    6.61
  16  -3  -2    3.63    7.04
  16  -3  -3    0.66    6.18
  16  -3  -3    3.22    6.37
  16  -3  -4    3.68    6.13
  16  -3  -4   -0.00    6.57
  16  -3  -5    3.19    6.47
  16  -3  -6    0.00    5.63
  16  -3  -6    0.00    6.54
  16  -3  -7    0.47    5.17
  16  -3  -7    0.00    6.91
 -16   3   8    4.17    5.84
  16  -3  -8    2.83    5.19
  16  -3  -8    3.08    6.62
 -16   3   9    1.76    5.94
  16  -3  -9    5.30    7.20
  16  -3 -10    3.69    6.85
  16  -3 -11    2.06    6.13
  16  -3 -12   -0.00    7.09
  16  -3 -13    4.03    6.32
  16  -3 -14    4.89    8.37
  16  -3 -15    0.82    6.24
  16  -4  -1   -0.00    6.28
  16  -4  -1    0.00    6.30
  16  -4  -2   -0.00    5.43
  16  -4  -2    0.00    6.88
  16  -4  -3    0.00    5.13
  16  -4  -3    0.83    5.47
  16  -4  -4    0.00    6.09
  16  -4  -4    0.35    5.98
  16  -4  -5   -0.00    7.50
  16  -4  -6    0.00    7.84
  16  -4  -7   -0.00    7.25
  16  -4  -8    8.32    7.95
  16  -4  -9   -0.00    7.11
  16  -4 -10   -0.00    6.03
  16  -4 -11   -0.00    5.89
  16  -5  -2    3.80    6.80
  16  -5  -3   -0.00    6.95
  16  -5  -4    2.58    7.62
  16  -5  -5    7.32    7.76
  16  -5  -6    0.43    6.94
  16  -5  -7   -0.00    6.28
  15   0  -1    4.40    4.94
  15   0  -1    0.00    4.92
  15   0  -2   -0.00    3.99
  15   0  -2    3.07    5.51
  15   0  -3   16.60    7.85
  15   0  -3    2.76    5.32
 -15   0   4    5.38    6.88
  15   0  -4    6.00    5.78
  15   0  -4    0.02    4.47
 -15   0   5    0.03    4.23
  15   0  -5    5.74    6.18
  15   0  -5    7.40    6.55
 -15   0   6    0.00    5.04
  15   0  -6   -0.00    7.14
  15   0  -6    6.05    6.49
 -15   0   7   -0.00    4.95
  15   0  -7    3.19    5.61
  15   0  -7   -0.00    6.97
 -15   0   8    7.68    6.80
  15   0  -8   -0.00    4.99
  15   0  -8   -0.00    4.76
 -15   0   9    0.00    6.49
  15   0  -9   26.85    9.83
  15   0  -9   -0.00    5.18
 -15   0  10   -0.00    5.98
  15   0 -10   -0.00    5.49
  15   0 -10   -0.00    4.88
 -15   0  11   -0.00    5.35
  15   0 -11    0.32    5.37
  15   0 -11   -0.00    5.59
 -15   0  12   -0.00    5.80
  15   0 -12   -0.00    5.16
 -15   0  13   -0.00    5.68
  15   0 -13    0.66    5.16
 -15   0  14   -0.00    5.79
  15   0 -14   -0.00    7.11
 -15   0  15    3.37    5.22
  15   0 -15    7.65    6.63
 -15   0  16    0.49    5.45
  15   0 -16   -0.00    8.02
 -15   0  17   -0.00    5.10
  15   0 -17    0.44    5.52
 -15   0  18   -0.00    4.50
  15   0 -18    0.00    6.96
 -15   0  19    8.80    6.90
  15   0 -19    1.29    5.78
  15   0 -20   -0.00    7.13
  15   0 -22   -0.00    5.62
  15  -1  -1   16.93    8.78
  15   1  -1    1.63    7.12
  15  -1  -2    8.73    7.14
  15   1  -2    1.77    6.56
  15  -1  -3    1.64    4.63
  15  -1  -3    0.00    5.58
  15   1  -3    0.00    6.06
  15  -1  -4    0.84    5.16
  15  -1  -4   -0.00    5.65
  15   1  -4   -0.00    4.45
 -15   1   5   21.24    8.92
  15  -1  -5   19.82    9.41
  15  -1  -5   11.70    6.51
  15   1  -5    0.00    5.88
  15   1  -5    8.54    6.89
 -15   1   6    0.00    6.07
  15  -1  -6   -0.00    6.88
  15  -1  -6    0.75    6.10
 -15  -1   6   -0.00    4.64
  15   1  -6    0.50    5.16
  15   1  -6    5.27    6.29
 -15   1   7    8.48    6.29
  15  -1  -7   -0.00    4.94
 -15  -1   7    4.79    5.92
  15   1  -7   -0.00    4.49
  15   1  -7    1.11    4.26
 -15   1   8    3.90    5.65
  15  -1  -8    3.80    6.36
  15  -1  -8   -0.00    4.81
  15   1  -8    7.39    6.28
  15   1  -8    0.00    5.44
 -15   1   9   -0.00    5.27
  15  -1  -9    2.53    5.43
  15  -1  -9    7.98    7.91
 -15  -1   9   -0.00    4.52
  15   1  -9   -0.00    4.55
  15   1  -9   -0.00    5.78
 -15   1  10   -0.00    5.63
  15  -1 -10    0.00    3.58
  15  -1 -10    2.03    6.88
 -15  -1  10   -0.00    5.87
  15   1 -10    0.14    4.69
  15   1 -10    1.50    4.77
 -15   1  11    2.28    6.09
  15  -1 -11   -0.00    6.17
  15  -1 -11    7.36    6.62
 -15  -1  11    5.83    6.44
  15   1 -11   -0.00    5.42
 -15   1  12    9.62    7.63
  15  -1 -12    3.39    6.77
  15  -1 -12    5.03    6.69
 -15  -1  12    0.00    4.59
  15   1 -12   -0.00    5.20
 -15   1  13    5.11    7.12
  15  -1 -13    0.00    5.96
 -15  -1  13    0.55    5.08
  15   1 -13    0.18    6.53
 -15   1  14   -0.00    6.40
 -15  -1  14    2.75    5.67
  15   1 -14    0.00    7.06
 -15   1  15    0.87    5.82
  15  -1 -15    9.66    6.63
 -15  -1  15    0.00    5.98
  15   1 -15    0.00    6.40
  15  -1 -16    4.73    6.99
 -15  -1  16   -0.00    5.35
  15   1 -16    2.59    7.00
 -15   1  17   11.42    7.37
  15  -1 -17    5.06    6.69
 -15  -1  17    2.89    5.91
  15   1 -17   -0.00    7.24
 -15   1  18    8.31    7.16
  15  -1 -18   -0.00    5.38
 -15  -1  18   -0.00    5.29
  15  -1 -19   -0.00    6.92
 -15  -1  19   -0.00    5.13
  15   1 -19    0.00    6.34
  15  -1 -20    0.00    8.55
 -15  -1  20   -0.00    5.60
  15   1 -20   -0.00    6.73
  15  -1 -21   -0.00    6.41
  15  -2  -1   -0.00    5.65
  15  -2  -1   -0.00    6.24
  15   2  -1    0.00    5.58
  15  -2  -2    3.53    5.85
  15  -2  -2    3.45    7.04
  15   2  -2    0.00    6.69
  15  -2  -3    1.59    5.73
  15  -2  -3   12.42    7.83
  15   2  -3    1.46    5.99
  15  -2  -4    3.59    5.70
  15  -2  -4    4.05    6.27
  15   2  -4   -0.00    5.20
  15  -2  -5    5.99    6.13
  15  -2  -5   -0.00    6.42
  15   2  -5   -0.00    4.15
 -15   2   6    3.22    5.37
  15  -2  -6    0.00    5.54
  15  -2  -6    0.00    5.75
  15   2  -6    3.76    7.05
 -15   2   7    3.76    5.74
  15  -2  -7    3.39    5.94
  15  -2  -7   -0.00    5.67
  15   2  -7    2.29    5.61
 -15   2   8    1.07    4.88
  15  -2  -8    5.72    6.54
 -15   2   9    2.48    6.12
  15  -2  -9    6.78    6.45
  15  -2  -9   10.80    7.45
  15   2  -9   -0.00    4.51
  15   2  -9    3.23    5.41
 -15   2  10   -0.00    5.16
  15  -2 -10   10.08    6.62
  15  -2 -10   -0.00    4.47
  15   2 -10   -0.00    5.72
 -15   2  11    0.04    5.30
  15  -2 -11    0.15    4.35
  15  -2 -11   -0.00    6.91
 -15  -2  11    0.00    5.93
  15   2 -11    2.28    5.70
 -15   2  12    2.96    6.35
  15  -2 -12    0.00    4.26
  15  -2 -12   -0.00    5.96
 -15  -2  12    5.49    6.89
  15   2 -12    1.48    6.43
 -15   2  13    8.54    7.60
  15  -2 -13    1.24    6.16
  15  -2 -13    3.50    6.15
 -15  -2  13    1.39    5.04
  15   2 -13    0.00    6.30
 -15   2  14    3.66    6.89
  15  -2 -14    3.00    6.94
 -15  -2  14    3.82    5.89
  15   2 -14    5.55    6.40
 -15   2  15    2.41    6.11
  15  -2 -15    0.00    5.40
 -15  -2  15    3.75    5.39
  15   2 -15    2.44    6.15
 -15   2  16    4.90    6.87
  15  -2 -16   -0.00    5.60
 -15  -2  16    2.01    5.80
  15   2 -16    0.00    5.98
 -15   2  17   -0.00    6.34
  15  -2 -17    0.93    6.82
 -15  -2  17    3.26    6.87
  15   2 -17   -0.00    5.68
  15  -2 -18   -0.00    6.27
 -15  -2  18    0.87    4.74
  15  -2 -19   -0.00    7.01
 -15  -2  19    8.79    7.18
 -15  -2  20    1.40    5.17
  15  -3  -1    4.70    6.49
  15  -3  -1    0.00    6.23
  15   3  -1   -0.00    5.86
  15  -3  -2    2.06    5.53
  15  -3  -2    0.96    6.08
  15   3  -2    1.32    4.73
  15  -3  -3    3.29    5.54
  15  -3  -3    4.84    6.62
  15   3  -3    0.19    4.58
  15  -3  -4    1.08    5.36
  15   3  -4    0.00    6.43
  15  -3  -5    1.55    5.21
  15  -3  -5    5.01    7.11
  15   3  -5   -0.00    6.52
 -15   3   6    0.89    5.03
  15  -3  -6    4.77    5.95
  15  -3  -6   -0.00    5.67
  15   3  -6    3.12    5.92
 -15   3   7    2.79    5.73
  15  -3  -7    7.44    7.05
  15  -3  -7   -0.00    5.79
  15   3  -7   -0.00    5.42
 -15   3   8    3.58    5.02
  15  -3  -8   10.07    7.34
  15  -3  -8   -0.00    5.50
  15   3  -8    0.00    6.43
 -15   3   9    0.00    5.17
  15  -3  -9    0.00    5.32
  15  -3  -9    1.74    5.86
  15   3  -9    8.16    5.99
 -15   3  10    0.00    4.56
  15  -3 -10    9.75    7.40
  15  -3 -10    2.15    5.06
  15   3 -10    2.80    5.69
 -15   3  11    7.14    7.61
  15  -3 -11   19.62    9.09
  15  -3 -11   16.20    9.17
  15   3 -11   13.31    8.37
 -15   3  12    2.09    4.96
  15  -3 -12    2.64    5.40
  15  -3 -12    0.00    7.34
  15   3 -12    0.00    6.07
 -15   3  13    6.26    6.81
  15  -3 -13    5.89    6.61
  15  -3 -13    2.82    6.46
 -15   3  14    0.70    5.82
  15  -3 -14    1.59    5.09
  15  -3 -14   -0.00    6.43
  15   3 -14   -0.00    6.14
 -15   3  15    3.93    7.05
  15  -3 -15    1.09    5.57
  15  -3 -15    8.31    7.91
  15  -3 -16    5.24    6.73
 -15  -3  17    5.07    6.44
 -15  -3  18    1.90    4.85
 -15  -3  19    0.12    5.40
 -15  -3  20    8.31    6.70
 -15  -3  21    4.85    6.59
  15  -4  -1    0.54    5.34
  15  -4  -1    0.53    4.16
  15   4  -1   -0.00    4.97
  15  -4  -2    0.00    5.91
  15  -4  -2    2.03    7.48
  15   4  -2    3.34    5.25
  15  -4  -3    1.62    5.17
  15  -4  -3    2.25    6.39
  15   4  -3    3.05    4.52
  15  -4  -4    8.89    7.34
  15   4  -4    2.95    5.76
  15  -4  -5    0.00    6.16
  15  -4  -5    4.21    7.35
  15   4  -5    1.91    6.26
  15  -4  -6    0.00    6.36
  15  -4  -6   -0.00    6.77
  15   4  -6    0.70    5.92
 -15   4   7    5.66    7.11
  15  -4  -7    7.72    7.05
  15  -4  -7   -0.00    6.03
  15   4  -7    0.00    5.19
 -15   4   8    7.63    7.39
  15  -4  -8    3.34    5.02
  15  -4  -8    3.29    7.80
  15   4  -8    2.08    5.99
 -15   4   9   -0.00    6.14
  15  -4  -9    0.00    5.69
  15  -4  -9    4.62    7.27
  15   4  -9   -0.00    6.11
 -15   4  10    0.90    5.40
  15  -4 -10   -0.00    5.69
  15   4 -10   -0.00    5.58
 -15   4  11    2.87    4.99
  15  -4 -11    3.75    6.50
  15  -4 -11   -0.00    6.28
 -15   4  12   -0.00    4.82
  15  -4 -12    3.29    6.11
  15  -4 -12    2.68    6.51
  15  -4 -13    7.74    7.98
  15  -4 -13    7.43    6.57
  15  -5  -1    4.13    6.71
  15   5  -1    1.19    5.47
  15  -5  -2   -0.00    5.71
  15  -5  -2    6.95    7.13
  15   5  -2    0.70    4.91
  15  -5  -3    0.65    5.07
  15  -5  -3   -0.00    6.44
  15   5  -3   -0.00    6.45
  15  -5  -4   -0.00    5.80
  15  -5  -4    9.73    7.80
  15  -5  -5   -0.00    5.85
  15  -5  -6    5.07    6.28
  15  -5  -6    4.05    7.40
  15  -5  -7    7.99    7.34
  15  -5  -7    0.37    7.36
 -15   5   8   -0.00    5.37
  15  -5  -8    5.04    6.31
  15  -5  -8   -0.00    5.90
 -15   5   9    5.04    7.66
  15  -5  -9   -0.00    6.05
  15  -5  -9   -0.00    7.34
 -15   5  10    2.20    6.48
  15  -5 -10   -0.00    7.02
 -15   5  11    0.00    5.43
  15  -6  -1    0.90    5.61
  15  -6  -2    0.00    5.58
  15  -6  -3    0.69    5.76
  15  -6  -3    2.64    7.11
  15  -6  -4    3.56    6.42
  15  -6  -4    1.29    6.51
  15  -6  -5   -0.00    6.14
  14   0  -1   -0.00    4.66
  14   0  -1   -0.00    7.92
  14   0  -2   23.49    7.95
  14   0  -2    4.35    5.92
 -14   0   3    6.99    6.18
  14   0  -3    3.78    5.00
  14   0  -3   -0.00    4.86
 -14   0   4   15.69    8.12
  14   0  -4   25.01    9.15
  14   0  -4    6.34    6.14
 -14   0   5    1.74    4.10
  14   0  -5   -0.00    5.74
 -14   0   6    4.13    5.91
  14   0  -6    8.59    6.03
  14   0  -6    5.26    6.36
  14   0  -7    1.56    4.35
  14   0  -7   -0.00    4.84
 -14   0   8    9.43    7.25
  14   0  -8    1.29    5.36
  14   0  -8    0.67    4.69
 -14   0   9    1.35    5.09
  14   0  -9    0.00    4.15
  14   0  -9   -0.00    5.27
 -14   0  10   -0.00    5.15
  14   0 -10    1.33    4.89
 -14   0  11    0.00    5.70
  14   0 -11   -0.00    4.78
 -14   0  12    0.00    5.88
  14   0 -12    6.86    7.04
 -14   0  13   -0.00    5.62
  14   0 -13   -0.00    4.29
 -14   0  14   13.93    7.10
  14   0 -14    4.07    7.70
 -14   0  15    0.34    5.03
  14   0 -15   -0.00    6.06
 -14   0  16    1.40    5.26
  14   0 -16   10.99    8.31
 -14   0  17   10.34    7.84
  14   0 -17    3.63    7.17
 -14   0  18    1.57    6.10
  14   0 -18    0.61    4.91
 -14   0  19   -0.00    5.91
  14   0 -19   -0.00    5.59
 -14   0  20    0.00    5.12
  14   0 -20    1.83    6.15
 -14   0  21   -0.00    6.02
  14   0 -21    5.52    6.86
 -14   0  22   -0.00    5.54
  14   0 -22   -0.00    6.11
  14   0 -23    3.18    6.62
  14   0 -24   -0.00    7.96
  14  -1  -1    0.00    5.08
  14   1  -1    1.35    4.68
  14   1  -1    0.79    5.20
  14  -1  -2   -0.00    4.52
  14  -1  -2   -0.00    5.48
  14   1  -2   -0.00    3.96
  14   1  -2    2.84    5.82
  14  -1  -3   -0.00    5.29
  14  -1  -3    0.00    4.96
 -14  -1   3    3.35    5.25
  14   1  -3   -0.00    4.90
  14   1  -3    2.32    5.57
 -14   1   4    5.63    6.97
  14  -1  -4    0.00    5.87
  14  -1  -4    1.12    5.67
 -14  -1   4    5.61    5.81
  14   1  -4    0.51    5.60
  14   1  -4    9.03    6.69
 -14   1   5   -0.00    5.79
  14  -1  -5   -0.00    5.47
  14  -1  -5   -0.00    5.62
 -14  -1   5   -0.00    4.92
  14   1  -5    0.00    4.65
  14   1  -5    1.33    6.17
 -14   1   6   10.67    6.77
  14  -1  -6    6.13    6.61
  14  -1  -6    4.64    6.67
 -14  -1   6    6.48    6.03
  14   1  -6   16.13    7.59
  14   1  -6    0.00    5.38
 -14   1   7    1.57    5.01
  14  -1  -7    2.82    5.60
  14  -1  -7    0.22    5.53
 -14  -1   7    2.23    5.76
  14   1  -7    0.00    4.84
  14   1  -7   -0.00    4.81
  14  -1  -8    1.18    5.62
  14  -1  -8    9.95    6.89
 -14  -1   8    0.00    5.39
  14   1  -8    0.99    4.78
  14   1  -8   -0.00    4.97
 -14   1   9   -0.00    5.77
  14  -1  -9    2.07    4.58
  14  -1  -9    3.17    6.37
 -14  -1   9    1.81    5.36
  14   1  -9   -0.00    5.30
 -14   1  10    8.20    7.74
  14  -1 -10    0.00    5.16
  14  -1 -10    0.17    5.95
 -14  -1  10    2.87    6.07
  14   1 -10   10.27    7.63
 -14   1  11   -0.00    5.08
  14  -1 -11   -0.00    5.42
 -14  -1  11    2.07    5.46
  14   1 -11   -0.00    6.85
 -14   1  12   -0.00    4.26
  14  -1 -12    0.00    7.00
 -14  -1  12   -0.00    5.09
  14   1 -12    0.00    6.14
 -14   1  13   -0.00    4.66
  14  -1 -13    0.00    5.72
 -14  -1  13   -0.00    4.48
  14   1 -13   -0.00    6.08
 -14   1  14    0.00    4.45
  14  -1 -14   -0.00    5.81
 -14  -1  14   -0.00    5.36
  14   1 -14   -0.00    5.53
 -14   1  15    4.44    6.31
  14  -1 -15    8.36    7.02
 -14  -1  15   -0.00    5.31
  14   1 -15    1.91    5.85
 -14   1  16    2.82    5.70
  14  -1 -16   12.97    9.19
 -14  -1  16    1.83    6.68
  14   1 -16    5.95    6.64
 -14   1  17    9.72    6.95
  14  -1 -17   -0.00    6.53
 -14  -1  17   -0.00    5.28
  14   1 -17   -0.00    6.11
 -14   1  18    3.05    5.89
  14  -1 -18    2.20    5.80
  14   1 -18    1.23    4.81
 -14   1  19   -0.00    5.07
  14  -1 -19    3.76    7.16
 -14  -1  19    3.11    6.66
  14   1 -19    4.74    6.48
 -14   1  20    8.80    6.73
  14  -1 -20    3.78    6.62
 -14  -1  20    1.31    5.40
  14   1 -20    1.04    6.66
 -14   1  21   -0.00    4.42
  14  -1 -21   -0.00    6.56
 -14  -1  21    5.80    6.20
  14   1 -21    0.00    6.46
 -14   1  22    0.23    5.93
  14  -1 -22    0.39    6.52
 -14  -1  22    0.72    5.16
  14   1 -22    6.10    7.79
 -14  -1  23    6.39    6.75
  14   1 -23   -0.00    5.34
  14   1 -24    4.99    8.02
  14   1 -25    8.15    8.25
  14   1 -26    2.15    6.87
  14  -2  -1    5.97    6.52
  14  -2  -1   -0.00    5.75
  14   2  -1   -0.00    5.34
  14  -2  -2   32.13    9.78
  14  -2  -2    7.54    7.26
  14   2  -2    2.65    5.27
  14  -2  -3    0.00    5.03
  14  -2  -3    3.53    5.87
  14   2  -3   -0.00    4.25
 -14   2   4    0.00    5.81
  14  -2  -4    4.88    6.28
  14  -2  -4    4.53    6.61
  14   2  -4   18.14    7.17
  14   2  -4    0.00    5.59
 -14   2   5    0.00    5.85
  14  -2  -5   -0.00    4.80
  14  -2  -5    1.71    4.80
 -14  -2   5    3.76    5.22
  14   2  -5   12.89    7.20
  14   2  -5   -0.00    5.43
 -14   2   6    6.38    7.08
  14  -2  -6    0.00    4.77
  14  -2  -6    9.81    7.00
 -14  -2   6    0.00    5.29
  14   2  -6   10.59    6.46
 -14   2   7    0.00    4.29
  14  -2  -7    1.74    5.33
 -14  -2   7   -0.00    5.48
  14   2  -7   -0.00    3.64
  14   2  -7    2.87    5.77
 -14   2   8   11.64    6.96
  14  -2  -8    6.28    6.45
  14  -2  -8   -0.00    6.04
 -14  -2   8    3.08    5.75
  14   2  -8    5.30    5.72
  14   2  -8    1.74    5.89
  14  -2  -9    4.10    6.20
  14  -2  -9    5.29    7.07
 -14  -2   9   -0.00    5.25
  14   2  -9    7.47    6.63
 -14   2  10    0.00    5.08
  14  -2 -10    6.04    6.48
  14  -2 -10    5.28    7.20
 -14  -2  10    0.00    5.77
  14   2 -10   -0.00    6.46
 -14   2  11    0.00    6.57
  14  -2 -11    1.20    5.63
  14  -2 -11   -0.00    5.14
 -14  -2  11   -0.00    5.22
  14   2 -11   -0.00    6.37
 -14   2  12   11.24    7.21
  14  -2 -12    5.52    6.34
 -14  -2  12    3.32    5.40
  14   2 -12    2.82    6.85
 -14   2  13    0.00    6.25
  14  -2 -13    6.03    6.87
 -14  -2  13   12.64    7.09
  14   2 -13   -0.00    5.95
 -14   2  14    3.49    6.31
 -14  -2  14    5.71    5.84
  14   2 -14    0.00    5.48
  14  -2 -15    1.99    6.96
 -14  -2  15    0.15    4.26
  14   2 -15    0.06    6.83
 -14   2  16   -0.00    6.05
  14  -2 -16    6.51    7.35
 -14  -2  16   -0.00    5.28
  14   2 -16    1.44    6.07
 -14   2  17    4.28    5.97
  14  -2 -17   -0.00    6.96
 -14  -2  17    0.00    5.06
  14   2 -17    0.00    7.23
 -14   2  18    0.00    6.23
  14  -2 -18   -0.00    4.88
 -14  -2  18    5.96    6.99
  14   2 -18    3.12    7.22
 -14   2  19    4.39    5.45
  14  -2 -19    4.84    6.31
 -14  -2  19   -0.00    5.80
  14   2 -19    3.00    7.46
 -14   2  20    8.68    6.63
  14  -2 -20    0.51    5.65
 -14  -2  20   -0.00    6.79
  14   2 -20    0.00    6.83
 -14   2  21    0.00    6.40
 -14  -2  21    0.11    5.79
  14   2 -21    6.79    7.53
 -14  -2  22   -0.00    5.78
 -14  -2  23   -0.00    6.94
  14   2 -23   -0.00    6.47
  14   2 -24    1.38    6.28
  14   2 -25    8.59    8.41
  14  -3  -1   -0.00    5.69
  14  -3  -1   -0.00    5.73
  14   3  -1    5.71    6.78
  14  -3  -2   -0.00    5.88
  14  -3  -2    0.61    6.25
  14   3  -2    2.21    4.89
  14  -3  -3    2.19    5.29
  14   3  -3   -0.00    6.12
  14  -3  -4    1.26    4.86
  14  -3  -4    3.00    6.61
  14   3  -4    2.45    5.73
 -14   3   5   -0.00    6.49
  14  -3  -5    3.47    6.10
  14  -3  -5   -0.00    6.67
  14   3  -5    0.72    4.06
 -14   3   6   17.28    8.18
  14  -3  -6   18.86    8.91
  14  -3  -6    3.44    7.36
  14   3  -6    0.06    6.17
 -14   3   7   -0.00    5.81
  14  -3  -7    2.90    6.66
  14  -3  -7    6.48    6.35
  14   3  -7    2.97    5.42
 -14   3   8    2.14    5.83
  14  -3  -8    8.55    6.92
  14  -3  -8   -0.00    5.85
  14   3  -8   -0.00    5.37
 -14   3   9   -0.00    5.34
  14  -3  -9   12.66    7.33
  14   3  -9    2.75    5.42
  14  -3 -10    8.67    6.64
  14  -3 -10   22.15    9.13
 -14  -3  10    6.48    5.87
  14   3 -10    9.69    7.29
 -14   3  11    7.55    6.89
  14  -3 -11   15.99    7.79
  14  -3 -11    0.00    6.18
 -14  -3  11    8.84    5.85
  14   3 -11    0.24    5.50
 -14   3  12   -0.00    5.26
  14  -3 -12    4.54    5.75
  14  -3 -12    3.84    6.55
 -14  -3  12    2.41    5.36
  14   3 -12    2.66    6.12
 -14   3  13   -0.00    6.33
  14  -3 -13   -0.00    6.19
  14  -3 -13    3.10    7.32
 -14  -3  13    0.00    4.90
  14   3 -13    5.40    6.60
 -14   3  14   -0.00    6.04
  14  -3 -14    1.14    6.03
 -14  -3  14    6.46    6.32
  14   3 -14   -0.00    6.33
 -14   3  15    0.37    6.13
  14  -3 -15   -0.00    5.75
 -14  -3  15    0.00    6.42
  14   3 -15    1.17    6.34
 -14   3  16    0.00    5.53
  14  -3 -16   -0.00    5.60
 -14  -3  16    4.26    6.52
  14   3 -16    0.00    6.88
 -14   3  17    2.29    5.55
  14  -3 -17    1.64    6.39
 -14  -3  17    0.76    5.88
  14   3 -17    2.59    5.19
 -14   3  18    3.95    5.26
 -14  -3  18    0.62    6.42
  14   3 -18    0.62    6.24
 -14   3  19    9.54    6.55
 -14  -3  19    9.39    7.11
  14   3 -19    6.51    6.78
 -14   3  20    0.00    5.83
 -14  -3  20   -0.00    6.02
  14   3 -20    4.66    6.61
 -14  -3  21   -0.00    5.81
  14   3 -21    0.00    5.98
 -14  -3  22    0.03    6.37
  14   3 -22   10.64    7.26
 -14  -3  23    1.31    6.60
  14   3 -23    3.13    6.15
 -14  -3  24   -0.00    4.98
  14  -4  -1    2.58    6.37
  14  -4  -1    4.15    6.56
  14   4  -1   -0.00    5.63
  14  -4  -2    5.48    5.48
  14  -4  -2    2.96    6.40
  14   4  -2    5.87    5.45
  14  -4  -3   -0.00    6.21
  14   4  -3   -0.00    4.83
  14  -4  -4    7.76    6.40
  14  -4  -4   14.84    8.89
  14   4  -4   -0.00    5.81
  14  -4  -5    7.80    6.65
  14  -4  -5   -0.00    6.58
  14   4  -5    0.51    4.73
 -14   4   6   15.25    8.87
  14  -4  -6    3.12    5.86
  14  -4  -6   -0.00    7.61
  14   4  -6    5.81    5.37
 -14   4   7    9.28    6.53
  14  -4  -7    0.00    6.30
  14  -4  -7    4.94    7.53
  14   4  -7    1.97    6.42
 -14   4   8    1.73    5.63
  14  -4  -8    3.66    6.88
  14  -4  -8    2.07    6.02
  14   4  -8    0.00    5.80
 -14   4   9   -0.00    4.00
  14  -4  -9   21.74    9.45
  14  -4  -9    3.57    6.31
  14   4  -9    6.03    6.70
 -14   4  10    9.38    6.85
  14  -4 -10    2.36    5.43
  14  -4 -10    8.00    7.58
  14   4 -10    0.00    5.16
 -14   4  11    2.97    5.93
  14  -4 -11    0.00    5.44
  14   4 -11    0.00    4.00
 -14   4  12    5.54    5.74
  14  -4 -12   10.00    6.98
  14  -4 -12    7.53    6.43
  14   4 -12   -0.00    5.35
 -14   4  13   16.97    8.95
  14  -4 -13   17.42    8.51
  14  -4 -13    2.67    6.46
  14   4 -13    5.54    7.26
 -14   4  14    2.31    5.56
  14  -4 -14   -0.00    5.66
  14  -4 -14    7.34    7.09
  14   4 -14    2.78    6.28
 -14   4  15    3.12    6.81
  14  -4 -15    0.00    5.98
  14   4 -15   -0.00    6.31
 -14   4  16    4.03    6.31
 -14  -4  16    7.24    6.50
 -14   4  17   -0.00    6.07
 -14  -4  17    0.54    4.97
  14   4 -17    0.00    5.81
 -14   4  18   -0.00    6.37
 -14  -4  18    4.67    6.50
  14   4 -18   -0.00    6.11
 -14  -4  19   11.18    7.62
  14   4 -19   -0.00    5.86
 -14  -4  20    8.93    6.91
  14   4 -20    0.00    4.40
 -14  -4  21    6.72    6.95
 -14  -4  23   -0.00    5.40
 -14  -4  24   -0.00    6.16
  14  -5  -1   12.89    7.83
  14  -5  -1   -0.00    6.14
  14   5  -1    6.82    5.78
  14  -5  -2   -0.00    5.00
  14  -5  -2   -0.00    5.63
  14   5  -2   -0.00    4.74
  14  -5  -3   11.27    7.07
  14  -5  -3   -0.00    6.51
  14   5  -3   -0.00    4.30
  14  -5  -4   -0.00    6.41
  14   5  -4    1.11    5.32
  14  -5  -5    5.92    6.42
  14  -5  -5    1.01    4.81
  14   5  -5    8.67    7.10
  14  -5  -6   11.26    6.80
  14  -5  -6   -0.00    6.53
  14   5  -6    4.90    6.20
 -14   5   7    3.40    6.79
  14  -5  -7   -0.00    5.59
  14  -5  -7    0.65    5.96
 -14   5   8   -0.00    6.24
  14  -5  -8    2.11    5.19
  14  -5  -8   -0.00    5.71
  14   5  -8    4.85    5.82
 -14   5   9   10.18    7.67
  14  -5  -9    8.52    7.65
  14  -5  -9    2.77    7.42
  14   5  -9    2.70    5.21
 -14   5  10    8.22    6.25
  14  -5 -10    9.74    7.26
  14  -5 -10   -0.00    5.91
  14   5 -10    5.06    5.48
 -14   5  11   10.33    6.78
  14  -5 -11    9.15    7.92
  14  -5 -11   -0.00    6.06
  14   5 -11    4.51    5.20
 -14   5  12   10.00    8.66
  14  -5 -12   -0.00    6.87
  14   5 -12   -0.00    5.88
 -14   5  13   -0.00    6.69
  14  -5 -13    3.60    6.63
  14   5 -13    0.68    4.89
 -14   5  14    2.40    5.73
  14  -5 -14    4.65    5.79
  14   5 -14    0.20    4.90
 -14   5  15    2.09    6.39
  14  -5 -15    0.56    6.60
  14   5 -15    0.00    5.11
 -14   5  16    3.75    6.12
  14  -5 -16   11.28    7.33
  14   5 -16    6.39    6.61
 -14   5  17    0.00    7.92
  14   5 -17    0.00    5.92
 -14  -5  23   -0.00    5.11
 -14  -5  24    3.63    5.92
  14  -6  -1    2.74    5.47
  14   6  -1    2.02    5.41
  14  -6  -2    3.98    5.94
  14  -6  -2    0.00    6.67
  14   6  -2   -0.00    4.58
  14  -6  -3   -0.00    7.05
  14  -6  -3   -0.00    6.07
  14   6  -3   -0.00    4.60
  14  -6  -4    3.86    5.97
  14  -6  -4   -0.00    6.76
  14   6  -4    5.14    6.36
  14  -6  -5    0.66    6.37
  14   6  -5   -0.00    5.66
  14  -6  -6   -0.00    5.27
  14  -6  -6    5.07    7.02
  14   6  -6    0.00    5.14
  14  -6  -7    7.43    7.16
  14  -6  -7    6.56    7.86
  14   6  -7    1.59    4.43
 -14   6   8   -0.00    6.44
  14  -6  -8    1.19    6.00
  14   6  -8   -0.00    5.73
 -14   6   9   -0.00    7.02
  14  -6  -9    1.16    6.17
  14   6  -9    7.43    6.09
 -14   6  10    2.21    6.01
  14  -6 -10   -0.00    5.75
  14   6 -10   -0.00    6.12
 -14   6  11   -0.00    7.05
  14   6 -11    6.02    6.06
 -14   6  12    4.33    6.86
  14  -6 -12    5.25    6.72
  14   6 -12   -0.00    5.27
 -14   6  13    5.95    8.05
  14  -6 -13    0.00    6.29
  14   6 -13   -0.00    6.35
 -14   6  14   -0.00    6.71
  14  -6 -14   12.15    8.25
  14   6 -14    3.87    6.06
  14  -7  -1    2.52    5.62
  14   7  -1    2.24    5.04
  14  -7  -2   -0.00    7.24
  14   7  -2   -0.00    4.14
  14  -7  -3   -0.00    6.37
  14   7  -3    2.43    4.98
  14  -7  -4    9.14    6.02
  14   7  -4    0.00    5.19
  14  -7  -5   17.00    9.00
  14   7  -5    4.39    5.23
  14   7  -6    4.50    5.44
  14  -7  -7   -0.00    6.09
  14   7  -7   -0.00    4.37
  14  -7  -8    2.01    5.67
  14   7  -8    0.70    4.70
  14  -7  -9    0.00    5.76
  14   7  -9    6.18    5.97
 -14   7  10    1.08    6.17
  14  -7 -10   -0.00    5.70
 -14   7  11    2.36    5.02
  14  -7 -11   19.84    9.33
 -14   7  12   -0.00    5.33
  14  -8  -1   -0.00    6.68
  14   8  -1    4.82    5.45
  14  -8  -2    2.30    5.94
  14   8  -2    0.09    4.53
  14  -8  -3    6.94    7.19
  14   8  -3    3.62    4.99
  14  -8  -4    0.00    7.12
  14   8  -4   -0.00    4.67
  14  -8  -5    1.56    5.50
  14   8  -5    1.50    3.99
  14  -8  -6   -0.00    6.24
  13   0  -1   46.08   11.00
  13   0  -1   38.27   10.94
 -13   0   2   -0.00    4.72
  13   0  -2   -0.00    5.72
  13   0  -2   -0.00    6.06
 -13   0   3   11.89    7.68
  13   0  -3   15.89    8.36
  13   0  -3    1.37    4.15
 -13   0   4    2.85    5.13
  13   0  -4    0.00    4.78
  13   0  -4    0.46    4.65
 -13   0   5    1.42    4.38
  13   0  -5    5.44    6.42
  13   0  -5    0.01    5.00
 -13   0   6    2.61    6.03
  13   0  -6   -0.00    4.38
  13   0  -6    0.00    4.56
 -13   0   7    1.91    6.66
  13   0  -7   15.34    8.06
  13   0  -7    3.48    5.44
 -13   0   8    4.47    6.13
  13   0  -8   -0.00    3.87
  13   0  -8   -0.00    5.20
 -13   0   9    1.05    5.32
  13   0  -9   -0.00    4.78
 -13   0  10    0.00    5.13
  13   0 -10   -0.00    4.71
 -13   0  11   10.11    6.88
 -13   0  12    0.66    3.48
  13   0 -12    0.00    5.72
 -13   0  13   10.66    6.50
  13   0 -13   10.32    6.70
 -13   0  14   -0.00    5.39
  13   0 -14    5.65    7.92
 -13   0  15    5.18    5.80
  13   0 -15    0.15    5.52
 -13   0  16    0.00    4.59
  13   0 -16    0.72    4.91
 -13   0  17    4.26    5.65
  13   0 -17   10.90    7.92
 -13   0  18   -0.00    5.46
  13   0 -18    0.00    5.26
 -13   0  19    1.25    5.26
  13   0 -19    1.53    5.86
 -13   0  20   -0.00    5.04
  13   0 -20    1.32    5.98
 -13   0  21    0.00    6.24
  13   0 -21    5.51    7.18
 -13   0  22    1.40    5.76
  13   0 -22   -0.00    5.54
 -13   0  23   10.51    7.74
  13   0 -23    5.15    7.88
 -13   0  24   -0.00    6.20
  13   0 -24    1.62    6.42
 -13   0  25   -0.00    5.08
  13   0 -25   -0.00    6.83
  13  -1  -1   10.85    6.03
  13  -1  -1    7.32    6.22
  13   1  -1    1.13    4.92
  13   1  -1    3.73    5.79
  13  -1  -2   -0.00    4.30
  13  -1  -2    5.28    5.61
 -13  -1   2   -0.00    5.59
  13   1  -2    3.24    5.46
  13   1  -2    2.83    5.68
 -13   1   3    8.56    6.00
  13  -1  -3    1.08    6.21
  13  -1  -3   -0.00    5.84
 -13  -1   3    3.31    4.84
  13   1  -3    0.00    5.25
  13   1  -3    6.63    6.14
 -13   1   4    1.74    4.98
  13  -1  -4   -0.00    6.01
 -13  -1   4   -0.00    4.33
  13   1  -4   -0.00    4.50
  13   1  -4    0.00    5.43
 -13   1   5   45.93   11.84
  13  -1  -5   39.80   11.23
  13  -1  -5   31.44   10.65
  13   1  -5   65.27   12.96
  13   1  -5   23.48    9.45
 -13   1   6   -0.00    3.86
  13  -1  -6   -0.00    4.74
  13  -1  -6   -0.00    5.68
 -13  -1   6    3.82    5.73
  13   1  -6    0.00    4.24
 -13   1   7   -0.00    5.78
  13  -1  -7    2.07    4.68
  13  -1  -7    4.73    5.70
 -13  -1   7   -0.00    5.40
  13   1  -7    0.00    4.08
  13   1  -7   -0.00    4.42
 -13   1   8    1.22    5.09
  13  -1  -8   -0.00    5.23
  13  -1  -8    0.00    5.22
 -13  -1   8   -0.00    4.32
  13   1  -8   -0.00    4.59
 -13   1   9   11.06    7.36
  13  -1  -9   13.68    7.46
  13  -1  -9    8.72    7.04
 -13  -1   9   19.58    8.18
  13   1  -9    3.97    6.75
 -13   1  10    3.74    6.06
  13  -1 -10    1.51    5.57
 -13  -1  10    2.71    4.04
  13   1 -10    0.00    6.39
 -13   1  11    9.05    6.78
  13  -1 -11   -0.00    5.03
 -13  -1  11   12.25    7.16
  13   1 -11    0.00    5.55
 -13   1  12    0.04    4.56
  13  -1 -12    1.84    6.05
 -13  -1  12   -0.00    4.03
 -13   1  13    0.00    4.91
  13  -1 -13    9.81    7.26
 -13  -1  13    3.39    5.36
  13   1 -13    2.59    5.51
 -13   1  14    4.88    5.62
  13  -1 -14    1.37    7.02
 -13  -1  14    0.00    5.02
  13   1 -14    3.47    6.56
 -13   1  15   14.76    7.61
  13  -1 -15    0.00    7.03
 -13  -1  15   11.09    6.98
  13   1 -15   13.85    8.07
 -13   1  16   -0.00    5.80
  13  -1 -16    1.42    5.59
 -13  -1  16    0.00    5.24
  13   1 -16    4.10    6.40
 -13   1  17   -0.00    6.63
 -13  -1  17    0.00    4.87
  13   1 -17    1.03    6.61
 -13   1  18    6.01    5.62
  13  -1 -18   -0.00    4.52
 -13  -1  18    0.06    5.66
  13   1 -18    7.41    7.02
 -13   1  19   -0.00    5.63
  13  -1 -19    6.14    6.75
 -13  -1  19    6.80    6.65
  13   1 -19    5.01    7.65
 -13   1  20   -0.00    5.35
  13  -1 -20    2.09    5.66
 -13  -1  20   -0.00    5.87
  13   1 -20   -0.00    5.81
 -13   1  21    0.88    6.13
  13  -1 -21    3.52    6.58
 -13  -1  21   -0.00    6.02
 -13   1  22   -0.00    6.25
  13  -1 -22   -0.00    6.46
 -13  -1  22    0.00    5.17
  13   1 -22   -0.00    6.23
 -13   1  23    2.46    5.77
  13  -1 -23    6.33    8.29
 -13  -1  23    3.87    6.31
  13   1 -23    2.77    6.66
 -13   1  24    2.91    5.59
 -13  -1  24    2.52    4.92
  13   1 -24   -0.00    6.06
 -13   1  25   -0.00    5.72
 -13  -1  25    0.07    6.70
  13   1 -25    0.00    6.59
 -13  -1  26    0.21    4.91
  13   1 -26   12.84    9.47
  13   1 -27   -0.00    7.19
  13  -2  -1   44.85   10.58
  13  -2  -1   14.06    8.68
 -13  -2   1   22.23    8.86
  13   2  -1   25.15    8.69
  13   2  -1   10.15    6.54
  13  -2  -2    0.97    4.51
  13  -2  -2   -0.00    5.61
 -13  -2   2    1.87    5.17
  13   2  -2   -0.00    5.16
  13   2  -2    0.00    5.18
 -13   2   3    1.91    6.51
  13  -2  -3    8.55    5.69
  13  -2  -3    1.34    5.91
 -13  -2   3    2.14    4.82
  13   2  -3    9.55    6.47
  13   2  -3   -0.00    5.74
 -13   2   4    2.67    5.69
  13  -2  -4    2.94    4.97
  13  -2  -4    0.00    5.75
 -13  -2   4    0.58    4.35
  13   2  -4    4.79    5.20
  13   2  -4   -0.00    4.69
 -13   2   5   -0.00    4.97
  13  -2  -5    3.81    5.65
  13  -2  -5    0.86    4.98
 -13  -2   5    7.34    5.77
  13   2  -5    2.72    4.78
  13   2  -5    0.84    5.30
 -13   2   6    3.17    5.88
  13  -2  -6    3.21    5.71
  13  -2  -6   -0.00    5.69
 -13  -2   6    1.55    4.72
  13   2  -6   -0.00    4.40
  13   2  -6   -0.00    4.77
 -13   2   7   18.15    8.25
  13  -2  -7   16.44    8.05
  13  -2  -7   12.67    7.71
 -13  -2   7    7.62    6.70
  13   2  -7   11.48    8.22
 -13   2   8    0.00    5.06
  13  -2  -8   -0.00    5.21
  13  -2  -8   -0.00    6.77
 -13  -2   8   -0.00    4.65
  13   2  -8    2.49    6.49
 -13   2   9   -0.00    5.78
  13  -2  -9   -0.00    4.82
  13  -2  -9   -0.00    6.18
 -13  -2   9    1.98    4.95
  13   2  -9   -0.00    5.90
 -13   2  10    2.56    5.24
  13  -2 -10    3.29    5.94
  13  -2 -10   -0.00    5.72
 -13  -2  10   -0.00    5.25
 -13   2  11   20.07    9.23
  13  -2 -11    0.93    6.56
 -13  -2  11   15.11    7.60
  13   2 -11   17.06    8.15
 -13   2  12    3.66    5.81
 -13  -2  12    7.57    5.41
  13   2 -12    2.86    6.17
  13  -2 -13   15.29    8.03
 -13  -2  13   10.98    6.63
  13   2 -13    5.88    7.34
 -13   2  14   -0.00    4.74
  13  -2 -14    0.00    5.84
  13   2 -14   -0.00    7.38
 -13   2  15   -0.00    6.13
  13  -2 -15    4.96    6.71
 -13  -2  15   -0.00    4.76
  13   2 -15   -0.00    5.74
 -13   2  16    0.52    5.58
  13  -2 -16   -0.00    6.68
 -13  -2  16    2.81    5.03
  13   2 -16    7.28    7.14
 -13   2  17    2.62    5.20
  13  -2 -17    7.71    8.32
 -13  -2  17   18.07    8.76
  13   2 -17    6.42    6.43
 -13   2  18    3.08    6.61
 -13  -2  18    5.78    5.63
  13   2 -18    0.27    6.35
 -13   2  19   -0.00    5.65
  13  -2 -19    0.00    6.91
 -13  -2  19   -0.00    5.40
  13   2 -19   -0.00    6.18
 -13   2  20    5.11    6.49
  13  -2 -20    0.00    6.33
 -13  -2  20   -0.00    5.72
  13   2 -20    0.00    6.43
 -13   2  21   -0.00    6.28
  13  -2 -21    9.49    7.71
 -13  -2  21    5.62    5.57
  13   2 -21    1.93    6.44
 -13   2  22   -0.00    6.17
 -13  -2  22    5.92    7.48
  13   2 -22   -0.00    7.17
 -13   2  23    6.65    6.48
 -13  -2  23    4.51    6.35
  13   2 -23    1.33    7.41
 -13   2  24    0.78    5.06
 -13  -2  24   -0.00    5.12
  13   2 -24   -0.00    5.85
 -13  -2  25    3.59    7.24
  13   2 -25   -0.00    6.78
 -13  -2  26    3.38    5.48
  13   2 -26   -0.00    7.22
  13   2 -27    1.22    6.84
  13   2 -28    2.91    7.13
  13  -3  -1   15.64    8.03
  13  -3  -1    4.79    7.23
  13   3  -1    1.50    4.98
  13  -3  -2    1.39    4.09
  13   3  -2    1.89    3.69
  13  -3  -3    1.81    5.16
  13  -3  -3    0.00    5.51
  13   3  -3    7.86    5.89
 -13   3   4    6.02    6.87
  13  -3  -4   13.42    7.16
  13  -3  -4   -0.00    5.39
  13   3  -4    0.00    3.98
  13   3  -4    0.17    4.92
 -13   3   5   20.10    8.53
  13  -3  -5    1.56    6.45
  13  -3  -5    9.91    7.28
 -13  -3   5    0.70    5.65
  13   3  -5    3.69    4.98
  13   3  -5   12.29    6.72
 -13   3   6   -0.00    4.43
  13  -3  -6    3.58    6.56
 -13  -3   6   -0.00    3.91
  13   3  -6    9.28    6.11
 -13   3   7   -0.00    4.87
  13  -3  -7   -0.00    6.60
  13  -3  -7   -0.00    5.24
 -13  -3   7   -0.00    4.87
  13   3  -7    0.19    5.89
 -13   3   8    0.00    4.64
  13  -3  -8    1.01    6.05
  13  -3  -8    2.19    5.71
 -13   3   9    4.20    6.83
  13  -3  -9    4.19    5.35
  13  -3  -9    2.24    5.74
 -13  -3   9    6.61    5.52
  13   3  -9    5.98    5.98
 -13   3  10    6.23    6.41
  13  -3 -10    2.80    5.62
  13  -3 -10    2.41    6.21
 -13  -3  10    2.36    4.55
  13   3 -10    8.90    6.65
 -13   3  11   -0.00    4.85
  13  -3 -11   15.25    7.38
  13  -3 -11   14.09    8.06
 -13  -3  11    3.40    5.06
  13   3 -11    3.93    6.25
 -13   3  12    0.00    5.60
  13  -3 -12    0.55    5.51
 -13  -3  12    0.76    5.23
  13   3 -12   -0.00    5.66
 -13   3  13    5.64    6.01
  13  -3 -13    4.62    6.23
 -13  -3  13    3.77    4.91
  13   3 -13    3.71    5.55
 -13   3  14   -0.00    5.14
  13  -3 -14    3.32    5.31
 -13  -3  14    0.00    5.14
  13   3 -14   -0.00    5.53
 -13   3  15   14.37    8.25
  13  -3 -15   10.00    8.01
 -13  -3  15    8.18    7.31
  13   3 -15   12.80    7.07
 -13   3  16    2.76    6.57
  13  -3 -16    8.92    6.97
 -13  -3  16    5.85    6.37
  13   3 -16    1.56    5.48
 -13   3  17   -0.00    5.57
  13  -3 -17    4.80    6.00
 -13  -3  17   -0.00    5.12
  13   3 -17    0.36    6.03
 -13   3  18    2.90    6.53
  13  -3 -18    2.32    6.07
 -13  -3  18    2.98    5.29
  13   3 -18    5.05    6.59
 -13   3  19    4.64    6.53
  13  -3 -19    5.35    7.48
 -13  -3  19    7.25    6.97
  13   3 -19   10.16    7.67
 -13   3  20    0.00    6.07
 -13  -3  20    0.21    4.46
  13   3 -20   10.54    7.69
 -13   3  21    0.38    5.96
 -13  -3  21    1.78    5.79
  13   3 -21   -0.00    5.63
 -13   3  22   -0.00    5.04
 -13  -3  22    5.85    6.35
  13   3 -22    6.89    6.69
 -13   3  23    0.00    6.58
 -13  -3  23   -0.00    4.88
  13   3 -23    0.00    6.18
 -13  -3  24    5.50    6.69
  13   3 -24    4.20    5.94
 -13  -3  25    2.77    6.12
  13   3 -25    4.64    6.43
 -13  -3  26    1.70    4.74
  13   3 -26    0.00    6.49
  13   3 -27   -0.00    6.32
  13   3 -28    0.00    7.54
  13  -4  -1   13.22    7.34
  13  -4  -1    4.56    6.52
  13   4  -1    5.71    6.08
  13  -4  -2   -0.00    5.07
  13   4  -2    1.83    4.63
  13  -4  -3    5.69    5.56
  13  -4  -3    0.63    6.05
  13   4  -3    3.75    5.93
  13  -4  -4   -0.00    5.05
  13  -4  -4   -0.00    6.08
  13   4  -4    3.26    5.25
 -13   4   5    1.93    4.13
  13  -4  -5   -0.00    5.63
  13  -4  -5    3.44    6.15
  13   4  -5   -0.00    5.79
 -13   4   6   -0.00    5.94
  13  -4  -6    5.11    6.32
  13  -4  -6    0.00    6.59
  13   4  -6    3.54    6.25
 -13   4   7   13.03    7.09
  13  -4  -7    6.40    6.29
  13   4  -7   11.19    6.86
 -13   4   8   -0.00    4.94
  13  -4  -8    1.95    4.71
  13  -4  -8   -0.00    5.53
  13   4  -8    4.71    5.40
 -13   4   9    6.92    6.55
  13  -4  -9   -0.00    4.91
  13  -4  -9   -0.00    5.44
 -13   4  10    3.84    6.59
  13  -4 -10   -0.00    6.37
  13  -4 -10    5.44    5.56
 -13  -4  10   -0.00    4.36
  13   4 -10   -0.00    5.22
 -13   4  11   10.61    8.00
  13  -4 -11   24.99    9.52
  13  -4 -11    6.51    7.92
 -13  -4  11    0.00    5.33
  13   4 -11    1.83    5.54
 -13   4  12    0.00    5.89
  13  -4 -12    0.88    6.02
  13  -4 -12    1.07    6.81
 -13  -4  12    6.29    5.08
  13   4 -12    0.00    5.71
 -13   4  13    4.86    5.96
  13  -4 -13    4.50    7.82
 -13  -4  13   21.67    8.46
  13   4 -13    3.79    6.62
 -13   4  14    0.00    4.90
  13  -4 -14    0.00    5.63
 -13  -4  14    5.21    5.42
  13   4 -14    2.80    6.01
 -13   4  15    2.30    4.35
  13  -4 -15   -0.00    6.18
 -13  -4  15   -0.00    4.90
  13   4 -15    0.00    4.84
  13  -4 -16    0.00    5.94
 -13  -4  16    0.00    4.76
  13   4 -16   -0.00    6.40
 -13   4  17    9.66    7.20
 -13  -4  17    5.09    6.71
  13   4 -17    5.61    6.47
 -13   4  18    3.47    6.69
  13   4 -18    4.57    4.77
 -13   4  19    2.45    7.20
 -13  -4  19    0.00    5.47
  13   4 -19    0.15    5.18
 -13   4  20   -0.00    5.85
 -13  -4  20    0.16    5.38
  13   4 -20    0.88    4.71
 -13   4  21    5.07    5.89
 -13  -4  21    3.69    5.95
  13   4 -21    2.54    6.74
 -13   4  22    0.00    5.23
 -13  -4  22    1.25    6.29
  13   4 -22    3.61    6.75
 -13  -4  23    3.89    6.38
 -13  -4  24    9.83    6.78
  13   4 -24    1.49    5.03
 -13  -4  25    3.20    6.11
  13   4 -25    2.86    5.97
 -13  -4  26   -0.00    6.76
  13   4 -26    3.75    6.39
  13   4 -27   -0.00    5.99
  13  -5  -1    3.58    6.65
  13  -5  -1    2.40    5.86
  13   5  -1   -0.00    4.87
  13  -5  -2    4.24    6.09
  13  -5  -2    0.00    7.15
  13   5  -2    3.20    4.55
  13  -5  -3    4.39    6.28
  13   5  -3   -0.00    5.09
  13  -5  -4    0.28    4.98
  13  -5  -4    8.37    7.52
  13   5  -4   -0.00    5.86
  13  -5  -5    9.49    6.57
  13  -5  -5    8.65    7.19
  13   5  -5    8.21    5.57
 -13   5   6    2.76    5.59
  13  -5  -6   -0.00    5.73
  13  -5  -6    0.08    4.94
  13   5  -6    1.42    4.87
 -13   5   7   -0.00    5.87
  13  -5  -7    2.41    6.64
  13  -5  -7    1.05    5.70
  13   5  -7   -0.00    5.17
 -13   5   8    3.07    6.24
  13  -5  -8    4.47    6.21
  13  -5  -8   -0.00    6.91
  13   5  -8    1.30    5.04
 -13   5   9   -0.00    6.19
  13  -5  -9    5.95    6.46
  13  -5  -9   12.86    8.22
  13   5  -9   13.60    6.99
 -13   5  10   -0.00    5.72
  13  -5 -10   12.04    7.05
  13  -5 -10    0.00    6.67
  13  -5 -11    8.88    7.52
  13  -5 -11    5.07    7.02
  13   5 -11    4.22    6.61
 -13   5  12    2.06    6.68
  13  -5 -12   -0.00    5.45
  13   5 -12   -0.00    4.91
 -13   5  13    0.37    5.12
  13  -5 -13    0.00    5.62
  13  -5 -13   -0.00    5.09
  13   5 -13    5.84    6.09
 -13   5  14   -0.00    6.07
  13  -5 -14    2.75    6.68
  13   5 -14    5.06    5.93
 -13   5  15    0.00    6.54
  13   5 -15    8.27    7.17
 -13   5  16    7.10    7.45
 -13  -5  16    3.44    5.83
  13   5 -16   -0.00    6.10
 -13   5  17    0.79    5.09
 -13  -5  17    0.00    4.28
  13   5 -17    5.60    5.96
 -13  -5  18   -0.00    6.08
  13   5 -18    0.00    6.02
 -13   5  19    6.89    6.12
 -13  -5  19   -0.00    5.46
 -13   5  20    2.82    6.32
 -13  -5  20   -0.00    4.77
  13   5 -20    5.90    6.26
 -13   5  21   -0.00    5.58
 -13  -5  21    1.13    6.42
  13   5 -21   -0.00    4.87
 -13  -5  22    0.59    4.95
  13   5 -22    0.00    6.21
 -13  -5  23   -0.00    6.02
  13   5 -23   -0.00    5.11
 -13  -5  24    1.76    5.82
  13   5 -24   -0.00    5.05
 -13  -5  25    5.06    7.14
 -13  -5  26   -0.00    5.61
  13  -6  -1    0.00    5.03
  13   6  -1    0.20    4.14
  13  -6  -2   -0.00    5.69
  13  -6  -2   -0.00    6.85
  13   6  -2    5.96    4.57
  13  -6  -3    2.03    5.40
  13  -6  -3    6.12    6.16
  13   6  -3    3.35    4.63
  13  -6  -4   15.84    8.93
  13   6  -4    3.08    5.29
  13  -6  -5    2.75    6.10
  13  -6  -5    0.00    6.42
  13   6  -5    0.00    4.19
  13  -6  -6   15.97    8.66
  13  -6  -6    0.80    4.73
  13   6  -6    4.97    4.57
 -13   6   7    0.00    6.68
  13  -6  -7    4.83    6.45
  13  -6  -7    4.54    6.28
  13   6  -7   -0.00    4.97
 -13   6   8   18.36    9.31
  13  -6  -8    0.00    5.81
  13  -6  -8   -0.00    6.07
  13   6  -8    2.38    4.70
 -13   6   9   -0.00    5.19
  13  -6  -9    5.85    7.31
  13  -6  -9    8.20    8.39
  13   6  -9    0.00    5.51
 -13   6  10    0.00    5.96
  13  -6 -10   -0.00    5.72
  13   6 -10    1.61    5.78
 -13   6  11    5.00    7.17
  13  -6 -11    6.63    6.91
  13   6 -11   -0.00    5.93
 -13   6  12    4.63    7.15
  13  -6 -12   10.88    6.96
  13   6 -12    3.67    4.58
 -13   6  13    4.99    5.91
  13  -6 -13   11.00    8.02
  13   6 -13   -0.00    5.40
 -13   6  14    4.63    6.63
  13  -6 -14    6.89    6.82
  13   6 -14    0.48    5.42
 -13   6  15    2.14    6.42
  13  -6 -15   -0.00    6.47
  13   6 -15    4.68    6.93
 -13   6  16   -0.00    5.13
  13  -6 -16   -0.00    5.88
  13   6 -16    5.42    6.42
 -13   6  17    6.15    7.82
  13   6 -17    3.47    6.02
 -13   6  18    0.31    5.46
  13   6 -18    6.24    5.69
 -13   6  19    8.38    7.36
  13   6 -19    0.00    5.29
  13   6 -20    5.98    5.98
  13   6 -21    4.45    6.45
 -13  -6  23    2.45    6.10
 -13  -6  24    4.64    6.50
 -13  -6  25   -0.00    6.33
 -13  -6  26    5.83    8.01
  13  -7  -1    4.07    5.55
  13   7  -1   -0.00    5.15
  13  -7  -2   -0.00    5.62
  13   7  -2    0.00    5.07
  13  -7  -3    4.89    6.79
  13   7  -3    8.14    5.67
  13  -7  -4    1.78    6.68
  13   7  -4    1.19    4.46
  13   7  -5    1.63    4.66
  13  -7  -6    0.44    4.57
  13   7  -6   -0.00    4.48
  13  -7  -7   -0.00    5.78
  13   7  -7    0.92    5.73
 -13   7   8    0.80    5.40
  13  -7  -8    1.80    5.81
  13   7  -8    7.83    5.96
 -13   7   9    7.83    6.62
  13  -7  -9    1.19    5.52
  13   7  -9   -0.00    4.77
 -13   7  10    1.05    5.52
  13  -7 -10   21.81    9.26
  13   7 -10    6.50    5.86
 -13   7  11   -0.00    5.89
  13   7 -11   -0.00    4.59
 -13   7  12   -0.00    6.41
  13  -7 -12    1.33    5.62
  13   7 -12    5.17    5.63
 -13   7  13    1.03    5.10
  13  -7 -13    1.70    5.36
 -13   7  14   -0.00    6.12
  13  -7 -14    0.00    5.96
  13   7 -14    0.00    5.31
 -13   7  15    1.48    6.15
  13  -7 -15    4.49    5.68
  13   7 -15    1.37    5.47
 -13   7  16    1.56    4.47
  13  -7 -16    1.11    5.14
  13   7 -16    0.54    4.85
 -13   7  17    0.69    5.80
  13  -7 -17    0.00    5.71
  13   7 -17   -0.00    5.88
 -13   7  18   -0.00    5.45
  13  -7 -18    5.51    6.55
  13   7 -18   -0.00    5.44
  13  -8  -1   -0.00    5.82
  13   8  -1    0.55    5.16
  13  -8  -2    6.74    6.61
  13   8  -2    5.16    5.33
  13  -8  -3    4.29    6.03
  13   8  -3   -0.00    3.67
  13  -8  -4   10.34    7.86
  13   8  -4    1.17    4.14
  13  -8  -5    1.05    4.83
  13   8  -5    2.41    4.45
  13  -8  -6    1.96    6.04
  13   8  -6    5.28    5.66
  13  -8  -7    1.08    7.19
  13   8  -7   -0.00    4.87
  13  -8  -8    0.52    5.65
  13   8  -8    4.21    5.67
  13  -8  -9    0.90    4.81
  13   8  -9   -0.00    4.13
 -13   8  10    5.29    7.49
  13  -8 -10    7.47    7.75
  13   8 -10    1.19    4.93
 -13   8  11    3.08    6.23
  13  -8 -11   -0.00    6.44
 -13   8  12    1.30    6.17
  13  -8 -12    4.42    6.10
  13   8 -12    6.89    6.40
 -13   8  13    0.00    5.98
  13  -8 -13    4.58    5.35
  13   8 -13    0.00    4.76
 -13   8  14    5.92    7.18
  13  -8 -14   11.25    7.73
  13   8 -14    2.63    5.74
 -13   8  15    0.00    7.06
  13  -8 -15   -0.00    6.75
  13   8 -15   10.00    5.92
  13  -9  -1   -0.00    6.74
  13   9  -1   -0.00    3.49
  13  -9  -2    9.21    7.10
  13   9  -2    0.00    3.63
  13  -9  -3    4.94    5.89
  13   9  -3   -0.00    3.76
  13  -9  -4    7.71    6.88
  13   9  -4    0.34    3.86
  13  -9  -5   14.93    8.29
  13   9  -5   -0.00    4.49
  13  -9  -6    1.61    7.04
  13   9  -6    0.71    3.89
  13  -9  -7    2.44    5.87
  13   9  -7   -0.00    4.62
  13  -9  -8    6.81    7.00
  13   9  -8    3.10    4.98
  13  -9  -9   -0.00    5.08
  13   9  -9    1.66    3.97
  13  -9 -10    2.85    6.40
  13   9 -10   -0.00    4.12
 -13   9  11   -0.00    4.25
  13  -9 -11    4.56    6.03
  13   9 -11   -0.00    5.44
 -13   9  12    3.62    7.17
  13  -9 -12    2.93    5.48
  13 -10  -1   -0.00    6.80
  13  10  -1   -0.00    3.09
  13 -10  -2   -0.00    6.27
  13  10  -2    0.45    3.82
  13 -10  -3    1.30    5.11
  13 -10  -4    6.15    5.98
  13  10  -4    0.45    3.65
  13 -10  -5    4.21    6.67
  13  10  -5   -0.00    3.85
  13  10  -6    5.50    5.27
  13  10  -7    1.40    4.70
  13  11  -1   -0.00    3.80
  13  11  -2    6.68    4.54
 -12   0   1   -0.00    4.81
  12   0  -1   -0.00    4.98
  12   0  -1    0.32    5.54
 -12   0   2   20.87    8.63
  12   0  -2   17.26    7.56
  12   0  -2    9.81    6.26
 -12   0   3    2.09    4.55
  12   0  -3    0.00    5.10
  12   0  -3   -0.00    5.98
 -12   0   4    2.01    3.86
  12   0  -4    4.02    5.47
  12   0  -4    8.82    6.32
 -12   0   5   -0.00    5.03
  12   0  -5    0.06    4.18
  12   0  -5    3.03    5.81
 -12   0   6   28.51   10.06
  12   0  -6   51.92   12.01
 -12   0   7    1.69    4.67
  12   0  -7    1.99    5.86
 -12   0   8    0.00    5.85
  12   0  -8   15.05    7.28
 -12   0   9    1.39    4.56
  12   0  -9    2.30    6.08
 -12   0  10   12.99    7.70
  12   0 -10   34.89   11.08
 -12   0  11   -0.00    4.82
  12   0 -11   -0.00    6.19
 -12   0  12   30.12    9.29
 -12   0  13   -0.00    4.80
  12   0 -13   -0.00    4.90
  12   0 -14   -0.00    6.05
 -12   0  15   -0.00    4.81
  12   0 -15   11.04    7.74
 -12   0  16   11.86    7.06
  12   0 -16   28.66   10.43
  12   0 -17   -0.00    5.95
 -12   0  18    9.89    6.57
  12   0 -18    2.38    5.80
 -12   0  19   -0.00    5.17
  12   0 -19    0.55    5.71
 -12   0  20    3.10    6.20
  12   0 -20   -0.00    7.76
 -12   0  21    5.24    6.44
  12   0 -21   -0.00    5.55
 -12   0  22    9.33    8.04
  12   0 -22    0.00    5.67
 -12   0  23   -0.00    6.45
 -12   0  24   -0.00    5.37
  12   0 -24    4.65    7.04
 -12   0  25   -0.00    4.87
  12   0 -25    1.46    6.80
 -12   0  26    6.04    7.04
  12   0 -26    2.17    7.12
 -12   0  27   -0.00    6.91
 -12   0  28    0.73    4.78
  12  -1  -1    3.76    5.35
  12  -1  -1    0.47    4.95
 -12  -1   1    2.97    4.61
  12   1  -1    0.00    4.15
  12   1  -1    1.16    4.74
 -12   1   2   40.57   10.58
  12  -1  -2   32.69    9.45
  12  -1  -2   20.75    8.28
 -12  -1   2   36.96   10.01
  12   1  -2    6.52    6.07
 -12   1   3    1.07    5.49
  12  -1  -3    1.35    5.22
 -12  -1   3    5.87    5.35
  12   1  -3    2.73    4.12
  12   1  -3    2.94    5.47
 -12   1   4   33.54    9.89
  12  -1  -4   47.06   10.83
  12  -1  -4    3.54    5.53
 -12  -1   4   23.26    8.93
  12   1  -4   40.94   10.44
  12   1  -4    8.99    7.14
 -12   1   5    1.86    5.24
  12  -1  -5    0.55    4.52
  12  -1  -5   -0.00    5.03
 -12  -1   5    5.80    6.67
  12   1  -5   -0.00    4.44
  12   1  -5   -0.00    4.97
 -12   1   6    4.09    5.81
  12  -1  -6    9.77    6.26
  12  -1  -6   -0.00    5.20
 -12  -1   6    3.13    4.90
  12   1  -6    1.60    5.10
 -12   1   7    0.00    5.17
  12  -1  -7   -0.00    4.20
  12  -1  -7    0.00    5.52
 -12  -1   7    4.48    5.80
  12   1  -7    0.59    5.62
 -12   1   8   28.11    9.38
 -12  -1   8   46.16   10.93
  12   1  -8   31.64   10.40
 -12   1   9    1.03    5.08
  12  -1  -9    0.27    4.32
 -12  -1   9    1.59    4.26
  12   1  -9    0.00    6.26
  12  -1 -10    5.15    6.44
 -12  -1  10   23.86    8.46
  12   1 -10    4.66    5.78
 -12   1  11   -0.00    4.79
  12  -1 -11    2.89    6.95
 -12  -1  11   -0.00    4.48
  12   1 -11    8.79    6.53
 -12   1  12    4.46    5.57
  12  -1 -12   -0.00    6.92
 -12  -1  12    2.39    4.41
  12   1 -12    2.31    5.14
 -12   1  13    5.37    5.98
  12  -1 -13    0.73    5.37
 -12  -1  13    0.52    3.67
  12   1 -13    2.76    6.79
 -12   1  14   57.64   12.44
  12  -1 -14   32.06   10.69
 -12  -1  14   26.46    9.72
  12   1 -14   12.37    7.91
 -12   1  15    7.50    6.71
  12  -1 -15    0.64    5.37
 -12  -1  15   -0.00    4.85
  12   1 -15    2.64    6.54
 -12   1  16    2.31    5.87
  12  -1 -16   -0.00    5.59
 -12  -1  16   -0.00    5.17
  12   1 -16    0.00    6.90
 -12   1  17    4.44    5.90
  12  -1 -17   -0.00    6.00
 -12  -1  17   -0.00    5.00
 -12   1  18    3.75    6.42
  12  -1 -18   10.55    7.19
 -12  -1  18   22.31    8.46
  12   1 -18    2.62    5.38
 -12   1  19   -0.00    5.53
  12  -1 -19   -0.00    5.37
 -12  -1  19   -0.00    4.63
  12   1 -19    0.00    6.04
 -12   1  20    9.89    7.60
  12  -1 -20   14.67    9.84
 -12  -1  20   10.67    6.97
  12   1 -20    7.02    6.52
 -12   1  21    2.59    5.29
  12  -1 -21   -0.00    6.30
 -12  -1  21    2.46    6.49
  12   1 -21   -0.00    6.36
 -12   1  22    0.00    5.11
  12  -1 -22    1.01    7.57
 -12  -1  22    1.69    4.91
  12   1 -22    0.54    5.56
 -12   1  23    8.21    7.18
  12  -1 -23    9.66    9.06
 -12  -1  23   -0.00    4.33
  12   1 -23    1.33    6.13
  12  -1 -24   -0.00    7.33
 -12  -1  24    6.08    6.65
  12   1 -24    9.01    8.52
 -12   1  25    4.02    6.10
 -12  -1  25   -0.00    4.92
  12   1 -25    2.47    6.17
 -12   1  26   -0.00    6.49
 -12  -1  26   -0.00    5.12
  12   1 -26    6.96    7.03
 -12   1  27    4.35    6.98
 -12  -1  27    5.03    5.79
  12   1 -27    1.13    7.03
 -12   1  28    1.48    7.42
 -12  -1  28    7.95    7.12
  12  -2  -1    2.74    5.16
  12  -2  -1    6.29    6.47
 -12  -2   1    5.34    5.47
  12   2  -1   -0.00    4.38
  12   2  -1   10.52    5.63
 -12   2   2    4.19    6.43
  12  -2  -2   15.93    7.24
  12  -2  -2   14.84    7.22
 -12  -2   2    9.97    6.12
  12   2  -2   20.13    7.55
  12   2  -2    3.39    6.08
 -12   2   3    7.52    5.96
  12  -2  -3    6.97    6.34
  12  -2  -3    3.38    5.69
 -12  -2   3    2.69    4.45
  12   2  -3    0.00    3.86
 -12   2   4    5.41    5.55
  12  -2  -4   10.95    7.19
 -12  -2   4    3.49    5.82
  12   2  -4    9.55    6.18
  12   2  -4    3.58    6.15
 -12   2   5   -0.00    4.25
  12  -2  -5    0.00    4.02
  12  -2  -5    6.21    6.00
 -12  -2   5   -0.00    4.30
  12   2  -5    2.00    4.61
  12   2  -5    1.77    4.73
 -12   2   6   22.13    8.53
  12  -2  -6   33.79    9.66
  12  -2  -6   17.71    8.26
 -12  -2   6   25.01    8.79
  12   2  -6    7.36    6.81
 -12   2   7   11.15    7.33
  12  -2  -7    5.43    6.19
  12  -2  -7    8.72    7.16
  12   2  -7    2.48    5.77
 -12   2   8    3.28    6.25
  12  -2  -8    4.53    5.48
  12  -2  -8    3.83    6.18
 -12  -2   8    6.98    5.77
  12   2  -8    8.93    6.07
 -12   2   9    1.15    4.81
  12  -2  -9    5.95    6.09
 -12  -2   9    2.53    4.69
  12   2  -9   -0.00    4.96
 -12   2  10   23.99    8.94
 -12  -2  10   27.14    8.48
  12   2 -10   13.64    7.66
 -12   2  11    3.11    5.21
  12  -2 -11    8.03    6.63
 -12  -2  11    8.14    6.54
  12   2 -11    4.39    5.55
 -12   2  12   15.55    7.64
  12  -2 -12   16.91    8.15
 -12  -2  12    7.14    5.96
  12   2 -12    0.00    6.11
 -12   2  13    5.02    5.98
  12  -2 -13    1.56    5.08
 -12  -2  13    5.80    5.43
  12   2 -13    0.00    6.41
 -12   2  14    3.08    5.45
  12  -2 -14    0.00    5.89
 -12  -2  14   -0.00    4.44
 -12   2  15   -0.00    6.16
  12  -2 -15   -0.00    7.04
 -12  -2  15    4.28    5.25
  12   2 -15    0.16    5.64
 -12   2  16   17.43    8.01
  12  -2 -16   13.98    8.94
 -12  -2  16    5.33    6.32
  12   2 -16    0.00    5.62
 -12   2  17    2.89    5.55
  12  -2 -17    0.00    6.80
 -12  -2  17    3.07    4.59
  12   2 -17    1.65    5.99
 -12   2  18    3.35    5.59
  12  -2 -18   -0.00    5.40
 -12  -2  18   -0.00    5.72
  12   2 -18    7.10    7.00
 -12   2  19   -0.00    6.15
  12  -2 -19    1.43    5.95
 -12  -2  19    0.00    5.51
  12   2 -19    3.53    5.76
 -12   2  20    8.00    7.81
  12  -2 -20    9.91    7.76
 -12  -2  20    7.27    6.17
  12   2 -20    1.42    5.34
 -12   2  21    0.00    5.87
  12  -2 -21    6.01    7.05
 -12  -2  21    4.87    5.30
  12   2 -21    7.30    7.44
 -12   2  22    8.59    7.56
  12  -2 -22    9.42    8.29
 -12  -2  22   13.03    7.98
  12   2 -22    6.19    6.59
 -12   2  23   -0.00    6.95
 -12  -2  23    5.79    5.67
  12   2 -23    2.09    5.84
 -12   2  24   -0.00    6.30
 -12  -2  24   -0.00    6.24
  12   2 -24    0.41    5.84
 -12   2  25    3.69    6.31
 -12  -2  25    1.03    4.92
  12   2 -25    4.30    5.72
 -12   2  26   12.47    8.63
 -12  -2  26    3.55    5.53
 -12  -2  27    2.45    7.12
  12   2 -27   -0.00    4.38
  12   2 -28   -0.00    6.24
  12   2 -29    5.39    6.62
  12  -3  -1    1.46    4.72
  12  -3  -1    3.06    6.28
  12   3  -1    1.20    4.60
  12  -3  -2   31.72    8.71
  12  -3  -2   12.03    8.51
  12   3  -2   15.97    7.06
  12   3  -2   14.61    6.58
 -12   3   3    8.68    6.40
  12  -3  -3    8.09    6.61
  12  -3  -3    5.57    6.92
 -12  -3   3    0.67    5.34
  12   3  -3    2.21    4.22
  12   3  -3    4.72    5.20
 -12   3   4    6.22    6.75
  12  -3  -4   11.42    7.93
  12  -3  -4    6.69    6.66
 -12  -3   4    2.37    4.72
  12   3  -4   25.92    8.13
  12   3  -4    9.17    6.10
 -12   3   5    2.27    5.01
  12  -3  -5    1.64    4.70
 -12  -3   5    0.80    4.23
  12   3  -5    4.34    5.08
 -12   3   6    3.08    5.72
  12  -3  -6    4.01    5.14
  12  -3  -6    0.00    5.51
 -12  -3   6    1.72    5.02
  12   3  -6    1.56    4.75
 -12   3   7    2.22    5.02
  12  -3  -7    2.72    5.88
  12  -3  -7    0.26    6.18
 -12  -3   7    3.60    4.75
  12   3  -7   11.54    6.01
 -12   3   8   18.59    8.65
  12  -3  -8   23.43    9.11
  12  -3  -8   18.07    9.26
 -12  -3   8   16.61    7.09
  12   3  -8    5.63    6.20
 -12   3   9    4.46    7.03
  12  -3  -9    0.13    5.02
  12  -3  -9   16.60    8.17
 -12  -3   9   10.12    6.19
  12   3  -9   10.34    7.51
 -12   3  10   11.00    7.63
  12  -3 -10   13.90    8.40
 -12  -3  10   15.94    7.74
  12   3 -10    4.71    6.79
 -12   3  11    2.30    5.78
  12  -3 -11    5.63    6.36
 -12  -3  11    2.19    4.96
  12   3 -11   -0.00    5.30
 -12   3  12   11.35    7.37
  12  -3 -12    5.00    6.38
 -12  -3  12    1.63    5.09
  12   3 -12    1.94    5.62
 -12   3  13    8.24    6.24
  12  -3 -13    0.00    5.64
 -12  -3  13    5.86    6.16
  12   3 -13    0.58    5.79
 -12   3  14   17.86    7.67
  12  -3 -14   11.10    7.78
 -12  -3  14   24.81    8.83
  12   3 -14   15.02    8.13
 -12   3  15    5.11    5.57
  12  -3 -15    0.35    5.09
 -12  -3  15    4.46    5.67
  12   3 -15    6.49    6.87
 -12   3  16    3.83    5.36
  12  -3 -16   -0.00    5.94
  12   3 -16    0.93    4.41
 -12   3  17    0.25    5.16
  12  -3 -17    0.00    5.09
 -12  -3  17    0.00    5.00
  12   3 -17    3.88    4.69
 -12   3  18    0.00    5.18
  12  -3 -18    1.88    7.00
 -12  -3  18    4.89    5.12
  12   3 -18    2.72    5.87
 -12   3  19    5.88    7.46
  12  -3 -19    5.02    7.21
 -12  -3  19    5.62    6.84
  12   3 -19    1.20    5.95
 -12   3  20    0.00    6.34
  12  -3 -20    4.70    7.77
 -12  -3  20    4.97    4.90
  12   3 -20    4.89    6.29
 -12   3  21   -0.00    6.48
 -12  -3  21   -0.00    5.76
  12   3 -21   -0.00    4.45
 -12   3  22   -0.00    6.91
 -12  -3  22    1.13    6.05
  12   3 -22   -0.00    5.67
 -12   3  23    2.07    6.08
 -12  -3  23    3.65    6.21
  12   3 -23   -0.00    5.63
 -12   3  24    6.29    7.72
 -12  -3  24    6.16    6.11
  12   3 -24    2.82    5.96
 -12   3  25    0.92    5.57
  12   3 -25    1.26    6.18
 -12   3  26    0.00    6.86
 -12  -3  26    2.22    5.30
  12   3 -26    0.81    5.11
 -12  -3  27   -0.00    5.93
  12   3 -27    3.40    6.52
 -12  -3  28    2.78    7.07
  12   3 -28    4.94    7.33
  12   3 -29    4.36    7.24
  12   3 -30   -0.00    4.78
  12  -4  -1   12.25    7.25
  12  -4  -1   -0.00    5.23
  12   4  -1    1.47    4.58
  12  -4  -2   10.58    6.07
  12  -4  -2    5.16    5.67
  12   4  -2    0.37    4.76
  12  -4  -3   -0.00    5.53
  12  -4  -3   12.74    7.74
  12   4  -3    4.12    5.34
 -12   4   4    1.24    4.95
  12  -4  -4   -0.00    5.38
  12  -4  -4    3.09    5.68
  12   4  -4    2.66    5.25
 -12   4   5    0.00    5.42
  12  -4  -5    1.96    5.74
  12  -4  -5    3.25    6.58
 -12  -4   5    3.37    5.45
  12   4  -5    6.93    6.01
 -12   4   6   10.47    6.75
  12  -4  -6   20.67    8.58
 -12  -4   6   12.89    6.05
  12   4  -6   10.42    6.37
 -12   4   7    6.40    6.34
  12  -4  -7    0.00    5.49
  12  -4  -7    9.81    7.19
 -12  -4   7    7.26    5.62
  12   4  -7    0.00    4.74
 -12   4   8    2.50    4.86
  12  -4  -8   10.37    7.48
  12  -4  -8    0.01    4.72
 -12  -4   8    0.50    3.90
  12   4  -8    0.04    4.08
 -12   4   9    1.73    5.21
  12  -4  -9    0.00    5.36
  12  -4  -9   -0.00    6.47
 -12  -4   9    3.27    4.90
  12   4  -9    1.84    5.36
 -12   4  10    6.76    7.20
  12  -4 -10    3.29    5.36
  12  -4 -10   11.23    7.82
 -12  -4  10   13.44    6.96
  12   4 -10    2.90    5.60
 -12   4  11   -0.00    5.89
  12  -4 -11    6.88    6.81
  12  -4 -11   -0.00    6.56
 -12  -4  11    4.19    5.81
  12   4 -11   10.43    6.93
 -12   4  12   13.50    8.72
  12  -4 -12   15.71    9.18
 -12  -4  12   27.83    9.20
  12   4 -12    6.57    6.47
 -12   4  13    0.28    5.37
  12  -4 -13   -0.00    6.87
 -12  -4  13    0.25    4.57
  12   4 -13    5.24    5.13
  12  -4 -14    1.40    4.87
 -12  -4  14   -0.00    5.70
  12   4 -14    0.00    5.55
 -12   4  15    8.55    6.88
 -12  -4  15    5.38    5.80
  12   4 -15    8.33    6.91
 -12   4  16   17.60    8.79
  12  -4 -16    1.96    6.11
 -12  -4  16   12.31    7.48
  12   4 -16    9.84    6.79
 -12   4  17   10.46    6.58
  12  -4 -17    7.57    7.76
 -12  -4  17    2.64    5.13
 -12   4  18    3.06    6.38
 -12  -4  18    7.05    5.96
  12   4 -18   10.37    6.83
 -12   4  19    2.64    6.13
 -12  -4  19    0.44    4.75
  12   4 -19   -0.00    4.76
 -12   4  20   -0.00    6.74
 -12  -4  20    3.80    6.71
  12   4 -20    2.06    5.60
 -12   4  21    6.20    6.47
 -12  -4  21    4.14    6.53
  12   4 -21   -0.00    5.12
 -12   4  22    1.26    5.85
 -12  -4  22    7.87    6.34
  12   4 -22    0.00    5.96
 -12   4  23    5.43    6.96
  12   4 -23    3.24    6.15
 -12   4  24   -0.00    6.61
 -12  -4  24    0.00    5.51
  12   4 -24    0.55    6.52
 -12   4  25    2.35    5.57
 -12  -4  25   -0.00    5.84
  12   4 -25   -0.00    5.03
 -12   4  26    5.42    7.35
 -12  -4  26    0.06    5.70
  12   4 -26    0.11    5.81
 -12  -4  27   -0.00    6.10
  12   4 -27    4.82    6.97
 -12  -4  28   -0.00    5.75
  12   4 -28    1.34    6.69
  12   4 -29    3.38    5.71
  12   4 -30    0.00    5.35
  12   4 -31    8.53    7.08
  12  -5  -1   -0.00    4.64
  12  -5  -1   -0.00    5.03
  12   5  -1   -0.00    4.59
  12  -5  -2    5.08    5.94
  12  -5  -2    7.34    6.79
  12   5  -2    0.30    5.26
  12  -5  -3   12.43    6.77
  12  -5  -3    3.25    6.39
  12   5  -3   16.99    6.35
  12  -5  -4   16.68    7.52
  12  -5  -4    6.27    8.11
  12   5  -4    3.83    5.37
 -12   5   5    4.37    6.70
  12  -5  -5    0.00    5.40
  12  -5  -5   12.65    8.65
  12   5  -5    1.59    4.13
 -12   5   6   -0.00    4.88
  12  -5  -6    0.00    6.21
  12  -5  -6    3.29    6.60
  12   5  -6    0.00    4.68
 -12   5   7    3.47    6.30
  12  -5  -7    2.04    5.60
  12  -5  -7    5.81    7.50
  12   5  -7    2.64    6.25
 -12   5   8   14.24    7.19
  12  -5  -8   10.22    7.48
  12  -5  -8    6.32    6.97
  12   5  -8    9.76    6.69
 -12   5   9   10.54    7.79
  12  -5  -9   37.68   10.68
  12  -5  -9    5.40    6.59
  12   5  -9    2.26    4.74
 -12   5  10   23.27    9.22
  12  -5 -10    2.70    5.68
  12  -5 -10   -0.00    5.84
 -12  -5  10   15.27    7.32
  12   5 -10   -0.00    5.17
 -12   5  11   -0.00    5.71
  12  -5 -11    0.74    5.14
  12  -5 -11   -0.00    6.52
 -12  -5  11   -0.00    4.63
  12   5 -11    2.63    5.67
 -12   5  12    3.59    6.57
  12  -5 -12    0.00    5.38
  12  -5 -12    4.19    6.43
 -12  -5  12   -0.00    4.86
  12   5 -12   -0.00    5.90
 -12   5  13    5.46    6.69
  12  -5 -13    2.41    6.22
 -12  -5  13   17.11    7.77
  12   5 -13    2.76    5.62
 -12   5  14   -0.00    5.45
  12  -5 -14    2.57    7.31
 -12  -5  14   26.10    8.68
  12   5 -14    0.00    5.19
 -12  -5  15    1.95    4.56
  12   5 -15   -0.00    4.92
 -12  -5  16    0.03    4.34
  12   5 -16   -0.00    5.21
 -12   5  17   -0.00    6.41
 -12  -5  17    3.23    4.67
  12   5 -17    4.11    5.73
 -12   5  18    2.55    5.52
 -12  -5  18    1.03    5.10
  12   5 -18    5.85    6.47
 -12   5  19    7.78    6.80
 -12  -5  19   -0.00    5.63
  12   5 -19    0.38    5.12
 -12   5  20   16.57    8.30
 -12  -5  20    8.14    6.14
  12   5 -20    4.01    5.52
 -12   5  21    5.67    6.90
  12   5 -21   -0.00    4.95
 -12   5  22   -0.00    5.17
 -12  -5  22   -0.00    5.84
  12   5 -22   -0.00    5.55
 -12   5  23    0.08    5.64
 -12  -5  23   -0.00    5.21
  12   5 -23   -0.00    6.51
 -12   5  24    6.35    6.47
 -12  -5  24    2.11    5.89
  12   5 -24    0.03    6.19
 -12   5  25   -0.00    7.44
 -12  -5  25   -0.00    6.39
  12   5 -25    1.32    5.14
 -12  -5  26    0.52    5.06
  12   5 -26   -0.00    6.64
 -12  -5  27   -0.00    4.16
  12   5 -27   -0.00    6.26
 -12  -5  28    0.87    5.78
  12   5 -28    7.02    7.26
  12   5 -29    0.89    6.47
  12  -6  -1   14.23    8.00
  12  -6  -1    7.46    7.16
  12   6  -1   14.01    6.58
  12  -6  -2    9.84    6.26
  12  -6  -2    0.47    6.11
  12   6  -2    0.00    4.48
  12  -6  -3    4.48    5.68
  12  -6  -3    0.00    5.87
  12   6  -3    0.00    4.47
  12  -6  -4    5.14    5.38
  12  -6  -4    1.78    6.61
  12   6  -4    0.00    4.63
  12  -6  -5   10.01    7.57
  12  -6  -5    9.14    7.95
  12   6  -5   31.86    8.76
 -12   6   6   12.84    7.63
  12  -6  -6   14.03    8.17
  12  -6  -6    5.60    7.77
  12   6  -6    6.03    5.60
 -12   6   7    4.47    5.29
  12  -6  -7    2.77    5.52
  12  -6  -7    7.35    7.68
  12   6  -7    0.75    5.43
 -12   6   8   -0.00    5.84
  12  -6  -8    0.00    4.75
  12  -6  -8    0.00    6.02
  12   6  -8    6.49    5.45
 -12   6   9   -0.00    6.30
  12  -6  -9    6.30    5.63
  12  -6  -9    1.54    6.77
  12   6  -9    1.03    4.81
 -12   6  10    4.00    4.94
  12  -6 -10    9.17    6.76
  12  -6 -10    7.91    6.94
  12   6 -10    0.40    4.81
 -12   6  11   15.25    7.74
  12  -6 -11   42.93   11.75
  12  -6 -11   17.38    8.84
  12   6 -11   10.05    6.89
 -12   6  12    3.22    5.14
  12  -6 -12    6.71    6.57
  12   6 -12    4.72    5.81
 -12   6  13    3.64    6.17
  12  -6 -13   -0.00    6.67
  12   6 -13    2.82    4.95
 -12   6  14    7.84    6.42
  12  -6 -14    0.00    6.41
  12   6 -14   -0.00    4.02
 -12   6  15    8.09    6.76
  12   6 -15    2.64    5.42
 -12   6  16    7.06    6.17
 -12  -6  16    0.00    5.26
  12   6 -16   -0.00    4.88
 -12   6  17    3.15    7.15
 -12  -6  17    2.61    5.07
  12   6 -17   -0.00    5.35
 -12  -6  18   12.01    7.16
  12   6 -18    1.27    4.69
 -12   6  19   -0.00    4.70
  12   6 -19    0.24    5.35
 -12   6  20    0.00    5.26
 -12  -6  20    6.30    6.34
  12   6 -20    2.73    4.87
 -12   6  21    3.58    5.26
 -12  -6  21   -0.00    5.94
  12   6 -21   -0.00    5.37
 -12   6  22   -0.00    6.53
 -12  -6  22    0.84    5.75
  12   6 -22    4.19    5.65
 -12   6  23    1.27    4.78
 -12  -6  23   -0.00    4.91
 -12   6  24    0.00    6.87
 -12  -6  24   -0.00    5.97
  12   6 -24    5.92    6.52
 -12  -6  25    6.07    6.52
  12   6 -25    5.51    7.07
 -12  -6  26    2.00    5.27
  12   6 -26   -0.00    5.52
 -12  -6  27   -0.00    5.69
  12   6 -27   -0.00    5.77
 -12  -6  28    4.91    6.75
  12  -7  -1    0.05    5.37
  12   7  -1   10.40    5.30
  12  -7  -2    2.65    5.40
  12   7  -2   11.65    5.67
  12  -7  -3    0.00    5.85
  12  -7  -3    8.33    8.14
  12   7  -3    9.61    5.53
  12  -7  -4   -0.00    6.19
  12  -7  -4   -0.00    5.07
  12  -7  -5    6.14    6.33
  12  -7  -5    3.53    5.92
  12   7  -5   -0.00    4.18
  12  -7  -6    3.80    5.46
  12  -7  -6    1.38    5.53
  12   7  -6   -0.00    4.49
 -12   7   7    2.04    4.91
  12  -7  -7    5.01    5.54
  12   7  -7   -0.00    4.62
 -12   7   8   -0.00    5.93
  12  -7  -8    3.35    5.16
  12   7  -8   -0.00    5.24
 -12   7   9   17.50    8.96
  12  -7  -9   17.68    8.21
 -12   7  10    3.24    7.45
  12  -7 -10   -0.00    6.08
  12   7 -10    0.32    4.59
 -12   7  11   -0.00    6.02
  12  -7 -11    4.86    6.71
  12   7 -11   -0.00    5.23
 -12   7  12   -0.00    5.27
  12  -7 -12    5.07    6.58
  12   7 -12   -0.00    3.53
 -12   7  13    6.45    6.06
  12  -7 -13    2.19    5.25
  12   7 -13    2.92    4.88
 -12   7  14   10.02    7.70
  12  -7 -14   13.94    7.24
  12   7 -14    1.13    4.27
 -12   7  15    6.51    6.95
  12  -7 -15    0.00    6.06
  12   7 -15   18.28    7.89
 -12   7  16   -0.00    5.89
  12  -7 -16    1.04    6.03
  12   7 -16   -0.00    5.07
 -12   7  17    0.54    6.17
  12   7 -17   -0.00    4.55
 -12   7  18    2.96    5.90
 -12   7  19    5.86    7.46
  12   7 -19    0.00    5.37
 -12   7  20    3.87    5.45
  12   7 -20    8.08    6.50
 -12   7  21   10.02    7.63
  12   7 -21    6.33    7.03
 -12   7  22   -0.00    6.29
  12   7 -22   -0.00    5.84
 -12  -7  23    4.93    6.42
  12   7 -23    1.20    5.65
 -12  -7  24    0.91    5.58
  12   7 -24   -0.00    6.08
 -12  -7  25   -0.00    5.51
 -12  -7  26   -0.00    4.97
 -12  -7  27    3.51    6.32
 -12  -7  28    6.04    6.04
  12  -8  -1    3.35    6.20
  12   8  -1    4.27    4.32
  12  -8  -2    2.75    6.08
  12   8  -2   -0.00    4.32
  12  -8  -3   -0.00    5.42
  12   8  -3    3.94    4.14
  12  -8  -4    7.05    7.38
  12   8  -4   -0.00    4.59
  12  -8  -5   26.33   10.06
  12   8  -5    2.54    4.82
  12  -8  -6    4.18    6.25
  12   8  -6   -0.00    3.93
  12  -8  -7    6.67    6.87
  12   8  -7    6.25    5.73
  12  -8  -8    6.36    6.42
  12   8  -8    2.93    5.16
 -12   8   9    6.25    6.49
  12  -8  -9    0.00    5.56
  12   8  -9   -0.00    4.25
 -12   8  10   -0.00    6.08
  12  -8 -10   -0.00    6.68
  12   8 -10    1.88    4.91
 -12   8  11    1.94    5.82
  12  -8 -11    0.00    6.53
  12   8 -11    0.29    4.86
 -12   8  12   -0.00    5.10
  12  -8 -12    4.00    6.24
  12   8 -12    1.90    4.37
 -12   8  13   -0.00    5.93
  12  -8 -13    6.74    7.33
  12   8 -13    0.60    4.86
 -12   8  14   -0.00    7.49
  12  -8 -14   -0.00    5.72
  12   8 -14    2.39    4.43
 -12   8  15    4.82    5.90
  12  -8 -15   17.55    8.96
  12   8 -15    3.19    5.18
 -12   8  16   -0.00    6.07
  12  -8 -16    4.45    5.63
  12   8 -16   -0.00    4.57
 -12   8  17    0.68    6.03
  12  -8 -17    9.23    6.59
  12   8 -17    4.88    5.13
 -12   8  18    7.33    7.15
  12  -8 -18   -0.00    4.76
  12   8 -18   -0.00    5.19
 -12   8  19    9.12    8.47
  12   8 -19   -0.00    5.04
 -12   8  20    0.00    5.86
  12   8 -20   -0.00    6.75
  12   8 -21    1.31    6.07
  12  -9  -1    0.00    6.47
  12   9  -1    3.27    4.00
  12  -9  -2   -0.00    4.62
  12   9  -2    1.59    3.66
  12  -9  -3   26.46   10.56
  12   9  -3    9.05    5.21
  12  -9  -4    2.33    6.82
  12   9  -4   -0.00    3.71
  12  -9  -5    0.00    4.70
  12   9  -5    4.39    5.20
  12  -9  -6   -0.00    4.97
  12   9  -6    3.01    4.27
  12  -9  -7    4.61    5.58
  12   9  -7   -0.00    3.89
  12  -9  -8    1.16    5.88
  12   9  -8    1.90    3.75
  12  -9  -9   20.20    9.22
  12   9  -9    5.20    5.73
 -12   9  10    1.97    5.26
  12  -9 -10    0.00    6.69
  12   9 -10   -0.00    4.53
 -12   9  11    0.48    6.32
  12  -9 -11   -0.00    4.82
  12   9 -11    0.60    3.90
 -12   9  12    0.00    5.88
  12  -9 -12    4.59    6.36
 -12   9  13    5.58    7.69
  12   9 -13    3.26    5.31
 -12   9  14    3.72    6.63
  12  -9 -14   -0.00    6.40
  12   9 -14   -0.00    4.05
 -12   9  15   13.96    8.64
  12  -9 -15    2.07    5.52
  12   9 -15   -0.00    6.64
 -12   9  16   -0.00    5.77
  12  -9 -16   -0.00    6.10
  12   9 -16    1.60    4.40
 -12   9  17    0.00    6.43
  12  -9 -17    7.29    6.70
  12   9 -17    1.00    5.98
 -12   9  18    1.66    6.38
  12  -9 -18    5.48    8.28
  12   9 -18   -0.00    4.63
  12 -10  -1    9.22    7.55
  12  10  -1    0.65    3.37
  12 -10  -2    2.61    5.38
  12  10  -2    0.00    3.45
  12 -10  -3   -0.00    6.22
  12  10  -3    2.53    3.99
  12 -10  -4   -0.00    5.98
  12  10  -4    0.00    4.43
  12 -10  -5    1.01    6.17
  12  10  -5    0.00    4.09
  12 -10  -6   -0.00    6.15
  12  10  -6    1.08    3.81
  12 -10  -7    1.27    6.73
  12  10  -7    3.03    4.11
  12 -10  -8   -0.00    5.48
  12  10  -8   -0.00    4.84
  12 -10  -9   -0.00    5.40
  12  10  -9    1.62    4.30
  12 -10 -10    2.89    5.62
  12  10 -10    2.15    3.93
  12 -10 -11    0.77    5.16
  12  10 -11    7.19    5.86
 -12  10  12    0.93    5.81
  12 -10 -12   -0.00    6.38
  12  10 -12   -0.00    4.91
 -12  10  13   -0.00    4.67
  12 -10 -13    4.87    6.35
  12  10 -13    0.00    5.11
 -12  10  14    2.64    5.26
  12 -10 -14   -0.00    4.48
  12  10 -14    2.44    4.47
 -12  10  15    3.14    6.06
  12 -11  -1    0.00    5.76
  12  11  -1   -0.00    3.60
  12 -11  -2   -0.00    5.45
  12  11  -2    0.19    3.99
  12 -11  -3    2.20    5.36
  12 -11  -4    8.08    7.73
  12  11  -4    0.72    3.81
  12 -11  -5   -0.00    6.44
  12  11  -5    0.00    4.24
  12 -11  -6    0.89    5.97
  12  11  -6   -0.00    4.02
  12 -11  -7    0.41    5.34
  12  11  -7    0.00    3.80
  12 -11  -8   -0.00    4.85
  12 -11  -9    5.55    7.17
  12  11  -9    0.00    4.46
  12  11 -10    1.85    4.63
  12 -11 -11    0.00    5.56
  12  11 -11   -0.00    4.83
  12  12  -1    0.70    3.80
  12  12  -3   -0.00    3.52
  12  12  -4   -0.00    3.63
  12  12  -5   -0.00    3.60
  12  12  -6   -0.00    3.68
  12  13  -1   -0.00    3.58
 -11   0   1   88.14   14.84
  11   0  -1  117.28   16.51
  11   0  -1   45.16   12.02
 -11   0   2    0.00    4.26
  11   0  -2   -0.00    3.99
  11   0  -2    2.49    5.37
 -11   0   3   34.84    9.35
  11   0  -3   22.82    7.83
  11   0  -3   17.92    8.26
 -11   0   4    0.00    5.15
  11   0  -4   -0.00    5.25
  11   0  -4    3.26    5.40
 -11   0   5   73.90   14.18
  11   0  -5   64.21   12.92
  11   0  -5   67.21   13.42
 -11   0   6    4.79    5.37
  11   0  -6    1.34    5.25
 -11   0   7   -0.00    4.89
  11   0  -7   -0.00    4.97
 -11   0   8    0.00    4.39
  11   0  -8    0.66    5.88
 -11   0   9   38.64   10.24
  11   0  -9   24.16    9.26
 -11   0  10    0.00    4.83
  11   0 -10    2.31    5.41
 -11   0  11   57.54   12.16
  11   0 -11   26.80    9.55
 -11   0  12    1.82    4.67
  11   0 -12   -0.00    5.24
 -11   0  13    0.00    4.68
  11   0 -13   -0.00    6.20
 -11   0  14   -0.00    4.31
  11   0 -14   -0.00    6.00
 -11   0  15   22.28    8.85
  11   0 -15    2.40    5.90
 -11   0  16    1.16    4.37
  11   0 -16   -0.00    5.82
 -11   0  17    8.22    7.02
  11   0 -17    1.14    5.73
  11   0 -18    0.00    4.24
 -11   0  19    3.29    6.12
  11   0 -19    6.94    7.90
 -11   0  20   -0.00    4.12
  11   0 -20    0.00    5.46
 -11   0  21   15.32    8.28
  11   0 -21   14.16    8.79
 -11   0  22    0.00    5.34
  11   0 -22    4.88    6.60
 -11   0  23   -0.00    4.89
  11   0 -23    1.01    6.08
 -11   0  24   -0.00    6.44
  11   0 -24   -0.00    5.60
 -11   0  25    7.12    6.53
  11   0 -25   10.18    7.32
 -11   0  26   -0.00    5.59
  11   0 -26    3.14    7.29
 -11   0  27    2.15    6.51
 -11   0  28    3.51    6.98
 -11   0  30   -0.00    4.80
 -11   1   1   79.43   14.54
  11  -1  -1   86.19   14.49
  11  -1  -1   58.73   13.32
  11   1  -1   50.91   11.71
 -11   1   2    0.00    4.87
  11  -1  -2    0.00    5.22
  11   1  -2    2.54    5.28
 -11   1   3   34.50    9.54
  11  -1  -3   25.38    8.69
  11  -1  -3   18.47    8.20
 -11  -1   3   30.35    9.37
  11   1  -3   51.98   10.53
 -11   1   4    0.00    3.98
  11  -1  -4    0.61    3.86
  11  -1  -4    5.17    5.53
 -11  -1   4    0.23    4.96
  11   1  -4    0.02    3.63
  11   1  -4   -0.00    5.90
 -11   1   5   -0.00    5.14
  11  -1  -5   10.14    5.70
  11  -1  -5    8.73    6.54
 -11  -1   5    2.95    5.00
  11   1  -5    5.91    6.02
 -11   1   6    3.56    5.82
  11  -1  -6    0.00    4.77
  11  -1  -6    2.39    5.21
 -11  -1   6    0.71    4.15
  11   1  -6    1.84    5.57
 -11   1   7   27.33    9.20
  11  -1  -7   24.38    9.25
 -11  -1   7   43.60    9.93
  11   1  -7   30.77    9.68
 -11   1   8    2.88    4.42
  11  -1  -8    3.72    5.29
 -11  -1   8    2.39    4.69
  11   1  -8   -0.00    4.63
 -11   1   9   12.43    7.28
  11  -1  -9   14.18    8.12
 -11  -1   9   31.69    8.57
  11   1  -9    8.57    6.70
 -11   1  10    0.00    4.46
  11  -1 -10   -0.00    6.03
 -11  -1  10    1.16    5.14
  11   1 -10    2.24    5.43
 -11   1  11    3.59    5.74
  11  -1 -11    5.15    7.35
 -11  -1  11    4.70    5.32
  11   1 -11    3.66    5.71
 -11   1  12    7.02    6.19
 -11  -1  12    1.01    4.87
  11   1 -12    7.30    7.32
 -11   1  13   23.09    8.52
  11  -1 -13   37.31   11.08
 -11  -1  13   33.94   10.28
  11   1 -13   13.85    7.33
 -11   1  14    4.10    5.67
  11  -1 -14    0.11    4.71
 -11  -1  14    1.56    4.78
  11   1 -14   -0.00    6.02
 -11   1  15    3.43    5.41
  11  -1 -15    2.72    6.33
 -11  -1  15    3.62    5.19
  11   1 -15   -0.00    6.93
 -11   1  16   -0.00    4.65
  11  -1 -16    3.77    6.83
 -11  -1  16   -0.00    4.95
  11   1 -16   -0.00    5.30
 -11   1  17   16.31    7.41
  11  -1 -17   11.03    7.36
 -11  -1  17    2.85    5.40
  11   1 -17    3.99    5.66
 -11   1  18    0.69    5.11
  11  -1 -18    2.37    6.92
 -11  -1  18    0.00    4.90
  11   1 -18    5.47    6.03
 -11   1  19    5.76    6.94
  11  -1 -19   -0.00    6.57
 -11  -1  19    6.88    6.31
  11   1 -19   11.29    7.41
 -11   1  20   -0.00    4.64
  11  -1 -20    3.74    6.15
 -11  -1  20    2.23    4.78
  11   1 -20   -0.00    5.57
 -11   1  21    5.03    5.39
  11  -1 -21   -0.00    5.86
 -11  -1  21    1.18    5.57
  11   1 -21    2.75    5.23
 -11   1  22    0.00    5.68
  11  -1 -22    3.77    7.61
 -11  -1  22   -0.00    4.82
  11   1 -22    0.01    5.50
 -11   1  23   18.23    8.67
  11  -1 -23    9.59    9.33
 -11  -1  23   19.49    8.74
  11   1 -23   10.71    7.66
 -11   1  24   -0.00    4.79
  11  -1 -24   -0.00    5.05
 -11  -1  24   13.05    8.34
  11   1 -24    1.15    5.29
 -11   1  25    6.74    6.05
  11  -1 -25    4.66    7.43
 -11   1  26    2.20    5.98
 -11  -1  26    1.56    5.67
  11   1 -26   -0.00    6.55
 -11   1  27    5.62    7.96
 -11  -1  27    0.00    4.90
  11   1 -27   -0.00    5.43
 -11   1  28   -0.00    5.34
 -11  -1  28   -0.00    5.54
  11   1 -28    5.83    6.06
 -11   1  29    0.00    6.45
 -11  -1  29    3.77    6.84
 -11   1  30   -0.00    7.11
 -11  -1  30   -0.00    5.48
  11  -2  -1   10.67    6.44
  11  -2  -1    3.37    6.09
  11   2  -1    9.41    6.29
 -11   2   2   -0.00    4.82
  11  -2  -2   -0.00    5.24
  11  -2  -2    2.23    5.16
  11   2  -2    8.17    5.34
 -11   2   3   15.44    7.60
  11  -2  -3    0.00    5.06
  11  -2  -3   14.16    7.11
  11   2  -3    9.85    6.09
 -11   2   4    6.09    5.41
  11  -2  -4   21.87    7.99
  11  -2  -4    0.48    4.76
  11   2  -4    6.93    6.16
  11  -2  -5   28.59    9.01
  11  -2  -5   13.89    8.07
  11   2  -5   37.15   10.12
 -11   2   6   12.16    8.12
  11  -2  -6    6.66    5.83
  11  -2  -6   12.08    6.85
 -11  -2   6   15.91    6.92
  11   2  -6   27.09    8.25
 -11   2   7    0.00    5.91
  11  -2  -7    7.66    5.88
  11  -2  -7   -0.00    5.03
 -11  -2   7    1.69    4.35
  11   2  -7    0.28    3.82
 -11   2   8   11.80    6.71
  11  -2  -8    4.18    6.25
 -11  -2   8   13.18    6.52
  11   2  -8    4.03    5.10
 -11   2   9   18.15    8.67
  11  -2  -9   21.64    9.50
 -11  -2   9   17.48    7.52
  11   2  -9   16.08    8.09
 -11   2  10   -0.00    4.14
  11  -2 -10    3.54    6.07
 -11  -2  10    3.03    4.61
  11   2 -10    0.00    6.05
 -11   2  11   20.45    8.64
  11  -2 -11    8.62    7.61
 -11  -2  11   11.34    6.91
 -11   2  12    0.06    4.55
  11  -2 -12    1.71    6.16
 -11  -2  12    0.00    4.79
  11   2 -12    0.73    5.07
 -11   2  13    0.00    5.12
  11  -2 -13   -0.00    6.55
 -11  -2  13    1.85    5.30
  11   2 -13   -0.00    5.03
 -11   2  14    0.00    5.82
  11  -2 -14    1.31    5.98
 -11  -2  14   -0.00    5.41
  11   2 -14   -0.00    4.28
 -11  -2  15   16.23    7.03
  11   2 -15   14.09    8.01
 -11   2  16    1.45    6.15
  11  -2 -16    1.52    5.45
 -11  -2  16    0.00    5.21
  11   2 -16    0.00    5.73
 -11   2  17   -0.00    5.35
  11  -2 -17    0.00    5.67
 -11  -2  17    1.31    5.45
  11   2 -17   -0.00    7.17
 -11   2  18   -0.00    5.18
  11  -2 -18   -0.00    4.79
 -11  -2  18   -0.00    3.97
  11   2 -18   10.34    6.28
 -11   2  19    6.60    7.67
  11  -2 -19    4.91    5.83
 -11  -2  19    4.45    6.13
  11   2 -19    3.79    6.29
 -11   2  20    6.83    6.18
  11  -2 -20    2.09    5.53
 -11  -2  20    3.37    5.06
  11   2 -20    5.33    6.26
 -11   2  21   14.36    8.02
  11  -2 -21   11.68    7.80
 -11  -2  21    2.77    5.98
  11   2 -21    9.63    7.90
 -11   2  22    4.93    5.81
  11  -2 -22   -0.00    6.16
 -11  -2  22   -0.00    5.21
  11   2 -22    0.48    6.08
  11  -2 -23    3.33    7.73
 -11  -2  23    1.03    6.28
  11   2 -23    0.00    4.89
 -11   2  24   -0.00    5.45
 -11  -2  24   -0.00    5.11
  11   2 -24    2.70    6.02
 -11   2  25    0.00    5.83
 -11  -2  25    0.00    6.59
  11   2 -25    2.75    5.57
 -11   2  26    5.76    5.58
 -11  -2  26    2.98    5.80
  11   2 -26    9.71    7.33
 -11   2  27    8.80    7.45
 -11  -2  27   14.26    7.86
  11   2 -27   15.88    8.91
 -11   2  28   -0.00    5.82
 -11  -2  28    3.04    6.35
  11   2 -28    0.00    5.26
 -11   2  29    3.22    6.38
 -11  -2  29    1.86    5.78
  11   2 -29   -0.00    6.29
 -11   2  30    0.00    5.94
 -11  -2  30    8.06    6.40
  11  -3  -1   12.71    6.11
  11  -3  -1   13.72    7.50
 -11  -3   1    6.84    5.64
  11   3  -1    9.39    5.45
  11   3  -1    6.74    5.70
 -11   3   2   30.49    9.39
  11  -3  -2   11.95    6.64
  11  -3  -2   15.88    8.31
 -11  -3   2   15.84    6.94
  11   3  -2   14.13    6.72
  11   3  -2    2.46    5.01
 -11   3   3   71.87   14.28
  11  -3  -3   48.24   12.22
  11  -3  -3   43.75   11.55
  11   3  -3   32.34    9.51
 -11   3   4   15.49    7.00
  11  -3  -4   10.08    6.56
 -11   3   5    8.05    5.73
  11  -3  -5    0.00    4.95
  11  -3  -5    1.47    5.62
  11   3  -5    2.08    4.91
  11  -3  -6   14.35    6.95
  11  -3  -6   11.77    7.18
  11   3  -6    6.69    5.37
 -11   3   7   50.61   12.08
  11  -3  -7   49.76   11.69
  11  -3  -7   38.31   11.19
 -11  -3   7   21.96    7.74
  11   3  -7   26.85    8.90
 -11   3   8    0.00    5.88
  11  -3  -8    6.49    6.27
  11  -3  -8   10.96    6.51
 -11  -3   8    0.00    4.43
  11   3  -8    3.24    5.22
 -11   3   9    8.57    6.89
  11  -3  -9    2.62    6.14
 -11  -3   9    4.21    5.10
  11   3  -9    6.56    6.62
 -11   3  10    4.54    6.16
  11  -3 -10   -0.00    4.55
 -11  -3  10    3.11    4.91
  11   3 -10    0.00    4.41
 -11   3  11    9.35    6.13
  11  -3 -11    6.73    6.31
 -11  -3  11    3.97    5.10
  11   3 -11    8.29    6.47
 -11   3  12    7.76    6.90
  11  -3 -12    9.24    6.66
 -11  -3  12    1.94    5.68
  11   3 -12    1.23    5.33
 -11   3  13    8.96    6.53
  11  -3 -13   11.35    7.55
  11   3 -13   11.71    6.48
 -11   3  14    0.00    3.79
  11  -3 -14    0.00    6.45
 -11  -3  14   -0.00    4.29
  11   3 -14    0.00    4.90
 -11   3  15   -0.00    4.71
  11  -3 -15   -0.00    6.18
 -11  -3  15    0.00    4.78
  11   3 -15    2.20    5.06
 -11   3  16    1.92    4.52
  11  -3 -16    5.37    6.79
 -11  -3  16    3.15    5.43
  11   3 -16   -0.00    5.24
  11  -3 -17    5.62    7.81
 -11  -3  17    3.13    6.14
  11   3 -17    3.65    6.43
 -11   3  18    8.07    7.04
 -11  -3  18    4.49    5.98
  11   3 -18   12.67    7.32
 -11   3  19   14.40    7.57
  11  -3 -19   33.79   11.05
 -11  -3  19    8.96    6.69
  11   3 -19   10.77    7.56
 -11   3  20    9.19    7.44
  11  -3 -20    0.87    5.70
  11   3 -20    7.68    6.66
 -11   3  21    1.63    6.15
  11  -3 -21   -0.00    6.52
 -11  -3  21    0.00    5.20
  11   3 -21    4.61    6.10
 -11   3  22    0.87    6.82
 -11  -3  22    2.97    6.63
  11   3 -22    4.39    5.60
 -11   3  23    8.16    7.85
 -11  -3  23   23.26    9.76
  11   3 -23    7.98    7.61
 -11   3  24   -0.00    6.92
 -11  -3  24    1.39    6.43
  11   3 -24    8.43    7.77
 -11   3  25   -0.00    5.61
 -11  -3  25    0.00    7.23
  11   3 -25    0.00    5.90
 -11  -3  26    0.00    6.37
  11   3 -26   -0.00    5.75
 -11   3  27   11.33    8.77
 -11  -3  27   12.97    8.10
  11   3 -27   15.11    8.53
 -11   3  28   -0.00    5.55
 -11  -3  28    4.56    5.53
  11   3 -28    0.10    5.96
 -11   3  29   -0.00    4.87
 -11  -3  29    1.18    6.32
  11   3 -29    1.57    5.77
 -11  -3  30    0.00    5.17
  11   3 -30    1.26    5.29
  11  -4  -1   35.51    9.42
  11  -4  -1   16.83    8.70
 -11  -4   1   36.96    8.70
  11   4  -1   32.58    8.29
  11   4  -1   18.78    7.93
  11  -4  -2    0.00    4.61
  11  -4  -2    0.00    5.16
 -11  -4   2   -0.00    4.17
  11   4  -2   -0.00    4.36
  11   4  -2   -0.00    4.45
 -11   4   3    3.08    5.68
  11  -4  -3    4.05    5.12
  11  -4  -3    0.00    6.14
 -11  -4   3    5.41    5.34
  11   4  -3   -0.00    4.36
 -11   4   4   -0.00    4.93
  11  -4  -4    0.00    5.29
  11  -4  -4   15.08    7.83
  11   4  -4    8.18    6.03
 -11   4   5   51.34   12.43
  11  -4  -5   33.80   10.94
  11   4  -5   28.76    8.53
 -11   4   6    0.00    5.10
  11  -4  -6   19.89    7.86
  11  -4  -6   11.95    7.90
  11   4  -6    1.50    5.04
 -11   4   7    3.53    6.82
  11  -4  -7   13.22    7.62
  11  -4  -7    4.64    5.82
  11   4  -7    3.55    5.21
 -11   4   8   -0.00    4.42
  11  -4  -8   -0.00    4.62
  11  -4  -8    3.56    5.38
  11   4  -8    0.39    4.13
 -11   4   9   27.12    9.46
  11  -4  -9   39.62   10.48
  11  -4  -9   17.47    8.42
 -11  -4   9   18.68    7.72
  11   4  -9   22.77    7.98
 -11   4  10    0.00    5.14
  11  -4 -10    0.00    4.46
 -11  -4  10   -0.00    4.39
  11   4 -10   -0.00    4.75
 -11   4  11    9.48    7.26
  11  -4 -11   17.11    8.58
 -11  -4  11   10.65    6.54
  11   4 -11   18.24    7.77
 -11   4  12   -0.00    4.76
  11  -4 -12    5.82    7.12
 -11  -4  12    0.51    4.05
  11   4 -12   -0.00    4.73
 -11   4  13    7.61    6.59
  11  -4 -13    2.03    6.74
 -11  -4  13    0.00    4.47
  11   4 -13    0.02    4.07
 -11   4  14    0.00    5.44
  11  -4 -14    0.79    5.15
 -11  -4  14   11.09    6.15
  11   4 -14    1.84    4.57
 -11   4  15   20.22    8.80
  11  -4 -15   14.56    8.21
 -11  -4  15   17.14    7.25
  11   4 -15    4.26    6.78
 -11   4  16    7.12    6.80
  11  -4 -16    8.37    7.03
 -11  -4  16    6.30    5.47
  11   4 -16   -0.00    3.95
 -11   4  17   -0.00    5.51
  11  -4 -17    1.00    5.58
 -11  -4  17   -0.00    5.38
  11   4 -17    2.98    5.20
 -11   4  18    0.00    4.60
  11  -4 -18   -0.00    5.58
  11   4 -18    5.71    6.17
 -11  -4  19    4.91    5.15
  11   4 -19    0.75    4.97
 -11   4  20   -0.00    6.41
 -11  -4  20    0.00    5.68
  11   4 -20   -0.00    5.74
 -11   4  21    4.82    7.20
 -11  -4  21    0.00    5.75
  11   4 -21    0.00    5.79
 -11   4  22    5.27    6.59
 -11  -4  22    8.57    8.02
  11   4 -22    0.46    6.24
 -11   4  23    2.67    7.57
 -11  -4  23    0.00    5.02
  11   4 -23   -0.00    5.75
 -11   4  24   -0.00    6.09
 -11  -4  24   -0.00    5.72
  11   4 -24    2.54    6.02
 -11   4  25   13.68    9.77
 -11  -4  25    5.07    6.24
  11   4 -25    3.44    6.70
 -11   4  26    0.00    6.07
 -11  -4  26    0.00    5.42
 -11   4  27    3.04    5.60
 -11  -4  27    1.38    5.30
  11   4 -27    3.68    5.19
 -11   4  28    1.12    5.05
 -11  -4  28   -0.00    6.08
  11   4 -28    4.15    6.65
 -11  -4  29    9.41    7.78
  11   4 -29    0.86    6.47
 -11  -4  30   -0.00    5.20
  11   4 -30   -0.00    4.76
  11   4 -31    0.00    6.62
  11  -5  -1    2.36    4.79
  11  -5  -1    3.45    6.37
  11  -5  -2   36.21    9.79
  11  -5  -2   12.89    8.02
  11   5  -2   12.31    6.27
  11  -5  -3   26.33    9.15
  11  -5  -3   22.72   10.18
 -11   5   4   12.14    6.22
  11  -5  -4    1.67    5.51
  11   5  -4    4.57    4.79
 -11   5   5   -0.00    5.66
  11  -5  -5    6.99    5.79
  11  -5  -5    1.53    5.77
 -11  -5   5    3.85    4.85
  11   5  -5    9.14    5.81
 -11   5   6   24.92    8.80
  11  -5  -6   15.92    7.65
  11  -5  -6    2.53    5.94
  11   5  -6    9.28    6.25
 -11   5   7   11.67    7.76
  11  -5  -7   28.04    9.78
  11  -5  -7   24.38    9.34
  11   5  -7   11.29    6.56
 -11   5   8    2.72    6.66
  11  -5  -8   15.41    7.04
  11  -5  -8   10.35    7.86
  11   5  -8    8.17    6.18
 -11   5   9    8.83    7.05
  11  -5  -9   13.57    7.85
  11  -5  -9    6.46    6.48
 -11  -5   9   15.21    7.02
  11   5  -9   12.95    6.97
 -11   5  10    0.18    4.11
  11  -5 -10    4.56    5.40
  11  -5 -10    2.82    5.57
 -11  -5  10    4.42    5.03
 -11   5  11    3.61    6.29
  11  -5 -11    8.12    6.84
  11  -5 -11   -0.00    5.34
 -11  -5  11    5.92    5.80
  11   5 -11    5.20    5.61
 -11   5  12   16.06    8.71
  11  -5 -12    4.56    6.48
 -11  -5  12   15.68    7.25
  11   5 -12   16.25    7.14
 -11   5  13   32.66   10.28
  11  -5 -13    6.30    6.27
 -11  -5  13   13.08    6.54
  11   5 -13    5.82    6.25
  11  -5 -14   -0.00    5.39
 -11  -5  14    1.47    5.05
  11   5 -14    1.42    4.85
 -11   5  15    0.77    5.89
  11  -5 -15   -0.00    5.28
 -11  -5  15    0.95    4.18
  11   5 -15    0.55    5.48
 -11   5  16   -0.00    4.51
 -11  -5  16    0.00    3.67
  11   5 -16    0.00    5.70
 -11   5  17    7.17    7.02
 -11  -5  17   -0.00    5.70
  11   5 -17    0.00    4.73
 -11   5  18   18.57    8.44
 -11  -5  18   15.76    7.46
  11   5 -18    6.85    6.70
 -11   5  19   10.68    7.44
 -11  -5  19    4.01    6.85
 -11   5  20   -0.00    5.48
 -11  -5  20    7.96    5.77
  11   5 -20    2.80    5.85
 -11   5  21    4.97    4.79
 -11  -5  21    0.28    4.24
  11   5 -21   -0.00    4.89
 -11   5  22    4.20    5.38
 -11  -5  22    0.84    4.94
  11   5 -22    3.71    5.62
 -11   5  23   19.22    9.48
 -11  -5  23    4.31    6.29
  11   5 -23    8.84    6.76
 -11   5  24    0.41    5.94
 -11  -5  24    3.29    5.91
  11   5 -24    4.45    6.36
 -11   5  25   -0.00    4.98
 -11  -5  25   -0.00    4.56
  11   5 -25   -0.00    7.21
 -11   5  26    0.00    6.37
 -11  -5  26   -0.00    6.32
  11   5 -26   -0.00    4.65
 -11   5  27   -0.00    6.19
  11   5 -27    1.16    5.33
 -11   5  28    3.88    6.47
 -11  -5  28   13.07    7.46
  11   5 -28    0.00    6.38
 -11  -5  29    4.84    6.11
  11   5 -29    6.09    5.86
 -11  -5  30    0.00    5.46
  11   5 -30    0.00    6.45
  11   5 -31    0.00    5.08
  11   5 -32    7.64    7.54
  11  -6  -1   18.29    7.55
  11  -6  -1    5.65    6.25
  11   6  -1    5.94    4.84
  11  -6  -2    3.20    5.63
  11  -6  -2    2.63    5.98
  11   6  -2    3.53    4.40
  11  -6  -3    4.35    5.15
  11  -6  -3    0.00    6.56
  11   6  -3   -0.00    4.80
  11  -6  -4   26.05    9.14
  11  -6  -4   11.78    8.00
  11   6  -4    9.66    6.36
 -11   6   5   13.87    7.35
  11  -6  -5   23.52    9.00
  11  -6  -5    7.71    7.41
  11   6  -5    6.37    5.33
 -11   6   6   18.97    7.85
  11  -6  -6    3.37    6.51
  11  -6  -6    1.00    6.47
  11   6  -6    6.75    5.40
 -11   6   7    0.00    5.52
  11  -6  -7    2.64    6.29
  11  -6  -7   10.04    8.24
  11   6  -7    3.06    3.89
 -11   6   8   17.32    8.56
  11  -6  -8    5.93    6.56
  11  -6  -8    4.38    6.69
  11   6  -8    1.52    5.10
 -11   6   9    2.30    5.59
  11  -6  -9    4.13    5.92
  11  -6  -9    3.39    5.27
  11   6  -9    0.34    4.58
  11  -6 -10   12.69    8.16
  11  -6 -10   12.60    8.61
 -11  -6  10   18.58    7.10
  11   6 -10    9.53    5.69
 -11   6  11    0.00    4.66
  11  -6 -11   10.36    7.15
  11  -6 -11   15.46    8.38
 -11  -6  11    4.16    4.90
  11   6 -11    7.93    5.59
 -11   6  12    4.77    6.15
  11  -6 -12    0.00    5.70
 -11  -6  12    0.00    4.25
  11   6 -12    1.16    5.75
 -11   6  13   -0.00    6.89
 -11  -6  13    1.71    4.27
  11   6 -13   -0.00    5.24
 -11   6  14   23.90    8.94
 -11  -6  14    1.30    5.20
  11   6 -14    3.53    4.84
 -11   6  15   20.03    9.40
 -11  -6  16    4.92    5.49
  11   6 -16    6.23    6.12
 -11   6  17    4.39    5.32
 -11  -6  17   -0.00    3.93
  11   6 -17    1.63    4.09
 -11   6  18   -0.00    6.10
 -11  -6  18    8.63    6.52
  11   6 -18   -0.00    5.38
 -11   6  19    5.16    7.25
 -11  -6  19    1.57    4.42
  11   6 -19    0.00    5.21
 -11   6  20    4.65    6.30
 -11  -6  20    7.41    6.30
  11   6 -20   10.81    7.73
 -11   6  21   -0.00    6.02
 -11  -6  21    7.73    6.50
  11   6 -21    7.68    7.02
 -11   6  22    4.68    6.33
 -11  -6  22   -0.00    4.50
  11   6 -22    8.76    6.93
 -11   6  23    3.01    6.26
 -11  -6  23   -0.00    4.78
  11   6 -23   -0.00    6.04
 -11   6  24    4.44    5.95
  11   6 -24    0.00    7.12
 -11   6  25   -0.00    7.39
 -11  -6  25    0.97    4.42
  11   6 -25    1.31    5.93
 -11   6  26    1.07    7.09
 -11  -6  26    0.00    4.83
  11   6 -26   10.78    7.68
 -11   6  27   -0.00    5.64
 -11  -6  27    6.58    7.32
  11   6 -27   -0.00    5.85
 -11  -6  28   -0.00    5.94
  11   6 -28   -0.00    5.49
 -11  -6  29    6.83    6.27
  11   6 -29    2.28    5.95
 -11  -6  30    6.41    6.04
  11   6 -30   -0.00    6.14
  11   6 -31    0.00    7.00
  11  -7  -1    3.52    5.30
  11   7  -1    2.50    4.61
  11  -7  -2   28.83    9.39
  11   7  -2    8.99    5.41
  11  -7  -3    1.63    6.00
  11  -7  -3    2.87    6.78
  11   7  -3    0.79    4.30
  11  -7  -4    5.32    5.85
  11  -7  -4    6.87    6.70
  11   7  -4    4.85    4.80
  11  -7  -5    0.00    5.31
  11  -7  -5   -0.00    5.90
  11   7  -5   -0.00    3.49
  11  -7  -6    7.00    6.90
  11  -7  -6   19.46    9.68
  11   7  -6    4.78    4.77
 -11   7   7    0.33    4.19
  11  -7  -7    0.00    5.52
  11  -7  -7   -0.00    5.79
  11   7  -7    3.13    4.59
 -11   7   8   34.78   10.95
  11  -7  -8   44.97   12.03
  11   7  -8    8.10    6.08
 -11   7   9   22.42    9.23
  11  -7  -9   20.27    9.47
  11   7  -9    9.50    5.66
 -11   7  10   -0.00    6.07
  11  -7 -10   -0.00    5.88
  11   7 -10    0.17    3.33
 -11   7  11   -0.00    5.89
  11  -7 -11   -0.00    4.86
  11   7 -11   -0.00    4.24
 -11   7  12   12.05    7.32
  11  -7 -12    9.43    7.38
 -11   7  13    0.57    6.15
  11  -7 -13    0.00    5.93
  11   7 -13    0.00    3.22
 -11   7  14    0.00    6.35
  11  -7 -14    0.19    5.31
  11   7 -14   -0.00    3.15
 -11   7  15   -0.00    6.16
  11   7 -15    0.96    4.64
 -11   7  16   -0.00    6.32
 -11  -7  16   -0.00    4.38
  11   7 -16    5.53    5.40
 -11   7  17    0.00    5.36
 -11  -7  17    1.77    4.92
  11   7 -17    6.74    5.84
 -11   7  18   15.14    7.81
 -11  -7  18    9.72    6.42
  11   7 -18    0.00    5.50
 -11   7  19   -0.00    5.07
 -11  -7  19    8.12    6.53
  11   7 -19   -0.00    5.29
 -11   7  20    0.00    5.27
 -11  -7  20    2.10    4.96
  11   7 -20    5.13    5.58
 -11   7  21   -0.00    4.62
 -11  -7  21    2.13    5.92
  11   7 -21   -0.00    5.09
 -11   7  22   -0.00    5.87
  11   7 -22   -0.00    5.72
 -11   7  23    6.73    7.51
 -11  -7  23   -0.00    5.77
  11   7 -23   -0.00    5.90
 -11   7  24    4.42    5.86
 -11  -7  24    4.10    6.43
  11   7 -24   -0.00    5.60
 -11   7  25   -0.00    5.89
 -11  -7  25    2.72    5.11
  11   7 -25   -0.00    6.20
 -11   7  26    8.13    7.51
 -11  -7  26    1.97    4.67
  11   7 -26   -0.00    5.79
 -11  -7  27    3.63    5.38
  11   7 -27   -0.00    6.80
 -11  -7  28    8.83    7.40
  11   7 -28    3.77    7.58
 -11  -7  29   -0.00    6.83
  11   7 -29    0.33    6.50
 -11  -7  30    0.00    6.80
  11  -8  -1    0.00    6.26
  11   8  -1    1.69    3.25
  11  -8  -2    0.00    6.52
  11   8  -2    3.13    4.03
  11  -8  -3    0.00    6.32
  11   8  -3   -0.00    4.09
  11  -8  -4   18.57    9.32
  11  -8  -5    5.44    5.91
  11   8  -5   -0.00    4.20
  11  -8  -6    6.42    6.61
  11   8  -6    3.17    4.05
  11  -8  -7    1.21    6.46
  11   8  -7    1.68    4.22
 -11   8   8    6.21    6.19
  11  -8  -8    0.00    5.72
  11   8  -8   -0.00    3.95
 -11   8   9    9.05    6.96
  11  -8  -9   -0.00    5.48
  11   8  -9   -0.00    3.78
 -11   8  10   15.75    7.53
  11  -8 -10   11.43    8.85
  11   8 -10    8.02    5.96
 -11   8  11    3.80    6.59
  11  -8 -11   -0.00    5.90
  11   8 -11   -0.00    4.15
 -11   8  12   -0.00    6.44
  11  -8 -12    6.37    6.68
  11   8 -12    1.64    4.29
 -11   8  13    4.15    5.95
  11  -8 -13    5.89    5.57
  11   8 -13   -0.00    4.65
 -11   8  14    2.22    5.35
  11  -8 -14    0.35    5.23
  11   8 -14   -0.00    4.95
 -11   8  15    7.42    7.32
  11  -8 -15    0.41    4.87
  11   8 -15    7.24    6.07
 -11   8  16    9.24    7.79
  11  -8 -16    7.68    6.34
  11   8 -16   12.27    6.97
 -11   8  17   -0.00    5.84
  11   8 -17   -0.00    4.34
 -11   8  18    5.59    6.11
  11   8 -18    2.46    5.71
 -11   8  19    0.95    5.57
  11   8 -19    3.15    5.47
 -11   8  20    5.63    7.38
  11   8 -20    4.90    6.47
 -11   8  21    2.76    4.72
  11   8 -21    5.37    6.64
 -11   8  22   23.72    8.86
  11   8 -22    4.90    5.44
 -11   8  23    0.53    4.48
 -11  -8  23    8.35    6.07
 -11   8  24    8.96    6.86
 -11  -8  24   -0.00    4.53
  11   8 -24   -0.00    3.25
 -11  -8  25    0.19    5.01
  11   8 -25   -0.00    5.31
 -11  -8  26    3.15    5.96
  11   8 -26    0.71    5.70
 -11  -8  27   -0.00    5.33
 -11  -8  28    2.64    6.38
 -11  -8  29    8.61    7.68
  11  -9  -1    4.69    7.16
  11   9  -1    1.65    3.64
  11  -9  -2   37.88   10.47
  11   9  -2   12.54    5.29
  11  -9  -3   -0.00    5.94
  11   9  -3   -0.00    3.85
  11  -9  -4   11.21    7.21
  11   9  -4    0.74    3.78
  11  -9  -5    0.68    5.70
  11   9  -5    3.18    4.13
  11   9  -6    3.43    4.71
  11  -9  -7   -0.00    4.99
  11  -9  -8   29.29    9.68
  11   9  -8   11.94    5.63
  11  -9  -9    4.12    5.55
  11   9  -9    4.66    4.62
 -11   9  10    0.00    4.78
  11  -9 -10    2.87    6.51
  11   9 -10   -0.00    4.17
 -11   9  11   -0.00    4.63
  11  -9 -11    8.58    7.22
  11   9 -11   -0.00    4.08
 -11   9  12   11.89    6.97
  11   9 -12    1.80    4.72
 -11   9  13    0.62    4.89
  11  -9 -13    5.72    6.99
  11   9 -13    0.00    4.24
 -11   9  14   -0.00    4.27
  11  -9 -14    5.55    6.88
  11   9 -14    0.77    4.61
 -11   9  15   -0.00    5.71
  11  -9 -15   -0.00    5.81
  11   9 -15   -0.00    4.65
 -11   9  16    1.65    6.29
  11  -9 -16    4.77    6.70
 -11   9  17    5.68    6.37
  11  -9 -17    0.00    7.08
  11   9 -17    0.52    3.44
 -11   9  18   10.35    8.25
  11  -9 -18    6.19    6.29
  11   9 -18    7.55    5.70
 -11   9  19    2.58    6.45
  11   9 -19    4.96    5.56
 -11   9  20    4.26    6.38
  11   9 -20    0.04    4.77
 -11   9  21   -0.00    5.63
  11   9 -21    0.85    4.55
 -11   9  22    8.59    8.05
  11   9 -22    2.10    5.30
 -11   9  23    0.96    6.58
  11   9 -23    1.97    4.95
  11 -10  -1    4.43    5.29
  11  10  -1   -0.00    3.12
  11  10  -2    3.26    3.79
  11 -10  -3    0.20    5.86
  11  10  -3    4.94    3.77
  11 -10  -4    7.31    6.46
  11  10  -4    6.41    4.44
  11 -10  -5    4.15    5.86
  11  10  -5    3.40    3.85
  11 -10  -6    9.73    7.13
  11  10  -6    5.89    4.66
  11 -10  -7   -0.00    4.70
  11  10  -7   -0.00    3.96
  11 -10  -8    8.31    6.78
  11  10  -8    3.49    4.52
  11 -10  -9    3.77    5.85
  11  10  -9    1.49    4.43
  11 -10 -10    5.18    6.91
  11  10 -10   13.42    6.11
 -11  10  11   -0.00    5.63
  11 -10 -11    4.60    6.16
  11  10 -11    0.23    3.51
 -11  10  12    2.47    6.87
  11 -10 -12   -0.00    5.16
  11  10 -12    2.29    4.16
 -11  10  13    2.06    6.97
  11 -10 -13    0.00    5.98
  11  10 -13   -0.00    3.19
 -11  10  14    2.19    6.95
  11  10 -14    0.00    3.96
 -11  10  15   -0.00    6.44
  11 -10 -15   -0.00    6.85
  11  10 -15    1.76    3.77
 -11  10  16    0.00    5.96
  11 -10 -16   26.51    9.44
  11  10 -16    5.46    5.28
 -11  10  17   -0.00    4.74
  11 -10 -17    0.00    5.61
  11  10 -17   -0.00    4.80
 -11  10  18    3.01    5.56
  11 -10 -18    1.99    6.55
  11  10 -18   -0.00    4.50
 -11  10  19    4.70    6.57
  11 -10 -19    0.00    5.57
  11  10 -19   -0.00    4.18
 -11  10  20    2.56    5.92
  11 -10 -20    4.59    6.16
 -11  10  21   -0.00    5.29
  11 -10 -21   -0.00    5.85
  11 -11  -1    0.00    4.76
  11  11  -1    0.04    3.03
  11 -11  -2    7.13    7.84
  11  11  -2    1.64    3.66
  11 -11  -3    0.00    6.30
  11  11  -3   -0.00    3.56
  11 -11  -4    0.00    5.73
  11  11  -4    2.67    3.54
  11 -11  -5   -0.00    4.80
  11  11  -5    0.00    3.52
  11 -11  -6    6.46    6.92
  11  11  -6    5.42    4.56
  11 -11  -7   -0.00    5.93
  11  11  -7    0.00    4.16
  11 -11  -8    9.23    8.39
  11  11  -8    8.20    4.99
  11  11  -9   -0.00    3.77
  11 -11 -10    1.12    6.21
  11  11 -10   -0.00    4.23
  11 -11 -11    0.00    4.77
  11  11 -11    0.77    3.78
  11 -11 -12    4.86    6.99
  11  11 -12    0.00    4.32
 -11  11  13   -0.00    4.46
  11 -11 -13   -0.00    6.46
  11  11 -13    2.11    3.24
 -11  11  14    2.33    6.07
  11 -11 -14    6.88    7.60
  11  11 -14   -0.00    5.62
 -11  11  15    6.58    8.26
  11 -11 -15    0.00    5.41
  11  11 -15   -0.00    4.70
 -11  11  16    1.05    5.42
  11  11 -16    1.84    4.52
 -11  11  17    2.33    5.45
  11 -11 -17    6.69    7.20
 -11  11  18    0.00    5.44
  11 -11 -18    1.85    7.60
  11 -12  -1    5.21    6.31
  11  12  -1    0.92    3.25
  11 -12  -2    0.11    6.55
  11  12  -2    0.09    2.99
  11 -12  -3   -0.00    4.95
  11  12  -3    0.00    3.52
  11 -12  -4    2.01    6.97
  11  12  -4    7.09    4.71
  11 -12  -5    0.92    6.41
  11  12  -5    1.93    3.71
  11 -12  -6    1.46    6.50
  11  12  -6   11.72    5.50
  11 -12  -7   -0.00    5.91
  11  12  -7    1.21    4.05
  11 -12  -8   -0.00    6.94
  11  12  -8    3.21    3.76
  11 -12  -9   -0.00    7.13
  11  12  -9    2.34    3.83
  11 -12 -10    0.38    4.04
  11  12 -10    8.84    5.13
  11  12 -11    1.78    3.80
  11 -12 -12   -0.00    6.30
  11  12 -12    2.52    5.24
  11 -12 -13    3.06    5.29
  11 -12 -14    0.00    5.81
  11 -12 -15    0.00    5.71
  11 -13  -1    7.26    7.30
  11  13  -1    5.14    3.44
  11 -13  -2    5.39    6.04
  11  13  -2    2.43    3.12
  11 -13  -3   -0.00    6.11
  11  13  -3    0.00    2.70
  11 -13  -4    1.67    5.04
  11  13  -4   -0.00    3.46
  11 -13  -5   -0.00    5.10
  11  13  -5   -0.00    3.10
  11 -13  -6    3.80    5.97
  11  13  -6   -0.00    2.68
  11 -13  -7    2.31    4.85
  11  13  -7    0.00    2.92
  11 -13  -8    4.26    5.99
  11  13  -8    5.46    4.17
  11 -13  -9   -0.00    5.31
  11  14  -1   -0.00    2.97
  11  14  -2   -0.00    2.92
  11  14  -3    1.91    3.45
  10   0  -1    5.05    4.86
  10   0  -2   20.84    7.57
  10   0  -3   -0.00    4.75
  10   0  -4   60.75   12.17
  10   0  -5   -0.00    5.12
  10   0  -6   20.97    7.59
 -10   0   7    0.00    3.95
  10   0  -7   -0.00    5.59
 -10   0   8    8.80    5.32
  10   0  -8   15.55    7.00
 -10   0   9    0.61    5.16
  10   0  -9   -0.00    5.25
 -10   0  10   88.06   15.03
  10   0 -10   82.25   14.76
 -10   0  11    1.01    5.06
  10   0 -11    3.46    4.96
 -10   0  12    4.53    5.54
  10   0 -12    2.64    5.62
 -10   0  13   -0.00    4.04
  10   0 -13    5.77    6.77
 -10   0  14   26.53    8.83
  10   0 -14   11.06    7.53
  10   0 -15    4.98    6.47
 -10   0  16   27.62    8.90
  10   0 -16   17.52    8.44
 -10   0  17   -0.00    5.20
  10   0 -17    0.51    5.08
 -10   0  18   14.63    7.78
  10   0 -18   15.63    7.82
 -10   0  19   -0.00    4.70
  10   0 -19   -0.00    6.10
 -10   0  20   25.40    9.74
  10   0 -20   39.35   11.60
 -10   0  21    0.00    5.25
  10   0 -21   -0.00    5.72
 -10   0  22    0.00    5.51
  10   0 -22   12.10    8.53
  10   0 -23    0.00    5.85
 -10   0  24    2.39    5.37
  10   0 -24    0.00    4.68
 -10   0  25    0.00    5.46
  10   0 -25    2.48    6.25
 -10   0  26   18.12    9.41
  10   0 -26    4.30    6.49
 -10   0  27    0.00    5.61
  10   0 -27    0.13    5.25
 -10   0  28    8.97    7.01
 -10   0  29    4.37    8.33
 -10   0  30   -0.00    6.32
 -10   0  31   -0.00    5.01
 -10   0  32    4.84    6.29
  10  -1  -1   -0.00    6.08
 -10  -1   1    0.00    4.15
  10   1  -1   -0.00    4.57
  10   1  -1   -0.00    4.96
  10  -1  -2   85.70   16.00
 -10  -1   2  140.68   18.24
  10   1  -2  141.69   18.14
  10  -1  -3    3.52    5.19
 -10  -1   3    2.40    4.74
  10   1  -3   15.25    6.78
  10   1  -3    8.22    6.24
 -10   1   4    0.34    4.37
  10  -1  -4   -0.00    4.21
  10  -1  -4    0.00    5.18
  10   1  -4    0.00    5.36
 -10   1   5   12.66    6.46
  10  -1  -5    0.58    5.03
  10   1  -5    7.27    5.92
 -10   1   6   66.70   12.76
  10  -1  -6   50.59   12.03
  10   1  -6   59.34   12.30
 -10   1   7    2.42    4.72
  10  -1  -7    0.00    4.48
  10   1  -7   -0.00    4.18
 -10   1   8   54.85   11.31
  10  -1  -8   24.49    9.83
  10   1  -8   35.18    9.86
 -10   1   9   -0.00    4.51
  10  -1  -9    0.48    5.44
 -10  -1   9    3.24    4.12
  10   1  -9    0.00    5.69
 -10   1  10    0.37    4.30
  10  -1 -10   -0.00    5.44
 -10  -1  10    0.00    5.15
  10   1 -10    3.24    5.51
 -10   1  11   10.38    6.41
  10  -1 -11   17.23    7.75
 -10  -1  11   13.91    6.80
  10   1 -11    4.79    5.74
 -10   1  12   47.40   11.61
  10  -1 -12   58.36   13.18
 -10  -1  12   70.47   13.28
  10   1 -12   57.15   12.50
 -10   1  13   -0.00    4.81
  10  -1 -13   -0.00    4.72
 -10  -1  13   -0.00    5.04
  10   1 -13    4.02    5.20
 -10   1  14   13.92    7.29
  10  -1 -14   15.98    7.37
 -10  -1  14    7.72    6.24
  10   1 -14    0.00    4.83
 -10   1  15    5.51    6.70
  10  -1 -15    0.00    5.50
 -10  -1  15   -0.00    4.66
  10   1 -15    0.00    5.57
 -10   1  16   22.43    8.87
  10  -1 -16   15.08    8.40
 -10  -1  16   23.12    8.43
  10   1 -16   20.62    8.61
 -10  -1  17    7.26    5.64
  10   1 -17   -0.00    5.59
 -10   1  18   16.63    8.04
  10  -1 -18    9.61    7.80
 -10  -1  18   29.13    9.94
  10   1 -18   13.79    7.92
 -10   1  19    3.85    4.61
  10  -1 -19    0.00    6.10
 -10  -1  19    0.00    5.65
 -10   1  20    0.00    5.00
  10  -1 -20    0.00    4.50
 -10  -1  20    8.20    5.01
  10   1 -20    0.00    5.28
 -10   1  21    1.08    5.24
  10  -1 -21    0.00    5.56
 -10  -1  21    0.09    5.15
  10   1 -21    2.94    5.21
 -10   1  22   46.20   12.49
  10  -1 -22   33.12   11.15
 -10  -1  22   45.86   12.07
  10   1 -22   24.85   10.26
 -10   1  23   -0.00    5.11
  10  -1 -23    1.16    5.58
 -10  -1  23    2.37    6.96
  10   1 -23   -0.00    5.51
 -10   1  24   -0.00    5.20
  10  -1 -24    4.04    7.45
 -10  -1  24    3.74    6.40
  10   1 -24   -0.00    5.03
 -10   1  25   -0.00    5.99
  10  -1 -25    2.82    6.33
 -10  -1  25   -0.00    5.99
  10   1 -25   -0.00    5.13
 -10  -1  26    0.00    6.43
  10   1 -26    0.00    6.08
 -10   1  27    5.36    5.71
 -10  -1  27    0.70    5.79
  10   1 -27   -0.00    5.23
 -10   1  28    6.29    7.45
 -10  -1  28    3.37    7.05
  10   1 -28   -0.00    6.51
 -10   1  29    1.17    6.25
 -10  -1  29   -0.00    6.60
 -10   1  30    0.00    5.97
 -10  -1  30   -0.00    7.34
 -10   1  31    0.00    6.59
 -10  -1  31   -0.00    5.53
 -10   1  32   -0.00    5.83
 -10  -1  32    0.98    6.42
 -10   2   1   -0.00    4.14
  10  -2  -1    0.00    4.28
  10  -2  -1    4.51    5.21
 -10  -2   1    2.39    4.10
  10   2  -1    0.00    3.97
  10   2  -1    1.41    4.87
 -10   2   2    1.76    4.60
  10  -2  -2    4.31    6.20
  10  -2  -2    4.29    4.68
 -10  -2   2   -0.00    3.64
  10   2  -2    0.50    3.53
  10   2  -2    1.37    4.80
 -10   2   3   -0.00    4.18
  10  -2  -3    0.00    4.48
  10  -2  -3   -0.00    5.33
 -10  -2   3   -0.00    4.96
  10   2  -3   -0.00    4.50
  10  -2  -4   86.22   14.94
  10  -2  -4   76.42   14.42
 -10   2   5   14.41    8.71
  10  -2  -5   27.17    8.66
  10  -2  -5   20.56    8.12
 -10  -2   5   26.28    7.88
  10   2  -5   17.32    7.18
 -10   2   6   17.11    7.51
  10  -2  -6   26.34    8.91
  10   2  -6   10.29    6.27
 -10   2   7   -0.00    5.67
  10  -2  -7    1.02    4.34
  10   2  -7    2.41    4.82
  10  -2  -8    8.47    6.86
  10   2  -8   15.85    6.85
 -10   2   9   11.58    6.46
  10  -2  -9    4.79    6.48
  10   2  -9    6.62    5.95
 -10   2  10   60.90   12.24
  10  -2 -10   47.46   12.17
 -10  -2  10   63.18   12.44
  10   2 -10   38.18   10.73
 -10   2  11    5.20    6.02
  10  -2 -11    7.77    7.09
 -10  -2  11    8.28    6.08
  10   2 -11   -0.00    5.57
 -10   2  12   -0.00    4.24
  10  -2 -12    1.94    6.41
 -10  -2  12   -0.00    3.65
  10   2 -12    0.44    4.77
 -10   2  13    2.33    4.66
  10  -2 -13   -0.00    5.00
 -10  -2  13    0.00    4.64
  10   2 -13   -0.00    5.10
 -10   2  14    9.49    7.28
  10  -2 -14   34.06   10.57
 -10  -2  14    7.90    6.46
  10   2 -14   11.89    7.09
 -10   2  15    5.59    6.82
  10  -2 -15    5.56    6.58
 -10  -2  15    3.27    5.98
 -10   2  16   11.82    7.27
  10  -2 -16    7.60    7.41
 -10  -2  16    6.26    6.25
  10   2 -16    5.79    5.70
 -10   2  17   -0.00    5.94
  10  -2 -17   -0.00    5.81
 -10  -2  17   -0.00    4.43
  10   2 -17   -0.00    5.59
 -10   2  18    0.00    5.22
  10  -2 -18    4.86    6.80
  10   2 -18    9.30    6.34
 -10   2  19    2.47    6.79
  10  -2 -19    0.00    5.15
 -10  -2  19    0.00    5.87
  10   2 -19    0.87    4.22
 -10   2  20   32.94    9.88
  10  -2 -20   17.96    9.66
 -10  -2  20   18.23    8.62
  10   2 -20   30.05   10.26
 -10   2  21   -0.00    5.25
 -10  -2  21    2.63    6.23
  10   2 -21    4.99    6.34
 -10   2  22    0.00    4.82
  10  -2 -22    0.00    6.61
 -10  -2  22   13.51    7.16
  10   2 -22    5.55    6.62
 -10   2  23    4.10    5.99
  10  -2 -23    4.47    5.64
 -10  -2  23    4.35    5.31
  10   2 -23    0.17    5.09
 -10   2  24   14.31    7.56
 -10  -2  24   19.66    8.95
  10   2 -24    8.28    7.54
 -10   2  25   -0.00    5.87
 -10  -2  25    0.00    5.08
  10   2 -25    1.60    6.47
 -10   2  26    9.94    8.25
 -10  -2  26    5.72    6.83
  10   2 -26    4.01    7.05
 -10   2  27   -0.00    6.51
 -10  -2  27    4.65    6.65
  10   2 -27    5.85    6.62
 -10   2  28   -0.00    5.72
 -10  -2  28    2.43    5.11
  10   2 -28    0.00    4.80
 -10   2  29    6.31    5.70
 -10  -2  29    6.04    6.11
  10   2 -29   -0.00    6.17
 -10   2  30    0.00    7.02
 -10  -2  30    1.05    5.87
 -10   2  32   -0.00    5.24
 -10  -2  32    1.91    5.76
  10  -3  -1   16.07    6.63
  10  -3  -1   13.19    7.04
 -10  -3   1    8.88    5.61
  10   3  -1    3.22    4.72
  10   3  -1    6.07    5.39
 -10   3   2  109.72   16.60
  10  -3  -2   55.29   12.75
  10  -3  -2   75.21   14.25
 -10  -3   2   78.31   12.59
  10   3  -2   76.71   12.43
  10   3  -2   58.47   11.64
 -10   3   3   39.09   10.44
  10  -3  -3   32.54   10.00
  10  -3  -3   27.51    9.08
 -10  -3   3   45.99    9.63
  10   3  -3   23.97    8.16
 -10   3   4    2.52    5.08
  10  -3  -4    2.71    4.91
  10  -3  -4    0.00    5.55
 -10  -3   4    0.32    3.44
  10   3  -4   -0.00    3.92
  10  -3  -5    8.38    6.24
  10  -3  -5   -0.00    5.25
 -10  -3   5   16.21    6.70
  10   3  -5    5.22    5.42
 -10   3   6   20.32    8.02
  10  -3  -6   21.53    8.04
  10  -3  -6    2.90    5.98
 -10  -3   6   31.74    8.03
  10   3  -6   16.77    7.17
 -10   3   7   18.15    7.98
  10  -3  -7   17.28    7.74
  10  -3  -7   14.17    7.58
  10   3  -7   14.45    7.13
 -10   3   8   29.02    9.81
  10  -3  -8   34.51   10.13
  10   3  -8   34.17    9.25
 -10   3   9    1.85    4.83
  10  -3  -9    2.89    5.85
  10   3  -9    8.67    6.16
 -10   3  10    1.20    4.60
  10  -3 -10    0.68    5.97
  10   3 -10    0.73    5.18
 -10   3  11    7.80    6.21
  10  -3 -11    7.89    6.65
 -10  -3  11    6.33    5.33
  10   3 -11    2.11    5.45
 -10   3  12   22.26    8.38
  10  -3 -12   16.25    8.32
 -10  -3  12   19.19    7.60
  10   3 -12   16.86    7.51
 -10   3  13   -0.00    5.27
  10  -3 -13    0.30    5.65
 -10  -3  13    7.56    5.11
  10   3 -13   -0.00    4.50
 -10   3  14    1.34    4.61
  10  -3 -14   -0.00    6.14
 -10  -3  14    0.82    4.42
  10   3 -14   -0.00    5.62
 -10   3  15    5.36    5.40
  10  -3 -15    2.57    5.82
 -10  -3  15    1.95    5.13
  10   3 -15    4.49    5.00
 -10   3  16   14.19    7.93
  10   3 -16   12.33    7.00
 -10   3  17   11.25    7.50
  10  -3 -17   19.59    8.63
 -10  -3  17    6.82    7.12
  10   3 -17   12.76    7.27
 -10   3  18   11.36    7.72
  10  -3 -18   15.37    9.35
 -10  -3  18    9.09    6.53
  10   3 -18   19.17    7.97
 -10   3  19   -0.00    4.45
  10  -3 -19    7.67    7.01
 -10  -3  19    1.91    5.84
  10   3 -19    5.10    6.10
 -10   3  20    6.32    7.72
  10  -3 -20    0.76    6.58
 -10  -3  20    2.11    4.26
  10   3 -20    0.80    4.83
 -10   3  21    9.97    7.04
  10  -3 -21    4.24    7.44
 -10  -3  21    1.35    4.63
  10   3 -21   -0.00    5.25
 -10  -3  22   20.44    8.85
  10   3 -22   12.36    7.37
 -10   3  23   -0.00    4.88
 -10  -3  23    3.06    5.36
 -10   3  24   -0.00    6.74
 -10  -3  24    2.98    5.11
  10   3 -24   -0.00    5.95
 -10   3  25   -0.00    4.72
 -10  -3  25   -0.00    4.44
  10   3 -25   -0.00    6.25
 -10   3  26    1.01    4.96
  10   3 -26    1.10    6.02
 -10   3  27    1.85    5.30
 -10  -3  27   14.74    7.59
  10   3 -27   19.26    9.71
 -10   3  28   -0.00    4.83
 -10  -3  28    5.62    6.37
  10   3 -28    5.26    6.98
 -10   3  29    0.00    5.79
 -10  -3  29    3.16    5.71
  10   3 -29    9.19    7.49
 -10   3  30    2.29    5.88
 -10  -3  30    2.72    5.16
  10   3 -30   -0.00    6.46
 -10   3  31    0.52    6.12
 -10  -3  31   -0.00    4.71
  10   3 -31    0.00    5.53
 -10  -3  32    2.85    4.88
  10  -4  -1    4.31    5.39
  10  -4  -1    0.00    5.60
 -10  -4   1    0.00    4.05
  10   4  -1    1.51    4.25
  10   4  -1   -0.00    4.18
  10  -4  -2    1.01    4.54
  10  -4  -2    0.08    4.65
 -10  -4   2   -0.00    4.25
  10   4  -2    0.00    4.22
 -10   4   3    9.44    6.78
  10  -4  -3    7.30    5.94
  10  -4  -3   -0.00    5.84
 -10  -4   3   11.64    5.36
  10   4  -3    6.26    4.69
 -10   4   4   49.56   11.98
  10  -4  -4   49.29   12.26
  10  -4  -4   33.49   10.97
 -10  -4   4   69.70   11.27
  10   4  -4   37.50    9.52
 -10   4   5   19.80    8.79
  10  -4  -5   51.51   11.33
 -10  -4   5   35.03    8.49
  10   4  -5   13.21    6.59
 -10   4   6   32.17    9.82
  10  -4  -6   36.37   10.03
 -10  -4   6   27.75    8.25
  10   4  -6   26.17    7.83
 -10   4   7   -0.00    5.81
 -10   4   7   -0.00    5.80
  10  -4  -7   -0.00    3.98
 -10  -4   7   -0.00    4.17
  10   4  -7   -0.00    4.19
 -10   4   8   50.83   12.20
  10  -4  -8   64.38   13.03
  10   4  -8   40.18    9.55
 -10   4   9   11.49    7.17
 -10   4  10    8.74    6.31
  10   4 -10   15.05    6.53
 -10   4  11   19.79    7.30
  10   4 -11   -0.00    4.75
 -10   4  12    0.00    4.85
 -10  -4  12    3.24    4.94
  10   4 -12    1.07    4.30
 -10   4  13    2.82    5.73
 -10  -4  13    4.78    4.86
  10   4 -13    5.17    5.18
 -10   4  14   16.01    8.77
 -10  -4  14    9.09    6.30
  10   4 -14    5.57    5.81
 -10   4  15   17.89    7.97
  10  -4 -15    7.83    7.23
 -10  -4  15    5.70    5.87
  10   4 -15    5.96    5.53
 -10   4  16    0.00    5.71
  10  -4 -16    5.17    6.32
 -10  -4  16    9.62    7.15
  10   4 -16    0.00    5.27
 -10   4  17   -0.00    5.49
  10  -4 -17   -0.00    6.05
 -10  -4  17   -0.00    4.23
 -10   4  18    3.30    5.28
  10  -4 -18    0.09    4.92
 -10  -4  18    4.16    5.07
  10   4 -18   -0.00    5.19
 -10   4  19    5.59    6.35
  10  -4 -19    1.53    7.65
 -10  -4  19    4.93    6.07
  10   4 -19    5.76    6.46
 -10   4  20   17.79    8.80
 -10  -4  20   28.75    9.23
  10   4 -20   12.92    7.24
 -10   4  21    2.02    6.09
 -10  -4  21   10.76    7.34
  10   4 -21    4.43    6.69
 -10   4  22    0.00    6.02
 -10  -4  22    2.77    5.10
  10   4 -22   -0.00    5.48
 -10   4  23   12.01    7.37
 -10  -4  23    6.04    5.44
  10   4 -23    0.00    5.77
 -10   4  24    2.06    5.17
 -10  -4  24    2.08    6.38
  10   4 -24    3.68    5.86
 -10  -4  25    1.67    6.26
  10   4 -25   12.41    7.56
 -10   4  26    0.86    6.44
 -10  -4  26    3.02    5.15
  10   4 -26    1.35    6.39
 -10   4  27   -0.00    5.98
 -10  -4  27   -0.00    4.66
  10   4 -27    0.09    6.60
 -10   4  28   -0.00    6.38
 -10  -4  28   -0.00    4.76
  10   4 -28   -0.00    5.87
 -10   4  29    2.56    6.59
 -10  -4  29    3.24    5.96
  10   4 -29    4.63    6.46
 -10   4  30    2.72    6.11
 -10  -4  30    5.30    6.73
  10   4 -30   -0.00    6.02
 -10   4  31    1.73    5.28
 -10  -4  31   -0.00    6.09
  10   4 -31   -0.00    5.24
 -10  -4  32    3.23    5.45
  10   4 -32    0.00    5.77
  10  -5  -1   10.40    8.22
 -10  -5   1   38.76    8.34
  10   5  -1   22.07    6.68
  10   5  -1   29.82    7.66
  10  -5  -2  145.59   19.71
  10  -5  -2   90.24   18.21
 -10  -5   2  139.27   16.79
  10   5  -2  104.42   15.61
  10  -5  -3    9.10    7.18
 -10  -5   3   11.14    5.03
  10   5  -3   10.29    5.70
 -10   5   4   -0.00    5.80
  10  -5  -4    6.58    6.41
 -10  -5   4    2.49    3.75
  10   5  -4   -0.00    4.45
 -10   5   5    0.84    5.42
 -10   5   5    9.06    6.42
  10  -5  -5    0.18    5.41
  10   5  -5    0.00    4.09
 -10   5   6   19.88    9.10
 -10   5   6   14.21    8.10
  10  -5  -6   42.98   10.54
 -10  -5   6   22.18    7.47
  10   5  -6   22.17    7.62
 -10   5   7   24.40    9.47
 -10   5   7   25.32    9.65
  10  -5  -7   37.41   10.38
 -10  -5   7   30.78    8.53
  10   5  -7   33.84    8.34
 -10   5   8   20.32    8.14
  10  -5  -8   21.29    8.76
 -10  -5   8   25.11    7.65
  10   5  -8   10.34    6.47
 -10   5   9    5.65    6.24
  10  -5  -9    2.59    5.75
  10   5  -9    3.54    4.28
 -10   5  10   -0.00    7.18
  10   5 -10   -0.00    4.91
 -10   5  11    7.70    7.36
  10   5 -11    5.32    4.84
 -10   5  12   14.85    8.34
 -10  -5  12   15.71    7.50
  10   5 -12   16.24    6.57
 -10   5  13    5.65    5.94
 -10  -5  13   10.91    6.77
 -10   5  14    6.15    5.56
 -10  -5  14   -0.00    4.44
  10   5 -14   -0.00    4.24
 -10   5  15    3.79    5.32
 -10  -5  15    5.15    5.96
  10   5 -15   -0.00    4.58
 -10   5  16    5.67    5.97
 -10  -5  16    8.34    5.97
  10   5 -16    6.08    5.95
 -10   5  17   42.55   11.30
 -10  -5  17   15.06    7.62
  10   5 -17    6.86    6.56
 -10   5  18   15.30    8.10
 -10  -5  18    0.00    5.17
  10   5 -18    0.79    4.79
 -10  -5  19    4.74    4.86
  10   5 -19   -0.00    5.23
 -10   5  20    1.77    6.58
  10   5 -20    1.75    5.51
 -10   5  21    5.99    6.45
 -10  -5  21    1.85    4.34
  10   5 -21    0.00    4.92
 -10   5  22    5.30    6.67
 -10  -5  22    5.79    6.77
  10   5 -22    8.23    7.52
 -10   5  23    5.93    7.59
 -10  -5  23    1.80    5.39
  10   5 -23   10.23    6.70
 -10   5  24    1.61    4.93
 -10  -5  24    0.19    3.64
  10   5 -24   -0.00    7.25
 -10   5  25    0.00    5.97
 -10  -5  25   -0.00    4.80
  10   5 -25    4.47    6.14
 -10   5  26    6.56    6.72
 -10  -5  26    2.97    5.01
  10   5 -26    6.04    7.28
 -10   5  27    2.61    7.33
 -10  -5  27    0.52    6.42
  10   5 -27    1.64    6.54
 -10   5  28    0.00    6.81
 -10  -5  28   -0.00    5.44
  10   5 -28    1.80    6.03
 -10  -5  29   -0.00    5.99
  10   5 -29   -0.00    7.36
 -10   5  30    0.00    5.57
 -10  -5  30   -0.00    4.97
  10   5 -30    2.81    6.89
 -10  -5  31   12.52    8.03
  10   5 -31    0.49    7.43
 -10  -5  32    4.24    6.50
  10   5 -32   -0.00    5.73
  10   5 -33    2.81    7.20
  10  -6  -1    0.49    3.51
 -10   6   2    5.46    5.28
  10   6  -2    1.88    3.81
 -10   6   3   20.62    8.43
  10  -6  -3    3.20    5.00
  10   6  -3   -0.00    3.76
 -10   6   4   19.12    8.13
  10  -6  -4    3.59    6.31
  10   6  -4    2.54    4.61
 -10   6   5   19.05    8.05
 -10   6   5   17.86    8.53
  10  -6  -5   21.71    8.56
 -10  -6   5   13.66    5.67
  10   6  -5    6.24    4.97
 -10   6   6   23.93    8.72
 -10   6   6    8.00    6.55
  10  -6  -6   27.16   10.26
 -10  -6   6   22.40    7.38
  10   6  -6   10.40    5.93
 -10   6   7    1.05    5.75
 -10   6   7   -0.00    5.70
  10  -6  -7   12.35    7.76
 -10  -6   7   -0.00    3.68
  10   6  -7    0.00    4.13
 -10   6   8   -0.00    5.98
 -10   6   8    5.66    6.04
  10  -6  -8    2.14    5.71
 -10  -6   8    3.92    5.09
  10   6  -8   -0.00    3.43
 -10   6   9   46.05   11.54
  10  -6  -9   44.71   11.98
 -10  -6   9   34.36    8.44
  10   6  -9   13.26    6.20
 -10   6  10   21.49    9.31
  10  -6 -10   19.44    8.97
  10   6 -10   15.32    6.67
 -10   6  11    1.47    5.12
  10  -6 -11    0.00    5.03
  10   6 -11    0.67    5.44
 -10   6  12    8.03    6.39
 -10  -6  12    1.09    4.97
  10   6 -12    0.79    4.04
 -10   6  13   22.12    8.93
 -10  -6  13   12.83    6.36
  10   6 -13    3.56    5.33
 -10   6  14    3.47    5.68
 -10  -6  14    3.32    5.40
  10   6 -14    7.28    5.57
 -10   6  15   15.04    7.66
 -10  -6  15    9.78    6.15
  10   6 -15    9.30    6.42
 -10   6  16    4.45    6.58
 -10  -6  16    3.32    5.47
  10   6 -16    2.07    4.80
 -10   6  17    2.13    5.40
 -10  -6  17   -0.00    4.69
  10   6 -17    3.71    5.61
 -10   6  18    8.15    6.44
  10   6 -18    0.92    4.28
 -10   6  19    7.99    6.66
 -10  -6  19    7.35    5.42
  10   6 -19    1.54    5.66
 -10   6  20    0.00    6.50
 -10  -6  20    3.25    5.20
  10   6 -20    0.00    5.50
 -10   6  21   -0.00    6.27
 -10  -6  21    3.57    5.85
  10   6 -21    0.80    5.16
 -10   6  22   11.43    8.14
 -10  -6  22   -0.00    4.64
  10   6 -22   -0.00    5.18
 -10   6  23    2.45    6.23
 -10  -6  23    7.94    6.37
  10   6 -23    2.43    6.48
 -10   6  24    5.34    6.76
 -10  -6  24   -0.00    5.39
 -10   6  25    4.90    6.51
 -10  -6  25    9.95    6.11
 -10   6  26    0.28    6.05
 -10  -6  26    3.31    6.17
  10   6 -26    6.73    6.07
 -10   6  27   -0.00    6.53
 -10  -6  27   -0.00    4.91
  10   6 -27   -0.00    4.17
 -10   6  28   -0.00    5.99
 -10  -6  28   -0.00    5.26
  10   6 -28   -0.00    4.67
 -10   6  29   -0.00    5.55
 -10  -6  29    0.00    6.24
  10   6 -29    1.96    4.20
 -10  -6  30    3.13    6.68
  10   6 -30   -0.00    5.65
 -10  -6  31    1.21    5.65
  10  -7  -1   63.04   13.64
  10   7  -1   37.83    8.27
 -10   7   2    0.01    4.96
  10  -7  -2    2.20    4.44
  10   7  -2   -0.00    3.24
 -10   7   3   15.28    7.88
  10   7  -3    5.81    4.82
 -10   7   4   -0.00    4.76
  10  -7  -4   -0.00    4.79
  10   7  -4   -0.00    3.95
 -10   7   5   47.75   12.46
  10  -7  -5   29.82   10.28
  10   7  -5   24.04    7.06
 -10   7   6    8.71    6.04
 -10   7   6    4.27    5.70
  10  -7  -6    0.00    5.28
  10   7  -6    0.42    3.19
 -10   7   7   40.59   10.82
  10  -7  -7   28.63   10.81
 -10   7   8    2.21    5.90
  10   7  -8    4.48    5.24
 -10   7   9   -0.00    4.61
  10  -7  -9    1.58    5.30
  10   7  -9    1.86    4.23
 -10   7  10    6.80    5.57
  10  -7 -10   -0.00    4.94
  10   7 -10   -0.00    3.50
 -10   7  11    6.72    6.88
  10  -7 -11   17.18    7.54
  10   7 -11    4.33    5.00
 -10   7  12    0.07    5.15
  10  -7 -12   12.43    6.41
  10   7 -12    0.97    4.50
 -10   7  13    6.74    6.96
  10  -7 -13   24.96    9.02
 -10  -7  13    7.55    5.87
  10   7 -13   20.45    7.57
 -10   7  14   -0.00    5.61
 -10  -7  14    4.97    4.86
  10   7 -14    0.09    3.97
 -10   7  15    0.00    5.96
 -10  -7  15    1.31    3.90
  10   7 -15    8.47    6.07
 -10   7  16    7.52    6.10
 -10   7  17   31.94    9.54
 -10  -7  17   13.90    7.17
  10   7 -17   17.04    6.86
 -10   7  18    3.78    7.13
 -10  -7  18    0.72    4.34
  10   7 -18    1.59    5.09
 -10   7  19    1.37    5.75
 -10  -7  19    3.76    4.15
  10   7 -19   -0.00    3.87
 -10   7  20   -0.00    6.02
 -10  -7  20    0.00    5.20
  10   7 -20    5.77    5.21
 -10   7  21    1.93    5.62
 -10  -7  21    0.27    5.45
  10   7 -21    0.00    5.45
 -10   7  22    9.80    7.43
 -10  -7  22    0.00    5.06
  10   7 -22    3.49    5.38
 -10   7  23   21.37    9.26
 -10  -7  23    2.31    5.89
  10   7 -23    3.99    4.83
 -10   7  24    6.80    7.25
 -10  -7  24   -0.00    5.80
  10   7 -24    7.27    5.06
 -10   7  25    0.00    6.82
 -10  -7  25    5.12    6.69
  10   7 -25   -0.00    4.66
 -10   7  26   -0.00    6.85
 -10  -7  26    6.06    7.46
  10   7 -26    0.61    4.37
 -10   7  27   10.44    8.25
 -10  -7  27    4.00    6.56
  10   7 -27   13.34    8.20
 -10   7  28    1.36    6.32
 -10  -7  28   -0.00    5.39
  10   7 -28    0.17    6.46
 -10  -7  29    3.43    7.37
  10   7 -29    0.00    5.14
 -10  -7  30    0.18    5.63
  10   7 -30    2.72    6.32
 -10  -7  31    0.87    5.66
  10   7 -31    7.91    6.79
  10   7 -32    0.00    5.67
  10  -8  -1    0.00    4.74
  10   8  -1    5.72    4.44
  10  -8  -2   -0.00    6.98
  10   8  -2    1.36    3.22
  10  -8  -3   47.62   11.05
  10   8  -3   11.75    5.50
  10  -8  -4   11.52    7.46
  10   8  -4    9.72    4.89
  10  -8  -5   37.07   10.40
  10  -8  -6    0.00    6.61
  10   8  -6    5.75    4.90
 -10   8   7   -0.00    5.13
 -10   8   7    8.23    7.65
  10  -8  -7   -0.00    5.10
  10   8  -7    2.09    3.88
 -10   8   8    2.45    6.24
 -10   8   8   -0.00    5.26
  10  -8  -8    5.32    5.45
  10   8  -8    0.90    3.86
 -10   8   9   11.54    6.81
 -10   8   9    7.67    6.38
  10  -8  -9    2.19    5.86
  10   8  -9    9.74    5.07
 -10   8  10   -0.00    6.25
 -10   8  10    1.51    5.76
  10  -8 -10    3.26    5.59
  10   8 -10    3.03    4.27
 -10   8  11    8.37    8.05
  10  -8 -11   11.49    7.37
  10   8 -11   11.61    5.47
  10  -8 -12    3.05    5.21
  10   8 -12   -0.00    3.49
 -10   8  13    0.00    6.23
  10  -8 -13    1.70    6.03
  10   8 -13    4.01    4.58
 -10   8  14   -0.00    5.67
  10  -8 -14    1.39    5.86
  10   8 -14    9.20    5.26
 -10   8  15   11.64    7.63
  10  -8 -15    9.15    7.16
  10   8 -15    1.54    4.82
 -10   8  16   -0.00    4.32
  10   8 -16    0.00    4.48
 -10   8  17   -0.00    5.91
 -10  -8  17    0.00    4.10
  10   8 -17   -0.00    4.59
 -10   8  18    0.56    5.53
 -10  -8  18   -0.00    3.47
  10   8 -18    0.88    4.80
 -10   8  19   47.61   11.78
 -10  -8  19    8.75    6.72
  10   8 -19    3.44    5.27
 -10   8  20   -0.00    4.35
 -10  -8  20   -0.00    5.01
  10   8 -20   -0.00    5.06
 -10   8  21    0.00    4.66
 -10  -8  21    4.96    6.68
  10   8 -21    2.46    5.44
 -10   8  22    6.44    6.22
 -10  -8  22   -0.00    5.28
  10   8 -22    0.18    5.11
 -10   8  23    1.45    5.89
 -10  -8  23   17.32    8.73
  10   8 -23    0.00    6.27
 -10   8  24    8.91    6.46
 -10  -8  24    1.61    5.19
  10   8 -24    5.42    6.51
 -10   8  25    1.81    5.95
 -10  -8  25    9.48    6.71
  10   8 -25   24.23    9.03
 -10   8  26    2.61    6.54
 -10  -8  26    0.93    5.30
  10   8 -26   -0.00    5.88
 -10   8  27   -0.00    6.28
  10   8 -27    4.13    5.85
 -10  -8  28    1.95    5.31
  10   8 -28    3.51    5.76
 -10  -8  29    0.00    6.25
  10   8 -29    0.00    5.68
 -10  -8  30   -0.00    6.03
  10   8 -30    0.72    4.71
 -10   9   1   23.73   10.08
  10  -9  -1   32.31    9.27
  10   9  -1   16.40    5.18
 -10   9   2    5.48    6.09
  10  -9  -2   -0.00    6.04
  10   9  -2    3.83    3.73
 -10   9   3    9.45    6.70
  10  -9  -3   12.69    7.44
 -10   9   4    1.93    5.16
  10  -9  -4    2.83    5.14
  10   9  -4    1.06    3.12
 -10   9   5    0.98    5.08
  10  -9  -5   -0.00    4.92
  10   9  -5    2.79    3.52
 -10   9   6   -0.00    4.93
  10  -9  -6   -0.00    6.07
  10   9  -6    0.00    3.17
 -10   9   7   12.92    8.04
  10  -9  -7   23.92    8.69
  10   9  -7    9.65    4.95
 -10   9   8    4.22    5.65
  10  -9  -8    6.93    6.82
  10   9  -8    2.13    4.23
 -10   9   9   -0.00    6.25
 -10   9   9   -0.00    4.88
  10  -9  -9    0.80    4.85
  10   9  -9    0.10    3.90
 -10   9  10    1.93    4.97
 -10   9  10    0.86    4.80
  10  -9 -10    0.40    5.16
  10   9 -10    4.30    3.87
 -10   9  11   16.71    9.29
 -10   9  11   13.59    8.35
  10   9 -11    5.83    4.78
 -10   9  12    6.99    6.00
  10  -9 -12   -0.00    6.54
  10   9 -12   -0.00    4.40
 -10   9  13   17.10    8.74
  10  -9 -13    5.43    6.06
  10   9 -13    0.78    3.96
  10  -9 -14    0.70    4.59
  10   9 -14   -0.00    3.93
 -10   9  15   -0.00    5.82
  10  -9 -15   -0.00    4.94
  10   9 -15    6.93    4.89
 -10   9  16    1.45    5.69
  10  -9 -16    1.63    5.63
  10   9 -16    0.00    5.19
 -10   9  17   29.48   10.09
  10  -9 -17   15.46    8.43
  10   9 -17    8.23    6.37
 -10   9  18    0.77    5.60
  10   9 -18   -0.00    5.30
 -10   9  19    8.43    6.75
  10   9 -19    0.96    5.03
 -10   9  20    1.20    5.73
  10   9 -20    2.79    4.87
 -10   9  21   10.24    7.68
  10   9 -21    0.76    4.62
 -10   9  22   -0.00    4.79
  10   9 -22    1.29    5.69
 -10   9  23    1.83    6.06
  10   9 -23    4.53    5.85
 -10   9  24   -0.00    5.22
 -10  -9  24    0.55    5.72
  10   9 -24    0.00    5.46
 -10   9  25   -0.00    4.77
 -10  -9  25   -0.00    5.29
  10   9 -25   -0.00    5.37
 -10   9  26    0.02    5.79
 -10  -9  26    0.49    4.25
  10   9 -26    0.92    4.56
 -10  -9  27    3.74    6.51
  10   9 -27    0.00    5.37
 -10  -9  28    0.00    5.31
 -10  -9  29    3.91    6.93
 -10  -9  30   -0.00    5.32
 -10  10   1    7.69    6.91
  10 -10  -1    2.58    6.35
  10  10  -1   -0.00    3.12
 -10  10   2    5.47    6.24
  10 -10  -2    2.31    5.32
  10  10  -2    1.68    3.23
 -10  10   3    0.00    5.37
  10 -10  -3    2.97    6.17
  10  10  -3    3.25    3.44
 -10  10   4   -0.00    4.53
  10 -10  -4    3.87    5.50
  10  10  -4   -0.00    3.38
 -10  10   5   19.56    8.67
  10 -10  -5   24.85   10.22
  10  10  -5   19.32    6.00
 -10  10   6    0.89    5.01
  10 -10  -6   -0.00    5.49
 -10  10   7    3.75    5.77
  10  10  -7    0.00    3.52
 -10  10   8   -0.00    5.28
  10 -10  -8   -0.00    5.70
  10  10  -8    2.01    3.28
 -10  10   9   22.50   10.09
  10 -10  -9   11.55    7.58
  10  10  -9    7.40    4.44
 -10  10  10   -0.00    6.41
 -10  10  10    3.71    6.61
  10 -10 -10    8.30    6.42
  10  10 -10    0.00    3.32
 -10  10  11   -0.00    6.03
 -10  10  11    5.13    7.03
  10 -10 -11    2.58    6.09
  10  10 -11    4.99    4.78
 -10  10  12    0.52    4.10
 -10  10  12    2.64    5.71
  10 -10 -12    4.41    6.78
  10  10 -12   -0.00    4.66
 -10  10  13   18.49    9.07
 -10  10  13   11.27    8.26
  10  10 -13    6.42    5.32
 -10  10  14    0.84    6.18
  10 -10 -14    4.59    6.36
  10  10 -14    3.96    4.05
 -10  10  15   11.51    7.46
  10 -10 -15    4.90    6.51
  10  10 -15    6.49    5.69
 -10  10  16    4.83    6.85
  10 -10 -16   -0.00    5.25
  10  10 -16    4.79    5.81
 -10  10  17   -0.00    6.16
  10 -10 -17    2.59    5.72
  10  10 -17    2.09    4.03
 -10  10  18    0.72    5.14
  10 -10 -18    2.54    4.73
  10  10 -18   -0.00    4.67
 -10  10  19    7.37    7.20
  10 -10 -19    7.92    6.47
  10  10 -19    2.84    4.91
 -10  10  20    0.68    5.69
 -10  10  21    6.19    7.52
 -10  10  22   -0.00    6.37
 -10  10  23    2.08    7.81
 -10  10  24    6.24    7.07
 -10  10  25   11.57    8.20
 -10  11   1    7.25    6.89
  10 -11  -1    8.55    7.87
  10  11  -1    9.25    4.09
 -10  11   2    3.32    6.47
  10 -11  -2   -0.00    5.23
  10  11  -2   -0.00    3.25
 -10  11   3   24.14    9.91
  10  11  -3    3.75    3.60
 -10  11   4    1.24    4.76
  10 -11  -4    0.11    5.05
  10  11  -4   -0.00    2.63
 -10  11   5    0.79    4.78
  10 -11  -5   -0.00    5.35
  10  11  -5    0.19    3.24
 -10  11   6   -0.00    4.90
  10 -11  -6    0.00    5.01
  10  11  -6    3.12    3.66
 -10  11   7   21.94    9.61
  10 -11  -7   20.85    9.68
  10  11  -7   15.72    5.68
 -10  11   8    1.42    5.25
  10 -11  -8   -0.00    5.86
  10  11  -8    5.39    4.48
  10 -11  -9   -0.00    4.81
  10  11  -9   -0.00    4.32
 -10  11  10   -0.00    6.27
  10 -11 -10   -0.00    6.17
  10  11 -10    0.50    4.01
 -10  11  11    0.00    5.44
  10 -11 -11    9.51    6.75
  10  11 -11    1.19    4.95
 -10  11  12   -0.00    7.11
 -10  11  12   -0.00    5.51
  10 -11 -12   -0.00    5.86
 -10  11  13   -0.00    6.47
 -10  11  13    0.00    5.85
  10 -11 -13    3.82    6.62
  10  11 -13   -0.00    4.07
 -10  11  14   -0.00    6.29
 -10  11  14   -0.00    4.55
  10 -11 -14    4.13    7.46
  10  11 -14    1.59    3.14
 -10  11  15    2.64    5.50
  10  11 -15    4.68    6.03
 -10  11  16    1.86    6.29
  10 -11 -16   -0.00    5.11
  10  11 -16    5.13    5.16
 -10  11  17    1.78    6.10
  10 -11 -17    0.60    7.71
  10  11 -17    1.90    4.87
 -10  11  18    1.51    5.97
  10 -11 -18    2.68    6.11
  10  11 -18   -0.00    5.30
 -10  11  19   -0.00    5.17
  10 -11 -19    0.12    4.59
  10  11 -19   -0.00    4.36
 -10  11  20    5.63    7.09
  10 -11 -20    0.00    5.58
  10  11 -20    0.30    4.67
 -10  11  21    5.10    6.71
  10 -11 -21    2.10    6.38
 -10  11  22    5.17    6.91
  10 -11 -22    1.62    6.47
 -10  11  23   -0.00    5.76
 -10  12   1   -0.00    4.86
  10 -12  -1   -0.00    6.02
  10  12  -1   -0.00    3.06
 -10  12   2   -0.00    5.89
  10 -12  -2    3.92    6.35
 -10  12   3    1.60    4.86
  10 -12  -3   -0.00    5.84
  10  12  -3    0.10    2.91
 -10  12   4    5.00    6.43
  10 -12  -4   -0.00    5.77
  10  12  -4   -0.00    3.29
 -10  12   5   11.04    7.40
  10 -12  -5    2.72    4.64
  10  12  -5    1.61    3.57
 -10  12   6    0.00    5.35
  10 -12  -6   -0.00    5.51
  10  12  -6    5.64    4.06
 -10  12   7    2.81    5.87
  10 -12  -7    0.97    5.47
  10  12  -7    0.00    3.62
 -10  12   8    1.50    5.91
  10 -12  -8   -0.00    5.06
  10  12  -8    0.91    3.36
 -10  12   9   10.48    7.15
  10 -12  -9    2.82    7.35
  10  12  -9    7.81    5.96
 -10  12  10    2.14    5.07
  10 -12 -10    4.28    7.63
  10  12 -10    0.44    3.81
 -10  12  11    3.06    5.86
  10 -12 -11    1.16    4.54
  10  12 -11   -0.00    4.10
 -10  12  12   -0.00    6.44
  10 -12 -12   -0.00    5.52
  10  12 -12    0.00    4.65
 -10  12  13    4.62    5.73
  10 -12 -13    2.38    6.24
  10  12 -13   -0.00    4.12
 -10  12  14    5.16    6.20
 -10  12  14   -0.00    6.10
  10 -12 -14   -0.00    5.35
  10  12 -14   -0.00    4.07
 -10  12  15    5.07    6.22
 -10  12  15    8.15    7.44
  10 -12 -15    1.14    6.00
  10  12 -15    1.46    4.46
 -10  12  16   -0.00    6.04
 -10  12  16   -0.00    5.55
  10 -12 -16    2.63    5.78
  10  12 -16    2.02    4.05
 -10  12  17    7.12    7.31
  10 -12 -17   -0.00    6.59
  10  12 -17    1.50    5.91
 -10  12  18    2.03    5.58
  10 -12 -18   -0.00    5.59
 -10  12  19    1.90    5.72
  10 -12 -19    8.28    7.21
 -10  12  20   -0.00    5.60
  10 -12 -20    1.72    6.07
  10 -12 -21   -0.00    4.78
 -10  13   1    7.51    7.17
  10 -13  -1    4.24    5.28
  10  13  -1    0.60    2.35
 -10  13   2    0.00    7.58
  10 -13  -2   -0.00    3.66
  10  13  -2    0.97    2.85
 -10  13   3    5.98    6.68
  10 -13  -3    3.01    5.91
  10  13  -3    0.33    3.17
 -10  13   4    2.64    6.03
  10 -13  -4    1.31    5.15
  10  13  -4   -0.00    3.24
 -10  13   5    5.33    6.20
  10 -13  -5    1.90    4.71
  10  13  -5    0.54    3.10
 -10  13   6    3.49    6.06
 -10  13   7   -0.00    6.22
  10 -13  -7    6.59    6.42
  10  13  -7    0.00    3.40
 -10  13   8    1.47    5.25
  10 -13  -8    0.00    4.89
  10  13  -8   -0.00    3.96
 -10  13   9   -0.00    5.62
  10 -13  -9   -0.00    5.78
  10  13  -9    0.21    2.73
 -10  13  10   -0.00    6.06
  10 -13 -10   -0.00    5.51
  10  13 -10    3.15    4.32
 -10  13  11   -0.00    4.38
  10 -13 -11   -0.00    6.62
  10  13 -11   -0.00    4.48
 -10  13  12    5.23    6.34
  10 -13 -12    4.31    7.08
  10  13 -12   -0.00    5.56
 -10  13  13   12.41    8.12
  10 -13 -13    1.31    5.86
  10  13 -13    0.00    4.50
 -10  13  14    6.07    6.61
  10 -13 -14    3.48    5.53
 -10  13  15    1.82    5.61
  10 -13 -15    1.67    5.70
 -10  13  16    3.08    7.03
  10 -13 -16   -0.00    6.89
 -10  13  17   -0.00    8.13
 -10  13  17    0.00    7.56
  10 -13 -17   -0.00    5.76
  10 -13 -18    0.00    6.40
 -10  14   1    9.30    9.02
  10 -14  -1   -0.00    5.36
  10  14  -1    1.13    2.67
 -10  14   2    0.00    6.43
  10 -14  -2   -0.00    5.55
  10  14  -2    0.03    3.33
 -10  14   3   19.37    9.59
  10 -14  -3    1.05    4.68
  10  14  -3    1.58    3.30
 -10  14   4    0.63    4.78
  10 -14  -4    1.87    5.45
 -10  14   5    2.01    4.69
  10 -14  -5    0.71    5.49
  10  14  -5    1.24    3.63
 -10  14   6   -0.00    4.73
  10 -14  -6    2.74    5.68
  10  14  -6   -0.00    2.96
 -10  14   7    0.00    5.58
  10 -14  -7   -0.00    5.56
  10  14  -7    3.14    3.89
 -10  14   8    1.48    5.03
  10 -14  -8    0.00    5.72
  10  14  -8   -0.00    3.05
 -10  14   9    0.81    4.85
  10 -14  -9    3.26    5.91
 -10  14  10    0.79    5.51
  10 -14 -10   -0.00    4.98
 -10  14  11    4.06    5.34
  10 -14 -11    4.33    6.58
 -10  14  12    2.99    5.86
  10 -14 -12   -0.00    6.41
  10 -14 -13    0.00    5.54
 -10  14  14    6.34    6.99
  10 -14 -14    0.00    5.71
 -10  14  15    3.84    7.33
 -10  14  16    0.00    6.92
 -10  14  17    1.68    5.57
 -10  15   1    0.78    5.73
  10  15  -1    1.57    2.89
 -10  15   2    1.55    6.26
  10  15  -2   -0.00    2.83
 -10  15   3    2.60    6.73
  10  15  -3   -0.00    2.95
 -10  15   4   -0.00    5.75
  10  15  -4    0.90    3.12
 -10  15   5   -0.00    5.74
 -10  15   6    3.40    6.24
 -10  15   7    1.17    4.80
 -10  15   9   -0.00    5.64
 -10  15  10   -0.00    4.48
 -10  15  11    4.02    6.16
 -10  15  12    2.12    6.66
 -10  16   1    5.34    6.13
 -10  16   2    1.43    5.61
 -10  16   3    5.88    7.22
  -9   0   1    6.66    5.32
  -9   0   1    7.88    5.03
   9   0  -1   18.07    6.33
  -9   0   2   -0.00    4.38
   9   0  -2   -0.00    3.85
  -9   0   3  110.76   15.89
  -9   0   3  114.01   16.37
   9   0  -3  100.02   15.55
  -9   0   4   -0.00    4.34
  -9   0   4   -0.00    3.79
  -9   0   5   27.83    7.98
  -9   0   6   -0.00    3.34
  -9   0  11    9.14    6.02
  -9   0  12    0.98    5.28
  -9   0  13   88.03   14.53
   9   0 -13   69.70   14.07
  -9   0  14   -0.00    4.78
   9   0 -14    1.10    5.54
  -9   0  15   25.88    8.76
   9   0 -15   13.10    7.56
  -9   0  16    0.68    5.04
   9   0 -16    3.94    5.23
  -9   0  17   15.11    7.35
   9   0 -17   13.28    7.53
  -9   0  18   -0.00    5.37
   9   0 -18    3.99    5.70
  -9   0  20   -0.00    5.69
   9   0 -20   -0.00    5.42
  -9   0  21    0.00    6.42
   9   0 -21    1.45    4.98
  -9   0  22    2.06    4.95
   9   0 -22   -0.00    6.15
  -9   0  23   26.51    9.47
   9   0 -23   18.62    8.84
  -9   0  24    0.00    6.13
   9   0 -24   -0.00    5.41
  -9   0  25   13.93    8.63
   9   0 -25   21.51    9.80
  -9   0  26   -0.00    5.84
   9   0 -26   -0.00    5.07
  -9   0  27   -0.00    6.02
   9   0 -27    3.86    5.36
  -9   0  28   11.05    7.84
  -9   0  29   -0.00    5.91
  -9   0  30    0.00    5.91
  -9   0  31    0.00    8.14
  -9   0  32   -0.00    5.45
  -9   1   1  252.89   29.70
  -9   1   1  284.84   30.59
   9   1  -1  308.32   30.06
  -9   1   2    9.30    5.90
   9  -1  -2    4.39    4.64
  -9  -1   2    2.19    4.73
   9   1  -2   -0.00    4.00
  -9   1   3    7.43    5.52
  -9   1   3    2.84    4.54
   9  -1  -3   -0.00    4.02
  -9  -1   3    2.49    4.17
  -9  -1   3   -0.00    4.29
  -9   1   4   42.38   10.15
  -9   1   4   34.72    9.92
  -9  -1   4   55.13   10.31
  -9  -1   4   46.48   10.09
  -9  -1   5   87.35   13.79
  -9  -1   6    1.18    3.64
  -9  -1   8    6.60    4.86
   9   1  -9    7.78    5.65
  -9   1  10    7.03    5.97
   9   1 -10   -0.00    5.61
  -9   1  11   69.89   13.44
   9   1 -11   69.23   13.35
  -9   1  12   -0.00    6.26
  -9  -1  12    2.74    4.46
   9   1 -12    8.29    6.06
  -9   1  13    6.70    6.31
  -9  -1  13   -0.00    4.35
   9   1 -13    3.56    5.15
  -9   1  14    0.00    5.65
  -9  -1  14    0.77    3.96
   9   1 -14    3.71    5.37
  -9   1  15   38.11   10.69
  -9  -1  15   42.04   10.37
   9   1 -15   44.28   11.23
  -9   1  16    3.26    5.69
  -9  -1  16    5.97    5.12
   9   1 -16    0.00    5.06
  -9   1  17   31.62   10.09
   9  -1 -17   37.25   10.81
  -9  -1  17   32.74    9.72
   9   1 -17   36.64   10.56
  -9   1  18    0.74    5.65
   9  -1 -18   -0.00    5.68
  -9  -1  18   -0.00    5.01
   9   1 -18    2.08    5.94
  -9   1  19   -0.00    5.07
   9  -1 -19    5.14    6.62
  -9  -1  19    4.51    5.75
   9   1 -19    1.65    5.65
  -9   1  20    7.10    5.97
   9  -1 -20    0.00    5.76
  -9  -1  20   -0.00    5.30
   9   1 -20    1.11    4.77
  -9   1  21   58.81   12.85
   9  -1 -21   27.51   10.69
  -9  -1  21   62.17   13.21
   9   1 -21   38.90   11.67
  -9   1  22   -0.00    5.11
   9  -1 -22   -0.00    5.55
  -9  -1  22   11.30    7.70
   9   1 -22    0.00    4.29
  -9   1  23   -0.00    5.86
   9  -1 -23    7.02    7.75
  -9  -1  23   13.19    8.14
   9   1 -23    1.10    5.67
  -9   1  24    0.00    5.52
   9  -1 -24   -0.00    5.92
  -9  -1  24   -0.00    4.31
   9   1 -24   -0.00    4.79
  -9   1  25    6.52    7.71
  -9  -1  25    8.95    6.01
   9   1 -25    8.87    7.45
  -9   1  26    6.58    7.60
  -9  -1  26    1.38    6.00
   9   1 -26    1.34    4.66
  -9   1  27   12.65    7.89
   9   1 -27   15.44    8.13
  -9   1  28   -0.00    6.05
  -9  -1  28    3.33    5.79
   9   1 -28    1.25    5.99
  -9   1  29    2.51    5.33
  -9  -1  29   -0.00    5.20
  -9   1  30    0.00    5.80
  -9  -1  30   -0.00    5.72
  -9   1  31    5.10    6.54
  -9  -1  31   -0.00    7.78
  -9   1  32    0.69    4.62
  -9  -1  32    3.11    5.06
  -9   1  33    9.57    8.08
  -9  -1  33    0.00    6.63
  -9   1  34   -0.00    5.99
  -9  -1  34    0.00    5.84
  -9   2   1   45.05   10.06
  -9  -2   1   53.87    9.81
   9   2  -1   23.39    7.11
   9   2  -1   31.83    7.51
   9   2  -1   15.20    6.87
  -9   2   2    2.98    4.19
  -9  -2   2    3.55    4.21
   9   2  -2    0.00    4.19
  -9   2   3  110.54   16.93
  -9  -2   3  122.28   15.16
   9   2  -3   81.66   14.08
  -9   2   4    2.80    4.69
  -9  -2   4    5.96    4.64
   9   2  -4    3.28    4.85
  -9   2   5    5.94    5.07
  -9  -2   5    5.22    4.61
   9   2  -5    1.46    4.30
  -9  -2   6   -0.00    4.14
   9   2  -6    2.65    3.63
  -9  -2   7   44.30    9.52
   9   2  -7   34.13    8.81
  -9   2   8   28.35    8.51
  -9  -2   8   27.23    7.96
   9   2  -8    2.31    4.83
  -9   2   9   32.16    9.81
  -9  -2   9   38.73    9.24
   9   2  -9   35.55    8.88
  -9   2  10   -0.00    5.01
   9   2 -10    2.70    4.90
   9   2 -11    0.00    4.79
  -9   2  12    8.00    5.89
   9   2 -12    8.96    6.24
  -9   2  13   22.48    8.47
  -9  -2  13    5.40    5.15
   9   2 -13   19.26    7.65
  -9   2  14   19.91    7.85
  -9  -2  14   25.90    8.25
   9   2 -14   18.59    8.22
  -9   2  15    2.28    5.71
  -9  -2  15   11.69    6.35
   9   2 -15   12.34    7.16
  -9   2  16    1.94    6.53
  -9  -2  16    0.66    4.40
   9   2 -16    1.80    5.09
  -9   2  17   15.66    7.74
  -9  -2  17   38.79   10.22
   9   2 -17   29.26    9.34
  -9   2  18   -0.00    5.35
  -9  -2  18    2.49    5.40
   9   2 -18    9.06    6.60
  -9   2  19  111.19   17.02
  -9  -2  19   76.34   14.87
   9   2 -19   58.69   14.00
  -9   2  20   12.41    6.66
  -9  -2  20    5.92    5.64
   9   2 -20   -0.00    5.79
  -9   2  21   11.01    7.92
   9  -2 -21    0.00    5.85
  -9  -2  21    4.42    5.83
  -9   2  22    4.86    6.05
   9  -2 -22    0.00    6.37
  -9  -2  22   -0.00    5.83
   9   2 -22    8.74    7.46
  -9   2  23   46.03   11.54
   9  -2 -23   24.74    9.95
  -9  -2  23   45.00   11.07
   9   2 -23   20.58    9.40
  -9   2  24   -0.00    6.95
   9  -2 -24    1.85    6.12
  -9  -2  24    2.35    5.29
   9   2 -24   -0.00    4.31
  -9  -2  25   -0.00    4.83
   9   2 -25    7.56    7.15
  -9   2  26    6.37    6.04
  -9  -2  26   -0.00    4.61
   9   2 -26    0.60    6.44
  -9   2  27    3.93    4.94
  -9  -2  27    4.45    6.03
   9   2 -27    0.00    6.44
  -9   2  28    1.39    5.54
  -9  -2  28   -0.00    4.84
   9   2 -28    3.89    5.94
  -9   2  29    0.00    6.01
  -9  -2  29    2.31    5.32
   9   2 -29   10.04    7.33
  -9   2  30    4.45    6.39
  -9  -2  30    0.99    5.01
   9   2 -30    1.68    5.29
  -9   2  31    3.60    6.62
  -9  -2  31    4.57    6.90
  -9   2  32    0.42    5.32
  -9  -2  32   -0.00    5.29
  -9   2  33    4.11    7.14
  -9  -2  33    3.50    5.49
  -9   2  34   11.41    8.00
  -9  -2  34    1.78    5.33
  -9   3   1  124.95   19.14
  -9  -3   1  134.76   17.35
   9   3  -1  151.15   17.89
   9   3  -1  168.47   17.58
   9   3  -1  120.52   16.60
  -9   3   2   17.53    7.05
  -9  -3   2   36.13    8.15
   9   3  -2   28.58    6.57
   9   3  -2   16.96    6.65
  -9   3   3    2.54    4.76
  -9  -3   3    0.15    3.50
   9   3  -3    0.00    3.16
   9   3  -3    3.57    4.69
  -9   3   4    0.00    4.33
   9  -3  -4    0.00    3.61
   9  -3  -4   14.75    6.74
  -9  -3   4    6.53    4.27
  -9   3   5   28.35    8.68
  -9   3   5   49.44   11.36
   9  -3  -5   45.31   10.49
   9  -3  -5   30.04    9.34
   9   3  -5   39.23    9.08
  -9   3   6   32.15    9.33
   9  -3  -6   23.89    8.38
   9  -3  -6   23.91    8.26
  -9  -3   6   21.55    7.08
   9   3  -6   26.78    7.58
  -9   3   7   20.08    7.55
   9  -3  -7   28.16    8.55
  -9  -3   7   30.75    7.98
   9   3  -7   11.92    6.23
   9  -3  -8    3.37    6.17
  -9  -3   8    0.93    4.37
   9   3  -8   -0.00    3.86
  -9   3   9    4.85    5.16
   9  -3  -9    3.49    5.60
  -9  -3   9   10.18    5.61
   9   3  -9    8.44    5.92
  -9   3  10    6.94    6.23
   9  -3 -10    6.26    6.25
  -9  -3  10    2.68    4.85
   9   3 -10    2.75    5.15
  -9   3  11  119.94   17.98
   9  -3 -11  124.49   19.29
   9   3 -11   94.50   15.87
  -9   3  12   21.31    8.05
   9  -3 -12   14.97    8.14
   9   3 -12    7.83    6.08
  -9   3  13    1.40    5.10
   9  -3 -13    0.00    6.69
   9   3 -13    5.84    4.87
  -9   3  14    0.00    5.04
  -9  -3  14    1.87    4.70
   9   3 -14    1.69    5.49
  -9   3  15   44.36   11.51
  -9  -3  15   40.69   10.60
   9   3 -15   35.27   10.11
  -9   3  16   19.04    8.19
  -9  -3  16    3.17    4.42
   9   3 -16    4.73    5.78
  -9   3  17   23.44    9.06
  -9  -3  17   13.07    7.10
   9   3 -17   30.09    9.65
  -9   3  18   -0.00    5.85
  -9  -3  18    0.60    4.49
   9   3 -18    0.17    4.10
  -9  -3  19    4.41    5.36
   9   3 -19    8.80    6.62
  -9   3  20    3.12    4.86
  -9  -3  20   18.58    7.83
   9   3 -20    7.12    6.97
  -9   3  21   25.81    9.89
  -9  -3  21   24.22    9.03
   9   3 -21   37.98   11.32
  -9   3  22    2.90    5.81
  -9  -3  22    8.12    6.55
   9   3 -22   -0.00    5.93
  -9   3  23    2.73    4.55
  -9  -3  23   10.66    6.86
   9   3 -23   15.38    8.41
  -9   3  24    6.14    5.92
  -9  -3  24    5.46    5.70
   9   3 -24    4.98    6.96
  -9   3  25    9.41    7.05
  -9  -3  25    4.92    4.98
   9   3 -25    6.67    6.43
  -9   3  26    5.65    6.98
  -9  -3  26    3.32    5.15
   9   3 -26    7.66    7.12
  -9   3  27    6.66    8.27
  -9  -3  27    8.55    7.07
   9   3 -27    5.99    6.59
  -9   3  28    1.19    6.79
  -9  -3  28   -0.00    5.40
   9   3 -28   -0.00    5.28
  -9   3  29    1.18    6.19
  -9  -3  29   -0.00    5.82
   9   3 -29   -0.00    6.54
  -9  -3  30   -0.00    5.40
   9   3 -30   -0.00    6.06
  -9   3  31    3.22    6.51
  -9  -3  31    5.89    6.57
   9   3 -31    0.36    6.62
  -9   3  32   10.89    7.54
  -9  -3  32   -0.00    6.19
  -9   3  33   -0.00    5.66
  -9  -3  33    8.55    7.15
  -9  -3  34   -0.00    5.53
  -9   4   1    2.10    4.46
   9  -4  -1    4.11    4.73
   9  -4  -1   -0.00    5.33
  -9  -4   1    1.29    3.58
   9   4  -1    1.81    2.96
   9   4  -1   -0.00    4.02
  -9   4   2   34.29    9.51
  -9   4   2   28.83    9.44
   9  -4  -2   35.49    9.77
   9  -4  -2   48.35   11.11
  -9  -4   2   43.23    8.35
   9   4  -2   47.75    8.77
   9   4  -2   23.44    7.31
  -9   4   3   44.17   10.36
  -9   4   3   38.38   10.43
   9  -4  -3   54.47   11.64
   9  -4  -3   43.21   11.44
  -9  -4   3   47.19    8.99
   9   4  -3   28.41    7.32
   9   4  -3   37.33    8.57
  -9   4   4   48.43   11.17
  -9   4   4   38.42   10.45
   9  -4  -4   61.71   11.98
   9  -4  -4   34.36    9.99
  -9  -4   4   41.41    8.77
   9   4  -4   45.02    8.91
   9   4  -4   22.70    7.45
  -9   4   5   64.99   13.47
  -9   4   5   41.62   11.23
   9  -4  -5   69.13   13.41
   9  -4  -5   59.17   13.45
  -9  -4   5   73.69   11.81
   9   4  -5   60.31   10.79
  -9   4   6    0.53    4.94
  -9   4   6   -0.00    4.97
   9  -4  -6   -0.00    4.71
   9  -4  -6   -0.00    5.30
  -9  -4   6    0.86    4.30
   9   4  -6    8.43    4.72
  -9   4   7   61.72   12.77
   9  -4  -7   44.26   10.80
   9  -4  -7   62.49   12.75
   9   4  -7   27.56    8.66
  -9   4   8   72.42   14.67
   9  -4  -8   78.21   14.88
  -9  -4   8  100.77   14.11
   9   4  -8   76.00   13.15
  -9   4   9   48.01   11.32
   9  -4  -9   41.36   11.26
  -9  -4   9   44.77    9.98
   9   4  -9   48.98   10.22
  -9   4  10    1.78    4.52
   9  -4 -10    0.86    6.15
  -9  -4  10   -0.00    4.66
   9   4 -10    0.73    3.23
  -9   4  11    0.00    5.12
   9  -4 -11    0.00    5.78
   9   4 -11    5.12    4.88
  -9   4  12    0.00    5.76
   9  -4 -12    1.32    5.95
   9   4 -12    7.55    5.84
  -9   4  13   35.34    9.78
   9  -4 -13   24.73    9.93
   9   4 -13   33.84    9.18
  -9   4  14   25.39    9.16
   9  -4 -14    8.08    7.84
  -9  -4  14    8.80    5.75
   9   4 -14    2.45    4.57
  -9   4  15    7.75    5.86
   9  -4 -15    8.80    7.53
  -9  -4  15   14.67    6.83
   9   4 -15   13.96    6.64
  -9   4  16    0.53    4.91
   9  -4 -16   20.00    9.04
  -9  -4  16   -0.00    4.53
   9   4 -16   -0.00    4.86
  -9   4  17   21.67    8.74
   9   4 -17   10.39    6.51
  -9   4  18   32.56   10.43
   9  -4 -18   49.48   13.01
  -9  -4  18   46.04   10.84
   9   4 -18   39.04   11.13
  -9   4  19   20.80    8.57
  -9  -4  19   42.70   10.68
   9   4 -19   43.76   11.56
  -9   4  20   -0.00    5.94
  -9  -4  20   -0.00    4.56
   9   4 -20   -0.00    5.09
  -9   4  21    1.64    5.57
  -9  -4  21    0.00    5.58
   9   4 -21    0.82    5.53
  -9   4  22    9.60    5.97
  -9  -4  22    6.29    6.33
   9   4 -22    1.16    6.10
  -9   4  23   22.61    8.95
  -9  -4  23   25.98    9.38
   9   4 -23   18.72    9.00
  -9   4  24    2.70    5.87
  -9  -4  24    3.59    6.47
   9   4 -24    8.82    7.01
  -9   4  25    0.75    5.30
  -9  -4  25    4.02    7.17
   9   4 -25    0.00    5.58
  -9   4  26    0.31    5.65
  -9  -4  26    2.17    5.63
   9   4 -26   -0.00    5.22
  -9   4  27    8.39    5.96
  -9  -4  27    5.14    6.51
   9   4 -27   -0.00    5.89
  -9   4  28    0.00    6.77
  -9  -4  28   10.76    7.22
   9   4 -28    0.00    6.41
  -9   4  29    3.94    7.81
  -9  -4  29   14.44    7.95
   9   4 -29    2.58    8.06
  -9   4  30    1.57    5.69
  -9  -4  30    0.35    6.23
   9   4 -30    6.75    7.09
  -9   4  31    2.72    5.21
  -9  -4  31    3.80    6.11
   9   4 -31    2.65    7.38
  -9   4  32   -0.00    6.12
  -9  -4  32    1.70    5.59
   9   4 -32    3.98    6.62
  -9   4  33    4.55    7.50
  -9  -4  33    3.55    6.08
  -9   5   1   77.48   15.19
   9  -5  -1  100.16   15.75
   9  -5  -1  115.05   17.56
  -9  -5   1  112.71   13.95
   9   5  -1  103.81   13.15
   9   5  -1   64.65   11.77
  -9   5   2   40.57   10.90
   9  -5  -2   60.18   11.80
   9  -5  -2   60.72   13.44
  -9  -5   2   45.98    8.46
   9   5  -2   41.97    8.12
   9   5  -2   18.86    6.90
  -9   5   3    4.09    4.15
  -9   5   3   -0.00    5.00
   9  -5  -3    3.89    5.89
   9  -5  -3   22.70    9.16
  -9  -5   3    6.56    4.58
   9   5  -3    0.48    3.71
   9   5  -3    7.36    5.12
  -9   5   4   44.38   11.89
  -9   5   4   42.94   11.62
   9  -5  -4   64.14   12.98
   9  -5  -4   81.20   14.32
  -9  -5   4   67.94   11.06
   9   5  -4   45.29    9.25
   9   5  -4   38.16    9.56
  -9   5   5   40.20   10.63
  -9   5   5   15.51    8.18
   9  -5  -5   41.12    9.88
   9  -5  -5   24.13    9.34
  -9  -5   5   24.60    7.32
   9   5  -5   39.07    8.03
   9   5  -5    4.36    4.57
  -9   5   6   32.79    9.28
  -9   5   6   43.53   11.08
   9  -5  -6   37.74   10.29
   9  -5  -6   30.93   10.11
  -9  -5   6   23.26    7.22
   9   5  -6   17.98    6.91
   9  -5  -7   66.71   13.34
   9  -5  -7   63.60   14.30
  -9  -5   7   66.77   11.09
   9   5  -7   45.17    9.99
  -9   5   8    3.69    5.67
   9  -5  -8   -0.00    4.60
   9  -5  -8    4.48    7.03
  -9  -5   8    5.62    4.44
   9   5  -8    2.73    3.96
  -9   5   9    0.92    5.66
   9  -5  -9    0.25    6.25
  -9  -5   9    0.87    4.36
   9   5  -9    0.00    4.27
  -9   5  10   12.35    6.88
   9  -5 -10    0.00    6.39
  -9  -5  10   -0.00    4.65
   9   5 -10    3.75    6.03
  -9   5  11   44.03   11.19
   9  -5 -11   29.74   10.03
  -9  -5  11   42.51    9.82
   9   5 -11   49.36   10.82
  -9   5  12   19.30    7.58
   9  -5 -12   22.03    9.20
   9   5 -12   12.66    6.76
  -9   5  13   -0.00    5.11
   9  -5 -13    1.84    4.97
   9   5 -13   -0.00    4.73
  -9   5  14   16.76    8.17
   9  -5 -14   21.94    9.16
  -9  -5  14    5.55    5.96
   9   5 -14   19.11    7.59
  -9   5  15    9.22    5.92
   9  -5 -15   24.12    9.66
   9   5 -15    5.40    4.93
  -9   5  16   19.51    8.24
   9  -5 -16   22.08    9.30
  -9  -5  16   21.44    8.03
   9   5 -16   18.25    7.46
  -9   5  17   19.95    8.98
   9  -5 -17   27.71   10.34
  -9  -5  17   16.45    7.48
   9   5 -17   53.64   11.58
  -9   5  18    3.20    5.66
  -9  -5  18    0.66    4.40
  -9   5  19   -0.00    5.04
  -9  -5  19   -0.00    4.51
   9   5 -19    0.16    4.78
  -9   5  20    0.00    6.99
  -9  -5  20    7.03    6.35
   9   5 -20    5.71    4.80
  -9   5  21   17.64    8.96
  -9  -5  21   33.39    9.91
   9   5 -21   17.26    7.88
  -9   5  22   26.20   10.14
  -9  -5  22   18.62    9.04
   9   5 -22   16.13    7.93
  -9   5  23    1.44    6.62
  -9  -5  23    7.16    6.86
   9   5 -23    0.00    5.03
  -9   5  24    1.23    6.20
  -9  -5  24   -0.00    4.60
   9   5 -24   -0.00    4.58
  -9  -5  25    7.15    7.08
   9   5 -25    0.08    5.47
  -9   5  26    8.14    6.60
  -9  -5  26    8.09    6.72
   9   5 -26   12.13    6.57
  -9   5  27    0.86    6.94
   9   5 -27    7.70    5.61
  -9   5  28   -0.00    5.28
  -9  -5  28   -0.00    5.18
   9   5 -28   -0.00    3.87
  -9   5  29   -0.00    5.81
  -9  -5  29    3.60    6.15
   9   5 -29   -0.00    5.11
  -9   5  30   -0.00    6.07
  -9  -5  30   -0.00    5.93
   9   5 -30    6.66    6.73
  -9   5  31   10.61    7.80
  -9  -5  31    7.70    7.77
   9   5 -31    0.00    5.72
  -9   5  32   -0.00    4.91
  -9  -5  32    6.84    7.45
   9   5 -32    1.58    5.46
  -9  -5  33   11.38    8.40
   9   5 -33   -0.00    5.25
  -9   6   1    3.75    5.34
   9  -6  -1   -0.00    4.95
   9  -6  -1   -0.00    6.22
  -9  -6   1    0.92    3.04
   9   6  -1   -0.00    3.84
  -9   6   2   73.81   14.67
   9  -6  -2   83.48   15.02
   9  -6  -2   68.69   14.70
  -9  -6   2  102.79   12.89
   9   6  -2   71.70   11.67
  -9   6   3   11.06    6.40
   9  -6  -3   10.85    6.61
   9  -6  -3    7.71    7.56
  -9  -6   3   25.71    6.69
   9   6  -3   11.31    5.23
  -9   6   4   13.69    7.09
  -9   6   4   20.96    8.54
   9  -6  -4   27.39    9.43
   9  -6  -4   23.20    9.25
  -9  -6   4   19.24    6.67
   9   6  -4   11.90    5.44
  -9   6   5   15.92    7.49
  -9   6   5   25.14    9.22
   9  -6  -5   18.95    8.27
  -9  -6   5   16.85    6.40
   9   6  -5   10.00    5.47
  -9   6   6    0.00    4.78
  -9   6   6    5.89    6.47
   9  -6  -6    4.58    5.70
   9  -6  -6    9.01    7.08
  -9  -6   6   13.15    5.40
   9   6  -6   14.83    5.72
  -9   6   7   22.41    8.70
  -9   6   7   39.48   10.96
   9  -6  -7   10.87    7.47
   9  -6  -7   10.50    7.30
  -9  -6   7   27.70    7.13
   9   6  -7   14.85    6.04
   9  -6  -8   95.23   15.97
   9  -6  -8   79.28   15.72
  -9  -6   8   74.82   12.40
   9   6  -8   49.06   10.76
  -9   6   9   11.55    7.51
   9  -6  -9   11.80    6.82
   9  -6  -9   10.82    7.22
  -9  -6   9    7.84    4.92
   9   6  -9    0.16    4.31
  -9   6  10   -0.00    4.93
   9  -6 -10   -0.00    4.31
   9  -6 -10    3.48    5.69
  -9  -6  10   -0.00    4.34
   9   6 -10   -0.00    3.29
  -9   6  11   -0.00    4.62
   9  -6 -11   -0.00    5.92
  -9  -6  11    1.74    4.73
   9   6 -11   -0.00    4.39
  -9   6  12   38.57   10.68
   9  -6 -12   21.80    8.91
   9   6 -12   23.60    7.79
   9  -6 -13   10.44    7.11
   9   6 -13    9.23    5.56
  -9   6  14   25.57    8.30
   9  -6 -14   27.40    9.94
  -9  -6  14   14.87    6.81
   9   6 -14    3.85    5.03
  -9   6  15    3.20    5.73
  -9  -6  15    5.21    5.12
   9   6 -15   -0.00    3.46
  -9   6  16    5.52    6.90
  -9  -6  16    1.29    4.34
   9   6 -16    0.00    4.50
  -9   6  17   11.16    7.46
  -9  -6  17    6.11    6.22
   9   6 -17   -0.00    4.03
  -9   6  18   14.54    7.94
  -9  -6  18   20.74    7.80
   9   6 -18   11.09    6.28
  -9   6  19    8.82    6.96
  -9  -6  19    1.95    5.03
   9   6 -19    5.18    4.93
  -9   6  20    5.07    6.19
  -9  -6  20    8.37    6.30
   9   6 -20    1.07    5.33
  -9   6  21    0.00    5.50
  -9  -6  21   15.19    7.65
   9   6 -21    0.00    4.91
  -9   6  22    0.36    4.96
  -9  -6  22    0.00    5.31
   9   6 -22   -0.00    3.32
  -9   6  23    1.31    5.83
   9   6 -23    4.62    6.59
  -9   6  24    3.53    6.45
  -9  -6  24    8.20    6.97
   9   6 -24    3.50    5.87
  -9   6  25    0.88    7.06
  -9  -6  25    1.24    5.28
   9   6 -25    5.56    5.52
  -9   6  26    0.00    7.37
  -9  -6  26   -0.00    5.77
   9   6 -26    4.82    5.24
  -9   6  27    0.86    5.56
  -9  -6  27   -0.00    5.55
   9   6 -27    0.41    5.27
  -9   6  28    0.72    4.22
  -9  -6  28   10.97    7.51
   9   6 -28    0.09    4.91
  -9  -6  29    3.38    5.95
   9   6 -29    4.30    5.28
  -9   6  30   -0.00    5.03
  -9  -6  30   -0.00    5.72
   9   6 -30    3.34    5.94
  -9   6  31    2.10    5.06
  -9  -6  31   -0.00    4.92
   9   6 -31    2.91    6.36
  -9   6  32   -0.00    5.04
  -9  -6  32   -0.00    6.73
   9   6 -32   -0.00    6.02
  -9  -6  33    3.14    6.83
   9   6 -33    1.92    5.55
  -9   7   1    4.02    5.71
   9  -7  -1   10.44    6.90
   9   7  -1    2.95    3.99
  -9   7   2    0.90    4.97
   9  -7  -2    7.63    6.76
   9   7  -2    3.01    3.83
  -9   7   3   -0.00    3.15
   9  -7  -3    2.43    5.35
   9  -7  -3    5.23    6.42
   9   7  -3   -0.00    3.60
  -9   7   4   11.46    6.88
   9  -7  -4   26.65    8.47
   9  -7  -4   14.22    7.62
   9   7  -4    4.46    4.45
  -9   7   5    5.65    4.97
  -9   7   5   11.36    6.72
   9  -7  -5    0.00    6.86
   9  -7  -5    4.86    7.16
   9   7  -5    4.79    3.93
  -9   7   6   37.09    9.86
  -9   7   6   35.68   11.07
   9  -7  -6   22.46    8.76
  -9  -7   6   30.66    7.46
   9   7  -6   22.59    6.77
  -9   7   7    2.13    5.51
  -9   7   7   10.96    6.50
   9  -7  -7    1.31    5.60
  -9  -7   7    4.70    4.25
   9   7  -7    0.00    4.00
  -9   7   8   -0.00    6.51
   9  -7  -8    0.67    3.86
   9  -7  -8    6.28    6.97
  -9  -7   8   -0.00    3.98
   9   7  -8   -0.00    4.00
  -9   7   9    4.89    6.20
   9  -7  -9   10.68    6.37
   9  -7  -9    8.32    7.48
  -9  -7   9   10.81    6.30
   9   7  -9    6.92    4.47
  -9   7  10    0.00    5.54
   9  -7 -10   13.70    7.10
   9  -7 -10    5.50    7.31
  -9  -7  10   20.37    6.87
   9   7 -10    9.10    5.28
  -9   7  11   19.19    8.97
   9  -7 -11   19.52    7.69
   9  -7 -11   21.07    9.68
  -9  -7  11   15.71    6.58
   9   7 -11    5.50    4.79
  -9   7  12   27.07    9.72
   9  -7 -12   44.83   11.12
   9   7 -12   32.08    8.46
  -9   7  13    0.00    5.84
   9   7 -13   -0.00    4.13
  -9   7  14    3.26    5.50
  -9  -7  14    4.35    4.66
   9   7 -14   -0.00    4.18
  -9  -7  15    1.33    5.34
   9   7 -15    0.02    3.92
  -9   7  16   22.69    8.90
  -9  -7  16   19.02    8.30
   9   7 -16   19.04    7.69
  -9   7  17   -0.00    4.74
  -9  -7  17    5.64    5.60
   9   7 -17    0.74    4.74
  -9   7  18    0.00    6.53
  -9  -7  18    0.12    5.06
   9   7 -18   -0.00    4.86
  -9   7  19    1.67    5.16
  -9  -7  19    4.73    5.82
   9   7 -19   10.15    5.85
  -9   7  20    5.49    7.08
  -9  -7  20    5.35    6.46
   9   7 -20    5.88    4.97
  -9   7  21    7.72    7.12
  -9  -7  21    4.28    6.24
   9   7 -21    8.15    6.22
  -9  -7  22    2.58    5.87
   9   7 -22   12.57    6.72
  -9   7  23   -0.00    6.45
  -9  -7  23   -0.00    4.93
   9   7 -23    2.37    4.77
  -9   7  24   -0.00    6.36
  -9  -7  24   -0.00    5.46
   9   7 -24    5.10    4.93
  -9   7  25   -0.00    6.98
  -9  -7  25   -0.00    5.14
   9   7 -25    0.00    5.03
  -9   7  26   16.85    9.42
  -9  -7  26   13.92    8.30
   9   7 -26    5.34    5.74
  -9   7  27   13.41    8.05
  -9  -7  27   12.83    7.97
   9   7 -27   14.68    7.94
  -9   7  28   -0.00    5.67
  -9  -7  28    0.00    5.49
   9   7 -28    7.96    6.56
  -9   7  29    2.10    5.29
  -9  -7  29   10.45    7.80
   9   7 -29    4.51    6.02
  -9   7  30    5.47    6.23
  -9  -7  30    0.00    7.07
   9   7 -30    2.91    5.86
  -9   7  31    0.00    7.05
  -9  -7  31    1.11    5.35
   9   7 -31    0.00    5.76
  -9  -7  32   -0.00    4.54
   9   7 -32    2.30    5.83
   9   7 -33   -0.00    5.28
   9   7 -34   -0.00    6.16
   9  -8  -1   11.13    7.14
   9   8  -1    1.93    3.74
   9  -8  -2   16.53    8.07
   9   8  -2   17.51    5.34
   9  -8  -3    1.59    5.39
   9   8  -3    0.00    3.19
   9   8  -4   21.90    6.20
   9  -8  -5   -0.00    5.06
   9  -8  -5   -0.00    5.16
   9   8  -5    0.45    3.68
   9  -8  -6   -0.00    3.59
   9  -8  -6    1.98    5.04
   9   8  -6   -0.00    3.17
  -9   8   7    6.40    6.14
   9  -8  -7    6.95    6.15
   9   8  -7    4.01    3.69
  -9   8   8   92.03   15.88
  -9   8   8   48.14   12.69
   9  -8  -8   84.13   15.48
   9   8  -8   52.65    9.92
  -9   8   9    7.51    6.81
  -9   8   9    2.65    5.90
   9  -8  -9    9.29    6.63
   9   8  -9    5.45    4.27
  -9   8  10   10.63    7.00
   9  -8 -10   23.78    9.05
   9   8 -10    3.68    4.41
  -9   8  11    3.16    5.45
   9  -8 -11    0.00    6.31
  -9  -8  11    1.23    3.58
   9   8 -11   -0.00    4.23
  -9   8  12   17.10    7.83
   9  -8 -12   19.06    8.35
   9   8 -12    2.69    4.56
  -9   8  13   -0.00    5.70
   9  -8 -13    0.62    4.13
   9   8 -13   -0.00    3.83
  -9   8  14   11.37    7.43
  -9  -8  14    0.03    3.42
   9   8 -14    2.79    4.89
  -9   8  15    7.83    6.48
  -9  -8  15    2.93    5.28
   9   8 -15    0.97    4.31
  -9   8  16    3.20    6.48
  -9  -8  16    3.77    5.60
   9   8 -16   -0.00    3.75
  -9  -8  17    2.73    5.11
  -9   8  18    9.09    6.59
  -9  -8  18   14.74    7.56
   9   8 -18   15.04    7.92
  -9   8  19    2.81    4.89
  -9  -8  19    0.00    4.71
   9   8 -19   -0.00    3.05
  -9   8  20   12.24    8.30
  -9  -8  20    2.58    5.34
   9   8 -20   10.61    6.26
  -9   8  21    1.11    5.73
  -9  -8  21    3.94    5.71
   9   8 -21    0.00    5.68
  -9   8  22   -0.00    5.45
  -9  -8  22    6.58    6.05
   9   8 -22   -0.00    5.06
  -9   8  23    3.04    5.40
  -9  -8  23    4.85    7.01
   9   8 -23   -0.00    5.41
  -9   8  24    9.67    6.83
  -9  -8  24   -0.00    5.08
   9   8 -24    9.06    6.89
  -9   8  25    3.95    6.38
  -9  -8  25    2.15    5.90
   9   8 -25   -0.00    3.92
  -9   8  26    8.91    6.77
  -9  -8  26    2.15    5.65
   9   8 -26    2.37    5.55
  -9   8  27   -0.00    4.63
  -9  -8  27    3.98    6.29
   9   8 -27   -0.00    4.69
  -9   8  28    1.62    5.70
  -9  -8  28    9.14    7.32
  -9   8  29    0.34    4.96
  -9  -8  29   -0.00    5.07
   9   8 -29    1.29    3.78
  -9   8  30    0.60    5.41
  -9  -8  30    6.40    6.49
   9   8 -30    2.27    4.68
  -9  -8  31    0.00    7.34
   9   8 -31   -0.00    5.54
  -9  -8  32   -0.00    7.26
   9   8 -32    3.10    6.09
   9   8 -33   -0.00    5.90
  -9   9   1    1.58    5.78
   9  -9  -1    0.00    5.09
   9   9  -1   -0.00    3.18
  -9   9   2   22.13    8.73
   9  -9  -2   20.82    9.61
   9   9  -2   20.58    6.05
  -9   9   3    3.63    4.84
   9  -9  -3   -0.00    3.68
  -9   9   4    5.65    5.66
   9  -9  -4    2.15    6.62
   9   9  -4    5.91    4.22
  -9   9   5    6.82    6.04
   9  -9  -5    3.49    5.21
   9   9  -5    0.44    3.32
   9  -9  -6   65.02   13.10
   9   9  -6   34.50    7.80
  -9   9   7   -0.00    6.13
   9  -9  -7    5.54    6.01
   9   9  -7    1.60    3.78
  -9   9   8    7.14    6.30
  -9   9   8   -0.00    5.89
   9  -9  -8   -0.00    4.50
   9   9  -8    1.26    3.27
  -9   9   9    2.47    4.92
  -9   9   9    3.80    5.12
   9  -9  -9    3.11    5.84
   9   9  -9    1.43    4.31
  -9   9  10   12.15    7.48
  -9   9  10    5.91    6.78
   9  -9 -10    3.19    6.64
  -9   9  11    4.45    5.85
   9  -9 -11    2.21    5.64
   9   9 -11    0.88    3.66
  -9   9  12   16.32    8.65
   9  -9 -12   28.41   10.37
   9   9 -12   17.00    6.43
   9  -9 -13    2.04    5.50
   9   9 -13    0.70    3.92
  -9   9  14    0.93    5.61
   9  -9 -14    3.46    5.67
   9   9 -14   -0.00    4.25
  -9   9  15   12.81    7.21
   9  -9 -15    0.00    5.11
   9   9 -15    4.60    5.44
  -9   9  16   26.42   10.30
   9  -9 -16   18.36    8.53
   9   9 -16   22.96    7.55
  -9   9  17    3.67    6.34
  -9  -9  17    7.56    5.28
   9   9 -17    1.25    4.59
  -9   9  18    1.43    5.43
  -9  -9  18    1.90    4.59
   9   9 -18    0.00    3.97
  -9   9  19   -0.00    6.04
  -9  -9  19    1.84    4.71
   9   9 -19   -0.00    4.83
  -9   9  20    2.63    5.60
  -9  -9  20    3.45    5.00
   9   9 -20   15.81    7.06
  -9   9  21    9.15    6.63
  -9  -9  21    0.57    4.30
   9   9 -21    0.00    5.09
  -9   9  22    6.25    6.84
  -9  -9  22   17.42    8.79
   9   9 -22   -0.00    6.53
  -9   9  23    1.57    6.59
  -9  -9  23    0.48    5.07
   9   9 -23    2.06    4.11
  -9   9  24   -0.00    5.12
  -9  -9  24   -0.00    6.27
   9   9 -24   -0.00    5.35
  -9   9  25   -0.00    6.54
  -9  -9  25    0.00    5.67
   9   9 -25    2.14    4.82
  -9   9  26    0.65    5.50
  -9  -9  26    7.27    7.00
   9   9 -26    0.00    5.86
  -9   9  27    0.08    4.91
  -9  -9  27    0.07    5.52
   9   9 -27    0.00    4.98
  -9   9  28   -0.00    6.14
  -9  -9  28   11.87    8.82
   9   9 -28    0.00    4.41
  -9   9  29   -0.00    4.83
  -9  -9  29    1.80    5.59
   9   9 -29    1.31    5.52
  -9  -9  30    4.00    5.70
   9   9 -30   -0.00    5.24
  -9  -9  31   -0.00    6.30
  -9  10   1   -0.00    5.63
   9 -10  -1   -0.00    6.23
  -9  10   2   13.20    7.81
   9 -10  -2    2.44    6.14
   9  10  -2   16.03    4.86
  -9  10   3    1.34    4.51
   9 -10  -3   -0.00    5.59
   9  10  -3   -0.00    2.87
  -9  10   4   24.28    9.18
   9 -10  -4   32.49    9.85
   9  10  -4   21.04    6.00
  -9  10   5    0.00    5.85
   9 -10  -5   -0.00    5.84
   9  10  -5    1.33    3.08
  -9  10   6    0.12    5.18
   9 -10  -6   -0.00    6.67
   9 -10  -7    4.36    5.58
   9  10  -7    0.00    3.90
  -9  10   8    9.58    7.36
   9 -10  -8   17.12    8.08
   9  10  -8   27.12    7.28
  -9  10   9    0.00    5.74
   9 -10  -9    8.44    6.38
   9  10  -9    1.97    2.78
  -9  10  10    5.04    6.86
  -9  10  10    0.54    5.46
   9 -10 -10   -0.00    6.05
   9  10 -10    5.95    5.10
  -9  10  11    0.00    4.59
  -9  10  11    6.19    6.70
   9 -10 -11   -0.00    5.56
   9  10 -11    1.99    4.60
  -9  10  12   -0.00    5.17
   9  10 -12   -0.00    4.27
  -9  10  13   -0.00    5.38
   9 -10 -13    0.79    6.49
   9  10 -13    0.00    3.87
  -9  10  14    8.75    6.83
   9 -10 -14    6.91    6.78
   9  10 -14   11.11    6.62
  -9  10  15    2.83    6.22
   9 -10 -15    0.19    5.12
   9  10 -15   -0.00    4.38
  -9  10  16    0.58    4.81
   9 -10 -16   -0.00    5.99
   9  10 -16    0.03    4.31
  -9  10  17    3.41    5.79
   9 -10 -17    2.64    5.65
   9  10 -17    2.04    5.30
  -9  10  18    6.39    7.29
   9 -10 -18    7.92    7.24
   9  10 -18   10.17    5.94
  -9  10  19   -0.00    5.27
   9  10 -19   -0.00    4.71
  -9  10  20    5.75    6.69
   9  10 -20    0.00    5.29
  -9  10  21   -0.00    4.71
   9  10 -21   -0.00    4.48
  -9  10  22    9.58    7.50
   9  10 -22    0.93    3.26
  -9  10  23    6.18    6.88
   9  10 -23    1.42    6.17
  -9  10  24   12.02    8.03
  -9 -10  24    7.09    6.92
   9  10 -24    3.38    5.95
  -9  10  25   -0.00    4.97
  -9 -10  25   -0.00    6.43
   9  10 -25    0.00    5.04
  -9  10  26    2.07    4.35
  -9 -10  26    7.08    6.43
   9  10 -26    0.01    5.62
  -9  10  27   -0.00    5.86
  -9 -10  27    1.32    5.19
   9  10 -27   -0.00    5.47
  -9  10  28    6.12    6.32
  -9 -10  28    2.72    7.09
  -9 -10  29   -0.00    6.31
  -9 -10  30    3.53    6.28
  -9  11   1    0.00    5.40
   9 -11  -1   -0.00    5.83
   9  11  -1   -0.00    2.76
  -9  11   2   21.34    8.96
   9 -11  -2   17.06    8.25
   9  11  -2   10.21    4.37
  -9  11   3    1.61    4.20
   9  11  -3    1.40    3.03
  -9  11   4   14.03    8.19
   9 -11  -4    7.65    7.05
   9  11  -4    7.59    4.42
  -9  11   5    5.14    5.85
   9 -11  -5    2.29    5.35
   9  11  -5   -0.00    2.96
  -9  11   6    7.04    6.23
   9 -11  -6   16.56    8.15
   9  11  -6   10.33    4.96
  -9  11   7   -0.00    5.40
   9 -11  -7    1.61    5.08
   9  11  -7    0.23    3.35
   9 -11  -8    4.95    6.52
   9  11  -8    2.00    3.78
  -9  11   9    0.82    6.24
   9 -11  -9    0.71    4.77
   9  11  -9   -0.00    3.48
  -9  11  10   17.97    9.19
   9 -11 -10    2.53    5.40
   9  11 -10    7.99    5.01
  -9  11  11    1.22    4.85
   9 -11 -11   -0.00    5.44
   9  11 -11    9.95    5.03
  -9  11  12    2.43    6.70
  -9  11  12    6.33    6.52
   9 -11 -12    4.97    7.12
   9  11 -12    5.84    5.11
  -9  11  13    0.19    4.99
  -9  11  13    4.49    6.77
   9 -11 -13   -0.00    4.74
   9  11 -13   -0.00    3.98
  -9  11  14   -0.00    4.78
   9 -11 -14    0.00    5.97
   9  11 -14   -0.00    3.26
  -9  11  15    2.85    5.38
   9 -11 -15   -0.00    6.05
   9  11 -15   -0.00    3.84
  -9  11  16   16.63    8.48
   9 -11 -16   10.70    7.89
   9  11 -16    0.00    5.90
  -9  11  17    2.68    5.23
   9 -11 -17    3.51    6.17
   9  11 -17   -0.00    5.20
  -9  11  18   -0.00    5.82
   9 -11 -18   -0.00    6.33
   9  11 -18   -0.00    5.26
  -9  11  19    1.54    5.14
   9 -11 -19    3.91    5.85
   9  11 -19   -0.00    4.62
  -9  11  20   -0.00    6.81
   9 -11 -20    0.00    5.36
   9  11 -20    8.06    6.88
  -9  11  21   -0.00    5.23
   9 -11 -21    0.00    5.18
   9  11 -21    0.12    5.61
  -9  11  22    0.64    5.37
   9  11 -22   -0.00    4.11
  -9  11  23   -0.00    4.66
   9  11 -23    8.24    6.77
  -9  11  24    0.00    6.03
   9  11 -24   -0.00    4.86
  -9  11  25    0.52    5.08
  -9  12   1    2.67    6.87
   9 -12  -1    4.15    5.22
  -9  12   2   -0.00    5.25
   9 -12  -2    0.00    4.67
   9  12  -2    2.12    2.92
  -9  12   3   -0.00    4.65
   9 -12  -3   -0.00    4.93
   9  12  -3    3.09    3.05
   9 -12  -4    0.14    5.55
   9  12  -4    7.85    4.58
  -9  12   5   -0.00    4.52
   9 -12  -5    0.00    4.78
   9  12  -5   -0.00    3.33
  -9  12   6    4.33    5.21
   9 -12  -6    3.03    5.96
   9  12  -6    0.40    2.95
  -9  12   7   -0.00    4.58
   9 -12  -7   -0.00    4.30
   9  12  -7    0.34    3.42
  -9  12   8    9.13    6.75
   9 -12  -8   27.48    9.33
   9  12  -8   18.87    6.05
  -9  12   9   -0.00    5.41
   9 -12  -9    1.30    5.26
   9  12  -9   -0.00    3.46
  -9  12  10    1.16    5.83
  -9  12  11    5.68    6.35
   9 -12 -11    2.44    3.97
  -9  12  12   -0.00    5.37
   9 -12 -12    3.14    6.54
   9  12 -12    7.12    4.41
  -9  12  13    7.75    6.47
   9 -12 -13   -0.00    4.40
   9  12 -13   -0.00    2.77
  -9  12  14    8.08    6.65
  -9  12  14    4.00    7.20
   9 -12 -14    1.74    5.52
   9  12 -14    6.05    4.17
  -9  12  15    4.34    5.89
   9 -12 -15    0.00    5.89
   9  12 -15    1.89    3.46
  -9  12  16   -0.00    5.62
   9 -12 -16    1.45    6.65
   9  12 -16   -1.86    3.30
  -9  12  17   -0.00    6.59
   9 -12 -17   -0.00    5.75
   9  12 -17    2.16    3.70
  -9  12  18    1.35    5.80
   9 -12 -18    0.13    5.56
   9  12 -18    3.12    3.70
  -9  12  19    3.12    6.39
   9 -12 -19    0.00    5.13
   9  12 -19   -0.00    3.26
   9 -12 -20    1.92    6.71
   9  12 -20    0.00    3.27
  -9  12  21   -0.00    6.22
   9 -12 -21   -0.00    5.77
  -9  12  22    0.75    5.47
   9 -12 -22   -0.00    5.92
  -9  12  23   -0.00    5.05
   9 -12 -23    2.21    6.06
  -9  12  24    8.45    6.91
   9 -12 -24    0.00    6.17
  -9  12  25    0.88    6.58
  -9  13   1    8.24    7.82
   9 -13  -1    3.66    5.31
   9  13  -1    2.38    3.42
  -9  13   2    3.76    5.91
   9 -13  -2   -0.00    5.45
   9  13  -2    0.02    2.95
  -9  13   3    1.05    6.18
   9 -13  -3    0.00    5.34
   9  13  -3    3.32    3.07
  -9  13   4    3.29    5.13
   9 -13  -4    0.00    6.03
   9  13  -4   -0.00    3.07
   9 -13  -5    4.32    6.07
   9  13  -5    0.13    2.80
  -9  13   6    0.89    5.22
   9  13  -6    6.89    4.14
  -9  13   7    1.98    4.66
   9 -13  -7   -0.00    5.57
   9  13  -7    1.59    3.24
  -9  13   8   -0.00    4.72
   9 -13  -8    3.82    5.28
   9  13  -8    0.00    2.89
  -9  13   9    6.16    5.87
   9 -13  -9   -0.00    6.01
   9  13  -9    4.32    3.66
  -9  13  10    4.44    6.70
   9 -13 -10   -0.00    5.81
   9  13 -10    3.75    3.71
  -9  13  11   -0.00    5.52
   9 -13 -11    1.37    5.77
   9  13 -11    1.52    2.94
  -9  13  12    0.93    5.07
   9  13 -12    4.33    4.07
  -9  13  13   -0.00    5.67
   9 -13 -13    3.55    5.32
   9  13 -13    3.19    4.19
  -9  13  14    0.03    4.11
   9 -13 -14    0.00    5.23
   9  13 -14    0.00    3.06
  -9  13  15    6.00    6.99
   9 -13 -15   10.06    7.65
   9  13 -15    0.00    3.75
  -9  13  16   10.24    8.07
  -9  13  16    3.18    5.77
   9 -13 -16    6.97    6.22
   9  13 -16   -0.00    3.69
  -9  13  17   -0.00    5.56
   9 -13 -17    6.11    6.49
   9  13 -17    2.47    3.08
  -9  13  18   -0.00    5.64
   9 -13 -18   -0.00    5.38
  -9  13  19   -0.00    5.75
  -9  13  20    1.23    5.57
   9 -13 -20    4.41    6.60
  -9  13  21   -0.00    5.16
   9 -13 -21   -0.00    4.81
  -9  13  22    6.77    7.31
   9 -13 -22    2.65    6.09
   9 -13 -23   -0.00    4.33
  -9  14   1    6.85    6.74
   9 -14  -1   -0.00    5.16
   9  14  -1    1.43    2.53
  -9  14   2    0.00    5.31
   9 -14  -2    0.75    5.84
   9  14  -2    0.30    3.15
  -9  14   3    4.80    8.20
   9 -14  -3   -0.00    4.51
   9  14  -3    0.38    2.88
  -9  14   4    0.00    5.79
   9 -14  -4    0.00    4.71
   9  14  -4    3.29    3.94
  -9  14   5   -0.00    5.10
   9 -14  -5    5.78    7.09
   9  14  -5   -0.00    2.64
  -9  14   6   -0.00    6.20
   9 -14  -6    5.14    6.65
   9  14  -6    2.03    3.11
  -9  14   7    2.84    4.79
   9 -14  -7   -0.00    4.26
   9  14  -7   -0.00    3.04
  -9  14   8    0.00    4.54
   9 -14  -8   -0.00    4.39
   9  14  -8    1.96    3.80
  -9  14   9    0.00    5.95
   9 -14  -9    2.36    5.28
   9  14  -9    5.42    3.69
  -9  14  10    6.92    6.87
   9 -14 -10    7.86    7.26
   9  14 -10    0.83    2.72
  -9  14  11    2.59    5.67
   9 -14 -11    4.15    6.08
   9  14 -11    1.27    2.51
   9 -14 -12    7.23    7.20
   9  14 -12    8.66    4.83
  -9  14  13   -0.00    4.16
   9 -14 -13    0.54    5.70
  -9  14  14    5.71    7.53
  -9  14  15    3.35    7.03
   9 -14 -15   -0.00    5.33
  -9  14  16    2.55    5.60
   9 -14 -16   -0.00    5.88
  -9  14  17    1.87    6.02
   9 -14 -17    1.57    5.50
  -9  14  18   -0.00    4.92
   9 -14 -18    2.07    5.90
  -9  14  19    0.00    5.86
   9 -14 -19    6.12    7.11
  -9  14  20   -0.00    5.61
   9 -14 -20    2.13    6.40
  -9  15   1    0.85    4.50
   9 -15  -1   10.87    7.19
   9  15  -1    0.11    2.72
   9 -15  -2   -0.00    5.13
   9  15  -2    0.00    2.65
  -9  15   3   -0.00    5.08
   9  15  -3    1.96    3.05
  -9  15   4   -0.00    4.61
   9 -15  -4    4.47    4.87
   9  15  -4    2.68    3.46
  -9  15   5    3.33    5.31
   9 -15  -5    0.00    5.55
   9  15  -5    0.67    3.33
  -9  15   6   -0.00    4.71
   9 -15  -6    8.25    6.13
   9  15  -6   -0.00    3.70
  -9  15   7   -0.00    5.40
   9 -15  -7    3.17    5.52
   9  15  -7    1.35    2.80
  -9  15   8    4.07    6.09
   9 -15  -8    1.32    4.81
   9  15  -8    0.08    3.84
  -9  15   9    7.39    6.73
   9 -15  -9    2.88    5.77
  -9  15  10    0.39    4.38
   9 -15 -10    0.00    5.28
  -9  15  11   -0.00    3.98
   9 -15 -11   -0.00    4.88
  -9  15  12   -0.00    5.34
   9 -15 -12    2.69    5.90
  -9  15  13    8.46    7.25
   9 -15 -13    2.94    5.64
  -9  15  14    4.42    5.17
   9 -15 -14    1.83    6.03
   9 -15 -15    0.83    5.64
   9 -15 -16    3.49    6.10
   9 -15 -17    3.65    5.74
  -9  16   1    2.18    6.34
   9  16  -1    3.38    3.29
  -9  16   2    2.49    6.38
   9 -16  -2   -0.00    5.74
   9  16  -2    0.67    2.61
   9 -16  -3   -0.00    5.95
  -9  16   4   -0.00    6.89
   9 -16  -4   -0.00    5.39
  -9  16   5    4.12    7.66
   9 -16  -5    4.62    6.13
  -9  16   6    2.19    5.43
   9 -16  -6   -0.00    5.01
  -9  16   7   17.48    8.14
   9 -16  -7    7.02    6.09
   9 -16  -8    0.00    4.13
  -8   0   1   -0.00    3.40
  -8   0   1   -0.00    3.72
   8   0  -1    3.48    4.19
   8   0  -1    0.62    3.24
   8   0  -1   -0.00    3.95
  -8   0   2  386.05   38.80
  -8   0   2  393.10   39.04
   8   0  -2  411.33   39.23
   8   0  -2  441.39   38.55
   8   0  -2  427.58   39.90
  -8   0   3    3.66    4.32
  -8   0   3   -0.00    3.30
   8   0  -3   -0.00    4.63
  -8   0   4   57.44   10.21
   8   0  -4   48.75   10.27
  -8   0   5   -0.00    3.98
   8   0  -5   -0.00    3.84
  -8   0   6   69.25   12.27
   8   0  -6   70.99   12.34
  -8   0   7    1.75    3.93
   8   0  -7    2.56    4.75
  -8   0   8  153.80   20.70
   8   0  -8  200.31   22.78
  -8   0   9   -0.00    3.46
   8   0  -9    1.63    4.28
  -8   0  10    1.36    4.45
   8   0 -10    1.73    4.36
   8   0 -11    1.04    4.51
   8   0 -12  117.81   17.64
   8   0 -13    0.30    4.44
   8   0 -14   52.96   11.21
  -8   0  15   -0.00    4.98
  -8   0  16    0.80    4.75
  -8   0  17   -0.00    4.82
  -8   0  18   64.42   13.81
  -8   0  19    1.81    5.19
  -8   0  20    1.67    4.69
  -8   0  21    2.83    5.13
  -8   0  22   51.13   12.84
   8   0 -22   54.13   12.86
  -8   0  23   -0.00    4.69
   8   0 -23    0.00    5.48
   8   0 -24    8.28    7.18
  -8   0  25   -0.00    5.10
   8   0 -25   -0.00    4.52
  -8   0  26   -0.00    5.20
   8   0 -26   -0.00    4.50
  -8   0  27    0.20    5.00
   8   0 -27   -0.00    5.09
  -8   0  28   24.20    8.88
  -8   0  29    0.00    5.75
  -8   0  30   11.85    7.30
  -8   0  31   -0.00    5.60
  -8   0  32   -0.00    4.86
  -8   0  33   -0.00    5.50
  -8   0  34    4.40    6.82
  -8   0  35    5.99    6.60
  -8   1   1   53.08   10.43
  -8   1   1   43.56    9.44
   8  -1  -1   59.32   10.98
   8  -1  -1   36.56    9.02
  -8  -1   1   55.82    9.88
   8   1  -1   40.25    8.87
   8   1  -1   65.58    9.88
   8   1  -1   61.26   10.65
  -8   1   2    3.77    4.35
  -8   1   2    1.55    4.01
   8  -1  -2    4.69    4.36
   8  -1  -2    6.02    4.86
  -8  -1   2    0.00    3.57
  -8  -1   2    0.00    3.12
   8   1  -2    2.87    3.92
   8   1  -2    3.25    4.43
  -8   1   3    6.84    5.09
  -8   1   3    0.23    3.86
   8  -1  -3   -0.00    3.80
   8  -1  -3    4.34    4.61
  -8  -1   3    1.84    3.51
  -8  -1   3    0.00    3.37
   8   1  -3   -0.00    3.21
   8   1  -3    2.74    3.69
  -8   1   4   28.69    8.10
   8  -1  -4   27.42    7.95
  -8  -1   4   27.47    6.98
   8   1  -4   17.80    5.87
   8   1  -4   26.03    7.28
  -8   1   5   -0.00    3.60
   8  -1  -5    1.40    4.76
  -8  -1   5    7.67    4.40
   8   1  -5    5.56    3.46
   8   1  -5   -0.00    4.54
  -8   1   6   58.73   11.39
   8  -1  -6   82.21   13.49
  -8  -1   6   71.39   11.97
   8   1  -6   59.64   11.58
  -8   1   7    7.93    5.61
  -8  -1   7    3.86    3.86
   8   1  -7    3.33    5.00
  -8   1   8   -0.00    2.84
   8  -1  -8    0.00    5.16
  -8  -1   8    0.00    4.54
   8   1  -8   10.59    6.03
  -8   1   9    0.00    5.23
   8  -1  -9   16.94    7.21
  -8  -1   9   14.10    6.32
   8   1  -9    5.41    5.07
   8  -1 -10  130.92   18.33
  -8  -1  10   88.42   15.01
   8   1 -10  140.22   17.78
   8  -1 -11    0.00    4.19
  -8  -1  11    7.34    4.83
   8  -1 -12   12.12    6.56
   8  -1 -13    2.25    4.81
  -8   1  14   46.63   10.84
   8  -1 -14   67.53   13.08
  -8   1  15   28.44    9.07
   8  -1 -15   35.79   10.01
  -8  -1  15   29.87   10.18
  -8   1  16   48.68   11.62
   8  -1 -16   83.22   14.30
  -8  -1  16   42.12   10.79
  -8   1  17   -0.00    5.17
   8  -1 -17    1.72    5.33
  -8  -1  17    2.34    5.09
  -8   1  18   12.16    7.18
  -8  -1  18    2.60    5.65
  -8   1  19    2.55    5.46
  -8  -1  19    5.35    5.52
   8   1 -19    1.37    5.61
  -8   1  20   18.68    8.81
  -8  -1  20   11.12    6.90
   8   1 -20   17.32    7.75
  -8   1  21   -0.00    5.51
  -8  -1  21   -0.00    4.65
   8   1 -21   -0.00    6.06
  -8   1  22   35.55   11.34
  -8  -1  22   50.59   11.80
   8   1 -22   48.25   12.43
  -8   1  23   -0.00    5.55
  -8  -1  23    0.34    4.51
   8   1 -23    0.57    6.07
  -8   1  24    0.80    5.73
  -8  -1  24    5.26    5.91
   8   1 -24    3.67    6.59
  -8   1  25    1.79    5.39
  -8  -1  25   -0.00    5.59
   8   1 -25   -0.00    5.79
  -8   1  26    6.38    6.45
   8  -1 -26    0.47    5.88
  -8  -1  26   12.97    6.74
   8   1 -26    0.00    5.99
  -8   1  27   -0.00    5.21
  -8  -1  27    2.82    5.03
   8   1 -27   -0.00    6.37
  -8   1  28   -0.00    5.57
  -8  -1  28   -0.00    5.24
   8   1 -28   -0.00    5.10
  -8   1  29    3.70    5.58
  -8  -1  29    9.87    5.42
  -8  -1  30    7.20    6.71
  -8   1  31    0.00    5.39
  -8  -1  31    2.91    6.78
  -8   1  32   10.87    7.14
  -8  -1  32    5.18    6.42
  -8   1  33   -0.00    5.69
  -8  -1  33    0.00    6.13
  -8   1  34    1.33    6.28
  -8  -1  34   -0.00    5.57
  -8   1  35    1.33    6.81
  -8  -1  35    3.47    6.38
  -8   2   1    0.60    4.42
  -8   2   1   -0.00    3.66
   8  -2  -1    0.58    4.31
   8  -2  -1    3.61    5.27
  -8  -2   1    0.68    3.64
  -8  -2   1   -0.00    2.89
   8   2  -1    0.00    3.27
   8   2  -1   -0.00    3.87
  -8   2   2   53.61   11.15
  -8   2   2   64.34   11.81
   8  -2  -2   40.71   10.06
   8  -2  -2   55.69   11.06
  -8  -2   2   63.83   10.34
  -8  -2   2   60.05    9.65
   8   2  -2   57.71    9.34
   8   2  -2   50.64    9.77
  -8   2   3   12.51    6.28
  -8   2   3    3.39    4.45
   8  -2  -3    8.82    5.12
   8  -2  -3    7.58    5.02
  -8  -2   3    4.18    4.04
   8   2  -3    3.22    2.94
   8   2  -3    9.34    4.55
  -8   2   4   25.20    7.69
  -8   2   4   30.83    8.23
   8  -2  -4   27.12    8.28
   8  -2  -4   31.94    8.42
  -8  -2   4   34.54    7.71
   8   2  -4   35.88    7.31
   8   2  -4   27.11    7.63
  -8   2   5    6.36    5.13
   8  -2  -5    0.00    4.50
  -8  -2   5    1.51    3.51
   8   2  -5    8.69    4.75
   8   2  -5    9.62    5.61
  -8   2   6   76.39   12.70
   8  -2  -6   55.05   11.94
  -8  -2   6   76.52   12.13
   8   2  -6   63.66   11.20
  -8   2   7   28.28    8.21
   8  -2  -7   22.28    7.76
  -8  -2   7   17.15    6.58
   8  -2  -8  111.17   16.48
  -8  -2   8   88.26   13.66
   8  -2  -9    9.08    6.83
  -8  -2   9    7.20    4.52
   8  -2 -10    2.96    4.84
  -8  -2  10   -0.00    3.93
   8  -2 -11   -0.00    5.26
  -8  -2  11    1.31    3.54
   8  -2 -12   39.72   10.85
  -8  -2  12   50.47   10.58
  -8   2  13   25.62    9.36
   8  -2 -13   14.29    7.99
   8  -2 -14   29.51   10.45
  -8   2  15    4.74    6.04
  -8   2  16   18.34    8.16
   8  -2 -16   37.22   10.04
  -8  -2  16   14.21    6.68
   8   2 -16   11.96    6.91
  -8   2  17   22.33    8.34
   8  -2 -17    9.80    6.98
  -8  -2  17   14.17    6.78
   8   2 -17    4.00    5.93
  -8   2  18  106.75   17.35
   8  -2 -18  136.83   20.23
  -8  -2  18  110.21   17.33
   8   2 -18   97.25   17.22
  -8   2  19    4.10    5.60
   8  -2 -19    0.75    5.81
  -8  -2  19    7.04    5.17
   8   2 -19    1.72    5.44
  -8   2  20   -0.00    4.99
   8  -2 -20    2.35    5.47
  -8  -2  20    6.46    5.63
   8   2 -20   -0.00    5.59
  -8   2  21   -0.00    5.55
   8  -2 -21    6.79    6.87
  -8  -2  21    2.00    5.08
   8   2 -21   -0.00    6.11
  -8   2  22   28.28    9.16
  -8  -2  22   14.22    7.74
   8   2 -22   22.72    9.31
  -8   2  23    3.04    6.20
  -8  -2  23   -0.00    5.80
   8   2 -23   -0.00    6.02
  -8   2  24    2.02    6.36
  -8  -2  24    7.37    6.89
   8   2 -24    3.13    5.91
  -8   2  25    4.08    6.12
  -8  -2  25   -0.00    5.22
   8   2 -25    3.69    5.93
  -8   2  26   -0.00    5.55
  -8  -2  26    1.65    4.83
   8   2 -26   10.51    8.38
  -8   2  27    1.04    4.50
  -8  -2  27    1.75    5.36
   8   2 -27   -0.00    6.10
  -8   2  28    3.48    6.31
  -8  -2  28   18.99    8.31
   8   2 -28    7.60    7.08
  -8   2  29   -0.00    4.62
  -8  -2  29   -0.00    5.39
   8   2 -29   10.64    7.44
  -8   2  30    0.00    6.02
  -8  -2  30    0.86    5.12
   8   2 -30   -0.00    6.19
  -8   2  31    2.29    6.22
  -8  -2  31    0.00    6.94
  -8   2  32    0.00    6.48
  -8  -2  32    1.27    4.81
  -8   2  33   -0.00    6.29
  -8  -2  33    5.61    7.49
  -8   2  34    0.64    4.94
  -8  -2  34    7.13    5.67
  -8   2  35   -0.00    6.97
  -8  -2  35    8.14    7.09
  -8   3   1   59.06   12.31
  -8   3   1   70.30   12.63
   8  -3  -1   60.74   11.69
   8  -3  -1   63.25   12.43
  -8  -3   1   72.82   10.75
  -8  -3   1   56.49    9.12
   8   3  -1   60.63    9.47
  -8   3   2    0.00    4.55
  -8   3   2    1.95    4.10
   8  -3  -2   -0.00    4.68
  -8  -3   2    2.51    3.34
  -8  -3   2    0.00    3.11
   8   3  -2    0.36    3.01
  -8   3   3   49.94   10.48
  -8   3   3   42.04    9.75
   8  -3  -3   50.32   10.50
   8  -3  -3   31.83    9.29
  -8  -3   3   46.68    8.59
  -8  -3   3   30.54    7.11
   8   3  -3   41.10    7.98
  -8   3   4   96.47   15.60
  -8   3   4  118.83   17.13
   8  -3  -4  116.62   16.79
   8  -3  -4   94.17   15.30
  -8  -3   4  100.29   14.15
   8   3  -4  108.30   13.93
   8  -3  -5    8.04    5.97
  -8  -3   5   19.71    5.93
   8   3  -5    8.38    4.52
   8  -3  -6   29.40    8.92
  -8  -3   6   14.76    5.96
   8   3  -6   33.68    7.25
   8  -3  -7    8.59    6.07
  -8  -3   7   16.93    5.80
   8  -3  -8    3.85    4.85
  -8  -3   8    8.10    5.36
   8  -3  -9    3.80    4.81
  -8  -3   9    4.92    3.79
   8  -3 -10   86.17   15.31
  -8  -3  10   81.20   13.01
   8  -3 -11   92.27   15.72
  -8  -3  11   69.28   12.26
  -8   3  12    3.42    5.39
  -8  -3  12   10.38    6.09
   8   3 -12    0.75    3.78
  -8   3  13    1.67    5.74
   8  -3 -13    4.27    6.26
   8   3 -13    5.41    5.83
  -8   3  14   10.03    6.93
   8  -3 -14   43.11   10.74
   8   3 -14    8.79    6.38
  -8   3  15   32.14    9.37
   8  -3 -15   32.49   10.06
   8   3 -15   12.93    7.50
  -8   3  16   58.48   13.10
   8  -3 -16   66.74   13.33
  -8  -3  16   58.56   11.40
   8   3 -16   28.43    9.32
  -8   3  17    0.00    4.77
   8  -3 -17   -0.00    5.48
  -8  -3  17    0.00    4.35
   8   3 -17   -0.00    5.14
  -8   3  18   -0.00    6.21
   8  -3 -18   14.48    8.11
  -8  -3  18   10.99    5.92
   8   3 -18    0.90    5.69
  -8   3  19    5.55    6.06
  -8  -3  19    5.74    5.89
   8   3 -19    8.09    6.53
  -8   3  20   39.87   11.68
   8  -3 -20   62.53   14.04
  -8  -3  20   54.30   12.22
   8   3 -20   55.72   13.16
  -8   3  21    3.65    6.29
   8  -3 -21    5.05    7.40
  -8  -3  21    6.43    6.51
   8   3 -21    5.08    6.83
  -8   3  22    0.81    6.04
   8  -3 -22   10.76    7.69
  -8  -3  22    6.01    6.44
   8   3 -22    0.56    6.02
  -8   3  23   -0.00    5.42
  -8  -3  23    3.18    5.53
   8   3 -23    0.00    5.80
  -8   3  24   13.90    6.94
  -8  -3  24    9.15    7.17
   8   3 -24   14.57    9.24
  -8   3  25    8.34    6.79
  -8  -3  25   10.14    6.27
   8   3 -25   11.13    7.34
  -8   3  26    2.55    6.28
  -8   3  27    2.20    4.75
  -8  -3  27   -0.00    5.58
  -8   3  28    0.00    6.10
  -8  -3  28   -0.00    4.91
  -8   3  29    3.59    6.78
  -8  -3  29    0.75    4.81
  -8   3  30    4.36    7.13
  -8  -3  30    6.01    6.10
  -8   3  31    6.28    6.12
  -8  -3  31    0.00    5.06
   8   3 -31    9.20    7.70
  -8   3  32    0.00    6.67
  -8  -3  32    0.00    6.61
  -8   3  33   -0.00    6.51
  -8  -3  33    0.25    5.39
  -8   3  34    2.24    5.61
  -8  -3  34    5.86    6.75
  -8   3  35    0.43    4.82
  -8  -3  35    4.56    7.83
  -8   4   1   44.16   10.66
   8  -4  -1   51.60   11.52
  -8  -4   1   52.09    8.69
  -8  -4   1   49.96    7.87
   8   4  -1   57.15    8.75
  -8   4   2   39.13    9.37
   8  -4  -2   20.71    7.72
  -8  -4   2   22.27    6.08
  -8  -4   2   21.53    5.51
   8   4  -2   12.70    4.77
  -8   4   3   22.72    7.61
   8  -4  -3   12.73    7.71
  -8  -4   3   23.51    6.18
  -8  -4   3   15.46    5.04
   8   4  -3   20.76    5.82
  -8   4   4  100.35   16.39
   8  -4  -4  107.62   16.88
  -8  -4   4  118.12   14.74
   8   4  -4   99.32   13.58
  -8   4   5    7.64    5.87
   8  -4  -5    3.97    5.14
   8   4  -5    4.66    3.86
   8  -4  -6   57.26   11.58
  -8  -4   6   42.78    8.75
   8   4  -6   38.96    8.76
   8  -4  -7   73.84   13.94
  -8  -4   7   71.50   11.71
   8   4  -7   84.50   12.51
   8  -4  -8   39.76    9.82
  -8  -4   8   20.05    6.33
   8   4  -8   21.56    6.85
  -8   4   9   11.20    5.70
   8  -4  -9    3.73    5.78
  -8  -4   9    5.19    4.84
   8   4  -9    4.30    4.90
  -8   4  10    0.00    5.08
   8  -4 -10    4.25    6.39
  -8  -4  10    0.00    3.89
   8   4 -10    0.00    4.30
  -8   4  11    2.95    4.43
   8  -4 -11    4.34    5.86
  -8  -4  11    4.93    4.79
   8   4 -11    2.33    3.73
  -8   4  12   40.25   11.05
   8  -4 -12   66.43   13.73
  -8  -4  12   69.67   12.19
   8   4 -12   70.20   12.07
  -8   4  13    5.09    5.45
   8  -4 -13   12.83    7.93
   8   4 -13    6.13    5.07
  -8   4  14   19.94    8.27
   8  -4 -14   34.30   11.22
   8   4 -14   45.58   10.11
  -8   4  15   -0.00    5.72
   8  -4 -15    1.20    5.89
  -8   4  16   14.09    7.91
   8  -4 -16   11.88    7.37
  -8  -4  16    8.51    5.94
   8   4 -16   11.33    6.13
  -8   4  17   10.07    8.11
   8  -4 -17   15.29    7.47
  -8  -4  17   12.38    7.24
   8   4 -17   18.17    7.07
  -8   4  18   59.23   13.15
   8  -4 -18   58.73   13.26
  -8  -4  18   50.64   12.00
   8   4 -18   41.95   10.65
  -8   4  19    1.40    4.35
   8  -4 -19    0.00    6.51
  -8  -4  19    1.31    5.01
   8   4 -19    0.15    4.01
  -8   4  20    0.00    4.76
   8  -4 -20   19.30    9.65
  -8  -4  20    5.72    6.47
   8   4 -20   14.67    6.29
  -8   4  21   -0.00    5.21
   8   4 -21    1.34    4.21
  -8   4  22   15.35    7.62
  -8  -4  22    9.63    6.89
   8   4 -22    5.22    5.23
  -8   4  23    6.55    5.91
  -8  -4  23    6.73    5.95
   8   4 -23   -0.00    5.05
  -8   4  24    6.72    7.19
  -8  -4  24    0.00    5.76
   8   4 -24    6.11    5.69
  -8   4  25    2.65    5.58
  -8  -4  25    4.08    5.72
   8   4 -25   -0.00    4.33
  -8   4  26    0.00    5.23
  -8  -4  26   -0.00    5.29
   8   4 -26   -0.00    5.16
  -8   4  27   -0.00    5.67
  -8  -4  27    0.00    4.60
   8   4 -27    2.21    5.93
  -8   4  28    0.40    4.82
  -8  -4  28   11.06    6.77
   8   4 -28   10.66    7.21
  -8  -4  29    1.43    4.80
   8   4 -29   -0.00    5.00
  -8   4  30    3.22    5.60
  -8  -4  30   -0.00    5.35
   8   4 -30    1.27    6.12
  -8   4  31    0.19    5.42
  -8  -4  31   -0.00    5.99
   8   4 -31   -0.00    5.88
  -8   4  32    3.13    6.52
  -8  -4  32    6.68    7.76
   8   4 -32    0.00    4.52
  -8   4  33    2.48    6.09
  -8  -4  33    2.14    6.51
  -8   4  34    9.45    7.54
  -8  -4  34    0.61    5.90
  -8   4  35    2.86    5.61
  -8  -4  35    0.00    6.09
  -8   5   1   25.65    8.33
   8  -5  -1   27.59    8.84
  -8  -5   1   13.67    5.01
  -8  -5   1   24.86    4.76
   8   5  -1   23.42    5.94
  -8   5   2   15.82    7.32
   8  -5  -2   13.11    7.01
  -8  -5   2   20.91    4.74
   8   5  -2   17.89    5.41
  -8   5   3   75.93   13.64
  -8  -5   3   48.93    9.00
  -8  -5   3   49.12    8.18
   8   5  -3   66.06   10.15
  -8   5   4   10.57    6.25
  -8   5   4    5.44    5.53
   8  -5  -4    9.15    6.89
  -8  -5   4    8.26    4.57
   8   5  -4   11.08    5.10
  -8   5   5   45.73   11.07
  -8   5   5   57.70   12.24
   8  -5  -5   52.50   11.11
   8  -5  -5   58.93   12.21
  -8  -5   5   46.10    8.72
   8   5  -5   38.89    8.07
   8   5  -5   35.43    8.07
  -8   5   6   68.88   13.19
   8  -5  -6   43.99   11.69
   8  -5  -6   88.63   14.97
  -8  -5   6   68.66   10.84
   8   5  -6   78.35   11.69
   8   5  -6   57.67   10.54
  -8   5   7    9.16    6.80
   8  -5  -7    4.60    5.81
   8  -5  -7    0.00    6.08
   8   5  -7    2.79    3.93
   8   5  -7   -0.00    3.23
  -8   5   8    1.79    5.22
   8  -5  -8    0.00    4.99
  -8  -5   8    4.23    4.66
   8   5  -8    2.24    4.43
   8   5  -8    3.53    4.57
  -8   5   9   11.54    6.07
   8  -5  -9    7.46    6.04
  -8  -5   9    4.93    4.67
   8   5  -9    4.37    4.73
   8  -5 -10  143.21   21.02
  -8  -5  10  126.37   17.43
  -8   5  11   26.69    9.05
   8  -5 -11   33.15    9.95
  -8  -5  11   44.00    8.80
   8   5 -11   26.68    7.53
  -8   5  12   -0.00    4.69
   8  -5 -12    0.39    6.09
  -8  -5  12    1.79    3.80
   8   5 -12   -0.00    4.07
  -8   5  13    0.21    5.08
   8  -5 -13   -0.00    5.47
  -8  -5  13    4.43    4.20
   8   5 -13    0.00    3.95
  -8   5  14   11.48    6.34
   8  -5 -14    0.00    5.05
   8   5 -14    7.22    4.63
   8  -5 -15   12.08    7.49
   8   5 -15    8.71    6.13
  -8   5  16   30.60   10.01
   8  -5 -16   51.52   13.53
  -8  -5  16   41.23   10.75
   8   5 -16   28.83    8.32
  -8   5  17    5.10    6.49
   8  -5 -17    5.01    6.33
  -8  -5  17    0.00    4.79
   8   5 -17    4.37    5.17
  -8   5  18    4.74    7.69
   8  -5 -18    2.54    7.07
   8   5 -18    1.15    3.81
  -8   5  19    4.37    7.75
  -8  -5  19   27.93    9.19
   8   5 -19    4.06    5.16
  -8   5  20    8.04    7.63
  -8  -5  20   26.46    8.56
   8   5 -20   13.26    6.95
  -8   5  21    4.15    6.79
  -8  -5  21   19.64    8.35
   8   5 -21   16.01    7.64
  -8   5  22   19.26    8.07
  -8  -5  22    6.90    5.86
   8   5 -22    9.00    6.38
  -8   5  23    2.31    5.61
  -8  -5  23    6.62    5.71
   8   5 -23    0.00    5.45
  -8   5  24    2.79    5.89
  -8  -5  24   11.68    7.17
   8   5 -24    7.66    6.32
  -8   5  25    5.45    6.41
  -8  -5  25    2.60    6.29
   8   5 -25    5.92    6.18
  -8   5  26    6.13    5.92
  -8  -5  26    4.38    5.88
   8   5 -26    7.57    5.67
  -8   5  27    3.88    5.92
  -8  -5  27    0.00    5.91
   8   5 -27    0.78    5.00
  -8   5  28    8.41    6.66
  -8  -5  28   -0.00    5.32
   8   5 -28    0.00    4.00
  -8   5  29   -0.00    6.48
  -8  -5  29    0.00    5.98
   8   5 -29    5.19    5.95
  -8   5  30    1.95    5.67
  -8  -5  30    2.62    5.61
   8   5 -30    0.23    6.01
  -8   5  31   -0.00    6.70
  -8  -5  31    2.47    7.02
   8   5 -31    5.27    6.71
  -8   5  32   -0.00    5.00
  -8  -5  32    3.69    5.65
   8   5 -32    2.41    5.17
  -8   5  33   -0.00    5.50
  -8  -5  33   -0.00    6.37
   8   5 -33    0.39    5.62
  -8   5  34    7.17    6.59
  -8  -5  34    1.48    5.53
  -8   6   1   61.88   12.97
   8  -6  -1   87.53   14.89
   8  -6  -1   73.20   13.81
  -8  -6   1   72.31   10.21
   8   6  -1   75.41   10.61
   8   6  -1   61.15    9.77
  -8   6   2   56.78   12.66
   8  -6  -2   42.14   10.82
   8  -6  -2   77.47   13.92
  -8  -6   2   74.58   10.26
  -8  -6   2   63.11    7.67
   8   6  -2   71.56   10.37
   8   6  -2   52.63    9.26
   8  -6  -3   82.79   14.04
   8  -6  -3   72.91   14.34
  -8  -6   3   80.55   11.09
   8   6  -3   77.70   10.86
   8   6  -3   49.72    9.58
  -8   6   4   12.13    7.78
  -8   6   4   26.71    8.66
   8  -6  -4   30.33    9.17
   8  -6  -4   27.85    9.29
  -8  -6   4   34.15    7.18
   8   6  -4   28.62    6.78
   8   6  -4   21.26    6.02
  -8   6   5   28.80    8.65
  -8   6   5   13.69    7.43
   8  -6  -5   24.32    8.34
  -8  -6   5   12.48    5.19
   8   6  -5   21.00    5.77
   8   6  -5   17.13    5.62
  -8   6   6   19.40    8.86
  -8   6   6   35.19    9.74
   8  -6  -6   25.05    8.82
   8  -6  -6   23.90    9.04
  -8  -6   6   37.79    7.75
   8   6  -6   33.92    7.44
   8   6  -6   27.32    6.99
  -8   6   7   31.85    9.52
   8  -6  -7   36.76    9.59
   8  -6  -7   36.03   10.19
  -8  -6   7   27.20    7.18
   8   6  -7   22.63    6.73
   8   6  -7   12.48    5.78
  -8   6   8   17.47    7.69
   8  -6  -8   10.98    6.69
   8  -6  -8   15.86    7.93
  -8  -6   8   15.65    6.00
   8   6  -8   17.03    6.06
   8   6  -8   17.56    5.92
  -8   6   9    3.17    5.37
   8  -6  -9   -0.00    4.50
   8  -6  -9   -0.00    5.64
  -8  -6   9    0.00    3.78
   8   6  -9    5.30    3.67
  -8   6  10   -0.00    5.64
   8  -6 -10    0.00    5.92
  -8  -6  10    3.20    3.86
   8   6 -10    2.96    4.07
  -8   6  11   14.34    7.54
   8  -6 -11    7.70    6.57
  -8  -6  11   22.06    6.96
   8   6 -11    8.78    5.55
  -8   6  12   22.65    8.12
   8  -6 -12    9.83    7.31
  -8  -6  12   19.74    6.88
   8   6 -12   19.23    6.26
  -8   6  13   11.85    6.43
   8  -6 -13   18.81    8.75
  -8  -6  13   12.47    6.25
   8   6 -13    6.38    5.52
  -8   6  14   21.88    8.25
   8  -6 -14   26.21    9.39
   8   6 -14    8.46    6.29
  -8   6  15   14.85    7.47
   8  -6 -15   11.57    7.59
   8   6 -15    3.43    4.39
  -8   6  16   12.50    7.67
  -8  -6  16   10.38    5.71
   8   6 -16    4.52    5.59
  -8   6  17   64.29   13.06
  -8  -6  17   26.52    9.24
   8   6 -17   35.85   10.02
  -8   6  18   15.10    7.22
  -8  -6  18    6.89    5.70
   8   6 -18    7.28    5.79
  -8   6  19    7.19    6.52
  -8  -6  19    5.99    5.41
  -8   6  20    0.00    5.77
  -8  -6  20    3.43    4.99
  -8   6  21   -0.00    6.56
  -8  -6  21    5.50    6.21
  -8   6  22    0.61    6.53
  -8  -6  22   -0.00    5.85
  -8   6  23    6.64    7.51
  -8  -6  23   10.92    7.28
  -8   6  24    0.00    6.29
  -8  -6  24   -0.00    5.92
  -8   6  25    9.07    7.93
  -8  -6  25    2.19    5.39
  -8   6  26    1.06    5.04
  -8  -6  26    0.19    5.07
   8   6 -26   -0.00    4.08
  -8   6  27    5.07    6.31
  -8  -6  27   11.79    7.21
   8   6 -27    9.88    7.55
  -8   6  28    3.00    4.85
  -8  -6  28    6.37    6.88
   8   6 -28    0.00    5.16
  -8   6  29    2.06    5.17
  -8  -6  29    3.58    6.17
   8   6 -29    3.49    5.32
  -8   6  30   -0.00    4.88
  -8  -6  30   -0.00    5.80
   8   6 -30    1.78    5.00
  -8   6  31    0.00    4.95
  -8  -6  31    2.81    6.81
   8   6 -31    4.72    5.26
  -8   6  32    2.47    5.10
  -8  -6  32    8.42    7.52
   8   6 -32   -0.00    6.48
  -8   6  33    1.18    6.13
  -8  -6  33    4.00    7.08
   8   6 -33    0.00    4.93
  -8   6  34   -0.00    5.92
  -8  -6  34    8.86    7.85
  -8   7   1   51.59   11.59
   8  -7  -1   72.65   13.52
   8   7  -1   34.15    7.30
  -8   7   2   -0.00    5.35
   8  -7  -2   -0.00    5.45
  -8  -7   2   -0.00    2.99
   8   7  -2    1.39    2.90
  -8   7   3   30.83    9.28
   8  -7  -3   30.43    8.90
   8  -7  -3   25.15    8.83
  -8  -7   3   21.50    5.90
   8   7  -3   18.22    5.71
  -8   7   4    0.00    5.62
   8  -7  -4   -0.00    4.97
   8  -7  -4   -0.00    5.44
  -8  -7   4    0.82    3.12
   8   7  -4    0.05    3.09
  -8   7   5   45.14   10.79
  -8   7   5   50.55   12.15
   8  -7  -5   54.82   11.79
   8  -7  -5   46.38   12.15
   8   7  -5   42.00    8.18
  -8   7   6   16.39    7.42
  -8   7   6   17.64    7.76
   8  -7  -6   23.69    8.51
   8  -7  -6   16.48    8.62
  -8  -7   6    8.95    4.63
   8   7  -6    6.07    4.26
  -8   7   7    1.50    3.72
  -8   7   7    5.65    5.68
   8  -7  -7    2.15    5.75
  -8  -7   7    0.79    3.54
   8   7  -7    1.65    3.14
   8   7  -7    5.22    4.38
  -8   7   8    4.15    5.83
   8  -7  -8    2.43    4.54
   8  -7  -8    3.82    5.95
   8   7  -8    0.28    3.19
   8   7  -8   -0.00    4.19
  -8   7   9   28.73    8.88
   8  -7  -9   40.70   10.92
   8  -7  -9   37.22   10.89
  -8  -7   9   26.38    7.34
   8   7  -9   39.07    8.62
  -8   7  10    5.93    5.61
   8  -7 -10    0.01    4.88
   8  -7 -10   11.38    7.24
  -8  -7  10    8.55    5.06
  -8   7  11   43.33   10.70
   8  -7 -11   29.05   10.27
  -8  -7  11   21.28    7.42
   8   7 -11   23.64    7.81
  -8   7  12    4.05    5.81
   8  -7 -12   -0.00    6.35
  -8  -7  12    0.00    4.02
   8   7 -12    5.17    5.02
  -8   7  13    0.57    5.26
   8   7 -13    6.40    4.93
  -8   7  14    6.92    6.07
   8   7 -14    3.91    6.03
  -8   7  15   25.85    9.18
   8   7 -15   37.89    9.63
  -8   7  16    0.00    4.74
  -8  -7  16   -0.00    4.69
   8   7 -16    1.51    4.22
  -8   7  17    7.84    5.66
  -8  -7  17    0.00    3.80
   8   7 -17   -0.00    4.51
  -8   7  18    5.34    5.41
  -8  -7  18    2.03    5.18
   8   7 -18    0.41    4.88
  -8   7  19    0.00    6.12
  -8  -7  19    0.58    5.19
   8   7 -19    2.12    4.67
  -8  -7  20    0.53    5.36
   8   7 -20    1.96    5.17
  -8   7  21    8.50    8.36
  -8  -7  21    6.61    6.16
   8   7 -21   25.76    8.67
  -8   7  22    3.51    6.15
  -8  -7  22    6.81    6.53
   8   7 -22   -0.00    5.44
  -8   7  23    0.00    4.31
  -8  -7  23    3.29    6.19
   8   7 -23    0.66    3.78
  -8   7  24   -0.00    4.99
  -8  -7  24    0.00    5.23
  -8   7  25    5.83    7.24
  -8  -7  25   11.02    7.40
   8   7 -25   11.83    7.28
  -8   7  26    0.00    5.31
  -8  -7  26    0.91    5.07
   8   7 -26   -0.00    4.82
  -8   7  27    9.52    7.34
  -8  -7  27    0.12    5.27
   8   7 -27    1.29    4.24
  -8   7  28   -0.00    5.19
  -8  -7  28    4.48    6.51
   8   7 -28    3.25    5.71
  -8   7  29   -0.00    4.92
  -8  -7  29    7.32    7.42
   8   7 -29    6.45    7.21
  -8  -7  30   -0.00    6.00
   8   7 -30   -0.00    5.29
  -8   7  31    7.88    6.27
  -8  -7  31    6.78    7.67
   8   7 -31    6.46    6.49
  -8   7  32    1.07    5.02
  -8  -7  32    0.23    5.31
   8   7 -32    4.01    6.39
  -8   7  33    6.53    6.21
  -8  -7  33    5.73    7.22
   8   7 -33   -0.00    5.29
  -8   8   1   61.41   13.19
   8  -8  -1   52.44   11.84
  -8   8   2   -0.00    4.33
   8  -8  -2    4.94    5.78
   8   8  -2   -0.00    2.24
   8  -8  -3   15.78    8.15
   8   8  -3   14.20    4.72
   8  -8  -4   13.90    6.92
   8   8  -4    4.44    4.23
   8  -8  -5    9.39    5.93
   8  -8  -5    4.76    5.66
   8   8  -5   -0.00    3.65
  -8   8   6    8.35    5.75
   8  -8  -6    1.60    4.81
   8  -8  -6   -0.00    4.83
  -8  -8   6   -0.00    3.48
   8   8  -6    2.31    4.00
  -8   8   7   79.23   15.17
   8  -8  -7   78.18   15.14
   8  -8  -7   86.41   16.53
  -8  -8   7   97.32   12.88
   8   8  -7   81.93   12.59
  -8   8   8    0.00    5.73
   8  -8  -8    1.58    6.89
  -8  -8   8    0.00    4.02
   8   8  -8    2.35    3.39
  -8   8   9    0.00    5.23
   8  -8  -9    5.49    5.86
  -8  -8   9    4.23    4.22
   8   8  -9   12.79    5.45
  -8   8  10    9.09    6.82
   8  -8 -10   11.04    6.56
  -8  -8  10   14.61    6.21
   8   8 -10    7.67    5.02
  -8   8  11    0.00    5.45
   8  -8 -11    5.90    5.25
  -8  -8  11    0.00    3.96
   8   8 -11    0.00    4.31
  -8   8  12    2.74    6.18
   8  -8 -12    1.16    4.40
  -8  -8  12    1.79    4.21
   8   8 -12    3.72    4.54
  -8   8  13   30.62    9.23
   8   8 -13   19.56    7.00
  -8   8  14   -0.00    5.57
   8   8 -14    2.31    4.65
  -8   8  15    5.01    5.47
  -8  -8  15    3.42    5.82
   8   8 -15    0.00    4.60
  -8   8  16    5.08    5.57
  -8  -8  16   -0.00    5.20
   8   8 -16    0.46    4.23
  -8   8  17   15.33    7.15
  -8  -8  17   15.77    7.31
   8   8 -17   23.05    8.30
  -8   8  18    4.29    5.46
  -8  -8  18   -0.00    5.09
   8   8 -18    1.32    5.80
  -8   8  19    5.55    5.54
  -8  -8  19    2.47    5.27
   8   8 -19    5.30    5.74
  -8   8  20    1.71    4.97
  -8  -8  20   -0.00    4.57
   8   8 -20    0.17    4.34
  -8   8  21    7.56    6.10
  -8  -8  21    1.54    5.33
   8   8 -21    2.51    5.28
  -8   8  22   -0.00    5.51
  -8  -8  22    1.96    4.77
   8   8 -22    4.29    5.55
   8   8 -23    1.69    5.40
  -8   8  24    1.89    5.08
  -8  -8  24    1.23    5.39
   8   8 -24    4.95    5.39
  -8   8  25   -0.00    5.68
  -8  -8  25    0.33    5.72
   8   8 -25    1.67    5.14
  -8   8  26   -0.00    6.19
  -8  -8  26   -0.00    5.55
   8   8 -26    0.43    4.56
  -8   8  27    0.65    4.08
  -8  -8  27    3.95    5.42
   8   8 -27   -0.00    4.27
  -8   8  28   -0.00    5.28
  -8  -8  28   -0.00    5.76
   8   8 -28    2.18    4.92
  -8   8  29    4.21    6.42
  -8  -8  29   -0.00    6.23
   8   8 -29    5.10    6.02
  -8   8  30    0.68    5.78
  -8  -8  30   -0.00    5.45
   8   8 -30    0.00    5.24
  -8   8  31    1.26    5.36
  -8  -8  31   -0.00    6.25
   8   8 -31   -0.00    5.85
  -8   8  32    2.60    5.70
  -8  -8  32    1.91    5.85
   8   8 -32    0.47    5.39
  -8  -8  33    0.00    5.86
   8   8 -33    5.93    6.78
   8   8 -34   -0.00    6.35
   8   8 -35    0.01    6.02
   8  -9  -1   50.90   11.86
   8   9  -1   45.39    7.68
   8  -9  -2    1.29    5.40
   8   9  -2    0.30    2.75
  -8   9   3   34.22    9.71
   8  -9  -3   30.21    9.75
   8   9  -3   24.00    6.03
  -8   9   4    2.50    5.24
   8  -9  -4   16.02    7.75
   8   9  -4    2.97    3.70
  -8   9   5   33.28    9.97
   8   9  -5   26.79    6.67
  -8   9   6   -0.00    5.11
   8  -9  -6    4.14    5.78
   8   9  -6   -0.00    3.93
  -8   9   7   -0.00    5.87
   8  -9  -7   -0.00    4.72
   8   9  -7    0.23    3.41
  -8   9   8   -0.00    4.43
  -8   9   8   -0.00    4.89
   8  -9  -8   -0.00    4.64
   8   9  -8   -0.00    3.50
  -8   9   9    0.00    5.71
  -8   9   9    9.50    6.60
   8  -9  -9    0.00    4.83
   8   9  -9    4.35    3.91
  -8   9  10    2.41    5.35
   8  -9 -10   19.19    8.21
   8   9 -10    3.22    4.26
  -8   9  11   64.12   13.69
   8  -9 -11   75.35   14.52
   8   9 -11   60.61   11.14
  -8   9  12    0.00    5.33
   8  -9 -12    7.94    6.16
  -8  -9  12    2.86    3.71
   8   9 -12   -0.00    4.53
  -8   9  13    1.46    5.22
   8  -9 -13   -0.00    5.82
   8   9 -13   -0.00    3.63
  -8   9  14    0.11    4.67
   8  -9 -14    5.05    5.21
   8   9 -14    2.19    4.40
  -8   9  15   45.96   11.54
  -8  -9  15   37.85   10.33
  -8   9  16   -0.00    5.33
  -8  -9  16   -0.00    4.06
  -8   9  17    1.30    5.37
  -8  -9  17    1.74    4.71
   8   9 -17   -0.00    3.76
  -8   9  18   15.33    7.31
  -8  -9  18    9.10    6.61
   8   9 -18    4.56    4.83
  -8   9  19    8.04    6.27
  -8  -9  19   13.08    7.03
   8   9 -19    8.82    6.34
  -8   9  20   10.00    6.34
  -8  -9  20    1.19    6.14
   8   9 -20   -0.00    4.16
  -8   9  21   -0.00    4.35
  -8  -9  21   11.86    7.41
   8   9 -21   13.56    7.27
  -8   9  22    4.75    5.68
  -8  -9  22    0.00    5.07
   8   9 -22    7.48    5.08
  -8   9  23    0.00    5.08
  -8  -9  23    4.00    6.05
   8   9 -23   -0.00    4.57
  -8   9  24    3.69    5.61
  -8  -9  24   -0.00    4.39
   8   9 -24    2.44    5.12
  -8   9  25   11.24    7.40
  -8  -9  25    3.82    6.84
   8   9 -25    3.84    6.70
  -8   9  26    0.79    6.57
  -8  -9  26    4.90    6.49
   8   9 -26    0.00    4.42
  -8   9  27    2.14    5.80
  -8  -9  27    0.20    4.66
   8   9 -27    0.00    5.14
  -8   9  28    2.77    6.00
  -8  -9  28    3.24    6.09
   8   9 -28   -0.00    3.94
  -8   9  29   -0.00    5.76
  -8  -9  29    1.89    6.41
   8   9 -29   -0.00    5.24
  -8   9  30   -0.00    5.38
  -8  -9  30    7.39    7.01
   8   9 -30    0.31    5.24
  -8   9  31   -0.00    5.66
  -8  -9  31   12.22    7.16
   8   9 -31   -0.00    5.43
  -8   9  32   -0.00    6.55
  -8  -9  32    3.10    6.61
   8   9 -32    3.41    6.42
   8   9 -33    0.00    6.72
  -8  10   1   10.92    7.40
   8 -10  -1   13.10    7.46
   8  10  -1   11.27    4.26
  -8  10   2    0.75    4.30
   8 -10  -2    1.58    5.09
   8  10  -2    3.83    3.23
  -8  10   3   30.78   10.05
   8 -10  -3   28.27    9.40
   8  10  -3   15.83    5.26
  -8  10   4    5.88    5.52
   8 -10  -4    6.63    6.40
   8  10  -4    0.84    3.29
  -8  10   5   -0.00    5.65
   8 -10  -5   13.08    7.00
   8  10  -5    4.45    3.71
  -8  10   6   -0.00    4.98
   8 -10  -6   -0.00    6.14
   8  10  -6   -0.00    2.49
  -8  10   7   27.83   10.52
   8 -10  -7   33.84   10.56
   8  10  -7   46.97    8.25
  -8  10   8   -0.00    5.15
   8 -10  -8   -0.00    5.62
   8  10  -8    2.78    2.66
  -8  10   9   16.68    7.64
  -8  10   9    9.79    6.73
   8 -10  -9    2.95    5.23
   8  10  -9    3.67    3.50
  -8  10  10   -0.00    5.55
  -8  10  10    4.64    5.97
   8 -10 -10   -0.00    4.54
   8  10 -10    3.81    3.64
  -8  10  11    3.52    4.68
   8 -10 -11    8.11    6.22
   8  10 -11   10.45    4.51
  -8  10  12    0.63    4.86
   8 -10 -12   -0.00    4.68
   8  10 -12   -0.00    3.09
  -8  10  13   31.43    9.53
   8 -10 -13   39.56   10.43
   8  10 -13   10.09    4.92
  -8  10  14   -0.00    4.88
   8 -10 -14    1.35    4.71
   8  10 -14    0.00    2.88
  -8  10  15    5.18    6.01
   8 -10 -15    0.00    4.27
   8  10 -15    0.47    2.10
  -8  10  16   -0.00    5.17
   8 -10 -16    0.00    5.89
   8  10 -16   -0.00    4.10
  -8  10  17   42.14   11.18
   8 -10 -17    6.05    6.87
   8  10 -17   25.36    7.47
  -8  10  18    0.00    5.77
  -8 -10  18    1.60    4.19
   8  10 -18    0.00    2.50
  -8  10  19    5.72    7.16
  -8 -10  19   10.43    6.64
   8  10 -19    4.67    4.78
  -8  10  20    8.63    6.35
  -8 -10  20    0.00    4.34
   8  10 -20    4.56    5.47
  -8 -10  21    6.58    6.38
   8  10 -21    5.16    4.27
  -8  10  22    4.53    5.50
  -8 -10  22   -0.00    5.14
   8  10 -22   -0.00    3.29
  -8  10  23    0.00    5.72
  -8 -10  23    1.31    5.42
   8  10 -23    8.18    6.20
  -8  10  24    0.00    5.15
  -8 -10  24    8.15    6.67
   8  10 -24    4.14    4.95
  -8  10  25    2.84    5.25
  -8 -10  25    5.72    6.27
   8  10 -25    0.00    4.80
  -8  10  26    2.91    5.98
  -8 -10  26   -0.00    5.16
  -8  10  27    0.00    5.32
  -8 -10  27    3.93    6.67
   8  10 -27    5.86    6.14
  -8  10  28    0.00    5.53
  -8 -10  28    0.39    5.29
   8  10 -28    8.62    6.10
  -8  10  29    1.04    5.95
  -8 -10  29   15.50    9.06
   8  10 -29    4.34    6.51
  -8  10  30   -0.00    6.61
  -8 -10  30   -0.00    5.42
   8  10 -30   -0.00    5.00
  -8 -10  31    6.53    6.62
  -8  11   1   18.20    8.74
   8 -11  -1   34.04   10.10
   8  11  -1   12.69    4.78
  -8  11   2   10.50    6.94
   8 -11  -2    1.89    5.78
   8  11  -2    6.54    3.28
  -8  11   3   -0.00    5.07
   8  11  -3    8.74    3.76
  -8  11   4    5.92    5.44
   8 -11  -4    4.37    5.31
   8  11  -4    2.10    2.78
  -8  11   5    3.00    5.61
   8 -11  -5    9.40    6.33
   8  11  -5   12.33    4.75
  -8  11   6   -0.00    4.97
   8 -11  -6   -0.00    5.93
   8  11  -6    1.87    3.74
  -8  11   7    8.89    6.20
   8 -11  -7    3.03    5.60
   8  11  -7   -0.00    3.28
  -8  11   8    0.47    6.48
   8  11  -8    0.71    3.14
  -8  11   9   16.49    8.49
   8 -11  -9    4.87    6.05
   8  11  -9    9.27    4.98
  -8  11  10   -0.00    5.30
   8 -11 -10    0.43    5.63
   8  11 -10   -0.00    3.69
  -8  11  11    5.82    6.93
  -8  11  11   16.00    7.98
   8 -11 -11    7.90    6.70
   8  11 -11    8.65    4.79
  -8  11  12    5.49    6.07
  -8  11  12   -0.00    4.28
   8 -11 -12    5.05    5.64
   8  11 -12    3.31    3.61
  -8  11  13    0.52    4.90
   8 -11 -13   -0.00    5.62
   8  11 -13    0.00    3.75
  -8  11  14   -0.00    4.85
   8 -11 -14    0.00    5.64
   8  11 -14    2.75    4.39
  -8  11  15   33.32   10.49
   8 -11 -15   19.21    8.49
   8  11 -15   15.53    6.74
  -8  11  16    0.00    5.77
   8 -11 -16    0.72    5.64
   8  11 -16    0.00    3.28
  -8  11  17    0.00    4.90
   8 -11 -17    3.51    5.84
   8  11 -17   -0.00    3.68
  -8  11  18   -0.00    4.85
   8 -11 -18    1.48    5.92
   8  11 -18   -0.00    3.41
  -8  11  19   10.75    7.73
   8 -11 -19    1.55    5.85
   8  11 -19    1.80    3.99
  -8  11  20    2.02    5.42
   8  11 -20    1.21    3.62
  -8  11  21    3.88    5.60
   8  11 -21   -0.00    3.14
  -8  11  22    4.50    5.50
   8  11 -22    0.00    3.72
  -8  11  23   -0.00    5.22
   8  11 -23    1.05    4.02
  -8  11  24    9.32    6.80
   8  11 -24    0.78    4.87
  -8  11  25    1.97    5.43
  -8 -11  25    2.15    6.18
   8  11 -25    4.65    5.58
  -8  11  26    1.47    5.56
  -8 -11  26   -0.00    6.14
   8  11 -26   -0.00    4.55
  -8  11  27    2.23    5.77
  -8 -11  27    1.98    6.87
   8  11 -27    1.25    3.80
  -8  11  28    0.22    4.95
  -8 -11  28    2.09    6.27
  -8  11  29    3.36    5.53
  -8 -11  29    4.56    6.40
  -8  11  30    5.33    6.69
  -8 -11  30    0.00    5.66
  -8 -11  31    0.00    7.42
  -8  12   1    5.13    5.95
   8 -12  -1    0.39    3.78
   8  12  -1    1.00    2.45
  -8  12   2    0.00    4.98
   8 -12  -2    0.01    4.15
   8  12  -2    2.82    3.01
  -8  12   3   29.75   10.13
   8 -12  -3   17.54    8.27
   8  12  -3   16.81    4.95
  -8  12   4    3.25    6.03
   8 -12  -4   -0.00    4.95
   8  12  -4    0.00    3.14
  -8  12   5    2.43    5.19
   8 -12  -5    3.43    5.03
   8  12  -5    0.00    3.36
  -8  12   6    1.02    5.17
   8 -12  -6   -0.00    4.90
   8  12  -6   -0.00    2.73
  -8  12   7   14.12    7.30
   8 -12  -7   11.37    7.70
   8  12  -7    5.75    4.58
  -8  12   8    9.94    6.10
   8 -12  -8    0.00    5.60
   8  12  -8    5.44    4.12
  -8  12   9    2.89    6.34
   8 -12  -9    6.61    6.94
   8  12  -9    3.12    4.57
  -8  12  10    3.66    7.12
   8 -12 -10    0.97    4.16
   8  12 -10    1.59    3.84
  -8  12  11    3.28    5.86
   8 -12 -11    4.06    5.64
   8  12 -11    2.54    3.25
  -8  12  12    0.00    5.57
   8 -12 -12    6.64    5.12
   8  12 -12    0.76    3.16
  -8  12  13    9.83    7.31
  -8  12  13    3.15    5.56
   8 -12 -13    4.08    6.05
   8  12 -13   16.90    6.55
  -8  12  14    0.00    6.12
   8 -12 -14    0.58    5.00
   8  12 -14   -0.00    3.88
  -8  12  15   -0.00    5.23
   8 -12 -15    1.97    5.68
   8  12 -15    0.82    3.58
  -8  12  16   -0.00    5.33
   8 -12 -16    0.00    5.00
   8  12 -16   -0.00    3.97
  -8  12  17    8.34    7.11
   8 -12 -17    0.67    5.71
   8  12 -17    3.98    5.04
  -8  12  18    1.30    5.27
   8 -12 -18   -0.00    5.67
   8  12 -18    0.00    4.28
  -8  12  19    9.81    6.71
   8 -12 -19    1.42    5.73
   8  12 -19    7.90    6.26
  -8  12  20   -0.00    5.27
   8 -12 -20    1.71    5.75
   8  12 -20    0.64    4.14
  -8  12  21   -0.00    5.05
   8 -12 -21    3.32    6.94
   8  12 -21    0.00    4.21
  -8  12  22    6.66    7.11
   8 -12 -22    3.08    5.75
   8  12 -22    2.46    4.81
  -8  12  23   -0.00    5.46
   8 -12 -23    2.10    5.43
   8  12 -23    3.14    4.34
  -8  12  24   -0.00    5.96
   8  12 -24    7.15    4.90
  -8  12  25    4.32    6.52
  -8  12  26    0.24    6.72
  -8  12  27    0.00    6.15
  -8  13   1    1.74    5.30
   8 -13  -1    6.90    6.08
   8  13  -1   11.58    3.98
  -8  13   2   -0.00    5.38
   8 -13  -2    0.84    4.36
   8  13  -2    3.80    2.88
  -8  13   3    2.04    5.45
   8 -13  -3   -0.00    4.46
  -8  13   4    0.00    4.74
   8 -13  -4   14.01    7.50
   8  13  -4    4.02    3.40
  -8  13   5    5.31    6.24
   8 -13  -5    7.05    6.88
   8  13  -5   17.34    5.39
  -8  13   6    0.36    5.29
   8  13  -6    1.21    3.72
  -8  13   7   -0.00    4.22
   8 -13  -7   -0.00    5.38
   8  13  -7    5.01    3.76
  -8  13   8   -0.00    5.69
   8 -13  -8    2.15    6.26
   8  13  -8   -0.00    2.82
  -8  13   9    3.88    5.96
   8 -13  -9    0.00    6.18
   8  13  -9    3.95    3.93
  -8  13  10   -0.00    6.36
   8 -13 -10    0.00    5.84
   8  13 -10    0.69    3.13
  -8  13  11    2.84    5.49
   8 -13 -11   -0.00    3.84
   8  13 -11   10.14    5.10
  -8  13  12    2.36    6.35
   8 -13 -12    4.29    5.89
   8  13 -12    1.53    3.52
  -8  13  13   -0.00    6.82
   8 -13 -13    6.25    5.11
   8  13 -13   -0.00    3.69
  -8  13  14   -0.00    6.27
   8 -13 -14    0.69    3.79
   8  13 -14    1.01    4.17
  -8  13  15    3.52    5.60
   8 -13 -15   10.80    7.13
  -8  13  16    3.61    5.72
   8 -13 -16   -0.00    5.26
   8  13 -16   -0.00    3.71
  -8  13  17   -0.00    5.79
   8 -13 -17    2.21    5.46
   8  13 -17    0.95    4.22
  -8  13  18   -0.00    6.01
   8 -13 -18    9.79    7.03
   8  13 -18   -0.00    2.56
  -8  13  19   -0.00    5.25
   8 -13 -19    1.31    4.61
   8  13 -19    0.00    4.14
  -8  13  20   -0.00    5.84
   8 -13 -20    0.00    6.79
   8  13 -20    3.08    5.23
  -8  13  21    4.90    6.49
   8 -13 -21   -0.00    6.09
   8 -13 -22    0.00    5.77
  -8  13  23   -0.00    5.62
   8 -13 -23    2.03    4.96
  -8  13  24   -0.00    5.70
   8 -13 -24    1.81    5.55
  -8  13  25   -0.00    6.45
   8 -13 -25   -0.00    5.34
  -8  13  26   -0.00    5.47
   8 -13 -26    0.00    6.51
  -8  14   1    2.22    4.88
   8 -14  -1    3.86    5.41
   8  14  -1    4.05    3.08
  -8  14   2    2.29    5.22
   8  14  -2    0.66    2.97
  -8  14   3   16.18    8.00
   8 -14  -3    1.42    4.61
   8  14  -3    0.00    3.14
  -8  14   4    2.04    5.63
   8 -14  -4   -0.00    4.46
   8  14  -4    0.00    3.08
  -8  14   5   -0.00    5.65
   8 -14  -5    1.57    4.59
   8  14  -5   -0.00    2.79
  -8  14   6    3.76    6.33
   8 -14  -6    3.74    5.56
   8  14  -6    0.00    2.97
  -8  14   7   10.67    7.03
   8 -14  -7    0.97    5.13
   8  14  -7    2.22    4.34
  -8  14   8    8.69    6.95
   8 -14  -8    0.81    5.35
   8  14  -8    7.39    4.74
  -8  14   9    9.50    6.84
   8 -14  -9    0.00    5.77
   8  14  -9   -0.00    3.79
  -8  14  10   -0.00    5.66
   8 -14 -10    1.11    5.24
   8  14 -10   -0.00    3.47
  -8  14  11   -0.00    4.83
   8 -14 -11    6.12    5.95
   8  14 -11   -0.00    3.89
  -8  14  12   10.64    7.45
   8 -14 -12    0.61    5.22
   8  14 -12    0.41    3.43
  -8  14  13    2.96    7.00
   8 -14 -13    2.25    5.00
   8  14 -13    2.44    4.41
  -8  14  14    2.98    5.58
   8  14 -14   -0.00    3.16
  -8  14  15    1.65    5.81
   8 -14 -15    1.39    4.48
   8  14 -15    2.12    4.33
  -8  14  16   -0.00    5.75
   8 -14 -16   -0.00    5.43
   8  14 -16    5.17    4.42
  -8  14  17   -0.00    5.46
   8 -14 -17    1.30    6.19
  -8  14  18    4.26    6.27
   8 -14 -18   -0.00    5.93
  -8  14  19   -0.00    6.51
   8 -14 -19    1.81    6.18
  -8  14  20    4.16    6.68
   8 -14 -20    3.08    7.32
  -8  14  21   -0.00    5.25
  -8  14  22    1.39    5.16
   8 -14 -22   -0.00    4.64
  -8  14  23    2.92    6.44
   8 -14 -23   -0.00    5.89
  -8  14  24    4.22    6.29
  -8  15   1   16.32    9.02
   8 -15  -1    1.68    4.90
   8  15  -1   -0.00    2.76
  -8  15   2    2.54    5.79
   8 -15  -2   -0.00    4.89
   8  15  -2    0.89    2.80
  -8  15   3   -0.00    5.57
   8 -15  -3    1.01    5.00
   8  15  -3    1.24    2.62
  -8  15   4   -0.00    5.74
   8 -15  -4    0.39    4.78
   8  15  -4   -0.00    3.25
  -8  15   5    0.00    6.50
   8 -15  -5    5.01    6.75
   8  15  -5    6.11    4.16
  -8  15   6    3.94    5.63
   8 -15  -6    0.21    4.76
   8  15  -6    0.10    3.44
   8 -15  -7    1.54    4.80
   8  15  -7    2.30    3.65
  -8  15   8    2.71    5.78
   8 -15  -8    0.85    5.54
   8  15  -8   -0.00    3.33
  -8  15   9   -0.00    5.19
   8 -15  -9    2.58    5.05
   8  15  -9   -0.00    3.45
  -8  15  10    8.88    6.71
   8 -15 -10    5.38    6.27
   8  15 -10   -0.00    4.18
  -8  15  11    0.92    5.24
   8 -15 -11    0.00    5.58
   8  15 -11    0.00    3.70
  -8  15  12    8.16    6.86
   8 -15 -12    5.18    6.60
  -8  15  13    1.48    4.99
   8 -15 -13    1.88    5.62
  -8  15  14    0.00    6.08
   8 -15 -14    4.24    5.71
  -8  15  15   -0.00    4.94
   8 -15 -15    0.00    5.54
  -8  15  16    1.13    5.50
   8 -15 -16   -0.00    5.55
   8 -15 -17    1.06    4.59
   8 -15 -18    0.65    5.07
   8 -15 -19   -0.00    5.79
  -8  16   1    0.00    6.32
   8 -16  -1   -0.00    5.11
   8  16  -1    2.00    3.27
  -8  16   2    7.46    7.44
   8 -16  -2   -0.00    4.57
   8  16  -2   -0.00    3.00
  -8  16   3    0.55    5.36
   8 -16  -3    0.12    5.42
   8  16  -3    1.96    3.17
  -8  16   4    0.69    5.64
   8 -16  -4    0.00    6.05
   8  16  -4    0.73    3.46
  -8  16   5    0.00    5.91
   8 -16  -5    0.76    4.24
   8  16  -5   -0.00    2.86
  -8  16   6   -0.00    6.02
   8 -16  -6   -0.00    5.60
   8  16  -6    4.27    4.08
  -8  16   7    0.00    5.58
   8 -16  -7    2.40    5.62
  -8  16   8    4.42    6.49
   8 -16  -8    4.44    5.45
  -8  16   9   -0.00    5.40
   8 -16  -9   -0.00    4.57
  -8  16  10    3.40    6.00
   8 -16 -10   -0.00    3.82
   8 -16 -11   -0.00    5.32
   8 -16 -12    0.00    5.16
   8 -16 -13    0.58    4.69
   8 -16 -14    1.55    6.14
   8 -17  -1    0.00    4.48
   8 -17  -2    4.24    6.68
   8 -17  -3    2.52    5.95
   8 -17  -4   -0.00    4.22
   8 -17  -5    0.00    5.36
   8 -17  -6    5.38    5.63
   8 -17  -8   -0.00    6.24
   8 -17  -9    4.84    6.43
  -7   0   1  773.85   63.92
  -7   0   1  670.46   62.72
  -7   0   1  747.91   62.39
   7   0  -1  697.69   62.94
   7   0  -1  943.62   64.66
   7   0  -1  679.75   63.42
  -7   0   2    2.33    3.72
  -7   0   2    1.09    3.21
  -7   0   2    0.59    2.83
   7   0  -2    1.78    3.13
   7   0  -2    1.05    4.34
  -7   0   3    6.93    4.25
  -7   0   3    7.75    3.80
   7   0  -3   15.17    5.26
   7   0  -3    4.79    4.35
  -7   0   4    0.39    3.37
   7   0  -4    0.05    2.57
   7   0  -4    0.07    3.53
  -7   0   5   38.93    8.16
   7   0  -5   36.15    7.57
   7   0  -5   19.93    6.42
  -7   0   6    1.05    3.53
   7   0  -6   -0.00    3.55
   7   0  -6    0.31    4.61
  -7   0   7  312.11   29.80
   7   0  -7  253.63   27.21
  -7   0   8   -0.00    3.81
   7   0  -8   -0.00    4.56
  -7   0   9    0.00    4.39
   7   0  -9   12.74    6.59
  -7   0  10   -0.00    3.85
   7   0 -10   -0.00    4.32
  -7   0  11  268.48   28.13
   7   0 -11  243.12   27.78
  -7   0  12    7.24    5.14
   7   0 -12    2.54    4.22
  -7   0  13  100.38   15.28
   7   0 -13  100.90   16.03
   7   0 -14   -0.00    4.52
   7   0 -15    4.57    5.25
   7   0 -16    3.16    5.12
  -7   0  17  284.03   33.17
   7   0 -17  362.02   36.00
  -7   0  18    1.03    4.73
   7   0 -18    6.63    5.46
  -7   0  19   18.42    8.22
   7   0 -19   13.07    6.81
  -7   0  20   10.88    6.17
   7   0 -20   -0.00    4.60
  -7   0  21    3.42    4.95
  -7   0  22   -0.00    4.43
   7   0 -22   -0.00    5.91
  -7   0  23   19.77    8.64
  -7   0  24   -0.00    4.94
  -7   0  25    3.39    4.56
  -7   0  26   -0.00    5.54
  -7   0  27   25.35    9.52
  -7   0  28   -0.00    5.54
  -7   0  29    0.00    4.73
  -7   0  30    0.00    5.31
  -7   0  31   12.20    7.21
  -7   0  32   -0.00    5.50
  -7   0  33    9.66    8.49
  -7   0  34   -0.00    4.70
  -7   0  35   -0.00    5.44
  -7   0  36    6.07    6.96
  -7   0  37   10.63    7.94
  -7   1   1   -0.00    3.68
  -7   1   1    7.73    5.18
  -7   1   1   -0.00    3.92
   7  -1  -1    0.84    4.20
   7  -1  -1    0.00    4.45
   7  -1  -1    3.93    4.64
  -7  -1   1    0.81    3.41
   7   1  -1    1.22    3.08
   7   1  -1   -0.00    3.94
  -7   1   2   33.73    8.02
  -7   1   2   23.25    7.17
  -7   1   2   32.56    7.08
   7  -1  -2   56.59    9.59
   7  -1  -2   26.20    6.82
   7  -1  -2   37.13    8.44
  -7  -1   2   35.44    7.33
  -7  -1   2   36.89    7.79
   7   1  -2   40.59    7.69
   7   1  -2   47.65    8.61
  -7   1   3  200.96   23.89
  -7   1   3  224.15   23.75
   7  -1  -3  260.09   24.52
   7  -1  -3  231.21   25.19
  -7  -1   3  209.48   23.40
   7   1  -3  258.52   24.07
   7   1  -3  226.83   24.07
  -7   1   4   -0.00    3.59
  -7   1   4   -0.00    3.90
   7  -1  -4    3.00    3.74
   7  -1  -4    1.41    3.79
  -7  -1   4    7.90    4.19
   7   1  -4    0.00    3.35
   7   1  -4    2.11    4.28
  -7   1   5   68.39   11.61
  -7   1   5   63.66   10.91
   7  -1  -5   72.23   11.19
   7  -1  -5   82.23   13.20
  -7  -1   5   93.21   12.45
   7   1  -5   88.28   11.59
   7   1  -5   65.20   11.25
  -7   1   6    0.98    3.39
  -7   1   6    0.39    3.93
   7  -1  -6   -0.00    3.45
   7  -1  -6    1.91    4.06
  -7  -1   6    0.69    2.72
   7   1  -6    0.33    3.00
   7   1  -6    2.33    3.88
  -7   1   7   27.47    7.57
  -7   1   7   34.65    7.50
   7  -1  -7   23.20    7.67
  -7  -1   7   28.71    7.30
   7   1  -7   24.87    6.62
   7   1  -7   24.60    6.78
  -7   1   8   11.80    5.84
   7  -1  -8   19.67    7.10
  -7  -1   8    3.66    3.91
   7   1  -8   20.72    6.16
   7   1  -8   12.21    5.56
  -7   1   9  269.52   29.28
   7  -1  -9  263.72   29.43
  -7  -1   9  274.80   28.66
   7   1  -9  295.67   29.73
   7  -1 -10   23.53    7.38
  -7  -1  10   15.06    5.86
   7   1 -10   22.66    7.30
  -7   1  11   69.18   11.92
   7  -1 -11   61.21   12.09
  -7  -1  11   66.00   11.88
   7   1 -11   71.18   12.41
  -7   1  12    0.00    4.36
   7  -1 -12    0.00    4.26
  -7  -1  12    3.77    4.05
   7   1 -12    4.91    5.16
  -7   1  13  134.79   18.78
   7  -1 -13  167.49   20.52
  -7  -1  13  121.71   17.66
   7   1 -13  127.71   18.22
   7  -1 -14   -0.00    4.42
  -7  -1  14    1.73    4.86
   7   1 -14    7.35    5.38
   7  -1 -15  103.95   16.23
   7   1 -15   92.95   15.69
   7  -1 -16   13.73    7.47
   7   1 -16   13.62    6.90
  -7   1  17   14.20    7.33
   7  -1 -17    8.84    5.87
  -7  -1  17    5.40    5.45
   7   1 -17   25.21    9.03
  -7   1  18   -0.00    4.12
   7  -1 -18    0.00    5.34
  -7  -1  18    1.56    4.88
   7   1 -18   -0.00    5.19
  -7   1  19   94.03   16.37
   7  -1 -19  122.35   18.86
  -7  -1  19   94.29   16.38
  -7   1  20    4.21    5.63
   7  -1 -20    0.00    5.23
  -7  -1  20    5.48    5.55
  -7   1  21   48.08   11.84
   7  -1 -21   55.12   13.54
  -7  -1  21   62.79   12.74
  -7   1  22   -0.00    5.80
   7  -1 -22    9.99    6.87
  -7  -1  22    3.77    4.93
  -7   1  23   34.81    9.36
   7  -1 -23   37.86   10.71
  -7  -1  23   18.15    8.43
  -7   1  24    5.50    6.11
   7  -1 -24   17.99    8.81
  -7  -1  24   14.99    7.59
  -7   1  25   20.71    8.27
   7  -1 -25   51.85   13.27
  -7  -1  25   37.86   11.40
   7   1 -25   19.76   10.28
  -7   1  26    0.00    6.24
  -7  -1  26    3.58    5.03
   7   1 -26   -0.00    5.21
  -7   1  27    7.13    6.25
  -7  -1  27    2.73    5.62
   7   1 -27    0.43    6.09
  -7   1  28   -0.00    6.17
   7   1 -28    3.10    5.75
  -7   1  29   25.90    9.33
  -7  -1  29   32.73   10.31
   7   1 -29   15.82    9.08
  -7   1  30   -0.00    4.11
  -7  -1  30    5.02    6.68
  -7   1  31   16.20    8.28
  -7  -1  31    1.54    6.57
  -7   1  32    0.00    4.25
  -7  -1  32    2.24    5.28
  -7   1  33   -0.00    5.74
  -7  -1  33    1.68    7.00
  -7   1  34    0.00    5.24
  -7  -1  34   -0.00    6.33
  -7   1  35    4.87    5.68
  -7  -1  35    7.38    6.15
  -7   1  36    0.91    5.63
  -7  -1  36   14.48    7.46
  -7   1  37    6.88    6.82
  -7  -1  37   -0.00    7.49
  -7   2   1   36.93    8.76
  -7   2   1   40.63    8.81
  -7   2   1   33.59    8.07
   7  -2  -1   44.47    9.33
   7  -2  -1   51.00    8.99
   7  -2  -1   56.92   10.42
  -7  -2   1   45.99    7.79
   7   2  -1   45.14    7.76
   7   2  -1   29.80    7.39
  -7   2   2   26.89    7.73
  -7   2   2   48.47    8.75
   7  -2  -2   28.31    7.84
   7  -2  -2   35.59    8.04
   7  -2  -2   32.78    8.27
  -7  -2   2   53.40    8.63
  -7  -2   2   46.69    7.98
   7   2  -2   43.38    7.61
  -7   2   3   10.49    5.29
  -7   2   3   10.15    5.12
  -7   2   3   10.68    4.95
   7  -2  -3    1.51    3.89
   7  -2  -3    5.29    4.34
   7  -2  -3    3.73    4.01
   7   2  -3    7.83    3.95
   7   2  -3    5.11    4.03
  -7   2   4    1.55    4.31
  -7   2   4    2.53    4.22
   7  -2  -4    2.51    4.25
  -7  -2   4    6.52    4.07
   7   2  -4    6.79    3.96
   7   2  -4    6.80    4.63
  -7   2   5  230.18   25.57
  -7   2   5  251.55   25.70
   7  -2  -5  236.28   26.68
  -7  -2   5  260.07   25.73
   7   2  -5  240.69   24.80
   7   2  -5  231.78   24.83
  -7   2   6   11.32    5.24
  -7   2   6   13.69    5.41
   7  -2  -6   10.68    5.69
  -7  -2   6   16.43    5.64
   7   2  -6   10.48    4.71
   7   2  -6   18.21    5.83
  -7   2   7  273.14   26.21
  -7   2   7  171.27   22.46
   7  -2  -7  245.66   25.93
  -7  -2   7  186.69   22.39
   7   2  -7  237.15   23.48
   7   2  -7  213.86   23.48
  -7   2   8    0.00    3.75
  -7   2   8    0.00    3.52
  -7  -2   8    4.76    4.18
   7   2  -8    8.18    4.76
   7   2  -8    5.68    4.48
  -7   2   9   46.15   10.22
  -7   2   9   61.44   10.93
   7  -2  -9   48.26   10.70
  -7  -2   9   67.53   11.11
   7   2  -9   52.83    9.63
   7   2  -9   62.54   10.93
  -7   2  10   12.26    6.93
   7  -2 -10   10.40    6.00
  -7  -2  10   18.14    5.96
   7   2 -10   14.39    5.78
  -7   2  11  130.84   18.26
   7  -2 -11  135.03   18.94
  -7  -2  11  146.19   18.09
   7   2 -11  126.29   17.91
  -7   2  12   54.90   10.86
   7  -2 -12   30.26    9.61
  -7  -2  12   50.85   10.25
   7   2 -12   31.39    8.29
   7  -2 -13   44.16   10.67
   7   2 -13   44.09   10.11
   7  -2 -14    3.57    5.08
  -7  -2  14    0.86    3.61
   7   2 -14    7.66    5.80
   7  -2 -15   12.66    7.12
   7   2 -15   30.75    9.04
  -7   2  16   58.87   12.07
   7  -2 -16   60.10   12.95
  -7   2  17   32.35    9.77
   7  -2 -17   75.53   13.77
  -7   2  18   33.67    9.33
   7  -2 -18   31.01    9.70
  -7  -2  18   21.68    7.82
  -7   2  19    8.65    6.79
   7  -2 -19   -0.00    4.77
  -7  -2  19    1.63    5.41
  -7   2  20    4.28    6.54
   7  -2 -20    1.71    5.82
  -7  -2  20    0.53    3.85
  -7   2  21   37.39   10.88
  -7  -2  21   31.96   10.73
  -7   2  22    1.30    5.93
   7  -2 -22    2.30    5.49
  -7  -2  22   18.65    7.49
  -7   2  23   20.14    9.01
   7  -2 -23   35.50   10.68
  -7  -2  23   30.91    9.62
  -7   2  24    2.22    4.82
   7  -2 -24    3.48    6.10
  -7  -2  24   -0.00    7.04
   7   2 -24    1.48    4.59
  -7   2  25   12.87    7.51
  -7  -2  25    0.96    5.28
   7   2 -25    2.10    5.29
  -7   2  26   -0.00    5.22
  -7  -2  26    1.28    4.63
   7   2 -26    9.87    6.68
  -7   2  27    5.80    7.24
  -7  -2  27    4.03    6.98
   7   2 -27   26.34    9.43
  -7   2  28   11.48    6.19
  -7  -2  28    7.60    6.66
   7   2 -28    7.06    6.32
  -7   2  29    5.75    5.86
  -7  -2  29    7.15    6.73
   7   2 -29   -0.00    5.84
  -7   2  30    0.68    5.01
  -7  -2  30    0.00    4.94
   7   2 -30    3.86    4.76
  -7   2  31   14.17    7.13
  -7  -2  31   16.91    9.47
  -7   2  32    1.52    5.80
  -7  -2  32    1.98    6.01
  -7   2  33   18.99    8.86
  -7  -2  33   22.82    8.82
  -7   2  34    4.50    6.22
  -7  -2  34    2.60    4.46
  -7   2  35    5.94    5.86
  -7  -2  35    4.56    5.66
  -7   2  36    4.54    6.93
  -7  -2  36   -0.00    6.69
  -7   2  37    0.00    5.94
  -7   3   1    0.67    4.40
  -7   3   1   -0.00    3.62
   7  -3  -1    7.02    4.70
   7  -3  -1    4.40    4.87
  -7  -3   1   -0.00    2.24
   7   3  -1    0.23    2.28
   7   3  -1   -0.00    3.57
  -7   3   2  145.17   18.76
  -7   3   2  162.80   19.59
  -7   3   2  152.85   18.09
   7  -3  -2  117.31   17.63
   7  -3  -2  131.30   18.12
  -7  -3   2  155.24   16.88
  -7  -3   2  141.31   15.66
   7   3  -2  147.43   16.07
   7   3  -2  133.69   16.11
  -7   3   3   28.41    8.50
  -7   3   3   59.35   10.03
   7  -3  -3   41.23    9.37
  -7  -3   3   45.52    8.23
   7   3  -3   45.52    7.87
   7   3  -3   54.23    8.87
  -7   3   4    5.60    5.24
  -7   3   4   11.14    5.57
   7  -3  -4   10.00    5.76
   7  -3  -4    2.70    4.21
  -7  -3   4    0.00    2.88
   7   3  -4    8.05    3.82
   7   3  -4    6.90    3.82
  -7   3   5   94.28   13.74
  -7   3   5   69.07   11.94
   7  -3  -5  103.72   14.81
  -7  -3   5   78.66   11.36
   7   3  -5   69.49   10.79
   7   3  -5   67.45   10.97
  -7   3   6   16.96    6.34
   7  -3  -6   12.08    6.50
  -7  -3   6   21.23    5.67
   7   3  -6   17.36    5.60
  -7   3   7    2.33    4.15
  -7   3   7   -0.00    3.83
   7  -3  -7    9.74    6.11
   7   3  -7   14.17    5.11
   7   3  -7    7.65    4.51
  -7   3   8   -0.00    4.31
  -7   3   8    2.60    3.46
   7  -3  -8    0.00    4.68
  -7  -3   8    0.00    3.47
   7   3  -8    0.00    3.26
   7   3  -8   -0.00    3.81
  -7   3   9  233.63   25.45
  -7   3   9  238.46   25.01
   7  -3  -9  187.58   24.55
  -7  -3   9  186.34   22.59
   7   3  -9  213.01   23.30
   7   3  -9  210.23   23.55
  -7   3  10   65.00   12.27
  -7   3  10   82.84   12.77
   7  -3 -10   37.03   10.91
  -7  -3  10   54.08   10.44
   7   3 -10   75.35   11.90
   7   3 -10   69.97   11.51
  -7   3  11    6.40    5.58
   7  -3 -11    3.97    5.11
   7   3 -11    4.05    4.33
  -7   3  12    0.00    3.75
   7  -3 -12   -0.00    5.00
  -7  -3  12   -0.00    3.97
   7   3 -12    0.00    4.12
   7  -3 -13   89.56   15.59
  -7  -3  13  102.93   15.01
   7  -3 -14   52.50   12.17
  -7  -3  14   73.41   12.76
  -7   3  15  121.97   18.68
   7  -3 -15  170.22   22.16
  -7   3  16    4.50    5.49
   7  -3 -16   13.53    7.52
  -7   3  17   -0.00    4.90
   7  -3 -17    3.72    5.84
  -7   3  18   25.53    8.05
   7  -3 -18   15.42    7.65
  -7  -3  18   13.09    6.93
  -7   3  19  177.82   24.60
   7  -3 -19  225.31   27.69
  -7  -3  19  201.76   25.41
   7   3 -19  207.10   25.26
  -7   3  20    1.69    5.67
   7  -3 -20    3.61    6.31
  -7  -3  20    0.00    5.50
   7   3 -20    4.03    4.58
  -7   3  21   -0.00    4.78
   7  -3 -21    9.67    7.69
  -7  -3  21    0.28    5.11
   7   3 -21    8.76    5.50
  -7   3  22   -0.00    5.22
   7  -3 -22    0.00    5.48
  -7  -3  22    3.11    6.01
   7   3 -22    0.00    4.98
  -7   3  23    0.25    5.52
   7  -3 -23   17.25    8.39
  -7  -3  23    8.24    7.29
   7   3 -23    8.03    6.16
  -7   3  24    2.11    6.10
  -7  -3  24    4.64    6.14
   7   3 -24    1.49    5.36
  -7   3  25    0.68    6.29
  -7  -3  25    8.10    7.00
   7   3 -25    9.53    5.73
  -7   3  26   -0.00    5.37
  -7  -3  26   -0.00    5.41
   7   3 -26   -0.00    3.89
  -7   3  27    3.49    5.26
  -7  -3  27    3.31    6.00
   7   3 -27    5.09    6.47
  -7   3  28    4.01    6.12
  -7  -3  28    0.00    6.98
   7   3 -28    0.00    4.46
  -7   3  29    8.91    7.12
  -7  -3  29   14.07    8.67
   7   3 -29   14.75    7.89
  -7   3  30    3.29    6.86
  -7  -3  30   -0.00    6.77
   7   3 -30   -0.00    5.72
  -7   3  31    2.50    5.71
  -7  -3  31    0.81    6.48
   7   3 -31    8.63    7.16
  -7   3  32   -0.00    5.53
  -7  -3  32    1.64    6.96
  -7   3  33   -0.00    5.54
  -7  -3  33    0.49    4.98
  -7   3  34    3.85    5.64
  -7  -3  34   -0.00    6.50
  -7   3  35    9.21    7.04
  -7  -3  35    1.22    6.54
  -7   3  36   -0.00    5.45
  -7  -3  36    8.98    7.74
  -7   4   1   65.86   11.74
  -7   4   1   48.47   10.09
   7  -4  -1   76.61   12.36
   7  -4  -1   59.74   11.89
  -7  -4   1   56.50    8.83
  -7  -4   1   59.39    8.02
   7   4  -1   62.61    9.02
  -7   4   2   77.57   13.57
  -7   4   2   83.32   13.63
  -7   4   2   99.42   13.92
   7  -4  -2  127.83   16.50
   7  -4  -2   70.43   12.99
  -7  -4   2   79.96   11.15
  -7  -4   2   78.22   10.28
   7   4  -2   90.81   11.45
   7   4  -2   86.00   11.35
  -7   4   3   12.05    6.13
  -7   4   3   16.20    6.73
  -7   4   3   10.64    5.24
   7  -4  -3    4.88    4.77
   7  -4  -3    6.19    5.16
  -7  -4   3    6.70    4.00
   7   4  -3   17.32    4.61
   7   4  -3   14.87    4.81
  -7   4   4   35.09    8.79
  -7   4   4   20.72    6.78
   7  -4  -4   27.04    7.84
   7  -4  -4   33.47    9.19
  -7  -4   4   29.42    6.57
   7   4  -4   27.80    6.48
  -7   4   5   50.49   10.92
  -7   4   5   77.73   12.46
   7  -4  -5   76.05   12.54
   7  -4  -5  143.13   16.53
  -7  -4   5   60.86    9.77
   7   4  -5   88.72   11.35
   7   4  -5   40.93    9.30
  -7   4   6   75.39   12.56
  -7   4   6   65.06   11.55
   7  -4  -6   54.64   11.35
  -7  -4   6   59.53    9.84
   7   4  -6   67.94   10.34
   7   4  -6   42.37    8.81
  -7   4   7   26.64    8.41
  -7   4   7   50.79    9.97
   7  -4  -7   40.90   10.12
  -7  -4   7   28.70    7.22
   7   4  -7   33.19    7.60
   7   4  -7   39.47    7.85
  -7   4   8   52.74   11.00
  -7   4   8   36.36    9.02
   7  -4  -8   56.90   11.28
  -7  -4   8   25.89    7.39
   7   4  -8   40.70    8.42
   7   4  -8   49.01    9.09
  -7   4   9   15.55    6.28
   7  -4  -9   21.31    7.82
   7   4  -9   18.54    6.08
  -7   4  10   -0.00    3.65
   7  -4 -10   -0.00    5.27
  -7  -4  10   -0.00    3.22
   7   4 -10    0.00    3.74
  -7   4  11  105.61   15.79
   7  -4 -11  120.50   17.73
  -7  -4  11   91.81   14.33
  -7   4  12  119.63   16.63
   7  -4 -12   93.09   16.32
  -7  -4  12  100.01   15.31
  -7   4  13  100.73   16.20
   7  -4 -13  108.74   17.41
  -7  -4  13  112.42   16.23
  -7   4  14   13.36    7.53
  -7   4  14   23.89    8.17
   7  -4 -14   33.13    9.48
  -7  -4  14   26.70    8.06
  -7   4  15   15.24    7.59
   7  -4 -15   42.79   10.74
   7   4 -15   33.24    8.66
  -7   4  16   32.40    9.54
   7  -4 -16   36.94   10.73
   7   4 -16   17.81    7.41
  -7   4  17   99.32   16.61
   7  -4 -17  117.56   18.54
   7   4 -17  103.77   16.15
  -7   4  18    9.23    6.47
   7  -4 -18   19.36    8.58
  -7  -4  18   21.23    7.99
   7   4 -18    7.24    6.03
  -7   4  19    9.50    6.17
   7  -4 -19   22.31    9.10
  -7  -4  19   17.91    7.56
   7   4 -19   11.01    6.51
  -7   4  20   22.66    9.16
   7  -4 -20   34.93   10.97
  -7  -4  20   21.65    8.40
   7   4 -20   24.63    8.33
  -7   4  21   48.28   10.93
  -7  -4  21   26.80    9.25
   7   4 -21   24.34    8.92
  -7   4  22   25.44    8.78
  -7  -4  22   17.18    7.98
   7   4 -22   36.01   10.36
  -7   4  23   10.18    6.87
  -7  -4  23   -0.00    5.45
   7   4 -23    7.87    6.68
  -7  -4  24    2.19    5.51
   7   4 -24    2.55    5.09
  -7   4  25   -0.00    5.13
  -7  -4  25   -0.00    4.76
   7   4 -25    0.00    3.66
  -7   4  26    1.46    5.93
  -7  -4  26    2.98    4.51
   7   4 -26    1.99    5.06
  -7   4  27    8.76    7.62
  -7  -4  27   10.75    8.07
   7   4 -27    3.95    5.57
  -7   4  28   -0.00    5.83
  -7  -4  28   11.11    7.04
   7   4 -28    3.19    6.04
  -7   4  29    3.57    6.37
  -7  -4  29    0.71    4.91
   7   4 -29   12.55    7.10
  -7   4  30   -0.00    6.57
  -7  -4  30    0.20    5.62
   7   4 -30    7.27    6.32
  -7   4  31    5.36    7.63
  -7  -4  31    3.32    6.28
   7   4 -31    0.33    5.05
  -7   4  32    6.49    6.25
  -7  -4  32    0.38    5.03
   7   4 -32    4.75    6.04
  -7   4  33    8.81    7.87
  -7  -4  33    5.82    7.01
  -7   4  34   -0.00    6.11
  -7  -4  34    3.62    6.30
  -7   4  35    0.00    7.89
  -7  -4  35    6.15    6.09
  -7   4  36    6.32    6.62
  -7  -4  36    4.34    6.85
  -7   5   1   -0.00    3.92
  -7   5   1    2.39    4.59
   7  -5  -1    1.33    2.44
   7  -5  -1    0.97    4.41
  -7  -5   1    0.08    2.19
  -7  -5   1    2.81    1.97
   7   5  -1    0.00    2.43
   7   5  -1    0.00    2.88
  -7   5   2    6.99    4.97
  -7   5   2    0.02    4.24
   7  -5  -2    2.88    4.65
   7  -5  -2    0.59    4.33
  -7  -5   2    0.68    3.15
  -7  -5   2    3.97    2.68
   7   5  -2   -0.00    2.79
   7   5  -2    6.22    3.57
  -7   5   3   31.62    8.82
  -7   5   3   23.95    8.44
  -7   5   3   38.49    8.94
   7  -5  -3   39.40    9.17
  -7  -5   3   24.15    5.95
   7   5  -3   41.03    7.48
   7   5  -3   34.27    6.93
  -7   5   4  107.57   15.82
  -7   5   4   85.76   14.79
  -7   5   4   99.68   14.62
   7  -5  -4   87.50   14.42
   7  -5  -4  102.95   15.63
  -7  -5   4   86.35   11.86
   7   5  -4   93.71   12.23
   7   5  -4   73.39   11.30
  -7   5   5   34.17    9.21
   7  -5  -5   27.04    9.72
  -7  -5   5   42.22    8.02
   7   5  -5   54.11    8.96
   7   5  -5   55.03    8.35
  -7   5   6    3.63    4.11
   7  -5  -6   -0.00    4.48
  -7  -5   6    0.00    3.23
   7   5  -6    2.97    3.24
  -7   5   7   13.62    6.01
  -7  -5   7    7.97    4.51
   7   5  -7   27.33    6.19
  -7   5   8   57.60   11.69
   7  -5  -8   70.86   13.16
  -7  -5   8   65.64   10.46
   7   5  -8   56.26    9.75
  -7   5   9  124.91   17.33
   7  -5  -9  114.94   17.22
  -7  -5   9  100.47   14.62
   7   5  -9  110.42   14.63
  -7   5  10   28.04    8.50
   7  -5 -10   57.05   11.86
  -7  -5  10   36.28    8.63
   7   5 -10   47.51    8.82
  -7   5  11   86.41   13.85
   7  -5 -11   49.57   12.36
  -7  -5  11   79.56   12.70
  -7   5  12   -0.00    4.94
  -7   5  12    2.65    4.65
   7  -5 -12    1.46    4.86
   7   5 -12   -0.00    4.15
  -7   5  13   34.21    9.28
  -7   5  13   48.50   10.55
   7  -5 -13   35.77   10.85
  -7  -5  13   27.20    7.99
   7   5 -13   20.81    6.90
  -7   5  14   26.29    9.03
  -7   5  14   27.53    9.03
   7  -5 -14   33.71   10.00
  -7  -5  14   43.29    9.88
   7   5 -14   47.13    9.86
  -7   5  15  115.25   17.70
  -7   5  15  126.34   18.49
   7  -5 -15  126.98   19.67
   7   5 -15   95.58   16.24
  -7   5  16    2.21    5.47
  -7   5  16    0.00    4.96
   7  -5 -16   -0.00    5.67
   7   5 -16    0.02    3.75
  -7   5  17   -0.00    6.12
   7  -5 -17    7.38    8.07
  -7  -5  17    8.60    5.38
   7   5 -17    1.01    4.59
  -7   5  18    5.57    6.84
   7  -5 -18   14.75    7.63
  -7  -5  18    4.60    5.06
   7   5 -18    7.72    5.71
   7  -5 -19   45.12   12.04
  -7  -5  19   18.59    9.02
   7   5 -19   48.85   11.06
  -7   5  20   15.67    7.28
  -7  -5  20   27.41    8.86
   7   5 -20   21.90    7.99
  -7   5  21    8.08    5.81
  -7  -5  21    2.78    5.97
   7   5 -21    5.41    6.14
  -7   5  22   -0.00    5.72
  -7  -5  22   -0.00    4.74
   7   5 -22    0.00    5.16
  -7   5  23    3.76    4.85
  -7  -5  23    0.00    5.60
   7   5 -23    2.91    4.63
  -7   5  24   14.68    8.14
   7   5 -24   10.44    7.20
  -7   5  25    0.13    5.13
   7   5 -25    7.53    5.57
  -7   5  26    9.01    6.20
  -7  -5  26    4.30    5.55
   7   5 -26    0.00    4.69
  -7   5  27    2.48    5.37
  -7  -5  27    0.00    5.07
   7   5 -27    2.12    5.86
  -7   5  28    2.67    5.16
  -7  -5  28    2.07    4.00
   7   5 -28   -0.00    4.53
  -7  -5  29   14.42    7.74
   7   5 -29   11.34    7.78
  -7   5  30   14.80    7.75
  -7  -5  30    4.68    6.37
   7   5 -30    2.56    6.13
  -7   5  31   10.57    7.40
  -7  -5  31   12.85    6.87
  -7   5  32    0.00    5.40
  -7  -5  32   -0.00    6.67
   7   5 -32   -0.00    4.49
  -7   5  33    2.62    5.64
  -7  -5  33    5.92    6.54
  -7   5  34    2.83    6.64
  -7  -5  34    6.77    5.72
  -7   5  35    6.69    7.70
  -7   5  36   -0.00    5.73
  -7   6   1   70.95   13.04
  -7   6   1   59.83   11.75
  -7  -6   1   75.22    9.49
  -7  -6   1   63.05    6.57
   7   6  -1   51.24    8.54
  -7   6   2   26.34    8.87
  -7   6   2   54.43   10.99
   7  -6  -2   46.08   10.82
  -7  -6   2   46.11    7.51
  -7  -6   2   51.95    6.17
   7   6  -2   52.28    7.70
  -7   6   3   35.33    9.18
  -7   6   3   22.49    8.02
   7  -6  -3   13.94    7.01
  -7  -6   3   20.66    5.35
  -7  -6   3   18.36    4.06
   7   6  -3   45.92    7.01
  -7   6   4    2.77    4.90
  -7   6   4    6.12    5.45
   7  -6  -4   13.35    6.26
  -7  -6   4    6.99    4.29
   7   6  -4    9.19    4.49
  -7   6   5    6.21    5.51
  -7   6   5    1.54    3.93
  -7  -6   5    0.56    3.22
   7   6  -5    0.69    3.09
  -7   6   6   94.42   14.55
   7  -6  -6   60.57   13.26
   7   6  -6   91.51   12.26
  -7   6   7  121.46   17.88
   7  -6  -7  112.51   18.13
  -7  -6   7  141.55   16.28
  -7   6   8   54.79   11.64
   7  -6  -8   37.58   10.38
  -7  -6   8   42.55    8.97
   7   6  -8   66.14    9.95
  -7   6   9   -0.00    4.39
  -7   6   9    2.62    4.49
   7  -6  -9    3.60    5.94
  -7  -6   9    4.33    3.90
   7   6  -9    4.48    3.68
   7   6  -9    0.93    4.20
  -7   6  10   56.74   12.18
  -7   6  10  104.66   15.24
   7  -6 -10   74.19   13.94
  -7  -6  10   76.11   11.70
   7   6 -10   74.50   11.29
   7   6 -10   34.49    9.28
  -7   6  11  121.75   17.16
  -7   6  11   95.51   16.18
   7  -6 -11  104.93   17.65
  -7  -6  11  109.50   15.62
   7   6 -11  100.56   14.93
  -7   6  12   15.26    6.56
  -7   6  12   18.64    7.83
   7  -6 -12   14.01    7.43
  -7  -6  12   12.92    5.79
   7   6 -12    4.22    4.36
  -7   6  13    6.09    5.61
  -7   6  13   13.42    6.70
   7  -6 -13    1.63    4.96
  -7  -6  13    4.56    5.30
   7   6 -13    8.44    5.49
  -7   6  14    8.40    7.18
  -7   6  14   14.41    7.60
   7  -6 -14   11.87    7.16
  -7  -6  14    4.79    5.36
   7   6 -14    2.72    4.63
  -7   6  15    0.00    5.83
  -7   6  15    5.35    5.45
   7  -6 -15    2.22    6.65
   7   6 -15    3.33    4.30
  -7   6  16   38.84   10.49
  -7   6  16   69.05   13.07
   7  -6 -16   42.35   11.33
   7   6 -16   27.63    9.57
  -7   6  17   43.99   11.24
  -7  -6  17   56.10   12.27
   7   6 -17   45.92   10.58
  -7   6  18   41.42   11.69
   7   6 -18   54.79   11.42
  -7   6  19    0.53    4.75
  -7  -6  19   -0.00    4.96
   7   6 -19    5.95    5.46
  -7   6  20    3.57    5.91
  -7  -6  20    3.68    5.36
   7   6 -20    4.74    5.08
  -7   6  21    0.27    4.58
  -7  -6  21   -0.00    5.75
   7   6 -21    0.98    5.22
  -7   6  22    7.10    8.02
  -7  -6  22   21.27    9.09
   7   6 -22   10.57    7.14
  -7   6  23    8.86    6.71
  -7  -6  23   11.35    7.17
   7   6 -23    2.32    5.40
  -7   6  24    3.24    4.68
  -7  -6  24    5.18    5.63
   7   6 -24   -5.77    6.35
  -7   6  25    1.94    4.44
  -7  -6  25    5.39    5.79
   7   6 -25   -0.00    4.37
  -7   6  26   13.72    6.72
  -7  -6  26    4.65    6.23
   7   6 -26   19.35    8.19
  -7   6  27    0.00    5.19
  -7  -6  27    6.18    6.81
   7   6 -27    8.97    6.80
  -7   6  28   11.26    8.27
  -7  -6  28    7.07    6.73
   7   6 -28    5.84    7.10
  -7   6  29   -0.00    5.36
  -7  -6  29    0.00    5.73
   7   6 -29    1.77    4.05
  -7   6  30    2.65    6.14
  -7  -6  30    0.00    5.73
   7   6 -30   -0.00    5.74
  -7   6  31    0.00    6.19
  -7  -6  31    4.22    6.43
  -7   6  32   12.67    7.95
  -7  -6  32   12.69    7.90
   7   6 -32    1.48    5.08
  -7   6  33   -0.00    4.96
  -7  -6  33    2.55    6.39
   7   6 -33    0.00    6.24
  -7   6  34    3.14    6.93
  -7  -6  34    2.10    6.25
  -7   6  35   -0.00    5.79
  -7  -6  35    1.76    5.16
  -7   6  36   -0.00    5.65
  -7   7   1    0.55    4.53
  -7   7   1    1.24    4.72
   7  -7  -1   -0.00    4.29
   7   7  -1    1.01    2.72
  -7   7   2   14.61    6.93
  -7   7   2   27.45    8.41
   7  -7  -2   14.61    6.72
  -7  -7   2   20.77    4.78
  -7  -7   2   17.10    2.44
   7   7  -2   28.25    5.77
  -7   7   3    2.69    4.84
   7  -7  -3   19.24    7.05
   7  -7  -3   29.48    8.86
  -7  -7   3    6.89    3.82
  -7  -7   3    9.22    2.67
   7   7  -3    0.00    3.62
  -7   7   4  215.44   25.55
  -7   7   4  187.83   23.97
   7  -7  -4  227.66   25.11
   7  -7  -4  176.40   24.00
  -7  -7   4  167.11   19.51
   7   7  -4  207.21   20.40
  -7   7   5   61.79   12.94
  -7   7   5   66.43   14.03
  -7   7   5   63.65   13.07
   7  -7  -5   67.50   13.30
   7  -7  -5   78.36   14.65
  -7  -7   5   79.10   10.79
   7   7  -5   87.48   11.28
   7   7  -5   68.91   10.75
  -7   7   6    2.94    5.49
  -7   7   6   10.83    6.62
  -7   7   6    5.54    5.26
   7  -7  -6    5.75    5.67
   7  -7  -6    1.37    5.00
  -7  -7   6   12.16    5.25
   7   7  -6   16.74    5.40
   7   7  -6    6.44    3.47
  -7   7   7   62.30   12.79
  -7   7   7   69.61   12.76
   7  -7  -7   57.27   12.06
  -7  -7   7   60.74   10.19
   7   7  -7   55.37    9.64
   7   7  -7   52.97    9.62
  -7   7   8    9.91    6.03
   7  -7  -8   27.84    8.28
   7  -7  -8   18.47    7.55
  -7  -7   8    8.35    4.41
   7   7  -8   15.42    5.62
  -7   7   9   35.27    9.66
  -7   7   9   22.94    8.31
   7  -7  -9   29.83    8.88
   7  -7  -9   16.80    8.15
  -7  -7   9   26.62    7.28
   7   7  -9   16.08    5.18
   7   7  -9   12.68    6.07
  -7   7  10   68.43   13.50
  -7   7  10   87.88   15.03
   7  -7 -10   72.34   13.74
   7  -7 -10   72.56   14.56
  -7  -7  10   77.00   12.74
   7   7 -10   77.80   11.30
   7   7 -10   66.64   11.62
  -7   7  11   15.78    7.38
  -7   7  11   19.63    7.49
   7  -7 -11   22.62    9.30
  -7  -7  11   15.24    6.69
   7   7 -11   16.90    6.25
  -7   7  12    2.30    5.25
  -7   7  12    3.27    4.93
   7  -7 -12   14.32    7.42
  -7  -7  12    7.38    5.61
   7   7 -12    0.96    3.37
  -7   7  13   24.99    8.06
   7  -7 -13   12.28    7.64
  -7  -7  13   33.93    9.06
   7   7 -13    9.40    6.11
  -7   7  14  126.33   18.53
  -7  -7  14  118.04   17.84
  -7   7  15   -0.00    4.73
  -7   7  16    8.20    5.39
  -7   7  17    3.00    3.97
  -7  -7  17    1.58    4.54
  -7  -7  18    1.84    6.47
   7   7 -18    1.43    4.13
  -7   7  19    0.00    5.74
  -7  -7  19   -0.00    5.59
   7   7 -19    0.96    5.17
  -7   7  20   10.94    7.11
  -7  -7  20   11.72    6.47
   7   7 -20   10.78    7.27
  -7   7  21   -0.00    5.53
  -7  -7  21    3.24    5.64
   7   7 -21   -0.00    3.83
  -7   7  22    0.29    4.85
  -7  -7  22   -0.00    5.32
   7   7 -22   -0.00    4.39
  -7   7  23    4.34    6.14
  -7  -7  23    2.27    5.75
   7   7 -23    0.49    4.86
  -7   7  24   14.33    7.53
  -7  -7  24   22.62    8.81
   7   7 -24    9.73    7.25
  -7   7  25    0.00    5.25
  -7  -7  25    1.14    5.73
   7   7 -25    1.46    5.10
  -7  -7  26    6.77    7.91
   7   7 -26    0.00    5.65
  -7   7  27   -0.00    4.53
  -7  -7  27   -0.00    5.66
   7   7 -27   -0.00    4.24
  -7   7  28   -0.00    3.78
  -7  -7  28   -0.00    5.70
   7   7 -28    1.12    5.54
  -7   7  29    0.20    3.93
  -7  -7  29    5.48    6.11
   7   7 -29    7.54    7.00
  -7   7  30    7.63    6.00
  -7  -7  30    7.77    7.98
   7   7 -30    3.45    5.95
  -7   7  31   -0.00    4.41
  -7  -7  31    5.61    6.28
   7   7 -31   -0.00    4.79
  -7   7  32    1.14    5.46
  -7  -7  32   -0.00    5.59
   7   7 -32   -0.00    5.74
  -7   7  33   -0.00    5.04
  -7  -7  33    2.77    5.38
   7   7 -33   -0.00    5.09
  -7   7  34    8.96    7.11
  -7  -7  34    1.64    6.01
   7   7 -34    3.63    7.16
  -7   7  35    9.48    6.58
  -7   8   1   26.56    8.63
  -7   8   1   35.81    9.55
   7  -8  -1   24.44    8.46
   7   8  -1   30.98    5.95
  -7   8   2   77.72   13.85
  -7   8   2   53.67   11.99
   7  -8  -2   65.24   12.86
  -7  -8   2   66.84    8.99
   7   8  -2   48.79    8.41
  -7   8   3   12.67    6.90
  -7   8   3   13.88    6.99
   7  -8  -3    7.22    5.97
  -7  -8   3    0.00    3.04
   7   8  -3    3.10    3.19
  -7   8   4   18.04    7.80
  -7   8   4   22.55    8.25
   7  -8  -4   16.84    7.02
  -7  -8   4   20.77    5.25
   7   8  -4   18.04    5.16
  -7   8   5    9.18    6.33
   7  -8  -5   10.47    6.52
   7  -8  -5   13.79    7.57
  -7  -8   5    8.98    4.44
   7   8  -5    4.81    3.13
  -7   8   6   26.05    8.94
  -7   8   6   31.06    9.44
   7  -8  -6   20.13    8.66
   7  -8  -6   26.31    9.24
  -7  -8   6   18.58    6.01
   7   8  -6   24.45    5.90
  -7   8   7    3.21    4.70
  -7   8   7    4.59    6.11
   7  -8  -7   -0.00    4.83
   7  -8  -7    2.92    5.57
  -7  -8   7   -0.00    4.38
   7   8  -7    3.43    2.94
  -7   8   8   20.52    8.73
  -7   8   8   57.92   11.68
   7  -8  -8   64.57   12.48
   7  -8  -8   57.08   13.17
  -7  -8   8   47.69    9.12
   7   8  -8   47.57    8.30
   7   8  -8   26.20    6.83
  -7   8   9   -0.00    5.52
   7  -8  -9    8.85    6.90
   7  -8  -9    3.10    5.29
  -7  -8   9    0.56    3.91
   7   8  -9   -0.00    2.95
   7   8  -9    3.29    3.13
  -7   8  10    9.41    6.30
   7  -8 -10   16.09    7.81
  -7  -8  10    9.94    5.21
   7   8 -10   15.13    5.38
  -7   8  11   -0.00    5.32
   7  -8 -11    1.72    4.19
  -7  -8  11    0.00    4.10
   7   8 -11    3.36    3.75
  -7   8  12  127.05   18.25
   7   8 -12   92.01   14.14
  -7   8  13    3.33    5.50
  -7  -8  13    0.00    4.15
   7   8 -13   -0.00    2.73
  -7   8  14    6.30    6.17
   7   8 -14    3.82    3.94
  -7   8  15    0.00    4.71
   7   8 -15   -0.00    3.33
  -7   8  16   43.00   10.46
  -7  -8  16   35.37    9.81
   7   8 -16   46.98    9.85
  -7   8  17   -0.00    4.65
  -7  -8  17   -0.00    3.72
   7   8 -17   -0.00    2.63
  -7   8  18    6.32    5.94
  -7  -8  18    7.33    6.35
   7   8 -18    1.79    3.86
  -7  -8  19   -0.00    5.53
   7   8 -19    1.31    3.27
  -7   8  20    5.35    6.64
  -7  -8  20    7.50    7.09
   7   8 -20    7.63    5.25
  -7  -8  21   -0.00    4.57
   7   8 -21    1.84    4.54
  -7   8  22    9.33    6.35
  -7  -8  22    6.54    6.40
   7   8 -22   14.83    6.33
  -7   8  23    4.54    6.22
  -7  -8  23    6.64    7.03
   7   8 -23   14.08    6.87
  -7   8  24   -0.00    5.68
  -7  -8  24    2.69    6.32
   7   8 -24    7.92    5.97
  -7   8  25    4.30    5.24
  -7  -8  25    1.18    6.29
   7   8 -25   -0.00    4.88
  -7   8  26    5.53    6.03
  -7  -8  26   18.36    8.91
   7   8 -26    4.31    4.99
  -7   8  27   -0.00    5.62
  -7  -8  27    2.79    6.43
  -7   8  28    7.98    6.73
  -7  -8  28    0.00    5.34
   7   8 -28    7.09    5.92
  -7   8  29   -0.00    6.26
  -7  -8  29   -0.00    6.92
   7   8 -29   -0.00    5.71
  -7   8  30   -0.00    5.29
  -7  -8  30    0.00    6.62
   7   8 -30   -0.00    4.81
  -7  -8  31   -0.00    6.51
   7   8 -31    1.65    4.54
  -7   8  32    2.50    5.36
  -7  -8  32    0.46    6.33
   7   8 -32    2.44    5.75
  -7   8  33    4.60    5.56
  -7  -8  33   -0.00    6.55
   7   8 -33   -0.00    6.04
  -7   8  34    1.26    5.15
  -7  -8  34   -0.00    5.92
   7   8 -34    3.24    6.54
  -7   8  35    2.79    5.76
  -7   9   1    3.07    5.33
   7  -9  -1   -0.00    4.87
   7   9  -1    1.10    2.50
   7  -9  -2   26.69    8.81
   7   9  -2   25.46    5.48
   7  -9  -3    6.10    6.04
   7   9  -3    0.12    2.62
   7  -9  -4   37.92   10.68
   7   9  -4   25.14    5.86
  -7   9   5    4.69    5.44
   7  -9  -5   -0.00    4.31
   7   9  -5   -0.00    2.36
  -7   9   6   16.50    8.04
   7  -9  -6   15.31    7.03
   7   9  -6   12.45    4.67
  -7   9   7    0.00    5.37
   7  -9  -7    9.91    7.86
  -7  -9   7   11.73    4.88
   7   9  -7    7.84    4.18
  -7   9   8   11.35    6.94
  -7   9   8   19.78    8.42
   7  -9  -8    9.67    7.19
  -7  -9   8   28.21    7.55
   7   9  -8   23.26    6.44
  -7   9   9   -0.00    4.82
   7  -9  -9    3.03    6.15
  -7  -9   9    0.07    4.05
   7   9  -9    0.77    3.08
  -7   9  10   88.57   15.55
   7  -9 -10   52.01   12.30
   7   9 -10   72.41   11.64
  -7   9  11    2.90    5.43
   7  -9 -11    0.00    5.37
  -7  -9  11   -0.00    3.67
   7   9 -11    0.59    2.92
  -7   9  12   -0.00    5.05
   7  -9 -12    1.93    5.56
  -7  -9  12    1.62    4.58
   7   9 -12    0.29    3.56
  -7   9  13   -0.00    5.82
   7  -9 -13    3.03    5.61
  -7  -9  13    5.29    5.19
   7   9 -13    1.60    3.85
  -7   9  14   48.70   11.72
   7  -9 -14   55.56   12.28
   7   9 -14   30.97    8.84
  -7   9  15   -0.00    5.74
   7   9 -15   -0.00    3.66
  -7   9  16    9.43    6.55
  -7  -9  16    4.44    5.54
   7   9 -16    6.72    4.48
  -7  -9  17   -0.00    5.69
   7   9 -17   -0.00    4.55
  -7   9  18   18.23    7.63
  -7  -9  18    9.63    6.96
   7   9 -18   15.25    7.12
  -7   9  19   -0.00    4.05
  -7  -9  19    0.83    5.83
   7   9 -19   -0.00    3.85
  -7   9  20   13.26    6.93
  -7  -9  20    6.81    6.37
   7   9 -20    7.00    5.76
  -7   9  21    5.62    5.74
  -7  -9  21   -0.00    5.45
   7   9 -21    2.92    4.18
  -7   9  22    0.88    4.27
  -7  -9  22    1.17    5.77
   7   9 -22   -0.00    3.79
  -7   9  23    8.02    7.07
  -7  -9  23   -0.00    6.02
   7   9 -23    5.16    5.59
  -7   9  24    6.07    6.47
  -7  -9  24    9.73    8.08
   7   9 -24    6.72    6.37
  -7   9  25   -0.00    4.86
  -7  -9  25    3.26    6.01
   7   9 -25    1.79    5.40
  -7   9  26    7.15    6.72
  -7  -9  26   -0.00    6.37
   7   9 -26    3.13    5.32
  -7   9  27   -0.00    5.12
  -7  -9  27    5.73    6.80
   7   9 -27   -0.00    5.12
  -7   9  28    0.01    4.88
  -7  -9  28    5.88    6.73
   7   9 -28   -0.00    4.91
  -7   9  29    2.72    6.22
  -7  -9  29    1.92    6.44
   7   9 -29    1.23    3.79
  -7   9  30    6.40    7.06
  -7  -9  30    0.00    6.62
   7   9 -30    4.04    4.61
  -7   9  31    1.46    5.65
  -7  -9  31    2.96    7.65
   7   9 -31   -0.00    5.34
  -7   9  32   -0.00    6.26
  -7  -9  32   -0.00    7.55
   7   9 -32    2.72    6.49
  -7   9  33   -0.00    5.23
  -7  -9  33   -0.00    5.86
   7   9 -33   -0.00    5.64
  -7   9  34    2.46    6.60
   7   9 -34    3.65    5.23
   7   9 -35    8.06    8.02
  -7  10   1    7.48    5.49
   7 -10  -1    7.28    6.04
   7  10  -1    4.91    3.27
  -7  10   2   24.33    8.49
  -7  10   3   -0.00    4.11
   7 -10  -3   -0.00    5.05
   7  10  -3    3.34    3.14
  -7  10   4    0.73    4.57
   7 -10  -4    1.64    4.75
   7  10  -4    0.00    2.88
  -7  10   5    0.78    5.49
   7 -10  -5   13.16    6.59
   7  10  -5    1.62    3.26
  -7  10   6   60.07   13.90
   7 -10  -6  105.29   16.59
   7  10  -6   65.97   10.71
  -7  10   7   -0.00    4.97
   7 -10  -7    0.10    5.31
   7  10  -7   -0.00    3.02
  -7  10   8    3.57    5.56
   7 -10  -8    2.59    6.16
   7  10  -8    1.83    3.47
  -7  10   9   -0.00    5.46
  -7  10   9    1.89    5.45
   7 -10  -9    1.05    4.49
   7  10  -9    2.17    3.10
  -7  10  10   -0.00    4.95
   7 -10 -10    0.00    4.96
   7  10 -10    0.85    3.38
  -7  10  11    0.00    4.84
  -7  10  12   20.91    9.14
   7 -10 -12   36.94   10.80
  -7 -10  12   49.81   10.44
   7  10 -12   34.67    8.29
  -7  10  13    4.39    5.83
   7 -10 -13   -0.00    5.32
   7  10 -13   -0.00    3.60
  -7  10  14   19.24    8.77
   7 -10 -14    2.90    4.83
   7  10 -14    6.71    5.34
  -7  10  15    3.34    5.81
   7 -10 -15    1.63    5.18
  -7 -10  15   -0.00    4.22
   7  10 -15    0.00    3.59
  -7  10  16   28.58    9.80
   7 -10 -16   22.57    9.00
  -7 -10  16   14.87    7.81
  -7  10  17    3.34    5.83
  -7 -10  17   -0.00    4.46
   7  10 -17    2.48    3.91
  -7  10  18   17.00    8.35
  -7 -10  18   10.81    8.03
   7  10 -18   16.77    7.26
  -7  10  19    0.05    5.75
  -7 -10  19   -0.00    5.98
   7  10 -19   -0.00    4.35
  -7  10  20   10.64    7.29
  -7 -10  20    0.00    6.06
   7  10 -20    0.00    4.24
  -7  10  21    1.46    4.52
  -7 -10  21    5.88    6.19
   7  10 -21    0.32    4.59
  -7  10  22   44.59   11.05
  -7 -10  22   32.14   10.76
   7  10 -22    6.91    5.65
  -7  10  23   -0.00    4.47
  -7 -10  23    4.28    5.79
   7  10 -23    1.88    3.54
  -7  10  24    0.00    4.83
  -7 -10  24    0.89    6.21
   7  10 -24    0.00    4.02
  -7  10  25   -0.00    5.35
  -7 -10  25   -0.00    6.60
   7  10 -25    5.41    6.21
  -7  10  26    7.61    7.56
  -7 -10  26    6.98    7.31
   7  10 -26    5.75    6.12
  -7  10  27    3.85    5.82
  -7 -10  27    1.99    6.17
   7  10 -27    1.06    4.79
  -7  10  28    6.08    6.03
  -7 -10  28    0.80    7.07
   7  10 -28   12.90    6.47
  -7  10  29   -0.00    5.38
  -7 -10  29   -0.00    5.97
   7  10 -29   -0.00    4.29
  -7  10  30    2.47    6.29
  -7 -10  30   -0.00    6.77
   7  10 -30   -0.00    4.73
  -7  10  31    1.01    6.29
  -7 -10  31   -0.00    7.13
   7  10 -31    5.49    6.28
  -7  10  32    4.84    6.55
  -7 -10  32   -0.00    6.90
   7  10 -32   -0.00    4.72
  -7  10  33   -0.00    6.33
   7  10 -33    5.02    6.66
  -7  11   1   -0.00    3.84
   7 -11  -1    0.73    4.38
   7  11  -1   -0.00    2.26
  -7  11   2    3.86    5.07
   7 -11  -2    4.53    5.23
   7  11  -2    1.74    2.84
  -7  11   3    6.42    6.31
   7 -11  -3    2.19    4.74
   7  11  -3    0.83    2.85
  -7  11   4   16.56    7.78
   7 -11  -4   22.51    8.46
   7  11  -4   20.70    5.52
  -7  11   5    7.15    6.32
   7 -11  -5   11.86    7.32
   7  11  -5    3.45    3.37
  -7  11   6    1.21    4.49
   7 -11  -6   -0.00    5.53
   7  11  -6    0.54    3.20
  -7  11   7   16.31    7.69
   7 -11  -7   20.98    8.41
   7  11  -7   10.44    4.75
  -7  11   8    2.08    5.15
   7  11  -8    7.57    4.40
  -7  11   9   -0.00    5.65
   7 -11  -9    5.26    5.31
   7  11  -9    0.44    3.95
  -7  11  10    5.77    6.60
   7 -11 -10    8.59    6.46
   7  11 -10   19.35    6.07
  -7  11  11    3.67    5.55
   7 -11 -11    2.63    5.77
   7  11 -11   -0.00    3.89
  -7  11  12   11.00    6.48
   7 -11 -12   -0.00    4.40
   7  11 -12   -0.00    3.73
  -7  11  13   -0.00    4.37
   7  11 -13   -0.00    4.12
  -7  11  14   15.53    7.54
   7 -11 -14    8.71    7.53
   7  11 -14    9.25    5.19
  -7  11  15    2.19    4.79
   7 -11 -15    9.31    6.56
   7  11 -15    4.86    4.16
   7 -11 -16    5.55    5.37
   7  11 -16    6.91    5.34
  -7  11  17    5.18    6.11
   7 -11 -17    1.84    5.94
   7  11 -17   -0.00    3.48
  -7  11  18   10.62    6.93
   7 -11 -18   13.26    7.95
   7  11 -18    4.75    4.76
  -7  11  19    0.00    4.47
  -7 -11  19    3.54    5.41
   7  11 -19   -0.00    4.17
  -7  11  20   32.23   10.04
  -7 -11  20   12.80    7.75
   7  11 -20    0.00    4.19
  -7  11  21   -0.00    4.89
  -7 -11  21    5.89    6.24
  -7  11  22   -0.00    5.70
  -7 -11  22   -0.00    6.18
   7  11 -22   -0.00    5.32
  -7 -11  23    2.57    5.32
   7  11 -23    2.29    5.32
  -7  11  24    7.24    6.51
  -7 -11  24    2.74    6.01
   7  11 -24   16.14    6.82
  -7  11  25    0.00    4.36
  -7 -11  25    0.01    6.78
   7  11 -25    2.45    5.34
  -7  11  26    3.88    5.49
  -7 -11  26    1.76    6.00
   7  11 -26    3.89    5.15
  -7  11  27   -0.00    4.96
  -7 -11  27   -0.00    5.64
   7  11 -27    0.94    3.84
  -7  11  28    5.79    6.18
  -7 -11  28   -0.00    6.09
   7  11 -28    6.30    5.88
  -7  11  29   -0.00    5.49
  -7 -11  29    0.41    4.92
   7  11 -29    0.00    4.71
  -7  11  30   10.31    7.51
   7  11 -30   -0.00    5.25
  -7  11  31    6.23    6.95
  -7 -11  31    1.02    6.26
  -7  11  32   -0.00    6.33
  -7  12   1    1.53    4.73
   7 -12  -1    9.80    6.51
  -7  12   2   31.17    9.63
   7 -12  -2   11.31    6.67
  -7  12   3   11.62    6.91
   7 -12  -3    0.46    3.46
  -7  12   4   -0.00    4.30
   7 -12  -4   -0.00    5.17
  -7  12   5    5.47    5.77
   7 -12  -5    3.05    5.52
   7  12  -5   -0.00    2.97
  -7  12   6   19.26    7.95
   7 -12  -6   19.74    8.11
   7  12  -6   15.01    5.42
  -7  12   7   -0.00    4.91
   7 -12  -7    3.08    5.19
   7  12  -7   -0.00    3.76
  -7  12   8    0.00    4.17
   7 -12  -8    3.34    6.00
   7  12  -8    4.14    4.28
  -7  12   9    3.67    6.12
   7 -12  -9   -0.00    5.19
   7  12  -9    1.94    3.65
  -7  12  10    5.32    7.13
   7 -12 -10    0.35    4.48
   7  12 -10    2.17    4.07
  -7  12  11   -0.00    5.19
   7 -12 -11    0.00    6.81
   7  12 -11    0.00    3.86
  -7  12  12    9.71    6.92
   7 -12 -12   19.66    8.31
   7  12 -12    3.53    5.18
  -7  12  13    2.44    5.48
   7 -12 -13    8.10    6.36
   7  12 -13    0.04    3.40
  -7  12  14    4.36    6.46
   7 -12 -14    0.00    4.52
   7  12 -14   -0.00    4.18
  -7  12  15   -0.00    6.05
   7 -12 -15   -0.00    4.81
   7  12 -15   -0.00    3.88
  -7  12  16   25.32    9.46
   7 -12 -16   20.02    8.23
   7  12 -16   17.20    6.65
  -7  12  17    3.43    5.25
   7 -12 -17   -0.00    5.21
   7  12 -17   -0.00    4.12
  -7  12  18    6.12    6.54
   7 -12 -18   16.40    8.11
   7  12 -18    3.16    4.75
  -7  12  19   -0.00    5.53
   7 -12 -19    1.76    5.30
   7  12 -19   -0.00    4.80
  -7  12  20    4.57    6.25
   7 -12 -20    7.82    6.35
   7  12 -20    4.73    4.58
  -7  12  21   -0.00    5.62
   7 -12 -21   -0.00    6.14
   7  12 -21    3.11    4.47
  -7  12  22    4.75    6.45
   7  12 -22    2.05    3.64
  -7  12  23   -0.00    5.11
   7  12 -23    0.00    4.54
  -7  12  24    0.00    5.42
  -7  12  25    3.14    6.22
   7  12 -25    0.00    5.26
  -7  12  26   -0.00    5.47
   7  12 -26    5.17    5.73
  -7  12  27    5.90    6.85
  -7 -12  27    0.56    5.29
  -7  12  28    0.00    6.47
  -7 -12  28    7.52    7.97
  -7  12  29    1.99    4.94
  -7 -12  29    3.12    7.21
  -7  12  30    1.17    4.58
  -7 -12  30   10.94    9.11
  -7  13   1   -0.00    5.85
   7  13  -1   -0.00    2.64
  -7  13   2    3.66    6.03
   7 -13  -2    2.13    4.43
   7  13  -2    0.00    2.92
  -7  13   3    6.49    6.32
   7 -13  -3    9.18    6.54
   7  13  -3    4.62    3.38
  -7  13   4   28.28    9.46
   7 -13  -4    5.52    6.13
   7  13  -4   13.47    5.07
  -7  13   5    8.11    5.88
   7 -13  -5    5.78    6.07
   7  13  -5    2.46    3.42
  -7  13   6    4.39    5.47
   7 -13  -6    3.05    5.12
   7  13  -6    0.71    3.61
  -7  13   7   -0.00    4.50
   7 -13  -7   -0.00    5.58
   7  13  -7    0.00    3.30
  -7  13   8    6.99    6.87
   7 -13  -8    6.28    6.19
   7  13  -8    2.76    3.96
   7 -13  -9    5.80    5.71
   7  13  -9    2.41    3.94
  -7  13  10    9.21    7.25
   7 -13 -10   15.21    8.41
  -7  13  11    2.66    4.68
   7 -13 -11    1.43    5.45
   7  13 -11    1.14    4.56
  -7  13  12   -0.00    4.97
   7 -13 -12    0.57    5.73
   7  13 -12   -0.00    3.52
  -7  13  13   -0.00    4.99
   7 -13 -13   -0.00    4.58
   7  13 -13    0.00    4.61
  -7  13  14   21.41    9.50
   7 -13 -14    2.60    6.57
   7  13 -14    0.34    4.26
  -7  13  15    6.63    7.12
   7 -13 -15   -0.00    5.72
   7  13 -15   -0.00    3.26
  -7  13  16    1.23    5.78
   7 -13 -16    5.71    6.71
   7  13 -16    1.04    3.84
  -7  13  17    1.75    6.50
   7 -13 -17    0.18    5.25
   7  13 -17    4.55    4.27
  -7  13  18    0.00    4.67
   7  13 -18   -0.00    5.50
  -7  13  19   14.52    7.32
   7 -13 -19    1.40    5.71
   7  13 -19    3.71    4.41
  -7  13  20   -0.00    4.63
   7 -13 -20    4.46    6.53
   7  13 -20    0.89    5.68
  -7  13  21   12.99    7.52
   7 -13 -21   11.27    6.90
   7  13 -21   -0.00    3.82
  -7  13  22    4.59    6.44
   7 -13 -22    5.36    6.66
   7  13 -22    0.00    5.00
  -7  13  23    1.92    4.84
   7 -13 -23    5.98    6.44
   7  13 -23   -0.00    4.76
  -7  13  24   12.24    7.90
   7 -13 -24    8.27    6.89
  -7  13  25    1.13    5.48
   7 -13 -25    2.09    5.71
  -7  13  26    3.84    6.65
  -7  14   1   -0.00    5.65
   7 -14  -1    2.92    5.63
   7  14  -1    1.08    3.12
  -7  14   2   16.00    8.24
   7 -14  -2   -0.00    5.30
   7  14  -2    5.30    3.92
  -7  14   3    2.04    6.56
   7 -14  -3    1.77    4.75
   7  14  -3    3.99    3.89
  -7  14   4    0.00    4.68
   7 -14  -4   -0.00    4.73
   7  14  -4    4.12    3.76
  -7  14   5    6.89    7.01
   7 -14  -5    1.86    4.69
   7  14  -5   -0.00    3.27
  -7  14   6    4.90    5.08
   7 -14  -6   12.50    7.41
   7  14  -6    1.37    3.95
  -7  14   7   11.26    6.28
   7 -14  -7   13.08    7.38
   7  14  -7    5.85    4.45
  -7  14   8   -0.00    5.80
   7  14  -8    2.97    3.03
  -7  14   9    4.63    5.74
   7 -14  -9   10.74    6.13
   7  14  -9    6.88    5.18
  -7  14  10    6.04    5.90
   7 -14 -10    0.00    5.71
   7  14 -10    8.91    4.65
  -7  14  11    0.00    5.81
   7 -14 -11    3.58    5.99
   7  14 -11    3.80    4.70
  -7  14  12    8.84    7.20
   7 -14 -12    2.03    5.92
   7  14 -12   10.55    5.95
  -7  14  13    0.37    4.94
   7 -14 -13    0.94    4.96
   7  14 -13    0.00    4.08
  -7  14  14   -0.00    4.47
   7 -14 -14    0.26    3.74
   7  14 -14    0.46    3.52
  -7  14  15    0.00    4.71
   7 -14 -15   -0.00    4.58
   7  14 -15    0.22    4.16
   7 -14 -16    0.24    5.33
   7  14 -16   -0.00    4.54
   7 -14 -17    0.55    5.82
   7  14 -17   -0.00    4.03
  -7  14  18    5.17    6.06
   7 -14 -18    4.96    6.43
   7  14 -18    4.79    5.39
  -7  14  19    4.22    6.59
   7 -14 -19    2.21    5.78
   7  14 -19   -0.00    4.39
  -7  14  20    1.10    5.60
   7 -14 -20    6.09    7.11
  -7  14  21    2.72    5.43
   7 -14 -21   -0.00    5.71
  -7  14  22    0.00    5.45
  -7  15   1   -0.00    5.34
   7 -15  -1   -0.00    4.96
   7  15  -1    0.00    2.94
  -7  15   2    2.66    6.43
   7 -15  -2   -0.00    4.92
   7  15  -2   -0.00    3.09
  -7  15   3    0.00    5.89
   7 -15  -3    4.55    6.07
   7  15  -3    7.16    4.24
  -7  15   4   -0.00    6.92
   7  15  -4    7.12    4.16
  -7  15   5   -0.00    4.19
   7 -15  -5    0.00    3.92
   7  15  -5   -0.00    3.48
  -7  15   6    3.39    4.37
   7 -15  -6   -0.00    3.90
   7  15  -6   -0.00    3.34
  -7  15   7    1.89    5.15
   7 -15  -7   -0.00    3.56
   7  15  -7    0.00    3.98
  -7  15   8   10.24    5.96
   7 -15  -8    5.20    4.84
   7  15  -8    0.57    3.97
  -7  15   9    0.94    3.76
   7 -15  -9    4.89    5.52
   7  15  -9    6.48    4.51
  -7  15  10    3.65    5.72
   7  15 -10    1.01    3.81
  -7  15  11    3.80    6.29
   7 -15 -11    0.00    5.52
   7  15 -11   -0.00    4.41
   7 -15 -12    3.76    5.57
   7  15 -12    0.00    3.75
  -7  15  13    6.33    6.07
   7 -15 -13   -0.00    5.51
   7  15 -13    0.76    4.02
  -7  15  14    0.93    5.91
   7 -15 -14    4.54    6.95
   7  15 -14   10.17    6.61
  -7  15  15   -0.00    6.60
   7 -15 -15    4.49    6.09
  -7  15  16    7.12    6.85
   7 -15 -16    7.76    6.24
  -7  15  17    1.64    4.19
  -7  16   1    5.54    6.73
   7 -16  -1   -0.00    5.15
   7  16  -1    2.88    3.42
  -7  16   2    1.51    5.74
   7 -16  -2   -0.00    4.52
  -7  16   3   -0.00    6.15
   7 -16  -3    0.65    4.87
   7  16  -3   -0.00    3.66
  -7  16   4    3.04    5.69
   7 -16  -4   -0.00    4.35
   7  16  -4    1.77    3.50
  -7  16   5   -0.00    5.51
   7 -16  -5   -0.00    5.79
   7  16  -5    0.09    3.54
  -7  16   6    0.71    5.76
   7 -16  -6    4.06    5.14
   7  16  -6   -0.00    3.56
  -7  16   7    2.45    5.26
   7 -16  -7   -0.00    6.08
   7  16  -7    6.75    4.55
   7 -16  -8    0.00    4.88
   7  16  -8    1.08    3.63
  -7  16   9   -0.00    4.83
   7 -16  -9    1.15    5.73
   7  16  -9   -0.00    4.11
  -7  16  10    5.48    4.82
   7 -16 -10    2.35    5.69
  -7  16  11    0.00    5.57
   7 -16 -11    3.61    5.56
  -7  16  12   -0.00    4.54
  -7  17   1   -0.00    4.59
   7 -17  -1   -0.00    5.12
   7  17  -1    3.67    3.33
  -7  17   2    7.61    6.36
   7 -17  -2   -0.00    4.43
   7  17  -2    2.29    3.55
   7 -17  -3    7.57    5.97
   7  17  -3    2.67    3.56
   7 -17  -4   -0.00    4.95
   7 -17  -5   -0.00    5.51
   7 -17  -6    4.12    5.45
  -6   0   1    0.90    3.64
  -6   0   1    1.15    3.70
  -6   0   1   -0.00    3.23
   6   0  -1    2.30    4.02
   6   0  -1   -0.00    3.75
  -6   0   2  322.32   29.45
  -6   0   2  304.30   28.82
   6   0  -2  300.84   28.68
   6   0  -2  305.61   29.83
  -6   0   3   -0.00    4.07
  -6   0   3   -0.00    3.09
   6   0  -3   -0.00    3.42
   6   0  -3    0.65    3.80
  -6   0   4   20.30    5.61
   6   0  -4   11.93    4.75
   6   0  -4   23.21    6.43
  -6   0   5    1.78    3.61
  -6   0   5   -0.00    3.26
   6   0  -5    0.00    3.25
   6   0  -5   -0.00    3.91
  -6   0   6 1034.94   91.91
  -6   0   6 1153.37   91.69
   6   0  -6 1202.92   92.03
   6   0  -6 1130.26   92.90
  -6   0   7    1.51    2.97
  -6   0   7   -0.00    3.43
   6   0  -7    0.69    3.57
   6   0  -7    0.00    3.70
  -6   0   8   23.04    6.46
  -6   0   8   24.12    6.01
   6   0  -8   28.49    6.90
   6   0  -8   15.00    6.37
  -6   0   9   -0.00    3.80
  -6   0   9    3.21    3.59
   6   0  -9   -0.00    3.91
  -6   0  10  173.27   21.11
  -6   0  10  194.62   20.75
   6   0 -10  203.96   21.59
   6   0 -10  178.00   21.67
  -6   0  11    4.33    4.67
  -6   0  11   -0.00    3.88
   6   0 -11    2.22    4.26
   6   0 -11    2.21    4.32
  -6   0  12  287.83   27.80
  -6   0  12  223.53   25.43
   6   0 -12  245.24   27.18
  -6   0  13    0.24    4.47
  -6   0  13   -0.00    3.61
   6   0 -13    0.81    3.56
  -6   0  14   75.70   13.48
  -6   0  14   94.47   13.27
   6   0 -14   71.02   13.00
  -6   0  15    0.83    3.87
   6   0 -15    3.23    3.91
  -6   0  16  224.88   25.89
   6   0 -16  227.63   26.79
   6   0 -17    1.36    4.21
   6   0 -18   98.72   16.58
  -6   0  19    0.04    3.79
   6   0 -19    6.19    6.14
  -6   0  20    0.78    4.49
   6   0 -20    3.52    5.40
  -6   0  21    0.84    5.23
   6   0 -21    1.59    5.17
  -6   0  22   91.86   16.18
   6   0 -22   83.66   15.76
  -6   0  23    4.03    5.83
   6   0 -23    0.00    4.64
   6   0 -24   -0.00    5.37
  -6   0  25    1.58    5.18
   6   0 -25    5.47    6.03
  -6   0  26   32.53   10.05
   6   0 -26   18.84    9.24
  -6   0  27    0.00    4.54
   6   0 -27    0.00    4.73
  -6   0  28   17.13    8.62
  -6   0  29   -0.00    5.45
  -6   0  30   11.20    7.65
  -6   0  31   -0.00    4.90
  -6   0  32   50.28   12.62
  -6   0  33    0.00    5.78
  -6   0  34    0.13    4.79
  -6   0  35    6.98    6.88
  -6   0  36   -0.00    5.72
  -6   0  37   -0.00    4.82
  -6   0  38    5.38    7.05
  -6   1   1    0.00    4.15
  -6   1   1    3.19    4.26
  -6   1   1    8.29    5.08
   6  -1  -1    4.85    4.93
   6  -1  -1    7.08    3.98
   6  -1  -1    6.60    4.43
  -6  -1   1    4.85    3.59
   6   1  -1    5.50    3.98
   6   1  -1    5.41    4.14
  -6   1   2  543.29   47.59
  -6   1   2  515.36   47.72
  -6   1   2  583.99   47.50
   6  -1  -2  550.01   47.24
  -6  -1   2  535.31   46.45
  -6  -1   2  561.23   46.04
   6   1  -2  552.87   46.22
   6   1  -2  475.88   46.02
  -6   1   3   25.00    6.42
  -6   1   3   34.95    7.11
   6  -1  -3   20.54    6.12
   6  -1  -3   17.71    6.49
  -6  -1   3   30.86    6.82
  -6  -1   3   16.84    5.29
   6   1  -3   26.92    5.97
   6   1  -3   27.68    6.75
  -6   1   4  693.97   62.41
  -6   1   4  836.79   63.53
   6  -1  -4  713.17   61.93
   6  -1  -4  678.61   62.89
  -6  -1   4  787.43   62.75
  -6  -1   4  757.17   61.69
   6   1  -4  741.89   61.46
   6   1  -4  731.05   62.38
  -6   1   5   71.97   12.36
  -6   1   5   96.66   13.16
   6  -1  -5  102.57   13.06
   6  -1  -5   91.19   13.36
  -6  -1   5   91.39   12.77
  -6  -1   5   90.70   11.76
   6   1  -5   96.28   12.25
   6   1  -5  103.36   13.24
  -6   1   6  103.26   13.51
  -6   1   6   78.04   11.58
   6  -1  -6   89.52   11.89
   6  -1  -6   79.20   12.29
  -6  -1   6   58.46   10.28
  -6  -1   6   67.07   10.33
   6   1  -6   81.00   11.53
  -6   1   7  188.81   22.13
  -6   1   7  226.65   22.50
   6  -1  -7  206.67   21.68
   6  -1  -7  205.60   22.56
  -6  -1   7  190.21   21.37
  -6  -1   7  211.49   20.94
   6   1  -7  223.19   21.82
   6   1  -7  149.72   20.37
  -6   1   8  583.20   55.50
  -6   1   8  727.03   56.43
   6  -1  -8  672.10   55.28
  -6  -1   8  682.64   55.11
   6   1  -8  647.79   54.98
   6   1  -8  530.75   54.32
  -6   1   9    8.89    4.84
  -6   1   9   13.93    5.63
   6  -1  -9    7.00    4.87
   6  -1  -9   18.37    6.32
  -6  -1   9    3.98    4.17
  -6  -1   9   13.34    5.35
   6   1  -9   13.54    5.29
   6   1  -9   12.90    5.75
  -6   1  10   89.82   13.59
  -6   1  10  107.95   14.02
   6  -1 -10   81.49   12.99
   6  -1 -10   75.54   13.05
  -6  -1  10  100.97   13.64
  -6  -1  10   95.18   12.74
   6   1 -10  104.35   13.36
   6   1 -10   59.84   11.88
  -6   1  11    9.54    5.28
  -6   1  11   11.29    5.00
   6  -1 -11    6.75    5.15
  -6  -1  11   11.06    5.79
  -6  -1  11    8.25    5.10
   6   1 -11   16.19    5.83
   6   1 -11   10.09    5.44
  -6   1  12  242.86   28.87
  -6   1  12  285.79   29.30
   6  -1 -12  294.57   30.80
  -6  -1  12  344.28   31.12
   6   1 -12  309.58   31.03
  -6   1  13   56.15   10.58
  -6   1  13   52.01    9.80
   6  -1 -13   53.15   10.76
  -6  -1  13   51.06    9.92
   6   1 -13   33.95    9.12
  -6   1  14  159.95   19.66
  -6   1  14  158.68   19.01
   6  -1 -14  151.91   20.20
  -6  -1  14  141.63   18.78
   6   1 -14  135.35   18.86
  -6   1  15    5.39    5.25
  -6   1  15   14.00    6.04
   6  -1 -15   12.26    5.88
  -6  -1  15    4.56    4.33
   6   1 -15    5.58    5.07
  -6   1  16    1.37    3.61
   6  -1 -16    0.00    4.28
  -6  -1  16    4.53    4.81
   6   1 -16    8.91    6.15
   6  -1 -17    1.34    5.14
   6   1 -17    6.40    5.49
   6  -1 -18  265.94   28.69
   6   1 -18  193.90   25.71
  -6   1  19   22.40    8.29
   6  -1 -19   21.07    8.20
  -6  -1  19   17.34    7.19
   6   1 -19   20.64    8.45
  -6   1  20   -0.00    4.64
   6  -1 -20   -0.00    5.06
  -6  -1  20    1.05    4.57
   6   1 -20   -0.00    4.50
  -6   1  21    0.00    4.00
   6  -1 -21    1.43    5.17
  -6  -1  21    1.65    5.57
   6   1 -21    5.04    5.00
  -6   1  22    7.27    5.58
  -6  -1  22   12.34    7.24
  -6   1  23    4.71    4.74
   6  -1 -23   11.54    7.25
  -6  -1  23    0.00    4.32
   6   1 -23    9.20    6.36
  -6   1  24   33.18   10.08
   6  -1 -24   42.12   11.57
  -6  -1  24   14.42    7.57
   6   1 -24   29.51    8.87
  -6   1  25   -0.00    5.33
   6  -1 -25    4.46    6.06
  -6  -1  25   -0.00    5.33
  -6   1  26    0.04    4.43
   6  -1 -26   -0.00    5.12
  -6  -1  26   -0.00    4.42
  -6  -1  27    0.99    5.48
  -6   1  28   43.40   11.18
  -6  -1  28    2.23    6.63
  -6   1  29    3.39    5.55
  -6  -1  29    0.75    5.86
  -6   1  30    6.60    6.47
  -6  -1  30   22.74   10.27
  -6   1  31    1.04    4.74
  -6  -1  31   -0.00    6.97
  -6   1  32   -0.00    5.78
  -6  -1  32   -0.00    5.79
  -6   1  33   -0.00    5.61
  -6  -1  33   -0.00    6.96
  -6   1  34    9.94    7.02
  -6  -1  34    1.61    6.35
  -6   1  35    3.10    5.78
  -6  -1  35    0.90    6.44
  -6   1  36   -0.00    5.70
  -6  -1  36    4.22    6.23
  -6   1  37   -0.00    6.33
  -6  -1  37    0.00    6.48
  -6   1  38    0.00    5.07
  -6  -1  38    9.78    8.07
  -6   2   1    0.00    4.95
  -6   2   1    0.00    4.25
  -6   2   1    5.45    4.30
   6  -2  -1    0.00    3.91
   6  -2  -1    3.47    4.04
   6  -2  -1    4.72    4.75
  -6  -2   1    2.00    2.70
  -6  -2   1    0.00    3.24
  -6  -2   1    8.42    3.46
   6   2  -1    3.13    3.51
  -6   2   2   17.58    6.20
  -6   2   2    6.10    4.89
  -6   2   2    9.83    4.66
   6  -2  -2   14.31    5.72
   6  -2  -2   25.41    6.51
   6  -2  -2   10.68    5.89
  -6  -2   2    6.17    4.01
  -6  -2   2   11.89    3.73
   6   2  -2   14.03    4.43
   6   2  -2   12.98    4.74
  -6   2   3   -0.00    4.26
  -6   2   3    5.23    4.12
   6  -2  -3    6.58    4.27
   6  -2  -3   -0.00    3.83
  -6  -2   3    4.11    3.91
  -6  -2   3    3.02    2.90
   6   2  -3    3.04    3.49
   6   2  -3    5.17    3.96
  -6   2   4   41.76    8.80
  -6   2   4   54.46    9.61
   6  -2  -4   49.11    9.00
   6  -2  -4   51.78   10.43
  -6  -2   4   64.98    9.35
  -6  -2   4   75.41    9.43
   6   2  -4   62.00    9.27
   6   2  -4   69.09   10.09
  -6   2   5   14.40    5.34
  -6   2   5    6.25    4.49
   6  -2  -5    7.79    4.86
   6  -2  -5    8.96    5.61
  -6  -2   5    7.79    4.19
  -6  -2   5   10.06    3.87
   6   2  -5   10.13    4.48
   6   2  -5    2.33    4.13
  -6   2   6  252.75   28.52
   6  -2  -6  270.95   28.03
   6  -2  -6  294.52   29.89
  -6  -2   6  272.25   27.65
  -6  -2   6  329.17   27.64
   6   2  -6  287.90   27.73
   6   2  -6  293.04   28.21
  -6   2   7   38.94    8.63
  -6   2   7   56.07    9.90
   6  -2  -7   54.32    9.18
  -6  -2   7   43.39    8.66
  -6  -2   7   51.61    8.53
   6   2  -7   47.19    8.70
   6   2  -7   49.50    9.20
  -6   2   8    0.00    4.05
  -6   2   8    9.07    5.18
   6  -2  -8    6.99    4.85
   6  -2  -8    8.41    5.58
  -6  -2   8    0.00    3.31
  -6  -2   8    9.44    4.30
   6   2  -8    5.25    4.27
   6   2  -8    7.35    4.11
  -6   2   9    1.02    3.55
  -6   2   9    0.00    4.44
   6  -2  -9    5.98    3.82
   6  -2  -9   -0.00    4.59
  -6  -2   9   -0.00    3.35
  -6  -2   9    1.04    2.92
   6   2  -9   -0.00    3.66
   6   2  -9   -0.00    3.71
  -6   2  10  261.81   26.33
   6  -2 -10  255.54   27.17
  -6  -2  10  213.15   24.37
   6   2 -10  238.28   25.26
   6   2 -10  233.81   25.38
  -6   2  11  220.66   24.70
  -6   2  11  204.04   24.08
  -6  -2  11  227.44   24.19
   6   2 -11  236.65   24.95
  -6   2  12   98.39   14.24
  -6   2  12   89.11   13.91
   6  -2 -12  103.06   15.28
  -6  -2  12   87.44   13.58
   6   2 -12   89.63   13.83
  -6   2  13   16.49    6.73
  -6   2  13    0.00    3.24
   6  -2 -13    9.65    5.90
  -6  -2  13   17.45    6.14
   6   2 -13   13.12    5.20
  -6   2  14   74.81   13.91
  -6   2  14   91.12   13.77
   6  -2 -14  103.70   15.81
  -6  -2  14  111.04   15.80
   6   2 -14  120.83   15.50
  -6   2  15   36.14    8.70
  -6   2  15   32.73    8.44
   6  -2 -15   31.50    8.77
   6   2 -15   20.28    7.21
  -6   2  16   43.37    9.65
   6  -2 -16   52.04   10.85
  -6  -2  16   43.61    9.81
   6   2 -16   52.15   10.38
   6   2 -17    2.82    3.67
  -6   2  18    4.08    4.78
  -6   2  18   14.63    5.72
   6  -2 -18   23.22    8.46
   6   2 -18    8.74    4.92
  -6   2  19   11.49    6.56
   6  -2 -19    4.85    6.32
  -6  -2  19    0.33    5.52
   6   2 -19    7.88    5.58
  -6   2  20   94.81   17.35
   6  -2 -20  137.56   20.17
  -6  -2  20  112.82   18.04
   6   2 -20  123.09   17.82
  -6   2  21    5.08    5.74
   6  -2 -21    0.00    5.19
  -6  -2  21    7.81    6.25
   6   2 -21   -0.00    4.06
  -6   2  22   14.57    7.02
   6  -2 -22   23.33    9.60
  -6  -2  22   15.01    8.07
  -6   2  23    8.28    6.06
   6  -2 -23    2.93    4.46
  -6  -2  23   -0.00    3.51
  -6   2  24    1.18    4.22
   6  -2 -24    6.31    6.05
  -6  -2  24    9.45    7.30
  -6   2  25    0.00    5.35
   6  -2 -25   12.99    7.52
  -6  -2  25    8.83    7.32
  -6   2  26   15.88    7.68
  -6  -2  26   25.63    9.37
  -6   2  27   -0.00    4.60
  -6  -2  27   -0.00    6.24
   6   2 -27    8.97    6.51
  -6   2  28    7.21    5.68
  -6  -2  28    7.76    6.55
   6   2 -28    0.00    5.36
  -6   2  29    0.00    5.80
  -6  -2  29    1.89    6.72
   6   2 -29   -0.00    4.46
  -6   2  30   15.26    8.14
  -6  -2  30   16.35    8.24
   6   2 -30   -3.61    6.35
  -6   2  31    0.00    6.08
  -6  -2  31   -0.00    5.70
  -6   2  32    6.14    6.92
  -6  -2  32    4.92    6.58
  -6   2  33    4.56    5.70
  -6  -2  33    1.79    5.70
  -6   2  34    2.84    5.51
  -6  -2  34   -0.00    4.92
  -6   2  35    0.34    5.02
  -6  -2  35   -0.00    4.83
  -6   2  36    0.00    5.98
  -6  -2  36    3.80    8.28
  -6   2  37    0.00    5.15
  -6  -2  37   -0.00    5.85
  -6   2  38   -0.00    5.26
  -6   3   1   -0.00    4.32
  -6   3   1    0.00    3.51
  -6   3   1    1.90    4.56
   6  -3  -1    0.00    3.69
   6  -3  -1    3.21    3.90
   6  -3  -1    0.16    4.50
  -6  -3   1    0.89    2.25
  -6  -3   1   -0.00    2.12
   6   3  -1    0.31    2.05
   6   3  -1    0.00    3.25
  -6   3   2  103.07   15.58
  -6   3   2  111.93   15.90
   6  -3  -2  117.34   15.91
   6  -3  -2  131.87   16.71
  -6  -3   2  121.95   14.11
  -6  -3   2  133.09   13.05
   6   3  -2  130.24   14.42
  -6   3   3  121.36   16.38
  -6   3   3  133.20   16.05
   6  -3  -3  116.65   15.90
   6  -3  -3  117.28   15.37
   6  -3  -3  126.30   16.52
  -6  -3   3  114.97   13.88
  -6  -3   3  121.34   12.96
   6   3  -3  123.83   14.02
   6   3  -3  123.27   14.30
  -6   3   4   29.67    7.63
  -6   3   4   30.74    7.43
   6  -3  -4   21.56    6.57
   6  -3  -4   38.60    8.77
  -6  -3   4   27.03    6.19
  -6  -3   4   35.83    5.91
   6   3  -4   34.95    6.65
   6   3  -4   31.85    7.08
  -6   3   5    7.47    4.58
  -6   3   5    7.62    4.60
   6  -3  -5    9.67    4.47
   6  -3  -5   12.11    5.95
  -6  -3   5    6.25    4.08
  -6  -3   5    3.31    2.76
   6   3  -5   11.58    4.18
   6   3  -5    7.91    4.17
  -6   3   6   13.46    5.45
  -6   3   6    8.44    5.18
   6  -3  -6   13.22    5.57
   6  -3  -6    8.60    5.50
  -6  -3   6    7.09    4.10
  -6  -3   6   11.23    3.65
   6   3  -6    8.45    4.73
   6   3  -6   13.55    5.11
  -6   3   7   16.72    6.16
  -6   3   7    9.50    5.29
   6  -3  -7   18.80    5.79
   6  -3  -7   36.70    8.53
  -6  -3   7   11.03    4.97
  -6  -3   7   23.72    5.12
   6   3  -7   19.06    6.02
   6   3  -7   12.99    5.56
  -6   3   8  323.43   31.82
  -6   3   8  215.00   28.72
   6  -3  -8  295.02   31.37
  -6  -3   8  326.21   30.01
   6   3  -8  408.31   31.45
  -6   3   9   65.65   11.30
   6  -3  -9   75.11   12.88
  -6  -3   9   55.51   10.04
   6   3  -9   82.33   11.47
   6   3  -9   56.90   10.00
  -6   3  10   30.74    8.39
  -6   3  10   18.95    6.64
   6  -3 -10   15.45    6.58
  -6  -3  10   22.55    6.27
   6   3 -10   22.88    6.50
   6   3 -10   22.40    6.34
  -6   3  11   -0.00    5.26
  -6   3  11   10.87    4.96
   6  -3 -11    6.29    4.97
  -6  -3  11    5.30    4.61
   6   3 -11    0.00    4.19
   6   3 -11   10.97    4.68
  -6   3  12   78.44   12.87
   6  -3 -12   80.53   13.67
   6   3 -12   69.43   11.60
   6   3 -12   68.26   11.39
  -6   3  13  130.31   17.25
  -6   3  13  112.64   16.25
   6  -3 -13   90.95   15.87
  -6  -3  13  121.39   16.47
   6   3 -13  118.86   15.87
  -6   3  14  133.97   18.30
  -6   3  14  132.60   18.43
   6  -3 -14  124.38   18.82
  -6  -3  14  175.44   19.91
   6   3 -14  131.21   17.74
   6  -3 -15    9.04    5.96
  -6  -3  15   12.00    6.00
   6   3 -15   13.01    5.66
  -6   3  16   26.07    7.36
   6  -3 -16   13.43    6.80
  -6  -3  16   17.05    7.31
   6   3 -16   11.24    5.63
  -6   3  17   53.67   10.77
   6  -3 -17   78.02   13.80
   6   3 -17   55.85   11.35
  -6   3  18  117.17   16.73
  -6   3  18   75.17   13.80
   6  -3 -18  102.20   16.70
  -6   3  19   17.50    8.10
  -6   3  19   48.06   10.35
   6  -3 -19   36.02   10.11
  -6  -3  19   35.43    9.80
  -6   3  20    7.99    6.05
  -6   3  20    0.98    4.59
   6  -3 -20    1.86    4.82
  -6  -3  20    1.41    6.44
  -6   3  21    2.14    5.55
   6  -3 -21    3.49    4.89
  -6  -3  21    1.79    4.54
  -6   3  22   27.17    9.96
   6  -3 -22   50.80   12.34
  -6  -3  22   45.43   12.12
  -6   3  23   17.07    7.73
  -6  -3  23   12.66    7.35
   6   3 -23    6.55    5.96
  -6   3  24   48.58   11.68
   6   3 -24   26.89    9.48
  -6   3  25    4.86    6.96
  -6  -3  25    1.06    6.09
   6   3 -25    0.85    4.46
  -6   3  26    4.51    6.08
  -6  -3  26    3.21    5.52
   6   3 -26    7.30    6.26
  -6  -3  27    2.27    5.65
   6   3 -27   -0.00    4.44
  -6   3  28   25.98    8.46
  -6  -3  28   12.01    7.96
   6   3 -28   17.09    8.02
  -6   3  29    3.57    5.77
  -6  -3  29    4.15    6.74
   6   3 -29    2.01    4.83
  -6   3  30   16.97    8.04
  -6  -3  30   21.20    8.09
   6   3 -30   11.16    7.15
  -6   3  31   -0.00    5.46
  -6  -3  31    0.00    5.45
  -6   3  32    4.04    5.46
  -6  -3  32    1.36    5.19
  -6   3  33   12.65    7.65
  -6  -3  33   -0.00    6.48
  -6   3  34    9.26    7.47
  -6  -3  34    8.88    7.46
  -6   3  35    1.56    6.13
  -6   3  36    1.20    4.53
  -6   3  37    3.44    5.22
  -6  -3  37    1.29    6.34
  -6   3  38    4.84    6.21
  -6   4   1  163.23   19.83
  -6   4   1  154.45   19.12
   6  -4  -1  148.84   19.02
   6  -4  -1  162.81   18.74
   6  -4  -1  152.62   19.80
  -6  -4   1  144.54   16.07
  -6  -4   1  167.82   15.02
   6   4  -1  179.89   16.89
  -6   4   2    3.38    5.36
  -6   4   2   20.10    6.94
  -6   4   2   11.97    5.61
   6  -4  -2   13.75    6.05
   6  -4  -2   12.10    5.37
   6  -4  -2   11.88    6.31
  -6  -4   2   15.44    4.20
  -6  -4   2   15.29    3.36
   6   4  -2   10.19    3.91
   6   4  -2    6.18    3.63
  -6   4   3    9.70    5.41
  -6   4   3    0.00    3.96
  -6   4   3    2.62    4.28
   6  -4  -3    6.57    4.91
   6  -4  -3    0.00    3.82
   6  -4  -3   -0.00    4.14
  -6  -4   3    4.10    3.31
   6   4  -3    7.84    3.69
   6   4  -3    2.32    3.39
  -6   4   4   22.87    7.06
  -6   4   4   14.90    5.83
   6  -4  -4    6.62    4.58
   6  -4  -4   18.00    6.93
  -6  -4   4   24.96    5.67
  -6  -4   4   18.69    4.13
   6   4  -4   25.67    5.76
  -6   4   5  199.84   23.69
  -6   4   5  232.47   24.01
   6  -4  -5  211.28   23.95
  -6  -4   5  193.27   21.07
  -6  -4   5  202.95   19.92
   6   4  -5  272.31   23.08
   6   4  -5  189.42   20.57
  -6   4   6  229.93   24.68
  -6   4   6  201.75   23.56
   6  -4  -6  219.64   24.54
   6   4  -6  248.74   22.87
   6   4  -6  183.96   21.03
  -6   4   7   58.67   10.78
  -6   4   7   52.53   10.71
   6  -4  -7   63.82   11.92
  -6  -4   7   57.24    9.65
   6   4  -7   73.81   10.96
   6   4  -7   86.16   10.99
  -6   4   8    5.27    4.24
  -6   4   8    0.00    4.21
   6  -4  -8    4.14    4.87
  -6  -4   8    6.26    4.27
   6   4  -8    7.08    4.10
   6   4  -8    2.17    2.98
  -6   4   9   48.46   10.37
  -6   4   9   43.11    9.45
   6  -4  -9   53.12   10.77
  -6  -4   9   59.57   10.19
   6   4  -9   45.60    8.46
   6   4  -9   57.13    9.62
  -6   4  10   40.53    8.82
   6  -4 -10   38.41    9.19
  -6  -4  10   34.34    7.76
   6   4 -10   17.47    6.15
   6   4 -10   21.29    6.64
  -6   4  11  103.00   16.08
  -6   4  11  101.31   15.98
   6  -4 -11  115.34   17.27
  -6  -4  11  100.38   15.12
   6   4 -11  148.10   16.49
   6   4 -11  144.26   17.11
  -6   4  12   88.87   14.75
  -6   4  12  103.30   15.28
   6  -4 -12   93.19   15.60
  -6  -4  12  105.91   14.98
   6   4 -12   91.48   14.21
  -6   4  13   22.06    8.16
  -6   4  13   35.71    8.74
   6  -4 -13   24.51    8.32
  -6  -4  13   35.12    8.57
   6   4 -13   37.41    8.41
  -6   4  14    8.21    5.66
   6  -4 -14   -0.00    4.59
  -6  -4  14    9.62    5.95
   6   4 -14    2.94    4.81
  -6   4  15  110.71   16.82
   6  -4 -15   99.17   16.66
  -6  -4  15  129.62   17.69
  -6   4  16  115.78   17.45
   6  -4 -16  105.46   17.41
  -6  -4  16  124.88   17.76
  -6   4  17    9.36    5.81
   6  -4 -17   10.93    8.02
  -6   4  18   23.96    9.18
  -6   4  18   41.16    9.46
   6  -4 -18   43.91   10.90
  -6   4  19   62.65   13.28
  -6   4  19   93.26   14.83
   6  -4 -19   78.16   15.17
  -6  -4  19   73.29   13.76
  -6   4  20   93.04   16.18
  -6   4  20  137.72   18.05
   6  -4 -20   87.70   16.45
  -6  -4  20   88.33   15.60
   6   4 -20   82.19   15.60
  -6   4  21    3.02    5.38
  -6   4  21    4.66    5.08
   6  -4 -21   12.42    7.43
  -6  -4  21   -0.00    5.66
   6   4 -21    1.47    4.99
  -6   4  22    3.13    6.07
  -6  -4  22    2.67    5.45
   6   4 -22    8.94    5.98
  -6   4  23   -0.00    5.34
  -6  -4  23    0.22    5.81
   6   4 -23   -0.00    4.21
  -6   4  24    4.38    5.92
  -6  -4  24    2.45    5.40
   6   4 -24    2.57    5.57
  -6   4  25    5.99    6.10
  -6  -4  25    8.91    6.73
   6   4 -25    2.08    4.81
  -6   4  26   10.26    6.57
  -6  -4  26    6.71    6.54
   6   4 -26    3.30    5.90
  -6   4  27    5.03    6.64
  -6  -4  27    0.71    6.14
   6   4 -27    2.32    5.83
  -6   4  28   21.36    8.83
  -6  -4  28    6.75    6.97
   6   4 -28   -0.00    5.36
  -6   4  29    2.89    6.71
  -6  -4  29   -0.00    5.71
   6   4 -29    0.20    4.95
  -6   4  30    7.37    7.23
  -6  -4  30    7.15    6.33
   6   4 -30   16.85    9.05
  -6   4  31    0.95    5.67
  -6  -4  31    0.07    5.74
   6   4 -31    3.49    5.79
  -6   4  32    6.27    7.31
  -6  -4  32    4.44    7.80
  -6   4  33   -0.00    6.53
  -6  -4  33    0.69    5.75
  -6   4  34    2.85    5.61
  -6  -4  34   -5.60    7.21
  -6   4  35    3.49    5.43
  -6  -4  35   -0.00    6.87
  -6  -4  36   12.06    7.91
  -6  -4  37    3.97    6.56
  -6   5   1   19.25    6.66
  -6   5   1    8.92    5.12
   6  -5  -1   15.91    6.32
   6  -5  -1   13.13    5.94
  -6  -5   1   10.80    3.45
  -6  -5   1   17.12    3.09
  -6  -5   1    6.38    2.20
   6   5  -1   12.35    3.90
   6   5  -1   20.39    4.39
  -6   5   2  100.27   14.28
  -6   5   2   75.96   12.98
  -6   5   2   91.64   13.65
   6  -5  -2   77.68   13.06
   6  -5  -2   74.11   13.46
  -6  -5   2   90.96   10.60
  -6  -5   2   83.52    8.74
   6   5  -2   83.56   10.63
   6   5  -2   77.92   10.20
  -6   5   3  104.20   15.58
  -6   5   3  107.38   15.77
  -6   5   3   78.56   14.04
   6  -5  -3   98.30   15.25
   6  -5  -3  115.37   16.49
  -6  -5   3   96.46   12.21
  -6  -5   3  115.85   11.26
   6   5  -3  119.24   13.17
   6   5  -3  128.69   13.29
  -6   5   4   70.78   13.02
  -6   5   4   98.52   14.86
  -6   5   4   79.59   13.26
   6  -5  -4   82.44   13.50
   6  -5  -4  103.34   15.14
  -6  -5   4   93.38   11.54
   6   5  -4   88.86   11.18
   6   5  -4   94.44   11.47
  -6   5   5    3.46    6.09
  -6   5   5    0.00    3.80
   6  -5  -5    0.53    4.24
   6  -5  -5    4.59    5.23
  -6  -5   5    0.00    2.61
   6   5  -5    0.52    3.12
   6   5  -5    2.86    3.26
  -6   5   6    3.16    4.02
  -6   5   6   -0.00    3.50
   6  -5  -6    0.00    5.01
   6  -5  -6    2.97    4.97
  -6  -5   6    3.85    3.17
   6   5  -6    1.97    3.22
   6   5  -6    2.68    3.06
  -6   5   7   59.46   11.06
  -6   5   7   49.65   10.37
   6  -5  -7   69.72   12.23
  -6  -5   7   66.65   10.26
   6   5  -7   63.61    9.76
   6   5  -7   39.06    8.38
  -6   5   8   48.75   10.16
   6  -5  -8   36.32    9.63
  -6  -5   8   46.43    8.67
   6   5  -8   44.63    8.63
   6   5  -8   62.30    9.71
  -6   5   9   75.14   12.83
  -6   5   9   69.64   12.44
   6  -5  -9   83.26   13.87
  -6  -5   9   73.38   11.59
   6   5  -9   58.54   10.72
   6   5  -9  100.37   12.63
  -6   5  10   30.02    8.67
  -6   5  10   23.21    7.94
   6  -5 -10   37.74    9.64
  -6  -5  10   43.36    8.70
   6   5 -10   36.27    7.76
   6   5 -10   37.62    7.64
  -6   5  11    0.00    5.00
  -6   5  11    6.27    5.11
   6  -5 -11    0.00    4.86
  -6  -5  11    3.68    4.25
   6   5 -11    1.20    3.24
   6   5 -11    4.94    4.29
  -6   5  12    1.34    3.75
   6  -5 -12    3.75    5.56
  -6  -5  12    3.96    5.07
  -6   5  13  234.88   26.47
   6  -5 -13  206.42   26.19
  -6   5  14  240.47   28.14
   6  -5 -14  255.68   29.47
  -6  -5  14  245.30   27.28
  -6   5  15    1.08    5.00
   6  -5 -15   -0.00    5.63
  -6  -5  15   -0.00    3.87
  -6   5  16    3.58    4.53
  -6   5  16   11.87    6.84
  -6   5  17    2.34    5.26
  -6   5  17    5.16    6.26
   6  -5 -17    1.93    6.05
   6   5 -17    0.68    4.83
  -6   5  18   50.16   12.29
  -6   5  18  131.91   17.95
   6  -5 -18   99.08   16.52
   6   5 -18   88.24   14.94
  -6   5  19   20.26    7.15
  -6   5  19   35.96    9.31
   6  -5 -19   10.98    8.10
  -6  -5  19    7.11    6.69
   6   5 -19   11.54    5.84
  -6   5  20   -0.00    3.79
  -6  -5  20    6.24    6.09
   6   5 -20   18.21    7.53
  -6   5  21    0.00    6.26
  -6  -5  21    1.54    4.70
   6   5 -21    2.61    4.91
  -6   5  22    0.00    6.07
  -6  -5  22    1.65    5.14
   6   5 -22    4.45    4.94
  -6   5  23   37.46   10.61
  -6  -5  23   26.99    9.61
   6   5 -23   20.76    8.59
  -6   5  24   10.01    7.08
  -6  -5  24   23.86    9.53
   6   5 -24    8.16    6.75
  -6   5  25    6.41    6.86
  -6  -5  25    6.28    6.24
   6   5 -25    5.51    5.05
  -6   5  26    1.71    4.98
  -6  -5  26   -0.00    5.84
   6   5 -26    5.53    6.72
  -6   5  27    1.65    5.35
  -6  -5  27    0.47    5.48
   6   5 -27    0.96    4.71
  -6   5  28   11.44    6.61
  -6  -5  28    9.37    7.78
   6   5 -28   14.68    7.69
  -6   5  29   21.29    8.91
  -6  -5  29   10.58    7.71
   6   5 -29    7.08    6.32
  -6   5  30    3.33    6.09
  -6  -5  30   16.37    8.92
   6   5 -30    5.34    6.36
  -6   5  31   -0.00    5.48
  -6  -5  31   -0.00    6.18
   6   5 -31    3.41    6.15
  -6   5  32    0.00    6.51
  -6  -5  32    5.33    7.41
   6   5 -32   -0.00    5.60
  -6   5  33   -0.00    7.12
  -6  -5  33    4.57    6.57
  -6   5  34    2.44    7.11
  -6  -5  34   10.89    7.26
  -6   5  35    3.99    6.05
  -6  -5  35   -0.00    6.81
  -6   5  36    1.30    6.97
  -6  -5  36    9.82    8.35
  -6   5  37    5.33    6.79
  -6   5  38    0.74    7.26
  -6   6   1  105.99   16.12
  -6   6   1  123.81   16.68
   6  -6  -1  105.94   15.99
  -6  -6   1  115.18   12.31
   6   6  -1  116.40   12.67
  -6   6   2   22.36    7.56
   6  -6  -2   38.54    8.66
   6  -6  -2   30.70    8.34
  -6  -6   2   35.05    6.12
  -6  -6   2   33.67    4.52
  -6  -6   2   29.20    4.10
   6   6  -2   36.43    5.97
   6   6  -2   28.44    5.84
  -6   6   3    5.65    5.85
  -6   6   3   -0.00    3.62
  -6   6   3    7.73    5.48
   6  -6  -3    9.43    5.93
   6  -6  -3    4.85    4.39
  -6  -6   3    8.51    3.56
   6   6  -3    9.53    3.28
   6   6  -3    7.56    3.74
  -6   6   4   27.28    8.05
  -6   6   4    9.91    5.78
  -6   6   4   19.50    7.06
   6  -6  -4   21.70    7.16
   6  -6  -4   19.78    7.23
  -6  -6   4   11.81    4.07
   6   6  -4   15.96    4.58
   6   6  -4   17.40    4.77
  -6   6   5  143.97   18.42
  -6   6   5  121.87   17.24
   6  -6  -5  107.31   16.81
   6  -6  -5  137.06   18.32
  -6  -6   5  118.36   14.37
   6   6  -5  113.02   13.82
   6   6  -5  125.99   14.50
  -6   6   6   91.51   14.29
  -6   6   6  113.51   15.38
   6  -6  -6   71.37   13.30
   6  -6  -6   82.71   14.39
  -6  -6   6   79.69   11.68
   6   6  -6   88.76   11.68
   6   6  -6   96.04   11.96
  -6   6   7   61.14   11.72
  -6   6   7   59.13   11.22
   6  -6  -7   62.07   11.73
   6  -6  -7   55.25   11.50
  -6  -6   7   58.16    9.66
   6   6  -7   69.33    9.75
   6   6  -7   41.46    8.46
  -6   6   8   21.53    7.36
  -6   6   8    9.46    6.23
   6  -6  -8   12.41    6.93
  -6  -6   8    9.73    4.75
   6   6  -8    9.66    4.66
  -6   6   9  101.75   15.61
  -6  -6   9   85.51   13.21
   6   6  -9  102.23   13.48
  -6   6  10   59.38   12.46
   6  -6 -10   64.06   12.82
   6   6 -10   95.01   12.46
  -6   6  11   49.35   10.83
   6  -6 -11   42.88   10.82
  -6  -6  11   76.01   11.59
  -6   6  12   51.76   10.96
   6  -6 -12   62.65   12.32
  -6  -6  12   31.53    8.41
  -6   6  13    2.20    4.96
   6  -6 -13    1.73    5.39
  -6  -6  13   -0.00    4.44
   6   6 -13    7.25    4.39
  -6   6  14    4.34    4.91
   6  -6 -14   -0.00    5.75
  -6  -6  14    9.01    5.44
   6   6 -14    2.77    3.46
  -6   6  15   29.94    9.89
  -6   6  15   82.83   13.92
   6  -6 -15   53.92   12.28
  -6  -6  15   58.14   11.59
   6   6 -15   48.14   10.13
  -6   6  16    6.85    5.97
  -6   6  16    5.54    5.60
   6  -6 -16    4.45    6.07
   6   6 -16    5.98    4.44
  -6   6  17    8.60    6.71
   6  -6 -17   12.14    6.99
   6   6 -17    9.94    5.79
  -6   6  18   25.29    9.25
  -6  -6  18   18.94    8.13
   6   6 -18   35.75    8.89
  -6   6  19    1.65    6.39
  -6  -6  19   12.61    8.40
   6   6 -19    8.06    5.53
  -6   6  20   -0.00    4.94
  -6  -6  20   -0.00    4.84
   6   6 -20    0.59    4.46
  -6   6  21    8.14    6.09
  -6  -6  21    8.13    7.19
   6   6 -21    7.11    5.47
  -6   6  22    0.09    4.78
  -6  -6  22    2.68    6.23
   6   6 -22    9.10    6.62
  -6   6  23    5.33    5.04
  -6  -6  23   17.62    9.70
   6   6 -23    4.88    5.03
  -6   6  24   -0.00    5.45
  -6  -6  24    0.55    5.28
   6   6 -24    0.14    3.99
  -6   6  25   10.79    7.32
  -6  -6  25    8.09    7.21
  -6   6  26   15.49    7.98
  -6  -6  26   20.68    9.38
   6   6 -26   11.95    7.71
  -6   6  27    8.25    7.14
  -6  -6  27    1.75    6.43
   6   6 -27    9.95    6.67
  -6   6  28    5.99    5.88
  -6  -6  28    0.00    6.43
   6   6 -28    1.50    5.18
  -6   6  29   -0.00    5.44
  -6  -6  29   -0.00    5.25
   6   6 -29    1.76    4.97
  -6  -6  30   -0.00    6.65
   6   6 -30   -0.00    5.21
  -6   6  31    2.13    5.86
  -6  -6  31   16.52    8.75
   6   6 -31   -0.00    4.74
  -6   6  32   -0.00    5.35
  -6  -6  32   -0.00    5.91
   6   6 -32    2.48    4.71
  -6   6  33   -0.00    6.75
  -6  -6  33    0.00    7.49
   6   6 -33   -0.00    6.28
  -6   6  34   -0.00    6.78
  -6  -6  34   -0.00    6.22
  -6   6  35    2.11    6.10
  -6  -6  35    3.76    6.46
  -6   6  36    2.11    7.03
  -6  -6  36    2.78    6.13
  -6   6  37    7.59    7.77
  -6   7   1   15.10    6.18
  -6   7   1    0.00    4.46
  -6  -7   1    7.60    3.13
   6   7  -1   12.13    3.36
   6   7  -1   15.53    3.77
  -6   7   2   12.19    6.22
  -6   7   2   12.84    6.33
   6   7  -2    9.89    3.35
   6   7  -2   16.30    4.18
  -6   7   3  252.65   27.51
  -6   7   3  208.23   25.69
  -6  -7   3  210.12   21.54
   6   7  -3  235.73   21.37
   6   7  -3  236.66   21.91
  -6   7   4   71.03   12.63
  -6   7   4   79.44   13.36
   6  -7  -4   47.01   11.19
  -6  -7   4   58.36    9.18
   6   7  -4   64.06    8.62
   6   7  -4   58.03    8.77
  -6   7   5   19.40    7.14
  -6   7   5   17.34    6.79
   6  -7  -5   12.17    6.35
  -6  -7   5   21.88    5.70
   6   7  -5   19.35    4.88
  -6   7   6   22.83    7.72
   6  -7  -6   11.58    6.51
  -6  -7   6   12.12    4.56
   6   7  -6   22.94    5.36
  -6   7   7   20.12    7.54
   6  -7  -7   26.55    8.64
  -6  -7   7   14.66    5.46
   6   7  -7   12.98    4.53
  -6   7   8   26.01    8.14
   6  -7  -8   18.63    7.78
  -6  -7   8   42.62    8.09
   6   7  -8   23.52    5.92
  -6   7   9  126.28   17.53
   6  -7  -9   96.42   16.32
  -6  -7   9  116.49   15.04
   6   7  -9  103.17   13.48
  -6   7  10    0.00    4.43
   6  -7 -10    4.74    5.38
  -6  -7  10    2.48    3.79
   6   7 -10   -0.00    2.92
   6   7 -10    0.00    3.85
  -6   7  11   -0.00    5.40
   6  -7 -11   -0.00    4.82
  -6  -7  11    1.69    3.92
   6   7 -11   -0.00    3.18
   6   7 -11    0.00    3.64
  -6   7  12   13.23    6.47
  -6   7  12   16.77    7.71
   6  -7 -12    9.86    6.75
  -6  -7  12   22.81    7.86
   6   7 -12   14.71    6.15
  -6   7  13  100.45   16.55
  -6   7  13  133.20   18.77
   6  -7 -13  128.73   18.85
  -6  -7  13  153.79   18.89
   6   7 -13  102.44   15.70
  -6   7  14   -0.00    4.97
  -6   7  14   10.55    6.11
   6  -7 -14    2.71    5.92
  -6  -7  14    5.48    5.25
   6   7 -14    6.31    4.38
  -6   7  15    2.10    6.00
  -6  -7  15    1.63    4.25
   6   7 -15   -0.00    3.67
  -6   7  16    2.02    5.70
   6   7 -16    1.51    3.77
  -6   7  17    4.62    5.43
   6   7 -17    3.34    4.60
  -6   7  18   -0.00    4.31
   6   7 -18    4.25    4.90
  -6   7  19   37.87   10.15
   6   7 -19   42.47   10.59
  -6   7  20    1.08    5.61
  -6  -7  20    0.10    6.09
   6   7 -20    3.32    5.25
  -6   7  21    6.37    5.38
  -6  -7  21    0.00    5.30
   6   7 -21   -0.00    2.80
  -6   7  22    1.84    5.58
  -6  -7  22   -0.00    4.85
   6   7 -22    0.00    3.54
  -6   7  23   20.85    7.84
  -6  -7  23    7.38    6.16
   6   7 -23    4.94    5.25
  -6   7  24    6.28    5.18
  -6  -7  24    7.36    6.58
   6   7 -24   12.02    6.65
  -6   7  25    5.47    6.04
  -6  -7  25    0.17    5.71
   6   7 -25   20.61    7.32
  -6   7  26    0.00    3.67
  -6  -7  26   -0.00    5.84
   6   7 -26   -0.00    4.49
  -6   7  27    0.00    4.41
  -6  -7  27    0.32    4.28
   6   7 -27    2.20    4.31
  -6   7  28    5.71    6.01
   6   7 -28    9.48    6.45
  -6   7  29    4.79    5.88
  -6  -7  29   19.60    9.41
   6   7 -29   10.61    7.19
  -6   7  30   -0.00    4.85
  -6  -7  30    5.73    7.39
   6   7 -30    0.00    3.63
  -6   7  31   -0.00    5.91
  -6  -7  31    0.00    6.45
  -6   7  32   -0.00    5.76
  -6  -7  32   -0.00    7.34
   6   7 -32    2.74    5.13
  -6   7  33   10.36    7.32
  -6  -7  33    0.99    6.82
   6   7 -33    0.52    4.59
  -6   7  34   -0.00    6.03
  -6  -7  34    4.16    7.95
   6   7 -34    2.86    6.78
  -6   7  35   -0.00    5.33
  -6  -7  35    0.00    7.07
  -6   7  36    0.00    6.32
  -6   7  37    0.00    6.78
  -6   8   1  112.86   17.29
  -6   8   1  116.20   17.10
   6   8  -1  118.58   12.09
  -6   8   2    0.80    4.47
  -6   8   2    3.86    5.33
  -6  -8   2    4.03    2.75
   6   8  -2    5.75    2.78
  -6   8   3    0.00    4.26
  -6   8   3    2.43    4.83
  -6  -8   3    1.09    2.86
  -6  -8   3    0.41    0.66
   6   8  -3   -0.00    2.10
  -6   8   4    2.33    4.19
  -6   8   4    2.16    3.88
  -6  -8   4    1.50    3.07
   6   8  -4    1.33    2.72
  -6   8   5  155.00   22.71
  -6   8   5  206.76   24.68
  -6  -8   5  185.22   20.30
   6   8  -5  222.45   20.07
  -6   8   6    2.55    4.51
  -6   8   6    7.09    6.52
   6  -8  -6    5.98    5.57
  -6  -8   6    6.35    4.00
   6   8  -6    5.03    3.43
   6   8  -6    1.71    3.25
  -6   8   7   76.72   14.10
   6  -8  -7   79.09   13.95
  -6  -8   7   72.47   11.15
   6   8  -7   59.78    9.59
   6   8  -7   70.07   10.45
  -6   8   8    2.46    4.99
  -6   8   8    1.33    4.73
   6  -8  -8    2.04    4.99
  -6  -8   8    0.00    3.81
   6   8  -8    2.12    3.42
   6   8  -8    2.53    3.12
  -6   8   9  102.37   16.37
  -6   8   9   94.50   15.82
   6  -8  -9   83.61   15.16
   6  -8  -9   84.18   15.81
  -6  -8   9   96.14   14.24
   6   8  -9  144.79   14.77
   6   8  -9   85.26   12.88
  -6   8  10   39.51   10.41
  -6   8  10   24.53    9.01
   6  -8 -10   18.53    7.60
   6  -8 -10   22.83    8.67
  -6  -8  10   26.44    7.96
   6   8 -10   23.49    6.33
   6   8 -10   27.32    7.16
  -6   8  11   71.10   13.69
   6  -8 -11   82.28   14.14
  -6  -8  11   69.27   12.65
   6   8 -11   63.34   11.22
  -6   8  12   23.32    7.74
  -6  -8  12    9.36    6.33
   6   8 -12   16.02    5.44
  -6   8  13    2.38    4.62
   6   8 -13    2.43    3.82
  -6   8  14    2.24    4.15
  -6  -8  14    4.88    5.54
   6   8 -14    2.68    3.30
  -6   8  15   79.21   13.94
   6   8 -15   58.25   11.49
  -6   8  16   -0.00    4.72
   6   8 -16    3.55    4.67
  -6   8  17   22.08    7.82
  -6  -8  17   11.78    6.96
   6   8 -17   33.16    8.93
  -6   8  18    0.00    4.74
  -6  -8  18    4.70    5.93
  -6   8  19   22.50    8.09
  -6  -8  19    0.41    4.37
   6   8 -19   11.38    6.22
  -6   8  20    2.50    4.54
  -6  -8  20    2.31    5.64
   6   8 -20   -0.00    4.63
  -6   8  21   11.92    6.53
  -6  -8  21    7.21    6.70
   6   8 -21    9.48    6.55
  -6   8  22   -0.00    5.12
  -6  -8  22   -0.00    5.57
   6   8 -22    4.77    4.86
  -6   8  23    1.26    5.73
  -6  -8  23    5.20    6.31
   6   8 -23    2.65    5.25
  -6   8  24   -0.00    5.24
  -6  -8  24   -0.00    5.19
   6   8 -24    3.79    6.12
  -6   8  25    1.76    5.68
  -6  -8  25    8.19    7.89
   6   8 -25    7.34    6.47
  -6   8  26    1.63    5.97
  -6  -8  26   12.22    7.68
   6   8 -26    5.11    5.49
  -6   8  27    0.02    4.99
  -6  -8  27   16.09    8.09
   6   8 -27    8.32    6.13
  -6   8  28   -0.00    4.30
  -6  -8  28   -0.00    5.70
   6   8 -28    1.75    5.11
  -6   8  29   -0.00    4.71
  -6  -8  29   -0.00    6.79
   6   8 -29    3.89    5.35
  -6   8  30    1.40    5.39
  -6  -8  30    0.00    5.61
   6   8 -30    0.17    4.14
  -6   8  31   -0.00    4.67
  -6  -8  31    4.12    6.72
   6   8 -31    5.31    6.23
  -6   8  32    2.28    5.63
  -6  -8  32   -0.00    6.60
   6   8 -32    1.07    4.57
  -6   8  33    0.00    5.20
  -6  -8  33    1.81    7.44
   6   8 -33    4.94    5.39
  -6   8  34    0.09    4.34
   6   8 -34    2.05    5.46
  -6   8  35    5.76    5.88
  -6   8  36   -0.00    5.33
  -6   8  37    0.00    5.66
   6  -9  -1    1.89    4.33
  -6   9   2    5.47    5.83
   6  -9  -2    0.31    5.01
  -6   9   3  120.31   18.94
   6  -9  -3  149.21   19.53
  -6  -9   3  136.66   15.09
  -6   9   4    0.00    5.84
   6  -9  -4    2.38    4.88
  -6  -9   4   12.67    4.46
   6  -9  -5    3.08    4.48
  -6  -9   5    3.34    3.28
   6   9  -5    1.82    3.24
   6  -9  -6    7.44    5.34
  -6  -9   6   12.52    4.81
   6   9  -6    4.44    3.87
  -6   9   7    8.14    5.79
  -6   9   7    6.50    5.36
   6  -9  -7   13.53    5.89
  -6  -9   7   13.50    5.81
   6   9  -7    8.96    4.63
  -6   9   8    2.69    5.85
   6  -9  -8    0.83    4.84
  -6  -9   8   -0.00    4.14
   6   9  -8    0.00    2.77
   6   9  -8    1.38    3.13
  -6   9   9   55.59   12.02
  -6  -9   9   76.26   12.54
   6   9  -9   54.53    9.51
   6   9  -9   54.45    9.87
  -6   9  10    0.13    4.04
   6  -9 -10   -0.00    4.71
  -6  -9  10    2.23    4.73
   6   9 -10    8.85    4.51
   6   9 -10    3.18    4.26
   6  -9 -11    2.42    5.15
  -6  -9  11    1.97    4.11
   6   9 -11    0.00    3.15
  -6   9  12    4.40    5.03
   6  -9 -12    1.13    5.56
  -6  -9  12   -0.00    4.13
   6   9 -12   -0.00    4.61
  -6   9  13   94.48   15.34
   6  -9 -13   73.35   14.13
  -6  -9  13   76.39   13.70
   6   9 -13   67.82   12.31
  -6   9  14    6.10    5.71
   6   9 -14    3.99    4.49
  -6   9  15   29.23    9.26
   6   9 -15    9.57    5.59
   6   9 -16    8.88    5.81
  -6   9  17    4.02    5.39
  -6  -9  17   13.91    7.61
   6   9 -17    0.15    4.26
  -6   9  18   -0.00    5.12
  -6  -9  18    5.83    5.83
   6   9 -18    2.78    3.56
  -6   9  19   33.43    9.92
  -6  -9  19   11.97    7.99
   6   9 -19   35.26    9.49
  -6   9  20    2.97    5.15
  -6  -9  20    1.64    5.15
   6   9 -20    1.40    4.06
  -6   9  21   -0.00    4.89
  -6  -9  21    2.22    5.79
   6   9 -21   -0.00    3.90
  -6   9  22    0.00    5.29
  -6  -9  22    5.28    6.51
   6   9 -22    1.49    5.06
  -6   9  23   18.28    7.78
  -6  -9  23   22.87    9.67
  -6   9  24   -0.00    4.91
  -6  -9  24   -0.00    6.12
   6   9 -24    1.61    3.63
  -6   9  25    5.82    6.22
  -6  -9  25    6.54    6.69
   6   9 -25   -0.00    4.95
  -6   9  26    6.57    5.91
  -6  -9  26    6.35    6.72
   6   9 -26    0.36    3.95
  -6   9  27   -0.00    5.35
  -6  -9  27    3.24    5.99
   6   9 -27   -0.00    4.44
  -6   9  28    5.01    6.22
  -6  -9  28    2.19    6.16
   6   9 -28    0.68    4.98
  -6   9  29    4.06    6.28
  -6  -9  29   18.33   10.01
   6   9 -29   21.07    8.38
  -6   9  30    0.00    5.34
  -6  -9  30   -0.00    4.68
   6   9 -30   -0.00    4.07
  -6   9  31    1.19    6.94
  -6  -9  31   12.83    8.52
   6   9 -31    4.26    6.09
  -6   9  32    4.83    5.49
  -6  -9  32   -0.00    7.17
   6   9 -32    0.00    5.44
  -6  -9  33   -0.00    7.21
   6   9 -33    8.21    7.19
  -6   9  34   -0.00    5.09
   6   9 -34    0.06    5.03
  -6   9  35   -0.00    4.09
   6   9 -35    0.00    4.35
  -6   9  36    2.08    4.93
  -6  10   1   25.04    8.46
   6 -10  -1   26.06    8.52
   6  10  -1   23.63    5.27
  -6  10   2    0.00    4.68
   6 -10  -2    4.29    5.25
   6  10  -2    7.76    3.77
  -6  10   3    1.51    4.43
   6 -10  -3    0.57    4.28
   6  10  -3    0.00    2.51
  -6  10   4   10.94    6.47
   6 -10  -4    1.21    5.13
   6  10  -4   10.76    4.37
   6 -10  -5   25.44    8.71
   6  10  -5   31.58    6.77
  -6  10   6    2.00    4.84
   6 -10  -6    0.04    5.51
   6  10  -6   -0.00    3.19
  -6  10   7    6.92    5.61
   6 -10  -7    9.21    5.86
   6  10  -7   14.56    5.26
  -6  10   8    0.69    5.57
   6 -10  -8   -0.00    3.92
  -6 -10   8    2.09    3.95
   6  10  -8   -0.00    2.92
  -6  10   9   -0.00    4.37
   6 -10  -9    0.00    4.52
  -6 -10   9   -0.00    4.53
   6  10  -9    0.06    2.90
  -6  10  10    0.00    4.82
   6 -10 -10    1.67    4.94
  -6 -10  10   -0.00    3.69
   6  10 -10    3.12    4.02
  -6  10  11   81.59   14.60
   6 -10 -11   65.90   13.52
  -6 -10  11   58.59   11.82
   6  10 -11   60.79   10.93
  -6  10  12    5.12    5.21
   6 -10 -12    4.34    5.79
  -6 -10  12    1.30    5.04
   6 -10 -13    5.15    5.98
  -6 -10  13   10.71    6.37
   6  10 -13    4.21    4.88
  -6  10  14    2.08    4.94
   6 -10 -14    1.16    5.33
   6  10 -14    0.00    4.86
  -6  10  15   51.08   11.41
   6 -10 -15   26.44    9.39
   6  10 -15   32.72    8.65
  -6  10  16   -0.00    5.19
  -6 -10  16   -0.00    5.10
   6  10 -16   -0.00    4.10
  -6  10  17   32.24    9.91
  -6 -10  17   12.49    7.45
   6  10 -17    2.83    5.32
  -6  10  18    2.11    5.43
  -6 -10  18    2.10    4.27
   6  10 -18    1.73    4.81
  -6  10  19    3.13    5.03
  -6 -10  19    2.14    5.54
   6  10 -19    4.39    5.98
  -6  10  20    2.04    4.73
  -6 -10  20   -0.00    5.06
   6  10 -20    5.14    5.00
  -6  10  21   41.81   10.46
  -6 -10  21   34.74   10.93
   6  10 -21   21.60    8.75
  -6  10  22    7.15    6.54
  -6 -10  22    3.26    6.10
   6  10 -22   -0.00    4.41
  -6  10  23   -0.00    5.29
  -6 -10  23    1.16    5.31
   6  10 -23    4.14    5.49
  -6  10  24   -0.00    5.51
  -6 -10  24    2.40    6.63
   6  10 -24   -0.00    5.35
  -6  10  25    2.96    6.92
  -6 -10  25    5.42    6.43
   6  10 -25    2.56    5.52
  -6 -10  26    3.24    6.65
  -6  10  27    0.43    4.81
  -6 -10  27   10.70    7.59
   6  10 -27    5.05    5.48
  -6  10  28   -0.00    5.45
  -6 -10  28    0.09    6.33
   6  10 -28    2.81    4.92
  -6  10  29    5.57    6.17
  -6 -10  29    1.63    7.52
   6  10 -29    0.00    4.01
  -6  10  30    5.18    5.93
  -6 -10  30   16.30    9.26
   6  10 -30   -0.00    4.34
  -6  10  31    1.07    6.56
  -6 -10  31   -0.00    6.57
   6  10 -31   15.33    8.12
  -6  10  32    2.04    5.61
  -6 -10  32   -0.00    7.00
   6  10 -32   -0.00    6.09
  -6  10  33    4.08    7.08
  -6 -10  33    3.68    7.50
   6  10 -33    0.00    5.63
  -6  10  34   -0.00    6.25
   6  10 -34    4.08    5.75
  -6  10  35    8.07    6.38
   6  10 -35    4.81    6.86
  -6  11   1    0.00    5.72
   6 -11  -1    3.80    4.78
   6  11  -1    5.04    3.28
  -6  11   2   -0.00    4.69
   6 -11  -2   -0.00    4.10
   6  11  -2    2.78    2.88
  -6  11   3   30.32    8.97
   6 -11  -3   10.90    6.90
  -6  11   4    0.00    4.52
   6 -11  -4    0.00    4.70
   6  11  -4    1.67    3.57
  -6  11   5   -0.00    4.39
   6 -11  -5    0.00    4.60
   6  11  -5    3.93    3.54
  -6  11   6   -0.00    4.46
   6 -11  -6    3.95    5.17
   6  11  -6    1.74    3.23
  -6  11   7   13.03    7.06
   6 -11  -7    3.46    6.08
   6  11  -7    3.24    3.93
  -6  11   8    8.14    6.14
   6  11  -8    7.36    4.81
  -6  11   9   24.38    8.43
   6 -11  -9   18.51    7.89
   6  11  -9   30.89    7.27
  -6  11  10    1.14    4.70
   6 -11 -10   -0.00    5.17
   6  11 -10   -0.00    3.65
  -6  11  11   -0.00    6.00
   6 -11 -11   -0.00    5.67
   6  11 -11    0.00    3.74
  -6  11  12   -0.00    4.92
   6 -11 -12    4.33    4.73
   6  11 -12    0.68    3.57
  -6  11  13   25.20    8.96
   6 -11 -13   17.64    8.81
   6  11 -13   27.30    7.73
  -6  11  14    0.13    4.17
   6 -11 -14    0.00    5.48
   6  11 -14    0.86    3.96
  -6  11  15   23.42    8.64
   6 -11 -15    8.01    6.33
  -6 -11  15   13.68    7.75
   6  11 -15    5.64    5.80
  -6  11  16    5.34    6.22
   6 -11 -16    1.24    4.48
  -6 -11  16    0.00    4.45
   6  11 -16    3.61    4.10
  -6  11  17   10.50    7.29
   6 -11 -17    8.66    6.61
  -6 -11  17   23.97    8.67
   6  11 -17   15.64    6.54
  -6  11  18   -0.00    4.35
   6 -11 -18    0.00    5.06
  -6 -11  18    0.00    6.00
   6  11 -18   -0.00    4.71
  -6  11  19   29.73   10.31
  -6 -11  19   16.09    7.63
   6  11 -19   26.50    8.66
  -6  11  20   -0.00    5.82
  -6 -11  20   -0.00    5.11
   6  11 -20    0.68    4.73
  -6  11  21   -0.00    6.18
  -6 -11  21    5.35    6.01
   6  11 -21   -0.00    4.25
  -6  11  22    0.13    5.14
  -6 -11  22   -0.00    5.19
   6  11 -22    7.74    6.09
  -6  11  23   18.58    7.98
  -6 -11  23   16.91    8.30
   6  11 -23   15.44    7.24
  -6  11  24    0.31    3.99
  -6 -11  24    3.09    6.27
   6  11 -24    1.69    4.55
  -6  11  25    3.48    5.76
  -6 -11  25    5.23    6.55
   6  11 -25   -0.00    4.77
  -6  11  26    1.73    5.51
  -6 -11  26    0.90    5.58
   6  11 -26   -0.00    5.49
  -6  11  27    1.49    5.85
  -6 -11  27    0.75    5.41
   6  11 -27    6.17    5.78
  -6  11  28   -0.00    5.79
  -6 -11  28    1.02    6.53
   6  11 -28   -0.00    5.14
  -6  11  29    6.47    6.10
  -6 -11  29    0.00    6.01
   6  11 -29    1.51    5.14
  -6  11  30   -0.00    6.39
  -6 -11  30   -0.00    5.79
   6  11 -30   -0.00    5.53
  -6 -11  31   -0.00    4.11
   6  11 -31    8.11    6.38
  -6  11  32   -0.00    4.71
  -6 -11  32   -0.00    5.23
   6  11 -32   -0.00    5.39
  -6  12   1   27.43    9.05
   6 -12  -1   22.50    8.99
   6  12  -1   30.29    6.07
  -6  12   2    3.16    4.89
   6 -12  -2    0.00    4.04
   6  12  -2    1.75    2.68
   6 -12  -3    0.07    4.87
   6  12  -3    1.73    3.02
  -6  12   4   -0.00    3.76
   6 -12  -4    0.17    4.31
   6  12  -4    0.00    2.81
  -6  12   5   36.21    9.94
   6  12  -5   23.10    6.36
  -6  12   6    1.16    4.49
   6 -12  -6    1.67    5.59
   6  12  -6   -0.00    2.97
  -6  12   7    0.00    4.96
   6 -12  -7    8.96    5.63
  -6  12   8    0.00    4.93
   6 -12  -8    6.56    5.96
   6  12  -8    3.50    4.15
  -6  12   9    4.44    6.10
   6 -12  -9    7.18    6.07
   6  12  -9    4.39    4.28
  -6  12  10   10.71    7.04
   6 -12 -10    2.27    5.14
   6  12 -10    0.00    3.79
  -6  12  11   34.70   10.01
   6 -12 -11   25.71    8.19
   6  12 -11   22.10    7.25
   6 -12 -12   -0.00    5.65
   6  12 -12    0.06    3.96
  -6  12  13    0.00    5.38
   6 -12 -13    1.23    4.79
   6  12 -13   -0.00    3.83
  -6  12  14   -0.00    4.77
   6 -12 -14    3.19    6.43
   6  12 -14   -0.00    4.43
  -6  12  15   21.43    8.35
   6  12 -15   19.97    7.58
  -6  12  16    2.89    5.18
   6 -12 -16    7.79    6.09
   6  12 -16    2.84    5.00
  -6  12  17   10.24    7.29
   6 -12 -17    2.74    6.35
   6  12 -17    0.00    4.67
   6 -12 -18   -0.00    4.57
  -6  12  19    1.96    5.00
   6 -12 -19    2.18    4.57
   6  12 -19   -0.00    4.33
  -6  12  20   -0.00    4.81
   6 -12 -20    1.89    5.62
  -6 -12  20    0.48    5.24
   6  12 -20   -0.00    3.85
  -6  12  21    7.88    6.96
   6 -12 -21   13.86    7.07
  -6 -12  21    6.56    6.47
   6  12 -21    1.89    5.32
  -6  12  22   -0.00    4.94
  -6 -12  22    4.93    6.61
   6  12 -22    3.70    5.39
  -6  12  23    4.57    6.03
  -6 -12  23    0.00    5.77
   6  12 -23   -0.00    4.69
  -6  12  24   -0.00    4.62
  -6 -12  24   -0.00    7.33
   6  12 -24    1.99    4.75
  -6 -12  25   10.59    7.45
   6  12 -25   -0.00    4.67
  -6  12  26    1.62    5.88
  -6 -12  26    5.12    6.72
   6  12 -26   -0.00    4.88
  -6  12  27    0.00    5.09
  -6 -12  27    0.91    5.66
   6  12 -27    7.43    5.65
  -6  12  28    0.00    5.16
  -6 -12  28    0.00    6.19
   6  12 -28    0.00    4.36
  -6 -12  29   -0.00    5.81
   6  12 -29   -0.00    5.66
  -6 -12  30    1.88    6.28
  -6 -12  31    0.55    6.33
  -6  13   1    1.66    6.57
   6 -13  -1    0.00    5.14
   6  13  -1    2.30    2.70
  -6  13   2    3.26    5.90
   6 -13  -2    3.56    4.80
   6  13  -2    0.00    2.98
  -6  13   3   25.31    8.99
   6 -13  -3   20.73    8.20
   6  13  -3   23.22    6.12
   6 -13  -4    1.66    5.16
   6  13  -4   10.59    4.39
  -6  13   5    2.82    4.90
   6 -13  -5    2.22    4.72
   6  13  -5    1.41    3.57
  -6  13   6    6.54    4.62
   6 -13  -6   -0.00    4.78
   6  13  -6    8.39    4.35
  -6  13   7   10.82    7.09
   6 -13  -7   12.29    7.21
   6  13  -7    5.58    4.67
  -6  13   8    9.36    6.33
   6 -13  -8   13.65    7.56
   6  13  -8    2.46    4.10
  -6  13   9    7.86    7.11
   6 -13  -9   38.83   10.15
  -6  13  10    0.00    4.23
   6 -13 -10    2.00    5.93
   6  13 -10    0.00    4.13
  -6  13  11    2.47    5.23
   6 -13 -11    1.22    5.49
   6  13 -11    6.35    4.20
  -6  13  12   -0.00    5.16
   6 -13 -12    3.71    5.25
   6  13 -12   10.14    5.89
  -6  13  13    6.65    6.91
   6 -13 -13   11.14    6.09
   6  13 -13    3.00    5.26
   6 -13 -14   -0.00    5.00
   6  13 -14    6.61    5.04
  -6  13  15    4.68    5.67
   6 -13 -15    9.73    6.88
   6  13 -15    6.61    5.42
  -6  13  16    1.79    5.13
   6 -13 -16    3.81    5.43
   6  13 -16    3.87    4.47
  -6  13  17   12.94    7.74
   6 -13 -17   -0.00    5.54
   6  13 -17    5.25    5.14
  -6  13  18    5.24    5.87
   6 -13 -18    6.42    5.90
   6  13 -18    2.29    4.78
  -6  13  19    8.29    6.60
   6 -13 -19   14.22    7.69
   6  13 -19    8.80    5.54
  -6  13  20    2.32    5.30
   6 -13 -20    2.85    4.86
   6  13 -20    0.98    4.15
   6 -13 -21    3.04    4.92
   6  13 -21    4.26    4.86
  -6  13  22    5.62    6.58
   6 -13 -22   -0.00    5.19
   6  13 -22    2.08    5.20
  -6  13  23    6.86    6.68
   6 -13 -23    3.86    6.24
   6  13 -23    1.24    5.27
  -6  13  24   -0.00    4.89
   6  13 -24   -0.00    4.54
   6  13 -25    4.79    6.06
  -6 -13  28    6.95    6.71
  -6 -13  29    0.00    5.79
  -6 -13  30    7.90    8.21
  -6  14   1    3.41    6.18
   6 -14  -1    0.68    5.24
   6  14  -1    0.67    3.09
  -6  14   2    5.12    6.09
   6 -14  -2   -0.00    4.76
  -6  14   3    5.38    5.80
   6  14  -3    2.31    3.24
  -6  14   4   12.93    7.42
   6 -14  -4    7.71    5.59
   6  14  -4    0.47    3.01
  -6  14   5   12.35    6.92
   6 -14  -5   10.98    6.16
   6  14  -5    7.69    4.30
  -6  14   6    8.16    6.06
   6 -14  -6    3.11    4.71
   6  14  -6   11.94    5.08
  -6  14   7   14.38    7.45
   6 -14  -7    3.99    6.07
   6  14  -7    7.65    4.62
  -6  14   8    0.00    5.11
   6 -14  -8   -0.00    3.96
   6  14  -8   -0.00    4.78
  -6  14   9    5.76    6.51
   6 -14  -9    9.93    6.34
   6  14  -9    4.99    4.98
   6 -14 -10    9.64    6.51
   6  14 -10    7.67    5.41
  -6  14  11    0.00    5.96
   6 -14 -11    5.12    5.72
   6  14 -11    1.18    3.71
  -6  14  12    1.62    5.94
   6 -14 -12    0.98    4.15
   6  14 -12    6.09    5.11
  -6  14  13    1.71    4.37
   6 -14 -13    0.22    4.85
   6  14 -13   -0.00    3.80
  -6  14  14   -0.00    4.70
   6  14 -14    1.92    4.22
  -6  14  15    3.94    5.91
   6 -14 -15    7.06    6.00
   6  14 -15   -0.00    3.99
   6 -14 -16    1.97    5.31
   6  14 -16   10.51    6.45
   6 -14 -17    3.94    5.50
   6  14 -17    0.00    3.87
  -6  14  18   -0.00    5.63
   6 -14 -18    3.84    5.69
   6  14 -18   -0.00    5.73
  -6  14  19   -0.00    5.31
   6  14 -19    4.68    4.72
   6  14 -20   -0.00    4.04
   6  14 -21    5.72    5.83
  -6  15   1   -0.00    6.07
   6 -15  -1    0.08    3.68
   6  15  -1   -0.00    2.82
  -6  15   2    4.09    5.89
   6 -15  -2    1.53    5.11
   6  15  -2    1.50    3.23
  -6  15   3    4.49    6.52
   6 -15  -3   -0.00    5.18
  -6  15   4    7.23    6.58
   6 -15  -4    4.26    6.12
   6  15  -4    3.62    3.79
  -6  15   5   -0.00    4.53
   6 -15  -5   -0.00    3.79
   6  15  -5    0.83    3.59
  -6  15   6   -0.00    5.73
   6 -15  -6   -0.00    4.66
   6  15  -6    0.00    3.60
  -6  15   7    0.71    4.71
   6 -15  -7   -0.00    3.52
   6  15  -7    0.00    3.00
  -6  15   8   -0.00    4.85
   6 -15  -8    1.03    3.91
   6  15  -8    0.00    3.61
  -6  15   9    6.18    5.72
   6 -15  -9    0.00    4.42
   6  15  -9    6.12    4.32
  -6  15  10    6.22    5.75
   6 -15 -10   -0.00    5.09
   6  15 -10    0.76    4.03
  -6  15  11    0.88    4.30
   6 -15 -11    0.46    5.02
   6  15 -11    0.13    4.14
  -6  15  12   -0.00    5.10
   6 -15 -12    0.00    5.02
  -6  15  13    0.00    6.25
   6 -15 -13   -0.00    4.85
   6  15 -13    0.00    4.63
  -6  15  14    0.00    5.03
   6 -15 -14   -0.00    5.05
   6  15 -14   -0.00    4.48
  -6  15  15   -0.00    5.18
   6  15 -15    0.59    3.93
  -6  15  16    0.15    5.64
   6  15 -16    4.16    4.78
  -6  15  17    2.01    4.34
   6  15 -17    4.64    5.10
  -6  16   1    7.03    6.33
   6 -16  -1   -0.00    5.05
   6  16  -1   -0.00    3.27
  -6  16   2   -0.00    4.72
   6 -16  -2    1.93    4.14
   6  16  -2    3.42    3.17
  -6  16   3    8.29    6.95
   6 -16  -3    0.35    3.58
   6  16  -3    0.00    3.32
  -6  16   4    3.73    5.92
   6 -16  -4   -0.00    4.06
   6  16  -4    1.44    3.31
  -6  16   5    3.62    5.85
   6 -16  -5    1.07    4.68
   6  16  -5   -0.00    3.13
  -6  16   6   13.03    7.16
   6 -16  -6    4.71    5.31
   6  16  -6    0.00    2.69
  -6  16   7   -0.00    5.33
   6 -16  -7    0.00    4.50
   6  16  -7   -0.00    4.11
   6 -16  -8   -0.00    4.86
   6  16  -8   -0.00    3.24
  -6  16   9    0.52    4.93
   6  16  -9   -0.00    4.09
  -6  16  10   -0.00    4.58
   6  16 -10   -0.00    4.04
  -6  16  11   -0.00    5.38
   6  16 -11   -0.00    3.22
  -6  16  12    0.00    5.39
   6  16 -12    0.41    4.10
  -6  16  13   -0.00    4.82
  -6  16  14   -0.00    5.77
  -6  17   1   -0.00    5.66
   6 -17  -1   -0.00    4.05
   6  17  -1   -0.00    3.23
  -6  17   2   -0.00    4.62
   6 -17  -2   -0.00    5.05
   6  17  -2    0.67    3.32
  -6  17   3    1.42    5.39
   6 -17  -3    0.00    4.69
   6  17  -3    1.03    3.22
  -6  17   5   -0.00    5.29
   6  17  -5   -0.00    3.19
  -6  17   6    2.26    4.87
   6  17  -6   -0.00    3.76
  -5   0   1    1.57    3.23
  -5   0   1    0.00    2.88
  -5   0   1    0.22    3.28
   5   0  -1    5.98    3.52
   5   0  -1    2.52    3.20
  -5   0   2    0.00    3.43
  -5   0   2   -0.00    2.87
   5   0  -2   -0.00    2.73
   5   0  -2    0.98    3.36
  -5   0   3   69.47    9.98
   5   0  -3   76.67   10.19
   5   0  -3   73.84   10.79
  -5   0   4    1.91    4.01
  -5   0   4    0.00    3.39
   5   0  -4   -0.00    3.35
  -5   0   5 2167.79  162.51
   5   0  -5 1989.70  161.82
   5   0  -5 2103.17  162.94
  -5   0   6   -0.00    3.47
  -5   0   6    0.00    3.97
   5   0  -6    0.88    3.30
   5   0  -6    0.00    3.69
  -5   0   7   78.07   11.55
  -5   0   7   79.65   10.64
   5   0  -7   58.38   10.11
   5   0  -7   85.43   12.13
  -5   0   8    2.81    4.14
  -5   0   8    0.48    3.71
   5   0  -8    2.09    3.58
   5   0  -8   -0.00    4.55
  -5   0   9  529.78   46.52
  -5   0   9  515.49   45.70
   5   0  -9  481.47   45.69
   5   0  -9  592.92   47.91
  -5   0  10    4.39    4.54
  -5   0  10    1.86    3.61
   5   0 -10    1.92    3.46
   5   0 -10   -0.00    3.47
  -5   0  11   26.38    6.80
   5   0 -11   29.32    7.20
   5   0 -11   30.84    7.86
  -5   0  12    0.30    3.60
  -5   0  12   -0.00    3.07
   5   0 -12    0.10    4.25
   5   0 -12   -0.00    3.80
  -5   0  13    7.18    5.04
  -5   0  13    5.22    4.02
   5   0 -13    0.00    4.15
   5   0 -13    6.83    5.07
  -5   0  14    2.54    4.60
  -5   0  14   -0.00    2.91
   5   0 -14    0.17    3.96
  -5   0  15  154.33   18.79
  -5   0  15  134.64   16.90
   5   0 -15  109.70   16.74
  -5   0  16    2.78    4.07
  -5   0  16    1.61    3.73
   5   0 -16    2.30    3.86
  -5   0  17   79.95   12.55
   5   0 -17   76.31   13.65
  -5   0  18   -0.00    3.36
   5   0 -18    0.00    3.59
  -5   0  19  119.87   17.12
   5   0 -19  144.87   19.59
   5   0 -20    2.69    5.26
  -5   0  21  137.54   20.33
   5   0 -21  164.80   21.83
  -5   0  22    1.98    4.33
   5   0 -22    2.81    5.70
  -5   0  23    4.44    4.90
  -5   0  24   -0.00    4.68
   5   0 -24   -0.00    4.41
  -5   0  25   17.82    8.77
   5   0 -25   25.90    9.02
  -5   0  26   -0.00    5.68
   5   0 -26    1.60    4.93
  -5   0  27   36.60   10.56
   5   0 -27   24.50    8.94
  -5   0  28   -0.00    4.44
  -5   0  29   -0.00    4.55
  -5   0  30    0.00    5.15
  -5   0  31   14.76    8.10
  -5   0  32    0.00    5.99
  -5   0  33   -0.00    5.66
  -5   0  34    0.00    6.45
  -5   0  35    6.21    6.76
  -5   0  36    3.83    6.13
  -5   0  37    4.63    6.74
  -5   0  38    3.32    6.27
  -5   0  39   10.95    7.45
  -5   1   1  423.53   38.26
  -5   1   1  398.97   38.06
  -5   1   1  457.52   38.19
   5  -1  -1  413.87   38.12
   5  -1  -1  460.98   38.37
   5  -1  -1  435.36   38.57
  -5  -1   1  458.30   37.47
  -5  -1   1  425.69   36.60
   5   1  -1  435.03   36.85
   5   1  -1  403.48   37.14
  -5   1   2    4.56    4.17
  -5   1   2    0.00    3.46
   5  -1  -2    1.99    3.43
   5  -1  -2    6.05    4.51
  -5  -1   2    4.12    3.29
  -5  -1   2    2.96    3.20
   5   1  -2    5.51    3.16
   5   1  -2   -0.00    2.93
  -5   1   3  424.55   39.02
  -5   1   3  456.16   39.21
   5  -1  -3  410.28   38.42
   5  -1  -3  412.87   39.45
  -5  -1   3  443.94   38.76
  -5  -1   3  471.23   38.49
   5   1  -3  449.12   38.35
   5   1  -3  487.66   39.25
  -5   1   4   10.47    4.99
  -5   1   4   11.44    4.90
   5  -1  -4    8.58    4.30
   5  -1  -4    4.28    3.72
  -5  -1   4    5.62    4.08
  -5  -1   4    5.40    3.26
   5   1  -4    9.48    3.99
  -5   1   5   81.23   12.33
  -5   1   5  101.88   12.92
   5  -1  -5   76.79   11.78
   5  -1  -5  123.84   14.29
  -5  -1   5   95.75   12.39
  -5  -1   5  105.08   12.01
   5   1  -5  108.83   12.75
   5   1  -5   97.50   12.66
  -5   1   6  478.69   44.13
   5  -1  -6  488.86   43.32
   5  -1  -6  524.78   44.87
  -5  -1   6  554.51   44.19
  -5  -1   6  479.67   42.52
   5   1  -6  496.85   43.19
   5   1  -6  477.38   43.43
  -5   1   7  571.68   49.40
  -5   1   7  551.53   49.10
   5  -1  -7  675.64   49.82
   5  -1  -7  597.04   50.41
  -5  -1   7  500.28   48.04
  -5  -1   7  594.57   48.70
   5   1  -7  557.32   48.52
   5   1  -7  510.44   48.57
  -5   1   8    0.00    3.84
  -5   1   8    4.94    4.20
   5  -1  -8   -0.00    3.44
   5  -1  -8    2.68    4.31
  -5  -1   8   -0.00    4.32
  -5  -1   8    0.00    3.16
   5   1  -8    0.41    4.02
   5   1  -8    2.45    4.22
  -5   1   9   35.82    7.91
  -5   1   9   32.81    7.76
   5  -1  -9   51.04    8.83
   5  -1  -9   34.61    8.25
  -5  -1   9   40.37    8.19
  -5  -1   9   37.43    7.77
   5   1  -9   35.94    7.94
   5   1  -9   41.59    8.54
  -5   1  10   -0.00    4.01
  -5   1  10   -0.00    3.57
   5  -1 -10    6.27    4.76
   5  -1 -10    0.00    3.86
  -5  -1  10    1.97    3.62
  -5  -1  10    0.00    2.97
   5   1 -10    6.92    4.41
   5   1 -10    1.36    3.83
  -5   1  11  194.57   21.54
  -5   1  11  188.49   20.53
   5  -1 -11  192.42   21.02
   5  -1 -11  166.96   21.04
  -5  -1  11  163.71   20.45
  -5  -1  11  223.85   21.13
   5   1 -11  189.67   21.37
   5   1 -11  188.35   21.41
  -5   1  12   21.34    6.65
  -5   1  12   15.29    5.78
   5  -1 -12   21.05    6.89
   5  -1 -12   20.36    6.58
  -5  -1  12   12.76    5.88
  -5  -1  12   14.74    5.39
   5   1 -12   12.33    5.91
   5   1 -12   10.25    5.61
  -5   1  13  329.32   33.55
  -5   1  13  389.28   34.06
   5  -1 -13  348.87   33.15
   5  -1 -13  273.45   32.69
  -5  -1  13  369.11   34.68
  -5  -1  13  312.59   31.84
   5   1 -13  376.52   34.20
  -5   1  14   -0.00    3.41
   5  -1 -14    1.88    4.40
  -5  -1  14    0.00    4.30
  -5  -1  14    2.15    3.17
   5   1 -14   -0.00    4.05
  -5   1  15   42.39    9.22
  -5   1  15   29.24    7.88
   5  -1 -15   45.13   10.05
  -5  -1  15   49.47    9.94
  -5  -1  15   38.62    8.13
   5   1 -15   47.03    9.17
  -5   1  16    2.35    4.06
  -5   1  16    1.79    3.59
   5  -1 -16    3.93    4.71
  -5  -1  16    7.04    5.43
  -5  -1  16    0.00    3.57
   5   1 -16    4.61    4.01
  -5   1  17   23.83    6.96
  -5   1  17   23.39    7.03
   5  -1 -17   40.01    9.75
  -5  -1  17   30.19    8.60
   5   1 -17   36.46    8.76
   5  -1 -18    5.10    4.23
   5   1 -18    2.09    4.28
  -5   1  19  137.45   17.78
   5  -1 -19  138.73   19.29
   5   1 -19  108.58   17.14
  -5   1  20    4.09    4.32
   5  -1 -20    3.28    5.31
   5   1 -20    4.72    5.13
  -5   1  21    0.00    4.07
  -5   1  21    3.50    3.65
   5  -1 -21    1.93    5.23
  -5  -1  21    0.77    4.72
   5   1 -21    3.55    4.92
   5  -1 -22    4.78    5.83
  -5  -1  22   14.12    6.99
   5   1 -22    6.37    5.68
  -5   1  23   53.69   11.99
   5  -1 -23   48.41   11.92
  -5  -1  23   50.62   11.73
   5   1 -23   42.28   10.80
  -5   1  24   -0.00    5.51
   5  -1 -24    0.00    4.86
  -5  -1  24    1.41    5.72
   5   1 -24    0.71    4.68
  -5   1  25    7.66    6.90
   5  -1 -25    7.76    6.06
  -5  -1  25   18.36    8.50
   5   1 -25   20.16    7.98
  -5   1  26   -0.00    5.21
   5  -1 -26    7.87    6.99
  -5  -1  26    0.00    4.21
   5   1 -26   12.57    7.36
  -5   1  27   46.20   11.50
  -5  -1  27   34.00   11.52
   5   1 -27   46.62   12.01
  -5   1  28    0.00    5.54
  -5  -1  28    7.35    6.39
   5   1 -28    3.13    4.45
  -5   1  29   37.05   10.59
  -5  -1  29   23.03    9.45
  -5   1  30    3.44    6.96
  -5   1  31   -0.00    6.94
  -5  -1  31    0.04    5.00
  -5   1  32    1.76    6.59
  -5  -1  32   -0.00    6.60
  -5   1  33    4.39    7.16
  -5  -1  33   42.47   12.11
  -5   1  34   -0.00    5.99
  -5  -1  34    1.07    5.29
  -5   1  35    4.88    7.24
  -5  -1  35    5.41    7.42
  -5   1  36   -0.00    6.40
  -5  -1  36    0.00    6.21
  -5   1  37    0.00    8.22
  -5  -1  37    4.25    6.52
  -5   1  38    4.33    7.78
  -5  -1  38    2.32    7.59
  -5   1  39    7.47    7.35
  -5  -1  39    8.11    8.35
  -5   2   1    4.22    4.31
  -5   2   1    8.42    4.73
  -5   2   1    5.58    4.31
   5  -2  -1    8.56    4.33
   5  -2  -1    2.85    3.72
  -5  -2   1    2.83    3.19
  -5  -2   1    3.20    2.88
  -5  -2   1    5.93    3.36
   5   2  -1    5.36    3.27
   5   2  -1    9.93    3.88
  -5   2   2   19.31    5.85
  -5   2   2   10.19    5.01
   5  -2  -2    8.91    4.79
   5  -2  -2    7.53    4.75
   5  -2  -2   18.56    6.45
  -5  -2   2   12.15    4.61
  -5  -2   2   13.80    4.43
   5   2  -2   15.41    4.11
   5   2  -2   13.23    4.57
  -5   2   3  205.02   20.21
  -5   2   3  196.38   19.69
   5  -2  -3  177.52   19.07
   5  -2  -3  193.20   20.25
  -5  -2   3  149.53   17.21
  -5  -2   3  178.99   17.41
   5   2  -3  181.49   17.96
   5   2  -3  157.90   17.71
  -5   2   4   50.35    9.53
  -5   2   4   65.34   10.42
   5  -2  -4   62.14    9.77
   5  -2  -4   60.84   11.02
  -5  -2   4   70.08    9.65
  -5  -2   4   91.60    9.95
   5   2  -4   64.34    9.45
   5   2  -4   78.94   10.37
  -5   2   5  534.34   46.34
  -5   2   5  551.57   46.06
   5  -2  -5  538.02   45.57
   5  -2  -5  562.44   46.94
  -5  -2   5  480.16   44.20
  -5  -2   5  524.15   43.91
   5   2  -5  504.21   44.44
   5   2  -5  501.13   44.66
  -5   2   6    4.31    5.06
  -5   2   6    4.11    4.35
   5  -2  -6    5.10    3.95
  -5  -2   6    3.96    3.88
  -5  -2   6    8.11    4.03
   5   2  -6    6.36    3.77
   5   2  -6    7.42    4.48
  -5   2   7   54.66   10.18
  -5   2   7   40.35    8.84
   5  -2  -7   72.30   10.21
   5  -2  -7   44.24    9.30
  -5  -2   7   78.18   10.22
  -5  -2   7   50.80    8.10
   5   2  -7   61.00    9.45
   5   2  -7   47.82    8.89
  -5   2   8   10.08    6.02
  -5   2   8   13.54    5.85
   5  -2  -8    9.59    5.36
   5  -2  -8    9.15    5.97
  -5  -2   8   10.21    4.88
  -5  -2   8   13.77    4.22
   5   2  -8    3.64    4.53
   5   2  -8    9.66    4.63
  -5   2   9  542.92   49.93
   5  -2  -9  540.68   49.19
   5  -2  -9  621.16   51.77
  -5  -2   9  551.44   49.72
  -5  -2   9  618.52   49.00
   5   2  -9  547.20   49.05
  -5   2  10    0.78    3.62
  -5   2  10    3.56    4.78
   5  -2 -10    4.64    3.99
   5  -2 -10    6.18    4.96
  -5  -2  10    1.41    3.73
  -5  -2  10    2.39    2.97
   5   2 -10    3.92    4.35
   5   2 -10    0.67    3.04
  -5   2  11   10.44    5.60
  -5   2  11    7.13    4.67
   5  -2 -11    9.71    4.58
   5  -2 -11    1.62    4.10
  -5  -2  11   -0.00    4.25
   5   2 -11   10.86    5.25
   5   2 -11    7.46    4.41
  -5   2  12   56.57   11.12
  -5   2  12   65.97   11.20
   5  -2 -12   67.02   10.91
   5  -2 -12   88.68   12.96
  -5  -2  12   48.56   10.12
  -5  -2  12   57.22    9.61
   5   2 -12   63.76   10.98
   5   2 -12   72.53   11.19
  -5   2  13   55.33   10.52
  -5   2  13   63.29   10.57
   5  -2 -13   67.52   11.58
  -5  -2  13   52.25   10.56
  -5  -2  13   71.47   10.50
   5   2 -13   66.53   11.01
   5   2 -13   52.27    9.91
  -5   2  14   40.44    8.85
  -5   2  14   20.71    6.59
   5  -2 -14   26.75    7.47
  -5  -2  14   29.80    8.05
  -5  -2  14   29.41    6.82
   5   2 -14   35.17    7.99
  -5   2  15  300.20   31.59
  -5   2  15  322.97   31.55
   5  -2 -15  352.73   33.85
  -5  -2  15  289.14   31.67
   5   2 -15  277.38   30.77
  -5   2  16   -0.00    4.15
  -5   2  16    3.07    3.77
   5  -2 -16    4.71    4.56
  -5  -2  16    0.00    3.94
   5   2 -16    0.66    3.34
  -5   2  17    0.00    3.53
   5  -2 -17   -0.00    3.72
  -5  -2  17    4.98    5.41
   5   2 -17    3.89    4.90
  -5   2  18    5.67    4.66
   5  -2 -18    0.76    4.45
   5   2 -18    1.27    4.59
  -5   2  19  119.58   17.63
   5  -2 -19  149.78   20.19
  -5   2  20   41.91   10.05
   5  -2 -20   48.15   11.45
  -5   2  21    1.78    4.28
  -5   2  21    2.31    4.84
   5  -2 -21    2.26    4.50
  -5  -2  21    4.80    4.76
  -5   2  22    7.98    6.00
  -5   2  22   11.47    5.67
   5  -2 -22   15.94    7.10
  -5  -2  22    4.94    5.86
  -5   2  23    1.11    5.18
  -5   2  23   14.37    6.37
   5  -2 -23   12.12    7.49
  -5  -2  23    5.99    6.03
  -5   2  24    2.20    5.14
   5  -2 -24    2.85    6.33
  -5  -2  24    0.58    4.74
  -5   2  25   58.99   13.65
  -5  -2  25   73.13   14.83
   5   2 -25   77.53   14.72
  -5   2  26    1.71    5.28
  -5  -2  26    3.50    6.78
  -5   2  27   36.81   11.12
  -5  -2  27   47.01   11.56
  -5   2  28    0.94    5.36
  -5  -2  28    1.10    6.09
  -5   2  29   25.85    9.54
  -5  -2  29   19.17    9.60
  -5   2  30    1.60    6.08
  -5  -2  30    5.38    6.11
  -5   2  31   11.48    7.42
  -5  -2  31   14.75    7.68
  -5  -2  32   -0.00    7.35
  -5  -2  33   -0.00    5.50
  -5  -2  34   -0.00    6.13
  -5  -2  35    0.00    5.55
  -5  -2  36    3.35    5.42
  -5  -2  37   -0.00    5.50
  -5  -2  38   -0.00    7.26
  -5   3   1  253.55   26.85
  -5   3   1  288.88   27.62
  -5   3   1  300.86   27.50
   5  -3  -1  250.23   26.82
   5  -3  -1  249.76   25.72
   5  -3  -1  293.28   27.63
  -5  -3   1  229.07   23.72
  -5  -3   1  269.72   23.74
  -5  -3   1  281.65   23.20
   5   3  -1  290.03   24.30
  -5   3   2   65.52   10.47
  -5   3   2   52.44    9.68
  -5   3   2   57.55   10.05
   5  -3  -2   51.32    9.76
   5  -3  -2   58.81    9.63
   5  -3  -2   48.52    9.43
  -5  -3   2   46.97    7.35
  -5  -3   2   53.48    6.85
   5   3  -2   47.86    7.43
   5   3  -2   52.80    7.89
  -5   3   3   88.48   13.13
  -5   3   3  144.78   15.00
   5  -3  -3   76.39   12.66
   5  -3  -3   98.04   12.94
   5  -3  -3   99.45   13.73
  -5  -3   3   90.61   11.38
   5   3  -3  108.01   12.09
  -5   3   4    7.56    4.36
  -5   3   4    7.06    5.10
   5  -3  -4    7.29    4.38
   5  -3  -4    0.00    4.43
  -5  -3   4    0.00    3.42
  -5  -3   4    0.00    2.56
   5   3  -4    0.00    3.50
   5   3  -4    5.46    3.47
  -5   3   5  174.24   19.57
  -5   3   5  176.73   19.84
   5  -3  -5  166.72   18.94
   5  -3  -5  189.99   20.67
  -5  -3   5  176.58   18.12
  -5  -3   5  189.01   17.63
   5   3  -5  186.06   18.72
   5   3  -5  158.19   17.66
  -5   3   6  137.38   18.58
  -5   3   6  170.51   19.67
   5  -3  -6  168.84   18.90
   5  -3  -6  193.27   20.92
  -5  -3   6  172.28   18.24
   5   3  -6  196.35   19.05
   5   3  -6  170.58   17.99
  -5   3   7   69.25   11.45
  -5   3   7   62.20   10.63
   5  -3  -7  101.24   13.16
  -5  -3   7   56.02    9.50
  -5  -3   7   61.08    8.79
   5   3  -7   55.64    9.46
   5   3  -7   62.35    9.55
  -5   3   8   86.29   12.83
  -5   3   8   66.85   11.09
   5  -3  -8   87.39   11.95
   5  -3  -8   67.47   12.14
  -5  -3   8   86.20   11.75
  -5  -3   8   92.94   10.96
   5   3  -8   81.95   11.72
   5   3  -8   75.55   10.87
  -5   3   9   63.06   11.55
  -5   3   9   64.07   10.89
   5  -3  -9   70.75   10.83
   5  -3  -9   60.90   11.16
  -5  -3   9   63.31   10.42
  -5  -3   9   75.35   10.15
   5   3  -9   69.39   10.98
   5   3  -9   68.09   10.52
  -5   3  10    9.62    5.46
  -5   3  10   25.81    6.85
   5  -3 -10   13.80    5.57
   5  -3 -10    4.28    4.56
  -5  -3  10   14.52    5.51
  -5  -3  10   17.25    4.91
   5   3 -10   28.16    6.52
   5   3 -10    9.40    4.50
  -5   3  11   -0.00    3.53
   5  -3 -11    0.00    3.98
   5  -3 -11    7.13    5.02
  -5  -3  11    0.95    3.71
  -5  -3  11    0.00    2.88
   5   3 -11    4.07    3.96
   5   3 -11    1.77    4.26
  -5   3  12   21.30    7.09
  -5   3  12   21.34    6.85
   5  -3 -12   31.71    8.33
  -5  -3  12   22.34    7.21
  -5  -3  12   26.59    6.31
   5   3 -12   22.25    6.68
   5   3 -12   28.28    7.15
  -5   3  13  159.45   20.25
  -5   3  13  186.00   21.11
   5  -3 -13  209.60   22.65
   5   3 -13  142.69   18.94
   5   3 -13  171.42   20.22
  -5   3  14   20.26    6.94
  -5   3  14    7.29    4.87
   5  -3 -14   14.07    6.41
  -5  -3  14   24.25    7.09
   5   3 -14   15.92    6.66
  -5   3  15   14.73    6.40
  -5   3  15    6.85    4.74
   5  -3 -15    6.58    5.13
  -5  -3  15   12.37    6.03
   5   3 -15   14.94    5.46
  -5   3  16   41.04    9.10
  -5   3  16   22.11    7.18
   5  -3 -16   35.82    9.44
  -5  -3  16   43.31    9.33
   5   3 -16   39.99    8.99
  -5   3  17   62.70   11.30
   5  -3 -17   57.04   11.57
  -5  -3  17   43.09   10.52
   5   3 -17   60.70   11.88
  -5   3  18    0.00    4.34
   5  -3 -18    8.16    5.94
   5   3 -18    6.49    5.86
  -5   3  19    0.00    3.86
   5  -3 -19    0.84    4.48
   5   3 -19    3.31    5.74
  -5   3  20   -0.00    4.42
  -5   3  20    2.00    4.21
   5  -3 -20    2.81    4.97
  -5  -3  20   -0.00    6.15
   5   3 -20    1.03    5.55
  -5   3  21   45.64   10.79
   5  -3 -21   81.29   14.00
  -5  -3  21   32.89   10.75
   5   3 -21   52.39   11.69
  -5   3  22   57.29   11.87
  -5   3  22   75.00   13.25
   5  -3 -22   48.23   12.12
  -5  -3  22   36.13   10.75
   5   3 -22   58.43   12.50
  -5   3  23   54.14   12.00
  -5   3  23   65.25   12.92
   5  -3 -23   69.28   14.18
  -5  -3  23   57.75   13.75
  -5   3  24    1.38    5.71
  -5  -3  24    5.22    6.23
  -5   3  25    3.10    5.17
  -5  -3  25   -0.00    6.15
  -5   3  26    1.39    5.00
  -5  -3  26   -0.00    5.57
  -5   3  27   12.45    6.61
  -5  -3  27   24.12    8.85
  -5   3  28    8.32    6.20
  -5  -3  28    2.99    6.60
   5   3 -28    5.87    6.46
  -5   3  29   12.10    7.49
  -5  -3  29    7.16    7.30
   5   3 -29   26.07    9.40
  -5   3  30   -0.00    4.43
  -5  -3  30    0.90    6.41
   5   3 -30   -0.00    5.96
  -5   3  31    2.78    5.45
  -5  -3  31    8.50    6.78
  -5   3  32    4.12    6.41
  -5  -3  32    0.00    5.90
  -5   3  33   22.84    8.55
  -5  -3  33    2.25    5.88
  -5   3  34    2.11    5.84
  -5  -3  34   -0.00    6.81
  -5   3  35    0.00    5.35
  -5  -3  35   -0.00    5.10
  -5   3  36    0.00    5.69
  -5  -3  36    0.00    6.98
  -5   3  37   -0.00    5.84
  -5  -3  37   -0.00    8.63
  -5   3  38    2.73    5.79
  -5  -3  38   -0.00    7.11
  -5   3  39   -0.00    6.10
  -5   4   1   79.27   11.97
  -5   4   1   56.14   10.63
  -5   4   1   77.62   11.44
   5  -4  -1   51.23   10.07
   5  -4  -1   73.03   10.93
   5  -4  -1   47.31   10.30
  -5  -4   1   67.37    8.34
  -5  -4   1   73.09    7.80
  -5  -4   1   74.81    7.51
   5   4  -1   69.62    8.78
   5   4  -1   63.51    8.14
  -5   4   2    9.30    5.06
  -5   4   2    6.70    4.53
  -5   4   2   12.16    5.58
   5  -4  -2    6.39    4.67
   5  -4  -2   10.78    4.64
   5  -4  -2    6.55    5.53
  -5  -4   2   11.95    3.83
   5   4  -2    5.97    3.32
   5   4  -2   13.19    3.89
  -5   4   3   36.33    8.05
  -5   4   3   35.73    8.14
   5  -4  -3   28.43    7.83
   5  -4  -3   29.56    7.08
   5  -4  -3   32.71    8.20
  -5  -4   3   38.79    6.54
  -5  -4   3   38.95    5.64
   5   4  -3   33.69    6.35
  -5   4   4   58.15   10.43
  -5   4   4   79.66   11.80
   5  -4  -4   40.97    8.96
   5  -4  -4   52.04    9.54
   5  -4  -4   48.51   10.35
  -5  -4   4   64.51    8.81
  -5  -4   4   60.98    7.93
   5   4  -4   58.11    8.59
   5   4  -4   69.66    9.07
  -5   4   5  171.88   19.29
  -5   4   5  176.22   19.14
   5  -4  -5  150.35   18.08
   5  -4  -5  153.92   18.77
  -5  -4   5  138.98   16.46
  -5  -4   5  162.13   15.98
   5   4  -5  151.92   16.87
   5   4  -5  167.91   17.17
  -5   4   6    1.45    3.64
  -5   4   6   -0.00    3.83
   5  -4  -6   -0.00    3.02
   5  -4  -6    0.37    4.04
  -5  -4   6   -0.00    2.48
  -5  -4   6   -0.00    2.37
   5   4  -6    0.00    2.81
   5   4  -6    0.00    3.17
  -5   4   7    5.43    4.65
  -5   4   7    4.17    4.43
   5  -4  -7   10.03    4.45
   5  -4  -7    2.39    4.72
  -5  -4   7   10.28    4.54
  -5  -4   7    8.53    3.69
   5   4  -7    4.52    3.47
   5   4  -7    6.04    3.74
  -5   4   8   50.59   10.34
  -5   4   8   67.01   11.21
   5  -4  -8   61.91   10.16
   5  -4  -8   59.04   11.24
  -5  -4   8   59.71    9.86
  -5  -4   8   59.60    8.88
   5   4  -8   57.95    9.45
   5   4  -8   79.67   10.63
  -5   4   9   92.29   13.97
  -5   4   9  112.17   14.82
   5  -4  -9  104.23   13.67
   5  -4  -9   98.47   14.69
  -5  -4   9  106.83   13.96
   5   4  -9   80.16   12.32
   5   4  -9   94.75   13.03
  -5   4  10  122.37   17.78
  -5   4  10  166.83   19.36
   5  -4 -10  154.47   17.94
   5  -4 -10  119.81   18.16
  -5  -4  10  130.47   16.89
[truncated: 809,219 more chars]
