# Supplementary material for: LED-pump-X-ray-multiprobe crystallography for sub-second timescales
Source: Commun Chem. 2022 Aug 26;5:102. doi: 10.1038/s42004-022-00716-1 (PMC9814726; doi:10.1038/s42004-022-00716-1)
Supplement: Supplementary file 10 — Supplementary Data 1 [file 42004_2022_716_MOESM10_ESM.zip › CIFs/8s_270K/270K_8s_t3_excit.cif]

 data_global

# SUBMISSION DETAILS
 
_publ_contact_author_name       'Hatcher, Lauren'
_publ_contact_author_address
;
School of Chemistry
Cardiff University
Main Building
Park Place 
Cardiff
CF10 3AT
United Kingdom
;
_publ_contact_author_email       'HatcherL1@cardiff.ac.uk'
_publ_requested_category          FM
_publ_section_comment
; 
?
;
_publ_section_references
;
Diamond General Data Aquisition (GDA) software: http://www.opengda.org/

XIA2: Winter, G. (2010) J. Appl. Cryst. 43, 186-190.
POINTLESS: Evans, P. (2006) Acta Cryst. D62, 72-82.
AIMLESS: Evans, P. R. and Murshudov, G. N. (2013) Acta Cryst. D69, 1204-1214.
DIALS: Winter, G., et al. Acta Cryst. (2018) D74, 85-97.
CCP4: Winn, M. D. et al. (2011) Acta Cryst. D67, 235-242.
   
SHELXL: Sheldrick G. M. (2015). Acta Cryst. C71, 3-8.
SHELXT:	Sheldrick, G. M. (2015). Acta Cryst. A71, 3-8.
 
OLEX2: Dolomanov, O.V.; Bourhis, L.J.; Gildea, R.J.; Howard, J.A.K.; Puschmann,
 H., OLEX2: A complete structure solution, refinement and analysis program 
 (2009). J. Appl. Cryst., 42, 339-341.

MERCURY: Macrae, C. F., Bruno, I. J., Chisholm, J. A., Edgington,
P. R., McCabe, P., Pidcock, E., Rodriguez-Monge, L., Taylor, R.,
van de Streek, J. & Wood, P. A. (2008). J. Appl. Cryst. 41, 466-470.
;

####
 
data_270K_8s_t3_excit
 
_audit_creation_method            'SHELXL-2018/3'
_shelx_SHELXL_version_number      '2018/3'
_chemical_name_systematic         
;
Nitro-(N,N,N',N'-tetrabutyldiethylenetriamine)palladium(II)
tetraphenylborate, tetrahydrofuran solvate
;
_chemical_name_common             ?
_chemical_melting_point           ?
_chemical_formula_moiety          
;
C20 H45 N4 O2 Pd, C24 H20 B, C4 H8 O
;
_chemical_formula_sum            'C48 H73 B N4 O3 Pd' 
_chemical_formula_weight          871.31

loop_
 _atom_type_symbol
 _atom_type_description
 _atom_type_scat_dispersion_real
 _atom_type_scat_dispersion_imag
 _atom_type_scat_source
 'C'  'C'   0.0010   0.0010
 'International Tables Vol C Tables 4.2.6.8 and 6.1.1.4'
 'H'  'H'   0.0000   0.0000
 'International Tables Vol C Tables 4.2.6.8 and 6.1.1.4'
 'B'  'B'   0.0000   0.0000
 'International Tables Vol C Tables 4.2.6.8 and 6.1.1.4'
 'N'  'N'   0.0030   0.0020
 'International Tables Vol C Tables 4.2.6.8 and 6.1.1.4'
 'O'  'O'   0.0050   0.0030
 'International Tables Vol C Tables 4.2.6.8 and 6.1.1.4'
 'Pd'  'Pd'  -2.5040   0.6150
 'International Tables Vol C Tables 4.2.6.8 and 6.1.1.4'
 
_space_group_crystal_system       monoclinic
_space_group_IT_number            14
_space_group_name_H-M_alt         'P 21/n'
_space_group_name_Hall            '-P 2yn'
 
_shelx_space_group_comment
;
The symmetry employed for this shelxl refinement is uniquely defined
by the following loop, which should always be used as a source of
symmetry information in preference to the above space-group names.
They are only intended as comments.
;
 
loop_
 _space_group_symop_operation_xyz
 'x, y, z'
 '-x+1/2, y+1/2, -z+1/2'
 '-x, -y, -z'
 'x-1/2, -y-1/2, z-1/2'
 
_cell_length_a                    11.6681(3)
_cell_length_b                    13.5837(4)
_cell_length_c                    30.2236(9)
_cell_angle_alpha                 90
_cell_angle_beta                  93.292(3)
_cell_angle_gamma                 90
_cell_volume                      4782.4(2)
_cell_formula_units_Z             4
_cell_measurement_temperature     270(2)
_cell_measurement_reflns_used     8612
_cell_measurement_theta_max       18.6052236072
_cell_measurement_theta_min       1.23901414235
 
_exptl_crystal_description        Plate
_exptl_crystal_colour             Yellow
_exptl_crystal_density_meas       ?
_exptl_crystal_density_method     ?
_exptl_crystal_density_diffrn     1.210          
_exptl_crystal_F_000              1856
_exptl_transmission_factor_min    ?
_exptl_transmission_factor_max    ?
_exptl_crystal_size_max           0.100
_exptl_crystal_size_mid           0.100
_exptl_crystal_size_min           0.050
_exptl_absorpt_coefficient_mu     0.201
_shelx_estimated_absorpt_T_min    0.980
_shelx_estimated_absorpt_T_max    0.990
_exptl_absorpt_correction_T_min   0.995299168841
_exptl_absorpt_correction_T_max   1.0
_exptl_absorpt_correction_type    empirical
_exptl_absorpt_process_details    
;
CCP4 7.0.048: AIMLESS, version 0.5.32 : 29/03/17
Scaling & analysis of unmerged intensities, absorption correction using spherical harmonics
;
_exptl_absorpt_special_details    ?
_diffrn_ambient_temperature       270(2)
_diffrn_radiation_wavelength      0.534
_diffrn_measurement_device_type   'Photon counting pixel array'
_diffrn_radiation_type            Synchrotron
_diffrn_measurement_method        'shutterless scans'
_diffrn_radiation_source          'Diamond Light Source Beamline I19-2'
_diffrn_radiation_monochromator   'Silicon 111'
_diffrn_detector_area_resol_mean  ?
_diffrn_reflns_number             34361
_diffrn_reflns_av_unetI/netI      0.1118
_diffrn_reflns_av_R_equivalents   0.0858
_diffrn_reflns_limit_h_min        -14
_diffrn_reflns_limit_h_max        14
_diffrn_reflns_limit_k_min        -16
_diffrn_reflns_limit_k_max        16
_diffrn_reflns_limit_l_min        -37
_diffrn_reflns_limit_l_max        33
_diffrn_reflns_theta_min          1.380
_diffrn_reflns_theta_max          19.496
_diffrn_reflns_theta_full         18.687
_diffrn_measured_fraction_theta_max   0.995
_diffrn_measured_fraction_theta_full  0.996
_diffrn_reflns_Laue_measured_fraction_max    0.995
_diffrn_reflns_Laue_measured_fraction_full   0.996
_diffrn_reflns_point_group_measured_fraction_max   0.995
_diffrn_reflns_point_group_measured_fraction_full  0.996
_reflns_number_total              9742
_reflns_number_gt                 4414
_reflns_threshold_expression      'I > 2\s(I)'
_reflns_Friedel_coverage          0.000
_reflns_Friedel_fraction_max      .
_reflns_Friedel_fraction_full     .
 
_reflns_special_details
;
 Reflections were merged by SHELXL according to the crystal
 class for the calculation of statistics and refinement.
 
 _reflns_Friedel_fraction is defined as the number of unique
 Friedel pairs measured divided by the number that would be
 possible theoretically, ignoring centric projections and
 systematic absences.
;
 
_computing_data_collection        'Diamond GDA (http://www.opengda.org/)'
_computing_cell_refinement        'DIALS (Winter, 2018)'
_computing_data_reduction         'XIA2 (Winter 2010)'
_computing_structure_solution     'SHELXT (Sheldrick, 2015)'
_computing_structure_refinement   'SHELXL (Sheldrick, 2015)'
_computing_molecular_graphics     'OLEX2 (Dolomanov et al., 2009)'
_computing_publication_material   'MERCURY (Macrae et al., 2008)'
_refine_special_details           ?
_refine_ls_structure_factor_coef  Fsqd
_refine_ls_matrix_type            full
_refine_ls_weighting_scheme       calc
_refine_ls_weighting_details
'w=1/[\s^2^(Fo^2^)+(0.0592P)^2^] where P=(Fo^2^+2Fc^2^)/3'
_atom_sites_solution_primary      ?
_atom_sites_solution_secondary    ?
_atom_sites_solution_hydrogens    geom
_refine_ls_hydrogen_treatment     constr
_refine_ls_extinction_method      none
_refine_ls_extinction_coef        .
_refine_ls_number_reflns          9742
_refine_ls_number_parameters      526
_refine_ls_number_restraints      490
_refine_ls_R_factor_all           0.1308
_refine_ls_R_factor_gt            0.0572
_refine_ls_wR_factor_ref          0.1452
_refine_ls_wR_factor_gt           0.1212
_refine_ls_goodness_of_fit_ref    0.858
_refine_ls_restrained_S_all       0.859
_refine_ls_shift/su_max           0.001
_refine_ls_shift/su_mean          0.000
 
loop_
 _atom_site_label
 _atom_site_type_symbol
 _atom_site_fract_x
 _atom_site_fract_y
 _atom_site_fract_z
 _atom_site_U_iso_or_equiv
 _atom_site_adp_type
 _atom_site_occupancy
 _atom_site_site_symmetry_order  
 _atom_site_calc_flag
 _atom_site_refinement_flags_posn
 _atom_site_refinement_flags_adp
 _atom_site_refinement_flags_occupancy
 _atom_site_disorder_assembly
 _atom_site_disorder_group
Pd1 Pd 0.33963(3) 0.77519(2) 0.34678(2) 0.05741(15) Uani 1 1 d . . . . .
N2 N 0.3455(3) 0.9278(2) 0.33800(11) 0.0669(9) Uani 1 1 d . . . . .
N3 N 0.4542(3) 0.7985(2) 0.39794(11) 0.0577(8) Uani 1 1 d . . . . .
H3 H 0.531337 0.788377 0.387509 0.069 Uiso 1 1 calc R U . . .
N4 N 0.3312(3) 0.6317(2) 0.37148(12) 0.0617(8) Uani 1 1 d . . . . .
C1 C 0.4413(4) 0.9635(3) 0.36959(14) 0.0740(12) Uani 1 1 d . . . . .
H1A H 0.429385 1.032304 0.376610 0.089 Uiso 1 1 calc R U . . .
H1B H 0.514117 0.957631 0.355868 0.089 Uiso 1 1 calc R U . . .
C2 C 0.4439(4) 0.9029(3) 0.41146(14) 0.0718(12) Uani 1 1 d . . . . .
H2A H 0.508738 0.921766 0.431149 0.086 Uiso 1 1 calc R U . . .
H2B H 0.373949 0.912839 0.426774 0.086 Uiso 1 1 calc R U . . .
C3 C 0.4345(4) 0.7238(3) 0.43239(14) 0.0622(10) Uani 1 1 d . . . . .
H3A H 0.365552 0.739304 0.447483 0.075 Uiso 1 1 calc R U . . .
H3B H 0.498926 0.721850 0.454115 0.075 Uiso 1 1 calc R U . . .
C4 C 0.4214(3) 0.6265(3) 0.40894(13) 0.0625(11) Uani 1 1 d . . . . .
H4A H 0.494223 0.607780 0.397419 0.075 Uiso 1 1 calc R U . . .
H4B H 0.400470 0.576336 0.429862 0.075 Uiso 1 1 calc R U . . .
C5 C 0.2304(4) 0.9654(3) 0.35127(16) 0.0792(13) Uani 1 1 d . . . . .
H5A H 0.171326 0.934650 0.332083 0.095 Uiso 1 1 calc R U . . .
H5B H 0.219541 0.943017 0.381210 0.095 Uiso 1 1 calc R U . . .
C6 C 0.2108(4) 1.0748(3) 0.34992(19) 0.1075(18) Uani 1 1 d . . . . .
H6A H 0.216809 1.097960 0.319784 0.129 Uiso 1 1 calc R U . . .
H6B H 0.270271 1.106994 0.368407 0.129 Uiso 1 1 calc R U . . .
C7 C 0.0942(5) 1.1033(4) 0.3658(2) 0.132(2) Uani 1 1 d . . . . .
H7A H 0.035208 1.064753 0.349876 0.159 Uiso 1 1 calc R U . . .
H7B H 0.091807 1.088081 0.397040 0.159 Uiso 1 1 calc R U . . .
C8 C 0.0695(7) 1.2092(5) 0.3589(3) 0.205(4) Uani 1 1 d . . . . .
H8A H 0.038814 1.219544 0.329069 0.308 Uiso 1 1 calc R U . . .
H8B H 0.139140 1.246349 0.363697 0.308 Uiso 1 1 calc R U . . .
H8C H 0.014666 1.230493 0.379323 0.308 Uiso 1 1 calc R U . . .
C9 C 0.3649(4) 0.9603(3) 0.29155(14) 0.0719(11) Uani 1 1 d . . . . .
H9A H 0.297007 0.944493 0.272874 0.086 Uiso 1 1 calc R U . . .
H9B H 0.373684 1.031283 0.291448 0.086 Uiso 1 1 calc R U . . .
C10 C 0.4668(4) 0.9155(3) 0.27155(15) 0.0813(13) Uani 1 1 d . . . . .
H10A H 0.463672 0.844485 0.274666 0.098 Uiso 1 1 calc R U . . .
H10B H 0.536286 0.938548 0.287430 0.098 Uiso 1 1 calc R U . . .
C11 C 0.4712(4) 0.9417(4) 0.22271(17) 0.1043(17) Uani 1 1 d . . . . .
H11A H 0.406573 0.911283 0.206377 0.125 Uiso 1 1 calc R U . . .
H11B H 0.463621 1.012467 0.219357 0.125 Uiso 1 1 calc R U . . .
C12 C 0.5790(5) 0.9095(5) 0.2033(2) 0.151(3) Uani 1 1 d . . . . .
H12A H 0.576576 0.926844 0.172437 0.226 Uiso 1 1 calc R U . . .
H12B H 0.586972 0.839472 0.206318 0.226 Uiso 1 1 calc R U . . .
H12C H 0.643259 0.941445 0.218489 0.226 Uiso 1 1 calc R U . . .
C13 C 0.2116(3) 0.6233(3) 0.38893(15) 0.0679(11) Uani 1 1 d . . . . .
H13A H 0.203116 0.675479 0.410393 0.082 Uiso 1 1 calc R U . . .
H13B H 0.156088 0.635607 0.364419 0.082 Uiso 1 1 calc R U . . .
C14 C 0.1800(4) 0.5280(3) 0.41021(17) 0.0806(14) Uani 1 1 d . . . . .
H14A H 0.232463 0.515360 0.435633 0.097 Uiso 1 1 calc R U . . .
H14B H 0.187167 0.474578 0.389271 0.097 Uiso 1 1 calc R U . . .
C15 C 0.0588(4) 0.5314(4) 0.42489(19) 0.0951(16) Uani 1 1 d . . . . .
H15A H 0.007224 0.545988 0.399404 0.114 Uiso 1 1 calc R U . . .
H15B H 0.052638 0.584744 0.445973 0.114 Uiso 1 1 calc R U . . .
C16 C 0.0205(4) 0.4371(4) 0.4459(2) 0.1099(18) Uani 1 1 d . . . . .
H16A H 0.024118 0.384140 0.424994 0.165 Uiso 1 1 calc R U . . .
H16B H -0.056927 0.444303 0.454559 0.165 Uiso 1 1 calc R U . . .
H16C H 0.070043 0.422746 0.471576 0.165 Uiso 1 1 calc R U . . .
C17 C 0.3505(4) 0.5514(3) 0.33887(15) 0.0747(12) Uani 1 1 d . . . . .
H17A H 0.355257 0.489216 0.354626 0.090 Uiso 1 1 calc R U . . .
H17B H 0.284343 0.548177 0.317963 0.090 Uiso 1 1 calc R U . . .
C18 C 0.4557(4) 0.5630(4) 0.31353(16) 0.0886(14) Uani 1 1 d . . . . .
H18A H 0.523128 0.562328 0.333861 0.106 Uiso 1 1 calc R U . . .
H18B H 0.453271 0.625715 0.298191 0.106 Uiso 1 1 calc R U . . .
C19 C 0.4640(5) 0.4787(4) 0.2796(2) 0.133(2) Uani 1 1 d . . . . .
H19A H 0.456234 0.416355 0.294759 0.160 Uiso 1 1 calc R U . . .
H19B H 0.400412 0.484345 0.257608 0.160 Uiso 1 1 calc R U . . .
C20 C 0.5676(6) 0.4784(5) 0.2578(3) 0.174(3) Uani 1 1 d . . . . .
H20A H 0.571181 0.420394 0.239850 0.261 Uiso 1 1 calc R U . . .
H20B H 0.631220 0.478861 0.279449 0.261 Uiso 1 1 calc R U . . .
H20C H 0.571010 0.535798 0.239423 0.261 Uiso 1 1 calc R U . . .
C21 C 0.6566(3) 0.3745(3) 0.42739(15) 0.0631(10) Uani 1 1 d . . . . .
C22 C 0.7092(3) 0.4235(3) 0.39356(16) 0.0766(13) Uani 1 1 d . . . . .
H22 H 0.725505 0.388703 0.368184 0.092 Uiso 1 1 calc R U . . .
C23 C 0.7381(4) 0.5218(4) 0.3963(2) 0.0949(16) Uani 1 1 d . . . . .
H23 H 0.772321 0.552242 0.372845 0.114 Uiso 1 1 calc R U . . .
C24 C 0.7163(4) 0.5751(4) 0.4336(2) 0.0920(15) Uani 1 1 d . . . . .
H24 H 0.738679 0.640646 0.436105 0.110 Uiso 1 1 calc R U . . .
C25 C 0.6609(4) 0.5300(3) 0.46706(18) 0.0809(13) Uani 1 1 d . . . . .
H25 H 0.643543 0.565603 0.492084 0.097 Uiso 1 1 calc R U . . .
C26 C 0.6312(4) 0.4319(3) 0.46351(15) 0.0706(12) Uani 1 1 d . . . . .
H26 H 0.592522 0.403023 0.486252 0.085 Uiso 1 1 calc R U . . .
C27 C 0.7344(4) 0.2018(3) 0.45910(15) 0.0652(11) Uani 1 1 d . . . . .
C28 C 0.8095(4) 0.2503(3) 0.48796(16) 0.0777(13) Uani 1 1 d . . . . .
H28 H 0.805185 0.318613 0.489424 0.093 Uiso 1 1 calc R U . . .
C29 C 0.8917(4) 0.2025(4) 0.51510(19) 0.1004(17) Uani 1 1 d . . . . .
H29 H 0.939797 0.239620 0.534213 0.121 Uiso 1 1 calc R U . . .
C30 C 0.9037(4) 0.1046(4) 0.5146(2) 0.1077(18) Uani 1 1 d . . . . .
H30 H 0.957928 0.073019 0.533359 0.129 Uiso 1 1 calc R U . . .
C31 C 0.8333(4) 0.0525(4) 0.4853(2) 0.1066(18) Uani 1 1 d . . . . .
H31 H 0.840454 -0.015614 0.483855 0.128 Uiso 1 1 calc R U . . .
C32 C 0.7513(4) 0.0996(3) 0.45761(19) 0.0941(16) Uani 1 1 d . . . . .
H32 H 0.706229 0.062313 0.437518 0.113 Uiso 1 1 calc R U . . .
C33 C 0.5043(4) 0.2305(3) 0.44473(14) 0.0615(10) Uani 1 1 d . . . . .
C34 C 0.4784(4) 0.1459(3) 0.46688(14) 0.0672(11) Uani 1 1 d . . . . .
H34 H 0.537220 0.101078 0.473476 0.081 Uiso 1 1 calc R U . . .
C35 C 0.3702(4) 0.1237(3) 0.47990(15) 0.0768(13) Uani 1 1 d . . . . .
H35 H 0.357481 0.064873 0.494615 0.092 Uiso 1 1 calc R U . . .
C36 C 0.2807(4) 0.1881(4) 0.47119(18) 0.0873(15) Uani 1 1 d . . . . .
H36 H 0.207780 0.174599 0.480485 0.105 Uiso 1 1 calc R U . . .
C37 C 0.3021(4) 0.2728(4) 0.4485(2) 0.0954(17) Uani 1 1 d . . . . .
H37 H 0.242879 0.316958 0.441571 0.115 Uiso 1 1 calc R U . . .
C38 C 0.4116(4) 0.2924(3) 0.43579(18) 0.0866(15) Uani 1 1 d . . . . .
H38 H 0.423766 0.350462 0.420403 0.104 Uiso 1 1 calc R U . . .
C39 C 0.6358(5) 0.2131(3) 0.37487(16) 0.0800(12) Uani 1 1 d . . . . .
C40 C 0.5436(5) 0.2200(3) 0.34466(18) 0.0926(15) Uani 1 1 d . . . . .
H40 H 0.474524 0.243924 0.354138 0.111 Uiso 1 1 calc R U . . .
C41 C 0.5493(6) 0.1921(4) 0.2997(2) 0.1122(19) Uani 1 1 d . . . . .
H41 H 0.485521 0.199322 0.280112 0.135 Uiso 1 1 calc R U . . .
C42 C 0.6481(7) 0.1550(5) 0.2856(3) 0.144(3) Uani 1 1 d . . . . .
H42 H 0.652370 0.136977 0.256024 0.173 Uiso 1 1 calc R U . . .
C43 C 0.7419(7) 0.1437(5) 0.3143(2) 0.157(3) Uani 1 1 d . . . . .
H43 H 0.809385 0.116316 0.304862 0.188 Uiso 1 1 calc R U . . .
C44 C 0.7344(6) 0.1737(5) 0.3578(2) 0.131(2) Uani 1 1 d . . . . .
H44 H 0.799413 0.167195 0.376844 0.158 Uiso 1 1 calc R U . . .
B1 B 0.6325(5) 0.2556(4) 0.42696(19) 0.0685(11) Uani 1 1 d . . . . .
O3 O 0.6885(9) 0.8036(13) 0.3653(6) 0.100(3) Uani 0.715(13) 1 d D . P A 1
C45 C 0.7381(9) 0.7732(12) 0.3250(5) 0.109(2) Uani 0.715(13) 1 d D . P A 1
H45A H 0.728662 0.823897 0.302505 0.131 Uiso 0.715(13) 1 calc R U P A 1
H45B H 0.702373 0.713041 0.313720 0.131 Uiso 0.715(13) 1 calc R U P A 1
C46 C 0.8620(8) 0.7567(9) 0.3374(4) 0.124(2) Uani 0.715(13) 1 d D . P A 1
H46A H 0.876028 0.688955 0.346379 0.149 Uiso 0.715(13) 1 calc R U P A 1
H46B H 0.909107 0.772342 0.312987 0.149 Uiso 0.715(13) 1 calc R U P A 1
C47 C 0.8845(8) 0.8220(10) 0.3735(3) 0.124(2) Uani 0.715(13) 1 d D . P A 1
H47A H 0.924902 0.879680 0.363544 0.149 Uiso 0.715(13) 1 calc R U P A 1
H47B H 0.932515 0.789837 0.396397 0.149 Uiso 0.715(13) 1 calc R U P A 1
C48 C 0.7770(8) 0.8510(8) 0.3909(3) 0.109(2) Uani 0.715(13) 1 d D . P A 1
H48A H 0.774977 0.831530 0.421692 0.131 Uiso 0.715(13) 1 calc R U P A 1
H48B H 0.767738 0.921856 0.389006 0.131 Uiso 0.715(13) 1 calc R U P A 1
O3A O 0.671(2) 0.810(4) 0.3601(16) 0.100(3) Uani 0.285(13) 1 d D . P A 2
C45A C 0.726(2) 0.754(3) 0.3272(14) 0.109(2) Uani 0.285(13) 1 d D . P A 2
H45C H 0.690915 0.765782 0.297805 0.131 Uiso 0.285(13) 1 calc R U P A 2
H45D H 0.725470 0.684436 0.333635 0.131 Uiso 0.285(13) 1 calc R U P A 2
C46A C 0.8459(19) 0.796(2) 0.3317(10) 0.124(2) Uani 0.285(13) 1 d D . P A 2
H46C H 0.897809 0.746530 0.344762 0.149 Uiso 0.285(13) 1 calc R U P A 2
H46D H 0.871382 0.811997 0.302571 0.149 Uiso 0.285(13) 1 calc R U P A 2
C47A C 0.8488(19) 0.880(2) 0.3583(9) 0.124(2) Uani 0.285(13) 1 d D . P A 2
H47C H 0.860022 0.938493 0.340571 0.149 Uiso 0.285(13) 1 calc R U P A 2
H47D H 0.910791 0.875957 0.381031 0.149 Uiso 0.285(13) 1 calc R U P A 2
C48A C 0.740(2) 0.8841(19) 0.3780(8) 0.109(2) Uani 0.285(13) 1 d D . P A 2
H48C H 0.750680 0.875646 0.409873 0.131 Uiso 0.285(13) 1 calc R U P A 2
H48D H 0.704085 0.947566 0.372216 0.131 Uiso 0.285(13) 1 calc R U P A 2
O1 O 0.1259(3) 0.7600(3) 0.29914(12) 0.1237(13) Uani 0.857(5) 1 d D . P B 3
O2 O 0.2617(3) 0.7235(2) 0.25957(13) 0.1237(13) Uani 0.857(5) 1 d D . P B 3
N1 N 0.2265(3) 0.74912(13) 0.29432(11) 0.0821(13) Uani 0.857(5) 1 d D . P B 3
O1A O 0.2098(16) 0.7576(2) 0.3052(4) 0.1237(13) Uani 0.143(5) 1 d D . P B 4
O2A O 0.3173(13) 0.7162(3) 0.2550(4) 0.1237(13) Uani 0.143(5) 1 d D . P B 4
N1A N 0.2109(12) 0.7303(3) 0.2640(3) 0.0821(13) Uani 0.143(5) 1 d D . P B 4
 
loop_
 _atom_site_aniso_label
 _atom_site_aniso_U_11
 _atom_site_aniso_U_22
 _atom_site_aniso_U_33
 _atom_site_aniso_U_23
 _atom_site_aniso_U_13
 _atom_site_aniso_U_12
Pd1 0.0573(2) 0.0600(2) 0.0544(3) 0.00155(18) -0.00125(17) -0.00301(16)
N2 0.070(2) 0.066(2) 0.065(2) 0.0093(17) -0.0012(16) 0.0022(15)
N3 0.0598(19) 0.0614(17) 0.051(2) 0.0003(14) 0.0013(16) -0.0024(15)
N4 0.0582(17) 0.0638(19) 0.062(2) -0.0049(15) -0.0039(14) -0.0054(15)
C1 0.088(3) 0.060(3) 0.072(3) 0.003(2) -0.008(2) -0.006(2)
C2 0.086(3) 0.061(2) 0.067(3) -0.0008(18) -0.008(2) -0.002(2)
C3 0.069(3) 0.066(2) 0.050(2) 0.0035(16) -0.004(2) -0.005(2)
C4 0.061(2) 0.063(2) 0.062(3) 0.0033(19) -0.0051(19) -0.0019(19)
C5 0.086(3) 0.074(2) 0.079(3) -0.005(3) 0.005(2) 0.011(2)
C6 0.124(4) 0.076(3) 0.120(5) -0.001(3) -0.010(4) 0.026(3)
C7 0.123(4) 0.112(4) 0.159(6) -0.034(4) -0.016(4) 0.041(3)
C8 0.170(7) 0.111(4) 0.328(12) -0.044(6) -0.038(8) 0.050(4)
C9 0.083(3) 0.065(3) 0.067(2) 0.014(2) 0.000(2) 0.001(2)
C10 0.081(3) 0.087(3) 0.076(3) 0.009(3) 0.003(2) 0.002(2)
C11 0.108(4) 0.130(5) 0.076(3) 0.008(3) 0.011(3) -0.008(3)
C12 0.121(5) 0.219(7) 0.114(5) -0.011(5) 0.030(4) 0.004(4)
C13 0.057(2) 0.064(2) 0.082(3) 0.005(2) -0.003(2) -0.0052(19)
C14 0.072(2) 0.070(3) 0.100(4) 0.013(2) 0.009(3) -0.002(2)
C15 0.074(3) 0.092(3) 0.122(5) 0.001(3) 0.024(3) -0.009(2)
C16 0.097(4) 0.091(3) 0.145(5) 0.004(3) 0.039(4) -0.008(3)
C17 0.082(3) 0.067(3) 0.074(3) -0.011(2) -0.002(2) -0.001(2)
C18 0.088(3) 0.101(4) 0.077(3) -0.012(2) 0.007(2) 0.010(3)
C19 0.140(5) 0.136(5) 0.129(5) -0.049(4) 0.049(4) -0.004(4)
C20 0.175(6) 0.185(7) 0.172(7) -0.036(6) 0.089(5) 0.008(5)
C21 0.058(3) 0.066(2) 0.064(3) 0.0070(17) -0.006(2) -0.0021(19)
C22 0.071(3) 0.077(2) 0.082(3) 0.013(2) 0.010(2) -0.006(2)
C23 0.075(3) 0.076(3) 0.135(4) 0.026(3) 0.018(3) -0.007(2)
C24 0.068(3) 0.063(3) 0.143(4) 0.015(2) -0.006(3) -0.002(2)
C25 0.078(3) 0.064(2) 0.098(4) -0.002(2) -0.017(3) 0.006(2)
C26 0.080(3) 0.063(2) 0.068(3) 0.006(2) -0.003(2) 0.003(2)
C27 0.066(2) 0.060(2) 0.072(3) 0.0011(19) 0.0150(18) 0.0026(17)
C28 0.074(3) 0.074(3) 0.085(3) -0.003(2) 0.000(2) 0.009(2)
C29 0.089(3) 0.096(3) 0.113(4) -0.004(3) -0.019(3) 0.017(3)
C30 0.084(4) 0.096(3) 0.142(5) 0.017(3) -0.005(3) 0.020(3)
C31 0.074(3) 0.074(3) 0.171(5) 0.015(3) 0.002(3) 0.013(2)
C32 0.069(3) 0.062(2) 0.150(5) -0.003(3) 0.000(3) 0.005(2)
C33 0.066(2) 0.055(2) 0.063(3) -0.0022(19) -0.001(2) -0.0011(16)
C34 0.071(2) 0.060(2) 0.071(3) 0.004(2) 0.003(2) -0.0007(19)
C35 0.072(2) 0.075(3) 0.083(4) 0.011(2) 0.003(2) -0.0069(19)
C36 0.070(3) 0.085(3) 0.108(4) 0.001(3) 0.012(3) 0.001(2)
C37 0.068(2) 0.077(3) 0.142(5) 0.009(3) 0.007(3) 0.006(2)
C38 0.069(2) 0.073(3) 0.117(4) 0.016(3) 0.003(3) 0.007(2)
C39 0.099(3) 0.073(3) 0.067(2) -0.001(2) 0.006(2) -0.012(2)
C40 0.117(3) 0.081(3) 0.077(3) 0.010(3) -0.011(3) -0.029(3)
C41 0.172(6) 0.087(4) 0.075(3) 0.011(3) -0.012(4) -0.042(4)
C42 0.210(7) 0.128(6) 0.095(5) -0.011(4) 0.020(4) -0.025(5)
C43 0.192(6) 0.181(7) 0.099(4) -0.038(5) 0.035(4) 0.024(5)
C44 0.138(4) 0.166(6) 0.092(4) -0.025(4) 0.026(3) 0.026(4)
B1 0.070(2) 0.067(2) 0.069(3) 0.000(2) 0.005(2) -0.004(2)
O3 0.081(3) 0.112(4) 0.108(5) -0.007(4) 0.008(4) -0.003(3)
C45 0.095(3) 0.121(5) 0.111(4) -0.017(3) 0.005(2) -0.003(2)
C46 0.090(3) 0.140(7) 0.143(5) -0.004(4) 0.010(3) -0.001(3)
C47 0.090(3) 0.140(7) 0.143(5) -0.004(4) 0.010(3) -0.001(3)
C48 0.095(3) 0.121(5) 0.111(4) -0.017(3) 0.005(2) -0.003(2)
O3A 0.081(3) 0.112(4) 0.108(5) -0.007(4) 0.008(4) -0.003(3)
C45A 0.095(3) 0.121(5) 0.111(4) -0.017(3) 0.005(2) -0.003(2)
C46A 0.090(3) 0.140(7) 0.143(5) -0.004(4) 0.010(3) -0.001(3)
C47A 0.090(3) 0.140(7) 0.143(5) -0.004(4) 0.010(3) -0.001(3)
C48A 0.095(3) 0.121(5) 0.111(4) -0.017(3) 0.005(2) -0.003(2)
O1 0.081(2) 0.198(3) 0.090(2) -0.0283(19) -0.0131(18) 0.0020(19)
O2 0.081(2) 0.198(3) 0.090(2) -0.0283(19) -0.0131(18) 0.0020(19)
N1 0.083(2) 0.085(3) 0.076(2) 0.010(2) -0.007(2) 0.001(2)
O1A 0.081(2) 0.198(3) 0.090(2) -0.0283(19) -0.0131(18) 0.0020(19)
O2A 0.081(2) 0.198(3) 0.090(2) -0.0283(19) -0.0131(18) 0.0020(19)
N1A 0.083(2) 0.085(3) 0.076(2) 0.010(2) -0.007(2) 0.001(2)
 
_geom_special_details
;
 All esds (except the esd in the dihedral angle between two l.s. planes)
 are estimated using the full covariance matrix.  The cell esds are taken
 into account individually in the estimation of esds in distances, angles
 and torsion angles; correlations between esds in cell parameters are only
 used when they are defined by crystal symmetry.  An approximate (isotropic)
 treatment of cell esds is used for estimating esds involving l.s. planes.
;
 
loop_
 _geom_bond_atom_site_label_1
 _geom_bond_atom_site_label_2
 _geom_bond_distance
 _geom_bond_site_symmetry_2
 _geom_bond_publ_flag
Pd1 O1A 1.926(18) . ?
Pd1 N3 2.010(3) . ?
Pd1 N1 2.035(3) . ?
Pd1 N2 2.091(3) . ?
Pd1 N4 2.092(3) . ?
N2 C9 1.501(5) . ?
N2 C1 1.508(5) . ?
N2 C5 1.512(5) . ?
N3 C3 1.481(5) . ?
N3 C2 1.484(5) . ?
N3 H3 0.9800 . ?
N4 C17 1.495(5) . ?
N4 C4 1.503(4) . ?
N4 C13 1.524(5) . ?
C1 C2 1.508(5) . ?
C1 H1A 0.9700 . ?
C1 H1B 0.9700 . ?
C2 H2A 0.9700 . ?
C2 H2B 0.9700 . ?
C3 C4 1.504(5) . ?
C3 H3A 0.9700 . ?
C3 H3B 0.9700 . ?
C4 H4A 0.9700 . ?
C4 H4B 0.9700 . ?
C5 C6 1.503(6) . ?
C5 H5A 0.9700 . ?
C5 H5B 0.9700 . ?
C6 C7 1.518(7) . ?
C6 H6A 0.9700 . ?
C6 H6B 0.9700 . ?
C7 C8 1.479(8) . ?
C7 H7A 0.9700 . ?
C7 H7B 0.9700 . ?
C8 H8A 0.9600 . ?
C8 H8B 0.9600 . ?
C8 H8C 0.9600 . ?
C9 C10 1.494(6) . ?
C9 H9A 0.9700 . ?
C9 H9B 0.9700 . ?
C10 C11 1.522(6) . ?
C10 H10A 0.9700 . ?
C10 H10B 0.9700 . ?
C11 C12 1.484(7) . ?
C11 H11A 0.9700 . ?
C11 H11B 0.9700 . ?
C12 H12A 0.9600 . ?
C12 H12B 0.9600 . ?
C12 H12C 0.9600 . ?
C13 C14 1.500(5) . ?
C13 H13A 0.9700 . ?
C13 H13B 0.9700 . ?
C14 C15 1.507(6) . ?
C14 H14A 0.9700 . ?
C14 H14B 0.9700 . ?
C15 C16 1.510(6) . ?
C15 H15A 0.9700 . ?
C15 H15B 0.9700 . ?
C16 H16A 0.9600 . ?
C16 H16B 0.9600 . ?
C16 H16C 0.9600 . ?
C17 C18 1.492(6) . ?
C17 H17A 0.9700 . ?
C17 H17B 0.9700 . ?
C18 C19 1.543(6) . ?
C18 H18A 0.9700 . ?
C18 H18B 0.9700 . ?
C19 C20 1.409(7) . ?
C19 H19A 0.9700 . ?
C19 H19B 0.9700 . ?
C20 H20A 0.9600 . ?
C20 H20B 0.9600 . ?
C20 H20C 0.9600 . ?
C21 C26 1.387(6) . ?
C21 C22 1.392(6) . ?
C21 B1 1.639(6) . ?
C22 C23 1.378(6) . ?
C22 H22 0.9300 . ?
C23 C24 1.375(7) . ?
C23 H23 0.9300 . ?
C24 C25 1.376(6) . ?
C24 H24 0.9300 . ?
C25 C26 1.380(5) . ?
C25 H25 0.9300 . ?
C26 H26 0.9300 . ?
C27 C28 1.370(6) . ?
C27 C32 1.403(5) . ?
C27 B1 1.661(7) . ?
C28 C29 1.387(6) . ?
C28 H28 0.9300 . ?
C29 C30 1.339(6) . ?
C29 H29 0.9300 . ?
C30 C31 1.370(7) . ?
C30 H30 0.9300 . ?
C31 C32 1.390(6) . ?
C31 H31 0.9300 . ?
C32 H32 0.9300 . ?
C33 C34 1.373(5) . ?
C33 C38 1.384(5) . ?
C33 B1 1.654(7) . ?
C34 C35 1.378(5) . ?
C34 H34 0.9300 . ?
C35 C36 1.376(6) . ?
C35 H35 0.9300 . ?
C36 C37 1.369(6) . ?
C36 H36 0.9300 . ?
C37 C38 1.381(6) . ?
C37 H37 0.9300 . ?
C38 H38 0.9300 . ?
C39 C40 1.374(6) . ?
C39 C44 1.395(7) . ?
C39 B1 1.679(7) . ?
C40 C41 1.415(7) . ?
C40 H40 0.9300 . ?
C41 C42 1.350(8) . ?
C41 H41 0.9300 . ?
C42 C43 1.367(9) . ?
C42 H42 0.9300 . ?
C43 C44 1.383(8) . ?
C43 H43 0.9300 . ?
C44 H44 0.9300 . ?
O3 C48 1.410(9) . ?
O3 C45 1.438(10) . ?
C45 C46 1.489(12) . ?
C45 H45A 0.9700 . ?
C45 H45B 0.9700 . ?
C46 C47 1.418(10) . ?
C46 H46A 0.9700 . ?
C46 H46B 0.9700 . ?
C47 C48 1.443(9) . ?
C47 H47A 0.9700 . ?
C47 H47B 0.9700 . ?
C48 H48A 0.9700 . ?
C48 H48B 0.9700 . ?
O3A C48A 1.376(17) . ?
O3A C45A 1.433(16) . ?
C45A C46A 1.502(17) . ?
C45A H45C 0.9700 . ?
C45A H45D 0.9700 . ?
C46A C47A 1.402(16) . ?
C46A H46C 0.9700 . ?
C46A H46D 0.9700 . ?
C47A C48A 1.433(16) . ?
C47A H47C 0.9700 . ?
C47A H47D 0.9700 . ?
C48A H48C 0.9700 . ?
C48A H48D 0.9700 . ?
O1 N1 1.2005(10) . ?
O2 N1 1.2011(10) . ?
O1A N1A 1.3001(10) . ?
O2A N1A 1.3003(10) . ?
 
loop_
 _geom_angle_atom_site_label_1
 _geom_angle_atom_site_label_2
 _geom_angle_atom_site_label_3
 _geom_angle
 _geom_angle_site_symmetry_1
 _geom_angle_site_symmetry_3
 _geom_angle_publ_flag
O1A Pd1 N3 169.9(3) . . ?
N3 Pd1 N1 178.51(14) . . ?
O1A Pd1 N2 94.04(12) . . ?
N3 Pd1 N2 85.21(12) . . ?
N1 Pd1 N2 95.63(10) . . ?
O1A Pd1 N4 93.76(10) . . ?
N3 Pd1 N4 85.13(12) . . ?
N1 Pd1 N4 94.25(10) . . ?
N2 Pd1 N4 166.30(13) . . ?
C9 N2 C1 110.6(3) . . ?
C9 N2 C5 109.4(3) . . ?
C1 N2 C5 111.1(3) . . ?
C9 N2 Pd1 114.7(3) . . ?
C1 N2 Pd1 105.5(2) . . ?
C5 N2 Pd1 105.4(2) . . ?
C3 N3 C2 116.3(3) . . ?
C3 N3 Pd1 108.0(2) . . ?
C2 N3 Pd1 107.5(2) . . ?
C3 N3 H3 108.3 . . ?
C2 N3 H3 108.3 . . ?
Pd1 N3 H3 108.3 . . ?
C17 N4 C4 109.7(3) . . ?
C17 N4 C13 110.4(3) . . ?
C4 N4 C13 110.6(3) . . ?
C17 N4 Pd1 115.6(3) . . ?
C4 N4 Pd1 105.5(2) . . ?
C13 N4 Pd1 104.8(2) . . ?
N2 C1 C2 109.5(3) . . ?
N2 C1 H1A 109.8 . . ?
C2 C1 H1A 109.8 . . ?
N2 C1 H1B 109.8 . . ?
C2 C1 H1B 109.8 . . ?
H1A C1 H1B 108.2 . . ?
N3 C2 C1 106.8(3) . . ?
N3 C2 H2A 110.4 . . ?
C1 C2 H2A 110.4 . . ?
N3 C2 H2B 110.4 . . ?
C1 C2 H2B 110.4 . . ?
H2A C2 H2B 108.6 . . ?
N3 C3 C4 106.6(3) . . ?
N3 C3 H3A 110.4 . . ?
C4 C3 H3A 110.4 . . ?
N3 C3 H3B 110.4 . . ?
C4 C3 H3B 110.4 . . ?
H3A C3 H3B 108.6 . . ?
N4 C4 C3 111.2(3) . . ?
N4 C4 H4A 109.4 . . ?
C3 C4 H4A 109.4 . . ?
N4 C4 H4B 109.4 . . ?
C3 C4 H4B 109.4 . . ?
H4A C4 H4B 108.0 . . ?
C6 C5 N2 117.6(4) . . ?
C6 C5 H5A 107.9 . . ?
N2 C5 H5A 107.9 . . ?
C6 C5 H5B 107.9 . . ?
N2 C5 H5B 107.9 . . ?
H5A C5 H5B 107.2 . . ?
C5 C6 C7 112.5(5) . . ?
C5 C6 H6A 109.1 . . ?
C7 C6 H6A 109.1 . . ?
C5 C6 H6B 109.1 . . ?
C7 C6 H6B 109.1 . . ?
H6A C6 H6B 107.8 . . ?
C8 C7 C6 112.0(6) . . ?
C8 C7 H7A 109.2 . . ?
C6 C7 H7A 109.2 . . ?
C8 C7 H7B 109.2 . . ?
C6 C7 H7B 109.2 . . ?
H7A C7 H7B 107.9 . . ?
C7 C8 H8A 109.5 . . ?
C7 C8 H8B 109.5 . . ?
H8A C8 H8B 109.5 . . ?
C7 C8 H8C 109.5 . . ?
H8A C8 H8C 109.5 . . ?
H8B C8 H8C 109.5 . . ?
C10 C9 N2 115.1(3) . . ?
C10 C9 H9A 108.5 . . ?
N2 C9 H9A 108.5 . . ?
C10 C9 H9B 108.5 . . ?
N2 C9 H9B 108.5 . . ?
H9A C9 H9B 107.5 . . ?
C9 C10 C11 111.7(4) . . ?
C9 C10 H10A 109.3 . . ?
C11 C10 H10A 109.3 . . ?
C9 C10 H10B 109.3 . . ?
C11 C10 H10B 109.3 . . ?
H10A C10 H10B 107.9 . . ?
C12 C11 C10 113.1(5) . . ?
C12 C11 H11A 109.0 . . ?
C10 C11 H11A 109.0 . . ?
C12 C11 H11B 109.0 . . ?
C10 C11 H11B 109.0 . . ?
H11A C11 H11B 107.8 . . ?
C11 C12 H12A 109.5 . . ?
C11 C12 H12B 109.5 . . ?
H12A C12 H12B 109.5 . . ?
C11 C12 H12C 109.5 . . ?
H12A C12 H12C 109.5 . . ?
H12B C12 H12C 109.5 . . ?
C14 C13 N4 117.7(3) . . ?
C14 C13 H13A 107.9 . . ?
N4 C13 H13A 107.9 . . ?
C14 C13 H13B 107.9 . . ?
N4 C13 H13B 107.9 . . ?
H13A C13 H13B 107.2 . . ?
C13 C14 C15 110.9(4) . . ?
C13 C14 H14A 109.4 . . ?
C15 C14 H14A 109.4 . . ?
C13 C14 H14B 109.4 . . ?
C15 C14 H14B 109.4 . . ?
H14A C14 H14B 108.0 . . ?
C14 C15 C16 113.8(4) . . ?
C14 C15 H15A 108.8 . . ?
C16 C15 H15A 108.8 . . ?
C14 C15 H15B 108.8 . . ?
C16 C15 H15B 108.8 . . ?
H15A C15 H15B 107.7 . . ?
C15 C16 H16A 109.5 . . ?
C15 C16 H16B 109.5 . . ?
H16A C16 H16B 109.5 . . ?
C15 C16 H16C 109.5 . . ?
H16A C16 H16C 109.5 . . ?
H16B C16 H16C 109.5 . . ?
C18 C17 N4 114.9(4) . . ?
C18 C17 H17A 108.5 . . ?
N4 C17 H17A 108.5 . . ?
C18 C17 H17B 108.5 . . ?
N4 C17 H17B 108.5 . . ?
H17A C17 H17B 107.5 . . ?
C17 C18 C19 110.3(4) . . ?
C17 C18 H18A 109.6 . . ?
C19 C18 H18A 109.6 . . ?
C17 C18 H18B 109.6 . . ?
C19 C18 H18B 109.6 . . ?
H18A C18 H18B 108.1 . . ?
C20 C19 C18 113.6(5) . . ?
C20 C19 H19A 108.8 . . ?
C18 C19 H19A 108.8 . . ?
C20 C19 H19B 108.8 . . ?
C18 C19 H19B 108.8 . . ?
H19A C19 H19B 107.7 . . ?
C19 C20 H20A 109.5 . . ?
C19 C20 H20B 109.5 . . ?
H20A C20 H20B 109.5 . . ?
C19 C20 H20C 109.5 . . ?
H20A C20 H20C 109.5 . . ?
H20B C20 H20C 109.5 . . ?
C26 C21 C22 115.6(4) . . ?
C26 C21 B1 121.0(4) . . ?
C22 C21 B1 123.3(4) . . ?
C23 C22 C21 122.4(5) . . ?
C23 C22 H22 118.8 . . ?
C21 C22 H22 118.8 . . ?
C24 C23 C22 120.2(5) . . ?
C24 C23 H23 119.9 . . ?
C22 C23 H23 119.9 . . ?
C23 C24 C25 119.0(5) . . ?
C23 C24 H24 120.5 . . ?
C25 C24 H24 120.5 . . ?
C24 C25 C26 120.0(5) . . ?
C24 C25 H25 120.0 . . ?
C26 C25 H25 120.0 . . ?
C25 C26 C21 122.6(5) . . ?
C25 C26 H26 118.7 . . ?
C21 C26 H26 118.7 . . ?
C28 C27 C32 114.3(4) . . ?
C28 C27 B1 124.8(4) . . ?
C32 C27 B1 120.9(4) . . ?
C27 C28 C29 123.2(5) . . ?
C27 C28 H28 118.4 . . ?
C29 C28 H28 118.4 . . ?
C30 C29 C28 121.8(5) . . ?
C30 C29 H29 119.1 . . ?
C28 C29 H29 119.1 . . ?
C29 C30 C31 117.5(5) . . ?
C29 C30 H30 121.2 . . ?
C31 C30 H30 121.2 . . ?
C30 C31 C32 121.2(5) . . ?
C30 C31 H31 119.4 . . ?
C32 C31 H31 119.4 . . ?
C31 C32 C27 122.0(5) . . ?
C31 C32 H32 119.0 . . ?
C27 C32 H32 119.0 . . ?
C34 C33 C38 114.4(4) . . ?
C34 C33 B1 124.0(4) . . ?
C38 C33 B1 121.5(4) . . ?
C33 C34 C35 123.6(4) . . ?
C33 C34 H34 118.2 . . ?
C35 C34 H34 118.2 . . ?
C36 C35 C34 120.2(5) . . ?
C36 C35 H35 119.9 . . ?
C34 C35 H35 119.9 . . ?
C37 C36 C35 118.2(5) . . ?
C37 C36 H36 120.9 . . ?
C35 C36 H36 120.9 . . ?
C36 C37 C38 120.0(5) . . ?
C36 C37 H37 120.0 . . ?
C38 C37 H37 120.0 . . ?
C37 C38 C33 123.6(5) . . ?
C37 C38 H38 118.2 . . ?
C33 C38 H38 118.2 . . ?
C40 C39 C44 114.2(5) . . ?
C40 C39 B1 122.7(5) . . ?
C44 C39 B1 122.9(5) . . ?
C39 C40 C41 122.8(6) . . ?
C39 C40 H40 118.6 . . ?
C41 C40 H40 118.6 . . ?
C42 C41 C40 119.5(7) . . ?
C42 C41 H41 120.3 . . ?
C40 C41 H41 120.3 . . ?
C41 C42 C43 120.5(8) . . ?
C41 C42 H42 119.7 . . ?
C43 C42 H42 119.7 . . ?
C42 C43 C44 118.6(8) . . ?
C42 C43 H43 120.7 . . ?
C44 C43 H43 120.7 . . ?
C43 C44 C39 124.3(7) . . ?
C43 C44 H44 117.8 . . ?
C39 C44 H44 117.8 . . ?
C21 B1 C33 111.0(4) . . ?
C21 B1 C27 108.2(3) . . ?
C33 B1 C27 110.5(4) . . ?
C21 B1 C39 109.4(4) . . ?
C33 B1 C39 107.7(4) . . ?
C27 B1 C39 110.1(4) . . ?
C48 O3 C45 106.1(7) . . ?
O3 C45 C46 105.2(11) . . ?
O3 C45 H45A 110.7 . . ?
C46 C45 H45A 110.7 . . ?
O3 C45 H45B 110.7 . . ?
C46 C45 H45B 110.7 . . ?
H45A C45 H45B 108.8 . . ?
C47 C46 C45 103.6(7) . . ?
C47 C46 H46A 111.0 . . ?
C45 C46 H46A 111.0 . . ?
C47 C46 H46B 111.0 . . ?
C45 C46 H46B 111.0 . . ?
H46A C46 H46B 109.0 . . ?
C46 C47 C48 108.9(7) . . ?
C46 C47 H47A 109.9 . . ?
C48 C47 H47A 109.9 . . ?
C46 C47 H47B 109.9 . . ?
C48 C47 H47B 109.9 . . ?
H47A C47 H47B 108.3 . . ?
O3 C48 C47 107.5(7) . . ?
O3 C48 H48A 110.2 . . ?
C47 C48 H48A 110.2 . . ?
O3 C48 H48B 110.2 . . ?
C47 C48 H48B 110.2 . . ?
H48A C48 H48B 108.5 . . ?
C48A O3A C45A 112.7(15) . . ?
O3A C45A C46A 101.0(13) . . ?
O3A C45A H45C 111.6 . . ?
C46A C45A H45C 111.6 . . ?
O3A C45A H45D 111.6 . . ?
C46A C45A H45D 111.6 . . ?
H45C C45A H45D 109.4 . . ?
C47A C46A C45A 110.4(15) . . ?
C47A C46A H46C 109.6 . . ?
C45A C46A H46C 109.6 . . ?
C47A C46A H46D 109.6 . . ?
C45A C46A H46D 109.6 . . ?
H46C C46A H46D 108.1 . . ?
C46A C47A C48A 106.1(15) . . ?
C46A C47A H47C 110.5 . . ?
C48A C47A H47C 110.5 . . ?
C46A C47A H47D 110.5 . . ?
C48A C47A H47D 110.5 . . ?
H47C C47A H47D 108.7 . . ?
O3A C48A C47A 108.6(14) . . ?
O3A C48A H48C 110.0 . . ?
C47A C48A H48C 110.0 . . ?
O3A C48A H48D 110.0 . . ?
C47A C48A H48D 110.0 . . ?
H48C C48A H48D 108.4 . . ?
O1 N1 O2 121.84(16) . . ?
O1 N1 Pd1 118.6(3) . . ?
O2 N1 Pd1 119.5(3) . . ?
N1A O1A Pd1 127.5(9) . . ?
O1A N1A O2A 107.71(12) . . ?
 
loop_
 _geom_torsion_atom_site_label_1
 _geom_torsion_atom_site_label_2
 _geom_torsion_atom_site_label_3
 _geom_torsion_atom_site_label_4
 _geom_torsion
 _geom_torsion_site_symmetry_1
 _geom_torsion_site_symmetry_2
 _geom_torsion_site_symmetry_3
 _geom_torsion_site_symmetry_4
 _geom_torsion_publ_flag
C9 N2 C1 C2 -160.3(3) . . . . ?
C5 N2 C1 C2 78.0(4) . . . . ?
Pd1 N2 C1 C2 -35.8(4) . . . . ?
C3 N3 C2 C1 -167.9(3) . . . . ?
Pd1 N3 C2 C1 -46.7(4) . . . . ?
N2 C1 C2 N3 55.6(4) . . . . ?
C2 N3 C3 C4 166.8(3) . . . . ?
Pd1 N3 C3 C4 45.9(4) . . . . ?
C17 N4 C4 C3 158.2(3) . . . . ?
C13 N4 C4 C3 -79.8(4) . . . . ?
Pd1 N4 C4 C3 33.0(4) . . . . ?
N3 C3 C4 N4 -53.3(4) . . . . ?
C9 N2 C5 C6 -58.3(5) . . . . ?
C1 N2 C5 C6 64.1(5) . . . . ?
Pd1 N2 C5 C6 177.9(3) . . . . ?
N2 C5 C6 C7 -177.6(4) . . . . ?
C5 C6 C7 C8 -172.6(5) . . . . ?
C1 N2 C9 C10 66.3(5) . . . . ?
C5 N2 C9 C10 -171.0(4) . . . . ?
Pd1 N2 C9 C10 -52.8(4) . . . . ?
N2 C9 C10 C11 172.5(4) . . . . ?
C9 C10 C11 C12 172.5(5) . . . . ?
C17 N4 C13 C14 56.4(5) . . . . ?
C4 N4 C13 C14 -65.1(5) . . . . ?
Pd1 N4 C13 C14 -178.4(3) . . . . ?
N4 C13 C14 C15 -179.1(4) . . . . ?
C13 C14 C15 C16 179.0(4) . . . . ?
C4 N4 C17 C18 -68.6(5) . . . . ?
C13 N4 C17 C18 169.3(4) . . . . ?
Pd1 N4 C17 C18 50.5(4) . . . . ?
N4 C17 C18 C19 -177.5(4) . . . . ?
C17 C18 C19 C20 -173.3(6) . . . . ?
C26 C21 C22 C23 2.2(6) . . . . ?
B1 C21 C22 C23 -174.1(4) . . . . ?
C21 C22 C23 C24 0.7(7) . . . . ?
C22 C23 C24 C25 -2.9(7) . . . . ?
C23 C24 C25 C26 1.9(7) . . . . ?
C24 C25 C26 C21 1.2(7) . . . . ?
C22 C21 C26 C25 -3.2(6) . . . . ?
B1 C21 C26 C25 173.2(4) . . . . ?
C32 C27 C28 C29 -3.1(7) . . . . ?
B1 C27 C28 C29 178.3(5) . . . . ?
C27 C28 C29 C30 0.6(9) . . . . ?
C28 C29 C30 C31 1.5(9) . . . . ?
C29 C30 C31 C32 -0.9(9) . . . . ?
C30 C31 C32 C27 -1.8(9) . . . . ?
C28 C27 C32 C31 3.6(7) . . . . ?
B1 C27 C32 C31 -177.7(5) . . . . ?
C38 C33 C34 C35 -0.8(7) . . . . ?
B1 C33 C34 C35 -177.1(4) . . . . ?
C33 C34 C35 C36 -0.5(7) . . . . ?
C34 C35 C36 C37 1.6(7) . . . . ?
C35 C36 C37 C38 -1.4(8) . . . . ?
C36 C37 C38 C33 0.0(9) . . . . ?
C34 C33 C38 C37 1.0(7) . . . . ?
B1 C33 C38 C37 177.5(5) . . . . ?
C44 C39 C40 C41 -1.8(7) . . . . ?
B1 C39 C40 C41 174.3(4) . . . . ?
C39 C40 C41 C42 1.6(9) . . . . ?
C40 C41 C42 C43 0.4(11) . . . . ?
C41 C42 C43 C44 -1.9(12) . . . . ?
C42 C43 C44 C39 1.6(12) . . . . ?
C40 C39 C44 C43 0.2(9) . . . . ?
B1 C39 C44 C43 -175.9(6) . . . . ?
C26 C21 B1 C33 45.3(5) . . . . ?
C22 C21 B1 C33 -138.6(4) . . . . ?
C26 C21 B1 C27 -76.1(5) . . . . ?
C22 C21 B1 C27 100.0(5) . . . . ?
C26 C21 B1 C39 164.0(4) . . . . ?
C22 C21 B1 C39 -19.9(6) . . . . ?
C34 C33 B1 C21 -149.0(4) . . . . ?
C38 C33 B1 C21 34.9(6) . . . . ?
C34 C33 B1 C27 -29.0(6) . . . . ?
C38 C33 B1 C27 155.0(4) . . . . ?
C34 C33 B1 C39 91.3(5) . . . . ?
C38 C33 B1 C39 -84.8(5) . . . . ?
C28 C27 B1 C21 12.7(6) . . . . ?
C32 C27 B1 C21 -165.8(4) . . . . ?
C28 C27 B1 C33 -109.0(5) . . . . ?
C32 C27 B1 C33 72.5(5) . . . . ?
C28 C27 B1 C39 132.2(5) . . . . ?
C32 C27 B1 C39 -46.3(6) . . . . ?
C40 C39 B1 C21 -81.8(5) . . . . ?
C44 C39 B1 C21 94.0(6) . . . . ?
C40 C39 B1 C33 39.0(6) . . . . ?
C44 C39 B1 C33 -145.2(5) . . . . ?
C40 C39 B1 C27 159.5(4) . . . . ?
C44 C39 B1 C27 -24.7(6) . . . . ?
C48 O3 C45 C46 28.8(19) . . . . ?
O3 C45 C46 C47 -28.4(17) . . . . ?
C45 C46 C47 C48 17.7(15) . . . . ?
C45 O3 C48 C47 -18.0(18) . . . . ?
C46 C47 C48 O3 -0.3(15) . . . . ?
C48A O3A C45A C46A 8(5) . . . . ?
O3A C45A C46A C47A -11(5) . . . . ?
C45A C46A C47A C48A 11(4) . . . . ?
C45A O3A C48A C47A -2(5) . . . . ?
C46A C47A C48A O3A -6(4) . . . . ?
Pd1 O1A N1A O2A 0.00(3) . . . . ?
 
_refine_diff_density_max    0.329
_refine_diff_density_min   -0.649
_refine_diff_density_rms    0.062

_shelx_res_file
;
TITL shelxt in P 1 21/n 1
    03_excit.res
    created by SHELXL-2018/3 at 09:27:59 on 27-Mar-2020
CELL 0.534 11.6681 13.5837 30.2236 90 93.292 90
ZERR 4 0.000329 0.000402 0.000871 0 0.002649 0
LATT 1
SYMM 0.5-X,0.5+Y,0.5-Z
SFAC C H B N O Pd
DISP B 0 0 4.561
DISP C 0.001 0.001 6.94
DISP H -0 0 0.611
DISP N 0.003 0.002 10.693
DISP O 0.005 0.003 16.398
DISP Pd -2.504 0.615 1934.604
UNIT 192 292 4 16 12 4
DFIX 1.2 0.001 N1 O1 N1 O2
DFIX 1.3 0.001 O1A N1A N1A O2A
DANG 2.1 0.001 O1 O2 O1A O2A
FLAT 0.001 Pd1 O1 O2 N1 O1A O2A N1A
RIGU 0.001 0.002
EADP O3 O3A
EADP C45 C45A C48 C48A
EADP C46 C46A C47 C47A
EADP O1 O1A O2 O2A
EADP N1 N1A

L.S. 20
PLAN  5
SIZE 0.1 0.1 0.05
TEMP -3
BOND $H
list 4
CONF
fmap 2
acta
SHEL 999 0.8
OMIT 10 0 0
OMIT -1 2 3
OMIT 7 12 0
OMIT -2 1 2
REM <olex2.extras>
REM <HklSrc "%.\\03_excit.hkl">
REM </olex2.extras>

WGHT    0.059200
FVAR       0.23850   0.71520   0.85721
PD1   6    0.339626    0.775185    0.346783    11.00000    0.05733    0.05995 =
         0.05442    0.00155   -0.00125   -0.00301
N2    4    0.345497    0.927766    0.337998    11.00000    0.07024    0.06551 =
         0.06451    0.00929   -0.00117    0.00215
N3    4    0.454216    0.798465    0.397936    11.00000    0.05984    0.06144 =
         0.05149    0.00029    0.00132   -0.00239
AFIX  13
H3    2    0.531337    0.788377    0.387509    11.00000   -1.20000
AFIX   0
N4    4    0.331161    0.631672    0.371480    11.00000    0.05819    0.06382 =
         0.06224   -0.00488   -0.00391   -0.00541
C1    1    0.441297    0.963511    0.369594    11.00000    0.08830    0.05969 =
         0.07240    0.00327   -0.00832   -0.00635
AFIX  23
H1A   2    0.429385    1.032304    0.376610    11.00000   -1.20000
H1B   2    0.514117    0.957631    0.355868    11.00000   -1.20000
AFIX   0
C2    1    0.443854    0.902944    0.411461    11.00000    0.08605    0.06075 =
         0.06710   -0.00081   -0.00750   -0.00237
AFIX  23
H2A   2    0.508738    0.921766    0.431149    11.00000   -1.20000
H2B   2    0.373949    0.912839    0.426774    11.00000   -1.20000
AFIX   0
C3    1    0.434455    0.723795    0.432392    11.00000    0.06935    0.06637 =
         0.04996    0.00352   -0.00412   -0.00496
AFIX  23
H3A   2    0.365552    0.739304    0.447483    11.00000   -1.20000
H3B   2    0.498926    0.721850    0.454115    11.00000   -1.20000
AFIX   0
C4    1    0.421430    0.626450    0.408938    11.00000    0.06116    0.06329 =
         0.06204    0.00328   -0.00511   -0.00189
AFIX  23
H4A   2    0.494223    0.607780    0.397419    11.00000   -1.20000
H4B   2    0.400470    0.576336    0.429862    11.00000   -1.20000
AFIX   0
C5    1    0.230448    0.965419    0.351270    11.00000    0.08553    0.07369 =
         0.07852   -0.00462    0.00548    0.01064
AFIX  23
H5A   2    0.171326    0.934650    0.332083    11.00000   -1.20000
H5B   2    0.219541    0.943017    0.381210    11.00000   -1.20000
AFIX   0
C6    1    0.210799    1.074768    0.349917    11.00000    0.12380    0.07618 =
         0.12049   -0.00092   -0.00981    0.02606
AFIX  23
H6A   2    0.216809    1.097960    0.319784    11.00000   -1.20000
H6B   2    0.270271    1.106994    0.368407    11.00000   -1.20000
AFIX   0
C7    1    0.094195    1.103346    0.365754    11.00000    0.12318    0.11169 =
         0.15895   -0.03393   -0.01567    0.04128
AFIX  23
H7A   2    0.035208    1.064753    0.349876    11.00000   -1.20000
H7B   2    0.091807    1.088081    0.397040    11.00000   -1.20000
AFIX   0
C8    1    0.069541    1.209223    0.358855    11.00000    0.16987    0.11121 =
         0.32834   -0.04362   -0.03793    0.04969
AFIX 137
H8A   2    0.038814    1.219544    0.329069    11.00000   -1.50000
H8B   2    0.139140    1.246349    0.363697    11.00000   -1.50000
H8C   2    0.014666    1.230493    0.379323    11.00000   -1.50000
AFIX   0
C9    1    0.364910    0.960274    0.291549    11.00000    0.08259    0.06539 =
         0.06715    0.01440   -0.00001    0.00149
AFIX  23
H9A   2    0.297007    0.944493    0.272874    11.00000   -1.20000
H9B   2    0.373684    1.031283    0.291448    11.00000   -1.20000
AFIX   0
C10   1    0.466809    0.915491    0.271552    11.00000    0.08087    0.08711 =
         0.07584    0.00852    0.00270    0.00165
AFIX  23
H10A  2    0.463672    0.844485    0.274666    11.00000   -1.20000
H10B  2    0.536286    0.938548    0.287430    11.00000   -1.20000
AFIX   0
C11   1    0.471232    0.941710    0.222709    11.00000    0.10764    0.12981 =
         0.07611    0.00781    0.01109   -0.00800
AFIX  23
H11A  2    0.406573    0.911283    0.206377    11.00000   -1.20000
H11B  2    0.463621    1.012467    0.219357    11.00000   -1.20000
AFIX   0
C12   1    0.579029    0.909526    0.203272    11.00000    0.12131    0.21932 =
         0.11398   -0.01124    0.03030    0.00403
AFIX 137
H12A  2    0.576576    0.926844    0.172437    11.00000   -1.50000
H12B  2    0.586972    0.839472    0.206318    11.00000   -1.50000
H12C  2    0.643259    0.941445    0.218489    11.00000   -1.50000
AFIX   0
C13   1    0.211567    0.623265    0.388931    11.00000    0.05697    0.06399 =
         0.08209    0.00550   -0.00285   -0.00520
AFIX  23
H13A  2    0.203116    0.675479    0.410393    11.00000   -1.20000
H13B  2    0.156088    0.635607    0.364419    11.00000   -1.20000
AFIX   0
C14   1    0.179969    0.528024    0.410215    11.00000    0.07202    0.07027 =
         0.10015    0.01323    0.00950   -0.00205
AFIX  23
H14A  2    0.232463    0.515360    0.435633    11.00000   -1.20000
H14B  2    0.187167    0.474578    0.389271    11.00000   -1.20000
AFIX   0
C15   1    0.058785    0.531438    0.424885    11.00000    0.07382    0.09156 =
         0.12211    0.00130    0.02431   -0.00856
AFIX  23
H15A  2    0.007224    0.545988    0.399404    11.00000   -1.20000
H15B  2    0.052638    0.584744    0.445973    11.00000   -1.20000
AFIX   0
C16   1    0.020521    0.437065    0.445918    11.00000    0.09679    0.09140 =
         0.14535    0.00439    0.03946   -0.00764
AFIX 137
H16A  2    0.024118    0.384140    0.424994    11.00000   -1.50000
H16B  2   -0.056927    0.444303    0.454559    11.00000   -1.50000
H16C  2    0.070043    0.422746    0.471576    11.00000   -1.50000
AFIX   0
C17   1    0.350496    0.551422    0.338867    11.00000    0.08192    0.06695 =
         0.07443   -0.01099   -0.00164   -0.00102
AFIX  23
H17A  2    0.355257    0.489216    0.354626    11.00000   -1.20000
H17B  2    0.284343    0.548177    0.317963    11.00000   -1.20000
AFIX   0
C18   1    0.455711    0.562959    0.313530    11.00000    0.08790    0.10136 =
         0.07676   -0.01234    0.00721    0.00964
AFIX  23
H18A  2    0.523128    0.562328    0.333861    11.00000   -1.20000
H18B  2    0.453271    0.625715    0.298191    11.00000   -1.20000
AFIX   0
C19   1    0.463955    0.478748    0.279606    11.00000    0.13970    0.13640 =
         0.12887   -0.04885    0.04928   -0.00443
AFIX  23
H19A  2    0.456234    0.416355    0.294759    11.00000   -1.20000
H19B  2    0.400412    0.484345    0.257608    11.00000   -1.20000
AFIX   0
C20   1    0.567604    0.478424    0.257847    11.00000    0.17515    0.18454 =
         0.17220   -0.03562    0.08865    0.00843
AFIX 137
H20A  2    0.571181    0.420394    0.239850    11.00000   -1.50000
H20B  2    0.631220    0.478861    0.279449    11.00000   -1.50000
H20C  2    0.571010    0.535798    0.239423    11.00000   -1.50000
AFIX   0

C21   1    0.656643    0.374485    0.427389    11.00000    0.05794    0.06620 =
         0.06395    0.00703   -0.00579   -0.00213
C22   1    0.709227    0.423540    0.393559    11.00000    0.07061    0.07732 =
         0.08244    0.01308    0.00984   -0.00554
AFIX  43
H22   2    0.725505    0.388703    0.368184    11.00000   -1.20000
AFIX   0
C23   1    0.738054    0.521847    0.396289    11.00000    0.07509    0.07595 =
         0.13499    0.02621    0.01750   -0.00737
AFIX  43
H23   2    0.772321    0.552242    0.372845    11.00000   -1.20000
AFIX   0
C24   1    0.716295    0.575085    0.433564    11.00000    0.06830    0.06327 =
         0.14287    0.01530   -0.00623   -0.00205
AFIX  43
H24   2    0.738679    0.640646    0.436105    11.00000   -1.20000
AFIX   0
C25   1    0.660924    0.529978    0.467060    11.00000    0.07798    0.06407 =
         0.09799   -0.00192   -0.01723    0.00606
AFIX  43
H25   2    0.643543    0.565603    0.492084    11.00000   -1.20000
AFIX   0
C26   1    0.631186    0.431857    0.463512    11.00000    0.07996    0.06317 =
         0.06768    0.00599   -0.00311    0.00263
AFIX  43
H26   2    0.592522    0.403023    0.486252    11.00000   -1.20000
AFIX   0
C27   1    0.734383    0.201807    0.459099    11.00000    0.06558    0.05957 =
         0.07158    0.00108    0.01499    0.00260
C28   1    0.809499    0.250337    0.487956    11.00000    0.07398    0.07353 =
         0.08505   -0.00330    0.00026    0.00860
AFIX  43
H28   2    0.805185    0.318613    0.489424    11.00000   -1.20000
AFIX   0
C29   1    0.891705    0.202548    0.515101    11.00000    0.08852    0.09643 =
         0.11344   -0.00381   -0.01937    0.01654
AFIX  43
H29   2    0.939797    0.239620    0.534213    11.00000   -1.20000
AFIX   0
C30   1    0.903750    0.104559    0.514555    11.00000    0.08394    0.09585 =
         0.14204    0.01739   -0.00479    0.01996
AFIX  43
H30   2    0.957928    0.073019    0.533359    11.00000   -1.20000
AFIX   0
C31   1    0.833292    0.052485    0.485266    11.00000    0.07391    0.07438 =
         0.17079    0.01494    0.00193    0.01346
AFIX  43
H31   2    0.840454   -0.015614    0.483855    11.00000   -1.20000
AFIX   0
C32   1    0.751256    0.099626    0.457606    11.00000    0.06905    0.06237 =
         0.15006   -0.00307   -0.00014    0.00541
AFIX  43
H32   2    0.706229    0.062313    0.437518    11.00000   -1.20000
AFIX   0
C33   1    0.504308    0.230536    0.444726    11.00000    0.06578    0.05494 =
         0.06323   -0.00217   -0.00146   -0.00109
C34   1    0.478434    0.145884    0.466885    11.00000    0.07099    0.06000 =
         0.07054    0.00378    0.00259   -0.00067
AFIX  43
H34   2    0.537220    0.101078    0.473476    11.00000   -1.20000
AFIX   0
C35   1    0.370160    0.123656    0.479897    11.00000    0.07216    0.07494 =
         0.08301    0.01084    0.00318   -0.00688
AFIX  43
H35   2    0.357481    0.064873    0.494615    11.00000   -1.20000
AFIX   0
C36   1    0.280739    0.188131    0.471189    11.00000    0.06980    0.08498 =
         0.10788    0.00147    0.01246    0.00088
AFIX  43
H36   2    0.207780    0.174599    0.480485    11.00000   -1.20000
AFIX   0
C37   1    0.302098    0.272753    0.448466    11.00000    0.06802    0.07657 =
         0.14184    0.00890    0.00680    0.00633
AFIX  43
H37   2    0.242879    0.316958    0.441571    11.00000   -1.20000
AFIX   0
C38   1    0.411626    0.292443    0.435786    11.00000    0.06928    0.07343 =
         0.11680    0.01618    0.00300    0.00681
AFIX  43
H38   2    0.423766    0.350462    0.420403    11.00000   -1.20000
AFIX   0
C39   1    0.635839    0.213145    0.374867    11.00000    0.09939    0.07330 =
         0.06735   -0.00129    0.00574   -0.01167
C40   1    0.543639    0.219969    0.344656    11.00000    0.11731    0.08098 =
         0.07744    0.00954   -0.01102   -0.02892
AFIX  43
H40   2    0.474524    0.243924    0.354138    11.00000   -1.20000
AFIX   0
C41   1    0.549328    0.192115    0.299735    11.00000    0.17219    0.08671 =
         0.07548    0.01067   -0.01183   -0.04182
AFIX  43
H41   2    0.485521    0.199322    0.280112    11.00000   -1.20000
AFIX   0
C42   1    0.648129    0.154983    0.285572    11.00000    0.21038    0.12830 =
         0.09469   -0.01108    0.01971   -0.02484
AFIX  43
H42   2    0.652370    0.136977    0.256024    11.00000   -1.20000
AFIX   0
C43   1    0.741933    0.143657    0.314320    11.00000    0.19227    0.18108 =
         0.09939   -0.03826    0.03459    0.02394
AFIX  43
H43   2    0.809385    0.116316    0.304862    11.00000   -1.20000
AFIX   0
C44   1    0.734439    0.173705    0.357765    11.00000    0.13840    0.16555 =
         0.09228   -0.02515    0.02644    0.02585
AFIX  43
H44   2    0.799413    0.167195    0.376844    11.00000   -1.20000
AFIX   0
B1    3    0.632527    0.255617    0.426958    11.00000    0.06970    0.06682 =
         0.06910   -0.00015    0.00483   -0.00354

PART 1
O3    5    0.688488    0.803604    0.365252    21.00000    0.08064    0.11202 =
         0.10821   -0.00709    0.00767   -0.00311
C45   1    0.738124    0.773162    0.325003    21.00000    0.09545    0.12115 =
         0.11075   -0.01733    0.00471   -0.00331
AFIX  23
H45A  2    0.728662    0.823897    0.302505    21.00000   -1.20000
H45B  2    0.702373    0.713041    0.313720    21.00000   -1.20000
AFIX   0
C46   1    0.861964    0.756672    0.337442    21.00000    0.08971    0.14008 =
         0.14307   -0.00371    0.00987   -0.00060
AFIX  23
H46A  2    0.876028    0.688955    0.346379    21.00000   -1.20000
H46B  2    0.909107    0.772342    0.312987    21.00000   -1.20000
AFIX   0
C47   1    0.884534    0.822038    0.373456    21.00000    0.08971    0.14008 =
         0.14307   -0.00371    0.00987   -0.00060
AFIX  23
H47A  2    0.924902    0.879680    0.363544    21.00000   -1.20000
H47B  2    0.932515    0.789837    0.396397    21.00000   -1.20000
AFIX   0
C48   1    0.776993    0.850985    0.390866    21.00000    0.09545    0.12115 =
         0.11075   -0.01733    0.00471   -0.00331
AFIX  23
H48A  2    0.774977    0.831530    0.421692    21.00000   -1.20000
H48B  2    0.767738    0.921856    0.389006    21.00000   -1.20000
AFIX   0

SAME 0.02 0.04 O3 > C48
PART 0
PART 2
O3A   5    0.671343    0.810147    0.360148   -21.00000    0.08064    0.11202 =
         0.10821   -0.00709    0.00767   -0.00311
C45A  1    0.726344    0.754372    0.327178   -21.00000    0.09545    0.12115 =
         0.11075   -0.01733    0.00471   -0.00331
AFIX  23
H45C  2    0.690915    0.765782    0.297805   -21.00000   -1.20000
H45D  2    0.725470    0.684436    0.333635   -21.00000   -1.20000
AFIX   0
C46A  1    0.845909    0.795639    0.331664   -21.00000    0.08971    0.14008 =
         0.14307   -0.00371    0.00987   -0.00060
AFIX  23
H46C  2    0.897809    0.746530    0.344762   -21.00000   -1.20000
H46D  2    0.871382    0.811997    0.302571   -21.00000   -1.20000
AFIX   0
C47A  1    0.848769    0.880170    0.358325   -21.00000    0.08971    0.14008 =
         0.14307   -0.00371    0.00987   -0.00060
AFIX  23
H47C  2    0.860022    0.938493    0.340571   -21.00000   -1.20000
H47D  2    0.910791    0.875957    0.381031   -21.00000   -1.20000
AFIX   0
C48A  1    0.740015    0.884124    0.378036   -21.00000    0.09545    0.12115 =
         0.11075   -0.01733    0.00471   -0.00331
AFIX  23
H48C  2    0.750680    0.875646    0.409873   -21.00000   -1.20000
H48D  2    0.704085    0.947566    0.372216   -21.00000   -1.20000
AFIX   0

PART 0
PART 3
O1    5    0.125884    0.759970    0.299138    31.00000    0.08094    0.19831 =
         0.08979   -0.02830   -0.01311    0.00204
O2    5    0.261702    0.723454    0.259568    31.00000    0.08094    0.19831 =
         0.08979   -0.02830   -0.01311    0.00204
N1    4    0.226513    0.749115    0.294319    31.00000    0.08339    0.08547 =
         0.07600    0.01015   -0.00710    0.00110
PART 0
PART 4
O1A   5    0.209811    0.757599    0.305225   -31.00000    0.08094    0.19831 =
         0.08979   -0.02830   -0.01311    0.00204
O2A   5    0.317324    0.716217    0.255034   -31.00000    0.08094    0.19831 =
         0.08979   -0.02830   -0.01311    0.00204
N1A   4    0.210909    0.730273    0.264026   -31.00000    0.08339    0.08547 =
         0.07600    0.01015   -0.00710    0.00110
HKLF 4


REM  shelxt in P 1 21/n 1
REM wR2 = 0.1452, GooF = S = 0.858, Restrained GooF = 0.859 for all data
REM R1 = 0.0572 for 4414 Fo > 4sig(Fo) and 0.1308 for all 9742 data
REM 526 parameters refined using 490 restraints

END

WGHT      0.0591      0.0000

REM Highest difference peak  0.329,  deepest hole -0.649,  1-sigma level  0.062
Q1    1   0.2147  0.7836  0.2516  11.00000  0.05    0.33
Q2    1   0.3335  0.7243  0.2969  11.00000  0.05    0.30
Q3    1   0.3949  0.6818  0.3797  11.00000  0.05    0.29
Q4    1   0.2269  0.6647  0.2703  11.00000  0.05    0.28
Q5    1   0.8885  0.7589  0.3885  11.00000  0.05    0.28
;
_shelx_res_checksum   31129

_shelx_hkl_file
;
 -16   0   5    4.64    6.53
 -16   0   6   -0.00    6.12
 -16   0   7   -0.00    5.95
  16   0  -7   -0.00    7.99
 -16   0   8   -0.00    5.96
  16   0  -8    0.00    7.22
 -16   0   9    3.83    6.72
  16   0  -9   -0.00    6.96
 -16   0  10    0.00    5.65
  16   0 -10    0.00    6.93
 -16   0  11   -0.00    6.33
  16   0 -11    0.00    5.97
 -16   0  12   -0.00    5.46
  16   0 -12   -0.00    7.41
 -16   0  13   -0.00    6.28
  16   0 -13   -0.00    6.23
 -16   0  14    4.87    6.09
  16   0 -14    0.74    6.22
  16   0 -15   -0.00    6.04
 -16  -1   1    3.97    6.38
 -16  -1   2    0.00    6.78
 -16  -1   2    1.10    6.48
 -16  -1   3   -0.00    5.61
 -16  -1   3    0.89    5.77
 -16  -1   4    4.60    5.88
 -16  -1   4    6.54    7.64
 -16  -1   5   -0.00    5.91
 -16  -1   5    0.00    5.93
 -16  -1   6    0.22    5.62
 -16  -1   6    6.72    6.92
  16   1  -7   -0.00    6.22
 -16  -1   7   -0.00    6.67
 -16  -1   7    2.06    6.61
  16   1  -8    8.01    7.47
 -16  -1   8    3.04    7.27
 -16  -1   8   -0.00    6.58
  16   1  -9    0.00    7.62
 -16  -1   9   -0.00    6.42
 -16  -1   9    6.56    8.71
 -16   1  10    0.31    6.46
  16   1 -10    2.10    7.24
 -16  -1  10   -0.00    7.40
 -16  -1  10   -0.00    7.24
 -16   1  11    5.78    6.40
  16   1 -11   -0.00    7.11
 -16  -1  11    0.29    6.24
 -16  -1  11    0.00    6.08
 -16   1  12   -0.00    6.39
  16  -1 -12   -0.00    6.97
  16   1 -12    0.00    6.13
 -16  -1  12    6.75    6.74
 -16  -1  12    0.00    5.85
 -16   1  13    6.14    6.67
  16  -1 -13    5.25    6.99
  16   1 -13    0.00    6.06
 -16  -1  13   -0.00    6.21
  16  -1 -14    1.33    6.30
  16  -1 -15    0.00    5.59
  16  -1 -16    0.94    5.58
 -16  -2   1    6.18    7.76
 -16  -2   1    0.00    7.41
 -16  -2   2    0.00    5.80
 -16  -2   2    1.78    8.46
 -16  -2   3    4.97    7.04
 -16  -2   3    9.20    9.79
 -16  -2   4    1.48    5.70
 -16  -2   4    8.54    8.81
 -16  -2   5   -0.00    6.24
 -16  -2   5   12.41    8.79
 -16  -2   6   -0.00    6.67
 -16  -2   6   -0.00    6.52
  16   2  -7    7.41    7.90
 -16  -2   7   -0.00    5.96
 -16  -2   7    6.64    7.37
  16   2  -8   -0.00    7.00
 -16  -2   8   -0.00    6.25
 -16  -2   8    5.23    6.62
  16   2  -9    3.74    7.53
 -16  -2   9    0.00    5.25
 -16  -2   9    2.68    6.88
  16   2 -10    3.39    7.09
 -16  -2  10    7.12    7.65
 -16  -2  10    6.15    7.67
  16   2 -11   -0.00    6.62
 -16  -2  11   -0.00    7.06
 -16  -2  11   -0.00    7.09
 -16  -2  12   12.01    9.05
 -16  -2  13    2.38    7.73
 -16  -2  14    2.08    8.23
 -16  -2  15   -0.00    7.15
 -16  -3   1    3.64    6.40
 -16  -3   1   -0.00    6.39
 -16  -3   2    2.94    6.78
 -16  -3   2   -0.00    7.35
 -16  -3   3    3.70    8.14
 -16  -3   3   -0.00    7.15
 -16  -3   4    6.63    7.99
 -16  -3   4   -0.00    8.21
 -16  -3   5    6.47    7.89
 -16  -3   5    4.90    6.37
 -16  -3   6    4.17    6.74
 -16  -3   6   -0.00    6.11
 -16  -3   7    0.00    6.77
 -16  -3   7    4.79    7.13
  16   3  -8   -0.00    6.86
 -16  -3   8   -0.00    6.20
 -16  -3   8    0.00    6.52
 -16  -3   9   -0.00    7.01
 -16  -3  10    5.07    7.43
 -16  -3  11   -0.00    5.45
 -16  -3  12    3.92    6.77
 -16  -3  13    0.82    6.98
 -16  -3  14    9.04   10.28
 -16  -3  15    1.55    6.81
 -16  -4   1    1.39    7.06
 -16  -4   1    1.75    5.55
 -16  -4   2   -0.00    6.46
 -16  -4   2    2.57    7.92
 -16  -4   3    0.00    6.42
 -16  -4   3   -0.00    5.72
 -16  -4   4    3.27    7.47
 -16  -4   5   -0.00    7.44
 -16  -4   6    0.63    6.29
 -16  -4   7    0.00    6.86
 -16  -4   8    0.33    8.11
 -16  -4   9   -0.00    6.08
 -16  -4  10    3.19    7.47
 -16  -4  11   -0.00    7.50
 -16  -5   3    2.63    9.76
 -16  -5   4   -0.00    8.24
 -16  -5   5    4.05    7.97
 -16  -5   6   -0.00    7.36
 -16  -5   7   -0.00    7.57
 -15   0   1    0.00    5.70
 -15   0   1   -0.00    6.01
 -15   0   2   -0.00    5.26
 -15   0   2   -0.00    6.11
 -15   0   3    5.13    6.35
 -15   0   3    4.12    6.93
 -15   0   4    2.92    6.33
 -15   0   4    0.00    5.73
 -15   0   5    0.00    5.80
 -15   0   5    7.07    7.67
  15   0  -5    3.79    7.51
 -15   0   6   -0.00    5.46
 -15   0   6    1.73    6.31
  15   0  -6    7.43    7.72
 -15   0   7    7.97    6.43
 -15   0   7    6.21    7.53
  15   0  -7    1.74    6.04
 -15   0   8   10.03    7.34
 -15   0   8    1.60    5.75
  15   0  -8   -0.00    5.55
 -15   0   9   10.07    7.66
 -15   0   9    7.22    7.04
  15   0  -9   12.41    8.04
 -15   0  10    5.15    6.46
 -15   0  10   -0.00    6.37
  15   0 -10    0.00    6.93
 -15   0  11   -0.00    5.55
 -15   0  11    2.00    6.49
  15   0 -11   -0.00    7.03
 -15   0  12   10.69    7.33
  15   0 -12    4.28    7.42
 -15   0  13   11.76    8.04
  15   0 -13    7.09    7.80
 -15   0  14   -0.00    6.39
  15   0 -14   -0.00    6.61
 -15   0  15   -0.00    6.27
  15   0 -15    3.19    6.69
 -15   0  16    0.89    5.65
  15   0 -16    9.50    7.40
 -15   0  17    0.38    4.39
  15   0 -17   -0.00    5.90
 -15   0  18   -0.00    5.00
  15   0 -18   -0.00    5.43
 -15   0  19   -0.00    5.97
  15   0 -19    3.58    6.22
 -15   0  20    2.95    7.80
 -15   0  21    4.60    8.38
 -15   0  22   -0.00    7.01
 -15   0  23    1.53    6.90
 -15   1   1    1.98    7.56
 -15  -1   1    6.45    6.92
 -15  -1   1   10.32    7.74
 -15   1   2    0.17    6.70
 -15  -1   2   -0.00    5.52
 -15  -1   2   -0.00    6.14
 -15   1   3   14.90    7.89
 -15  -1   3    0.18    5.63
 -15  -1   3   -0.00    6.10
 -15   1   4    1.25    5.41
 -15   1   4    3.93    6.92
 -15  -1   4   -0.00    5.05
 -15  -1   4   -0.00    6.48
 -15   1   5   10.34    7.78
 -15   1   5   11.87    8.03
  15   1  -5    5.19    6.89
 -15  -1   5   12.21    7.90
 -15  -1   5   -0.00    6.47
 -15   1   6    1.68    6.03
 -15   1   6    2.75    6.58
  15  -1  -6    0.53    6.47
  15   1  -6   -0.00    6.36
 -15  -1   6    1.90    5.18
 -15  -1   6    1.78    6.82
 -15   1   7    5.06    6.29
 -15   1   7    3.05    5.96
  15  -1  -7   -0.00    5.75
  15   1  -7   -0.00    5.44
 -15  -1   7   12.68    8.35
 -15  -1   7    5.70    6.55
 -15   1   8   -0.00    5.74
 -15   1   8   -0.00    6.74
  15  -1  -8    5.70    6.58
  15   1  -8   -0.00    4.97
 -15  -1   8    0.00    5.52
 -15  -1   8    0.00    5.36
 -15   1   9   -0.00    5.24
 -15   1   9    3.85    6.74
  15  -1  -9    1.13    5.91
  15   1  -9   -0.00    6.15
 -15  -1   9    0.70    6.42
 -15  -1   9    3.45    7.27
 -15   1  10   -0.00    5.65
 -15   1  10    8.06    6.45
  15  -1 -10    0.00    6.28
  15   1 -10    3.57    8.04
 -15  -1  10    3.15    6.92
 -15  -1  10    0.00    7.02
 -15   1  11    8.14    6.88
  15  -1 -11    8.05    8.62
  15   1 -11   15.32    8.76
 -15  -1  11    4.43    6.40
 -15  -1  11    3.92    7.22
 -15   1  12    5.05    6.82
  15  -1 -12    0.00    5.60
  15   1 -12   -0.00    7.33
 -15  -1  12   -0.00    6.07
 -15  -1  12    5.89    6.22
 -15   1  13   -0.00    5.96
  15  -1 -13    0.00    5.40
  15   1 -13    9.11    7.71
 -15  -1  13   -0.00    5.85
 -15   1  14    7.48    6.78
  15  -1 -14   -0.00    5.22
  15   1 -14   -0.00    6.67
 -15  -1  14   -0.00    6.21
 -15   1  15    1.22    5.18
  15  -1 -15    2.24    6.46
  15   1 -15    7.95    8.31
 -15  -1  15    3.58    6.12
 -15   1  16    2.54    7.03
  15  -1 -16   -0.00    5.56
  15   1 -16    3.28    6.11
 -15  -1  16   -0.00    6.44
 -15   1  17   10.76    7.96
  15  -1 -17    0.00    5.32
  15   1 -17    7.62    7.66
 -15  -1  17    3.73    5.77
 -15   1  18    2.61    7.06
  15  -1 -18   -0.00    7.71
  15   1 -18    1.80    6.09
 -15  -1  18    8.26    7.09
 -15   1  19   -0.00    7.99
  15  -1 -19   -0.00    5.86
 -15  -1  19   -0.00    5.60
 -15   1  20    0.00    8.53
  15  -1 -20    1.49    6.25
 -15  -1  20    0.12    5.84
 -15  -1  21    5.32    7.59
 -15   2   1    2.42    5.86
 -15  -2   1    0.38    5.91
 -15  -2   1    0.00    6.13
 -15   2   2    1.45    6.25
 -15  -2   2    5.88    6.74
 -15  -2   2    0.52    6.63
 -15   2   3   12.73    8.83
 -15  -2   3    9.91    8.35
 -15  -2   3    0.76    6.86
 -15   2   4    3.13    7.09
 -15  -2   4    0.00    6.29
 -15  -2   4    0.29    7.72
 -15   2   5   33.88   10.62
 -15  -2   5    0.03    5.81
 -15  -2   5    0.00    7.33
 -15   2   6    6.23    6.35
  15   2  -6   -0.00    6.01
 -15  -2   6    0.80    5.90
 -15  -2   6    0.00    6.37
 -15   2   7   -0.00    5.91
  15   2  -7    6.19    8.95
 -15  -2   7   -0.00    6.19
 -15  -2   7    8.24    7.41
 -15   2   8    4.39    5.59
  15   2  -8    0.30    6.64
 -15  -2   8   -0.00    5.31
 -15  -2   8    0.27    6.49
 -15   2   9    4.39    6.17
 -15   2   9    2.91    6.03
  15   2  -9    0.00    6.89
 -15  -2   9    9.53    8.64
 -15  -2   9    8.21    8.10
 -15   2  10    0.36    5.37
 -15   2  10    3.33    5.20
  15   2 -10    0.00    6.36
 -15  -2  10   -0.00    5.33
 -15  -2  10    0.00    6.41
 -15   2  11    0.13    5.68
  15  -2 -11   -0.00    5.85
  15   2 -11    0.00    6.17
 -15  -2  11    3.20    6.56
 -15  -2  11   -0.00    6.73
 -15   2  12   -0.00    5.45
  15  -2 -12   -0.00    6.07
  15   2 -12    0.61    5.66
 -15  -2  12   -0.00    5.74
 -15  -2  12   -0.00    7.18
 -15   2  13    0.77    4.66
  15  -2 -13    4.25    6.53
  15   2 -13    4.35    7.63
 -15  -2  13    4.94    7.28
 -15  -2  13    4.35    7.69
 -15   2  14   -0.00    6.38
  15  -2 -14    0.00    5.62
  15   2 -14   11.96    8.77
 -15  -2  14   17.61    8.88
 -15  -2  14   -0.00    5.60
 -15   2  15    1.74    5.96
  15  -2 -15    3.71    6.33
  15   2 -15    3.76    7.21
 -15  -2  15    9.71    8.45
 -15   2  16    5.99    6.81
  15  -2 -16    0.32    5.02
  15   2 -16   -0.00    5.82
 -15  -2  16    4.29    7.64
 -15   2  17   16.97    9.46
  15  -2 -17   -0.00    6.99
  15   2 -17    0.00    6.23
 -15  -2  17    0.00    7.50
  15  -2 -18    4.25    6.26
 -15  -2  18    0.16    6.17
  15  -2 -19   -0.00    6.17
 -15  -2  19    6.40    8.18
  15  -2 -20    0.00    6.93
 -15   3   1    7.54    6.92
 -15  -3   1    8.65    7.71
 -15  -3   1    2.76    6.80
 -15   3   2   -0.00    5.79
 -15  -3   2    3.51    6.72
 -15  -3   2    0.00    7.58
 -15   3   3    0.00    7.38
 -15  -3   3    3.38    6.85
 -15  -3   3   -0.00    6.28
 -15   3   4   -0.00    6.60
 -15  -3   4   -0.00    7.11
 -15  -3   4   -0.00    7.41
 -15   3   5    1.91    5.65
 -15  -3   5    7.43    7.14
 -15  -3   5    6.02    8.38
 -15   3   6    1.50    5.80
 -15  -3   6    0.00    4.81
 -15  -3   6    4.93    5.81
 -15   3   7    1.70    5.75
  15   3  -7   -0.00    6.85
 -15  -3   7   -0.00    6.77
 -15  -3   7    9.30    8.22
 -15   3   8    0.44    6.58
  15   3  -8    4.26    7.08
 -15  -3   8    9.21    8.45
 -15  -3   8   -0.00    5.82
 -15   3   9   -0.00    6.43
  15   3  -9    5.69    7.00
 -15  -3   9    1.97    5.60
 -15  -3   9    3.05    6.14
 -15   3  10   -0.00    5.50
  15   3 -10   -0.00    8.03
 -15  -3  10    0.58    6.52
 -15  -3  10    0.13    5.95
 -15   3  11    4.55    6.37
  15   3 -11   12.46    8.88
 -15  -3  11   26.95   10.24
 -15  -3  11    8.07    8.65
 -15   3  12   -0.00    5.85
  15   3 -12   -0.00    6.52
 -15  -3  12    1.19    5.84
 -15  -3  12    0.05    7.63
 -15   3  13    3.56    7.41
  15   3 -13    1.25    6.24
 -15  -3  13   -0.00    6.44
 -15  -3  13    0.00    7.39
 -15   3  14   -0.00    7.46
  15   3 -14    5.49    7.16
 -15  -3  14    4.97    6.15
 -15  -3  14    0.00    7.61
  15   3 -15    5.68    8.90
 -15  -3  15    0.00    6.16
 -15  -3  15    5.95    7.81
 -15  -3  16   11.48    8.77
  15  -3 -17    0.00    5.41
  15  -3 -18    8.60    7.99
  15  -3 -19   -0.00    6.97
  15  -3 -20    3.90    7.47
  15  -3 -21    0.36    6.55
 -15   4   1    0.00    6.41
 -15  -4   1    6.53    6.90
 -15  -4   1    0.39    6.09
 -15   4   2    1.11    6.25
 -15  -4   2   -0.00    6.20
 -15  -4   2    0.81    7.19
 -15   4   3    0.00    6.05
 -15  -4   3    0.54    4.86
 -15  -4   3    4.57    7.96
 -15   4   4    3.58    6.32
 -15  -4   4    1.16    6.96
 -15  -4   4    8.71    7.52
 -15   4   5    1.58    5.06
 -15  -4   5    3.25    6.44
 -15  -4   5   -0.00    6.80
 -15   4   6   -0.00    6.25
 -15  -4   6    2.54    7.09
 -15  -4   6   -0.00    6.67
 -15   4   7    4.76    6.07
 -15  -4   7   -0.00    5.97
 -15  -4   7   -0.00    7.49
 -15   4   8    0.00    7.01
  15   4  -8    9.72    8.59
 -15  -4   8    3.98    6.78
 -15  -4   8   -0.00    6.30
 -15   4   9   12.39    7.78
  15   4  -9   -0.00    7.79
 -15  -4   9    2.92    6.22
 -15  -4   9    0.00    5.86
 -15   4  10    2.49    5.75
  15   4 -10    2.60    7.29
 -15  -4  10    3.64    6.46
 -15  -4  10    1.47    6.85
  15   4 -11    3.79    7.42
 -15  -4  11    0.00    5.72
 -15  -4  11   -0.00    5.94
  15   4 -12    1.15    5.82
 -15  -4  12   -0.00    5.63
 -15  -4  12   -0.00    7.40
  15   4 -13    3.87    7.56
 -15  -4  13    0.00    7.19
 -15  -4  13   -0.00    6.60
 -15   5   1    0.00    6.79
 -15  -5   1    0.00    7.32
 -15   5   2   -0.00    5.04
 -15  -5   2    3.03    6.47
 -15  -5   2    0.00    5.52
 -15   5   3   -0.00    4.79
 -15  -5   3   -0.00    6.47
 -15  -5   3    0.00    8.06
 -15   5   4    3.97    5.25
 -15  -5   4    2.51    5.14
 -15  -5   4   -0.00    8.55
 -15  -5   5    1.16    6.97
 -15  -5   5    0.92    7.99
 -15  -5   6    7.64    7.23
 -15  -5   6    0.35    6.70
 -15  -5   7   -0.00    6.60
 -15  -5   7    0.00    7.65
 -15  -5   8    1.52    5.85
 -15  -5   8   -0.00    7.12
  15   5  -9   -0.00    6.38
 -15  -5   9   -0.00    5.11
 -15  -5   9    0.00    5.83
  15   5 -10    2.37    7.73
 -15  -5  10    1.26    6.16
 -15  -6   1    1.27    5.23
 -15  -6   2    0.00    7.16
 -15  -6   3   13.99    7.95
 -15  -6   3    0.00    6.73
 -15  -6   4    7.70    7.21
 -15  -6   4   14.15    9.13
 -15  -6   5    4.69    7.54
 -14   0   1   -0.00    4.74
 -14   0   1    1.11    5.78
 -14   0   2   12.59    7.83
 -14   0   2   15.46    8.02
 -14   0   3    1.28    5.24
 -14   0   3   -0.00    6.29
  14   0  -3    0.05    5.51
 -14   0   4   10.83    8.11
 -14   0   4   -0.00    7.20
  14   0  -4    6.13    6.89
 -14   0   5   -0.00    6.52
 -14   0   5   -0.00    6.35
  14   0  -5   11.12    7.42
 -14   0   6   10.54    7.25
 -14   0   6    2.16    6.15
  14   0  -6    3.68    6.44
 -14   0   7    2.21    5.47
 -14   0   7    0.00    6.82
  14   0  -7   -0.00    6.68
 -14   0   8    5.98    6.99
 -14   0   8   -0.00    6.88
  14   0  -8   12.49    8.41
 -14   0   9    9.22    7.11
 -14   0   9   -0.00    5.10
  14   0  -9    0.60    5.95
 -14   0  10    8.45    6.43
  14   0 -10    5.15    6.50
 -14   0  11    0.16    4.36
  14   0 -11   -0.00    5.80
 -14   0  12    0.00    5.77
  14   0 -12   -0.00    5.60
 -14   0  13    0.00    5.60
  14   0 -13    2.45    5.63
 -14   0  14   14.52    8.60
  14   0 -14   11.53    7.64
 -14   0  15    1.83    5.32
  14   0 -15    4.49    5.62
 -14   0  16   14.58    9.52
  14   0 -16   -0.00    5.63
 -14   0  17    1.06    6.63
  14   0 -17    0.00    6.31
 -14   0  18    7.16    8.18
  14   0 -18    0.00    6.56
 -14   0  19    1.46    6.68
  14   0 -19   -0.00    6.06
 -14   0  20    9.00    7.72
  14   0 -20   -0.00    7.47
 -14   0  21   -0.00    6.48
  14   0 -21   -0.00    6.91
 -14   0  22    7.29    9.15
  14   0 -22    0.00    6.84
 -14   0  23   -0.00    8.28
 -14   0  24    3.86    7.65
 -14   1   1    3.56    6.26
 -14   1   1    3.66    5.21
 -14  -1   1    0.95    6.71
 -14  -1   1   -0.00    5.69
 -14   1   2    0.00    5.30
 -14   1   2    0.00    6.27
 -14  -1   2   -0.00    5.42
 -14  -1   2    6.35    6.84
 -14   1   3    7.03    7.08
 -14   1   3    5.73    7.04
  14  -1  -3    3.80    5.87
 -14  -1   3    7.67    6.60
 -14  -1   3    1.44    5.51
 -14   1   4    7.83    6.79
 -14   1   4    3.03    6.31
  14  -1  -4   10.16    7.84
  14   1  -4    6.99    7.54
 -14  -1   4    2.76    5.75
 -14  -1   4   11.46    7.17
 -14   1   5    5.17    6.38
 -14   1   5    6.34    7.19
  14  -1  -5   -0.00    5.28
  14   1  -5   -0.00    6.57
 -14  -1   5    1.65    6.72
 -14  -1   5    8.68    7.47
 -14   1   6   14.09    7.86
 -14   1   6    3.27    6.37
  14  -1  -6   14.50    8.23
  14   1  -6    3.40    6.83
 -14  -1   6    2.58    5.89
 -14  -1   6   18.11    9.22
 -14   1   7    8.64    6.60
 -14   1   7    0.00    4.84
  14  -1  -7    3.07    6.71
  14   1  -7   -0.00    5.57
 -14  -1   7   -0.00    6.44
 -14  -1   7    0.00    4.95
 -14   1   8    0.00    5.86
 -14   1   8   -0.00    5.72
  14  -1  -8    1.19    5.16
  14   1  -8    1.76    7.04
 -14  -1   8   -0.00    5.25
 -14  -1   8   10.54    7.49
 -14   1   9    3.07    5.15
 -14   1   9   -0.00    4.78
  14  -1  -9    2.95    4.97
  14   1  -9    5.10    7.26
 -14  -1   9    0.00    4.64
 -14  -1   9    0.00    4.96
 -14   1  10   10.34    6.96
  14  -1 -10    0.00    5.92
  14   1 -10   12.13    8.30
 -14  -1  10    0.00    6.34
 -14  -1  10   17.52    9.42
 -14   1  11    6.80    6.35
  14  -1 -11    1.35    5.29
  14   1 -11    6.58    6.45
 -14  -1  11    6.53    7.19
 -14   1  12    2.65    6.53
  14  -1 -12    4.04    6.25
  14   1 -12   -0.00    6.18
 -14  -1  12    3.58    7.14
 -14   1  13    3.98    5.72
  14  -1 -13   -0.00    5.56
  14   1 -13   -0.00    5.36
 -14  -1  13    5.11    6.16
 -14   1  14   11.39    8.83
  14  -1 -14    2.72    6.25
  14   1 -14    1.04    5.00
 -14  -1  14   -0.00    5.01
 -14   1  15    3.32    7.21
  14  -1 -15   -0.00    6.74
  14   1 -15    0.00    5.34
 -14  -1  15   -0.00    5.24
 -14   1  16    8.62    9.61
  14  -1 -16    0.00    6.25
  14   1 -16    4.13    6.83
 -14  -1  16    2.44    5.12
 -14   1  17    0.98    5.47
  14  -1 -17    0.07    5.42
  14   1 -17   -0.00    5.32
 -14  -1  17   -0.00    4.89
 -14   1  18    0.82    5.90
  14  -1 -18    7.34    8.39
  14   1 -18    1.97    6.40
 -14  -1  18    0.00    6.42
 -14   1  19    0.00    6.40
  14  -1 -19   -0.00    7.76
  14   1 -19    1.41    7.27
 -14  -1  19   -0.00    6.96
 -14   1  20    2.18    7.90
  14  -1 -20   -0.00    6.79
  14   1 -20   14.33    9.73
 -14  -1  20    7.22    7.87
 -14   1  21    2.34    5.99
  14  -1 -21    6.32    7.19
  14   1 -21   -0.00    5.26
 -14  -1  21   -0.00    7.97
 -14   1  22    5.51    7.59
  14  -1 -22    7.97    8.28
  14   1 -22    0.31    6.21
 -14  -1  22   -0.00    8.81
 -14   1  23    6.66    8.04
  14  -1 -23    1.49    7.69
 -14   1  24   -0.00    8.27
 -14   1  25   -0.00    6.61
 -14   1  26   22.99   11.33
 -14   2   1    0.00    6.33
 -14  -2   1    0.00    4.77
 -14  -2   1    3.84    7.75
 -14   2   2   12.04    8.09
 -14  -2   2   12.44    8.53
 -14  -2   2    8.23    7.26
 -14   2   3    3.68    6.66
 -14  -2   3   -0.00    6.45
 -14  -2   3   10.04    7.84
 -14   2   4    8.72    6.69
 -14   2   4    0.18    5.47
 -14  -2   4    0.00    6.60
 -14  -2   4   -0.00    5.70
 -14   2   5   -0.00    4.83
 -14   2   5    8.23    6.11
  14  -2  -5   -0.00    5.34
  14   2  -5    6.57    7.84
 -14  -2   5   -0.00    5.83
 -14  -2   5    5.85    7.66
 -14   2   6   -0.00    5.14
 -14   2   6    0.00    6.78
  14  -2  -6    5.76    6.02
  14   2  -6    2.50    6.91
 -14  -2   6    4.12    7.43
 -14  -2   6    8.44    6.69
 -14   2   7    1.35    4.35
 -14   2   7    1.62    5.56
  14  -2  -7   -0.00    5.87
  14   2  -7    5.14    6.78
 -14  -2   7   -0.00    5.61
 -14  -2   7   -0.00    5.98
 -14   2   8    6.95    5.63
 -14   2   8    0.00    5.86
  14  -2  -8    4.43    6.27
  14   2  -8    8.35    8.00
 -14  -2   8   10.08    8.48
 -14  -2   8   -0.00    5.60
 -14   2   9   -0.00    6.02
  14  -2  -9    2.05    5.86
  14   2  -9   -0.00    6.68
 -14  -2   9    8.27    7.09
 -14  -2   9    0.00    6.41
 -14   2  10   -0.00    4.90
  14  -2 -10   -0.00    5.67
  14   2 -10   -0.00    7.55
 -14  -2  10    3.14    5.95
 -14  -2  10    1.98    5.44
 -14   2  11    0.00    6.86
  14  -2 -11   -0.00    5.14
  14   2 -11   -0.00    6.35
 -14  -2  11    2.77    5.99
 -14  -2  11    3.13    5.30
 -14   2  12    0.00    6.27
  14  -2 -12    0.00    5.15
  14   2 -12    8.92    8.04
 -14  -2  12   10.37    7.70
 -14  -2  12    9.08    7.74
 -14   2  13   -0.00    6.67
  14  -2 -13   -0.00    4.99
  14   2 -13    0.00    5.81
 -14  -2  13    3.09    6.58
 -14   2  14    6.75    7.64
  14  -2 -14   12.95    7.71
  14   2 -14   10.04    7.49
 -14  -2  14   -0.00    5.93
 -14   2  15   -0.00    6.17
  14  -2 -15    0.00    5.71
  14   2 -15    8.88    7.34
 -14  -2  15   -0.00    4.53
 -14   2  16   -0.00    6.39
  14  -2 -16   -0.00    5.87
  14   2 -16    3.18    6.37
 -14  -2  16   -0.00    5.05
 -14   2  17   10.87    8.93
  14  -2 -17    3.83    7.38
  14   2 -17   -0.00    5.33
 -14  -2  17    2.21    6.64
 -14   2  18    4.63    8.27
  14  -2 -18    3.08    6.44
  14   2 -18    8.85    7.01
 -14  -2  18    3.46    6.23
 -14   2  19    4.69    8.56
  14  -2 -19    3.52    7.04
  14   2 -19    1.27    6.66
 -14  -2  19    1.85    4.63
 -14   2  20   -0.00    7.13
  14  -2 -20   -0.00    6.56
  14   2 -20    3.55    5.91
 -14  -2  20    2.32    7.17
 -14   2  21    0.31    6.16
  14  -2 -21   -0.00    6.23
  14   2 -21   -0.00    6.11
 -14   2  22    0.00    6.68
  14  -2 -22    5.75    6.81
 -14   2  23    4.60    7.28
  14  -2 -23   -0.00    4.87
 -14   2  24    0.00    7.27
 -14   2  25    0.00    6.53
 -14   2  26    2.93    7.43
 -14   3   1   -0.00    6.10
 -14  -3   1   -0.00    6.36
 -14  -3   1    0.00    6.40
 -14   3   2   -0.00    5.64
 -14  -3   2   -0.00    6.21
 -14  -3   2   -0.00    7.95
 -14   3   3    4.97    5.26
 -14  -3   3   -0.00    5.52
 -14  -3   3    0.00    6.62
 -14   3   4   -0.00    5.98
 -14  -3   4   -0.00    5.00
 -14  -3   4   13.01    8.64
 -14   3   5    4.64    6.11
  14   3  -5   -0.00    5.69
 -14  -3   5    0.00    5.50
 -14  -3   5    5.74    7.38
 -14   3   6   17.21    8.06
  14   3  -6    8.07    8.51
 -14  -3   6   12.66    8.49
 -14  -3   6    2.95    6.89
 -14   3   7    3.04    6.11
  14   3  -7    2.22    5.46
 -14  -3   7    0.00    5.68
 -14  -3   7   -0.00    6.49
 -14   3   8   -0.00    7.11
  14   3  -8    5.15    7.04
 -14  -3   8    5.21    6.73
 -14  -3   8    2.51    6.22
 -14   3   9   -0.00    6.02
  14   3  -9   -0.00    6.76
 -14  -3   9   -0.00    6.91
 -14  -3   9   -0.00    5.53
 -14   3  10    5.92    7.09
  14  -3 -10    7.46    7.18
  14   3 -10    9.33    8.58
 -14  -3  10    8.86    8.56
 -14  -3  10    1.55    6.53
 -14   3  11    4.38    6.74
  14  -3 -11    6.87    6.36
  14   3 -11    5.98    6.91
 -14  -3  11    6.98    6.36
 -14  -3  11    2.13    6.27
 -14   3  12    0.73    5.94
  14  -3 -12    1.83    5.84
  14   3 -12    9.46    8.12
 -14  -3  12    5.84    6.68
 -14  -3  12    4.63    7.55
 -14   3  13   -0.00    6.27
  14  -3 -13    0.00    5.36
  14   3 -13   -0.00    6.93
 -14  -3  13    1.34    5.53
 -14  -3  13    5.31    7.34
 -14   3  14   -0.00    6.96
  14  -3 -14   -0.00    6.41
  14   3 -14    5.12    8.54
 -14  -3  14   -0.00    5.65
 -14   3  15    2.77    6.77
  14  -3 -15    3.27    6.74
  14   3 -15    1.61    7.07
 -14  -3  15    0.00    8.42
 -14   3  16    9.16    9.52
  14  -3 -16    6.29    7.27
  14   3 -16   21.77    9.74
 -14  -3  16    6.42    8.84
 -14   3  17    0.00    5.78
  14  -3 -17    5.22    6.75
  14   3 -17    0.00    5.98
 -14  -3  17    5.48    7.12
 -14   3  18    5.16    7.54
  14  -3 -18   -0.00    6.43
  14   3 -18    0.56    7.24
 -14   3  19   -0.00    7.43
  14  -3 -19   -0.00    6.64
  14   3 -19    0.00    6.99
 -14   3  20    7.97    7.94
  14  -3 -20    6.55    7.73
  14   3 -20   15.67    8.47
 -14   3  21    6.79    7.78
  14  -3 -21    0.00    5.69
 -14   3  22   -0.00    7.29
  14  -3 -22    7.05    7.02
 -14   3  23   -0.00    7.26
  14  -3 -23    7.24    7.60
  14  -3 -24    3.83    6.18
 -14   4   1    0.85    5.97
 -14  -4   1    9.16    7.66
 -14  -4   1   -0.00    6.70
 -14   4   2    4.05    5.70
 -14  -4   2    7.13    8.04
 -14  -4   2    6.50    8.73
 -14   4   3    4.92    5.46
 -14  -4   3    1.51    5.72
 -14  -4   3   -0.00    7.47
 -14   4   4    7.59    6.56
 -14  -4   4   -0.00    6.92
 -14  -4   4    4.71    8.17
 -14   4   5    4.00    5.46
 -14  -4   5   -0.00    4.93
 -14  -4   5    1.81    7.16
 -14   4   6   -0.00    4.49
  14   4  -6    2.13    7.04
 -14  -4   6   -0.00    5.43
 -14  -4   6   -0.00    6.49
 -14   4   7   10.21    7.70
  14   4  -7    4.88    8.12
 -14  -4   7    4.12    6.78
 -14  -4   7    2.04    5.99
 -14   4   8    0.00    5.89
  14   4  -8   -0.00    5.72
 -14  -4   8   -0.00    5.90
 -14  -4   8   -0.00    7.70
 -14   4   9   -0.00    6.58
  14   4  -9    0.04    6.65
 -14  -4   9   -0.00    6.24
 -14  -4   9    0.20    5.23
 -14   4  10    6.53    7.58
  14   4 -10    9.13    8.13
 -14  -4  10    1.29    6.31
 -14  -4  10    4.15    7.03
 -14   4  11   -0.00    5.85
  14   4 -11    9.50    8.20
 -14  -4  11   -0.00    4.77
 -14  -4  11    5.24    7.34
 -14   4  12    3.45    7.29
  14   4 -12    1.18    6.64
 -14  -4  12   13.08    8.78
 -14  -4  12   -0.00    6.20
 -14   4  13    7.45    7.35
  14   4 -13    4.63    7.67
 -14  -4  13    8.39    8.32
 -14  -4  13   18.58   10.19
 -14   4  14   -0.00    7.03
  14   4 -14   21.31    9.73
 -14  -4  14   13.46    8.68
 -14  -4  14    3.57    6.43
 -14   4  15   -0.00    6.81
  14   4 -15   -0.00    6.92
 -14  -4  15    0.69    6.62
 -14   4  16    5.24    7.05
  14  -4 -16    5.70    7.54
  14   4 -16   15.60    9.06
 -14   4  17   -0.00    5.94
  14  -4 -17    0.63    6.12
  14   4 -17   -0.00    5.56
 -14   4  18    0.10    6.86
  14  -4 -18   -0.00    6.18
  14   4 -18   -0.00    5.86
 -14   4  19   -0.00    7.08
  14  -4 -19    2.33    5.19
 -14   4  20    0.00    6.49
  14  -4 -20    7.29    7.28
  14  -4 -21    2.94    6.09
  14  -4 -22   -0.00    6.00
  14  -4 -23   -0.00    5.85
  14  -4 -24    1.83    7.22
 -14   5   1    0.00    5.17
 -14  -5   1   10.03    7.99
 -14  -5   1    0.00    6.94
 -14   5   2   -0.00    3.54
 -14  -5   2   -0.00    6.86
 -14  -5   2   -0.00    7.06
 -14   5   3   -0.00    6.08
 -14  -5   3    0.05    5.85
 -14  -5   3    7.98    7.77
 -14   5   4    8.02    6.00
 -14  -5   4   -0.00    6.50
 -14  -5   4   -0.00    7.38
 -14   5   5    3.77    5.36
 -14  -5   5   10.34    7.34
 -14  -5   5    1.15    7.27
 -14   5   6   -0.00    5.84
 -14  -5   6    2.04    5.97
 -14  -5   6    0.00    5.67
 -14   5   7    0.00    5.88
  14   5  -7    0.00    7.66
 -14  -5   7    5.27    6.47
 -14  -5   7   -0.00    7.82
 -14   5   8    0.19    4.92
  14   5  -8    1.36    7.80
 -14  -5   8   10.43    8.19
 -14  -5   8    6.41    9.37
 -14   5   9    1.67    4.79
  14   5  -9    2.97    7.99
 -14  -5   9    5.01    6.55
 -14  -5   9   14.29    8.61
 -14   5  10    3.05    7.07
  14   5 -10    6.27    8.13
 -14  -5  10   11.96    8.73
 -14  -5  10    1.83    5.94
 -14   5  11    1.80    5.53
  14   5 -11    4.18    7.78
 -14  -5  11    1.07    7.15
 -14  -5  11    3.52    8.30
 -14   5  12   -0.00    6.70
  14   5 -12    0.00    7.23
 -14  -5  12    7.63    6.98
 -14   5  13   -0.00    6.17
  14   5 -13   -0.00    6.93
 -14  -5  13   -0.00    5.50
 -14   5  14    3.91    7.51
  14   5 -14    0.00    6.43
 -14  -5  14   -0.00    5.55
 -14   5  15   -0.00    7.04
  14   5 -15   10.44    7.92
 -14  -5  15    0.00    6.30
 -14   5  16    7.01    7.67
  14   5 -16    0.00    6.34
 -14  -5  16    4.91    7.66
 -14   5  17   -0.00    6.20
  14  -5 -23    0.00    6.54
  14  -5 -24   -0.00    5.63
 -14   6   1    5.10    5.54
 -14  -6   1    1.69    6.51
 -14   6   2   -0.00    4.47
 -14  -6   2    6.23    7.40
 -14   6   3   10.34    6.38
 -14  -6   3    3.35    6.12
 -14  -6   3    5.57    7.56
 -14   6   4    0.59    4.55
 -14  -6   4    9.65    8.17
 -14  -6   4    5.36    7.53
 -14   6   5   -0.00    5.26
 -14  -6   5   -0.00    6.28
 -14  -6   5    0.07    7.65
 -14   6   6    2.31    5.02
 -14  -6   6    1.62    5.86
 -14  -6   6    2.72    7.91
 -14   6   7    1.50    5.41
 -14  -6   7    4.18    7.17
 -14  -6   7    8.30    9.00
 -14   6   8    2.61    7.28
 -14  -6   8   -0.00    6.58
 -14   6   9   -0.00    6.07
  14   6  -9   11.71    8.78
 -14  -6   9    4.37    7.57
 -14   6  10   -0.00    7.09
  14   6 -10    1.28    8.37
 -14  -6  10   -0.00    6.27
 -14   6  11   -0.00    6.08
  14   6 -11    0.00    8.46
 -14  -6  11    0.26    5.01
 -14   6  12   -0.00    5.76
  14   6 -12    4.90    6.28
 -14  -6  12    5.28    7.10
 -14   6  13    0.00    6.87
  14   6 -13   -0.00    6.69
 -14  -6  13    9.70    6.76
 -14   6  14    0.00    6.83
  14   6 -14   -0.00    6.66
 -14  -6  14   -0.00    7.72
 -14   7   1    0.39    4.82
 -14  -7   1   -0.00    7.00
 -14   7   2    1.48    4.85
 -14  -7   2    1.88    6.96
 -14   7   3    4.21    6.01
 -14  -7   3   -0.00    6.40
 -14   7   4    0.00    5.61
 -14  -7   4    8.79    7.61
 -14   7   5    7.00    5.95
 -14  -7   5   17.49   10.20
 -14   7   6   12.46    7.47
 -14  -7   6    6.13    7.71
 -14   7   7   -0.00    5.27
 -14  -7   7   -0.00    7.60
 -14   7   8    0.88    4.72
 -14  -7   8   -0.00    6.57
 -14   7   9    7.86    6.38
 -14  -7   9    3.78    7.17
 -14   7  10    9.13    6.99
  14   7 -10    0.00    5.97
 -14  -7  10    5.81    8.66
  14   7 -11    6.54    9.00
 -14  -7  11    8.68    7.85
 -14   8   1    0.48    4.64
 -14  -8   1    6.79    7.74
 -14   8   2   -0.00    6.40
 -14  -8   2   -0.00    7.18
 -14   8   3    4.15    6.20
 -14  -8   3   10.05    7.86
 -14   8   4   -0.00    5.89
 -14  -8   4   -0.00    5.85
 -14   8   5    1.60    4.45
 -14  -8   5    0.00    6.92
 -14   8   6    3.80    5.50
 -14  -8   6    7.70    7.25
 -13   0   1   62.90   13.30
 -13   0   1   28.09   10.67
 -13   0   2    3.39    5.08
 -13   0   2    0.54    5.25
  13   0  -2    0.27    5.03
 -13   0   3    9.68    6.80
 -13   0   3    6.69    6.49
  13   0  -3   11.97    7.49
 -13   0   4    2.62    6.20
 -13   0   4    0.63    6.10
  13   0  -4   -0.00    6.93
 -13   0   5   15.38    8.17
 -13   0   5    1.13    5.91
  13   0  -5    2.10    6.19
 -13   0   6   -0.00    4.65
 -13   0   6    1.57    5.31
  13   0  -6    2.37    5.73
 -13   0   7   33.61   10.32
 -13   0   7   14.97    8.19
  13   0  -7   13.72    7.96
 -13   0   8   -0.00    6.10
 -13   0   8    3.71    6.56
  13   0  -8    3.20    6.35
 -13   0   9    4.23    5.65
  13   0  -9    6.88    7.58
 -13   0  10   -0.00    4.89
  13   0 -10    0.00    4.59
  13   0 -11   24.93    9.27
 -13   0  12   -0.00    5.53
  13   0 -12   -0.00    5.03
 -13   0  13   -0.00    6.27
  13   0 -13    8.11    6.77
 -13   0  14    2.02    6.62
  13   0 -14   -0.00    5.83
 -13   0  15    3.93    7.19
  13   0 -15    0.44    5.38
 -13   0  16    3.11    6.81
  13   0 -16    0.00    4.58
 -13   0  17    7.43    7.67
  13   0 -17   -0.00    7.35
 -13   0  18   -0.00    5.10
  13   0 -18    1.41    5.94
 -13   0  19    0.00    6.34
  13   0 -19   10.62    7.25
 -13   0  20    0.00    6.97
  13   0 -20    0.00    6.12
 -13   0  21    2.94    7.47
  13   0 -21    6.03    6.98
 -13   0  22    2.56    5.91
  13   0 -22    6.95    7.97
 -13   0  23   12.15    9.38
  13   0 -23   -0.00    5.23
 -13   0  24    0.00    7.08
  13   0 -24   -0.00    5.35
 -13   0  25    2.41    8.45
  13   0 -25   -0.00    5.03
 -13   1   1    9.88    6.59
 -13   1   1    2.70    5.79
 -13  -1   1    8.26    6.61
 -13  -1   1    0.00    6.33
 -13   1   2    2.16    4.67
 -13   1   2    4.20    5.90
  13  -1  -2    0.99    6.41
 -13  -1   2    2.96    6.36
 -13  -1   2    2.33    6.04
 -13   1   3    0.00    5.24
 -13   1   3    0.00    5.68
  13  -1  -3    2.94    6.35
  13   1  -3    0.88    5.57
 -13  -1   3    2.92    6.01
 -13  -1   3    1.80    5.47
 -13   1   4    1.27    5.53
 -13   1   4   -0.00    5.01
  13  -1  -4   -0.00    5.45
  13   1  -4    0.00    5.57
 -13  -1   4    1.11    5.80
 -13  -1   4    3.78    6.16
 -13   1   5   36.81   10.66
 -13   1   5   33.31   10.40
  13  -1  -5   33.37   11.06
  13   1  -5   57.11   13.45
 -13  -1   5   25.33   10.32
 -13  -1   5   33.18   11.01
 -13   1   6    0.83    5.01
 -13   1   6   -0.00    4.66
  13  -1  -6    0.00    5.45
  13   1  -6    0.00    6.13
 -13  -1   6   -0.00    5.07
 -13  -1   6    4.55    7.31
 -13   1   7   -0.00    5.55
 -13   1   7    7.53    6.35
  13  -1  -7    4.82    6.53
  13   1  -7    0.00    6.43
 -13  -1   7    0.00    5.55
 -13  -1   7   -0.00    5.99
 -13   1   8    2.47    4.34
  13  -1  -8    3.09    6.03
  13   1  -8    0.00    5.32
 -13  -1   8    1.63    5.36
 -13  -1   8   -0.00    6.43
 -13   1   9    9.47    7.56
  13  -1  -9    8.47    7.79
  13   1  -9   18.13    9.88
 -13  -1   9   22.90    9.15
 -13  -1   9    6.65    7.41
 -13   1  10    0.72    5.74
  13  -1 -10   -0.00    5.89
  13   1 -10    0.00    5.90
 -13  -1  10    1.16    6.84
 -13   1  11   -0.00    6.59
  13  -1 -11    0.21    5.15
  13   1 -11    0.00    5.61
 -13  -1  11   12.76    8.33
 -13   1  12    7.42    8.26
  13  -1 -12    6.08    7.17
  13   1 -12   -0.00    6.06
 -13  -1  12   -0.00    5.52
 -13   1  13    1.88    5.71
  13  -1 -13    0.80    5.64
  13   1 -13    0.00    5.46
 -13  -1  13   -0.00    4.98
 -13   1  14    3.04    7.34
  13  -1 -14    0.00    5.61
  13   1 -14   -0.00    5.24
 -13  -1  14   -0.00    4.87
 -13   1  15   16.99    9.48
  13  -1 -15   24.10    9.89
  13   1 -15   13.91    8.13
 -13  -1  15    9.83    8.82
 -13   1  16    0.00    6.48
  13  -1 -16   -0.00    5.84
  13   1 -16    8.97    7.03
 -13  -1  16    0.00    5.52
 -13   1  17    0.00    6.45
  13  -1 -17    0.00    6.28
  13   1 -17    0.24    6.09
 -13  -1  17    0.00    6.60
 -13   1  18   -0.00    8.07
  13  -1 -18    5.66    7.71
  13   1 -18    0.62    5.02
 -13  -1  18    1.13    7.53
 -13   1  19    6.88    8.04
  13  -1 -19   11.02    8.54
  13   1 -19    5.17    5.97
 -13  -1  19    7.06    7.91
 -13   1  20    7.30    8.23
  13  -1 -20    5.59    7.34
  13   1 -20   -0.00    6.85
 -13  -1  20   -0.00    7.56
 -13   1  21    8.16    9.07
  13  -1 -21    9.34    7.58
  13   1 -21   -0.00    5.85
 -13  -1  21    2.67    6.30
 -13   1  22    2.19    7.59
  13  -1 -22    6.65    6.69
  13   1 -22   -0.00    7.06
 -13  -1  22   -0.00    7.77
 -13   1  23   -0.00    6.98
  13  -1 -23    0.00    5.72
  13   1 -23   -0.00    6.32
 -13  -1  23   -0.00    6.10
 -13   1  24   -0.00    6.63
  13  -1 -24   -0.00    6.56
  13   1 -24    1.63    7.16
 -13   1  25   -0.00    7.47
  13  -1 -25    0.32    6.54
  13   1 -25   -0.00    6.58
 -13   1  26   -0.00    7.34
  13  -1 -26   -0.00    6.16
 -13   1  27   -0.00    6.81
 -13   2   1   22.81    9.11
 -13   2   1   21.76    8.20
  13  -2  -1   13.70    7.42
 -13  -2   1   17.85    8.80
 -13  -2   1    4.21    6.43
 -13   2   2   -0.00    4.60
 -13   2   2   -0.00    5.10
  13  -2  -2   -0.00    6.48
 -13  -2   2    6.76    6.28
 -13  -2   2    8.22    7.02
 -13   2   3    4.97    6.43
 -13   2   3   12.83    7.07
  13  -2  -3    7.87    6.36
 -13  -2   3   10.94    7.26
 -13  -2   3   -0.00    5.82
 -13   2   4    5.03    6.52
 -13   2   4    3.12    5.60
  13  -2  -4    0.00    4.68
  13   2  -4   -0.00    5.58
 -13  -2   4    8.56    6.75
 -13  -2   4    1.43    4.87
 -13   2   5    4.39    5.64
 -13   2   5    0.00    6.15
  13  -2  -5    3.77    5.61
  13   2  -5   -0.00    5.97
 -13  -2   5    0.00    5.16
 -13  -2   5    2.82    5.37
 -13   2   6   -0.00    4.88
 -13   2   6   -0.00    4.45
  13  -2  -6    0.59    5.49
  13   2  -6    2.40    6.59
 -13  -2   6   -0.00    6.20
 -13  -2   6    3.49    6.73
 -13   2   7    8.31    7.50
  13  -2  -7   53.71   12.76
  13   2  -7   40.28   12.40
 -13  -2   7   22.96    9.93
 -13  -2   7   23.69   10.33
 -13   2   8   -0.00    5.07
  13  -2  -8   -0.00    4.25
  13   2  -8    9.54    7.20
 -13  -2   8    7.99    7.09
 -13  -2   8    5.15    7.03
 -13   2   9    0.71    5.92
  13  -2  -9    2.54    5.43
  13   2  -9   -0.00    6.88
 -13  -2   9    1.86    6.36
 -13  -2   9    4.64    6.36
 -13   2  10    2.93    6.44
  13  -2 -10    0.51    4.58
  13   2 -10    8.55    7.44
 -13  -2  10   -0.00    5.40
 -13  -2  10   -0.00    6.30
 -13   2  11   18.19    8.68
  13  -2 -11    6.61    5.88
  13   2 -11   18.32    8.93
 -13  -2  11    6.52    7.57
 -13   2  12   -0.00    5.95
  13  -2 -12    2.89    5.63
  13   2 -12   -0.00    6.47
 -13  -2  12    1.81    6.37
 -13   2  13   11.48    7.86
  13  -2 -13   18.54    9.10
  13   2 -13    9.67    7.98
 -13  -2  13    4.95    6.82
 -13   2  14   -0.00    6.68
  13  -2 -14   11.76    7.28
  13   2 -14    7.04    6.38
 -13  -2  14   -0.00    4.80
 -13   2  15    5.23    7.67
  13  -2 -15    5.53    5.77
  13   2 -15   13.37    7.52
 -13  -2  15    2.95    5.76
 -13   2  16    3.73    5.90
  13  -2 -16    1.12    5.99
  13   2 -16   -0.00    4.98
 -13  -2  16    6.86    7.26
 -13   2  17    0.00    7.62
  13  -2 -17    6.58    6.89
  13   2 -17    5.01    7.52
 -13  -2  17    0.00    5.71
 -13   2  18    1.71    5.81
  13  -2 -18   -0.00    6.19
  13   2 -18   -0.00    6.13
 -13   2  19   -0.00    5.66
  13  -2 -19    6.41    7.55
  13   2 -19   -0.00    6.60
 -13  -2  19   -0.00    7.59
 -13   2  20    1.16    6.88
  13  -2 -20   -0.00    5.36
  13   2 -20    5.07    7.84
 -13  -2  20   -0.00    6.44
 -13   2  21   -0.00    7.46
  13  -2 -21   -0.00    6.69
  13   2 -21    2.77    6.34
 -13  -2  21   -0.00    6.88
 -13   2  22    0.00    8.27
  13  -2 -22    0.00    6.62
  13   2 -22    0.00    7.53
 -13   2  23    4.26    6.88
  13  -2 -23   13.48    8.89
  13   2 -23    6.77    8.31
 -13   2  24    8.28    7.51
  13  -2 -24    8.67    8.26
  13   2 -24    4.65    7.74
 -13   2  25    0.00    6.73
  13  -2 -25    0.00    6.05
 -13   2  26    1.37    7.50
  13  -2 -26    4.22    7.11
 -13   2  27    5.99    7.83
 -13   2  28    5.94    8.83
 -13   3   1    0.00    5.79
 -13  -3   1    7.24    7.45
 -13  -3   1   -0.00    7.77
 -13   3   2   -0.00    4.79
 -13  -3   2    3.14    6.73
 -13  -3   2   -0.00    7.25
 -13   3   3    6.25    6.03
 -13   3   3   -0.00    4.59
 -13  -3   3    5.53    6.55
 -13  -3   3    2.33    7.81
 -13   3   4    7.80    6.88
 -13   3   4    3.10    6.12
  13   3  -4    3.52    7.05
 -13  -3   4    0.81    5.26
 -13  -3   4   -0.00    5.00
 -13   3   5   13.13    6.72
 -13   3   5    8.73    7.31
  13  -3  -5   13.43    7.68
  13   3  -5    5.47    7.01
 -13  -3   5   16.93    8.10
 -13  -3   5    9.73    7.51
 -13   3   6    2.42    5.27
 -13   3   6    0.64    6.07
  13  -3  -6    0.00    6.31
 -13  -3   6   11.30    7.10
 -13  -3   6    9.19    7.23
 -13   3   7    3.17    6.12
  13  -3  -7   -0.00    4.61
  13   3  -7    0.91    6.80
 -13  -3   7   -0.00    5.18
 -13  -3   7    1.67    5.63
 -13   3   8    1.25    5.53
  13  -3  -8    3.19    5.58
  13   3  -8    1.76    7.18
 -13  -3   8   -0.00    5.61
 -13  -3   8   -0.00    6.54
 -13   3   9    6.04    6.98
  13  -3  -9    9.00    7.04
  13   3  -9    0.00    6.59
 -13  -3   9   10.27    6.96
 -13  -3   9   -0.00    6.22
 -13   3  10    2.50    6.05
  13  -3 -10    8.73    6.72
  13   3 -10   -0.00    5.80
 -13  -3  10    9.04    7.32
 -13  -3  10    3.83    7.68
 -13   3  11   12.62    8.72
  13  -3 -11    4.41    5.77
  13   3 -11    1.60    6.66
 -13  -3  11    0.00    6.50
 -13  -3  11    8.01    8.20
 -13   3  12   -0.00    6.04
  13  -3 -12   -0.00    5.44
  13   3 -12   -0.00    5.72
 -13  -3  12    1.18    5.51
 -13   3  13    4.72    6.57
  13  -3 -13    0.00    5.50
  13   3 -13    7.13    6.93
 -13  -3  13    1.47    5.91
 -13   3  14    1.30    5.67
  13  -3 -14    8.77    6.18
  13   3 -14    7.50    7.43
 -13  -3  14    1.38    6.80
 -13   3  15    7.03    6.71
  13  -3 -15    6.63    7.20
  13   3 -15   18.70    9.61
 -13  -3  15   17.88    8.97
 -13   3  16    0.00    6.40
  13  -3 -16    1.36    5.41
  13   3 -16    0.00    6.97
 -13  -3  16   -0.00    6.37
 -13   3  17    2.91    6.62
  13  -3 -17   -0.00    5.65
  13   3 -17    4.10    6.75
 -13  -3  17   -0.00    6.32
 -13   3  18   -0.00    6.87
  13  -3 -18    0.00    6.33
  13   3 -18   -0.00    4.78
 -13  -3  18    0.15    5.51
 -13   3  19   11.11    8.00
  13  -3 -19    2.01    6.08
  13   3 -19    6.42    7.16
 -13  -3  19   -0.00    5.29
 -13   3  20    3.73    7.37
  13  -3 -20    4.61    7.02
  13   3 -20    6.30    7.34
 -13   3  21    7.82    7.73
  13  -3 -21   -0.00    6.40
  13   3 -21   -0.00    7.65
 -13   3  22    6.60    7.32
  13  -3 -22    1.98    6.09
  13   3 -22    0.00    6.03
 -13   3  23    2.63    7.42
  13  -3 -23    0.00    7.00
  13   3 -23   -0.00    6.05
 -13   3  24    3.00    6.91
  13  -3 -24   -0.00    4.98
 -13   3  25   -0.00    6.98
  13  -3 -25    8.60    8.13
 -13   3  26    0.00    7.05
  13  -3 -26    3.07    6.09
 -13   3  27    3.30    7.76
 -13   3  28   -0.00    7.26
 -13   3  29    7.46    8.79
 -13   4   1    5.34    5.75
 -13  -4   1    6.24    6.64
 -13  -4   1    7.59    8.56
 -13   4   2    3.61    5.07
 -13  -4   2    6.01    6.60
 -13  -4   2    1.93    6.55
 -13   4   3    1.94    4.90
 -13  -4   3    2.05    5.18
 -13  -4   3   -0.00    7.08
 -13   4   4   -0.00    4.98
 -13  -4   4   -0.00    5.45
 -13  -4   4    3.15    6.47
 -13   4   5   -0.00    5.61
  13   4  -5   -0.00    5.47
 -13  -4   5   -0.00    6.36
 -13  -4   5   -0.00    6.11
 -13   4   6    6.00    6.23
  13   4  -6   10.62    7.39
 -13  -4   6    5.25    6.02
 -13  -4   6   -0.00    5.96
 -13   4   7   10.38    7.09
  13   4  -7   12.86    8.61
 -13  -4   7    8.99    6.64
 -13  -4   7   14.83    8.54
 -13   4   8    2.66    5.87
  13   4  -8    8.84    7.71
 -13  -4   8    0.00    6.58
 -13  -4   8    0.38    6.04
  13   4  -9    0.00    7.08
 -13  -4   9    0.80    5.99
 -13  -4   9    0.11    6.04
 -13   4  10    4.90    6.08
  13  -4 -10    4.26    5.89
  13   4 -10   -0.00    7.53
 -13  -4  10    1.12    5.92
 -13  -4  10    0.00    5.90
 -13   4  11    2.77    6.23
  13  -4 -11    3.29    6.23
  13   4 -11    6.84    7.05
 -13  -4  11    1.48    7.48
 -13  -4  11   12.90    8.79
 -13   4  12    1.41    5.51
  13  -4 -12   11.93    7.90
  13   4 -12    7.79    8.36
 -13  -4  12    5.11    7.19
 -13  -4  12    3.54    6.32
 -13   4  13   -0.00    7.16
  13  -4 -13    7.10    6.50
  13   4 -13    7.06    7.52
 -13  -4  13   15.89    8.26
 -13  -4  13    2.86    6.63
 -13   4  14   -0.00    6.10
  13  -4 -14   -0.00    6.39
  13   4 -14   -0.00    5.39
 -13  -4  14    1.68    7.14
 -13   4  15    3.68    6.88
  13  -4 -15    0.00    6.66
  13   4 -15   -0.00    5.90
 -13  -4  15    1.52    6.91
 -13   4  16   -0.00    5.67
  13  -4 -16    9.91    7.36
  13   4 -16   13.43    8.84
 -13  -4  16   -0.00    6.28
 -13   4  17    6.81    6.77
  13  -4 -17   -0.00    5.68
  13   4 -17   11.38    7.14
 -13   4  18    0.81    5.87
  13  -4 -18    7.88    7.19
  13   4 -18    7.36    8.26
 -13   4  19   -0.00    7.04
  13  -4 -19    6.16    7.14
  13   4 -19   -0.00    5.91
 -13   4  20    1.49    7.27
  13  -4 -20    0.26    6.28
  13   4 -20    0.26    6.53
 -13   4  21   -0.00    7.15
  13  -4 -21    3.41    7.75
  13   4 -21    5.49    7.74
 -13   4  22    0.00    6.29
  13  -4 -22   -0.00    5.41
  13   4 -22    0.00    7.25
 -13   4  23   -0.00    7.00
  13  -4 -23    0.00    6.60
 -13   4  24    2.86    6.70
  13  -4 -24   -0.00    7.20
 -13   4  25    1.59    6.26
  13  -4 -25    5.23    7.05
 -13   4  26    0.00    7.03
  13  -4 -26   -0.00    6.39
 -13   4  27   15.87    9.33
 -13   5   1    6.14    4.96
 -13  -5   1    0.00    5.46
 -13  -5   1   11.28    9.06
 -13   5   2    6.40    6.17
 -13  -5   2   13.26    7.74
 -13  -5   2    4.88    7.47
 -13   5   3    3.31    5.60
 -13  -5   3    8.65    7.01
 -13  -5   3    6.46    7.35
 -13   5   4   -0.00    4.91
 -13  -5   4   -0.00    6.03
 -13  -5   4    3.52    6.10
 -13   5   5    2.21    6.42
 -13  -5   5    4.88    6.50
 -13  -5   5    2.69    7.23
 -13   5   6    0.03    4.00
  13   5  -6    1.76    6.05
 -13  -5   6    7.04    6.12
 -13  -5   6    4.22    8.27
 -13   5   7    1.97    6.47
  13   5  -7    3.29    5.32
 -13  -5   7    0.60    5.06
 -13  -5   7    1.64    5.59
 -13   5   8   -0.00    5.28
  13   5  -8    7.38    7.87
 -13  -5   8   10.28    7.87
 -13  -5   8    3.21    6.91
 -13   5   9    6.40    7.01
  13   5  -9    7.75    8.17
 -13  -5   9   22.56    9.69
 -13  -5   9    5.65    6.59
 -13   5  10    8.12    7.75
  13   5 -10   17.19    8.98
 -13  -5  10   14.94    9.33
 -13  -5  10    0.00    6.03
 -13   5  11    4.34    6.02
  13   5 -11   10.75    7.17
 -13  -5  11    9.74    8.97
 -13  -5  11    3.29    6.16
 -13   5  12   -0.00    6.51
  13   5 -12   -0.00    6.57
 -13  -5  12   -0.00    6.68
 -13  -5  12   -0.00    7.04
 -13   5  13    3.91    6.16
  13   5 -13    4.87    6.49
 -13  -5  13    3.78    6.50
 -13  -5  13    6.79    7.99
 -13   5  14    0.00    6.55
  13   5 -14   13.14    9.16
 -13  -5  14   25.89    9.34
 -13   5  15   14.33    7.88
  13   5 -15   16.06    9.17
 -13   5  16    1.94    6.04
  13  -5 -16    5.16    6.38
  13   5 -16    0.00    6.25
 -13   5  17    1.50    5.44
  13  -5 -17   -0.00    5.57
  13   5 -17    0.00    6.02
 -13   5  18    8.52    7.55
  13  -5 -18    2.19    5.67
  13   5 -18   -0.00    8.23
 -13   5  19   11.28    8.35
  13  -5 -19    1.13    6.04
  13   5 -19    1.28    6.52
 -13   5  20    6.97    7.06
  13  -5 -20    8.31    6.83
  13   5 -20    7.79    8.38
 -13   5  21    2.41    6.16
  13  -5 -21   -0.00    5.33
  13   5 -21   -0.00    6.37
 -13   5  22    0.00    6.24
  13  -5 -22    6.52    6.92
 -13   5  23    8.38    8.59
  13  -5 -23    8.01    7.42
 -13   5  24    4.46    7.53
  13  -5 -24    1.26    6.47
  13  -5 -25   -0.00    7.24
  13  -5 -26    0.70    7.63
 -13   6   1    9.58    5.82
 -13  -6   1    1.66    6.50
 -13   6   2    2.20    4.41
 -13  -6   2   -0.00    5.41
 -13  -6   2    0.90    6.12
 -13   6   3   -0.00    4.15
 -13  -6   3   -0.00    7.10
 -13  -6   3   -0.00    6.10
 -13   6   4   -0.00    4.68
 -13  -6   4    9.62    7.46
 -13  -6   4    0.00    6.77
 -13   6   5    0.00    4.72
 -13  -6   5   -0.00    6.30
 -13  -6   5    5.26    8.39
 -13   6   6    1.72    5.63
 -13  -6   6    1.98    6.76
 -13  -6   6   14.17    9.86
 -13   6   7    9.40    6.28
  13   6  -7   -0.00    6.72
 -13  -6   7    2.37    6.08
 -13  -6   7   -0.00    5.17
 -13   6   8    2.47    6.00
  13   6  -8    3.60    8.89
 -13  -6   8    6.48    6.20
 -13  -6   8    0.00    8.48
 -13   6   9    2.29    5.85
  13   6  -9    6.96    7.71
 -13  -6   9    2.22    5.95
 -13  -6   9    0.00    8.86
 -13   6  10    0.00    5.12
  13   6 -10    9.67    7.93
 -13  -6  10   12.34    8.76
 -13   6  11    0.00    6.18
  13   6 -11   -0.00    6.38
 -13  -6  11    0.00    6.64
 -13   6  12    6.09    6.74
  13   6 -12    5.76    7.17
 -13  -6  12    4.54    6.79
 -13   6  13    0.42    6.06
  13   6 -13   18.08    8.35
 -13  -6  13    0.86    6.44
 -13   6  14    1.63    5.84
  13   6 -14    5.42    7.54
 -13  -6  14    1.31    5.39
 -13   6  15   -0.00    5.60
  13   6 -15   -0.00    5.30
 -13  -6  15   -0.00    4.69
 -13   6  16    7.42    7.37
  13   6 -16    4.53    6.06
 -13  -6  16    1.50    7.18
 -13   6  17   -0.00    6.32
  13   6 -17    0.00    5.74
 -13   6  18   -0.00    7.97
  13   6 -18   -0.00    6.98
 -13   6  19    0.71    7.50
  13   6 -19    0.00    5.58
 -13   6  20   -0.00    7.25
 -13   6  21   -0.00    7.00
  13  -6 -23   -0.00    6.33
  13  -6 -24    8.54    8.20
  13  -6 -25   18.11    9.66
  13  -6 -26    2.61    6.62
 -13   7   1    0.00    4.71
 -13  -7   1    3.19    6.05
 -13   7   2   -0.00    5.04
 -13  -7   2    4.24    6.75
 -13   7   3    2.43    5.18
 -13  -7   3    0.00    6.24
 -13   7   4   13.03    7.05
 -13  -7   4    5.32    8.06
 -13   7   5    4.78    5.58
 -13  -7   5    4.52    8.06
 -13   7   6    1.57    4.22
 -13  -7   6    2.38    7.20
 -13   7   7    0.90    5.02
 -13  -7   7    0.00    6.87
 -13   7   8    0.00    5.99
 -13  -7   8    2.67    8.10
 -13   7   9    0.00    5.15
  13   7  -9    2.53    6.88
 -13  -7   9    2.62    6.27
 -13   7  10    1.25    5.53
  13   7 -10   -0.00    7.30
 -13  -7  10   -0.00    5.93
 -13   7  11   -0.00    6.19
  13   7 -11    4.25    5.60
 -13  -7  11    6.76    7.90
 -13   7  12   -0.00    6.57
  13   7 -12   -0.00    6.69
 -13  -7  12    0.46    6.41
 -13   7  13    2.45    5.46
  13   7 -13   -0.00    5.96
 -13  -7  13    0.00    6.62
 -13   7  14   -0.00    6.21
  13   7 -14    0.20    5.33
 -13  -7  14    1.01    6.81
 -13   7  15   -0.00    6.04
  13   7 -15    2.41    6.72
 -13  -7  15    1.91    5.39
 -13   7  16    2.58    5.58
  13   7 -16   -0.00    4.52
 -13  -7  16    6.95    6.46
 -13   7  17    1.08    4.63
  13   7 -17    2.11    6.48
 -13  -7  17    4.23    6.84
 -13   7  18   -0.00    6.66
 -13  -7  18    0.00    6.56
 -13   8   1   -0.00    4.44
 -13  -8   1    1.74    5.15
 -13   8   2    8.63    6.46
 -13  -8   2   11.34    7.25
 -13   8   3    1.56    5.19
 -13  -8   3   -0.00    7.13
 -13   8   4   -0.00    5.70
 -13  -8   4    2.37    6.41
 -13   8   5    2.04    5.52
 -13  -8   5    0.00    6.95
 -13   8   6    0.63    5.24
 -13  -8   6    0.00    6.93
 -13   8   7   -0.00    5.29
 -13  -8   7   -0.00    5.28
 -13   8   8    0.61    4.86
 -13  -8   8    6.16    8.03
 -13   8   9   -0.00    4.93
 -13  -8   9   -0.00    6.52
 -13   8  10   -0.00    5.42
  13   8 -10   -0.00    6.54
 -13  -8  10    3.67    7.23
 -13   8  11    1.20    5.45
  13   8 -11    0.57    6.45
 -13  -8  11    2.00    5.46
 -13   8  12    6.39    7.18
  13   8 -12    4.30    8.43
 -13  -8  12    0.30    4.54
 -13   8  13    2.57    5.49
  13   8 -13    0.00    6.96
 -13  -8  13    0.82    6.14
 -13   8  14   -0.00    6.66
  13   8 -14   -0.00    7.27
 -13  -8  14    5.05    7.35
 -13   8  15    0.00    6.23
  13   8 -15   -0.00    6.90
 -13  -8  15    6.72    6.21
 -13   9   1    3.54    4.64
 -13  -9   1    5.14    6.83
 -13   9   2    2.49    4.95
 -13  -9   2   -0.00    7.19
 -13   9   3   -0.00    4.37
 -13  -9   3    5.13    6.72
 -13   9   4    1.12    4.31
 -13  -9   4    2.72    6.37
 -13   9   5    0.06    4.87
 -13  -9   5    6.06    6.64
 -13   9   6   -0.00    5.32
 -13  -9   6   -0.00    7.48
 -13   9   7    6.60    6.01
 -13  -9   7    0.00    6.98
 -13   9   8   -0.00    6.05
 -13  -9   8   -0.00    7.35
 -13   9   9    1.60    5.85
 -13  -9   9    1.29    7.15
 -13   9  10    1.84    6.21
 -13  -9  10   -0.00    7.39
 -13   9  11   -0.00    6.42
 -13  -9  11    1.47    7.05
 -13   9  12    3.96    6.49
 -13  -9  12   -0.00    7.40
 -13  10   1    0.95    4.11
 -13 -10   1    2.06    5.89
 -13  10   2    0.00    4.73
 -13 -10   2    2.06    7.84
 -13  10   3    0.00    4.03
 -13 -10   3   -0.00    6.66
 -13  10   4   -0.00    4.47
 -13 -10   4   -0.00    6.37
 -13  10   5   -0.00    4.88
 -13  10   6    5.65    5.49
 -13  10   7    1.63    5.45
 -13  11   1    2.82    4.70
 -13  11   2   -0.00    3.98
 -12   0   1   -0.00    4.82
 -12   0   1    1.91    6.29
  12   0  -1    4.94    6.15
 -12   0   2    6.68    6.79
 -12   0   2   15.87    8.42
  12   0  -2   11.68    7.73
 -12   0   3   -0.00    5.39
 -12   0   3    0.58    5.59
  12   0  -3   -0.00    5.96
 -12   0   4    3.94    5.82
 -12   0   4    0.00    4.08
  12   0  -4    1.07    5.72
 -12   0   5    4.18    5.58
 -12   0   5    6.40    6.49
  12   0  -5    2.26    5.03
 -12   0   6   75.83   14.64
 -12   0   6   33.93   11.16
  12   0  -6   77.34   15.14
 -12   0   7    0.15    5.26
  12   0  -7    0.00    3.97
 -12   0   8   12.24    7.43
  12   0  -8   19.77    8.54
 -12   0   9    0.00    5.28
  12   0  -9    1.44    5.79
 -12   0  10    3.26    5.98
  12   0 -10   35.66   10.49
 -12   0  11   -0.00    6.48
  12   0 -11   -0.00    5.41
 -12   0  12   22.39    9.26
  12   0 -12   24.46    9.61
 -12   0  13    0.36    5.78
  12   0 -13   -0.00    5.74
 -12   0  14    0.50    6.56
  12   0 -14    0.00    5.18
 -12   0  15   -0.00    5.71
  12   0 -15    0.70    6.49
 -12   0  16   20.59    9.80
  12   0 -16   14.12    9.05
 -12   0  17    0.00    5.90
 -12   0  18    7.22    7.53
  12   0 -18    0.00    6.21
 -12   0  19   10.15    7.24
  12   0 -19   -0.00    5.39
 -12   0  20    0.00    7.65
  12   0 -20    1.38    6.30
 -12   0  21   -0.00    6.45
  12   0 -21   -0.00    5.82
 -12   0  22    4.41    6.42
  12   0 -22    4.70    7.18
  12   0 -23    0.00    5.78
 -12   0  24   11.29    8.68
  12   0 -24   -0.00    5.97
 -12   0  25    0.00    6.88
  12   0 -25   -0.00    6.29
 -12   0  26    9.36    9.22
  12   0 -26    1.78    6.32
  12   0 -27   -0.00    6.19
  12   0 -28    8.42    6.75
 -12   1   1    2.06    5.59
 -12   1   1    2.64    5.81
  12  -1  -1    0.00    5.18
 -12  -1   1    1.56    4.39
 -12  -1   1    2.77    4.16
 -12   1   2   29.20    9.52
 -12   1   2   11.14    7.28
  12  -1  -2   23.53    9.28
  12   1  -2   36.31   11.19
 -12  -1   2   51.19   12.02
 -12  -1   2   16.30    8.85
 -12   1   3    0.00    5.27
 -12   1   3    2.03    5.70
  12  -1  -3    6.53    6.33
  12   1  -3   -0.00    5.58
 -12  -1   3    2.83    5.99
 -12  -1   3    0.09    4.23
 -12   1   4   64.06   12.81
 -12   1   4   36.29   10.86
  12  -1  -4   43.55   11.30
  12   1  -4   17.12    8.71
 -12  -1   4   46.34   11.89
 -12  -1   4   17.84    8.89
 -12   1   5   -0.00    5.34
 -12   1   5    1.02    4.63
  12  -1  -5    1.33    6.21
  12   1  -5    4.76    5.56
 -12  -1   5    0.00    5.14
 -12  -1   5   -0.00    4.84
 -12   1   6    0.00    5.44
  12  -1  -6   -0.00    4.79
  12   1  -6    1.11    6.38
 -12  -1   6    5.75    6.63
 -12  -1   6    0.00    5.56
 -12   1   7   -0.00    5.01
  12  -1  -7    3.92    5.43
  12   1  -7    4.56    6.16
 -12  -1   7   -0.00    5.32
 -12  -1   7    4.44    6.77
 -12   1   8   20.57    8.49
  12  -1  -8    7.56    6.36
  12   1  -8   54.93   12.53
 -12  -1   8   55.21   13.08
 -12   1   9    4.05    7.58
  12  -1  -9    1.93    5.21
  12   1  -9    0.08    5.79
 -12  -1   9   -0.00    4.75
 -12   1  10    0.00    6.13
  12  -1 -10    1.32    5.37
  12   1 -10   24.17    9.79
 -12  -1  10    4.72    6.69
 -12   1  11    4.32    5.95
  12  -1 -11    1.37    5.96
  12   1 -11    2.12    6.11
 -12  -1  11   -0.00    4.59
 -12   1  12    7.77    6.93
  12  -1 -12    0.18    5.13
  12   1 -12    0.72    5.93
 -12  -1  12    0.00    5.12
 -12   1  13   -0.00    5.76
  12  -1 -13   -0.00    5.66
  12   1 -13    2.03    6.57
 -12  -1  13    1.78    7.06
 -12   1  14   27.76   11.06
  12  -1 -14   25.84   10.29
  12   1 -14   39.55   11.77
 -12  -1  14   20.53    9.61
 -12   1  15    1.42    6.40
  12  -1 -15   -0.00    5.89
  12   1 -15    3.03    7.25
 -12  -1  15    8.15    7.14
 -12   1  16   -5.30    6.93
  12  -1 -16    2.93    6.37
  12   1 -16    0.00    6.28
 -12  -1  16    1.77    6.11
 -12   1  17    0.00    6.80
  12  -1 -17    2.13    5.88
  12   1 -17   -0.00    6.25
 -12  -1  17   -0.00    6.25
 -12   1  18   10.53    8.38
  12  -1 -18   16.78    9.22
  12   1 -18   13.94    8.33
 -12  -1  18    9.64    8.45
 -12   1  19    0.91    6.41
  12  -1 -19   -0.00    5.45
  12   1 -19   -0.00    5.25
 -12  -1  19    3.77    7.34
 -12   1  20    0.28    5.70
  12  -1 -20    2.26    5.64
  12   1 -20    2.70    6.39
 -12  -1  20    6.98    7.45
 -12   1  21    2.28    6.18
  12  -1 -21    3.92    6.51
  12   1 -21    7.15    6.68
 -12  -1  21   -0.00    6.91
 -12   1  22   -0.00    6.71
  12  -1 -22    0.56    3.81
  12   1 -22    2.02    4.85
 -12  -1  22    7.66    8.88
 -12   1  23    1.72    6.45
  12  -1 -23   -0.00    5.62
  12   1 -23   -0.00    6.28
 -12  -1  23    0.00    7.59
 -12   1  24    9.53    8.58
  12  -1 -24    0.00    5.65
  12   1 -24    9.15    8.96
 -12  -1  24   -0.00    8.12
 -12   1  25   -0.00    6.99
  12  -1 -25    2.94    6.53
  12   1 -25    0.00    7.17
 -12   1  26    1.31    6.11
  12  -1 -26    4.32    6.76
  12   1 -26    6.99    7.32
 -12   1  27    0.94    6.56
  12  -1 -27    0.46    6.86
  12   1 -27    2.72    8.07
  12  -1 -28    4.78    6.78
 -12   2   1    8.31    6.67
 -12   2   1    3.92    6.34
  12  -2  -1    1.04    5.77
 -12  -2   1    3.99    5.83
 -12  -2   1   -0.00    6.90
 -12   2   2   31.21    9.18
 -12   2   2    9.76    6.38
  12  -2  -2    8.19    6.76
 -12  -2   2   14.51    7.87
 -12  -2   2    9.61    7.27
 -12   2   3   -0.00    5.60
 -12   2   3    0.00    5.05
  12  -2  -3   -0.00    4.78
  12   2  -3    1.36    6.38
 -12  -2   3    1.65    6.02
 -12  -2   3   -0.00    4.37
 -12   2   4    1.98    5.35
 -12   2   4    8.33    6.72
  12  -2  -4    2.19    5.48
  12   2  -4   12.94    7.88
 -12  -2   4    7.89    5.86
 -12  -2   4    7.36    6.54
 -12   2   5   11.15    6.37
 -12   2   5    2.63    6.12
  12  -2  -5    2.24    5.11
  12   2  -5    3.41    5.12
 -12  -2   5    0.00    4.65
 -12  -2   5    0.00    5.73
 -12   2   6   29.34    9.82
  12  -2  -6   37.81   10.96
  12   2  -6   22.67   10.00
 -12  -2   6   27.66    9.34
 -12  -2   6   19.86    9.03
 -12   2   7    5.14    5.53
  12  -2  -7   10.43    6.99
  12   2  -7   18.45    8.96
 -12  -2   7    0.00    5.57
 -12  -2   7   -0.00    5.83
 -12   2   8    2.86    6.58
  12  -2  -8    6.17    6.33
  12   2  -8    0.00    5.36
 -12  -2   8   20.30    8.13
 -12  -2   8    2.99    6.27
 -12   2   9   -0.00    6.63
  12  -2  -9   -0.00    5.32
  12   2  -9    0.34    5.35
 -12  -2   9    3.27    6.56
 -12   2  10   21.53   10.18
  12  -2 -10   18.00    8.51
  12   2 -10   40.21   11.56
 -12  -2  10   19.28    8.95
 -12   2  11    7.10    6.90
  12  -2 -11    4.96    6.53
  12   2 -11    7.76    7.11
 -12  -2  11    4.87    6.24
 -12   2  12    7.25    7.50
  12  -2 -12   41.74   11.02
  12   2 -12   23.41    9.86
 -12  -2  12   13.68    7.99
 -12   2  13   -0.00    5.89
  12  -2 -13    5.44    6.14
  12   2 -13    3.80    6.76
 -12  -2  13    3.64    5.34
 -12   2  14    2.38    5.97
  12  -2 -14   -0.00    6.18
  12   2 -14   -0.00    4.49
 -12  -2  14    2.15    5.85
 -12   2  15   -0.00    5.23
  12  -2 -15    2.08    5.63
  12   2 -15    4.74    6.20
 -12  -2  15    4.53    5.84
 -12   2  16   10.82    7.94
  12  -2 -16   10.27    7.54
  12   2 -16   18.63    9.46
 -12  -2  16    2.02    7.09
 -12   2  17   -0.00    6.16
  12  -2 -17   -0.00    5.61
  12   2 -17    2.48    5.73
 -12  -2  17    1.60    6.07
 -12   2  18   -0.00    5.71
  12  -2 -18    7.35    6.47
  12   2 -18    8.94    9.07
 -12  -2  18    2.28    7.70
 -12   2  19   -0.00    6.75
  12  -2 -19    1.90    5.81
  12   2 -19    0.00    5.60
 -12  -2  19   -0.00    6.05
 -12   2  20    5.37    8.26
  12  -2 -20    1.44    5.51
  12   2 -20    0.00    6.68
 -12  -2  20    3.84    7.79
 -12   2  21    6.59    8.83
  12  -2 -21    7.65    6.10
  12   2 -21    0.00    7.29
 -12  -2  21   -0.00    6.96
 -12   2  22    0.00    6.91
  12  -2 -22   13.07    7.67
  12   2 -22   14.14    9.06
 -12  -2  22    4.45    9.00
 -12   2  23    0.00    6.32
  12  -2 -23    0.99    5.03
  12   2 -23    3.58    6.62
 -12   2  24   -0.00    5.94
  12  -2 -24   -0.00    6.24
  12   2 -24    0.48    5.83
 -12   2  25    0.39    6.64
  12  -2 -25    0.01    4.92
  12   2 -25    3.94    6.65
 -12   2  26    4.27    8.45
  12  -2 -26    6.34    6.86
  12   2 -26    6.13    9.45
 -12   2  27   -0.00    6.44
  12  -2 -27    5.79    7.12
  12   2 -27   -0.00    7.20
 -12   2  28   -0.00    8.44
  12  -2 -28   -0.00    7.52
 -12   2  29   -0.00    6.51
 -12   3   1    0.87    4.89
 -12  -3   1    2.96    6.25
 -12  -3   1   -0.00    6.23
 -12   3   2   26.57    8.31
 -12   3   2   10.55    6.63
 -12  -3   2   11.55    7.66
 -12  -3   2   15.89    8.63
 -12   3   3    7.42    6.14
 -12   3   3    9.09    6.88
  12  -3  -3    9.68    6.79
  12   3  -3   -0.00    6.74
 -12  -3   3    7.96    6.58
 -12  -3   3    4.45    5.93
 -12   3   4   21.18    7.78
 -12   3   4   14.75    7.99
  12  -3  -4   29.87    9.63
  12   3  -4   29.50   10.45
 -12  -3   4   15.16    7.29
 -12  -3   4    5.22    6.46
 -12   3   5   -0.00    5.48
  12  -3  -5    0.00    4.49
  12   3  -5    3.25    6.72
 -12  -3   5    2.24    5.90
 -12  -3   5    2.82    5.93
 -12   3   6    3.79    5.50
  12  -3  -6    1.27    4.45
  12   3  -6   -0.00    6.85
 -12  -3   6   -0.00    6.32
 -12  -3   6   -0.00    5.36
 -12   3   7   -0.00    6.21
  12  -3  -7    5.04    5.33
  12   3  -7    5.38    6.26
 -12  -3   7    4.74    6.07
 -12  -3   7    0.47    6.82
 -12   3   8   13.36    7.70
  12  -3  -8   39.91   10.80
  12   3  -8   21.71    9.31
 -12  -3   8   24.75    8.88
 -12  -3   8   16.68    9.76
 -12   3   9    0.00    6.59
  12  -3  -9   13.85    7.67
  12   3  -9   14.97    8.75
 -12  -3   9   10.67    6.39
 -12  -3   9    6.79    7.03
 -12   3  10    5.51    7.20
  12  -3 -10   20.63    8.73
  12   3 -10   11.47    8.64
 -12  -3  10    7.39    6.84
 -12  -3  10   14.96    9.43
 -12   3  11   -0.00    5.44
  12  -3 -11   -0.00    5.68
  12   3 -11    2.91    5.94
 -12  -3  11   -0.00    5.98
 -12   3  12    3.62    6.39
  12  -3 -12   14.90    8.21
  12   3 -12   11.82    7.49
 -12  -3  12   13.58    8.54
 -12   3  13    2.61    6.86
  12  -3 -13   -0.00    4.70
  12   3 -13   -0.00    5.83
 -12  -3  13   -0.00    5.91
 -12   3  14   14.70    8.65
  12  -3 -14    8.59    7.07
  12   3 -14   19.43    9.08
 -12  -3  14    5.52    7.28
 -12   3  15    7.05    7.63
  12  -3 -15    5.71    6.58
  12   3 -15    4.95    6.55
 -12  -3  15    2.81    5.88
 -12   3  16    1.87    5.12
  12  -3 -16    0.00    5.26
  12   3 -16   -0.00    6.56
 -12  -3  16   -0.00    4.43
 -12   3  17    1.11    5.69
  12  -3 -17   -0.00    5.27
  12   3 -17   -0.00    5.24
 -12  -3  17    8.67    7.64
 -12   3  18    5.64    7.03
  12  -3 -18    1.22    4.74
  12   3 -18   -0.00    5.29
 -12  -3  18   -0.00    5.91
 -12   3  19    3.91    6.78
  12  -3 -19    1.99    6.33
  12   3 -19    5.79    8.01
 -12  -3  19    7.24    9.14
 -12   3  20    0.35    6.18
  12  -3 -20    0.00    6.12
  12   3 -20    4.50    6.59
 -12  -3  20    4.80    7.57
 -12   3  21   -0.00    5.46
  12  -3 -21    5.43    7.30
  12   3 -21   -0.00    6.52
 -12   3  22    1.57    5.84
  12  -3 -22    4.52    7.21
  12   3 -22   -0.00    8.47
 -12   3  23    6.15    7.58
  12  -3 -23    0.00    7.20
  12   3 -23    0.58    7.80
 -12   3  24    0.00    7.46
  12  -3 -24   10.50    8.42
  12   3 -24    4.57    7.02
 -12   3  25    2.24    8.20
  12  -3 -25    3.08    6.49
  12   3 -25   -0.00    7.34
 -12   3  26   -0.00    8.01
  12  -3 -26    0.14    6.11
  12   3 -26   -0.00    7.37
 -12   3  27    1.68    7.06
  12  -3 -27    0.18    6.42
 -12   3  28   18.02   11.00
  12  -3 -28   15.95    9.34
 -12   3  29   -0.00    6.22
 -12   3  30    7.40   10.27
 -12   4   1    3.85    5.25
 -12  -4   1    6.51    6.84
 -12  -4   1    0.78    5.90
 -12   4   2    2.53    6.01
 -12  -4   2    2.96    6.03
 -12  -4   2    7.27    7.14
 -12   4   3   -0.00    4.23
 -12  -4   3    0.00    5.70
 -12  -4   3    1.57    5.58
 -12   4   4    2.22    4.96
 -12   4   4    2.61    5.06
  12   4  -4    0.00    6.77
 -12  -4   4    6.87    7.01
 -12  -4   4    1.99    5.59
 -12   4   5    3.74    5.70
  12  -4  -5    5.54    5.90
  12   4  -5    0.28    6.84
 -12  -4   5   13.63    7.43
 -12  -4   5    4.77    5.83
 -12   4   6   15.53    7.53
  12  -4  -6   29.85    9.11
  12   4  -6   24.16    9.80
 -12  -4   6   34.45   11.25
 -12  -4   6   -0.00    5.83
 -12   4   7   10.16    7.55
  12  -4  -7   15.35    7.52
  12   4  -7   11.06    9.01
 -12  -4   7   21.85   10.18
 -12  -4   7    4.90    6.89
 -12   4   8    0.00    5.89
  12  -4  -8   -0.00    5.58
  12   4  -8    1.37    6.50
 -12  -4   8    7.02    5.83
 -12  -4   8   -0.00    6.71
 -12   4   9    0.51    4.71
  12  -4  -9    8.49    6.59
  12   4  -9    6.97    6.81
 -12  -4   9   12.65    8.09
 -12  -4   9    5.93    7.17
 -12   4  10    0.87    6.16
  12  -4 -10    8.62    6.66
  12   4 -10   -0.00    6.54
 -12  -4  10    7.88    7.30
 -12  -4  10   22.52   10.14
 -12   4  11    8.59    7.23
  12  -4 -11    2.29    5.39
  12   4 -11    1.37    6.09
 -12  -4  11    5.64    6.55
 -12  -4  11   10.50    8.73
 -12   4  12    3.72    6.65
  12  -4 -12   27.66    9.27
  12   4 -12   17.96    9.45
 -12  -4  12   19.80    9.81
 -12   4  13    6.41    7.46
  12  -4 -13    0.02    4.17
  12   4 -13    2.37    5.42
 -12  -4  13   -0.00    6.56
 -12   4  14    3.98    6.56
  12  -4 -14    0.53    4.58
  12   4 -14    1.69    6.33
 -12  -4  14   -0.00    5.40
 -12   4  15    7.27    7.87
  12  -4 -15    4.97    6.29
  12   4 -15    8.41    7.66
 -12  -4  15    7.17    7.94
 -12   4  16    0.28    6.00
  12  -4 -16    0.00    6.19
  12   4 -16    9.06    8.14
 -12  -4  16    4.70    7.03
 -12   4  17    2.77    6.34
  12  -4 -17    8.49    6.66
  12   4 -17    0.00    5.41
 -12  -4  17    6.01    7.55
 -12   4  18    0.00    5.95
  12  -4 -18    2.55    6.24
  12   4 -18   10.94    8.34
 -12   4  19    0.54    7.18
  12  -4 -19    0.19    5.68
  12   4 -19    0.00    5.83
 -12   4  20    0.86    6.62
  12  -4 -20   10.34    7.19
  12   4 -20    9.74   10.09
 -12   4  21   -0.00    6.92
  12  -4 -21    3.58    5.51
  12   4 -21    1.52    6.55
 -12   4  22    3.62    5.95
  12  -4 -22    1.96    6.06
  12   4 -22    0.37    6.16
 -12   4  23   -0.00    5.82
  12  -4 -23    1.31    6.91
  12   4 -23    0.34    5.31
 -12   4  24   -0.00    7.62
  12  -4 -24   -0.00    6.24
  12   4 -24   -0.00    5.98
 -12   4  25   -0.00    5.69
  12  -4 -25   -0.00    6.04
  12   4 -25    0.91    7.05
 -12   4  26    2.60    7.88
  12  -4 -26    1.16    6.11
  12   4 -26    7.60    7.44
 -12   4  27    0.89    7.76
  12  -4 -27    2.04    7.59
 -12   4  28   -0.00    6.45
  12  -4 -28    1.31    6.57
 -12   4  29   -0.00    7.03
 -12   4  30    0.10    6.70
 -12   4  31    1.48    8.28
 -12   5   1    0.51    3.86
 -12  -5   1   -0.00    5.02
 -12  -5   1   -0.00    6.77
 -12   5   2    6.37    5.16
 -12  -5   2   13.85    8.11
 -12  -5   2    9.13    7.72
 -12   5   3   13.43    6.63
 -12  -5   3   22.12   10.44
 -12  -5   3   -0.00    7.14
 -12   5   4    6.56    5.97
 -12  -5   4   14.79    7.78
 -12  -5   4    5.12    5.88
 -12   5   5    4.26    5.62
  12   5  -5    6.40    8.34
 -12  -5   5    0.10    5.58
 -12  -5   5    7.61    8.32
 -12   5   6   -0.00    5.47
  12   5  -6    2.07    6.57
 -12  -5   6    2.64    5.25
 -12  -5   6   -0.00    6.90
 -12   5   7    7.15    6.09
  12   5  -7    3.59    6.73
 -12  -5   7    0.00    4.89
 -12  -5   7    3.18    5.94
 -12   5   8   10.61    7.67
  12   5  -8   21.27    9.55
 -12  -5   8    9.45    7.53
 -12  -5   8    6.29    7.45
 -12   5   9    3.26    6.11
  12   5  -9    9.19    8.33
 -12  -5   9    3.11    6.43
 -12  -5   9   13.55    8.59
 -12   5  10    0.00    5.78
  12  -5 -10    0.00    6.28
  12   5 -10   15.31    9.57
 -12  -5  10   10.93    7.51
 -12  -5  10   10.12    7.79
 -12   5  11   -0.00    5.72
  12  -5 -11    6.30    5.90
  12   5 -11    1.53    6.52
 -12  -5  11   -0.00    5.06
 -12  -5  11    1.15    6.58
 -12   5  12    0.51    5.79
  12  -5 -12   -0.00    6.06
  12   5 -12   -0.00    5.15
 -12  -5  12    0.00    5.76
 -12  -5  12   -0.00    6.94
 -12   5  13    4.67    6.79
  12  -5 -13   16.18    8.39
  12   5 -13   18.10    9.99
 -12  -5  13    2.00    6.62
 -12   5  14    6.82    7.14
  12  -5 -14    4.39    5.90
  12   5 -14   22.30    9.95
 -12  -5  14   18.60    9.29
 -12   5  15   -0.00    5.94
  12  -5 -15   -0.00    4.39
 -12   5  16    2.56    6.12
  12  -5 -16    0.51    5.30
  12   5 -16    9.97    8.41
 -12   5  17    0.04    5.35
  12  -5 -17    1.17    6.05
  12   5 -17   -0.00    6.86
 -12   5  18    4.07    7.18
  12  -5 -18   -0.00    5.42
  12   5 -18   -0.00    6.60
 -12   5  19   -0.00    5.58
  12  -5 -19    2.06    5.97
  12   5 -19   -0.00    5.98
 -12   5  20    1.69    6.92
  12  -5 -20    6.64    7.11
  12   5 -20    7.35    7.31
 -12   5  21    0.46    7.41
  12  -5 -21    1.48    6.81
  12   5 -21   -0.00    8.39
 -12   5  22    1.98    6.32
  12  -5 -22    0.23    6.42
  12   5 -22   -0.00    6.25
 -12   5  23    2.48    7.88
  12  -5 -23   -0.00    6.38
  12   5 -23    3.85    7.83
 -12   5  24   -0.00    6.06
  12  -5 -24    6.34    8.04
  12   5 -24    1.01    7.52
 -12   5  25   -0.00    6.91
  12  -5 -25    0.39    5.62
  12   5 -25    0.15    8.15
 -12   5  26   -0.00    7.30
  12  -5 -26    1.28    5.98
 -12   5  27   -0.00    8.15
  12  -5 -27    0.00    5.62
 -12   5  28   -0.00    8.10
  12  -5 -28    0.78    7.17
 -12   5  29    5.12    7.54
 -12   6   1   11.92    6.79
 -12  -6   1   23.39    9.31
 -12   6   2    9.61    6.13
 -12  -6   2   12.40    8.19
 -12  -6   2    3.39    7.26
 -12   6   3    1.17    5.17
 -12  -6   3    5.55    8.02
 -12  -6   3   -0.00    7.09
 -12   6   4    0.35    4.63
 -12  -6   4   -0.00    6.14
 -12  -6   4   -0.00    4.90
 -12   6   5   10.63    7.02
 -12  -6   5   28.33   10.56
 -12  -6   5   22.98   10.54
 -12   6   6    0.88    6.15
  12   6  -6   19.08    9.94
 -12  -6   6   22.52    9.62
 -12  -6   6    9.55    7.48
 -12   6   7    4.23    5.67
  12   6  -7   34.74   11.64
 -12  -6   7   19.49    9.65
 -12  -6   7    2.65    7.16
 -12   6   8    6.74    7.23
  12   6  -8    0.00    6.73
 -12  -6   8    1.66    5.77
 -12  -6   8    0.00    7.07
 -12   6   9    1.12    5.59
  12   6  -9   -0.00    7.29
 -12  -6   9   -0.00    5.37
 -12  -6   9   -0.00    5.84
 -12   6  10    3.22    6.29
  12   6 -10    0.00    7.71
 -12  -6  10   12.78    8.14
 -12  -6  10    0.59    7.32
 -12   6  11   20.04    9.13
  12   6 -11   27.71   10.74
 -12  -6  11   33.96   11.56
 -12   6  12    5.38    6.75
  12   6 -12    0.00    6.62
 -12  -6  12    0.00    6.06
 -12   6  13    0.00    5.79
  12   6 -13    1.36    7.11
 -12  -6  13    7.85    6.88
 -12   6  14   -0.00    5.82
  12   6 -14    0.33    7.19
 -12  -6  14   -0.00    4.11
 -12   6  15   -0.00    6.74
  12   6 -15   10.98    8.35
 -12   6  16    6.09    6.79
  12  -6 -16    5.82    6.15
  12   6 -16   -0.00    8.17
 -12   6  17    2.05    6.16
  12  -6 -17   -0.00    4.97
  12   6 -17   10.22    8.28
 -12   6  18    2.62    6.65
  12  -6 -18    2.79    5.62
  12   6 -18    0.00    5.72
 -12   6  19    2.33    6.16
  12  -6 -19    0.00    4.74
  12   6 -19    1.81    5.76
 -12   6  20   -0.00    5.74
  12  -6 -20    0.00    6.90
  12   6 -20   -0.00    4.25
 -12   6  21    4.21    7.39
  12  -6 -21    4.80    6.94
  12   6 -21    2.65    5.23
 -12   6  22   -0.00    8.23
  12  -6 -22    0.00    7.28
  12   6 -22    4.00    7.61
 -12   6  23    9.43    8.96
  12  -6 -23    2.85    6.30
  12   6 -23   -0.00    5.54
 -12   6  24   -0.00    7.50
  12  -6 -24    0.27    5.88
 -12   6  25    0.79    6.99
  12  -6 -25   -0.00    6.85
 -12   6  26    2.81    6.63
  12  -6 -26   -0.00    6.47
 -12   6  27    1.52    8.36
  12  -6 -27   -0.00    7.02
  12  -6 -28    0.00    6.91
 -12   7   1    5.50    5.19
 -12  -7   1    2.99    7.29
 -12   7   2    3.25    5.34
 -12  -7   2   11.82    8.60
 -12   7   3    9.94    6.24
 -12  -7   3   19.84    8.64
 -12  -7   3    8.60    7.96
 -12   7   4    5.83    5.33
 -12  -7   4    4.46    6.86
 -12  -7   4    0.55    6.47
 -12   7   5   -0.00    4.51
 -12  -7   5    0.00    6.49
 -12  -7   5   -0.00    6.20
 -12   7   6    3.33    5.66
 -12  -7   6    0.04    5.45
 -12  -7   6   -0.00    7.35
 -12   7   7    0.00    5.24
 -12  -7   7    3.23    6.54
 -12   7   8    0.00    5.82
  12   7  -8    0.00    6.91
 -12  -7   8    7.34    7.24
 -12   7   9   33.22    9.97
  12   7  -9   26.76   10.93
 -12  -7   9   57.30   13.85
 -12   7  10    0.00    6.52
  12   7 -10    2.01    8.42
 -12  -7  10    1.82    5.67
 -12   7  11    2.02    6.42
  12   7 -11    1.10    6.07
 -12  -7  11    0.19    6.25
 -12   7  12   -0.00    5.26
  12   7 -12    0.61    6.54
 -12  -7  12    4.66    5.89
 -12   7  13    6.87    7.05
  12   7 -13    0.00    6.74
 -12  -7  13    0.00    7.27
 -12   7  14    4.08    7.08
  12   7 -14   15.46   10.00
 -12  -7  14    6.59    7.86
 -12   7  15    2.59    6.40
  12   7 -15    4.17    6.81
 -12  -7  15    8.09    7.13
 -12   7  16   -0.00    6.23
  12   7 -16    1.47    6.49
 -12  -7  16    6.72    6.53
 -12   7  17    2.03    7.04
  12   7 -17   -0.00    7.07
 -12   7  18   -0.00    6.58
  12   7 -18   -0.00    6.63
 -12   7  19    8.10    7.56
  12   7 -19    8.59    6.88
 -12   7  20   -0.00    6.06
  12   7 -20    0.00    6.76
 -12   7  21   -0.00    6.49
  12   7 -21    2.36    6.77
 -12   7  22    6.06    6.20
  12   7 -22   -0.00    6.03
 -12   7  23   -0.00    5.57
  12  -7 -23   12.99    7.98
 -12   7  24    0.00    6.93
  12  -7 -24    5.58    6.78
  12  -7 -25   -0.00    6.97
  12  -7 -26    0.24    6.68
  12  -7 -27    5.80    7.05
  12  -7 -28   -0.00    6.41
 -12   8   1    9.16    5.72
 -12  -8   1    9.49    7.30
 -12   8   2    0.00    5.09
 -12  -8   2    0.00    5.30
 -12   8   3    0.44    3.89
 -12  -8   3    1.49    5.54
 -12   8   4   -0.00    4.83
 -12  -8   4   -0.00    8.11
 -12   8   5    8.64    5.72
 -12  -8   5   15.00   10.68
 -12   8   6    4.83    5.45
 -12  -8   6   -0.00    6.22
 -12   8   7   17.18    8.13
 -12  -8   7   17.10    8.85
 -12   8   8    6.59    5.96
 -12  -8   8   -0.00    7.19
 -12   8   9    5.24    5.58
  12   8  -9    0.30    6.70
 -12  -8   9    0.00    7.39
 -12   8  10   -0.00    5.23
  12   8 -10    1.86    6.48
 -12  -8  10    3.69    6.49
 -12   8  11    0.00    5.78
  12   8 -11   19.94    9.60
 -12  -8  11    9.76    8.51
 -12   8  12    0.76    4.24
  12   8 -12    1.94    5.85
 -12  -8  12   -0.00    6.72
 -12   8  13    1.93    5.67
  12   8 -13    0.21    5.26
 -12  -8  13   -0.00    6.41
 -12   8  14   -0.00    6.39
  12   8 -14    2.81    5.35
 -12  -8  14    0.65    6.69
 -12   8  15    0.00    5.14
  12   8 -15    6.77    8.17
 -12  -8  15   13.40    8.41
 -12   8  16   -0.00    5.40
  12   8 -16    1.24    6.03
 -12  -8  16    2.86    5.36
 -12   8  17   -0.00    6.60
  12   8 -17   11.98   10.75
 -12  -8  17    0.00    5.32
 -12   8  18    8.19    6.85
  12   8 -18   -0.00    7.17
 -12  -8  18    0.00    5.14
 -12   8  19    0.61    6.05
  12   8 -19    0.03    6.18
 -12   8  20    2.13    5.72
  12   8 -20    6.74    6.15
 -12   8  21   -0.00    7.91
 -12   9   1    0.51    3.99
 -12  -9   1   -0.00    6.08
 -12   9   2   -0.00    4.98
 -12  -9   2    8.33    7.86
 -12   9   3    0.00    4.59
 -12  -9   3   10.18    9.02
 -12   9   4   -0.00    5.20
 -12  -9   4    7.20    7.07
 -12   9   5    0.00    5.38
 -12  -9   5    0.00    7.80
 -12   9   6    0.79    4.86
 -12  -9   6   -0.00    5.05
 -12   9   7    6.29    6.02
 -12  -9   7    0.00    7.55
 -12   9   8    0.03    5.05
 -12  -9   8    2.47    6.03
 -12   9   9    8.89    7.13
 -12  -9   9   36.00   12.43
 -12   9  10   -0.00    4.73
 -12  -9  10    1.44    6.65
 -12   9  11   -0.00    5.97
  12   9 -11    0.66    5.69
 -12  -9  11    2.53    6.50
 -12   9  12    0.00    6.20
  12   9 -12    2.51    7.21
 -12  -9  12    2.81    4.90
 -12   9  13    7.73    6.84
  12   9 -13    9.43    7.87
 -12  -9  13   19.44    9.40
 -12   9  14   -0.00    6.13
  12   9 -14    0.00    7.29
 -12  -9  14   -0.00    6.45
 -12   9  15   -0.00    5.55
  12   9 -15    0.00    7.97
 -12  -9  15    0.00    7.20
 -12   9  16    0.37    6.58
  12   9 -16    5.34    6.34
 -12  -9  16    0.11    5.76
 -12   9  17    5.30    5.89
  12   9 -17    1.44    7.77
 -12  -9  17    1.74    5.80
 -12   9  18    1.58    5.44
  12   9 -18    0.68    6.34
 -12  -9  18   -0.00    6.37
 -12  10   1    6.85    4.88
 -12 -10   1    8.30    9.00
 -12  10   2   -0.00    4.53
 -12 -10   2   -0.00    6.08
 -12  10   3   -0.00    4.00
 -12 -10   3    3.49    7.10
 -12  10   4    0.83    4.87
 -12 -10   4   13.85    8.53
 -12  10   5   10.66    5.62
 -12 -10   5    0.00    6.86
 -12  10   6   -0.00    5.22
 -12 -10   6   -0.00    4.74
 -12  10   7    2.31    5.07
 -12 -10   7    3.89    6.46
 -12  10   8    4.25    4.86
 -12 -10   8    0.01    6.18
 -12  10   9    0.00    5.09
 -12 -10   9   13.31    9.05
 -12  10  10    5.89    6.13
 -12 -10  10   -0.00    6.09
 -12  10  11    1.92    6.26
 -12 -10  11   16.83    8.83
 -12  10  12    5.68    7.24
  12  10 -12    0.00    6.14
 -12 -10  12    0.00    6.70
 -12  10  13   -0.00    5.49
  12  10 -13    5.60    7.92
 -12 -10  13    6.61    7.48
 -12  10  14   -0.00    5.72
  12  10 -14   -0.00    5.02
 -12 -10  14   -0.00    5.19
 -12  10  15    0.00    5.37
  12  10 -15   -0.00    7.80
 -12 -10  15    1.02    6.80
 -12  11   1    0.00    3.79
 -12 -11   1    0.51    4.96
 -12  11   2   -0.00    4.69
 -12 -11   2    0.80    6.39
 -12  11   3   10.79    5.63
 -12 -11   3    0.00    6.87
 -12  11   4    1.75    4.10
 -12 -11   4   -0.00    6.08
 -12  11   5   -0.00    3.71
 -12 -11   5   16.66    9.91
 -12  11   6    0.17    3.94
 -12 -11   6   -0.00    6.83
 -12  11   7    1.85    5.32
 -12 -11   7   -0.00    6.87
 -12  11   8   -0.00    4.67
 -12 -11   8   10.72    8.18
 -12  11   9    4.48    5.96
 -12 -11   9   -0.00    7.22
 -12  11  10   -0.00    5.96
 -12 -11  10    0.00    7.44
 -12  11  11    0.00    5.29
 -12 -11  11    3.22    6.20
 -12  12   1   -0.00    4.27
 -12  12   2   -0.00    4.84
 -12  12   3   -0.00    4.47
 -12  12   4    2.72    4.73
 -12  12   5    4.77    4.99
 -12  12   6   -0.00    4.87
 -12  13   1    0.17    4.35
 -11   0   1   81.66   14.88
 -11   0   1   61.68   13.68
  11   0  -1   85.14   15.78
 -11   0   2    5.37    5.74
 -11   0   2    0.45    5.26
  11   0  -2   -0.00    5.46
 -11   0   3   30.20    9.52
 -11   0   3   38.53   10.81
  11   0  -3   18.97    9.14
 -11   0   4    1.57    4.60
 -11   0   4    0.00    5.66
  11   0  -4    0.66    4.98
 -11   0   5   76.84   14.99
 -11   0   5   80.04   16.05
  11   0  -5  118.67   18.33
 -11   0   6    0.75    4.14
  11   0  -6   -0.00    5.19
 -11   0   7   -0.00    4.90
  11   0  -7    0.00    4.89
 -11   0   8    2.89    4.97
  11   0  -8    1.95    4.40
 -11   0   9   19.63    9.22
  11   0  -9   26.45    8.91
 -11   0  10    2.00    6.26
  11   0 -10   -0.00    6.20
 -11   0  11   33.76   11.97
  11   0 -11   61.28   13.08
 -11   0  12    5.09    6.42
  11   0 -12   -0.00    6.01
 -11   0  13    0.00    6.65
  11   0 -13   10.05    7.03
 -11   0  14    1.20    5.86
  11   0 -14   -0.00    5.58
 -11   0  15   17.68    8.99
  11   0 -15   18.28    9.00
 -11   0  16    7.71    7.06
  11   0 -16   -0.00    6.29
 -11   0  17    6.88    7.09
  11   0 -17    0.00    5.44
 -11   0  18    1.53    5.96
  11   0 -18    9.89    7.48
 -11   0  19    1.59    7.31
  11   0 -19    9.22    7.27
 -11   0  20   -0.00    6.12
  11   0 -20   -0.00    5.93
 -11   0  21    5.22    7.70
  11   0 -21    7.21    6.46
 -11   0  22    3.39    6.91
  11   0 -22    1.61    4.74
 -11   0  23    2.10    6.69
  11   0 -23    0.91    5.77
 -11   0  24   -0.00    6.86
  11   0 -24    0.75    6.99
 -11   0  25    0.44    5.82
  11   0 -25    2.59    6.81
 -11   0  26   -0.00    7.75
  11   0 -26   10.49    9.52
  11   0 -27    4.89    6.94
  11   0 -28    0.00    6.85
  11   0 -29    9.78    8.40
  11   0 -30    2.72    7.56
 -11   1   1   56.39   13.37
  11   1  -1   79.59   15.68
 -11  -1   1   81.15   15.42
 -11  -1   1   80.03   15.72
 -11   1   2    1.53    4.85
  11   1  -2    0.00    5.18
 -11  -1   2    1.30    5.46
 -11  -1   2    0.58    6.46
 -11   1   3   31.74    9.40
 -11   1   3   44.53   11.25
  11  -1  -3   20.26    9.45
  11   1  -3   53.95   12.57
 -11  -1   3   46.45   11.55
 -11  -1   3   23.89    8.96
 -11   1   4   -0.00    4.43
 -11   1   4   -0.00    5.99
  11  -1  -4   -0.00    5.87
  11   1  -4   -0.00    5.70
 -11  -1   4    0.00    4.99
 -11  -1   4    1.88    4.95
 -11   1   5   -0.00    4.96
  11  -1  -5    2.91    5.94
  11   1  -5    0.00    5.77
 -11  -1   5    5.40    6.65
 -11  -1   5    0.63    4.46
 -11   1   6   -0.00    4.51
  11  -1  -6    0.16    4.70
  11   1  -6    8.54    6.93
 -11  -1   6    2.39    5.19
 -11  -1   6    2.49    5.86
 -11   1   7   55.30   12.57
  11  -1  -7   59.96   13.34
  11   1  -7   51.30   12.69
 -11  -1   7   38.31   11.91
 -11   1   8    0.00    4.74
  11  -1  -8    5.20    5.28
  11   1  -8    0.00    4.88
 -11  -1   8    2.61    5.09
 -11   1   9    3.41    6.06
  11  -1  -9   25.54    8.97
  11   1  -9   13.28    7.54
 -11  -1   9   20.22    8.44
 -11   1  10    0.00    6.13
  11  -1 -10    3.98    4.94
  11   1 -10   -0.00    5.76
 -11  -1  10   -0.00    4.59
 -11   1  11    4.85    5.83
  11  -1 -11    7.84    6.95
  11   1 -11    4.80    6.70
 -11  -1  11    3.20    7.04
 -11   1  12    0.44    6.03
  11  -1 -12    6.12    6.37
  11   1 -12    0.79    4.96
 -11  -1  12   11.71    7.35
 -11   1  13   18.97    8.74
  11  -1 -13   31.48   10.58
  11   1 -13   22.58    9.79
 -11  -1  13   27.71   10.36
 -11   1  14    2.04    6.55
  11  -1 -14    0.51    6.32
  11   1 -14    0.00    6.29
 -11  -1  14    4.17    5.59
 -11   1  15    2.46    5.71
  11  -1 -15   -0.00    4.67
  11   1 -15   -0.00    5.26
 -11  -1  15   -0.00    5.74
 -11   1  16    4.16    6.66
  11  -1 -16    2.70    6.10
  11   1 -16   -0.00    5.54
 -11  -1  16    3.30    7.22
 -11   1  17   12.59    8.71
  11  -1 -17   11.23    7.44
  11   1 -17   13.28    8.52
 -11  -1  17   34.97   11.47
 -11   1  18    0.55    6.81
  11  -1 -18    0.00    5.77
  11   1 -18    2.46    5.92
 -11  -1  18    3.80    7.44
 -11   1  19    4.42    7.68
  11  -1 -19    5.00    6.08
  11   1 -19    0.00    6.10
 -11  -1  19    3.84    8.61
 -11   1  20    0.00    6.56
  11  -1 -20    1.33    5.55
  11   1 -20    5.79    7.59
 -11  -1  20   -0.00    5.88
 -11   1  21   -0.00    6.18
  11  -1 -21    2.65    6.04
  11   1 -21   -0.00    4.79
 -11  -1  21    3.06    6.31
 -11   1  22    1.46    7.01
  11  -1 -22    0.00    6.03
  11   1 -22   -0.00    7.11
 -11  -1  22    3.35    6.87
 -11   1  23   29.02   11.44
  11  -1 -23    9.76    7.80
  11   1 -23   40.76   12.07
 -11  -1  23   12.88    9.41
 -11   1  24    0.00    5.81
  11  -1 -24   -0.00    6.69
  11   1 -24    3.80    6.92
 -11  -1  24    5.66    7.70
 -11   1  25   -0.00    5.98
  11  -1 -25    2.07    5.82
  11   1 -25   -0.00    6.37
 -11   1  26    1.64    6.12
  11  -1 -26    2.98    6.04
  11   1 -26    2.40    5.37
 -11   1  27    0.00    7.42
  11  -1 -27    0.28    6.08
  11   1 -27   -0.00    6.43
 -11   1  28   -0.00    7.59
  11  -1 -28   10.39    9.77
  11   1 -28    3.67    7.53
  11  -1 -29    2.40    5.78
  11   1 -29    1.45    6.15
  11  -1 -30   -0.00    6.28
  11   1 -30    5.66    7.91
 -11   2   1   21.99    7.62
 -11  -2   1   15.13    7.68
 -11  -2   1   11.09    7.51
 -11   2   2    0.00    3.44
  11   2  -2   -0.00    4.65
 -11  -2   2    1.86    4.94
 -11  -2   2    0.29    5.29
 -11   2   3    6.10    6.60
  11   2  -3   20.09    9.04
 -11  -2   3   10.91    7.14
 -11  -2   3    6.38    6.34
 -11   2   4   13.40    7.56
  11   2  -4    1.83    6.26
 -11  -2   4    6.70    7.10
 -11  -2   4    6.82    7.14
 -11   2   5   20.66    8.58
  11   2  -5   73.64   14.26
 -11  -2   5   41.41   11.05
 -11  -2   5   26.59   10.43
 -11   2   6   33.36    9.58
  11  -2  -6    6.14    5.22
  11   2  -6    3.55    5.96
 -11  -2   6   12.60    8.08
 -11  -2   6    0.00    5.75
 -11   2   7    1.91    4.81
  11  -2  -7    8.59    5.77
  11   2  -7   -0.00    5.55
 -11  -2   7   14.07    7.04
 -11  -2   7    9.10    7.34
 -11   2   8    8.85    7.02
  11  -2  -8   14.40    7.38
  11   2  -8   21.93    8.95
 -11  -2   8   14.63    8.63
 -11   2   9   23.06    9.42
  11  -2  -9   26.59    8.75
  11   2  -9   19.05    9.06
 -11  -2   9   22.62    9.48
 -11   2  10    2.38    6.21
  11  -2 -10    1.66    4.84
  11   2 -10    0.00    5.12
 -11  -2  10    3.80    6.25
 -11   2  11    8.76    7.93
  11  -2 -11   18.70    8.57
  11   2 -11   41.87   11.03
 -11  -2  11   13.02    7.59
 -11   2  12   -0.00    6.32
  11  -2 -12   -0.00    5.68
  11   2 -12    1.79    4.76
 -11  -2  12    5.03    6.20
 -11   2  13   -0.00    5.91
  11  -2 -13   -0.00    4.62
  11   2 -13   -0.00    6.18
 -11  -2  13    0.14    4.32
 -11   2  14    4.86    5.89
  11  -2 -14    2.03    5.20
  11   2 -14    0.00    6.06
 -11  -2  14    5.53    6.36
 -11   2  15    4.65    7.35
  11  -2 -15    6.90    6.96
  11   2 -15   16.19    8.39
 -11  -2  15   19.35    9.52
 -11   2  16    4.67    7.12
  11  -2 -16   -0.00    5.22
  11   2 -16    4.05    5.88
 -11  -2  16    6.20    7.42
 -11   2  17   -0.00    6.55
  11  -2 -17   -0.00    5.79
  11   2 -17    1.29    6.55
 -11  -2  17    0.00    6.76
 -11   2  18    0.59    6.54
  11  -2 -18   -0.00    5.44
  11   2 -18   -0.00    6.06
 -11  -2  18   -0.00    5.18
 -11   2  19    3.58    6.16
  11  -2 -19   14.32    8.10
  11   2 -19   14.46    9.36
 -11  -2  19   -0.00    7.42
 -11   2  20    0.00    6.13
  11  -2 -20    0.60    5.97
  11   2 -20    0.00    7.46
 -11  -2  20    0.00    6.31
 -11   2  21    6.43    7.84
  11  -2 -21    5.93    7.46
  11   2 -21   24.67    9.76
 -11  -2  21    4.64    8.35
 -11   2  22    0.00    7.45
  11  -2 -22    4.91    7.25
  11   2 -22    1.47    6.96
 -11  -2  22   -0.00    7.12
 -11   2  23    2.33    6.78
  11  -2 -23   -0.00    5.94
  11   2 -23    1.58    7.15
 -11  -2  23    0.00    7.01
 -11   2  24    1.00    5.99
  11  -2 -24    0.00    6.51
  11   2 -24    0.58    7.81
 -11   2  25    4.44    6.75
  11  -2 -25   -0.00    6.60
  11   2 -25    2.14    7.06
 -11   2  26   -0.00    7.28
  11  -2 -26    0.00    7.06
  11   2 -26   -0.00    6.58
 -11   2  27   -0.00    7.71
  11  -2 -27    2.88    7.22
  11   2 -27    4.22    6.21
 -11   2  28   -0.00    8.28
  11  -2 -28   -0.00    6.36
  11   2 -28    9.05    8.31
 -11   2  29   -0.00    6.30
  11  -2 -29   11.16    7.19
  11   2 -29   16.22    8.75
  11  -2 -30    3.20    7.20
 -11   3   1   10.67    6.40
 -11   3   1    4.13    5.78
  11  -3  -1   10.38    6.12
 -11  -3   1    6.15    6.80
 -11  -3   1    7.23    7.77
 -11   3   2   28.19    8.44
 -11   3   2   11.90    6.36
  11  -3  -2   20.75    8.24
 -11  -3   2   14.32    8.00
 -11  -3   2    0.00    6.12
 -11   3   3   59.40   11.58
  11   3  -3   54.62   13.08
 -11  -3   3   32.75   10.14
 -11  -3   3   15.88    8.82
 -11   3   4    5.28    6.09
  11   3  -4    4.86    6.92
 -11  -3   4   10.69    7.24
 -11  -3   4    2.35    5.84
 -11   3   5    4.16    6.58
  11   3  -5    0.18    5.33
 -11  -3   5    8.81    6.36
 -11  -3   5    2.07    5.99
 -11   3   6    8.17    6.74
  11   3  -6   26.69    9.69
 -11  -3   6   12.70    6.97
 -11  -3   6   15.08    8.35
 -11   3   7   31.71    9.93
  11  -3  -7   23.22    9.13
  11   3  -7   45.47   11.80
 -11  -3   7   50.14   12.05
 -11  -3   7   33.63   11.66
 -11   3   8   -0.00    4.77
  11  -3  -8    0.62    4.97
  11   3  -8    0.00    5.97
 -11  -3   8   10.53    7.58
 -11  -3   8   10.11    6.80
 -11   3   9   -0.00    6.02
  11  -3  -9    6.55    5.87
  11   3  -9   15.26    8.20
 -11  -3   9    3.17    7.19
 -11   3  10    2.17    4.95
  11  -3 -10    0.78    4.84
  11   3 -10    1.07    5.60
 -11  -3  10    0.62    5.95
 -11   3  11    0.00    5.65
  11  -3 -11   15.27    7.83
  11   3 -11   12.98    7.89
 -11  -3  11    2.22    6.49
 -11   3  12    7.70    7.17
  11  -3 -12    3.40    5.72
  11   3 -12   12.80    8.05
 -11  -3  12   -0.00    6.01
 -11   3  13   13.62    8.23
  11  -3 -13   17.44    7.36
  11   3 -13   17.55    8.00
 -11  -3  13    5.02    5.88
 -11   3  14   -0.00    5.83
  11  -3 -14   -0.00    4.75
  11   3 -14    3.57    5.98
 -11  -3  14   -0.00    5.40
 -11   3  15    6.68    5.92
  11  -3 -15   -0.00    5.38
  11   3 -15    3.53    7.09
 -11  -3  15    3.06    6.32
 -11   3  16    1.07    6.27
  11  -3 -16   -0.00    5.03
  11   3 -16   -0.00    7.36
 -11  -3  16    0.00    5.74
 -11   3  17    6.66    6.00
  11  -3 -17    4.30    7.46
  11   3 -17    3.65    7.74
 -11  -3  17    4.99    7.16
 -11   3  18    0.00    6.76
  11  -3 -18    1.73    5.65
  11   3 -18    6.49    6.32
 -11  -3  18    6.87    7.88
 -11   3  19    1.41    6.93
  11  -3 -19    1.81    5.50
  11   3 -19    9.80    7.35
 -11  -3  19   17.50    9.66
 -11   3  20   -0.00    5.31
  11  -3 -20    2.70    6.50
  11   3 -20    0.00    5.91
 -11  -3  20   -0.00    5.95
 -11   3  21    3.08    7.70
  11  -3 -21   -0.00    6.30
  11   3 -21    9.47    7.33
 -11  -3  21   -0.00    8.21
 -11   3  22   -0.00    7.17
  11  -3 -22    5.28    6.93
  11   3 -22    9.20    7.51
 -11   3  23   18.76   10.36
  11  -3 -23   13.86    8.07
  11   3 -23    8.98    8.84
 -11   3  24   14.00    8.71
  11  -3 -24    9.26    8.10
  11   3 -24    3.14    7.26
 -11   3  25    1.20    7.21
  11  -3 -25   -0.00    6.58
  11   3 -25   -0.00    7.41
 -11   3  26   -0.00    7.56
  11  -3 -26    1.68    7.47
  11   3 -26   -0.00    6.99
 -11   3  27    0.00    7.59
  11  -3 -27    6.88    6.90
  11   3 -27    7.09    8.34
 -11   3  28   -0.00    6.99
  11  -3 -28    0.03    6.10
  11   3 -28    8.56    9.32
 -11   3  29   -0.00    7.91
  11  -3 -29    2.15    7.35
  11   3 -29    0.00    7.98
 -11   3  30   -0.00    6.70
  11  -3 -30    4.06    8.00
 -11   4   1   33.21    9.25
 -11   4   1   33.29    8.96
  11  -4  -1   51.13   10.63
 -11  -4   1   33.67   10.25
 -11  -4   1   15.33    8.23
 -11   4   2    1.79    5.02
 -11   4   2   -0.00    4.96
  11  -4  -2    0.00    4.70
 -11  -4   2    0.00    5.65
 -11  -4   2    3.06    6.93
 -11   4   3    1.06    4.93
  11  -4  -3    6.16    5.64
 -11  -4   3    2.95    5.93
 -11  -4   3    3.35    6.39
 -11   4   4   12.04    6.63
  11  -4  -4    3.46    4.93
  11   4  -4   -0.00    6.12
 -11  -4   4    0.00    5.85
 -11  -4   4   -0.00    6.28
 -11   4   5   31.98    9.41
  11   4  -5   41.50   11.97
 -11  -4   5   42.09   11.84
 -11  -4   5   33.48   11.21
 -11   4   6    2.34    5.64
  11   4  -6   11.42    7.23
 -11  -4   6   10.02    8.25
 -11  -4   6    5.83    7.85
 -11   4   7    4.57    5.50
  11   4  -7    0.00    5.96
 -11  -4   7    8.45    6.86
 -11  -4   7   -0.00    6.96
 -11   4   8    0.26    5.71
  11   4  -8    3.93    5.75
 -11  -4   8    4.03    6.96
 -11  -4   8    9.75    8.33
 -11   4   9   32.92   10.31
  11  -4  -9   56.78   11.99
  11   4  -9   22.93    9.94
 -11  -4   9   39.69   11.41
 -11  -4   9   14.32    9.49
 -11   4  10    0.99    5.61
  11  -4 -10    0.00    6.07
  11   4 -10   10.22    6.84
 -11  -4  10    0.57    5.89
 -11   4  11   14.10    7.92
  11  -4 -11   10.21    6.93
  11   4 -11   13.70    8.58
 -11  -4  11   22.97   10.00
 -11   4  12   -0.00    5.64
  11  -4 -12    1.21    4.74
  11   4 -12   -0.00    5.94
 -11  -4  12   -0.00    6.76
 -11   4  13    0.71    5.84
  11  -4 -13    1.47    5.35
  11   4 -13    0.00    5.85
 -11  -4  13   10.05    7.64
 -11   4  14    4.26    6.28
  11  -4 -14    1.49    5.58
  11   4 -14    0.00    5.65
 -11  -4  14   11.17    8.06
 -11   4  15    2.96    5.80
  11  -4 -15    2.99    5.83
  11   4 -15   18.42    8.64
 -11  -4  15    3.89    6.62
 -11   4  16    2.17    6.06
  11  -4 -16    2.51    5.49
  11   4 -16    3.37    6.29
 -11  -4  16    0.22    6.41
 -11   4  17   -0.00    5.73
  11  -4 -17   -0.00    5.62
  11   4 -17    3.13    6.78
 -11  -4  17    5.96    6.76
 -11   4  18   -0.00    5.85
  11  -4 -18   -0.00    5.12
  11   4 -18   -0.00    7.82
 -11  -4  18    0.00    5.55
 -11   4  19   -0.00    6.91
  11  -4 -19    4.66    6.55
  11   4 -19   13.17    7.76
 -11   4  20    1.65    7.47
  11  -4 -20    5.98    7.38
  11   4 -20   13.08    9.80
 -11   4  21   15.17    9.19
  11  -4 -21    3.02    6.58
  11   4 -21   14.19    8.10
 -11   4  22   -0.00    7.05
  11  -4 -22    0.92    5.32
  11   4 -22   -0.00    6.15
 -11   4  23   -0.00    6.93
  11  -4 -23    1.99    5.78
  11   4 -23   -0.00    5.55
 -11   4  24    1.98    7.70
  11  -4 -24    0.93    6.06
  11   4 -24    3.06    6.32
 -11   4  25   15.55    9.59
  11  -4 -25    4.13    6.87
  11   4 -25    8.14    7.32
 -11   4  26    9.32    9.11
  11  -4 -26   12.93    7.98
  11   4 -26    1.43    6.90
 -11   4  27    5.91    7.52
  11  -4 -27    0.00    6.43
  11   4 -27    1.03    7.00
 -11   4  28   -0.00    7.89
  11  -4 -28    0.67    6.07
  11   4 -28    0.70    7.96
 -11   4  29    3.98    7.73
  11  -4 -29   -0.00    6.60
 -11   4  30    1.65    7.92
  11  -4 -30    0.41    5.91
 -11   4  31   -0.00    7.36
 -11   5   1    4.60    5.89
 -11  -5   1   -0.00    7.02
 -11  -5   1    6.22    7.75
 -11   5   2   34.21    9.39
 -11  -5   2   18.74    9.84
 -11  -5   2   34.39   11.67
 -11  -5   3   57.05   13.71
 -11  -5   3   43.79   13.08
 -11   5   4    8.20    6.10
 -11  -5   4    0.64    5.82
 -11  -5   4    3.12    6.06
 -11   5   5   -0.00    4.87
  11  -5  -5    2.63    4.64
  11   5  -5    0.56    5.75
 -11  -5   5    2.74    5.19
 -11  -5   5   -0.00    5.80
 -11   5   6    3.84    5.60
  11   5  -6   10.02    8.09
 -11  -5   6   13.79    7.91
 -11  -5   6    6.70    7.57
 -11   5   7    5.98    6.82
  11   5  -7   30.81   10.56
 -11  -5   7   21.15    9.07
 -11  -5   7   17.05    9.01
 -11   5   8   10.67    6.87
  11   5  -8    3.11    4.92
 -11  -5   8    2.45    5.31
 -11  -5   8    5.64    6.76
 -11   5   9    7.15    6.55
  11  -5  -9   15.03    7.03
  11   5  -9   13.98    8.10
 -11  -5   9   10.95    7.39
 -11  -5   9   12.15    9.10
 -11   5  10    0.00    5.83
  11  -5 -10   -0.00    4.87
  11   5 -10    0.00    5.95
 -11  -5  10    1.67    5.78
 -11  -5  10    0.60    5.61
 -11   5  11   -0.00    5.88
  11  -5 -11    6.08    5.67
  11   5 -11    0.00    7.70
 -11  -5  11   10.25    7.06
 -11  -5  11   -0.00    7.13
 -11   5  12   19.61    8.46
  11  -5 -12   15.98    7.52
  11   5 -12   23.17    9.82
 -11  -5  12   20.64    8.83
 -11   5  13   16.41    8.27
  11  -5 -13    8.14    6.47
  11   5 -13   17.31    9.25
 -11  -5  13    0.00    6.14
 -11   5  14    0.00    5.74
  11  -5 -14    2.90    5.60
  11   5 -14   -0.00    6.23
 -11  -5  14   -0.00    5.44
 -11   5  15   -0.00    6.61
  11  -5 -15    1.00    3.76
  11   5 -15   -0.00    6.94
 -11  -5  15    3.38    6.39
 -11   5  16   -0.00    5.89
  11  -5 -16   -0.00    5.23
  11   5 -16    0.78    4.86
 -11   5  17    0.03    5.31
  11  -5 -17    8.58    6.46
  11   5 -17    1.55    6.04
 -11   5  18   12.08    7.98
  11  -5 -18    4.90    6.58
  11   5 -18    0.00    7.87
 -11   5  19   10.51    8.55
  11  -5 -19   12.51    7.91
  11   5 -19   12.87    8.38
 -11   5  20   -0.00    7.38
  11  -5 -20   -0.00    5.40
  11   5 -20    4.50    7.49
 -11   5  21    0.00    6.94
  11  -5 -21    2.03    6.51
  11   5 -21    1.44    7.69
 -11   5  22    1.06    6.16
  11  -5 -22   11.39    7.69
  11   5 -22   -0.00    7.91
 -11   5  23   19.98    9.62
  11  -5 -23   12.90    7.59
  11   5 -23   12.30    9.87
 -11   5  24   -0.00    6.52
  11  -5 -24    0.06    6.31
  11   5 -24    7.12    6.87
 -11   5  25    0.00    6.81
  11  -5 -25   -0.00    6.43
  11   5 -25    1.55    5.63
 -11   5  26   -0.00    6.47
  11  -5 -26   -0.00    7.02
  11   5 -26   -0.00    6.48
 -11   5  27    0.00    8.14
  11  -5 -27    2.25    6.17
  11   5 -27   -0.00    6.69
 -11   5  28    2.70    7.31
  11  -5 -28    5.92    7.34
  11   5 -28   -0.00    7.84
 -11   5  29    1.26    7.49
  11  -5 -29    5.62    7.70
 -11   5  30   -0.00    8.27
  11  -5 -30    1.85    7.03
 -11   5  31   -0.00    7.95
 -11   5  32   -0.00    7.50
 -11   6   1   10.99    6.45
 -11  -6   1   22.56    9.11
 -11  -6   1   11.61    8.64
 -11   6   2    0.79    5.29
 -11  -6   2   -0.00    6.21
 -11  -6   2    0.21    5.64
 -11   6   3    1.12    4.59
 -11  -6   3   -0.00    5.87
 -11  -6   3   -0.00    7.70
 -11   6   4   22.31    8.56
 -11  -6   4   17.77    7.87
 -11  -6   4   18.59   10.19
 -11   6   5   14.94    7.09
 -11  -6   5   19.95    8.98
 -11  -6   5    7.33    7.37
 -11   6   6    9.48    6.27
  11   6  -6    7.96    7.80
 -11  -6   6   12.53    7.26
 -11  -6   6    2.21    6.70
 -11   6   7    4.58    5.84
  11   6  -7    0.00    7.10
 -11  -6   7    0.78    4.82
 -11  -6   7   -0.00    6.48
 -11   6   8    5.53    6.27
  11   6  -8   25.60    9.73
 -11  -6   8   11.25    7.92
 -11  -6   8    3.11    5.69
 -11   6   9    8.25    5.92
  11   6  -9   13.65    8.06
 -11  -6   9    2.04    5.11
 -11  -6   9    0.56    6.12
 -11   6  10    3.34    7.34
  11  -6 -10    6.89    6.00
  11   6 -10   30.29   10.60
 -11  -6  10   22.20   10.31
 -11  -6  10    3.32    6.58
 -11   6  11    5.68    6.08
  11  -6 -11   10.65    6.85
  11   6 -11    2.68    6.32
 -11  -6  11   10.72    6.17
 -11  -6  11   14.45    8.41
 -11   6  12    1.44    4.99
  11  -6 -12    5.40    5.16
  11   6 -12    4.43    6.24
 -11  -6  12    6.74    6.19
 -11  -6  12   -0.00    6.26
 -11   6  13    5.51    6.43
  11  -6 -13    6.70    6.37
  11   6 -13   -0.00    7.24
 -11  -6  13    0.01    6.20
 -11   6  14    4.42    6.36
  11  -6 -14   14.27    7.40
  11   6 -14   11.15    7.75
 -11   6  15    0.11    6.62
  11  -6 -15    5.63    5.82
  11   6 -15    8.72    8.59
 -11   6  16   17.09    8.95
  11  -6 -16    0.00    6.09
  11   6 -16    8.84    8.17
 -11   6  17    2.12    5.40
  11  -6 -17   -0.00    4.95
  11   6 -17    7.45    6.67
 -11   6  18    4.13    7.14
  11  -6 -18    1.53    5.59
  11   6 -18    0.00    6.47
 -11   6  19    3.60    6.26
  11  -6 -19   -0.00    5.11
  11   6 -19    0.00    6.81
 -11   6  20    2.08    6.78
  11  -6 -20    4.78    6.56
  11   6 -20    1.88    5.88
 -11   6  21    1.11    7.13
  11  -6 -21   -0.00    5.15
  11   6 -21    1.06    6.82
 -11   6  22    1.42    7.08
  11  -6 -22   -0.00    5.93
  11   6 -22   -0.00    7.69
 -11   6  23    0.00    6.95
  11  -6 -23   -0.00    4.76
  11   6 -23    3.30    7.88
 -11   6  24    0.00    5.94
  11  -6 -24    7.28    6.38
  11   6 -24    3.49    7.57
 -11   6  25    2.89    6.80
  11  -6 -25   -0.00    6.57
  11   6 -25    9.53    8.05
 -11   6  26    8.77    8.48
  11  -6 -26    6.77    6.67
  11   6 -26   11.76    7.97
 -11   6  27   -0.00    7.14
  11  -6 -27    1.26    7.01
  11   6 -27    2.74    6.87
 -11   6  28   -0.00    5.81
  11  -6 -28    1.31    7.19
 -11   6  29   -0.00    6.93
  11  -6 -29   -0.00    6.08
 -11   6  30    0.00    6.34
  11  -6 -30   10.03    9.19
 -11   6  31    6.84    7.81
 -11   7   1    0.00    4.36
 -11  -7   1    7.17    6.32
 -11   7   2    6.73    5.53
 -11  -7   2   28.71   10.45
 -11   7   3    8.71    5.92
 -11  -7   3    6.74    6.29
 -11  -7   3   11.05    9.00
 -11   7   4    4.69    6.20
 -11  -7   4    8.41    6.90
 -11  -7   4   10.57    9.05
 -11   7   5    3.54    4.74
 -11  -7   5    1.22    5.51
 -11  -7   5    5.69    7.51
 -11   7   6    2.25    5.79
 -11  -7   6   14.48    7.80
 -11  -7   6   17.33    9.27
 -11   7   7    0.00    4.65
  11   7  -7    5.44    6.73
 -11  -7   7    7.84    7.37
 -11  -7   7    9.95    8.91
 -11   7   8   26.00    8.31
  11   7  -8   39.31   13.23
 -11  -7   8   25.59    9.53
 -11  -7   8   30.53   11.49
 -11   7   9    7.63    7.08
  11   7  -9   24.98   10.24
 -11  -7   9   19.69    9.17
 -11   7  10    2.77    6.34
  11   7 -10    0.00    6.56
 -11  -7  10   -0.00    5.49
 -11   7  11    5.84    6.18
  11   7 -11   -0.00    5.47
 -11  -7  11   -0.00    6.92
 -11   7  12   17.11    8.13
  11   7 -12   14.22    8.29
 -11  -7  12   22.00   10.26
 -11   7  13    4.47    6.26
  11   7 -13    8.73    7.78
 -11  -7  13    9.10    7.13
 -11   7  14    1.90    5.61
  11   7 -14   -0.00    7.04
 -11  -7  14   16.42    7.88
 -11   7  15    2.62    4.98
  11   7 -15    0.00    4.90
 -11   7  16   -0.00    4.89
  11  -7 -16    0.92    4.84
  11   7 -16   -0.00    6.23
 -11   7  17    0.00    5.57
  11  -7 -17    5.51    6.47
  11   7 -17    0.00    6.81
 -11   7  18    0.88    4.86
  11  -7 -18   11.21    8.07
  11   7 -18   16.61    8.15
 -11   7  19    0.00    6.33
  11  -7 -19    4.78    6.67
  11   7 -19    4.39    6.03
 -11   7  20    4.48    6.35
  11  -7 -20    3.11    5.19
  11   7 -20   -0.00    7.40
 -11   7  21    2.20    5.47
  11  -7 -21   -0.00    6.12
  11   7 -21    0.00    6.56
 -11   7  22    2.22    5.76
  11  -7 -22   -0.00    4.33
  11   7 -22    2.35    6.36
 -11   7  23    1.36    5.77
  11  -7 -23    3.07    6.72
  11   7 -23    1.75    7.78
 -11   7  24    5.49    7.44
  11  -7 -24    4.36    5.79
  11   7 -24    0.00    8.44
 -11   7  25   -0.00    7.09
  11  -7 -25    2.34    6.74
  11   7 -25    2.18    8.33
 -11   7  26    1.94    6.40
  11  -7 -26    1.76    7.08
 -11   7  27    1.97    6.33
  11  -7 -27   -0.00    5.72
 -11   7  28    5.52    7.99
  11  -7 -28    2.47    7.08
 -11   7  29    2.60    6.38
  11  -7 -29   -0.00    6.66
  11  -7 -30   -0.00    6.68
 -11   8   1    0.20    3.95
 -11  -8   1   -0.00    6.35
 -11   8   2    7.27    5.64
 -11  -8   2   15.08    8.57
 -11   8   3    0.94    4.88
 -11  -8   3    0.00    6.54
 -11   8   4   38.84    9.53
 -11  -8   4   24.90   10.44
 -11   8   5    0.00    4.48
 -11  -8   5    2.71    8.07
 -11   8   6    9.27    5.87
 -11  -8   6   14.87    8.13
 -11   8   7    4.41    5.32
 -11  -8   7    0.07    6.21
 -11   8   8    3.28    5.22
  11   8  -8    1.49    5.85
 -11  -8   8    0.60    7.01
 -11   8   9    5.11    4.73
  11   8  -9    0.99    6.35
 -11  -8   9    4.38    6.33
 -11   8  10    9.45    7.06
  11   8 -10   14.45   10.53
 -11  -8  10   15.69    9.11
 -11   8  11    1.29    5.18
  11   8 -11    1.86    5.35
 -11  -8  11    1.48    5.42
 -11   8  12    1.07    5.75
  11   8 -12    0.51    7.13
 -11  -8  12    0.44    5.79
 -11   8  13    0.00    5.60
  11   8 -13    5.45    7.62
 -11  -8  13    3.06    5.83
 -11   8  14   -0.00    4.64
  11   8 -14   -0.00    5.91
 -11  -8  14   -0.00    6.42
 -11   8  15    8.88    6.38
  11   8 -15    5.29    7.60
 -11  -8  15    3.69    6.32
 -11   8  16    4.18    5.16
  11   8 -16   21.92    9.33
 -11  -8  16   18.84    9.74
 -11   8  17   -0.00    4.01
  11   8 -17   -0.00    6.49
 -11   8  18    1.00    5.08
  11   8 -18   -0.00    7.16
 -11   8  19   -0.00    5.19
  11   8 -19    2.27    7.56
 -11   8  20    0.00    5.99
  11   8 -20   13.18    9.69
 -11   8  21   -0.00    5.98
  11   8 -21   -0.00    5.73
 -11   8  22    8.63    7.89
  11   8 -22    6.43    8.12
 -11   8  23   -0.00    6.84
  11  -8 -23    1.87    6.51
  11   8 -23    3.86    7.37
 -11   8  24    1.11    6.08
  11  -8 -24   -0.00    5.94
  11   8 -24    9.74    7.80
 -11   8  25   -0.00    7.44
  11  -8 -25    1.36    6.26
 -11   8  26    0.00    6.05
  11  -8 -26   -0.00    5.70
  11  -8 -27    5.29    6.57
  11  -8 -28    0.00    7.33
  11  -8 -29   -0.00    6.71
 -11   9   1    0.00    4.03
 -11  -9   1   -0.00    6.99
 -11   9   2   13.78    6.70
 -11  -9   2    8.17    7.92
 -11   9   3    1.22    4.31
 -11  -9   3   12.68    7.48
 -11   9   4   10.41    6.73
 -11  -9   4   19.70    9.84
 -11   9   5    1.42    4.06
 -11  -9   5    1.13    6.36
 -11   9   6    0.00    5.18
 -11  -9   6    7.62    6.47
 -11   9   7    3.64    5.54
 -11  -9   7    3.08    6.68
 -11   9   8   10.65    6.53
 -11  -9   8   10.44    8.20
 -11   9   9    0.00    5.81
 -11  -9   9   -0.00    4.90
 -11   9  10    0.00    4.82
  11   9 -10    0.00    7.11
 -11  -9  10    4.71    6.93
 -11   9  11   -0.00    5.52
  11   9 -11    4.19    7.87
 -11  -9  11    2.86    5.89
 -11   9  12    5.23    4.86
  11   9 -12    7.83    8.57
 -11  -9  12   13.02    7.77
 -11   9  13    0.00    4.33
  11   9 -13    2.23    7.11
 -11  -9  13    3.92    6.49
 -11   9  14   -0.00    4.78
  11   9 -14    8.84    7.78
 -11  -9  14    4.47    6.45
 -11   9  15    5.89    6.00
  11   9 -15    0.42    7.23
 -11  -9  15    1.15    5.13
 -11   9  16    0.61    5.17
  11   9 -16   -0.00    6.53
 -11  -9  16   -0.00    7.18
 -11   9  17    5.10    6.13
  11   9 -17    4.21    5.72
 -11  -9  17   -0.00    5.89
 -11   9  18    7.20    6.94
  11   9 -18    3.98    8.02
 -11  -9  18   16.17    9.12
 -11   9  19    4.53    6.69
  11   9 -19   -0.00    6.99
 -11  -9  19   10.85    7.54
 -11   9  20    2.79    5.42
  11   9 -20   -0.00    6.67
 -11   9  21   -0.00    6.03
  11   9 -21   -0.00    7.98
 -11   9  22    2.92    5.65
  11   9 -22    0.69    7.44
 -11   9  23   -0.00    5.34
 -11  10   1   -0.00    4.47
 -11 -10   1   -0.00    6.45
 -11  10   2    3.54    4.24
 -11 -10   2    0.73    6.95
 -11  10   3    2.57    3.90
 -11 -10   3   -0.00    7.16
 -11  10   4   -0.00    4.51
 -11 -10   4   23.08    9.15
 -11  10   5    1.70    4.95
 -11 -10   5    4.28    6.11
 -11  10   6    5.69    5.52
 -11 -10   6   14.09    8.60
 -11  10   7    3.21    4.59
 -11 -10   7   -0.00    6.08
 -11  10   8   -0.00    4.09
 -11 -10   8    5.46    7.22
 -11  10   9   -0.00    4.58
 -11 -10   9   -0.00    6.09
 -11  10  10    8.92    5.97
 -11 -10  10    0.00    6.43
 -11  10  11   -0.00    5.04
 -11 -10  11    0.88    5.41
 -11  10  12    2.10    4.46
  11  10 -12   12.58    8.68
 -11 -10  12    5.48    6.72
 -11  10  13    1.36    4.75
  11  10 -13    0.90    7.65
 -11 -10  13   -0.00    6.24
 -11  10  14    2.37    4.92
  11  10 -14   -0.00    8.97
 -11 -10  14    4.75    7.11
 -11  10  15    8.95    5.92
  11  10 -15    2.83    6.47
 -11 -10  15   -0.00    6.51
 -11  10  16    8.15    6.51
  11  10 -16    8.64    8.47
 -11 -10  16   -0.00    7.21
 -11  10  17    5.23    5.86
  11  10 -17   -0.00    6.79
 -11 -10  17    9.59    7.36
 -11  10  18    2.50    5.58
  11  10 -18    1.30    6.43
 -11 -10  18    2.97    6.65
 -11  10  19   14.71    7.55
  11  10 -19    6.43    6.05
 -11 -10  19    0.00    6.44
 -11  10  20    0.45    4.88
  11  10 -20   20.79    9.47
 -11 -10  20    8.80    8.36
 -11 -10  21   -0.00    6.95
 -11  11   1    0.48    3.83
 -11 -11   1   -0.00    6.34
 -11  11   2   -0.00    3.32
 -11 -11   2    5.18    7.45
 -11  11   3   -0.00    3.66
 -11 -11   3    0.99    6.76
 -11  11   4    7.95    5.13
 -11 -11   4    5.19    7.40
 -11  11   5    0.00    4.50
 -11 -11   5   -0.00    6.35
 -11  11   6    0.27    3.66
 -11 -11   6    1.97    5.57
 -11  11   7   -0.00    4.07
 -11 -11   7    0.00    7.47
 -11  11   8   15.06    6.88
 -11 -11   8    4.35    7.26
 -11  11   9    3.17    4.81
 -11 -11   9    6.72    8.06
 -11  11  10   -0.00    4.72
 -11 -11  10   -0.00    5.27
 -11  11  11    3.77    5.51
 -11 -11  11    4.69    5.34
 -11  11  12    7.29    5.71
 -11 -11  12    0.00    6.28
 -11  11  13    4.33    5.41
  11  11 -13   -0.00    5.50
 -11 -11  13    0.02    5.79
 -11  11  14    4.69    5.84
  11  11 -14   -0.00    7.37
 -11 -11  14    2.00    5.24
 -11  11  15    0.00    5.57
  11  11 -15   -0.00    7.64
 -11 -11  15    4.56    6.32
 -11  11  16    0.00    5.15
  11  11 -16   -0.00    8.97
 -11 -11  16    1.67    7.61
  11  11 -17   -0.00    6.95
 -11 -11  17    0.04    5.89
  11  11 -18    0.59    6.85
 -11 -11  18    6.19    7.46
 -11  12   1   -0.00    3.91
 -11 -12   1   -0.00    6.73
 -11  12   2    4.88    4.72
 -11 -12   2    0.89    6.46
 -11  12   3   -0.00    4.11
 -11 -12   3    3.62    5.22
 -11  12   4   -0.00    3.65
 -11 -12   4    9.51    7.22
 -11  12   5   -0.00    3.42
 -11 -12   5   -0.00    7.68
 -11  12   6    2.79    4.66
 -11 -12   6   13.46    7.94
 -11  12   7    1.66    4.40
 -11 -12   7    0.27    5.71
 -11  12   8    0.46    4.76
 -11 -12   8    1.22    5.18
 -11  12   9   -0.00    4.59
 -11 -12   9    0.00    6.15
 -11  12  10    0.00    4.70
 -11 -12  10    2.50    6.99
 -11  12  11    1.91    4.80
 -11 -12  11   -0.00    5.18
 -11  12  12    4.85    5.67
 -11 -12  12    3.19    8.18
 -11 -12  13    3.86    6.95
 -11 -12  14    4.79    6.94
 -11 -12  15   -0.00    7.65
 -11  13   1    5.38    4.87
 -11 -13   1    6.48    7.49
 -11  13   2   -0.00    3.88
 -11 -13   2    0.00    7.35
 -11  13   3   -0.00    3.40
 -11 -13   3    3.40    6.56
 -11  13   4    2.30    3.70
 -11 -13   4   -0.00    6.43
 -11  13   5   -0.00    3.52
 -11 -13   5    0.00    5.47
 -11  13   6    2.27    4.29
 -11 -13   6   -0.00    4.95
 -11  13   7    0.00    4.32
 -11 -13   7    0.00    5.58
 -11  13   8   -0.00    4.01
 -11 -13   8    7.02    7.64
 -11  14   1    0.72    3.82
 -11  14   2    4.09    3.97
 -11  14   3    0.99    3.73
 -10   0   1    0.00    4.15
 -10   0   2   26.64    8.32
 -10   0   3    8.17    6.11
 -10   0   4  104.86   17.37
 -10   0   5   -0.00    5.60
 -10   0   6   14.47    7.34
 -10   0   7   -0.00    5.96
  10   0  -7   -0.00    3.88
 -10   0   8    5.33    6.23
  10   0  -8   16.83    7.58
 -10   0   9   -0.00    5.98
  10   0  -9    0.00    5.44
 -10   0  10   72.48   15.74
  10   0 -10  117.02   18.43
 -10   0  11    3.53    6.18
  10   0 -11   -0.00    6.00
 -10   0  12    0.00    6.11
  10   0 -12    0.00    5.65
 -10   0  13   -0.00    5.89
  10   0 -13   -0.00    6.02
 -10   0  14   27.00    9.56
  10   0 -14   39.13   10.78
 -10   0  15   -0.00    6.05
  10   0 -15   -0.00    5.02
 -10   0  16   27.31   10.04
  10   0 -16   34.87   10.46
 -10   0  17    0.00    5.97
  10   0 -17    2.67    6.31
 -10   0  18    6.81    7.49
  10   0 -18   18.40    8.69
 -10   0  19   -0.00    7.08
  10   0 -19   -0.00    5.23
 -10   0  20   34.60   12.11
  10   0 -20   26.75    9.98
 -10   0  21    1.86    6.35
  10   0 -21    1.04    6.20
 -10   0  22    0.00    7.35
  10   0 -22   -0.00    7.13
 -10   0  23   -0.00    6.41
  10   0 -23    0.00    6.98
 -10   0  24   -0.00    6.51
  10   0 -24    3.06    6.79
 -10   0  25    1.64    6.56
  10   0 -25    0.22    5.95
 -10   0  26    5.67    8.35
  10   0 -26   13.35    8.54
 -10   0  27    0.00    6.50
  10   0 -27    0.04    6.00
  10   0 -28   -0.00    7.35
  10   0 -29   -0.00    7.42
  10   0 -30    6.45    8.33
  10   0 -31    0.00    8.34
  10   0 -32    1.19    6.51
 -10   1   1   -0.00    4.47
 -10   1   1    2.00    4.88
  10  -1  -1    1.47    4.98
 -10  -1   1   -0.00    5.60
 -10   1   2  118.51   17.84
 -10   1   2  111.53   17.68
  10  -1  -2  129.48   18.69
 -10  -1   2  115.81   19.17
 -10   1   3    7.34    5.87
 -10   1   3    1.38    5.42
  10  -1  -3    9.35    6.71
 -10  -1   3   14.23    7.88
 -10   1   4    0.00    5.33
  10   1  -4    0.82    4.98
 -10  -1   4    1.44    4.76
 -10  -1   4    0.90    4.60
 -10   1   5   -0.00    5.46
  10   1  -5    0.00    5.09
 -10  -1   5   12.02    6.70
 -10  -1   5    6.34    7.14
 -10   1   6   30.30   10.50
  10   1  -6   62.17   13.14
 -10  -1   6   62.99   12.90
 -10   1   7    2.49    6.03
  10   1  -7    0.00    4.67
 -10  -1   7   11.68    6.49
 -10   1   8   26.37    9.94
  10   1  -8   28.59    9.65
 -10  -1   8   33.47   10.19
 -10   1   9    5.39    6.91
  10  -1  -9   -0.00    4.96
  10   1  -9   -0.00    4.57
 -10  -1   9    0.53    5.30
 -10   1  10    0.98    4.38
  10  -1 -10    0.64    5.82
  10   1 -10   -0.00    5.10
 -10  -1  10    4.22    6.75
 -10   1  11   -0.00    6.27
  10  -1 -11   11.09    7.24
  10   1 -11    0.00    6.02
 -10  -1  11    0.00    5.94
 -10   1  12   70.10   14.61
  10  -1 -12   64.32   13.57
  10   1 -12   92.21   16.21
 -10  -1  12   39.17   12.22
 -10   1  13   -0.00    6.52
  10  -1 -13    5.64    5.87
  10   1 -13   -0.00    6.22
 -10  -1  13    0.38    6.17
 -10   1  14    4.75    7.26
  10  -1 -14    7.61    6.56
  10   1 -14    6.24    6.67
 -10  -1  14    2.90    6.20
 -10   1  15   -0.00    5.63
  10  -1 -15    3.76    5.47
  10   1 -15   -0.00    5.83
 -10  -1  15   -0.00    6.45
 -10   1  16   20.41    9.46
  10  -1 -16   11.94    7.73
  10   1 -16   24.61    9.79
 -10  -1  16   11.35    8.62
 -10   1  17   -0.00    6.36
  10  -1 -17    1.95    5.10
  10   1 -17    2.32    5.34
 -10  -1  17   -0.00    5.73
 -10   1  18    9.96    7.97
  10  -1 -18    8.41    7.38
  10   1 -18   22.85    9.49
 -10  -1  18   12.49    9.16
 -10   1  19    3.45    6.69
  10  -1 -19    0.21    6.02
  10   1 -19    2.21    6.14
 -10  -1  19    3.01    6.82
 -10   1  20    3.13    6.49
  10  -1 -20   -0.00    6.45
  10   1 -20   -0.00    4.59
 -10  -1  20   -0.00    6.94
 -10   1  21    4.42    6.95
  10  -1 -21   -0.00    7.32
  10   1 -21    8.54    7.71
 -10  -1  21    0.63    5.76
 -10   1  22   30.00   12.85
  10  -1 -22   57.76   14.59
  10   1 -22   56.89   14.23
 -10  -1  22   52.10   14.39
 -10   1  23    0.45    6.22
  10  -1 -23    2.47    5.97
  10   1 -23    4.15    6.43
 -10  -1  23    0.99    5.46
 -10   1  24    6.07    8.54
  10  -1 -24    1.02    6.34
  10   1 -24    2.49    6.13
 -10  -1  24    3.94    7.12
 -10   1  25    5.96    7.57
  10  -1 -25    0.14    5.42
  10   1 -25    4.47    5.93
 -10  -1  25   -0.00    6.32
 -10   1  26    4.06    6.13
  10  -1 -26    3.80    7.15
 -10   1  27    0.00    7.51
  10  -1 -27    0.00    6.10
  10   1 -27   -0.00    6.49
 -10   1  28    9.46    8.71
  10  -1 -28   -0.00    7.34
  10   1 -28    5.45    7.72
  10  -1 -29    4.25    7.51
  10   1 -29    4.43    7.27
  10  -1 -30    9.98    8.99
  10   1 -30    3.41    6.00
  10  -1 -31    3.62    7.90
  10   1 -31    6.76    6.66
  10  -1 -32   13.19    7.68
  10   1 -32    0.00    6.75
 -10   2   1    0.76    4.48
 -10   2   1    0.04    4.80
  10  -2  -1    0.00    5.16
  10   2  -1    0.87    6.03
 -10  -2   1    0.00    4.94
 -10  -2   1    3.33    5.17
 -10   2   2    4.24    5.59
 -10   2   2    2.47    4.92
  10  -2  -2    2.68    5.20
  10   2  -2   -0.00    5.26
 -10  -2   2    2.96    5.30
 -10  -2   2    0.00    4.47
 -10   2   3   -0.00    3.99
  10  -2  -3    0.00    4.94
  10   2  -3   -0.00    5.81
 -10  -2   3   -0.00    4.87
 -10  -2   3   -0.00    5.81
 -10   2   4  142.20   19.22
  10  -2  -4  121.64   18.42
  10   2  -4  110.20   18.65
 -10  -2   4  133.77   19.43
 -10  -2   4   83.47   17.54
 -10   2   5   47.73   10.75
  10  -2  -5   34.21    9.64
  10   2  -5   12.86    8.19
 -10  -2   5   13.49    7.52
 -10  -2   5   18.14    9.07
 -10   2   6   24.43    9.06
  10   2  -6   22.40    8.85
 -10  -2   6   47.18   11.15
 -10  -2   6   21.78    8.78
 -10   2   7    9.66    6.71
  10   2  -7    1.13    6.02
 -10  -2   7   -0.00    5.56
 -10   2   8   11.61    7.38
  10   2  -8    6.15    6.00
 -10  -2   8    4.92    6.06
 -10   2   9    3.09    5.95
  10   2  -9    3.20    5.65
 -10  -2   9    3.23    5.89
 -10   2  10   57.82   12.98
  10  -2 -10   71.59   13.61
  10   2 -10   71.25   14.60
 -10  -2  10   42.52   12.21
 -10   2  11   10.77    7.33
  10  -2 -11    9.36    6.40
  10   2 -11    6.57    6.77
 -10  -2  11    1.04    5.17
 -10   2  12   -0.00    6.78
  10  -2 -12   -0.00    4.49
  10   2 -12    0.60    5.01
 -10  -2  12   -0.00    5.42
 -10   2  13    0.00    6.63
  10  -2 -13    1.10    4.96
  10   2 -13    1.29    6.20
 -10  -2  13    2.50    5.87
 -10   2  14   15.09    7.97
  10  -2 -14   10.53    6.26
  10   2 -14   21.83    9.18
 -10  -2  14    4.20    7.11
 -10   2  15   14.30    7.93
  10  -2 -15   20.72    8.96
  10   2 -15   19.19    8.70
 -10  -2  15   13.14    8.82
 -10   2  16   16.29    8.11
  10  -2 -16    7.39    6.44
  10   2 -16   17.27    8.53
 -10  -2  16    6.16    7.55
 -10   2  17    4.49    6.44
  10  -2 -17    2.37    5.71
  10   2 -17    1.46    5.10
 -10  -2  17    3.29    6.62
 -10   2  18    9.58    7.37
  10  -2 -18   11.08    7.50
  10   2 -18    5.56    6.44
 -10  -2  18   -0.00    6.92
 -10   2  19   20.19    8.92
  10  -2 -19    2.28    5.83
  10   2 -19   -0.00    6.28
 -10  -2  19    6.20    7.55
 -10   2  20   14.28    8.79
  10  -2 -20   31.35   10.75
  10   2 -20   20.94    9.78
 -10  -2  20   28.70   11.33
 -10   2  21    0.37    5.61
  10  -2 -21    3.29    6.52
  10   2 -21    5.67    6.80
 -10  -2  21    1.01    6.28
 -10   2  22    0.00    7.79
  10  -2 -22    6.61    8.03
  10   2 -22    3.46    5.50
 -10  -2  22   -0.00    5.70
 -10   2  23    5.95    7.28
  10  -2 -23    0.59    5.65
  10   2 -23   -0.00    5.63
 -10  -2  23   -0.00    6.44
 -10   2  24   18.71   10.24
  10  -2 -24    2.78    5.79
  10   2 -24    8.02    7.27
 -10   2  25   -0.00    6.45
  10  -2 -25    4.66    6.84
  10   2 -25   -0.00    7.77
 -10   2  26   14.38    9.35
  10  -2 -26    5.77    6.64
  10   2 -26    6.45    7.27
 -10   2  27    3.08    7.25
  10  -2 -27    0.51    5.97
  10   2 -27    0.00    6.67
 -10   2  28   -0.00    7.68
  10  -2 -28    0.00    7.03
  10   2 -28    3.33    6.48
 -10   2  29    6.32    7.72
  10  -2 -29   -0.00    6.85
  10   2 -29   -0.00    5.36
  10  -2 -30    4.29    7.39
  10   2 -30    5.00    8.14
  10  -2 -31    6.00    7.19
  10   2 -31   10.34    7.83
  10  -2 -32    0.00    6.09
  10   2 -32    1.05    7.15
 -10   3   1   18.01    6.68
 -10   3   1    8.11    5.84
  10  -3  -1   16.11    6.58
 -10  -3   1   12.18    7.11
 -10  -3   1    5.09    7.04
 -10   3   2   66.31   12.55
 -10   3   2   74.22   13.41
  10  -3  -2   62.77   12.23
  10   3  -2   66.51   14.96
 -10  -3   2   73.32   14.33
 -10  -3   2   67.13   14.61
 -10   3   3   45.13   10.72
  10  -3  -3   51.82   11.36
  10   3  -3   78.22   14.92
 -10  -3   3   64.97   13.57
 -10  -3   3   28.60    9.94
 -10   3   4   -0.00    4.95
  10  -3  -4    2.90    4.89
  10   3  -4    5.02    6.17
 -10  -3   4   -0.00    4.41
 -10  -3   4   -0.00    4.79
 -10   3   5    0.00    5.67
  10  -3  -5    0.00    5.37
  10   3  -5   12.74    7.02
 -10  -3   5   12.10    6.12
 -10  -3   5    9.31    7.75
 -10   3   6   17.41    8.40
  10  -3  -6   26.44    8.19
  10   3  -6   27.54    9.64
 -10  -3   6   28.73    8.75
 -10  -3   6   17.19    8.38
 -10   3   7   10.13    7.37
  10   3  -7   17.67    9.32
 -10  -3   7    7.48    6.64
 -10  -3   7    3.61    6.49
 -10   3   8   46.13   11.45
  10   3  -8   65.77   14.16
 -10  -3   8   49.01   12.80
 -10   3   9    0.00    6.05
  10   3  -9    0.98    4.23
 -10  -3   9    9.23    8.14
 -10   3  10    0.00    6.54
  10   3 -10   -0.00    5.77
 -10  -3  10    6.86    6.67
 -10   3  11   12.89    7.55
  10  -3 -11    2.76    5.23
  10   3 -11   27.89    9.43
 -10  -3  11    0.57    5.35
 -10   3  12   17.76    8.17
  10  -3 -12   26.67    9.01
  10   3 -12   28.18    9.71
 -10  -3  12   17.26    8.37
 -10   3  13    0.00    6.60
  10  -3 -13    1.52    5.11
  10   3 -13    3.45    6.24
 -10  -3  13    1.06    5.81
 -10   3  14    0.00    5.43
  10  -3 -14    4.18    6.46
  10   3 -14    4.56    6.92
 -10  -3  14    0.73    6.37
 -10   3  15    6.79    6.23
  10  -3 -15    0.00    4.94
  10   3 -15    6.95    7.40
 -10  -3  15    0.00    5.81
 -10   3  16   15.96    8.41
  10  -3 -16   14.87    7.69
  10   3 -16    2.50    7.56
 -10  -3  16   18.69    9.69
 -10   3  17   17.20    9.37
  10  -3 -17   13.41    7.82
  10   3 -17    8.36    6.99
 -10  -3  17   17.59    9.18
 -10   3  18   13.50    8.53
  10  -3 -18   12.77    8.15
  10   3 -18   11.53    8.16
 -10  -3  18   10.41    8.05
 -10   3  19    9.94    7.95
  10  -3 -19    6.59    7.29
  10   3 -19   -0.00    7.27
 -10  -3  19    1.08    5.82
 -10   3  20    5.92    7.63
  10  -3 -20    2.14    5.49
  10   3 -20    0.00    6.63
 -10  -3  20   -0.00    7.43
 -10   3  21    9.66    8.46
  10  -3 -21    2.71    5.96
  10   3 -21    5.49    7.12
 -10  -3  21   19.50   11.09
 -10   3  22   14.48    9.09
  10  -3 -22   25.22    9.95
  10   3 -22   22.35    9.96
 -10   3  23    0.00    6.78
  10  -3 -23   -0.00    5.70
  10   3 -23    0.00    7.15
 -10   3  24    0.69    6.63
  10  -3 -24    5.25    6.64
  10   3 -24   -0.00    5.63
 -10   3  25    1.47    6.80
  10  -3 -25   -0.00    6.38
  10   3 -25    9.84    8.14
 -10   3  26    9.46    7.49
  10  -3 -26   16.56    9.11
  10   3 -26    2.16    7.71
 -10   3  27   -0.00    7.65
  10  -3 -27    8.13    8.02
  10   3 -27   16.59    9.50
 -10   3  28   -0.00    6.85
  10  -3 -28   18.47    9.37
  10   3 -28    3.67    5.74
 -10   3  29    2.28    7.59
  10  -3 -29   -0.00    6.49
  10   3 -29   -0.00    5.58
 -10   3  30    5.69    8.63
  10  -3 -30    0.00    6.31
  10   3 -30    3.75    7.14
 -10   3  31    4.22    8.27
  10  -3 -31   -0.00    7.47
  10   3 -31   -0.00    8.38
  10  -3 -32    6.71    8.13
 -10   4   1   -0.00    4.46
 -10   4   1    2.96    4.23
  10  -4  -1   -0.00    4.29
 -10  -4   1    0.76    6.02
 -10  -4   1   -0.00    6.08
 -10   4   2   -0.00    5.04
  10  -4  -2    0.00    4.18
 -10  -4   2    0.08    5.29
 -10  -4   2    7.19    8.11
 -10   4   3    9.08    6.03
  10  -4  -3    9.95    5.90
  10   4  -3   15.90    8.04
 -10  -4   3    8.73    6.45
 -10  -4   3   11.16    8.86
 -10   4   4   46.59   11.18
  10  -4  -4   60.88   11.84
  10   4  -4   58.81   13.97
 -10  -4   4   64.16   13.87
 -10  -4   4   49.99   13.47
 -10   4   5   21.18    7.90
  10  -4  -5   43.91    9.94
  10   4  -5   30.88   10.49
 -10  -4   5   39.12   11.19
 -10   4   6   17.73    7.99
  10  -4  -6   27.00    8.60
  10   4  -6   45.03   11.50
 -10  -4   6   63.70   13.13
 -10   4   7   -0.00    6.17
  10  -4  -7    1.89    5.65
  10   4  -7   -0.00    5.28
  10   4  -7    0.00    5.47
 -10  -4   7    0.74    5.98
 -10   4   8   40.12   11.49
  10   4  -8   65.06   13.84
 -10  -4   8   59.11   12.86
 -10   4   9    0.00    6.25
  10   4  -9    1.93    5.21
 -10   4  10   16.80    7.43
  10   4 -10   18.08    8.43
 -10   4  11    2.44    4.97
  10   4 -11    0.41    5.03
 -10   4  12    0.03    4.65
  10  -4 -12    1.08    4.75
  10   4 -12   -0.00    5.51
 -10   4  13    0.00    6.06
  10  -4 -13    1.90    4.79
  10   4 -13    1.96    5.92
 -10   4  14    9.21    7.29
  10  -4 -14   28.88    9.04
  10   4 -14   27.71   10.14
 -10   4  15    1.57    6.22
  10  -4 -15    8.34    7.74
  10   4 -15    3.41    6.63
 -10  -4  15    0.00    6.02
 -10   4  16    7.50    7.94
  10  -4 -16    0.00    5.69
  10   4 -16    9.18    7.69
 -10  -4  16    6.35    6.32
 -10   4  17   -0.00    6.35
  10  -4 -17    1.36    5.64
  10   4 -17   -0.00    8.65
 -10  -4  17   -0.00    6.21
 -10   4  18   -0.00    6.07
  10  -4 -18    0.00    4.47
  10   4 -18    2.09    6.39
 -10  -4  18    0.00    6.09
 -10   4  19   10.63    8.24
  10  -4 -19    0.00    6.20
  10   4 -19    9.60    8.54
 -10  -4  19    1.86    7.86
 -10   4  20   21.76    9.75
  10  -4 -20    7.18    7.52
  10   4 -20   34.49   10.69
 -10   4  21    5.17    7.17
  10  -4 -21   12.42    8.04
  10   4 -21    6.55    6.77
 -10   4  22    0.00    6.71
  10  -4 -22   -0.00    6.07
  10   4 -22   -0.00    6.79
 -10   4  23    5.23    8.03
  10  -4 -23    4.41    6.88
  10   4 -23   -0.00    7.54
 -10   4  24   14.27    9.44
  10  -4 -24    1.24    6.98
  10   4 -24    6.33    8.27
 -10   4  25   16.33    8.84
  10  -4 -25    5.08    6.96
  10   4 -25    2.22    7.39
 -10   4  26    4.73    7.41
  10  -4 -26    7.06    7.20
  10   4 -26    9.16    7.07
 -10   4  27   -0.00    6.84
  10  -4 -27    3.14    6.48
  10   4 -27    0.00    6.07
 -10   4  28   -0.00    6.17
  10  -4 -28    3.24    8.22
  10   4 -28   -0.00    5.45
 -10   4  29    0.93    7.12
  10  -4 -29    4.11    6.37
  10   4 -29    4.77    6.69
 -10   4  30    2.51    5.95
  10  -4 -30    0.00    8.34
  10   4 -30    0.00    7.16
 -10   4  31   -0.00    7.19
  10  -4 -31   -0.00    8.04
  10   4 -31    0.00    7.41
 -10   4  32    0.69    7.40
  10  -4 -32    0.94    6.74
 -10   5   1   37.56    8.76
 -10   5   1   37.58    9.22
  10  -5  -1   63.73   10.59
 -10  -5   1   39.61   11.52
 -10  -5   1   28.85   10.65
 -10   5   2   94.31   16.42
  10  -5  -2  158.69   19.11
 -10  -5   2  172.30   23.11
 -10  -5   2  128.09   21.43
 -10   5   3    8.91    5.24
  10  -5  -3    7.47    5.84
 -10  -5   3   20.76    8.80
 -10   5   4    0.00    4.70
  10  -5  -4   -0.00    4.47
  10   5  -4   -0.00    7.08
  10   5  -4    0.00    5.62
 -10  -5   4   -0.00    4.79
 -10   5   5    3.61    5.53
  10  -5  -5    0.51    4.39
  10   5  -5    8.39    6.99
  10   5  -5    3.86    7.21
 -10  -5   5    1.27    4.97
 -10   5   6   22.64    8.62
  10  -5  -6   33.46    9.19
  10   5  -6   33.36   11.14
  10   5  -6   23.18   10.06
 -10  -5   6   26.77    9.33
 -10   5   7   19.03    8.37
  10  -5  -7   33.86    9.44
  10   5  -7   39.16   11.99
  10   5  -7   53.43   13.48
 -10  -5   7   50.18   12.14
 -10   5   8   12.25    7.50
  10  -5  -8   25.35    7.82
  10   5  -8   24.60    9.60
  10   5  -8   21.73    8.62
 -10  -5   8   16.84    8.51
 -10   5   9    0.23    4.81
  10   5  -9    5.47    6.07
 -10  -5   9    0.37    4.78
 -10   5  10    0.00    5.01
  10   5 -10   -0.00    5.45
 -10  -5  10    1.40    5.49
 -10   5  11    5.43    6.18
  10   5 -11    8.90    7.96
 -10   5  12   27.24    9.16
  10  -5 -12   11.72    7.02
  10   5 -12   30.95   10.20
 -10   5  13    9.45    6.82
  10  -5 -13   11.63    7.20
  10   5 -13   17.84    8.56
 -10   5  14    0.83    5.69
  10  -5 -14   -0.00    5.51
  10   5 -14   -0.00    4.86
 -10   5  15    2.07    5.91
  10  -5 -15    8.35    6.01
  10   5 -15    3.22    6.42
 -10   5  16    3.24    5.88
  10  -5 -16    2.75    5.68
  10   5 -16   -0.00    6.93
 -10   5  17   26.30   10.16
  10  -5 -17   17.40    8.80
  10   5 -17   29.66   11.51
 -10   5  18    3.93    6.35
  10  -5 -18   11.47    7.71
  10   5 -18    9.73    9.07
 -10   5  19   -0.00    6.42
  10  -5 -19    5.80    6.23
  10   5 -19    1.01    7.31
 -10   5  20    4.99    6.92
  10  -5 -20   10.73    7.54
  10   5 -20    0.00    6.91
 -10   5  21    6.31    7.16
  10  -5 -21    3.20    5.45
  10   5 -21    8.87    8.19
 -10   5  22   20.01    9.13
  10  -5 -22   20.79    9.19
  10   5 -22   24.19   10.47
 -10   5  23    2.53    6.23
  10  -5 -23    0.05    5.32
  10   5 -23    6.26    6.67
 -10   5  24    8.96    7.80
  10  -5 -24    1.87    6.07
  10   5 -24   -0.00    5.73
 -10   5  25    0.72    6.08
  10  -5 -25   -0.00    6.48
  10   5 -25    0.00    6.05
 -10   5  26   10.32    7.93
  10  -5 -26    2.94    5.68
  10   5 -26    0.00    7.41
 -10   5  27    2.69    7.87
  10  -5 -27    2.78    6.87
  10   5 -27    5.16    8.14
 -10   5  28    6.95    7.16
  10  -5 -28   -0.00    7.30
  10   5 -28    0.25    5.79
 -10   5  29    4.95    7.02
  10  -5 -29    7.03    7.34
  10   5 -29    1.16    5.43
 -10   5  30   -0.00    6.53
  10  -5 -30    2.83    7.94
  10   5 -30    2.07    7.39
 -10   5  31   -0.00    6.74
  10  -5 -31   -0.00    6.34
 -10   5  32   -0.00    6.85
  10  -5 -32   13.37    9.29
 -10   5  33   -0.00    7.41
 -10   6   1    4.04    4.84
 -10  -6   1   -0.00    5.42
 -10   6   2    0.00    4.41
  10   6  -2    9.94    7.94
 -10  -6   2    9.41    8.17
 -10   6   3   11.68    6.23
  10   6  -3    0.00    5.59
 -10  -6   3   12.48    8.20
 -10   6   4    7.51    6.52
  10   6  -4   12.14    8.04
 -10  -6   4    8.02    7.02
 -10   6   5   16.57    8.26
  10  -6  -5   14.12    6.31
  10   6  -5   15.60    9.10
  10   6  -5   35.30   11.69
 -10  -6   5   21.83    8.88
 -10   6   6   23.58    8.13
  10  -6  -6   15.93    6.75
  10   6  -6    7.70    7.67
  10   6  -6   15.54    9.16
 -10  -6   6   36.55   10.73
 -10   6   7   -0.00    5.88
  10  -6  -7    7.01    6.00
  10   6  -7   10.87    8.17
  10   6  -7    0.33    5.00
 -10  -6   7    1.08    5.48
 -10   6   8    0.00    4.78
  10  -6  -8    0.84    5.05
  10   6  -8    1.48    6.75
  10   6  -8    0.00    5.89
 -10  -6   8    1.10    5.43
 -10   6   9   21.67    8.18
  10  -6  -9   40.07    9.68
  10   6  -9   42.77   11.88
 -10  -6   9   30.57   10.46
 -10   6  10   19.72    8.13
  10   6 -10   29.19   10.74
 -10  -6  10   33.83   10.44
 -10   6  11    2.95    6.52
  10   6 -11    5.29    6.87
 -10  -6  11   -0.00    5.78
 -10   6  12    1.98    5.46
  10  -6 -12    5.93    4.86
  10   6 -12    0.28    5.59
 -10   6  13    3.87    5.67
  10  -6 -13   15.23    7.36
  10   6 -13    8.42    8.40
 -10   6  14    4.08    5.41
  10  -6 -14    2.47    6.07
  10   6 -14    3.59    6.70
 -10   6  15   26.28    8.77
  10  -6 -15   39.55   10.17
  10   6 -15   13.31    8.23
 -10   6  16    6.44    5.82
  10  -6 -16    8.06    6.32
  10   6 -16    7.24    5.95
 -10   6  17    0.00    4.91
  10  -6 -17   -0.00    4.01
  10   6 -17    4.84    6.47
 -10   6  18    5.90    5.84
  10  -6 -18    6.74    6.56
  10   6 -18    8.58    7.38
 -10   6  19    0.00    6.34
  10  -6 -19    0.99    5.04
  10   6 -19   12.49    8.12
 -10   6  20    4.86    6.31
  10  -6 -20    0.24    4.61
  10   6 -20    9.07    8.18
 -10   6  21   -0.00    5.93
  10  -6 -21   -0.00    6.48
  10   6 -21    9.04    7.73
 -10   6  22    0.71    5.15
  10  -6 -22   -0.00    5.84
  10   6 -22    0.84    6.65
 -10   6  23    0.83    6.52
  10  -6 -23    1.42    5.66
  10   6 -23   -0.00    6.69
 -10   6  24    2.10    7.00
  10  -6 -24    8.09    7.86
  10   6 -24   10.04    8.08
 -10   6  25    6.20    7.61
  10  -6 -25   -0.00    6.97
  10   6 -25    0.00    6.17
 -10   6  26    9.23    8.54
  10  -6 -26    2.41    7.21
  10   6 -26    7.01    7.14
 -10   6  27    0.00    6.35
  10  -6 -27    0.00    6.93
  10   6 -27   -0.00    6.54
 -10   6  28    0.00    6.47
  10  -6 -28    2.49    6.04
  10   6 -28    5.53    8.51
 -10   6  29    2.31    5.93
  10  -6 -29    2.82    7.46
  10   6 -29    3.11    8.15
 -10   6  30    3.52    8.05
  10  -6 -30    0.00    6.33
 -10   6  31   -0.00    6.19
  10  -6 -31    1.47    7.31
 -10   6  32   -0.00    7.13
 -10   6  33    1.05    7.76
 -10   6  34   -0.00    7.56
 -10   7   1   32.82    8.76
  10   7  -1   46.04   13.24
 -10  -7   1   64.62   13.79
 -10   7   2    0.00    5.04
  10   7  -2    2.12    4.49
 -10  -7   2    0.00    6.43
 -10   7   3    9.69    6.04
  10   7  -3   15.11    8.88
 -10  -7   3   28.92    9.64
 -10   7   4    2.19    4.63
  10   7  -4    3.12    6.34
 -10  -7   4    1.59    6.96
 -10   7   5   13.15    6.67
  10   7  -5   19.66   10.36
 -10  -7   5   18.72    8.38
 -10   7   6    9.14    5.61
  10   7  -6    8.31    7.88
 -10  -7   6    0.00    7.58
 -10   7   7   21.01    8.03
  10   7  -7   27.21    9.86
 -10  -7   7   29.68    9.42
 -10   7   8    4.80    5.90
  10   7  -8   10.98    8.54
 -10  -7   8   -0.00    5.50
 -10   7   9    0.01    3.47
  10   7  -9    0.79    6.76
 -10  -7   9   -0.00    7.69
 -10   7  10    1.95    4.42
  10   7 -10    0.00    5.49
 -10  -7  10    2.80    5.58
 -10   7  11   -0.00    5.22
  10   7 -11    6.79    7.06
 -10  -7  11   25.87    9.78
 -10   7  12   11.23    5.80
  10   7 -12    1.87    6.78
 -10  -7  12    2.09    5.70
 -10   7  13   23.52    8.22
  10  -7 -13    7.60    6.31
  10   7 -13   14.78    8.64
 -10  -7  13   29.51   10.42
 -10   7  14    4.84    5.56
  10  -7 -14    3.60    6.28
  10   7 -14   -0.00    5.85
 -10   7  15   -0.00    5.23
  10  -7 -15    0.00    4.59
  10   7 -15    7.33    7.39
 -10   7  16    5.51    6.68
  10  -7 -16    2.31    5.47
  10   7 -16    0.00    5.77
 -10   7  17    9.51    6.81
  10  -7 -17   12.37    7.39
  10   7 -17   19.31    8.59
 -10   7  18   -0.00    3.71
  10  -7 -18    5.71    5.78
  10   7 -18   -0.00    5.52
 -10   7  19    6.11    6.67
  10  -7 -19    4.10    6.68
  10   7 -19   11.11    8.52
 -10   7  20   -0.00    5.99
  10  -7 -20   -0.00    5.36
  10   7 -20    2.74    5.22
 -10   7  21    0.00    5.49
  10  -7 -21    1.21    6.17
  10   7 -21    5.50    6.77
 -10   7  22    8.37    7.15
  10  -7 -22    0.91    6.02
  10   7 -22    0.00    6.26
 -10   7  23    5.95    6.40
  10  -7 -23    5.79    8.21
  10   7 -23    5.48    7.23
 -10   7  24    1.45    6.04
  10  -7 -24   -0.00    6.59
  10   7 -24   -0.00    7.93
 -10   7  25   -0.00    4.62
  10  -7 -25    1.32    6.07
  10   7 -25    2.00    7.10
 -10   7  26   -0.00    5.48
  10  -7 -26    5.48    7.26
  10   7 -26    7.23    7.13
 -10   7  27    6.97    7.29
  10  -7 -27    7.59    7.97
  10   7 -27    5.43    7.21
 -10   7  28   -0.00    6.05
  10  -7 -28    1.51    4.65
  10   7 -28   -0.00    7.85
 -10   7  29    1.67    7.45
  10  -7 -29    4.23    7.60
 -10   7  30   -0.00    6.69
  10  -7 -30    3.47    7.77
 -10   7  31    4.31    6.32
  10  -7 -31   -0.00    5.77
 -10   7  32    1.66    5.97
 -10   8   1    2.13    4.33
 -10  -8   1    5.61    6.73
 -10   8   2   -0.00    4.45
 -10  -8   2    3.53    6.01
 -10   8   3   17.58    6.48
 -10  -8   3   19.01   10.05
 -10   8   4    2.95    4.29
 -10  -8   4    7.33    7.80
 -10   8   5   22.60    7.77
 -10  -8   5   34.86   11.01
 -10   8   6    2.08    5.34
  10   8  -6    0.00    6.15
 -10  -8   6    0.00    5.72
 -10   8   7    5.38    5.22
  10   8  -7    1.99    6.55
 -10  -8   7   -0.00    6.39
 -10   8   8    0.00    4.56
  10   8  -8   11.42    9.35
  10   8  -8    0.00    6.25
 -10  -8   8    0.00    7.32
 -10   8   9    6.36    5.11
  10   8  -9   12.23    7.83
  10   8  -9   19.16    9.66
 -10  -8   9    5.50    6.03
 -10   8  10    5.48    5.37
  10   8 -10   22.95   10.51
  10   8 -10    4.01    7.27
 -10  -8  10    9.32    6.69
 -10   8  11    9.90    6.82
  10   8 -11    0.00    6.26
 -10  -8  11   10.94    7.75
 -10   8  12    0.76    4.47
  10   8 -12    0.00    6.67
 -10  -8  12   -0.00    5.93
 -10   8  13    0.12    4.85
  10   8 -13   -0.00    6.38
 -10  -8  13    7.21    5.91
 -10   8  14   -0.00    4.90
  10   8 -14    7.41    6.22
 -10  -8  14    0.00    6.81
 -10   8  15    0.34    5.62
  10   8 -15   14.95    8.52
 -10  -8  15   15.51    8.32
 -10   8  16    1.79    5.29
  10   8 -16    0.00    5.75
 -10   8  17   -0.00    5.83
  10  -8 -17   -0.00    4.68
  10   8 -17   -0.00    6.30
 -10   8  18   -0.00    6.00
  10  -8 -18    1.94    6.02
  10   8 -18    0.00    6.51
 -10   8  19    7.98    6.66
  10  -8 -19   17.05    8.14
  10   8 -19   -0.00    4.12
 -10   8  20    1.56    5.90
  10  -8 -20    4.17    6.44
  10   8 -20    0.87    4.37
 -10   8  21    4.91    7.24
  10  -8 -21    8.46    7.77
  10   8 -21    5.72    7.01
 -10   8  22   -0.00    6.11
  10  -8 -22    4.65    6.83
  10   8 -22    5.71    7.02
 -10   8  23    1.96    6.97
  10  -8 -23    0.97    6.36
  10   8 -23    0.82    5.67
 -10   8  24    0.82    5.71
  10  -8 -24    5.90    8.21
  10   8 -24    0.47    6.50
 -10   8  25    0.00    6.29
  10  -8 -25    8.61    8.10
  10   8 -25    5.23    6.19
 -10   8  26    2.18    5.35
  10  -8 -26   -0.00    5.37
  10   8 -26    8.53    6.51
 -10   8  27    3.83    5.94
  10  -8 -27    1.47    6.28
  10   8 -27    0.00    6.26
 -10   8  28    4.19    6.05
  10  -8 -28    5.23    7.43
 -10   8  29   -0.00    6.67
  10  -8 -29   -0.00    7.63
 -10   8  30    0.44    6.90
  10  -8 -30    3.62    8.16
 -10   9   1   19.88    6.01
  10   9  -1   22.02   10.67
 -10  -9   1   21.76   10.10
 -10   9   2    0.55    3.90
  10   9  -2   -0.00    6.84
 -10  -9   2   -0.00    6.55
 -10   9   3   17.90    6.32
  10   9  -3   13.51    8.20
 -10  -9   3    5.65    7.97
 -10   9   4    0.97    4.29
  10   9  -4   -0.00    5.73
 -10  -9   4    2.50    5.81
 -10   9   5    0.00    4.19
  10   9  -5    7.04    8.08
 -10  -9   5    4.69    5.45
 -10   9   6   -0.00    3.57
  10   9  -6   -0.00    6.73
 -10  -9   6   -0.00    5.87
 -10   9   7   12.50    6.35
  10   9  -7   16.76    9.83
 -10  -9   7   23.09   10.06
 -10   9   8    5.72    5.32
  10   9  -8    8.33    8.16
 -10  -9   8    1.27    6.19
 -10   9   9    2.68    4.67
  10   9  -9    0.00    6.69
  10   9  -9    6.24    7.42
 -10  -9   9    6.61    6.06
 -10   9  10   -0.00    5.38
  10   9 -10    0.97    5.61
  10   9 -10    9.35    8.28
 -10  -9  10    1.57    5.80
 -10   9  11    5.40    6.31
  10   9 -11   14.59    9.73
  10   9 -11    8.03    6.65
 -10  -9  11   10.06    8.52
 -10   9  12    0.10    4.40
  10   9 -12   -0.00    7.20
  10   9 -12    0.66    6.16
 -10  -9  12    0.00    6.20
 -10   9  13    0.00    5.57
  10   9 -13    3.48    5.65
 -10  -9  13    0.00    6.70
 -10   9  14    0.00    4.83
  10   9 -14    3.17    6.74
 -10  -9  14    0.25    5.05
 -10   9  15    2.19    5.98
  10   9 -15    0.00    4.57
 -10  -9  15    1.55    4.86
 -10   9  16    0.00    4.99
  10   9 -16    7.92    6.77
 -10  -9  16    2.58    5.10
 -10   9  17   10.55    6.88
  10   9 -17   27.85   11.12
 -10  -9  17   31.89   11.09
 -10   9  18    0.00    4.83
  10   9 -18    4.06    7.02
 -10   9  19    0.00    5.63
  10   9 -19    2.29    6.44
 -10   9  20    0.00    5.28
  10   9 -20   -0.00    5.72
 -10   9  21    0.73    5.81
  10   9 -21    0.00    7.31
 -10   9  22   -0.00    5.37
  10   9 -22   -0.00    7.02
 -10   9  23    3.24    6.78
  10   9 -23   21.81   10.22
 -10   9  24    0.00    6.02
  10  -9 -24    0.28    6.65
  10   9 -24   -0.00    7.03
 -10   9  25    3.07    5.40
  10  -9 -25   -0.00    7.59
  10   9 -25    2.30    5.58
 -10   9  26    0.00    6.81
  10  -9 -26    4.18    7.52
  10   9 -26    3.90    7.59
 -10   9  27    0.00    6.50
  10  -9 -27   10.59    8.94
  10  -9 -28   -0.00    6.70
  10  -9 -29    4.00    7.65
  10  -9 -30    0.00    6.97
 -10  10   1    2.84    4.43
  10  10  -1    0.37    6.80
 -10 -10   1    7.77    7.35
 -10  10   2   -0.00    4.30
  10  10  -2    3.65    7.40
 -10 -10   2    1.07    6.37
 -10  10   3    4.83    4.66
  10  10  -3    9.18    8.54
 -10 -10   3   10.57    7.82
 -10  10   4    1.40    4.06
  10  10  -4    2.43    6.29
 -10 -10   4    2.93    6.83
 -10  10   5    8.19    5.79
  10  10  -5   24.05   10.47
 -10 -10   5   29.22   10.64
 -10  10   6    0.00    3.96
  10  10  -6   -0.00    6.88
 -10 -10   6    0.00    5.43
 -10  10   7    0.00    3.94
  10  10  -7    7.86    7.19
 -10 -10   7    3.14    7.19
 -10  10   8   -0.00    4.49
  10  10  -8   -0.00    5.87
 -10 -10   8   -0.00    6.13
 -10  10   9   10.10    6.02
  10  10  -9   21.06   10.04
 -10 -10   9   21.80   10.48
 -10  10  10   -0.00    4.55
  10  10 -10    0.00    6.38
 -10 -10  10   -0.00    5.81
 -10  10  11    2.89    4.54
  10  10 -11    2.21    7.18
  10  10 -11    3.33    6.36
 -10 -10  11    3.45    6.83
 -10  10  12    4.60    4.86
  10  10 -12   -0.00    6.92
  10  10 -12   -0.00    5.39
 -10 -10  12    4.49    5.51
 -10  10  13    9.42    5.98
  10  10 -13    1.55    5.41
  10  10 -13   18.61    9.49
 -10 -10  13   14.56    8.33
 -10  10  14    0.00    5.25
  10  10 -14    0.07    5.04
 -10 -10  14    0.00    7.47
 -10  10  15   -0.00    6.10
  10  10 -15    3.19    7.43
 -10 -10  15    6.69    7.23
 -10  10  16   -0.00    5.06
  10  10 -16   -0.00    5.52
 -10 -10  16    6.79    7.57
 -10  10  17    2.49    5.77
  10  10 -17    2.62    6.15
 -10 -10  17    7.15    6.74
 -10  10  18    5.15    6.03
  10  10 -18   -0.00    6.19
 -10 -10  18    0.00    5.99
 -10  10  19    7.12    6.66
  10  10 -19    7.30    7.45
 -10 -10  19    9.06    8.40
 -10  10  20    5.24    6.16
  10  10 -20   -0.00    5.78
 -10 -10  20    0.09    6.93
 -10  10  21    7.06    7.64
  10  10 -21   -0.00    6.86
 -10  10  22   -0.00    6.53
  10  10 -22    6.40    7.27
 -10  10  23    2.65    7.80
  10  10 -23    0.00    7.73
 -10  10  24   -0.00    6.37
  10  10 -24   -0.00    5.91
 -10  11   1    9.97    5.30
  10  11  -1   12.23    9.14
 -10 -11   1    6.85    6.31
 -10  11   2    1.45    3.67
  10  11  -2    1.02    6.25
 -10 -11   2    2.11    6.48
 -10  11   3    4.97    4.88
  10  11  -3    0.00    7.21
 -10 -11   3    9.29    7.22
 -10  11   4    2.17    3.87
  10  11  -4    1.04    5.69
 -10 -11   4    3.51    6.99
 -10  11   5    4.24    4.07
  10  11  -5    5.63    7.16
 -10 -11   5    1.76    5.65
 -10  11   6    0.00    4.51
  10  11  -6    2.38    6.30
 -10 -11   6    0.16    6.70
 -10  11   7   21.95    7.41
  10  11  -7   22.69   10.76
 -10 -11   7   26.51   10.05
 -10  11   8    0.00    4.29
  10  11  -8    1.42    5.70
 -10 -11   8    0.00    5.95
 -10  11   9    0.41    3.87
  10  11  -9    3.53    7.25
 -10 -11   9   -0.00    6.27
 -10  11  10   -0.00    4.66
  10  11 -10   -0.00    6.51
 -10 -11  10    5.33    6.10
 -10  11  11    1.25    5.44
  10  11 -11    7.84    7.61
 -10 -11  11    2.59    6.94
 -10  11  12    0.00    5.02
  10  11 -12   -0.00    6.77
 -10 -11  12    5.80    7.24
 -10  11  13   11.60    6.73
  10  11 -13    8.88    7.72
  10  11 -13    0.00    6.45
 -10 -11  13    4.28    6.13
 -10  11  14   -0.00    5.73
  10  11 -14   -0.00    5.57
  10  11 -14    1.97    6.82
 -10 -11  14   -0.00    5.78
 -10  11  15    0.52    4.86
  10  11 -15    3.50    8.42
 -10 -11  15    1.00    6.66
 -10  11  16    1.46    5.10
  10  11 -16   -0.00    7.50
 -10 -11  16    1.50    6.73
 -10  11  17   11.50    6.45
  10  11 -17   10.77    7.76
 -10 -11  17    7.12    6.71
 -10  11  18    2.89    5.77
  10  11 -18    3.92    5.32
 -10 -11  18   -0.00    5.43
 -10  11  19    2.09    6.31
  10  11 -19    1.16    6.87
 -10 -11  19   -0.00    7.23
 -10  11  20   -0.00    6.31
  10  11 -20    3.30    7.24
 -10 -11  20    5.38    7.31
  10  11 -21    4.19    5.91
 -10 -11  21   13.90    8.45
  10  11 -22   -0.00    7.46
 -10 -11  22    5.45    8.70
  10  11 -23    4.95    6.97
 -10 -11  23    2.41    5.41
 -10  12   1    2.64    4.15
  10  12  -1    0.04    6.34
 -10 -12   1   -0.00    6.25
 -10  12   2   -0.00    3.39
  10  12  -2   -0.00    6.36
 -10 -12   2    1.41    6.59
 -10  12   3    4.84    4.77
  10  12  -3   -0.00    6.18
 -10 -12   3    3.38    6.99
 -10  12   4    1.95    4.06
  10  12  -4    2.56    6.81
 -10 -12   4    8.38    8.52
 -10  12   5    2.61    4.34
  10  12  -5   31.47   11.80
 -10 -12   5   10.27    8.54
 -10  12   6    3.85    4.62
  10  12  -6   -0.00    5.33
 -10 -12   6   -0.00    5.90
 -10  12   7    1.61    4.03
  10  12  -7   -0.00    6.58
 -10 -12   7    1.46    6.55
 -10  12   8    0.00    4.54
  10  12  -8    8.83    7.00
 -10 -12   8    0.00    6.04
 -10  12   9   11.33    6.42
  10  12  -9   13.91    9.25
 -10 -12   9   14.40    8.31
 -10  12  10    0.00    4.61
  10  12 -10    4.41    6.04
 -10 -12  10    6.08    6.82
 -10  12  11   -0.00    4.35
  10  12 -11    7.71    8.57
 -10 -12  11    2.43    7.08
 -10  12  12   -0.00    4.82
  10  12 -12    2.17    6.44
 -10 -12  12    0.00    6.90
 -10  12  13   -0.00    5.39
  10  12 -13    3.14    6.20
 -10 -12  13    0.00    6.52
 -10  12  14   -0.00    5.55
  10  12 -14   -0.00    6.78
 -10 -12  14    5.35    5.82
 -10  12  15    5.85    6.59
  10  12 -15   26.87   10.79
  10  12 -15   15.88    9.21
 -10 -12  15   12.07    7.85
 -10  12  16   -0.00    4.46
  10  12 -16    6.55    6.94
  10  12 -16    5.41    7.15
 -10 -12  16    0.58    6.15
 -10  12  17   -0.00    5.83
  10  12 -17    2.15    6.69
 -10 -12  17   -0.00    6.15
  10  12 -18   -0.00    7.19
 -10 -12  18    0.08    5.56
  10  12 -19    6.42    6.62
 -10 -12  19   12.85    7.74
  10  12 -20    0.35    4.74
 -10 -12  20    2.18    5.73
 -10 -12  21    0.00    6.97
 -10  13   1    3.42    3.58
  10  13  -1    0.72    6.74
 -10 -13   1   15.52    9.46
 -10  13   2    0.00    3.69
  10  13  -2   -0.00    7.57
 -10 -13   2    6.32    7.53
 -10  13   3    0.00    3.47
  10  13  -3    0.00    6.26
 -10 -13   3   -0.00    6.40
 -10  13   4    0.74    4.13
  10  13  -4   -0.00    6.35
 -10 -13   4   -0.00    4.85
 -10  13   5   -0.00    4.08
  10  13  -5    5.31    7.54
 -10 -13   5    7.14    6.80
 -10  13   6    0.00    4.08
  10  13  -6   -0.00    7.03
 -10 -13   6    5.00    6.01
 -10  13   7    3.72    4.61
  10  13  -7   -0.00    6.42
 -10 -13   7   14.09    8.76
 -10  13   8    1.32    4.38
  10  13  -8    1.93    6.03
 -10 -13   8    6.29    7.69
 -10  13   9    3.18    5.19
  10  13  -9    1.32    4.77
 -10 -13   9    4.17    6.98
 -10  13  10    4.16    5.42
  10  13 -10    6.70    7.79
 -10 -13  10    3.06    6.77
 -10  13  11   -0.00    3.78
  10  13 -11   -0.00    6.47
 -10 -13  11    1.45    6.62
 -10  13  12    0.00    5.27
  10  13 -12    6.40    7.70
 -10 -13  12    4.34    6.71
 -10  13  13   10.77    6.38
  10  13 -13    8.97    8.10
 -10 -13  13   -0.00    6.07
  10  13 -14    6.40    7.67
 -10 -13  14    0.00    5.63
  10  13 -15   -0.00    6.03
 -10 -13  15    2.73    6.81
  10  13 -16   -0.00    6.23
 -10 -13  16    0.00    5.84
  10  13 -17    5.15    8.22
  10  13 -17    4.86    6.47
 -10 -13  17    0.00    6.20
  10  13 -18   -0.00    6.22
 -10 -13  18    0.00    5.62
 -10  14   1    0.00    3.25
  10  14  -1   -0.00    7.12
 -10 -14   1   -0.00    6.60
 -10  14   2    2.84    4.13
  10  14  -2    0.00    7.18
 -10 -14   2    0.00    5.18
 -10  14   3    0.72    3.97
  10  14  -3    4.32    6.50
 -10 -14   3    3.59    7.48
 -10  14   4   -0.00    3.64
  10  14  -4    0.00    6.47
 -10 -14   4   -0.00    4.84
 -10  14   5    1.03    4.38
  10  14  -5   -0.00    6.18
 -10 -14   5   -0.00    5.74
 -10  14   6    1.09    4.70
  10  14  -6    0.00    7.03
 -10 -14   6    2.82    6.69
 -10  14   7    2.67    4.82
  10  14  -7   -0.00    7.05
 -10 -14   7    6.75    6.74
 -10  14   8    0.00    4.04
  10  14  -8    2.13    6.48
 -10 -14   8    0.84    5.73
  10  14  -9    5.56    7.47
 -10 -14   9    1.50    5.93
  10  14 -10    1.27    6.39
 -10 -14  10   -0.00    5.07
  10  14 -11    0.00    6.96
 -10 -14  11    2.98    6.16
  10  14 -12    8.34    8.71
 -10 -14  12    0.99    7.61
  10  14 -13   11.57    8.73
 -10 -14  13    0.00    6.16
  10  14 -14    5.18    6.75
  10  14 -15    1.55    6.48
  10  14 -16   -0.00    6.23
  10  14 -17    4.10    6.83
 -10  15   1   -0.00    3.75
  10  15  -1    5.63    8.35
 -10  15   2   -0.00    3.86
  10  15  -2    3.40    8.49
 -10  15   3   -0.00    3.33
  10  15  -3    3.09    8.37
 -10  15   4    2.59    3.70
  10  15  -4    4.82    8.28
  10  15  -5    0.00    6.26
  10  15  -6    4.90    9.28
  10  15  -7    1.21    6.40
  10  15  -8    2.30    6.01
  10  15  -9   -0.00    6.80
  10  15 -10    3.04    8.01
  10  15 -11   -0.00    6.48
  10  16  -1   -0.00    6.77
  10  16  -2   -0.00    5.64
  -9   0   1   14.97    6.63
   9   0  -1   11.91    6.29
   9   0  -1    8.56    5.53
  -9   0   2    1.11    4.61
   9   0  -2   -0.00    4.12
   9   0  -2   -0.00    4.04
  -9   0   3  131.67   18.10
   9   0  -3  129.81   18.26
   9   0  -3  100.48   16.74
   9   0  -4    1.05    3.81
   9   0  -4   -0.00    3.55
   9   0  -5   51.58   11.31
   9   0  -6    1.29    4.66
   9   0 -11    3.09    5.69
   9   0 -12    1.68    5.17
  -9   0  13   85.77   16.27
   9   0 -13   84.56   15.86
  -9   0  14    3.75    6.54
   9   0 -14    0.60    5.74
  -9   0  15   32.28   10.56
   9   0 -15   19.77    8.57
  -9   0  16   -0.00    5.97
   9   0 -16   -0.00    5.29
  -9   0  17   18.88    8.38
   9   0 -17   17.11    8.11
  -9   0  18    4.41    6.86
   9   0 -18    3.80    6.74
  -9   0  19   46.78   12.73
   9   0 -19   42.59   11.97
  -9   0  20   -0.00    6.91
   9   0 -20    3.33    7.32
  -9   0  21    9.69    7.56
   9   0 -21   17.00    8.70
  -9   0  22   -0.00    6.01
   9   0 -22    0.00    6.52
  -9   0  23   28.97   12.14
   9   0 -23   45.37   11.95
  -9   0  24    0.00    5.98
   9   0 -24   -0.00    8.19
  -9   0  25    1.67    6.98
   9   0 -25    9.21    8.07
  -9   0  26    0.00    8.01
   9   0 -26    1.53    7.30
  -9   0  27   -0.00    7.00
   9   0 -27    3.38    7.19
   9   0 -28    1.23    6.83
   9   0 -29   18.91    9.55
   9   0 -30   -0.00    5.85
   9   0 -31    0.00    6.94
   9   0 -32    0.00    7.00
   9   0 -33    0.33    7.06
   9   0 -34   -0.00    7.19
  -9   1   1  316.67   36.37
   9  -1  -1  363.64   37.68
   9   1  -1  366.21   38.76
   9   1  -1  370.65   39.13
  -9  -1   1  359.58   38.35
  -9   1   2    0.00    4.20
   9  -1  -2   11.17    5.93
   9  -1  -2    7.35    5.06
   9   1  -2    0.00    4.48
   9   1  -2   -0.00    4.95
  -9  -1   2    8.47    5.91
   9  -1  -3    0.00    4.65
   9  -1  -3    9.27    5.27
   9   1  -3    0.00    4.20
   9   1  -3   -0.00    5.15
  -9  -1   3    1.48    4.55
   9  -1  -4   48.16   10.59
   9  -1  -4   60.02   11.53
   9   1  -4   41.98   11.18
   9   1  -4   55.78   11.49
   9  -1  -5   78.85   13.98
   9  -1  -6   -0.00    4.08
   9  -1  -7   43.30   10.72
   9  -1  -8   -0.00    4.30
  -9   1   9    7.07    6.16
  -9   1  10   -0.00    5.35
   9   1 -10    3.24    5.36
  -9   1  11   73.89   14.56
   9   1 -11   62.73   13.67
  -9   1  12   -0.00    4.59
   9  -1 -12    3.04    4.72
   9   1 -12   -0.00    4.67
  -9   1  13    4.05    5.86
   9  -1 -13    7.92    5.40
   9   1 -13    0.86    6.49
  -9   1  14   -0.00    6.28
   9  -1 -14    2.80    5.40
   9   1 -14   -0.00    5.42
  -9   1  15    8.63    7.92
   9  -1 -15   43.02   11.13
   9   1 -15   78.89   14.92
  -9   1  16   15.97    7.89
   9  -1 -16   10.02    7.22
   9   1 -16    9.02    8.52
  -9   1  17   37.30   11.90
   9  -1 -17   25.55    9.15
   9   1 -17   38.32   11.82
  -9  -1  17   35.64   11.52
  -9   1  18   -0.00    5.88
   9  -1 -18   -0.00    6.06
   9   1 -18    5.61    6.20
  -9  -1  18   -0.00    6.49
  -9   1  19   -0.00    5.87
   9  -1 -19    0.00    6.19
   9   1 -19    6.53    6.71
  -9  -1  19    8.70    8.03
  -9   1  20    7.73    7.23
   9  -1 -20    6.32    6.45
   9   1 -20   -0.00    6.68
  -9  -1  20   -0.00    6.05
  -9   1  21   46.65   12.96
   9  -1 -21   61.24   13.71
   9   1 -21   42.93   12.25
  -9  -1  21   32.39   12.35
  -9   1  22    0.23    6.45
   9  -1 -22    2.58    6.16
   9   1 -22   -0.00    5.59
  -9  -1  22    3.18    6.98
  -9   1  23   -0.00    6.39
   9  -1 -23   13.98    8.88
   9   1 -23    3.61    7.04
  -9  -1  23    0.00    5.16
  -9   1  24   -0.00    7.93
   9  -1 -24    0.93    6.24
   9   1 -24   -0.00    7.78
  -9  -1  24    1.66    6.50
  -9   1  25   14.36    9.11
   9  -1 -25    5.94    6.74
   9   1 -25    4.13    7.76
  -9  -1  25   -0.00    6.26
  -9   1  26   -0.00    6.63
   9  -1 -26   -0.00    5.36
   9   1 -26    3.07    7.95
  -9   1  27    9.49    8.90
   9  -1 -27    6.50    7.94
   9   1 -27    7.88    7.96
  -9   1  28   -0.00    7.44
   9  -1 -28   -0.00    7.10
   9   1 -28    3.16    7.61
   9  -1 -29    0.86    5.51
   9   1 -29    2.56    6.65
   9  -1 -30    4.20    6.52
   9   1 -30   -0.00    5.58
   9  -1 -31    5.08    7.30
   9   1 -31    1.28    6.24
   9  -1 -32   -0.00    7.33
   9   1 -32    3.48    9.30
   9  -1 -33    2.00    7.28
   9   1 -33    4.82    6.77
   9  -1 -34    0.00    7.84
   9   1 -34   -0.00    6.08
  -9   2   1   36.41    8.72
  -9   2   1   40.85    8.57
  -9   2   1   33.95    9.15
   9  -2  -1   35.04    9.02
   9   2  -1   47.76   10.63
  -9   2   2   -0.00    4.37
   9  -2  -2    6.15    5.27
   9   2  -2   10.56    6.29
  -9   2   3  118.49   15.98
   9  -2  -3   54.84   12.40
   9   2  -3  117.96   18.01
  -9   2   4    3.99    4.56
   9  -2  -4    7.91    5.67
   9   2  -4    1.61    5.15
  -9   2   5   14.48    6.86
   9  -2  -5    9.64    6.07
   9   2  -5   11.77    6.19
  -9   2   6    3.37    5.22
   9  -2  -6   -0.00    4.55
  -9   2   7   49.56   11.77
   9  -2  -7   47.30   10.98
  -9   2   8   15.17    7.78
   9  -2  -8   24.70    8.01
   9   2  -8   30.33    9.63
  -9   2   9   38.00   10.27
   9  -2  -9   38.42   10.08
   9   2  -9   25.99    9.64
  -9   2  10    0.00    5.66
   9   2 -10   -0.00    4.54
  -9   2  11    2.46    6.04
   9   2 -11    0.00    6.39
  -9   2  12   15.19    8.21
   9   2 -12   15.03    7.18
  -9   2  13   32.64    9.92
   9  -2 -13   30.65    9.40
   9   2 -13   40.42   11.03
  -9   2  14   14.44    8.28
   9  -2 -14    6.77    6.41
   9   2 -14   24.21    9.09
  -9   2  15    9.60    7.80
   9  -2 -15   16.03    7.79
   9   2 -15   27.93    9.40
  -9   2  16    3.66    5.90
   9  -2 -16    4.74    4.91
   9   2 -16    0.00    5.13
  -9   2  17   33.47   10.68
   9  -2 -17   35.19   10.68
   9   2 -17   41.00   11.48
  -9   2  18    7.33    7.17
   9  -2 -18    4.92    5.80
   9   2 -18    6.58    8.05
  -9   2  19   88.96   16.54
   9  -2 -19   39.48   12.05
   9   2 -19   90.36   16.10
  -9   2  20   11.20    7.16
   9  -2 -20    0.43    5.07
   9   2 -20    7.92    6.74
  -9   2  21    5.13    7.64
   9  -2 -21    0.00    5.68
   9   2 -21    4.53    7.02
  -9  -2  21    9.21    7.91
  -9   2  22   10.27    8.40
   9  -2 -22    7.57    6.78
   9   2 -22    4.51    6.29
  -9  -2  22    8.25    8.01
  -9   2  23   16.21    9.47
   9  -2 -23   34.86   11.10
   9   2 -23   38.93   11.72
  -9  -2  23   47.19   13.51
  -9   2  24   -0.00    5.96
   9  -2 -24    1.83    5.75
   9   2 -24   10.59    6.97
  -9  -2  24   -0.00    6.70
  -9   2  25   16.84    8.74
   9  -2 -25    3.07    5.36
   9   2 -25   10.07    8.11
  -9   2  26   -0.00    7.17
   9  -2 -26    1.56    5.86
   9   2 -26    5.15    7.10
  -9   2  27    0.00    7.42
   9  -2 -27    2.63    6.00
   9   2 -27   -0.00    6.16
  -9   2  28   -0.00    5.62
   9  -2 -28   -0.00    8.37
   9   2 -28   -0.00    5.79
  -9   2  29    2.84    7.77
   9  -2 -29    8.51    9.12
   9   2 -29    7.44    9.38
  -9   2  30    5.21    8.38
   9  -2 -30   -0.00    5.44
   9   2 -30    0.15    7.19
   9  -2 -31    3.42    6.20
   9   2 -31   11.45    8.38
   9  -2 -32   -0.00    6.53
   9   2 -32    0.26    6.30
   9  -2 -33   -0.00    7.64
   9   2 -33    3.52    6.09
   9  -2 -34   -0.00    9.03
   9   2 -34   -0.00    5.61
  -9   3   1  169.89   18.57
  -9   3   1  149.51   17.37
  -9   3   1   66.15   14.57
   9  -3  -1  140.51   17.86
   9   3  -1  156.89   21.23
  -9   3   2   43.50    8.91
  -9   3   2   15.64    6.53
   9  -3  -2   20.50    7.57
   9   3  -2   29.46    9.39
  -9   3   3    2.86    3.86
  -9   3   3   -0.00    4.51
   9  -3  -3    8.26    5.57
   9   3  -3   -0.00    4.48
  -9   3   4    5.27    4.41
   9  -3  -4    9.12    5.83
   9   3  -4    0.00    5.45
  -9  -3   4    2.11    5.35
  -9  -3   4    0.75    5.19
  -9   3   5   37.69   10.03
   9  -3  -5   56.56   11.07
   9   3  -5   44.76   11.17
   9   3  -5   41.82   10.73
  -9  -3   5   37.62   10.28
  -9  -3   5   43.23   11.77
  -9   3   6   26.54    8.65
   9  -3  -6   41.11   10.24
   9   3  -6   43.10   11.02
  -9  -3   6   40.52   10.49
  -9  -3   6   53.48   12.15
  -9   3   7   24.56    8.99
   9  -3  -7   30.22    8.84
   9   3  -7   19.90    8.31
  -9  -3   7   33.66   10.22
  -9   3   8    3.94    4.96
   9  -3  -8    2.15    4.71
   9   3  -8    2.28    5.65
  -9  -3   8    0.00    5.85
  -9   3   9    4.13    5.62
   9  -3  -9    7.28    5.61
   9   3  -9    5.17    5.69
  -9  -3   9   16.80    8.23
  -9   3  10   -0.00    5.56
   9  -3 -10    4.44    4.75
   9   3 -10    8.87    6.82
  -9  -3  10    4.65    6.52
  -9   3  11   72.31   15.45
   9   3 -11  126.93   18.88
  -9  -3  11  123.22   19.43
  -9   3  12    9.52    7.39
   9   3 -12    6.17    6.04
  -9  -3  12   21.76    8.79
  -9   3  13    5.53    6.48
   9   3 -13    4.91    6.28
  -9  -3  13    3.05    5.73
  -9   3  14    0.00    7.06
   9  -3 -14   -0.00    4.84
   9   3 -14   -0.00    6.02
  -9   3  15   41.90   11.61
   9  -3 -15   43.69   11.51
   9   3 -15   74.12   14.79
  -9   3  16   11.31    7.42
   9  -3 -16   13.68    7.89
   9   3 -16    9.32    6.80
  -9   3  17   16.18    8.97
   9  -3 -17   21.99    9.15
   9   3 -17   17.65    8.84
  -9   3  18    0.82    6.58
   9  -3 -18    2.19    5.77
   9   3 -18   -0.00    4.84
  -9   3  19    0.76    6.32
   9  -3 -19    8.19    6.88
   9   3 -19    1.43    5.75
  -9   3  20    8.73    7.44
   9  -3 -20    3.81    6.91
   9   3 -20   18.68    8.95
  -9   3  21   42.34   12.48
   9  -3 -21   33.56   11.23
   9   3 -21   44.19   12.28
  -9   3  22    9.03    8.17
   9  -3 -22   -0.00    5.65
   9   3 -22    4.64    5.87
  -9   3  23    8.58    7.48
   9  -3 -23    0.00    6.50
   9   3 -23    2.06    6.34
  -9   3  24    0.16    6.53
   9  -3 -24    5.32    6.64
   9   3 -24   -0.00    6.31
  -9   3  25    0.00    6.38
   9  -3 -25    0.78    6.67
   9   3 -25    0.11    7.25
  -9   3  26    4.16    7.19
   9  -3 -26    1.05    5.04
   9   3 -26   11.63    7.16
  -9   3  27   16.53    9.19
   9  -3 -27   -0.00    6.56
   9   3 -27    3.49    6.96
  -9   3  28   -0.00    6.75
   9  -3 -28    0.25    6.05
   9   3 -28   -0.00    6.20
  -9   3  29    0.00    7.20
   9  -3 -29   -0.00    6.25
   9   3 -29    3.14    6.19
  -9   3  30   -0.00    5.82
   9  -3 -30   -0.00    6.97
   9   3 -30    2.45    7.13
  -9   3  31    0.00    6.28
   9  -3 -31    4.64    7.83
   9   3 -31    6.09    8.47
   9  -3 -32    4.28    6.87
   9   3 -32    0.00    7.46
   9  -3 -33   -0.00    6.51
   9   3 -33    2.98    6.62
   9  -3 -34    1.85    7.88
  -9   4   1    3.69    4.32
  -9   4   1    3.72    5.24
   9  -4  -1    3.36    4.33
   9   4  -1    5.58    5.93
  -9  -4   1    0.00    4.64
  -9  -4   1    0.59    6.07
  -9   4   2   39.63    8.90
  -9   4   2   39.83    8.96
   9  -4  -2   42.13    9.29
   9   4  -2   50.97   12.56
   9   4  -2   25.48    9.63
  -9  -4   2   48.99   11.52
  -9  -4   2   34.77   11.23
  -9   4   3   39.89    9.16
  -9   4   3   38.70    9.67
   9  -4  -3   41.77    9.19
   9   4  -3   47.44   11.67
   9   4  -3   72.83   14.43
  -9  -4   3   70.14   13.50
  -9  -4   3   44.68   11.50
  -9   4   4   52.50   10.31
  -9   4   4   48.93   10.43
   9  -4  -4   44.27   10.15
   9   4  -4   66.40   13.82
   9   4  -4   39.43   11.74
  -9  -4   4   64.79   12.90
  -9  -4   4   44.42   11.94
  -9   4   5   90.90   13.30
  -9   4   5   55.96   11.80
   9  -4  -5   64.56   11.79
   9   4  -5   51.31   12.56
   9   4  -5   54.95   13.38
  -9  -4   5   68.58   13.71
  -9  -4   5   56.54   13.12
  -9   4   6    4.32    4.94
   9  -4  -6    3.02    4.43
   9   4  -6    1.05    4.64
   9   4  -6    4.27    5.32
  -9  -4   6    3.60    5.40
  -9  -4   6    1.34    5.13
  -9   4   7   40.69   10.91
   9  -4  -7   49.40   10.94
   9   4  -7   60.66   13.51
  -9  -4   7   70.45   13.67
  -9  -4   7   62.45   13.99
  -9   4   8   73.21   13.80
   9  -4  -8  107.57   15.88
   9   4  -8   86.10   16.27
  -9  -4   8   91.33   17.01
  -9   4   9   37.42   10.67
   9  -4  -9   59.49   11.98
   9   4  -9   49.86   12.46
  -9  -4   9   50.38   12.79
  -9   4  10   -0.00    4.48
   9  -4 -10    1.79    4.78
   9   4 -10    1.72    5.72
  -9  -4  10   11.26    7.14
  -9   4  11   -0.00    4.25
   9   4 -11    0.00    5.14
  -9  -4  11    8.52    7.21
  -9   4  12    2.83    5.92
   9   4 -12    7.81    6.64
  -9  -4  12    9.16    6.66
  -9   4  13   26.64    8.69
   9   4 -13   39.47   10.84
  -9  -4  13   10.39    8.12
  -9   4  14   10.32    6.66
   9  -4 -14    7.66    6.78
   9   4 -14   11.25    7.45
  -9  -4  14    6.01    6.82
  -9   4  15   20.97    8.56
   9  -4 -15    3.08    6.01
   9   4 -15   17.20    8.70
  -9  -4  15   19.82    8.87
  -9   4  16    0.80    5.42
   9  -4 -16   -0.00    5.25
   9   4 -16   -0.00    5.13
  -9  -4  16    0.00    6.71
  -9   4  17   14.98    9.41
   9  -4 -17   29.08   10.05
   9   4 -17   25.86    9.77
  -9  -4  17   32.06   11.94
  -9   4  18   15.30    9.65
   9  -4 -18   52.19   12.15
   9   4 -18   53.02   12.91
  -9  -4  18   46.35   13.39
  -9   4  19   56.12   12.95
   9  -4 -19   25.39   10.42
   9   4 -19   34.81   11.97
  -9   4  20    2.24    5.83
   9  -4 -20    4.33    6.68
   9   4 -20    2.29    5.39
  -9   4  21   -0.00    6.08
   9  -4 -21    2.31    6.20
   9   4 -21    0.00    6.97
  -9   4  22    0.04    5.81
   9  -4 -22    2.59    6.02
   9   4 -22    2.50    5.99
  -9   4  23   11.97    9.23
   9  -4 -23   30.49   10.53
   9   4 -23   21.68    9.96
  -9   4  24    5.14    7.72
   9  -4 -24    4.07    6.44
   9   4 -24    9.01    8.09
  -9   4  25   -0.00    6.80
   9  -4 -25    2.94    6.39
   9   4 -25    6.46    6.64
  -9   4  26   -0.00    6.16
   9  -4 -26    6.25    6.87
   9   4 -26    5.47    6.28
  -9   4  27    6.23    6.99
   9  -4 -27    0.23    6.24
   9   4 -27    3.30    6.96
  -9   4  28   14.36    8.22
   9  -4 -28    2.64    5.92
   9   4 -28    4.05    5.37
  -9   4  29   17.60    9.97
   9  -4 -29    4.55    7.57
   9   4 -29    3.64    8.43
  -9   4  30    0.00    6.05
   9  -4 -30    0.56    6.55
   9   4 -30    2.21    6.69
  -9   4  31   -0.00    7.86
   9  -4 -31    0.00    6.18
   9   4 -31    2.22    7.26
  -9   4  32   -0.00    7.73
   9  -4 -32   -0.00    4.36
   9   4 -32   -0.00    6.80
   9  -4 -33    0.29    6.23
   9   4 -33    6.17    7.03
  -9   5   1   92.37   13.43
  -9   5   1   60.89   12.27
   9  -5  -1   91.99   13.60
   9   5  -1  108.31   18.29
  -9  -5   1  136.32   19.41
  -9  -5   1   90.68   17.45
  -9   5   2   65.32   10.73
  -9   5   2   23.31    7.65
   9  -5  -2   48.22    9.65
   9   5  -2   26.40   10.00
  -9  -5   2   69.90   13.88
  -9  -5   2   59.91   13.95
  -9   5   3    3.72    5.12
  -9   5   3   -0.00    5.12
   9  -5  -3    2.66    4.64
   9   5  -3    5.22    6.08
   9   5  -3    9.97    8.54
  -9  -5   3    8.45    6.28
  -9  -5   3   11.44    7.58
  -9   5   4   82.52   12.25
  -9   5   4   40.66    9.74
   9  -5  -4   46.46    9.99
   9   5  -4   53.71   13.41
   9   5  -4   65.30   14.50
  -9  -5   4   81.39   14.89
  -9  -5   4   37.55   11.94
  -9   5   5   27.40    8.20
  -9   5   5   16.70    6.93
   9  -5  -5   33.31    8.10
   9   5  -5   14.72    8.08
   9   5  -5    0.00    6.33
  -9  -5   5   34.04    9.63
  -9  -5   5   26.12    9.94
  -9   5   6   29.23    8.45
  -9   5   6   25.06    8.81
   9  -5  -6   31.23    8.50
   9   5  -6   36.30   10.27
   9   5  -6   37.27   11.15
  -9  -5   6   38.64   11.16
  -9  -5   6   41.33   12.07
  -9   5   7   30.31    9.20
   9  -5  -7   59.99   11.31
  -9  -5   7   76.79   14.13
  -9  -5   7   55.62   13.53
  -9   5   8    2.97    5.42
   9  -5  -8    3.07    4.32
   9   5  -8    0.00    4.95
  -9  -5   8   -0.00    6.25
  -9  -5   8    1.50    4.87
  -9   5   9    0.00    4.87
   9  -5  -9   -0.00    4.31
   9   5  -9    0.37    5.98
  -9  -5   9   -0.00    7.07
  -9   5  10    2.78    5.46
   9  -5 -10    1.23    4.24
   9   5 -10   11.94    6.83
  -9  -5  10    4.56    7.00
  -9   5  11   55.29   11.97
   9  -5 -11   33.67    9.90
   9   5 -11   67.41   14.43
  -9  -5  11   42.86   12.58
  -9   5  12   15.49    7.18
   9   5 -12   19.63    8.27
  -9  -5  12   18.61    8.98
  -9   5  13    3.53    5.34
   9   5 -13    2.21    4.71
  -9  -5  13    2.68    5.45
  -9   5  14    6.45    6.21
   9  -5 -14    9.45    7.01
   9   5 -14   26.19   10.34
  -9  -5  14   24.24   10.19
  -9   5  15    1.59    6.26
   9  -5 -15   18.99    7.69
   9   5 -15   13.01    8.15
  -9  -5  15   15.66    8.15
  -9   5  16    3.79    6.06
   9  -5 -16    9.56    7.15
   9   5 -16   21.46    9.28
  -9  -5  16   23.41    9.86
  -9   5  17   16.47    8.10
   9  -5 -17   28.81    9.65
   9   5 -17   21.58    9.13
  -9  -5  17   18.29    9.04
  -9   5  18    1.02    5.80
   9  -5 -18    5.37    6.70
   9   5 -18   -0.00    6.28
  -9   5  19   -0.00    6.19
   9  -5 -19    2.18    5.33
   9   5 -19   -0.00    7.41
  -9   5  20    7.90    5.54
   9  -5 -20    0.00    6.09
   9   5 -20    7.12    6.25
  -9   5  21   15.15    8.60
   9  -5 -21   18.82    9.15
   9   5 -21   12.80    8.49
  -9   5  22   15.91    8.78
   9  -5 -22   16.78    8.77
   9   5 -22   38.34   11.75
  -9   5  23    0.37    5.14
   9  -5 -23    7.23    7.26
   9   5 -23    0.00    6.51
  -9   5  24    0.50    5.11
   9  -5 -24   -0.00    5.71
   9   5 -24   10.37    7.35
  -9   5  25    0.00    6.40
   9  -5 -25    3.82    7.17
   9   5 -25    0.00    6.23
  -9   5  26    4.98    7.06
   9  -5 -26    7.22    8.18
   9   5 -26   10.76    9.02
  -9   5  27    3.48    6.80
   9  -5 -27    3.06    6.96
   9   5 -27    7.28    7.18
  -9   5  28   -0.00    5.87
   9  -5 -28    2.14    6.00
   9   5 -28    5.60    7.00
  -9   5  29    0.40    6.33
   9  -5 -29   -0.00    7.13
   9   5 -29    0.00    5.13
  -9   5  30    1.28    6.10
   9  -5 -30   -0.00    8.20
   9   5 -30   -0.00    7.03
  -9   5  31   -0.00    6.92
   9  -5 -31    1.82    6.33
   9   5 -31    2.63    7.41
  -9   5  32   -0.00    7.00
   9  -5 -32    0.00    7.31
   9   5 -32    5.17    8.14
  -9   5  33   10.49    8.98
   9  -5 -33   -0.00    6.99
  -9   6   1    1.71    4.49
   9  -6  -1    3.85    3.95
   9   6  -1    0.89    5.98
  -9  -6   1    8.13    5.72
  -9  -6   1    0.00    5.84
  -9   6   2   33.25    9.01
   9  -6  -2   83.62   11.98
   9   6  -2   85.90   16.30
  -9  -6   2   72.40   14.33
  -9  -6   2   67.69   15.02
  -9   6   3   12.81    6.52
   9  -6  -3   25.67    6.74
   9   6  -3   25.98   10.23
  -9  -6   3   18.27    8.58
  -9  -6   3   26.50   10.18
  -9   6   4   21.84    7.06
   9  -6  -4   18.33    6.55
   9   6  -4   23.56    9.52
   9   6  -4   26.62   10.08
  -9  -6   4   23.70    8.89
  -9  -6   4   17.47    9.87
  -9   6   5   12.18    6.17
   9  -6  -5   18.51    6.90
   9   6  -5   27.39    9.12
   9   6  -5   21.16    8.72
  -9  -6   5   34.40    9.79
  -9  -6   5   17.82    8.80
  -9   6   6   10.84    6.18
   9  -6  -6   10.72    5.59
   9   6  -6   11.38    8.57
   9   6  -6    1.87    5.80
  -9  -6   6    7.99    6.44
  -9  -6   6    0.00    6.92
  -9   6   7   16.02    6.99
   9  -6  -7   28.71    8.23
   9   6  -7   18.11    8.82
   9   6  -7   20.39    9.00
  -9  -6   7   14.98    7.98
  -9  -6   7   22.54    9.92
  -9   6   8   37.20   10.47
   9  -6  -8   72.16   12.78
   9   6  -8  100.52   16.93
  -9  -6   8   92.39   16.52
  -9  -6   8   97.85   17.91
  -9   6   9    7.92    5.55
   9  -6  -9   17.29    7.58
   9   6  -9   11.64    6.70
  -9  -6   9    0.00    5.39
  -9  -6   9   23.82    9.23
  -9   6  10    4.42    5.82
   9  -6 -10   -0.00    4.49
   9   6 -10    0.00    5.94
  -9  -6  10    4.49    6.53
  -9   6  11   -0.00    4.47
   9  -6 -11   -0.00    4.19
   9   6 -11    0.00    5.49
  -9  -6  11    2.72    6.38
  -9   6  12   26.04    9.13
   9   6 -12   25.74    9.90
  -9  -6  12   22.85    9.78
  -9   6  13    8.89    6.24
   9   6 -13   26.11   10.15
  -9  -6  13   14.14    9.19
  -9   6  14   29.18    9.48
   9  -6 -14   29.56    9.69
   9   6 -14   36.55   10.76
  -9  -6  14   36.75   11.81
  -9   6  15   10.21    6.28
   9  -6 -15   -0.00    5.45
   9   6 -15    2.07    6.64
  -9   6  16   -0.00    5.70
   9  -6 -16    5.58    5.84
   9   6 -16    0.76    6.27
  -9   6  17    1.00    5.48
   9  -6 -17    3.15    4.97
   9   6 -17   13.95    8.92
  -9   6  18   28.43    9.79
   9  -6 -18   32.69   10.27
   9   6 -18   18.39    9.48
  -9   6  19    6.16    6.28
   9  -6 -19   18.48    8.77
   9   6 -19   10.61    9.48
  -9   6  20    0.95    5.44
   9  -6 -20    6.00    6.75
   9   6 -20    6.86    6.57
  -9   6  21    5.28    6.08
   9  -6 -21    3.53    6.74
   9   6 -21   -0.00    5.96
  -9   6  22   12.70    7.74
   9  -6 -22    7.61    7.31
   9   6 -22    6.57    8.12
  -9   6  23    1.35    5.28
   9  -6 -23   22.00    9.69
   9   6 -23   18.04    8.79
  -9   6  24    3.00    5.69
   9  -6 -24   -0.00    6.44
   9   6 -24   14.48    8.57
  -9   6  25    0.00    6.77
   9  -6 -25    1.65    7.91
   9   6 -25    2.22    5.49
  -9   6  26   -0.00    6.01
   9  -6 -26    0.20    6.22
   9   6 -26    0.26    6.29
  -9   6  27   -0.00    5.77
   9  -6 -27    0.00    6.80
   9   6 -27   -0.00    6.89
  -9   6  28    4.64    6.95
   9  -6 -28    7.89    7.47
   9   6 -28    2.73    7.37
  -9   6  29    5.80    8.13
   9  -6 -29    0.75    6.59
   9   6 -29   -0.00    7.12
  -9   6  30    2.54    5.77
   9  -6 -30    1.34    6.17
   9   6 -30    9.70    8.84
  -9   6  31   -0.00    5.04
   9  -6 -31    0.00    7.06
   9   6 -31    4.99    6.83
  -9   6  32    0.00    7.14
   9  -6 -32   -0.00    6.04
   9   6 -32    0.00    6.71
  -9   6  33    0.00    6.19
   9  -6 -33   -0.00    9.25
  -9   6  34    3.95    7.19
  -9   7   1    9.41    5.11
   9   7  -1    7.13    7.89
  -9  -7   1   12.96    7.70
  -9   7   2    0.00    4.40
   9   7  -2    3.19    5.48
  -9  -7   2    5.52    6.05
  -9   7   3    0.00    4.50
   9   7  -3    0.00    5.53
  -9  -7   3   -0.00    6.11
  -9  -7   3    4.05    6.74
  -9   7   4   21.75    7.22
   9   7  -4    9.75    8.35
  -9  -7   4   23.26    9.20
  -9  -7   4   13.61    9.38
  -9   7   5    6.23    5.16
   9   7  -5    7.66    6.91
  -9  -7   5   21.39    9.25
  -9  -7   5    5.26    6.76
  -9   7   6   31.84    8.61
   9  -7  -6   42.27    9.23
   9   7  -6   41.53   11.65
   9   7  -6   42.94   12.21
  -9  -7   6   30.79   11.21
  -9   7   7    2.50    4.81
   9  -7  -7    4.98    4.60
   9   7  -7   12.32    6.76
   9   7  -7    3.01    6.00
  -9  -7   7    0.00    6.82
  -9  -7   7    4.41    7.33
  -9   7   8   -0.00    5.11
   9  -7  -8    2.57    4.44
   9   7  -8    1.47    6.09
  -9  -7   8    0.00    4.56
  -9  -7   8   -0.00    4.58
  -9   7   9    9.48    6.03
   9  -7  -9   10.75    6.51
   9   7  -9   11.55    8.36
  -9  -7   9   17.72    8.62
  -9  -7   9    7.36    7.39
  -9   7  10    4.63    5.67
   9  -7 -10   12.07    6.32
   9   7 -10   13.53    8.28
  -9  -7  10   22.96    8.58
  -9  -7  10   12.80    7.63
  -9   7  11   14.92    6.98
   9  -7 -11   21.20    7.76
   9   7 -11    7.12    7.15
  -9  -7  11   25.99    9.40
  -9  -7  11   15.88    8.39
  -9   7  12   48.77   10.51
   9   7 -12   46.59   12.20
  -9  -7  12   35.17   10.67
  -9   7  13    3.06    6.25
   9   7 -13   -0.00    6.58
  -9   7  14    0.00    5.13
   9  -7 -14    1.14    5.30
   9   7 -14    1.07    5.01
  -9   7  15    2.11    5.15
   9  -7 -15   12.08    7.44
   9   7 -15    5.75    7.42
  -9   7  16   20.77    8.58
   9  -7 -16   15.13    8.36
   9   7 -16   41.61   11.82
  -9   7  17   -0.00    5.11
   9  -7 -17    5.85    6.22
   9   7 -17   -0.00    5.91
  -9   7  18   -0.00    5.11
   9  -7 -18    0.00    5.96
   9   7 -18    2.81    7.15
  -9   7  19   -0.00    5.32
   9  -7 -19    0.00    6.11
   9   7 -19    3.16    5.54
  -9   7  20    5.78    6.88
   9  -7 -20    6.38    7.21
   9   7 -20    3.15    7.05
  -9   7  21    2.53    6.35
   9  -7 -21    9.54    8.04
   9   7 -21   -0.00    6.06
  -9   7  22    8.24    7.42
   9  -7 -22    6.43    7.98
   9   7 -22    7.77    8.41
  -9   7  23   -0.00    5.21
   9  -7 -23   -0.00    6.35
   9   7 -23    0.00    6.58
  -9   7  24    0.00    5.31
   9  -7 -24    7.10    7.24
   9   7 -24   10.75    8.32
  -9   7  25    5.22    5.88
   9  -7 -25   -0.00    5.29
   9   7 -25   -0.00    6.53
  -9   7  26   10.88    8.39
   9  -7 -26   11.38    8.68
   9   7 -26    6.44    7.50
  -9   7  27   -0.00    6.85
   9  -7 -27    0.00    6.39
   9   7 -27    0.96    6.06
  -9   7  28   14.40    8.43
   9  -7 -28    3.40    7.32
   9   7 -28   -0.00    5.79
  -9   7  29    4.04    6.14
   9  -7 -29    2.56    7.90
   9   7 -29   -0.00    7.16
  -9   7  30   -0.00    6.90
   9  -7 -30    4.56    6.82
   9   7 -30    5.51    6.70
  -9   7  31   -0.00    6.01
   9  -7 -31    1.24    7.38
   9   7 -31    2.99    7.89
  -9   7  32    6.68    7.71
   9  -7 -32    4.33    8.32
  -9   7  33    0.75    5.92
  -9   7  34   -0.00    6.29
  -9   8   1    9.26    5.00
  -9  -8   1    0.00    5.99
  -9   8   2   16.59    5.95
  -9  -8   2   17.99    8.92
  -9   8   3    0.91    3.29
  -9  -8   3    0.00    6.49
  -9   8   4   44.60    9.54
  -9  -8   4   62.73   14.46
  -9   8   5    2.34    4.04
  -9  -8   5    0.91    4.45
  -9  -8   5    4.06    6.93
  -9   8   6    2.11    3.91
  -9  -8   6    3.17    4.95
  -9  -8   6    3.10    7.07
  -9   8   7    2.34    4.79
   9   8  -7    2.09    7.10
  -9  -8   7    5.35    7.18
  -9   8   8   44.04   10.56
   9   8  -8   67.43   14.87
   9   8  -8   52.00   13.99
  -9  -8   8   80.55   16.08
  -9   8   9    2.57    5.07
   9   8  -9    3.75    5.13
   9   8  -9   17.77    8.37
  -9  -8   9    9.23    8.17
  -9   8  10   10.35    6.16
   9   8 -10   19.06    9.29
  -9  -8  10   19.54    8.55
  -9   8  11   -0.00    4.73
   9  -8 -11   -0.00    4.71
   9   8 -11    0.31    6.41
  -9  -8  11   11.34    7.05
  -9   8  12   24.49    8.03
   9   8 -12   31.26   10.50
  -9  -8  12   18.49    8.99
  -9   8  13    4.11    5.56
   9   8 -13    3.98    6.46
  -9  -8  13    1.08    5.72
  -9   8  14   11.50    7.24
   9  -8 -14   11.32    7.24
   9   8 -14    4.13    6.57
  -9  -8  14   16.96    8.89
  -9   8  15    3.39    5.71
   9  -8 -15    1.54    4.95
   9   8 -15    0.44    6.65
  -9   8  16   -0.00    5.11
   9  -8 -16    6.48    6.58
   9   8 -16    5.96    6.60
  -9   8  17   -0.00    5.36
   9  -8 -17    1.85    5.36
   9   8 -17   -0.00    5.79
  -9   8  18   24.29    9.29
   9  -8 -18    6.71    7.29
   9   8 -18   22.01    9.68
  -9   8  19   -0.00    5.65
   9  -8 -19    7.04    7.27
   9   8 -19    2.96    6.49
  -9   8  20    3.32    5.75
   9  -8 -20    7.89    7.38
   9   8 -20   -0.00    5.37
  -9   8  21    4.19    5.84
   9  -8 -21   -0.00    5.48
   9   8 -21   -0.00    6.68
  -9   8  22    5.43    6.41
   9  -8 -22   -0.00    6.36
   9   8 -22   -0.00    6.25
  -9   8  23    0.52    5.44
   9  -8 -23    4.57    7.15
   9   8 -23    6.14    6.67
  -9   8  24    1.75    4.97
   9  -8 -24    8.73    8.28
   9   8 -24    1.41    6.71
  -9   8  25   -0.00    6.18
   9  -8 -25    8.09    6.92
   9   8 -25   -0.00    6.97
  -9   8  26    1.53    5.63
   9  -8 -26   12.50    8.71
   9   8 -26    0.47    5.86
  -9   8  27   -0.00    6.23
   9  -8 -27    8.56    8.50
   9   8 -27   -0.00    7.06
  -9   8  28    2.31    5.61
   9  -8 -28   -0.00    7.00
   9   8 -28    0.44    7.09
  -9   8  29    1.06    6.02
   9  -8 -29    3.60    7.74
   9   8 -29    5.37    6.79
  -9   8  30    2.45    6.00
   9  -8 -30    0.56    6.59
   9   8 -30   11.48    8.63
  -9   8  31   -0.00    7.10
   9  -8 -31   -0.00    8.47
  -9   8  32    1.04    6.54
   9  -8 -32    2.15    6.99
  -9   8  33   -0.00    6.04
  -9   9   1   -0.00    3.20
   9   9  -1    9.02    8.13
  -9  -9   1    1.92    8.17
  -9   9   2   28.92    7.01
   9   9  -2   15.28    9.05
  -9  -9   2   41.21   11.25
  -9   9   3    0.00    3.65
   9   9  -3    0.00    6.52
  -9  -9   3    1.27    7.17
  -9   9   4    3.70    4.34
   9   9  -4   14.40    8.22
  -9  -9   4    6.87    7.40
  -9   9   5    0.85    3.83
   9   9  -5    1.58    4.93
  -9  -9   5    0.00    6.21
  -9   9   6   39.32    8.94
   9   9  -6   68.48   14.95
  -9  -9   6   43.94   12.89
  -9   9   7    5.47    4.98
   9   9  -7   -0.00    5.32
  -9  -9   7    5.69    5.84
  -9   9   8   -0.00    4.53
   9   9  -8    5.34    6.82
   9   9  -8    2.22    5.90
  -9  -9   8   -0.00    6.26
  -9   9   9   -0.00    5.18
   9   9  -9    0.44    4.72
   9   9  -9    5.77    6.43
  -9  -9   9   -0.00    5.61
  -9   9  10    9.56    6.31
   9   9 -10   18.68    9.91
   9   9 -10    6.79    6.97
  -9  -9  10    5.07    7.62
  -9   9  11    1.12    4.91
   9   9 -11   -0.00    5.65
  -9  -9  11    0.21    4.66
  -9   9  12   25.76    8.77
   9   9 -12   12.59    8.52
  -9  -9  12   31.17   10.22
  -9   9  13    1.09    5.53
   9   9 -13   -0.00    5.30
  -9  -9  13   -0.00    5.65
  -9   9  14   -0.00    5.69
   9   9 -14    5.87    7.11
  -9  -9  14    4.69    6.62
  -9   9  15    6.46    5.55
   9   9 -15    1.88    6.73
  -9  -9  15    1.82    4.44
  -9   9  16   20.07    8.48
   9   9 -16   17.16    9.44
  -9  -9  16   19.80    9.51
  -9   9  17    3.14    5.28
   9  -9 -17    0.23    5.73
   9   9 -17   -0.00    5.60
  -9   9  18    4.60    6.06
   9  -9 -18   -0.00    6.46
   9   9 -18   -0.00    6.58
  -9   9  19   -0.00    4.97
   9  -9 -19   10.75    7.37
   9   9 -19    1.43    5.79
  -9   9  20    5.45    6.67
   9  -9 -20    4.72    6.75
   9   9 -20    6.28    7.88
  -9   9  21    0.95    5.48
   9  -9 -21    1.95    6.17
   9   9 -21    3.82    6.98
  -9   9  22    3.06    6.15
   9  -9 -22    9.50    7.83
   9   9 -22    5.67    6.54
  -9   9  23    0.00    5.32
   9  -9 -23   -0.00    6.85
   9   9 -23    3.34    6.75
  -9   9  24   -0.00    4.91
   9  -9 -24    8.71    7.12
   9   9 -24    1.65    6.80
  -9   9  25    2.21    6.57
   9  -9 -25    0.76    6.86
   9   9 -25    7.55    7.23
  -9   9  26   12.87    8.65
   9  -9 -26   10.14    8.59
   9   9 -26   25.03   10.64
  -9   9  27    2.63    6.70
   9  -9 -27    0.00    7.51
   9   9 -27   -0.00    6.27
  -9   9  28    1.42    6.56
   9  -9 -28   -0.00    6.33
   9   9 -28    3.90    6.89
  -9   9  29    1.84    6.25
   9  -9 -29   -0.00    6.28
   9   9 -29    9.19    8.28
  -9   9  30   -0.00    6.42
   9  -9 -30   -0.00    6.65
   9  -9 -31    6.51    7.24
  -9  10   1    2.92    3.66
   9  10  -1   -0.00    6.75
  -9 -10   1    4.31    6.26
  -9  10   2   15.24    5.32
   9  10  -2    4.97    6.47
  -9 -10   2    0.00    6.23
  -9  10   3    0.00    3.65
   9  10  -3    1.99    6.13
  -9 -10   3   -0.00    5.53
  -9  10   4   24.62    7.15
   9  10  -4   20.35   10.33
  -9 -10   4   40.14   11.15
  -9  10   5    2.42    4.25
   9  10  -5    0.00    6.09
  -9 -10   5    0.00    6.36
  -9  10   6    1.69    3.90
   9  10  -6   -0.00    5.21
  -9 -10   6    3.76    4.88
  -9  10   7    5.14    5.12
   9  10  -7    8.84    7.76
  -9 -10   7    6.38    7.58
  -9  10   8   15.49    6.52
   9  10  -8   34.88   11.42
  -9 -10   8   29.22   10.49
  -9  10   9    0.00    4.93
   9  10  -9    8.34    7.16
  -9 -10   9    6.86    7.08
  -9  10  10    6.33    5.51
   9  10 -10   16.84    8.79
   9  10 -10    9.19    7.12
  -9 -10  10    5.26    5.71
  -9  10  11    0.42    4.15
   9  10 -11    0.00    6.81
   9  10 -11    0.00    4.79
  -9 -10  11    4.73    7.22
  -9  10  12    3.16    5.24
   9  10 -12    5.42    7.71
   9  10 -12    5.38    6.01
  -9 -10  12    0.00    5.28
  -9  10  13   -0.00    5.04
   9  10 -13    7.14    7.89
  -9 -10  13    2.26    6.94
  -9  10  14   12.43    7.28
   9  10 -14   32.17   11.67
  -9 -10  14   41.39   11.84
  -9  10  15   -0.00    5.98
   9  10 -15    2.25    6.22
  -9 -10  15    0.63    5.97
  -9  10  16   -0.00    4.66
   9  10 -16   -0.00    7.65
  -9 -10  16   -0.00    6.91
  -9  10  17    9.35    6.29
   9  10 -17   -0.00    6.06
  -9 -10  17    2.40    6.59
  -9  10  18    9.03    7.36
   9  10 -18   18.13    8.78
  -9 -10  18   10.43    8.59
  -9  10  19    0.05    4.28
   9  10 -19   -0.00    5.86
  -9  10  20    5.99    7.63
   9  10 -20   23.55   10.39
  -9  10  21    4.65    5.73
   9  10 -21    2.89    7.22
  -9  10  22    0.91    6.84
   9  10 -22    1.97    6.58
  -9  10  23   -0.00    5.78
   9  10 -23   -0.00    6.79
  -9  10  24   -0.00    6.75
   9 -10 -24    2.89    6.11
   9  10 -24    4.35    6.34
  -9  10  25    0.00    5.36
   9 -10 -25    0.85    5.30
   9  10 -25    0.07    5.28
  -9  10  26    1.00    5.64
   9 -10 -26    0.09    5.98
   9  10 -26    2.42    7.12
  -9  10  27   -0.00    5.41
   9 -10 -27    1.35    7.27
   9  10 -27   -0.00    6.61
   9 -10 -28    9.67    8.79
   9  10 -28    5.69    6.12
   9 -10 -29   -0.00    6.87
   9 -10 -30    2.10    7.36
  -9  11   1    0.71    3.48
   9  11  -1    0.66    6.27
  -9 -11   1   -0.00    5.44
  -9  11   2   13.98    5.56
   9  11  -2    7.02    8.28
  -9 -11   2   22.15    9.45
  -9  11   3    1.32    3.38
   9  11  -3   -0.00    7.14
  -9 -11   3    4.27    6.60
  -9  11   4   12.05    5.48
   9  11  -4   21.62    9.82
  -9 -11   4    8.70    7.44
  -9  11   5   -0.00    3.63
   9  11  -5   -0.00    7.20
  -9 -11   5   -0.00    4.81
  -9  11   6   11.29    5.53
   9  11  -6    9.52    8.20
  -9 -11   6   17.12    8.94
  -9  11   7   -0.00    4.08
   9  11  -7   -0.00    5.78
  -9 -11   7    5.89    7.04
  -9  11   8    1.73    4.58
   9  11  -8    1.87    5.61
  -9 -11   8    6.19    6.64
  -9  11   9    0.00    4.30
   9  11  -9    0.82    6.71
  -9 -11   9    0.07    4.72
  -9  11  10    6.48    5.07
   9  11 -10    4.01    7.84
  -9 -11  10    7.92    7.20
  -9  11  11    0.58    4.83
   9  11 -11   -0.00    5.22
  -9 -11  11   -0.00    6.63
  -9  11  12   11.17    6.53
   9  11 -12    3.50    7.53
   9  11 -12   -0.00    6.30
  -9 -11  12    0.60    6.52
  -9  11  13    2.79    5.16
   9  11 -13    0.70    7.01
   9  11 -13   -0.00    5.31
  -9 -11  13   -0.00    7.61
  -9  11  14    3.43    4.89
   9  11 -14   -0.00    7.06
  -9 -11  14    1.00    6.51
  -9  11  15    0.00    5.42
   9  11 -15    3.22    7.55
  -9 -11  15   -0.00    6.49
  -9  11  16    0.00    6.70
   9  11 -16    8.95    9.25
  -9 -11  16   17.94    8.95
  -9  11  17    2.55    4.81
   9  11 -17   -0.00    7.34
  -9 -11  17    5.44    6.79
  -9  11  18   -0.00    4.86
   9  11 -18    1.87    5.78
  -9 -11  18    5.99    6.95
  -9  11  19    7.74    6.59
   9  11 -19    3.06    6.69
  -9 -11  19   -0.00    6.78
  -9  11  20    3.78    6.14
   9  11 -20   -0.00    5.53
  -9 -11  20    5.37    8.08
  -9  11  21   -0.00    5.53
   9  11 -21   -0.00    4.54
  -9 -11  21    1.02    7.28
  -9  11  22    2.94    7.04
   9  11 -22    6.29    7.62
  -9  11  23   -0.00    5.64
   9  11 -23    2.79    6.21
  -9  11  24    0.00    5.35
   9  11 -24   -0.00    7.12
   9  11 -25    1.34    6.01
   9  11 -26    6.02    8.27
  -9  12   1    0.36    3.35
   9  12  -1    0.85    6.45
  -9 -12   1    5.87    6.55
  -9  12   2    0.06    2.79
   9  12  -2    0.00    5.87
  -9 -12   2    4.07    6.74
  -9  12   3   -0.00    3.60
   9  12  -3   -0.00    4.89
  -9 -12   3    0.00    4.62
  -9  12   4    9.12    5.09
   9  12  -4   10.76    9.30
  -9 -12   4   -0.00    5.21
  -9  12   5   -0.00    3.98
   9  12  -5    1.72    7.44
  -9 -12   5   -0.00    6.48
  -9  12   6    0.00    4.31
   9  12  -6   -0.00    7.17
  -9 -12   6   -0.00    5.20
  -9  12   7    0.00    4.02
   9  12  -7    4.92    7.36
  -9 -12   7    0.69    5.84
  -9  12   8   13.44    6.48
   9  12  -8   20.98   10.22
  -9 -12   8   38.63   11.59
  -9  12   9    1.73    4.74
   9  12  -9   -0.00    6.38
  -9 -12   9   -0.00    5.95
  -9  12  10    0.00    5.38
   9  12 -10   -0.00    5.01
  -9 -12  10    6.25    6.52
  -9  12  11    3.64    4.71
   9  12 -11    0.07    5.31
  -9 -12  11    0.35    6.49
  -9  12  12    5.06    5.35
   9  12 -12    7.71    7.18
  -9 -12  12    0.00    6.26
  -9  12  13    4.10    5.12
   9  12 -13    3.13    6.00
  -9 -12  13   -0.00    5.20
  -9  12  14    6.25    5.12
   9  12 -14   31.23   10.84
   9  12 -14    6.02    6.85
  -9 -12  14   19.90    9.97
  -9  12  15    3.07    6.26
   9  12 -15    5.03    6.92
   9  12 -15    4.31    6.82
  -9 -12  15    7.40    7.27
  -9  12  16    0.00    4.60
   9  12 -16    3.01    6.88
  -9 -12  16    0.48    5.25
  -9  12  17    6.21    5.62
   9  12 -17   -0.00    7.35
  -9 -12  17   -0.00    6.01
  -9  12  18    3.61    6.45
   9  12 -18    8.71    8.29
  -9 -12  18   16.88    8.97
  -9  12  19   -0.00    6.00
   9  12 -19    2.06    6.77
  -9 -12  19    1.57    6.45
  -9  12  20    0.16    5.52
   9  12 -20    6.64    7.95
  -9 -12  20    8.10    8.49
  -9  12  21   -0.00    5.67
   9  12 -21   -0.00    7.44
  -9 -12  21    0.34    7.16
   9  12 -22    4.60    6.84
  -9 -12  22    0.50    6.08
   9  12 -23   -0.00    6.66
  -9 -12  23   -0.00    7.22
   9  12 -24    1.00    6.22
  -9 -12  24    0.25    6.46
   9  12 -25    2.66    6.63
  -9  13   1    0.00    3.37
   9  13  -1    6.81    7.25
  -9 -13   1    3.65    7.16
  -9  13   2   -0.00    3.64
   9  13  -2    0.96    7.11
  -9 -13   2    0.25    6.08
  -9  13   3   -0.00    3.32
   9  13  -3    1.01    6.22
  -9 -13   3   -0.00    6.30
  -9  13   4    0.00    3.26
   9  13  -4    6.08    6.97
  -9 -13   4   -0.00    5.01
  -9  13   5    0.00    3.97
   9  13  -5    0.00    6.25
  -9 -13   5    2.75    6.30
  -9  13   6    5.40    4.91
   9  13  -6   12.39    8.83
  -9 -13   6    3.83    7.03
  -9  13   7    0.14    4.10
   9  13  -7    3.20    5.64
  -9 -13   7   -0.00    6.18
  -9  13   8    0.85    4.82
   9  13  -8    6.98    8.36
  -9 -13   8   -0.00    5.70
  -9  13   9    3.74    4.61
   9  13  -9    7.56    7.37
  -9 -13   9    0.00    6.63
  -9  13  10   10.05    5.69
   9  13 -10    2.78    5.51
  -9 -13  10    0.00    6.58
  -9  13  11    2.81    5.02
   9  13 -11   -0.00    6.36
  -9 -13  11   -0.00    6.35
  -9  13  12    0.00    5.24
   9  13 -12    6.62    6.85
  -9 -13  12   13.68    7.76
  -9  13  13    2.07    6.17
   9  13 -13    0.22    7.13
  -9 -13  13    7.68    6.94
  -9  13  14    0.66    5.71
   9  13 -14   -0.00    5.98
  -9 -13  14   -0.00    6.18
  -9  13  15    2.29    6.09
   9  13 -15    5.48    7.52
  -9 -13  15    0.00    5.47
  -9  13  16    1.61    5.76
   9  13 -16    7.25    7.91
   9  13 -16   -0.00    6.75
  -9 -13  16   10.34    8.61
  -9  13  17    4.61    6.30
   9  13 -17    6.05    7.21
  -9 -13  17    2.76    5.42
   9  13 -18   -0.00    5.43
  -9 -13  18   -0.00    6.48
   9  13 -19   -0.00    7.32
  -9 -13  19    4.37    8.20
   9  13 -20    5.78    7.00
  -9 -13  20    0.00    6.47
   9  13 -21    7.93    7.98
  -9 -13  21    0.01    5.32
   9  13 -22    0.00    7.23
  -9 -13  22    0.00    5.35
  -9 -13  23   -0.00    8.02
  -9  14   1   -0.00    3.47
   9  14  -1   -0.00    7.27
  -9 -14   1   -0.00    5.10
  -9  14   2    3.23    4.09
   9  14  -2    3.15    6.55
  -9 -14   2    8.13    7.82
  -9  14   3    3.72    4.17
   9  14  -3    0.00    5.84
  -9 -14   3    2.81    5.30
  -9  14   4    0.00    4.44
   9  14  -4    4.18    7.62
  -9 -14   4    1.66    5.47
  -9  14   5   -0.00    3.79
   9  14  -5    4.92    7.69
  -9 -14   5    3.34    6.16
  -9  14   6    0.01    4.59
   9  14  -6    0.00    6.57
  -9 -14   6    1.02    5.47
  -9  14   7    4.04    5.10
   9  14  -7    6.31    7.50
  -9 -14   7    0.31    5.61
  -9  14   8    4.17    4.76
   9  14  -8    4.48    8.02
  -9 -14   8    0.00    7.43
  -9  14   9   -0.00    4.28
   9  14  -9    2.01    8.12
  -9 -14   9   -0.00    6.48
  -9  14  10   -0.00    4.68
   9  14 -10   -0.00    6.59
  -9 -14  10    5.37    5.70
  -9  14  11    2.24    4.59
   9  14 -11    3.70    6.98
  -9 -14  11   -0.00    6.23
  -9  14  12    4.89    5.77
   9  14 -12    3.85    7.60
  -9 -14  12    0.00    6.05
  -9  14  13    0.00    5.94
   9  14 -13    5.50    6.83
  -9 -14  13   -0.00    6.08
   9  14 -14    2.28    7.39
  -9 -14  14    9.59    8.64
   9  14 -15    2.57    7.72
  -9 -14  15    0.00    7.42
   9  14 -16   -0.00    5.05
  -9 -14  16    0.00    4.71
   9  14 -17    1.75    5.88
  -9 -14  17   -0.00    6.26
   9  14 -18    5.90    7.68
  -9 -14  18    0.00    6.99
   9  14 -19    6.27    8.13
  -9 -14  19    0.00    7.50
  -9 -14  20    0.00    6.33
  -9  15   1    0.61    3.43
   9  15  -1   -0.00    7.25
  -9 -15   1   -0.00    5.68
  -9  15   2    0.40    3.36
   9  15  -2   -0.00    6.98
  -9 -15   2   -0.00    6.24
  -9  15   3    4.44    4.54
   9  15  -3   -0.00    6.04
  -9 -15   3   -0.00    5.42
  -9  15   4    0.00    3.72
   9  15  -4   -0.00    6.00
  -9 -15   4    0.25    4.90
  -9  15   5    0.00    3.94
   9  15  -5   13.96    8.49
  -9 -15   5    5.23    5.78
  -9  15   6   -0.00    4.28
   9  15  -6    7.80    8.26
  -9 -15   6   -0.00    4.70
  -9  15   7    0.45    3.86
   9  15  -7    1.19    7.51
  -9 -15   7    1.94    5.16
  -9  15   8    2.65    4.55
   9  15  -8   -0.00    6.04
  -9 -15   8    0.98    5.94
   9  15  -9   -0.00    6.15
  -9 -15   9    0.93    5.68
   9  15 -10    0.00    7.86
  -9 -15  10    4.58    6.59
   9  15 -11   -0.00    6.45
  -9 -15  11    0.16    5.81
   9  15 -12    0.00    6.17
  -9 -15  12    1.89    6.40
   9  15 -13    2.61    6.57
  -9 -15  13   -0.00    6.33
  -9 -15  14   -0.00    6.43
  -9 -15  15    4.60    6.71
  -9 -15  16   -0.00    6.71
  -9  16   1    2.48    3.58
   9  16  -1    0.69    6.45
  -9  16   2   -0.00    3.69
   9  16  -2   -0.00    5.04
  -9  16   3   -0.00    4.49
   9  16  -3    4.44    7.15
   9  16  -4   -0.00    6.37
  -9 -16   4   -0.00    6.53
   9  16  -5   -0.00    6.92
  -9 -16   5   -0.00    5.27
   9  16  -6    0.00    7.89
  -9 -16   6   -0.00    6.03
  -9 -16   7    5.23    6.47
  -9 -16   8    4.05    6.19
  -8   0   1   -0.00    3.71
  -8   0   1    0.00    3.53
  -8   0   1    6.65    4.70
   8   0  -1    0.00    4.75
   8   0  -1    2.51    4.40
  -8   0   2  402.25   43.01
  -8   0   2  463.23   42.98
  -8   0   2  453.65   44.36
   8   0  -2  455.69   44.13
   8   0  -2  417.49   43.44
  -8   0   3    0.50    4.43
   8   0  -3    3.20    4.53
   8   0  -3    1.97    4.13
  -8   0   4   59.00   11.85
   8   0  -4   64.17   11.95
  -8   0   5   -0.00    5.44
   8   0  -5    2.18    4.84
  -8   0   6   97.45   16.01
   8   0  -6   93.08   15.21
  -8   0   7    0.33    4.72
   8   0  -7    0.00    4.06
  -8   0   8  180.08   22.76
   8   0  -8  150.38   21.32
  -8   0   9    0.00    5.21
   8   0  -9    0.06    3.81
  -8   0  10    0.32    5.41
   8   0 -10    2.89    4.32
  -8   0  11    3.34    5.12
  -8   0  12  167.72   23.36
  -8   0  13   -0.00    5.67
  -8   0  14   68.41   14.11
   8   0 -15   -0.00    5.70
   8   0 -16    5.87    6.76
   8   0 -17    1.42    5.16
   8   0 -18   86.03   16.43
   8   0 -19    3.06    5.71
   8   0 -20    6.79    7.14
   8   0 -21    5.16    7.21
  -8   0  22   31.26   11.37
   8   0 -22   26.26   10.78
  -8   0  23   -0.00    7.01
   8   0 -23    2.50    5.83
  -8   0  24   12.41    9.06
   8   0 -24    7.23    7.35
  -8   0  25    3.91    6.91
   8   0 -25   -0.00    5.80
  -8   0  26    6.19    7.61
   8   0 -26   -0.00    5.47
  -8   0  27   -0.00    7.43
   8   0 -27    5.82    6.56
   8   0 -28   21.77   10.02
   8   0 -29    3.51    6.62
   8   0 -30   -0.00    6.38
   8   0 -31    2.38    8.02
   8   0 -32   11.76    8.85
   8   0 -33   -0.00    5.47
   8   0 -34    6.23    8.93
   8   0 -35   -0.00    5.99
  -8   1   1   47.72    9.86
  -8   1   1   62.92   10.42
  -8   1   1   44.57    9.94
   8  -1  -1   45.77    9.94
   8   1  -1   66.40   12.15
   8   1  -1   64.20   11.80
  -8  -1   1   46.11   10.45
  -8  -1   1   53.72   11.64
  -8   1   2    0.00    3.90
  -8   1   2   -0.00    4.64
   8  -1  -2    3.69    4.36
   8  -1  -2    6.32    3.96
   8   1  -2    5.71    5.03
   8   1  -2    0.00    4.48
  -8  -1   2    9.42    5.34
  -8  -1   2    5.30    4.81
  -8   1   3    9.83    5.48
  -8   1   3    4.30    3.94
   8  -1  -3    6.55    5.19
   8  -1  -3    4.68    4.07
   8   1  -3    2.57    4.74
   8   1  -3   12.26    5.94
  -8  -1   3    0.97    4.26
  -8  -1   3    7.83    5.94
  -8   1   4   51.86    9.49
  -8   1   4   23.94    8.20
   8  -1  -4   32.38    8.68
   8   1  -4   42.29    9.65
  -8  -1   4   40.75    9.34
  -8   1   5   10.41    5.17
  -8   1   5    1.31    3.35
   8  -1  -5    5.46    4.86
   8   1  -5    3.37    4.94
  -8  -1   5    6.51    5.95
  -8   1   6   63.88   12.89
   8  -1  -6   67.18   12.23
   8   1  -6   87.04   13.80
  -8  -1   6   52.90   12.07
  -8   1   7    4.50    5.62
   8  -1  -7    2.16    4.18
   8   1  -7    0.00    5.16
  -8  -1   7    4.79    5.12
  -8   1   8    6.99    6.55
   8  -1  -8    0.00    4.78
   8   1  -8    7.24    5.02
  -8  -1   8    2.55    5.49
  -8   1   9   21.19    7.68
   8  -1  -9   11.26    6.23
   8   1  -9   10.10    6.53
  -8  -1   9    5.62    6.04
  -8   1  10  125.74   18.95
   8  -1 -10  154.74   19.66
  -8  -1  10   96.74   17.88
   8  -1 -11    7.01    5.20
  -8  -1  11    8.71    6.93
  -8  -1  12   13.45    6.39
  -8  -1  13    1.85    5.86
   8   1 -14   39.09   11.46
  -8  -1  14   67.31   13.51
   8  -1 -15   28.16   10.00
   8   1 -15   45.58   11.44
  -8  -1  15   56.82   12.89
   8  -1 -16   55.09   12.74
   8   1 -16   71.37   13.98
  -8  -1  16   59.66   14.01
   8  -1 -17    0.00    6.10
   8   1 -17    0.94    6.11
  -8  -1  17    0.00    6.44
   8  -1 -18   -0.00    5.20
   8   1 -18    6.42    6.74
  -8   1  19    3.19    7.46
   8  -1 -19    9.53    6.76
   8   1 -19    2.59    5.54
  -8   1  20   13.62    8.87
   8  -1 -20    9.05    7.66
   8   1 -20    8.63    7.11
  -8   1  21   -0.00    6.62
   8  -1 -21    4.33    6.32
   8   1 -21   -0.00    6.11
  -8   1  22   44.80   12.84
   8  -1 -22   33.03   11.41
   8   1 -22   38.95   11.28
  -8   1  23   -0.00    5.53
   8  -1 -23   -0.00    5.39
   8   1 -23   -0.00    6.65
  -8   1  24    8.91    7.66
   8  -1 -24   10.62    8.54
   8   1 -24    5.66    7.30
  -8   1  25    0.00    6.36
   8  -1 -25    2.25    6.21
   8   1 -25    0.00    5.46
  -8   1  26   19.31   10.12
   8  -1 -26    0.00    7.94
   8   1 -26    7.06    6.54
  -8  -1  26    6.35    8.14
  -8   1  27   -0.00    6.30
   8  -1 -27    0.30    6.68
   8   1 -27    0.00    5.82
  -8   1  28    0.00    6.94
   8  -1 -28    2.25    7.40
   8   1 -28   -0.00    7.96
   8  -1 -29   -0.00    6.33
   8   1 -29   -0.00    6.31
   8  -1 -30    8.60    9.16
   8   1 -30    9.14    7.86
   8  -1 -31    5.99    7.69
   8   1 -31    3.04    7.89
   8  -1 -32   -0.00    7.27
   8   1 -32    3.81    7.13
   8  -1 -33    1.00    5.99
   8   1 -33    0.00    7.76
   8  -1 -34    2.27    7.48
   8   1 -34   -0.00    7.43
   8  -1 -35    6.45    7.04
   8   1 -35   15.60    9.01
  -8   2   1    0.18    3.32
  -8   2   1   -0.00    4.80
   8  -2  -1    0.00    4.09
   8  -2  -1   -0.00    3.52
   8   2  -1    4.25    5.42
   8   2  -1    2.02    4.37
  -8  -2   1    2.14    4.55
  -8  -2   1    3.43    5.41
  -8   2   2   52.40    9.76
  -8   2   2   73.83   11.89
   8  -2  -2   41.66    9.54
   8  -2  -2   59.31   10.27
   8   2  -2   74.92   12.82
   8   2  -2   73.10   12.81
  -8  -2   2   42.07   10.82
  -8  -2   2   65.64   12.51
  -8   2   3    9.61    5.42
  -8   2   3    9.72    5.13
   8  -2  -3   11.94    5.72
   8   2  -3   12.55    6.26
   8   2  -3    5.57    5.50
  -8  -2   3    6.37    5.00
  -8  -2   3    2.61    5.88
  -8   2   4   30.14    7.65
  -8   2   4   16.64    6.88
   8  -2  -4   35.69    8.15
   8   2  -4   17.61    7.37
   8   2  -4   25.48    8.41
  -8  -2   4   20.67    7.56
  -8  -2   4   42.98   10.05
  -8   2   5    9.50    5.50
  -8   2   5    9.90    5.60
   8  -2  -5    1.59    4.15
   8   2  -5    2.30    5.26
  -8  -2   5    9.75    6.13
  -8   2   6   78.90   12.58
  -8   2   6   73.41   13.12
   8  -2  -6   64.64   12.30
   8   2  -6   91.48   14.93
  -8  -2   6   68.93   13.94
   8  -2  -7   32.28    8.47
   8   2  -7   45.66   10.38
  -8  -2   7   29.57    9.06
   8  -2  -8   74.96   12.93
  -8  -2   8   65.22   13.47
   8  -2  -9   14.02    6.00
  -8  -2   9    7.79    7.47
   8  -2 -10   -0.00    3.78
  -8  -2  10    0.05    5.73
   8  -2 -11    0.00    4.43
  -8  -2  11    2.90    6.44
   8  -2 -12   45.51   11.12
  -8  -2  12   42.09   11.99
   8   2 -13   37.12   10.34
  -8  -2  13   22.39    9.60
   8   2 -14   35.12   10.16
  -8  -2  14   19.03    8.67
   8   2 -15   12.28    7.12
  -8  -2  15   14.45    8.15
  -8   2  16   18.00    9.18
   8  -2 -16   21.26    8.04
   8   2 -16   12.72    7.57
  -8  -2  16   24.36    9.72
  -8   2  17   32.01   10.46
   8  -2 -17   28.36    9.78
   8   2 -17   20.24    9.99
  -8  -2  17   23.03    9.98
  -8   2  18   80.53   17.34
   8  -2 -18  116.14   18.56
   8   2 -18  113.92   18.79
  -8  -2  18  143.85   21.46
  -8   2  19   -0.00    6.51
   8  -2 -19    0.00    6.13
   8   2 -19    1.87    6.05
  -8  -2  19    4.42    6.53
  -8   2  20   -0.00    5.89
   8  -2 -20    4.32    6.77
   8   2 -20    1.18    5.83
  -8  -2  20    0.00    6.42
  -8   2  21   -0.00    6.49
   8  -2 -21    0.00    6.53
   8   2 -21   -0.00    5.96
  -8  -2  21    0.00    6.75
  -8   2  22   16.96    9.25
   8  -2 -22   26.02    9.96
   8   2 -22   36.51   11.17
  -8   2  23   14.80    8.57
   8  -2 -23    0.86    6.74
   8   2 -23   -0.00    5.17
  -8   2  24    3.41    6.63
   8  -2 -24    3.26    5.95
   8   2 -24   -0.00    7.27
  -8   2  25   -0.00    6.30
   8  -2 -25   -0.00    6.09
   8   2 -25    0.31    5.93
  -8   2  26   13.51    8.45
   8  -2 -26   -0.00    5.81
   8   2 -26   -0.00    7.57
  -8   2  27   10.08    8.27
   8  -2 -27    0.94    5.82
   8   2 -27   -0.00    6.38
  -8   2  28   21.11    9.78
   8  -2 -28    4.60    7.39
   8   2 -28   10.03    8.45
  -8   2  29   -0.00    6.82
   8  -2 -29   -0.00    6.06
   8   2 -29    0.00    6.73
  -8   2  30    5.42    8.26
   8  -2 -30    0.00    6.89
   8   2 -30    4.78    7.48
   8  -2 -31    5.08    5.20
   8   2 -31    1.04    4.63
   8  -2 -32    4.26    8.74
   8   2 -32    5.61    7.46
   8  -2 -33    0.00    6.69
   8   2 -33    3.74    6.82
   8  -2 -34   -0.00    8.40
   8   2 -34    5.84    6.00
   8  -2 -35    3.14    7.10
   8   2 -35    0.57    5.18
  -8   3   1   77.13   11.21
   8  -3  -1   82.45   11.90
   8  -3  -1   70.85   10.44
   8   3  -1   53.63   12.40
   8   3  -1   71.48   13.53
  -8  -3   1   62.83   12.83
  -8  -3   1   44.40   11.34
  -8   3   2   -0.00    4.15
   8  -3  -2    0.00    3.43
   8  -3  -2   -0.00    2.90
   8   3  -2   -0.00    4.52
   8   3  -2   -0.00    5.12
  -8  -3   2    2.82    5.00
  -8  -3   2    3.24    5.02
  -8   3   3   43.13    8.83
   8  -3  -3   40.67    8.90
   8  -3  -3   44.75    8.59
   8   3  -3   36.74   10.47
   8   3  -3   42.89   10.73
  -8  -3   3   39.42   10.16
  -8  -3   3   50.42   10.91
  -8   3   4   94.17   14.33
   8  -3  -4  110.58   15.09
   8   3  -4   98.23   16.78
   8   3  -4  102.62   16.85
  -8  -3   4  122.47   17.32
  -8  -3   4   97.18   16.66
  -8   3   5   10.55    5.17
   8  -3  -5    5.64    3.85
  -8  -3   5   12.42    6.96
  -8   3   6   40.97    8.75
   8  -3  -6   28.81    8.17
  -8  -3   6   32.84    9.38
  -8   3   7   10.59    5.73
   8  -3  -7    4.17    4.85
  -8  -3   7   12.56    6.98
   8  -3  -8    4.34    4.42
  -8  -3   8   10.21    6.45
   8  -3  -9    2.18    4.10
  -8  -3   9    1.37    4.60
   8  -3 -10   87.93   14.39
  -8  -3  10   71.15   14.91
   8  -3 -11   70.58   12.98
   8   3 -11   55.58   12.43
  -8  -3  11   69.67   14.18
  -8   3  12    1.99    5.41
   8  -3 -12    0.00    5.03
   8   3 -12   -0.00    6.29
  -8  -3  12    3.69    6.34
  -8   3  13    8.05    6.36
   8   3 -13    8.95    7.24
  -8  -3  13    3.70    6.44
  -8   3  14   14.64    7.93
   8   3 -14   14.80    7.83
  -8  -3  14   25.51    9.58
  -8   3  15   11.39    7.47
   8   3 -15   11.90    7.88
  -8  -3  15   35.69   10.85
  -8   3  16   44.86   11.97
   8  -3 -16   44.43   11.85
   8   3 -16   77.30   15.00
  -8  -3  16   88.05   16.44
  -8   3  17    2.20    5.72
   8  -3 -17   -0.00    5.82
   8   3 -17   -0.00    6.10
  -8  -3  17    0.00    7.12
  -8   3  18   10.08    6.93
   8  -3 -18    0.00    5.99
   8   3 -18    0.00    6.04
  -8  -3  18   13.61    8.10
  -8   3  19    7.37    7.46
   8  -3 -19    9.33    7.22
   8   3 -19    9.23    7.12
  -8  -3  19   13.32    9.42
  -8   3  20   53.21   13.34
   8  -3 -20   55.95   13.78
   8   3 -20   53.73   13.90
  -8  -3  20   82.38   16.90
  -8   3  21    6.49    6.67
   8  -3 -21    5.70    7.16
   8   3 -21    5.62    5.76
  -8  -3  21   -0.00    7.16
  -8   3  22    3.63    6.54
   8  -3 -22   -0.00    6.70
   8   3 -22    2.27    7.41
  -8  -3  22   11.66    7.71
  -8   3  23    0.00    5.13
   8  -3 -23    0.22    5.08
   8   3 -23    0.26    5.35
  -8   3  24    4.46    6.60
   8  -3 -24    5.72    7.32
   8   3 -24   21.55    9.62
  -8   3  25    7.07    7.61
   8  -3 -25    4.91    7.44
   8   3 -25   13.43    8.41
  -8   3  26    2.53    6.15
   8  -3 -26    0.00    7.01
   8   3 -26    1.01    6.10
  -8   3  27   -0.00    6.36
   8  -3 -27    2.14    6.06
   8   3 -27    4.98    7.42
  -8   3  28   -0.00    6.56
   8  -3 -28    7.00    6.35
   8   3 -28   -0.00    5.58
  -8   3  29    8.73    8.53
   8  -3 -29   -0.00    5.69
   8   3 -29   -0.00    5.80
  -8   3  30    3.47    6.84
   8  -3 -30    3.58    7.83
   8   3 -30   21.87    9.89
  -8   3  31   -0.00    5.88
   8  -3 -31   -0.00    6.85
   8   3 -31    0.00    7.64
   8  -3 -32    0.00    6.55
   8   3 -32    3.88    6.74
   8  -3 -33    4.03    8.17
   8   3 -33    0.00    6.07
   8  -3 -34    9.14    9.18
   8   3 -34    4.83    6.08
   8  -3 -35    1.45    5.98
   8   3 -35    0.00    6.12
  -8   4   1   49.73    9.37
   8  -4  -1   71.04   10.71
   8  -4  -1   63.11    9.25
   8   4  -1   76.82   14.28
  -8  -4   1   46.71   12.28
  -8   4   2   31.11    7.02
   8  -4  -2   21.05    6.23
   8  -4  -2   11.82    4.95
   8   4  -2   21.81    7.76
  -8  -4   2   20.67    8.67
  -8   4   3   18.90    6.09
   8  -4  -3   21.29    6.56
   8  -4  -3   10.49    4.67
   8   4  -3   21.58    7.99
  -8  -4   3    9.33    6.63
  -8   4   4  101.45   14.26
   8  -4  -4   90.55   14.02
   8   4  -4  104.83   16.98
  -8  -4   4  102.96   17.34
  -8   4   5   10.84    5.37
   8  -4  -5    5.20    4.70
   8   4  -5    5.67    5.55
  -8  -4   5    5.16    5.91
  -8   4   6   29.74    8.25
   8  -4  -6   54.79   10.22
  -8  -4   6   35.21   10.94
  -8   4   7   83.43   13.58
   8  -4  -7   84.27   13.60
  -8  -4   7  114.56   17.75
  -8   4   8   19.50    7.53
   8  -4  -8   19.53    6.97
  -8  -4   8   24.92    8.90
  -8   4   9    6.90    5.61
   8  -4  -9    3.01    4.67
   8   4  -9    8.69    6.07
  -8  -4   9    3.47    5.85
  -8   4  10    8.60    5.12
   8  -4 -10    0.58    5.00
   8   4 -10    0.00    4.96
  -8  -4  10    1.98    5.14
  -8   4  11   12.50    6.32
   8  -4 -11    0.00    4.63
   8   4 -11    3.39    6.75
  -8  -4  11    8.58    7.28
  -8   4  12   59.59   11.93
   8  -4 -12   66.65   12.98
   8   4 -12   57.94   13.27
  -8  -4  12   53.53   13.23
  -8   4  13    6.74    5.66
   8   4 -13   14.47    7.25
  -8  -4  13   15.70    7.75
  -8   4  14   15.92    7.25
   8   4 -14   47.11   11.26
  -8  -4  14   17.51    9.84
  -8   4  15    0.13    5.43
   8   4 -15    1.08    4.76
  -8  -4  15    0.89    5.36
  -8   4  16   16.82    7.71
   8  -4 -16   16.88    8.32
   8   4 -16   13.81    8.42
  -8  -4  16   11.95    8.11
  -8   4  17    0.15    5.40
   8  -4 -17   13.95    7.80
   8   4 -17    7.78    7.69
  -8  -4  17   16.58    8.78
  -8   4  18   57.26   13.08
   8  -4 -18   56.75   13.02
   8   4 -18   67.32   14.93
  -8  -4  18   60.22   14.67
  -8   4  19    4.33    5.15
   8  -4 -19   -0.00    6.79
   8   4 -19    0.89    4.96
  -8  -4  19   -0.00    6.05
  -8   4  20    6.18    6.51
   8  -4 -20    9.54    6.99
   8   4 -20    7.87    7.25
  -8  -4  20    5.90    8.05
  -8   4  21    4.00    6.44
   8  -4 -21    5.36    6.18
   8   4 -21   -0.00    5.76
  -8   4  22   15.29    8.41
   8  -4 -22   10.43    8.19
   8   4 -22   15.69    8.10
  -8   4  23    6.73    7.60
   8  -4 -23    8.57    6.42
   8   4 -23    6.61    6.77
  -8   4  24    5.68    7.00
   8  -4 -24    6.11    7.52
   8   4 -24   15.67    7.93
  -8   4  25   -0.00    4.96
   8  -4 -25    1.66    6.25
   8   4 -25    1.56    6.61
  -8   4  26    0.69    6.19
   8  -4 -26    7.16    8.32
   8   4 -26   -0.00    5.82
  -8   4  27    0.02    5.33
   8  -4 -27    0.00    7.59
   8   4 -27    0.00    6.09
  -8   4  28    8.61    7.07
   8  -4 -28    2.93    8.36
   8   4 -28    2.11    6.45
  -8   4  29    0.00    6.30
   8  -4 -29    0.00    7.86
   8   4 -29    2.79    5.90
  -8   4  30    0.00    5.79
   8  -4 -30   -0.00    6.73
   8   4 -30    1.14    5.88
  -8   4  31    0.00    6.93
   8  -4 -31    3.17    6.34
   8   4 -31   -0.00    7.07
  -8   4  32   -0.00    7.62
   8  -4 -32    5.53    7.99
   8   4 -32    2.67    6.19
   8  -4 -33    6.02    8.77
   8   4 -33    9.81    7.96
   8  -4 -34    9.34    8.89
   8   4 -34    6.01    9.08
   8  -4 -35   -0.00    6.27
   8   4 -35    0.00    6.37
  -8   5   1   28.36    6.96
   8  -5  -1   27.14    6.56
   8  -5  -1   28.22    5.62
   8   5  -1   26.67    9.14
  -8  -5   1   24.52    9.16
  -8   5   2   32.23    7.07
   8  -5  -2   11.88    4.94
   8  -5  -2   18.06    4.76
   8   5  -2   19.08    8.54
  -8  -5   2   14.24    7.35
  -8   5   3   87.90   12.18
   8  -5  -3   60.31   10.90
   8  -5  -3   71.01    9.84
   8   5  -3   61.34   13.75
  -8  -5   3   59.34   13.54
  -8   5   4   12.65    5.99
   8  -5  -4    5.94    4.78
   8   5  -4   11.98    7.67
   8   5  -4   29.51    8.85
  -8  -5   4   12.41    7.03
  -8  -5   4   12.29    7.79
  -8   5   5   59.22   10.23
  -8   5   5   30.17    8.77
   8  -5  -5   45.60    9.23
   8   5  -5   36.46   11.54
   8   5  -5   60.68   12.44
  -8  -5   5   40.08   10.90
  -8  -5   5   59.69   13.79
  -8   5   6   82.37   13.00
  -8   5   6   75.30   12.81
   8  -5  -6   87.69   13.31
   8   5  -6   76.96   15.22
  -8  -5   6   82.74   15.02
  -8  -5   6   74.41   15.17
  -8   5   7    0.00    4.41
  -8   5   7   -0.00    4.65
   8  -5  -7    9.08    4.83
   8   5  -7    0.00    5.17
  -8  -5   7    8.42    5.74
  -8  -5   7   -0.00    5.72
  -8   5   8    5.66    5.20
  -8   5   8    2.27    3.44
   8  -5  -8    0.00    4.15
   8   5  -8    0.96    5.30
  -8  -5   8    9.85    7.36
  -8   5   9    1.76    3.91
   8  -5  -9   11.89    6.01
   8   5  -9    2.67    5.36
  -8  -5   9   -0.00    6.05
  -8   5  10  153.92   20.47
   8  -5 -10  167.87   21.21
   8   5 -10  223.79   25.56
  -8  -5  10  107.42   20.93
  -8   5  11   23.73    8.31
   8  -5 -11   29.13    8.41
   8   5 -11   39.07   10.51
  -8  -5  11   47.63   12.08
  -8   5  12    4.01    4.92
   8  -5 -12    2.27    4.92
   8   5 -12    4.24    5.32
  -8  -5  12   -0.00    5.90
  -8   5  13   -0.00    4.71
   8   5 -13   -0.00    5.96
  -8  -5  13   -0.00    5.66
  -8   5  14    0.83    5.03
   8   5 -14    6.55    6.54
  -8  -5  14   15.02    7.54
  -8   5  15   18.17    7.92
   8   5 -15   17.45    8.00
  -8  -5  15   22.27    9.91
  -8   5  16   21.55    9.41
   8  -5 -16   39.38   10.72
   8   5 -16   38.76   11.22
  -8  -5  16   52.02   12.93
  -8   5  17    1.82    6.34
   8  -5 -17    0.00    6.06
   8   5 -17   13.33    7.39
  -8  -5  17    0.00    6.09
  -8   5  18    3.22    5.24
   8  -5 -18    4.61    6.87
   8   5 -18    0.00    6.73
  -8  -5  18    7.10    8.46
  -8   5  19   22.02    8.27
   8  -5 -19    9.82    7.83
   8   5 -19   26.68   10.11
  -8   5  20   28.89    9.03
   8  -5 -20   10.41    7.65
   8   5 -20   26.49    9.71
  -8   5  21   18.23    8.35
   8  -5 -21   12.31    8.84
   8   5 -21   30.36   10.52
  -8   5  22    8.55    6.87
   8  -5 -22    7.09    6.90
   8   5 -22    2.02    5.63
  -8   5  23    0.00    6.30
   8  -5 -23    2.24    5.63
   8   5 -23    9.17    7.46
  -8   5  24    0.24    5.88
   8  -5 -24   -0.00    7.12
   8   5 -24   12.78    8.90
  -8   5  25    0.36    6.98
   8  -5 -25    3.90    6.47
   8   5 -25    3.74    7.29
  -8   5  26    0.00    6.14
   8  -5 -26    2.49    6.14
   8   5 -26    3.05    7.11
  -8   5  27    2.05    6.65
   8  -5 -27   -0.00    6.15
   8   5 -27    3.02    6.09
  -8   5  28   -0.00    6.31
   8  -5 -28    5.34    8.03
   8   5 -28    0.00    4.32
  -8   5  29   -0.00    6.15
   8  -5 -29    4.38    7.61
   8   5 -29   -0.00    6.16
  -8   5  30    0.64    5.66
   8  -5 -30   10.15    7.84
   8   5 -30    3.81    8.07
  -8   5  31    0.35    5.99
   8  -5 -31    4.89    7.37
   8   5 -31    1.15    5.54
  -8   5  32    4.06    7.13
   8  -5 -32    2.45    7.24
   8   5 -32   -0.00    5.23
  -8   5  33   -0.00    5.73
   8  -5 -33   -0.00    7.71
   8   5 -33    5.90    6.73
   8  -5 -34   -0.00    8.31
   8   5 -34    0.00    7.66
  -8   6   1  102.51   12.55
  -8   6   1   76.32   11.43
   8  -6  -1   61.58   10.52
   8  -6  -1   72.91    8.57
   8   6  -1   57.34   13.97
  -8  -6   1   84.96   15.15
  -8   6   2   78.80   11.31
  -8   6   2   48.94   10.03
   8  -6  -2   81.49   11.44
   8  -6  -2   65.96    8.58
   8   6  -2   73.62   15.18
  -8  -6   2   99.81   15.87
  -8  -6   2   50.30   13.51
  -8   6   3   66.32   11.18
  -8   6   3   66.71   11.27
   8  -6  -3   88.41   12.04
   8   6  -3   86.14   16.16
  -8  -6   3   71.51   14.57
  -8  -6   3   58.06   14.28
  -8   6   4   32.84    7.47
  -8   6   4   14.22    6.18
   8  -6  -4   35.19    7.64
   8   6  -4   38.08   11.59
   8   6  -4   24.23    8.75
  -8  -6   4   38.04   10.45
  -8  -6   4   24.12    9.63
  -8   6   5   12.91    6.03
  -8   6   5    7.77    5.19
   8  -6  -5   19.62    6.30
   8   6  -5   25.40    9.40
   8   6  -5   11.83    7.33
  -8  -6   5   20.01    9.24
  -8  -6   5   11.13    7.38
  -8   6   6   16.68    6.52
  -8   6   6   22.87    7.29
   8  -6  -6   26.41    7.46
   8   6  -6   34.56   10.34
   8   6  -6   22.40    8.90
  -8  -6   6   18.43    8.63
  -8  -6   6   54.87   12.96
  -8   6   7   20.12    7.15
  -8   6   7   16.78    6.55
   8  -6  -7   17.32    6.96
   8   6  -7   40.01   10.50
  -8  -6   7   19.58    8.86
  -8  -6   7   39.57   10.77
  -8   6   8   19.73    6.88
  -8   6   8   24.60    7.45
   8  -6  -8   31.23    8.02
   8   6  -8    6.09    7.08
  -8  -6   8   38.29   10.07
  -8  -6   8    0.00    6.27
  -8   6   9    0.48    4.09
   8  -6  -9   -0.00    3.82
   8   6  -9    2.04    5.27
  -8  -6   9    2.01    4.73
  -8  -6   9   -0.00    5.55
  -8   6  10    3.00    5.38
   8  -6 -10    4.95    5.36
   8   6 -10    2.91    5.84
  -8  -6  10    8.12    7.40
  -8   6  11   10.46    5.98
   8  -6 -11   18.87    7.92
   8   6 -11   15.11    7.23
  -8  -6  11   15.70    9.54
  -8   6  12   11.12    6.85
   8  -6 -12    9.88    6.17
   8   6 -12   18.23    8.04
  -8  -6  12   18.86    9.62
  -8   6  13   16.73    7.50
   8   6 -13    4.75    6.31
  -8  -6  13   12.42    8.09
  -8   6  14   27.46    8.76
   8   6 -14    4.80    6.04
  -8  -6  14   13.43    8.26
  -8   6  15    2.34    5.49
   8   6 -15   20.32    8.33
  -8  -6  15   18.12    8.86
  -8   6  16    0.00    4.93
   8  -6 -16   -0.00    5.66
   8   6 -16    6.73    6.26
  -8   6  17   35.13   10.99
   8  -6 -17   54.60   12.82
   8   6 -17   49.24   13.03
  -8   6  18   17.23    8.16
   8  -6 -18    0.00    5.61
   8   6 -18   11.12    8.69
  -8   6  19    2.37    6.21
   8  -6 -19   -0.00    6.23
   8   6 -19    2.62    5.26
  -8   6  20    0.00    5.91
   8  -6 -20    2.26    6.41
   8   6 -20    3.14    5.50
  -8   6  21   -0.00    4.55
   8  -6 -21   -0.00    6.20
   8   6 -21    9.22    6.55
  -8   6  22   -0.00    5.37
   8  -6 -22    6.32    6.55
   8   6 -22    4.20    6.11
  -8   6  23   11.82    7.77
   8  -6 -23   31.37   10.96
   8   6 -23    9.92    7.35
  -8   6  24   -0.00    5.85
   8  -6 -24    0.00    6.08
   8   6 -24   -0.00    6.69
  -8   6  25    8.31    7.82
   8  -6 -25   14.86    9.48
   8   6 -25    0.94    6.72
  -8   6  26   -0.00    6.20
   8  -6 -26    0.00    7.81
   8   6 -26    1.51    6.79
  -8   6  27    2.24    6.49
   8  -6 -27    7.92    8.91
   8   6 -27    8.94    7.61
  -8   6  28    2.84    6.66
   8  -6 -28   -0.00    6.60
   8   6 -28   14.19    7.66
  -8   6  29   -0.00    7.04
   8  -6 -29   17.10    9.73
   8   6 -29   -0.00    6.48
  -8   6  30    1.72    5.97
   8  -6 -30    4.42    6.84
   8   6 -30   -0.00    6.21
  -8   6  31   -0.00    6.47
   8  -6 -31    8.18    7.79
   8   6 -31    5.76    6.99
  -8   6  32   -0.00    6.02
   8  -6 -32   -0.00    5.90
   8   6 -32    4.68    7.14
  -8   6  33    2.22    7.52
   8  -6 -33    9.34    8.21
   8   6 -33    0.00    6.88
   8  -6 -34    3.78    8.03
   8   6 -34   -0.00    6.17
  -8   7   1   38.09    8.53
   8  -7  -1   51.95    8.77
   8   7  -1   71.25   14.63
  -8  -7   1   67.56   14.02
  -8   7   2    1.45    3.27
   8  -7  -2    0.83    3.29
   8  -7  -2    0.39    1.61
   8   7  -2   -0.00    6.10
  -8  -7   2   -0.00    4.91
  -8   7   3   10.41    5.23
   8  -7  -3   18.08    5.77
   8   7  -3   32.09   10.71
  -8  -7   3   15.83    7.69
  -8  -7   3   22.16    9.23
  -8   7   4    0.00    3.41
   8  -7  -4   -0.00    3.49
   8   7  -4    1.09    5.98
  -8  -7   4   -0.00    6.06
  -8  -7   4   -0.00    5.63
  -8   7   5   55.00    9.69
   8  -7  -5   50.81    9.87
   8   7  -5   26.82   10.90
   8   7  -5   68.16   14.56
  -8  -7   5   74.63   14.33
  -8  -7   5   66.77   15.31
  -8   7   6   16.94    6.50
   8  -7  -6    7.84    5.18
   8   7  -6   21.09    8.71
   8   7  -6   16.57    7.59
  -8  -7   6    5.38    6.27
  -8  -7   6   16.55    9.77
  -8   7   7    0.00    3.72
  -8   7   7    2.12    4.90
   8  -7  -7    0.00    3.96
   8   7  -7    2.52    5.75
   8   7  -7    0.82    5.31
  -8  -7   7    1.29    4.28
  -8  -7   7   -0.00    6.06
  -8   7   8   -0.00    4.24
  -8   7   8    4.47    4.79
   8  -7  -8    1.06    4.08
   8   7  -8   -0.00    6.11
  -8  -7   8    0.61    4.96
  -8  -7   8    3.18    5.94
  -8   7   9   31.26    8.47
   8  -7  -9   36.45    8.83
   8   7  -9   54.84   12.01
  -8  -7   9   25.84    9.02
  -8  -7   9   44.79   12.41
  -8   7  10    5.22    5.60
   8  -7 -10    2.70    4.83
   8   7 -10    0.00    5.66
  -8  -7  10    7.33    6.20
  -8  -7  10   14.37    8.66
  -8   7  11   39.64    9.57
   8  -7 -11   37.54    9.57
   8   7 -11   42.90   11.15
  -8  -7  11   38.94   10.75
  -8  -7  11   33.87   11.12
  -8   7  12    0.00    5.16
   8  -7 -12    1.70    4.90
   8   7 -12   -0.00    5.22
  -8  -7  12   -0.00    5.83
  -8   7  13    6.93    5.88
   8   7 -13   14.48    7.82
  -8   7  14   18.88    7.74
   8   7 -14   12.18    7.90
  -8   7  15   44.62   11.22
   8   7 -15   31.09   10.84
  -8   7  16    6.23    6.76
   8  -7 -16   10.57    6.41
   8   7 -16   18.59    8.53
  -8   7  17    4.12    6.53
   8  -7 -17   -0.00    5.88
   8   7 -17   18.76    8.59
  -8   7  18    1.82    6.28
   8  -7 -18    4.78    7.06
   8   7 -18    0.18    4.65
  -8   7  19    2.35    5.10
   8  -7 -19    1.12    4.78
   8   7 -19    1.93    6.17
  -8   7  20   -0.00    5.82
   8  -7 -20    0.00    5.89
   8   7 -20    2.55    6.84
  -8   7  21   17.18    9.25
   8  -7 -21   10.45    8.65
   8   7 -21   22.35   10.34
  -8   7  22    1.03    5.60
   8  -7 -22   -0.00    7.46
   8   7 -22    1.66    5.61
  -8   7  23   -0.00    5.92
   8  -7 -23    1.48    7.24
   8   7 -23    0.00    5.45
   8  -7 -24    8.57    8.00
   8   7 -24    0.00    6.00
  -8   7  25    6.16    6.86
   8  -7 -25   17.78    9.37
   8   7 -25   29.30   10.26
  -8   7  26    0.08    6.15
   8  -7 -26    1.47    7.28
   8   7 -26    0.34    6.30
  -8   7  27    0.00    6.32
   8  -7 -27    0.00    5.64
   8   7 -27   12.82    8.09
  -8   7  28   -0.00    7.17
   8  -7 -28    0.76    7.72
   8   7 -28    0.00    6.87
  -8   7  29    4.11    6.72
   8  -7 -29   -0.00    6.89
   8   7 -29    0.88    6.92
  -8   7  30    1.48    5.85
   8  -7 -30   -0.00    6.70
   8   7 -30    8.81    7.64
  -8   7  31   -0.00    6.97
   8  -7 -31    0.00    6.25
   8   7 -31   11.94    8.62
  -8   7  32    6.92    7.76
   8  -7 -32    4.65    6.62
   8   7 -32   10.53    7.84
  -8   7  33    6.61    8.11
   8  -7 -33   -0.00    8.08
   8   7 -33    3.36    5.19
  -8   7  34   -0.00    6.02
  -8   8   1   40.43    8.10
   8   8  -1   73.92   15.07
  -8  -8   1   74.68   14.25
  -8   8   2    2.29    3.80
   8   8  -2    4.16    6.54
  -8  -8   2   -0.00    6.28
  -8   8   3   23.43    6.40
  -8  -8   3   36.58   11.10
  -8   8   4   12.77    5.40
  -8  -8   4   20.52    8.53
  -8   8   5    0.80    4.04
  -8  -8   5    3.57    6.14
  -8  -8   5    9.86    7.93
  -8   8   6    0.00    3.82
   8  -8  -6    6.85    4.84
  -8  -8   6    3.86    5.75
  -8  -8   6    5.07    6.79
  -8   8   7   51.18   11.03
   8  -8  -7   50.85   10.78
   8   8  -7  118.27   18.78
  -8  -8   7   97.14   16.97
  -8  -8   7  108.63   18.80
  -8   8   8    1.22    4.20
   8  -8  -8    2.74    4.23
   8   8  -8    2.95    6.48
  -8  -8   8    7.78    7.44
  -8  -8   8    7.60    7.71
  -8   8   9    1.98    4.45
   8  -8  -9    6.65    5.25
   8   8  -9   15.97    8.50
  -8  -8   9   11.82    7.09
  -8   8  10    9.93    5.57
   8  -8 -10   10.63    6.43
   8   8 -10    5.31    6.40
  -8  -8  10   15.86    7.89
  -8   8  11   -0.00    5.43
   8  -8 -11    0.97    4.54
   8   8 -11   10.41    7.04
  -8  -8  11    2.75    6.14
  -8   8  12    2.41    5.06
   8  -8 -12    3.61    4.57
   8   8 -12    1.73    6.47
  -8  -8  12   -0.00    5.19
  -8   8  13   31.75    9.51
   8   8 -13   33.57   10.61
  -8  -8  13   56.84   12.25
  -8   8  14   -0.00    4.38
   8   8 -14   -0.00    4.70
  -8   8  15    4.96    5.31
   8  -8 -15    9.04    6.99
   8   8 -15   13.89    7.96
  -8   8  16    2.09    6.09
   8  -8 -16    5.76    5.83
   8   8 -16   -0.00    5.44
  -8   8  17   22.92    8.35
   8  -8 -17   26.29    9.29
   8   8 -17   13.66    8.16
  -8   8  18    0.03    6.08
   8  -8 -18    1.52    5.83
   8   8 -18    4.27    6.16
  -8   8  19    9.37    6.59
   8  -8 -19    1.25    6.24
   8   8 -19   -0.00    5.75
  -8   8  20   -0.00    6.52
   8  -8 -20   -0.00    6.08
   8   8 -20    3.77    6.52
  -8   8  21    3.17    6.23
   8  -8 -21    7.86    6.96
   8   8 -21    0.00    5.46
  -8   8  22    1.12    5.95
   8  -8 -22    6.08    7.35
   8   8 -22    0.00    5.71
  -8   8  23   11.99    7.33
   8  -8 -23   18.12    8.82
   8   8 -23    6.42    6.83
  -8   8  24    0.00    5.58
   8  -8 -24    0.62    6.62
   8   8 -24   -0.00    6.94
  -8   8  25   16.16    8.77
   8  -8 -25    2.75    6.51
   8   8 -25    1.92    5.99
  -8   8  26   -0.00    6.06
   8  -8 -26    0.31    6.93
   8   8 -26   -0.00    6.54
  -8   8  27    4.67    7.11
   8  -8 -27    4.60    7.39
   8   8 -27    2.75    7.59
  -8   8  28   -0.00    6.69
   8  -8 -28    0.00    7.26
   8   8 -28    1.29    5.88
  -8   8  29    5.41    6.57
   8  -8 -29   -0.00    7.29
   8   8 -29    0.00    6.66
  -8   8  30    2.10    6.37
   8  -8 -30   -0.00    7.53
   8   8 -30   -0.00    5.23
  -8   8  31    2.13    5.22
   8  -8 -31   -0.00    8.01
   8   8 -31    0.00    6.56
  -8   8  32    5.77    8.50
   8  -8 -32   -0.00    6.91
   8   8 -32    3.85    6.69
  -8   8  33    5.11    8.06
   8  -8 -33    7.10    9.22
   8   8 -33    9.80    8.45
  -8   8  34   -0.00    6.58
  -8   8  35    0.00    6.83
  -8   9   1   64.09    9.96
  -8  -9   1   63.73   14.00
  -8   9   2    0.00    3.52
  -8  -9   2    7.25    7.16
  -8   9   3   26.58    6.92
   8   9  -3   45.14   12.63
  -8  -9   3   36.20   10.99
  -8   9   4    4.97    4.35
   8   9  -4    0.00    5.74
  -8  -9   4    6.73    5.72
  -8   9   5   33.03    7.77
   8   9  -5   32.79   11.14
  -8  -9   5   44.09   12.01
  -8   9   6    0.16    3.92
   8   9  -6    2.53    6.58
  -8  -9   6    3.99    5.01
  -8   9   7    0.23    3.81
   8   9  -7    4.63    5.73
  -8  -9   7   10.62    7.56
  -8   9   8    3.38    4.66
   8   9  -8    0.00    5.93
   8   9  -8    1.47    5.43
  -8  -9   8    1.52    5.28
  -8   9   9    8.20    5.32
   8   9  -9   -0.00    6.32
   8   9  -9    6.77    7.00
  -8  -9   9   13.50    7.70
  -8   9  10   11.03    6.10
   8   9 -10   16.01    9.15
  -8  -9  10    0.35    5.94
  -8   9  11   58.00   12.11
   8   9 -11   53.53   13.75
  -8  -9  11   95.98   16.72
  -8   9  12   -0.00    5.07
   8  -9 -12    0.00    4.61
   8   9 -12   -0.00    5.83
  -8  -9  12    0.00    7.62
  -8   9  13    0.00    5.24
   8   9 -13    1.95    4.31
  -8  -9  13    3.62    6.27
  -8   9  14    4.22    5.29
   8   9 -14   -0.00    6.50
  -8  -9  14    5.51    6.35
  -8   9  15   31.58    9.33
   8  -9 -15   31.50    9.95
   8   9 -15   43.18   12.32
  -8  -9  15   46.21   12.34
  -8   9  16   -0.00    5.89
   8  -9 -16    0.00    5.54
   8   9 -16    0.00    5.44
  -8   9  17   -0.00    5.33
   8  -9 -17    4.23    6.62
   8   9 -17    0.48    5.67
  -8   9  18    0.00    5.70
   8  -9 -18   11.78    7.11
   8   9 -18    3.59    6.42
  -8   9  19    4.80    6.60
   8  -9 -19   16.35    8.12
   8   9 -19   22.63    9.44
  -8   9  20    6.36    7.30
   8  -9 -20    3.62    6.66
   8   9 -20   -0.00    6.37
  -8   9  21   11.48    8.27
   8  -9 -21    5.27    7.90
   8   9 -21    6.52    7.27
  -8   9  22    4.72    6.20
   8  -9 -22   13.23    9.36
   8   9 -22    4.74    6.59
  -8   9  23    1.90    6.27
   8  -9 -23    0.00    6.37
   8   9 -23    0.00    6.82
  -8   9  24    1.09    6.23
   8  -9 -24    0.41    5.40
   8   9 -24   -0.00    6.03
  -8   9  25    8.08    6.52
   8  -9 -25   14.93    9.23
   8   9 -25    0.36    6.80
  -8   9  26   -0.00    6.48
   8  -9 -26    2.27    5.97
   8   9 -26    6.91    7.95
  -8   9  27    0.21    6.06
   8  -9 -27   -0.00    6.99
   8   9 -27    0.00    5.73
  -8   9  28    0.00    6.59
   8  -9 -28    0.27    7.48
   8   9 -28    0.60    5.45
  -8   9  29    1.16    6.28
   8  -9 -29    7.84    8.38
   8   9 -29    2.34    5.44
  -8   9  30    1.47    7.05
   8  -9 -30   -0.00    8.40
   8   9 -30   -0.00    6.54
  -8   9  31   -0.00    6.82
   8  -9 -31   -0.00    6.94
   8   9 -31    1.64    6.42
  -8   9  32    1.58    6.73
   8  -9 -32   -0.00    7.81
   8   9 -32   -0.00    6.73
  -8   9  33    6.37    7.65
  -8  10   1   21.78    5.68
   8  10  -1   11.36    8.33
  -8 -10   1   24.82    9.32
  -8  10   2    2.89    3.31
   8  10  -2    1.71    5.82
  -8 -10   2    0.00    6.11
  -8  10   3   21.88    6.23
   8  10  -3   34.75   11.78
  -8 -10   3   32.75   10.59
  -8  10   4    3.28    4.01
   8  10  -4    2.37    5.82
  -8 -10   4   12.68    7.93
  -8  10   5    1.88    3.90
   8  10  -5    3.85    6.33
  -8 -10   5   -0.00    4.97
  -8  10   6    0.00    4.26
   8  10  -6    0.00    5.94
  -8 -10   6    0.00    5.33
  -8  10   7   50.38   10.05
   8  10  -7   63.72   15.00
  -8 -10   7   35.90   11.74
  -8  10   8    1.64    4.70
   8  10  -8   -0.00    5.73
  -8 -10   8    1.86    4.63
  -8  10   9    3.76    4.81
   8  10  -9   10.49    7.59
  -8 -10   9   11.52    7.46
  -8  10  10    5.09    4.82
   8  10 -10   -0.00    7.05
   8  10 -10    1.04    5.15
  -8 -10  10   -0.00    5.85
  -8  10  11    0.00    5.11
   8  10 -11    8.11    7.87
  -8 -10  11   10.29    6.60
  -8  10  12   -0.00    4.47
   8  10 -12   -0.00    7.38
  -8 -10  12   -0.00    6.28
  -8  10  13   17.35    8.05
   8  10 -13   30.03   11.33
  -8 -10  13   53.71   13.04
  -8  10  14    3.91    4.97
   8  10 -14   -0.00    5.92
  -8 -10  14   -0.00    6.30
  -8  10  15    0.00    4.86
   8  10 -15    2.32    5.66
  -8 -10  15    6.40    7.08
  -8  10  16    0.76    5.33
   8  10 -16    2.04    6.99
  -8 -10  16   -0.00    6.06
  -8  10  17   24.40    8.57
   8  10 -17   20.03    9.53
  -8 -10  17   22.68    9.24
  -8  10  18    0.00    5.01
   8 -10 -18    2.16    5.30
   8  10 -18    2.36    5.82
  -8  10  19    7.58    6.79
   8 -10 -19    0.00    6.14
   8  10 -19    0.00    6.63
  -8  10  20    4.18    5.32
   8 -10 -20    6.37    7.60
   8  10 -20    2.57    6.19
  -8  10  21   11.27    7.49
   8 -10 -21    0.84    6.35
   8  10 -21   14.04    8.46
  -8  10  22    3.80    6.61
   8 -10 -22    4.52    7.08
   8  10 -22   -0.00    5.97
  -8  10  23    5.01    6.56
   8 -10 -23    3.42    7.86
   8  10 -23   -0.00    6.24
  -8  10  24    1.19    5.95
   8 -10 -24    0.00    7.37
   8  10 -24   -0.00    6.49
  -8  10  25   -0.00    4.95
   8 -10 -25    0.28    7.52
   8  10 -25    4.00    5.64
  -8  10  26   -0.00    6.17
   8 -10 -26   -0.00    6.93
   8  10 -26    1.42    6.59
  -8  10  27    4.21    6.51
   8 -10 -27   11.93    8.31
   8  10 -27   -0.00    6.81
  -8  10  28    4.48    6.79
   8 -10 -28   -0.00    8.21
   8  10 -28    3.40    7.28
  -8  10  29   11.94    8.84
   8 -10 -29    3.60    7.29
   8  10 -29    3.00    7.35
  -8  10  30   -0.00    6.44
   8 -10 -30   -0.00    7.58
   8  10 -30    0.00    6.85
   8 -10 -31    5.34    7.58
   8  10 -31    1.53    5.80
  -8  11   1   19.16    5.51
   8  11  -1    3.20    6.89
  -8 -11   1   51.39   12.61
  -8  11   2    9.48    4.27
   8  11  -2    0.00    5.89
  -8 -11   2    0.00    5.29
  -8  11   3    3.61    4.15
   8  11  -3    6.89    7.69
  -8 -11   3    7.64    7.27
  -8  11   4    0.88    3.55
   8  11  -4    1.15    6.56
  -8 -11   4    6.21    6.42
  -8  11   5    5.50    4.67
   8  11  -5    3.35    6.69
  -8 -11   5   32.59   10.25
  -8  11   6    0.00    3.72
   8  11  -6   -0.00    6.76
  -8 -11   6   -0.00    6.59
  -8  11   7    3.16    4.40
   8  11  -7    5.49    6.04
  -8 -11   7   -0.00    5.20
  -8  11   8    1.99    4.60
   8  11  -8    9.51    7.64
  -8 -11   8    5.22    6.11
  -8  11   9   10.72    6.14
   8  11  -9   22.27    9.46
  -8 -11   9   20.12    9.14
  -8  11  10    2.05    4.78
   8  11 -10    5.98    6.61
  -8 -11  10   -0.00    4.11
  -8  11  11    7.46    5.72
   8  11 -11   14.64    8.85
  -8 -11  11    8.66    7.46
  -8  11  12   -0.00    4.94
   8  11 -12   -0.00    5.83
   8  11 -12   -0.00    5.65
  -8 -11  12    1.31    5.04
  -8  11  13    0.87    4.23
   8  11 -13   -0.00    5.55
  -8 -11  13    1.54    5.43
  -8  11  14    0.00    4.89
   8  11 -14    2.86    6.34
  -8 -11  14    2.22    6.02
  -8  11  15   11.95    7.51
   8  11 -15   38.92   12.06
  -8 -11  15   43.61   12.40
  -8  11  16   -0.00    4.74
   8  11 -16    2.78    6.14
  -8 -11  16    2.47    6.10
  -8  11  17    0.00    5.06
   8  11 -17    5.82    8.14
  -8 -11  17    0.91    4.59
  -8  11  18   -0.00    5.76
   8  11 -18    1.87    6.60
  -8 -11  18   -0.00    6.82
  -8  11  19    0.00    5.55
   8  11 -19   -0.00    6.61
  -8 -11  19    0.00    7.31
  -8  11  20    3.27    5.87
   8  11 -20   -0.00    6.22
  -8 -11  20    4.21    7.04
  -8  11  21    0.97    5.79
   8  11 -21    1.14    7.07
  -8  11  22    0.89    6.35
   8  11 -22    3.99    6.93
  -8  11  23    1.58    6.85
   8  11 -23   -0.00    6.80
  -8  11  24    0.00    5.39
   8  11 -24    4.27    8.04
  -8  11  25   10.42    7.88
   8 -11 -25    3.72    7.21
   8  11 -25    7.09    7.08
  -8  11  26   -0.00    6.72
   8 -11 -26    1.62    6.20
   8  11 -26    8.20    7.54
  -8  11  27    0.70    5.92
   8 -11 -27    2.98    7.07
   8  11 -27    0.33    6.82
   8 -11 -28   -0.00    6.96
   8  11 -28   -0.00    5.82
   8 -11 -29    9.06    8.97
   8  11 -29    0.99    6.81
   8 -11 -30   -0.00    7.13
   8 -11 -31    0.00    7.88
  -8  12   1    0.00    3.19
   8  12  -1   -0.00    5.34
  -8 -12   1    0.00    4.64
  -8  12   2    0.49    3.58
   8  12  -2    2.40    6.72
  -8 -12   2    0.00    4.41
  -8  12   3   28.13    7.32
   8  12  -3   25.70   10.34
  -8 -12   3   42.98   11.45
  -8  12   4    3.59    4.30
   8  12  -4    0.00    5.52
  -8 -12   4   -0.00    5.48
  -8  12   5    1.85    4.55
   8  12  -5   -0.00    7.78
  -8 -12   5   -0.00    6.46
  -8  12   6   -0.00    3.93
   8  12  -6    2.46    5.90
  -8 -12   6   -0.00    5.92
  -8  12   7   17.16    6.81
   8  12  -7   18.65    9.45
  -8 -12   7   13.52    8.14
  -8  12   8    0.19    3.43
   8  12  -8    2.15    6.40
  -8 -12   8    7.78    6.76
  -8  12   9   11.85    5.94
   8  12  -9   14.63    8.73
  -8 -12   9   19.29    8.82
  -8  12  10    2.08    4.39
   8  12 -10    2.93    5.77
  -8 -12  10   -0.00    6.40
  -8  12  11   10.72    5.17
   8  12 -11    7.35    6.58
  -8 -12  11    0.00    6.67
  -8  12  12    1.07    5.47
   8  12 -12   -0.00    6.40
  -8 -12  12   -0.00    5.80
  -8  12  13    5.05    5.19
   8  12 -13   17.46    8.47
  -8 -12  13    6.79    7.03
  -8  12  14    2.72    5.11
   8  12 -14   -0.00    6.24
  -8 -12  14    1.31    6.55
  -8  12  15    0.82    5.08
   8  12 -15    0.69    6.20
  -8 -12  15    0.00    5.72
  -8  12  16    1.68    5.08
   8  12 -16   -0.00    5.93
  -8 -12  16   -0.00    5.15
  -8  12  17    8.94    6.60
   8  12 -17   -0.00    5.30
  -8 -12  17    2.22    5.82
  -8  12  18    4.88    5.81
   8  12 -18    6.22    7.99
  -8 -12  18    1.88    6.13
  -8  12  19    8.01    6.86
   8  12 -19   10.09    7.54
  -8 -12  19   13.31    8.96
  -8  12  20    0.00    5.53
   8  12 -20   -0.00    7.14
  -8 -12  20   -0.00    6.69
  -8  12  21    0.00    6.23
   8  12 -21    4.83    7.59
  -8 -12  21    7.39    7.74
  -8  12  22   -0.00    6.05
   8  12 -22   -0.00    6.39
  -8 -12  22    0.00    5.63
  -8  12  23    1.18    6.00
   8  12 -23    2.78    6.63
  -8 -12  23   16.37    9.42
  -8  12  24   -0.00    5.97
   8  12 -24    1.39    5.63
   8  12 -25   15.35    9.01
   8  12 -26   -0.00    7.06
   8  12 -27   -0.00    7.57
   8  12 -28   -0.00    6.21
  -8  13   1    4.95    3.95
   8  13  -1    0.97    6.37
  -8 -13   1    2.08    4.80
  -8  13   2   -0.00    3.49
   8  13  -2   -0.00    5.98
  -8 -13   2    0.00    5.08
  -8  13   3    2.78    4.23
   8  13  -3    3.06    7.20
  -8 -13   3    2.75    4.36
  -8  13   4    5.91    4.87
   8  13  -4   10.90    8.44
  -8 -13   4    7.71    7.74
  -8  13   5   14.89    6.13
   8  13  -5    3.61    6.18
  -8 -13   5   16.92    8.98
  -8  13   6    0.00    4.14
   8  13  -6   -0.00    5.34
  -8 -13   6    7.44    6.94
  -8  13   7    3.24    4.12
   8  13  -7    0.00    5.73
  -8 -13   7   -0.00    6.09
  -8  13   8    0.00    4.43
   8  13  -8   -0.00    6.91
  -8 -13   8    1.64    6.75
  -8  13   9    1.62    4.64
   8  13  -9    6.26    7.44
  -8 -13   9    0.00    6.32
  -8  13  10    5.99    5.38
   8  13 -10   -0.00    5.42
  -8 -13  10    0.00    5.96
  -8  13  11    0.46    5.23
   8  13 -11   -0.00    6.56
  -8 -13  11    5.89    7.11
  -8  13  12   -0.00    4.74
   8  13 -12    5.57    6.22
  -8 -13  12   -0.00    7.04
  -8  13  13    0.00    4.56
   8  13 -13    2.53    6.74
  -8 -13  13   -0.00    5.72
  -8  13  14    2.34    5.54
   8  13 -14    0.42    6.01
  -8 -13  14    0.00    5.74
  -8  13  15    5.88    6.38
   8  13 -15   11.28    8.52
  -8 -13  15   13.26    7.72
  -8  13  16    3.82    5.78
   8  13 -16   -0.00    7.63
  -8 -13  16    5.97    7.45
  -8  13  17    3.82    6.23
   8  13 -17   -0.00    7.11
  -8 -13  17    1.05    6.18
  -8  13  18   -0.00    6.59
   8  13 -18   -0.00    7.04
  -8 -13  18    2.01    6.09
  -8  13  19    0.00    6.34
   8  13 -19    0.91    5.24
  -8 -13  19    2.84    6.69
  -8  13  20    3.78    6.47
   8  13 -20    0.61    6.61
  -8 -13  20   -0.00    6.13
   8  13 -21    0.00    5.60
  -8 -13  21   11.70    8.57
   8  13 -22    7.63    8.00
  -8 -13  22    6.19    7.36
   8  13 -23   -0.00    5.15
  -8 -13  23    1.08    6.76
   8  13 -24    1.71    7.25
  -8 -13  24    2.54    6.08
   8  13 -25   -0.00    6.28
  -8 -13  25    0.00    6.41
   8  13 -26   -0.00    6.23
  -8 -13  26   -0.00    5.90
  -8 -13  27    2.85    6.11
  -8  14   1    8.51    4.25
   8  14  -1    7.69    7.28
  -8 -14   1    0.00    4.95
  -8  14   2    3.45    3.90
   8  14  -2    1.98    6.70
  -8 -14   2    5.96    7.21
  -8  14   3    1.99    3.87
   8  14  -3   -0.00    5.40
  -8 -14   3    3.48    6.80
  -8  14   4    2.76    3.98
   8  14  -4    0.00    6.07
  -8 -14   4   -0.00    5.43
  -8  14   5    1.19    3.78
   8  14  -5    3.00    7.20
  -8 -14   5    5.99    6.58
  -8  14   6    1.32    3.81
   8  14  -6   -0.00    7.37
  -8 -14   6    1.63    4.81
  -8  14   7    0.00    3.37
   8  14  -7   10.93    8.15
  -8 -14   7    3.89    5.29
  -8  14   8    0.26    3.89
   8  14  -8    6.07    7.74
  -8 -14   8    8.50    6.86
  -8  14   9   -0.00    4.87
   8  14  -9   -0.00    5.72
  -8 -14   9   -0.00    6.47
  -8  14  10   -0.00    3.87
   8  14 -10   -0.00    7.63
  -8 -14  10   -0.00    5.19
  -8  14  11   -0.00    5.01
   8  14 -11   -0.00    6.41
  -8 -14  11    0.00    5.52
  -8  14  12    2.04    4.60
   8  14 -12    1.88    6.33
  -8 -14  12    2.57    5.49
  -8  14  13    3.72    5.05
   8  14 -13   12.73    9.04
  -8 -14  13    0.00    6.03
  -8  14  14    1.17    5.18
   8  14 -14    2.81    6.38
  -8 -14  14    6.25    7.37
  -8  14  15    3.60    5.70
   8  14 -15   -0.00    6.11
  -8 -14  15    3.99    6.01
  -8  14  16   -0.00    5.60
   8  14 -16   -0.00    6.33
  -8 -14  16    2.90    5.39
   8  14 -17    3.94    5.27
  -8 -14  17    5.67    7.31
   8  14 -18    2.19    5.74
  -8 -14  18   -0.00    6.82
   8  14 -19   -0.00    6.45
  -8 -14  19    0.00    5.21
   8  14 -20    0.79    6.68
  -8 -14  20    0.79    5.94
   8  14 -21    7.82    7.37
  -8 -14  21   -0.00    5.69
   8  14 -22    5.10    8.47
  -8 -14  22    5.77    7.10
   8  14 -23    4.40    7.81
  -8 -14  23   -0.00    5.83
   8  14 -24    0.00    6.04
  -8  15   1    3.09    3.90
   8  15  -1   -0.00    7.20
  -8 -15   1    7.12    7.79
  -8  15   2    0.00    3.53
   8  15  -2    0.84    5.62
  -8 -15   2   -0.00    5.37
  -8  15   3    1.13    3.73
   8  15  -3    0.00    5.97
  -8 -15   3    1.66    5.94
  -8  15   4    0.00    3.37
   8  15  -4    1.48    6.92
  -8 -15   4   -0.00    5.39
  -8  15   5    6.47    4.54
   8  15  -5    4.30    8.64
  -8 -15   5   10.13    7.64
  -8  15   6    4.21    4.48
   8  15  -6    3.07    7.63
  -8 -15   6    0.00    5.58
  -8  15   7    2.29    4.27
   8  15  -7   -0.00    7.17
  -8 -15   7    1.53    4.93
  -8  15   8    0.72    3.87
   8  15  -8    2.07    7.89
  -8 -15   8    0.96    5.94
  -8  15   9    0.53    4.08
   8  15  -9    5.06    7.70
  -8 -15   9    3.97    6.41
  -8  15  10    2.99    4.33
   8  15 -10    3.04    7.88
  -8 -15  10   -0.00    5.83
  -8  15  11   -0.00    5.17
   8  15 -11   -0.00    6.34
  -8 -15  11    0.00    6.86
   8  15 -12    0.53    7.06
  -8 -15  12    5.93    6.70
   8  15 -13   -0.00    5.65
  -8 -15  13    0.00    7.18
   8  15 -14    0.06    6.59
  -8 -15  14    7.63    7.00
   8  15 -15    1.27    6.07
  -8 -15  15   11.03    8.11
  -8 -15  16    3.58    6.03
  -8 -15  17    8.82    7.46
  -8 -15  18   -0.00    4.63
  -8 -15  19   -0.00    6.38
  -8  16   1    4.26    3.73
   8  16  -1    0.06    7.23
  -8 -16   1    4.43    6.61
  -8  16   2   -0.00    3.52
   8  16  -2    5.78    7.24
  -8 -16   2    0.00    5.54
  -8  16   3    2.33    3.64
   8  16  -3   -0.00    5.18
  -8 -16   3    6.80    7.14
  -8  16   4    0.36    4.09
   8  16  -4    0.00    6.93
  -8 -16   4    4.45    6.14
  -8  16   5   -0.00    4.36
   8  16  -5    1.62    6.04
  -8 -16   5   -0.00    5.68
  -8  16   6    0.00    3.85
   8  16  -6    0.00    6.34
  -8 -16   6   -0.00    4.80
   8  16  -7   -0.00    6.86
  -8 -16   7    3.10    4.97
   8  16  -8   -0.00    6.49
  -8 -16   8   12.97    7.85
   8  16  -9   -0.00    7.32
  -8 -16   9   -0.00    5.09
  -8 -16  10    1.23    5.56
  -8 -16  11    0.00    5.33
  -8 -16  12    4.78    7.15
  -8 -16  13   -0.00    6.07
  -8 -16  14    4.04    7.63
  -8 -17   1   11.07    9.48
  -8 -17   2   -0.00    6.78
  -8 -17   3    0.00    7.05
  -8 -17   4    1.25    6.46
  -8 -17   5    0.00    5.10
  -8 -17   6    9.69    7.44
  -8 -17   7   -0.00    4.77
  -8 -17   8    6.93    6.53
  -8 -17   9    4.51    6.77
  -7   0   1  766.61   58.47
  -7   0   1  368.01   52.90
  -7   0   1  703.38   57.55
   7   0  -1  678.64   57.54
   7   0  -1  678.00   57.37
   7   0  -1  718.49   56.44
  -7   0   2    2.01    4.13
  -7   0   2   -0.00    3.61
   7   0  -2    1.07    3.20
   7   0  -2    0.19    3.53
   7   0  -2    1.04    3.17
  -7   0   3    7.43    4.72
  -7   0   3   14.68    5.94
   7   0  -3    1.79    4.20
   7   0  -3    7.79    4.98
  -7   0   4    0.86    3.49
  -7   0   4   -0.00    4.63
   7   0  -4    6.33    5.26
  -7   0   5   38.99    8.48
  -7   0   5   39.43    9.18
   7   0  -5   30.52    8.09
  -7   0   6    2.79    4.27
  -7   0   6    3.28    4.41
   7   0  -6   -0.00    3.82
  -7   0   7  285.71   30.57
  -7   0   7  282.34   31.83
   7   0  -7  302.21   31.63
  -7   0   8   -0.00    4.61
   7   0  -8   -0.00    4.21
  -7   0   9    6.70    5.68
   7   0  -9    9.47    5.99
  -7   0  10   -0.00    4.56
   7   0 -10   -0.00    4.72
  -7   0  11  249.58   30.96
   7   0 -11  308.94   32.09
  -7   0  12   -0.00    4.56
   7   0 -12   -0.00    4.24
  -7   0  13  101.38   16.41
   7   0 -13   90.94   15.31
  -7   0  14    2.98    5.84
  -7   0  15    6.46    6.72
  -7   0  16    0.60    5.59
  -7   0  17  343.36   39.90
   7   0 -17  371.62   39.89
  -7   0  18    2.52    6.03
   7   0 -18   -0.00    6.76
  -7   0  19   18.42    9.72
   7   0 -19    0.00    4.26
  -7   0  20    4.38    6.53
   7   0 -20    0.70    6.29
  -7   0  21    0.00    5.34
   7   0 -21   11.20    7.72
  -7   0  22   -0.00    7.26
   7   0 -22    2.10    4.74
   7   0 -23   23.87   10.06
   7   0 -24    2.35    6.50
   7   0 -25    0.69    6.00
   7   0 -26   -0.00    7.63
   7   0 -27   28.23   11.09
   7   0 -28   -0.00    6.54
   7   0 -29   13.92    9.36
   7   0 -30    1.37    7.02
   7   0 -31    6.33    7.67
   7   0 -32    0.00    8.86
   7   0 -33   13.98    9.85
   7   0 -34    2.63    6.72
   7   0 -35    2.50    5.75
   7   0 -36   -0.00    6.76
   7   0 -37   -0.00    7.20
  -7   1   1    2.97    3.90
  -7   1   1    0.00    4.55
   7  -1  -1    0.00    3.68
   7   1  -1    6.90    4.97
   7   1  -1    0.00    3.45
   7   1  -1    5.56    4.76
  -7  -1   1    0.05    4.12
  -7  -1   1    1.93    3.81
  -7  -1   1    9.86    5.64
  -7   1   2   40.36    8.11
  -7   1   2   26.00    7.81
   7  -1  -2   35.01    8.06
   7  -1  -2   33.63    7.23
   7   1  -2   37.02    8.77
   7   1  -2   45.44    9.09
   7   1  -2   28.17    7.26
  -7  -1   2   35.07    8.29
  -7  -1   2   33.80    7.75
  -7  -1   2   36.78    8.99
  -7   1   3  232.60   26.19
  -7   1   3  266.36   27.80
   7  -1  -3  230.29   26.73
   7   1  -3  223.31   27.31
   7   1  -3  275.15   27.73
  -7  -1   3  247.89   27.07
  -7  -1   3  301.35   29.36
  -7   1   4    3.70    3.94
  -7   1   4    1.87    4.81
   7  -1  -4    1.03    3.50
   7   1  -4    0.00    4.25
   7   1  -4   -0.00    3.76
  -7  -1   4    1.39    3.61
  -7  -1   4   -0.00    4.51
  -7   1   5   91.40   12.62
  -7   1   5   71.13   12.56
   7  -1  -5   87.26   13.10
   7   1  -5   63.45   12.36
   7   1  -5   86.95   12.86
  -7  -1   5   76.33   12.47
  -7  -1   5   69.79   13.02
  -7   1   6   -0.00    3.68
  -7   1   6    0.00    4.40
   7  -1  -6    5.35    4.05
   7   1  -6    2.86    4.99
   7   1  -6   -0.00    4.08
  -7  -1   6    3.77    4.85
  -7  -1   6    0.00    4.20
  -7   1   7   50.12    9.14
  -7   1   7   27.13    8.03
   7  -1  -7   29.36    7.68
   7   1  -7   29.64    8.64
   7   1  -7   38.51    8.91
  -7  -1   7   35.94    9.24
  -7   1   8    5.33    5.27
  -7   1   8   26.09    7.44
   7  -1  -8   11.11    5.94
   7   1  -8   27.81    7.86
  -7  -1   8   22.48    7.76
  -7   1   9  253.34   30.12
   7  -1  -9  231.64   28.95
   7   1  -9  294.75   31.14
  -7  -1   9  333.83   32.88
  -7   1  10   16.31    7.46
   7  -1 -10   18.49    6.99
   7   1 -10   22.01    7.75
  -7  -1  10   19.56    7.53
  -7   1  11   66.74   13.26
   7  -1 -11   76.38   13.01
   7   1 -11   48.19   11.32
  -7  -1  11   82.31   14.08
  -7   1  12    0.57    4.59
   7  -1 -12    0.03    4.85
   7   1 -12   -0.00    4.16
  -7  -1  12   -0.00    5.46
  -7   1  13  170.57   22.00
   7  -1 -13  147.47   20.53
   7   1 -13  135.78   20.50
  -7  -1  13  152.35   21.70
  -7   1  14    9.74    6.57
   7  -1 -14    6.56    6.27
  -7  -1  14    9.80    7.22
  -7   1  15   89.37   16.55
  -7  -1  15  113.92   17.73
  -7   1  16   18.47    8.18
  -7  -1  16    3.17    5.51
  -7   1  17   11.20    7.41
   7  -1 -17   16.26    8.12
   7   1 -17   34.36    9.48
  -7  -1  17   21.41    8.77
  -7   1  18    5.07    5.64
   7  -1 -18    0.06    4.45
   7   1 -18    0.00    5.53
  -7  -1  18    4.34    6.19
   7  -1 -19  118.56   19.71
   7   1 -19  102.77   18.87
  -7  -1  19  137.43   20.99
   7  -1 -20    6.45    6.64
   7   1 -20    0.02    5.50
  -7  -1  20    4.97    5.93
   7  -1 -21   56.15   13.20
   7   1 -21   40.67   11.96
  -7  -1  21   55.40   13.31
   7  -1 -22    0.00    5.70
   7   1 -22    7.03    7.03
  -7  -1  22   -0.00    6.28
   7  -1 -23   35.23   10.91
   7   1 -23   19.84    9.58
  -7  -1  23   42.56   12.44
   7  -1 -24   14.06    8.88
   7   1 -24   -0.00    8.54
  -7  -1  24   12.76    8.05
  -7   1  25   39.50   11.98
   7  -1 -25   36.50   12.16
   7   1 -25   30.31   11.69
  -7  -1  25   24.78   10.63
  -7   1  26   -0.00    6.31
   7  -1 -26   -0.00    7.26
   7   1 -26    5.39    6.37
  -7   1  27    8.36    7.69
   7  -1 -27    6.74    6.27
   7   1 -27    4.09    5.80
  -7   1  28   -0.00    6.43
   7  -1 -28    1.82    7.83
   7   1 -28    0.00    5.99
  -7   1  29   22.26   10.99
   7  -1 -29   10.70   10.11
   7   1 -29   12.60    8.66
   7  -1 -30   -0.00    6.94
   7   1 -30    1.28    6.06
   7  -1 -31    8.01    7.84
   7   1 -31    6.34    9.28
   7  -1 -32    3.55    7.04
   7   1 -32    8.65    7.92
   7  -1 -33   -0.00    7.13
   7   1 -33   -0.00    7.16
   7  -1 -34   -0.00    7.96
   7   1 -34    4.47    7.16
   7  -1 -35    0.24    8.99
   7   1 -35    8.97    8.85
   7  -1 -36    0.53    7.41
   7   1 -36   -0.00    7.09
   7  -1 -37   -0.00    8.57
   7   1 -37   10.05    8.13
  -7   2   1   35.83    7.42
  -7   2   1   32.36    7.87
   7  -2  -1   26.90    7.12
   7  -2  -1   35.61    7.38
   7   2  -1   33.83    8.94
   7   2  -1   26.64    7.93
   7   2  -1   50.75    9.65
  -7  -2   1   36.70    9.06
  -7  -2   1   30.43    7.75
  -7  -2   1   44.64   10.00
  -7   2   2   38.39    8.05
   7  -2  -2   44.80    8.87
   7  -2  -2   48.66    8.69
   7   2  -2   45.56    9.99
   7   2  -2   55.70   10.75
   7   2  -2   37.80    9.14
  -7  -2   2   52.53   10.32
  -7  -2   2   38.43    8.79
  -7  -2   2   50.25   10.54
  -7   2   3    7.27    4.37
  -7   2   3    2.69    4.09
   7  -2  -3    5.16    4.21
   7   2  -3    3.87    4.64
   7   2  -3    0.00    3.55
   7   2  -3   11.98    5.74
  -7  -2   3    0.00    4.08
  -7  -2   3   10.25    5.40
  -7  -2   3    2.91    5.09
  -7   2   4    8.42    4.82
  -7   2   4    7.93    4.87
   7  -2  -4   10.70    5.17
   7   2  -4    0.00    4.03
   7   2  -4   -0.00    3.79
  -7  -2   4    7.08    4.82
  -7   2   5  266.10   26.66
  -7   2   5  278.94   27.83
   7  -2  -5  216.88   25.97
   7   2  -5  236.07   27.82
   7   2  -5  231.65   26.88
  -7  -2   5  234.21   27.99
  -7   2   6   12.51    5.45
  -7   2   6   10.94    5.76
   7  -2  -6   11.33    5.37
   7   2  -6    3.42    5.43
   7   2  -6    7.03    5.33
  -7  -2   6    7.96    5.54
  -7   2   7  171.81   23.02
  -7   2   7  250.88   25.98
   7  -2  -7  208.22   24.34
   7   2  -7  203.09   25.24
   7   2  -7  250.56   26.11
  -7  -2   7  228.07   26.48
  -7   2   8    7.83    4.81
  -7   2   8    3.53    5.28
   7  -2  -8    0.49    3.60
   7   2  -8    7.44    5.03
   7   2  -8    4.69    4.54
  -7  -2   8   15.92    6.30
  -7   2   9   65.79   11.48
  -7   2   9   49.28   10.80
   7  -2  -9   49.10   10.41
   7   2  -9   68.51   12.26
   7   2  -9   55.29   10.98
  -7  -2   9   66.31   13.08
  -7   2  10    7.12    6.08
   7  -2 -10   14.65    6.03
   7   2 -10   20.70    7.97
  -7  -2  10   11.32    7.36
  -7   2  11  133.06   18.60
   7  -2 -11  112.40   17.44
   7   2 -11  147.38   19.76
  -7  -2  11  137.76   19.83
  -7   2  12   33.73    9.04
   7  -2 -12   31.75    8.48
   7   2 -12    2.40    5.31
  -7  -2  12   44.92   11.22
  -7   2  13   49.31   11.07
   7  -2 -13   68.30   12.68
  -7  -2  13   50.85   12.47
  -7   2  14    6.22    6.03
   7  -2 -14    6.55    4.83
  -7  -2  14    0.00    5.31
  -7   2  15   31.94    9.91
  -7  -2  15   32.83   10.11
   7   2 -16   65.57   13.25
  -7  -2  16   53.07   13.13
   7   2 -17   63.19   13.01
  -7  -2  17   43.17   12.08
   7  -2 -18   32.71    9.35
   7   2 -18   16.59    9.22
  -7  -2  18   40.98   11.04
   7  -2 -19   -0.00    5.63
   7   2 -19    2.24    6.56
  -7  -2  19    0.00    5.93
   7  -2 -20    0.32    7.00
   7   2 -20    5.80    6.31
  -7  -2  20   13.74    8.20
   7  -2 -21   27.94   10.52
   7   2 -21   40.82   11.60
  -7  -2  21   58.87   14.04
  -7   2  22   -0.00    6.55
   7  -2 -22   14.23    8.78
   7   2 -22    2.47    5.86
  -7  -2  22    5.20    6.66
  -7   2  23   49.60   12.67
   7  -2 -23   36.96   11.45
   7   2 -23   41.45   11.79
  -7  -2  23   30.64   11.81
  -7   2  24    5.46    6.53
   7  -2 -24   -0.00    5.85
   7   2 -24    1.34    5.39
  -7  -2  24    0.08    6.87
  -7   2  25   -0.00    7.25
   7  -2 -25    8.42    7.35
   7   2 -25    1.33    5.41
  -7   2  26    0.60    5.81
   7  -2 -26    0.59    6.53
   7   2 -26    1.16    5.85
  -7   2  27    5.69    7.06
   7  -2 -27   15.51    8.43
   7   2 -27    0.00    6.81
  -7   2  28    8.26    7.47
   7  -2 -28    6.12    7.71
   7   2 -28    3.41    6.90
  -7   2  29   17.06    8.28
   7  -2 -29   10.78    9.93
   7   2 -29   10.03    6.93
  -7   2  30   -0.00    5.42
   7  -2 -30    0.32    7.79
   7   2 -30    0.00    5.85
   7  -2 -31    0.43    6.79
   7   2 -31   11.72    8.88
   7  -2 -32   -0.00    7.16
   7   2 -32   -0.00    7.58
   7  -2 -33    4.55    8.75
   7   2 -33    7.21    7.40
   7  -2 -34    1.00    6.69
   7   2 -34   -0.00    7.27
   7  -2 -35    0.79    7.89
   7   2 -35    0.28    5.48
   7  -2 -36   -0.00    7.24
   7   2 -36    0.00    6.88
   7   2 -37    4.27    7.77
  -7   3   1   -0.00    3.47
  -7   3   1    4.31    4.30
   7  -3  -1    0.67    3.34
   7  -3  -1    0.87    3.04
   7   3  -1    1.19    4.53
   7   3  -1    0.00    4.42
   7   3  -1   -0.00    4.16
  -7  -3   1    0.00    5.15
  -7  -3   1   -0.00    4.98
  -7   3   2  141.82   16.31
  -7   3   2  129.91   16.49
   7  -3  -2  146.95   16.80
   7  -3  -2  132.07   15.52
   7   3  -2  119.09   18.40
   7   3  -2  141.84   19.07
   7   3  -2  153.49   18.61
  -7  -3   2  103.14   17.21
  -7  -3   2  113.11   17.90
  -7   3   3   48.48    9.05
  -7   3   3   82.09   11.32
   7  -3  -3   46.12    9.18
   7   3  -3   50.25   11.26
   7   3  -3   48.23   10.77
   7   3  -3   44.65   10.04
  -7  -3   3   36.52    9.41
  -7  -3   3   65.45   12.14
  -7   3   4    4.39    4.32
  -7   3   4    3.93    4.60
   7  -3  -4    4.82    4.54
   7   3  -4   10.65    5.75
   7   3  -4    4.47    5.08
  -7  -3   4    4.04    4.92
  -7  -3   4    8.53    5.82
  -7   3   5   87.14   12.73
  -7   3   5   90.70   13.37
   7  -3  -5   90.80   12.93
   7   3  -5   83.21   14.18
   7   3  -5   66.06   12.79
  -7  -3   5   73.60   13.66
  -7   3   6   18.31    6.00
  -7   3   6   18.40    6.55
   7  -3  -6   27.97    6.79
   7   3  -6   11.11    5.55
   7   3  -6   16.47    6.62
  -7  -3   6   11.83    6.75
  -7   3   7    0.00    3.67
  -7   3   7    5.05    4.97
   7  -3  -7    0.57    3.68
   7   3  -7    2.92    4.42
   7   3  -7    4.95    4.69
  -7  -3   7    5.21    5.55
  -7   3   8    0.98    4.36
  -7   3   8    0.00    4.86
   7  -3  -8    0.75    4.12
   7   3  -8   -0.00    5.26
   7   3  -8   -0.00    4.45
  -7  -3   8    4.15    5.08
  -7   3   9  201.85   24.09
  -7   3   9  185.74   23.94
   7  -3  -9  247.51   25.64
   7   3  -9  205.49   25.91
   7   3  -9  228.96   25.99
  -7  -3   9  188.16   25.60
  -7   3  10   70.14   12.57
  -7   3  10   67.46   12.31
   7  -3 -10   71.82   12.50
   7   3 -10   59.69   12.21
   7   3 -10   80.14   13.48
  -7  -3  10   73.01   14.25
  -7   3  11    6.46    5.25
   7  -3 -11    6.85    5.33
   7   3 -11    0.00    4.62
  -7  -3  11    0.04    4.50
  -7   3  12    6.29    5.37
   7  -3 -12    5.71    5.35
   7   3 -12    0.81    4.94
  -7  -3  12   -0.00    5.03
   7  -3 -13   71.41   13.49
  -7  -3  13   74.68   14.85
   7  -3 -14  110.98   17.00
  -7  -3  14  103.54   18.30
   7   3 -15  146.18   20.91
  -7  -3  15  127.10   20.97
   7   3 -16   11.55    7.25
  -7  -3  16   21.84    9.49
   7   3 -17    4.85    5.40
  -7  -3  17   -0.00    4.99
   7  -3 -18   12.05    8.33
   7   3 -18   15.94    8.56
  -7  -3  18   15.38    8.62
  -7   3  19  242.58   29.23
   7  -3 -19  223.27   28.80
   7   3 -19  169.82   26.84
  -7  -3  19  262.56   31.72
  -7   3  20    1.22    5.44
   7  -3 -20    0.53    5.15
   7   3 -20    4.88    6.41
  -7  -3  20    2.84    7.13
  -7   3  21    2.79    5.98
   7  -3 -21    0.00    6.05
   7   3 -21    0.00    6.05
  -7  -3  21    4.11    7.36
  -7   3  22   -0.00    5.82
   7  -3 -22   -0.00    6.44
   7   3 -22   -0.00    6.13
  -7  -3  22   -0.00    6.79
  -7   3  23   30.64    9.86
   7  -3 -23    7.65    7.66
   7   3 -23    0.93    5.81
  -7  -3  23   17.41    8.94
  -7   3  24    4.22    5.24
   7  -3 -24    7.14    7.26
   7   3 -24    6.74    6.87
  -7   3  25   13.89    8.18
   7  -3 -25   13.59    8.62
   7   3 -25    8.88    7.75
  -7   3  26   -0.00    6.25
   7  -3 -26    4.80    7.28
   7   3 -26   -0.00    7.05
  -7   3  27   -0.00    5.11
   7  -3 -27    9.28    7.41
   7   3 -27   -0.00    4.96
  -7   3  28    4.46    6.00
   7  -3 -28    4.11    6.10
   7   3 -28   -0.00    7.15
  -7   3  29   20.94    9.59
   7  -3 -29    5.17    8.32
   7   3 -29   10.67    8.73
  -7   3  30   -0.00    6.90
   7  -3 -30    3.48    7.35
   7   3 -30   11.98    8.04
  -7   3  31   12.33    8.05
   7  -3 -31   13.05    8.81
   7   3 -31    0.00    8.12
   7  -3 -32   -0.00    7.40
   7   3 -32    0.00    6.87
   7  -3 -33   -0.00    7.27
   7   3 -33    0.00    6.33
   7  -3 -34    8.50    8.83
   7   3 -34    0.00    8.04
   7  -3 -35    3.55    7.92
   7   3 -35   13.20   10.03
   7  -3 -36    5.46    8.75
   7   3 -36    2.61    6.93
   7   3 -37    0.16    6.66
  -7   4   1   65.12    9.96
  -7   4   1   67.62   10.57
   7  -4  -1   61.05    9.86
   7  -4  -1   66.79    9.02
   7   4  -1   61.59   12.86
   7   4  -1   50.40   11.23
  -7  -4   1   66.27   12.60
  -7  -4   1   77.88   13.52
  -7   4   2   92.19   12.29
  -7   4   2   88.56   12.54
   7  -4  -2  116.29   13.44
   7  -4  -2   88.57   11.39
   7   4  -2   75.32   14.37
   7   4  -2   98.43   15.74
   7   4  -2   75.55   13.47
  -7  -4   2   82.84   14.65
  -7  -4   2   72.75   14.42
  -7   4   3    9.66    4.89
  -7   4   3   21.72    6.20
   7  -4  -3   12.99    5.24
   7   4  -3   22.09    7.81
   7   4  -3    5.45    5.36
   7   4  -3    5.23    4.99
  -7  -4   3   19.88    7.75
  -7  -4   3   22.65    7.74
  -7   4   4   30.48    7.33
  -7   4   4   30.30    7.23
   7  -4  -4   51.78    8.69
   7   4  -4   30.26    9.55
   7   4  -4   23.88    7.84
   7   4  -4   15.40    6.45
  -7  -4   4   28.14    8.17
  -7  -4   4   18.59    7.28
  -7   4   5   77.24   11.35
  -7   4   5   53.10   10.04
   7  -4  -5   77.85   11.34
   7   4  -5   60.91   12.22
   7   4  -5   60.64   11.88
  -7  -4   5   81.03   13.34
  -7  -4   5   31.87   10.28
  -7   4   6   78.62   11.51
  -7   4   6   52.12   10.09
   7  -4  -6   51.47   10.05
   7   4  -6   74.72   13.51
   7   4  -6   72.26   12.97
  -7  -4   6   58.95   12.49
  -7   4   7   52.14    9.66
  -7   4   7   35.95    8.68
   7  -4  -7   39.39    8.92
   7   4  -7   40.96   10.47
   7   4  -7   35.08    9.57
  -7  -4   7   40.87   10.79
  -7   4   8   40.90    9.10
  -7   4   8   39.77    8.88
   7  -4  -8   55.52   10.20
   7   4  -8   36.58   10.33
   7   4  -8   44.38   10.44
  -7  -4   8   45.81   11.05
  -7   4   9   31.93    8.49
   7  -4  -9   31.86    8.00
   7   4  -9   35.87    9.55
  -7  -4   9   31.46    9.75
  -7   4  10    2.20    4.24
   7  -4 -10    0.48    4.12
   7   4 -10    0.00    5.29
  -7  -4  10    0.00    4.60
   7  -4 -11  105.94   15.85
   7   4 -11   83.13   15.52
  -7  -4  11  112.81   17.76
   7  -4 -12  111.21   17.20
   7   4 -12  123.72   18.12
  -7  -4  12  109.22   18.23
   7  -4 -13   73.31   14.67
   7   4 -13  116.29   17.29
  -7  -4  13  116.57   18.69
   7  -4 -14   29.66    8.65
   7   4 -14   43.15   10.00
   7   4 -14   16.38    6.93
  -7  -4  14    1.10    5.93
  -7   4  15   52.17   10.84
   7   4 -15   27.83   10.18
  -7  -4  15   35.98   10.93
  -7   4  16   11.03    7.18
   7   4 -16   11.71    8.16
  -7  -4  16   26.30   10.09
  -7   4  17  117.93   18.07
   7   4 -17   92.78   17.24
  -7  -4  17  101.85   18.84
  -7   4  18   13.52    7.57
   7  -4 -18   21.87    9.20
   7   4 -18    5.58    7.37
  -7  -4  18   15.10    9.04
  -7   4  19   18.19    7.57
   7  -4 -19   13.18    7.77
   7   4 -19    4.88    6.29
  -7  -4  19   14.13    7.84
  -7   4  20   19.96    8.86
   7  -4 -20   27.38   10.20
   7   4 -20   23.77   10.14
  -7  -4  20   23.13   10.29
  -7   4  21   15.38    8.58
   7  -4 -21   54.17   12.53
   7   4 -21   26.28   11.11
  -7  -4  21   57.88   13.89
  -7   4  22   37.94   11.43
   7  -4 -22   31.41   10.87
   7   4 -22   22.25    9.12
  -7   4  23    4.40    5.98
   7  -4 -23    4.62    6.87
   7   4 -23    9.91    8.23
  -7   4  24    0.67    6.50
   7  -4 -24    1.33    7.21
   7   4 -24    6.58    6.97
  -7   4  25    7.82    7.44
   7  -4 -25    7.02    6.31
   7   4 -25   -0.00    5.22
  -7   4  26    5.35    6.38
   7  -4 -26    1.33    6.43
   7   4 -26   13.21    7.90
  -7   4  27    0.27    5.45
   7  -4 -27    7.23    7.14
   7   4 -27    8.46    6.33
  -7   4  28   -0.00    6.63
   7  -4 -28    0.00    7.54
   7   4 -28   11.15    7.68
  -7   4  29   -0.00    6.22
   7  -4 -29    5.08    7.77
   7   4 -29    8.28    8.07
  -7   4  30    0.00    6.68
   7  -4 -30   -0.00    6.76
   7   4 -30    1.91    6.97
  -7   4  31    2.53    5.42
   7  -4 -31    6.30    7.62
   7   4 -31    0.00    7.12
  -7   4  32   11.62    8.09
   7  -4 -32    4.56    6.11
   7   4 -32    4.79    7.27
   7  -4 -33    2.89    7.35
   7   4 -33    0.76    6.63
   7  -4 -34    6.64    8.07
   7   4 -34    2.72    6.77
   7  -4 -35    4.52    7.28
   7   4 -35    4.86    7.18
   7  -4 -36    3.09    8.57
   7   4 -36   -0.00    6.97
  -7   5   1    3.79    3.57
  -7   5   1   -0.00    3.11
   7  -5  -1    3.19    2.98
   7  -5  -1    2.38    2.15
   7   5  -1    0.00    3.93
   7   5  -1    3.45    4.96
  -7  -5   1    0.89    4.72
  -7  -5   1    0.94    4.71
  -7   5   2    0.00    3.74
  -7   5   2    0.00    3.29
   7  -5  -2    2.19    3.00
   7  -5  -2    2.91    2.67
   7   5  -2   -0.00    5.22
   7   5  -2   -0.00    4.01
  -7  -5   2    0.00    4.27
  -7  -5   2    2.85    6.09
  -7   5   3   33.78    7.55
  -7   5   3   32.96    7.22
   7  -5  -3   36.60    7.47
   7   5  -3   46.19   11.10
   7   5  -3   39.24   10.75
   7   5  -3   45.38   10.26
  -7  -5   3   31.98    9.70
  -7  -5   3   41.69   10.59
  -7   5   4  109.87   13.92
  -7   5   4   89.14   12.71
   7  -5  -4   95.51   13.20
   7   5  -4  105.56   16.64
   7   5  -4  111.67   16.73
   7   5  -4   78.28   14.79
  -7  -5   4   92.18   16.20
  -7  -5   4   83.31   15.54
  -7   5   5   43.12    8.30
  -7   5   5   12.25    5.90
   7  -5  -5   39.81    7.77
   7   5  -5   44.05   10.26
  -7  -5   5   34.37    9.88
  -7   5   6    2.07    4.36
   7  -5  -6   -0.00    3.91
   7   5  -6    0.00    4.79
  -7  -5   6    3.25    5.88
  -7   5   7    5.31    4.88
   7  -5  -7   17.74    5.66
   7   5  -7   16.43    6.73
  -7  -5   7   11.99    7.45
  -7   5   8   74.03   11.78
   7  -5  -8   68.91   11.65
   7   5  -8   41.07   11.21
  -7  -5   8   82.70   14.55
  -7   5   9  100.50   15.10
   7  -5  -9  109.56   15.54
   7   5  -9  109.32   17.16
  -7  -5   9   96.10   17.10
  -7   5  10   32.86    8.25
   7  -5 -10   24.28    7.66
   7   5 -10   25.61    8.65
  -7  -5  10   23.29    8.85
   7  -5 -11   75.86   13.43
   7   5 -11   50.52   12.56
  -7  -5  11   87.39   15.82
  -7   5  12    1.72    4.82
   7  -5 -12   -0.00    4.16
   7   5 -12    0.00    5.36
   7   5 -12    1.38    4.38
  -7  -5  12    0.67    5.83
  -7   5  13   30.12    8.72
   7  -5 -13   40.40   10.28
   7   5 -13   52.40   11.67
   7   5 -13   30.59    9.98
  -7  -5  13   39.28   10.91
  -7   5  14   26.00    9.07
   7  -5 -14   43.02   10.61
   7   5 -14   28.54    9.66
   7   5 -14   38.40   10.47
  -7  -5  14   51.16   12.39
  -7   5  15  101.16   18.32
   7   5 -15  161.76   21.86
   7   5 -15  185.52   22.89
  -7  -5  15  132.08   21.54
  -7   5  16    3.05    6.11
   7   5 -16    6.42    6.61
   7   5 -16    2.27    5.66
  -7  -5  16    2.09    6.45
  -7   5  17    2.55    6.56
   7  -5 -17    0.00    5.98
   7   5 -17    3.23    5.43
  -7  -5  17    0.00    7.19
  -7   5  18    6.52    6.24
   7  -5 -18   -0.00    6.34
   7   5 -18    2.51    6.22
  -7  -5  18    4.29    7.41
  -7   5  19   38.37   10.52
   7  -5 -19   32.22   10.09
   7   5 -19   30.27   10.16
  -7  -5  19   50.63   13.42
  -7   5  20   20.19    8.91
   7  -5 -20   15.94    9.12
   7   5 -20   15.44    8.11
  -7   5  21    8.68    6.92
   7  -5 -21    7.07    7.23
   7   5 -21    3.45    6.02
  -7   5  22   -0.00    4.86
   7  -5 -22   -0.00    6.04
   7   5 -22   -0.00    4.88
  -7   5  23    6.06    7.61
   7  -5 -23    2.81    6.33
   7   5 -23    3.11    6.60
  -7   5  24    9.38    7.65
   7  -5 -24   12.44    7.73
   7   5 -24    6.90    7.55
  -7   5  25    1.25    6.09
   7  -5 -25    3.94    6.79
   7   5 -25   19.59    8.85
  -7   5  26    2.06    6.82
   7  -5 -26   -0.00    6.94
   7   5 -26    2.44    5.61
  -7   5  27    1.06    5.67
   7  -5 -27    0.00    5.75
   7   5 -27   -0.00    6.97
  -7   5  28   -0.00    5.95
   7  -5 -28   13.20    8.74
   7   5 -28   -0.00    6.44
  -7   5  29    7.91    8.08
   7  -5 -29    2.40    8.20
   7   5 -29   10.96    8.48
  -7   5  30   12.22    8.15
   7  -5 -30    7.14    7.00
   7   5 -30    1.86    5.14
  -7   5  31    5.20    7.30
   7  -5 -31   -0.00    8.14
   7   5 -31    0.27    6.82
  -7   5  32    1.95    7.51
   7  -5 -32    0.00    8.19
   7   5 -32   -0.00    6.65
   7  -5 -33    0.00    6.10
   7   5 -33    1.56    5.80
   7  -5 -34    1.54    8.68
   7   5 -34   10.76    7.90
   7  -5 -35    2.19    7.91
   7   5 -35    3.18    6.68
   7   5 -36   -0.00    7.12
  -7   6   1   99.66   11.44
  -7   6   1   72.69   10.53
   7  -6  -1   82.99   10.65
   7  -6  -1   65.37    7.64
   7   6  -1   68.98   14.01
   7   6  -1   84.36   14.22
  -7   6   2   64.51    9.69
   7  -6  -2   60.66    9.29
   7  -6  -2   57.22    7.24
   7   6  -2   64.54   13.04
   7   6  -2   52.05   11.55
  -7  -6   2   60.05   13.53
  -7   6   3   37.14    7.19
   7  -6  -3   27.96    6.39
   7  -6  -3   20.62    4.68
   7   6  -3   34.16    9.70
   7   6  -3   34.12    9.46
  -7  -6   3   40.03   10.62
  -7   6   4    0.00    4.40
   7  -6  -4   16.06    5.17
   7   6  -4    7.87    6.58
   7   6  -4    9.83    6.33
  -7  -6   4   10.17    7.32
  -7   6   5    1.78    4.05
   7  -6  -5    0.00    3.16
   7   6  -5   -0.00    3.87
   7   6  -5    4.12    5.56
  -7  -6   5    7.64    6.73
  -7   6   6   74.70   11.83
   7  -6  -6   86.70   12.44
   7   6  -6   91.70   15.27
  -7  -6   6   54.57   13.21
  -7   6   7  155.75   17.54
   7  -6  -7  128.55   17.16
   7   6  -7  123.39   19.12
  -7  -6   7  101.58   18.75
  -7   6   8   53.65    9.95
   7  -6  -8   60.55   10.67
   7   6  -8   33.21   10.21
  -7  -6   8   44.71   11.86
  -7   6   9    0.00    3.93
  -7   6   9   -0.00    4.30
   7  -6  -9    0.00    4.29
   7   6  -9    5.28    6.01
   7   6  -9    0.00    4.51
  -7  -6   9    0.80    5.68
  -7   6  10   60.12   11.25
  -7   6  10   46.75   10.62
   7  -6 -10   97.67   13.96
   7   6 -10  103.46   15.93
   7   6 -10   74.83   14.48
  -7  -6  10   64.99   14.33
  -7   6  11   73.08   13.74
   7  -6 -11   73.51   14.21
   7   6 -11  137.08   19.17
   7   6 -11  112.13   17.71
  -7  -6  11  112.88   18.54
  -7   6  12    9.43    5.76
   7  -6 -12   20.72    7.76
   7   6 -12    9.86    7.09
   7   6 -12   15.60    7.90
  -7  -6  12   24.35    9.46
  -7   6  13    0.00    5.31
   7  -6 -13   11.66    7.27
   7   6 -13    1.24    6.16
   7   6 -13    8.80    6.78
  -7  -6  13    6.73    6.78
  -7   6  14    3.38    5.61
   7  -6 -14    4.68    6.43
   7   6 -14   19.34    8.66
   7   6 -14    0.00    5.20
  -7  -6  14   14.61    7.95
  -7   6  15    1.94    5.33
   7   6 -15   -0.00    4.86
   7   6 -15    1.67    5.30
  -7  -6  15    0.42    6.19
  -7   6  16   34.93    9.90
   7   6 -16   39.34   10.91
   7   6 -16   31.86   10.61
  -7  -6  16   40.60   11.55
  -7   6  17   44.61   11.53
   7  -6 -17   32.54   10.87
   7   6 -17   93.31   15.87
  -7   6  18   61.12   12.78
   7  -6 -18   19.34    8.76
   7   6 -18   48.01   12.46
  -7   6  19    0.80    5.42
   7  -6 -19    1.94    6.06
   7   6 -19    2.52    6.93
  -7   6  20    1.76    5.79
   7  -6 -20   -0.00    6.48
   7   6 -20    5.89    6.83
  -7   6  21    0.51    5.58
   7  -6 -21    2.91    6.20
   7   6 -21    2.64    6.07
  -7   6  22   11.40    8.46
   7  -6 -22   22.36   10.48
   7   6 -22   29.03   10.47
  -7   6  23    5.88    6.65
   7  -6 -23   20.64    9.34
   7   6 -23    6.61    6.97
  -7   6  24    7.25    8.12
   7  -6 -24    4.94    8.16
   7   6 -24   10.46    7.64
  -7   6  25    2.03    5.59
   7  -6 -25    0.00    6.95
   7   6 -25   -0.00    5.87
  -7   6  26    1.60    7.04
   7  -6 -26   16.22    9.77
   7   6 -26    6.67    7.27
  -7   6  27   10.74    8.25
   7  -6 -27    0.00    7.08
   7   6 -27    3.63    6.64
  -7   6  28   12.04    7.53
   7  -6 -28    7.15    7.71
   7   6 -28   11.15    9.08
  -7   6  29   -0.00    7.37
   7  -6 -29    5.18    7.04
   7   6 -29   -0.00    6.60
  -7   6  30    3.40    6.48
   7  -6 -30    2.04    6.83
   7   6 -30    3.20    7.43
   7  -6 -31    3.78    8.34
   7   6 -31   12.64    8.87
  -7   6  32    2.15    6.84
   7  -6 -32   14.20    8.87
   7   6 -32    4.76    6.88
  -7   6  33   -0.00    6.54
   7  -6 -33    8.54    8.97
   7   6 -33    4.02    7.05
   7  -6 -34    1.02    7.46
   7   6 -34   -0.00    6.63
   7  -6 -35    1.02    6.42
   7   6 -35   -0.00    7.66
   7   6 -36    6.86    7.26
  -7   7   1    5.39    3.46
   7  -7  -1    2.32    2.95
   7   7  -1    0.06    4.88
   7   7  -1    2.09    5.48
  -7  -7   1    6.78    6.67
  -7   7   2   34.35    6.37
   7  -7  -2   33.24    6.38
   7  -7  -2   20.15    2.92
   7   7  -2   17.54    7.56
   7   7  -2   25.86    8.94
  -7  -7   2   22.65    8.78
  -7   7   3   14.01    4.74
   7  -7  -3   10.89    4.56
   7  -7  -3    7.42    2.68
   7   7  -3   13.94    7.08
   7   7  -3    0.00    5.35
  -7  -7   3    0.00    6.01
  -7   7   4  205.73   21.92
   7  -7  -4  203.28   22.26
   7   7  -4  220.06   27.43
   7   7  -4  222.96   27.05
  -7  -7   4  234.67   27.80
  -7  -7   4  155.68   25.74
  -7   7   5   80.17   11.33
  -7   7   5   39.87    9.55
   7  -7  -5   81.08   11.66
   7   7  -5   64.83   14.26
   7   7  -5   68.89   14.09
   7   7  -5   82.88   14.55
  -7  -7   5  111.47   16.26
  -7  -7   5   81.17   15.28
  -7   7   6    4.88    4.04
  -7   7   6    8.46    4.94
   7  -7  -6    7.44    4.80
   7   7  -6   15.71    7.26
   7   7  -6    7.57    6.10
   7   7  -6    6.50    6.68
  -7  -7   6   10.21    6.88
  -7  -7   6    2.57    7.80
  -7   7   7   52.73    9.87
  -7   7   7   67.06   10.96
   7  -7  -7   82.72   12.16
   7   7  -7   83.28   15.02
   7   7  -7   34.97   11.04
  -7  -7   7   69.47   13.65
  -7  -7   7   48.98   12.89
  -7   7   8    8.60    5.18
  -7   7   8   22.52    6.81
   7  -7  -8   28.44    7.60
   7   7  -8   13.27    7.48
   7   7  -8   17.55    7.95
  -7  -7   8    8.40    7.09
  -7  -7   8   32.90   10.27
  -7   7   9   28.92    7.66
  -7   7   9   25.00    7.26
   7  -7  -9   16.75    7.28
   7   7  -9   17.86    8.28
   7   7  -9   36.61   10.82
  -7  -7   9   32.30    9.54
  -7  -7   9   25.98    9.80
  -7   7  10   92.37   13.49
  -7   7  10   53.76   11.76
   7  -7 -10   88.47   14.31
   7   7 -10   73.11   14.61
   7   7 -10   80.85   15.29
  -7  -7  10  102.52   16.78
  -7  -7  10  101.15   17.52
  -7   7  11   10.52    6.42
   7  -7 -11   20.02    7.52
   7   7 -11   19.95    8.24
   7   7 -11   25.57    9.86
  -7  -7  11   12.27    8.00
  -7   7  12    0.33    4.80
   7  -7 -12    2.26    5.17
   7   7 -12    3.77    6.28
   7   7 -12    6.47    6.66
  -7  -7  12    8.10    6.60
  -7   7  13    9.35    6.70
   7  -7 -13   11.55    6.54
   7   7 -13    5.07    6.71
  -7  -7  13   17.94    9.17
  -7   7  14  111.03   17.23
   7  -7 -14  123.53   18.59
   7   7 -14   76.78   16.30
  -7   7  15    0.13    5.94
   7   7 -15    5.74    5.58
  -7   7  16    5.51    5.80
   7   7 -16   -0.00    5.45
  -7   7  17    0.37    5.51
   7  -7 -17    2.18    6.10
   7   7 -17    2.23    6.33
  -7   7  18    4.15    5.19
   7  -7 -18   12.63    7.57
   7   7 -18   15.12    8.45
  -7   7  19    2.52    6.00
   7  -7 -19    2.98    6.91
   7   7 -19   10.78    7.23
  -7   7  20   26.29    9.02
   7  -7 -20   22.50    9.73
   7   7 -20   20.52    9.13
  -7   7  21    2.32    6.21
   7  -7 -21    0.40    6.33
   7   7 -21    0.00    4.51
  -7   7  22   -0.00    5.80
   7  -7 -22    0.00    7.20
   7   7 -22   -0.00    6.22
  -7   7  23   -0.00    6.04
   7  -7 -23    4.58    7.62
   7   7 -23   -0.00    6.47
  -7   7  24   33.10   10.40
   7  -7 -24   35.04   12.18
   7   7 -24   21.35    8.98
  -7   7  25   -0.00    5.76
   7  -7 -25    5.82    8.23
   7   7 -25    4.60    6.55
  -7   7  26    9.39    7.82
   7  -7 -26    8.77    7.61
   7   7 -26   11.79    8.37
  -7   7  27   -0.00    5.91
   7  -7 -27    1.12    6.16
   7   7 -27   -0.00    5.98
  -7   7  28    1.47    5.98
   7  -7 -28    7.39    7.45
   7   7 -28    0.06    5.16
  -7   7  29    0.00    6.81
   7  -7 -29    5.41    7.42
   7   7 -29   -0.00    6.63
  -7   7  30    5.39    7.48
   7  -7 -30    7.41    9.43
   7   7 -30    5.94    7.43
  -7   7  31    6.13    8.16
   7  -7 -31    8.53    8.61
   7   7 -31    3.45    6.64
  -7   7  32    2.78    5.74
   7  -7 -32    1.45    7.78
   7   7 -32    7.83    6.50
  -7   7  33    4.05    7.06
   7  -7 -33    1.91    8.46
   7   7 -33    0.00    5.92
  -7   7  34   -0.00    6.46
   7  -7 -34    0.00    7.80
   7   7 -34    0.92    6.86
   7   7 -35   -0.00    6.61
  -7   8   1   25.98    6.20
   7   8  -1   39.42   10.97
   7   8  -1   27.98    9.71
  -7  -8   1   36.38   10.27
  -7   8   2   61.05   10.12
   7  -8  -2   78.89   10.49
   7   8  -2   54.10   13.75
   7   8  -2   82.40   15.30
  -7  -8   2  114.21   17.25
  -7   8   3    3.47    4.25
   7  -8  -3    3.51    3.87
   7   8  -3    0.00    4.72
   7   8  -3    5.77    5.93
  -7  -8   3    3.98    5.81
  -7   8   4   19.65    5.97
   7  -8  -4   23.40    6.06
   7   8  -4   25.35    9.38
   7   8  -4   21.71    8.50
  -7  -8   4   16.71    9.30
  -7   8   5    4.61    3.88
   7  -8  -5    8.44    4.78
   7   8  -5    3.72    5.27
  -7  -8   5   13.74    7.82
  -7  -8   5   14.85    8.04
  -7   8   6   11.48    6.11
   7  -8  -6   26.05    6.74
   7   8  -6   51.92   12.61
   7   8  -6   22.45    8.96
  -7  -8   6   50.69   11.77
  -7  -8   6   35.25   11.35
  -7   8   7    4.69    4.33
  -7   8   7    3.15    4.02
   7  -8  -7    5.47    4.28
   7   8  -7   -0.00    5.61
   7   8  -7    0.92    5.56
  -7  -8   7    0.80    5.78
  -7  -8   7    3.10    5.82
  -7   8   8   48.79    9.33
  -7   8   8   42.98    9.56
   7  -8  -8   49.68   10.32
   7   8  -8   59.56   13.28
   7   8  -8   74.57   14.24
  -7  -8   8   43.23   12.31
  -7  -8   8   38.24   12.54
  -7   8   9   -0.00    4.03
  -7   8   9    0.00    4.58
   7  -8  -9    0.00    4.86
   7   8  -9    2.19    4.93
  -7  -8   9    1.71    4.88
  -7  -8   9    3.12    6.74
  -7   8  10   11.79    6.54
   7  -8 -10   19.09    7.04
   7   8 -10   11.16    7.36
  -7  -8  10   30.55    9.58
  -7   8  11    0.71    4.39
   7  -8 -11    0.72    5.19
   7   8 -11    0.80    5.27
  -7  -8  11    2.84    6.18
  -7   8  12   58.85   14.09
   7  -8 -12  157.03   19.31
   7   8 -12  135.48   19.83
  -7  -8  12  138.15   19.46
  -7   8  13   -0.00    5.77
   7  -8 -13    0.38    5.31
   7   8 -13   -0.00    4.47
  -7   8  14    1.35    5.35
   7   8 -14   19.12    8.41
  -7   8  15   -0.00    5.17
   7   8 -15   -0.00    5.48
  -7   8  16   36.23   10.37
   7  -8 -16   47.37   11.88
   7   8 -16   58.65   13.38
  -7   8  17    0.96    5.73
   7  -8 -17    2.65    6.46
   7   8 -17    5.25    6.20
  -7   8  18    7.87    6.94
   7  -8 -18    0.00    6.75
   7   8 -18    6.67    6.88
  -7   8  19    0.00    5.73
   7  -8 -19   -0.00    6.83
  -7   8  20   14.78    7.85
   7  -8 -20    7.68    7.62
   7   8 -20    0.94    5.78
  -7   8  21   -0.00    4.46
   7  -8 -21    0.19    6.05
   7   8 -21    0.00    5.05
  -7   8  22    8.76    7.46
   7  -8 -22    0.32    5.66
   7   8 -22    0.00    6.40
  -7   8  23    6.93    6.94
   7  -8 -23   15.16    8.37
   7   8 -23   10.05    7.99
  -7   8  24    9.31    6.56
   7  -8 -24    0.00    6.89
   7   8 -24    3.09    6.53
  -7   8  25   -0.00    5.29
   7  -8 -25   -0.00    6.40
   7   8 -25    0.00    4.77
  -7   8  26    5.72    6.62
   7  -8 -26   14.24    9.63
   7   8 -26    0.00    6.36
  -7   8  27    2.34    6.85
   7  -8 -27   11.81    8.30
   7   8 -27   -0.00    6.44
  -7   8  28    0.00    5.98
   7  -8 -28    4.06    7.17
   7   8 -28    0.52    6.06
  -7   8  29    0.80    5.83
   7  -8 -29    0.00    7.19
   7   8 -29   -0.00    5.95
  -7   8  30    4.25    7.89
   7  -8 -30    1.03    6.15
   7   8 -30   -0.00    5.85
  -7   8  31   -0.00    6.43
   7  -8 -31    0.05    6.49
   7   8 -31    0.00    6.47
  -7   8  32    5.18    7.66
   7  -8 -32    5.99    9.10
   7   8 -32    0.34    5.88
  -7   8  33    0.72    6.76
   7  -8 -33    0.00    7.18
   7   8 -33   -0.00    6.83
  -7   8  34   -0.00    6.07
   7  -8 -34   -0.00    6.19
   7   8 -34    9.61    7.50
  -7   8  35    0.10    6.47
   7   8 -35    2.80    6.29
  -7   9   1   -0.00    2.74
   7   9  -1   -0.00    5.68
  -7  -9   1   -0.00    5.42
  -7   9   2   30.61    6.73
  -7  -9   2   32.95    9.92
  -7   9   3    3.10    3.89
  -7  -9   3    4.29    5.06
  -7   9   4   34.85    7.61
  -7  -9   4   38.10   11.22
  -7   9   5   -0.00    3.64
   7   9  -5    2.50    5.26
  -7  -9   5    0.27    4.25
  -7   9   6   13.89    5.56
   7   9  -6   21.05    8.78
  -7  -9   6   27.00    9.54
  -7   9   7    6.33    5.11
   7  -9  -7   14.42    6.44
   7   9  -7    0.00    5.63
  -7  -9   7   17.52    7.47
  -7   9   8   27.74    7.71
   7  -9  -8   33.40    8.62
   7   9  -8   38.83   10.99
   7   9  -8   28.93    9.76
  -7  -9   8   38.18   10.77
  -7   9   9    2.59    4.75
   7  -9  -9    0.00    4.66
   7   9  -9    2.63    6.00
  -7  -9   9    5.27    6.01
  -7   9  10   47.16   11.40
   7  -9 -10  106.89   15.56
   7   9 -10   80.99   16.01
  -7  -9  10   94.34   17.06
  -7   9  11   -0.00    4.74
   7  -9 -11    0.41    5.02
   7   9 -11   -0.00    5.37
  -7  -9  11   -0.00    5.81
  -7   9  12    0.00    5.38
   7  -9 -12   -0.00    5.19
   7   9 -12   -0.00    5.36
  -7  -9  12    0.56    5.28
  -7   9  13    2.38    5.95
   7  -9 -13    6.24    5.84
   7   9 -13   -0.00    5.58
  -7  -9  13    0.00    5.57
  -7   9  14   16.15    7.98
   7   9 -14   51.29   12.81
  -7  -9  14   42.42   11.39
  -7   9  15    3.73    4.94
   7   9 -15    1.11    6.51
  -7   9  16    0.40    4.99
   7  -9 -16    8.39    7.01
   7   9 -16   16.25    7.85
  -7   9  17    3.15    6.19
   7  -9 -17    0.83    5.64
   7   9 -17    3.59    6.27
  -7   9  18    4.03    5.80
   7  -9 -18   14.92    8.10
   7   9 -18    4.18    6.30
  -7   9  19   -0.00    6.15
   7  -9 -19   -0.00    7.15
   7   9 -19    0.00    5.37
  -7   9  20   14.36    8.03
   7  -9 -20    5.69    7.08
   7   9 -20   14.63    7.93
  -7   9  21   -0.00    5.78
   7  -9 -21   -0.00    5.77
   7   9 -21   -0.00    6.09
  -7   9  22    7.52    6.24
   7  -9 -22   -0.00    6.97
   7   9 -22    2.39    7.04
  -7   9  23   -0.00    5.27
   7  -9 -23    4.45    7.37
   7   9 -23    1.27    5.82
  -7   9  24    8.32    6.99
   7  -9 -24    5.54    7.91
   7   9 -24    9.07    7.63
  -7   9  25    5.72    6.70
   7  -9 -25    2.47    6.39
   7   9 -25   -0.00    6.60
  -7   9  26   -0.00    6.55
   7  -9 -26    6.30    7.65
   7   9 -26    7.58    7.30
  -7   9  27   12.36    6.63
   7  -9 -27   -0.00    8.78
   7   9 -27    3.34    6.59
  -7   9  28   -0.00    6.39
   7  -9 -28    0.50    5.91
   7   9 -28    1.26    6.55
  -7   9  29   -0.00    6.11
   7  -9 -29    3.94    9.03
   7   9 -29    5.80    6.46
  -7   9  30    5.83    7.65
   7  -9 -30    0.08    5.84
   7   9 -30    4.63    7.14
  -7   9  31   -0.00    8.05
   7  -9 -31   15.11   10.43
   7   9 -31    8.44    7.17
  -7   9  32    1.13    5.43
   7  -9 -32   13.75   10.40
   7   9 -32    0.82    7.46
  -7   9  33   -0.00    6.17
   7  -9 -33   -0.00    8.10
   7   9 -33    0.61    6.39
  -7   9  34    0.00    8.21
   7   9 -34   21.94   10.22
  -7   9  35    7.11    8.14
  -7  10   1    2.92    3.48
   7  10  -1    7.00    7.46
  -7 -10   1    0.00    5.71
  -7  10   2   32.66    6.92
   7  10  -2   41.51   12.10
  -7 -10   2   24.39    9.63
  -7  10   3    0.99    3.43
   7  10  -3   -0.00    6.27
  -7 -10   3   -0.00    4.90
  -7  10   4    3.98    3.52
   7  10  -4   -0.00    5.44
  -7 -10   4    0.33    4.81
  -7  10   5    0.00    3.95
   7  10  -5    2.58    6.24
  -7 -10   5    1.18    4.78
  -7  10   6   76.17   12.75
   7  10  -6  106.31   18.69
  -7 -10   6  122.40   18.95
  -7  10   7   -0.00    4.37
   7  10  -7   -0.00    4.87
  -7 -10   7    1.75    5.23
  -7  10   8    0.76    4.11
   7  10  -8    4.88    6.06
  -7 -10   8    0.00    6.02
  -7  10   9    2.77    4.67
   7  10  -9    2.37    5.59
   7  10  -9    3.60    5.47
  -7 -10   9    4.51    6.03
  -7  10  10    4.65    4.79
   7  10 -10    4.76    5.90
  -7 -10  10    0.00    5.85
  -7  10  11    0.00    5.82
   7  10 -11   -0.00    4.74
  -7 -10  11   -0.00    6.40
  -7  10  12   25.00    8.50
   7 -10 -12   22.77    8.64
   7  10 -12   31.33   10.73
  -7 -10  12   72.45   14.28
  -7  10  13    0.61    4.11
   7  10 -13   -0.00    5.33
  -7 -10  13   -0.00    5.60
  -7  10  14    2.27    4.83
   7  10 -14    5.88    6.74
  -7 -10  14    4.09    7.67
  -7  10  15    0.00    6.79
   7 -10 -15   -0.00    6.04
   7  10 -15    4.17    7.10
  -7 -10  15   -0.00    5.76
  -7  10  16   34.30    9.60
   7 -10 -16   13.07    8.07
   7  10 -16   19.12    9.61
  -7 -10  16   26.41   10.20
  -7  10  17    2.58    5.15
   7 -10 -17   13.65    8.38
   7  10 -17    1.20    5.50
  -7  10  18   19.58    8.00
   7 -10 -18   13.52    7.95
   7  10 -18   25.09   10.61
  -7  10  19    0.00    4.78
   7 -10 -19    3.57    7.05
   7  10 -19    1.40    5.75
  -7  10  20   -0.00    6.41
   7 -10 -20   -0.00    5.10
   7  10 -20    0.14    5.67
  -7  10  21    2.69    5.43
   7 -10 -21    3.08    7.64
   7  10 -21    6.18    7.49
  -7  10  22   17.74    9.04
   7 -10 -22    1.63    6.55
   7  10 -22   12.00    7.79
  -7  10  23    1.39    6.48
   7 -10 -23   -0.00    5.68
   7  10 -23    1.28    5.44
  -7  10  24    1.98    6.52
   7 -10 -24    0.53    6.55
   7  10 -24    2.80    6.03
  -7  10  25   -0.00    5.94
   7 -10 -25    2.37    8.31
   7  10 -25   -0.00    6.55
  -7  10  26   19.55    9.06
   7 -10 -26    3.22    7.49
   7  10 -26    4.28    6.96
  -7  10  27    3.56    6.54
   7 -10 -27   -0.00    6.96
   7  10 -27    2.69    6.47
  -7  10  28    6.60    7.11
   7 -10 -28    2.19    8.23
   7  10 -28   11.97    8.06
  -7  10  29    1.58    6.43
   7 -10 -29    2.84    6.56
   7  10 -29   -0.00    7.30
  -7  10  30    0.00    6.40
   7 -10 -30    1.55    6.20
   7  10 -30   -0.00    6.50
  -7  10  31   -0.00    6.44
   7 -10 -31   -0.00    8.26
   7  10 -31   -0.00    7.77
  -7  10  32   -0.00    6.47
   7 -10 -32   -0.00    7.27
   7  10 -32    7.12    7.01
  -7  10  33    6.42    7.20
   7  10 -33   -0.00    7.39
  -7  11   1    3.00    3.04
   7  11  -1    0.58    6.24
  -7 -11   1    4.18    6.20
  -7  11   2    2.56    3.88
   7  11  -2    1.10    5.10
  -7 -11   2    1.67    5.16
  -7  11   3    4.51    4.04
   7  11  -3    2.80    5.89
  -7 -11   3    3.11    5.21
  -7  11   4   10.29    5.03
   7  11  -4   11.97    7.68
  -7 -11   4   32.86   10.32
  -7  11   5   16.16    5.67
   7  11  -5   11.89    6.95
  -7 -11   5   12.55    8.44
  -7  11   6    0.34    3.81
   7  11  -6   -0.00    6.60
  -7 -11   6   -0.00    4.26
  -7  11   7   10.09    5.27
   7  11  -7   12.76    7.51
  -7 -11   7    4.78    7.35
  -7  11   8    5.10    5.13
   7  11  -8    2.59    6.40
  -7 -11   8   18.46    8.28
  -7  11   9    0.00    4.06
   7  11  -9    1.09    6.46
  -7 -11   9    9.61    6.77
  -7  11  10   20.76    7.18
   7  11 -10   14.73    8.41
  -7 -11  10   21.52    8.76
  -7  11  11    3.19    4.11
   7  11 -11   -0.00    6.42
   7  11 -11   18.10    8.89
  -7 -11  11    4.70    6.17
  -7  11  12   -0.00    5.27
   7  11 -12    5.02    5.93
  -7 -11  12   -0.00    4.93
  -7  11  13    0.00    4.36
   7  11 -13    0.00    5.92
  -7 -11  13    4.31    6.34
  -7  11  14    6.72    6.27
   7  11 -14   30.70   10.89
  -7 -11  14    6.63    6.98
  -7  11  15   -0.00    5.28
   7  11 -15   -0.00    5.91
  -7 -11  15    1.48    5.71
  -7  11  16    6.04    6.43
   7  11 -16    3.00    6.63
  -7 -11  16    2.13    6.48
  -7  11  17   -0.00    4.64
   7  11 -17   -0.00    5.47
  -7 -11  17    2.95    6.63
  -7  11  18    7.65    6.80
   7  11 -18    4.83    6.25
  -7 -11  18    9.33    7.84
  -7  11  19    1.40    5.80
   7 -11 -19    0.00    6.17
   7  11 -19    2.64    5.98
  -7 -11  19   -0.00    4.77
  -7  11  20    8.90    6.97
   7 -11 -20   12.93    8.42
   7  11 -20   16.56    8.93
  -7  11  21   -0.00    5.91
   7 -11 -21   12.33    9.06
   7  11 -21    0.00    7.00
  -7  11  22   -0.00    5.67
   7 -11 -22   -0.00    6.74
   7  11 -22    1.52    6.27
  -7  11  23    1.19    5.48
   7 -11 -23   -0.00    7.36
   7  11 -23   -0.00    6.35
  -7  11  24    3.74    6.90
   7 -11 -24    9.93    9.30
   7  11 -24   12.07    8.63
  -7  11  25    1.31    6.73
   7 -11 -25   -0.00    6.72
   7  11 -25    2.75    5.92
  -7  11  26    7.41    7.29
   7 -11 -26    0.07    7.34
   7  11 -26   -0.00    5.67
  -7  11  27   -0.00    6.52
   7 -11 -27    5.09    8.61
   7  11 -27   -0.00    5.62
  -7  11  28    1.56    5.61
   7 -11 -28   -0.00    7.22
   7  11 -28    5.94    6.63
  -7  11  29    3.00    6.28
   7 -11 -29    1.63    7.02
   7  11 -29   -0.00    6.43
  -7  11  30    4.20    7.21
   7 -11 -30   12.28    8.54
   7  11 -30    0.00    5.44
   7 -11 -31    5.63    9.23
   7  11 -31   -0.00    7.74
   7  11 -32   -0.00    6.73
  -7  12   1    0.00    2.95
   7  12  -1   -0.00    5.85
  -7 -12   1    4.70    5.77
  -7  12   2    8.16    4.46
   7  12  -2   22.32    9.96
  -7 -12   2   11.04    7.74
  -7  12   3    0.81    3.09
   7  12  -3    1.71    6.23
  -7 -12   3   -0.00    5.45
  -7  12   4    3.10    3.86
   7  12  -4    0.35    6.57
  -7 -12   4   -0.00    4.72
  -7  12   5    6.60    4.14
   7  12  -5    0.41    5.44
  -7 -12   5    1.08    5.00
  -7  12   6   31.76    7.65
   7  12  -6   16.12    8.71
  -7 -12   6   38.21   10.76
  -7  12   7    3.65    4.19
   7  12  -7   -0.00    5.46
  -7 -12   7   -0.00    5.59
  -7  12   8    4.47    4.96
   7  12  -8    8.90    7.67
  -7 -12   8    8.52    6.99
  -7  12   9    0.00    4.61
   7  12  -9   -0.00    5.88
  -7 -12   9    0.00    6.14
  -7  12  10    6.59    5.45
   7  12 -10   15.04    7.80
  -7 -12  10    0.00    6.00
  -7  12  11    3.24    4.50
   7  12 -11    2.03    4.91
  -7 -12  11    0.00    4.72
  -7  12  12   20.96    7.27
   7  12 -12    7.07    6.71
  -7 -12  12   17.92    8.09
  -7  12  13   -0.00    5.50
   7  12 -13    2.27    6.47
  -7 -12  13    6.71    6.70
  -7  12  14    0.11    4.58
   7  12 -14    5.37    6.60
  -7 -12  14   -0.00    6.32
  -7  12  15    3.36    5.05
   7  12 -15   11.15    7.20
  -7 -12  15    1.17    5.80
  -7  12  16    4.03    5.83
   7  12 -16    5.65    7.92
  -7 -12  16   19.49    8.73
  -7  12  17    2.41    5.83
   7  12 -17    1.72    5.41
  -7 -12  17   10.99    7.70
  -7  12  18    2.73    6.40
   7  12 -18    0.00    6.58
  -7 -12  18   10.99    7.09
  -7  12  19    1.57    4.72
   7  12 -19   -0.00    6.85
  -7 -12  19   -0.00    6.33
  -7  12  20    2.11    6.13
   7  12 -20   -0.00    6.72
  -7 -12  20    0.18    5.88
  -7  12  21    2.64    6.02
   7  12 -21   -0.00    6.50
  -7 -12  21    4.78    6.16
  -7  12  22   -0.00    5.10
   7  12 -22    8.79    7.98
  -7 -12  22    0.00    6.44
  -7  12  23    0.00    6.58
   7  12 -23   12.40    7.97
  -7  12  24    4.46    6.16
   7  12 -24    8.14    7.47
  -7  12  25    4.31    6.26
   7  12 -25    0.47    5.58
  -7  12  26    4.94    6.94
   7  12 -26   -0.00    6.59
  -7  12  27    0.00    5.54
   7 -12 -27   -0.00    8.17
   7  12 -27    4.32    6.77
   7 -12 -28   -0.00    6.31
   7  12 -28   12.87    8.19
   7 -12 -29    3.20    7.15
   7  12 -29    1.80    6.89
   7 -12 -30    6.15    8.64
   7  12 -30    8.85    8.29
  -7  13   1    2.29    3.27
   7  13  -1    3.89    6.58
  -7 -13   1   -0.00    5.86
  -7  13   2    7.47    4.32
   7  13  -2   13.50    8.73
  -7 -13   2    0.00    5.73
  -7  13   3    8.04    4.56
   7  13  -3   18.31   10.03
  -7 -13   3    9.91    6.68
  -7  13   4   25.33    7.08
   7  13  -4   15.18    9.03
  -7 -13   4   29.11    9.99
  -7  13   5    0.00    3.70
   7  13  -5    6.94    7.47
  -7 -13   5    5.08    6.48
  -7  13   6   -0.00    3.35
   7  13  -6   -0.00    6.26
  -7 -13   6    0.00    4.94
  -7  13   7    1.48    3.71
   7  13  -7    0.62    5.81
  -7 -13   7    5.76    6.47
  -7  13   8    4.31    4.68
   7  13  -8    4.99    6.07
  -7 -13   8    9.07    7.69
  -7  13   9    5.45    4.48
   7  13  -9   15.72    8.25
  -7 -13   9   11.41    7.23
  -7  13  10    2.32    4.08
   7  13 -10   17.62    9.18
  -7 -13  10    9.85    7.44
  -7  13  11    0.00    4.12
   7  13 -11   -0.00    5.34
  -7 -13  11    0.00    6.05
  -7  13  12   -0.00    4.80
   7  13 -12    0.00    6.18
  -7 -13  12   -0.00    5.29
  -7  13  13    5.55    5.58
   7  13 -13   -0.00    6.03
  -7 -13  13    0.00    7.08
  -7  13  14    5.38    5.75
   7  13 -14   20.12    9.08
  -7 -13  14   18.18    8.78
  -7  13  15    0.46    4.94
  -7 -13  15   -0.00    5.76
  -7  13  16    0.00    4.19
   7  13 -16    4.83    6.96
  -7 -13  16    1.37    5.34
  -7  13  17    0.00    5.18
   7  13 -17    1.04    6.65
  -7 -13  17    0.00    5.34
  -7  13  18   -0.00    5.41
   7  13 -18    0.00    5.33
  -7 -13  18    4.79    6.57
  -7  13  19   -0.00    5.36
   7  13 -19    0.24    6.61
  -7 -13  19    0.51    5.03
  -7  13  20   -0.00    6.84
   7  13 -20    1.09    6.63
  -7 -13  20    2.08    6.32
  -7  13  21    5.22    6.39
   7  13 -21   -0.00    5.83
  -7 -13  21    5.08    7.14
  -7  13  22    4.90    7.13
   7  13 -22    0.00    6.51
  -7 -13  22    0.80    5.96
  -7  13  23    3.04    6.48
   7  13 -23   -0.00    6.61
  -7 -13  23    4.43    7.22
   7  13 -24   13.99    8.88
  -7 -13  24    4.45    7.98
   7  13 -25    0.16    5.89
  -7 -13  25   11.91    8.41
   7  13 -26    9.34    9.03
  -7  14   1    3.50    3.61
   7  14  -1    5.75    6.77
  -7 -14   1    7.42    8.17
  -7  14   2   11.20    5.15
   7  14  -2    7.93    7.26
  -7 -14   2   12.80    8.04
  -7  14   3    0.00    3.64
   7  14  -3    1.79    6.20
  -7 -14   3    7.98    7.72
  -7  14   4    2.75    3.91
   7  14  -4   -0.00    6.08
  -7 -14   4    1.06    5.81
  -7  14   5   -0.00    4.12
   7  14  -5    2.09    6.09
  -7 -14   5    1.28    5.07
  -7  14   6    6.78    5.14
   7  14  -6   17.34    9.92
  -7 -14   6   10.11    7.28
  -7  14   7    8.36    5.55
   7  14  -7   21.76   10.83
  -7 -14   7   17.43    8.39
  -7  14   8    5.53    4.96
   7  14  -8    2.70    7.10
  -7 -14   8   10.04    7.65
  -7  14   9    0.87    4.22
   7  14  -9    0.00    5.44
  -7 -14   9    9.69    8.08
  -7  14  10    2.61    4.58
   7  14 -10    8.85    8.10
  -7 -14  10    6.42    7.06
  -7  14  11    0.33    4.06
   7  14 -11    4.20    6.67
  -7 -14  11    0.00    5.52
  -7  14  12    2.69    4.98
   7  14 -12    2.57    5.46
  -7 -14  12   -0.00    5.28
  -7  14  13    4.87    5.31
   7  14 -13   -0.00    6.06
  -7 -14  13   -0.00    5.51
  -7  14  14    0.44    4.43
   7  14 -14    1.23    5.45
  -7 -14  14    7.64    7.02
  -7  14  15   -0.00    4.54
   7  14 -15    0.31    4.09
  -7 -14  15   -0.00    5.54
  -7  14  16    3.01    5.10
   7  14 -16    1.03    5.73
  -7 -14  16    6.74    8.03
  -7  14  17   -0.00    5.09
  -7 -14  17    8.66    7.88
  -7  14  18   -0.00    5.83
   7  14 -18    1.76    7.44
  -7 -14  18   -0.00    5.94
  -7  14  19   -0.00    5.75
   7  14 -19   -0.00    7.32
  -7 -14  19    0.50    5.47
   7  14 -20   -0.00    6.42
  -7 -14  20    0.00    5.55
   7  14 -21    5.16    7.60
  -7 -14  21    2.14    6.41
   7  14 -22    6.14    7.71
  -7  15   1    0.65    3.67
   7  15  -1    0.00    6.53
  -7 -15   1    0.00    6.06
  -7  15   2   -0.00    3.31
   7  15  -2   12.09    8.95
  -7 -15   2   -0.00    5.22
  -7  15   3   10.58    5.25
   7  15  -3    7.98    7.53
  -7 -15   3    5.34    7.16
  -7  15   4    6.01    4.45
   7  15  -4   -0.00    7.40
  -7 -15   4    0.00    6.22
  -7  15   5    2.01    4.51
   7  15  -5    3.71    6.82
  -7 -15   5    3.49    5.92
  -7  15   6   -0.00    4.09
   7  15  -6   -0.00    6.12
  -7 -15   6    3.05    5.83
  -7  15   7   -0.00    4.44
   7  15  -7   -0.00    6.73
  -7 -15   7    1.93    5.29
  -7  15   8    6.23    5.43
   7  15  -8    0.00    6.69
  -7 -15   8    2.13    4.80
  -7  15   9    0.00    4.55
   7  15  -9   -0.00    5.14
  -7 -15   9    2.25    5.67
  -7  15  10    6.76    5.79
   7  15 -10    0.98    7.06
  -7 -15  10    2.28    5.70
  -7  15  11   -0.00    4.52
   7  15 -11    7.19    6.73
  -7 -15  11    1.53    6.28
  -7  15  12    4.68    4.87
   7  15 -12   -0.00    5.76
  -7 -15  12    4.54    6.74
  -7  15  13   -0.00    4.49
   7  15 -13    3.24    7.06
  -7 -15  13    0.00    5.76
  -7  15  14    7.14    5.50
   7  15 -14    4.43    6.50
  -7 -15  14    0.33    6.07
  -7  15  15   -0.00    4.57
   7  15 -15    3.97    6.40
  -7 -15  15    0.00    5.58
   7  15 -16    3.74    6.13
  -7 -15  16    5.05    6.34
   7  15 -17   12.69    8.36
  -7  16   1    1.39    3.49
   7  16  -1    4.08    7.37
  -7 -16   1    0.00    6.17
  -7  16   2    0.72    3.23
   7  16  -2    1.76    6.83
  -7 -16   2   -0.00    5.58
  -7  16   3   -0.00    4.04
   7  16  -3   10.68    7.29
  -7 -16   3    4.17    6.65
  -7  16   4    2.12    3.58
   7  16  -4    1.55    7.32
  -7 -16   4    0.71    4.93
  -7  16   5    0.61    4.02
   7  16  -5    0.00    7.36
  -7 -16   5    1.13    5.60
  -7  16   6    0.00    3.90
   7  16  -6   -0.00    7.00
  -7 -16   6   -0.00    5.18
  -7  16   7    3.58    4.31
   7  16  -7    2.56    6.87
  -7 -16   7    3.60    6.52
  -7  16   8    0.24    4.36
   7  16  -8    0.11    5.36
  -7 -16   8    0.01    5.07
  -7  16   9   -0.00    3.87
   7  16  -9    0.54    5.78
  -7 -16   9    0.00    4.94
   7  16 -10    0.00    6.11
  -7 -16  10    4.62    6.26
   7  16 -11   -0.00    6.57
  -7 -16  11   -0.00    5.35
  -7  17   1   -0.00    3.30
   7  17  -1    0.91    4.99
  -7 -17   1    2.20    6.17
  -7  17   2    1.18    3.51
  -7 -17   2    1.24    6.06
  -7  17   3   -0.00    3.63
  -7 -17   3    0.00    5.59
  -7 -17   4    1.16    5.69
  -7 -17   5    1.13    5.93
  -7 -17   6    0.78    6.14
  -6   0   1   -0.00    3.44
  -6   0   1    2.29    4.65
   6   0  -1    0.85    3.92
   6   0  -1    0.42    4.49
   6   0  -1    1.79    4.04
  -6   0   2  335.04   33.33
  -6   0   2  332.39   34.16
   6   0  -2  317.94   33.65
   6   0  -2  379.95   33.90
  -6   0   3   -0.00    4.28
  -6   0   3    0.19    4.30
   6   0  -3   -0.00    4.68
   6   0  -3   -0.00    4.41
  -6   0   4   19.23    6.06
  -6   0   4    8.60    5.70
   6   0  -4   20.14    6.99
   6   0  -4   28.21    6.80
  -6   0   5    1.13    4.34
  -6   0   5    0.00    4.37
   6   0  -5    0.00    4.25
   6   0  -5    0.74    3.88
  -6   0   6 1198.92  100.68
  -6   0   6 1078.52  101.07
   6   0  -6 1168.18  101.17
   6   0  -6 1211.45  100.54
  -6   0   7    0.43    4.00
  -6   0   7    1.22    4.65
   6   0  -7    1.90    3.46
   6   0  -7    2.00    4.48
  -6   0   8   19.52    6.89
  -6   0   8   21.33    6.97
   6   0  -8   12.25    5.63
   6   0  -8   17.01    6.23
  -6   0   9   -0.00    4.01
  -6   0   9   -0.00    4.58
   6   0  -9   -0.00    3.63
   6   0  -9   -0.00    4.17
  -6   0  10  222.17   23.88
  -6   0  10  145.77   22.50
   6   0 -10  203.78   23.74
   6   0 -10  225.86   23.53
  -6   0  11    2.21    4.72
  -6   0  11   -0.00    4.76
   6   0 -11    4.22    4.50
   6   0 -11   -0.00    4.07
  -6   0  12  255.59   30.23
   6   0 -12  277.94   30.37
   6   0 -12  275.53   29.29
  -6   0  13    0.54    4.42
   6   0 -13   -0.00    3.93
   6   0 -13   -0.00    4.35
  -6   0  14   85.57   14.50
   6   0 -14   77.89   13.99
   6   0 -14   75.24   12.93
  -6   0  15   -0.00    5.20
   6   0 -15    0.07    3.61
  -6   0  16  278.55   31.94
   6   0 -16  257.70   30.73
  -6   0  17   -0.00    5.03
  -6   0  18  120.36   19.48
  -6   0  19   -0.00    5.38
   6   0 -19    1.04    4.88
  -6   0  20    0.00    5.89
   6   0 -20    0.70    5.34
  -6   0  21   -0.00    5.68
   6   0 -21    0.00    5.44
  -6   0  22   75.45   15.78
   6   0 -22   81.69   15.63
  -6   0  23   -0.00    7.05
   6   0 -23    0.00    6.50
  -6   0  24    1.13    6.07
   6   0 -24   11.53    5.93
  -6   0  25    3.33    6.50
   6   0 -25    3.37    5.83
  -6   0  26   20.51   10.06
   6   0 -26   48.11   13.06
  -6   0  27   -0.00    6.13
   6   0 -27   -0.00    7.09
   6   0 -28   19.54    9.11
   6   0 -29   -0.00    5.17
   6   0 -30    8.95    8.70
   6   0 -31    0.00    6.35
   6   0 -32   23.41   11.47
   6   0 -33   -0.00    6.49
   6   0 -34    0.00    5.53
   6   0 -35   -0.00    6.24
   6   0 -36   -0.00    6.71
   6   0 -37   -0.00    8.23
   6   0 -38    0.90    6.92
  -6   1   1    0.00    3.92
  -6   1   1    3.51    5.34
   6  -1  -1    3.66    3.87
   6  -1  -1    4.87    4.49
   6   1  -1    0.00    4.89
   6   1  -1    0.20    3.69
   6   1  -1    0.00    4.52
  -6  -1   1    1.92    4.50
  -6  -1   1    9.98    5.07
  -6  -1   1    5.09    4.83
  -6   1   2  567.35   51.06
  -6   1   2  553.66   51.79
   6  -1  -2  578.06   51.79
   6  -1  -2  565.95   50.68
   6   1  -2  622.25   53.47
   6   1  -2  519.96   52.08
   6   1  -2  595.98   52.19
  -6  -1   2  503.66   51.17
  -6  -1   2  596.86   53.30
  -6   1   3   27.37    6.66
  -6   1   3   34.74    7.86
   6  -1  -3   35.08    7.38
   6  -1  -3   20.94    6.25
   6   1  -3   18.18    7.25
   6   1  -3   23.27    6.72
  -6  -1   3   20.02    6.62
  -6  -1   3   27.32    7.63
  -6   1   4  843.74   65.65
  -6   1   4  762.22   65.93
   6  -1  -4  775.50   65.67
   6  -1  -4  796.51   64.77
   6   1  -4  595.94   64.85
   6   1  -4  584.90   64.13
  -6  -1   4  769.41   65.74
  -6  -1   4  758.05   66.81
  -6   1   5  114.87   14.37
  -6   1   5   89.51   14.05
   6  -1  -5  129.29   15.43
   6  -1  -5   85.36   12.98
   6   1  -5  131.21   16.25
   6   1  -5  103.82   14.51
  -6  -1   5   91.43   13.95
  -6  -1   5  100.35   15.26
  -6   1   6   68.59   11.96
  -6   1   6  107.12   14.31
   6  -1  -6   85.32   12.80
   6  -1  -6   92.14   12.47
   6   1  -6   94.57   14.22
   6   1  -6  107.06   14.00
  -6  -1   6   85.87   13.16
  -6  -1   6   59.24   12.29
  -6   1   7  224.23   23.79
  -6   1   7  180.26   23.10
   6  -1  -7  204.67   23.63
   6  -1  -7  219.18   22.91
   6   1  -7  230.00   24.80
   6   1  -7  181.64   22.92
  -6  -1   7  234.03   24.27
  -6  -1   7  204.95   24.55
  -6   1   8  710.85   60.27
  -6   1   8  632.46   60.30
   6  -1  -8  668.70   60.44
   6  -1  -8  655.21   59.04
   6   1  -8  640.94   60.52
   6   1  -8  745.47   61.03
  -6  -1   8  606.86   59.40
  -6  -1   8  578.77   60.36
  -6   1   9   11.62    5.67
  -6   1   9   11.16    6.01
   6  -1  -9    7.33    5.58
   6  -1  -9   12.21    4.94
   6   1  -9    8.01    4.94
   6   1  -9   13.03    5.69
  -6  -1   9    5.39    4.82
  -6  -1   9    9.83    5.61
  -6   1  10   93.95   13.88
  -6   1  10   94.49   14.37
   6  -1 -10   97.79   14.39
   6  -1 -10   83.99   12.82
   6   1 -10   74.68   13.60
   6   1 -10   83.09   13.38
  -6  -1  10  114.85   14.71
  -6  -1  10   65.35   13.35
  -6   1  11    8.11    5.45
  -6   1  11    4.66    4.51
   6  -1 -11    0.00    4.80
   6  -1 -11    3.78    4.61
   6   1 -11   12.67    6.58
   6   1 -11    8.62    5.13
  -6  -1  11    9.45    5.89
  -6   1  12  296.47   32.10
   6   1 -12  256.46   30.99
   6   1 -12  309.98   31.52
  -6  -1  12  295.32   32.72
  -6   1  13   36.74    9.96
   6  -1 -13   47.23   10.36
   6   1 -13   51.16   10.99
   6   1 -13   65.30   11.18
  -6  -1  13   43.64   10.71
  -6   1  14  117.17   18.76
   6  -1 -14  142.76   20.23
   6   1 -14  174.78   21.18
   6   1 -14  146.07   19.16
  -6  -1  14  145.44   20.48
  -6   1  15    1.79    5.77
   6  -1 -15    5.38    5.98
   6   1 -15   14.55    6.57
   6   1 -15    4.96    5.11
  -6  -1  15   18.45    7.06
  -6   1  16    0.00    4.78
   6  -1 -16    6.95    6.02
   6   1 -16    6.62    5.51
  -6  -1  16   -0.00    5.06
  -6   1  17    9.75    6.74
  -6  -1  17    5.01    5.07
  -6   1  18  194.49   25.86
  -6  -1  18  208.48   27.14
  -6   1  19   36.91   10.42
   6  -1 -19   22.92    8.87
   6   1 -19   22.59    9.55
  -6  -1  19   15.32    8.31
  -6   1  20    4.52    6.47
   6  -1 -20    0.44    5.03
   6   1 -20   -0.00    6.67
  -6  -1  20    1.53    6.00
  -6   1  21    7.26    7.39
   6  -1 -21   -0.00    5.72
   6   1 -21    1.02    5.28
  -6  -1  21    8.28    6.79
  -6   1  22    9.46    7.45
   6  -1 -22   12.46    8.14
   6   1 -22   18.07    8.08
  -6  -1  22   16.30    8.18
  -6   1  23    0.00    6.34
   6  -1 -23    0.00    7.61
   6   1 -23   -0.00    6.33
  -6  -1  23   12.95    8.19
  -6   1  24   17.85    9.10
   6  -1 -24   19.74    9.03
   6   1 -24    7.72    6.82
  -6  -1  24   27.18   10.08
   6  -1 -25    6.12    7.31
   6   1 -25    7.11    6.79
  -6  -1  25   -0.00    5.91
   6  -1 -26    9.76    7.74
   6   1 -26    3.83    7.11
  -6  -1  26    0.93    6.16
   6  -1 -27    3.50    5.96
   6  -1 -28   30.91   11.45
   6   1 -28   52.02   13.01
   6  -1 -29    7.98    8.60
   6   1 -29    0.00    8.85
   6  -1 -30   18.02   10.06
   6   1 -30    6.74    8.77
   6  -1 -31    7.35    8.09
   6   1 -31    2.44    6.29
   6  -1 -32    1.29    7.81
   6   1 -32    0.37    5.51
   6  -1 -33    0.81    7.58
   6   1 -33    4.07    6.90
   6  -1 -34    7.00    9.75
   6   1 -34   10.57    7.59
   6  -1 -35   -0.00    7.32
   6   1 -35    0.00    5.20
   6  -1 -36   -0.00    7.58
   6   1 -36    3.24    7.42
   6  -1 -37    0.70    6.55
   6   1 -37    3.03    6.75
   6  -1 -38   20.38   10.73
   6   1 -38    3.12    6.73
  -6   2   1    0.44    3.57
  -6   2   1    7.78    5.09
   6  -2  -1    2.60    3.55
   6  -2  -1    3.39    3.40
   6  -2  -1    8.08    4.22
   6   2  -1    3.23    5.71
   6   2  -1   -0.00    4.68
   6   2  -1    6.65    5.55
  -6  -2   1    2.29    5.25
  -6  -2   1    8.28    5.01
  -6  -2   1   11.33    5.67
  -6   2   2   13.40    4.69
  -6   2   2   10.74    5.34
   6  -2  -2   18.51    5.56
   6  -2  -2   17.79    5.04
   6   2  -2   16.79    6.62
   6   2  -2   14.61    6.05
   6   2  -2   16.90    6.61
  -6  -2   2    4.26    4.93
  -6  -2   2   13.61    5.89
  -6  -2   2   17.44    6.70
  -6   2   3    0.00    3.24
  -6   2   3   -0.00    3.90
   6  -2  -3    3.20    4.01
   6  -2  -3    2.04    3.41
   6   2  -3    2.00    4.97
   6   2  -3    5.08    4.84
  -6  -2   3    0.00    4.23
  -6  -2   3    7.27    5.73
  -6   2   4   58.23    9.50
  -6   2   4   65.22   10.30
   6  -2  -4   41.85    8.64
   6  -2  -4   68.47    9.52
   6   2  -4   42.56    9.97
   6   2  -4   65.27   11.11
  -6  -2   4   42.16    9.04
  -6  -2   4   60.26   11.14
  -6   2   5    6.40    4.73
  -6   2   5    8.63    5.19
   6  -2  -5    6.44    4.42
   6  -2  -5   14.47    4.81
   6   2  -5   14.82    5.52
   6   2  -5    8.05    5.48
  -6  -2   5   10.71    5.48
  -6  -2   5    5.44    4.37
  -6   2   6  292.89   30.99
  -6   2   6  330.33   32.28
   6  -2  -6  264.60   30.65
   6  -2  -6  325.17   30.73
   6   2  -6  286.15   32.50
   6   2  -6  404.84   34.23
  -6  -2   6  352.15   32.81
  -6  -2   6  270.61   32.40
  -6   2   7   31.02    8.41
  -6   2   7   50.15    9.80
   6  -2  -7   63.40   10.67
   6  -2  -7   41.79    8.30
   6   2  -7   61.63   11.36
   6   2  -7   71.05   11.51
  -6  -2   7   55.95   10.10
  -6  -2   7   86.82   13.09
  -6   2   8    2.38    4.30
  -6   2   8    8.39    5.11
   6  -2  -8    6.84    4.93
   6  -2  -8   -0.00    2.96
   6   2  -8    0.00    3.93
   6   2  -8    1.48    3.66
  -6  -2   8    3.91    4.24
  -6  -2   8    6.87    5.85
  -6   2   9    0.00    4.19
  -6   2   9   -0.00    4.96
   6  -2  -9    1.69    3.93
   6  -2  -9   -0.00    3.47
   6   2  -9    2.43    4.27
   6   2  -9   -0.00    4.42
  -6  -2   9   -0.00    4.31
  -6  -2   9    3.82    4.86
  -6   2  10  249.25   28.51
  -6   2  10  282.18   29.68
   6  -2 -10  267.06   29.26
   6   2 -10  244.19   29.43
   6   2 -10  298.14   30.12
  -6  -2  10  271.57   30.74
  -6   2  11  224.53   26.22
  -6   2  11  245.80   26.91
   6  -2 -11  242.76   26.81
   6   2 -11  237.47   27.18
   6   2 -11  240.44   26.85
  -6  -2  11  195.91   26.49
  -6   2  12   82.03   13.83
   6  -2 -12  110.42   15.52
   6   2 -12   85.82   14.80
   6   2 -12   94.67   14.92
  -6  -2  12   71.82   13.98
  -6   2  13   14.22    6.86
   6  -2 -13    9.44    6.31
   6   2 -13   10.39    6.47
   6   2 -13   11.27    6.02
  -6  -2  13   16.83    7.47
  -6   2  14   93.11   15.33
   6  -2 -14  106.06   15.70
   6   2 -14   97.09   15.66
   6   2 -14   84.87   14.36
  -6  -2  14   73.33   14.82
  -6   2  15   43.95   10.34
   6  -2 -15   31.79    9.46
   6   2 -15   16.85    7.63
   6   2 -15   37.10    9.56
  -6  -2  15   41.04   10.66
  -6   2  16   60.98   12.45
   6  -2 -16   73.18   13.73
   6   2 -16   58.05   12.20
  -6  -2  16   66.17   13.72
  -6   2  17    8.21    6.80
   6   2 -17   19.02    7.47
  -6  -2  17   21.22    8.26
  -6   2  18    9.74    6.72
   6   2 -18   10.09    6.55
  -6  -2  18    7.48    7.29
  -6   2  19   16.24    7.82
   6  -2 -19    6.84    7.00
   6   2 -19    4.86    5.52
  -6  -2  19   20.98    9.15
  -6   2  20  138.05   21.64
   6  -2 -20  146.56   21.77
   6   2 -20  129.45   21.09
  -6  -2  20  172.76   23.99
  -6   2  21   -0.00    7.46
   6  -2 -21    5.75    7.49
   6   2 -21    0.00    4.31
  -6  -2  21    4.21    5.90
   6  -2 -22   16.03    7.89
   6   2 -22   11.10    8.02
  -6  -2  22   18.88    8.78
   6  -2 -23   -0.00    7.85
   6   2 -23    8.75    6.57
  -6  -2  23    2.34    7.03
   6  -2 -24    6.15    6.99
   6   2 -24    4.57    6.80
  -6  -2  24    6.98    7.19
   6  -2 -25    7.24    7.89
   6   2 -25   10.79    7.87
  -6  -2  25    7.10    7.51
   6  -2 -26   24.39   10.38
   6   2 -26   38.99   11.63
  -6   2  27    0.00    6.48
   6  -2 -27    5.32    7.17
   6   2 -27    2.13    5.02
  -6   2  28   21.35    9.20
   6  -2 -28   16.56    9.39
   6   2 -28    5.86    7.33
  -6   2  29    1.70    7.19
   6  -2 -29    6.07    7.47
   6   2 -29   -0.00    7.19
  -6   2  30    2.19    6.99
   6  -2 -30    6.70    7.86
   6   2 -30    0.40    4.55
   6  -2 -31    5.85    6.92
   6   2 -31    0.00    5.04
   6  -2 -32   12.62    9.78
   6   2 -32   14.10    8.72
   6  -2 -33    0.00    6.65
   6   2 -33    9.14    7.60
   6  -2 -34   -0.00    7.15
   6   2 -34    1.83    6.91
   6  -2 -35   -0.00    8.11
   6   2 -35    0.00    7.24
   6  -2 -36    2.17    7.61
   6   2 -36    4.92    6.81
   6  -2 -37   -0.00    8.01
   6   2 -37    3.34    6.69
   6   2 -38    5.28    8.08
  -6   3   1    1.12    3.40
  -6   3   1    2.18    3.62
   6  -3  -1    6.04    3.87
   6  -3  -1    1.18    2.73
   6  -3  -1    0.00    2.79
   6   3  -1    8.12    4.97
   6   3  -1    0.00    4.12
   6   3  -1    1.52    4.20
  -6  -3   1   -0.00    4.30
  -6  -3   1    0.67    3.58
  -6  -3   1    2.13    4.14
  -6   3   2  147.37   15.58
  -6   3   2  115.73   15.10
   6  -3  -2  128.26   15.18
   6  -3  -2  125.56   13.97
   6   3  -2  106.08   16.72
   6   3  -2  118.57   16.95
   6   3  -2  168.56   18.62
  -6  -3   2  125.35   17.20
  -6  -3   2  128.20   16.85
  -6  -3   2  114.55   17.15
  -6   3   3  107.66   14.29
  -6   3   3  114.36   14.94
   6  -3  -3  111.81   14.55
   6  -3  -3  121.34   13.67
   6   3  -3  102.45   16.37
   6   3  -3  169.64   18.54
   6   3  -3  118.45   16.42
  -6  -3   3  130.16   16.93
  -6  -3   3  123.39   16.17
  -6  -3   3  132.52   17.67
  -6   3   4   37.22    7.55
  -6   3   4   23.00    6.71
   6  -3  -4   29.40    7.01
   6  -3  -4   40.60    6.53
   6   3  -4   24.20    8.09
   6   3  -4   43.31    9.34
  -6  -3   4   24.36    7.21
  -6  -3   4   39.55    9.16
  -6   3   5    2.81    4.39
  -6   3   5    5.05    4.64
   6  -3  -5    6.00    3.99
   6  -3  -5    9.10    4.02
   6   3  -5   13.91    6.30
   6   3  -5    4.34    4.82
  -6  -3   5    8.47    5.62
  -6  -3   5    6.37    4.97
  -6   3   6   16.01    5.90
  -6   3   6   14.41    5.85
   6  -3  -6   19.02    6.01
   6  -3  -6   16.39    4.73
   6   3  -6    7.41    5.24
   6   3  -6   21.45    7.34
  -6  -3   6   11.14    5.79
  -6  -3   6   20.95    7.14
  -6   3   7   30.39    7.35
  -6   3   7   23.60    6.58
   6  -3  -7   20.74    6.29
   6  -3  -7   11.74    5.14
   6   3  -7   15.46    6.80
   6   3  -7   26.46    7.50
  -6  -3   7   25.63    7.30
  -6  -3   7   13.54    6.59
  -6   3   8  359.56   35.38
   6  -3  -8  349.14   35.36
   6   3  -8  347.98   36.68
   6   3  -8  411.67   37.85
  -6  -3   8  296.06   35.94
  -6   3   9   67.98   11.48
  -6   3   9   78.47   12.33
   6  -3  -9   52.78   10.69
   6   3  -9   61.84   11.73
  -6  -3   9   76.77   13.31
  -6   3  10   34.15    8.09
  -6   3  10   21.16    6.97
   6  -3 -10   12.54    6.11
   6   3 -10    8.76    5.76
   6   3 -10   30.13    8.05
  -6  -3  10   24.64    8.33
  -6   3  11    5.56    4.89
  -6   3  11    5.99    4.43
   6  -3 -11    8.07    5.48
   6   3 -11    6.00    5.85
   6   3 -11    6.54    4.97
  -6  -3  11    0.00    5.38
  -6   3  12   71.38   13.10
  -6   3  12   71.48   13.02
   6  -3 -12   67.42   12.98
   6   3 -12  136.44   17.28
   6   3 -12   98.53   14.91
  -6  -3  12   86.93   15.13
  -6   3  13  124.94   17.28
   6  -3 -13  109.40   16.56
   6   3 -13   91.99   16.58
   6   3 -13  139.48   18.17
  -6  -3  13  105.00   17.63
  -6   3  14  152.35   20.46
   6  -3 -14  157.42   20.81
   6   3 -14  159.20   21.40
   6   3 -14  152.20   20.42
  -6  -3  14  123.95   20.46
  -6   3  15    9.63    6.06
   6  -3 -15   13.85    6.55
   6   3 -15   18.15    7.82
  -6  -3  15   11.23    6.76
  -6   3  16   26.74    8.56
   6  -3 -16   26.88    8.57
   6   3 -16   10.84    6.84
  -6  -3  16   20.17    8.32
  -6   3  17   61.73   12.70
   6   3 -17   53.83   12.22
  -6  -3  17   86.27   15.23
   6   3 -18   90.76   16.23
   6   3 -18   98.92   16.35
  -6  -3  18   90.22   16.74
   6  -3 -19   32.54   10.76
   6   3 -19   20.54    8.92
   6   3 -19   47.77   11.44
  -6  -3  19   40.11   11.55
   6  -3 -20    6.29    7.12
   6   3 -20   -0.00    5.79
   6   3 -20   -0.00    4.95
  -6  -3  20    3.65    5.72
   6  -3 -21    4.63    6.74
   6   3 -21   -0.00    5.59
  -6  -3  21    2.12    6.43
   6  -3 -22   27.03   10.90
   6   3 -22   35.67   10.90
  -6  -3  22   51.90   13.69
   6  -3 -23    5.16    6.79
   6   3 -23   12.05    7.97
  -6  -3  23   18.65    8.93
  -6   3  24   58.42   13.45
   6  -3 -24   59.21   14.16
   6   3 -24   50.07   12.94
  -6   3  25    0.32    5.49
   6  -3 -25    0.00    6.19
   6   3 -25    0.78    5.03
  -6   3  26   -0.00    5.79
   6  -3 -26    5.21    7.19
   6   3 -26    1.08    5.78
  -6   3  27    1.30    6.03
   6  -3 -27    3.35    7.01
   6   3 -27    5.33    7.37
  -6   3  28   10.26    7.81
   6  -3 -28   17.99    9.66
   6   3 -28   14.94    8.65
  -6   3  29    0.00    6.52
   6  -3 -29   10.11    8.78
   6   3 -29    1.22    6.20
  -6   3  30    5.47    7.09
   6  -3 -30   11.92    9.81
   6   3 -30   16.08    9.46
  -6   3  31    8.96    7.62
   6  -3 -31   -0.00    7.62
   6   3 -31    0.00    4.77
   6  -3 -32   -0.00    6.76
   6   3 -32    6.10    8.27
   6  -3 -33    3.21    7.27
   6   3 -33    2.51    7.51
   6  -3 -34   -0.00    6.86
   6   3 -34    2.99    6.52
   6  -3 -35    1.11    6.78
   6   3 -35   -0.00    6.77
   6  -3 -36    0.23    8.63
   6   3 -36   11.20    8.15
   6  -3 -37   12.61    9.37
   6   3 -37    2.06    5.15
   6   3 -38    3.82    7.56
  -6   4   1  172.24   18.12
  -6   4   1  164.21   18.16
   6  -4  -1  162.68   17.92
   6  -4  -1  161.44   16.30
   6   4  -1  158.15   21.44
   6   4  -1  170.54   20.98
  -6  -4   1  168.84   21.49
  -6  -4   1  183.76   21.13
  -6  -4   1  181.31   22.16
  -6   4   2   12.74    4.90
  -6   4   2   12.05    4.52
   6  -4  -2   12.43    4.26
   6  -4  -2   19.29    4.28
   6   4  -2   21.10    7.23
   6   4  -2   15.97    6.38
   6   4  -2   16.67    6.66
  -6  -4   2   17.84    6.88
  -6  -4   2   11.56    6.00
  -6  -4   2    5.93    5.80
  -6   4   3    0.00    3.75
  -6   4   3    4.66    3.64
   6  -4  -3    0.00    3.10
   6  -4  -3    7.79    3.15
   6   4  -3   10.59    5.50
   6   4  -3    7.96    5.00
   6   4  -3    6.31    5.10
  -6  -4   3    0.00    3.90
  -6  -4   3    3.98    4.59
  -6  -4   3    0.00    4.71
  -6   4   4   10.81    5.05
  -6   4   4   11.11    4.29
   6  -4  -4   11.60    4.76
   6  -4  -4    0.00    2.46
   6   4  -4   10.29    6.63
   6   4  -4   13.82    5.96
  -6  -4   4   12.55    6.19
  -6  -4   4    3.59    5.36
  -6   4   5  240.53   24.06
  -6   4   5  211.52   23.21
   6  -4  -5  206.93   23.14
   6  -4  -5  223.29   22.03
   6   4  -5  202.03   25.70
   6   4  -5  194.70   25.10
  -6  -4   5  257.65   26.81
  -6  -4   5  227.42   26.51
  -6   4   6  219.26   23.94
  -6   4   6  209.69   23.50
   6  -4  -6  250.59   24.50
   6   4  -6  210.89   25.68
   6   4  -6  219.21   25.72
  -6  -4   6  203.98   25.86
  -6   4   7   45.03    9.30
  -6   4   7   66.36   10.36
   6  -4  -7   55.04    9.79
   6   4  -7   43.84   10.74
   6   4  -7   65.08   11.65
  -6  -4   7   46.96   11.05
  -6   4   8   10.21    5.20
  -6   4   8    4.53    4.11
   6  -4  -8    6.83    4.64
   6   4  -8    0.43    4.43
   6   4  -8    4.33    5.13
  -6  -4   8    2.90    4.19
  -6   4   9   70.66   11.28
  -6   4   9   41.43    9.29
   6  -4  -9   54.67   10.12
   6   4  -9   48.16   11.28
   6   4  -9   67.30   11.97
  -6  -4   9   49.84   11.36
  -6   4  10   38.91    8.50
  -6   4  10   28.84    7.79
   6  -4 -10   44.79    9.45
   6   4 -10   29.47    8.26
   6   4 -10   32.62    8.87
  -6  -4  10   17.40    7.40
  -6   4  11  123.16   16.89
  -6   4  11  120.55   17.10
   6  -4 -11  125.70   17.53
   6   4 -11  130.91   18.36
   6   4 -11  139.41   18.87
  -6  -4  11  112.33   18.05
  -6   4  12   90.02   14.37
   6  -4 -12  120.67   16.27
   6   4 -12   91.72   15.35
   6   4 -12   83.01   14.79
  -6  -4  12   83.00   15.32
  -6   4  13   26.63    8.40
   6  -4 -13   39.50    9.68
   6   4 -13   25.12    8.08
   6   4 -13   30.22    9.24
  -6  -4  13   36.62   10.11
  -6   4  14    0.00    4.63
   6  -4 -14    3.78    5.68
   6   4 -14    0.00    6.09
  -6  -4  14   -0.00    5.86
   6  -4 -15  116.45   17.92
   6   4 -15  125.64   18.16
  -6  -4  15   98.90   18.07
   6  -4 -16  149.44   21.50
   6   4 -16  153.70   21.25
  -6  -4  16  145.28   22.16
   6   4 -17    1.95    5.11
   6   4 -17   21.30    7.99
  -6  -4  17   11.86    8.23
   6   4 -18   15.00    8.48
   6   4 -18   39.10   10.46
  -6  -4  18   44.17   11.72
   6  -4 -19   64.26   14.23
   6   4 -19   47.16   13.59
   6   4 -19   88.40   15.42
  -6  -4  19  126.40   19.09
  -6   4  20  103.04   17.32
   6  -4 -20   66.81   15.18
   6   4 -20   90.67   16.87
   6   4 -20  105.44   17.36
  -6  -4  20  112.18   19.04
  -6   4  21    0.00    5.70
   6  -4 -21    6.40    8.18
   6   4 -21    7.66    6.22
   6   4 -21    2.04    6.06
  -6  -4  21    2.50    6.56
  -6   4  22    6.04    6.38
   6  -4 -22   -0.00    6.40
   6   4 -22    0.85    6.15
  -6   4  23   -0.00    5.15
   6  -4 -23    3.01    6.86
   6   4 -23   -0.00    6.48
  -6   4  24    6.28    6.67
   6  -4 -24   -0.00    6.79
   6   4 -24   -0.00    7.15
  -6   4  25    6.79    6.88
   6  -4 -25    0.90    6.84
   6   4 -25    3.75    6.72
  -6   4  26    3.26    6.26
   6  -4 -26    3.44    7.53
   6   4 -26    6.57    7.78
  -6   4  27    4.27    5.86
   6  -4 -27    7.10    7.81
   6   4 -27    0.00    6.50
  -6   4  28    4.10    5.49
   6  -4 -28   16.96    8.90
   6   4 -28    7.48    6.66
  -6   4  29   -0.00    6.16
   6  -4 -29    4.18    6.63
   6   4 -29   -0.00    6.79
  -6   4  30    9.44    8.46
   6  -4 -30   13.78   10.18
   6   4 -30    5.87    7.09
  -6   4  31    1.25    6.62
   6  -4 -31   -0.00    6.63
   6   4 -31    3.59    6.88
   6  -4 -32   -0.00    8.77
   6   4 -32   13.86    8.54
   6  -4 -33    0.00    7.15
   6   4 -33    1.15    6.40
   6  -4 -34   -0.00    7.57
   6   4 -34    0.93    5.32
   6  -4 -35   -0.00    6.38
   6   4 -35    0.42    6.74
   6  -4 -36    0.75    6.09
   6   4 -36    3.03    7.03
   6  -4 -37   21.22   10.19
   6   4 -37    7.19    8.10
   6   4 -38   -0.00    5.73
  -6   5   1   14.60    4.61
  -6   5   1   23.13    5.32
   6  -5  -1   11.70    3.97
   6  -5  -1   17.15    3.45
   6  -5  -1   19.17    3.41
   6   5  -1    7.55    5.85
   6   5  -1   13.07    6.03
  -6  -5   1   20.27    7.10
  -6  -5   1   20.57    7.42
  -6   5   2   79.72   11.14
  -6   5   2   87.67   11.30
   6  -5  -2   79.71   10.88
   6  -5  -2   86.81    9.65
   6  -5  -2   88.96    9.66
   6   5  -2   97.12   15.10
   6   5  -2   84.15   13.78
  -6  -5   2   96.11   15.06
  -6  -5   2   65.51   13.70
  -6   5   3  128.39   14.95
  -6   5   3  132.71   14.97
   6  -5  -3  122.25   14.61
   6  -5  -3  121.40   13.03
   6   5  -3  111.18   17.67
   6   5  -3  121.70   17.70
   6   5  -3  139.61   18.14
  -6  -5   3  110.14   17.40
  -6  -5   3  105.10   17.35
  -6   5   4  122.41   13.79
  -6   5   4   94.29   12.60
   6  -5  -4   84.07   12.17
   6   5  -4   94.58   15.61
   6   5  -4   88.15   14.72
   6   5  -4  123.53   16.35
  -6  -5   4   95.85   15.04
  -6  -5   4   73.98   14.34
  -6   5   5    3.74    4.10
  -6   5   5    3.66    3.85
   6  -5  -5    0.00    2.88
   6   5  -5    0.00    5.84
   6   5  -5   -0.00    4.24
  -6  -5   5    4.65    4.87
  -6  -5   5    3.31    5.81
  -6   5   6    2.31    3.52
  -6   5   6    1.20    3.98
   6  -5  -6    6.52    4.01
   6   5  -6    0.33    4.24
   6   5  -6    1.35    4.56
  -6  -5   6    6.15    5.12
  -6  -5   6    5.62    4.51
  -6   5   7   73.68   11.31
  -6   5   7   54.52    9.94
   6  -5  -7   60.48   10.35
   6   5  -7   51.38   11.16
   6   5  -7   62.39   11.87
  -6  -5   7   56.56   11.93
  -6   5   8   54.41   10.03
  -6   5   8   49.32    9.67
   6  -5  -8   50.72    9.82
   6   5  -8   74.95   12.62
   6   5  -8   46.89   10.77
  -6  -5   8   36.37   10.25
  -6   5   9   85.58   12.67
  -6   5   9   75.39   11.94
   6  -5  -9   53.56   11.01
   6   5  -9   71.56   13.35
   6   5  -9   78.83   13.58
  -6  -5   9   61.60   13.23
  -6   5  10   53.15    9.61
  -6   5  10   33.67    7.91
   6  -5 -10   30.22    8.59
   6   5 -10   35.85    9.51
   6   5 -10   40.49    9.85
  -6  -5  10   38.85   10.11
  -6   5  11   -0.00    4.47
  -6   5  11    0.13    3.74
   6  -5 -11    0.00    4.04
   6   5 -11   -0.00    6.18
   6   5 -11    1.64    4.68
  -6  -5  11    1.15    5.28
   6  -5 -12    5.62    4.85
   6   5 -12    5.84    5.92
  -6  -5  12    4.44    5.69
   6  -5 -13  273.26   28.18
   6   5 -13  189.09   26.13
  -6  -5  13  196.24   26.88
   6  -5 -14  255.99   30.42
   6   5 -14  239.08   30.47
  -6  -5  14  298.14   33.15
   6  -5 -15    0.00    5.59
   6   5 -15   -0.00    4.85
  -6  -5  15    1.10    5.89
   6   5 -16    0.00    5.42
   6   5 -16    5.87    6.20
  -6  -5  16   11.50    7.77
  -6   5  17   -0.00    6.04
   6   5 -17    6.78    6.35
   6   5 -17    6.05    7.28
  -6  -5  17    0.00    5.76
  -6   5  18   76.54   15.28
   6   5 -18   98.65   17.29
   6   5 -18  118.68   17.97
  -6  -5  18  118.84   19.22
  -6   5  19    2.22    6.03
   6  -5 -19   16.64    8.90
   6   5 -19   33.73    9.81
   6   5 -19   21.31    8.68
  -6  -5  19   25.54   10.23
  -6   5  20   20.95    7.90
   6  -5 -20   10.74    7.85
   6   5 -20    3.69    6.47
  -6   5  21    0.68    4.93
   6  -5 -21   -0.00    5.92
   6   5 -21    2.58    5.14
  -6   5  22   13.81    7.79
   6  -5 -22   -0.00    5.75
   6   5 -22    0.00    6.06
  -6   5  23   22.41    8.73
   6  -5 -23   24.82   10.50
   6   5 -23   27.22   10.18
  -6   5  24   17.92    8.72
   6  -5 -24   13.55    8.71
   6   5 -24   12.43    7.76
  -6   5  25    5.18    7.25
   6  -5 -25    0.00    6.28
   6   5 -25    4.69    6.49
  -6   5  26   14.12    8.27
   6  -5 -26    3.69    5.82
   6   5 -26    1.48    5.70
  -6   5  27    0.00    5.73
   6  -5 -27    5.45    7.01
   6   5 -27   -0.00    5.58
  -6   5  28    8.90    7.26
   6  -5 -28    4.79    8.00
   6   5 -28    5.57    7.01
  -6   5  29    7.37    8.14
   6  -5 -29    3.01    8.35
   6   5 -29   20.32    8.78
  -6   5  30    7.14    7.79
   6  -5 -30   -0.00    6.35
   6   5 -30    7.91    7.31
  -6   5  31    0.00    6.69
   6  -5 -31   -0.00    7.14
   6   5 -31   -0.00    6.52
  -6   5  32    8.14    7.97
   6  -5 -32    6.13    8.97
   6   5 -32    2.41    6.32
   6  -5 -33   11.48   10.46
   6   5 -33    4.42    7.79
   6  -5 -34    2.93    8.61
   6   5 -34    0.00    5.41
   6  -5 -35   11.81    9.01
   6   5 -35    2.90    7.61
   6  -5 -36   -0.00    8.39
   6   5 -36   -0.00    7.58
   6   5 -37    3.36    7.93
   6   5 -38    0.00    6.11
  -6   6   1  150.93   14.21
  -6   6   1  115.79   13.30
   6  -6  -1  138.08   13.82
   6  -6  -1  114.79   10.20
   6  -6  -1  100.10   10.07
   6   6  -1  165.92   20.24
   6   6  -1  142.89   18.38
  -6  -6   1  142.90   18.58
  -6   6   2   28.01    5.88
  -6   6   2   39.46    6.80
   6  -6  -2   30.61    6.14
   6  -6  -2   25.80    4.18
   6  -6  -2   26.19    4.17
   6   6  -2   20.21    8.18
   6   6  -2   36.99    9.46
  -6  -6   2   37.93    9.59
  -6  -6   2   49.75   11.41
  -6   6   3    5.58    3.44
  -6   6   3    4.42    3.68
   6  -6  -3    6.26    3.59
   6   6  -3    4.74    4.55
   6   6  -3   13.04    6.12
  -6  -6   3   15.32    6.92
  -6  -6   3    1.57    4.45
  -6   6   4   13.98    4.89
  -6   6   4   22.46    5.66
   6  -6  -4   16.14    5.28
   6   6  -4   22.74    7.92
   6   6  -4   22.39    7.75
   6   6  -4   21.87    7.48
  -6  -6   4   12.82    7.05
  -6  -6   4   10.23    6.45
  -6   6   5  121.00   14.87
  -6   6   5  125.32   15.27
   6  -6  -5  114.08   15.09
   6   6  -5  126.72   18.74
   6   6  -5  119.42   17.93
  -6  -6   5  113.30   17.66
  -6  -6   5  157.02   20.56
  -6   6   6   82.02   11.08
  -6   6   6   41.88    9.28
   6  -6  -6   92.88   12.21
   6   6  -6   91.71   14.53
   6   6  -6   41.11   10.87
  -6  -6   6   87.57   14.00
  -6  -6   6   94.71   15.15
  -6   6   7   51.77    9.46
  -6   6   7   61.49   10.58
   6  -6  -7   64.52   10.64
   6   6  -7   66.85   12.69
   6   6  -7   59.71   12.26
  -6  -6   7   45.57   11.26
  -6  -6   7   51.60   11.85
  -6   6   8    8.81    4.91
   6  -6  -8   12.28    5.58
   6   6  -8   13.02    7.07
   6   6  -8   16.24    7.74
  -6  -6   8   12.15    6.78
  -6   6   9  110.27   14.49
   6  -6  -9   95.94   15.02
   6   6  -9   81.99   15.57
  -6  -6   9  143.40   19.39
  -6   6  10   95.79   13.02
   6  -6 -10   78.70   12.95
   6   6 -10   58.46   12.82
  -6  -6  10   61.69   13.36
  -6   6  11   68.54   11.24
   6  -6 -11   50.15   11.35
   6   6 -11   58.40   12.21
  -6  -6  11   66.52   13.33
   6  -6 -12   41.75   10.53
   6   6 -12   81.97   14.44
  -6  -6  12   60.59   13.06
  -6   6  13    0.57    4.61
   6  -6 -13    9.16    6.11
   6   6 -13    0.00    5.25
  -6  -6  13    5.52    6.45
  -6   6  14    8.75    6.29
   6  -6 -14    3.45    5.63
   6   6 -14    0.00    5.59
   6   6 -14    0.00    5.15
  -6  -6  14    0.06    5.31
  -6   6  15   56.08   11.47
   6  -6 -15   62.22   13.03
   6   6 -15   49.50   12.13
   6   6 -15   80.14   14.73
  -6  -6  15   42.59   11.74
  -6   6  16   -0.00    5.70
   6   6 -16    8.25    6.54
   6   6 -16    6.23    6.14
  -6  -6  16    5.32    6.47
  -6   6  17   11.32    7.10
   6   6 -17   17.18    8.38
  -6  -6  17   18.67    8.67
  -6   6  18   37.04    9.76
   6  -6 -18   17.31    8.30
   6   6 -18   43.10   11.05
  -6   6  19    7.23    5.99
   6  -6 -19   21.66    9.39
   6   6 -19    9.09    7.32
  -6   6  20   -0.00    5.29
   6  -6 -20    2.51    6.81
   6   6 -20   -0.00    5.03
  -6   6  21   13.25    7.42
   6  -6 -21   10.77    8.41
   6   6 -21   15.91    8.15
  -6   6  22   15.29    7.29
   6  -6 -22   -0.00    7.02
   6   6 -22   -0.00    5.76
  -6   6  23    7.80    6.92
   6  -6 -23    4.73    7.03
   6   6 -23    6.75    6.80
  -6   6  24   -0.00    4.78
   6  -6 -24   -0.00    8.11
   6   6 -24   -0.00    5.39
  -6   6  25   31.48   10.53
   6  -6 -25   14.52    9.25
   6   6 -25    3.42    6.50
  -6   6  26   17.35    9.08
   6  -6 -26   12.53    9.39
   6   6 -26    9.98    7.83
  -6   6  27    8.41    7.46
   6  -6 -27    3.50    7.10
   6   6 -27    8.89    6.28
  -6   6  28    3.25    7.28
   6  -6 -28   -0.00    7.54
   6   6 -28   -0.00    6.32
  -6   6  29    4.40    6.16
   6  -6 -29    6.69    7.33
   6   6 -29   -0.00    5.34
  -6   6  30    0.00    5.74
   6  -6 -30    0.00    8.27
   6   6 -30   -0.00    7.26
  -6   6  31    6.64    8.29
   6  -6 -31    2.98    9.54
   6   6 -31    7.63    7.01
  -6   6  32    7.32    8.20
   6  -6 -32    0.00    8.59
   6   6 -32    5.23    6.59
  -6   6  33    5.70    7.06
   6  -6 -33    2.60    8.55
   6   6 -33   17.82    9.64
   6  -6 -34    0.37    8.09
   6   6 -34    0.00    6.27
   6  -6 -35    0.07    7.81
   6   6 -35   -0.00    6.08
   6  -6 -36   -0.00    7.18
   6   6 -36    1.52    6.42
   6   6 -37   -0.00    6.82
  -6   7   1   20.14    4.30
  -6   7   1   15.06    4.55
   6  -7  -1   15.98    4.33
   6   7  -1   16.94    7.45
   6   7  -1   21.38    7.76
  -6   7   2    9.22    3.77
  -6   7   2   14.06    4.39
   6  -7  -2   12.67    4.11
   6   7  -2   20.97    7.45
   6   7  -2   18.26    7.57
  -6   7   3  271.39   24.70
  -6   7   3  211.87   24.15
   6  -7  -3  255.53   24.99
   6   7  -3  231.44   29.30
   6   7  -3  282.18   30.51
  -6   7   4   81.77   10.37
  -6   7   4   61.07   10.01
   6  -7  -4   79.86   11.03
   6   7  -4   66.92   13.18
   6   7  -4   71.79   13.79
  -6  -7   4   55.06   12.93
  -6   7   5   29.67    6.20
   6  -7  -5   11.12    5.07
   6   7  -5   25.59    8.47
   6   7  -5   24.23    8.27
  -6  -7   5   26.72    9.01
  -6   7   6   25.37    6.02
   6  -7  -6   24.68    6.87
   6   7  -6   10.59    6.74
  -6  -7   6    7.98    6.93
  -6   7   7   27.56    6.34
   6  -7  -7   17.07    6.43
   6   7  -7   24.12    8.71
  -6  -7   7    8.98    7.16
  -6   7   8   40.89    8.00
   6  -7  -8   15.32    6.35
   6   7  -8    8.73    6.81
  -6  -7   8   44.88   11.16
  -6   7   9  133.48   16.73
   6  -7  -9  127.86   17.80
   6   7  -9  133.43   19.93
  -6  -7   9  124.13   19.97
  -6   7  10    0.73    3.96
  -6   7  10    0.36    4.70
   6  -7 -10    1.05    5.07
   6   7 -10    0.00    4.62
  -6  -7  10    6.27    6.35
  -6   7  11    0.59    3.83
  -6   7  11    0.31    4.09
   6  -7 -11   -0.00    5.85
   6   7 -11    0.00    5.34
  -6  -7  11    0.00    6.67
  -6   7  12   18.44    6.95
   6  -7 -12   14.75    7.15
   6   7 -12    8.86    6.10
   6   7 -12    7.90    6.73
  -6  -7  12    5.28    6.17
  -6   7  13   92.71   16.46
   6  -7 -13  118.80   18.13
   6   7 -13  136.99   19.67
   6   7 -13  119.39   19.21
  -6  -7  13  157.02   21.25
  -6   7  14    1.67    5.55
   6  -7 -14    0.00    5.22
   6   7 -14    8.05    6.96
   6   7 -14    0.00    5.77
  -6  -7  14   -0.00    5.78
  -6   7  15    1.03    5.75
   6  -7 -15    1.60    5.53
   6   7 -15    0.98    5.81
  -6   7  16   -0.00    5.97
   6   7 -16    3.41    6.34
  -6   7  17    1.89    5.96
   6   7 -17    0.68    6.09
  -6   7  18    1.38    5.72
   6  -7 -18    5.77    7.14
   6   7 -18   -0.00    5.59
  -6   7  19   45.40   11.96
   6  -7 -19   39.45   11.88
   6   7 -19   58.94   13.16
  -6   7  20   12.56    7.17
   6  -7 -20    3.54    6.96
   6   7 -20   -0.00    6.91
  -6   7  21    1.11    5.48
   6  -7 -21    0.00    6.00
   6   7 -21   -0.00    5.65
  -6   7  22   -0.00    5.79
   6  -7 -22    0.05    7.19
   6   7 -22    4.57    6.36
  -6   7  23    9.62    7.42
   6  -7 -23   27.39   10.50
   6   7 -23    9.20    6.71
  -6   7  24   -0.00    6.19
   6  -7 -24    9.79    8.71
   6   7 -24    5.61    6.39
  -6   7  25    5.70    6.77
   6  -7 -25   15.60    8.62
   6   7 -25   10.57    7.17
  -6   7  26    2.13    6.38
   6  -7 -26   -0.00    6.88
   6   7 -26    0.97    5.75
  -6   7  27    1.03    5.44
   6  -7 -27    0.00    7.28
   6   7 -27    4.79    6.08
  -6   7  28    0.00    5.52
   6  -7 -28    0.29    7.68
   6   7 -28    3.67    6.84
  -6   7  29    6.01    7.48
   6  -7 -29   27.94   11.32
   6   7 -29   10.30    7.70
  -6   7  30   -0.00    5.28
   6  -7 -30    1.11    7.00
   6   7 -30    5.97    7.17
  -6   7  31    7.86    8.75
   6  -7 -31    4.02    7.09
   6   7 -31    0.00    7.17
  -6   7  32    0.00    6.22
   6  -7 -32    7.63    9.69
   6   7 -32    5.26    7.45
  -6   7  33    0.00    7.34
   6  -7 -33    0.00    8.99
   6   7 -33    5.08    7.40
  -6   7  34   -0.00    5.75
   6  -7 -34    1.05    7.51
   6   7 -34    1.01    6.04
   6  -7 -35   11.28    8.94
   6   7 -35    4.26    7.02
   6   7 -36   -0.00    5.94
   6   7 -37    7.95    8.38
  -6   8   1  118.89   12.63
   6  -8  -1  117.65   13.00
   6   8  -1  106.91   17.92
   6   8  -1   98.42   17.10
  -6   8   2   10.00    3.66
   6  -8  -2    7.84    3.88
   6   8  -2   -0.00    5.78
   6   8  -2    7.73    6.62
  -6   8   3    0.00    2.74
   6  -8  -3   -0.00    3.04
   6  -8  -3   -0.00    0.94
   6  -8  -3    0.16    1.01
   6   8  -3   -0.00    5.18
   6   8  -3    0.87    4.89
  -6   8   4   -0.00    2.54
   6  -8  -4    2.21    3.62
   6   8  -4    0.75    5.54
   6   8  -4   -0.00    3.71
  -6   8   5  183.21   20.84
   6  -8  -5  217.34   22.79
   6   8  -5  202.95   26.36
   6   8  -5  224.28   26.96
  -6   8   6    4.27    3.47
  -6   8   6    5.10    4.28
   6  -8  -6    1.66    4.42
   6   8  -6    6.28    5.60
   6   8  -6    5.78    6.79
  -6  -8   6   -0.00    6.04
  -6   8   7   67.85   10.73
  -6   8   7   68.31   11.47
   6  -8  -7   70.90   12.09
   6   8  -7   94.66   15.89
  -6  -8   7   87.73   16.12
  -6   8   8    7.11    4.58
  -6   8   8    3.71    4.48
   6  -8  -8    0.00    4.45
   6   8  -8    5.25    5.93
   6   8  -8    5.59    5.33
  -6  -8   8   -0.00    6.74
  -6   8   9  114.26   15.86
  -6   8   9  111.06   16.39
   6  -8  -9  139.86   18.31
   6   8  -9  136.30   20.11
   6   8  -9  125.79   20.00
  -6  -8   9  165.89   21.27
  -6  -8   9  120.66   19.92
  -6   8  10   38.27    8.27
  -6   8  10   28.91    7.90
   6  -8 -10   39.37    9.69
   6   8 -10   30.35    9.53
   6   8 -10   48.01   11.81
  -6  -8  10   23.54    9.09
  -6  -8  10   32.62   10.24
  -6   8  11   57.79   12.22
   6  -8 -11   90.32   14.55
   6   8 -11   79.81   15.30
  -6  -8  11   90.58   15.74
  -6   8  12    7.09    5.46
   6  -8 -12   15.27    7.63
   6   8 -12    7.49    7.63
  -6   8  13    1.89    4.92
   6  -8 -13    2.29    5.45
   6   8 -13    1.22    4.59
  -6   8  14    6.62    6.09
   6  -8 -14    1.29    5.72
   6   8 -14    4.01    5.99
  -6   8  15   59.93   12.48
   6   8 -15   51.77   12.89
  -6   8  16    1.40    5.24
   6   8 -16    4.70    5.77
  -6   8  17   21.71    8.47
   6  -8 -17   12.23    8.93
   6   8 -17   23.95    8.64
  -6   8  18    0.00    6.10
   6  -8 -18   -0.00    6.16
   6   8 -18    4.95    6.03
  -6   8  19    0.00    5.18
   6  -8 -19   17.08    9.60
   6   8 -19   17.76    8.65
  -6   8  20    6.90    6.60
   6  -8 -20   -0.00    6.44
   6   8 -20   -0.00    5.63
  -6   8  21   16.13    7.88
   6  -8 -21    0.00    5.88
   6   8 -21   12.89    7.25
  -6   8  22    1.07    5.36
   6  -8 -22    4.16    6.66
   6   8 -22    0.57    6.23
  -6   8  23    6.73    6.92
   6  -8 -23    2.48    8.03
   6   8 -23   10.76    7.63
  -6   8  24   -0.00    5.47
   6  -8 -24    0.00    7.85
   6   8 -24    4.98    6.79
  -6   8  25   19.33    8.79
   6  -8 -25    3.84    7.29
   6   8 -25    3.80    6.50
  -6   8  26    2.66    6.53
   6  -8 -26    0.00    6.68
   6   8 -26   11.19    7.71
  -6   8  27   17.71    9.22
   6  -8 -27    4.40    7.83
   6   8 -27    1.90    7.19
  -6   8  28   -0.00    6.60
   6  -8 -28    2.21    7.21
   6   8 -28   -0.00    6.43
  -6   8  29   -0.00    6.19
   6  -8 -29   -0.00    8.24
   6   8 -29    8.22    7.21
  -6   8  30    0.00    6.13
   6  -8 -30    4.42    8.37
   6   8 -30    4.31    7.22
  -6   8  31    0.81    6.10
   6  -8 -31    7.13    8.85
   6   8 -31   14.91    7.94
  -6   8  32    5.76    7.85
   6  -8 -32    0.02    7.16
   6   8 -32    3.47    5.70
  -6   8  33   -0.00    4.79
   6  -8 -33    0.70    6.61
   6   8 -33    0.00    5.91
  -6   8  34   -0.00    6.87
   6  -8 -34   -0.00    7.75
   6   8 -34    4.36    6.50
   6   8 -35    4.26    7.68
   6   8 -36    2.00    5.55
   6   9  -1    5.35    6.91
  -6  -9   1   10.01    6.49
  -6   9   2    5.50    3.45
   6   9  -2    4.98    6.49
  -6  -9   2   14.34    7.85
  -6   9   3  182.88   17.44
   6  -9  -3  118.32   15.62
   6   9  -3  109.93   19.48
  -6  -9   3  145.36   20.83
  -6   9   4    6.44    4.10
   6  -9  -4    8.72    4.49
   6   9  -4   12.13    8.09
  -6  -9   4    9.16    7.06
  -6   9   5   -0.00    3.10
   6  -9  -5   -0.00    4.03
  -6  -9   5    3.21    5.60
  -6   9   6    5.83    4.50
   6  -9  -6    1.81    3.91
  -6  -9   6   11.21    6.08
  -6   9   7   11.04    5.11
   6  -9  -7    9.54    5.32
   6   9  -7    6.15    5.64
  -6  -9   7   11.76    6.45
  -6   9   8    1.95    3.83
  -6   9   8    7.34    4.69
   6  -9  -8   -0.00    4.90
   6   9  -8   -0.00    5.45
  -6  -9   8    0.00    4.68
  -6   9   9   73.04   11.24
  -6   9   9   56.14   10.89
   6  -9  -9   87.14   13.53
   6   9  -9   53.62   13.33
  -6  -9   9   60.92   13.60
  -6   9  10    2.60    3.44
  -6   9  10    5.63    4.49
   6  -9 -10    1.62    4.64
   6   9 -10    2.66    5.55
  -6  -9  10    3.28    5.36
  -6   9  11    2.79    4.10
   6  -9 -11    0.98    5.37
   6   9 -11    0.00    5.87
  -6  -9  11   -0.00    4.92
  -6   9  12   -0.00    4.39
   6  -9 -12    0.00    5.53
   6   9 -12    7.36    7.02
  -6  -9  12    2.64    6.09
  -6   9  13   45.87   10.82
   6  -9 -13   66.19   13.20
   6   9 -13   80.34   15.07
  -6  -9  13   66.21   13.50
  -6   9  14    2.52    5.64
   6   9 -14    0.00    5.32
  -6   9  15    8.55    5.92
   6   9 -15    0.00    5.74
  -6   9  16    6.79    5.92
   6   9 -16    4.86    6.00
  -6   9  17   10.74    6.93
   6  -9 -17    3.63    6.87
   6   9 -17    1.47    5.85
  -6   9  18   -0.00    5.82
   6  -9 -18    5.93    7.54
   6   9 -18    2.05    6.10
  -6   9  19   16.24    8.13
   6  -9 -19   29.32   10.57
   6   9 -19   35.41   10.67
  -6   9  20    2.75    5.57
   6  -9 -20    9.38    7.53
   6   9 -20   -0.00    5.26
  -6   9  21    0.00    5.02
   6  -9 -21   -0.00    6.91
   6   9 -21    5.68    6.15
  -6   9  22    0.00    5.08
   6  -9 -22    3.31    6.15
   6   9 -22    0.34    6.74
  -6   9  23   10.24    7.51
   6  -9 -23   21.84   10.03
   6   9 -23   26.21    9.75
  -6   9  24   -0.00    5.32
   6  -9 -24    9.59    9.08
   6   9 -24    2.98    5.54
  -6   9  25    7.38    5.96
   6  -9 -25    3.41    7.85
   6   9 -25   11.32    7.36
  -6   9  26    1.08    5.39
   6  -9 -26    0.00    6.50
   6   9 -26    6.62    7.71
  -6   9  27   -0.00    5.65
   6  -9 -27    0.00    6.62
   6   9 -27    0.00    5.55
  -6   9  28    0.00    6.34
   6  -9 -28   -0.00    7.28
   6   9 -28    3.80    5.90
  -6   9  29    7.07    7.86
   6  -9 -29    0.00    7.72
   6   9 -29    6.52    7.54
  -6   9  30    2.98    6.33
   6  -9 -30    2.81    8.41
   6   9 -30    0.00    6.19
  -6   9  31   -0.00    6.09
   6  -9 -31    9.20    8.56
   6   9 -31   14.26    8.66
  -6   9  32    0.00    6.20
   6  -9 -32    2.28    7.81
   6   9 -32    1.58    6.69
  -6   9  33   13.37    9.37
   6  -9 -33    1.06    7.66
   6   9 -33    9.03    6.64
  -6   9  34    2.81    6.88
   6  -9 -34    3.72    7.00
   6   9 -34    0.00    7.31
  -6   9  35   -0.00    7.92
   6   9 -35   -0.00    6.65
   6   9 -36   -0.00    6.17
  -6  10   1   25.05    5.70
   6  10  -1   20.04    9.03
  -6 -10   1   38.99   11.09
  -6  10   2    4.80    3.91
   6  10  -2    4.98    7.09
  -6 -10   2    5.78    5.73
  -6  10   3   -0.00    3.20
   6  10  -3   -0.00    6.55
  -6 -10   3    2.56    5.40
  -6  10   4    6.85    4.52
   6  10  -4    0.00    5.59
  -6 -10   4    6.97    6.34
  -6  10   5   28.26    7.34
   6  10  -5   30.87   10.32
  -6 -10   5   45.57   11.12
  -6  10   6    5.63    4.49
   6  10  -6    0.00    4.94
  -6 -10   6   -0.00    5.13
  -6  10   7   16.64    5.95
   6  10  -7   22.60    9.04
  -6 -10   7    4.77    6.13
  -6  10   8    5.82    4.64
   6 -10  -8   -0.00    4.69
   6  10  -8    2.31    5.19
  -6 -10   8    3.08    5.59
  -6  10   9    3.14    4.11
   6 -10  -9    2.41    5.29
   6  10  -9   -0.00    5.85
  -6 -10   9   -0.00    5.63
  -6  10  10    5.58    4.44
   6 -10 -10    3.18    4.88
   6  10 -10   10.25    7.26
  -6 -10  10   10.21    7.02
  -6  10  11   76.60   13.69
   6 -10 -11   84.07   15.16
   6  10 -11   97.74   17.26
  -6 -10  11   98.97   17.34
  -6  10  12   -0.00    5.46
   6 -10 -12    2.12    5.38
   6  10 -12    2.32    6.62
  -6 -10  12    0.00    5.51
  -6  10  13    6.29    5.85
   6 -10 -13    4.62    6.64
   6  10 -13    8.16    6.83
  -6 -10  13   13.68    8.22
  -6  10  14    3.77    5.54
   6  10 -14    4.17    6.49
  -6 -10  14   11.17    7.62
  -6  10  15   33.91    9.96
   6  10 -15   55.50   13.26
  -6 -10  15   36.42   10.75
  -6  10  16    0.63    4.84
   6 -10 -16    0.69    5.44
   6  10 -16    1.35    6.20
  -6  10  17   17.21    8.06
   6 -10 -17    9.68    7.61
   6  10 -17   28.96    9.90
  -6  10  18    2.47    5.37
   6 -10 -18    4.78    7.03
   6  10 -18   -0.00    5.16
  -6  10  19    2.12    5.93
   6 -10 -19   14.74    8.40
   6  10 -19    9.68    7.47
  -6  10  20    3.11    6.07
   6 -10 -20    0.00    5.46
   6  10 -20   -0.00    5.46
  -6  10  21   23.74    9.46
   6 -10 -21   41.28   12.46
   6  10 -21   39.84   11.70
  -6  10  22    1.98    5.77
   6 -10 -22   14.73    8.97
   6  10 -22    2.36    6.56
  -6  10  23    8.59    6.52
   6 -10 -23    1.21    7.95
   6  10 -23    2.42    5.78
  -6  10  24   -0.00    5.42
   6 -10 -24    3.43    7.17
   6  10 -24    2.29    5.48
  -6  10  25    3.17    6.65
   6 -10 -25   -0.00    6.89
   6  10 -25    3.77    6.99
  -6  10  26   -0.00    5.65
   6 -10 -26   -0.00    7.01
   6  10 -26    1.10    6.28
  -6  10  27    0.00    5.65
   6 -10 -27    8.20    9.28
   6  10 -27   -0.00    5.42
  -6  10  28    0.00    6.18
   6 -10 -28    3.33    8.27
   6  10 -28    5.18    7.29
  -6  10  29    0.48    5.62
   6 -10 -29    1.67    6.31
   6  10 -29    0.00    5.69
  -6  10  30    0.19    6.66
   6 -10 -30    3.16    7.64
   6  10 -30    6.10    8.59
  -6  10  31    3.29    6.63
   6 -10 -31    0.94    7.52
   6  10 -31   -0.00    5.84
  -6  10  32   -0.00    5.56
   6 -10 -32    7.98    7.84
   6  10 -32    0.00    6.67
  -6  10  33   13.94    8.85
   6 -10 -33    4.73    7.89
   6  10 -33   -0.00    6.79
  -6  10  34   -0.00    7.06
   6  10 -34   -0.00    6.37
  -6  10  35   -0.00    5.50
   6  10 -35    4.64    7.20
  -6  11   1    6.02    3.38
   6  11  -1    0.00    5.89
  -6 -11   1   10.27    6.32
  -6  11   2   -0.00    2.81
   6  11  -2    4.12    6.07
  -6 -11   2   -0.00    5.14
  -6  11   3   18.57    5.42
   6  11  -3   15.07    8.28
  -6 -11   3   24.75    9.13
  -6  11   4   -0.00    3.40
   6  11  -4   -0.00    5.85
  -6 -11   4    1.96    5.22
  -6  11   5    0.00    4.25
   6  11  -5    4.44    5.97
  -6 -11   5    0.34    5.24
  -6  11   6    0.14    4.24
   6  11  -6    5.19    6.41
  -6 -11   6   -0.00    5.83
  -6  11   7   12.57    5.72
   6  11  -7    9.40    6.90
  -6 -11   7   13.30    8.03
  -6  11   8   10.18    5.70
   6  11  -8   12.62    7.77
  -6 -11   8   22.17    8.95
  -6  11   9   19.08    6.93
   6  11  -9   48.99   11.23
  -6 -11   9   29.92    9.69
  -6  11  10   -0.00    5.22
   6  11 -10    0.84    4.95
  -6 -11  10    6.31    6.71
  -6  11  11    1.84    4.86
   6  11 -11    1.72    5.97
  -6 -11  11   -0.00    4.70
  -6  11  12    0.00    4.61
   6  11 -12    6.37    6.37
  -6 -11  12    8.94    6.25
  -6  11  13   22.63    7.77
   6  11 -13   18.79    9.65
  -6 -11  13   58.26   12.40
  -6  11  14    2.42    5.18
   6  11 -14    4.84    6.84
  -6 -11  14   -0.00    6.31
  -6  11  15    0.61    4.91
   6 -11 -15   14.44    7.44
   6  11 -15   12.78    8.00
  -6 -11  15   14.55    6.94
  -6  11  16    0.00    5.01
   6 -11 -16    2.59    5.63
   6  11 -16    2.37    5.86
  -6 -11  16    3.35    6.27
  -6  11  17   11.08    6.72
   6 -11 -17   16.49    8.76
   6  11 -17   10.69    7.39
  -6 -11  17   28.95    9.84
  -6  11  18    3.56    5.21
   6 -11 -18    5.42    6.09
   6  11 -18    3.59    6.64
  -6 -11  18    0.00    5.77
  -6  11  19    9.41    7.18
   6 -11 -19    8.00    7.14
   6  11 -19   31.62   10.72
  -6  11  20    2.78    5.36
   6 -11 -20    0.00    6.15
   6  11 -20   -0.00    5.98
  -6  11  21    0.00    4.93
   6 -11 -21   -0.00    6.65
   6  11 -21   -0.00    5.64
  -6  11  22    0.00    5.14
   6 -11 -22    0.00    6.44
   6  11 -22   -0.00    5.99
  -6  11  23    6.87    6.96
   6 -11 -23    9.90    7.78
   6  11 -23    0.00    5.05
  -6  11  24   -0.00    6.46
   6 -11 -24    2.46    7.36
   6  11 -24   -0.00    5.82
  -6  11  25    0.00    5.18
   6 -11 -25    2.09    7.86
   6  11 -25    2.55    6.94
  -6  11  26   -0.00    5.39
   6 -11 -26    3.01    7.09
   6  11 -26   -0.00    5.30
  -6  11  27   -0.00    5.25
   6 -11 -27    0.00    7.84
   6  11 -27   -0.00    6.67
  -6  11  28    4.83    6.52
   6 -11 -28   -0.00    6.58
   6  11 -28    2.35    6.75
  -6  11  29    2.92    6.18
   6 -11 -29   -0.00    8.28
   6  11 -29    1.41    6.99
  -6  11  30   -0.00    5.59
   6 -11 -30    0.19    7.80
   6  11 -30    3.82    7.39
  -6  11  31   -0.00    6.10
   6 -11 -31    0.00    7.78
   6  11 -31   -0.00    6.03
  -6  11  32    0.00    6.29
   6 -11 -32    2.86    7.91
   6  11 -32   -0.00    6.60
  -6  12   1   23.89    6.16
   6  12  -1   12.29    8.00
  -6 -12   1   39.59   10.49
  -6  12   2    2.06    3.28
   6  12  -2    3.36    5.62
  -6 -12   2   -0.00    4.74
  -6  12   3    0.56    2.92
   6  12  -3   -0.00    4.97
  -6 -12   3   -0.00    4.72
  -6  12   4    4.76    3.75
   6  12  -4    7.84    7.34
  -6 -12   4    1.29    4.94
  -6  12   5   26.78    6.80
   6  12  -5   26.26    9.67
  -6 -12   5   38.65   10.38
  -6  12   6   -0.00    4.03
   6  12  -6    1.81    5.26
  -6 -12   6    0.34    5.98
  -6  12   7    4.26    4.62
   6  12  -7    0.00    5.48
  -6 -12   7   14.58    7.47
  -6  12   8    0.91    4.26
   6  12  -8   -0.00    5.21
  -6 -12   8   -0.00    5.35
  -6  12   9    3.75    5.44
   6  12  -9   10.37    7.26
  -6 -12   9   10.49    7.17
  -6  12  10    1.18    5.12
   6  12 -10    3.91    6.58
  -6 -12  10    7.70    5.79
  -6  12  11   19.07    7.34
   6  12 -11   43.74   11.30
  -6 -12  11   34.44   10.20
  -6  12  12    0.84    3.94
  -6 -12  12    1.47    5.32
  -6  12  13   -0.00    5.60
   6  12 -13    7.15    6.50
  -6 -12  13    0.00    5.61
  -6  12  14   -0.00    3.88
   6  12 -14   -0.00    5.78
  -6 -12  14   -0.00    4.59
  -6  12  15   10.83    6.12
   6  12 -15   15.66    8.57
  -6 -12  15   12.80    7.78
  -6  12  16   -0.00    6.22
   6  12 -16   -0.00    6.19
  -6 -12  16    3.35    5.73
  -6  12  17    7.98    6.00
   6  12 -17    5.66    7.62
  -6 -12  17    0.00    5.37
  -6  12  18    5.85    6.52
   6  12 -18    0.00    4.62
  -6 -12  18    1.12    6.36
  -6  12  19    0.85    5.52
   6  12 -19   -0.00    6.08
  -6 -12  19    4.36    6.72
  -6  12  20    2.03    5.27
   6 -12 -20    1.62    6.10
   6  12 -20    0.04    5.78
  -6 -12  20    0.00    4.87
  -6  12  21    6.16    6.74
   6 -12 -21    1.16    6.97
   6  12 -21    1.53    7.00
  -6 -12  21   -0.00    6.35
  -6  12  22    1.57    5.81
   6 -12 -22   -0.00    6.48
   6  12 -22    1.22    5.61
  -6  12  23   -0.00    5.54
   6 -12 -23    8.61    7.61
   6  12 -23    2.18    5.35
  -6  12  24   -0.00    5.98
   6 -12 -24   -0.00    7.94
   6  12 -24   -0.00    6.89
  -6  12  25    6.26    6.06
   6 -12 -25    7.78    8.84
   6  12 -25    0.23    5.53
  -6  12  26   -0.00    6.11
   6 -12 -26    6.34    7.43
   6  12 -26    0.73    6.94
  -6  12  27    5.65    7.37
   6 -12 -27    8.75    8.94
   6  12 -27   12.15    8.49
  -6  12  28   -0.00    5.85
   6 -12 -28    3.25    7.49
   6  12 -28    1.64    6.40
  -6  12  29    1.53    6.52
   6 -12 -29    2.66    7.85
   6 -12 -30    4.76    7.83
   6 -12 -31    4.48    7.42
  -6  13   1    6.81    4.27
   6  13  -1    8.26    7.40
  -6 -13   1    0.00    5.61
  -6  13   2    0.00    3.56
   6  13  -2   -0.00    5.42
  -6 -13   2    7.93    6.40
  -6  13   3   26.67    7.07
   6  13  -3   28.77   10.28
  -6 -13   3   38.59   11.02
  -6  13   4    4.34    3.77
   6  13  -4    1.12    7.25
  -6 -13   4    5.88    6.96
  -6  13   5    0.00    3.06
   6  13  -5   28.15    9.92
  -6 -13   5   10.15    6.00
  -6  13   6    4.48    4.95
   6  13  -6    5.34    7.05
  -6 -13   6    2.83    4.60
  -6  13   7    7.41    5.14
   6  13  -7   13.55    7.84
  -6 -13   7    4.65    6.82
  -6  13   8    3.85    4.23
   6  13  -8    7.80    6.61
  -6 -13   8    0.00    7.17
  -6  13   9   14.39    6.68
   6  13  -9   13.55    8.67
  -6 -13   9   25.91    9.37
  -6  13  10    1.31    4.82
   6  13 -10    5.37    5.75
  -6 -13  10    1.85    4.74
  -6  13  11    3.29    5.55
   6  13 -11    5.46    6.88
  -6 -13  11    6.28    6.66
  -6  13  12    9.37    5.95
   6  13 -12    5.91    6.51
  -6 -13  12    4.76    5.89
  -6  13  13    9.97    7.51
   6  13 -13    6.93    6.98
  -6 -13  13   19.12    8.90
  -6  13  14    5.81    6.40
  -6 -13  14   -0.00    5.88
  -6  13  15    5.22    5.35
   6  13 -15    0.00    4.81
  -6 -13  15    0.14    5.15
  -6  13  16   -0.00    5.75
   6  13 -16    0.65    6.52
  -6 -13  16    0.75    5.69
  -6  13  17   -0.00    5.03
   6  13 -17    9.54    7.65
  -6 -13  17    4.78    6.49
  -6  13  18    0.90    5.00
   6  13 -18   -0.00    6.47
  -6 -13  18   -0.00    5.38
  -6  13  19    8.27    6.65
   6  13 -19    5.05    7.98
  -6 -13  19    0.00    5.36
  -6  13  20    0.00    5.70
   6  13 -20    3.24    6.37
  -6 -13  20   -0.00    4.75
  -6  13  21    3.72    5.98
   6  13 -21   -0.00    6.11
  -6 -13  21    2.89    4.87
  -6  13  22    4.45    6.06
   6  13 -22    1.66    5.91
  -6 -13  22    8.54    8.03
  -6  13  23   -0.00    5.55
   6  13 -23    7.17    7.37
  -6 -13  23    0.34    5.73
  -6  13  24   -0.00    5.03
   6  13 -24   -0.00    5.97
  -6  13  25    6.32    6.00
   6 -13 -28   -0.00    8.56
   6 -13 -29    9.16    8.70
   6 -13 -30    0.00    8.03
  -6  14   1   10.49    4.71
   6  14  -1    6.56    7.57
  -6 -14   1    2.29    6.09
  -6  14   2    4.77    3.99
   6  14  -2    6.12    7.00
  -6 -14   2    0.00    5.21
  -6  14   3    4.65    4.44
   6  14  -3    0.14    5.99
  -6 -14   3    1.26    4.53
  -6  14   4    5.15    4.52
   6  14  -4    5.46    7.21
  -6 -14   4    5.40    6.51
  -6  14   5    7.02    5.40
   6  14  -5    3.63    7.03
  -6 -14   5   26.23    9.56
  -6  14   6   11.73    6.18
   6  14  -6   17.45    8.99
  -6 -14   6   12.38    7.58
  -6  14   7    8.31    5.64
   6  14  -7   14.38    7.94
  -6 -14   7   10.65    7.40
  -6  14   8    5.06    4.89
   6  14  -8   -0.00    6.06
  -6 -14   8   -0.00    4.96
  -6  14   9   13.07    6.64
   6  14  -9    2.20    6.30
  -6 -14   9   11.80    8.12
  -6  14  10    5.59    5.67
   6  14 -10    0.00    6.99
  -6 -14  10    7.77    6.57
  -6  14  11   10.58    6.46
   6  14 -11    4.29    5.91
  -6 -14  11   -0.00    6.52
  -6  14  12    1.84    4.90
   6  14 -12    0.34    5.79
  -6 -14  12    0.37    5.87
  -6  14  13    2.52    5.29
   6  14 -13    2.69    6.15
  -6 -14  13   -0.00    6.06
  -6  14  14    3.26    4.35
   6  14 -14    0.00    4.64
  -6 -14  14    1.58    6.11
  -6  14  15    5.87    6.07
   6  14 -15    0.02    4.67
  -6 -14  15    9.02    7.45
  -6  14  16    2.93    6.27
  -6 -14  16    3.40    6.18
  -6  14  17   -0.00    5.29
  -6 -14  17    0.47    6.14
  -6  14  18   -0.00    5.13
   6  14 -18   -0.00    5.72
  -6 -14  18    6.04    6.70
  -6  14  19    1.56    5.56
   6  14 -19    4.60    6.74
  -6  14  20    0.00    6.25
  -6  14  21    6.98    6.01
  -6  14  22   -0.00    5.42
  -6  15   1   -0.00    3.45
   6  15  -1    8.96    7.64
  -6 -15   1    4.86    6.38
  -6  15   2    8.77    4.64
   6  15  -2    9.52    7.31
  -6 -15   2    5.75    6.92
  -6  15   3    5.73    4.45
   6  15  -3    4.30    6.31
  -6 -15   3    6.95    6.91
  -6  15   4   -0.00    4.67
   6  15  -4    0.00    5.71
  -6 -15   4    1.85    5.92
  -6  15   5   -0.00    4.20
   6  15  -5    0.00    6.55
  -6 -15   5    2.58    5.72
  -6  15   6   -0.00    4.20
   6  15  -6    8.85    7.83
  -6 -15   6    3.87    6.06
  -6  15   7    3.27    4.41
   6  15  -7    4.81    6.70
  -6 -15   7    0.00    4.38
  -6  15   8    3.65    4.81
   6  15  -8    0.67    5.32
  -6 -15   8    2.14    5.70
  -6  15   9    5.38    4.90
   6  15  -9   13.29    8.17
  -6 -15   9    2.76    5.62
  -6  15  10    0.00    5.33
   6  15 -10   -0.00    6.10
  -6 -15  10    2.35    5.84
  -6  15  11    0.34    4.97
   6  15 -11    3.69    7.06
  -6 -15  11   -0.00    5.50
  -6  15  12    7.71    5.70
   6  15 -12    1.80    5.00
  -6 -15  12    6.75    6.39
  -6  15  13    3.84    5.91
   6  15 -13    4.39    6.49
  -6 -15  13   16.08    8.28
  -6  15  14    8.42    5.72
   6  15 -14   -0.00    5.90
  -6  15  15   -0.00    5.44
   6  15 -15   -0.00    5.18
  -6  15  16   -0.00    5.41
   6  15 -16    0.62    4.99
  -6  15  17    1.06    5.89
   6  15 -17    1.47    6.01
  -6  16   1    0.00    3.59
   6  16  -1   -0.00    5.96
  -6 -16   1    2.23    6.41
  -6  16   2    7.86    4.70
   6  16  -2   -0.00    5.20
  -6 -16   2    1.50    5.68
  -6  16   3    0.00    4.46
   6  16  -3    2.02    5.67
  -6 -16   3    0.95    5.54
  -6  16   4   -0.00    3.78
   6  16  -4   -0.00    5.83
  -6 -16   4   -0.00    5.02
  -6  16   5    0.80    4.50
   6  16  -5    0.00    6.65
  -6 -16   5   -0.00    5.56
  -6  16   6    0.00    4.86
   6  16  -6    8.94    7.75
  -6 -16   6    1.40    5.58
  -6  16   7    4.60    4.75
   6  16  -7    0.00    6.72
  -6 -16   7    5.28    6.17
  -6  16   8   -0.00    5.01
   6  16  -8    6.23    7.29
  -6 -16   8    1.25    5.66
  -6  16   9   -0.00    4.29
   6  16  -9   -0.00    5.32
  -6  16  10    0.00    4.50
   6  16 -10    1.40    6.04
  -6  16  11    3.36    5.14
   6  16 -11    3.10    6.97
  -6  16  12    0.25    5.48
   6  16 -12   -0.00    5.54
   6  16 -13    2.20    6.75
  -6  17   1    4.54    4.16
   6  17  -1    4.80    7.58
  -6 -17   1   -0.00    6.45
  -6  17   2    0.07    3.34
   6  17  -2    0.78    5.47
  -6 -17   2   -0.00    5.92
  -6  17   3    0.00    3.88
   6  17  -3    1.42    6.20
  -6 -17   3    6.15    7.62
  -6  17   4    2.13    4.41
   6  17  -4   12.17    9.01
  -6  17   5    1.89    4.89
   6  17  -5    1.66    6.99
  -6  17   6    0.00    4.88
  -5   0   1    0.36    3.22
  -5   0   1    3.50    3.41
   5   0  -1    3.54    4.15
   5   0  -1    0.00    3.45
   5   0  -1    1.52    3.22
  -5   0   2   -0.00    3.27
  -5   0   2   -0.00    4.45
   5   0  -2   -0.00    3.41
   5   0  -2   -0.00    3.82
  -5   0   3   74.32   10.90
  -5   0   3   70.81   11.33
   5   0  -3   82.20   11.49
   5   0  -3   87.61   11.60
  -5   0   4    1.01    3.82
  -5   0   4    0.27    3.59
   5   0  -4    2.26    4.15
   5   0  -4    0.83    3.94
  -5   0   5 2271.15  187.91
  -5   0   5 2132.41  188.33
   5   0  -5 2430.81  188.93
   5   0  -5 2256.04  187.77
  -5   0   6    0.91    4.94
  -5   0   6   -0.00    4.30
   5   0  -6    0.00    4.59
   5   0  -6    1.02    4.48
  -5   0   7   60.84    9.36
  -5   0   7    7.12    6.66
   5   0  -7   62.75   10.14
   5   0  -7   31.02    7.56
  -5   0   8    0.00    4.86
  -5   0   8   -0.00    5.18
   5   0  -8    2.70    4.55
   5   0  -8    0.00    3.92
  -5   0   9  565.59   50.55
  -5   0   9  569.51   51.40
   5   0  -9  525.74   50.41
   5   0  -9  504.47   49.46
  -5   0  10    4.28    4.82
  -5   0  10   -0.00    4.69
   5   0 -10    0.47    4.96
   5   0 -10    6.45    4.76
  -5   0  11   14.38    6.07
  -5   0  11   30.04    8.40
   5   0 -11   37.87    9.07
   5   0 -11   31.56    7.41
  -5   0  12   -0.00    4.67
  -5   0  12   -0.00    4.92
   5   0 -12    3.53    4.23
   5   0 -12    1.50    4.54
  -5   0  13    2.96    4.36
  -5   0  13    3.59    5.23
   5   0 -13   11.48    5.86
   5   0 -13    2.64    4.69
  -5   0  14   -0.00    4.27
   5   0 -14   -0.00    4.53
   5   0 -14    6.73    4.93
  -5   0  15  134.00   18.98
   5   0 -15  143.55   19.21
   5   0 -15  116.08   16.94
  -5   0  16   -0.00    4.49
   5   0 -16    2.53    4.19
   5   0 -16    0.88    3.31
  -5   0  17   83.18   14.17
   5   0 -17   70.72   13.98
   5   0 -17   78.60   13.33
  -5   0  18    3.29    4.56
   5   0 -18    0.00    4.68
  -5   0  19  124.43   19.80
   5   0 -19  160.26   20.37
  -5   0  20   -0.00    5.81
  -5   0  21  199.77   26.46
   5   0 -21  193.21   25.98
  -5   0  22    2.48    6.63
   5   0 -22    1.69    5.18
  -5   0  23    0.00    6.71
   5   0 -23    2.19    5.32
  -5   0  24    0.46    5.18
   5   0 -24   -0.00    7.56
  -5   0  25    8.41    7.50
   5   0 -25   18.27    9.57
  -5   0  26    2.36    7.07
   5   0 -26   -0.00    6.69
  -5   0  27    1.83    7.07
   5   0 -27   13.20    9.76
   5   0 -28    2.93    6.97
   5   0 -29    6.41    7.99
   5   0 -30    0.84    5.78
   5   0 -31   12.20    8.68
   5   0 -32   -0.00    6.04
   5   0 -33   -0.00    5.89
   5   0 -34    1.13    6.57
   5   0 -35    7.97    8.77
   5   0 -36   -0.00    5.65
   5   0 -37   17.54   10.41
   5   0 -38   -0.00    7.76
   5   0 -39   11.47    8.91
  -5   1   1  449.01   40.83
  -5   1   1  494.54   41.88
   5  -1  -1  428.56   40.99
   5  -1  -1  453.86   40.59
   5   1  -1  383.84   41.50
   5   1  -1  411.04   41.64
   5   1  -1  518.55   42.63
  -5  -1   1  431.96   42.06
  -5  -1   1  454.09   41.79
  -5  -1   1  497.82   43.04
  -5   1   2    3.94    3.84
  -5   1   2    1.06    3.65
   5  -1  -2    6.04    3.96
   5  -1  -2    0.00    3.64
   5   1  -2    1.46    4.12
   5   1  -2    1.69    4.26
  -5  -1   2    1.50    3.92
  -5  -1   2    5.99    4.78
  -5   1   3  465.48   42.17
  -5   1   3  445.84   42.51
   5  -1  -3  432.09   42.11
   5  -1  -3  484.51   42.03
   5   1  -3  475.00   43.63
   5   1  -3  456.33   42.84
  -5  -1   3  462.17   42.75
  -5  -1   3  473.11   43.80
  -5   1   4   11.20    4.73
  -5   1   4   13.42    5.45
   5  -1  -4    5.94    4.57
   5  -1  -4   10.13    4.82
   5   1  -4    0.00    4.23
   5   1  -4    5.46    4.35
  -5  -1   4    8.50    5.14
  -5  -1   4   12.21    5.62
  -5   1   5   95.94   13.64
  -5   1   5  132.20   15.31
   5  -1  -5  115.49   14.36
   5  -1  -5  122.48   14.12
   5   1  -5  115.75   15.12
   5   1  -5  102.20   14.36
  -5  -1   5  111.78   14.67
  -5  -1   5  105.93   15.15
  -5   1   6  573.35   48.31
  -5   1   6  495.73   47.96
   5  -1  -6  513.29   47.93
   5  -1  -6  474.92   46.79
   5   1  -6  497.00   48.31
  -5  -1   6  544.39   48.33
  -5  -1   6  570.30   49.71
  -5   1   7  516.18   49.66
  -5   1   7  619.57   51.26
   5  -1  -7  560.86   50.31
   5  -1  -7  624.66   50.08
   5   1  -7  598.33   51.30
   5   1  -7  633.44   51.28
  -5  -1   7  356.77   47.97
  -5  -1   7  569.02   51.51
  -5   1   8    5.65    5.21
  -5   1   8   -0.00    4.61
   5  -1  -8    1.61    4.99
   5  -1  -8   -0.00    4.20
   5   1  -8    1.23    4.79
   5   1  -8   -0.00    4.55
  -5  -1   8    4.61    4.35
  -5  -1   8    2.09    4.60
  -5   1   9   33.17    8.23
  -5   1   9   32.07    8.37
   5  -1  -9   32.08    8.40
   5  -1  -9   51.17    8.89
   5   1  -9   37.46    8.62
[truncated: 874,527 more chars]
