# Supplementary material for: LED-pump-X-ray-multiprobe crystallography for sub-second timescales
Source: Commun Chem. 2022 Aug 26;5:102. doi: 10.1038/s42004-022-00716-1 (PMC9814726; doi:10.1038/s42004-022-00716-1)
Supplement: Supplementary file 10 — Supplementary Data 1 [file 42004_2022_716_MOESM10_ESM.zip › CIFs/8s_270K/270K_8s_t4_excit.cif]

 data_global

# SUBMISSION DETAILS
 
_publ_contact_author_name       'Hatcher, Lauren'
_publ_contact_author_address
;
School of Chemistry
Cardiff University
Main Building
Park Place 
Cardiff
CF10 3AT
United Kingdom
;
_publ_contact_author_email       'HatcherL1@cardiff.ac.uk'
_publ_requested_category          FM
_publ_section_comment
; 
?
;
_publ_section_references
;
Diamond General Data Aquisition (GDA) software: http://www.opengda.org/

XIA2: Winter, G. (2010) J. Appl. Cryst. 43, 186-190.
POINTLESS: Evans, P. (2006) Acta Cryst. D62, 72-82.
AIMLESS: Evans, P. R. and Murshudov, G. N. (2013) Acta Cryst. D69, 1204-1214.
DIALS: Winter, G., et al. Acta Cryst. (2018) D74, 85-97.
CCP4: Winn, M. D. et al. (2011) Acta Cryst. D67, 235-242.
   
SHELXL: Sheldrick G. M. (2015). Acta Cryst. C71, 3-8.
SHELXT:	Sheldrick, G. M. (2015). Acta Cryst. A71, 3-8.
 
OLEX2: Dolomanov, O.V.; Bourhis, L.J.; Gildea, R.J.; Howard, J.A.K.; Puschmann,
 H., OLEX2: A complete structure solution, refinement and analysis program 
 (2009). J. Appl. Cryst., 42, 339-341.

MERCURY: Macrae, C. F., Bruno, I. J., Chisholm, J. A., Edgington,
P. R., McCabe, P., Pidcock, E., Rodriguez-Monge, L., Taylor, R.,
van de Streek, J. & Wood, P. A. (2008). J. Appl. Cryst. 41, 466-470.
;

####
 
data_270K_8s_t4_excit
 
_audit_creation_method            'SHELXL-2018/3'
_shelx_SHELXL_version_number      '2018/3'
_chemical_name_systematic         
;
Nitro-(N,N,N',N'-tetrabutyldiethylenetriamine)palladium(II)
tetraphenylborate, tetrahydrofuran solvate
;
_chemical_name_common             ?
_chemical_melting_point           ?
_chemical_formula_moiety          
;
C20 H45 N4 O2 Pd, C24 H20 B, C4 H8 O
;
_chemical_formula_sum            'C48 H73 B N4 O3 Pd' 
_chemical_formula_weight          871.31

loop_
 _atom_type_symbol
 _atom_type_description
 _atom_type_scat_dispersion_real
 _atom_type_scat_dispersion_imag
 _atom_type_scat_source
 'C'  'C'   0.0010   0.0010
 'International Tables Vol C Tables 4.2.6.8 and 6.1.1.4'
 'H'  'H'   0.0000   0.0000
 'International Tables Vol C Tables 4.2.6.8 and 6.1.1.4'
 'B'  'B'   0.0000   0.0000
 'International Tables Vol C Tables 4.2.6.8 and 6.1.1.4'
 'N'  'N'   0.0030   0.0020
 'International Tables Vol C Tables 4.2.6.8 and 6.1.1.4'
 'O'  'O'   0.0050   0.0030
 'International Tables Vol C Tables 4.2.6.8 and 6.1.1.4'
 'Pd'  'Pd'  -2.5040   0.6150
 'International Tables Vol C Tables 4.2.6.8 and 6.1.1.4'
 
_space_group_crystal_system       monoclinic
_space_group_IT_number            14
_space_group_name_H-M_alt         'P 21/n'
_space_group_name_Hall            '-P 2yn'
 
_shelx_space_group_comment
;
The symmetry employed for this shelxl refinement is uniquely defined
by the following loop, which should always be used as a source of
symmetry information in preference to the above space-group names.
They are only intended as comments.
;
 
loop_
 _space_group_symop_operation_xyz
 'x, y, z'
 '-x+1/2, y+1/2, -z+1/2'
 '-x, -y, -z'
 'x-1/2, -y-1/2, z-1/2'
 
_cell_length_a                    11.6867(7)
_cell_length_b                    13.6214(8)
_cell_length_c                    30.2255(17)
_cell_angle_alpha                 90
_cell_angle_beta                  93.100(5)
_cell_angle_gamma                 90
_cell_volume                      4804.5(5)
_cell_formula_units_Z             4
_cell_measurement_temperature     270(2)
_cell_measurement_reflns_used     8612
_cell_measurement_theta_max       18.6052236072
_cell_measurement_theta_min       1.23901414235
 
_exptl_crystal_description        Plate
_exptl_crystal_colour             Yellow
_exptl_crystal_density_meas       ?
_exptl_crystal_density_method     ?
_exptl_crystal_density_diffrn     1.205          
_exptl_crystal_F_000              1856
_exptl_transmission_factor_min    ?
_exptl_transmission_factor_max    ?
_exptl_crystal_size_max           0.100
_exptl_crystal_size_mid           0.100
_exptl_crystal_size_min           0.050
_exptl_absorpt_coefficient_mu     0.201
_shelx_estimated_absorpt_T_min    0.980
_shelx_estimated_absorpt_T_max    0.990
_exptl_absorpt_correction_T_min   0.994836431051
_exptl_absorpt_correction_T_max   1.0
_exptl_absorpt_correction_type    empirical
_exptl_absorpt_process_details    
;
CCP4 7.0.048: AIMLESS, version 0.5.32 : 29/03/17
Scaling & analysis of unmerged intensities, absorption correction using spherical harmonics
;
_exptl_absorpt_special_details    ?
_diffrn_ambient_temperature       270(2)
_diffrn_radiation_wavelength      0.534
_diffrn_measurement_device_type   'Photon counting pixel array'
_diffrn_radiation_type            Synchrotron
_diffrn_measurement_method        'shutterless scans'
_diffrn_radiation_source          'Diamond Light Source Beamline I19-2'
_diffrn_radiation_monochromator   'Silicon 111'
_diffrn_detector_area_resol_mean  ?
_diffrn_reflns_number             32156
_diffrn_reflns_av_unetI/netI      0.1093
_diffrn_reflns_av_R_equivalents   0.0822
_diffrn_reflns_limit_h_min        -14
_diffrn_reflns_limit_h_max        14
_diffrn_reflns_limit_k_min        -16
_diffrn_reflns_limit_k_max        17
_diffrn_reflns_limit_l_min        -32
_diffrn_reflns_limit_l_max        37
_diffrn_reflns_theta_min          1.232
_diffrn_reflns_theta_max          19.496
_diffrn_reflns_theta_full         18.687
_diffrn_measured_fraction_theta_max   0.986
_diffrn_measured_fraction_theta_full  0.987
_diffrn_reflns_Laue_measured_fraction_max    0.986
_diffrn_reflns_Laue_measured_fraction_full   0.987
_diffrn_reflns_point_group_measured_fraction_max   0.986
_diffrn_reflns_point_group_measured_fraction_full  0.987
_reflns_number_total              9689
_reflns_number_gt                 4304
_reflns_threshold_expression      'I > 2\s(I)'
_reflns_Friedel_coverage          0.000
_reflns_Friedel_fraction_max      .
_reflns_Friedel_fraction_full     .
 
_reflns_special_details
;
 Reflections were merged by SHELXL according to the crystal
 class for the calculation of statistics and refinement.
 
 _reflns_Friedel_fraction is defined as the number of unique
 Friedel pairs measured divided by the number that would be
 possible theoretically, ignoring centric projections and
 systematic absences.
;
 
_computing_data_collection        'Diamond GDA (http://www.opengda.org/)'
_computing_cell_refinement        'DIALS (Winter, 2018)'
_computing_data_reduction         'XIA2 (Winter 2010)'
_computing_structure_solution     'SHELXT (Sheldrick, 2015)'
_computing_structure_refinement   'SHELXL (Sheldrick, 2015)'
_computing_molecular_graphics     'OLEX2 (Dolomanov et al., 2009)'
_computing_publication_material   'MERCURY (Macrae et al., 2008)'
_refine_special_details           ?
_refine_ls_structure_factor_coef  Fsqd
_refine_ls_matrix_type            full
_refine_ls_weighting_scheme       calc
_refine_ls_weighting_details
'w=1/[\s^2^(Fo^2^)+(0.0612P)^2^] where P=(Fo^2^+2Fc^2^)/3'
_atom_sites_solution_primary      ?
_atom_sites_solution_secondary    ?
_atom_sites_solution_hydrogens    geom
_refine_ls_hydrogen_treatment     constr
_refine_ls_extinction_method      none
_refine_ls_extinction_coef        .
_refine_ls_number_reflns          9689
_refine_ls_number_parameters      526
_refine_ls_number_restraints      490
_refine_ls_R_factor_all           0.1333
_refine_ls_R_factor_gt            0.0577
_refine_ls_wR_factor_ref          0.1491
_refine_ls_wR_factor_gt           0.1235
_refine_ls_goodness_of_fit_ref    0.873
_refine_ls_restrained_S_all       0.871
_refine_ls_shift/su_max           0.001
_refine_ls_shift/su_mean          0.000
 
loop_
 _atom_site_label
 _atom_site_type_symbol
 _atom_site_fract_x
 _atom_site_fract_y
 _atom_site_fract_z
 _atom_site_U_iso_or_equiv
 _atom_site_adp_type
 _atom_site_occupancy
 _atom_site_site_symmetry_order  
 _atom_site_calc_flag
 _atom_site_refinement_flags_posn
 _atom_site_refinement_flags_adp
 _atom_site_refinement_flags_occupancy
 _atom_site_disorder_assembly
 _atom_site_disorder_group
Pd1 Pd 0.33958(3) 0.77522(3) 0.34684(2) 0.05874(16) Uani 1 1 d . . . . .
N2 N 0.3453(3) 0.9278(3) 0.33813(11) 0.0672(9) Uani 1 1 d . . . . .
N3 N 0.4544(3) 0.7987(2) 0.39779(11) 0.0572(8) Uani 1 1 d . . . . .
H3 H 0.531269 0.788638 0.387118 0.069 Uiso 1 1 calc R U . . .
N4 N 0.3316(3) 0.6315(2) 0.37150(12) 0.0622(8) Uani 1 1 d . . . . .
C1 C 0.4409(4) 0.9628(3) 0.36964(14) 0.0727(12) Uani 1 1 d . . . . .
H1A H 0.513429 0.957223 0.355674 0.087 Uiso 1 1 calc R U . . .
H1B H 0.429069 1.031409 0.376763 0.087 Uiso 1 1 calc R U . . .
C2 C 0.4448(4) 0.9027(3) 0.41146(15) 0.0735(12) Uani 1 1 d . . . . .
H2A H 0.510206 0.921426 0.430744 0.088 Uiso 1 1 calc R U . . .
H2B H 0.375581 0.912700 0.427229 0.088 Uiso 1 1 calc R U . . .
C3 C 0.4349(4) 0.7231(3) 0.43241(14) 0.0634(11) Uani 1 1 d . . . . .
H3A H 0.366302 0.738320 0.447719 0.076 Uiso 1 1 calc R U . . .
H3B H 0.499471 0.721004 0.453961 0.076 Uiso 1 1 calc R U . . .
C4 C 0.4218(3) 0.6259(3) 0.40880(14) 0.0641(11) Uani 1 1 d . . . . .
H4A H 0.494398 0.607303 0.397137 0.077 Uiso 1 1 calc R U . . .
H4B H 0.400839 0.575806 0.429690 0.077 Uiso 1 1 calc R U . . .
C5 C 0.2302(4) 0.9655(3) 0.35162(16) 0.0788(13) Uani 1 1 d . . . . .
H5A H 0.219648 0.943923 0.381703 0.095 Uiso 1 1 calc R U . . .
H5B H 0.170992 0.934506 0.332725 0.095 Uiso 1 1 calc R U . . .
C6 C 0.2113(5) 1.0757(4) 0.34969(19) 0.1090(18) Uani 1 1 d . . . . .
H6A H 0.216838 1.098297 0.319449 0.131 Uiso 1 1 calc R U . . .
H6B H 0.270558 1.108315 0.367966 0.131 Uiso 1 1 calc R U . . .
C7 C 0.0938(5) 1.1031(4) 0.3659(2) 0.134(2) Uani 1 1 d . . . . .
H7A H 0.035258 1.064424 0.350046 0.161 Uiso 1 1 calc R U . . .
H7B H 0.091646 1.087682 0.397172 0.161 Uiso 1 1 calc R U . . .
C8 C 0.0688(7) 1.2084(5) 0.3591(3) 0.200(4) Uani 1 1 d . . . . .
H8A H 0.057458 1.221588 0.328008 0.300 Uiso 1 1 calc R U . . .
H8B H 0.131938 1.246751 0.371214 0.300 Uiso 1 1 calc R U . . .
H8C H 0.000657 1.225383 0.373791 0.300 Uiso 1 1 calc R U . . .
C9 C 0.3648(4) 0.9599(3) 0.29171(15) 0.0747(12) Uani 1 1 d . . . . .
H9A H 0.373300 1.030745 0.291491 0.090 Uiso 1 1 calc R U . . .
H9B H 0.297195 0.943852 0.273077 0.090 Uiso 1 1 calc R U . . .
C10 C 0.4674(4) 0.9151(4) 0.27171(15) 0.0835(13) Uani 1 1 d . . . . .
H10A H 0.464409 0.844216 0.274694 0.100 Uiso 1 1 calc R U . . .
H10B H 0.536705 0.938155 0.287498 0.100 Uiso 1 1 calc R U . . .
C11 C 0.4707(5) 0.9422(4) 0.22274(17) 0.1064(18) Uani 1 1 d . . . . .
H11A H 0.406012 0.911967 0.206532 0.128 Uiso 1 1 calc R U . . .
H11B H 0.462862 1.012840 0.219641 0.128 Uiso 1 1 calc R U . . .
C12 C 0.5779(5) 0.9106(5) 0.2031(2) 0.148(3) Uani 1 1 d . . . . .
H12A H 0.577780 0.932512 0.172878 0.221 Uiso 1 1 calc R U . . .
H12B H 0.583192 0.840307 0.203960 0.221 Uiso 1 1 calc R U . . .
H12C H 0.642405 0.938533 0.219618 0.221 Uiso 1 1 calc R U . . .
C13 C 0.2121(3) 0.6237(3) 0.38887(15) 0.0709(12) Uani 1 1 d . . . . .
H13A H 0.203791 0.675668 0.410398 0.085 Uiso 1 1 calc R U . . .
H13B H 0.157036 0.636343 0.364373 0.085 Uiso 1 1 calc R U . . .
C14 C 0.1800(4) 0.5284(3) 0.41006(17) 0.0843(14) Uani 1 1 d . . . . .
H14A H 0.232182 0.515617 0.435477 0.101 Uiso 1 1 calc R U . . .
H14B H 0.187649 0.475245 0.389057 0.101 Uiso 1 1 calc R U . . .
C15 C 0.0588(4) 0.5310(4) 0.42474(19) 0.0966(16) Uani 1 1 d . . . . .
H15A H 0.052087 0.584539 0.445614 0.116 Uiso 1 1 calc R U . . .
H15B H 0.007577 0.544963 0.399193 0.116 Uiso 1 1 calc R U . . .
C16 C 0.0203(4) 0.4375(4) 0.44607(19) 0.1089(18) Uani 1 1 d . . . . .
H16A H 0.023130 0.384521 0.425221 0.163 Uiso 1 1 calc R U . . .
H16B H -0.056712 0.445301 0.455008 0.163 Uiso 1 1 calc R U . . .
H16C H 0.070113 0.423195 0.471560 0.163 Uiso 1 1 calc R U . . .
C17 C 0.3501(4) 0.5514(3) 0.33878(15) 0.0754(13) Uani 1 1 d . . . . .
H17A H 0.284095 0.548588 0.317926 0.090 Uiso 1 1 calc R U . . .
H17B H 0.354546 0.489216 0.354430 0.090 Uiso 1 1 calc R U . . .
C18 C 0.4557(4) 0.5633(4) 0.31343(16) 0.0886(15) Uani 1 1 d . . . . .
H18A H 0.522791 0.563053 0.333792 0.106 Uiso 1 1 calc R U . . .
H18B H 0.453106 0.625846 0.298043 0.106 Uiso 1 1 calc R U . . .
C19 C 0.4648(6) 0.4793(5) 0.2796(2) 0.140(3) Uani 1 1 d . . . . .
H19A H 0.457105 0.417200 0.294853 0.168 Uiso 1 1 calc R U . . .
H19B H 0.401568 0.484650 0.257628 0.168 Uiso 1 1 calc R U . . .
C20 C 0.5683(6) 0.4787(6) 0.2578(3) 0.177(3) Uani 1 1 d . . . . .
H20A H 0.575206 0.417949 0.242094 0.266 Uiso 1 1 calc R U . . .
H20B H 0.631602 0.485431 0.279206 0.266 Uiso 1 1 calc R U . . .
H20C H 0.568764 0.532427 0.237235 0.266 Uiso 1 1 calc R U . . .
C21 C 0.6565(3) 0.3744(3) 0.42718(15) 0.0612(10) Uani 1 1 d . . . . .
C22 C 0.7093(4) 0.4238(4) 0.39348(16) 0.0770(13) Uani 1 1 d . . . . .
H22 H 0.725933 0.389362 0.368050 0.092 Uiso 1 1 calc R U . . .
C23 C 0.7377(4) 0.5216(4) 0.3964(2) 0.0986(16) Uani 1 1 d . . . . .
H23 H 0.772681 0.551632 0.373071 0.118 Uiso 1 1 calc R U . . .
C24 C 0.7153(4) 0.5755(4) 0.4333(2) 0.0926(16) Uani 1 1 d . . . . .
H24 H 0.736086 0.641282 0.435385 0.111 Uiso 1 1 calc R U . . .
C25 C 0.6613(4) 0.5299(3) 0.46717(19) 0.0862(14) Uani 1 1 d . . . . .
H25 H 0.644993 0.565012 0.492453 0.103 Uiso 1 1 calc R U . . .
C26 C 0.6315(4) 0.4315(3) 0.46344(16) 0.0728(12) Uani 1 1 d . . . . .
H26 H 0.593081 0.402532 0.486235 0.087 Uiso 1 1 calc R U . . .
C27 C 0.7339(4) 0.2016(3) 0.45916(15) 0.0668(11) Uani 1 1 d . . . . .
C28 C 0.8089(4) 0.2497(3) 0.48796(17) 0.0774(13) Uani 1 1 d . . . . .
H28 H 0.804237 0.317795 0.489375 0.093 Uiso 1 1 calc R U . . .
C29 C 0.8918(4) 0.2030(4) 0.51524(19) 0.0991(17) Uani 1 1 d . . . . .
H29 H 0.939791 0.240006 0.534255 0.119 Uiso 1 1 calc R U . . .
C30 C 0.9030(5) 0.1046(5) 0.5144(2) 0.1108(19) Uani 1 1 d . . . . .
H30 H 0.956910 0.072918 0.533092 0.133 Uiso 1 1 calc R U . . .
C31 C 0.8327(4) 0.0523(4) 0.4850(2) 0.1088(19) Uani 1 1 d . . . . .
H31 H 0.840136 -0.015587 0.483350 0.131 Uiso 1 1 calc R U . . .
C32 C 0.7507(4) 0.0997(3) 0.4577(2) 0.0980(17) Uani 1 1 d . . . . .
H32 H 0.705313 0.062554 0.437803 0.118 Uiso 1 1 calc R U . . .
C33 C 0.5048(4) 0.2304(3) 0.44445(14) 0.0621(10) Uani 1 1 d . . . . .
C34 C 0.4786(4) 0.1457(3) 0.46682(14) 0.0677(12) Uani 1 1 d . . . . .
H34 H 0.536954 0.100706 0.473335 0.081 Uiso 1 1 calc R U . . .
C35 C 0.3698(4) 0.1242(3) 0.48003(16) 0.0797(13) Uani 1 1 d . . . . .
H35 H 0.356941 0.066068 0.495111 0.096 Uiso 1 1 calc R U . . .
C36 C 0.2806(4) 0.1881(4) 0.47105(18) 0.0879(15) Uani 1 1 d . . . . .
H36 H 0.207439 0.174250 0.479981 0.105 Uiso 1 1 calc R U . . .
C37 C 0.3025(5) 0.2732(4) 0.4485(2) 0.0983(17) Uani 1 1 d . . . . .
H37 H 0.243726 0.317623 0.441823 0.118 Uiso 1 1 calc R U . . .
C38 C 0.4113(4) 0.2923(3) 0.43584(19) 0.0908(16) Uani 1 1 d . . . . .
H38 H 0.423384 0.350262 0.420538 0.109 Uiso 1 1 calc R U . . .
C39 C 0.6358(5) 0.2129(3) 0.37484(16) 0.0792(13) Uani 1 1 d . . . . .
C40 C 0.5435(5) 0.2197(4) 0.34478(18) 0.0932(15) Uani 1 1 d . . . . .
H40 H 0.474510 0.243561 0.354352 0.112 Uiso 1 1 calc R U . . .
C41 C 0.5495(6) 0.1919(4) 0.2997(2) 0.1122(19) Uani 1 1 d . . . . .
H41 H 0.486008 0.198876 0.280060 0.135 Uiso 1 1 calc R U . . .
C42 C 0.6500(8) 0.1546(5) 0.2856(3) 0.145(3) Uani 1 1 d . . . . .
H42 H 0.654729 0.135299 0.256280 0.174 Uiso 1 1 calc R U . . .
C43 C 0.7421(7) 0.1456(6) 0.3142(2) 0.160(3) Uani 1 1 d . . . . .
H43 H 0.810401 0.120493 0.304533 0.192 Uiso 1 1 calc R U . . .
C44 C 0.7351(6) 0.1738(5) 0.3578(2) 0.131(2) Uani 1 1 d . . . . .
H44 H 0.799693 0.166445 0.376900 0.157 Uiso 1 1 calc R U . . .
B1 B 0.6330(5) 0.2549(4) 0.42689(19) 0.0683(11) Uani 1 1 d . . . . .
O3 O 0.6872(12) 0.8051(19) 0.3645(9) 0.104(2) Uani 0.710(17) 1 d D . P A 1
C45 C 0.7368(10) 0.7724(16) 0.3249(6) 0.114(2) Uani 0.710(17) 1 d D . P A 1
H45A H 0.727801 0.821903 0.301885 0.137 Uiso 0.710(17) 1 calc R U P A 1
H45B H 0.700546 0.712245 0.314255 0.137 Uiso 0.710(17) 1 calc R U P A 1
C46 C 0.8613(8) 0.7553(11) 0.3371(4) 0.125(3) Uani 0.710(17) 1 d D . P A 1
H46A H 0.875016 0.687929 0.346329 0.150 Uiso 0.710(17) 1 calc R U P A 1
H46B H 0.908308 0.770153 0.312458 0.150 Uiso 0.710(17) 1 calc R U P A 1
C47 C 0.8840(8) 0.8212(12) 0.3727(4) 0.125(3) Uani 0.710(17) 1 d D . P A 1
H47A H 0.924258 0.878390 0.362319 0.150 Uiso 0.710(17) 1 calc R U P A 1
H47B H 0.932411 0.789620 0.395559 0.150 Uiso 0.710(17) 1 calc R U P A 1
C48 C 0.7774(8) 0.8512(9) 0.3907(4) 0.114(2) Uani 0.710(17) 1 d D . P A 1
H48A H 0.775229 0.830776 0.421375 0.137 Uiso 0.710(17) 1 calc R U P A 1
H48B H 0.769449 0.921995 0.389312 0.137 Uiso 0.710(17) 1 calc R U P A 1
O3A O 0.674(3) 0.805(5) 0.362(2) 0.104(2) Uani 0.290(17) 1 d D . P A 2
C45A C 0.728(2) 0.757(4) 0.3269(16) 0.114(2) Uani 0.290(17) 1 d D . P A 2
H45C H 0.690161 0.773350 0.298391 0.137 Uiso 0.290(17) 1 calc R U P A 2
H45D H 0.728072 0.686611 0.330702 0.137 Uiso 0.290(17) 1 calc R U P A 2
C46A C 0.8481(19) 0.799(2) 0.3308(10) 0.125(3) Uani 0.290(17) 1 d D . P A 2
H46C H 0.901201 0.748154 0.341676 0.150 Uiso 0.290(17) 1 calc R U P A 2
H46D H 0.870935 0.819841 0.301994 0.150 Uiso 0.290(17) 1 calc R U P A 2
C47A C 0.851(2) 0.878(2) 0.3602(9) 0.125(3) Uani 0.290(17) 1 d D . P A 2
H47C H 0.864293 0.938788 0.344425 0.150 Uiso 0.290(17) 1 calc R U P A 2
H47D H 0.912828 0.869696 0.382764 0.150 Uiso 0.290(17) 1 calc R U P A 2
C48A C 0.742(2) 0.882(2) 0.3805(9) 0.114(2) Uani 0.290(17) 1 d D . P A 2
H48C H 0.752618 0.873361 0.412289 0.137 Uiso 0.290(17) 1 calc R U P A 2
H48D H 0.704992 0.944432 0.374567 0.137 Uiso 0.290(17) 1 calc R U P A 2
O1 O 0.1257(3) 0.7599(3) 0.29908(12) 0.1216(13) Uani 0.840(5) 1 d D . P B 3
O2 O 0.2618(3) 0.7242(2) 0.25949(13) 0.1216(13) Uani 0.840(5) 1 d D . P B 3
N1 N 0.2263(3) 0.74942(13) 0.29429(11) 0.0836(13) Uani 0.840(5) 1 d D . P B 3
O1A O 0.2092(15) 0.7577(2) 0.3051(4) 0.1216(13) Uani 0.160(5) 1 d D . P B 4
O2A O 0.3170(12) 0.7171(3) 0.2549(4) 0.1216(13) Uani 0.160(5) 1 d D . P B 4
N1A N 0.2107(11) 0.7308(3) 0.2639(3) 0.0836(13) Uani 0.160(5) 1 d D . P B 4
 
loop_
 _atom_site_aniso_label
 _atom_site_aniso_U_11
 _atom_site_aniso_U_22
 _atom_site_aniso_U_33
 _atom_site_aniso_U_23
 _atom_site_aniso_U_13
 _atom_site_aniso_U_12
Pd1 0.0598(3) 0.0614(2) 0.0545(3) 0.00173(19) -0.00170(18) -0.00282(17)
N2 0.071(2) 0.068(2) 0.062(2) 0.0047(17) 0.0001(16) 0.0000(16)
N3 0.059(2) 0.0615(17) 0.051(2) -0.0019(14) -0.0018(16) -0.0046(16)
N4 0.0612(18) 0.062(2) 0.063(2) -0.0016(15) -0.0035(14) -0.0073(16)
C1 0.083(3) 0.064(3) 0.070(3) 0.002(2) -0.004(2) -0.009(2)
C2 0.092(3) 0.062(2) 0.065(3) -0.0041(19) -0.006(2) -0.008(2)
C3 0.068(3) 0.072(2) 0.050(2) 0.0038(16) -0.001(2) -0.004(2)
C4 0.062(2) 0.067(2) 0.062(3) 0.0037(19) -0.0036(19) -0.001(2)
C5 0.080(3) 0.078(3) 0.078(3) -0.002(3) 0.005(2) 0.008(2)
C6 0.127(4) 0.079(3) 0.119(5) -0.006(3) -0.009(4) 0.024(3)
C7 0.123(4) 0.109(4) 0.167(6) -0.032(4) -0.016(4) 0.040(4)
C8 0.180(7) 0.106(4) 0.307(12) -0.051(6) -0.035(8) 0.050(4)
C9 0.084(3) 0.073(3) 0.067(2) 0.012(2) 0.002(2) -0.003(2)
C10 0.080(3) 0.097(4) 0.074(3) 0.007(3) 0.005(2) -0.003(2)
C11 0.117(4) 0.128(5) 0.075(3) 0.007(3) 0.014(3) -0.002(3)
C12 0.127(5) 0.207(7) 0.112(5) -0.009(5) 0.035(4) -0.001(4)
C13 0.063(2) 0.069(3) 0.080(3) 0.006(2) -0.001(2) -0.009(2)
C14 0.076(3) 0.080(3) 0.098(4) 0.018(3) 0.011(3) -0.007(2)
C15 0.077(3) 0.095(3) 0.119(5) 0.003(3) 0.026(3) -0.013(3)
C16 0.096(4) 0.106(4) 0.127(5) 0.014(3) 0.024(4) -0.017(3)
C17 0.088(3) 0.063(3) 0.075(3) -0.007(2) 0.000(2) -0.002(2)
C18 0.089(3) 0.100(4) 0.077(3) -0.010(2) 0.004(2) 0.007(3)
C19 0.151(6) 0.141(5) 0.132(5) -0.051(4) 0.046(4) -0.008(4)
C20 0.189(7) 0.194(8) 0.158(7) -0.024(6) 0.084(5) 0.020(6)
C21 0.055(3) 0.067(2) 0.061(3) 0.0059(17) -0.008(2) -0.0007(19)
C22 0.073(3) 0.080(3) 0.079(3) 0.011(2) 0.011(2) -0.003(2)
C23 0.081(3) 0.078(3) 0.137(4) 0.026(3) 0.016(3) -0.005(3)
C24 0.073(3) 0.062(3) 0.142(4) 0.016(2) -0.012(3) -0.003(2)
C25 0.086(3) 0.065(2) 0.106(4) 0.001(3) -0.017(3) 0.007(2)
C26 0.082(3) 0.065(2) 0.070(3) 0.004(2) 0.000(3) 0.004(2)
C27 0.062(2) 0.063(2) 0.076(3) 0.001(2) 0.0107(19) 0.0059(18)
C28 0.071(3) 0.076(3) 0.084(3) -0.004(2) -0.001(2) 0.010(2)
C29 0.086(3) 0.105(3) 0.104(4) -0.006(3) -0.018(3) 0.020(3)
C30 0.084(4) 0.104(3) 0.143(5) 0.019(3) -0.005(3) 0.025(3)
C31 0.083(4) 0.082(4) 0.161(5) 0.017(3) 0.005(3) 0.017(3)
C32 0.084(3) 0.064(2) 0.145(5) -0.003(3) -0.003(3) 0.009(2)
C33 0.065(2) 0.060(2) 0.060(3) -0.004(2) -0.005(2) -0.0017(17)
C34 0.070(2) 0.062(2) 0.071(3) 0.001(2) 0.000(2) 0.001(2)
C35 0.075(2) 0.079(3) 0.085(4) 0.008(3) 0.005(3) -0.006(2)
C36 0.070(3) 0.082(3) 0.112(4) 0.000(3) 0.010(3) -0.004(2)
C37 0.074(3) 0.076(3) 0.145(5) 0.009(3) 0.009(3) 0.004(3)
C38 0.074(2) 0.070(3) 0.129(5) 0.017(3) 0.007(3) 0.006(2)
C39 0.096(3) 0.072(3) 0.070(2) -0.003(2) 0.005(2) -0.010(3)
C40 0.115(4) 0.084(4) 0.079(3) 0.007(3) -0.012(3) -0.030(3)
C41 0.166(5) 0.092(4) 0.077(3) 0.007(3) -0.007(3) -0.046(4)
C42 0.201(7) 0.138(6) 0.096(5) -0.007(5) 0.023(4) -0.027(5)
C43 0.187(6) 0.197(8) 0.100(4) -0.041(5) 0.033(4) 0.020(6)
C44 0.131(4) 0.172(6) 0.092(4) -0.025(4) 0.022(3) 0.028(4)
B1 0.069(2) 0.065(2) 0.071(3) 0.000(2) 0.003(2) 0.001(2)
O3 0.087(4) 0.115(3) 0.111(4) -0.015(3) 0.008(4) -0.002(3)
C45 0.101(3) 0.128(5) 0.115(4) -0.027(3) 0.006(3) -0.006(2)
C46 0.095(3) 0.133(7) 0.148(5) -0.015(5) 0.012(3) -0.004(3)
C47 0.095(3) 0.133(7) 0.148(5) -0.015(5) 0.012(3) -0.004(3)
C48 0.101(3) 0.128(5) 0.115(4) -0.027(3) 0.006(3) -0.006(2)
O3A 0.087(4) 0.115(3) 0.111(4) -0.015(3) 0.008(4) -0.002(3)
C45A 0.101(3) 0.128(5) 0.115(4) -0.027(3) 0.006(3) -0.006(2)
C46A 0.095(3) 0.133(7) 0.148(5) -0.015(5) 0.012(3) -0.004(3)
C47A 0.095(3) 0.133(7) 0.148(5) -0.015(5) 0.012(3) -0.004(3)
C48A 0.101(3) 0.128(5) 0.115(4) -0.027(3) 0.006(3) -0.006(2)
O1 0.080(2) 0.196(3) 0.086(2) -0.0233(19) -0.0124(19) 0.001(2)
O2 0.080(2) 0.196(3) 0.086(2) -0.0233(19) -0.0124(19) 0.001(2)
N1 0.082(2) 0.092(3) 0.075(2) 0.009(2) -0.008(2) -0.003(2)
O1A 0.080(2) 0.196(3) 0.086(2) -0.0233(19) -0.0124(19) 0.001(2)
O2A 0.080(2) 0.196(3) 0.086(2) -0.0233(19) -0.0124(19) 0.001(2)
N1A 0.082(2) 0.092(3) 0.075(2) 0.009(2) -0.008(2) -0.003(2)
 
_geom_special_details
;
 All esds (except the esd in the dihedral angle between two l.s. planes)
 are estimated using the full covariance matrix.  The cell esds are taken
 into account individually in the estimation of esds in distances, angles
 and torsion angles; correlations between esds in cell parameters are only
 used when they are defined by crystal symmetry.  An approximate (isotropic)
 treatment of cell esds is used for estimating esds involving l.s. planes.
;
 
loop_
 _geom_bond_atom_site_label_1
 _geom_bond_atom_site_label_2
 _geom_bond_distance
 _geom_bond_site_symmetry_2
 _geom_bond_publ_flag
Pd1 O1A 1.939(18) . ?
Pd1 N3 2.013(3) . ?
Pd1 N1 2.043(3) . ?
Pd1 N2 2.097(4) . ?
Pd1 N4 2.099(3) . ?
N2 C9 1.499(5) . ?
N2 C1 1.506(5) . ?
N2 C5 1.516(5) . ?
N3 C2 1.482(5) . ?
N3 C3 1.495(5) . ?
N3 H3 0.9800 . ?
N4 C17 1.496(5) . ?
N4 C4 1.503(5) . ?
N4 C13 1.522(5) . ?
C1 C2 1.505(6) . ?
C1 H1A 0.9700 . ?
C1 H1B 0.9700 . ?
C2 H2A 0.9700 . ?
C2 H2B 0.9700 . ?
C3 C4 1.508(5) . ?
C3 H3A 0.9700 . ?
C3 H3B 0.9700 . ?
C4 H4A 0.9700 . ?
C4 H4B 0.9700 . ?
C5 C6 1.519(6) . ?
C5 H5A 0.9700 . ?
C5 H5B 0.9700 . ?
C6 C7 1.528(7) . ?
C6 H6A 0.9700 . ?
C6 H6B 0.9700 . ?
C7 C8 1.475(8) . ?
C7 H7A 0.9700 . ?
C7 H7B 0.9700 . ?
C8 H8A 0.9600 . ?
C8 H8B 0.9600 . ?
C8 H8C 0.9600 . ?
C9 C10 1.502(6) . ?
C9 H9A 0.9700 . ?
C9 H9B 0.9700 . ?
C10 C11 1.528(6) . ?
C10 H10A 0.9700 . ?
C10 H10B 0.9700 . ?
C11 C12 1.480(7) . ?
C11 H11A 0.9700 . ?
C11 H11B 0.9700 . ?
C12 H12A 0.9600 . ?
C12 H12B 0.9600 . ?
C12 H12C 0.9600 . ?
C13 C14 1.504(5) . ?
C13 H13A 0.9700 . ?
C13 H13B 0.9700 . ?
C14 C15 1.508(6) . ?
C14 H14A 0.9700 . ?
C14 H14B 0.9700 . ?
C15 C16 1.507(6) . ?
C15 H15A 0.9700 . ?
C15 H15B 0.9700 . ?
C16 H16A 0.9600 . ?
C16 H16B 0.9600 . ?
C16 H16C 0.9600 . ?
C17 C18 1.497(6) . ?
C17 H17A 0.9700 . ?
C17 H17B 0.9700 . ?
C18 C19 1.541(7) . ?
C18 H18A 0.9700 . ?
C18 H18B 0.9700 . ?
C19 C20 1.409(7) . ?
C19 H19A 0.9700 . ?
C19 H19B 0.9700 . ?
C20 H20A 0.9600 . ?
C20 H20B 0.9600 . ?
C20 H20C 0.9600 . ?
C21 C26 1.387(6) . ?
C21 C22 1.392(6) . ?
C21 B1 1.651(6) . ?
C22 C23 1.374(6) . ?
C22 H22 0.9300 . ?
C23 C24 1.371(7) . ?
C23 H23 0.9300 . ?
C24 C25 1.379(7) . ?
C24 H24 0.9300 . ?
C25 C26 1.388(6) . ?
C25 H25 0.9300 . ?
C26 H26 0.9300 . ?
C27 C28 1.369(6) . ?
C27 C32 1.403(6) . ?
C27 B1 1.657(7) . ?
C28 C29 1.391(6) . ?
C28 H28 0.9300 . ?
C29 C30 1.347(7) . ?
C29 H29 0.9300 . ?
C30 C31 1.376(7) . ?
C30 H30 0.9300 . ?
C31 C32 1.389(6) . ?
C31 H31 0.9300 . ?
C32 H32 0.9300 . ?
C33 C34 1.381(5) . ?
C33 C38 1.393(6) . ?
C33 B1 1.650(7) . ?
C34 C35 1.385(5) . ?
C34 H34 0.9300 . ?
C35 C36 1.373(6) . ?
C35 H35 0.9300 . ?
C36 C37 1.375(6) . ?
C36 H36 0.9300 . ?
C37 C38 1.372(6) . ?
C37 H37 0.9300 . ?
C38 H38 0.9300 . ?
C39 C40 1.375(7) . ?
C39 C44 1.400(7) . ?
C39 B1 1.676(7) . ?
C40 C41 1.419(7) . ?
C40 H40 0.9300 . ?
C41 C42 1.368(9) . ?
C41 H41 0.9300 . ?
C42 C43 1.350(9) . ?
C42 H42 0.9300 . ?
C43 C44 1.379(8) . ?
C43 H43 0.9300 . ?
C44 H44 0.9300 . ?
O3 C48 1.428(11) . ?
O3 C45 1.430(10) . ?
C45 C46 1.500(14) . ?
C45 H45A 0.9700 . ?
C45 H45B 0.9700 . ?
C46 C47 1.415(10) . ?
C46 H46A 0.9700 . ?
C46 H46B 0.9700 . ?
C47 C48 1.445(9) . ?
C47 H47A 0.9700 . ?
C47 H47B 0.9700 . ?
C48 H48A 0.9700 . ?
C48 H48B 0.9700 . ?
O3A C48A 1.408(19) . ?
O3A C45A 1.424(15) . ?
C45A C46A 1.512(18) . ?
C45A H45C 0.9700 . ?
C45A H45D 0.9700 . ?
C46A C47A 1.402(16) . ?
C46A H46C 0.9700 . ?
C46A H46D 0.9700 . ?
C47A C48A 1.448(16) . ?
C47A H47C 0.9700 . ?
C47A H47D 0.9700 . ?
C48A H48C 0.9700 . ?
C48A H48D 0.9700 . ?
O1 N1 1.2006(10) . ?
O2 N1 1.2014(10) . ?
O1A N1A 1.3002(10) . ?
O2A N1A 1.3003(10) . ?
 
loop_
 _geom_angle_atom_site_label_1
 _geom_angle_atom_site_label_2
 _geom_angle_atom_site_label_3
 _geom_angle
 _geom_angle_site_symmetry_1
 _geom_angle_site_symmetry_3
 _geom_angle_publ_flag
O1A Pd1 N3 170.0(3) . . ?
N3 Pd1 N1 178.48(15) . . ?
O1A Pd1 N2 93.98(12) . . ?
N3 Pd1 N2 85.07(13) . . ?
N1 Pd1 N2 95.54(10) . . ?
O1A Pd1 N4 93.88(11) . . ?
N3 Pd1 N4 85.26(12) . . ?
N1 Pd1 N4 94.37(10) . . ?
N2 Pd1 N4 166.34(13) . . ?
C9 N2 C1 110.8(3) . . ?
C9 N2 C5 109.6(3) . . ?
C1 N2 C5 111.2(3) . . ?
C9 N2 Pd1 114.5(3) . . ?
C1 N2 Pd1 105.2(2) . . ?
C5 N2 Pd1 105.5(2) . . ?
C2 N3 C3 116.6(3) . . ?
C2 N3 Pd1 107.9(2) . . ?
C3 N3 Pd1 107.8(2) . . ?
C2 N3 H3 108.1 . . ?
C3 N3 H3 108.1 . . ?
Pd1 N3 H3 108.1 . . ?
C17 N4 C4 109.8(3) . . ?
C17 N4 C13 110.2(3) . . ?
C4 N4 C13 110.9(3) . . ?
C17 N4 Pd1 115.8(3) . . ?
C4 N4 Pd1 105.7(2) . . ?
C13 N4 Pd1 104.3(2) . . ?
C2 C1 N2 110.3(3) . . ?
C2 C1 H1A 109.6 . . ?
N2 C1 H1A 109.6 . . ?
C2 C1 H1B 109.6 . . ?
N2 C1 H1B 109.6 . . ?
H1A C1 H1B 108.1 . . ?
N3 C2 C1 106.6(3) . . ?
N3 C2 H2A 110.4 . . ?
C1 C2 H2A 110.4 . . ?
N3 C2 H2B 110.4 . . ?
C1 C2 H2B 110.4 . . ?
H2A C2 H2B 108.6 . . ?
N3 C3 C4 106.8(3) . . ?
N3 C3 H3A 110.4 . . ?
C4 C3 H3A 110.4 . . ?
N3 C3 H3B 110.4 . . ?
C4 C3 H3B 110.4 . . ?
H3A C3 H3B 108.6 . . ?
N4 C4 C3 111.1(3) . . ?
N4 C4 H4A 109.4 . . ?
C3 C4 H4A 109.4 . . ?
N4 C4 H4B 109.4 . . ?
C3 C4 H4B 109.4 . . ?
H4A C4 H4B 108.0 . . ?
N2 C5 C6 117.0(4) . . ?
N2 C5 H5A 108.0 . . ?
C6 C5 H5A 108.0 . . ?
N2 C5 H5B 108.0 . . ?
C6 C5 H5B 108.0 . . ?
H5A C5 H5B 107.3 . . ?
C5 C6 C7 111.2(5) . . ?
C5 C6 H6A 109.4 . . ?
C7 C6 H6A 109.4 . . ?
C5 C6 H6B 109.4 . . ?
C7 C6 H6B 109.4 . . ?
H6A C6 H6B 108.0 . . ?
C8 C7 C6 111.6(6) . . ?
C8 C7 H7A 109.3 . . ?
C6 C7 H7A 109.3 . . ?
C8 C7 H7B 109.3 . . ?
C6 C7 H7B 109.3 . . ?
H7A C7 H7B 108.0 . . ?
C7 C8 H8A 109.5 . . ?
C7 C8 H8B 109.5 . . ?
H8A C8 H8B 109.5 . . ?
C7 C8 H8C 109.5 . . ?
H8A C8 H8C 109.5 . . ?
H8B C8 H8C 109.5 . . ?
N2 C9 C10 115.0(4) . . ?
N2 C9 H9A 108.5 . . ?
C10 C9 H9A 108.5 . . ?
N2 C9 H9B 108.5 . . ?
C10 C9 H9B 108.5 . . ?
H9A C9 H9B 107.5 . . ?
C9 C10 C11 110.7(4) . . ?
C9 C10 H10A 109.5 . . ?
C11 C10 H10A 109.5 . . ?
C9 C10 H10B 109.5 . . ?
C11 C10 H10B 109.5 . . ?
H10A C10 H10B 108.1 . . ?
C12 C11 C10 112.6(5) . . ?
C12 C11 H11A 109.1 . . ?
C10 C11 H11A 109.1 . . ?
C12 C11 H11B 109.1 . . ?
C10 C11 H11B 109.1 . . ?
H11A C11 H11B 107.8 . . ?
C11 C12 H12A 109.5 . . ?
C11 C12 H12B 109.5 . . ?
H12A C12 H12B 109.5 . . ?
C11 C12 H12C 109.5 . . ?
H12A C12 H12C 109.5 . . ?
H12B C12 H12C 109.5 . . ?
C14 C13 N4 117.5(3) . . ?
C14 C13 H13A 107.9 . . ?
N4 C13 H13A 107.9 . . ?
C14 C13 H13B 107.9 . . ?
N4 C13 H13B 107.9 . . ?
H13A C13 H13B 107.2 . . ?
C13 C14 C15 111.4(4) . . ?
C13 C14 H14A 109.4 . . ?
C15 C14 H14A 109.4 . . ?
C13 C14 H14B 109.4 . . ?
C15 C14 H14B 109.4 . . ?
H14A C14 H14B 108.0 . . ?
C16 C15 C14 114.4(4) . . ?
C16 C15 H15A 108.7 . . ?
C14 C15 H15A 108.7 . . ?
C16 C15 H15B 108.7 . . ?
C14 C15 H15B 108.7 . . ?
H15A C15 H15B 107.6 . . ?
C15 C16 H16A 109.5 . . ?
C15 C16 H16B 109.5 . . ?
H16A C16 H16B 109.5 . . ?
C15 C16 H16C 109.5 . . ?
H16A C16 H16C 109.5 . . ?
H16B C16 H16C 109.5 . . ?
N4 C17 C18 114.3(4) . . ?
N4 C17 H17A 108.7 . . ?
C18 C17 H17A 108.7 . . ?
N4 C17 H17B 108.7 . . ?
C18 C17 H17B 108.7 . . ?
H17A C17 H17B 107.6 . . ?
C17 C18 C19 110.3(4) . . ?
C17 C18 H18A 109.6 . . ?
C19 C18 H18A 109.6 . . ?
C17 C18 H18B 109.6 . . ?
C19 C18 H18B 109.6 . . ?
H18A C18 H18B 108.1 . . ?
C20 C19 C18 114.0(6) . . ?
C20 C19 H19A 108.8 . . ?
C18 C19 H19A 108.8 . . ?
C20 C19 H19B 108.8 . . ?
C18 C19 H19B 108.8 . . ?
H19A C19 H19B 107.7 . . ?
C19 C20 H20A 109.5 . . ?
C19 C20 H20B 109.5 . . ?
H20A C20 H20B 109.5 . . ?
C19 C20 H20C 109.5 . . ?
H20A C20 H20C 109.5 . . ?
H20B C20 H20C 109.5 . . ?
C26 C21 C22 115.3(4) . . ?
C26 C21 B1 121.0(4) . . ?
C22 C21 B1 123.5(4) . . ?
C23 C22 C21 122.4(5) . . ?
C23 C22 H22 118.8 . . ?
C21 C22 H22 118.8 . . ?
C24 C23 C22 121.1(6) . . ?
C24 C23 H23 119.5 . . ?
C22 C23 H23 119.5 . . ?
C23 C24 C25 118.5(5) . . ?
C23 C24 H24 120.7 . . ?
C25 C24 H24 120.7 . . ?
C24 C25 C26 119.8(5) . . ?
C24 C25 H25 120.1 . . ?
C26 C25 H25 120.1 . . ?
C21 C26 C25 122.8(5) . . ?
C21 C26 H26 118.6 . . ?
C25 C26 H26 118.6 . . ?
C28 C27 C32 114.1(4) . . ?
C28 C27 B1 125.1(4) . . ?
C32 C27 B1 120.8(4) . . ?
C27 C28 C29 124.0(5) . . ?
C27 C28 H28 118.0 . . ?
C29 C28 H28 118.0 . . ?
C30 C29 C28 120.6(5) . . ?
C30 C29 H29 119.7 . . ?
C28 C29 H29 119.7 . . ?
C29 C30 C31 118.2(5) . . ?
C29 C30 H30 120.9 . . ?
C31 C30 H30 120.9 . . ?
C30 C31 C32 120.7(6) . . ?
C30 C31 H31 119.6 . . ?
C32 C31 H31 119.6 . . ?
C31 C32 C27 122.3(5) . . ?
C31 C32 H32 118.8 . . ?
C27 C32 H32 118.8 . . ?
C34 C33 C38 113.8(4) . . ?
C34 C33 B1 123.8(4) . . ?
C38 C33 B1 122.3(4) . . ?
C33 C34 C35 123.3(4) . . ?
C33 C34 H34 118.3 . . ?
C35 C34 H34 118.3 . . ?
C36 C35 C34 120.5(5) . . ?
C36 C35 H35 119.7 . . ?
C34 C35 H35 119.7 . . ?
C35 C36 C37 118.2(5) . . ?
C35 C36 H36 120.9 . . ?
C37 C36 H36 120.9 . . ?
C38 C37 C36 119.9(5) . . ?
C38 C37 H37 120.1 . . ?
C36 C37 H37 120.1 . . ?
C37 C38 C33 124.2(5) . . ?
C37 C38 H38 117.9 . . ?
C33 C38 H38 117.9 . . ?
C40 C39 C44 114.8(5) . . ?
C40 C39 B1 122.9(5) . . ?
C44 C39 B1 122.2(5) . . ?
C39 C40 C41 122.6(6) . . ?
C39 C40 H40 118.7 . . ?
C41 C40 H40 118.7 . . ?
C42 C41 C40 119.0(7) . . ?
C42 C41 H41 120.5 . . ?
C40 C41 H41 120.5 . . ?
C43 C42 C41 120.2(8) . . ?
C43 C42 H42 119.9 . . ?
C41 C42 H42 119.9 . . ?
C42 C43 C44 120.0(8) . . ?
C42 C43 H43 120.0 . . ?
C44 C43 H43 120.0 . . ?
C43 C44 C39 123.4(7) . . ?
C43 C44 H44 118.3 . . ?
C39 C44 H44 118.3 . . ?
C33 B1 C21 110.5(4) . . ?
C33 B1 C27 110.6(4) . . ?
C21 B1 C27 108.5(4) . . ?
C33 B1 C39 107.3(4) . . ?
C21 B1 C39 109.3(4) . . ?
C27 B1 C39 110.7(4) . . ?
C48 O3 C45 106.2(7) . . ?
O3 C45 C46 105.9(12) . . ?
O3 C45 H45A 110.5 . . ?
C46 C45 H45A 110.5 . . ?
O3 C45 H45B 110.5 . . ?
C46 C45 H45B 110.5 . . ?
H45A C45 H45B 108.7 . . ?
C47 C46 C45 103.2(7) . . ?
C47 C46 H46A 111.1 . . ?
C45 C46 H46A 111.1 . . ?
C47 C46 H46B 111.1 . . ?
C45 C46 H46B 111.1 . . ?
H46A C46 H46B 109.1 . . ?
C46 C47 C48 109.6(7) . . ?
C46 C47 H47A 109.8 . . ?
C48 C47 H47A 109.8 . . ?
C46 C47 H47B 109.8 . . ?
C48 C47 H47B 109.8 . . ?
H47A C47 H47B 108.2 . . ?
O3 C48 C47 107.1(7) . . ?
O3 C48 H48A 110.3 . . ?
C47 C48 H48A 110.3 . . ?
O3 C48 H48B 110.3 . . ?
C47 C48 H48B 110.3 . . ?
H48A C48 H48B 108.6 . . ?
C48A O3A C45A 111.7(17) . . ?
O3A C45A C46A 102.6(14) . . ?
O3A C45A H45C 111.2 . . ?
C46A C45A H45C 111.2 . . ?
O3A C45A H45D 111.2 . . ?
C46A C45A H45D 111.2 . . ?
H45C C45A H45D 109.2 . . ?
C47A C46A C45A 109.3(15) . . ?
C47A C46A H46C 109.8 . . ?
C45A C46A H46C 109.8 . . ?
C47A C46A H46D 109.8 . . ?
C45A C46A H46D 109.8 . . ?
H46C C46A H46D 108.3 . . ?
C46A C47A C48A 107.4(14) . . ?
C46A C47A H47C 110.2 . . ?
C48A C47A H47C 110.2 . . ?
C46A C47A H47D 110.2 . . ?
C48A C47A H47D 110.2 . . ?
H47C C47A H47D 108.5 . . ?
O3A C48A C47A 107.6(14) . . ?
O3A C48A H48C 110.2 . . ?
C47A C48A H48C 110.2 . . ?
O3A C48A H48D 110.2 . . ?
C47A C48A H48D 110.2 . . ?
H48C C48A H48D 108.5 . . ?
O1 N1 O2 121.74(16) . . ?
O1 N1 Pd1 118.9(3) . . ?
O2 N1 Pd1 119.3(3) . . ?
N1A O1A Pd1 127.4(8) . . ?
O1A N1A O2A 107.71(12) . . ?
 
loop_
 _geom_torsion_atom_site_label_1
 _geom_torsion_atom_site_label_2
 _geom_torsion_atom_site_label_3
 _geom_torsion_atom_site_label_4
 _geom_torsion
 _geom_torsion_site_symmetry_1
 _geom_torsion_site_symmetry_2
 _geom_torsion_site_symmetry_3
 _geom_torsion_site_symmetry_4
 _geom_torsion_publ_flag
C9 N2 C1 C2 -159.8(4) . . . . ?
C5 N2 C1 C2 78.1(4) . . . . ?
Pd1 N2 C1 C2 -35.6(4) . . . . ?
C3 N3 C2 C1 -167.5(3) . . . . ?
Pd1 N3 C2 C1 -46.1(4) . . . . ?
N2 C1 C2 N3 55.2(4) . . . . ?
C2 N3 C3 C4 167.1(3) . . . . ?
Pd1 N3 C3 C4 45.7(4) . . . . ?
C17 N4 C4 C3 158.5(3) . . . . ?
C13 N4 C4 C3 -79.5(4) . . . . ?
Pd1 N4 C4 C3 32.9(4) . . . . ?
N3 C3 C4 N4 -53.0(4) . . . . ?
C9 N2 C5 C6 -57.8(5) . . . . ?
C1 N2 C5 C6 65.0(5) . . . . ?
Pd1 N2 C5 C6 178.5(4) . . . . ?
N2 C5 C6 C7 -177.7(4) . . . . ?
C5 C6 C7 C8 -173.1(5) . . . . ?
C1 N2 C9 C10 65.8(5) . . . . ?
C5 N2 C9 C10 -171.2(4) . . . . ?
Pd1 N2 C9 C10 -53.0(5) . . . . ?
N2 C9 C10 C11 172.8(4) . . . . ?
C9 C10 C11 C12 172.5(5) . . . . ?
C17 N4 C13 C14 56.5(5) . . . . ?
C4 N4 C13 C14 -65.2(5) . . . . ?
Pd1 N4 C13 C14 -178.6(3) . . . . ?
N4 C13 C14 C15 -178.8(4) . . . . ?
C13 C14 C15 C16 179.6(4) . . . . ?
C4 N4 C17 C18 -68.5(5) . . . . ?
C13 N4 C17 C18 169.0(4) . . . . ?
Pd1 N4 C17 C18 51.1(4) . . . . ?
N4 C17 C18 C19 -178.1(4) . . . . ?
C17 C18 C19 C20 -173.2(6) . . . . ?
C26 C21 C22 C23 1.8(6) . . . . ?
B1 C21 C22 C23 -173.6(4) . . . . ?
C21 C22 C23 C24 0.2(8) . . . . ?
C22 C23 C24 C25 -1.3(8) . . . . ?
C23 C24 C25 C26 0.2(7) . . . . ?
C22 C21 C26 C25 -2.8(6) . . . . ?
B1 C21 C26 C25 172.7(4) . . . . ?
C24 C25 C26 C21 1.9(7) . . . . ?
C32 C27 C28 C29 -2.9(7) . . . . ?
B1 C27 C28 C29 178.9(5) . . . . ?
C27 C28 C29 C30 0.5(9) . . . . ?
C28 C29 C30 C31 1.7(9) . . . . ?
C29 C30 C31 C32 -1.4(9) . . . . ?
C30 C31 C32 C27 -1.2(9) . . . . ?
C28 C27 C32 C31 3.2(7) . . . . ?
B1 C27 C32 C31 -178.5(5) . . . . ?
C38 C33 C34 C35 -0.7(7) . . . . ?
B1 C33 C34 C35 -177.6(4) . . . . ?
C33 C34 C35 C36 0.2(7) . . . . ?
C34 C35 C36 C37 0.3(8) . . . . ?
C35 C36 C37 C38 -0.3(8) . . . . ?
C36 C37 C38 C33 -0.2(9) . . . . ?
C34 C33 C38 C37 0.7(8) . . . . ?
B1 C33 C38 C37 177.7(5) . . . . ?
C44 C39 C40 C41 -1.7(7) . . . . ?
B1 C39 C40 C41 174.4(4) . . . . ?
C39 C40 C41 C42 1.5(9) . . . . ?
C40 C41 C42 C43 -0.8(11) . . . . ?
C41 C42 C43 C44 0.3(13) . . . . ?
C42 C43 C44 C39 -0.5(12) . . . . ?
C40 C39 C44 C43 1.1(9) . . . . ?
B1 C39 C44 C43 -174.9(6) . . . . ?
C34 C33 B1 C21 -149.1(4) . . . . ?
C38 C33 B1 C21 34.2(6) . . . . ?
C34 C33 B1 C27 -29.0(6) . . . . ?
C38 C33 B1 C27 154.4(4) . . . . ?
C34 C33 B1 C39 91.8(5) . . . . ?
C38 C33 B1 C39 -84.8(5) . . . . ?
C26 C21 B1 C33 46.3(5) . . . . ?
C22 C21 B1 C33 -138.6(4) . . . . ?
C26 C21 B1 C27 -75.1(5) . . . . ?
C22 C21 B1 C27 100.1(5) . . . . ?
C26 C21 B1 C39 164.1(4) . . . . ?
C22 C21 B1 C39 -20.7(6) . . . . ?
C28 C27 B1 C33 -109.2(5) . . . . ?
C32 C27 B1 C33 72.7(5) . . . . ?
C28 C27 B1 C21 12.2(6) . . . . ?
C32 C27 B1 C21 -165.9(4) . . . . ?
C28 C27 B1 C39 132.1(5) . . . . ?
C32 C27 B1 C39 -46.0(6) . . . . ?
C40 C39 B1 C33 38.5(6) . . . . ?
C44 C39 B1 C33 -145.8(5) . . . . ?
C40 C39 B1 C21 -81.4(5) . . . . ?
C44 C39 B1 C21 94.3(6) . . . . ?
C40 C39 B1 C27 159.2(4) . . . . ?
C44 C39 B1 C27 -25.1(7) . . . . ?
C48 O3 C45 C46 27(2) . . . . ?
O3 C45 C46 C47 -28(2) . . . . ?
C45 C46 C47 C48 18.0(16) . . . . ?
C45 O3 C48 C47 -16(2) . . . . ?
C46 C47 C48 O3 -2(2) . . . . ?
C48A O3A C45A C46A 11(7) . . . . ?
O3A C45A C46A C47A -12(6) . . . . ?
C45A C46A C47A C48A 8(4) . . . . ?
C45A O3A C48A C47A -7(7) . . . . ?
C46A C47A C48A O3A -1(5) . . . . ?
Pd1 O1A N1A O2A 0.00(3) . . . . ?
 
_refine_diff_density_max    0.306
_refine_diff_density_min   -0.541
_refine_diff_density_rms    0.061

_shelx_res_file
;
TITL shelxt in P 1 21/n 1
    04_excit.res
    created by SHELXL-2018/3 at 09:33:32 on 27-Mar-2020
CELL 0.534 11.6867 13.6214 30.2255 90 93.1 90
ZERR 4 0.000658 0.000777 0.001699 0 0.005231 0
LATT 1
SYMM 0.5-X,0.5+Y,0.5-Z
SFAC C H B N O Pd
DISP B 0 0 4.561
DISP C 0.001 0.001 6.94
DISP H -0 0 0.611
DISP N 0.003 0.002 10.693
DISP O 0.005 0.003 16.398
DISP Pd -2.504 0.615 1934.604
UNIT 192 292 4 16 12 4
DFIX 1.2 0.001 N1 O1 N1 O2
DFIX 1.3 0.001 O1A N1A N1A O2A
DANG 2.1 0.001 O1 O2 O1A O2A
FLAT 0.001 Pd1 O1 O2 N1 O1A O2A N1A
RIGU 0.001 0.002
EADP O3 O3A
EADP C45 C45A C48 C48A
EADP C46 C46A C47 C47A
EADP O1 O1A O2 O2A
EADP N1 N1A

L.S. 20
PLAN  5
SIZE 0.1 0.1 0.05
TEMP -3
BOND $H
list 4
CONF
fmap 2
acta
SHEL 999 0.8
OMIT 10 0 0
OMIT -1 2 3
OMIT 7 12 0
OMIT -2 1 2
REM <olex2.extras>
REM <HklSrc "%.\\04_excit.hkl">
REM </olex2.extras>

WGHT    0.061200
FVAR       0.23780   0.70979   0.84023
PD1   6    0.339585    0.775222    0.346844    11.00000    0.05978    0.06143 =
         0.05450    0.00173   -0.00170   -0.00282
N2    4    0.345294    0.927810    0.338126    11.00000    0.07099    0.06841 =
         0.06187    0.00468    0.00009    0.00002
N3    4    0.454440    0.798723    0.397789    11.00000    0.05852    0.06151 =
         0.05119   -0.00192   -0.00178   -0.00465
AFIX  13
H3    2    0.531269    0.788638    0.387118    11.00000   -1.20000
AFIX   0
N4    4    0.331603    0.631482    0.371504    11.00000    0.06118    0.06209 =
         0.06260   -0.00163   -0.00348   -0.00734
C1    1    0.440917    0.962848    0.369641    11.00000    0.08299    0.06391 =
         0.07037    0.00189   -0.00419   -0.00893
AFIX  23
H1A   2    0.513429    0.957223    0.355674    11.00000   -1.20000
H1B   2    0.429069    1.031409    0.376763    11.00000   -1.20000
AFIX   0
C2    1    0.444770    0.902747    0.411465    11.00000    0.09200    0.06222 =
         0.06515   -0.00412   -0.00627   -0.00777
AFIX  23
H2A   2    0.510206    0.921426    0.430744    11.00000   -1.20000
H2B   2    0.375581    0.912700    0.427229    11.00000   -1.20000
AFIX   0
C3    1    0.434939    0.723084    0.432406    11.00000    0.06768    0.07182 =
         0.05023    0.00379   -0.00092   -0.00387
AFIX  23
H3A   2    0.366302    0.738320    0.447719    11.00000   -1.20000
H3B   2    0.499471    0.721004    0.453961    11.00000   -1.20000
AFIX   0
C4    1    0.421785    0.625899    0.408799    11.00000    0.06195    0.06750 =
         0.06202    0.00371   -0.00357   -0.00132
AFIX  23
H4A   2    0.494398    0.607303    0.397137    11.00000   -1.20000
H4B   2    0.400839    0.575806    0.429690    11.00000   -1.20000
AFIX   0
C5    1    0.230239    0.965498    0.351616    11.00000    0.08010    0.07813 =
         0.07827   -0.00202    0.00465    0.00847
AFIX  23
H5A   2    0.219648    0.943923    0.381703    11.00000   -1.20000
H5B   2    0.170992    0.934506    0.332725    11.00000   -1.20000
AFIX   0
C6    1    0.211250    1.075739    0.349695    11.00000    0.12658    0.07935 =
         0.11926   -0.00606   -0.00908    0.02390
AFIX  23
H6A   2    0.216838    1.098297    0.319449    11.00000   -1.20000
H6B   2    0.270558    1.108315    0.367966    11.00000   -1.20000
AFIX   0
C7    1    0.093823    1.103148    0.365903    11.00000    0.12320    0.10895 =
         0.16734   -0.03225   -0.01633    0.03960
AFIX  23
H7A   2    0.035258    1.064424    0.350046    11.00000   -1.20000
H7B   2    0.091646    1.087682    0.397172    11.00000   -1.20000
AFIX   0
C8    1    0.068782    1.208410    0.359138    11.00000    0.18028    0.10650 =
         0.30703   -0.05128   -0.03493    0.04985
AFIX 137
H8A   2    0.057458    1.221588    0.328008    11.00000   -1.50000
H8B   2    0.131938    1.246751    0.371214    11.00000   -1.50000
H8C   2    0.000657    1.225383    0.373791    11.00000   -1.50000
AFIX   0
C9    1    0.364785    0.959914    0.291711    11.00000    0.08359    0.07308 =
         0.06711    0.01245    0.00209   -0.00279
AFIX  23
H9A   2    0.373300    1.030745    0.291491    11.00000   -1.20000
H9B   2    0.297195    0.943852    0.273077    11.00000   -1.20000
AFIX   0
C10   1    0.467394    0.915060    0.271714    11.00000    0.07978    0.09706 =
         0.07367    0.00697    0.00490   -0.00296
AFIX  23
H10A  2    0.464409    0.844216    0.274694    11.00000   -1.20000
H10B  2    0.536705    0.938155    0.287498    11.00000   -1.20000
AFIX   0
C11   1    0.470656    0.942243    0.222745    11.00000    0.11744    0.12813 =
         0.07466    0.00739    0.01371   -0.00209
AFIX  23
H11A  2    0.406012    0.911967    0.206532    11.00000   -1.20000
H11B  2    0.462862    1.012840    0.219641    11.00000   -1.20000
AFIX   0
C12   1    0.577937    0.910619    0.203071    11.00000    0.12690    0.20653 =
         0.11245   -0.00929    0.03493   -0.00107
AFIX 137
H12A  2    0.577780    0.932512    0.172878    11.00000   -1.50000
H12B  2    0.583192    0.840307    0.203960    11.00000   -1.50000
H12C  2    0.642405    0.938533    0.219618    11.00000   -1.50000
AFIX   0
C13   1    0.212128    0.623697    0.388870    11.00000    0.06314    0.06878 =
         0.08016    0.00553   -0.00068   -0.00924
AFIX  23
H13A  2    0.203791    0.675668    0.410398    11.00000   -1.20000
H13B  2    0.157036    0.636343    0.364373    11.00000   -1.20000
AFIX   0
C14   1    0.180039    0.528373    0.410064    11.00000    0.07574    0.07961 =
         0.09827    0.01811    0.01124   -0.00727
AFIX  23
H14A  2    0.232182    0.515617    0.435477    11.00000   -1.20000
H14B  2    0.187649    0.475245    0.389057    11.00000   -1.20000
AFIX   0
C15   1    0.058829    0.531033    0.424738    11.00000    0.07748    0.09513 =
         0.11938    0.00347    0.02582   -0.01277
AFIX  23
H15A  2    0.052087    0.584539    0.445614    11.00000   -1.20000
H15B  2    0.007577    0.544963    0.399193    11.00000   -1.20000
AFIX   0
C16   1    0.020347    0.437525    0.446068    11.00000    0.09601    0.10579 =
         0.12676    0.01421    0.02378   -0.01673
AFIX 137
H16A  2    0.023130    0.384521    0.425221    11.00000   -1.50000
H16B  2   -0.056712    0.445301    0.455008    11.00000   -1.50000
H16C  2    0.070113    0.423195    0.471560    11.00000   -1.50000
AFIX   0
C17   1    0.350075    0.551388    0.338783    11.00000    0.08774    0.06323 =
         0.07472   -0.00687   -0.00044   -0.00188
AFIX  23
H17A  2    0.284095    0.548588    0.317926    11.00000   -1.20000
H17B  2    0.354546    0.489216    0.354430    11.00000   -1.20000
AFIX   0
C18   1    0.455727    0.563327    0.313430    11.00000    0.08858    0.09990 =
         0.07720   -0.00993    0.00433    0.00708
AFIX  23
H18A  2    0.522791    0.563053    0.333792    11.00000   -1.20000
H18B  2    0.453106    0.625846    0.298043    11.00000   -1.20000
AFIX   0
C19   1    0.464840    0.479337    0.279625    11.00000    0.15130    0.14113 =
         0.13155   -0.05123    0.04596   -0.00822
AFIX  23
H19A  2    0.457105    0.417200    0.294853    11.00000   -1.20000
H19B  2    0.401568    0.484650    0.257628    11.00000   -1.20000
AFIX   0
C20   1    0.568347    0.478738    0.257802    11.00000    0.18897    0.19368 =
         0.15787   -0.02440    0.08359    0.02039
AFIX 137
H20A  2    0.575206    0.417949    0.242094    11.00000   -1.50000
H20B  2    0.631602    0.485431    0.279206    11.00000   -1.50000
H20C  2    0.568764    0.532427    0.237235    11.00000   -1.50000
AFIX   0

C21   1    0.656458    0.374431    0.427181    11.00000    0.05458    0.06713 =
         0.06079    0.00592   -0.00756   -0.00074
C22   1    0.709284    0.423798    0.393480    11.00000    0.07294    0.07982 =
         0.07901    0.01143    0.01147   -0.00319
AFIX  43
H22   2    0.725933    0.389362    0.368050    11.00000   -1.20000
AFIX   0
C23   1    0.737707    0.521560    0.396438    11.00000    0.08112    0.07820 =
         0.13742    0.02603    0.01590   -0.00540
AFIX  43
H23   2    0.772681    0.551632    0.373071    11.00000   -1.20000
AFIX   0
C24   1    0.715330    0.575467    0.433286    11.00000    0.07283    0.06151 =
         0.14169    0.01616   -0.01179   -0.00302
AFIX  43
H24   2    0.736086    0.641282    0.435385    11.00000   -1.20000
AFIX   0
C25   1    0.661348    0.529903    0.467172    11.00000    0.08553    0.06483 =
         0.10596    0.00124   -0.01683    0.00656
AFIX  43
H25   2    0.644993    0.565012    0.492453    11.00000   -1.20000
AFIX   0
C26   1    0.631483    0.431472    0.463442    11.00000    0.08223    0.06547 =
         0.07016    0.00351    0.00039    0.00385
AFIX  43
H26   2    0.593081    0.402532    0.486235    11.00000   -1.20000
AFIX   0
C27   1    0.733890    0.201554    0.459159    11.00000    0.06222    0.06272 =
         0.07622    0.00123    0.01069    0.00592
C28   1    0.808923    0.249721    0.487959    11.00000    0.07114    0.07617 =
         0.08430   -0.00365   -0.00114    0.01046
AFIX  43
H28   2    0.804237    0.317795    0.489375    11.00000   -1.20000
AFIX   0
C29   1    0.891766    0.202978    0.515238    11.00000    0.08581    0.10521 =
         0.10374   -0.00553   -0.01818    0.02011
AFIX  43
H29   2    0.939791    0.240006    0.534255    11.00000   -1.20000
AFIX   0
C30   1    0.903043    0.104616    0.514355    11.00000    0.08442    0.10394 =
         0.14282    0.01937   -0.00542    0.02488
AFIX  43
H30   2    0.956910    0.072918    0.533092    11.00000   -1.20000
AFIX   0
C31   1    0.832685    0.052275    0.484971    11.00000    0.08325    0.08195 =
         0.16096    0.01720    0.00465    0.01687
AFIX  43
H31   2    0.840136   -0.015587    0.483350    11.00000   -1.20000
AFIX   0
C32   1    0.750697    0.099680    0.457719    11.00000    0.08356    0.06420 =
         0.14528   -0.00275   -0.00274    0.00897
AFIX  43
H32   2    0.705313    0.062554    0.437803    11.00000   -1.20000
AFIX   0
C33   1    0.504837    0.230426    0.444453    11.00000    0.06550    0.05977 =
         0.06008   -0.00427   -0.00456   -0.00165
C34   1    0.478578    0.145674    0.466816    11.00000    0.06961    0.06205 =
         0.07110    0.00101    0.00030    0.00091
AFIX  43
H34   2    0.536954    0.100706    0.473335    11.00000   -1.20000
AFIX   0
C35   1    0.369763    0.124215    0.480032    11.00000    0.07460    0.07936 =
         0.08526    0.00761    0.00490   -0.00589
AFIX  43
H35   2    0.356941    0.066068    0.495111    11.00000   -1.20000
AFIX   0
C36   1    0.280620    0.188110    0.471052    11.00000    0.06964    0.08203 =
         0.11249    0.00010    0.01023   -0.00355
AFIX  43
H36   2    0.207439    0.174250    0.479981    11.00000   -1.20000
AFIX   0
C37   1    0.302533    0.273154    0.448493    11.00000    0.07424    0.07620 =
         0.14474    0.00892    0.00891    0.00446
AFIX  43
H37   2    0.243726    0.317623    0.441823    11.00000   -1.20000
AFIX   0
C38   1    0.411302    0.292277    0.435845    11.00000    0.07368    0.07015 =
         0.12878    0.01667    0.00666    0.00636
AFIX  43
H38   2    0.423384    0.350262    0.420538    11.00000   -1.20000
AFIX   0
C39   1    0.635787    0.212887    0.374844    11.00000    0.09591    0.07208 =
         0.06965   -0.00346    0.00451   -0.01049
C40   1    0.543527    0.219733    0.344778    11.00000    0.11459    0.08426 =
         0.07890    0.00706   -0.01206   -0.03015
AFIX  43
H40   2    0.474510    0.243561    0.354352    11.00000   -1.20000
AFIX   0
C41   1    0.549472    0.191877    0.299728    11.00000    0.16613    0.09201 =
         0.07702    0.00738   -0.00702   -0.04615
AFIX  43
H41   2    0.486008    0.198876    0.280060    11.00000   -1.20000
AFIX   0
C42   1    0.649952    0.154563    0.285641    11.00000    0.20121    0.13847 =
         0.09583   -0.00747    0.02335   -0.02679
AFIX  43
H42   2    0.654729    0.135299    0.256280    11.00000   -1.20000
AFIX   0
C43   1    0.742141    0.145636    0.314231    11.00000    0.18656    0.19654 =
         0.10000   -0.04076    0.03350    0.02018
AFIX  43
H43   2    0.810401    0.120493    0.304533    11.00000   -1.20000
AFIX   0
C44   1    0.735121    0.173797    0.357824    11.00000    0.13084    0.17244 =
         0.09175   -0.02466    0.02177    0.02802
AFIX  43
H44   2    0.799693    0.166445    0.376900    11.00000   -1.20000
AFIX   0
B1    3    0.633026    0.254898    0.426887    11.00000    0.06863    0.06494 =
         0.07107   -0.00024    0.00265    0.00136

PART 1
O3    5    0.687178    0.805135    0.364535    21.00000    0.08697    0.11481 =
         0.11100   -0.01543    0.00784   -0.00240
C45   1    0.736840    0.772440    0.324896    21.00000    0.10054    0.12756 =
         0.11462   -0.02665    0.00574   -0.00556
AFIX  23
H45A  2    0.727801    0.821903    0.301885    21.00000   -1.20000
H45B  2    0.700546    0.712245    0.314255    21.00000   -1.20000
AFIX   0
C46   1    0.861342    0.755305    0.337095    21.00000    0.09532    0.13349 =
         0.14783   -0.01473    0.01194   -0.00387
AFIX  23
H46A  2    0.875016    0.687929    0.346329    21.00000   -1.20000
H46B  2    0.908308    0.770153    0.312458    21.00000   -1.20000
AFIX   0
C47   1    0.884043    0.821241    0.372682    21.00000    0.09532    0.13349 =
         0.14783   -0.01473    0.01194   -0.00387
AFIX  23
H47A  2    0.924258    0.878390    0.362319    21.00000   -1.20000
H47B  2    0.932411    0.789620    0.395559    21.00000   -1.20000
AFIX   0
C48   1    0.777396    0.851160    0.390682    21.00000    0.10054    0.12756 =
         0.11462   -0.02665    0.00574   -0.00556
AFIX  23
H48A  2    0.775229    0.830776    0.421375    21.00000   -1.20000
H48B  2    0.769449    0.921995    0.389312    21.00000   -1.20000
AFIX   0
SAME 0.02 0.04 O3 > C48
PART 0
PART 2
O3A   5    0.673827    0.805038    0.362088   -21.00000    0.08697    0.11481 =
         0.11100   -0.01543    0.00784   -0.00240
C45A  1    0.727828    0.757311    0.326858   -21.00000    0.10054    0.12756 =
         0.11462   -0.02665    0.00574   -0.00556
AFIX  23
H45C  2    0.690161    0.773350    0.298391   -21.00000   -1.20000
H45D  2    0.728072    0.686611    0.330702   -21.00000   -1.20000
AFIX   0
C46A  1    0.848118    0.798526    0.330843   -21.00000    0.09532    0.13349 =
         0.14783   -0.01473    0.01194   -0.00387
AFIX  23
H46C  2    0.901201    0.748154    0.341676   -21.00000   -1.20000
H46D  2    0.870935    0.819841    0.301994   -21.00000   -1.20000
AFIX   0
C47A  1    0.851299    0.878185    0.360242   -21.00000    0.09532    0.13349 =
         0.14783   -0.01473    0.01194   -0.00387
AFIX  23
H47C  2    0.864293    0.938788    0.344425   -21.00000   -1.20000
H47D  2    0.912828    0.869696    0.382764   -21.00000   -1.20000
AFIX   0
C48A  1    0.741881    0.881638    0.380461   -21.00000    0.10054    0.12756 =
         0.11462   -0.02665    0.00574   -0.00556
AFIX  23
H48C  2    0.752618    0.873361    0.412289   -21.00000   -1.20000
H48D  2    0.704992    0.944432    0.374567   -21.00000   -1.20000
AFIX   0

PART 0
PART 3
O1    5    0.125707    0.759928    0.299076    31.00000    0.08042    0.19632 =
         0.08634   -0.02331   -0.01241    0.00129
O2    5    0.261777    0.724204    0.259492    31.00000    0.08042    0.19632 =
         0.08634   -0.02331   -0.01241    0.00129
N1    4    0.226289    0.749419    0.294291    31.00000    0.08202    0.09237 =
         0.07494    0.00926   -0.00792   -0.00327
PART 0
PART 4
O1A   5    0.209178    0.757727    0.305143   -31.00000    0.08042    0.19632 =
         0.08634   -0.02331   -0.01241    0.00129
O2A   5    0.317000    0.717139    0.254870   -31.00000    0.08042    0.19632 =
         0.08634   -0.02331   -0.01241    0.00129
N1A   4    0.210655    0.730832    0.263905   -31.00000    0.08202    0.09237 =
         0.07494    0.00926   -0.00792   -0.00327
HKLF 4


REM  shelxt in P 1 21/n 1
REM wR2 = 0.1491, GooF = S = 0.873, Restrained GooF = 0.871 for all data
REM R1 = 0.0577 for 4304 Fo > 4sig(Fo) and 0.1333 for all 9689 data
REM 526 parameters refined using 490 restraints

END

WGHT      0.0611      0.0000

REM Highest difference peak  0.306,  deepest hole -0.541,  1-sigma level  0.061
Q1    1   0.2152  0.6780  0.2685  11.00000  0.05    0.31
Q2    1   0.1258  0.7355  0.2830  11.00000  0.05    0.30
Q3    1   0.4764  0.7275  0.4585  11.00000  0.05    0.30
Q4    1   0.2313  0.7858  0.2475  11.00000  0.05    0.29
Q5    1   0.8597  0.8386  0.3940  11.00000  0.05    0.28
;
_shelx_res_checksum   14217

_shelx_hkl_file
;
  17  -1  -6    1.31    5.88
  16   0  -5   -0.00    5.20
 -16   0   6    5.13    6.88
  16   0  -6   -0.00    6.33
 -16   0   7    4.68    7.42
  16   0  -7   -0.00    7.42
 -16   0   8   -0.00    6.39
 -16   0   9    4.39    7.44
  16   0  -9    2.32    5.19
 -16   0  10    4.60    7.92
  16   0 -10    0.71    5.22
 -16   0  11   -0.00    5.54
  16   0 -11   -0.00    5.84
 -16   0  12   14.34    8.56
  16   0 -12   -0.00    6.17
 -16   0  13   -0.00    6.98
  16   0 -13    4.83    6.36
 -16   0  14   -0.00    6.83
 -16   0  15   -0.00    6.38
  16  -1  -1   -0.00    5.08
  16  -1  -2    4.15    6.79
  16  -1  -2    8.25    7.74
  16  -1  -3   -0.00    7.15
  16  -1  -4    0.00    5.20
  16  -1  -4   -0.00    7.86
  16  -1  -5   -0.00    5.48
  16  -1  -5   -0.00    7.80
 -16   1   6    0.00    7.20
  16  -1  -6    7.09    7.45
  16  -1  -6    2.35    7.44
 -16   1   7    0.00    6.29
  16  -1  -7   -0.00    6.26
  16  -1  -7    1.20    7.07
 -16   1   8    2.91    7.66
  16  -1  -8    0.00    8.14
  16  -1  -8    1.19    7.62
 -16   1   9    0.78    5.66
  16  -1  -9   -0.00    4.71
  16  -1  -9   -0.00    6.81
 -16   1  10    5.16    6.91
  16  -1 -10    4.60    6.54
  16  -1 -10   -0.00    5.57
  16   1 -10    8.68    7.36
 -16   1  11    5.98    7.55
  16  -1 -11    0.00    6.13
  16  -1 -11    6.03    7.73
  16   1 -11    4.64    6.67
 -16   1  12    4.39    7.42
  16  -1 -12    2.99    6.58
  16   1 -12   -0.00    6.09
 -16  -1  12    7.00    7.39
 -16   1  13   -0.00    6.16
  16  -1 -13   -0.00    6.01
 -16  -1  13    5.62    7.46
 -16  -1  14   16.14    9.12
 -16  -1  15    0.00    6.66
  16  -2  -1    0.00    5.74
  16  -2  -1    0.62    5.86
  16  -2  -2   11.67    8.35
  16  -2  -2    2.28    6.66
  16  -2  -3    4.19    7.36
  16  -2  -3   -0.00    6.40
  16  -2  -4    3.34    4.76
  16  -2  -4    1.93    6.87
  16  -2  -5   -0.00    5.84
  16  -2  -5   -0.00    8.66
  16  -2  -6   -0.00    5.76
  16  -2  -6   -0.00    8.58
 -16   2   7    3.31    8.20
  16  -2  -7    5.06    6.30
  16  -2  -7    9.31    8.11
 -16   2   8    4.15    6.18
  16  -2  -8   -0.00    6.93
  16  -2  -8    1.42    6.60
 -16   2   9   -0.00    7.04
  16  -2  -9    4.90    7.16
  16  -2  -9   -0.00    7.38
 -16   2  10    4.38    7.92
  16  -2 -10    6.70    7.37
  16  -2 -10   -0.00    6.62
 -16   2  11    5.52    7.92
  16  -2 -11    3.62    5.89
  16  -2 -11   -0.00    7.53
  16  -2 -12    8.82    8.49
  16  -2 -13   -0.00    5.94
  16  -2 -14    7.96    8.76
  16  -2 -15    5.00    7.41
  16  -3  -1   -0.00    6.87
  16  -3  -1   -0.00    7.35
  16  -3  -2    2.89    6.75
  16  -3  -2    5.54    8.35
  16  -3  -3   -0.00    6.48
  16  -3  -3    0.00    6.27
  16  -3  -4    0.42    4.21
  16  -3  -4    0.00    7.70
  16  -3  -5    5.42    6.06
  16  -3  -6    3.25    6.25
  16  -3  -6    0.00    7.39
  16  -3  -7    8.87    7.70
  16  -3  -7   -0.00    7.98
 -16   3   8    1.07    6.30
  16  -3  -8    4.51    5.49
  16  -3  -8   -0.00    7.18
 -16   3   9   -0.00    7.31
  16  -3  -9   -0.00    7.64
  16  -3 -10   -0.00    7.40
  16  -3 -11   -0.00    7.29
  16  -3 -12    0.00    7.55
  16  -3 -13    2.79    6.10
  16  -3 -14    0.00    6.27
  16  -3 -15    1.96    6.77
  16  -4  -1   -0.00    6.03
  16  -4  -1   16.77    9.89
  16  -4  -2    4.69    6.33
  16  -4  -2    3.67    7.92
  16  -4  -3    0.00    6.59
  16  -4  -3   -0.00    7.83
  16  -4  -4    0.20    6.23
  16  -4  -4    3.94    7.79
  16  -4  -5   -0.00    7.92
  16  -4  -6   -0.00    7.52
  16  -4  -8    0.88    6.70
  16  -4  -9    9.66    9.46
  16  -4 -10    6.58    8.78
  16  -4 -11    6.58    8.51
  16  -5  -2    5.12    7.34
  16  -5  -3    0.00    6.05
  16  -5  -4    1.31    8.36
  16  -5  -5   -0.00    6.90
  16  -5  -6   -0.00    8.05
  16  -5  -7    1.20    7.24
  15   0  -1    5.06    5.89
  15   0  -1    0.00    5.71
  15   0  -2    1.74    5.88
  15   0  -2   -0.00    6.44
  15   0  -3    9.90    6.77
  15   0  -3   -0.00    7.03
 -15   0   4    2.53    5.48
  15   0  -4    0.71    5.31
  15   0  -4   -0.00    6.99
 -15   0   5    0.00    6.49
  15   0  -5    8.06    7.86
  15   0  -5    2.85    6.77
 -15   0   6    0.00    5.56
  15   0  -6    0.00    7.06
  15   0  -6   -0.00    5.97
 -15   0   7    3.98    6.78
  15   0  -7   11.15    7.43
  15   0  -7    2.25    6.36
 -15   0   8   15.16    8.16
  15   0  -8    3.21    5.99
  15   0  -8   -0.00    5.71
 -15   0   9    7.80    6.83
  15   0  -9    9.42    8.03
  15   0  -9    0.00    6.21
 -15   0  10   -0.00    5.31
  15   0 -10    2.42    5.82
  15   0 -10   -0.00    6.33
 -15   0  11    0.00    5.43
  15   0 -11    0.52    5.02
  15   0 -11   -0.00    5.61
 -15   0  12    5.09    7.65
  15   0 -12   -0.00    6.62
 -15   0  13    0.59    5.78
  15   0 -13    2.41    6.41
 -15   0  14   -0.00    6.88
  15   0 -14    4.68    6.88
  15   0 -15    2.13    7.62
 -15   0  16    0.06    5.89
  15   0 -16    1.55    7.00
 -15   0  17   -0.00    6.38
  15   0 -17    0.76    6.65
 -15   0  18   -0.00    5.45
  15   0 -18    4.53    8.69
 -15   0  19    4.08    7.44
  15   0 -19    5.31    7.98
  15   0 -20    0.00    6.68
  15   0 -22   -0.00    8.14
  15  -1  -1    6.16    6.42
  15   1  -1   16.28    9.16
  15  -1  -2   -0.00    5.61
  15   1  -2    1.80    5.97
  15  -1  -3   -0.00    4.81
  15  -1  -3    0.09    6.96
  15   1  -3    2.39    6.58
  15  -1  -4    1.65    5.64
  15  -1  -4    2.20    7.63
  15   1  -4    9.54    6.50
 -15   1   5    3.41    6.83
  15  -1  -5    6.96    7.04
  15  -1  -5    0.17    6.30
  15   1  -5    2.74    6.58
  15   1  -5    0.87    5.57
 -15   1   6   -0.00    6.99
  15  -1  -6    7.20    8.27
  15  -1  -6    3.35    6.05
  15   1  -6    0.00    5.43
  15   1  -6    6.77    6.96
 -15  -1   6   -0.00    6.54
 -15   1   7    0.00    6.66
  15   1  -7   -0.00    4.38
  15   1  -7    2.08    6.02
 -15  -1   7    7.36    6.76
 -15   1   8   -0.00    6.83
  15  -1  -8    2.69    6.50
  15  -1  -8   -0.00    5.42
  15   1  -8   -0.00    5.66
  15   1  -8    0.00    4.60
 -15   1   9   -0.00    6.16
  15  -1  -9   -0.00    4.92
  15  -1  -9    7.63    7.75
  15   1  -9   12.96    7.68
  15   1  -9   -0.00    4.74
 -15  -1   9   -0.00    5.37
 -15   1  10    8.91    7.38
  15  -1 -10    0.72    6.43
  15  -1 -10    1.42    6.05
  15   1 -10    4.00    5.26
 -15  -1  10   -0.00    5.96
 -15   1  11    5.42    7.45
  15  -1 -11    6.67    7.05
  15  -1 -11    6.84    6.73
  15   1 -11    2.48    6.34
 -15  -1  11    0.86    6.73
 -15   1  12    0.00    5.52
  15  -1 -12   -0.00    5.40
  15  -1 -12   -0.00    5.64
  15   1 -12    1.78    6.43
 -15  -1  12    0.00    6.59
 -15   1  13    0.77    5.27
  15  -1 -13    0.66    5.62
  15   1 -13   -0.00    6.17
 -15  -1  13   -0.00    6.03
 -15   1  14   -0.00    6.96
  15   1 -14    5.19    7.83
 -15  -1  14    3.00    5.67
 -15   1  15    0.00    5.22
  15  -1 -15   -0.00    6.55
  15   1 -15    5.46    8.28
 -15  -1  15    0.12    5.96
  15  -1 -16    0.00    7.94
  15   1 -16    0.46    6.11
 -15  -1  16    1.53    5.55
 -15   1  17   12.12    8.06
  15  -1 -17    3.41    6.39
  15   1 -17    8.80    8.59
 -15  -1  17    4.47    7.70
 -15   1  18   -0.00    6.13
  15  -1 -18    2.50    7.66
 -15  -1  18   -0.00    6.73
  15  -1 -19   -0.00    7.26
  15   1 -19    7.71    8.10
 -15  -1  19   -0.00    6.65
  15  -1 -20   -0.00    7.57
  15   1 -20    0.00    7.22
 -15  -1  20    3.26    6.58
  15  -1 -21    6.40    7.83
  15  -2  -1    0.00    5.47
  15  -2  -1   -0.00    7.23
  15   2  -1    5.23    6.58
  15  -2  -2    3.76    6.23
  15  -2  -2   -0.00    6.92
  15   2  -2   -0.00    7.02
  15  -2  -3   19.97    8.27
  15  -2  -3   18.38    9.93
  15   2  -3    1.49    5.47
  15  -2  -4   -0.00    4.91
  15  -2  -4   -0.00    7.57
  15   2  -4    1.73    6.36
  15  -2  -5    5.66    6.05
  15  -2  -5    4.32    8.34
  15   2  -5    1.45    5.92
 -15   2   6    0.00    6.64
  15  -2  -6    0.00    6.58
  15  -2  -6    2.94    7.03
  15   2  -6    1.43    6.84
 -15   2   7   -0.00    5.31
  15  -2  -7    0.73    6.18
  15  -2  -7    3.94    6.48
  15   2  -7    3.23    7.02
 -15   2   8    1.84    6.95
  15  -2  -8    3.65    8.04
 -15   2   9   -0.00    7.12
  15  -2  -9    0.00    5.88
  15  -2  -9    5.72    6.72
  15   2  -9    0.00    4.94
  15   2  -9    0.00    6.98
 -15   2  10    6.86    7.31
  15  -2 -10    0.00    4.82
  15  -2 -10   18.81    9.61
  15   2 -10    3.39    4.99
 -15   2  11    6.98    7.90
  15  -2 -11   -0.00    6.28
  15  -2 -11    4.69    7.18
  15   2 -11    5.26    8.04
 -15  -2  11    1.49    6.00
 -15   2  12    1.71    6.14
  15  -2 -12    7.46    7.11
  15  -2 -12   12.24    8.06
  15   2 -12    4.10    5.96
 -15  -2  12    3.30    7.13
 -15   2  13    4.06    6.14
  15  -2 -13    3.46    6.44
  15  -2 -13    2.23    7.31
  15   2 -13    2.39    6.57
 -15  -2  13    0.54    5.22
 -15   2  14    5.98    7.96
  15  -2 -14    2.15    6.23
  15   2 -14    0.00    7.02
 -15  -2  14    4.76    7.32
 -15   2  15    2.38    6.55
  15  -2 -15    3.70    6.73
  15   2 -15    1.89    6.67
 -15  -2  15    0.13    5.75
 -15   2  16    3.04    6.57
  15  -2 -16   -0.00    6.09
  15   2 -16    0.00    5.25
 -15  -2  16    1.87    6.04
 -15   2  17    3.17    6.10
  15  -2 -17   -0.00    6.21
  15   2 -17   -0.00    6.60
 -15  -2  17    0.44    5.33
  15  -2 -18   -0.00    6.87
 -15  -2  18    4.16    6.45
  15  -2 -19   11.44    8.35
 -15  -2  19    0.00    7.21
 -15  -2  20    2.07    6.01
  15  -3  -1    5.43    6.47
  15  -3  -1    5.98    8.32
  15   3  -1    6.14    6.42
  15  -3  -2    1.87    5.87
  15  -3  -2   -0.00    6.73
  15   3  -2    0.00    5.77
  15  -3  -3    7.21    7.16
  15  -3  -3    0.00    7.19
  15   3  -3   -0.00    5.60
  15  -3  -4    2.57    5.98
  15   3  -4    0.90    5.41
  15  -3  -5   -0.00    5.65
  15  -3  -5    7.15    8.28
  15   3  -5   -0.00    6.77
 -15   3   6    2.74    6.44
  15  -3  -6    3.28    6.29
  15  -3  -6    5.42    8.11
  15   3  -6    0.03    5.71
 -15   3   7   -0.00    6.80
  15  -3  -7   12.31    8.22
  15  -3  -7    7.29    9.00
  15   3  -7    3.36    6.30
 -15   3   8    0.00    8.04
  15  -3  -8    1.19    7.08
  15  -3  -8    2.92    7.17
  15   3  -8   -0.00    6.63
 -15   3   9    1.69    6.38
  15  -3  -9    0.00    5.40
  15  -3  -9    6.64    8.42
  15   3  -9   -0.00    5.67
 -15   3  10    1.56    6.60
  15  -3 -10    6.73    7.30
  15  -3 -10   11.45    8.70
  15   3 -10   -0.00    6.59
 -15   3  11   16.73    9.99
  15  -3 -11   10.40    7.83
  15  -3 -11    8.25    7.97
  15   3 -11   10.93    8.40
 -15   3  12    0.35    6.77
  15  -3 -12    0.00    5.71
  15  -3 -12   -0.00    6.84
  15   3 -12   -0.00    6.65
 -15   3  13   -0.00    6.88
  15  -3 -13   -0.00    6.06
  15  -3 -13    7.35    7.36
 -15   3  14    0.00    6.32
  15  -3 -14    3.00    6.06
  15  -3 -14   -0.00    6.74
  15   3 -14    1.55    6.03
 -15   3  15    0.00    8.15
  15  -3 -15    2.99    6.63
  15  -3 -15    7.71    8.00
  15  -3 -16   -0.00    5.02
 -15  -3  17    1.48    6.19
 -15  -3  18   -0.00    6.81
 -15  -3  19    1.13    5.53
 -15  -3  20    0.00    5.85
 -15  -3  21    0.00    5.78
  15  -4  -1    1.72    5.47
  15  -4  -1   -0.00    7.37
  15   4  -1    3.95    6.53
  15  -4  -2    3.10    6.56
  15  -4  -2    5.93    8.20
  15   4  -2    0.00    6.32
  15  -4  -3    1.42    7.15
  15  -4  -3    2.75    7.53
  15   4  -3   -0.00    5.70
  15  -4  -4    0.00    8.24
  15   4  -4    0.14    5.50
  15  -4  -5    7.12    6.89
  15  -4  -5    2.21    7.56
  15   4  -5    2.38    6.04
  15  -4  -6    2.95    4.85
  15  -4  -6   -0.00    7.31
  15   4  -6   -0.00    6.50
 -15   4   7    5.55    7.58
  15  -4  -7    5.24    6.72
  15  -4  -7   -0.00    6.72
  15   4  -7    1.68    6.54
 -15   4   8   -0.00    7.01
  15  -4  -8    0.00    7.80
  15  -4  -8    9.52    9.65
  15   4  -8    0.00    5.34
 -15   4   9   -0.00    6.52
  15  -4  -9    0.00    8.75
  15  -4  -9    4.28    7.45
  15   4  -9    3.46    6.59
 -15   4  10    1.50    5.82
  15  -4 -10   -0.00    7.36
  15   4 -10   -0.00    7.34
 -15   4  11   -0.00    5.59
  15  -4 -11   -0.00    5.09
  15  -4 -11    0.41    6.72
 -15   4  12   11.34    8.31
  15  -4 -12    2.87    6.46
  15  -4 -12   -0.00    6.82
  15  -4 -13    4.61    5.76
  15  -4 -13    5.83    6.71
  15  -5  -1    4.35    6.60
  15   5  -1   -0.00    5.23
  15  -5  -2   -0.00    5.29
  15  -5  -2    3.73    7.53
  15   5  -2   -0.00    5.28
  15  -5  -3   -0.00    6.36
  15  -5  -3    1.92    7.65
  15   5  -3    1.96    4.59
  15  -5  -4   11.91    8.05
  15  -5  -4    0.66    7.07
  15  -5  -5    0.01    7.59
  15  -5  -6    4.10    6.01
  15  -5  -6    0.80    7.75
  15  -5  -7    7.78    6.95
  15  -5  -7   -0.00    7.00
 -15   5   8    7.26    7.49
  15  -5  -8   -0.00    6.72
  15  -5  -8   -0.00    7.72
 -15   5   9    7.57    6.95
  15  -5  -9    0.00    6.77
  15  -5  -9   -0.00    7.33
 -15   5  10   -0.00    6.55
  15  -5 -10   -0.00    7.33
  15  -6  -1   10.24    7.99
  15  -6  -2    2.24    5.91
  15  -6  -3    7.15    6.56
  15  -6  -3    2.40    6.75
  15  -6  -4   -0.00    6.47
  15  -6  -4    0.00    7.99
  15  -6  -5   -0.00    6.62
  14   0  -1    0.00    5.32
  14   0  -1    2.15    6.59
  14   0  -2   17.15    7.62
  14   0  -2   12.74    7.75
 -14   0   3   -0.00    6.13
  14   0  -3    3.92    6.31
  14   0  -3    2.46    5.69
 -14   0   4   14.04    7.55
  14   0  -4   12.29    7.85
 -14   0   5    0.85    4.63
  14   0  -5    0.00    5.82
 -14   0   6    3.83    6.67
  14   0  -6   14.61    7.27
  14   0  -6    3.33    5.56
  14   0  -7   -0.00    5.54
  14   0  -7    4.83    6.06
 -14   0   8    1.84    5.86
  14   0  -8    6.20    6.89
  14   0  -8    6.15    6.03
 -14   0   9   -0.00    6.25
  14   0  -9    4.13    6.10
  14   0  -9   -0.00    5.87
 -14   0  10    3.95    7.23
  14   0 -10    0.00    6.76
 -14   0  11   -0.00    6.83
  14   0 -11   -0.00    7.49
 -14   0  12    9.56    7.83
  14   0 -12    3.60    6.41
 -14   0  13    0.33    6.25
  14   0 -13    0.00    6.73
 -14   0  14    3.94    6.98
  14   0 -14    1.21    7.43
 -14   0  15    0.00    5.73
  14   0 -15    0.98    7.21
 -14   0  16    8.62    8.48
  14   0 -16   -0.00    6.34
 -14   0  17    2.44    6.62
  14   0 -17    0.77    7.40
 -14   0  18    0.36    5.89
  14   0 -18    1.71    5.62
 -14   0  19    0.04    5.62
  14   0 -19   -0.00    7.45
 -14   0  20    7.22    7.15
  14   0 -20    0.00    7.26
 -14   0  21   -0.00    6.49
  14   0 -21    1.88    6.70
 -14   0  22    3.16    5.92
  14   0 -22    6.40    7.35
  14   0 -23    0.36    7.45
  14   0 -24    2.17    7.86
  14  -1  -1   -0.00    6.30
  14   1  -1   -0.00    4.96
  14   1  -1    5.39    6.97
  14  -1  -2   -0.00    3.90
  14  -1  -2   -0.00    6.21
  14   1  -2   -0.00    4.97
  14   1  -2    0.11    6.37
  14  -1  -3    6.04    5.62
  14  -1  -3   -0.00    6.93
  14   1  -3   -0.00    5.40
  14   1  -3   -0.00    4.96
 -14  -1   3   -0.00    5.17
 -14   1   4    0.00    5.82
  14  -1  -4    0.56    5.93
  14  -1  -4   -0.00    5.28
  14   1  -4    0.00    6.53
  14   1  -4   -0.00    6.25
 -14  -1   4    0.59    5.45
 -14   1   5   -0.00    5.50
  14  -1  -5    4.55    6.56
  14  -1  -5    8.72    7.23
  14   1  -5   -0.00    4.94
  14   1  -5   -0.00    4.98
 -14  -1   5   -0.00    5.27
 -14   1   6   14.97    7.82
  14  -1  -6   11.57    7.32
  14  -1  -6    3.70    7.09
  14   1  -6   11.34    6.63
  14   1  -6    6.11    5.73
 -14  -1   6   15.78    8.89
 -14   1   7    4.99    6.40
  14  -1  -7    4.52    5.70
  14  -1  -7    8.43    7.26
  14   1  -7    6.06    6.35
  14   1  -7   -0.00    5.08
 -14  -1   7    0.00    6.35
  14  -1  -8    0.00    4.77
  14  -1  -8   -0.00    6.25
  14   1  -8    1.71    6.08
  14   1  -8    1.24    5.38
 -14  -1   8    0.27    5.71
 -14   1   9   -0.00    6.19
  14  -1  -9    0.04    5.77
  14  -1  -9    2.18    6.46
  14   1  -9    4.36    6.12
 -14  -1   9    0.00    5.62
 -14   1  10   11.12    7.74
  14  -1 -10   -0.00    6.12
  14  -1 -10    4.22    6.84
  14   1 -10    6.35    7.54
 -14  -1  10   11.35    7.69
 -14   1  11    0.00    6.12
  14  -1 -11    4.02    6.93
  14   1 -11    2.96    7.60
 -14  -1  11    3.43    7.02
 -14   1  12   -0.00    6.03
  14  -1 -12   -0.00    6.86
  14   1 -12    5.60    7.31
 -14  -1  12   -0.00    6.48
 -14   1  13    4.78    6.77
  14  -1 -13    1.15    6.50
  14   1 -13    4.58    7.18
 -14  -1  13   -0.00    6.25
 -14   1  14    3.18    5.88
  14  -1 -14    0.00    6.00
  14   1 -14   -0.00    6.25
 -14  -1  14    5.06    6.49
 -14   1  15    4.23    6.54
  14  -1 -15   -0.00    5.72
  14   1 -15    0.82    6.43
 -14  -1  15    3.88    6.27
 -14   1  16    8.17    8.16
  14  -1 -16    8.67    8.49
  14   1 -16    0.19    6.43
 -14  -1  16   -0.00    5.79
 -14   1  17    0.93    7.18
  14  -1 -17   -0.00    7.53
  14   1 -17   -0.00    7.79
 -14  -1  17    0.00    6.16
 -14   1  18    6.94    6.85
  14  -1 -18    3.12    7.81
  14   1 -18    3.18    7.61
 -14   1  19    0.09    6.33
  14  -1 -19    0.00    6.69
  14   1 -19    3.39    7.03
 -14  -1  19   -0.00    6.77
 -14   1  20    2.61    7.39
  14  -1 -20    1.44    6.99
  14   1 -20    1.75    7.11
 -14  -1  20    0.00    6.33
 -14   1  21   -0.00    7.37
  14  -1 -21    3.14    7.56
  14   1 -21   -0.00    7.04
 -14  -1  21   -0.00    6.62
 -14   1  22    0.00    4.81
  14  -1 -22   -0.00    7.75
  14   1 -22   -0.00    7.44
 -14  -1  22    1.92    6.28
  14   1 -23   -0.00    7.26
 -14  -1  23    1.85    6.31
  14   1 -24   -0.00    6.56
  14   1 -25    0.57    8.62
  14  -2  -1    7.72    6.02
  14  -2  -1   -0.00    6.18
  14   2  -1   -0.00    6.11
  14  -2  -2   33.71    9.97
  14  -2  -2    6.17    8.25
  14   2  -2    8.90    6.70
  14  -2  -3    0.00    5.07
  14  -2  -3   -0.00    7.71
  14   2  -3   -0.00    5.63
 -14   2   4   11.90    7.35
  14  -2  -4    1.64    6.85
  14  -2  -4   -0.00    6.55
  14   2  -4    8.51    5.80
  14   2  -4    6.71    7.63
 -14   2   5    0.00    6.26
  14  -2  -5   -0.00    5.57
  14  -2  -5    2.68    7.28
  14   2  -5    2.84    4.83
  14   2  -5    1.31    5.63
 -14  -2   5   -0.00    5.84
 -14   2   6    8.59    7.65
  14  -2  -6    3.08    7.15
  14  -2  -6    6.42    8.05
  14   2  -6    6.55    6.69
 -14  -2   6    6.03    6.38
 -14   2   7   -0.00    6.80
  14  -2  -7    0.19    4.89
  14   2  -7    8.92    6.80
  14   2  -7    3.46    5.86
 -14  -2   7    4.19    6.64
 -14   2   8    8.09    8.01
  14  -2  -8    3.35    5.93
  14  -2  -8    9.15    7.70
  14   2  -8    4.72    6.05
  14   2  -8    4.06    6.07
 -14  -2   8    5.49    6.40
  14  -2  -9    1.03    4.56
  14  -2  -9   -0.00    6.43
  14   2  -9    3.60    6.35
 -14  -2   9    6.10    6.80
 -14   2  10    0.01    7.35
  14  -2 -10    0.00    5.69
  14  -2 -10   -0.00    6.33
  14   2 -10    1.21    6.63
 -14  -2  10   -0.00    5.24
 -14   2  11    3.78    7.07
  14  -2 -11   -0.00    5.99
  14  -2 -11    0.59    5.48
  14   2 -11    2.33    5.42
 -14  -2  11    4.96    6.49
 -14   2  12    2.24    6.09
  14  -2 -12    5.14    6.39
  14   2 -12    3.08    5.85
 -14  -2  12   -0.00    6.32
 -14   2  13    1.00    5.24
  14  -2 -13    1.86    5.10
  14   2 -13    6.47    6.80
 -14  -2  13    1.41    5.57
 -14   2  14    6.30    8.22
  14   2 -14    2.10    6.38
 -14  -2  14    2.98    6.25
  14  -2 -15    4.86    6.81
  14   2 -15    3.50    6.61
 -14  -2  15    0.00    7.00
 -14   2  16    0.63    6.17
  14  -2 -16    2.65    6.63
  14   2 -16    3.64    6.36
 -14  -2  16    2.51    5.97
 -14   2  17   -0.00    6.82
  14  -2 -17    4.02    7.40
  14   2 -17    2.79    7.32
 -14  -2  17    0.88    5.48
 -14   2  18    1.23    6.63
  14  -2 -18   -0.00    7.38
  14   2 -18    1.81    7.25
 -14  -2  18    0.00    6.29
 -14   2  19   -0.00    7.27
  14  -2 -19    2.34    7.83
  14   2 -19    0.85    6.37
 -14  -2  19    3.12    6.06
 -14   2  20   -0.00    6.69
  14  -2 -20   -0.00    7.80
  14   2 -20    8.30    8.38
 -14  -2  20    1.18    6.10
 -14   2  21    0.00    5.94
  14   2 -21    0.00    7.84
 -14  -2  21   -0.00    6.91
 -14  -2  22    0.48    6.18
  14   2 -23    1.64    6.38
 -14  -2  23    3.20    6.57
  14   2 -24   11.14    8.70
  14   2 -25    1.94    6.76
  14  -3  -1   10.68    7.45
  14  -3  -1    2.24    7.39
  14   3  -1    0.68    6.25
  14  -3  -2   -0.00    5.52
  14  -3  -2    1.60    6.43
  14   3  -2   -0.00    4.87
  14  -3  -3    0.90    4.98
  14   3  -3    0.58    4.68
  14  -3  -4   -0.00    5.75
  14  -3  -4   -0.00    7.31
  14   3  -4   -0.00    5.13
 -14   3   5   13.65    7.60
  14  -3  -5    2.64    6.20
  14  -3  -5    4.21    7.23
  14   3  -5   -0.00    6.23
 -14   3   6   25.64   10.05
  14  -3  -6    9.89    7.81
  14  -3  -6    0.36    6.11
  14   3  -6   10.55    6.41
 -14   3   7    0.00    7.35
  14  -3  -7   -0.00    7.18
  14  -3  -7   -0.00    6.70
  14   3  -7    1.19    6.06
 -14   3   8    2.81    7.35
  14  -3  -8   -0.00    5.42
  14  -3  -8    2.24    6.61
  14   3  -8    2.16    6.68
 -14   3   9    0.00    5.95
  14  -3  -9   -0.00    5.23
  14   3  -9   -0.00    5.63
  14  -3 -10    5.51    5.74
  14  -3 -10    3.11    7.04
  14   3 -10   14.82    7.77
 -14  -3  10    7.73    7.05
 -14   3  11    8.40    7.89
  14  -3 -11   -0.00    5.48
  14  -3 -11    5.51    6.98
  14   3 -11    0.00    6.36
 -14  -3  11   15.91    8.98
 -14   3  12    0.00    5.18
  14  -3 -12   -0.00    5.68
  14  -3 -12   -0.00    6.69
  14   3 -12    2.28    6.59
 -14  -3  12   -0.00    5.01
 -14   3  13   -0.00    5.80
  14  -3 -13    0.25    6.07
  14  -3 -13    0.95    6.12
  14   3 -13   -0.00    6.90
 -14  -3  13    1.20    5.85
 -14   3  14   -0.00    5.70
  14  -3 -14   -0.00    6.06
  14   3 -14    5.18    5.47
 -14  -3  14    4.02    5.70
 -14   3  15    8.65    8.09
  14  -3 -15   -0.00    4.65
  14   3 -15    9.54    8.78
 -14  -3  15   -0.00    6.12
 -14   3  16    5.90    8.31
  14  -3 -16    4.12    7.48
  14   3 -16    3.44    6.23
 -14  -3  16   13.03    8.98
 -14   3  17   -0.00    6.59
  14  -3 -17    0.00    6.73
  14   3 -17    3.17    7.32
 -14  -3  17    0.00    5.94
 -14   3  18    1.02    5.85
  14   3 -18   -0.00    6.16
 -14  -3  18    1.45    6.78
 -14   3  19    2.77    5.95
  14   3 -19    1.04    4.69
 -14  -3  19    0.99    5.89
 -14   3  20   -0.00    7.33
  14   3 -20    5.49    8.07
 -14  -3  20    0.00    6.88
  14   3 -21    3.28    6.11
 -14  -3  21   -0.00    5.32
  14   3 -22    1.43    6.43
 -14  -3  22   -0.00    6.28
  14   3 -23    1.60    6.08
 -14  -3  23    2.57    6.46
  14  -4  -1   -0.00    5.15
  14  -4  -1    0.00    6.67
  14   4  -1    0.11    5.61
  14  -4  -2    0.24    5.77
  14  -4  -2   -0.00    7.62
  14   4  -2    3.00    5.94
  14  -4  -3   -0.00    6.73
  14   4  -3   -0.00    6.63
  14  -4  -4    3.56    5.06
  14  -4  -4    0.14    5.91
  14   4  -4   -0.00    4.01
  14  -4  -5    6.12    6.26
  14  -4  -5   -0.00    6.63
  14   4  -5    1.86    5.04
 -14   4   6    2.66    7.11
  14  -4  -6   10.09    7.74
  14  -4  -6    3.33    7.57
  14   4  -6    0.00    5.82
 -14   4   7    7.25    7.35
  14  -4  -7    4.71    7.73
  14  -4  -7    0.45    7.41
  14   4  -7    5.56    6.81
 -14   4   8   11.01    7.61
  14  -4  -8   -0.00    6.88
  14  -4  -8   -0.00    7.93
  14   4  -8    8.14    6.81
 -14   4   9    3.38    6.24
  14  -4  -9    4.90    6.98
  14  -4  -9   -0.00    6.40
  14   4  -9    0.00    4.96
 -14   4  10   -0.00    6.96
  14  -4 -10   11.09    7.20
  14  -4 -10   -0.00    5.76
  14   4 -10   -0.00    5.68
 -14   4  11   -0.00    6.79
  14  -4 -11   -0.00    5.07
  14   4 -11    0.00    5.01
 -14   4  12   12.82    7.97
  14  -4 -12   13.67    7.30
  14  -4 -12    2.09    7.70
  14   4 -12    0.15    5.44
 -14   4  13    2.05    6.63
  14  -4 -13    9.13    7.36
  14  -4 -13   -0.00    6.07
  14   4 -13    2.47    5.37
 -14   4  14    8.95    8.15
  14  -4 -14    9.52    7.63
  14  -4 -14   -0.00    7.00
  14   4 -14    0.00    6.02
 -14   4  15   -0.00    7.22
  14  -4 -15   -0.00    6.33
  14   4 -15    2.68    7.04
 -14   4  16    0.43    6.71
 -14  -4  16    4.12    5.90
 -14   4  17    4.66    7.81
  14   4 -17    2.69    6.61
 -14  -4  17    1.04    4.79
 -14   4  18    3.96    7.48
  14   4 -18   -0.00    5.74
 -14  -4  18   -0.00    5.38
  14   4 -19    1.10    6.53
 -14  -4  19    0.65    5.40
  14   4 -20   -0.00    7.12
 -14  -4  20   -0.00    5.82
 -14  -4  21   -0.00    6.01
 -14  -4  23    3.49    5.94
 -14  -4  24    1.07    6.25
  14  -5  -1    2.24    6.61
  14  -5  -1    1.16    7.27
  14   5  -1    2.92    6.83
  14  -5  -2   -0.00    5.93
  14  -5  -2   -0.00    6.95
  14   5  -2    8.49    6.80
  14  -5  -3    2.01    6.43
  14  -5  -3   -0.00    6.30
  14   5  -3    1.39    4.87
  14  -5  -4   -0.00    6.32
  14   5  -4    2.11    5.25
  14  -5  -5    6.80    6.74
  14  -5  -5    4.73    7.78
  14   5  -5   -0.00    5.18
  14  -5  -6   11.16    7.85
  14   5  -6   -0.00    5.76
 -14   5   7    4.99    7.63
  14  -5  -7    1.06    5.27
  14  -5  -7   -0.00    7.23
 -14   5   8    0.96    6.72
  14  -5  -8    0.72    5.54
  14  -5  -8   -0.00    7.33
  14   5  -8    7.77    5.92
 -14   5   9   10.76    9.13
  14  -5  -9    5.06    8.13
  14  -5  -9   -0.00    7.95
  14   5  -9   17.45    7.82
 -14   5  10    7.04    8.10
  14  -5 -10    6.29    6.08
  14  -5 -10    2.97    6.28
  14   5 -10    0.75    5.26
 -14   5  11   -0.00    6.72
  14  -5 -11    0.00    6.75
  14  -5 -11    0.91    6.12
  14   5 -11   -0.00    4.95
 -14   5  12   -0.00    6.40
  14  -5 -12   -0.00    7.80
  14   5 -12    4.62    6.12
 -14   5  13    3.05    6.34
  14  -5 -13   -0.00    7.26
  14   5 -13   -0.00    5.51
 -14   5  14    3.95    7.29
  14  -5 -14    0.00    7.33
  14   5 -14    1.45    5.80
 -14   5  15    6.52    7.17
  14  -5 -15    0.00    6.44
  14   5 -15   -0.00    4.74
 -14   5  16    7.00    7.17
  14  -5 -16    7.07    7.91
  14   5 -16    0.08    6.37
 -14   5  17   -0.00    6.73
  14   5 -17   -0.00    5.76
 -14  -5  23   -0.00    6.35
 -14  -5  24   -0.00    6.45
  14  -6  -1    0.00    7.42
  14   6  -1    3.58    5.72
  14  -6  -2   -0.00    6.66
  14  -6  -2   -0.00    6.31
  14   6  -2    2.27    4.96
  14  -6  -3   -0.00    6.72
  14  -6  -3   -0.00    7.10
  14   6  -3    7.99    5.65
  14  -6  -4    0.31    5.93
  14  -6  -4    8.29    8.94
  14   6  -4    2.70    6.08
  14  -6  -5    6.97    7.63
  14   6  -5    1.13    5.22
  14  -6  -6    0.00    6.03
  14  -6  -6    0.00    7.85
  14   6  -6   -0.00    3.62
  14  -6  -7    7.25    7.41
  14  -6  -7    0.00    7.79
  14   6  -7    0.00    5.32
 -14   6   8    6.30    6.95
  14  -6  -8    4.11    6.87
  14   6  -8   -0.00    5.60
 -14   6   9    0.95    6.64
  14  -6  -9   12.13    8.87
  14   6  -9   -0.00    4.26
 -14   6  10   -0.00    6.98
  14  -6 -10    0.18    6.09
  14   6 -10    1.22    5.11
 -14   6  11    0.00    5.74
  14   6 -11    7.69    7.29
 -14   6  12   -0.00    7.81
  14  -6 -12   -0.00    7.00
  14   6 -12    3.26    4.97
 -14   6  13    6.66    7.87
  14  -6 -13    0.57    5.77
  14   6 -13    3.00    5.40
  14  -6 -14    6.38    7.37
  14   6 -14    6.12    6.04
  14  -7  -1    1.63    5.83
  14   7  -1    3.32    5.51
  14  -7  -2    6.94    8.37
  14   7  -2   -0.00    4.90
  14  -7  -3   -0.00    5.56
  14   7  -3    0.53    4.71
  14  -7  -4   -0.00    5.80
  14   7  -4   -0.00    4.71
  14  -7  -5    4.00    6.86
  14   7  -5    3.47    5.37
  14   7  -6   -0.00    4.35
  14  -7  -7   -0.00    6.41
  14   7  -7   -0.00    5.37
  14  -7  -8   -0.00    6.49
  14   7  -8    0.10    6.12
  14  -7  -9    6.45    7.46
  14   7  -9    2.25    5.53
 -14   7  10   -0.00    6.79
  14  -7 -10    0.35    6.32
  14   7 -10   -0.00    5.14
 -14   7  11    0.41    6.72
  14  -7 -11   -0.00    8.68
  14  -8  -1    4.05    6.54
  14   8  -1    0.00    4.68
  14  -8  -2    1.02    5.90
  14   8  -2    2.72    5.28
  14  -8  -3    0.00    6.15
  14   8  -3    2.80    5.68
  14  -8  -4   -0.00    5.08
  14   8  -4   -0.00    4.72
  14  -8  -5   -0.00    7.35
  14   8  -5   -0.00    4.57
  14  -8  -6   -0.00    6.37
  13   0  -1   40.00   10.47
  13   0  -1   20.86    9.79
 -13   0   2    0.00    5.63
  13   0  -2   -0.00    5.34
  13   0  -2   -0.00    6.32
 -13   0   3    0.00    5.56
  13   0  -3   -0.00    5.57
  13   0  -3    0.00    5.21
 -13   0   4    1.98    6.34
  13   0  -4    3.76    5.99
  13   0  -4   -0.00    5.22
 -13   0   5   11.58    8.10
  13   0  -5    4.87    5.35
  13   0  -5    0.00    5.77
 -13   0   6   -0.00    5.10
  13   0  -6   -0.00    5.24
  13   0  -6    0.47    5.78
 -13   0   7    4.94    5.94
  13   0  -7   11.10    6.96
  13   0  -7    4.41    5.76
 -13   0   8    1.59    5.02
  13   0  -8    5.90    5.73
  13   0  -8    0.54    5.57
 -13   0   9   -0.00    5.39
  13   0  -9    0.00    5.88
 -13   0  10    0.00    6.08
  13   0 -10    4.17    6.69
 -13   0  11   41.07   11.21
 -13   0  12   -0.00    5.46
  13   0 -12   -0.00    6.02
 -13   0  13    7.56    6.78
  13   0 -13    6.04    8.56
 -13   0  14    0.01    6.06
  13   0 -14   -0.00    6.36
 -13   0  15   -0.00    6.32
  13   0 -15    9.16    8.24
 -13   0  16   -0.00    6.74
  13   0 -16   -0.00    7.09
 -13   0  17    2.82    6.25
  13   0 -17   15.37    9.12
 -13   0  18   -0.00    6.91
  13   0 -18    1.29    6.01
 -13   0  19    0.00    6.06
  13   0 -19   -0.00    6.83
 -13   0  20   -0.00    6.94
  13   0 -20   -0.00    6.52
 -13   0  21    0.00    5.40
  13   0 -21    9.01    8.56
 -13   0  22    9.50    7.35
  13   0 -22    2.91    6.61
 -13   0  23   -0.00    5.68
  13   0 -23   10.01    9.17
 -13   0  24   -0.00    6.88
  13   0 -24    0.00    7.84
 -13   0  25   -0.00    4.99
  13   0 -25   11.20    8.35
  13  -1  -1    9.49    6.07
  13  -1  -1    1.52    6.52
  13   1  -1    8.09    6.74
  13   1  -1   -0.00    5.25
  13  -1  -2    0.17    4.71
  13  -1  -2    3.74    6.01
  13   1  -2    3.11    5.94
  13   1  -2    5.36    7.54
 -13  -1   2    7.73    6.59
 -13   1   3   -0.00    6.88
  13  -1  -3    0.00    6.05
  13  -1  -3    1.01    5.28
  13   1  -3   16.86    7.44
  13   1  -3   -0.00    5.54
 -13  -1   3    0.00    5.74
 -13   1   4   -0.00    4.94
  13  -1  -4    6.34    7.06
  13   1  -4    0.82    4.59
  13   1  -4   -0.00    6.31
 -13  -1   4   -0.00    4.95
 -13   1   5   44.97   12.20
  13  -1  -5   27.09    9.86
  13  -1  -5   26.46    9.80
  13   1  -5   63.11   12.75
  13   1  -5   13.08    7.74
 -13   1   6   -0.00    5.71
  13  -1  -6    1.55    4.96
  13  -1  -6   -0.00    5.64
  13   1  -6   -0.00    4.80
 -13  -1   6    6.13    6.80
 -13   1   7    6.30    5.91
  13  -1  -7    6.21    6.11
  13  -1  -7   -0.00    4.49
  13   1  -7    2.32    5.18
  13   1  -7    3.33    6.88
 -13  -1   7    1.95    5.10
 -13   1   8    0.39    4.81
  13  -1  -8    0.00    5.08
  13  -1  -8   -0.00    5.00
  13   1  -8    0.22    5.01
 -13  -1   8   -0.00    6.21
 -13   1   9   26.70    9.41
  13  -1  -9    2.36    6.17
  13   1  -9    7.26    8.04
 -13  -1   9    4.38    6.56
 -13   1  10   -0.00    5.58
  13  -1 -10    3.34    6.51
  13   1 -10    2.66    5.59
 -13  -1  10    3.07    6.04
 -13   1  11    6.91    6.85
  13  -1 -11    0.00    6.26
  13   1 -11   -0.00    5.48
 -13  -1  11    0.00    5.58
 -13   1  12   13.12    7.95
  13  -1 -12    7.89    6.71
 -13  -1  12   -0.00    6.39
 -13   1  13   -0.00    5.94
  13  -1 -13    3.57    6.47
  13   1 -13    8.28    7.55
 -13  -1  13    2.47    6.28
 -13   1  14   -0.00    6.65
  13  -1 -14    8.01    7.09
  13   1 -14    2.27    5.83
 -13  -1  14    3.66    6.35
 -13   1  15   25.44   10.13
  13  -1 -15   12.34    8.49
  13   1 -15    9.36    7.60
 -13  -1  15   12.46    7.78
 -13   1  16   -0.00    6.73
  13  -1 -16    0.28    6.05
  13   1 -16   -0.00    7.08
 -13  -1  16   -0.00    5.34
 -13   1  17    8.95    7.55
  13   1 -17    6.31    8.27
 -13  -1  17    0.04    4.33
 -13   1  18    1.49    6.05
  13  -1 -18    5.78    6.48
  13   1 -18    1.79    6.60
 -13  -1  18    0.01    5.97
 -13   1  19   15.31    8.32
  13  -1 -19   33.93   11.06
  13   1 -19    1.13    6.96
 -13  -1  19    2.54    6.46
 -13   1  20   -0.00    6.42
  13  -1 -20    0.00    6.70
  13   1 -20    0.00    7.58
 -13  -1  20    0.00    6.11
 -13   1  21    7.24    7.30
  13  -1 -21    0.00    6.45
 -13  -1  21   -0.00    6.92
 -13   1  22    0.00    5.66
  13  -1 -22   -0.00    6.35
  13   1 -22   -0.00    6.17
 -13  -1  22   -0.00    6.64
 -13   1  23    2.27    5.16
  13  -1 -23    0.00    6.90
  13   1 -23    2.58    7.02
 -13  -1  23   -0.00    6.20
 -13   1  24    0.99    5.19
  13   1 -24    0.00    6.17
 -13  -1  24   -0.00    5.46
 -13   1  25   12.49    7.49
  13   1 -25    0.70    6.42
 -13  -1  25    5.05    7.34
  13   1 -26    0.00    7.78
 -13  -1  26   -0.00    6.58
  13   1 -27    9.42    9.07
  13  -2  -1   35.13    9.85
  13  -2  -1   22.27    9.92
  13   2  -1   28.16    9.62
  13   2  -1   21.51    8.85
 -13  -2   1   31.90    9.46
  13  -2  -2   -0.00    4.57
  13  -2  -2   -0.00    6.86
  13   2  -2    2.40    5.84
  13   2  -2   -0.00    5.54
 -13  -2   2    2.81    5.86
 -13   2   3   17.28    8.64
  13  -2  -3    0.00    5.03
  13  -2  -3   -0.00    7.19
  13   2  -3    2.70    5.60
  13   2  -3   10.00    7.11
 -13  -2   3    5.48    6.20
 -13   2   4   14.67    7.07
  13  -2  -4    0.06    5.35
  13  -2  -4    0.00    6.58
  13   2  -4   11.28    6.74
  13   2  -4   -0.00    5.90
 -13  -2   4    0.00    6.74
 -13   2   5   13.27    8.31
  13  -2  -5    5.92    7.83
  13  -2  -5    8.89    7.11
  13   2  -5    0.00    5.05
  13   2  -5   -0.00    6.02
 -13  -2   5   -0.00    5.70
 -13   2   6   -0.00    6.42
  13  -2  -6    1.59    4.96
  13  -2  -6   -0.00    4.90
  13   2  -6   -0.00    5.64
  13   2  -6    5.36    6.86
 -13  -2   6    1.90    5.36
 -13   2   7   12.54    8.13
  13  -2  -7   29.70    9.87
  13  -2  -7    1.81    6.61
  13   2  -7    3.56    7.17
 -13  -2   7    8.79    8.21
 -13   2   8    2.16    5.84
  13  -2  -8    0.00    5.75
  13  -2  -8    1.30    6.16
  13   2  -8    3.34    7.47
 -13  -2   8   14.00    8.02
 -13   2   9    0.26    5.66
  13  -2  -9    2.01    5.37
  13  -2  -9    1.76    4.72
  13   2  -9    0.00    5.85
 -13  -2   9    4.49    6.36
 -13   2  10    3.17    6.47
  13  -2 -10    1.16    5.76
  13  -2 -10   -0.00    5.32
 -13  -2  10    3.41    6.45
 -13   2  11   20.44    9.29
  13  -2 -11    9.95    8.01
  13   2 -11    3.31    5.98
 -13  -2  11   20.23    8.61
 -13   2  12   -0.00    6.68
  13   2 -12    0.48    5.74
 -13  -2  12    2.84    6.76
  13  -2 -13    0.31    6.56
  13   2 -13    0.27    7.04
 -13  -2  13    4.06    6.86
 -13   2  14   -0.00    5.74
  13  -2 -14    0.14    7.05
  13   2 -14   -0.00    6.48
 -13   2  15    2.39    6.54
  13  -2 -15    3.40    6.77
  13   2 -15    2.19    6.65
 -13  -2  15    4.05    7.25
 -13   2  16    3.06    6.82
  13  -2 -16    8.64    7.86
  13   2 -16    7.93    7.31
 -13  -2  16   -0.00    5.53
 -13   2  17    1.60    6.00
  13  -2 -17    2.96    7.63
  13   2 -17    2.34    7.61
 -13  -2  17   -0.00    4.62
 -13   2  18   -0.00    6.31
  13   2 -18   -0.00    6.09
 -13  -2  18   -0.00    6.47
 -13   2  19    1.39    5.89
  13  -2 -19    2.71    7.84
  13   2 -19    0.72    6.32
 -13  -2  19    0.00    6.00
 -13   2  20   -0.00    5.84
  13  -2 -20   -0.00    8.01
  13   2 -20   -0.00    5.48
 -13  -2  20    4.31    6.33
 -13   2  21    3.07    6.75
  13  -2 -21   -0.00    6.77
  13   2 -21    0.03    6.47
 -13  -2  21    7.44    6.39
 -13   2  22   -0.00    6.47
  13   2 -22   -0.00    6.22
 -13  -2  22   -0.00    6.06
 -13   2  23   11.66    8.86
  13   2 -23    0.00    6.93
 -13  -2  23    0.27    6.19
 -13   2  24   -0.00    6.26
  13   2 -24   -0.00    7.30
 -13  -2  24    0.07    5.89
  13   2 -25   -0.00    6.77
 -13  -2  25    1.41    6.32
  13   2 -26   -0.00    7.11
 -13  -2  26    1.16    5.94
  13   2 -27    2.59    7.35
  13   2 -28    5.33    9.53
  13  -3  -1    0.53    5.67
  13  -3  -1    4.16    7.16
  13   3  -1    5.49    5.98
  13  -3  -2   -0.00    5.04
  13   3  -2    2.35    5.24
  13  -3  -3    1.99    5.90
  13  -3  -3   12.77    8.48
  13   3  -3    0.00    4.93
 -13   3   4   -0.00    5.39
  13  -3  -4    0.00    5.77
  13  -3  -4   -0.00    6.43
  13   3  -4    1.33    5.02
  13   3  -4    6.93    6.62
 -13   3   5    6.01    7.06
  13  -3  -5   24.56    9.31
  13  -3  -5    2.41    6.87
  13   3  -5   12.14    6.72
  13   3  -5    5.07    6.01
 -13  -3   5    6.24    6.14
 -13   3   6    9.74    8.14
  13  -3  -6    5.45    7.03
  13   3  -6    0.33    5.07
 -13  -3   6    2.89    6.46
 -13   3   7    4.46    7.59
  13  -3  -7   -0.00    4.52
  13  -3  -7   -0.00    5.75
  13   3  -7    1.24    5.41
 -13  -3   7    0.00    5.80
 -13   3   8    8.05    6.94
  13  -3  -8    1.73    5.72
  13  -3  -8    5.10    6.19
 -13   3   9    4.01    6.43
  13  -3  -9    7.42    7.29
  13  -3  -9   17.36    9.18
  13   3  -9    2.24    5.84
 -13  -3   9   15.22    7.14
 -13   3  10    0.65    6.61
  13  -3 -10   15.44    8.08
  13  -3 -10    1.92    5.96
  13   3 -10    2.29    5.48
 -13  -3  10    2.48    5.85
 -13   3  11    2.52    6.30
  13  -3 -11   11.19    7.77
  13  -3 -11    0.00    5.95
  13   3 -11    0.00    5.84
 -13  -3  11    5.63    7.31
 -13   3  12   -0.00    6.03
  13  -3 -12    0.62    6.23
  13   3 -12   -0.00    5.56
 -13  -3  12    4.20    6.11
 -13   3  13    3.38    7.26
  13  -3 -13   -0.00    4.97
  13   3 -13    7.78    8.38
 -13  -3  13    4.16    6.12
 -13   3  14    4.85    6.17
  13  -3 -14   -0.00    5.45
  13   3 -14    8.33    7.23
 -13  -3  14    0.00    5.62
 -13   3  15    7.38    7.92
  13  -3 -15    0.00    6.70
  13   3 -15    1.17    5.73
 -13  -3  15   21.73    8.57
 -13   3  16    0.00    6.75
  13  -3 -16   -0.00    7.16
  13   3 -16   -0.00    5.32
 -13  -3  16   -0.00    4.73
 -13   3  17    3.49    6.54
  13  -3 -17    3.44    7.00
  13   3 -17   -0.00    7.35
 -13  -3  17    0.00    4.55
 -13   3  18    0.72    6.48
  13  -3 -18    0.68    6.67
  13   3 -18    0.86    5.38
 -13  -3  18   -0.00    6.30
 -13   3  19    0.00    6.43
  13  -3 -19   16.04    8.60
  13   3 -19    0.00    5.88
 -13  -3  19    8.72    7.55
 -13   3  20    5.41    7.81
  13   3 -20   -0.00    5.40
 -13  -3  20    3.39    6.30
 -13   3  21    5.23    7.91
  13   3 -21    0.00    6.99
 -13  -3  21    0.00    5.15
 -13   3  22    2.89    7.12
  13   3 -22    0.00    5.91
 -13  -3  22   -0.00    5.48
 -13   3  23    3.10    8.29
  13   3 -23   -0.00    6.67
 -13  -3  23    0.00    5.47
  13   3 -24   -0.00    5.87
 -13  -3  24    1.50    6.47
  13   3 -25    4.10    7.06
 -13  -3  25   -0.00    6.67
  13   3 -26   -0.00    5.83
 -13  -3  26   -0.00    5.60
  13   3 -27   -0.00    7.60
  13   3 -28   -0.00    6.73
  13  -4  -1    7.89    6.85
  13  -4  -1    3.58    6.58
  13   4  -1    0.93    5.48
  13  -4  -2   -0.00    6.81
  13   4  -2    3.32    4.70
  13  -4  -3    3.35    4.63
  13  -4  -3   -0.00    6.08
  13   4  -3    2.35    4.89
  13  -4  -4    0.39    4.18
  13  -4  -4   -0.00    6.23
  13   4  -4   -0.00    5.23
 -13   4   5   -0.00    6.35
  13  -4  -5    4.64    6.77
  13  -4  -5   -0.00    6.31
  13   4  -5    1.99    5.59
 -13   4   6    4.59    7.27
  13  -4  -6    5.00    6.65
  13  -4  -6   -0.00    6.90
  13   4  -6    4.63    6.43
 -13   4   7   14.26    8.46
  13  -4  -7    6.50    7.29
  13   4  -7    2.31    5.38
 -13   4   8    5.03    7.32
  13  -4  -8    4.51    5.45
  13  -4  -8    2.10    7.12
  13   4  -8    6.45    6.51
 -13   4   9    7.41    7.92
  13  -4  -9    0.00    5.37
  13  -4  -9    2.97    6.69
 -13   4  10    0.12    5.75
  13  -4 -10    1.02    5.61
  13  -4 -10   -0.00    5.57
  13   4 -10   11.04    6.90
 -13  -4  10    5.32    6.01
 -13   4  11   12.45    8.53
  13  -4 -11    8.63    7.64
  13  -4 -11    4.20    7.86
  13   4 -11    2.75    6.30
 -13  -4  11   11.71    7.68
 -13   4  12   -0.00    6.74
  13  -4 -12    6.95    7.76
  13  -4 -12    0.00    6.55
  13   4 -12    6.52    7.33
 -13   4  13    5.58    8.23
  13  -4 -13    2.63    6.74
  13   4 -13   -0.00    6.94
 -13  -4  13    4.08    5.99
 -13   4  14   -0.00    6.59
  13  -4 -14    3.19    5.95
  13   4 -14   -0.00    5.97
 -13  -4  14   -0.00    5.01
 -13   4  15    0.00    6.81
  13  -4 -15   -0.00    5.50
  13   4 -15    2.51    5.71
 -13  -4  15   -0.00    5.64
  13  -4 -16   -0.00    6.84
  13   4 -16    0.00    6.41
 -13  -4  16    4.80    6.41
 -13   4  17   15.25    7.63
  13   4 -17    1.38    6.45
 -13  -4  17    1.75    6.30
 -13   4  18   -0.00    6.44
  13   4 -18   -0.00    6.91
 -13   4  19    5.07    6.28
  13   4 -19   -0.00    6.00
 -13  -4  19    0.00    6.13
 -13   4  20   -0.00    5.50
  13   4 -20   -0.00    5.33
 -13  -4  20    0.37    5.66
 -13   4  21    7.52    7.22
  13   4 -21    4.74    7.29
 -13  -4  21    5.28    7.23
 -13   4  22   -0.00    7.12
  13   4 -22   14.22    9.25
 -13  -4  22    4.10    6.11
 -13  -4  23    1.17    5.29
  13   4 -24   -0.00    6.77
 -13  -4  24    3.07    5.88
  13   4 -25   -0.00    5.81
 -13  -4  25   -0.00    6.40
  13   4 -26    0.00    7.15
 -13  -4  26    0.26    5.73
  13   4 -27   -0.00    6.47
  13  -5  -1    6.24    6.35
  13  -5  -1    9.87    7.69
  13   5  -1    5.03    5.72
  13  -5  -2    1.25    5.65
  13  -5  -2    5.39    7.59
  13   5  -2    4.21    4.52
  13  -5  -3    4.39    7.33
  13   5  -3   -0.00    5.09
  13  -5  -4    4.00    5.40
  13  -5  -4    5.59    7.29
  13   5  -4   -0.00    5.64
  13  -5  -5    7.98    6.50
  13  -5  -5    8.29    7.24
 -13   5   6    8.31    7.24
  13  -5  -6    0.00    5.69
  13  -5  -6   -0.00    8.14
  13   5  -6   -0.00    4.65
 -13   5   7    4.23    6.55
  13  -5  -7    5.95    8.14
  13  -5  -7    2.90    7.06
  13   5  -7    1.91    5.27
 -13   5   8    2.53    5.89
  13  -5  -8    0.00    7.28
  13  -5  -8   -0.00    7.95
  13   5  -8    3.15    6.04
 -13   5   9    3.12    6.65
  13  -5  -9    5.36    7.34
  13  -5  -9    1.99    7.13
  13   5  -9    3.44    5.41
 -13   5  10   12.30    8.26
  13  -5 -10   11.87    8.34
  13  -5 -10   -0.00    6.19
  13  -5 -11    0.00    6.26
  13  -5 -11    5.49    8.23
  13   5 -11    0.00    5.45
 -13   5  12    3.63    5.99
  13  -5 -12    4.65    5.96
  13   5 -12   -0.00    6.40
 -13   5  13   -0.00    6.49
  13  -5 -13    4.92    7.00
  13  -5 -13   -0.00    6.11
  13   5 -13    8.87    7.24
 -13   5  14    0.00    6.86
  13  -5 -14   21.85    8.83
  13   5 -14   11.80    7.56
 -13   5  15   15.86    8.74
  13   5 -15    3.44    6.29
 -13   5  16    4.48    7.11
  13   5 -16   -0.00    6.76
 -13  -5  16   -0.00    5.59
 -13   5  17   -0.00    6.06
  13   5 -17   -0.00    5.66
  13   5 -18   -0.00    6.93
 -13  -5  18   -0.00    5.89
 -13   5  19    7.05    6.98
 -13  -5  19    3.48    6.67
 -13   5  20    0.00    6.34
  13   5 -20    2.97    5.69
 -13  -5  20    4.08    6.20
 -13   5  21    1.91    6.08
  13   5 -21    0.00    7.41
 -13  -5  21    4.20    6.56
  13   5 -22    4.73    7.40
 -13  -5  22    1.48    6.31
  13   5 -23   -0.00    6.85
 -13  -5  23    2.08    5.97
  13   5 -24    0.65    6.96
 -13  -5  24   -0.00    6.58
 -13  -5  25   11.06    7.82
 -13  -5  26    3.05    6.07
  13  -6  -1    4.51    6.22
  13   6  -1   -0.00    4.93
  13  -6  -2    2.16    5.33
  13  -6  -2    0.51    6.34
  13   6  -2    5.68    5.68
  13  -6  -3   -0.00    5.72
  13  -6  -3   -0.00    7.96
  13   6  -3    3.73    6.46
  13  -6  -4    0.00    7.51
  13   6  -4    0.92    4.07
  13  -6  -5    1.22    6.62
  13  -6  -5    0.01    5.19
  13   6  -5    0.43    4.65
  13  -6  -6    4.61    5.96
  13  -6  -6    5.01    7.42
  13   6  -6   -0.00    5.10
 -13   6   7    0.00    5.95
  13  -6  -7    7.24    7.60
  13   6  -7   10.85    7.58
 -13   6   8    6.24    7.02
  13  -6  -8    4.29    7.50
  13  -6  -8   -0.00    8.00
  13   6  -8    0.01    5.50
 -13   6   9   -0.00    5.77
  13  -6  -9   -0.00    7.47
  13  -6  -9    0.75    7.69
  13   6  -9   -0.00    4.78
 -13   6  10    0.00    7.33
  13  -6 -10   11.15    7.47
  13   6 -10    3.28    5.13
 -13   6  11    1.58    6.30
  13  -6 -11    0.00    6.89
  13   6 -11    4.63    6.46
 -13   6  12   21.13    9.17
  13  -6 -12    8.34    8.16
  13   6 -12   -0.00    5.17
 -13   6  13    4.06    7.27
  13  -6 -13    3.59    6.45
  13   6 -13    6.50    6.08
 -13   6  14   -0.00    6.44
  13  -6 -14    0.32    5.93
  13   6 -14    7.49    5.51
 -13   6  15    2.05    6.33
  13  -6 -15    1.80    6.99
  13   6 -15   -0.00    6.47
 -13   6  16    4.17    6.30
  13  -6 -16    5.61    6.59
 -13   6  17    0.00    7.20
  13   6 -17   -0.00    6.15
 -13   6  18    4.96    7.79
  13   6 -18    0.38    6.06
 -13   6  19    1.79    5.45
  13   6 -19    2.90    6.69
  13   6 -20    0.00    6.55
  13   6 -21    0.00    5.55
 -13  -6  23    0.96    5.96
 -13  -6  25   -0.00    5.78
 -13  -6  26   -0.00    6.49
  13  -7  -1    6.42    6.55
  13   7  -1   -0.00    5.21
  13  -7  -2   -0.00    6.07
  13   7  -2   -0.00    4.83
  13  -7  -3    2.60    5.79
  13   7  -3    0.00    4.16
  13  -7  -4    6.93    7.33
  13   7  -4    2.09    5.37
  13   7  -5    6.49    6.22
  13  -7  -6   -0.00    7.42
  13   7  -6    0.16    5.24
  13  -7  -7    0.00    5.98
  13   7  -7   -0.00    5.28
  13  -7  -8    0.34    5.64
  13   7  -8    2.78    4.21
 -13   7   9    5.83    6.76
  13  -7  -9    0.89    7.27
  13   7  -9    7.12    6.22
 -13   7  10   -0.00    6.37
  13  -7 -10    5.37    8.08
  13   7 -10    2.00    4.99
 -13   7  11   -0.00    6.71
  13   7 -11   -0.00    5.96
 -13   7  12    0.00    7.83
  13  -7 -12    0.00    6.14
  13   7 -12    1.61    6.81
 -13   7  13    0.00    5.23
  13  -7 -13    7.28    7.53
  13   7 -13   -0.00    5.01
 -13   7  14    8.87    7.71
  13  -7 -14    5.34    6.56
  13   7 -14    5.97    6.80
 -13   7  15   -0.00    6.34
  13  -7 -15    0.11    6.20
  13   7 -15   -0.00    6.02
 -13   7  16    1.02    6.28
  13  -7 -16   -0.00    5.17
  13   7 -16   -0.00    6.18
 -13   7  17    6.40    9.04
  13  -7 -17    0.66    6.69
  13   7 -17   -0.00    5.66
 -13   7  18    9.16    9.24
  13  -7 -18    1.43    4.80
  13   7 -18    1.08    6.85
  13  -8  -1    0.00    6.47
  13   8  -1   -0.00    5.12
  13  -8  -2    6.60    7.15
  13   8  -2    1.09    4.48
  13  -8  -3    4.58    7.11
  13   8  -3   -0.00    4.83
  13  -8  -4   -0.00    6.18
  13   8  -4    0.00    5.12
  13  -8  -5    1.50    5.02
  13   8  -5    4.29    5.23
  13  -8  -6    5.45    6.62
  13   8  -6    8.59    5.44
  13  -8  -7   -0.00    6.48
  13   8  -7   -0.00    4.89
  13  -8  -8    5.00    6.65
  13   8  -8    2.72    4.71
  13  -8  -9    1.34    6.82
  13   8  -9    1.37    5.26
 -13   8  10    0.18    5.06
  13  -8 -10    1.54    6.62
  13   8 -10    7.62    6.25
 -13   8  11   -0.00    5.94
  13  -8 -11    2.11    7.40
 -13   8  12    7.20    7.23
  13  -8 -12   -0.00    6.19
  13   8 -12    4.63    5.73
 -13   8  13    9.27    7.90
  13  -8 -13   11.98    8.32
  13   8 -13    0.98    5.06
 -13   8  14    3.71    8.36
  13  -8 -14    0.00    4.97
  13   8 -14   -0.00    5.18
 -13   8  15    3.64    6.53
  13  -8 -15    2.76    7.31
  13   8 -15    1.34    5.47
  13  -9  -1    0.35    5.78
  13   9  -1    3.95    4.74
  13  -9  -2    1.46    6.77
  13   9  -2    1.99    5.08
  13  -9  -3   -0.00    5.76
  13   9  -3    7.12    5.67
  13  -9  -4   16.44    9.81
  13  -9  -5    2.73    5.80
  13   9  -5    0.00    5.49
  13  -9  -6    0.00    6.01
  13   9  -6   -0.00    4.26
  13  -9  -7    0.69    4.80
  13   9  -7   -0.00    5.03
  13  -9  -8    0.00    5.46
  13   9  -8    2.98    5.44
  13  -9  -9   -0.00    7.48
  13   9  -9    1.45    5.21
  13  -9 -10    0.00    7.08
  13   9 -10    4.97    5.71
 -13   9  11    1.66    5.04
  13  -9 -11   14.14    8.48
  13   9 -11    0.00    4.84
 -13   9  12   -0.00    6.54
  13  -9 -12   -0.00    8.61
  13 -10  -1   -0.00    6.42
  13  10  -1   -0.00    4.19
  13 -10  -2   -0.00    7.70
  13  10  -2    2.90    5.01
  13 -10  -3    1.74    7.89
  13 -10  -4   -0.00    6.54
  13  10  -4   -0.00    3.98
  13 -10  -5    2.86    6.08
  13  10  -5   -0.00    3.82
  13  10  -6    1.46    4.59
  13  10  -7    0.59    4.38
  13  11  -1    1.61    4.30
  13  11  -2    1.78    3.73
 -12   0   1    2.78    5.99
  12   0  -1    2.00    4.61
  12   0  -1   -0.00    6.12
 -12   0   2    6.77    6.80
  12   0  -2   36.34   10.01
  12   0  -2    9.52    7.51
 -12   0   3   -0.00    6.04
  12   0  -3    5.65    5.38
  12   0  -3    0.65    6.52
 -12   0   4    0.00    5.61
  12   0  -4   -0.00    4.69
  12   0  -4    0.00    6.36
 -12   0   5   -0.00    5.76
  12   0  -5   -0.00    5.20
  12   0  -5    0.00    4.28
 -12   0   6   41.31   11.12
  12   0  -6   63.15   12.55
 -12   0   7    1.50    5.56
  12   0  -7    0.83    6.52
 -12   0   8    3.05    6.04
  12   0  -8   -0.00    6.41
 -12   0   9    4.38    6.63
  12   0  -9    0.35    6.73
 -12   0  10   30.67    9.74
  12   0 -10   12.16    8.73
 -12   0  11    0.00    5.50
  12   0 -11   -0.00    6.26
 -12   0  12   39.53   11.31
 -12   0  13    0.00    6.12
  12   0 -13    4.21    6.41
  12   0 -14    0.62    6.26
 -12   0  15    4.66    6.75
  12   0 -15    4.32    6.79
 -12   0  16   14.46    7.81
  12   0 -16   23.13    9.76
  12   0 -17    0.96    6.83
 -12   0  18   -0.00    6.29
  12   0 -18   -0.00    6.88
 -12   0  19   -0.00    5.09
  12   0 -19    3.93    7.43
 -12   0  20   -0.00    5.87
  12   0 -20   -0.00    6.87
 -12   0  21   -0.00    5.35
  12   0 -21   -0.00    6.57
 -12   0  22   25.28    9.26
  12   0 -22    0.59    6.66
 -12   0  23    0.12    5.46
 -12   0  24    0.18    5.88
  12   0 -24   -0.00    6.01
 -12   0  25   -0.00    5.27
  12   0 -25    8.42    7.90
 -12   0  26   -0.00    6.21
  12   0 -26    3.89    7.64
 -12   0  27    2.69    5.48
 -12   0  28   -0.00    6.54
  12  -1  -1    0.00    5.51
  12  -1  -1    3.06    5.28
  12   1  -1    3.68    6.09
  12   1  -1   -0.00    5.39
 -12  -1   1   -0.00    4.81
 -12   1   2   39.49   10.48
  12  -1  -2   31.08    9.97
  12  -1  -2   24.32    9.56
  12   1  -2   30.98    9.92
 -12  -1   2   20.24    8.50
 -12   1   3    3.56    6.02
  12  -1  -3    1.65    6.03
  12   1  -3    2.35    5.41
  12   1  -3   -0.00    5.50
 -12  -1   3    5.01    5.98
 -12   1   4   37.94   10.54
  12  -1  -4   51.69   11.47
  12  -1  -4   13.78    8.10
  12   1  -4   43.76   10.51
  12   1  -4   17.31    8.56
 -12  -1   4   36.44    9.90
 -12   1   5   -0.00    5.57
  12  -1  -5    0.00    4.48
  12  -1  -5    1.83    4.77
  12   1  -5    0.00    5.02
  12   1  -5    3.12    5.14
 -12  -1   5    0.99    4.64
 -12   1   6    1.42    4.72
  12  -1  -6    0.00    4.49
  12  -1  -6    4.97    5.91
  12   1  -6    3.88    5.62
 -12  -1   6   11.14    6.33
 -12   1   7    5.42    6.18
  12  -1  -7    3.10    5.42
  12  -1  -7    1.46    5.05
  12   1  -7   -0.00    5.31
 -12  -1   7    0.43    5.81
 -12   1   8   35.59   11.64
  12   1  -8   32.86   10.29
 -12  -1   8   62.03   12.68
 -12   1   9    4.09    5.53
  12  -1  -9    3.47    6.75
  12   1  -9    3.09    5.66
 -12  -1   9   -0.00    6.17
  12  -1 -10   14.42    7.97
  12   1 -10    8.48    7.31
 -12  -1  10    3.83    6.38
 -12   1  11    0.90    5.40
  12  -1 -11    7.65    7.35
  12   1 -11   -0.00    6.39
 -12  -1  11    2.07    5.43
 -12   1  12    3.20    6.05
  12  -1 -12    5.28    6.60
  12   1 -12    3.80    6.08
 -12  -1  12   -0.00    5.75
 -12   1  13    0.85    5.31
  12  -1 -13   12.39    7.95
  12   1 -13    1.16    5.46
 -12  -1  13   -0.00    4.74
 -12   1  14   38.68   11.40
  12  -1 -14   15.19    9.26
  12   1 -14   24.80   10.40
 -12  -1  14   41.00   10.81
 -12   1  15    3.14    5.88
  12  -1 -15    0.00    6.18
  12   1 -15    8.48    7.33
 -12  -1  15    0.00    5.55
 -12   1  16   -0.00    5.81
  12  -1 -16   -0.00    7.41
  12   1 -16    2.78    6.20
 -12  -1  16   -0.00    5.96
 -12   1  17    1.17    5.78
  12  -1 -17    7.16    6.86
 -12  -1  17    8.31    6.73
 -12   1  18    9.84    6.84
  12  -1 -18   18.49   10.02
  12   1 -18   13.27    8.50
 -12  -1  18    8.77    6.61
 -12   1  19    0.00    5.12
  12  -1 -19   -0.00    5.92
  12   1 -19    0.72    6.67
 -12  -1  19    7.58    6.99
 -12   1  20    7.23    6.95
  12  -1 -20    3.03    6.85
  12   1 -20    3.94    6.54
 -12  -1  20   11.79    7.61
 -12   1  21   -0.00    6.44
  12  -1 -21   -0.00    5.71
  12   1 -21   -0.00    5.82
 -12  -1  21    1.17    5.54
 -12   1  22    2.21    6.06
  12  -1 -22   -0.00    5.37
  12   1 -22   -0.00    6.81
 -12  -1  22    0.00    5.44
 -12   1  23    5.08    7.15
  12  -1 -23    1.73    8.47
  12   1 -23   -0.00    6.54
 -12  -1  23   -0.00    5.72
  12  -1 -24    0.00    7.94
  12   1 -24    3.20    7.48
 -12  -1  24   12.36    7.38
 -12   1  25   -0.00    5.45
  12   1 -25    0.00    6.66
 -12  -1  25    1.76    6.04
 -12   1  26    2.75    6.04
  12   1 -26    9.73    8.37
 -12  -1  26   -0.00    6.10
 -12   1  27   -0.00    7.24
  12   1 -27    4.32    8.06
 -12  -1  27    5.29    6.18
 -12   1  28    4.81    6.79
 -12  -1  28   10.39    7.03
  12  -2  -1    6.57    6.38
  12  -2  -1    0.53    6.63
  12   2  -1    2.84    5.60
  12   2  -1   -0.00    6.44
 -12  -2   1    0.00    4.76
  12  -2  -2   22.29    8.20
  12  -2  -2   13.73    8.41
  12   2  -2   12.51    6.11
  12   2  -2    1.95    5.15
 -12  -2   2   23.79    8.20
 -12   2   3    6.55    6.10
  12  -2  -3    1.16    5.48
  12  -2  -3    2.64    5.82
  12   2  -3    5.24    5.15
 -12  -2   3    3.54    5.54
 -12   2   4    8.40    7.64
  12  -2  -4    5.24    6.58
  12   2  -4    6.36    6.09
  12   2  -4    6.45    5.32
 -12  -2   4    2.16    5.05
 -12   2   5    3.13    6.27
  12  -2  -5   -0.00    4.49
  12  -2  -5    3.10    6.55
  12   2  -5    1.46    4.71
 -12  -2   5   -0.00    4.90
 -12   2   6   33.72   10.49
  12  -2  -6   37.21   10.51
  12  -2  -6   13.75    7.12
  12   2  -6   18.35    8.20
 -12  -2   6   29.42    9.38
 -12   2   7   18.92    8.75
  12  -2  -7   11.58    7.45
  12  -2  -7    6.02    6.00
  12   2  -7    1.69    5.99
 -12   2   8    6.92    6.68
  12  -2  -8   15.20    7.79
  12  -2  -8    5.96    6.21
  12   2  -8   -0.00    4.40
 -12  -2   8    8.51    6.04
 -12   2   9   -0.00    6.75
  12  -2  -9    7.48    6.44
  12   2  -9    9.78    6.95
 -12  -2   9    0.60    5.51
 -12   2  10   31.64   10.69
  12   2 -10   14.86    8.25
 -12  -2  10    8.90    7.83
  12  -2 -11    8.60    6.91
  12   2 -11    0.00    7.34
 -12  -2  11    7.55    6.20
 -12   2  12   25.10    9.18
  12  -2 -12   18.63    9.04
  12   2 -12    8.92    8.34
 -12  -2  12   17.56    7.63
 -12   2  13    1.36    5.57
  12  -2 -13    0.00    5.24
  12   2 -13    0.00    6.17
 -12  -2  13   -0.00    5.63
 -12   2  14    3.20    5.63
  12  -2 -14    6.10    6.85
 -12  -2  14   -0.00    5.47
 -12   2  15    4.28    6.33
  12  -2 -15   -0.00    6.08
  12   2 -15    3.56    6.43
 -12  -2  15    0.00    5.91
 -12   2  16    4.54    6.53
  12  -2 -16   11.60    9.07
  12   2 -16    0.00    5.54
 -12  -2  16    0.37    5.38
 -12   2  17   -0.00    5.37
  12  -2 -17   -0.00    8.75
  12   2 -17   -0.00    5.09
 -12  -2  17    1.36    6.02
 -12   2  18    0.00    5.84
  12  -2 -18    0.00    6.18
  12   2 -18   -0.00    6.51
 -12  -2  18    8.02    7.03
 -12   2  19    7.98    7.66
  12  -2 -19    0.77    6.06
  12   2 -19    0.00    6.69
 -12  -2  19    0.00    5.62
 -12   2  20    0.00    5.75
  12  -2 -20    3.43    6.74
  12   2 -20    0.24    4.83
 -12  -2  20    1.40    5.61
 -12   2  21    0.03    5.35
  12  -2 -21   -0.00    6.40
  12   2 -21    2.08    6.30
 -12  -2  21    0.00    5.84
 -12   2  22    5.91    8.51
  12  -2 -22   13.65    9.52
  12   2 -22   14.65    8.77
 -12  -2  22    0.00    6.04
 -12   2  23    5.75    6.72
  12   2 -23    5.40    7.57
 -12  -2  23    9.93    7.11
 -12   2  24    2.60    5.96
  12   2 -24    1.97    6.86
 -12  -2  24    6.43    6.53
 -12   2  25   -0.00    6.37
  12   2 -25   -0.00    5.84
 -12  -2  25   -0.00    6.69
 -12   2  26    6.90    8.09
 -12  -2  26   14.30    8.40
  12   2 -27    1.90    6.91
 -12  -2  27   -0.00    6.33
  12   2 -28   -0.00    7.19
  12   2 -29    0.00    6.07
  12  -3  -1   -0.00    5.22
  12  -3  -1   -0.00    7.01
  12   3  -1   -0.00    5.34
  12  -3  -2   21.89    8.29
  12  -3  -2   11.74    7.83
  12   3  -2   25.60    8.16
  12   3  -2    6.08    5.87
 -12   3   3   14.38    7.48
  12  -3  -3   16.11    7.95
  12  -3  -3   -0.00    7.52
  12   3  -3    8.25    5.56
  12   3  -3   10.54    6.44
 -12  -3   3   10.00    6.31
 -12   3   4   11.59    7.96
  12  -3  -4   28.90    9.69
  12  -3  -4   13.48    7.64
  12   3  -4   13.55    6.52
  12   3  -4   10.95    6.68
 -12  -3   4    6.95    5.88
 -12   3   5   14.55    7.76
  12  -3  -5   10.40    7.02
  12   3  -5   -0.00    5.33
 -12  -3   5    1.08    5.40
 -12   3   6   -0.00    6.66
  12  -3  -6    3.77    5.51
  12  -3  -6    0.00    5.59
 -12  -3   6   -0.00    5.13
 -12   3   7    3.64    5.11
  12  -3  -7    0.18    4.95
  12  -3  -7   -0.00    5.49
  12   3  -7   -0.00    5.46
 -12  -3   7    5.55    5.21
 -12   3   8    8.91    8.12
  12  -3  -8   19.97    8.59
  12  -3  -8   10.25    7.41
  12   3  -8    8.87    7.05
 -12  -3   8   11.69    7.02
 -12   3   9    6.38    6.26
  12  -3  -9    1.53    5.53
  12  -3  -9    7.47    6.42
  12   3  -9   13.35    7.20
 -12  -3   9    7.26    6.33
 -12   3  10    0.00    7.16
  12  -3 -10    8.68    7.07
  12   3 -10   11.07    7.13
 -12  -3  10   13.18    7.39
 -12   3  11    5.77    5.97
  12  -3 -11    1.65    5.40
  12   3 -11    2.90    5.99
 -12  -3  11   -0.00    5.12
 -12   3  12   18.03    8.48
  12  -3 -12   11.62    7.43
  12   3 -12    0.33    5.58
 -12  -3  12   13.04    7.31
 -12   3  13    3.58    6.03
  12  -3 -13    0.00    6.89
  12   3 -13    3.88    5.79
 -12  -3  13    1.19    4.65
 -12   3  14   19.59    9.15
  12  -3 -14    4.58    7.47
  12   3 -14   17.35    8.41
 -12  -3  14   18.98    8.06
 -12   3  15    4.17    6.33
  12  -3 -15    3.37    6.46
  12   3 -15    4.29    6.15
 -12  -3  15    1.80    5.43
 -12   3  16    1.47    6.11
  12  -3 -16   -0.00    5.87
  12   3 -16    0.00    7.71
 -12   3  17    2.64    6.92
  12  -3 -17    4.41    7.77
  12   3 -17   -0.00    5.84
 -12  -3  17    1.26    5.53
 -12   3  18   -0.00    4.46
  12  -3 -18    0.00    6.20
  12   3 -18    2.22    7.43
 -12  -3  18    6.26    5.53
 -12   3  19    0.00    7.31
  12  -3 -19   10.24    8.63
  12   3 -19   -0.00    7.16
 -12  -3  19   -0.00    5.89
 -12   3  20   -0.00    5.38
  12  -3 -20   -0.00    5.74
  12   3 -20    5.65    6.45
 -12  -3  20    1.07    4.63
 -12   3  21    2.19    6.22
 -12  -3  21    0.00    4.91
 -12   3  22    4.30    6.12
  12   3 -22    0.00    5.94
 -12  -3  22    7.23    7.10
 -12   3  23    0.00    6.55
  12   3 -23    2.02    5.21
 -12  -3  23    0.00    5.72
 -12   3  24   16.03    8.57
  12   3 -24   -0.00    7.88
 -12  -3  24    2.38    7.43
 -12   3  25    6.65    7.91
  12   3 -25   -0.00    6.56
 -12   3  26    1.15    6.88
  12   3 -26    1.49    6.32
 -12  -3  26    1.48    5.58
  12   3 -27    0.00    7.19
 -12  -3  27   -0.00    7.28
  12   3 -28   -0.00    7.08
 -12  -3  28   -0.00    6.46
  12   3 -29   -0.00    6.37
  12   3 -30    0.80    7.10
  12  -4  -1   14.94    7.62
  12  -4  -1    1.22    7.21
  12   4  -1    4.84    6.02
  12  -4  -2   10.10    5.97
  12  -4  -2    0.00    6.37
  12   4  -2    1.01    5.42
  12  -4  -3    1.59    5.31
  12   4  -3    0.56    4.93
 -12   4   4    3.63    5.91
  12  -4  -4   -0.00    5.93
  12  -4  -4    5.49    7.05
  12   4  -4   -0.00    5.48
 -12   4   5   10.29    7.58
  12  -4  -5    6.80    7.16
  12  -4  -5    3.31    7.17
  12   4  -5    0.00    5.77
 -12  -4   5    5.44    5.69
 -12   4   6   25.09    9.68
  12  -4  -6    3.84    6.23
  12   4  -6   10.53    6.47
 -12  -4   6   11.19    6.85
 -12   4   7   24.24    9.32
  12  -4  -7   18.23    8.60
  12  -4  -7   11.78    8.23
  12   4  -7    2.09    6.04
 -12  -4   7    9.64    6.54
 -12   4   8    0.04    7.06
  12  -4  -8   -0.00    5.45
  12  -4  -8   -0.00    6.00
  12   4  -8    1.01    4.80
 -12  -4   8    0.00    5.26
 -12   4   9   13.87    7.80
  12  -4  -9   14.60    8.65
  12  -4  -9    5.73    6.53
  12   4  -9    9.26    6.75
 -12  -4   9    9.97    6.35
 -12   4  10    3.46    6.68
  12  -4 -10   22.98    8.48
  12  -4 -10    9.42    7.38
  12   4 -10    0.76    5.48
 -12  -4  10    3.65    5.52
 -12   4  11    2.86    5.14
  12  -4 -11    2.55    6.37
  12  -4 -11    3.91    5.83
  12   4 -11    2.85    5.14
 -12  -4  11    3.32    5.60
 -12   4  12   21.38    9.69
  12  -4 -12    4.19    7.03
  12   4 -12   12.08    7.73
 -12  -4  12    9.23    6.83
 -12   4  13   -0.00    5.99
  12  -4 -13   -0.00    5.11
  12   4 -13   -0.00    5.63
 -12  -4  13    0.00    4.66
  12  -4 -14    8.99    7.36
  12   4 -14   -0.00    5.42
 -12  -4  14    0.06    4.82
 -12   4  15   -0.00    6.46
  12   4 -15   -0.00    5.19
 -12  -4  15    0.73    5.87
 -12   4  16    7.96    7.33
  12  -4 -16    8.71    8.18
  12   4 -16    9.93    7.07
 -12  -4  16    3.72    5.39
 -12   4  17    9.35    6.99
  12  -4 -17    2.34    6.26
 -12  -4  17    2.22    5.29
 -12   4  18   -0.00    6.48
  12   4 -18    3.04    6.81
 -12  -4  18    3.21    5.57
 -12   4  19   -0.00    6.75
  12   4 -19    0.00    6.66
 -12  -4  19    0.00    5.07
 -12   4  20    0.68    6.83
  12   4 -20   -0.00    6.62
 -12  -4  20   -0.00    5.68
 -12   4  21   10.27    7.20
  12   4 -21    0.00    6.52
 -12  -4  21   -0.00    5.82
 -12   4  22    0.00    5.48
  12   4 -22    3.96    6.12
 -12  -4  22    6.24    7.30
 -12   4  23    0.00    6.83
  12   4 -23   -0.00    5.42
 -12   4  24   -0.00    7.01
  12   4 -24    2.49    7.15
 -12  -4  24    0.91    5.17
 -12   4  25    0.00    6.00
  12   4 -25   12.91    8.30
 -12  -4  25    5.96    5.95
 -12   4  26    0.00    7.62
  12   4 -26    7.81    7.74
 -12  -4  26    2.31    5.87
  12   4 -27   12.68    8.34
 -12  -4  27    7.35    8.16
  12   4 -28   -0.00    7.94
 -12  -4  28   -0.00    5.32
  12   4 -29   -0.00    7.23
  12   4 -30    2.33    7.14
  12   4 -31    5.58    8.48
  12  -5  -1    0.00    6.50
  12  -5  -1    0.56    5.70
  12   5  -1   -0.00    4.97
  12  -5  -2    3.09    5.41
  12  -5  -2    1.61    6.22
  12   5  -2    3.77    5.99
  12  -5  -3    4.29    6.73
  12  -5  -3   10.39    7.83
  12  -5  -4    0.82    6.14
  12  -5  -4    0.06    6.54
  12   5  -4    4.70    5.33
 -12   5   5    1.10    5.58
  12  -5  -5    7.35    7.38
  12  -5  -5    0.42    7.29
  12   5  -5   -0.00    5.03
 -12   5   6   -0.00    6.25
  12  -5  -6   -0.00    7.42
  12  -5  -6    2.96    6.93
  12   5  -6    0.61    4.57
 -12   5   7    1.25    6.43
  12  -5  -7    5.69    7.79
  12   5  -7    9.42    6.66
 -12   5   8   22.99   10.01
  12  -5  -8   11.46    7.40
  12  -5  -8   15.74    8.61
  12   5  -8    0.00    6.08
 -12   5   9   17.32    9.84
  12  -5  -9   11.14    7.80
  12  -5  -9    6.18    7.45
  12   5  -9    1.13    4.95
 -12   5  10   -0.00    6.23
  12  -5 -10    0.00    6.47
  12  -5 -10    0.00    6.97
  12   5 -10    3.71    5.97
 -12  -5  10    2.17    4.93
 -12   5  11    2.15    5.73
  12  -5 -11    7.66    7.85
  12  -5 -11    0.07    6.70
  12   5 -11    5.27    5.96
 -12  -5  11    0.00    4.94
 -12   5  12   -0.00    5.55
  12  -5 -12    8.37    8.38
  12  -5 -12    0.34    5.63
  12   5 -12    1.85    5.88
 -12  -5  12    0.00    5.40
 -12   5  13    3.40    6.82
  12  -5 -13    2.90    6.75
  12   5 -13    4.01    7.81
 -12  -5  13   11.59    6.75
 -12   5  14   14.91    9.28
  12  -5 -14    8.33    7.23
 -12  -5  14   19.32    7.89
  12   5 -15    5.23    6.42
 -12  -5  15    6.22    5.82
  12   5 -16   -0.00    6.05
 -12  -5  16   -0.00    4.96
 -12   5  17   -0.00    5.60
  12   5 -17    0.00    5.47
 -12  -5  17    1.13    5.76
 -12   5  18    3.17    6.63
  12   5 -18    3.47    7.01
 -12  -5  18    4.71    6.62
 -12   5  19    0.00    7.54
  12   5 -19    6.67    7.02
 -12  -5  19   -0.00    5.38
 -12   5  20    2.43    6.46
  12   5 -20   -0.00    6.52
 -12  -5  20    5.06    6.58
 -12   5  21    3.03    7.12
  12   5 -21   -0.00    6.59
 -12   5  22    5.64    8.39
  12   5 -22    0.00    6.36
 -12  -5  22   -0.00    5.06
 -12   5  23    0.39    6.35
  12   5 -23    4.95    7.84
 -12  -5  23   -0.00    3.72
 -12   5  24    3.56    8.28
  12   5 -24    6.92    8.08
 -12  -5  24    0.92    6.22
 -12   5  25    7.44    6.73
  12   5 -25   -0.00    6.45
 -12  -5  25   -0.00    5.25
  12   5 -26   -0.00    6.52
 -12  -5  26   -0.00    5.49
  12   5 -27    1.12    6.90
 -12  -5  27    0.74    6.17
  12   5 -28    3.60    7.41
 -12  -5  28   -0.00    7.06
  12   5 -29    4.15    6.69
  12  -6  -1   14.25    8.25
  12   6  -1   14.12    6.81
  12  -6  -2    0.18    6.07
  12  -6  -2    4.20    7.07
  12   6  -2    3.37    4.38
  12  -6  -3    2.35    7.02
  12   6  -3    0.02    4.42
  12  -6  -4    1.65    5.64
  12  -6  -4    9.92    8.16
  12   6  -4   -0.00    4.15
  12  -6  -5   45.93   11.24
  12  -6  -5   10.50    8.41
  12   6  -5    1.74    4.93
 -12   6   6   18.20    9.04
  12  -6  -6   12.37    9.28
  12  -6  -6    5.68    8.43
  12   6  -6    0.00    4.92
 -12   6   7   12.73    9.10
  12  -6  -7   15.52    9.55
  12  -6  -7    0.00    7.55
  12   6  -7    2.83    4.83
 -12   6   8    6.47    6.97
  12  -6  -8    3.33    6.96
  12  -6  -8    2.73    6.88
  12   6  -8    6.55    6.34
 -12   6   9    5.68    5.46
  12  -6  -9    1.17    5.23
  12  -6  -9    9.72    8.48
  12   6  -9    2.03    5.75
 -12   6  10    0.00    6.69
  12  -6 -10   13.51    7.99
  12  -6 -10    1.24    6.88
  12   6 -10    4.03    6.10
  12  -6 -11   30.14   10.89
  12  -6 -11    7.48    7.74
  12   6 -11    0.60    5.28
 -12   6  12    0.00    6.17
  12  -6 -12    6.60    7.09
  12   6 -12    2.74    6.25
 -12   6  13    1.63    5.84
  12  -6 -13   -0.00    6.18
  12   6 -13   -0.00    5.88
 -12   6  14    9.20    7.59
  12  -6 -14   -0.00    5.03
  12   6 -14   -0.00    3.71
 -12   6  15   10.93    7.96
  12   6 -15   -0.00    5.16
 -12   6  16    3.27    6.09
  12   6 -16    4.28    5.73
 -12  -6  16    0.00    6.64
 -12   6  17    5.24    7.06
  12   6 -17    4.02    6.10
 -12  -6  17   -0.00    5.57
  12   6 -18    0.00    5.74
 -12  -6  18   -0.00    5.61
 -12   6  19    1.15    5.48
  12   6 -19    1.95    6.13
 -12   6  20   -0.00    6.22
  12   6 -20    0.00    5.14
 -12  -6  20    5.98    6.30
 -12   6  21    6.42    6.95
  12   6 -21    6.49    7.51
 -12  -6  21    2.41    6.04
 -12   6  22    6.74    7.12
  12   6 -22    6.60    7.12
 -12  -6  22    5.15    7.37
 -12   6  23    0.00    6.93
 -12  -6  23   -0.00    4.83
  12   6 -24    5.68    6.37
 -12  -6  24   -0.00    6.08
  12   6 -25    0.08    5.36
 -12  -6  25    4.69    6.46
  12   6 -26    0.00    5.87
 -12  -6  26    6.29    6.24
  12   6 -27   -0.00    5.85
 -12  -6  27    1.63    6.00
 -12  -6  28   -0.00    6.20
  12  -7  -1    7.45    6.85
  12   7  -1    4.43    4.48
  12  -7  -2    3.40    6.20
  12   7  -2    3.78    4.90
  12  -7  -3    3.57    5.23
  12  -7  -3    8.78    8.16
  12   7  -3   10.16    6.12
  12  -7  -4    3.07    5.00
  12  -7  -4    1.44    7.14
  12  -7  -5    5.96    6.45
  12  -7  -5    0.00    7.30
  12   7  -5    3.73    5.12
  12  -7  -6   -0.00    6.12
  12  -7  -6    3.25    6.53
  12   7  -6   12.73    5.65
  12  -7  -7    7.80    6.00
  12   7  -7    0.00    5.17
 -12   7   8    0.00    6.19
  12  -7  -8    5.38    6.82
  12   7  -8    8.11    5.53
 -12   7   9   18.00    9.95
  12  -7  -9   29.32   11.63
 -12   7  10    7.60    6.88
  12  -7 -10    5.78    7.00
  12   7 -10    5.33    6.29
 -12   7  11   -0.00    6.84
  12  -7 -11    0.00    7.11
  12   7 -11    0.00    5.36
 -12   7  12    7.28    7.82
  12  -7 -12    2.64    6.20
  12   7 -12    2.90    5.81
 -12   7  13    9.19    6.55
  12  -7 -13   10.81    6.82
  12   7 -13   -0.00    6.08
 -12   7  14    0.90    6.00
  12  -7 -14    4.70    6.34
  12   7 -14    3.89    6.30
 -12   7  15    5.04    6.15
  12  -7 -15   17.00    8.98
  12   7 -15    6.76    6.68
 -12   7  16    7.17    7.28
  12  -7 -16   -0.00    7.29
  12   7 -16   -0.00    6.10
 -12   7  17   -0.00    7.02
  12   7 -17    5.73    5.23
 -12   7  18    4.74    5.90
 -12   7  19   13.07    8.74
  12   7 -19   13.03    7.86
  12   7 -20    7.19    6.48
 -12   7  21    0.00    5.20
  12   7 -21    0.18    4.96
 -12   7  22    0.26    5.43
  12   7 -22    0.41    5.97
  12   7 -23   -0.00    5.99
 -12  -7  23   -0.00    5.83
  12   7 -24   -0.00    6.04
 -12  -7  24    0.03    5.37
 -12  -7  25   -0.00    5.69
 -12  -7  26    6.44    7.28
 -12  -7  27    0.00    6.12
 -12  -7  28   -0.00    6.82
  12  -8  -1    5.19    7.29
  12   8  -1    4.77    4.45
  12  -8  -2   -0.00    7.22
  12   8  -2    1.91    4.64
  12  -8  -3    7.85    7.39
  12   8  -3    1.70    4.63
  12  -8  -4   -0.00    5.69
  12   8  -4    0.92    4.44
  12  -8  -5    1.00    7.36
  12   8  -5    2.81    4.95
  12  -8  -6    1.56    5.94
  12   8  -6    0.81    4.88
  12  -8  -7    7.86    7.83
  12   8  -7   11.58    6.26
  12  -8  -8    1.78    6.12
  12   8  -8   -0.00    4.52
 -12   8   9   14.73    8.50
  12  -8  -9    6.11    8.18
  12   8  -9    2.17    5.44
 -12   8  10   -0.00    4.94
  12  -8 -10    4.69    6.53
  12   8 -10   -0.00    4.72
 -12   8  11   23.40    8.99
  12  -8 -11    8.74    8.58
  12   8 -11    2.98    5.86
 -12   8  12   14.38    8.81
  12  -8 -12    2.70    6.50
  12   8 -12   -0.00    6.00
 -12   8  13   -0.00    7.03
  12  -8 -13    4.93    6.83
  12   8 -13    4.44    6.34
 -12   8  14    2.93    8.17
  12  -8 -14   -0.00    6.16
  12   8 -14    4.66    5.56
 -12   8  15   19.47    8.88
  12  -8 -15   18.38    8.93
  12   8 -15    1.53    4.74
 -12   8  16    4.18    6.87
  12  -8 -16   -0.00    6.97
  12   8 -16    3.66    6.18
 -12   8  17   17.89    8.82
  12  -8 -17    0.49    5.85
  12   8 -17    1.62    5.45
 -12   8  18    7.69    7.22
  12  -8 -18    0.00    6.30
  12   8 -18    3.40    6.21
 -12   8  19   -0.00    7.20
  12   8 -19    0.52    5.11
 -12   8  20    2.72    7.84
  12   8 -20   -0.00    5.57
  12   8 -21   -0.00    6.51
  12   9  -1   -0.00    4.34
  12  -9  -2    3.03    6.42
  12   9  -2    2.73    3.93
  12  -9  -3    9.43    7.46
  12   9  -3    5.84    4.47
  12  -9  -4   -0.00    8.17
  12   9  -4    1.14    4.76
  12  -9  -5   -0.00    6.01
  12   9  -5    0.00    4.86
  12  -9  -6   10.85    7.11
  12   9  -6    0.24    4.52
  12  -9  -7    3.98    5.95
  12   9  -7    2.97    5.02
  12  -9  -8    0.67    5.82
  12   9  -8    0.54    5.14
  12  -9  -9    7.79    9.68
  12   9  -9   11.68    5.97
 -12   9  10    4.61    6.47
  12  -9 -10    1.24    5.43
  12   9 -10    0.00    4.81
 -12   9  11    4.46    6.34
  12  -9 -11   -0.00    5.56
  12   9 -11   -0.00    4.69
 -12   9  12    0.00    7.00
  12  -9 -12    5.18    7.61
 -12   9  13    5.55    7.95
  12   9 -13   -0.00    5.57
 -12   9  14   -0.00    7.49
  12  -9 -14    0.26    6.79
  12   9 -14   -0.00    5.75
 -12   9  15   -0.00    6.08
  12  -9 -15    0.00    6.40
  12   9 -15    6.78    7.24
 -12   9  16   -0.00    7.72
  12  -9 -16   -0.00    6.03
  12   9 -16    2.17    5.30
 -12   9  17    0.93    6.29
  12  -9 -17   -0.00    7.34
  12   9 -17   -0.00    4.76
 -12   9  18   -0.00    7.21
  12  -9 -18    0.28    5.65
  12   9 -18   -0.00    4.34
  12 -10  -1    0.00    6.01
  12  10  -1   -0.00    4.03
  12 -10  -2   12.91    7.96
  12  10  -2    1.23    4.17
  12 -10  -3    2.12    5.31
  12  10  -3    4.19    4.52
  12 -10  -4   -0.00    7.05
  12  10  -4    0.00    4.26
  12 -10  -5    6.53    8.78
  12  10  -5    0.00    4.30
  12 -10  -6   -0.00    6.50
  12  10  -6    7.89    5.39
  12 -10  -7   10.22    7.63
  12  10  -7   -0.00    5.22
  12 -10  -8   -0.00    5.50
  12  10  -8    0.00    4.45
  12 -10  -9   11.21    8.18
  12  10  -9    0.61    4.30
  12 -10 -10    0.54    6.15
  12 -10 -11   -0.00    6.50
  12  10 -11   -0.00    5.37
 -12  10  12    2.01    6.19
  12 -10 -12    3.75    8.20
  12  10 -12    6.88    5.52
 -12  10  13    0.00    6.79
  12 -10 -13    4.14    7.28
  12  10 -13   -0.00    4.96
 -12  10  14   -0.00    7.32
  12 -10 -14    0.59    5.96
  12  10 -14   -0.00    4.82
 -12  10  15    7.00    7.62
  12 -11  -1    0.66    5.96
  12  11  -1    0.35    3.41
  12 -11  -2   -0.00    7.00
  12  11  -2    4.41    4.43
  12 -11  -3   -0.00    6.13
  12 -11  -4    2.91    7.21
  12  11  -4    0.34    4.12
  12 -11  -5    3.29    5.92
  12  11  -5    0.00    4.73
  12 -11  -6   -0.00    7.60
  12  11  -6    6.26    4.61
  12 -11  -7    7.36    7.14
  12  11  -7   -0.00    3.81
  12 -11  -8   -0.00    5.93
  12 -11  -9    2.12    5.19
  12  11  -9   -0.00    4.97
  12  11 -10   -0.00    4.48
  12 -11 -11    2.22    5.51
  12  12  -1   -0.00    4.09
  12  12  -3    3.37    3.76
  12  12  -4    2.12    4.58
  12  12  -5    3.97    5.20
  12  12  -6    1.23    4.76
  12  13  -1   -0.00    3.83
 -11   0   1  104.79   15.95
  11   0  -1  108.51   16.37
  11   0  -1   44.69   11.54
 -11   0   2    0.29    4.49
  11   0  -2    0.00    4.69
  11   0  -2    1.51    5.57
 -11   0   3   26.80    8.98
  11   0  -3   12.39    7.11
  11   0  -3   17.44    7.63
 -11   0   4    2.77    5.53
  11   0  -4   -0.00    5.02
  11   0  -4   -0.00    5.07
 -11   0   5  127.43   17.52
  11   0  -5  123.48   17.46
  11   0  -5   62.67   14.18
 -11   0   6   -0.00    4.63
  11   0  -6   -0.00    5.70
 -11   0   7   -0.00    4.84
  11   0  -7   -0.00    5.64
 -11   0   8    3.63    5.61
  11   0  -8   -0.00    6.39
 -11   0   9   20.29    8.28
  11   0  -9   19.48    8.90
 -11   0  10   -0.00    4.96
  11   0 -10   -0.00    5.46
 -11   0  11   48.66   11.96
  11   0 -11   29.05    9.92
 -11   0  12    1.95    4.04
  11   0 -12    3.16    5.72
 -11   0  13   -0.00    5.30
  11   0 -13    3.24    6.53
 -11   0  14    0.53    4.61
  11   0 -14   -0.00    6.81
 -11   0  15    6.40    6.51
  11   0 -15   11.39    8.45
 -11   0  16    4.75    6.20
  11   0 -16   -0.00    6.94
 -11   0  17    9.52    7.81
  11   0 -17    0.97    6.28
  11   0 -18   -0.00    5.53
 -11   0  19   10.85    7.18
  11   0 -19    0.00    7.36
 -11   0  20   -0.00    5.04
  11   0 -20    8.19    8.22
 -11   0  21    5.12    6.31
  11   0 -21   23.78   10.23
 -11   0  22   -0.00    4.83
  11   0 -22   -0.00    7.72
 -11   0  23    3.13    5.62
  11   0 -23   -0.00    5.68
 -11   0  24    1.85    5.40
  11   0 -24   -0.00    5.04
 -11   0  25    1.18    5.78
  11   0 -25    0.00    7.43
 -11   0  26   -0.00    5.57
  11   0 -26    0.61    6.02
 -11   0  27    1.49    7.65
 -11   0  28   -0.00    6.77
 -11   0  30    0.00    6.90
 -11   1   1   99.69   15.78
  11  -1  -1  116.70   17.11
  11  -1  -1   56.35   13.60
  11   1  -1   57.74   12.15
 -11   1   2   -0.00    5.69
  11  -1  -2    4.32    6.08
  11   1  -2    0.00    5.05
 -11   1   3   37.47   10.61
  11  -1  -3   48.03   10.79
  11  -1  -3   28.30    9.27
  11   1  -3   30.26    9.37
 -11  -1   3   18.50    7.79
  11  -1  -4    0.13    4.20
  11  -1  -4    0.00    4.91
  11   1  -4    6.83    5.49
  11   1  -4    3.51    5.06
 -11  -1   4   -0.00    5.53
 -11   1   5    5.40    5.59
  11  -1  -5   10.60    6.58
  11  -1  -5    2.75    5.48
  11   1  -5   -0.00    5.54
 -11  -1   5    3.06    5.94
 -11   1   6    1.04    5.36
  11  -1  -6    0.00    4.25
  11  -1  -6    5.18    5.36
  11   1  -6    0.00    5.48
 -11  -1   6    6.31    5.98
 -11   1   7   30.59   10.09
  11  -1  -7   49.17   11.72
  11   1  -7   25.07    9.77
 -11  -1   7   26.99    9.30
 -11   1   8   13.18    7.95
  11  -1  -8   -0.00    5.77
  11   1  -8   -0.00    5.56
 -11  -1   8    1.75    5.75
 -11   1   9    8.48    6.91
  11  -1  -9   14.54    7.13
  11   1  -9   12.11    7.35
 -11  -1   9    8.98    7.48
 -11   1  10   -0.00    5.70
  11  -1 -10   -0.00    5.85
  11   1 -10    4.07    6.37
 -11  -1  10   -0.00    5.25
 -11   1  11    0.00    6.00
  11  -1 -11    0.76    6.27
  11   1 -11   11.97    8.38
 -11  -1  11    2.00    5.22
 -11   1  12    0.05    6.24
  11   1 -12   -0.00    7.02
 -11  -1  12    1.54    4.90
 -11   1  13   17.56    8.43
  11  -1 -13   24.36    9.85
  11   1 -13   38.88   11.81
 -11  -1  13   39.64   10.47
 -11   1  14    6.97    5.74
  11  -1 -14    3.28    5.85
  11   1 -14   -0.00    6.16
 -11  -1  14   -0.00    4.93
 -11   1  15   -0.00    4.56
  11  -1 -15    0.00    6.26
  11   1 -15    0.00    6.11
 -11  -1  15    0.00    5.11
 -11   1  16   -0.00    4.22
  11  -1 -16    0.00    6.49
  11   1 -16    0.00    5.23
 -11   1  17   13.30    7.53
  11  -1 -17   13.20    9.04
  11   1 -17    5.22    7.58
 -11  -1  17    8.21    6.01
 -11   1  18    5.67    6.62
  11  -1 -18   -0.00    6.14
  11   1 -18    6.51    7.70
 -11  -1  18    4.21    5.46
 -11   1  19    4.35    6.90
  11  -1 -19    6.07    8.10
  11   1 -19   -0.00    6.07
 -11  -1  19    6.70    7.17
  11  -1 -20   -0.00    7.53
  11   1 -20   -0.00    5.61
 -11  -1  20    0.21    5.16
 -11   1  21   -0.00    5.69
  11  -1 -21    0.00    5.59
  11   1 -21    3.69    6.58
 -11  -1  21    2.81    4.99
 -11   1  22    2.55    6.46
  11  -1 -22    5.83    7.49
  11   1 -22    5.06    7.00
 -11  -1  22    0.40    5.32
 -11   1  23   14.72    9.32
  11  -1 -23    9.83    8.31
  11   1 -23   11.15    8.74
 -11  -1  23   12.39    8.42
 -11   1  24   -0.00    4.86
  11  -1 -24   -0.00    7.20
  11   1 -24    0.00    6.30
 -11  -1  24    4.17    5.57
 -11   1  25    2.41    6.82
 -11   1  26    1.82    6.52
  11   1 -26   -0.00    6.64
 -11  -1  26   -0.00    5.11
 -11   1  27    4.87    6.12
  11   1 -27    0.06    6.23
 -11  -1  27    6.56    7.11
 -11   1  28    1.61    6.63
  11   1 -28   -0.00    6.21
 -11  -1  28    1.92    6.46
 -11   1  29   -0.00    6.74
 -11  -1  29   -0.00    6.25
 -11   1  30    0.00    6.58
 -11  -1  30    3.72    7.12
  11  -2  -1   29.35    8.87
  11  -2  -1    8.09    7.52
  11   2  -1   12.68    6.75
 -11   2   2   -0.00    5.89
  11  -2  -2   -0.00    5.73
  11  -2  -2   -0.00    6.12
  11   2  -2    3.40    5.07
 -11   2   3   10.29    7.20
  11  -2  -3   20.17    8.73
  11  -2  -3   13.87    7.75
  11   2  -3    7.66    6.61
 -11   2   4    0.88    5.63
  11  -2  -4    1.24    4.60
  11  -2  -4    0.91    5.32
  11   2  -4    0.00    5.12
  11  -2  -5   51.66   11.39
  11  -2  -5   16.71    8.08
  11   2  -5   19.69    8.41
 -11   2   6   22.15    8.47
  11  -2  -6   18.12    7.58
  11  -2  -6   10.25    7.39
  11   2  -6   21.22    7.38
 -11  -2   6   11.98    6.88
 -11   2   7    7.24    6.46
  11  -2  -7   12.39    7.29
  11  -2  -7   10.18    6.86
  11   2  -7    2.50    5.21
 -11  -2   7    2.60    5.70
 -11   2   8   35.87    9.98
  11  -2  -8   11.25    6.89
  11   2  -8    5.76    6.57
 -11  -2   8    9.63    6.14
 -11   2   9   39.49   10.71
  11  -2  -9   35.58   10.62
  11   2  -9   22.67    8.44
 -11  -2   9   18.80    8.47
 -11   2  10   -0.00    5.22
  11  -2 -10    0.00    5.06
  11   2 -10    0.00    5.65
 -11  -2  10    0.00    5.70
 -11   2  11   16.39    8.21
  11  -2 -11    2.01    7.16
 -11  -2  11   33.50    9.36
 -11   2  12    0.00    6.47
  11  -2 -12    0.00    6.72
  11   2 -12    2.16    4.60
 -11  -2  12   -0.00    4.76
 -11   2  13    5.23    6.37
  11  -2 -13   -0.00    7.04
  11   2 -13   -0.00    6.89
 -11  -2  13    1.07    5.64
 -11   2  14    0.00    6.02
  11  -2 -14    0.00    5.97
  11   2 -14    3.30    6.15
 -11  -2  14    1.60    5.53
  11   2 -15   10.67    6.92
 -11  -2  15    3.18    5.88
 -11   2  16    5.89    6.49
  11  -2 -16    0.55    7.43
  11   2 -16   -0.00    5.40
 -11  -2  16    4.32    4.80
 -11   2  17    3.03    5.90
  11  -2 -17    4.72    7.00
  11   2 -17    1.57    5.66
 -11  -2  17    3.23    5.93
 -11   2  18    0.39    4.38
  11  -2 -18   -0.00    6.33
  11   2 -18    2.63    6.18
 -11  -2  18   -0.00    5.60
 -11   2  19    8.85    7.50
  11  -2 -19   12.25    8.67
  11   2 -19    3.38    7.71
 -11  -2  19    2.62    5.92
 -11   2  20    4.61    7.10
  11  -2 -20    0.96    7.00
  11   2 -20    6.51    6.87
 -11  -2  20    6.28    6.24
 -11   2  21   16.61    9.53
  11  -2 -21    7.85    9.21
  11   2 -21    7.98    7.07
 -11  -2  21   18.38    8.17
 -11   2  22    0.00    6.48
  11  -2 -22    0.94    6.65
  11   2 -22    0.00    6.48
 -11  -2  22   -0.00    5.14
  11  -2 -23   -0.00    7.55
  11   2 -23    2.07    6.62
 -11  -2  23    4.59    6.22
 -11   2  24   -0.00    5.68
  11   2 -24    2.66    6.95
 -11  -2  24   -0.00    5.20
 -11   2  25    9.59    7.14
  11   2 -25    0.00    6.76
 -11  -2  25    7.71    7.54
 -11   2  26    5.14    6.87
  11   2 -26   -0.00    7.12
 -11  -2  26   -0.00    5.55
 -11   2  27    4.41    7.08
  11   2 -27    2.00    7.33
 -11  -2  27    2.28    6.21
 -11   2  28    7.19    6.79
  11   2 -28   -0.00    6.85
 -11  -2  28    3.65    6.50
 -11   2  29    1.45    5.47
  11   2 -29    7.30    9.07
 -11  -2  29    0.90    7.13
 -11   2  30    0.66    7.31
 -11  -2  30    0.63    6.27
  11  -3  -1   12.94    6.86
  11  -3  -1    3.74    7.12
  11   3  -1   11.49    5.87
  11   3  -1    7.34    5.14
 -11  -3   1   12.71    6.39
  11  -3  -2   11.22    8.14
  11  -3  -2   12.28    7.75
  11   3  -2   11.02    5.96
  11   3  -2    8.59    6.38
 -11  -3   2   13.47    6.71
 -11   3   3   50.14   11.94
  11  -3  -3   67.40   13.48
  11  -3  -3   21.79    9.75
  11   3  -3   29.54    9.16
 -11   3   4   13.74    7.33
  11  -3  -4   10.46    7.22
 -11   3   5   -0.00    7.55
  11  -3  -5    4.63    6.01
  11  -3  -5    0.43    5.97
  11   3  -5    4.91    5.65
  11  -3  -6    7.84    6.05
  11  -3  -6   21.27    8.93
  11   3  -6    2.67    5.19
 -11   3   7   69.21   13.72
  11  -3  -7   39.25   10.87
  11  -3  -7   12.42    7.71
  11   3  -7   29.30    9.06
 -11  -3   7   39.54   10.51
 -11   3   8   -0.00    5.94
  11  -3  -8    8.82    6.53
  11  -3  -8    2.29    5.92
  11   3  -8   -0.00    5.18
 -11  -3   8    3.40    4.82
 -11   3   9    8.98    6.55
  11  -3  -9    9.83    6.76
  11   3  -9    4.97    5.92
 -11  -3   9    0.00    5.07
 -11   3  10    7.29    6.20
  11  -3 -10    0.00    4.92
  11   3 -10   -0.00    4.96
 -11  -3  10    1.68    4.70
  11   3 -11   10.07    6.86
 -11  -3  11    3.33    5.55
 -11   3  12    7.30    7.03
  11  -3 -12    7.55    6.99
  11   3 -12    8.31    7.64
 -11  -3  12    9.17    6.87
 -11   3  13   18.68    8.08
  11  -3 -13    1.23    5.79
  11   3 -13    1.85    5.58
 -11   3  14   -0.00    6.63
  11  -3 -14    6.01    6.57
  11   3 -14    1.11    5.26
 -11  -3  14    3.10    5.04
 -11   3  15    0.00    6.59
  11  -3 -15    2.36    5.60
  11   3 -15    4.15    5.42
 -11  -3  15   -0.00    5.24
 -11   3  16    0.00    5.87
  11  -3 -16    0.00    7.31
  11   3 -16   -0.00    5.18
 -11  -3  16   -0.00    5.62
  11  -3 -17   13.13    9.26
  11   3 -17    0.98    6.42
 -11  -3  17    3.77    5.71
 -11   3  18   -0.00    4.54
  11   3 -18    4.40    7.19
 -11  -3  18    0.37    5.18
 -11   3  19    9.75    6.28
  11  -3 -19   20.94    9.91
  11   3 -19    5.60    6.49
 -11  -3  19    9.71    7.43
 -11   3  20    0.00    5.24
  11  -3 -20    4.32    6.72
  11   3 -20    4.65    6.62
 -11   3  21    0.00    5.70
  11  -3 -21    2.93    6.67
  11   3 -21   -0.00    7.33
 -11  -3  21   -0.00    6.54
 -11   3  22    0.00    6.09
  11   3 -22    9.67    8.02
 -11  -3  22    3.98    5.78
 -11   3  23   16.89    8.67
  11   3 -23    6.33    7.76
 -11  -3  23   18.94    8.49
 -11   3  24   16.82    9.67
  11   3 -24    0.00    7.51
 -11  -3  24   -0.00    5.87
 -11   3  25   -0.00    7.06
  11   3 -25    3.02    7.04
 -11  -3  25   12.75    7.55
  11   3 -26   -0.00    6.52
 -11  -3  26    4.95    7.06
 -11   3  27   12.50    8.56
  11   3 -27   12.96    9.20
 -11  -3  27   21.15    9.19
 -11   3  28    1.15    7.93
  11   3 -28   -0.00    7.04
 -11  -3  28   -0.00    6.92
 -11   3  29    8.04    7.39
  11   3 -29    2.59    7.87
 -11  -3  29    4.35    8.24
  11   3 -30    4.28    7.03
 -11  -3  30    0.41    6.01
  11  -4  -1   34.64    9.46
  11  -4  -1    8.93    8.02
  11   4  -1   28.82    8.28
  11   4  -1    9.67    7.33
 -11  -4   1   27.51    8.28
  11  -4  -2    0.01    5.47
  11  -4  -2   -0.00    5.34
  11   4  -2    3.16    4.23
  11   4  -2    0.00    5.78
 -11  -4   2    3.98    5.40
 -11   4   3    8.70    7.90
  11  -4  -3   -0.00    5.05
  11  -4  -3   -0.00    5.93
  11   4  -3    0.00    4.72
 -11  -4   3    3.88    5.43
 -11   4   4    6.97    6.57
  11  -4  -4   14.96    8.11
  11  -4  -4   -0.00    6.54
  11   4  -4    2.47    5.30
 -11   4   5   24.79    9.93
  11  -4  -5   24.66   10.09
  11   4  -5   28.66    8.81
 -11   4   6   14.86    8.66
  11  -4  -6   16.75    8.51
  11  -4  -6    1.36    6.01
  11   4  -6    2.99    5.55
 -11   4   7    0.00    6.24
  11  -4  -7   18.03    7.88
  11  -4  -7   11.77    7.22
  11   4  -7    7.17    6.26
 -11   4   8    2.97    5.78
  11  -4  -8    8.76    6.80
  11  -4  -8    1.83    6.18
  11   4  -8    2.15    5.26
 -11   4   9   36.06   10.18
  11  -4  -9   26.93    8.91
  11  -4  -9   19.90    9.60
  11   4  -9   10.31    6.44
 -11  -4   9   32.15    8.88
 -11   4  10    5.74    6.53
  11  -4 -10    9.76    7.11
  11   4 -10    7.26    5.44
 -11  -4  10    3.34    4.98
 -11   4  11   22.06    9.00
  11  -4 -11    5.11    7.33
  11   4 -11    9.03    6.91
 -11  -4  11   10.22    6.02
 -11   4  12    0.86    5.96
  11  -4 -12   -0.00    5.55
  11   4 -12   -0.00    4.85
 -11   4  13   -0.00    6.28
  11  -4 -13   10.66    7.35
  11   4 -13    1.30    4.43
 -11  -4  13    1.88    4.63
 -11   4  14    3.31    5.35
  11  -4 -14    2.46    6.67
  11   4 -14   -0.00    5.91
 -11  -4  14    6.09    5.50
 -11   4  15    7.79    6.56
  11  -4 -15   13.58    8.43
  11   4 -15    0.09    6.39
 -11  -4  15    5.67    6.21
 -11   4  16    5.76    7.17
  11  -4 -16    3.65    6.58
  11   4 -16    7.29    7.19
 -11  -4  16    2.33    5.75
 -11   4  17   -0.00    6.67
  11  -4 -17    3.83    7.27
  11   4 -17    4.26    7.23
 -11  -4  17    6.05    5.81
 -11   4  18    3.18    5.99
  11  -4 -18    2.88    7.37
  11   4 -18    1.55    6.04
  11   4 -19    0.00    6.78
 -11  -4  19   -0.00    5.01
 -11   4  20    2.74    5.51
  11   4 -20    0.63    5.13
 -11  -4  20   -0.00    5.44
 -11   4  21    3.41    6.14
  11   4 -21    2.97    6.21
 -11  -4  21    2.24    6.46
 -11   4  22    9.23    7.59
  11   4 -22   -0.00    5.14
 -11  -4  22    2.32    6.22
 -11   4  23    2.31    6.66
  11   4 -23    0.00    6.83
 -11  -4  23    0.30    4.76
 -11   4  24    2.75    6.85
  11   4 -24   -0.00    7.07
 -11  -4  24    1.88    6.05
 -11   4  25   13.64    9.77
  11   4 -25   22.85    9.86
 -11  -4  25    5.12    7.10
 -11   4  26   12.68    8.20
 -11  -4  26    3.15    6.78
 -11   4  27    0.00    7.06
  11   4 -27    3.08    5.70
 -11  -4  27    4.79    6.61
 -11   4  28    8.86    8.50
  11   4 -28   -0.00    5.93
 -11  -4  28    4.82    7.55
  11   4 -29    9.09    7.49
 -11  -4  29    0.00    6.34
  11   4 -30   -0.00    6.09
 -11  -4  30   -0.00    5.88
  11   4 -31    3.58    6.70
  11  -5  -1    4.92    6.08
  11  -5  -1    5.55    6.66
  11  -5  -2   31.75    9.55
  11  -5  -2    2.64    6.80
  11   5  -2   25.72    7.57
  11  -5  -3   32.62    9.88
  11  -5  -3   24.40   10.37
 -11   5   4    7.13    7.49
  11  -5  -4    6.72    6.95
  11   5  -4    5.55    6.47
 -11   5   5    3.96    6.43
  11  -5  -5    1.53    4.70
  11  -5  -5    7.83    7.69
  11   5  -5    0.00    5.06
 -11  -5   5    0.00    4.98
 -11   5   6   10.51    7.70
  11  -5  -6    0.00    7.25
  11   5  -6    4.79    5.40
 -11   5   7   41.46   11.48
  11  -5  -7   26.39    9.22
  11  -5  -7    6.83    6.77
  11   5  -7    6.40    6.01
 -11   5   8    0.00    5.11
  11  -5  -8   13.36    8.24
  11  -5  -8    3.51    7.46
  11   5  -8    4.75    6.66
 -11   5   9   13.13    8.18
  11  -5  -9   12.85    8.54
  11  -5  -9    6.47    7.13
  11   5  -9    8.52    6.00
 -11  -5   9   22.70    7.99
 -11   5  10   -0.00    6.02
  11  -5 -10    2.50    5.39
  11  -5 -10    2.78    6.70
 -11  -5  10   -0.00    4.72
 -11   5  11    0.00    7.31
  11  -5 -11    8.02    7.22
  11  -5 -11    7.30    7.51
  11   5 -11    0.00    5.90
 -11  -5  11    3.21    5.18
 -11   5  12   14.07    9.16
  11  -5 -12   15.60    8.44
  11   5 -12    1.72    5.18
 -11  -5  12   11.87    6.81
 -11   5  13   22.41    9.12
  11  -5 -13   13.72    7.74
  11   5 -13    7.47    7.17
 -11  -5  13   36.01    9.46
  11  -5 -14   -0.00    5.67
  11   5 -14    0.00    5.96
 -11  -5  14   -0.00    4.97
 -11   5  15    5.95    6.17
  11  -5 -15    1.92    5.00
  11   5 -15    0.00    6.19
 -11  -5  15   -0.00    5.49
 -11   5  16   -0.00    5.23
  11   5 -16   -0.00    6.44
 -11  -5  16    0.82    5.77
 -11   5  17    0.00    6.39
  11   5 -17   -0.00    5.09
 -11  -5  17    1.71    5.19
 -11   5  18   11.03    7.38
  11   5 -18   20.78    8.31
 -11  -5  18    8.94    6.94
 -11   5  19   15.23    9.53
 -11  -5  19    8.11    7.48
 -11   5  20   -0.00    6.05
  11   5 -20   -0.00    5.21
 -11  -5  20    2.38    5.34
 -11   5  21    0.32    7.07
  11   5 -21    0.24    5.13
 -11  -5  21   -0.00    5.25
 -11   5  22    4.26    5.82
  11   5 -22   -0.00    6.06
 -11  -5  22    0.00    5.77
 -11   5  23   21.85    9.88
  11   5 -23    1.43    5.75
 -11  -5  23    6.54    7.49
 -11   5  24   11.68    8.18
  11   5 -24   -0.00    5.80
 -11  -5  24   -0.00    6.73
 -11   5  25   10.65    6.63
  11   5 -25    2.88    7.63
 -11  -5  25   -0.00    5.66
 -11   5  26   -0.00    5.01
  11   5 -26   -0.00    5.31
 -11  -5  26   -0.00    6.59
 -11   5  27    1.86    6.31
  11   5 -27    1.69    6.25
 -11   5  28   10.83    8.83
  11   5 -28    1.56    6.36
 -11  -5  28   14.16    8.33
  11   5 -29   -0.00    6.54
 -11  -5  29    0.24    6.46
  11   5 -30   -0.00    6.04
 -11  -5  30    9.11    8.14
  11   5 -31   -0.00    6.63
  11   5 -32    8.27    8.86
  11  -6  -1   15.08    7.87
  11  -6  -1   10.58    8.17
  11   6  -1    6.96    5.35
  11  -6  -2    5.06    5.58
  11  -6  -2   -0.00    7.38
  11   6  -2    1.13    4.27
  11  -6  -3   16.39    7.84
  11  -6  -3    7.29    7.06
  11   6  -3   -0.00    4.59
  11  -6  -4   21.24    8.30
  11  -6  -4   10.24    8.18
  11   6  -4    7.07    5.74
 -11   6   5   19.82    8.90
  11  -6  -5   21.62    9.16
  11  -6  -5    6.10    7.99
  11   6  -5    5.84    5.63
 -11   6   6   18.66    8.67
  11  -6  -6   12.81    9.03
  11   6  -6    3.89    5.43
 -11   6   7    2.11    6.08
  11  -6  -7   -0.00    6.89
  11  -6  -7    1.00    7.36
  11   6  -7    4.96    4.84
 -11   6   8   14.20    9.44
  11  -6  -8   16.57    7.82
  11  -6  -8    8.86    8.79
  11   6  -8    1.04    5.12
 -11   6   9   12.21    8.77
  11  -6  -9    4.18    6.57
  11  -6  -9    4.20    6.50
  11   6  -9    2.87    6.59
  11  -6 -10   18.06    8.83
  11  -6 -10    3.87    7.50
  11   6 -10    8.21    5.89
 -11   6  11    6.90    6.60
  11  -6 -11    2.74    6.65
  11  -6 -11    1.94    6.98
  11   6 -11    4.00    5.62
 -11  -6  11    9.31    5.73
 -11   6  12   -0.00    6.23
  11  -6 -12    0.49    5.78
  11   6 -12   -0.00    5.55
 -11  -6  12    2.69    5.11
 -11   6  13    7.21    7.44
  11   6 -13    5.87    5.48
 -11  -6  13    1.80    5.57
 -11   6  14    6.75    7.42
  11   6 -14    1.03    5.41
 -11  -6  14    7.88    6.42
 -11   6  15    8.86    6.93
  11   6 -16    9.17    6.84
 -11  -6  16    2.24    5.55
 -11   6  17    6.67    6.77
  11   6 -17   -0.00    5.59
 -11  -6  17    1.01    5.91
 -11   6  18    3.19    5.50
  11   6 -18   -0.00    5.68
 -11  -6  18   -0.00    5.07
 -11   6  19   -0.00    6.40
  11   6 -19    0.00    5.47
 -11  -6  19   -0.00    6.02
 -11   6  20    0.00    7.58
  11   6 -20    5.86    6.56
 -11  -6  20   -0.00    5.35
 -11   6  21    2.68    7.73
  11   6 -21    0.08    4.53
 -11  -6  21    5.66    6.34
 -11   6  22    2.28    5.97
  11   6 -22    0.00    6.03
 -11  -6  22   -0.00    5.10
 -11   6  23    2.22    6.32
  11   6 -23    4.27    6.04
 -11  -6  23    1.20    5.60
 -11   6  24    2.66    6.32
  11   6 -24    7.39    7.14
 -11   6  25    4.04    6.59
  11   6 -25   -0.00    6.07
 -11  -6  25    3.37    6.86
 -11   6  26    4.48    8.07
  11   6 -26    2.32    7.11
 -11  -6  26    1.95    6.07
 -11   6  27    0.00    5.25
  11   6 -27    0.00    6.21
 -11  -6  27    0.54    5.90
  11   6 -28    0.00    6.35
 -11  -6  28    2.34    6.89
  11   6 -29   -0.00    6.23
 -11  -6  29   -0.00    5.39
  11   6 -30    4.64    6.55
 -11  -6  30    1.62    6.34
  11   6 -31   -0.00    7.59
  11  -7  -1    4.83    6.27
  11   7  -1    2.07    4.41
  11  -7  -2   18.38    8.74
  11   7  -2    4.65    5.47
  11  -7  -3    7.79    5.71
  11  -7  -3   -0.00    7.42
  11   7  -3   -0.00    4.92
  11  -7  -4   18.59    7.84
  11  -7  -4    8.55    8.63
  11   7  -4    6.00    5.01
  11  -7  -5    0.21    5.49
  11  -7  -5    1.95    7.16
  11   7  -5   -0.00    4.02
  11  -7  -6   10.02    7.46
  11  -7  -6    6.95    7.83
  11   7  -6    3.14    5.04
 -11   7   7   -0.00    6.42
  11  -7  -7    3.53    7.22
  11  -7  -7    1.61    6.52
  11   7  -7   -0.00    5.02
 -11   7   8   18.57    9.42
  11  -7  -8   14.62    7.79
  11   7  -8   14.19    7.11
 -11   7   9    8.80    9.80
  11  -7  -9   38.44   11.65
  11   7  -9   18.08    7.57
 -11   7  10   -0.00    7.39
  11  -7 -10   -0.00    6.68
  11   7 -10    0.00    4.60
 -11   7  11    7.44    6.96
  11  -7 -11    6.85    5.95
  11   7 -11   -0.00    5.01
 -11   7  12   20.21    8.82
  11  -7 -12   16.27    8.27
 -11   7  13    0.00    6.77
  11  -7 -13   12.01    7.88
  11   7 -13    9.72    6.82
 -11   7  14    6.71    7.10
  11  -7 -14    9.14    6.22
  11   7 -14    8.92    6.52
 -11   7  15   -0.00    6.15
  11   7 -15   -0.00    4.99
 -11   7  16   -0.00    4.89
  11   7 -16    2.36    4.76
 -11  -7  16    3.23    5.60
 -11   7  17    2.06    5.93
  11   7 -17    0.00    5.75
 -11  -7  17    7.23    6.58
  11   7 -18    6.55    6.62
 -11  -7  18    2.58    5.26
 -11   7  19    0.00    6.33
  11   7 -19    2.25    5.77
 -11  -7  19    3.53    5.43
 -11   7  20    0.06    6.39
  11   7 -20    5.04    5.63
 -11  -7  20   -0.00    5.70
 -11   7  21   -0.00    6.22
  11   7 -21   -0.00    5.83
 -11  -7  21   -0.00    6.38
 -11   7  22    0.00    6.58
  11   7 -22    8.02    6.23
 -11   7  23    0.00    6.33
  11   7 -23    0.71    6.00
 -11  -7  23    0.00    5.63
 -11   7  24   -0.00    6.51
  11   7 -24    1.78    5.07
 -11  -7  24    7.54    6.73
 -11   7  25   -0.00    6.33
  11   7 -25    1.50    5.03
 -11  -7  25    9.40    7.28
 -11   7  26   -0.00    8.40
  11   7 -26    1.52    6.31
 -11  -7  26   -0.00    5.86
  11   7 -27   -0.00    6.17
 -11  -7  27   -0.00    6.11
  11   7 -28    2.50    6.56
 -11  -7  28    0.00    6.30
  11   7 -29   -0.00    5.35
 -11  -7  29    0.03    7.21
 -11  -7  30   -0.00    7.44
  11  -8  -1    6.30    7.04
  11   8  -1    2.43    3.73
  11  -8  -2   -0.00    5.60
  11   8  -2    1.94    4.20
  11  -8  -3   -0.00    5.12
  11   8  -3    0.36    4.35
  11  -8  -4    9.99    7.25
  11  -8  -5    0.77    5.16
  11   8  -5   -0.00    4.52
  11  -8  -6   15.29    8.89
  11   8  -6    4.00    4.86
  11  -8  -7   -0.00    7.39
  11   8  -7    8.74    5.24
 -11   8   8    0.00    6.47
  11  -8  -8    7.66    8.54
  11   8  -8    1.62    5.04
 -11   8   9    2.03    6.47
  11  -8  -9    5.58    7.81
  11   8  -9   -0.00    3.93
 -11   8  10   16.89    9.15
  11  -8 -10   19.31   10.03
  11   8 -10    1.14    6.31
 -11   8  11   -0.00    6.77
  11  -8 -11   -0.00    6.08
  11   8 -11   -0.00    3.91
 -11   8  12    4.85    6.47
  11  -8 -12    1.66    6.39
  11   8 -12    0.00    5.30
 -11   8  13    1.15    6.22
  11  -8 -13    6.52    6.72
  11   8 -13   -0.00    5.94
 -11   8  14    3.85    6.98
  11  -8 -14    0.00    6.90
  11   8 -14    1.84    5.35
 -11   8  15    5.54    7.84
  11  -8 -15   20.90    8.76
  11   8 -15   -0.00    5.85
 -11   8  16    5.74    7.96
  11  -8 -16    0.00    6.83
  11   8 -16   14.06    7.72
 -11   8  17    7.33    6.74
  11   8 -17   -0.00    5.35
 -11   8  18    1.92    6.41
  11   8 -18    6.68    6.53
 -11   8  19   -0.00    6.97
  11   8 -19    2.60    5.71
 -11   8  20    0.00    8.02
  11   8 -20   -0.00    5.88
 -11   8  21    6.21    5.68
  11   8 -21   -0.00    6.19
 -11   8  22    8.51    7.38
  11   8 -22   16.07    8.20
 -11   8  23   -0.00    6.58
 -11  -8  23   -0.00    5.97
 -11   8  24   -0.00    5.93
 -11  -8  24   -0.00    5.76
  11   8 -25    4.06    5.90
 -11  -8  25   -0.00    6.68
  11   8 -26    6.64    6.68
 -11  -8  26   10.17    7.55
 -11  -8  27   -0.00    6.55
 -11  -8  28   -0.00    6.92
 -11  -8  29   -0.00    5.30
  11  -9  -1    2.22    6.22
  11   9  -1    0.00    3.40
  11  -9  -2   15.79    9.12
  11   9  -2   13.72    5.93
  11  -9  -3   -0.00    4.38
  11   9  -3    2.17    4.35
  11  -9  -4    8.06    7.31
  11   9  -4    0.09    3.82
  11  -9  -5    2.27    6.74
  11   9  -5   -0.00    5.22
  11   9  -6    3.15    4.45
  11  -9  -7    0.00    5.73
  11  -9  -8   20.56    8.56
  11   9  -8   11.74    6.62
  11  -9  -9   11.79    6.68
  11   9  -9   -0.00    4.39
 -11   9  10    0.03    5.53
  11  -9 -10   -0.00    7.19
  11   9 -10    5.02    5.04
 -11   9  11    1.85    4.51
  11  -9 -11    0.35    7.02
  11   9 -11    1.94    4.73
 -11   9  12    4.17    8.13
  11   9 -12    0.40    4.92
 -11   9  13   14.33    8.38
  11  -9 -13    2.83    7.49
  11   9 -13   -0.00    5.06
 -11   9  14    3.44    5.99
  11  -9 -14   -0.00    7.20
  11   9 -14   17.74    6.72
 -11   9  15    1.28    6.73
  11  -9 -15    0.14    5.99
  11   9 -15   -0.00    5.89
 -11   9  16   -0.00    5.83
  11  -9 -16    0.00    5.75
 -11   9  17    0.87    5.48
  11  -9 -17   -0.00    7.24
  11   9 -17   -0.00    4.59
 -11   9  18    5.75    7.64
  11  -9 -18    2.48    7.25
  11   9 -18    1.00    5.22
 -11   9  19    3.14    7.09
  11   9 -19   -0.00    5.74
 -11   9  20    3.67    7.39
  11   9 -20    1.63    4.54
 -11   9  21   -0.00    6.73
  11   9 -21   -0.00    4.83
 -11   9  22    7.12    7.72
  11   9 -22    4.51    4.92
 -11   9  23    4.87    7.64
  11   9 -23   -0.00    6.74
  11 -10  -1    2.43    5.50
  11  10  -1   -0.00    3.20
  11  10  -2    0.91    3.82
  11 -10  -3   -0.00    7.09
  11  10  -3    2.99    3.96
  11 -10  -4    1.56    5.61
  11  10  -4    6.76    4.99
  11 -10  -5    0.03    5.58
  11  10  -5    2.29    4.12
  11 -10  -6    7.60    6.97
  11  10  -6    7.61    4.99
  11 -10  -7   -0.00    7.05
  11  10  -7    1.81    5.09
  11 -10  -8    1.39    6.28
  11  10  -8    4.23    5.88
  11 -10  -9   -0.00    4.88
  11  10  -9    4.84    4.90
  11 -10 -10   12.41    8.03
  11  10 -10    6.49    5.48
 -11  10  11   -0.00    4.91
  11 -10 -11    3.24    5.63
  11  10 -11   -0.00    3.89
 -11  10  12    1.94    7.03
  11 -10 -12    4.88    8.29
  11  10 -12    2.62    5.07
 -11  10  13   -0.00    6.83
  11 -10 -13    5.04    7.58
  11  10 -13    4.54    4.38
 -11  10  14    4.53    6.41
  11  10 -14    1.61    4.54
 -11  10  15   -0.00    8.01
  11 -10 -15    2.59    8.13
  11  10 -15    4.80    5.33
 -11  10  16   10.37    8.05
  11 -10 -16   11.52    7.47
  11  10 -16    2.01    4.61
 -11  10  17    2.76    7.62
  11 -10 -17   -0.00    6.39
  11  10 -17    2.78    5.16
 -11  10  18   -0.00    6.14
  11 -10 -18   -0.00    6.09
  11  10 -18    3.19    5.86
 -11  10  19    0.00    7.44
  11 -10 -19    3.13    6.82
  11  10 -19    0.00    5.78
 -11  10  20    8.90    7.93
  11 -10 -20    8.66    7.59
 -11  10  21    1.99    6.49
  11 -10 -21    1.97    6.14
  11 -11  -1   -0.00    5.14
  11  11  -1    0.00    3.80
  11 -11  -2    5.59    7.14
  11  11  -2    0.71    3.88
  11 -11  -3    0.76    5.85
  11  11  -3    1.88    3.94
  11 -11  -4   14.34    8.58
  11  11  -4    3.00    3.81
  11 -11  -5    0.00    5.71
  11  11  -5    2.17    3.82
  11 -11  -6   -0.00    7.22
  11  11  -6    2.89    4.20
  11 -11  -7    0.30    5.99
  11  11  -7    0.00    3.99
  11 -11  -8   15.21    8.05
  11  11  -8    8.01    5.13
  11  11  -9    2.99    4.86
  11 -11 -10   -0.00    5.80
  11 -11 -11   -0.00    6.48
  11  11 -11    1.80    4.07
  11 -11 -12    8.56    7.91
  11  11 -12    4.11    4.82
 -11  11  13   -0.00    8.07
  11 -11 -13   -0.00    7.90
  11  11 -13   -0.00    4.64
 -11  11  14    4.98    7.51
  11 -11 -14    6.43    8.10
  11  11 -14    2.86    5.20
 -11  11  15   -0.00    6.29
  11 -11 -15    0.00    6.00
  11  11 -15   -0.00    4.76
 -11  11  16   -0.00    6.57
  11  11 -16    0.00    3.94
 -11  11  17    9.08    8.09
  11 -11 -17   -0.00    6.16
 -11  11  18    2.19    6.25
  11 -11 -18   10.43    7.19
  11 -12  -1    1.22    5.92
  11  12  -1    0.57    3.63
  11 -12  -2    0.23    5.33
  11  12  -2   -0.00    3.80
  11 -12  -3    9.86    6.11
  11  12  -3   -0.00    3.73
  11 -12  -4    4.59    7.80
  11  12  -4    5.17    4.57
  11 -12  -5   11.39    8.70
  11  12  -5   -0.00    4.45
  11 -12  -6    4.15    7.29
  11  12  -6    0.00    4.51
  11 -12  -7    0.00    6.34
  11  12  -7   -0.00    4.58
  11 -12  -8    4.92    6.93
  11  12  -8    6.04    4.47
  11 -12  -9   -0.00    5.68
  11  12  -9    0.00    4.53
  11 -12 -10    3.02    5.08
  11  12 -10   -0.00    4.24
  11  12 -11    0.10    4.42
  11 -12 -12    2.59    6.26
  11  12 -12    0.34    4.70
  11 -12 -13   -0.00    6.52
  11 -12 -14   -0.00    6.44
  11 -12 -15    7.14    8.12
  11 -13  -1    8.51    7.59
  11  13  -1    0.42    3.21
  11 -13  -2    0.00    6.11
  11  13  -2    0.00    3.69
  11 -13  -3   -0.00    6.12
  11  13  -3    3.28    4.03
  11 -13  -4    3.12    5.99
  11  13  -4    3.36    4.22
  11 -13  -5   -0.00    6.42
  11  13  -5    0.97    3.80
  11  13  -6   -0.00    3.33
  11 -13  -7   -0.00    5.55
  11  13  -7    0.00    4.47
  11 -13  -8    0.00    5.63
  11  13  -8    2.91    4.15
  11 -13  -9   -0.00    6.05
  11  14  -1   -0.00    3.80
  11  14  -2   -0.00    3.84
  11  14  -3    0.90    4.03
  10   0  -1   -0.00    5.71
  10   0  -2    9.96    7.12
  10   0  -3   -0.00    5.59
  10   0  -4  101.53   15.69
  10   0  -5    3.24    5.43
  10   0  -6    6.18    5.65
 -10   0   7   -0.00    5.02
  10   0  -7    2.42    6.06
 -10   0   8    5.69    5.97
 -10   0   9    1.86    5.88
  10   0  -9   -0.00    5.54
 -10   0  10  116.69   16.81
  10   0 -10   91.84   16.33
 -10   0  11    0.00    4.89
  10   0 -11    1.35    6.26
 -10   0  12    0.94    4.59
  10   0 -12    0.68    5.80
 -10   0  13    1.71    5.44
  10   0 -13    0.00    5.78
 -10   0  14   26.88    8.70
  10   0 -14   10.55    7.59
  10   0 -15   -0.00    5.18
 -10   0  16   29.80    9.58
  10   0 -16   22.20    8.95
 -10   0  17    2.25    5.59
  10   0 -17   -0.00    6.33
 -10   0  18   20.74    9.30
  10   0 -18   14.53    8.22
 -10   0  19    0.54    4.70
  10   0 -19   -0.00    5.71
 -10   0  20   23.86    9.96
  10   0 -20   26.47   10.24
 -10   0  21   -0.00    5.04
  10   0 -21   -0.00    6.23
 -10   0  22    0.46    5.61
  10   0 -22   -0.00    6.27
  10   0 -23    0.00    6.34
 -10   0  24    4.58    7.32
  10   0 -24    6.88    6.91
 -10   0  25   -0.00    4.73
  10   0 -25   -0.00    5.81
 -10   0  26   28.61   10.17
  10   0 -26   15.31    9.15
 -10   0  27    5.14    7.80
  10   0 -27    3.01    7.66
 -10   0  28    3.34    7.47
 -10   0  29   -0.00    6.12
 -10   0  30    0.58    6.82
 -10   0  31   -0.00    6.37
 -10   0  32    5.31    7.22
  10  -1  -1    1.71    5.57
  10   1  -1   -0.00    5.54
  10   1  -1    3.21    5.67
 -10  -1   1   -0.00    5.33
  10  -1  -2   96.05   16.12
  10   1  -2  118.28   16.42
 -10  -1   2  108.05   16.31
  10  -1  -3    0.00    5.20
  10   1  -3   10.11    7.12
  10   1  -3    5.41    5.77
 -10  -1   3    3.50    5.03
 -10   1   4   -0.00    5.40
  10  -1  -4   -0.00    4.35
  10  -1  -4   -0.00    4.54
  10   1  -4    1.01    5.15
 -10   1   5   11.60    6.82
  10  -1  -5   13.36    6.43
  10   1  -5    2.19    5.91
 -10   1   6   70.66   13.60
  10  -1  -6   53.58   12.43
  10   1  -6   82.14   12.94
 -10   1   7    0.00    4.61
  10  -1  -7    3.14    6.13
  10   1  -7    0.00    4.89
 -10   1   8   43.21   10.70
  10  -1  -8   23.62    9.34
  10   1  -8   52.34   10.86
 -10   1   9    0.00    5.25
  10  -1  -9    2.26    6.72
  10   1  -9    0.18    4.93
 -10  -1   9    6.63    5.69
 -10   1  10   -0.00    5.21
  10   1 -10   -0.00    6.14
 -10  -1  10    1.80    4.58
 -10   1  11   12.43    7.10
  10  -1 -11    8.18    6.80
  10   1 -11    8.42    6.87
 -10  -1  11    3.84    5.45
 -10   1  12   46.24   11.67
  10  -1 -12   54.53   12.67
  10   1 -12   44.41   11.70
 -10  -1  12   67.52   13.22
 -10   1  13    0.00    5.20
  10  -1 -13    1.68    6.21
  10   1 -13    4.45    6.20
 -10  -1  13    1.56    5.79
 -10   1  14    3.56    5.43
  10  -1 -14    9.37    7.76
  10   1 -14    2.64    6.26
 -10  -1  14    2.36    4.35
 -10   1  15   -0.00    6.67
  10  -1 -15   -0.00    6.35
  10   1 -15   -0.00    5.39
 -10  -1  15   -0.00    5.13
 -10   1  16   19.99    8.44
  10  -1 -16   17.84    9.46
  10   1 -16   13.12    8.25
 -10  -1  16   10.02    6.61
  10   1 -17    2.47    5.61
 -10  -1  17   -0.00    4.97
 -10   1  18   18.12    8.89
  10  -1 -18    0.00    7.51
  10   1 -18   10.50    8.23
 -10  -1  18   16.01    7.80
 -10   1  19    0.00    5.39
  10  -1 -19    9.54    8.17
 -10  -1  19    1.68    5.20
 -10   1  20   -0.00    5.39
  10  -1 -20    1.13    5.18
  10   1 -20   -0.00    5.98
 -10  -1  20    0.61    4.50
 -10   1  21   -0.00    5.51
  10  -1 -21   -0.00    6.57
  10   1 -21    0.84    5.59
 -10  -1  21   -0.00    5.97
 -10   1  22   49.46   12.35
  10  -1 -22   24.79   10.50
  10   1 -22   38.23   12.52
 -10  -1  22   46.30   12.81
 -10   1  23    0.19    7.15
  10  -1 -23   -0.00    6.33
  10   1 -23   -0.00    6.37
 -10  -1  23    4.27    6.59
 -10   1  24    5.62    6.20
  10  -1 -24   -0.00    6.45
  10   1 -24    3.25    6.91
 -10  -1  24    0.00    6.20
 -10   1  25   -0.00    6.99
  10  -1 -25    2.51    5.78
  10   1 -25    0.00    5.74
 -10  -1  25    0.23    5.21
  10   1 -26    6.99    7.03
 -10  -1  26    5.94    7.99
 -10   1  27    0.00    6.54
  10   1 -27   -0.00    6.24
 -10  -1  27   -0.00    6.16
 -10   1  28    0.00    7.55
  10   1 -28    0.07    5.90
 -10  -1  28   -0.00    7.31
 -10   1  29    1.87    5.59
 -10  -1  29   -0.00    7.69
 -10   1  30   -0.00    6.60
 -10  -1  30   22.42    9.30
 -10   1  31    0.00    6.67
 -10  -1  31    6.04    7.09
 -10   1  32    5.77    6.81
 -10  -1  32   12.02    9.39
 -10   2   1    0.00    6.17
  10  -2  -1    1.02    5.55
  10  -2  -1    7.77    6.87
  10   2  -1   -0.00    5.31
  10   2  -1    4.94    5.08
 -10  -2   1    0.00    4.46
 -10   2   2    9.94    6.79
  10  -2  -2    9.40    6.74
  10  -2  -2    0.00    4.63
  10   2  -2    4.34    5.22
  10   2  -2    1.20    5.19
 -10  -2   2    4.50    5.34
 -10   2   3    3.14    6.45
  10  -2  -3    3.27    5.38
  10  -2  -3    2.85    5.24
  10   2  -3    2.06    5.33
 -10  -2   3    4.98    5.23
  10  -2  -4  101.15   15.87
  10  -2  -4   85.58   15.43
 -10   2   5   18.27    8.04
  10  -2  -5   22.50    9.49
  10  -2  -5   29.66    9.26
  10   2  -5   17.05    6.90
 -10  -2   5   34.59    9.21
 -10   2   6   22.90    8.43
  10  -2  -6    9.24    7.34
  10   2  -6   29.19    8.12
 -10   2   7    0.00    5.19
  10  -2  -7   -0.00    4.30
  10   2  -7    0.00    4.58
  10  -2  -8    3.24    6.69
  10   2  -8    2.81    5.69
 -10   2   9    2.65    4.86
  10  -2  -9    3.99    5.99
  10   2  -9    0.41    5.61
 -10   2  10   66.37   12.85
  10  -2 -10   54.25   12.97
  10   2 -10   54.09   12.15
 -10  -2  10   28.00    9.79
 -10   2  11    0.00    4.89
  10  -2 -11   21.54    8.87
  10   2 -11    0.36    5.07
 -10  -2  11    0.00    5.04
 -10   2  12   -0.00    6.46
  10  -2 -12   -0.00    4.99
  10   2 -12   -0.00    6.93
 -10  -2  12    0.21    3.96
  10   2 -13   -0.00    6.45
 -10  -2  13   -0.00    4.82
 -10   2  14   12.56    7.71
  10  -2 -14   14.46    8.11
  10   2 -14   23.88    9.05
 -10  -2  14   30.40    9.17
 -10   2  15    9.58    6.90
  10  -2 -15   14.25    8.29
 -10  -2  15    5.52    5.37
 -10   2  16    0.56    5.78
  10  -2 -16    5.08    7.01
  10   2 -16    4.85    7.12
 -10  -2  16   11.50    7.33
 -10   2  17   -0.00    5.86
  10  -2 -17    2.45    7.15
  10   2 -17    0.22    5.99
 -10  -2  17    0.95    5.57
 -10   2  18    1.32    6.20
  10  -2 -18    1.93    6.06
  10   2 -18    0.00    5.05
 -10   2  19    2.96    5.98
  10  -2 -19    7.79    8.45
  10   2 -19   -0.00    6.00
 -10  -2  19   -0.00    6.07
 -10   2  20   43.01   11.45
  10  -2 -20   18.69   10.19
  10   2 -20   33.54   11.12
 -10  -2  20   20.62    8.55
 -10   2  21    0.00    6.34
  10   2 -21    0.00    5.83
 -10  -2  21    0.03    6.15
 -10   2  22   -0.00    5.64
  10  -2 -22   -0.00    5.91
  10   2 -22    5.95    7.32
 -10  -2  22    7.04    6.67
 -10   2  23    2.97    7.16
  10  -2 -23    0.00    7.06
  10   2 -23   -0.00    6.39
 -10  -2  23    5.15    7.34
 -10   2  24   11.11    8.71
  10   2 -24    5.97    7.51
 -10  -2  24    2.91    6.48
 -10   2  25    7.00    6.40
  10   2 -25    7.45    7.43
 -10  -2  25    5.11    5.73
 -10   2  26    0.00    8.44
  10   2 -26    5.17    6.85
 -10  -2  26   11.91    7.75
 -10   2  27   -0.00    6.31
  10   2 -27    1.76    6.14
 -10  -2  27    7.10    6.79
 -10   2  28    5.80    6.84
  10   2 -28   -0.00    6.03
 -10  -2  28    6.22    7.25
 -10   2  29   -0.00    7.40
  10   2 -29    0.00    7.29
 -10  -2  29    1.01    5.24
 -10   2  30    6.06    7.16
 -10  -2  30    1.93    6.29
 -10   2  32   -0.00    6.32
 -10  -2  32    2.00    5.80
  10  -3  -1    0.00    5.27
  10  -3  -1    2.90    6.79
  10   3  -1    4.43    4.81
  10   3  -1    3.49    5.16
 -10  -3   1    3.87    5.30
 -10   3   2   79.88   13.91
  10  -3  -2   67.89   13.64
  10  -3  -2   44.50   12.19
  10   3  -2   34.38    9.52
 -10  -3   2   66.47   12.10
 -10   3   3   44.25   11.07
  10  -3  -3   45.17   11.33
  10  -3  -3   23.68    9.16
  10   3  -3   12.23    6.48
 -10  -3   3   38.76    9.04
 -10   3   4    1.59    6.53
  10  -3  -4    5.16    5.85
  10  -3  -4    0.00    5.13
  10   3  -4    1.35    4.79
 -10  -3   4    0.00    4.28
  10  -3  -5   10.20    6.68
  10  -3  -5   -0.00    5.44
  10   3  -5    1.52    4.59
 -10  -3   5    6.45    5.61
 -10   3   6   16.62    7.20
  10  -3  -6   20.13    8.63
  10  -3  -6    4.31    6.14
  10   3  -6   22.40    7.87
 -10  -3   6   16.40    7.15
 -10   3   7    0.00    6.75
  10  -3  -7    9.39    6.48
  10  -3  -7    9.40    6.97
  10   3  -7    4.99    5.88
 -10   3   8   27.66   10.01
  10  -3  -8   24.99    9.12
  10   3  -8   50.42   10.82
 -10   3   9    7.25    6.05
  10  -3  -9    5.81    5.71
  10   3  -9   11.16    6.87
 -10   3  10   -0.00    5.39
  10  -3 -10    4.98    6.47
  10   3 -10   -0.00    6.41
 -10   3  11    9.55    6.62
  10  -3 -11    3.97    6.81
  10   3 -11    0.00    5.46
 -10  -3  11    9.00    6.32
 -10   3  12   37.36   10.96
  10  -3 -12   10.64    7.54
  10   3 -12    6.21    7.18
 -10  -3  12   31.72    8.89
 -10   3  13   -0.00    5.23
  10  -3 -13   -0.00    5.68
  10   3 -13    1.25    4.96
 -10  -3  13    1.64    4.58
 -10   3  14    5.62    6.39
  10  -3 -14    1.01    6.29
  10   3 -14    1.09    4.21
 -10  -3  14    0.68    5.04
 -10   3  15   -0.00    5.53
  10  -3 -15   -0.00    6.99
  10   3 -15    0.55    4.74
 -10  -3  15    2.29    5.13
 -10   3  16   15.47    8.06
  10   3 -16    4.59    6.34
 -10   3  17    7.64    6.23
  10  -3 -17   26.81   10.59
  10   3 -17   11.70    6.74
 -10  -3  17   11.35    7.95
 -10   3  18   14.45    8.54
  10  -3 -18   11.57    9.02
  10   3 -18    7.51    7.22
 -10  -3  18   22.07    9.11
 -10   3  19    0.79    5.46
  10  -3 -19    6.60    7.57
  10   3 -19   -0.00    6.52
 -10  -3  19    0.00    5.12
 -10   3  20    6.21    7.38
  10  -3 -20    4.93    6.86
  10   3 -20   -0.00    5.92
 -10  -3  20   -0.00    6.66
 -10   3  21    0.00    6.50
  10  -3 -21   -0.00    6.21
  10   3 -21    7.54    8.24
 -10  -3  21    1.20    6.62
  10   3 -22   34.45   10.62
 -10  -3  22   38.35   11.51
 -10   3  23    0.00    5.67
 -10  -3  23    0.00    5.94
 -10   3  24    3.07    5.61
  10   3 -24    2.84    6.31
 -10  -3  24    2.29    5.98
 -10   3  25    0.00    6.82
  10   3 -25    6.81    7.07
 -10  -3  25   -0.00    6.06
 -10   3  26   11.45    8.21
  10   3 -26    0.00    6.01
 -10   3  27   12.10    7.82
  10   3 -27    5.87    7.14
 -10  -3  27    2.99    5.91
 -10   3  28    3.55    6.77
  10   3 -28    0.00    7.72
 -10  -3  28    4.45    6.50
 -10   3  29    2.46    5.97
  10   3 -29    0.00    7.50
 -10  -3  29   -0.00    5.44
 -10   3  30    0.00    6.61
  10   3 -30   -0.00    7.26
 -10  -3  30    0.84    5.83
 -10   3  31    0.31    6.03
  10   3 -31   -0.00    6.75
 -10  -3  31   -0.00    6.16
 -10  -3  32    4.23    8.86
  10  -4  -1    4.84    4.87
  10  -4  -1    1.85    6.30
  10   4  -1   -0.00    3.95
  10   4  -1    0.00    4.66
 -10  -4   1    0.00    4.34
  10  -4  -2    1.42    6.34
  10  -4  -2   -0.00    5.03
  10   4  -2    0.87    3.50
 -10  -4   2    1.50    4.79
 -10   4   3    0.00    5.54
  10  -4  -3    3.61    6.28
  10  -4  -3    5.53    6.95
  10   4  -3    5.67    4.99
 -10  -4   3    8.13    5.62
 -10   4   4   66.97   13.63
  10  -4  -4   90.90   15.99
  10  -4  -4   70.18   14.81
  10   4  -4   61.53   12.11
 -10  -4   4   60.98   11.57
 -10   4   5   41.58   11.11
  10  -4  -5   35.30   10.25
  10   4  -5   32.00    9.09
 -10  -4   5   36.28    9.18
 -10   4   6   34.54   10.84
  10  -4  -6   40.18   11.18
  10   4  -6   15.80    7.27
 -10  -4   6   31.21    8.76
 -10   4   7    2.10    5.68
 -10   4   7   -0.00    6.08
  10  -4  -7    5.01    6.09
  10   4  -7   -0.00    4.57
 -10  -4   7   -0.00    4.13
 -10   4   8   48.00   11.65
  10  -4  -8   50.55   11.45
  10   4  -8   30.69    9.12
 -10   4   9    0.00    5.64
 -10   4  10   17.69    8.13
  10   4 -10    3.95    6.30
  10   4 -11    2.94    5.28
 -10   4  12   -0.00    4.55
  10   4 -12   -0.00    5.39
 -10  -4  12    0.00    5.23
 -10   4  13   -0.00    5.74
  10   4 -13    1.33    6.75
 -10  -4  13   -0.00    5.08
 -10   4  14   13.33    8.05
  10   4 -14   15.03    8.30
 -10  -4  14   18.13    7.55
 -10   4  15    8.47    7.51
  10  -4 -15    9.17    7.55
  10   4 -15    3.37    5.70
 -10  -4  15    5.01    5.69
 -10   4  16    6.07    7.23
  10  -4 -16   16.37    9.34
  10   4 -16    1.45    5.60
 -10  -4  16    3.42    5.51
 -10   4  17    0.00    6.30
  10  -4 -17   -0.00    6.35
 -10  -4  17   -0.00    4.79
 -10   4  18    0.00    5.49
  10  -4 -18    6.05    6.96
  10   4 -18    0.96    6.74
 -10  -4  18    0.00    5.38
 -10   4  19    6.58    6.82
  10  -4 -19    6.99    7.99
  10   4 -19    1.47    5.99
 -10  -4  19    8.66    6.91
 -10   4  20    7.72    7.69
  10   4 -20   24.45    9.40
 -10  -4  20   18.25    8.68
 -10   4  21   34.61   10.90
  10   4 -21    8.50    7.73
 -10  -4  21    1.31    6.98
 -10   4  22   11.87    7.52
  10   4 -22    0.00    5.17
 -10  -4  22    1.74    5.10
 -10   4  23    1.23    5.90
  10   4 -23    9.52    7.88
 -10   4  24    9.93    7.79
  10   4 -24   11.56    7.46
 -10  -4  24    2.25    6.41
  10   4 -25    9.45    7.38
 -10  -4  25    7.55    6.88
 -10   4  26    5.85    6.93
  10   4 -26    4.96    6.54
 -10  -4  26    3.92    6.57
 -10   4  27    0.00    5.67
  10   4 -27   -0.00    6.49
 -10  -4  27    0.00    4.85
 -10   4  28    4.36    7.06
  10   4 -28    1.82    6.89
 -10  -4  28    5.22    6.77
 -10   4  29    0.00    7.16
  10   4 -29    2.86    6.42
 -10  -4  29    1.51    6.64
 -10   4  30   -0.00    6.77
  10   4 -30    0.00    5.83
 -10  -4  30   -0.00    6.61
 -10   4  31   -0.00    6.75
  10   4 -31    0.63    6.68
 -10  -4  31    5.14    8.38
  10   4 -32    5.57    7.55
 -10  -4  32    0.15    7.73
  10  -5  -1   21.11   10.02
  10   5  -1   52.84    9.42
  10   5  -1   23.78    7.84
 -10  -5   1   35.65    8.52
  10  -5  -2  169.72   21.25
  10  -5  -2  120.27   19.36
  10   5  -2  101.21   15.38
 -10  -5   2  119.57   15.85
  10  -5  -3   16.25    7.59
  10   5  -3    4.18    4.88
 -10  -5   3   16.84    6.50
 -10   5   4   -0.00    5.97
  10  -5  -4    8.27    6.72
  10   5  -4    2.86    4.65
 -10  -5   4    6.45    5.22
 -10   5   5   -0.00    5.57
 -10   5   5    6.91    6.31
  10  -5  -5   -0.00    6.18
  10   5  -5    7.31    5.80
 -10   5   6   25.25    9.25
 -10   5   6   30.68   10.08
  10  -5  -6   47.87   11.37
  10   5  -6   21.16    7.91
 -10  -5   6   23.90    7.54
 -10   5   7   41.67   11.72
 -10   5   7   34.00   11.41
  10  -5  -7   21.70    8.84
  10   5  -7   15.08    7.15
 -10  -5   7   33.96    8.98
 -10   5   8   15.42    7.34
  10  -5  -8   14.15    7.81
  10   5  -8    9.36    6.06
 -10  -5   8   12.68    6.13
 -10   5   9   -0.00    5.02
  10  -5  -9    5.52    5.86
  10   5  -9    0.00    4.96
 -10   5  10    4.39    6.27
  10   5 -10   -0.00    4.80
 -10   5  11    6.86    7.36
  10   5 -11    7.96    6.45
 -10   5  12   42.86   11.54
  10   5 -12   21.38    7.74
 -10  -5  12   21.69    8.10
 -10   5  13    7.79    7.05
 -10  -5  13    3.21    5.48
 -10   5  14   -0.00    5.87
  10   5 -14    2.96    5.23
 -10  -5  14    1.47    5.03
 -10   5  15    0.21    5.07
  10   5 -15    0.15    5.79
 -10  -5  15    1.59    5.09
 -10   5  16    3.48    6.38
  10   5 -16    3.87    5.89
 -10  -5  16    4.15    5.87
 -10   5  17    6.51    8.10
  10   5 -17   34.63    9.96
 -10  -5  17   11.51    6.71
 -10   5  18   10.38    7.43
  10   5 -18    1.96    5.86
 -10  -5  18   13.76    7.68
  10   5 -19   -0.00    4.42
 -10  -5  19    2.23    4.90
 -10   5  20    4.84    5.90
  10   5 -20    1.03    6.21
 -10   5  21    3.04    5.99
  10   5 -21    4.93    6.81
 -10  -5  21    3.97    5.49
 -10   5  22    6.96    7.52
  10   5 -22    0.88    5.62
 -10  -5  22    6.59    6.64
 -10   5  23    2.39    6.64
  10   5 -23    0.33    5.50
 -10  -5  23    0.00    4.63
 -10   5  24    5.46    7.00
  10   5 -24    0.00    5.20
 -10  -5  24   -0.00    5.75
 -10   5  25    4.66    7.21
  10   5 -25    6.18    6.93
 -10  -5  25    0.74    6.06
 -10   5  26   -0.00    6.76
  10   5 -26    0.08    6.31
 -10  -5  26    0.30    6.03
 -10   5  27    3.73    7.52
  10   5 -27    9.07    8.27
 -10  -5  27    4.30    6.88
 -10   5  28    0.00    6.74
  10   5 -28   -0.00    6.79
 -10  -5  28   10.48    8.05
  10   5 -29    3.35    6.55
 -10  -5  29    4.15    6.78
 -10   5  30   -0.00    6.18
  10   5 -30    0.00    5.94
 -10  -5  30   -0.00    6.23
  10   5 -31    3.94    6.38
 -10  -5  31   -0.00    7.03
  10   5 -32    0.00    5.20
 -10  -5  32    1.65    5.50
  10   5 -33    7.73    7.74
  10  -6  -1   -0.00    5.87
 -10   6   2   11.66    7.47
  10   6  -2    3.03    4.18
 -10   6   3    6.73    6.53
  10  -6  -3   35.94    9.43
  10   6  -3    6.85    5.03
 -10   6   4   12.84    8.39
  10  -6  -4    2.31    5.20
  10   6  -4    8.74    6.17
 -10   6   5   22.40    8.73
 -10   6   5   14.39    8.86
  10  -6  -5    0.00    8.03
  10   6  -5   13.67    6.60
 -10  -6   5   25.10    7.44
 -10   6   6   18.82    7.75
 -10   6   6   43.99   12.16
  10  -6  -6   13.57    9.23
  10   6  -6    9.56    6.21
 -10  -6   6   27.39    7.81
 -10   6   7    0.27    6.60
 -10   6   7    1.81    6.00
  10  -6  -7    3.56    6.21
  10   6  -7    0.00    4.92
 -10  -6   7   -0.00    4.62
 -10   6   8    2.47    6.40
 -10   6   8   11.34    8.79
  10  -6  -8   -0.00    5.05
  10   6  -8    1.49    4.54
 -10  -6   8    0.00    4.35
 -10   6   9   47.52   11.91
  10  -6  -9   47.86   11.22
  10   6  -9   30.10    8.92
 -10  -6   9   49.06   10.44
 -10   6  10   11.02    8.28
  10  -6 -10   16.76    8.52
  10   6 -10   32.99    8.59
 -10   6  11   -0.00    5.80
  10  -6 -11   -0.00    6.10
  10   6 -11    9.32    6.58
 -10   6  12    3.52    6.12
  10   6 -12    0.00    4.54
 -10  -6  12    0.10    4.65
 -10   6  13   15.98    8.69
  10   6 -13   11.11    7.00
 -10  -6  13   17.60    7.65
 -10   6  14    0.00    6.25
  10   6 -14    4.51    5.30
 -10  -6  14    0.00    5.20
 -10   6  15   11.41    7.53
  10   6 -15   10.09    6.78
 -10  -6  15    7.05    6.61
 -10   6  16    9.92    6.77
  10   6 -16   -0.00    4.72
 -10  -6  16    0.00    4.32
 -10   6  17    3.60    6.65
  10   6 -17    0.00    5.55
 -10  -6  17    1.32    5.60
 -10   6  18    0.00    6.19
  10   6 -18    2.24    4.38
 -10   6  19   10.09    7.95
  10   6 -19   11.88    7.49
 -10  -6  19    8.12    6.15
 -10   6  20    5.76    6.94
  10   6 -20    0.00    6.64
 -10  -6  20   -0.00    4.66
 -10   6  21   -0.00    7.35
  10   6 -21    2.89    6.24
 -10  -6  21    8.55    7.38
 -10   6  22    0.00    4.83
  10   6 -22   -0.00    4.79
 -10  -6  22    0.00    5.72
 -10   6  23   10.89    6.83
  10   6 -23    7.57    6.56
 -10  -6  23    3.07    6.39
 -10   6  24    0.90    5.24
 -10  -6  24    2.62    5.51
 -10   6  25    3.80    5.88
 -10  -6  25    0.41    5.82
 -10   6  26    9.30    7.73
 -10  -6  26    7.83    8.65
 -10   6  27   -0.00    6.48
 -10  -6  27   -0.00    4.78
 -10   6  28    5.66    7.25
  10   6 -28    0.23    4.68
 -10  -6  28    2.30    6.09
 -10   6  29    4.35    8.00
  10   6 -29    1.87    5.13
 -10  -6  29    8.57    7.68
 -10  -6  30   -0.00    6.17
 -10  -6  31   -0.00    6.21
  10  -7  -1   45.05   11.15
  10   7  -1   48.33    9.22
 -10   7   2   -0.00    5.41
  10  -7  -2    3.10    5.87
  10   7  -2    1.16    4.22
 -10   7   3    7.54    7.25
  10   7  -3   10.83    5.43
 -10   7   4   -0.00    4.72
  10  -7  -4    6.25    6.39
  10   7  -4   -0.00    3.92
 -10   7   5   11.80    8.05
  10  -7  -5   40.66   10.51
  10   7  -5   20.25    6.99
 -10   7   6    5.34    6.42
  10  -7  -6    1.24    5.88
  10   7  -6   -0.00    4.74
 -10   7   7   25.70    9.77
  10  -7  -7   33.56   10.90
 -10   7   8    0.00    6.85
  10   7  -8    3.65    4.94
 -10   7   9   -0.00    6.49
  10  -7  -9   -0.00    6.25
  10   7  -9   -0.00    4.92
 -10   7  10   -1.06    6.54
  10  -7 -10   -0.00    7.34
  10   7 -10   -0.00    4.76
 -10   7  11   10.85    6.70
  10  -7 -11   15.86    8.47
  10   7 -11    2.06    5.44
 -10   7  12    0.00    6.43
  10  -7 -12   14.81    8.19
  10   7 -12   -0.00    5.38
 -10   7  13   35.16   10.28
  10  -7 -13   28.83   10.45
  10   7 -13    9.44    6.49
 -10  -7  13   14.71    7.01
 -10   7  14   -0.00    6.58
  10   7 -14    0.37    4.82
 -10  -7  14   -0.00    4.99
 -10   7  15   -0.00    6.11
  10   7 -15    0.00    4.90
 -10  -7  15    0.00    5.13
 -10   7  16    6.26    6.59
 -10   7  17   19.82    9.40
  10   7 -17    9.50    6.54
 -10  -7  17   29.82    9.47
 -10   7  18    8.85    7.17
  10   7 -18    4.47    5.99
 -10  -7  18    4.82    6.33
 -10   7  19   -0.00    6.00
  10   7 -19    9.56    6.55
 -10  -7  19    1.86    5.20
 -10   7  20   -0.00    7.03
  10   7 -20    0.82    4.92
 -10  -7  20   -0.00    5.91
 -10   7  21   10.30    8.54
  10   7 -21    0.00    4.69
 -10  -7  21    6.64    7.05
 -10   7  22    0.00    4.74
  10   7 -22   -0.00    5.55
 -10  -7  22   10.39    7.99
 -10   7  23    6.78    7.85
  10   7 -23    5.50    6.66
 -10  -7  23    4.75    6.09
 -10   7  24    2.96    7.07
  10   7 -24   -0.00    5.14
 -10  -7  24   -0.00    5.83
 -10   7  25    1.66    6.69
  10   7 -25   -0.00    5.83
 -10  -7  25    5.50    6.68
 -10   7  26   -0.00    7.06
  10   7 -26   -0.00    5.52
 -10  -7  26    2.82    6.52
 -10   7  27   13.76    8.73
  10   7 -27    0.00    5.35
 -10  -7  27    8.42    7.54
 -10   7  28   -0.00    5.73
  10   7 -28    2.27    5.80
 -10  -7  28    2.59    7.46
  10   7 -29   -0.00    5.79
 -10  -7  29    3.07    6.70
  10   7 -30   -0.00    5.85
 -10  -7  30    1.20    7.05
  10   7 -31   -0.00    5.65
 -10  -7  31    0.00    6.14
  10   7 -32    6.09    6.93
  10  -8  -1    0.00    6.67
  10   8  -1    7.41    4.43
  10  -8  -2    0.46    5.38
  10   8  -2    0.08    4.35
  10  -8  -3   18.61    8.18
  10   8  -3   16.25    6.48
  10  -8  -4   11.25    7.85
  10   8  -4    7.34    5.04
  10  -8  -5   14.37    8.57
  10  -8  -6    2.69    7.40
  10   8  -6    6.54    5.48
 -10   8   7    0.00    5.15
 -10   8   7   -0.00    5.95
  10  -8  -7   11.09    8.63
  10   8  -7    6.47    5.05
 -10   8   8    3.13    6.86
 -10   8   8    1.90    5.70
  10  -8  -8   -0.00    6.35
  10   8  -8    0.03    4.03
 -10   8   9    6.25    7.86
 -10   8   9   13.05    8.56
  10  -8  -9   12.73    8.46
  10   8  -9    6.20    5.31
 -10   8  10    0.00    5.15
 -10   8  10    5.91    7.70
  10  -8 -10   11.05    7.18
  10   8 -10    2.71    5.03
 -10   8  11    4.65    6.79
  10  -8 -11   19.84    8.39
  10   8 -11   10.02    5.82
  10  -8 -12   -0.00    5.55
  10   8 -12    3.22    4.79
 -10   8  13   -0.00    6.23
  10  -8 -13    8.91    6.91
  10   8 -13    3.89    4.71
 -10   8  14    0.00    6.15
  10  -8 -14   -0.00    7.13
  10   8 -14   -0.00    5.02
 -10   8  15   12.66    8.99
  10  -8 -15   13.64    8.40
  10   8 -15    5.65    5.34
 -10   8  16    0.00    6.90
  10   8 -16    1.44    5.23
 -10   8  17    8.82    7.31
  10   8 -17    3.96    5.37
 -10  -8  17    0.00    5.37
 -10   8  18    0.49    5.74
  10   8 -18    2.65    5.30
 -10  -8  18   -0.00    5.20
  10   8 -19    8.15    6.98
 -10  -8  19    3.81    5.55
 -10   8  20    3.92    6.44
  10   8 -20   -0.00    5.89
 -10  -8  20    0.93    5.44
 -10   8  21   -0.00    6.34
  10   8 -21   -0.00    4.99
 -10  -8  21    1.88    6.31
 -10   8  22   -0.00    4.99
  10   8 -22    3.85    5.48
 -10  -8  22    0.00    7.97
 -10   8  23    0.36    6.57
  10   8 -23   -0.00    7.08
 -10  -8  23    0.00    5.22
 -10   8  24   -0.00    6.21
  10   8 -24   -0.00    5.08
 -10  -8  24   10.63    8.48
 -10   8  25    0.00    7.84
  10   8 -25   10.38    7.40
 -10  -8  25   -0.00    6.05
 -10   8  26   -0.00    6.32
  10   8 -26    3.72    6.11
 -10  -8  26    0.00    6.31
 -10   8  27   -0.00    6.49
  10   8 -27   -0.00    5.31
  10   8 -28    1.77    6.04
 -10  -8  28   -0.00    6.40
  10   8 -29    0.00    5.17
 -10  -8  29    0.00    6.64
  10   8 -30    0.51    5.85
 -10  -8  30    0.00    5.64
 -10   9   1   35.96   11.53
  10  -9  -1   23.33    9.50
  10   9  -1   18.69    5.97
 -10   9   2    6.82    6.43
  10  -9  -2    0.74    5.19
  10   9  -2   -0.00    3.44
 -10   9   3   15.94    9.16
  10  -9  -3    5.58    6.74
 -10   9   4    0.00    6.88
  10  -9  -4   -0.00    6.85
  10   9  -4   -0.00    2.94
 -10   9   5    0.00    4.77
  10  -9  -5    0.00    4.86
  10   9  -5    0.70    4.11
 -10   9   6   -0.00    5.25
  10  -9  -6   -0.00    5.94
  10   9  -6    0.07    4.00
 -10   9   7    9.40    7.57
  10  -9  -7   26.94    9.92
  10   9  -7   13.44    6.25
 -10   9   8    2.01    5.29
  10  -9  -8    9.72    7.97
  10   9  -8   -0.00    4.40
 -10   9   9    2.74    4.83
 -10   9   9   -0.00    5.29
  10  -9  -9    2.25    6.21
  10   9  -9   -0.00    5.91
 -10   9  10    0.00    6.47
 -10   9  10   -0.00    5.27
  10  -9 -10    0.00    6.16
  10   9 -10   -0.00    4.08
 -10   9  11    8.90    7.96
 -10   9  11   17.13    9.52
  10   9 -11   14.95    5.79
 -10   9  12   -0.00    6.15
  10  -9 -12    1.74    5.68
  10   9 -12   -0.00    4.26
 -10   9  13   10.76    7.74
  10  -9 -13    0.74    6.26
  10   9 -13   -0.00    5.33
  10  -9 -14   -0.00    6.61
  10   9 -14   -0.00    5.26
 -10   9  15   -0.00    5.82
  10  -9 -15    6.63    8.09
  10   9 -15    4.36    5.51
 -10   9  16    0.00    6.72
  10  -9 -16    0.00    6.25
  10   9 -16    0.18    5.02
 -10   9  17   13.94    8.22
  10  -9 -17   20.61    9.33
  10   9 -17   15.25    7.85
 -10   9  18    4.02    6.17
  10   9 -18   -0.00    5.30
 -10   9  19   -0.00    6.90
  10   9 -19    0.00    6.34
 -10   9  20   -0.00    7.08
  10   9 -20   -0.00    5.23
 -10   9  21   -0.00    7.89
  10   9 -21    0.69    5.41
 -10   9  22   -0.00    5.49
  10   9 -22    0.00    5.38
 -10   9  23    0.00    6.30
  10   9 -23    2.91    7.18
 -10   9  24   -0.00    6.61
  10   9 -24    7.49    6.91
 -10   9  25    1.94    5.99
  10   9 -25    4.34    6.56
 -10  -9  25   -0.00    5.77
 -10   9  26    0.00    6.74
  10   9 -26   -0.00    5.35
 -10  -9  26    3.18    6.69
  10   9 -27    1.68    5.25
 -10  -9  27    0.82    5.97
 -10  -9  28   -0.00    6.26
 -10  -9  29    3.31    7.49
 -10  -9  30    4.64    6.84
 -10  10   1    0.00    6.30
  10 -10  -1    7.74    6.45
  10  10  -1    6.28    4.34
 -10  10   2   -0.00    4.98
  10 -10  -2    0.00    6.81
  10  10  -2    0.44    3.12
  10 -10  -3    2.72    7.15
  10  10  -3    9.39    4.87
 -10  10   4    4.38    6.75
  10 -10  -4    6.55    6.02
  10  10  -4   -0.00    3.94
 -10  10   5   15.61    8.41
  10 -10  -5   16.92    8.78
  10  10  -5   23.78    6.97
 -10  10   6   -0.00    4.40
  10 -10  -6   -0.00    5.58
 -10  10   7    1.57    5.21
  10  10  -7    4.87    4.69
 -10  10   8    5.68    7.10
  10 -10  -8    0.00    6.49
  10  10  -8   -0.00    3.94
 -10  10   9   15.49    8.73
  10 -10  -9   23.44    9.18
  10  10  -9    5.20    5.21
 -10  10  10   -0.00    6.43
  10 -10 -10   -0.00    6.45
  10  10 -10   -0.00    4.24
 -10  10  11    3.58    6.40
 -10  10  11    0.14    5.39
  10 -10 -11   10.31    8.50
  10  10 -11    4.02    4.10
 -10  10  12    0.00    6.72
 -10  10  12    0.00    4.84
  10 -10 -12    1.30    7.02
  10  10 -12    0.04    4.51
 -10  10  13   33.45   11.16
 -10  10  13   23.89   10.13
  10  10 -13    3.25    5.12
 -10  10  14   -0.00    7.61
  10 -10 -14    0.00    6.23
  10  10 -14    5.16    4.58
 -10  10  15   18.04    8.80
  10 -10 -15    7.60    6.68
  10  10 -15    3.04    4.85
  10 -10 -16    0.00    5.53
  10  10 -16    4.21    5.58
 -10  10  17   -0.00    6.22
  10 -10 -17    2.59    7.18
  10  10 -17   -0.00    5.19
 -10  10  18   -0.00    6.95
  10 -10 -18    0.00    6.89
  10  10 -18    4.40    6.21
 -10  10  19    0.00    6.35
  10 -10 -19    3.60    6.06
  10  10 -19    6.42    5.61
 -10  10  20    3.38    7.37
 -10  10  21    4.19    6.29
 -10  10  22    0.00    6.85
 -10  10  23    1.22    6.64
 -10  10  24    4.54    7.25
 -10  10  25    8.04    6.98
 -10  11   1   12.20    7.68
  10 -11  -1    8.22    6.58
  10  11  -1    4.45    3.55
 -10  11   2    0.00    6.87
  10 -11  -2   -0.00    6.44
  10  11  -2   -0.00    2.86
 -10  11   3    7.90    7.24
  10  11  -3    6.57    4.45
 -10  11   4    6.41    6.75
  10 -11  -4   -0.00    6.58
 -10  11   5    0.77    5.73
  10 -11  -5   -0.00    6.71
  10  11  -5    4.38    3.92
 -10  11   6   -0.00    6.47
  10 -11  -6   -0.00    5.69
  10  11  -6    0.50    3.79
 -10  11   7   22.02    8.88
  10 -11  -7   13.01    7.58
  10  11  -7    5.08    4.22
 -10  11   8    3.01    5.27
  10 -11  -8    4.24    6.90
  10  11  -8    0.63    3.67
  10 -11  -9    2.33    6.45
  10  11  -9   -0.00    4.03
 -10  11  10    3.65    6.44
  10 -11 -10   -0.00    5.98
  10  11 -10    0.50    4.10
 -10  11  11    6.04    7.01
  10 -11 -11    0.86    5.43
  10  11 -11    7.99    5.55
 -10  11  12    0.00    5.86
 -10  11  12    0.00    7.06
  10 -11 -12    2.27    7.14
 -10  11  13   -0.00    5.22
 -10  11  13    0.77    6.86
  10 -11 -13    0.94    6.39
  10  11 -13   15.65    6.73
 -10  11  14   -0.00    5.39
 -10  11  14   -0.00    6.18
  10 -11 -14    0.00    6.59
  10  11 -14   -0.00    4.19
 -10  11  15   -0.00    4.46
  10  11 -15    3.21    4.95
 -10  11  16    0.00    5.78
  10 -11 -16    2.02    6.27
  10  11 -16   -0.00    5.24
 -10  11  17    5.00    7.06
  10 -11 -17    1.80    5.44
  10  11 -17   20.32    7.87
 -10  11  18   -0.00    6.18
  10 -11 -18    7.20    7.11
  10  11 -18    2.45    5.03
 -10  11  19    0.00    6.16
  10 -11 -19    0.00    4.80
  10  11 -19    0.99    5.30
 -10  11  20    3.62    6.31
  10 -11 -20    9.61    8.15
  10  11 -20    0.46    5.33
 -10  11  21    5.91    7.39
  10 -11 -21    0.00    5.29
 -10  11  22    0.40    5.92
  10 -11 -22   -0.00    5.05
 -10  11  23    0.00    7.57
 -10  12   1    0.00    7.11
  10 -12  -1    2.23    5.24
  10  12  -1    2.01    3.23
 -10  12   2    2.89    7.27
  10 -12  -2    0.00    5.12
 -10  12   3    5.05    6.25
  10 -12  -3    5.18    6.82
  10  12  -3    2.54    3.81
 -10  12   4    1.73    5.58
  10 -12  -4    1.30    5.08
  10  12  -4    2.15    3.38
 -10  12   5    9.60    6.97
  10 -12  -5    4.44    7.06
  10  12  -5    1.68    3.95
 -10  12   6    2.74    5.69
  10 -12  -6   -0.00    5.54
  10  12  -6    4.34    4.64
 -10  12   7   -0.00    5.23
  10 -12  -7    0.00    5.54
  10  12  -7    1.80    4.26
 -10  12   8    9.11    6.96
  10 -12  -8    2.71    4.96
  10  12  -8    0.00    4.07
 -10  12   9    2.57    6.37
  10 -12  -9   18.92    9.55
  10  12  -9    8.88    5.70
  10 -12 -10    5.19    6.16
  10  12 -10   -0.00    3.85
 -10  12  11   -0.00    8.06
  10 -12 -11   -0.00    5.58
  10  12 -11    6.94    4.62
 -10  12  12    3.99    6.83
  10 -12 -12   -0.00    7.57
  10  12 -12    3.65    4.58
 -10  12  13   -0.00    5.88
  10 -12 -13    2.57    6.85
  10  12 -13    0.00    4.03
 -10  12  14    7.62    7.39
 -10  12  14    4.61    7.05
  10 -12 -14   -0.00    5.97
  10  12 -14   -0.00    4.92
 -10  12  15   15.98    8.69
 -10  12  15    8.30    8.11
  10 -12 -15   12.67    8.73
  10  12 -15   13.19    6.25
 -10  12  16   -0.00    5.37
 -10  12  16   -0.00    5.94
  10 -12 -16    7.80    8.48
  10  12 -16    4.70    5.53
 -10  12  17    6.86    7.31
  10 -12 -17    4.73    7.90
  10  12 -17   -0.00    4.78
 -10  12  18   -0.00    7.11
  10 -12 -18    2.71    5.93
 -10  12  19    0.03    6.55
  10 -12 -19   10.05    7.62
 -10  12  20    1.84    6.31
  10 -12 -20    4.87    6.18
  10 -12 -21    5.84    6.72
 -10  13   1    5.26    6.73
  10 -13  -1    6.71    6.36
  10  13  -1    0.00    3.05
 -10  13   2   -0.00    5.24
  10 -13  -2    0.63    6.49
  10  13  -2    0.66    3.07
 -10  13   3    9.53    7.89
  10 -13  -3    0.88    5.20
  10  13  -3    4.84    4.06
 -10  13   4   -0.00    6.79
  10 -13  -4   -0.00    5.19
  10  13  -4   -0.00    3.80
 -10  13   5    6.44    7.38
  10 -13  -5    0.11    6.07
  10  13  -5    1.06    3.75
 -10  13   6   -0.00    5.77
 -10  13   7    6.25    6.78
  10 -13  -7    1.29    6.83
  10  13  -7    5.46    4.42
 -10  13   8    0.98    6.17
  10 -13  -8    0.04    5.48
  10  13  -8   -0.00    3.63
 -10  13   9    3.94    5.73
  10 -13  -9    6.79    6.78
  10  13  -9    1.47    3.67
 -10  13  10    1.84    6.00
  10 -13 -10    7.76    6.63
  10  13 -10   -0.00    4.54
 -10  13  11   -0.00    6.27
  10 -13 -11   -0.00    5.68
  10  13 -11    2.96    4.24
 -10  13  12    0.00    6.18
  10 -13 -12    0.23    5.60
  10  13 -12    9.39    5.57
 -10  13  13    2.88    7.72
  10 -13 -13    8.09    7.40
  10  13 -13    7.09    5.15
 -10  13  14    7.90    8.62
  10 -13 -14    2.14    6.46
 -10  13  15    6.60    8.24
  10 -13 -15   -0.00    6.24
 -10  13  16   -0.00    5.72
  10 -13 -16    3.17    7.54
 -10  13  17    7.81    8.50
 -10  13  17    1.44    7.78
  10 -13 -17    3.12    6.96
  10 -13 -18    0.00    7.33
 -10  14   1   -0.00    5.17
  10 -14  -1   -0.00    5.58
  10  14  -1   -0.00    3.64
 -10  14   2    5.85    8.18
  10 -14  -2    1.50    6.06
  10  14  -2    0.07    3.10
 -10  14   3    2.80    6.97
  10 -14  -3    3.27    6.32
  10  14  -3   -0.00    3.35
 -10  14   4    0.11    7.41
  10 -14  -4    0.34    4.61
 -10  14   5   -0.00    6.22
  10 -14  -5   -0.00    5.17
  10  14  -5   -0.00    3.03
 -10  14   6    0.00    5.84
  10 -14  -6    4.13    6.51
  10  14  -6    1.10    3.57
 -10  14   7    0.00    4.85
  10 -14  -7    8.79    7.45
  10  14  -7    4.54    3.88
 -10  14   8    0.00    5.71
  10 -14  -8    0.00    6.57
  10  14  -8    2.65    3.49
 -10  14   9   -0.00    5.86
  10 -14  -9    1.04    6.69
 -10  14  10    4.38    6.11
  10 -14 -10    0.32    5.82
 -10  14  11   -0.00    5.18
  10 -14 -11    0.57    5.19
 -10  14  12   -0.00    5.84
  10 -14 -12    6.19    5.94
  10 -14 -13    1.11    6.01
 -10  14  14    0.42    7.44
  10 -14 -14   -0.00    5.50
 -10  14  15   -0.00    7.10
 -10  14  16   -0.00    6.16
 -10  14  17    1.93    5.98
 -10  15   1   -0.00    7.39
  10  15  -1    0.00    3.22
 -10  15   2   -0.00    5.25
  10  15  -2    2.26    3.65
 -10  15   3    2.69    6.97
  10  15  -3    0.00    2.80
 -10  15   4    0.87    5.51
 -10  15   5   -0.00    5.58
 -10  15   6   26.16   10.81
 -10  15   7   11.01    8.70
 -10  15   9   -0.00    5.43
 -10  15  10    0.00    6.37
 -10  15  11    1.45    6.83
 -10  16   1    5.91    8.20
 -10  16   2   -0.00    7.47
 -10  16   3   -0.00    6.01
  -9   0   1   21.71    7.46
  -9   0   1   11.05    6.00
   9   0  -1   13.08    6.32
  -9   0   2   -0.00    4.19
   9   0  -2    3.22    5.16
  -9   0   3  121.26   16.89
  -9   0   3  131.28   17.54
   9   0  -3  114.96   16.23
  -9   0   4   -0.00    5.21
  -9   0   4    1.94    5.36
  -9   0   5   22.65    7.32
  -9   0   6    2.86    4.51
  -9   0  11    9.32    6.57
  -9   0  12   -0.00    4.29
  -9   0  13  107.47   15.52
   9   0 -13   53.47   12.64
  -9   0  14    6.41    6.49
   9   0 -14    2.96    5.57
  -9   0  15   13.40    7.37
   9   0 -15    8.11    7.40
  -9   0  16   -0.00    5.93
   9   0 -16   -0.00    5.51
  -9   0  17   16.56    8.45
   9   0 -17   27.96    9.21
  -9   0  18    1.00    5.35
   9   0 -18    0.14    6.57
  -9   0  20    1.98    6.14
   9   0 -20   -0.00    6.52
  -9   0  21    2.68    6.03
   9   0 -21    1.11    6.10
  -9   0  22    3.83    6.92
   9   0 -22   -0.00    6.20
  -9   0  23   34.93   10.35
   9   0 -23   15.00    9.56
  -9   0  24    1.80    6.61
   9   0 -24    4.23    5.79
  -9   0  25   21.51    9.85
   9   0 -25   11.51    9.19
  -9   0  26    7.31    8.92
   9   0 -26   -0.00    7.33
  -9   0  27   -0.00    6.90
   9   0 -27    1.36    6.18
  -9   0  28    0.10    6.51
  -9   0  29    6.71    6.88
  -9   0  30    4.73    6.37
  -9   0  31    4.90    8.09
  -9   0  32   -0.00    6.78
  -9   1   1  325.18   31.97
  -9   1   1  300.79   30.92
   9   1  -1  299.60   30.13
  -9   1   2    6.77    6.11
   9  -1  -2   14.37    6.95
   9   1  -2    5.98    5.17
  -9  -1   2    6.92    5.54
  -9   1   3    8.80    6.10
  -9   1   3    3.46    4.84
   9  -1  -3    1.34    5.08
  -9  -1   3    3.47    5.10
  -9  -1   3    4.07    4.75
  -9   1   4   26.54    8.51
  -9   1   4   47.11   10.51
  -9  -1   4   47.68    9.70
  -9  -1   4   30.29    8.78
  -9  -1   5  103.08   15.18
  -9  -1   6    1.15    4.49
  -9  -1   8   -0.00    4.86
   9   1  -9    9.45    6.38
  -9   1  10   -0.00    4.57
   9   1 -10   -0.00    5.62
  -9   1  11   85.11   14.36
   9   1 -11   62.08   13.03
  -9   1  12    2.20    5.42
   9   1 -12    7.89    6.75
  -9  -1  12    0.11    4.82
  -9   1  13    0.00    5.44
   9   1 -13    4.49    5.71
  -9  -1  13    0.50    4.66
  -9   1  14    0.76    5.09
   9   1 -14   -0.00    5.44
  -9  -1  14    5.05    5.41
  -9   1  15   47.93   11.75
   9   1 -15   68.27   13.82
  -9  -1  15   52.37   12.06
  -9   1  16   10.89    6.89
   9   1 -16    5.40    6.26
  -9  -1  16   11.99    7.04
  -9   1  17   34.60   10.21
   9  -1 -17   23.21    9.63
   9   1 -17   45.47   10.96
  -9  -1  17   28.85    9.34
  -9   1  18    2.60    5.48
   9  -1 -18   -0.00    5.88
   9   1 -18    0.43    5.00
  -9  -1  18    2.82    5.73
  -9   1  19    0.00    5.74
   9  -1 -19    1.75    6.53
   9   1 -19    0.00    5.68
  -9  -1  19    6.69    5.89
  -9   1  20    6.10    5.85
   9  -1 -20    0.00    6.23
   9   1 -20    0.00    6.34
  -9  -1  20    3.91    6.19
  -9   1  21   72.03   15.29
   9  -1 -21   30.84   11.97
   9   1 -21   52.11   13.71
  -9  -1  21   56.05   13.73
  -9   1  22    2.95    6.12
   9  -1 -22    4.13    7.16
   9   1 -22   -0.00    5.96
  -9  -1  22   -0.00    5.72
  -9   1  23   -0.00    7.56
   9  -1 -23    9.53    7.07
   9   1 -23    0.00    7.17
  -9  -1  23    5.73    6.45
  -9   1  24   -0.00    5.98
   9  -1 -24    0.99    5.99
   9   1 -24    4.40    6.78
  -9  -1  24    0.37    4.88
  -9   1  25    2.87    6.31
   9   1 -25    7.31    7.62
  -9  -1  25    3.25    6.45
  -9   1  26    3.57    7.17
   9   1 -26   -0.00    6.07
  -9  -1  26    1.32    6.22
  -9   1  27   12.91    7.93
   9   1 -27   18.02    9.32
  -9   1  28    1.17    6.91
   9   1 -28    1.62    6.50
  -9  -1  28    4.21    6.45
  -9   1  29   -0.00    6.07
  -9  -1  29    0.27    4.74
  -9   1  30   -0.00    6.94
  -9  -1  30   -0.00    5.75
  -9   1  31    2.26    6.72
  -9  -1  31    2.43    6.63
  -9   1  32   -0.00    6.24
  -9  -1  32    3.36    5.82
  -9   1  33    5.93    8.27
  -9  -1  33    2.89    5.97
  -9   1  34   -0.00    7.62
  -9  -1  34    5.62    7.48
  -9   2   1   28.08    8.32
   9   2  -1   34.02    8.27
   9   2  -1   49.97    8.75
   9   2  -1   23.11    7.57
  -9  -2   1   26.80    7.62
  -9   2   2    0.00    4.19
   9   2  -2    1.47    4.38
  -9  -2   2    0.00    4.45
  -9   2   3   77.27   14.07
   9   2  -3   76.25   12.54
  -9   2   4    6.02    5.39
   9   2  -4    0.54    4.14
  -9  -2   4    5.16    5.09
  -9   2   5   25.25    8.17
   9   2  -5   11.52    6.68
  -9  -2   5    6.66    5.63
  -9  -2   6   -0.00    4.05
   9   2  -7   39.78    9.89
  -9  -2   7   44.44    9.63
  -9   2   8   32.75    9.09
   9   2  -8   26.08    8.40
  -9  -2   8   12.63    7.30
  -9   2   9   17.96    8.14
   9   2  -9   28.96    8.57
  -9  -2   9   48.34   10.44
  -9   2  10    0.00    5.78
   9   2 -10   -0.00    4.69
   9   2 -11    0.00    5.37
  -9   2  12   19.52    7.38
   9   2 -12   12.61    7.91
  -9   2  13   34.61    9.88
   9   2 -13   24.18    8.54
  -9  -2  13   25.66    8.50
  -9   2  14   20.39    8.17
   9   2 -14   18.60    7.80
  -9  -2  14   13.53    7.28
  -9   2  15    6.13    6.79
   9   2 -15   26.44    9.68
  -9  -2  15    6.83    6.73
  -9   2  16    1.18    5.34
   9   2 -16   -0.00    6.04
  -9  -2  16    0.81    4.55
  -9   2  17   19.23    8.74
   9   2 -17   34.08   10.42
  -9  -2  17   11.48    6.95
  -9   2  18   12.30    7.46
   9   2 -18    1.59    6.76
  -9  -2  18   -0.00    6.23
  -9   2  19   53.42   12.03
   9   2 -19   52.82   12.77
  -9  -2  19   38.33   11.05
  -9   2  20    6.51    6.46
   9   2 -20   -0.00    6.52
  -9  -2  20    0.00    5.50
  -9   2  21    0.00    5.53
   9  -2 -21    0.00    6.52
  -9  -2  21   -0.00    5.55
  -9   2  22   -0.00    6.37
   9  -2 -22    0.00    5.84
   9   2 -22    5.54    7.16
  -9  -2  22    2.30    6.24
  -9   2  23   42.55   11.86
   9  -2 -23   21.21   10.16
   9   2 -23   18.89    9.63
  -9  -2  23   52.50   11.87
  -9   2  24    4.45    7.33
   9  -2 -24   -0.00    6.97
   9   2 -24    3.33    5.95
  -9  -2  24    4.28    6.03
   9   2 -25   20.16    8.74
  -9  -2  25   10.26    6.74
  -9   2  26   -0.00    6.37
   9   2 -26    7.84    7.19
  -9  -2  26   -0.00    5.01
  -9   2  27    0.04    6.35
   9   2 -27    4.09    6.42
  -9  -2  27    4.03    5.96
  -9   2  28   -0.00    7.78
   9   2 -28    2.44    5.89
  -9  -2  28   -0.00    6.52
  -9   2  29   -0.00    5.45
   9   2 -29   11.12    7.59
  -9  -2  29    7.97    7.38
  -9   2  30    3.41    6.39
   9   2 -30    1.33    5.42
  -9  -2  30    0.00    6.48
  -9   2  31    0.00    6.34
  -9  -2  31   -0.00    5.92
  -9   2  32    0.16    5.56
  -9  -2  32    0.91    5.30
  -9   2  33   -0.00    6.84
  -9  -2  33    4.34    7.48
  -9   2  34   -0.00    7.32
  -9  -2  34   -0.00    7.71
  -9   3   1  150.03   20.36
   9   3  -1  154.29   17.90
   9   3  -1  173.68   17.95
  -9  -3   1  130.58   17.26
  -9   3   2   23.29    7.86
   9   3  -2   35.48    7.81
   9   3  -2   16.91    6.63
  -9  -3   2   24.39    7.35
  -9   3   3    0.00    4.69
   9  -3  -3    6.51    6.60
   9   3  -3   -0.00    4.05
   9   3  -3   -1.05    4.81
  -9  -3   3   -0.00    4.13
  -9   3   4    6.01    5.95
  -9   3   4   14.26    6.92
   9  -3  -4    0.00    4.76
   9  -3  -4    8.34    6.24
  -9  -3   4    6.61    4.74
  -9   3   5   35.05    9.87
  -9   3   5   56.16   12.04
   9  -3  -5   56.95   11.62
   9  -3  -5   26.56    9.11
   9   3  -5   28.22    9.02
  -9   3   6   37.42   10.00
   9  -3  -6   55.44   10.99
   9  -3  -6   37.73   10.95
   9   3  -6   23.42    7.75
  -9  -3   6   40.81    9.43
  -9   3   7   36.42   10.28
   9  -3  -7   17.30    8.13
   9   3  -7   10.56    6.62
  -9  -3   7   23.81    7.76
   9  -3  -8    0.00    6.10
   9   3  -8    3.81    5.44
  -9  -3   8   -0.00    4.45
  -9   3   9   -0.00    4.53
   9  -3  -9    0.85    5.87
   9   3  -9    8.93    6.48
  -9  -3   9   15.55    6.42
  -9   3  10    0.00    5.27
   9  -3 -10    1.81    6.61
   9   3 -10    2.32    5.30
  -9  -3  10    5.37    5.48
  -9   3  11   94.71   16.97
   9  -3 -11  110.81   18.15
   9   3 -11  107.11   16.37
  -9   3  12   24.44    8.41
   9  -3 -12   12.33    8.70
   9   3 -12   15.66    7.42
  -9   3  13   15.02    7.82
   9  -3 -13   12.26    8.48
   9   3 -13   12.99    7.60
  -9   3  14   -0.00    5.03
   9   3 -14    2.19    5.60
  -9  -3  14    3.80    5.38
  -9   3  15   42.56   11.57
   9   3 -15   53.09   12.40
  -9  -3  15   30.82    9.74
  -9   3  16    9.62    8.25
   9   3 -16    3.62    5.91
  -9  -3  16    7.84    6.97
  -9   3  17   16.21    7.61
   9   3 -17   11.42    7.81
  -9  -3  17    0.00    6.99
  -9   3  18    7.29    6.57
   9   3 -18   -0.00    5.69
  -9  -3  18    3.08    5.73
   9   3 -19    0.00    5.91
  -9  -3  19    3.67    5.96
  -9   3  20    7.20    6.26
   9   3 -20    5.63    5.75
  -9  -3  20   13.63    7.04
  -9   3  21   44.20   11.55
   9   3 -21   34.57   10.94
  -9  -3  21   30.45    9.86
  -9   3  22    8.70    7.80
   9   3 -22    5.14    6.42
  -9  -3  22    7.81    6.84
  -9   3  23    9.66    7.15
   9   3 -23   -0.00    5.45
  -9  -3  23    0.00    5.34
  -9   3  24   -0.00    5.31
   9   3 -24   -2.30    7.36
  -9  -3  24   -0.00    6.18
  -9   3  25   15.66    9.23
   9   3 -25    1.47    5.45
  -9  -3  25    2.47    6.48
  -9   3  26    3.80    6.34
   9   3 -26    0.00    6.42
  -9  -3  26    2.35    5.02
  -9   3  27    2.94    7.12
   9   3 -27   -0.00    6.51
  -9  -3  27   -0.00    6.15
  -9   3  28   -0.00    6.80
   9   3 -28   -0.00    6.16
  -9  -3  28    2.58    6.05
  -9   3  29    2.47    5.78
   9   3 -29    5.90    6.66
  -9  -3  29    1.59    6.19
   9   3 -30   -0.00    6.12
  -9  -3  30    1.99    5.13
  -9   3  31   13.66    8.80
   9   3 -31    9.43    9.16
  -9  -3  31   10.32    8.11
  -9   3  32    3.90    7.49
  -9  -3  32    3.81    7.50
  -9   3  33    3.10    7.46
  -9  -3  33    0.00    6.80
  -9  -3  34   -0.00    6.52
  -9   4   1   -0.00    4.83
   9  -4  -1   -0.00    5.54
   9  -4  -1    7.91    6.72
   9   4  -1   -0.00    3.75
   9   4  -1    0.00    4.40
  -9  -4   1    1.29    4.19
  -9   4   2   58.91   12.81
  -9   4   2   30.08    9.59
   9  -4  -2   56.35   12.11
   9  -4  -2   35.48   10.77
   9   4  -2   32.97    7.61
   9   4  -2   32.33    8.39
  -9  -4   2   57.65    9.81
  -9   4   3   50.87   11.73
  -9   4   3   31.52   10.65
   9  -4  -3   84.99   14.35
   9  -4  -3   66.74   13.44
   9   4  -3   47.88    9.06
   9   4  -3   31.85    8.82
  -9  -4   3   57.19   10.30
  -9   4   4   75.69   13.49
  -9   4   4   60.54   12.96
   9  -4  -4   44.52   10.64
   9  -4  -4   55.14   12.66
   9   4  -4   55.32    9.69
   9   4  -4   22.47    7.87
  -9   4   5   69.97   13.73
  -9   4   5   73.78   14.55
   9  -4  -5   76.99   13.50
   9  -4  -5   37.50   11.63
   9   4  -5   60.36   10.88
  -9  -4   5   63.84   11.50
  -9   4   6   -0.00    5.07
  -9   4   6    1.15    5.26
   9  -4  -6   -0.00    6.27
   9  -4  -6    3.81    5.38
  -9  -4   6    0.07    4.53
  -9   4   7   68.93   13.48
   9  -4  -7   60.27   12.15
   9  -4  -7   70.44   13.84
   9   4  -7   33.78    9.40
  -9   4   8   70.87   13.77
   9  -4  -8   96.86   15.79
   9   4  -8   54.91   11.40
  -9  -4   8   51.46   10.68
  -9   4   9   71.17   13.83
   9  -4  -9   41.97   11.93
   9   4  -9   37.01    9.39
  -9  -4   9   62.26   11.33
  -9   4  10    0.00    5.32
   9  -4 -10   -0.00    6.62
   9   4 -10   -0.00    4.65
  -9  -4  10   -0.00    4.71
  -9   4  11    3.04    5.45
   9  -4 -11    2.89    5.99
   9   4 -11    1.97    5.19
  -9   4  12    0.00    4.97
   9  -4 -12    0.64    5.47
   9   4 -12    5.91    5.40
  -9   4  13   39.39   10.80
   9  -4 -13   35.55   10.79
   9   4 -13   19.84    8.20
  -9   4  14    7.73    5.96
   9  -4 -14    9.63    8.06
   9   4 -14    3.21    5.17
  -9  -4  14    0.00    4.59
  -9   4  15   13.97    8.66
   9  -4 -15   15.10    8.17
   9   4 -15   25.12    8.44
  -9  -4  15   10.49    7.05
  -9   4  16   -0.00    5.09
   9  -4 -16   -0.00    6.19
   9   4 -16    1.62    5.56
  -9  -4  16    0.00    4.08
  -9   4  17   15.66    8.40
   9   4 -17   15.04    7.14
  -9   4  18   42.21   11.53
   9  -4 -18   32.76   10.77
   9   4 -18   45.65   11.29
  -9  -4  18   30.53    9.63
  -9   4  19   19.18    8.82
   9   4 -19   30.68    9.54
  -9  -4  19   16.08    7.90
  -9   4  20   -0.00    6.31
   9   4 -20   -0.00    6.19
  -9  -4  20    8.85    6.12
  -9   4  21    6.48    7.05
   9   4 -21    7.64    6.48
  -9  -4  21    0.00    5.69
  -9   4  22    8.60    6.26
   9   4 -22    7.89    7.75
  -9  -4  22    5.83    6.59
  -9   4  23   23.02    9.65
   9   4 -23   15.74    8.25
  -9  -4  23   20.89    9.18
  -9   4  24    2.10    6.37
   9   4 -24    9.23    7.23
  -9  -4  24    2.20    4.99
  -9   4  25    5.56    6.33
   9   4 -25   -0.00    5.66
  -9  -4  25   -0.00    5.20
  -9   4  26   -0.00    4.19
   9   4 -26    0.00    6.36
  -9  -4  26   -2.23    6.27
  -9   4  27    0.97    7.04
   9   4 -27   -0.00    4.52
  -9  -4  27    4.21    5.89
  -9   4  28    0.00    7.52
   9   4 -28    8.71    7.71
  -9  -4  28    9.55    8.59
  -9   4  29   15.59    9.10
   9   4 -29   -0.00    5.82
  -9  -4  29   10.73    8.16
  -9   4  30   11.37    7.32
   9   4 -30   -0.00    6.84
  -9  -4  30    3.56    7.16
  -9   4  31   -0.00    6.28
   9   4 -31    1.99    6.97
  -9  -4  31    2.14    6.77
  -9   4  32   -0.00    6.28
   9   4 -32    2.87    6.71
  -9  -4  32   -0.00    6.48
  -9   4  33    6.59    8.07
  -9  -4  33   -0.00    7.14
  -9   5   1   92.97   15.93
   9  -5  -1   99.69   15.50
   9  -5  -1   72.96   15.01
   9   5  -1  103.26   13.06
   9   5  -1   73.52   12.16
  -9  -5   1  103.45   13.29
  -9   5   2   35.68   10.95
   9  -5  -2   54.93   11.50
   9  -5  -2   30.96   10.55
   9   5  -2   45.20    8.84
   9   5  -2   26.54    7.40
  -9  -5   2   79.37   10.86
  -9   5   3    2.08    6.30
  -9   5   3    6.30    6.13
   9  -5  -3    8.45    7.03
   9  -5  -3   -0.00    6.13
   9   5  -3   14.42    5.47
   9   5  -3   -0.00    4.68
  -9  -5   3    6.79    4.95
  -9   5   4   73.14   13.53
  -9   5   4   81.90   14.82
   9  -5  -4   63.29   13.45
   9  -5  -4   44.04   11.98
   9   5  -4   53.38    9.77
   9   5  -4   22.82    7.85
  -9  -5   4   46.39    9.59
  -9   5   5   32.46    9.18
  -9   5   5   20.06    8.29
   9  -5  -5   32.84   10.16
   9  -5  -5   14.20    8.58
   9   5  -5   32.72    7.85
   9   5  -5   14.47    6.21
  -9  -5   5   26.58    7.31
  -9   5   6   59.61   12.59
  -9   5   6   46.17   12.53
   9  -5  -6   42.65   11.33
   9  -5  -6   27.77   10.56
   9   5  -6   27.41    8.05
   9  -5  -7  106.34   15.65
   9  -5  -7   41.66   12.28
   9   5  -7   46.94   10.93
  -9  -5   7   72.42   11.66
  -9   5   8    7.35    5.78
   9  -5  -8    5.30    6.76
   9  -5  -8    3.71    6.35
   9   5  -8    0.04    4.48
  -9  -5   8    2.48    4.08
  -9   5   9   -0.00    6.02
   9  -5  -9    2.70    5.54
   9   5  -9    0.00    4.54
  -9  -5   9    2.06    4.81
  -9   5  10    5.29    6.04
   9  -5 -10    0.00    6.23
   9   5 -10    3.52    5.12
  -9  -5  10    5.01    5.49
   9  -5 -11   43.31   11.58
   9   5 -11   31.85    9.26
  -9  -5  11   34.50    9.20
  -9   5  12   15.42    7.94
   9  -5 -12   24.75    9.38
   9   5 -12    5.45    5.90
  -9   5  13    6.48    4.81
   9  -5 -13    7.70    6.91
   9   5 -13    2.04    5.15
  -9   5  14   11.25    7.01
   9  -5 -14   31.57   10.75
   9   5 -14    3.33    6.22
  -9  -5  14   14.36    7.24
  -9   5  15   26.76    9.04
   9  -5 -15   26.61   10.18
   9   5 -15   14.49    7.61
  -9   5  16   21.73    9.07
   9  -5 -16   19.55    9.16
   9   5 -16   27.51    8.76
  -9  -5  16   15.51    6.96
  -9   5  17   21.00    9.27
   9  -5 -17   30.04   10.94
   9   5 -17   11.06    6.54
  -9  -5  17   10.13    6.87
  -9   5  18    0.88    5.61
  -9  -5  18    3.94    6.09
  -9   5  19    0.99    5.15
   9   5 -19    2.93    4.87
  -9  -5  19    0.74    5.50
  -9   5  20    3.68    6.02
   9   5 -20    1.38    5.67
  -9  -5  20    5.77    6.57
  -9   5  21    6.18    7.13
   9   5 -21   13.45    7.06
  -9  -5  21   19.79    8.69
  -9   5  22   18.13    9.12
   9   5 -22    9.67    6.83
  -9  -5  22    7.10    7.72
  -9   5  23    7.74    8.26
   9   5 -23    1.83    5.64
  -9  -5  23    0.00    5.67
  -9   5  24    9.53    6.94
   9   5 -24    0.00    4.52
  -9  -5  24    1.45    6.37
   9   5 -25    3.31    5.76
  -9  -5  25   14.88    8.49
  -9   5  26    2.91    5.43
   9   5 -26   13.87    8.09
  -9  -5  26   10.42    7.20
  -9   5  27    9.19    8.48
   9   5 -27    8.71    7.42
  -9   5  28    1.87    6.02
   9   5 -28    5.68    6.24
  -9   5  29    3.29    6.67
   9   5 -29    6.20    6.39
  -9  -5  29    5.78    6.61
  -9   5  30    4.45    6.88
   9   5 -30   -0.00    5.88
  -9  -5  30    5.70    6.48
  -9   5  31   -0.00    5.39
   9   5 -31    6.31    7.13
  -9  -5  31    2.18    6.02
  -9   5  32    0.00    4.34
   9   5 -32    0.27    5.81
  -9  -5  32   -0.00    6.66
   9   5 -33    5.33    6.28
  -9  -5  33   -0.00    6.33
  -9   6   1    1.03    6.17
   9  -6  -1    4.66    5.66
   9  -6  -1    1.33    6.44
   9   6  -1    2.97    3.98
  -9  -6   1    2.50    4.36
  -9   6   2   47.46   12.92
   9  -6  -2  103.11   15.66
   9  -6  -2   65.60   14.38
   9   6  -2   68.84   10.73
  -9  -6   2   63.33   10.56
  -9   6   3   29.77   10.39
   9  -6  -3   21.97    7.89
   9  -6  -3   10.20    8.03
   9   6  -3   23.25    6.40
  -9  -6   3   17.11    5.70
  -9   6   4   21.88    9.26
  -9   6   4   19.54    8.83
   9  -6  -4   25.99    9.05
   9  -6  -4    6.34    7.08
   9   6  -4   16.56    6.29
  -9  -6   4   17.79    6.30
  -9   6   5   14.13    8.20
  -9   6   5   27.94    9.63
   9  -6  -5   28.74    9.38
   9   6  -5    8.67    5.88
  -9  -6   5   16.93    6.33
  -9   6   6    0.75    6.28
  -9   6   6   17.53    8.59
   9  -6  -6    5.79    6.47
   9  -6  -6    7.71    7.34
   9   6  -6    0.00    4.50
  -9  -6   6   10.27    5.16
  -9   6   7   30.37   10.96
  -9   6   7   31.65   10.88
   9  -6  -7   18.65    8.59
   9  -6  -7   17.06    8.75
   9   6  -7   19.93    7.25
  -9  -6   7   19.90    6.80
   9  -6  -8   73.79   13.69
   9  -6  -8   49.90   13.10
   9   6  -8   42.90    9.83
  -9  -6   8   72.30   11.98
  -9   6   9   18.27    7.64
   9  -6  -9   18.82    7.89
   9  -6  -9   24.66    9.82
   9   6  -9    1.12    4.28
  -9  -6   9    5.27    5.24
  -9   6  10   -0.00    6.04
   9  -6 -10    0.00    5.97
   9   6 -10   -0.00    5.25
  -9  -6  10    2.11    4.95
  -9   6  11    5.97    7.06
   9  -6 -11    3.47    5.60
   9   6 -11   -0.00    4.27
  -9  -6  11    0.00    4.59
  -9   6  12   34.48   10.78
   9  -6 -12   42.97   11.90
   9   6 -12   13.30    6.25
   9  -6 -13    7.11    7.43
   9   6 -13   13.09    6.76
  -9   6  14   23.76    8.24
   9  -6 -14   38.45   11.54
   9   6 -14    4.28    5.74
  -9  -6  14   25.49    8.73
  -9   6  15    0.00    5.46
   9   6 -15    3.20    5.90
  -9  -6  15    0.89    5.30
  -9   6  16    1.66    5.76
   9   6 -16    4.57    5.26
  -9  -6  16   -0.00    4.74
  -9   6  17    7.34    8.04
   9   6 -17   11.61    6.61
  -9  -6  17    1.46    5.39
  -9   6  18   22.52   10.05
   9   6 -18   29.98    8.79
  -9  -6  18   27.90   10.37
  -9   6  19    6.03    6.81
   9   6 -19   -0.00    4.83
  -9  -6  19    1.01    6.33
  -9   6  20    3.07    5.84
   9   6 -20    2.73    4.80
  -9  -6  20   -0.00    4.59
  -9   6  21    0.40    5.35
   9   6 -21    0.00    6.19
  -9  -6  21    1.21    4.66
  -9   6  22   10.80    6.99
   9   6 -22    6.55    5.67
  -9  -6  22    0.33    6.50
  -9   6  23    1.40    7.06
   9   6 -23    0.65    5.98
  -9   6  24    2.57    6.10
   9   6 -24    6.81    6.68
  -9  -6  24   18.90    8.29
  -9   6  25    0.00    5.84
   9   6 -25    6.39    6.30
  -9  -6  25    7.82    7.35
  -9   6  26    0.58    6.95
   9   6 -26    2.49    5.75
  -9  -6  26    0.00    5.86
  -9   6  27   -0.00    5.73
   9   6 -27    4.65    6.44
  -9  -6  27    3.96    5.83
  -9   6  28   10.29    8.38
   9   6 -28    6.55    6.54
  -9  -6  28    7.87    8.38
   9   6 -29    6.33    6.79
  -9  -6  29   12.17    8.22
  -9   6  30    3.01    5.77
   9   6 -30    1.25    6.24
  -9  -6  30   -0.00    5.58
  -9   6  31   -0.00    5.89
   9   6 -31   -0.00    6.62
  -9  -6  31   -0.00    6.70
  -9   6  32   -0.00    5.25
   9   6 -32   -0.00    5.23
  -9  -6  32    0.00    7.38
   9   6 -33    7.85    7.94
  -9  -6  33    0.00    6.78
  -9   7   1   12.56    7.73
   9  -7  -1    4.23    5.70
   9   7  -1    3.93    3.93
  -9   7   2   10.09    6.38
   9  -7  -2   11.21    6.86
   9   7  -2   10.67    4.73
  -9   7   3   -0.00    4.74
   9  -7  -3    2.30    4.81
   9  -7  -3    2.03    5.94
   9   7  -3   -0.00    3.99
  -9   7   4   27.18    9.29
   9  -7  -4   20.30    8.74
   9  -7  -4   16.89    8.77
   9   7  -4   12.76    5.83
  -9   7   5   11.17    7.29
  -9   7   5   10.35    6.95
   9  -7  -5    9.43    6.94
   9  -7  -5    0.00    6.56
   9   7  -5    4.86    4.79
  -9   7   6   30.51   10.36
  -9   7   6   39.78   11.50
   9  -7  -6   19.56    8.93
   9   7  -6   24.91    7.15
  -9  -7   6   32.23    7.71
  -9   7   7   12.69    7.31
  -9   7   7    1.65    6.50
   9  -7  -7    2.82    5.91
   9   7  -7    3.06    4.19
  -9  -7   7    1.38    4.35
  -9   7   8    4.37    6.34
   9  -7  -8    0.00    6.11
   9  -7  -8    1.22    6.53
   9   7  -8   -0.00    4.10
  -9  -7   8    0.87    3.82
  -9   7   9   11.57    7.33
   9  -7  -9   20.59    7.85
   9  -7  -9    7.39    7.66
   9   7  -9    0.00    4.68
  -9  -7   9   17.02    6.97
  -9   7  10   39.42   11.36
   9  -7 -10    0.00    6.65
   9  -7 -10   16.19    8.95
   9   7 -10    2.84    4.92
  -9  -7  10   18.78    6.69
  -9   7  11   18.64    8.77
   9  -7 -11   17.64    7.56
   9  -7 -11   10.04    7.71
   9   7 -11   12.86    6.02
  -9  -7  11   17.38    7.22
  -9   7  12   62.09   13.54
   9   7 -12   20.08    8.23
  -9   7  13    2.08    6.97
   9   7 -13    2.96    5.10
  -9   7  14    0.00    6.93
   9   7 -14    4.15    5.52
  -9  -7  14   -0.00    5.19
   9   7 -15    1.76    5.18
  -9  -7  15    6.55    5.88
  -9   7  16   22.99    9.21
   9   7 -16   39.72   10.05
  -9  -7  16   40.77   10.89
  -9   7  17    4.77    6.46
   9   7 -17    0.00    5.58
  -9  -7  17   -0.00    5.88
  -9   7  18   -0.00    5.47
   9   7 -18   -0.00    4.67
  -9  -7  18    1.43    4.69
  -9   7  19   -0.00    5.80
   9   7 -19   -0.00    5.26
  -9  -7  19   14.22    7.50
  -9   7  20    8.99    7.42
   9   7 -20    0.50    4.84
  -9  -7  20    9.95    7.07
  -9   7  21   14.23    8.20
   9   7 -21    7.40    6.21
  -9  -7  21    3.49    6.52
   9   7 -22   10.07    7.08
  -9  -7  22   25.74    9.95
  -9   7  23    7.21    7.06
   9   7 -23    1.77    4.66
  -9  -7  23    0.00    5.01
  -9   7  24    2.43    6.01
   9   7 -24    0.00    5.77
  -9  -7  24   -0.00    5.47
  -9   7  25   -0.00    5.68
   9   7 -25   -0.00    4.49
  -9  -7  25    2.78    5.44
  -9   7  26   20.39    9.62
   9   7 -26    0.00    5.99
  -9  -7  26    5.37    6.69
  -9   7  27   10.23    7.30
   9   7 -27   -0.00    6.33
  -9  -7  27   -0.00    6.29
  -9   7  28    4.20    6.40
   9   7 -28    4.64    7.16
  -9  -7  28   -0.00    6.25
  -9   7  29    2.42    5.41
   9   7 -29   -0.00    6.00
  -9  -7  29   -0.00    5.88
  -9   7  30   14.16    8.19
   9   7 -30   -0.00    6.36
  -9  -7  30   -0.00    6.31
  -9   7  31    7.34    6.94
   9   7 -31   -0.00    7.57
  -9  -7  31   -0.00    5.91
   9   7 -32    0.21    5.63
  -9  -7  32    1.83    6.98
   9   7 -33   -0.00    6.98
   9   7 -34    0.00    6.58
   9  -8  -1   11.06    7.06
   9   8  -1    4.05    4.06
   9  -8  -2   11.38    7.21
   9   8  -2    7.34    4.16
   9  -8  -3    1.35    5.17
   9   8  -3    0.34    3.77
   9   8  -4   29.80    7.33
   9  -8  -5    1.91    5.82
   9  -8  -5   -0.00    6.76
   9   8  -5   -0.00    3.51
   9  -8  -6    5.79    5.95
   9  -8  -6    2.68    5.86
   9   8  -6    1.26    3.67
  -9   8   7    2.79    7.17
   9  -8  -7    4.96    7.08
   9   8  -7    2.15    4.53
  -9   8   8   34.11   10.99
  -9   8   8   50.85   13.19
   9  -8  -8   49.95   12.86
   9   8  -8   42.59    9.32
  -9   8   9    7.72    7.30
  -9   8   9   -0.00    5.31
   9  -8  -9    8.62    8.24
   9   8  -9    3.51    5.11
  -9   8  10    7.26    7.17
   9  -8 -10    6.91    6.27
   9   8 -10    6.79    5.52
   9  -8 -11    2.69    6.20
   9   8 -11    1.44    4.65
  -9  -8  11    9.87    5.76
  -9   8  12   15.72    8.20
   9  -8 -12    8.08    7.08
   9   8 -12   11.15    6.61
  -9   8  13    0.00    5.44
   9  -8 -13    0.00    5.49
   9   8 -13   -0.00    4.40
  -9   8  14    7.89    6.82
   9   8 -14   12.80    6.21
  -9  -8  14   10.12    6.27
  -9   8  15   -0.00    5.68
   9   8 -15    0.00    5.40
  -9  -8  15    0.81    5.00
  -9   8  16    0.30    5.74
   9   8 -16    3.28    4.80
  -9  -8  16    1.57    5.06
  -9  -8  17    5.75    5.70
  -9   8  18   15.78    8.47
   9   8 -18   10.72    7.48
  -9  -8  18   11.75    7.05
  -9   8  19   -0.00    5.76
   9   8 -19   -0.00    5.69
  -9  -8  19    1.55    5.70
  -9   8  20   11.83    7.21
   9   8 -20    7.20    6.43
  -9  -8  20    7.98    6.74
  -9   8  21    0.00    6.58
   9   8 -21    1.89    4.98
  -9  -8  21    0.20    5.37
  -9   8  22   -0.00    5.14
   9   8 -22    2.65    5.55
  -9  -8  22    7.79    7.90
  -9   8  23    4.66    6.32
   9   8 -23    0.00    6.30
  -9  -8  23    0.00    5.91
  -9   8  24    3.07    5.70
   9   8 -24    4.38    6.98
  -9  -8  24    5.32    6.44
  -9   8  25    0.60    4.96
   9   8 -25    4.04    5.89
  -9  -8  25   -0.00    5.59
  -9   8  26    0.00    5.35
   9   8 -26    1.28    5.63
  -9  -8  26    0.00    5.82
  -9   8  27    0.00    5.73
  -9  -8  27   -0.00    4.94
  -9   8  28    3.20    5.77
  -9  -8  28    2.04    5.50
  -9   8  29    0.84    6.03
   9   8 -29    0.00    6.41
  -9  -8  29   -0.00    6.10
  -9   8  30   -0.00    5.19
   9   8 -30   -0.00    6.03
  -9  -8  30    7.48    7.20
   9   8 -31    8.26    7.98
  -9  -8  31    3.86    8.04
   9   8 -32    1.95    6.67
  -9  -8  32    2.53    6.97
   9   8 -33   -0.00    7.84
  -9   9   1    4.34    5.51
   9  -9  -1    3.62    5.69
   9   9  -1    1.11    3.50
  -9   9   2   22.46    9.29
   9  -9  -2   16.69    8.45
   9   9  -2   23.09    6.16
  -9   9   3    0.17    5.77
   9  -9  -3    0.49    4.76
  -9   9   4    3.34    5.12
   9  -9  -4    0.10    5.17
   9   9  -4    2.50    4.16
  -9   9   5    1.54    4.75
   9  -9  -5    0.19    4.26
   9   9  -5    0.55    3.67
   9  -9  -6   61.81   12.95
   9   9  -6   25.35    7.28
  -9   9   7    0.00    5.46
   9  -9  -7    3.58    4.98
   9   9  -7    0.00    4.12
  -9   9   8   -0.00    5.98
  -9   9   8    0.93    5.83
   9  -9  -8    5.77    6.35
   9   9  -8    0.00    3.50
  -9   9   9    0.00    6.52
  -9   9   9   -0.00    5.11
   9  -9  -9    7.41    6.77
   9   9  -9    0.00    3.70
  -9   9  10    3.19    5.83
  -9   9  10   -0.00    6.57
   9  -9 -10    9.95    8.76
  -9   9  11    6.30    6.26
   9  -9 -11   -0.00    6.54
   9   9 -11   -0.00    5.33
  -9   9  12   24.89   10.98
   9  -9 -12   31.95   10.56
   9   9 -12   19.49    7.01
   9  -9 -13   -0.00    6.50
   9   9 -13    1.88    4.83
  -9   9  14    3.55    5.53
   9  -9 -14    5.69    6.41
   9   9 -14    2.46    4.98
  -9   9  15    6.08    6.76
   9  -9 -15   -0.00    6.64
   9   9 -15    3.24    5.10
  -9   9  16   16.14    8.46
   9  -9 -16   16.69    7.66
   9   9 -16   15.99    7.24
  -9   9  17   11.80    7.79
   9   9 -17    1.74    4.62
  -9  -9  17    0.00    5.10
  -9   9  18    4.91    6.84
   9   9 -18    0.10    4.52
  -9  -9  18   -0.00    6.17
  -9   9  19    3.84    6.46
   9   9 -19   -0.00    4.98
  -9  -9  19    0.55    5.47
  -9   9  20    3.21    5.51
   9   9 -20    0.00    5.26
  -9  -9  20    0.00    5.71
  -9   9  21    3.71    6.32
   9   9 -21    1.88    6.02
  -9  -9  21    1.12    5.79
  -9   9  22   -0.00    6.79
   9   9 -22    9.35    6.79
  -9  -9  22    3.89    7.20
  -9   9  23   -0.00    5.10
   9   9 -23    2.33    5.27
  -9  -9  23    0.00    5.25
  -9   9  24   -0.00    5.77
   9   9 -24   -0.00    4.71
  -9  -9  24   -0.00    4.39
  -9   9  25    0.80    5.91
   9   9 -25   -0.00    5.89
  -9  -9  25   -0.00    5.26
  -9   9  26   18.93    9.54
   9   9 -26   12.61    7.99
  -9  -9  26    8.10    7.02
  -9   9  27   -0.00    6.77
   9   9 -27   -0.00    6.53
  -9  -9  27    2.37    6.14
  -9   9  28    7.59    7.44
   9   9 -28    9.05    7.78
  -9  -9  28    3.74    6.94
  -9   9  29   -0.00    4.83
   9   9 -29   -0.00    5.48
  -9  -9  29   -0.00    5.91
   9   9 -30   -0.00    6.21
  -9  -9  30   -0.00    7.23
  -9  -9  31    2.62    7.51
  -9  10   1   -0.00    5.27
   9 -10  -1    5.30    6.25
  -9  10   2    1.15    6.05
   9 -10  -2    9.73    7.63
   9  10  -2   10.73    4.30
  -9  10   3   -0.00    6.45
   9 -10  -3    4.33    4.78
   9  10  -3    3.69    3.64
  -9  10   4   36.30   10.46
   9 -10  -4   18.57    8.56
   9  10  -4   15.27    5.65
  -9  10   5    1.74    4.55
   9 -10  -5    1.00    5.12
   9  10  -5    4.03    3.87
  -9  10   6    0.88    4.31
   9 -10  -6    0.59    5.13
   9 -10  -7   12.36    7.90
   9  10  -7   -0.00    4.11
  -9  10   8    3.45    7.64
   9 -10  -8   20.13    8.34
   9  10  -8    6.80    4.87
  -9  10   9    2.55    6.13
   9 -10  -9    7.31    7.27
   9  10  -9    7.95    4.75
  -9  10  10    3.20    5.94
  -9  10  10    8.44    7.13
   9 -10 -10    3.50    6.71
   9  10 -10    0.00    4.39
  -9  10  11    8.05    7.04
  -9  10  11    3.12    6.70
   9 -10 -11    5.89    6.17
   9  10 -11    5.26    4.91
  -9  10  12   16.34    8.61
   9  10 -12    2.01    3.86
  -9  10  13   -0.00    5.03
   9 -10 -13    1.25    5.45
   9  10 -13   -0.00    4.48
  -9  10  14   20.40    9.00
   9 -10 -14   28.33    9.90
   9  10 -14    8.32    5.77
   9 -10 -15    0.00    4.96
   9  10 -15   -0.00    4.96
  -9  10  16   -0.00    7.15
   9 -10 -16    6.71    6.77
   9  10 -16   -0.00    4.88
  -9  10  17    0.88    4.82
   9 -10 -17   -0.00    4.97
   9  10 -17   -0.00    4.92
  -9  10  18   10.06    7.93
   9 -10 -18   29.66   10.64
   9  10 -18   15.71    6.70
  -9  10  19   -0.00    6.02
   9  10 -19    3.32    5.40
  -9  10  20    9.03    7.43
   9  10 -20    4.60    5.77
  -9  10  21    4.68    6.37
   9  10 -21    0.98    5.59
  -9  10  22   11.80    7.95
   9  10 -22   -0.00    4.87
  -9  10  23    0.25    5.20
   9  10 -23   -0.00    5.19
  -9  10  24   -0.00    5.81
   9  10 -24    1.72    5.94
  -9 -10  24    2.55    6.41
  -9  10  25   -0.00    6.12
   9  10 -25    5.57    6.98
  -9 -10  25   10.44    7.86
  -9  10  26    4.92    7.85
   9  10 -26    0.02    4.66
  -9 -10  26    3.01    6.99
  -9  10  27    6.48    7.67
   9  10 -27    0.00    5.52
  -9 -10  27    0.00    6.60
  -9  10  28    6.49    7.64
  -9 -10  28    5.43    7.92
  -9 -10  29    1.33    5.63
  -9 -10  30   10.70    8.39
  -9  11   1   -0.00    4.71
   9 -11  -1   -0.00    5.51
   9  11  -1    1.00    2.63
  -9  11   2   56.40   13.49
   9 -11  -2   35.74   10.97
   9  11  -2   12.97    5.06
  -9  11   3    1.89    4.40
   9  11  -3    0.00    2.93
  -9  11   4    4.58    5.99
   9 -11  -4   16.70    8.67
   9  11  -4    7.87    4.22
  -9  11   5    0.00    4.66
   9 -11  -5    0.94    6.06
   9  11  -5    0.40    3.57
  -9  11   6   17.30    8.79
   9 -11  -6   13.30    7.15
   9  11  -6   12.99    5.33
  -9  11   7    6.19    6.11
   9 -11  -7   -0.00    5.77
   9  11  -7   -0.00    4.08
   9 -11  -8    0.00    4.79
   9  11  -8    3.37    4.02
  -9  11   9    1.52    7.24
   9 -11  -9    4.00    6.01
   9  11  -9    5.08    4.59
  -9  11  10    7.77    6.80
   9 -11 -10   10.51    7.09
   9  11 -10   10.85    5.28
  -9  11  11    2.06    6.35
   9 -11 -11   -0.00    5.31
   9  11 -11   -0.00    4.21
  -9  11  12    5.05    5.95
  -9  11  12    8.18    7.93
   9 -11 -12    8.15    6.70
   9  11 -12    4.83    5.10
  -9  11  13    2.65    5.60
  -9  11  13    0.40    5.83
   9 -11 -13    7.57    7.16
   9  11 -13    3.59    4.64
  -9  11  14    0.00    6.25
   9  11 -14    1.49    4.08
  -9  11  15    9.07    6.75
   9 -11 -15    0.00    5.99
   9  11 -15    0.00    4.34
  -9  11  16   16.60    9.00
   9 -11 -16   27.82   10.28
   9  11 -16    2.85    4.48
  -9  11  17    1.89    5.86
   9 -11 -17   -0.00    4.44
   9  11 -17    0.35    4.87
  -9  11  18   -0.00    5.96
   9 -11 -18    5.27    6.74
   9  11 -18    0.00    4.34
  -9  11  19   -0.00    6.18
   9 -11 -19    4.07    6.63
   9  11 -19   -0.00    4.50
  -9  11  20    0.00    5.99
   9 -11 -20   11.54    7.99
   9  11 -20    3.47    5.95
  -9  11  21   -0.00    5.38
   9 -11 -21    0.00    5.76
   9  11 -21    7.57    5.44
  -9  11  22    0.23    6.40
   9  11 -22   -0.00    5.23
  -9  11  23    6.44    7.18
   9  11 -23   -0.00    4.36
  -9  11  24    2.12    7.21
   9  11 -24    0.39    5.25
  -9  11  25    0.00    5.73
  -9  12   1    5.29    7.07
   9 -12  -1   10.73    7.42
  -9  12   2    0.66    5.57
   9 -12  -2    1.21    5.38
   9  12  -2    0.23    2.56
  -9  12   3    2.29    6.12
   9 -12  -3    2.49    5.02
   9  12  -3   -0.00    2.30
   9 -12  -4    3.34    5.44
   9  12  -4    3.43    4.33
  -9  12   5    2.60    5.84
   9 -12  -5    3.00    5.74
   9  12  -5    0.00    3.66
  -9  12   6   -0.00    5.10
   9 -12  -6    2.86    6.23
   9  12  -6   -0.00    3.55
  -9  12   7    0.94    4.75
   9 -12  -7   -0.00    4.78
   9  12  -7   -0.00    3.71
  -9  12   8   16.12    8.64
   9 -12  -8   13.36    7.78
   9  12  -8   14.82    6.23
  -9  12   9    0.00    4.56
   9 -12  -9    3.87    6.13
   9  12  -9    0.00    3.36
  -9  12  10    0.53    5.82
  -9  12  11   -0.00    5.90
   9 -12 -11   -0.00    5.15
  -9  12  12   -0.00    6.09
   9 -12 -12   -0.00    4.76
   9  12 -12   -0.00    4.64
  -9  12  13   -0.00    5.43
   9 -12 -13    0.70    4.81
   9  12 -13    4.72    4.49
  -9  12  14   15.90    8.10
  -9  12  14    0.00    6.77
   9 -12 -14    4.41    7.28
   9  12 -14    6.25    5.59
  -9  12  15   -0.00    5.58
   9 -12 -15    2.96    6.12
   9  12 -15    6.00    5.19
  -9  12  16   -0.00    5.82
   9 -12 -16   -0.00    5.15
   9  12 -16    0.96    3.87
  -9  12  17    0.18    5.64
   9 -12 -17    0.73    5.46
   9  12 -17   -0.00    4.81
  -9  12  18    1.86    5.69
   9 -12 -18    0.47    5.61
   9  12 -18    3.19    3.70
  -9  12  19    0.00    5.65
   9 -12 -19    5.45    5.89
   9  12 -19   -0.00    4.55
   9 -12 -20    0.00    5.38
   9  12 -20   -0.00    4.87
  -9  12  21    3.52    7.04
   9 -12 -21   -0.00    6.84
  -9  12  22    0.00    6.59
   9 -12 -22    7.06    7.06
  -9  12  23   -0.00    6.09
   9 -12 -23    2.96    6.10
  -9  12  24    5.70    7.84
   9 -12 -24    9.07    7.45
  -9  12  25    3.12    7.01
  -9  13   1   10.83    7.85
   9 -13  -1    0.00    5.51
   9  13  -1    8.10    3.92
  -9  13   2    4.70    7.43
   9 -13  -2   -0.00    4.76
   9  13  -2    1.65    3.64
  -9  13   3   -0.00    5.77
   9 -13  -3   -0.00    5.66
   9  13  -3    0.89    3.68
  -9  13   4    5.31    7.19
   9 -13  -4   -0.00    6.20
   9  13  -4   -0.00    3.77
   9 -13  -5    4.15    6.72
   9  13  -5    3.65    3.67
  -9  13   6    3.50    5.76
   9  13  -6    3.78    3.79
  -9  13   7    0.00    6.11
   9 -13  -7    0.86    5.31
   9  13  -7    2.58    4.01
  -9  13   8    1.77    5.41
   9 -13  -8   -0.00    5.53
   9  13  -8   -0.00    2.95
  -9  13   9   -0.00    4.69
   9 -13  -9   -0.00    5.21
   9  13  -9    2.54    4.63
  -9  13  10    4.08    5.05
   9 -13 -10    2.70    5.97
   9  13 -10    5.17    4.62
  -9  13  11    0.75    5.67
   9 -13 -11   -0.00    5.15
   9  13 -11   -0.00    4.10
  -9  13  12    0.97    5.23
   9  13 -12    2.90    4.11
  -9  13  13   -0.00    7.85
   9 -13 -13    6.34    7.46
   9  13 -13   -0.00    3.43
  -9  13  14    3.10    7.25
   9 -13 -14   -0.00    5.72
   9  13 -14   -0.00    3.95
  -9  13  15    1.33    6.14
   9 -13 -15   -0.00    6.47
   9  13 -15   -0.00    4.99
  -9  13  16    4.37    6.82
  -9  13  16   12.56    8.53
   9 -13 -16   12.20    8.31
   9  13 -16    3.79    5.16
  -9  13  17    6.83    7.27
   9 -13 -17    2.57    5.80
   9  13 -17    1.09    4.19
  -9  13  18   -0.00    6.81
   9 -13 -18    0.00    5.78
  -9  13  19   -0.00    6.07
  -9  13  20    7.76    6.74
   9 -13 -20   -0.00    5.91
  -9  13  21    7.09    7.39
   9 -13 -21   -0.00    5.53
  -9  13  22    5.91    7.84
   9 -13 -22    4.22    6.69
   9 -13 -23   -0.00    5.83
   9 -14  -1    0.34    5.09
   9  14  -1   -0.00    2.97
  -9  14   2    2.91    5.91
   9 -14  -2    0.00    5.67
   9  14  -2    2.04    3.43
  -9  14   3   11.14    9.89
   9 -14  -3    4.60    6.30
   9  14  -3    6.30    3.95
  -9  14   4   10.62    7.63
   9 -14  -4   -0.00    5.12
   9  14  -4    2.98    3.58
  -9  14   5    0.00    6.52
   9 -14  -5    3.20    5.54
   9  14  -5    0.00    3.46
  -9  14   6    2.01    6.32
   9 -14  -6   -0.00    7.10
   9  14  -6    0.99    3.26
  -9  14   7    4.22    5.80
   9 -14  -7    2.91    6.17
   9  14  -7    4.78    4.31
  -9  14   8    0.00    5.29
   9 -14  -8   -0.00    5.39
   9  14  -8    0.00    3.91
  -9  14   9   -0.00    6.28
   9 -14  -9   -0.00    5.16
   9  14  -9    1.10    4.03
  -9  14  10    2.94    5.93
   9 -14 -10   -0.00    6.13
   9  14 -10    0.00    3.40
  -9  14  11   -0.00    5.88
   9 -14 -11    3.87    6.14
   9  14 -11   -0.00    3.77
   9 -14 -12    0.75    4.54
   9  14 -12    0.00    4.12
  -9  14  13    0.00    5.47
   9 -14 -13    3.41    6.40
  -9  14  14   -0.00    7.05
  -9  14  15    4.89    7.85
   9 -14 -15   -0.00    6.30
  -9  14  16   -0.00    6.68
   9 -14 -16    1.91    5.96
  -9  14  17   -0.00    8.42
   9 -14 -17    7.96    6.97
  -9  14  18    0.00    6.06
   9 -14 -18    0.62    6.87
  -9  14  19   -0.00    4.69
   9 -14 -19    2.53    6.36
  -9  14  20    4.08    6.99
   9 -14 -20    2.37    5.82
  -9  15   1    1.11    6.64
   9 -15  -1    6.39    7.47
   9  15  -1    4.23    3.47
   9 -15  -2   -0.00    6.05
   9  15  -2    0.87    3.27
  -9  15   3   -0.00    6.94
   9  15  -3    0.72    3.19
  -9  15   4    2.18    5.71
   9 -15  -4    0.00    5.48
   9  15  -4    3.42    3.86
  -9  15   5    0.00    5.47
   9 -15  -5    0.65    6.17
   9  15  -5    4.61    3.61
  -9  15   6   -0.00    5.98
   9 -15  -6   -0.00    5.03
   9  15  -6   12.09    4.89
  -9  15   7    5.20    6.57
   9 -15  -7    0.96    5.56
   9  15  -7    0.95    3.78
  -9  15   8    1.04    5.35
   9 -15  -8    0.36    5.52
   9  15  -8    0.00    4.29
  -9  15   9   -0.00    6.28
   9 -15  -9   -0.00    5.71
  -9  15  10   -0.00    7.64
   9 -15 -10    7.95    8.03
  -9  15  11   -0.00    5.70
   9 -15 -11   -0.00    5.37
  -9  15  12    0.00    5.81
   9 -15 -12    0.24    6.11
  -9  15  13    7.43    6.26
   9 -15 -13   -0.00    4.68
  -9  15  14    1.71    7.04
   9 -15 -14    0.00    5.20
   9 -15 -15    0.27    5.78
   9 -15 -16   -0.00    5.85
   9 -15 -17    0.00    4.91
  -9  16   1   -0.00    6.44
   9  16  -1    1.58    3.27
  -9  16   2    2.17    5.81
   9 -16  -2    0.00    4.65
   9  16  -2    1.82    3.15
   9 -16  -3   -0.00    5.38
  -9  16   4    4.08    6.85
   9 -16  -4   -0.00    6.56
  -9  16   5    3.10    6.62
   9 -16  -5    9.52    6.84
  -9  16   6   -0.00    7.14
   9 -16  -6   -0.00    5.80
  -9  16   7    9.33    8.86
   9 -16  -7    3.40    5.18
   9 -16  -8    5.69    5.84
   9 -16  -9    0.00    7.02
  -8   0   1    1.43    4.12
  -8   0   1   -0.00    3.88
   8   0  -1   -0.00    4.25
   8   0  -1    0.29    3.72
   8   0  -1   -0.00    4.23
  -8   0   2  416.38   38.85
  -8   0   2  429.91   39.11
   8   0  -2  398.83   38.07
   8   0  -2  458.78   38.38
   8   0  -2  472.84   40.06
  -8   0   3    5.58    4.99
  -8   0   3    1.09    4.53
   8   0  -3   -0.00    5.63
  -8   0   4   71.74   11.98
   8   0  -4   68.26   12.05
  -8   0   5    1.15    4.65
   8   0  -5   -0.00    3.78
  -8   0   6   63.06   11.76
   8   0  -6   96.32   13.64
  -8   0   7    1.48    4.92
   8   0  -7    0.00    4.42
  -8   0   8  176.09   20.31
   8   0  -8  138.01   19.17
  -8   0   9    3.25    4.58
   8   0  -9   -0.00    4.10
  -8   0  10   -0.00    4.10
   8   0 -10    0.83    5.16
   8   0 -11    2.43    5.35
   8   0 -12  162.52   21.22
   8   0 -13   -0.00    5.39
   8   0 -14   81.00   14.84
  -8   0  15    0.00    5.18
  -8   0  16    0.00    4.68
  -8   0  17   -0.00    5.76
  -8   0  18   55.39   12.17
  -8   0  19    0.00    5.50
  -8   0  20    3.76    6.38
  -8   0  21   -0.00    5.81
  -8   0  22   44.12   11.78
   8   0 -22   35.51   11.65
  -8   0  23    0.00    6.72
   8   0 -23    0.74    6.72
   8   0 -24    8.94    7.67
  -8   0  25   -0.00    5.91
   8   0 -25    3.00    6.32
  -8   0  26    5.55    5.42
   8   0 -26    7.71    6.67
  -8   0  27    0.00    5.76
   8   0 -27    5.20    6.12
  -8   0  28   23.69    9.51
  -8   0  29   -0.00    5.34
  -8   0  30    1.05    4.65
  -8   0  31    2.62    5.55
  -8   0  32    4.41    7.91
  -8   0  33    2.00    6.08
  -8   0  34    5.00    6.02
  -8   0  35    3.30    7.24
  -8   1   1   59.21   10.95
  -8   1   1   53.02   10.00
   8  -1  -1   44.10    9.50
   8  -1  -1   47.25   10.18
   8   1  -1   48.52    9.48
   8   1  -1   67.08    9.87
   8   1  -1   32.32    8.29
  -8  -1   1   47.09    9.55
  -8   1   2    0.00    4.27
  -8   1   2    2.00    4.17
   8  -1  -2    5.25    5.16
   8  -1  -2   12.65    6.38
   8   1  -2    7.96    4.70
   8   1  -2    1.54    5.02
  -8  -1   2    8.46    5.07
  -8  -1   2    8.43    4.11
  -8   1   3   13.85    6.17
  -8   1   3    2.15    4.33
   8  -1  -3    2.15    3.94
   8  -1  -3    4.31    4.59
   8   1  -3    4.85    4.29
  -8  -1   3    6.27    4.50
  -8  -1   3    0.00    4.22
  -8   1   4   26.74    7.86
   8  -1  -4   42.79    9.76
   8   1  -4   43.76    8.48
   8   1  -4   39.54    8.80
  -8  -1   4   32.96    8.27
  -8   1   5   14.97    6.44
   8  -1  -5    2.24    5.45
   8   1  -5   11.72    5.40
   8   1  -5   10.61    6.12
  -8  -1   5    3.01    4.65
  -8   1   6   77.24   12.75
   8  -1  -6  101.77   14.77
   8   1  -6   72.45   12.52
  -8  -1   6   70.72   11.96
  -8   1   7    0.00    4.23
   8   1  -7    8.94    5.88
  -8  -1   7    7.09    4.86
  -8   1   8    3.97    4.37
   8  -1  -8    5.17    5.01
   8   1  -8    0.00    4.54
  -8  -1   8    2.87    4.27
  -8   1   9   24.88    7.88
   8  -1  -9    9.76    6.11
   8   1  -9   12.83    6.56
  -8  -1   9   13.80    5.63
   8  -1 -10   75.15   14.24
   8   1 -10  130.01   17.07
  -8  -1  10  115.82   15.73
   8  -1 -11    5.69    6.38
  -8  -1  11    5.05    4.71
   8  -1 -12    8.08    5.81
   8  -1 -13   -0.00    5.39
  -8   1  14   26.40    8.63
   8  -1 -14   87.97   14.37
  -8   1  15   37.97    9.96
   8  -1 -15   50.88   11.72
  -8  -1  15   40.89   10.67
  -8   1  16   65.16   12.72
   8  -1 -16   58.29   13.67
  -8  -1  16   60.09   12.64
  -8   1  17    5.30    6.56
   8  -1 -17    0.00    6.23
  -8  -1  17   -0.00    4.69
  -8   1  18    5.81    5.79
  -8  -1  18    0.00    5.50
  -8   1  19    5.96    6.53
   8   1 -19    7.49    6.70
  -8  -1  19   10.79    6.84
  -8   1  20   22.52    9.07
   8   1 -20    5.98    7.53
  -8  -1  20   24.05    9.08
  -8   1  21    1.20    6.15
   8   1 -21    4.27    5.83
  -8  -1  21   -0.00    5.29
  -8   1  22   19.61    9.37
   8   1 -22   19.27    9.17
  -8  -1  22   25.08    9.02
  -8   1  23   -0.00    6.52
   8   1 -23   -0.00    5.51
  -8  -1  23    0.00    5.64
  -8   1  24   11.38    7.68
   8   1 -24    6.78    7.29
  -8  -1  24    0.00    5.28
  -8   1  25    9.22    7.00
   8   1 -25    0.38    5.10
  -8  -1  25    1.77    5.76
  -8   1  26   11.35    8.66
   8  -1 -26    8.10    8.02
   8   1 -26    9.68    7.40
  -8  -1  26    9.20    7.57
  -8   1  27   -0.00    6.98
   8   1 -27    7.41    6.63
  -8  -1  27   -0.00    7.00
  -8   1  28   -0.00    7.55
   8   1 -28    1.55    5.40
  -8  -1  28    4.33    6.13
  -8   1  29   -0.00    7.04
  -8  -1  29    0.38    6.53
  -8  -1  30    6.22    7.23
  -8   1  31    3.90    6.26
  -8  -1  31    0.27    5.97
  -8   1  32    6.47    7.42
  -8  -1  32    3.61    7.70
  -8   1  33    3.47    6.39
  -8  -1  33   -0.00    5.06
  -8   1  34   -0.00    6.12
  -8  -1  34    3.97    7.67
  -8   1  35    2.06    6.12
  -8  -1  35   14.28    8.19
  -8   2   1    0.62    5.19
  -8   2   1    3.54    4.05
   8  -2  -1    0.00    4.62
   8  -2  -1    0.08    5.41
   8   2  -1    0.46    3.81
   8   2  -1    1.44    4.08
  -8  -2   1    0.47    3.89
  -8  -2   1    2.98    3.52
  -8   2   2   75.32   12.50
  -8   2   2   74.48   12.51
   8  -2  -2   37.46    9.68
   8  -2  -2   65.20   11.85
   8   2  -2   53.89    9.36
   8   2  -2   52.93    9.81
  -8  -2   2   69.16   10.59
  -8  -2   2   54.87    9.36
  -8   2   3   25.21    8.00
  -8   2   3   19.26    6.96
   8  -2  -3    4.55    5.34
   8  -2  -3    5.56    5.37
   8   2  -3   22.51    5.75
   8   2  -3   24.03    6.62
  -8  -2   3   10.79    5.36
  -8   2   4   25.06    8.18
  -8   2   4   22.61    7.83
   8  -2  -4   24.43    7.72
   8  -2  -4   31.57    8.80
   8   2  -4   42.74    8.01
   8   2  -4   26.53    7.67
  -8  -2   4   22.76    7.23
  -8   2   5   10.25    5.61
   8  -2  -5    0.90    4.47
   8   2  -5    7.07    4.40
   8   2  -5    0.00    3.41
  -8  -2   5   12.59    5.67
  -8   2   6   83.78   13.26
   8  -2  -6   81.68   13.57
   8   2  -6   65.63   11.91
  -8  -2   6   59.75   10.95
  -8   2   7   21.85    7.36
   8  -2  -7   22.80    8.08
  -8  -2   7   27.57    7.45
   8  -2  -8   78.03   13.80
  -8  -2   8   75.69   12.43
   8  -2  -9    0.00    5.33
  -8  -2   9    8.82    5.29
   8  -2 -10    1.48    5.25
  -8  -2  10   -0.00    4.10
   8  -2 -11    1.25    5.19
  -8  -2  11    0.00    4.02
   8  -2 -12   40.38   10.89
  -8  -2  12   50.59   10.95
  -8   2  13   27.96    8.74
   8  -2 -13   28.88    9.36
   8  -2 -14   14.05    7.85
  -8   2  15   11.13    6.99
  -8   2  16   13.74    7.08
   8  -2 -16    5.11    6.67
   8   2 -16   12.41    7.43
  -8  -2  16   13.01    7.93
  -8   2  17    8.39    6.65
   8  -2 -17   22.95    8.73
   8   2 -17    2.46    6.19
  -8  -2  17   17.96    7.51
  -8   2  18  111.15   17.30
   8  -2 -18  113.28   18.32
   8   2 -18   66.47   14.51
  -8  -2  18  105.23   16.58
  -8   2  19   -0.00    6.00
   8  -2 -19   11.83    7.46
   8   2 -19    4.16    5.32
  -8  -2  19   -0.00    5.58
  -8   2  20    3.67    4.53
   8  -2 -20    0.00    5.89
   8   2 -20    4.25    5.66
  -8  -2  20    4.65    6.71
  -8   2  21    0.54    6.04
   8  -2 -21   -0.00    6.35
   8   2 -21   -0.00    5.21
  -8  -2  21    4.36    5.77
  -8   2  22   24.94    9.32
   8   2 -22   20.08    9.58
  -8  -2  22   13.73    7.03
  -8   2  23   -0.00    5.32
   8   2 -23   -0.00    4.89
  -8  -2  23    0.00    5.10
  -8   2  24   -0.00    6.03
   8   2 -24    0.00    6.36
  -8  -2  24    0.00    6.27
  -8   2  25    2.99    6.86
   8   2 -25   -0.00    5.50
  -8  -2  25    4.44    5.61
  -8   2  26    4.21    6.65
   8   2 -26    0.00    5.18
  -8  -2  26    0.67    5.40
  -8   2  27   -0.00    6.56
   8   2 -27    0.19    5.75
  -8  -2  27   -0.00    5.65
  -8   2  28    7.57    7.32
   8   2 -28    4.12    6.97
  -8  -2  28    3.59    6.85
  -8   2  29    3.89    6.44
   8   2 -29   -0.00    6.28
  -8  -2  29    2.98    5.76
  -8   2  30    2.70    6.23
   8   2 -30    4.77    5.36
  -8  -2  30   -0.00    6.46
  -8   2  31   -0.00    7.90
  -8  -2  31    5.60    7.50
  -8   2  32    5.37    7.33
  -8  -2  32    5.83    7.85
  -8   2  33    0.00    8.54
  -8  -2  33    2.92    8.03
  -8   2  34    7.28    7.92
  -8  -2  34    5.44    6.43
  -8   2  35   -0.00    6.49
  -8  -2  35    5.70    8.92
  -8   3   1   77.64   13.48
  -8   3   1   59.85   11.98
   8  -3  -1   73.00   13.11
   8  -3  -1   78.34   13.98
   8   3  -1   90.55   11.18
  -8  -3   1   71.07   11.13
  -8  -3   1   68.20    9.85
  -8   3   2    1.35    3.99
  -8   3   2   -0.00    4.85
   8  -3  -2    0.17    5.23
   8   3  -2   -0.00    3.24
  -8  -3   2    1.59    3.81
  -8  -3   2   -0.00    3.04
  -8   3   3   30.37    8.80
  -8   3   3   61.99   12.10
   8  -3  -3   51.74   10.36
   8  -3  -3   26.51    8.98
   8   3  -3   48.03    8.74
  -8  -3   3   41.03    8.54
  -8  -3   3   45.89    8.38
  -8   3   4   98.42   15.72
  -8   3   4  112.84   16.89
   8  -3  -4  123.93   16.88
   8  -3  -4  109.78   16.35
   8   3  -4   97.61   13.61
  -8  -3   4  117.83   14.80
   8  -3  -5    8.75    6.00
   8   3  -5   15.99    5.51
  -8  -3   5    9.14    5.07
   8  -3  -6   28.99    8.72
   8   3  -6   35.36    8.05
  -8  -3   6   35.89    8.05
   8  -3  -7    8.78    6.89
  -8  -3   7   15.39    5.33
   8  -3  -8   17.24    7.10
  -8  -3   8   -0.00    4.24
   8  -3  -9    3.10    4.44
  -8  -3   9    0.00    3.72
   8  -3 -10   87.23   15.25
  -8  -3  10   86.17   13.65
   8  -3 -11   70.85   13.91
  -8  -3  11   66.95   12.26
  -8   3  12    3.55    5.20
   8   3 -12   -0.00    3.97
  -8  -3  12    0.00    4.35
  -8   3  13   -0.00    4.82
   8  -3 -13   14.79    7.92
   8   3 -13    3.40    4.71
  -8   3  14   19.60    8.00
   8  -3 -14   26.85    9.06
   8   3 -14   17.98    7.94
  -8   3  15    0.00    7.14
   8  -3 -15   22.57    8.97
   8   3 -15    9.17    6.25
  -8   3  16   67.86   12.83
   8  -3 -16   79.65   15.32
   8   3 -16   44.47   11.14
  -8  -3  16   46.55   11.32
  -8   3  17   -0.00    5.23
   8  -3 -17    0.00    5.54
   8   3 -17    3.24    4.47
  -8  -3  17    4.21    6.63
  -8   3  18    4.11    5.65
   8  -3 -18    6.67    8.01
   8   3 -18    0.51    6.15
  -8  -3  18    1.95    5.48
  -8   3  19   10.04    6.33
   8   3 -19    1.28    4.58
  -8  -3  19    0.96    5.14
  -8   3  20   60.37   12.73
   8  -3 -20   63.43   14.75
   8   3 -20   71.29   14.19
  -8  -3  20   65.85   13.72
  -8   3  21    0.00    5.05
   8  -3 -21    6.13    6.70
   8   3 -21    7.12    6.67
  -8  -3  21    3.00    5.79
  -8   3  22   14.44    8.50
   8  -3 -22    9.53    7.59
   8   3 -22    8.13    6.90
  -8  -3  22    4.59    6.16
  -8   3  23   -0.00    5.47
   8   3 -23    3.49    5.92
  -8  -3  23    0.15    5.63
  -8   3  24   10.57    7.88
   8   3 -24   10.09    6.99
  -8  -3  24   18.73    9.20
  -8   3  25    9.76    8.42
   8   3 -25    5.22    6.19
  -8  -3  25   12.18    7.37
  -8   3  26    4.95    6.54
  -8   3  27   -0.00    6.72
  -8  -3  27   -0.00    5.99
  -8   3  28    3.57    6.49
  -8  -3  28   -0.00    6.37
  -8   3  29   -0.00    5.28
  -8  -3  29   -0.00    6.15
  -8   3  30    5.40    6.77
  -8  -3  30    4.41    7.07
  -8   3  31    2.63    5.98
   8   3 -31   -0.00    6.33
  -8  -3  31   -0.00    7.95
  -8   3  32   12.40    7.99
  -8  -3  32    0.52    7.26
  -8   3  33    1.73    6.33
  -8  -3  33   -0.00    6.53
  -8   3  34    7.47    7.88
  -8  -3  34    6.36    7.06
  -8   3  35    1.05    5.40
  -8  -3  35   11.52    8.02
  -8   4   1   62.36   11.93
   8  -4  -1   58.69   12.14
  -8  -4   1   47.40    8.69
  -8  -4   1   65.41    8.49
   8  -4  -2   36.53   10.03
   8   4  -2   20.25    5.95
  -8  -4   2   28.27    6.62
  -8  -4   2   21.15    5.47
  -8   4   3   16.38    7.13
   8  -4  -3   13.02    7.26
   8   4  -3   11.61    4.81
  -8  -4   3   16.34    5.60
  -8  -4   3   10.43    4.64
  -8   4   4   88.19   15.41
   8  -4  -4   93.18   15.64
   8   4  -4   87.89   12.20
  -8  -4   4  104.36   13.51
  -8   4   5    4.62    6.06
   8  -4  -5    8.89    6.59
   8   4  -5    4.26    4.03
   8  -4  -6   48.52   10.83
   8   4  -6   46.85    8.85
  -8  -4   6   30.87    7.38
   8  -4  -7   52.19   12.31
   8   4  -7   75.03   11.81
  -8  -4   7   92.17   12.67
   8  -4  -8   33.63    9.54
   8   4  -8   26.78    7.37
  -8  -4   8   17.32    6.78
  -8   4   9   12.72    7.19
   8  -4  -9    0.00    5.16
   8   4  -9    1.64    4.58
  -8  -4   9    0.00    4.76
  -8   4  10    3.79    4.80
   8  -4 -10    3.51    5.64
   8   4 -10    1.94    5.12
  -8  -4  10    0.00    4.40
  -8   4  11    5.97    5.96
   8  -4 -11    0.53    5.25
   8   4 -11    0.00    4.72
  -8  -4  11    6.29    5.07
  -8   4  12   89.69   15.11
   8  -4 -12   45.68   12.56
   8   4 -12   72.32   12.60
  -8  -4  12   78.76   13.19
  -8   4  13    7.88    6.61
   8  -4 -13   12.93    7.98
   8   4 -13    7.68    6.22
  -8   4  14   27.86    8.90
   8  -4 -14   25.80    9.73
   8   4 -14   31.25    9.01
  -8   4  15    1.31    5.71
   8  -4 -15    4.03    6.06
  -8   4  16   14.38    7.56
   8  -4 -16   20.33    9.18
   8   4 -16    9.60    6.56
  -8  -4  16   25.16    8.80
  -8   4  17   26.91    8.89
   8  -4 -17   17.23    8.98
   8   4 -17    7.09    5.84
  -8  -4  17    4.75    5.46
  -8   4  18   74.06   13.93
   8  -4 -18   50.55   12.66
   8   4 -18   19.43    8.07
  -8  -4  18   37.32   11.04
  -8   4  19    1.64    4.82
   8  -4 -19    6.51    7.29
   8   4 -19    0.00    5.15
  -8  -4  19    0.50    5.00
  -8   4  20    4.24    5.45
   8  -4 -20    5.86    7.65
   8   4 -20    3.21    6.19
  -8  -4  20    6.10    7.51
  -8   4  21    3.10    6.23
   8   4 -21   -0.00    4.59
  -8   4  22   18.36    8.06
   8   4 -22    8.40    6.62
  -8  -4  22   11.39    7.52
  -8   4  23   13.64    8.04
   8   4 -23   14.47    7.54
  -8  -4  23    9.82    6.88
  -8   4  24    3.88    5.05
   8   4 -24    1.40    5.84
  -8  -4  24    9.58    6.78
  -8   4  25    3.43    6.21
   8   4 -25    9.77    6.72
  -8  -4  25    0.00    4.67
  -8   4  26   -0.00    5.65
   8   4 -26   -0.00    6.29
  -8  -4  26    4.50    6.03
  -8   4  27    0.47    5.62
   8   4 -27    3.27    5.70
  -8  -4  27   -0.00    6.31
  -8   4  28    9.87    7.47
   8   4 -28    3.74    7.10
  -8  -4  28    6.72    7.26
   8   4 -29   11.77    7.80
  -8  -4  29    6.99    7.91
  -8   4  30    3.78    6.15
   8   4 -30    7.35    6.57
  -8  -4  30    5.02    7.75
  -8   4  31   -0.00    5.87
   8   4 -31   -0.00    5.25
  -8  -4  31    4.10    6.06
  -8   4  32   -0.00    6.60
   8   4 -32    3.87    6.44
  -8  -4  32   14.01    8.41
  -8   4  33   11.87    8.45
  -8  -4  33    0.00    6.43
  -8   4  34    8.31    7.50
  -8  -4  34    5.23    7.78
  -8   4  35    0.00    7.36
  -8  -4  35    3.59    5.79
  -8   5   1   15.28    7.29
   8  -5  -1   15.98    7.61
   8   5  -1   28.62    6.19
  -8  -5   1   12.63    5.02
  -8   5   2    7.08    5.67
   8  -5  -2   20.61    8.97
   8   5  -2   21.80    5.76
  -8  -5   2   11.99    4.16
  -8   5   3   68.22   13.58
   8   5  -3   74.54   10.68
  -8  -5   3   70.45   10.59
  -8  -5   3   55.82    8.66
  -8   5   4    0.00    5.78
  -8   5   4   11.08    6.62
   8  -5  -4    7.92    6.49
   8   5  -4   15.67    5.80
  -8  -5   4   17.31    5.72
  -8   5   5   38.74   10.60
  -8   5   5   62.56   12.45
   8  -5  -5   58.56   11.77
   8  -5  -5   46.50   11.57
   8   5  -5   35.27    8.49
   8   5  -5   51.04    9.18
  -8  -5   5   45.25    8.56
  -8   5   6   83.04   14.50
   8  -5  -6   85.23   14.60
   8  -5  -6   60.34   13.09
   8   5  -6   60.36   10.90
   8   5  -6   76.22   11.77
  -8  -5   6   64.90   10.94
  -8   5   7    0.00    6.16
   8  -5  -7    3.00    5.43
   8  -5  -7    2.17    5.48
   8   5  -7    3.06    4.68
   8   5  -7    0.00    4.47
  -8   5   8   -0.00    4.84
   8  -5  -8    0.00    5.45
   8   5  -8   -0.00    3.91
   8   5  -8    1.54    4.17
  -8  -5   8   -0.00    4.30
  -8   5   9    7.70    7.31
   8  -5  -9    3.67    5.77
   8   5  -9   12.42    5.83
  -8  -5   9   13.26    6.21
   8  -5 -10  163.85   21.47
  -8  -5  10  122.83   17.39
  -8   5  11   54.06   10.89
   8  -5 -11    0.00    7.23
   8   5 -11   11.46    6.08
  -8   5  12   -0.00    4.97
   8  -5 -12    2.29    5.77
   8   5 -12   -0.00    4.72
  -8  -5  12   -0.00    4.30
  -8   5  13    3.37    5.59
   8  -5 -13    1.95    5.76
   8   5 -13    1.74    3.94
  -8   5  14   10.45    6.44
   8  -5 -14   -0.00    5.79
   8   5 -14   21.20    7.57
   8  -5 -15   14.35    8.42
   8   5 -15   10.64    6.41
  -8   5  16   55.18   12.17
   8  -5 -16   39.94   12.14
   8   5 -16   39.21    9.75
  -8  -5  16   37.29   10.35
  -8   5  17   10.26    7.38
   8  -5 -17    9.96    8.05
   8   5 -17    7.49    6.27
  -8  -5  17   10.06    6.67
  -8   5  18   -0.00    6.67
   8  -5 -18   -0.00    6.87
   8   5 -18    0.00    5.26
  -8   5  19   11.10    7.93
   8   5 -19   17.43    7.89
  -8  -5  19   15.91    7.51
  -8   5  20   17.22    8.47
   8   5 -20   20.63    8.55
  -8  -5  20   12.58    7.78
  -8   5  21   23.58    8.97
   8   5 -21   29.78    9.40
  -8  -5  21   10.62    7.92
  -8   5  22   10.68    6.61
   8   5 -22    2.48    5.33
  -8  -5  22    2.83    5.84
  -8   5  23    1.27    4.71
   8   5 -23    1.49    5.35
  -8  -5  23   -0.00    5.35
  -8   5  24   -0.00    6.85
   8   5 -24   -0.00    5.26
  -8  -5  24    0.00    5.44
  -8   5  25    6.70    6.14
   8   5 -25    3.63    5.19
  -8  -5  25    4.53    5.93
  -8   5  26    5.18    5.82
   8   5 -26    5.65    6.90
  -8  -5  26   -0.00    6.39
  -8   5  27   -0.00    5.09
   8   5 -27    5.62    6.64
  -8  -5  27    2.69    6.06
  -8   5  28   -0.00    5.76
   8   5 -28   -0.00    6.66
  -8  -5  28    0.00    6.31
  -8   5  29   -0.00    5.59
   8   5 -29   -0.00    6.97
  -8  -5  29    2.25    7.32
  -8   5  30    9.10    8.84
   8   5 -30   -0.00    7.66
  -8  -5  30    2.94    6.80
  -8   5  31    0.00    6.76
   8   5 -31    0.45    5.83
  -8  -5  31    4.47    7.00
  -8   5  32    0.00    6.16
   8   5 -32   -0.00    6.63
  -8  -5  32    1.24    6.23
  -8   5  33    0.00    7.49
   8   5 -33    5.24    6.69
  -8  -5  33   -0.00    7.59
  -8   5  34    1.32    6.89
  -8  -5  34    1.53    7.31
  -8   6   1   66.89   13.57
   8  -6  -1   94.64   14.77
   8  -6  -1   67.62   13.73
   8   6  -1   76.49   10.45
   8   6  -1   58.25    9.58
  -8  -6   1   71.49   10.14
  -8   6   2   77.36   14.30
   8  -6  -2   73.77   13.36
   8  -6  -2   76.17   14.39
   8   6  -2   74.52   10.53
   8   6  -2   52.09    9.24
  -8  -6   2   90.93   11.23
  -8  -6   2   63.78    7.64
   8  -6  -3   83.46   14.26
   8  -6  -3   71.86   14.10
   8   6  -3   78.08   10.93
   8   6  -3   51.96    9.82
  -8  -6   3   81.08   11.01
  -8   6   4   37.04    9.79
  -8   6   4   33.62    9.84
   8  -6  -4   28.21   10.19
   8  -6  -4   33.45   10.60
   8   6  -4   23.39    6.71
   8   6  -4   15.11    5.60
  -8  -6   4   26.15    6.53
  -8   6   5   28.75    8.62
  -8   6   5   26.13    9.26
   8  -6  -5   21.40    9.29
   8   6  -5   23.72    6.38
   8   6  -5   18.31    6.09
  -8  -6   5   18.50    6.05
  -8   6   6   29.42   10.60
  -8   6   6   39.85   11.36
   8  -6  -6   42.75   10.72
   8  -6  -6   26.67   10.30
   8   6  -6   42.39    8.05
   8   6  -6   26.39    7.18
  -8  -6   6   44.63    8.82
  -8   6   7   14.19    7.84
   8  -6  -7   25.29    9.03
   8  -6  -7   27.61    9.42
   8   6  -7   19.40    6.43
   8   6  -7   12.64    5.94
  -8  -6   7   24.71    7.22
  -8   6   8   14.47    7.03
   8  -6  -8   19.84    8.16
   8  -6  -8   14.77    7.97
   8   6  -8   30.69    7.61
   8   6  -8   11.71    5.94
  -8  -6   8   26.76    7.75
  -8   6   9    0.00    5.34
   8  -6  -9    0.00    4.20
   8  -6  -9   -0.00    6.05
   8   6  -9    3.48    3.47
  -8  -6   9   -0.00    3.65
  -8   6  10    4.49    6.08
   8  -6 -10    0.00    5.07
   8   6 -10    6.03    5.04
  -8  -6  10    3.31    4.93
  -8   6  11   12.48    8.41
   8  -6 -11    8.27    6.76
   8   6 -11    3.71    5.84
  -8  -6  11   10.48    6.02
  -8   6  12    7.14    6.03
   8  -6 -12   22.26    9.11
   8   6 -12   21.74    7.20
  -8  -6  12   18.60    7.55
  -8   6  13   25.42    9.17
   8  -6 -13    9.20    7.10
   8   6 -13    9.34    6.35
  -8   6  14    7.94    6.46
   8  -6 -14   25.68   10.67
   8   6 -14   21.23    7.47
  -8   6  15    8.79    7.22
   8  -6 -15   12.15    7.82
   8   6 -15    6.30    5.32
  -8   6  16    1.95    5.77
   8   6 -16   -0.00    5.14
  -8  -6  16    0.00    4.88
  -8   6  17   48.13   12.36
   8   6 -17   50.90   11.14
  -8  -6  17   39.11   10.87
  -8   6  18   13.15    7.61
   8   6 -18   13.68    7.85
  -8  -6  18   20.29    8.64
  -8   6  19   15.62    7.42
  -8  -6  19    4.77    5.42
  -8   6  20   -0.00    5.87
  -8  -6  20    2.32    5.03
  -8   6  21    0.00    5.59
  -8  -6  21   -0.00    5.10
  -8   6  22    7.43    7.69
  -8  -6  22    2.98    7.22
  -8   6  23   10.25    7.45
  -8  -6  23    6.74    7.37
  -8   6  24    6.08    6.46
  -8  -6  24    1.98    6.13
  -8  -6  25   -0.00    5.66
  -8   6  26   -0.00    4.79
   8   6 -26   -0.00    4.86
  -8  -6  26   -0.00    5.33
  -8   6  27    5.75    7.18
   8   6 -27    6.98    7.23
  -8  -6  27   -0.00    5.11
  -8   6  28    1.95    5.89
   8   6 -28    0.00    5.97
  -8  -6  28    0.00    4.96
  -8   6  29    0.00    6.61
   8   6 -29    0.00    5.73
  -8  -6  29    1.00    7.39
  -8   6  30   -0.00    6.66
   8   6 -30    1.92    6.40
  -8  -6  30    0.57    6.79
  -8   6  31   -0.00    5.01
   8   6 -31   -0.00    7.35
  -8  -6  31   -0.00    6.09
  -8   6  32   -0.00    5.86
   8   6 -32    3.59    6.44
  -8  -6  32    2.03    7.32
  -8   6  33   -0.00    7.06
   8   6 -33    6.12    6.72
  -8  -6  33   -0.00    6.42
  -8   6  34    1.32    6.56
  -8  -6  34    3.62    6.90
  -8   7   1   44.78   11.22
   8  -7  -1   56.98   11.78
   8   7  -1   42.77    7.78
  -8   7   2    0.00    5.23
   8  -7  -2   -0.00    5.09
   8   7  -2   -0.00    2.98
  -8  -7   2    0.57    3.43
  -8   7   3   28.20    9.56
   8  -7  -3   23.84    8.40
   8  -7  -3   14.68    8.52
   8   7  -3   16.33    5.46
  -8  -7   3   34.88    6.92
  -8   7   4    1.37    5.71
   8  -7  -4    9.95    6.69
   8  -7  -4    2.65    6.32
   8   7  -4   -0.00    3.54
  -8  -7   4   -0.00    3.14
  -8   7   5   72.22   13.27
  -8   7   5   52.38   12.53
   8  -7  -5   50.36   12.16
   8  -7  -5   46.02   12.77
   8   7  -5   39.69    8.49
  -8   7   6   15.26    7.59
  -8   7   6   20.88    8.52
   8  -7  -6    4.17    6.24
   8  -7  -6    0.91    6.86
   8   7  -6   15.30    5.52
  -8  -7   6    8.18    5.15
  -8   7   7    0.93    6.61
  -8   7   7    0.90    5.81
   8  -7  -7   -0.00    6.02
   8   7  -7   -0.00    3.38
   8   7  -7    6.49    4.38
  -8  -7   7    4.10    4.44
  -8   7   8   -0.00    6.72
   8  -7  -8    2.13    4.85
   8  -7  -8   -0.00    5.82
   8   7  -8    4.45    4.44
   8   7  -8    4.01    4.61
  -8   7   9   27.07   10.13
   8  -7  -9   38.52   11.02
   8  -7  -9   44.54   11.95
   8   7  -9   31.44    8.51
  -8  -7   9   38.80    8.76
  -8   7  10    4.50    6.70
   8  -7 -10   21.32    7.84
   8  -7 -10   19.46    9.15
  -8  -7  10   20.32    7.27
  -8   7  11   37.37   10.58
   8  -7 -11   39.71   11.86
   8   7 -11   19.18    6.90
  -8  -7  11   37.19    9.33
  -8   7  12    0.32    5.65
   8  -7 -12   -0.00    5.06
   8   7 -12    0.26    5.48
  -8  -7  12    1.90    5.19
  -8   7  13    5.93    6.92
   8   7 -13    6.20    5.35
  -8   7  14   15.39    7.49
   8   7 -14    7.08    5.58
  -8   7  15   36.08   10.75
   8   7 -15   20.73    8.06
  -8   7  16    5.97    5.77
   8   7 -16    6.55    6.08
  -8  -7  16    3.40    4.97
  -8   7  17    0.00    6.09
   8   7 -17    8.32    6.39
  -8  -7  17    1.74    5.89
  -8   7  18   -0.00    6.27
   8   7 -18    0.00    5.01
  -8  -7  18    0.94    4.82
  -8   7  19    0.00    6.28
   8   7 -19    6.40    5.60
  -8  -7  19    2.95    4.81
   8   7 -20   -0.00    5.80
  -8  -7  20    0.14    4.74
  -8   7  21   14.68    7.93
   8   7 -21   14.37    8.14
  -8  -7  21   14.90    8.07
  -8   7  22    0.00    5.31
   8   7 -22   -0.00    4.96
  -8  -7  22    9.51    6.79
  -8   7  23   -0.00    4.98
   8   7 -23   -0.00    5.88
  -8  -7  23   -0.00    5.11
  -8   7  24    2.25    5.08
  -8  -7  24   -0.00    5.79
  -8   7  25    5.59    6.82
   8   7 -25   10.13    7.09
  -8  -7  25   10.60    7.89
  -8   7  26    1.99    5.99
   8   7 -26   -0.00    4.79
  -8  -7  26    3.67    6.63
  -8   7  27   -0.00    4.33
   8   7 -27   12.12    7.77
  -8  -7  27   11.81    7.98
  -8   7  28   -0.00    5.99
   8   7 -28   -0.00    5.85
  -8  -7  28    0.65    6.65
  -8   7  29    3.28    6.64
   8   7 -29   -0.00    6.09
  -8  -7  29    3.35    6.33
   8   7 -30   -0.00    6.87
  -8  -7  30   -0.00    6.38
  -8   7  31    5.27    6.67
   8   7 -31   11.92    8.58
  -8  -7  31    0.00    6.30
  -8   7  32   -0.00    5.22
   8   7 -32    3.37    6.13
  -8  -7  32    0.00    7.25
  -8   7  33   -0.00    6.31
   8   7 -33   -0.00    4.90
  -8  -7  33   -0.00    6.65
  -8   8   1   75.17   14.38
   8  -8  -1   42.97   11.32
  -8   8   2    1.91    5.68
   8  -8  -2    0.00    5.42
   8   8  -2   -0.00    3.02
   8  -8  -3   11.34    6.80
   8   8  -3   13.77    5.20
   8  -8  -4    8.63    7.25
   8   8  -4    2.72    3.90
   8  -8  -5    2.20    5.68
   8  -8  -5   -0.00    5.71
   8   8  -5    2.73    3.80
  -8   8   6    2.73    5.82
   8  -8  -6   -0.00    5.97
   8  -8  -6    0.12    5.88
   8   8  -6   -0.00    3.50
  -8  -8   6    2.69    4.17
  -8   8   7   82.30   15.10
   8  -8  -7   76.66   15.84
   8  -8  -7   93.86   17.00
   8   8  -7   78.18   12.02
  -8  -8   7   91.04   12.44
  -8   8   8    2.62    6.08
   8  -8  -8    4.89    7.28
   8   8  -8   -0.00    3.84
  -8  -8   8    5.84    4.53
  -8   8   9    4.08    7.24
   8  -8  -9    0.00    5.77
   8   8  -9    6.14    4.27
  -8  -8   9   10.34    5.56
  -8   8  10    5.93    6.81
   8  -8 -10    0.00    5.19
   8   8 -10    8.95    5.65
  -8  -8  10   10.14    6.19
  -8   8  11    4.87    6.89
   8  -8 -11    0.00    6.12
   8   8 -11    9.29    5.02
  -8  -8  11    0.00    4.37
  -8   8  12   -0.00    6.08
   8  -8 -12   -0.00    5.18
   8   8 -12    2.88    3.98
  -8  -8  12    6.42    5.50
  -8   8  13   33.76   10.40
   8   8 -13   21.79    7.44
  -8   8  14    4.34    6.23
   8   8 -14    3.73    5.63
  -8   8  15    5.09    6.18
   8   8 -15    7.42    6.11
  -8  -8  15    3.33    5.63
  -8   8  16    5.75    6.52
   8   8 -16    1.13    4.23
  -8  -8  16    0.00    4.62
  -8   8  17   19.75    8.39
   8   8 -17   18.57    7.41
  -8  -8  17   15.71    7.26
  -8   8  18    0.00    5.62
   8   8 -18   -0.00    4.67
  -8  -8  18    3.21    5.24
  -8   8  19    3.22    5.54
   8   8 -19    0.00    4.63
  -8  -8  19   10.53    8.33
  -8   8  20   -0.00    5.40
   8   8 -20    7.07    6.31
  -8  -8  20    6.02    6.50
  -8   8  21    9.46    7.17
   8   8 -21    4.76    6.12
  -8  -8  21    3.08    6.52
  -8   8  22    0.00    6.65
   8   8 -22    0.00    4.77
  -8  -8  22    5.99    6.44
   8   8 -23   23.96    9.02
  -8   8  24   -0.00    5.60
   8   8 -24    4.75    6.19
  -8  -8  24    8.76    7.02
  -8   8  25    0.00    5.46
   8   8 -25   -0.00    5.59
  -8  -8  25    1.97    5.76
  -8   8  26   -0.00    5.03
   8   8 -26    0.80    5.55
  -8  -8  26   -0.00    5.93
  -8   8  27   -0.00    6.18
   8   8 -27   11.70    6.67
  -8  -8  27    1.11    6.11
  -8   8  28    1.85    6.22
   8   8 -28   -0.00    5.43
  -8  -8  28    6.58    7.87
  -8   8  29   13.67    8.85
   8   8 -29    7.58    7.34
  -8  -8  29    5.29    7.58
  -8   8  30   10.05    7.66
   8   8 -30   -0.00    5.53
  -8  -8  30   -0.00    5.54
  -8   8  31   -0.00    6.24
   8   8 -31    3.19    6.47
  -8  -8  31   -0.00    5.43
  -8   8  32    2.03    6.00
   8   8 -32    8.04    7.56
  -8  -8  32   -0.00    8.54
  -8   8  33    6.33    6.25
   8   8 -33   -0.00    4.57
  -8  -8  33   -0.00    7.35
   8   8 -34   -0.00    5.99
   8   8 -35   -0.00    6.87
   8  -9  -1   71.80   14.31
   8   9  -1   35.75    7.05
   8  -9  -2    0.00    6.20
   8   9  -2    1.94    3.33
  -8   9   3   33.69   10.03
   8  -9  -3   22.66    9.03
   8   9  -3   16.54    4.95
  -8   9   4    4.81    5.20
   8  -9  -4    6.93    6.13
   8   9  -4    1.43    3.85
  -8   9   5   17.79    8.60
   8   9  -5   23.58    6.10
  -8   9   6    4.87    6.69
   8  -9  -6    4.03    6.66
   8   9  -6   -0.00    3.07
  -8   9   7    1.83    5.37
   8  -9  -7    0.00    5.59
   8   9  -7    0.00    4.53
  -8   9   8    9.39    7.31
  -8   9   8    2.10    5.32
   8  -9  -8   -0.00    6.10
   8   9  -8   -0.00    3.86
  -8   9   9    0.86    4.51
  -8   9   9    2.79    5.45
   8  -9  -9    6.97    6.83
   8   9  -9    1.08    3.28
  -8   9  10   13.41    8.54
   8  -9 -10    3.70    4.78
   8   9 -10    4.45    4.32
  -8   9  11   60.43   14.21
   8  -9 -11   91.92   16.00
   8   9 -11   72.20   11.90
  -8   9  12    0.87    5.25
   8  -9 -12   -0.00    5.19
   8   9 -12    1.16    3.85
  -8  -9  12    0.24    5.10
  -8   9  13   -0.00    6.41
   8  -9 -13   -0.00    6.08
   8   9 -13   -0.00    4.60
  -8   9  14    1.18    5.25
   8  -9 -14   -0.00    5.51
   8   9 -14    3.61    5.31
  -8   9  15   60.99   13.21
  -8  -9  15   23.20    8.84
  -8   9  16    6.18    6.96
  -8  -9  16    6.57    5.49
  -8   9  17   -0.00    6.15
   8   9 -17    2.09    4.42
  -8  -9  17    1.13    5.48
  -8   9  18   -0.00    6.38
   8   9 -18    5.87    5.52
  -8  -9  18    2.27    5.01
  -8   9  19    8.60    7.48
   8   9 -19    8.10    6.22
  -8   9  20    0.69    5.36
   8   9 -20    7.95    6.31
  -8  -9  20   -0.00    5.21
  -8   9  21   22.90    8.84
   8   9 -21    8.09    6.11
  -8  -9  21    8.25    6.76
  -8   9  22    0.00    5.30
   8   9 -22    0.00    5.55
  -8  -9  22    0.41    7.65
  -8   9  23    0.00    5.09
   8   9 -23    0.02    4.31
  -8  -9  23    0.00    6.48
  -8   9  24    3.86    6.54
   8   9 -24   -0.00    4.42
  -8  -9  24    0.05    6.19
  -8   9  25    7.47    7.78
   8   9 -25    3.29    6.17
  -8  -9  25    7.29    7.23
  -8   9  26   -0.00    5.29
   8   9 -26    1.42    5.16
  -8  -9  26    3.45    6.90
  -8   9  27   -0.00    5.54
   8   9 -27   -0.00    5.14
  -8  -9  27    0.00    6.46
  -8   9  28    0.00    5.46
   8   9 -28    1.27    5.90
  -8  -9  28    1.00    7.01
  -8   9  29    5.21    6.19
   8   9 -29    7.58    7.07
  -8  -9  29   -0.00    6.80
  -8   9  30    0.00    6.01
   8   9 -30    1.93    6.64
  -8  -9  30    1.84    6.76
  -8   9  31    1.74    4.97
   8   9 -31    0.00    5.49
  -8  -9  31    4.50    7.56
  -8   9  32    1.80    5.59
   8   9 -32   -0.00    5.66
  -8  -9  32    0.66    6.79
   8   9 -33   10.79    7.25
  -8  10   1   15.95    7.86
   8 -10  -1    8.45    7.70
   8  10  -1   15.66    4.58
  -8  10   2    0.00    4.65
   8 -10  -2   -0.00    6.30
   8  10  -2   -0.00    3.07
  -8  10   3    7.02    6.12
   8 -10  -3   13.20    7.65
   8  10  -3   25.73    6.34
  -8  10   4    0.17    4.89
   8 -10  -4   -0.00    4.55
   8  10  -4    7.39    4.21
  -8  10   5   -0.00    4.88
   8 -10  -5    0.00    4.98
   8  10  -5    8.04    4.36
  -8  10   6   -0.00    4.18
   8 -10  -6   -0.00    5.59
   8  10  -6    1.84    3.14
  -8  10   7   26.70   10.50
   8 -10  -7   60.23   12.82
   8  10  -7   35.72    8.04
  -8  10   8    0.90    6.60
   8 -10  -8    1.53    5.83
   8  10  -8   -0.00    3.31
  -8  10   9    5.93    6.45
   8 -10  -9    6.46    6.19
   8  10  -9    5.55    4.10
  -8  10  10    2.08    5.07
  -8  10  10    4.35    5.87
   8 -10 -10   -0.00    5.67
   8  10 -10    0.00    3.66
  -8  10  11   17.96    8.68
   8 -10 -11   -0.00    6.44
   8  10 -11    6.78    4.77
  -8  10  12    2.10    6.30
   8 -10 -12    2.71    5.18
   8  10 -12    3.67    4.97
  -8  10  13   17.19    8.91
   8 -10 -13   53.73   12.12
   8  10 -13   16.52    6.77
  -8  10  14   -0.00    5.25
   8 -10 -14    0.28    4.76
   8  10 -14    3.67    4.26
  -8  10  15    1.16    5.50
   8 -10 -15   -0.00    5.28
   8  10 -15    3.22    4.63
  -8  10  16    2.70    5.34
   8 -10 -16   -0.00    5.14
   8  10 -16    3.12    4.31
  -8  10  17   10.69    7.99
   8 -10 -17   27.68    9.44
   8  10 -17   24.33    8.19
  -8  10  18    0.00    6.35
   8  10 -18    0.00    4.37
  -8 -10  18    0.59    4.08
  -8  10  19   11.63    7.24
   8  10 -19    2.43    4.97
  -8 -10  19   14.37    7.19
  -8  10  20    2.55    7.93
   8  10 -20   -0.00    4.36
  -8 -10  20    3.34    6.16
   8  10 -21    1.98    5.98
  -8 -10  21    2.81    5.66
  -8  10  22   -0.00    5.19
   8  10 -22   -0.00    5.36
  -8 -10  22   -0.00    5.80
  -8  10  23    5.56    6.24
   8  10 -23    2.36    6.53
  -8 -10  23    4.30    6.27
  -8  10  24    6.33    7.62
   8  10 -24   -0.00    4.32
  -8 -10  24    0.00    6.68
  -8  10  25    1.43    6.18
   8  10 -25    3.95    6.32
  -8 -10  25   -0.00    6.57
  -8  10  26    1.74    5.58
  -8 -10  26    0.00    7.10
  -8  10  27   -0.00    5.70
   8  10 -27    5.65    6.10
  -8 -10  27    4.63    6.96
  -8  10  28   -0.00    6.51
   8  10 -28   -0.00    7.29
  -8 -10  28    4.41    8.06
  -8  10  29    2.26    5.60
   8  10 -29    1.57    6.41
  -8 -10  29    5.65    7.78
  -8  10  30    7.80    7.03
   8  10 -30   -0.00    6.57
  -8 -10  30   -0.00    5.93
  -8 -10  31    0.00    6.70
  -8  11   1   15.09    8.32
   8 -11  -1   37.92   11.10
   8  11  -1   17.06    4.97
  -8  11   2    3.26    6.21
   8 -11  -2    4.20    6.64
   8  11  -2    3.36    3.13
  -8  11   3   15.98    8.25
   8  11  -3    1.12    3.45
  -8  11   4    3.08    5.70
   8 -11  -4   -0.00    4.22
   8  11  -4   -0.00    2.84
  -8  11   5   11.80    8.31
   8 -11  -5    5.82    6.37
   8  11  -5   11.28    4.53
  -8  11   6   -0.00    4.11
   8 -11  -6    1.17    5.15
   8  11  -6    3.99    3.46
  -8  11   7   -0.00    4.73
   8 -11  -7   -0.00    4.83
   8  11  -7    1.53    3.78
  -8  11   8    8.36    7.76
   8  11  -8    3.92    4.00
  -8  11   9    9.34    8.66
   8 -11  -9    4.75    6.29
   8  11  -9    7.11    5.25
  -8  11  10    2.53    5.98
   8 -11 -10   -0.00    6.49
   8  11 -10    0.31    3.31
  -8  11  11   10.08    7.06
  -8  11  11    4.57    7.09
   8 -11 -11    4.48    6.02
   8  11 -11    2.07    4.52
  -8  11  12   -0.00    5.32
   8 -11 -12    0.27    6.84
   8  11 -12   -0.00    3.98
  -8  11  13    0.00    6.08
   8 -11 -13   -0.00    5.98
   8  11 -13    2.33    4.25
  -8  11  14   -0.00    5.57
   8 -11 -14    3.53    5.13
   8  11 -14    2.49    4.13
  -8  11  15   24.47    9.40
   8 -11 -15    7.60    6.86
   8  11 -15   10.52    6.59
  -8  11  16    0.00    5.25
   8 -11 -16   -0.00    5.09
   8  11 -16    1.95    4.15
  -8  11  17    0.15    4.41
   8 -11 -17   -0.00    4.99
   8  11 -17    1.40    5.32
  -8  11  18    1.75    6.14
   8 -11 -18   -0.00    4.85
   8  11 -18   -0.00    5.43
  -8  11  19    0.00    6.70
   8 -11 -19   10.85    8.22
   8  11 -19    4.61    5.92
  -8  11  20    7.16    7.19
   8  11 -20    0.07    5.17
  -8  11  21    0.00    7.12
   8  11 -21   -0.00    3.81
  -8  11  22   -0.00    5.61
   8  11 -22    7.03    5.98
  -8  11  23    1.69    6.78
   8  11 -23   -0.00    4.68
   8  11 -24    2.18    4.23
  -8  11  25    5.14    6.97
   8  11 -25   21.74    9.33
  -8 -11  25    5.03    6.61
  -8  11  26    4.52    7.33
   8  11 -26    1.39    6.15
  -8 -11  26   -0.00    6.88
  -8  11  27   -0.00    6.75
   8  11 -27    2.25    3.73
  -8 -11  27   -0.00    6.51
  -8  11  28    0.19    6.95
  -8 -11  28   -0.00    7.09
  -8  11  29    0.61    5.96
  -8 -11  29    0.07    5.59
  -8 -11  30   -0.00    7.57
  -8  12   1   -0.00    4.94
   8 -12  -1    1.57    4.70
   8  12  -1   -0.00    2.80
  -8  12   2    6.37    6.95
   8 -12  -2    0.00    4.96
   8  12  -2    0.90    2.58
  -8  12   3   34.32   11.00
   8 -12  -3   16.93    8.09
   8  12  -3   20.33    5.51
  -8  12   4    3.25    5.39
   8 -12  -4   -0.00    6.05
   8  12  -4    0.30    2.98
  -8  12   5    0.00    5.60
   8 -12  -5    0.86    5.51
   8  12  -5    1.69    3.04
  -8  12   6   -0.00    4.31
   8 -12  -6   -0.00    6.19
   8  12  -6    1.24    2.95
  -8  12   7   21.39    8.41
   8 -12  -7    6.95    6.74
   8  12  -7    6.37    4.78
  -8  12   8    0.56    5.60
   8 -12  -8    7.13    6.29
   8  12  -8    3.02    4.32
  -8  12   9    0.23    5.93
   8 -12  -9    7.53    6.42
   8  12  -9    3.75    4.81
  -8  12  10    2.12    6.43
   8 -12 -10   13.65    7.57
   8  12 -10    7.12    4.46
  -8  12  11    0.34    5.74
   8 -12 -11    5.51    6.73
   8  12 -11    2.92    4.43
  -8  12  12   -0.00    6.66
   8 -12 -12   -0.00    6.26
   8  12 -12    5.72    5.52
  -8  12  13   22.93    8.85
  -8  12  13    1.25    6.20
   8 -12 -13    1.86    6.65
   8  12 -13    9.87    6.19
  -8  12  14   -0.00    5.62
   8 -12 -14    2.31    7.32
   8  12 -14    0.00    3.42
  -8  12  15    4.87    6.61
   8 -12 -15   -0.00    6.29
   8  12 -15    2.38    4.04
  -8  12  16   -0.00    6.13
   8  12 -16   -0.00    4.82
  -8  12  17    1.82    5.83
   8 -12 -17    0.00    5.66
   8  12 -17    0.16    5.24
  -8  12  18    9.94    6.87
   8 -12 -18   -0.00    5.43
   8  12 -18    0.00    5.86
   8 -12 -19   14.23    8.24
   8  12 -19    3.62    5.44
  -8  12  20    3.90    6.40
   8 -12 -20    2.66    5.98
   8  12 -20    8.62    5.33
  -8  12  21    2.53    6.47
   8 -12 -21    1.11    4.92
   8  12 -21    7.40    5.33
  -8  12  22    0.00    5.76
   8 -12 -22    0.00    5.49
   8  12 -22   -0.00    5.16
  -8  12  23    0.04    5.35
   8  12 -23    4.52    6.19
  -8  12  24   -0.00    5.65
   8  12 -24   -0.00    5.28
  -8  12  25   12.69    8.07
  -8  12  26   -0.00    6.77
  -8  12  27    7.51    7.19
  -8  13   1    0.00    7.46
   8 -13  -1   11.56    7.85
   8  13  -1    6.51    3.76
  -8  13   2    3.98    5.82
   8 -13  -2    2.22    5.58
   8  13  -2    0.97    2.73
  -8  13   3    4.55    7.04
   8 -13  -3    0.53    5.13
  -8  13   4    5.23    7.44
   8 -13  -4    3.50    5.52
   8  13  -4   -0.00    3.29
  -8  13   5    9.71    7.57
   8 -13  -5   12.85    7.47
   8  13  -5    8.13    4.85
  -8  13   6    6.19    7.58
   8  13  -6    1.86    3.46
  -8  13   7   -0.00    5.14
   8 -13  -7   10.27    7.01
   8  13  -7    0.00    3.59
  -8  13   8    1.36    6.31
   8 -13  -8    1.52    5.33
   8  13  -8    1.44    3.64
  -8  13   9   16.87    7.75
   8 -13  -9    2.28    5.45
   8  13  -9    0.33    3.99
  -8  13  10    0.00    5.83
   8 -13 -10   -0.00    4.76
   8  13 -10   -0.00    4.58
  -8  13  11    4.75    6.23
   8 -13 -11   15.31    7.64
   8  13 -11    4.72    4.79
  -8  13  12    0.05    7.07
   8 -13 -12    0.00    5.34
   8  13 -12    0.83    3.46
  -8  13  13   -0.00    5.45
   8 -13 -13    1.74    5.67
   8  13 -13   -0.00    4.50
  -8  13  14    3.89    6.49
   8 -13 -14   -0.00    5.17
   8  13 -14    1.15    4.57
  -8  13  15    5.32    7.56
   8 -13 -15    6.42    7.24
  -8  13  16   -0.00    6.34
   8 -13 -16    0.00    6.29
   8  13 -16    1.72    3.82
  -8  13  17   -0.00    7.00
   8 -13 -17   -0.00    7.22
   8  13 -17    5.07    5.06
  -8  13  18    4.78    5.89
   8 -13 -18    0.65    6.57
   8  13 -18   -0.00    4.75
  -8  13  19    5.19    6.30
   8 -13 -19    2.12    6.16
   8  13 -19   -0.00    5.25
  -8  13  20    3.55    5.72
   8 -13 -20    4.18    6.05
   8  13 -20    0.00    5.56
  -8  13  21    0.00    5.03
   8 -13 -21    3.17    4.89
   8 -13 -22    5.52    6.61
  -8  13  23    3.90    7.27
   8 -13 -23   -0.00    6.95
  -8  13  24    0.00    5.76
   8 -13 -24   -0.00    5.64
  -8  13  25    1.33    7.06
   8 -13 -25    9.60    8.03
  -8  13  26   -0.00    6.67
   8 -13 -26   -0.00    6.03
  -8  14   1    0.00    6.36
   8 -14  -1   11.45    7.60
   8  14  -1    3.44    3.42
  -8  14   2   -0.00    6.36
   8  14  -2    3.17    3.77
  -8  14   3    4.77    6.38
   8 -14  -3    1.21    5.48
   8  14  -3    2.56    3.41
  -8  14   4   -0.00    5.39
   8 -14  -4   -0.00    5.63
   8  14  -4   -0.00    3.26
  -8  14   5    3.99    6.60
   8 -14  -5    6.99    7.75
   8  14  -5    0.00    2.53
  -8  14   6   -0.00    5.42
   8 -14  -6   -0.00    5.34
   8  14  -6    0.00    3.71
  -8  14   7   11.64    7.40
   8 -14  -7    0.46    5.39
   8  14  -7    1.73    4.26
  -8  14   8    3.31    6.18
   8 -14  -8    4.44    6.11
   8  14  -8    4.27    4.07
  -8  14   9    0.00    5.01
   8 -14  -9    1.80    5.48
   8  14  -9    0.00    3.63
  -8  14  10   -0.00    5.43
   8 -14 -10    6.15    6.85
   8  14 -10    1.11    3.75
  -8  14  11   -0.00    5.89
   8 -14 -11    3.40    6.68
   8  14 -11    6.11    4.29
  -8  14  12    1.38    7.30
   8 -14 -12   -0.00    4.74
   8  14 -12    0.00    4.18
  -8  14  13    4.30    6.84
   8 -14 -13    7.47    6.40
   8  14 -13    8.11    5.26
  -8  14  14    4.66    6.33
   8  14 -14    0.00    3.83
  -8  14  15   -0.00    6.56
   8 -14 -15    0.08    5.15
   8  14 -15    0.00    4.60
  -8  14  16    2.94    6.72
   8 -14 -16    2.90    6.44
   8  14 -16    2.93    4.67
  -8  14  17    2.90    5.84
   8 -14 -17   -0.00    6.24
  -8  14  18    2.23    5.69
   8 -14 -18   -0.00    7.16
  -8  14  19    0.00    5.06
   8 -14 -19    1.32    7.49
  -8  14  20    3.10    5.41
   8 -14 -20   -0.00    5.27
  -8  14  21    0.47    5.51
  -8  14  22   -0.00    6.31
   8 -14 -22    2.65    5.94
  -8  14  23    0.00    5.53
   8 -14 -23    1.31    5.58
  -8  14  24    2.73    5.99
  -8  15   1    6.29    6.86
   8 -15  -1   -0.00    5.58
   8  15  -1    1.64    3.24
  -8  15   2    3.53    6.20
   8 -15  -2   -0.00    6.64
   8  15  -2    3.17    3.71
  -8  15   3    1.28    6.73
   8 -15  -3   -0.00    5.95
   8  15  -3    1.45    3.51
  -8  15   4    1.10    5.52
   8 -15  -4   -0.00    5.88
   8  15  -4    1.45    3.39
  -8  15   5   14.66    7.61
   8 -15  -5    6.49    6.86
   8  15  -5    2.29    4.18
  -8  15   6    3.11    5.92
   8 -15  -6    0.00    5.11
   8  15  -6    1.02    3.68
   8 -15  -7    3.67    6.60
   8  15  -7    0.00    3.47
  -8  15   8    6.33    6.52
   8 -15  -8    2.22    5.60
   8  15  -8   -0.00    4.11
  -8  15   9    0.00    5.56
   8 -15  -9   -0.00    6.26
   8  15  -9    0.00    3.67
  -8  15  10   14.33    7.54
   8 -15 -10   -0.00    5.11
   8  15 -10    0.46    3.72
  -8  15  11    3.28    6.22
   8 -15 -11   -0.00    5.63
   8  15 -11    0.85    3.61
  -8  15  12    4.67    6.62
   8 -15 -12   -0.00    5.51
  -8  15  13   -0.00    6.23
   8 -15 -13    4.39    5.93
  -8  15  14   15.92    9.14
   8 -15 -14   -0.00    5.15
  -8  15  15    5.78    7.02
   8 -15 -15    3.31    5.87
   8 -15 -16   -0.00    5.68
   8 -15 -17   -0.00    6.58
   8 -15 -18   -0.00    5.95
   8 -15 -19    1.10    5.93
  -8  16   1    5.38    5.95
   8 -16  -1   -0.00    6.42
   8  16  -1   -0.00    3.41
  -8  16   2   -0.00    5.24
   8 -16  -2   -0.00    6.35
   8  16  -2    1.15    3.90
  -8  16   3    0.96    5.80
   8 -16  -3    4.11    7.10
   8  16  -3   -0.00    3.07
  -8  16   4   -0.00    6.72
   8 -16  -4   -0.00    4.75
   8  16  -4   -0.00    3.22
  -8  16   5    2.22    6.67
   8  16  -5   -0.00    3.02
  -8  16   6   11.40    7.71
   8 -16  -6    3.30    6.32
   8  16  -6    2.47    3.97
  -8  16   7   -0.00    6.13
   8 -16  -7    2.57    6.38
  -8  16   8    0.08    5.39
   8 -16  -8    2.47    5.59
  -8  16   9   -0.00    5.49
   8 -16  -9   -0.00    5.90
   8 -16 -10    6.45    6.72
   8 -16 -11    3.32    6.05
   8 -16 -12    9.40    8.22
   8 -16 -13    0.92    5.88
   8 -16 -14   -0.00    6.19
   8 -17  -1   -0.00    6.96
   8 -17  -2   -0.00    6.07
   8 -17  -3    2.43    6.25
   8 -17  -4    1.92    6.03
   8 -17  -5   -0.00    5.80
   8 -17  -6   -0.00    5.21
   8 -17  -8   -0.00    5.33
   8 -17  -9   -0.00    5.91
  -7   0   1  745.36   60.66
  -7   0   1  688.64   60.04
  -7   0   1  754.26   59.79
   7   0  -1  735.38   60.18
   7   0  -1  926.58   61.33
   7   0  -1  713.64   60.63
  -7   0   2    0.28    3.95
  -7   0   2    4.54    3.94
  -7   0   2    1.47    3.31
   7   0  -2    0.32    3.69
   7   0  -2    4.00    4.79
  -7   0   3   13.33    5.64
  -7   0   3   14.94    5.54
   7   0  -3   13.29    5.35
   7   0  -3   12.52    5.77
  -7   0   4   -0.00    3.65
   7   0  -4   -0.00    3.50
   7   0  -4    2.28    3.59
  -7   0   5   28.66    7.55
   7   0  -5   24.90    6.66
   7   0  -5   35.87    8.34
  -7   0   6    0.34    3.98
   7   0  -6    0.56    3.46
   7   0  -6    0.29    4.30
  -7   0   7  285.75   29.24
   7   0  -7  323.73   29.08
  -7   0   8    0.79    4.08
   7   0  -8    0.00    4.76
  -7   0   9   11.57    5.91
   7   0  -9   18.51    7.02
  -7   0  10   -0.00    4.69
   7   0 -10   -0.00    3.99
  -7   0  11  282.91   29.03
   7   0 -11  289.49   30.05
  -7   0  12    2.03    4.52
   7   0 -12   -0.00    5.05
  -7   0  13   91.74   14.54
   7   0 -13  105.69   15.92
   7   0 -14   -0.00    5.32
   7   0 -15    0.00    6.73
   7   0 -16   -0.00    5.71
  -7   0  17  304.57   32.59
   7   0 -17  325.45   33.98
  -7   0  18    2.07    6.03
   7   0 -18   -0.00    5.74
  -7   0  19   25.03    8.39
   7   0 -19    5.31    6.66
  -7   0  20    0.00    4.63
   7   0 -20   -0.00    5.46
  -7   0  21    6.49    6.24
  -7   0  22    7.04    6.26
   7   0 -22    0.00    5.81
  -7   0  23   19.43    8.47
  -7   0  24   -0.00    5.73
  -7   0  25    0.76    4.90
  -7   0  26    2.59    6.62
  -7   0  27   46.54   12.96
  -7   0  28    0.00    6.23
  -7   0  29    5.38    7.36
  -7   0  30    0.00    5.41
  -7   0  31    5.56    7.00
  -7   0  32   -0.00    5.92
  -7   0  33   13.67    9.08
  -7   0  34   -0.00    8.07
  -7   0  35    0.00    6.42
  -7   0  36    0.00    6.96
  -7   0  37    8.42    8.41
  -7   1   1    1.77    3.94
  -7   1   1    3.69    4.75
  -7   1   1    0.02    3.13
   7  -1  -1   -0.00    4.34
   7  -1  -1    2.23    3.88
   7  -1  -1    0.00    4.94
   7   1  -1    3.86    4.23
   7   1  -1    7.22    5.13
  -7  -1   1    0.92    4.13
  -7   1   2   36.94    8.26
  -7   1   2   18.94    6.83
  -7   1   2   27.11    6.91
   7  -1  -2   34.11    7.91
   7  -1  -2   24.96    6.72
   7  -1  -2   23.67    7.63
   7   1  -2   42.16    7.62
   7   1  -2   30.44    7.34
  -7  -1   2   32.60    7.14
  -7  -1   2   32.49    7.17
  -7   1   3  238.17   25.46
  -7   1   3  272.34   25.50
   7  -1  -3  256.96   24.73
   7  -1  -3  259.58   26.09
   7   1  -3  262.49   24.48
   7   1  -3  249.74   24.90
  -7  -1   3  241.33   24.48
  -7   1   4    0.00    3.97
  -7   1   4    3.12    4.42
   7  -1  -4    1.14    3.69
   7  -1  -4    0.00    5.04
   7   1  -4    0.00    2.95
   7   1  -4    3.01    3.68
  -7   1   5   69.29   12.02
  -7   1   5   88.94   12.31
   7  -1  -5   97.28   12.88
   7  -1  -5   82.24   13.45
   7   1  -5   78.24   11.37
   7   1  -5   89.43   12.68
  -7  -1   5   81.59   12.31
  -7   1   6    1.47    4.37
  -7   1   6    0.00    4.02
   7  -1  -6    0.00    4.85
   7  -1  -6    1.53    4.08
   7   1  -6    3.66    4.03
   7   1  -6    4.65    4.66
  -7  -1   6    1.58    3.58
  -7   1   7   19.87    6.84
   7  -1  -7   26.80    7.53
   7   1  -7   48.02    8.81
   7   1  -7   22.45    6.96
  -7  -1   7   39.62    8.15
  -7   1   8    8.94    5.89
   7  -1  -8   22.13    7.39
   7   1  -8   23.33    6.32
   7   1  -8    8.36    5.28
  -7  -1   8   10.61    5.36
  -7   1   9  262.64   26.89
   7  -1  -9  275.51   27.73
   7   1  -9  235.31   26.10
  -7  -1   9  247.80   25.87
   7  -1 -10   13.34    6.81
   7   1 -10   22.11    7.24
  -7  -1  10   18.08    6.48
  -7   1  11   76.40   12.32
   7  -1 -11   55.03   11.86
   7   1 -11   66.77   12.31
  -7  -1  11   60.43   11.38
  -7   1  12    0.00    4.35
   7  -1 -12   -0.00    4.42
   7   1 -12    3.50    4.71
  -7  -1  12   -0.00    4.30
  -7   1  13  134.09   18.38
   7  -1 -13  125.87   18.65
   7   1 -13  163.34   19.98
  -7  -1  13  160.79   19.48
   7  -1 -14    7.57    6.12
   7   1 -14    3.52    5.20
  -7  -1  14    5.35    6.11
   7  -1 -15   91.15   15.57
   7   1 -15   85.01   14.85
   7  -1 -16   34.79    9.84
   7   1 -16   28.09    8.74
  -7   1  17    6.81    6.35
   7  -1 -17   15.68    7.91
   7   1 -17   20.64    8.26
  -7  -1  17   27.67    7.91
  -7   1  18    2.00    5.71
   7  -1 -18   -0.00    5.98
   7   1 -18    2.14    5.50
  -7  -1  18   -0.00    5.44
  -7   1  19  153.05   20.75
   7  -1 -19  125.17   20.17
  -7  -1  19  168.11   21.18
  -7   1  20    1.10    6.16
   7  -1 -20    5.32    5.87
  -7  -1  20    2.40    5.09
  -7   1  21   48.89   11.96
   7  -1 -21   70.39   14.39
  -7  -1  21   34.53   10.82
  -7   1  22    8.34    5.53
   7  -1 -22   -0.00    5.08
  -7  -1  22    0.60    4.51
  -7   1  23   22.90    8.20
   7  -1 -23   41.78   11.77
  -7  -1  23   28.45    9.75
  -7   1  24    6.03    6.66
   7  -1 -24   20.79   10.12
  -7  -1  24    3.07    7.34
  -7   1  25   18.64    8.43
   7  -1 -25   44.42   12.82
   7   1 -25   30.31   10.21
  -7  -1  25   29.19   10.58
  -7   1  26   -0.00    7.41
   7   1 -26   -0.00    5.77
  -7  -1  26   -0.00    6.19
  -7   1  27   -0.00    6.31
   7   1 -27   -0.00    6.12
  -7  -1  27    6.46    6.93
  -7   1  28    1.55    6.03
   7   1 -28    2.85    6.47
  -7   1  29   20.18    9.56
   7   1 -29   20.88    9.82
  -7   1  30    5.23    6.64
  -7  -1  30   -0.00    5.89
  -7   1  31    0.65    6.43
  -7  -1  31    4.57    6.63
  -7   1  32    0.00    4.07
  -7  -1  32   -0.00    6.06
  -7   1  33   -0.00    6.54
  -7  -1  33    3.38    7.31
  -7   1  34    1.97    6.72
  -7  -1  34   -0.00    6.87
  -7   1  35   21.56    9.22
  -7  -1  35    7.09    7.83
  -7   1  36    1.67    5.08
  -7  -1  36    7.75    7.87
  -7   1  37   -0.00    6.93
  -7  -1  37   -0.00    8.74
  -7   2   1   52.73   10.21
  -7   2   1   24.47    7.88
  -7   2   1   40.90    8.54
   7  -2  -1   28.22    8.21
   7  -2  -1   42.07    8.78
   7  -2  -1   48.71   10.26
   7   2  -1   45.25    7.68
   7   2  -1   46.59    8.30
  -7  -2   1   41.54    7.53
  -7   2   2   37.06    8.90
  -7   2   2   62.52   10.14
   7  -2  -2   35.26    8.48
   7  -2  -2   26.67    7.29
   7  -2  -2   38.72    9.26
   7   2  -2   43.29    7.67
  -7  -2   2   28.82    7.30
  -7  -2   2   42.52    7.97
  -7   2   3   12.90    6.20
  -7   2   3    9.68    5.36
  -7   2   3    0.00    4.02
   7  -2  -3   12.78    6.26
   7  -2  -3   16.18    5.56
   7  -2  -3    5.95    5.47
   7   2  -3    4.82    3.64
   7   2  -3    3.40    4.68
  -7   2   4    0.00    4.57
  -7   2   4    5.93    4.60
   7  -2  -4    3.64    4.47
   7   2  -4    0.00    3.00
   7   2  -4    3.43    4.18
  -7  -2   4    5.97    4.33
  -7   2   5  215.09   24.21
  -7   2   5  252.95   24.94
   7  -2  -5  242.98   25.57
   7   2  -5  225.11   23.21
   7   2  -5  233.23   24.14
  -7  -2   5  255.24   24.24
  -7   2   6   17.60    6.38
  -7   2   6   16.96    6.42
   7  -2  -6   15.33    6.85
   7   2  -6   17.08    5.95
   7   2  -6    6.24    5.16
  -7  -2   6   12.36    5.20
  -7   2   7  205.66   23.49
  -7   2   7  214.09   23.38
   7  -2  -7  233.63   24.98
   7   2  -7  230.21   22.63
   7   2  -7  218.78   23.21
  -7  -2   7  211.38   22.48
  -7   2   8    3.69    4.43
  -7   2   8    3.60    4.22
   7   2  -8    3.74    3.87
   7   2  -8    0.49    4.32
  -7  -2   8    0.00    3.61
  -7   2   9   76.77   12.29
  -7   2   9   79.71   12.07
   7  -2  -9   60.35   11.45
   7   2  -9   55.90    9.99
   7   2  -9   51.99   10.48
  -7  -2   9   51.69   10.32
  -7   2  10   14.27    6.48
   7  -2 -10    9.28    5.83
   7   2 -10    9.68    6.01
  -7  -2  10    1.89    4.49
  -7   2  11  127.35   17.39
   7  -2 -11  131.28   18.24
   7   2 -11  134.24   17.58
  -7  -2  11  133.49   17.39
  -7   2  12   31.08    8.91
   7  -2 -12   55.24   11.34
   7   2 -12   36.97    9.49
  -7  -2  12   36.49    8.82
   7  -2 -13   55.70   11.94
   7   2 -13   66.81   12.13
   7  -2 -14    0.71    4.78
   7   2 -14    0.00    5.11
  -7  -2  14   -0.00    4.09
   7  -2 -15   16.23    7.96
   7   2 -15   30.48    8.64
  -7   2  16   64.87   14.02
   7  -2 -16   88.47   15.34
  -7   2  17   58.09   12.28
   7  -2 -17   58.05   12.98
  -7   2  18   43.72   10.44
   7  -2 -18   34.49   10.88
  -7  -2  18   20.66    8.73
  -7   2  19    0.00    4.63
   7  -2 -19    0.99    6.45
  -7  -2  19    1.77    6.45
  -7   2  20    0.98    5.80
   7  -2 -20    0.55    6.34
  -7  -2  20    7.98    6.97
  -7   2  21   48.65   12.69
  -7  -2  21   64.81   13.94
  -7   2  22   12.52    7.37
   7  -2 -22    4.48    5.65
  -7  -2  22    4.72    5.18
  -7   2  23   14.35    8.80
   7  -2 -23   45.41   11.92
  -7  -2  23   15.74    8.52
  -7   2  24    2.64    5.71
   7  -2 -24    1.34    5.41
   7   2 -24    3.66    5.86
  -7  -2  24    8.18    6.91
  -7   2  25    9.00    6.85
   7   2 -25    0.68    4.87
  -7  -2  25    8.80    7.12
  -7   2  26    0.05    6.42
   7   2 -26   -0.00    5.67
  -7  -2  26    0.05    5.42
  -7   2  27    7.52    7.26
   7   2 -27    5.82    6.20
  -7  -2  27   11.51    8.16
   7   2 -28    5.07    7.39
  -7  -2  28    2.88    6.37
  -7   2  29    6.13    6.64
   7   2 -29   -0.00    5.21
  -7  -2  29    0.00    7.31
  -7   2  30    4.62    5.01
   7   2 -30    1.15    5.71
  -7  -2  30   -0.00    6.37
  -7   2  31   15.23    8.67
  -7  -2  31    0.00    6.24
  -7   2  32    3.24    6.08
  -7  -2  32   -0.00    7.52
  -7   2  33    8.17    6.89
  -7  -2  33   10.22    8.51
  -7   2  34    4.47    7.04
  -7  -2  34    0.50    7.06
  -7   2  35    2.81    6.53
  -7  -2  35    0.57    6.28
  -7   2  36   -0.00    5.10
  -7  -2  36    2.58    6.40
  -7   2  37    3.53    5.58
  -7   3   1    0.71    5.13
  -7   3   1    0.00    3.71
   7  -3  -1   -0.00    4.39
   7  -3  -1    4.50    5.64
   7   3  -1    0.00    2.92
   7   3  -1    4.87    4.00
  -7  -3   1    1.85    3.30
  -7   3   2  120.60   16.76
  -7   3   2   97.02   15.75
  -7   3   2  144.77   16.92
   7  -3  -2  148.80   18.03
   7  -3  -2  121.28   17.14
   7   3  -2  158.36   15.76
   7   3  -2  148.13   15.93
  -7  -3   2  136.71   15.34
  -7  -3   2  127.47   14.46
  -7   3   3   53.47   11.09
  -7   3   3   47.54    9.54
   7  -3  -3   47.23    9.86
   7   3  -3   49.02    8.35
   7   3  -3   57.27    9.47
  -7  -3   3   49.61    8.64
  -7   3   4   11.70    5.88
  -7   3   4    0.00    4.35
   7  -3  -4    6.02    5.43
   7  -3  -4   11.87    5.91
   7   3  -4    3.07    3.44
   7   3  -4    6.48    4.19
  -7  -3   4    8.95    4.29
  -7   3   5   71.53   12.30
  -7   3   5   54.40   10.86
   7  -3  -5   96.67   14.08
   7   3  -5   81.23   11.28
   7   3  -5   81.59   11.71
  -7  -3   5   90.57   11.84
  -7   3   6    1.68    4.27
   7  -3  -6    4.02    4.93
   7   3  -6   12.72    5.52
  -7  -3   6    8.11    4.85
  -7   3   7    3.51    5.19
  -7   3   7    2.01    4.36
   7  -3  -7    4.80    5.10
   7   3  -7   -0.00    3.39
   7   3  -7    3.06    3.88
  -7   3   8    1.26    5.26
  -7   3   8    0.55    4.38
   7  -3  -8   -0.00    4.23
   7   3  -8    1.39    3.76
   7   3  -8    4.61    4.31
  -7  -3   8    1.27    3.98
  -7   3   9  199.57   23.16
  -7   3   9  181.09   21.75
   7  -3  -9  151.77   21.61
   7   3  -9  219.54   21.93
   7   3  -9  210.44   22.11
  -7  -3   9  202.09   21.68
  -7   3  10   57.97   11.84
  -7   3  10   77.49   12.52
   7  -3 -10   40.07   10.81
   7   3 -10   94.90   12.81
  -7  -3  10   58.48   10.90
  -7   3  11    0.00    3.76
   7  -3 -11    9.82    6.59
   7   3 -11    2.61    4.45
  -7   3  12    1.68    4.18
   7  -3 -12    2.19    5.22
   7   3 -12    1.70    4.64
  -7  -3  12    0.03    3.77
   7  -3 -13   87.25   14.67
  -7  -3  13   74.92   12.96
   7  -3 -14   83.31   15.22
  -7  -3  14   89.64   14.22
  -7   3  15  112.67   17.44
   7  -3 -15  166.41   21.00
  -7   3  16    0.00    5.80
   7  -3 -16    7.98    7.11
  -7   3  17    1.05    4.34
   7  -3 -17    0.00    5.49
  -7   3  18   10.71    6.63
   7  -3 -18   27.43    9.86
  -7  -3  18   30.62    9.08
  -7   3  19  226.77   27.89
   7  -3 -19  280.13   30.88
   7   3 -19  255.25   28.22
  -7  -3  19  218.01   27.37
  -7   3  20    1.12    5.41
   7  -3 -20    4.46    7.02
   7   3 -20    1.45    5.31
  -7  -3  20   -0.00    5.59
  -7   3  21   -0.00    6.07
   7  -3 -21    2.64    6.09
   7   3 -21    5.63    5.53
  -7  -3  21    0.00    5.84
  -7   3  22    1.05    5.58
   7  -3 -22    6.62    6.68
   7   3 -22    2.17    5.27
  -7  -3  22   -0.00    5.76
  -7   3  23    8.20    7.41
   7  -3 -23   23.76    9.98
   7   3 -23   10.31    7.30
  -7  -3  23   24.71    9.59
  -7   3  24   13.24    7.95
   7   3 -24    6.55    6.21
  -7  -3  24    0.00    6.03
  -7   3  25   15.85    9.25
   7   3 -25    9.90    6.84
  -7  -3  25    5.64    7.05
  -7   3  26   -0.00    5.44
   7   3 -26    0.00    5.60
  -7  -3  26    0.79    5.86
  -7   3  27   -0.00    6.42
   7   3 -27    2.43    5.26
  -7  -3  27    3.60    6.45
  -7   3  28   -0.00    6.96
   7   3 -28    2.73    6.34
  -7  -3  28    5.29    6.36
  -7   3  29   -0.00    7.01
   7   3 -29    4.28    6.17
  -7  -3  29    6.19    6.78
  -7   3  30   -0.00    6.32
   7   3 -30   -0.00    5.11
  -7  -3  30   -0.00    6.57
  -7   3  31   11.23    8.32
   7   3 -31    9.05    7.65
  -7  -3  31   14.89    9.27
  -7   3  32   -0.00    6.97
  -7  -3  32    3.04    7.43
  -7   3  33    5.02    6.89
  -7  -3  33    9.07    7.20
  -7   3  34    1.64    8.29
  -7  -3  34    0.00    6.81
  -7   3  35   12.30    8.44
  -7  -3  35    1.62    8.11
  -7   3  36    0.89    8.15
  -7  -3  36    5.44    7.90
  -7   4   1   51.72   11.04
  -7   4   1   81.11   12.12
   7  -4  -1   41.94    9.95
   7  -4  -1   58.57   11.72
   7   4  -1   74.70    9.36
  -7  -4   1   58.34    8.87
  -7  -4   1   54.96    7.61
  -7   4   2  100.25   14.92
  -7   4   2   68.65   13.20
  -7   4   2  114.89   15.01
   7  -4  -2   79.80   13.81
   7  -4  -2   83.16   14.56
   7   4  -2  108.18   12.33
   7   4  -2   86.61   11.80
  -7  -4   2   95.12   11.90
  -7  -4   2  106.26   11.51
  -7   4   3   13.17    5.79
  -7   4   3    8.44    5.87
  -7   4   3   17.41    6.12
   7  -4  -3    9.12    6.30
   7  -4  -3   12.36    6.81
   7   4  -3   -0.00    3.36
  -7  -4   3   19.31    5.56
  -7   4   4   36.65    8.97
  -7   4   4   36.12    8.37
   7  -4  -4   22.07    8.18
   7  -4  -4   34.30    9.31
   7   4  -4   35.82    7.25
  -7  -4   4   30.96    6.83
  -7   4   5   60.52   11.63
  -7   4   5   60.15   11.25
   7  -4  -5   88.10   13.11
   7  -4  -5   93.44   14.22
   7   4  -5   67.91   10.23
   7   4  -5   62.27   10.10
  -7  -4   5   56.08    9.57
  -7   4   6   37.52    9.39
  -7   4   6   64.65   11.38
   7  -4  -6   61.61   11.46
   7   4  -6   34.26    7.62
   7   4  -6   52.72    9.20
  -7  -4   6   47.44    8.64
  -7   4   7   34.83    9.20
  -7   4   7   54.02   10.35
   7  -4  -7   26.42    8.85
   7   4  -7   49.04    8.94
   7   4  -7   40.68    8.39
  -7  -4   7   36.41    7.89
  -7   4   8   49.39   10.67
  -7   4   8   41.92    9.59
   7  -4  -8   52.04   11.27
   7   4  -8   52.59    9.52
   7   4  -8   41.09    8.91
  -7  -4   8   50.62    9.50
  -7   4   9   19.23    6.94
   7  -4  -9   29.38    8.67
   7   4  -9   23.40    7.04
  -7   4  10    0.00    4.64
   7  -4 -10   -0.00    5.44
   7   4 -10    0.91    4.02
  -7  -4  10    1.08    4.07
  -7   4  11  116.69   16.53
   7  -4 -11   95.83   16.33
  -7  -4  11  115.04   15.51
  -7   4  12  114.05   16.79
   7  -4 -12  117.98   17.97
  -7  -4  12  118.91   16.46
  -7   4  13  111.34   16.61
   7  -4 -13  113.55   17.82
  -7  -4  13  116.65   16.60
  -7   4  14   13.11    7.09
  -7   4  14   13.04    6.65
   7  -4 -14   30.51    9.08
  -7  -4  14   21.27    7.68
  -7   4  15   29.30   10.04
   7  -4 -15   35.10   10.06
   7   4 -15   21.62    7.58
  -7   4  16   21.77    8.52
   7  -4 -16   32.56   10.39
   7   4 -16   22.31    7.24
  -7   4  17  106.49   15.96
   7  -4 -17  131.84   18.94
   7   4 -17   68.64   13.85
  -7   4  18   12.86    7.47
   7  -4 -18   12.90    8.71
   7   4 -18   10.11    6.80
  -7  -4  18   16.04    7.26
  -7   4  19    9.32    6.13
   7  -4 -19   13.31    9.00
   7   4 -19   10.16    6.84
  -7  -4  19    5.04    6.53
  -7   4  20   31.32   10.52
   7  -4 -20   47.90   12.53
   7   4 -20   27.25    9.40
  -7  -4  20   27.40    9.61
  -7   4  21   26.70    9.93
   7   4 -21   33.27   10.46
  -7  -4  21   25.34    9.31
  -7   4  22   37.16    9.97
   7   4 -22   27.48    9.64
  -7  -4  22   36.02   10.74
  -7   4  23    5.06    7.08
   7   4 -23    5.37    6.38
  -7  -4  23    9.13    7.16
   7   4 -24    1.48    4.98
  -7  -4  24    8.18    6.64
  -7   4  25    3.99    5.81
   7   4 -25    3.16    6.03
  -7  -4  25    5.58    7.82
  -7   4  26    8.65    7.37
   7   4 -26   16.39    8.79
  -7  -4  26   19.82    9.91
  -7   4  27   12.95    7.80
   7   4 -27   10.35    7.74
  -7  -4  27    6.71    7.33
  -7   4  28    2.14    7.28
   7   4 -28    6.76    6.31
  -7  -4  28    6.35    7.09
  -7   4  29    5.76    6.66
   7   4 -29   -0.00    5.98
  -7  -4  29    6.15    6.79
  -7   4  30   -0.00    6.73
   7   4 -30   -0.00    4.80
  -7  -4  30   -0.00    6.63
  -7   4  31   11.92    7.92
   7   4 -31   19.51    9.16
  -7  -4  31    6.33    6.51
  -7   4  32   -0.00    6.25
   7   4 -32    0.00    6.89
  -7  -4  32    8.93    7.91
  -7   4  33    2.89    6.80
  -7  -4  33   -0.00    7.68
  -7   4  34    0.90    6.49
  -7  -4  34    0.00    7.70
  -7   4  35   -0.00    7.23
  -7  -4  35   -0.00    6.66
  -7   4  36    0.00    6.95
  -7  -4  36    1.94    5.56
  -7   5   1    2.07    3.83
  -7   5   1   -0.00    4.99
   7  -5  -1   -0.00    4.42
   7  -5  -1    4.04    5.67
   7   5  -1    2.70    3.39
   7   5  -1    0.00    3.25
  -7  -5   1    0.18    2.44
  -7  -5   1    0.00    1.58
  -7   5   2    3.75    4.35
  -7   5   2    2.17    4.64
   7  -5  -2    1.21    5.39
   7  -5  -2    4.71    5.60
   7   5  -2    6.98    3.94
   7   5  -2    2.16    2.74
  -7  -5   2    0.11    3.04
  -7  -5   2    2.23    2.36
  -7   5   3   23.12    9.03
  -7   5   3   50.07   10.93
  -7   5   3   34.27    8.93
   7  -5  -3   25.54    8.39
   7   5  -3   54.33    8.26
   7   5  -3   42.82    7.60
  -7  -5   3   43.10    7.38
  -7   5   4   93.75   15.49
  -7   5   4  109.01   16.68
  -7   5   4  100.30   14.71
   7  -5  -4   80.86   14.53
   7  -5  -4  120.77   16.75
   7   5  -4  109.89   13.04
   7   5  -4   94.52   12.26
  -7  -5   4   95.66   12.39
  -7   5   5   30.62    8.74
   7  -5  -5   41.69   10.66
   7   5  -5   39.70    7.63
  -7  -5   5   31.29    7.00
  -7   5   6   -0.00    4.39
   7  -5  -6   -0.00    5.09
   7   5  -6    0.00    3.52
  -7  -5   6    5.73    4.46
  -7   5   7   14.62    6.92
   7   5  -7   15.22    5.07
  -7  -5   7    6.75    4.42
  -7   5   8   91.35   14.05
   7  -5  -8   63.56   12.83
   7   5  -8   60.98   10.09
  -7  -5   8   71.85   11.32
  -7   5   9   88.00   14.75
   7  -5  -9  101.85   16.20
   7   5  -9  104.00   13.61
  -7  -5   9   99.49   13.78
  -7   5  10   43.00   10.32
   7  -5 -10   32.16   10.31
   7   5 -10   29.67    7.77
  -7  -5  10   36.85    8.42
   7  -5 -11   55.77   12.19
  -7  -5  11   74.10   12.48
  -7   5  12    4.93    6.20
  -7   5  12    5.89    5.43
   7  -5 -12    8.64    6.72
   7   5 -12   -0.00    3.55
  -7   5  13   38.79   10.50
  -7   5  13   35.12    9.64
   7  -5 -13   33.71   10.51
   7   5 -13   29.54    8.18
  -7  -5  13   44.34    9.75
  -7   5  14   37.47   10.11
  -7   5  14   43.80   10.61
   7  -5 -14   47.62   11.82
   7   5 -14   28.11    8.79
  -7  -5  14   38.13    9.62
  -7   5  15  113.91   17.91
  -7   5  15  145.86   19.44
   7  -5 -15  150.06   20.74
   7   5 -15  108.11   16.81
  -7   5  16    0.00    5.41
  -7   5  16   -0.00    5.60
   7  -5 -16    4.89    6.23
   7   5 -16    3.50    4.59
  -7   5  17    2.34    4.65
   7  -5 -17    2.36    6.80
   7   5 -17   10.06    5.87
  -7  -5  17    3.42    4.75
  -7   5  18    0.00    7.06
   7  -5 -18    5.51    6.35
   7   5 -18   11.19    6.67
  -7  -5  18    4.38    5.50
   7  -5 -19   41.87   11.18
   7   5 -19   27.08    9.23
  -7  -5  19   15.55    7.75
  -7   5  20   26.31    9.39
   7   5 -20    8.36    6.82
  -7  -5  20   16.82    8.16
  -7   5  21    3.42    5.23
   7   5 -21   -0.00    6.15
  -7  -5  21    3.90    5.58
  -7   5  22    0.93    5.41
   7   5 -22    1.00    6.27
  -7  -5  22    0.00    5.49
  -7   5  23   -0.00    6.30
   7   5 -23   -0.00    4.43
  -7  -5  23    0.20    6.77
  -7   5  24    7.51    7.49
   7   5 -24   10.44    6.81
  -7   5  25    6.65    7.14
   7   5 -25    9.24    6.93
  -7   5  26   13.86    7.57
   7   5 -26    2.73    5.84
  -7  -5  26    1.63    6.29
  -7   5  27    1.60    5.29
   7   5 -27    0.73    4.32
  -7  -5  27    0.00    5.70
  -7   5  28    0.00    6.01
   7   5 -28    1.25    4.90
  -7  -5  28    8.62    8.23
   7   5 -29    3.12    6.65
  -7  -5  29    6.57    7.96
  -7   5  30    0.00    6.44
   7   5 -30    1.51    6.67
  -7  -5  30    2.24    6.98
  -7   5  31    9.34    6.63
  -7  -5  31    3.41    7.00
  -7   5  32    4.78    7.29
   7   5 -32   -0.00    6.33
  -7  -5  32   -0.00    5.91
  -7   5  33   -0.00    5.94
  -7  -5  33   -0.00    5.62
  -7   5  34   -0.00    6.42
  -7   5  35    0.91    5.91
  -7   5  36    8.83    7.85
  -7   6   1   57.97   11.71
  -7   6   1   86.81   14.00
   7   6  -1   73.30    9.68
  -7  -6   1   66.42    9.07
  -7  -6   1   71.59    6.80
  -7   6   2   34.02    9.86
  -7   6   2   66.14   11.91
   7  -6  -2   69.45   12.81
   7   6  -2   51.74    7.94
  -7  -6   2   52.95    8.17
  -7  -6   2   59.13    6.45
  -7   6   3   52.63   10.92
  -7   6   3   33.54    8.83
   7  -6  -3   36.33    9.94
   7   6  -3   27.65    6.19
  -7  -6   3   26.24    6.18
  -7   6   4   13.37    7.12
  -7   6   4    0.38    4.74
   7  -6  -4    9.95    7.01
   7   6  -4    4.11    3.70
  -7  -6   4    6.43    4.19
  -7   6   5   -0.00    4.90
  -7   6   5    0.00    3.85
   7   6  -5    1.53    3.73
  -7  -6   5   -0.00    3.06
  -7   6   6   90.45   14.03
   7  -6  -6   74.96   14.16
   7   6  -6   71.27   10.92
  -7   6   7  163.66   19.29
   7  -6  -7  107.39   17.69
  -7  -6   7  114.08   14.97
  -7   6   8   35.57    9.80
   7  -6  -8   44.55   11.23
   7   6  -8   51.18    9.36
  -7  -6   8   41.50    8.97
  -7   6   9   -0.00    5.39
  -7   6   9   -0.00    4.53
   7  -6  -9    0.02    4.90
   7   6  -9    0.00    3.52
   7   6  -9    4.64    4.50
  -7  -6   9    2.92    4.80
  -7   6  10   76.14   13.85
  -7   6  10   82.09   14.07
   7  -6 -10   61.93   13.15
   7   6 -10   86.07   12.36
   7   6 -10   59.18   11.21
  -7   6  11  124.79   17.10
  -7   6  11  115.96   16.98
   7  -6 -11   88.95   15.97
   7   6 -11   74.23   13.15
  -7  -6  11  103.89   15.01
  -7   6  12   10.43    6.54
  -7   6  12    6.14    5.81
   7  -6 -12    0.00    5.97
   7   6 -12    8.17    5.25
  -7  -6  12   11.16    6.07
  -7   6  13    6.18    6.12
  -7   6  13   21.95    8.44
   7  -6 -13   17.31    7.74
   7   6 -13    4.60    4.35
  -7  -6  13    9.12    6.12
  -7   6  14   23.95    8.59
  -7   6  14    1.74    5.64
   7  -6 -14   11.15    7.60
   7   6 -14    6.11    5.62
  -7  -6  14   12.30    6.89
  -7   6  15    1.22    6.00
  -7   6  15    3.90    6.68
   7  -6 -15    0.00    7.14
   7   6 -15    2.17    4.94
  -7   6  16   32.91    9.90
  -7   6  16   41.55   10.78
   7  -6 -16   61.44   13.72
   7   6 -16   32.00    9.43
  -7   6  17   49.56   11.77
   7   6 -17   34.93    9.99
  -7  -6  17   37.66   10.05
  -7   6  18   60.99   13.32
   7   6 -18   52.68   11.27
  -7   6  19    7.10    7.13
   7   6 -19    2.75    4.04
  -7  -6  19    3.18    6.12
  -7   6  20    0.16    4.77
   7   6 -20    0.12    5.52
  -7  -6  20    1.33    5.15
  -7   6  21    0.00    5.75
   7   6 -21    0.00    5.73
  -7  -6  21   -0.00    5.77
   7   6 -22   12.88    7.88
  -7  -6  22    9.28    7.65
  -7   6  23   15.25    7.80
   7   6 -23    9.62    7.06
  -7  -6  23    8.40    7.97
  -7   6  24    6.56    6.36
   7   6 -24    2.47    4.67
  -7  -6  24    5.38    6.24
  -7   6  25   -0.00    5.18
   7   6 -25    0.00    4.79
  -7  -6  25    0.00    5.76
  -7   6  26    6.74    6.26
   7   6 -26    7.99    6.93
  -7  -6  26   15.15    9.28
  -7   6  27   11.16    7.35
   7   6 -27    6.94    7.30
  -7  -6  27    2.55    6.75
  -7   6  28    0.00    7.77
   7   6 -28    8.58    8.09
  -7  -6  28    0.00    6.85
  -7   6  29    5.20    6.51
   7   6 -29    3.75    6.14
  -7  -6  29    2.99    6.74
  -7   6  30    0.84    5.85
   7   6 -30    0.00    6.12
  -7  -6  30    0.00    6.01
  -7   6  31    4.61    6.49
  -7  -6  31    1.75    6.78
  -7   6  32   15.03    9.69
   7   6 -32    1.42    6.36
  -7  -6  32   13.63    8.80
  -7   6  33   -0.00    6.42
   7   6 -33    5.52    7.76
  -7  -6  33    2.34    7.11
  -7   6  34   18.49    8.89
  -7  -6  34   -0.00    6.87
  -7   6  35    2.21    6.61
  -7  -6  35   -0.00    7.77
  -7   7   1    6.31    5.63
  -7   7   1    1.48    5.35
   7  -7  -1   14.17    6.59
   7   7  -1   -0.00    3.18
  -7   7   2   44.73   10.37
   7  -7  -2   16.12    7.06
   7   7  -2   17.43    4.77
  -7  -7   2   28.34    5.92
  -7  -7   2   18.55    2.49
  -7   7   3   10.47    6.73
   7  -7  -3    8.41    6.51
   7  -7  -3    0.00    6.16
   7   7  -3    4.10    3.84
  -7  -7   3    9.14    4.29
  -7  -7   3    8.97    2.63
  -7   7   4  166.80   23.20
  -7   7   4  235.42   25.46
   7  -7  -4  241.16   25.65
   7  -7  -4  209.33   25.10
   7   7  -4  225.25   20.71
  -7  -7   4  173.22   19.41
  -7   7   5   63.81   13.00
  -7   7   5  111.35   16.89
  -7   7   5   94.89   14.89
   7  -7  -5   83.96   14.68
   7  -7  -5   86.45   15.46
   7   7  -5   75.86   10.92
   7   7  -5   58.29    9.76
  -7  -7   5   73.00   10.56
  -7   7   6   -0.00    4.90
  -7   7   6   -0.00    5.18
   7  -7  -6   12.54    7.06
   7  -7  -6    5.71    6.96
   7   7  -6    4.13    4.11
   7   7  -6    4.44    3.42
  -7  -7   6    9.38    4.74
  -7   7   7   52.08   11.88
  -7   7   7   57.56   11.90
   7  -7  -7   90.49   14.45
   7   7  -7   68.84   10.35
   7   7  -7   46.54    9.23
  -7  -7   7   67.69   10.85
  -7   7   8   10.07    6.80
   7  -7  -8   14.05    7.95
   7  -7  -8   14.21    8.00
   7   7  -8   10.20    5.14
  -7  -7   8   12.49    5.71
  -7   7   9   17.34    7.60
  -7   7   9   56.09   11.75
   7  -7  -9   14.13    6.87
   7  -7  -9   21.05    9.30
   7   7  -9   24.64    6.93
   7   7  -9   17.62    6.60
  -7  -7   9   34.12    8.27
  -7   7  10   75.65   14.06
  -7   7  10   77.16   14.23
   7  -7 -10   67.93   13.47
   7  -7 -10   82.19   15.64
   7   7 -10   89.46   11.93
   7   7 -10   76.09   11.94
  -7  -7  10   63.09   11.57
  -7   7  11   25.66    8.93
  -7   7  11   19.49    8.25
   7  -7 -11   23.13    9.42
   7   7 -11   12.45    5.85
  -7  -7  11   15.48    6.57
  -7   7  12    5.65    7.08
  -7   7  12    4.84    6.01
   7  -7 -12    9.52    6.47
   7   7 -12    2.09    3.81
  -7  -7  12   12.07    6.44
  -7   7  13   20.54    8.08
   7  -7 -13   36.39   10.86
   7   7 -13   19.75    7.08
  -7  -7  13    6.37    6.09
  -7   7  14  120.77   18.42
  -7  -7  14  126.88   18.13
  -7   7  15   -0.00    4.49
  -7   7  16    1.59    5.45
  -7   7  17    0.00    5.57
  -7  -7  17    2.90    5.39
   7   7 -18    4.55    4.86
  -7  -7  18    7.58    6.08
  -7   7  19    0.13    5.50
   7   7 -19   11.32    6.34
  -7  -7  19    3.07    5.47
  -7   7  20   27.79    9.54
   7   7 -20   33.51    9.43
  -7  -7  20   15.05    7.62
  -7   7  21   -0.00    5.24
   7   7 -21    8.22    6.79
  -7  -7  21    5.23    7.28
  -7   7  22    1.35    6.06
   7   7 -22    3.66    5.94
  -7  -7  22   -0.00    6.14
  -7   7  23   -0.00    5.34
   7   7 -23    2.62    6.37
  -7  -7  23    6.69    8.19
  -7   7  24   25.06    8.46
   7   7 -24   16.53    8.06
  -7  -7  24    0.00    6.38
  -7   7  25    4.00    5.39
   7   7 -25   -0.00    4.30
  -7  -7  25   -0.00    7.76
   7   7 -26   11.08    6.80
  -7  -7  26    6.15    6.82
  -7   7  27    1.83    6.12
   7   7 -27    2.19    5.40
  -7  -7  27   -0.00    5.86
  -7   7  28    0.00    5.42
   7   7 -28    0.00    4.84
  -7  -7  28    3.39    6.19
  -7   7  29   12.03    7.75
   7   7 -29    7.50    7.31
  -7  -7  29    5.14    7.53
  -7   7  30   10.98    6.28
   7   7 -30    5.84    6.41
  -7  -7  30   12.76    9.03
  -7   7  31    0.00    6.36
   7   7 -31    3.83    6.45
  -7  -7  31   -0.00    6.25
  -7   7  32   -0.00    5.51
   7   7 -32    0.00    6.45
  -7  -7  32    9.58    7.78
  -7   7  33    0.00    7.19
   7   7 -33    0.08    6.06
  -7  -7  33   -0.00    6.83
  -7   7  34    4.39    6.94
   7   7 -34    0.91    7.15
  -7  -7  34    0.00    7.76
  -7   7  35   -0.00    6.97
  -7   8   1   32.57    9.21
  -7   8   1   26.32    9.57
   7  -8  -1   33.46    9.77
   7   8  -1   22.82    5.15
  -7   8   2   90.58   15.61
  -7   8   2   97.19   15.62
   7  -8  -2   63.23   13.28
   7   8  -2   74.82   10.12
  -7  -8   2   81.66   10.21
  -7   8   3    8.91    5.96
  -7   8   3    4.77    5.35
   7  -8  -3    3.13    5.21
   7   8  -3    0.00    2.66
  -7  -8   3    5.22    3.80
  -7   8   4   31.46    9.65
  -7   8   4   11.11    6.89
   7  -8  -4   25.99    7.86
   7   8  -4   12.59    4.74
  -7  -8   4   21.26    5.64
  -7   8   5   11.32    6.44
   7  -8  -5   12.52    7.61
   7  -8  -5    0.00    5.98
   7   8  -5    0.00    3.27
  -7  -8   5    9.29    4.71
  -7   8   6   30.26    9.19
  -7   8   6   21.92    8.66
   7  -8  -6    8.64    7.33
   7  -8  -6   31.34   10.17
   7   8  -6   20.19    5.80
  -7  -8   6   22.16    6.60
  -7   8   7    4.46    5.75
  -7   8   7    1.64    5.17
   7  -8  -7   -0.00    4.64
   7  -8  -7    5.68    5.97
   7   8  -7    1.18    3.13
  -7  -8   7    2.28    4.34
  -7   8   8   54.37   12.01
  -7   8   8   44.22   11.16
   7  -8  -8   42.68   11.07
   7  -8  -8   45.06   11.73
   7   8  -8   45.65    8.48
   7   8  -8   40.12    8.27
  -7  -8   8   46.02    9.17
  -7   8   9    0.00    6.13
   7  -8  -9    4.75    5.89
   7  -8  -9    3.49    6.92
   7   8  -9   -0.00    3.10
   7   8  -9    1.31    3.19
  -7  -8   9    9.47    5.89
  -7   8  10   16.39    8.07
   7  -8 -10   13.92    7.15
   7   8 -10   14.64    6.05
  -7  -8  10   12.06    6.09
  -7   8  11    2.19    4.88
   7  -8 -11    0.00    5.54
   7   8 -11   -0.00    3.80
  -7  -8  11    0.00    5.05
  -7   8  12  115.02   17.44
   7   8 -12   75.91   13.05
  -7   8  13    0.00    5.68
   7   8 -13   -0.00    3.54
  -7  -8  13    4.31    5.18
  -7   8  14    3.31    5.35
   7   8 -14    2.17    4.81
  -7   8  15    3.56    5.72
   7   8 -15    2.44    3.99
  -7   8  16   64.38   13.20
   7   8 -16   47.33   10.72
  -7  -8  16   57.38   12.40
  -7   8  17    1.19    5.67
   7   8 -17    0.64    4.47
  -7  -8  17    0.74    5.22
  -7   8  18    0.28    5.71
   7   8 -18    7.67    4.86
  -7  -8  18    6.75    6.17
   7   8 -19    0.00    3.94
  -7  -8  19    2.52    4.79
  -7   8  20    4.53    6.49
   7   8 -20    5.12    6.50
  -7  -8  20    7.96    6.28
   7   8 -21    4.73    6.13
  -7  -8  21    2.61    6.34
  -7   8  22   11.04    7.11
   7   8 -22    1.90    4.60
  -7  -8  22    4.55    6.21
  -7   8  23   23.52    8.58
   7   8 -23    6.93    7.29
  -7  -8  23    6.97    7.30
  -7   8  24    8.93    6.90
   7   8 -24   -0.00    4.41
  -7  -8  24    1.10    5.35
  -7   8  25   -0.00    5.16
   7   8 -25    2.96    5.30
  -7  -8  25   -0.00    5.91
  -7   8  26    5.66    6.87
   7   8 -26    7.49    7.16
  -7  -8  26    0.57    6.33
  -7   8  27    0.00    5.45
  -7  -8  27    6.98    6.67
  -7   8  28   13.55    7.46
   7   8 -28    5.26    6.88
  -7  -8  28    2.80    6.27
  -7   8  29    5.39    5.79
   7   8 -29    0.10    4.90
  -7  -8  29   -0.00    7.24
  -7   8  30    2.58    6.26
   7   8 -30    0.00    6.27
  -7  -8  30   -0.00    6.30
   7   8 -31   -0.00    4.52
  -7  -8  31    8.79    7.96
  -7   8  32    0.00    6.14
   7   8 -32    3.27    6.86
  -7  -8  32   -0.00    6.67
  -7   8  33    1.49    6.13
   7   8 -33   -0.00    5.31
  -7  -8  33    4.57    6.55
  -7   8  34    0.00    6.53
   7   8 -34    6.79    7.19
  -7  -8  34    3.90    6.65
  -7   8  35   -0.00    5.87
  -7   9   1    1.04    6.18
   7  -9  -1   -0.00    5.03
   7   9  -1   -0.00    2.99
   7  -9  -2   26.74    9.22
   7   9  -2   20.14    5.03
   7  -9  -3    0.00    5.45
   7   9  -3    0.45    2.68
   7  -9  -4   19.51    7.97
   7   9  -4   26.31    5.84
  -7   9   5    2.09    4.79
   7  -9  -5   11.92    6.62
   7   9  -5    1.10    3.96
  -7   9   6   22.36    9.79
   7  -9  -6   16.55    7.93
   7   9  -6   13.15    5.19
  -7   9   7    9.60    7.58
   7  -9  -7   14.70    7.66
   7   9  -7    9.90    4.85
  -7  -9   7    7.02    5.00
  -7   9   8   32.59    9.53
  -7   9   8   19.34   10.00
   7  -9  -8   28.54    9.34
   7   9  -8   22.28    6.87
  -7  -9   8   34.95    7.94
  -7   9   9    1.25    5.29
   7  -9  -9    6.03    6.60
   7   9  -9    1.76    3.94
  -7  -9   9   -0.00    4.75
  -7   9  10   70.43   13.72
   7  -9 -10   64.19   13.00
   7   9 -10   45.46    9.76
  -7   9  11   -0.00    5.01
   7  -9 -11   -0.00    4.94
   7   9 -11    0.02    3.55
  -7  -9  11    3.17    5.31
  -7   9  12    1.65    5.51
   7  -9 -12    0.56    4.80
   7   9 -12    3.54    4.23
  -7  -9  12    0.00    5.11
  -7   9  13    1.13    4.97
   7  -9 -13    8.19    7.29
   7   9 -13    1.77    5.24
  -7  -9  13    6.70    6.10
  -7   9  14   35.86   10.70
   7  -9 -14   63.88   12.49
   7   9 -14   31.47    9.09
  -7   9  15   -0.00    6.57
   7   9 -15   -0.00    3.90
  -7   9  16    4.43    6.25
   7   9 -16    4.90    5.57
  -7  -9  16    4.87    5.87
   7   9 -17   -0.00    5.09
  -7  -9  17    2.05    5.64
  -7   9  18    9.75    7.38
   7   9 -18    6.14    5.08
  -7  -9  18   10.46    7.15
  -7   9  19    0.47    5.32
   7   9 -19   -0.00    4.59
  -7  -9  19   -0.00    5.94
  -7   9  20   15.22    8.43
   7   9 -20   30.73    8.90
  -7  -9  20   11.09    7.38
  -7   9  21   -0.00    5.63
   7   9 -21   -0.00    4.70
  -7  -9  21   -0.00    6.02
  -7   9  22    0.96    4.26
   7   9 -22    3.88    5.32
  -7  -9  22   -0.00    5.49
  -7   9  23    5.37    6.53
   7   9 -23    3.26    4.99
  -7  -9  23    0.32    5.96
  -7   9  24   17.56    8.54
   7   9 -24   21.61    8.95
  -7  -9  24    9.92    8.00
  -7   9  25    5.35    6.44
   7   9 -25    4.37    6.42
  -7  -9  25    0.00    5.51
  -7   9  26    8.81    7.21
   7   9 -26    5.41    6.57
  -7  -9  26   -0.00    6.32
  -7   9  27   -0.00    5.41
   7   9 -27    3.75    7.00
  -7  -9  27    1.02    6.48
  -7   9  28    4.34    6.65
   7   9 -28    3.99    4.78
  -7  -9  28    7.22    7.23
  -7   9  29   -0.00    3.92
   7   9 -29   -0.00    4.56
  -7  -9  29   -0.00    6.75
  -7   9  30    0.00    5.55
   7   9 -30    2.69    6.12
  -7  -9  30    0.00    6.82
  -7   9  31   -0.00    6.02
   7   9 -31    5.61    6.15
  -7  -9  31   -0.00    6.90
  -7   9  32   -0.00    5.75
   7   9 -32    6.88    6.97
  -7  -9  32    0.96    6.00
  -7   9  33   11.42    7.91
   7   9 -33    4.09    7.04
  -7  -9  33   -0.00    7.05
  -7   9  34    7.13    7.78
   7   9 -34   -0.00    6.73
   7   9 -35    9.87    7.34
  -7  10   1    7.74    7.42
   7 -10  -1   11.20    6.48
   7  10  -1    3.61    3.45
  -7  10   2   42.94   10.85
  -7  10   3   -0.00    4.51
   7 -10  -3    2.54    5.96
   7  10  -3   -0.00    3.08
  -7  10   4    0.00    4.18
   7 -10  -4   -0.00    4.48
   7  10  -4   -0.00    3.29
  -7  10   5    5.47    5.74
   7 -10  -5    1.49    3.96
   7  10  -5    1.02    3.31
  -7  10   6   96.77   16.74
   7 -10  -6  112.04   17.08
   7  10  -6   65.45   10.80
  -7  10   7   -0.00    4.47
   7 -10  -7   -0.00    5.16
   7  10  -7    2.11    3.97
  -7  10   8    7.06    6.89
   7 -10  -8    0.00    5.75
   7  10  -8    3.27    3.42
  -7  10   9   -0.00    6.01
  -7  10   9    1.83    5.47
   7 -10  -9   -0.00    4.97
   7  10  -9    0.56    3.46
  -7  10  10    9.51    6.31
   7 -10 -10    1.29    6.18
   7  10 -10    2.10    4.08
  -7  10  11    4.19    5.65
  -7  10  12   40.07   11.34
   7 -10 -12   35.99   10.06
   7  10 -12   24.81    8.09
  -7  10  13   -0.00    5.43
   7 -10 -13    2.88    5.79
   7  10 -13    3.66    4.59
  -7  10  14    3.51    6.01
   7 -10 -14    0.00    6.03
   7  10 -14    6.14    4.23
  -7  10  15    3.65    6.08
   7 -10 -15   -0.00    5.31
   7  10 -15   -0.00    4.08
  -7 -10  15    0.27    5.75
  -7  10  16   28.29    9.77
   7 -10 -16   26.78    9.56
  -7 -10  16    9.77    5.81
  -7  10  17    2.69    6.48
   7  10 -17    0.85    4.11
  -7 -10  17    2.41    4.58
  -7  10  18   30.38    9.82
   7  10 -18   21.11    8.13
  -7 -10  18   21.07    9.13
  -7  10  19    7.67    6.80
   7  10 -19   -0.00    5.39
  -7 -10  19    2.50    6.98
  -7  10  20    7.51    6.34
   7  10 -20    0.84    5.13
  -7 -10  20   -0.00    5.47
  -7  10  21   -0.00    4.55
   7  10 -21    1.58    5.36
  -7 -10  21    2.17    5.38
  -7  10  22   16.09    8.89
   7  10 -22   11.72    7.09
  -7 -10  22   21.71    9.69
  -7  10  23    6.42    6.58
   7  10 -23    7.65    5.76
  -7 -10  23   -0.00    5.70
  -7  10  24   -0.00    5.93
   7  10 -24    0.99    5.13
  -7 -10  24    0.00    6.21
  -7  10  25    0.00    5.71
   7  10 -25    1.57    5.29
  -7 -10  25    2.68    6.23
  -7  10  26    1.18    5.58
   7  10 -26    0.00    6.81
  -7 -10  26    5.31    7.33
  -7  10  27    9.77    6.92
   7  10 -27    2.45    4.60
  -7 -10  27    2.29    5.24
  -7  10  28    3.24    5.44
   7  10 -28    8.14    6.61
  -7 -10  28    2.68    6.77
  -7  10  29   -0.00    6.12
   7  10 -29    3.74    6.87
  -7 -10  29   -0.00    5.92
  -7  10  30    2.66    6.45
   7  10 -30    8.20    7.59
  -7 -10  30    5.47    7.89
  -7  10  31   -0.00    5.34
   7  10 -31    1.51    6.40
  -7 -10  31   -0.00    6.70
  -7  10  32    9.11    7.53
   7  10 -32   -0.00    5.17
  -7 -10  32    1.73    6.76
  -7  10  33    2.20    6.29
   7  10 -33    4.96    5.90
  -7  11   1   -0.00    5.93
   7 -11  -1    0.00    5.80
   7  11  -1    2.73    2.94
  -7  11   2    4.90    5.80
   7 -11  -2    2.08    5.89
   7  11  -2    2.28    3.13
  -7  11   3    6.18    6.80
   7 -11  -3    9.72    5.98
   7  11  -3    5.64    3.73
  -7  11   4   10.32    6.79
   7 -11  -4    7.16    6.97
   7  11  -4   19.70    5.38
  -7  11   5    9.40    6.29
   7 -11  -5    0.74    5.07
   7  11  -5   15.06    4.94
  -7  11   6   -0.00    4.81
   7 -11  -6   -0.00    4.50
   7  11  -6    0.93    3.18
  -7  11   7   12.69    7.31
   7 -11  -7    5.23    5.95
   7  11  -7    1.11    3.15
  -7  11   8   12.89    7.60
   7  11  -8    0.46    3.30
  -7  11   9    0.00    5.82
   7 -11  -9    2.31    5.01
   7  11  -9   -0.00    3.74
  -7  11  10    6.05    7.79
   7 -11 -10   16.38    8.09
   7  11 -10    8.57    5.00
  -7  11  11    3.51    6.25
   7 -11 -11    8.52    7.07
   7  11 -11    0.98    3.71
  -7  11  12    1.00    5.22
   7 -11 -12    2.21    5.96
   7  11 -12    0.21    4.08
  -7  11  13   12.66    7.62
   7  11 -13    3.51    3.47
  -7  11  14   19.25    8.38
   7 -11 -14   39.26   10.51
   7  11 -14    1.21    4.06
  -7  11  15   -0.00    5.41
   7 -11 -15   -0.00    4.82
   7  11 -15    2.69    4.36
   7 -11 -16    1.55    5.52
   7  11 -16    9.57    5.81
  -7  11  17    6.94    6.97
   7 -11 -17    6.06    5.88
   7  11 -17    0.00    4.29
  -7  11  18    8.23    7.55
   7 -11 -18    4.70    6.32
   7  11 -18    5.12    5.00
  -7  11  19    1.84    6.51
   7  11 -19    4.80    5.70
  -7 -11  19    2.59    5.77
  -7  11  20    9.37    7.45
   7  11 -20    4.74    5.43
  -7 -11  20   12.67    7.79
  -7  11  21    0.87    6.00
  -7 -11  21   -0.00    7.00
  -7  11  22    1.06    6.39
   7  11 -22    4.19    6.13
  -7 -11  22    5.29    6.46
   7  11 -23    0.00    5.96
  -7 -11  23    1.60    5.41
  -7  11  24   17.90    9.25
   7  11 -24   13.40    6.42
  -7 -11  24    6.76    7.56
  -7  11  25   -0.00    4.86
   7  11 -25    3.75    7.05
  -7 -11  25   -0.00    6.81
  -7  11  26   -0.00    4.91
   7  11 -26    5.18    5.66
  -7 -11  26    2.63    5.89
  -7  11  27    0.00    5.85
   7  11 -27    1.35    4.85
  -7 -11  27    6.42    7.13
  -7  11  28   -0.00    6.70
   7  11 -28    3.24    5.63
  -7 -11  28    2.17    6.26
  -7  11  29    2.57    6.45
   7  11 -29    0.00    5.16
  -7  11  30   -0.00    6.04
   7  11 -30    3.29    5.93
  -7  11  31   -0.00    6.39
  -7 -11  31    2.88    6.50
  -7  11  32    0.00    6.83
  -7  12   1    3.36    6.22
   7 -12  -1   10.54    6.67
  -7  12   2   21.94    8.99
   7 -12  -2   16.55    7.19
  -7  12   3   -0.00    4.89
   7 -12  -3   -0.00    4.98
  -7  12   4   -0.00    5.41
   7 -12  -4   -0.00    5.79
  -7  12   5   19.82    8.69
   7 -12  -5    6.16    6.06
   7  12  -5    5.02    3.86
  -7  12   6   38.82   10.20
   7 -12  -6    5.28    5.96
   7  12  -6   10.60    5.35
  -7  12   7   -0.00    3.37
   7 -12  -7    0.00    5.54
   7  12  -7    0.00    3.71
  -7  12   8    9.29    7.09
   7 -12  -8    2.30    5.13
   7  12  -8    3.84    4.26
  -7  12   9    0.00    5.64
   7 -12  -9   -0.00    4.19
   7  12  -9   -0.00    3.49
  -7  12  10    1.65    6.73
   7 -12 -10    2.97    6.13
   7  12 -10    4.63    4.08
  -7  12  11    3.07    6.33
   7 -12 -11    0.01    4.18
   7  12 -11    2.38    3.37
  -7  12  12    6.57    6.50
   7 -12 -12   22.32    8.88
   7  12 -12   11.46    5.37
  -7  12  13    0.61    4.93
   7 -12 -13    3.99    6.98
   7  12 -13   -0.00    4.03
  -7  12  14    0.18    5.05
   7 -12 -14    4.63    6.26
   7  12 -14    6.48    4.97
  -7  12  15    5.10    6.46
   7 -12 -15    2.17    6.92
   7  12 -15    0.81    3.64
  -7  12  16   12.83    8.32
   7 -12 -16   25.91    9.82
   7  12 -16   15.71    7.07
  -7  12  17    5.65    5.57
   7 -12 -17   -0.00    4.86
   7  12 -17    0.56    3.69
  -7  12  18    8.11    7.62
   7 -12 -18    2.80    5.68
   7  12 -18    5.01    5.31
  -7  12  19   -0.00    5.69
   7 -12 -19   -0.00    6.12
   7  12 -19    2.84    5.10
  -7  12  20   -0.00    6.31
   7 -12 -20   11.84    7.69
   7  12 -20    2.52    3.98
  -7  12  21    0.00    6.39
   7 -12 -21    5.89    6.58
   7  12 -21    0.77    4.29
  -7  12  22    2.21    7.56
   7  12 -22    1.70    5.07
  -7  12  23   -0.00    6.65
   7  12 -23   -0.00    5.41
  -7  12  24    0.00    6.78
  -7  12  25    4.53    6.64
   7  12 -25    4.49    6.18
  -7  12  26    7.43    7.03
   7  12 -26    0.53    5.39
  -7  12  27    0.37    6.65
  -7 -12  27   -0.00    7.51
  -7  12  28    0.00    6.22
  -7 -12  28    1.42    6.33
  -7  12  29   -0.00    5.54
  -7 -12  29   -0.00    6.20
  -7  12  30   -0.00    6.35
  -7 -12  30   -0.00    5.55
  -7  13   1    1.28    6.15
   7  13  -1    0.98    2.69
  -7  13   2    8.53    7.00
   7 -13  -2    4.79    5.55
   7  13  -2    4.51    3.64
  -7  13   3   12.67    7.22
   7 -13  -3    0.00    4.29
   7  13  -3    3.81    3.17
  -7  13   4   75.31   14.76
   7 -13  -4   27.67   10.34
   7  13  -4   17.64    5.66
  -7  13   5    0.00    5.31
   7 -13  -5   -0.00    6.50
   7  13  -5    1.43    3.63
  -7  13   6   -0.00    5.55
   7 -13  -6   -0.00    5.05
   7  13  -6   -0.00    2.88
  -7  13   7    2.58    5.26
   7 -13  -7   -0.00    5.36
   7  13  -7   -0.00    3.76
  -7  13   8    6.86    6.05
   7 -13  -8    1.59    5.57
   7  13  -8    2.25    3.78
   7 -13  -9    0.76    5.27
   7  13  -9    4.81    4.74
  -7  13  10    5.46    7.26
   7 -13 -10    8.66    6.56
  -7  13  11   -0.00    4.90
   7 -13 -11    3.37    5.72
   7  13 -11    1.33    3.39
  -7  13  12    3.56    6.15
   7 -13 -12   -0.00    5.91
   7  13 -12   -0.00    4.19
  -7  13  13    1.61    5.95
   7 -13 -13    0.80    6.34
   7  13 -13    2.82    4.70
  -7  13  14   21.46    9.35
   7 -13 -14   11.31    8.07
   7  13 -14    5.94    4.96
  -7  13  15   -0.00    6.44
   7 -13 -15   -0.00    5.84
   7  13 -15   -0.00    3.74
  -7  13  16   -0.00    5.30
   7 -13 -16   -0.00    5.40
   7  13 -16   -0.00    4.26
  -7  13  17   -0.00    5.26
   7 -13 -17    2.48    7.18
   7  13 -17    0.00    4.62
  -7  13  18    9.71    6.71
   7  13 -18    1.70    5.07
  -7  13  19   -0.00    5.70
   7 -13 -19    1.43    5.37
   7  13 -19    1.27    4.85
  -7  13  20    3.18    6.59
   7 -13 -20    1.38    4.88
   7  13 -20   -0.00    5.07
  -7  13  21   -0.00    5.45
   7 -13 -21    4.76    5.37
   7  13 -21    4.54    5.95
  -7  13  22   -0.00    6.10
   7 -13 -22    5.24    6.82
   7  13 -22   -0.00    4.20
  -7  13  23    5.38    7.12
   7 -13 -23    2.23    6.20
   7  13 -23    2.19    4.95
  -7  13  24    0.00    6.97
   7 -13 -24    3.87    6.05
  -7  13  25    0.57    6.44
   7 -13 -25    3.92    5.80
  -7  13  26   -0.00    6.89
  -7  14   1    5.28    6.19
   7 -14  -1   -0.00    5.48
   7  14  -1    3.56    3.10
  -7  14   2    9.15    7.22
   7 -14  -2    9.87    7.04
   7  14  -2    9.46    4.19
  -7  14   3    8.01    7.10
   7 -14  -3    3.12    5.15
   7  14  -3    0.82    3.18
  -7  14   4   -0.00    5.94
   7 -14  -4    0.59    4.51
   7  14  -4   -0.00    3.14
  -7  14   5    0.00    5.82
   7 -14  -5    1.24    5.05
   7  14  -5    0.00    3.11
  -7  14   6   13.56    6.97
   7 -14  -6   -0.00    5.82
   7  14  -6   19.37    5.96
  -7  14   7   16.79    8.74
   7 -14  -7   13.23    7.33
   7  14  -7    8.42    4.91
  -7  14   8   20.87    8.83
   7  14  -8    7.52    4.58
  -7  14   9    8.65    6.58
   7 -14  -9    1.35    4.70
   7  14  -9    0.00    3.77
  -7  14  10   16.77    8.27
   7 -14 -10    4.51    5.94
   7  14 -10    5.56    4.20
  -7  14  11   -0.00    5.88
   7 -14 -11    1.86    4.92
   7  14 -11    0.23    3.17
  -7  14  12    4.26    7.06
   7 -14 -12    0.39    4.76
   7  14 -12    4.94    4.40
  -7  14  13    5.49    6.91
   7 -14 -13    1.55    5.62
  -7  14  14   -0.00    5.48
   7  14 -14   -0.00    4.46
  -7  14  15    1.17    6.68
   7 -14 -15   -0.00    5.35
   7  14 -15    3.66    5.03
   7 -14 -16    2.11    6.20
   7  14 -16   -0.00    3.45
   7 -14 -17   -0.00    6.37
   7  14 -17    5.32    5.18
  -7  14  18   -0.00    6.26
   7 -14 -18   -0.00    6.05
   7  14 -18    3.94    5.36
  -7  14  19    1.93    5.79
   7 -14 -19   -0.00    5.71
   7  14 -19   -0.00    4.76
  -7  14  20    0.65    6.01
   7 -14 -20    0.00    6.28
  -7  14  21    6.61    7.53
   7 -14 -21   -0.00    5.05
  -7  14  22    3.79    6.15
  -7  15   1    0.00    5.33
   7 -15  -1    1.99    5.94
   7  15  -1    1.18    3.40
  -7  15   2    3.23    6.87
   7 -15  -2   -0.00    5.04
   7  15  -2    0.00    3.39
  -7  15   3    6.40    8.11
   7 -15  -3    2.45    6.23
   7  15  -3    4.94    4.06
  -7  15   4   -0.00    6.21
   7  15  -4    2.77    3.20
  -7  15   5   -0.00    6.53
   7 -15  -5   -0.00    5.10
   7  15  -5    0.97    3.39
  -7  15   6    0.00    5.98
   7 -15  -6   -0.00    5.64
   7  15  -6   -0.00    3.45
  -7  15   7   -0.00    5.51
   7 -15  -7    2.71    5.28
   7  15  -7    0.86    3.80
  -7  15   8   -0.00    5.87
   7 -15  -8    0.00    5.70
   7  15  -8    1.84    3.51
  -7  15   9    1.53    5.35
   7 -15  -9    4.53    6.79
   7  15  -9    1.20    4.01
  -7  15  10   -0.00    5.61
   7  15 -10   -0.00    3.69
  -7  15  11   -0.00    5.33
   7 -15 -11   -0.00    4.98
   7  15 -11   -0.00    3.98
   7 -15 -12    2.17    5.19
   7  15 -12    0.00    3.96
  -7  15  13    1.06    6.14
   7 -15 -13   -0.00    5.10
   7  15 -13    0.00    3.99
  -7  15  14    1.14    6.20
   7 -15 -14    1.09    5.66
   7  15 -14    5.43    4.45
  -7  15  15   -0.00    5.83
   7 -15 -15    4.98    5.62
  -7  15  16    5.25    6.71
  -7  15  17    0.54    6.92
   7 -15 -17    0.30    5.10
  -7  16   1    5.22    6.57
   7 -16  -1    5.75    7.34
   7  16  -1    2.34    3.34
  -7  16   2    0.66    5.63
   7 -16  -2   -0.00    5.98
  -7  16   3    2.47    6.13
   7 -16  -3   -0.00    4.87
   7  16  -3    0.00    3.38
  -7  16   4    6.32    6.75
   7 -16  -4   -0.00    5.12
   7  16  -4    2.16    3.75
  -7  16   5   -0.00    4.76
   7 -16  -5    0.80    5.74
   7  16  -5   -0.00    4.19
  -7  16   6    0.58    5.35
   7 -16  -6    9.38    6.70
   7  16  -6    7.39    4.33
  -7  16   7    1.83    4.57
   7 -16  -7    2.50    5.40
   7  16  -7    4.90    3.91
   7 -16  -8   -0.00    5.87
   7  16  -8    0.10    3.43
  -7  16   9    1.95    3.79
   7 -16  -9    1.99    5.97
   7  16  -9   -0.00    3.53
  -7  16  10    9.41    6.14
   7 -16 -10    3.86    5.67
  -7  16  11   13.44    7.18
   7 -16 -11    2.10    6.44
  -7  16  12   -0.00    5.06
  -7  17   1   -0.00    6.79
   7 -17  -1   -0.00    5.89
   7  17  -1   -0.00    3.03
  -7  17   2    0.00    6.11
   7 -17  -2    1.31    5.86
   7  17  -2    0.00    3.08
   7 -17  -3    0.46    6.07
   7 -17  -4    8.62    6.89
   7 -17  -5    0.00    5.67
   7 -17  -6   -0.00    6.09
  -6   0   1    0.00    3.64
  -6   0   1    0.00    4.17
  -6   0   1    0.69    3.47
   6   0  -1    0.00    3.86
   6   0  -1   -0.00    4.30
  -6   0   2  384.96   31.84
  -6   0   2  382.93   31.17
   6   0  -2  308.81   29.90
   6   0  -2  350.09   31.69
  -6   0   3   -0.00    4.01
  -6   0   3   -0.00    3.57
   6   0  -3    0.00    3.91
   6   0  -3    0.72    4.52
  -6   0   4   23.37    6.38
   6   0  -4   13.94    5.95
   6   0  -4   22.42    6.63
  -6   0   5   -0.00    4.26
  -6   0   5   -0.00    3.78
   6   0  -5   -0.00    4.44
   6   0  -5    0.98    4.19
  -6   0   6 1045.85   85.13
  -6   0   6 1091.18   84.45
   6   0  -6 1257.87   85.96
   6   0  -6 1092.34   86.02
  -6   0   7    0.00    4.50
  -6   0   7   -0.00    4.12
   6   0  -7   -0.00    3.32
   6   0  -7    1.01    4.28
  -6   0   8   14.57    6.32
  -6   0   8   23.30    5.80
   6   0  -8   26.99    7.00
   6   0  -8   10.11    5.67
  -6   0   9    2.60    4.64
  -6   0   9    0.09    3.06
   6   0  -9    0.00    3.73
  -6   0  10  196.17   22.25
  -6   0  10  226.81   22.09
   6   0 -10  208.84   22.18
   6   0 -10  210.51   23.15
  -6   0  11   -0.00    4.65
  -6   0  11    0.00    3.96
   6   0 -11   -0.00    4.15
   6   0 -11    3.44    4.94
  -6   0  12  231.73   25.05
  -6   0  12  249.41   24.76
   6   0 -12  236.98   25.68
  -6   0  13    2.72    4.57
  -6   0  13    2.72    3.78
   6   0 -13   -0.00    4.33
  -6   0  14   93.95   14.73
  -6   0  14   95.19   13.63
   6   0 -14  103.42   15.19
  -6   0  15   -0.00    4.00
  -6   0  16  236.20   26.40
   6   0 -16  251.96   27.57
   6   0 -17    0.02    5.07
   6   0 -18  126.54   18.56
  -6   0  19   -0.00    5.70
   6   0 -19   -0.00    5.15
  -6   0  20   -0.00    6.05
   6   0 -20    1.19    4.70
  -6   0  21    2.94    6.17
   6   0 -21    0.95    6.03
  -6   0  22   88.75   16.12
   6   0 -22   98.52   16.84
  -6   0  23   -0.00    5.88
   6   0 -23    0.00    5.12
   6   0 -24   -0.00    5.29
  -6   0  25   -0.00    6.51
   6   0 -25    1.27    5.42
  -6   0  26   34.54   10.58
   6   0 -26   39.21   11.32
  -6   0  27   -0.00    5.88
   6   0 -27   -0.00    5.37
  -6   0  28   24.24    9.70
  -6   0  29   -0.00    6.82
  -6   0  30   -0.00    7.51
  -6   0  31    4.24    6.81
  -6   0  32   45.22   12.91
  -6   0  33    7.83    7.44
  -6   0  34    3.52    7.74
  -6   0  35   -0.00    6.81
  -6   0  36    5.25    7.55
  -6   0  37    0.00    6.26
  -6   0  38   -0.00    5.84
  -6   1   1    8.97    5.52
  -6   1   1    8.57    4.84
  -6   1   1    6.08    4.92
   6  -1  -1    2.85    4.36
   6  -1  -1    7.06    4.51
   6  -1  -1    0.56    4.78
   6   1  -1    9.92    4.52
   6   1  -1    0.00    3.88
  -6  -1   1    2.87    4.09
  -6   1   2  550.41   45.91
  -6   1   2  549.23   46.40
  -6   1   2  582.52   45.69
   6  -1  -2  518.86   44.67
   6   1  -2  539.94   44.25
   6   1  -2  553.29   44.95
  -6  -1   2  588.08   45.18
  -6  -1   2  536.76   43.77
  -6   1   3   29.68    7.56
  -6   1   3   23.49    6.36
   6  -1  -3   25.72    6.58
   6  -1  -3   20.62    6.82
   6   1  -3   29.48    6.57
  -6  -1   3   29.37    6.83
  -6  -1   3   26.99    6.41
  -6   1   4  700.25   60.05
   6  -1  -4  792.36   60.24
   6  -1  -4  714.71   60.77
   6   1  -4  734.17   59.96
  -6  -1   4  787.68   60.06
  -6  -1   4  827.38   59.54
  -6   1   5  110.96   14.29
  -6   1   5  121.70   14.48
   6  -1  -5  114.56   13.87
   6  -1  -5   94.28   13.32
   6   1  -5  115.44   13.20
   6   1  -5   93.06   13.11
  -6  -1   5   90.27   12.63
  -6  -1   5   84.49   11.37
  -6   1   6   88.50   12.87
  -6   1   6   84.51   12.07
   6  -1  -6   86.46   12.07
   6  -1  -6   81.57   12.38
   6   1  -6   72.57   10.97
  -6  -1   6   75.56   11.31
  -6  -1   6   86.46   11.17
  -6   1   7  195.57   21.53
  -6   1   7  191.97   21.04
   6  -1  -7  204.41   21.41
   6  -1  -7  247.72   23.39
   6   1  -7  218.10   21.55
   6   1  -7  216.08   21.93
  -6  -1   7  172.54   20.47
  -6  -1   7  199.99   20.20
  -6   1   8  633.77   54.53
  -6   1   8  702.78   54.69
   6  -1  -8  652.89   53.82
   6   1  -8  680.71   54.02
   6   1  -8  665.25   54.71
  -6  -1   8  663.77   53.57
  -6   1   9   13.09    5.66
  -6   1   9    8.43    4.87
   6  -1  -9   12.64    5.44
   6  -1  -9    6.28    5.68
   6   1  -9   17.31    5.88
   6   1  -9   11.10    5.57
  -6  -1   9   17.45    6.27
  -6  -1   9   10.11    4.68
  -6   1  10   83.05   12.77
  -6   1  10  107.83   13.74
   6  -1 -10   92.27   13.27
   6  -1 -10   89.48   14.11
   6   1 -10  100.74   13.21
   6   1 -10   81.51   12.95
  -6  -1  10   85.82   13.26
  -6  -1  10   95.30   12.54
  -6   1  11   11.11    5.83
  -6   1  11    9.58    4.72
   6  -1 -11   12.87    6.47
   6   1 -11   19.47    6.16
   6   1 -11   20.30    6.99
  -6  -1  11    8.11    5.60
  -6  -1  11   14.58    5.84
  -6   1  12  266.42   28.72
  -6   1  12  311.82   28.91
   6  -1 -12  290.53   30.31
   6   1 -12  276.29   29.23
  -6  -1  12  349.94   30.50
  -6   1  13   36.75    9.29
  -6   1  13   51.67    9.61
   6  -1 -13   52.73   10.74
   6   1 -13   48.19   10.24
  -6  -1  13   53.40   10.25
  -6   1  14  153.39   19.24
  -6   1  14  155.40   18.60
   6  -1 -14  158.75   19.93
   6   1 -14  155.74   19.34
  -6  -1  14  129.89   18.04
  -6   1  15    4.90    4.78
  -6   1  15    4.96    4.49
   6  -1 -15   10.63    6.79
   6   1 -15   10.62    6.19
  -6  -1  15    9.44    6.24
  -6   1  16    4.71    4.05
   6  -1 -16    1.95    5.99
   6   1 -16   17.26    6.85
  -6  -1  16    5.62    5.23
   6  -1 -17   21.46    8.39
   6   1 -17    0.70    5.82
   6  -1 -18  191.42   23.71
   6   1 -18  182.32   22.96
  -6   1  19   22.53    8.40
   6  -1 -19   38.43    9.97
   6   1 -19   26.49    9.03
  -6   1  20   -0.00    5.34
   6  -1 -20   -0.00    3.69
   6   1 -20    3.26    5.16
  -6  -1  20    0.00    6.27
  -6   1  21   -0.00    5.79
   6  -1 -21    6.11    6.52
   6   1 -21    8.47    6.31
  -6  -1  21    2.17    5.59
  -6   1  22   -0.00    5.40
  -6  -1  22    5.01    6.31
  -6   1  23    0.94    5.23
   6  -1 -23   -0.00    5.37
   6   1 -23    8.19    6.34
  -6  -1  23    0.08    6.40
  -6   1  24   25.70    9.95
   6  -1 -24   14.83    7.89
   6   1 -24   30.69    9.17
  -6  -1  24   19.81    8.47
  -6   1  25    1.58    4.98
   6  -1 -25    8.24    7.46
  -6  -1  25   -0.00    5.73
  -6   1  26    1.04    6.41
   6  -1 -26    1.38    6.29
  -6  -1  26    0.00    7.05
  -6  -1  27   -0.00    7.59
  -6   1  28   42.74   12.68
  -6  -1  28   50.02   12.43
  -6   1  29   -0.00    6.86
  -6  -1  29    0.00    7.78
  -6   1  30   19.10   10.14
  -6  -1  30    8.05    7.02
  -6   1  31   10.12    7.78
  -6  -1  31    0.84    5.70
  -6   1  32    0.73    6.50
  -6  -1  32   -0.00    5.96
  -6   1  33   15.67    9.29
  -6  -1  33    3.61    6.87
  -6   1  34    0.90    7.32
  -6  -1  34    3.35    5.72
  -6   1  35   -0.00    6.43
  -6  -1  35    3.52    6.60
  -6   1  36    6.19    8.53
  -6  -1  36    0.00    7.22
  -6   1  37    6.90    7.35
  -6  -1  37    4.53    6.41
  -6   1  38    5.24    7.96
  -6  -1  38    4.52    8.07
  -6   2   1    5.01    5.37
  -6   2   1    0.00    4.17
  -6   2   1    2.29    4.43
   6  -2  -1    6.86    5.27
   6  -2  -1    5.75    4.47
   6  -2  -1    3.25    4.74
   6   2  -1    6.81    3.95
  -6  -2   1   13.34    4.52
  -6  -2   1    0.00    3.09
  -6  -2   1    2.28    2.77
  -6   2   2   15.22    5.79
  -6   2   2    6.12    5.17
  -6   2   2   15.08    5.74
   6  -2  -2   17.80    5.77
   6  -2  -2   12.90    5.40
   6  -2  -2   14.36    6.25
   6   2  -2    5.89    3.84
   6   2  -2   13.43    5.13
  -6  -2   2    7.74    4.16
  -6  -2   2   16.97    4.56
  -6   2   3   -0.00    4.85
  -6   2   3    7.38    5.37
   6  -2  -3    2.64    4.20
   6  -2  -3    1.46    4.57
   6   2  -3    5.46    3.81
   6   2  -3    1.76    3.98
  -6  -2   3    0.00    3.60
  -6  -2   3    4.84    3.05
  -6   2   4   73.89   11.15
   6  -2  -4   51.34    9.50
   6  -2  -4   65.42   11.09
   6   2  -4   66.84    9.52
   6   2  -4   74.77   10.73
  -6  -2   4   51.57    8.89
  -6  -2   4   74.12    9.55
  -6   2   5   15.10    5.82
  -6   2   5    8.45    4.92
   6  -2  -5   16.45    6.02
   6  -2  -5    9.38    5.75
   6   2  -5    6.64    4.53
   6   2  -5   10.35    5.09
  -6  -2   5    9.13    4.46
  -6  -2   5   19.25    5.25
  -6   2   6  280.32   27.83
   6  -2  -6  285.97   26.99
   6  -2  -6  297.74   28.59
   6   2  -6  244.46   25.39
   6   2  -6  303.31   27.34
  -6  -2   6  269.69   26.18
  -6  -2   6  306.78   25.83
  -6   2   7   55.60   10.17
  -6   2   7   41.49    9.10
   6  -2  -7   52.39    9.50
   6   2  -7   41.52    8.41
   6   2  -7   66.03   10.25
  -6  -2   7   61.73    9.80
  -6  -2   7   61.95    8.87
  -6   2   8   10.93    5.27
  -6   2   8    5.70    4.73
   6  -2  -8    3.79    4.78
   6  -2  -8    4.58    5.02
   6   2  -8    5.74    4.32
   6   2  -8    1.55    4.40
  -6  -2   8    8.03    5.02
  -6  -2   8    1.80    3.68
  -6   2   9    2.08    4.40
  -6   2   9    0.46    3.62
   6  -2  -9    1.00    3.78
   6  -2  -9    0.58    4.62
   6   2  -9    1.92    3.24
   6   2  -9   -0.00    4.13
  -6  -2   9   -0.00    3.70
  -6  -2   9    3.41    2.89
  -6   2  10  235.64   25.73
   6  -2 -10  239.10   26.73
   6   2 -10  256.16   25.68
   6   2 -10  296.37   27.07
  -6  -2  10  282.46   26.56
  -6   2  11  209.43   23.37
  -6   2  11  259.16   24.54
   6   2 -11  214.00   23.33
  -6  -2  11  210.17   23.11
  -6   2  12   66.79   12.29
  -6   2  12   73.54   12.33
   6  -2 -12   97.90   14.63
   6   2 -12   92.27   13.54
  -6  -2  12  100.90   14.15
  -6   2  13    6.23    5.32
  -6   2  13   11.93    5.30
   6  -2 -13    4.10    5.32
  -6  -2  13    7.69    6.25
  -6   2  14   86.59   14.06
  -6   2  14   78.30   12.28
   6  -2 -14   94.45   15.10
   6   2 -14   79.66   12.94
  -6  -2  14   88.33   14.17
  -6   2  15   34.62    9.57
  -6   2  15   26.93    7.78
   6  -2 -15   32.82    9.57
   6   2 -15   31.90    8.05
  -6   2  16   73.04   12.10
   6  -2 -16   53.89   11.65
   6   2 -16   40.82    9.61
  -6  -2  16   60.54   11.60
   6   2 -17   19.01    7.06
  -6   2  18    0.00    4.03
   6  -2 -18   17.60    8.19
   6   2 -18    9.64    5.66
  -6   2  19    6.20    6.91
   6  -2 -19   12.99    7.21
   6   2 -19    0.00    5.90
  -6  -2  19    7.30    6.65
  -6   2  20  161.08   20.87
   6  -2 -20  108.80   18.91
   6   2 -20  178.20   21.42
  -6  -2  20  131.92   19.85
  -6   2  21   -0.00    5.50
   6  -2 -21    5.91    6.75
   6   2 -21    5.66    6.15
  -6  -2  21    0.00    5.79
  -6   2  22   17.03    7.83
   6  -2 -22   44.23   10.99
  -6  -2  22    9.64    7.59
  -6   2  23    6.04    6.20
   6  -2 -23    2.35    6.23
  -6  -2  23   11.10    7.30
  -6   2  24   -0.00    4.74
   6  -2 -24    0.00    5.14
  -6  -2  24    6.44    6.82
  -6   2  25    6.98    6.77
   6  -2 -25   16.73    8.03
  -6  -2  25    9.75    7.67
  -6   2  26   18.04    7.98
  -6  -2  26   15.15    8.22
  -6   2  27    0.15    6.63
   6   2 -27    1.81    5.69
  -6  -2  27    2.87    6.56
  -6   2  28    6.66    7.63
   6   2 -28    3.65    6.57
  -6  -2  28    3.25    7.78
  -6   2  29    6.63    6.72
   6   2 -29   -0.00    6.55
  -6  -2  29    5.86    8.02
  -6   2  30   10.60    7.66
   6   2 -30    3.83    6.48
  -6  -2  30    5.06    6.35
  -6   2  31    0.78    4.58
  -6  -2  31   12.34    8.84
  -6   2  32    8.01    8.43
  -6  -2  32   12.81    8.04
  -6   2  33    1.17    6.00
  -6  -2  33   -0.00    6.56
  -6   2  34    2.61    5.50
  -6  -2  34   -0.00    7.65
  -6   2  35   -0.00    6.86
  -6  -2  35    3.55    7.60
  -6   2  36    7.49    7.85
  -6  -2  36    3.95    7.66
  -6   2  37    2.24    6.41
  -6  -2  37   -0.00    7.39
  -6   2  38   -0.00    6.88
  -6   3   1    4.64    5.21
  -6   3   1    3.80    4.44
  -6   3   1    0.12    3.60
   6  -3  -1    0.00    4.33
   6  -3  -1    0.55    3.45
   6  -3  -1    5.25    5.23
   6   3  -1   -0.00    2.73
   6   3  -1    2.26    3.55
  -6  -3   1    1.77    2.81
  -6  -3   1    2.25    2.59
  -6   3   2  118.98   16.09
  -6   3   2  127.12   16.40
   6  -3  -2  125.12   16.03
   6  -3  -2  122.91   16.07
   6   3  -2  118.37   13.83
  -6  -3   2  136.62   14.22
  -6  -3   2  127.50   12.66
  -6   3   3  117.53   15.65
  -6   3   3  140.31   15.82
   6  -3  -3  112.52   15.26
   6  -3  -3  126.39   15.12
   6  -3  -3  120.83   15.95
   6   3  -3  121.47   13.50
   6   3  -3  113.57   13.69
  -6  -3   3  107.94   13.07
  -6  -3   3  119.00   12.38
  -6   3   4   33.09    8.04
  -6   3   4   32.80    8.07
   6  -3  -4   32.28    7.68
   6  -3  -4   46.67    9.36
   6   3  -4   34.86    6.80
   6   3  -4   39.94    7.29
  -6  -3   4   25.89    6.45
  -6  -3   4   33.89    5.88
  -6   3   5    8.96    6.12
  -6   3   5   13.66    5.47
   6  -3  -5    7.87    4.73
   6  -3  -5   15.01    6.99
   6   3  -5    5.12    3.88
   6   3  -5   12.76    4.76
  -6  -3   5    6.55    4.39
  -6  -3   5    9.26    3.43
  -6   3   6   20.02    6.15
  -6   3   6   24.95    7.26
   6  -3  -6   19.03    6.05
   6  -3  -6   22.70    7.21
   6   3  -6   17.13    5.46
   6   3  -6   14.77    4.96
  -6  -3   6   20.95    5.95
  -6  -3   6   10.45    3.65
  -6   3   7   20.89    6.98
  -6   3   7   10.94    5.70
   6  -3  -7   12.66    6.18
   6  -3  -7   32.44    8.33
   6   3  -7   16.80    5.93
   6   3  -7   30.01    6.74
  -6  -3   7   15.47    5.40
  -6  -3   7   22.64    5.07
  -6   3   8  342.35   34.11
   6  -3  -8  345.19   34.65
   6   3  -8  442.98   34.08
  -6  -3   8  351.65   32.79
  -6   3   9   38.15    9.14
   6  -3  -9   62.65   11.92
   6   3  -9   73.63   10.94
   6   3  -9   59.98    9.98
  -6  -3   9   67.91   10.56
  -6   3  10   20.29    6.81
  -6   3  10   24.86    7.33
   6  -3 -10   11.15    6.11
   6   3 -10   28.65    7.55
   6   3 -10   13.06    5.55
  -6  -3  10   20.09    6.40
  -6   3  11    0.00    5.20
  -6   3  11    2.38    4.85
   6  -3 -11    4.31    5.45
   6   3 -11    6.49    4.91
   6   3 -11    6.14    4.02
  -6  -3  11    7.36    4.87
  -6   3  12   84.49   13.07
   6  -3 -12   59.53   12.19
   6   3 -12   83.01   12.40
  -6   3  13  129.16   17.29
  -6   3  13  138.26   17.62
   6  -3 -13  139.16   18.49
   6   3 -13  131.59   16.88
  -6  -3  13  108.76   16.18
  -6   3  14  152.51   19.23
  -6   3  14  155.85   19.09
   6  -3 -14  109.19   17.93
   6   3 -14  173.03   19.56
  -6  -3  14  154.35   19.46
   6  -3 -15    8.85    6.58
   6   3 -15   21.24    7.08
  -6  -3  15   12.69    6.47
  -6   3  16   21.87    7.32
   6  -3 -16   27.94    8.91
   6   3 -16   29.58    8.27
  -6  -3  16   32.97    9.00
  -6   3  17   50.47   10.42
   6  -3 -17   65.09   13.42
   6   3 -17   65.60   12.39
  -6   3  18  107.41   16.47
  -6   3  18   92.59   14.67
   6  -3 -18   91.94   16.17
  -6   3  19   19.29    8.75
  -6   3  19   30.60    9.02
   6  -3 -19   33.78   10.54
  -6  -3  19   27.88    9.07
  -6   3  20    0.00    5.36
  -6   3  20    7.19    5.53
   6  -3 -20   -0.00    5.76
  -6  -3  20    1.86    4.98
  -6   3  21   -0.00    6.65
   6  -3 -21    9.07    7.94
  -6  -3  21    6.35    6.80
  -6   3  22   34.61   11.30
   6  -3 -22   73.68   14.95
  -6  -3  22   52.33   12.83
  -6   3  23    1.43    6.69
  -6  -3  23    3.95    6.06
  -6   3  24   45.02   11.68
   6   3 -24   49.80   12.38
  -6   3  25   -0.00    5.10
   6   3 -25    1.79    5.96
  -6  -3  25    0.00    5.81
  -6   3  26   -0.00    6.44
   6   3 -26   -0.00    5.02
  -6  -3  26    1.77    6.86
   6   3 -27   -0.00    5.07
  -6  -3  27    0.52    4.98
  -6   3  28    3.61    6.59
   6   3 -28   12.98    7.64
  -6  -3  28   14.21    8.09
  -6   3  29    7.68    6.94
   6   3 -29    8.76    7.57
  -6  -3  29    3.78    6.51
  -6   3  30    8.51    6.78
   6   3 -30   10.35    7.14
  -6  -3  30   14.53    8.97
  -6   3  31   -0.00    4.87
  -6  -3  31    0.00    6.76
  -6   3  32    5.38    7.49
  -6  -3  32    0.18    7.24
  -6   3  33    2.60    6.46
  -6  -3  33    3.03    5.51
  -6   3  34    5.76    6.70
  -6  -3  34    5.12    7.58
  -6   3  35    2.26    5.79
  -6   3  36    0.83    5.46
  -6   3  37    5.95    7.74
  -6  -3  37   -0.00    7.73
  -6   3  38    5.13    7.07
  -6   4   1  203.31   21.12
  -6   4   1  161.67   19.06
   6  -4  -1  134.55   18.44
   6  -4  -1  186.20   19.46
   6  -4  -1  165.36   20.05
   6   4  -1  175.68   16.59
  -6  -4   1  162.20   16.38
  -6  -4   1  174.03   14.87
  -6   4   2   27.85    7.73
  -6   4   2   17.72    6.55
  -6   4   2   13.25    5.75
   6  -4  -2   19.92    6.48
   6  -4  -2   15.85    5.99
   6  -4  -2   25.96    7.78
   6   4  -2   10.09    4.37
   6   4  -2   12.02    4.16
  -6  -4   2   17.00    4.59
  -6  -4   2    9.22    3.04
  -6   4   3    2.65    4.98
  -6   4   3    7.09    5.16
  -6   4   3    3.21    4.41
   6  -4  -3    7.80    5.58
   6  -4  -3    8.59    4.81
   6  -4  -3   16.89    6.52
   6   4  -3    7.03    3.83
   6   4  -3    2.98    2.96
  -6  -4   3    4.17    3.65
  -6   4   4    7.82    5.63
  -6   4   4   12.78    5.54
   6  -4  -4   16.05    5.48
   6  -4  -4    4.13    5.14
   6   4  -4   11.54    4.58
  -6  -4   4    8.93    4.28
  -6  -4   4   22.01    4.21
  -6   4   5  195.31   23.00
  -6   4   5  229.21   23.30
   6  -4  -5  192.04   23.01
   6   4  -5  196.10   20.64
   6   4  -5  217.82   20.63
  -6  -4   5  241.61   21.65
  -6  -4   5  221.82   19.34
  -6   4   6  200.67   23.09
  -6   4   6  175.64   22.08
   6  -4  -6  201.14   23.32
   6   4  -6  235.64   21.86
   6   4  -6  251.49   21.97
  -6   4   7   47.66   10.07
  -6   4   7   39.41    9.05
   6  -4  -7   42.82    9.65
   6   4  -7   61.62    9.58
   6   4  -7   53.99    8.92
  -6  -4   7   50.94    8.96
  -6   4   8    7.14    5.02
  -6   4   8    2.63    4.23
   6  -4  -8   15.09    6.74
   6   4  -8    3.99    4.02
   6   4  -8    1.13    3.44
  -6  -4   8    5.17    4.62
  -6   4   9   44.29    9.80
  -6   4   9   71.82   11.70
   6  -4  -9   34.66    9.30
   6   4  -9   50.28    8.83
   6   4  -9   54.47    9.53
  -6  -4   9   50.73    9.66
  -6   4  10   40.35    9.13
   6  -4 -10   36.12    9.12
   6   4 -10   33.06    7.35
   6   4 -10   22.42    6.57
  -6  -4  10   30.32    7.97
  -6   4  11  130.05   17.89
  -6   4  11  139.56   17.94
   6  -4 -11  127.13   18.02
   6   4 -11  131.67   16.04
   6   4 -11  143.49   16.99
  -6  -4  11  105.31   15.55
  -6   4  12  117.28   15.75
  -6   4  12   97.83   14.54
   6  -4 -12   83.77   14.59
   6   4 -12   71.15   12.42
  -6  -4  12   77.18   13.10
  -6   4  13   26.51    9.36
  -6   4  13   31.57    8.63
   6  -4 -13   21.29    8.14
   6   4 -13   30.67    7.91
  -6  -4  13   32.11    8.32
  -6   4  14    0.00    4.43
   6  -4 -14    1.46    5.59
   6   4 -14    4.85    5.04
  -6  -4  14    0.00    4.43
  -6   4  15  105.21   15.97
   6  -4 -15  114.08   17.24
  -6  -4  15  114.30   16.92
  -6   4  16  111.92   16.91
   6  -4 -16  130.30   19.00
  -6  -4  16  136.00   18.32
  -6   4  17   30.75    8.47
   6  -4 -17    1.64    6.18
  -6   4  18   44.75   10.72
  -6   4  18   40.74    9.69
   6  -4 -18   43.85   11.81
  -6   4  19   70.86   13.97
  -6   4  19  108.97   15.83
   6  -4 -19   88.82   16.07
  -6  -4  19   74.37   14.45
  -6   4  20  118.43   17.78
  -6   4  20  114.83   17.03
   6  -4 -20   96.88   17.36
   6   4 -20  108.96   17.11
  -6  -4  20   77.75   15.50
  -6   4  21    3.05    5.78
  -6   4  21   11.89    6.04
   6  -4 -21    6.78    6.62
   6   4 -21    2.57    5.30
  -6  -4  21    5.50    5.93
  -6   4  22    3.92    5.51
   6   4 -22    2.55    5.73
  -6  -4  22    2.49    6.42
  -6   4  23    0.00    5.91
   6   4 -23    0.27    4.47
  -6  -4  23    0.79    4.82
  -6   4  24   -0.00    5.24
   6   4 -24    0.00    5.40
  -6  -4  24    6.89    7.03
  -6   4  25    6.91    6.18
   6   4 -25    0.09    5.82
  -6  -4  25    2.14    5.99
  -6   4  26    9.37    8.42
   6   4 -26   10.63    7.29
  -6  -4  26    0.77    5.92
  -6   4  27   25.03   10.35
   6   4 -27   15.64    8.46
  -6  -4  27   -0.00    5.89
  -6   4  28    7.91    6.98
   6   4 -28   16.52    7.70
  -6  -4  28    7.01    7.83
  -6   4  29   -0.00    6.57
   6   4 -29    0.00    7.27
  -6  -4  29    4.91    5.51
  -6   4  30    8.66    7.10
   6   4 -30    0.90    5.53
  -6  -4  30    3.45    8.02
  -6   4  31    0.00    4.90
   6   4 -31    6.07    5.85
  -6  -4  31    5.85    6.38
  -6   4  32    7.24    7.67
  -6  -4  32    5.86    6.06
  -6   4  33   -0.00    7.17
  -6  -4  33    2.94    6.78
  -6   4  34   -0.00    6.96
  -6  -4  34   -0.00    6.79
  -6   4  35    5.11    7.25
  -6  -4  35    0.00    7.20
  -6  -4  36    4.86   10.22
  -6  -4  37    0.00    8.38
  -6   5   1    7.72    5.00
  -6   5   1   15.49    6.64
   6  -5  -1    6.61    4.68
   6  -5  -1    6.73    5.73
   6   5  -1   12.63    4.25
   6   5  -1   12.95    4.03
  -6  -5   1   16.53    4.04
  -6  -5   1   12.59    2.72
  -6  -5   1   11.17    2.59
  -6   5   2  105.33   14.71
  -6   5   2   79.07   13.29
  -6   5   2  112.47   14.63
   6  -5  -2   71.94   12.78
   6  -5  -2  103.22   14.89
   6   5  -2   94.67   10.82
   6   5  -2   88.80   10.45
  -6  -5   2  102.14   10.95
  -6  -5   2   70.78    8.21
  -6   5   3  108.38   16.29
  -6   5   3  118.38   16.66
  -6   5   3  120.95   16.30
   6  -5  -3  149.05   18.20
   6  -5  -3  111.13   16.74
   6   5  -3  130.21   13.99
   6   5  -3  130.36   13.81
  -6  -5   3  121.39   13.51
  -6  -5   3  131.02   12.07
  -6   5   4  100.10   15.02
  -6   5   4   97.71   15.29
  -6   5   4  103.18   14.79
   6  -5  -4   76.99   13.86
   6  -5  -4  117.39   16.16
   6   5  -4  111.81   12.28
   6   5  -4  116.98   12.89
  -6  -5   4  101.26   12.28
  -6   5   5   -0.00    5.08
  -6   5   5    5.45    4.80
   6  -5  -5    0.27    4.78
   6  -5  -5   -0.00    4.50
   6   5  -5    3.40    3.50
   6   5  -5    0.04    2.44
  -6  -5   5    2.55    3.23
  -6   5   6    1.21    3.71
  -6   5   6   -0.00    4.34
   6  -5  -6    4.25    4.44
   6  -5  -6    0.63    4.50
   6   5  -6    0.00    3.38
   6   5  -6    3.32    3.43
  -6  -5   6   -0.00    3.01
  -6   5   7   62.33   11.18
  -6   5   7   66.69   11.52
   6  -5  -7   56.79   11.36
   6   5  -7   55.57    9.43
   6   5  -7   51.53    9.02
  -6  -5   7   59.04    9.77
  -6   5   8   51.07   10.13
   6  -5  -8   41.65   10.18
   6   5  -8   42.85    8.16
   6   5  -8   46.56    8.40
  -6  -5   8   48.56    8.68
  -6   5   9   83.09   13.47
  -6   5   9   96.52   14.11
   6  -5  -9   73.91   13.27
   6   5  -9   89.74   12.22
   6   5  -9   67.11   10.90
  -6  -5   9   75.09   11.78
  -6   5  10   42.75    9.45
  -6   5  10   34.91    9.16
   6  -5 -10   32.34    8.97
   6   5 -10   41.76    8.72
   6   5 -10   38.28    8.38
  -6  -5  10   48.62    9.43
  -6   5  11    0.55    3.97
  -6   5  11   -0.00    4.29
   6  -5 -11    1.50    4.26
   6   5 -11    2.77    4.88
   6   5 -11    3.93    3.64
  -6  -5  11    0.98    4.28
  -6   5  12    2.11    4.86
   6  -5 -12    9.76    6.24
  -6  -5  12    1.47    5.16
  -6   5  13  257.42   26.43
   6  -5 -13  192.48   24.88
  -6   5  14  217.25   25.76
   6  -5 -14  236.04   27.30
  -6  -5  14  235.94   25.45
  -6   5  15   -0.00    4.64
   6  -5 -15    0.50    5.42
  -6  -5  15    4.98    5.74
  -6   5  16    8.48    6.75
  -6   5  16    6.69    6.70
  -6   5  17    0.75    4.66
  -6   5  17   -0.00    5.21
   6  -5 -17   -0.00    5.36
   6   5 -17    3.73    5.20
  -6   5  18   79.39   14.64
  -6   5  18  103.14   15.92
   6  -5 -18  103.65   16.77
   6   5 -18   80.38   14.51
  -6   5  19   15.86    7.48
  -6   5  19   24.27    7.71
   6  -5 -19   13.87    8.08
   6   5 -19   15.82    6.97
  -6  -5  19   15.42    8.63
  -6   5  20   11.06    7.16
   6   5 -20    5.45    5.56
  -6  -5  20    8.29    6.33
  -6   5  21    2.45    6.20
   6   5 -21    1.06    5.34
  -6  -5  21    3.33    5.93
  -6   5  22    0.00    5.96
   6   5 -22   -0.00    5.07
  -6  -5  22    0.06    5.18
  -6   5  23   38.71   10.83
   6   5 -23   31.29   10.27
  -6  -5  23   33.28   10.70
  -6   5  24   17.96    8.38
   6   5 -24   16.56    8.85
  -6  -5  24   22.84    9.42
  -6   5  25    1.09    6.54
   6   5 -25   11.31    7.13
  -6  -5  25    0.00    5.80
  -6   5  26    5.81    5.76
   6   5 -26   -0.00    5.25
  -6  -5  26    9.24    6.97
  -6   5  27   -0.00    5.58
   6   5 -27   -0.00    4.82
  -6  -5  27    6.65    7.63
  -6   5  28    6.42    6.35
   6   5 -28   18.99    8.86
  -6  -5  28    1.09    5.53
  -6   5  29    5.86    7.20
   6   5 -29   10.13    6.97
  -6  -5  29   18.71   10.27
  -6   5  30    0.57    5.34
   6   5 -30    1.07    6.02
  -6  -5  30    0.00    6.79
  -6   5  31   -0.00    4.67
   6   5 -31   -0.00    6.82
  -6  -5  31   -0.00    6.96
  -6   5  32    0.00    6.36
   6   5 -32    0.40    6.44
  -6  -5  32    0.36    5.79
  -6   5  33   -0.00    7.77
  -6  -5  33    7.28    8.38
  -6   5  34    0.00    5.91
  -6  -5  34    4.89    7.77
  -6   5  35    0.62    5.56
  -6  -5  35   -0.00    7.65
  -6   5  36    0.16    5.84
  -6  -5  36    7.01    7.54
  -6   5  37    0.00    6.10
  -6   5  38   -0.00    6.68
  -6   6   1  144.78   18.25
  -6   6   1  144.05   17.79
   6  -6  -1  122.35   17.16
   6   6  -1  123.70   13.23
  -6  -6   1  132.25   13.24
  -6   6   2   16.82    7.04
   6  -6  -2   32.82    8.63
   6  -6  -2   27.64    8.10
   6   6  -2   36.81    6.14
   6   6  -2   31.77    5.70
  -6  -6   2   21.09    5.12
  -6  -6   2   23.50    3.79
  -6  -6   2   25.86    3.67
  -6   6   3   17.49    7.18
  -6   6   3    7.52    5.64
  -6   6   3    5.12    5.21
   6  -6  -3    7.67    5.79
   6  -6  -3    3.76    5.16
   6   6  -3    6.52    3.61
   6   6  -3    4.59    3.26
  -6  -6   3    3.87    3.90
  -6   6   4   40.03    9.22
  -6   6   4   43.66    9.64
  -6   6   4    7.55    5.60
   6  -6  -4   11.49    6.55
   6  -6  -4   24.27    8.46
   6   6  -4   13.72    4.62
   6   6  -4   19.37    4.95
  -6  -6   4   20.80    5.28
  -6   6   5  148.51   18.38
  -6   6   5  135.17   17.55
   6  -6  -5  107.24   16.43
   6   6  -5  113.49   13.73
   6   6  -5  122.58   13.92
  -6  -6   5  125.73   14.51
  -6   6   6   79.34   13.34
  -6   6   6  112.62   14.85
   6  -6  -6   71.68   12.93
   6  -6  -6   99.36   15.26
   6   6  -6   73.33   10.94
   6   6  -6   95.15   11.82
  -6  -6   6   85.52   11.67
  -6   6   7   46.26   10.43
  -6   6   7   58.62   11.42
   6  -6  -7   50.00   10.54
   6  -6  -7   51.34   11.53
   6   6  -7   71.40   10.06
   6   6  -7   53.65    8.86
  -6  -6   7   40.06    8.41
  -6   6   8    0.00    5.73
  -6   6   8   14.86    6.71
   6  -6  -8   18.36    7.45
   6   6  -8   19.04    5.80
  -6  -6   8   10.24    5.46
  -6   6   9  109.33   15.45
   6   6  -9  106.99   13.38
  -6  -6   9   73.51   12.27
  -6   6  10   53.67   11.48
   6  -6 -10   62.21   12.21
   6   6 -10   78.38   11.43
  -6   6  11   57.66   11.57
   6  -6 -11   45.57   10.86
  -6  -6  11   55.27   10.26
  -6   6  12   52.72   11.58
   6  -6 -12   68.68   13.44
  -6  -6  12   61.22   11.31
  -6   6  13    6.60    5.58
   6  -6 -13    4.13    6.10
   6   6 -13   -0.00    5.07
  -6  -6  13    0.00    4.90
  -6   6  14    3.81    6.68
   6  -6 -14    0.00    4.36
   6   6 -14    0.00    4.63
  -6  -6  14   -0.00    4.99
  -6   6  15   31.86    9.86
  -6   6  15   95.63   14.59
   6  -6 -15   48.25   11.81
   6   6 -15   39.22    9.93
  -6  -6  15   69.35   12.54
  -6   6  16    6.64    5.91
  -6   6  16    5.73    6.80
   6  -6 -16   11.59    6.97
   6   6 -16   10.43    5.15
  -6   6  17    5.73    7.31
   6  -6 -17   17.79    8.76
   6   6 -17   12.47    6.02
  -6   6  18   40.90   10.35
   6   6 -18   22.89    7.63
  -6  -6  18   30.67    9.49
  -6   6  19   20.07    8.34
   6   6 -19    7.64    5.61
  -6  -6  19    9.75    7.24
  -6   6  20    1.36    4.97
   6   6 -20    5.59    5.34
  -6  -6  20   -0.00    5.73
  -6   6  21   26.30    8.50
   6   6 -21    1.05    5.18
  -6  -6  21   15.13    7.76
  -6   6  22   10.22    6.69
   6   6 -22    0.00    5.39
  -6  -6  22    7.48    6.47
  -6   6  23    4.65    6.23
   6   6 -23    5.57    6.10
  -6  -6  23    4.34    6.21
  -6   6  24   -0.00    6.62
   6   6 -24    0.79    4.26
  -6  -6  24    3.75    5.34
  -6   6  25    9.65    8.05
  -6  -6  25   22.35    9.33
  -6   6  26   31.02   10.17
   6   6 -26   12.10    8.19
  -6  -6  26    9.29    8.68
  -6   6  27    6.23    7.37
   6   6 -27   11.23    6.84
  -6  -6  27    7.58    7.47
  -6   6  28    0.00    6.05
   6   6 -28   -0.00    3.93
  -6  -6  28    7.79    7.15
  -6   6  29   -0.00    5.39
   6   6 -29    0.44    4.79
  -6  -6  29   -0.00    6.37
   6   6 -30    0.41    5.13
  -6  -6  30   -0.00    6.15
  -6   6  31    8.15    7.62
   6   6 -31    8.71    6.27
  -6  -6  31    8.63    7.75
  -6   6  32   -0.00    6.57
   6   6 -32    7.59    7.87
  -6  -6  32    7.17    7.92
  -6   6  33    3.76    5.74
   6   6 -33   -0.00    6.53
  -6  -6  33    1.10    6.52
  -6   6  34    1.25    5.50
  -6  -6  34    2.24    6.91
  -6   6  35   -0.00    5.62
  -6  -6  35    0.00    7.72
  -6   6  36   -0.00    5.95
  -6  -6  36    0.00    7.15
  -6   6  37    7.36    7.44
  -6   7   1   13.71    6.47
  -6   7   1   17.75    7.00
   6   7  -1   21.92    4.18
   6   7  -1   11.81    3.98
  -6  -7   1   23.69    4.75
  -6   7   2   17.72    7.44
  -6   7   2    9.82    6.62
   6   7  -2   14.07    3.68
   6   7  -2   13.07    4.00
  -6   7   3  275.72   27.40
  -6   7   3  188.65   24.06
   6   7  -3  220.04   20.06
   6   7  -3  256.37   21.40
  -6  -7   3  208.37   20.55
  -6   7   4   69.76   12.94
  -6   7   4   88.26   13.75
   6  -7  -4   73.35   13.26
   6   7  -4   65.68    8.95
   6   7  -4   56.64    8.80
  -6  -7   4   72.66    9.95
  -6   7   5   31.60    9.25
  -6   7   5   27.00    8.28
   6  -7  -5   11.02    6.94
   6   7  -5   22.86    5.27
  -6  -7   5   10.62    4.40
  -6   7   6   10.30    6.25
   6  -7  -6   16.42    7.30
   6   7  -6   23.88    5.81
  -6  -7   6    8.32    4.67
  -6   7   7   19.19    7.23
   6  -7  -7   19.93    7.71
   6   7  -7   14.28    4.85
  -6  -7   7   18.38    6.21
  -6   7   8   45.02   10.10
   6  -7  -8   15.64    7.90
   6   7  -8   30.87    6.79
  -6  -7   8   51.37    9.11
  -6   7   9  137.73   18.50
   6  -7  -9   86.88   16.23
   6   7  -9  123.20   14.35
  -6  -7   9  129.65   15.98
  -6   7  10    2.43    5.41
   6  -7 -10   -0.00    5.35
   6   7 -10    2.09    3.47
   6   7 -10    1.96    3.35
  -6  -7  10   -0.00    4.06
  -6   7  11    0.00    4.95
   6  -7 -11    1.90    6.11
   6   7 -11    0.00    3.54
   6   7 -11    0.15    3.34
  -6  -7  11    1.52    3.96
  -6   7  12   19.62    7.13
  -6   7  12   10.41    6.83
   6  -7 -12   28.61    8.80
   6   7 -12   18.13    6.46
  -6  -7  12   18.72    6.80
  -6   7  13  117.32   17.35
  -6   7  13  123.57   18.51
   6  -7 -13  120.11   18.49
   6   7 -13  123.12   16.40
  -6  -7  13  133.15   17.71
  -6   7  14    0.03    4.51
  -6   7  14    0.09    5.76
   6  -7 -14    8.12    6.73
   6   7 -14   -0.00    4.89
  -6  -7  14    1.65    4.22
  -6   7  15    0.72    5.68
   6   7 -15    0.03    4.88
  -6  -7  15    5.15    6.60
  -6   7  16   -0.00    5.05
   6   7 -16    5.47    5.60
  -6   7  17    1.39    4.50
   6   7 -17    3.63    4.39
  -6   7  18   -0.00    4.64
   6   7 -18    3.48    5.84
  -6   7  19   47.70   11.22
   6   7 -19   34.70    9.67
  -6   7  20    0.70    4.98
   6   7 -20    8.64    6.63
  -6  -7  20    4.32    6.89
  -6   7  21    2.23    5.53
   6   7 -21    7.79    6.29
  -6  -7  21    1.35    5.11
  -6   7  22    0.26    5.51
   6   7 -22   -0.00    3.61
  -6  -7  22    0.00    5.74
   6   7 -23   10.83    6.05
  -6  -7  23    0.42    5.20
  -6   7  24    0.50    5.36
   6   7 -24    6.46    5.90
  -6  -7  24    4.99    7.22
  -6   7  25    6.81    6.48
   6   7 -25    6.18    6.04
  -6  -7  25   -0.00    5.89
  -6   7  26    1.97    5.89
   6   7 -26   -0.00    4.66
  -6  -7  26    2.46    5.54
  -6   7  27    4.99    6.09
   6   7 -27    2.92    6.07
  -6   7  28    9.78    7.61
   6   7 -28    3.10    6.33
  -6   7  29   15.75    8.89
   6   7 -29    0.25    5.56
  -6  -7  29   13.91    8.81
  -6   7  30   -0.00    5.40
   6   7 -30   -0.00    4.44
  -6  -7  30    5.27    7.76
  -6   7  31    7.20    7.50
  -6  -7  31    0.00    6.19
  -6   7  32   -0.00    6.35
   6   7 -32   -0.00    6.11
  -6  -7  32    4.18    8.09
  -6   7  33    7.43    6.03
   6   7 -33    6.85    6.54
  -6  -7  33    8.35    7.39
  -6   7  34   -0.00    6.29
   6   7 -34   11.11    7.77
  -6  -7  34    0.00    6.46
  -6   7  35   -0.00    7.15
  -6  -7  35    6.72    8.31
  -6   7  36    0.49    5.04
  -6   7  37    0.00    6.63
  -6   8   1  111.46   16.80
  -6   8   1  122.01   17.63
   6   8  -1  113.11   11.38
  -6   8   2    0.00    4.44
  -6   8   2    8.72    6.35
   6   8  -2    5.76    3.09
  -6  -8   2    4.64    3.43
  -6   8   3   -0.00    3.55
  -6   8   3    0.35    5.13
  -6  -8   3   -0.00    2.80
  -6  -8   3   -0.00    1.07
  -6   8   4   -0.00    4.91
  -6   8   4    7.18    6.03
   6   8  -4    0.10    2.79
  -6  -8   4   -0.00    3.26
  -6   8   5  214.15   25.19
  -6   8   5  214.53   24.77
   6   8  -5  205.20   19.34
  -6  -8   5  193.38   20.33
  -6   8   6    6.60    5.69
  -6   8   6    8.44    6.22
   6  -8  -6    5.69    5.99
   6   8  -6    7.80    3.71
   6   8  -6    0.54    3.23
  -6  -8   6    8.56    4.25
  -6   8   7   75.13   13.64
   6  -8  -7   65.80   13.23
   6   8  -7   68.70    9.62
   6   8  -7   44.58    8.74
  -6  -8   7   80.60   11.50
  -6   8   8    7.24    6.18
  -6   8   8   -0.00    4.52
   6  -8  -8    3.40    5.93
   6   8  -8    2.99    3.73
   6   8  -8    0.00    3.82
  -6  -8   8   -0.00    4.10
  -6   8   9  100.01   16.74
  -6   8   9  142.50   18.19
   6  -8  -9  117.32   16.69
   6  -8  -9   96.46   16.62
   6   8  -9  123.63   13.75
   6   8  -9   72.78   12.36
  -6  -8   9   89.62   13.69
  -6   8  10   32.39    9.28
  -6   8  10   28.46    9.26
   6  -8 -10   50.34   10.89
   6  -8 -10   42.51   11.60
   6   8 -10   35.53    7.59
   6   8 -10   26.08    7.23
  -6  -8  10   11.25    6.15
  -6   8  11  111.82   16.74
   6  -8 -11   89.81   14.90
   6   8 -11   67.78   11.62
  -6  -8  11   80.62   13.30
  -6   8  12   14.83    7.39
   6   8 -12    7.59    5.41
  -6  -8  12   13.56    6.85
  -6   8  13    1.67    5.98
   6   8 -13    0.00    4.44
  -6   8  14    1.57    4.96
   6   8 -14    1.02    4.17
  -6  -8  14    0.77    5.74
  -6   8  15   72.54   13.53
   6   8 -15   64.12   11.83
  -6   8  16   -0.00    5.07
   6   8 -16    1.38    4.58
  -6   8  17   26.90    9.30
   6   8 -17   15.22    6.52
  -6  -8  17   16.28    8.55
  -6   8  18   -0.00    5.10
  -6  -8  18    1.65    5.98
  -6   8  19    9.19    6.41
   6   8 -19   16.43    7.31
  -6  -8  19    8.32    7.51
  -6   8  20   -0.00    4.87
   6   8 -20   -0.00    4.58
  -6  -8  20    7.53    7.19
  -6   8  21    8.15    6.31
   6   8 -21   17.82    8.12
  -6  -8  21    9.77    7.96
  -6   8  22    3.03    4.76
   6   8 -22    0.00    4.30
  -6  -8  22    4.03    5.91
  -6   8  23    5.20    6.05
   6   8 -23    9.58    6.47
  -6  -8  23   -0.00    5.91
  -6   8  24   -0.00    5.37
   6   8 -24   -0.00    5.34
  -6  -8  24   -0.00    6.04
  -6   8  25    1.28    5.16
   6   8 -25   11.60    7.04
  -6  -8  25    8.62    7.37
  -6   8  26    0.00    4.87
   6   8 -26   -0.00    5.09
  -6  -8  26    0.29    5.49
  -6   8  27   15.92    7.38
   6   8 -27    0.00    5.83
  -6  -8  27   10.42    7.67
  -6   8  28   -0.00    5.34
   6   8 -28   -0.00    6.08
  -6  -8  28   -0.00    7.07
  -6   8  29    6.85    6.55
   6   8 -29    0.97    4.75
  -6  -8  29   -0.00    7.24
  -6   8  30    2.31    5.74
   6   8 -30   -0.00    6.26
  -6  -8  30    7.35    8.40
  -6   8  31    1.41    4.86
   6   8 -31   -0.00    6.38
  -6  -8  31    1.40    6.63
  -6   8  32   13.62    7.40
   6   8 -32   -0.00    4.74
  -6  -8  32    9.94    8.27
  -6   8  33    0.00    6.00
   6   8 -33   -0.00    5.87
  -6  -8  33    0.38    6.65
  -6   8  34   -0.00    5.45
   6   8 -34   -0.00    5.69
  -6   8  35   -0.00    7.51
  -6   8  36    6.33    8.00
  -6   8  37    1.87    5.76
  -6   9   2    7.85    7.21
   6  -9  -2    5.28    6.38
  -6   9   3  140.15   19.51
   6  -9  -3   99.61   16.77
  -6  -9   3  135.16   14.34
  -6   9   4   24.72    8.79
   6  -9  -4    0.00    5.05
  -6  -9   4   12.13    4.85
   6   9  -5    3.20    2.96
  -6  -9   5   -0.00    3.53
   6  -9  -6    5.40    6.31
   6   9  -6    7.43    4.13
  -6  -9   6    5.90    4.20
  -6   9   7    5.79    5.76
  -6   9   7   15.43    7.82
   6  -9  -7   15.01    7.26
   6   9  -7   11.12    4.69
  -6  -9   7   10.48    5.29
  -6   9   8    1.92    5.36
   6  -9  -8    0.00    5.95
   6   9  -8    3.30    4.08
   6   9  -8    0.04    3.10
  -6  -9   8   -0.00    3.53
  -6   9   9   48.91   11.81
   6   9  -9   70.46   10.50
   6   9  -9   66.92   10.81
  -6  -9   9   67.34   11.49
  -6   9  10    0.00    4.62
   6  -9 -10   -0.00    4.75
   6   9 -10    3.15    3.51
   6   9 -10    0.82    3.53
  -6  -9  10   10.69    6.27
   6  -9 -11   -0.00    4.81
   6   9 -11   -0.00    4.44
  -6  -9  11    0.28    3.78
  -6   9  12    0.00    5.98
   6  -9 -12    4.96    5.48
   6   9 -12    1.84    4.29
  -6  -9  12    9.55    5.98
  -6   9  13   76.69   14.06
   6  -9 -13   56.12   12.22
   6   9 -13   40.50    9.83
  -6  -9  13   68.53   12.78
  -6   9  14   -0.00    5.23
   6   9 -14    0.00    4.86
  -6   9  15    7.77    6.97
   6   9 -15    0.28    4.54
   6   9 -16    0.00    4.09
  -6   9  17    4.75    5.81
   6   9 -17    3.03    4.94
  -6  -9  17    1.73    6.07
  -6   9  18   -0.00    4.99
   6   9 -18    1.95    4.58
  -6  -9  18   -0.00    5.11
  -6   9  19   14.65    7.89
   6   9 -19   15.74    7.46
  -6  -9  19   26.15    9.56
  -6   9  20    1.40    5.68
   6   9 -20    4.24    4.50
  -6  -9  20    3.58    6.54
  -6   9  21    0.51    5.19
   6   9 -21    1.17    4.85
  -6  -9  21    0.51    5.60
  -6   9  22   -0.00    5.18
   6   9 -22   -0.00    3.67
  -6  -9  22    6.28    6.58
  -6   9  23   31.72    9.61
  -6  -9  23   10.68    7.83
  -6   9  24    0.00    4.98
   6   9 -24    3.53    6.21
  -6  -9  24    1.56    6.00
  -6   9  25    9.89    6.83
   6   9 -25    5.08    6.73
  -6  -9  25   11.98    8.32
  -6   9  26    6.80    6.38
   6   9 -26    1.67    5.09
  -6  -9  26   -0.00    5.67
  -6   9  27   -0.00    5.71
   6   9 -27   -0.00    5.20
  -6  -9  27   -0.00    6.25
  -6   9  28    3.37    6.88
   6   9 -28    0.63    6.02
  -6  -9  28    0.60    6.65
  -6   9  29    4.59    6.95
   6   9 -29   14.42    7.45
  -6  -9  29   16.91    9.79
  -6   9  30    5.94    7.37
   6   9 -30   -0.00    5.45
  -6  -9  30    3.10    6.76
  -6   9  31    0.41    5.16
   6   9 -31    1.40    5.27
  -6  -9  31    3.77    6.74
  -6   9  32   -0.00    5.62
   6   9 -32   11.46    8.06
  -6  -9  32   -0.00    7.44
   6   9 -33    8.27    7.21
  -6  -9  33    0.00    7.53
  -6   9  34   -0.00    6.10
   6   9 -34   -0.00    4.92
  -6   9  35    0.00    5.61
   6   9 -35    4.97    6.13
  -6   9  36   -0.00    5.79
  -6  10   1   40.72   10.79
   6 -10  -1   23.85    8.47
   6  10  -1   20.20    4.97
  -6  10   2    9.21    6.47
   6 -10  -2   -0.00    4.87
   6  10  -2   10.98    4.10
  -6  10   3   -0.00    4.45
   6 -10  -3    2.17    5.12
   6  10  -3    0.69    2.53
  -6  10   4    2.83    5.19
   6 -10  -4    0.60    5.14
   6  10  -4   13.21    4.86
   6 -10  -5   31.53    9.28
   6  10  -5   29.86    6.38
  -6  10   6    0.00    5.90
   6 -10  -6    0.19    5.20
   6  10  -6   -0.00    3.26
  -6  10   7   12.10    7.65
   6 -10  -7   20.32    7.99
   6  10  -7   11.46    4.84
  -6  10   8    0.00    6.18
   6 -10  -8    2.43    4.17
   6  10  -8   -0.00    3.37
  -6 -10   8    0.00    3.99
  -6  10   9   -0.00    5.32
   6 -10  -9    1.36    5.89
   6  10  -9   -0.00    3.09
  -6 -10   9    2.37    4.13
  -6  10  10    0.00    5.14
   6 -10 -10   10.11    7.91
   6  10 -10   -0.00    4.24
  -6 -10  10   -0.00    4.69
  -6  10  11   78.42   14.72
   6 -10 -11   87.47   14.85
   6  10 -11   60.78   11.40
  -6 -10  11   81.93   13.55
  -6  10  12   -0.00    4.42
   6 -10 -12   -0.00    4.82
  -6 -10  12   -0.00    3.93
   6 -10 -13   12.91    6.67
   6  10 -13    2.98    4.36
  -6 -10  13    4.37    4.93
  -6  10  14    6.55    6.13
   6 -10 -14   11.38    6.79
   6  10 -14    0.01    4.24
  -6  10  15   57.21   12.79
   6 -10 -15   40.78   10.80
   6  10 -15   35.52    9.07
  -6  10  16    2.87    6.42
   6  10 -16   -0.00    4.55
  -6 -10  16    0.00    4.45
  -6  10  17   15.11    7.86
   6  10 -17    7.86    6.21
  -6 -10  17   12.72    7.05
  -6  10  18    4.44    5.98
   6  10 -18   -0.00    4.74
  -6 -10  18   10.62    6.56
  -6  10  19    8.40    5.97
   6  10 -19   -0.00    4.81
  -6 -10  19    0.00    6.20
  -6  10  20    0.44    5.02
   6  10 -20    3.43    5.15
  -6 -10  20    3.44    6.42
  -6  10  21   33.82   10.64
   6  10 -21    9.45    7.04
  -6 -10  21   38.66   11.25
  -6  10  22    6.03    6.39
   6  10 -22   -0.00    4.36
  -6 -10  22    0.00    6.16
  -6  10  23    8.58    7.42
   6  10 -23    5.47    5.28
  -6 -10  23   -0.00    5.56
  -6  10  24    0.00    4.86
   6  10 -24    1.28    5.67
  -6 -10  24    3.32    5.33
  -6  10  25   15.13    7.82
   6  10 -25    2.03    5.40
  -6 -10  25    0.75    6.05
  -6 -10  26    4.13    6.87
  -6  10  27    2.96    6.24
   6  10 -27    2.48    6.03
  -6 -10  27    7.25    6.75
  -6  10  28    1.81    5.13
   6  10 -28   -0.00    4.97
  -6 -10  28   -0.00    6.50
  -6  10  29   13.47    7.15
   6  10 -29    2.94    4.99
  -6 -10  29    2.33    6.34
  -6  10  30   -0.00    5.43
   6  10 -30    5.31    5.70
  -6 -10  30    5.91    8.15
  -6  10  31    7.36    6.24
   6  10 -31    1.63    5.99
  -6 -10  31    0.59    6.53
  -6  10  32    0.00    4.80
   6  10 -32    2.07    5.46
  -6 -10  32    0.00    7.61
  -6  10  33   -0.00    6.04
   6  10 -33    1.30    7.53
  -6 -10  33   10.51    7.65
  -6  10  34    0.65    6.19
   6  10 -34    0.00    6.10
  -6  10  35    1.35    5.70
   6  10 -35    7.60    7.42
  -6  11   1    0.61    5.97
   6 -11  -1   12.28    6.63
   6  11  -1    3.97    3.12
  -6  11   2   -0.00    5.59
   6 -11  -2   -0.00    5.40
   6  11  -2   -0.00    3.04
  -6  11   3   35.16    9.76
   6 -11  -3   15.43    8.06
  -6  11   4    3.22    5.26
   6 -11  -4    0.00    5.49
   6  11  -4    1.98    3.22
  -6  11   5    1.44    4.64
   6 -11  -5   -0.00    5.39
   6  11  -5    0.00    2.50
   6 -11  -6   -0.00    5.41
   6  11  -6    4.22    4.25
  -6  11   7   13.24    7.37
   6 -11  -7   -0.00    4.38
   6  11  -7    5.87    4.13
  -6  11   8   10.56    7.50
   6  11  -8    6.49    4.25
  -6  11   9   31.02    9.43
   6 -11  -9    8.47    7.19
   6  11  -9   13.61    5.15
  -6  11  10    2.25    5.12
   6 -11 -10   -0.00    5.27
   6  11 -10   -0.00    3.02
  -6  11  11    0.00    4.81
   6 -11 -11    3.59    5.93
   6  11 -11   -0.00    4.04
  -6  11  12    3.53    5.83
   6 -11 -12    1.28    5.86
   6  11 -12    1.36    4.23
  -6  11  13   22.84    9.01
   6 -11 -13   38.48   10.21
   6  11 -13   14.14    6.82
  -6  11  14    5.72    5.92
   6 -11 -14   -0.00    5.19
   6  11 -14    0.62    4.29
  -6  11  15    6.01    5.93
   6 -11 -15    9.46    6.38
   6  11 -15    9.43    5.83
  -6 -11  15   14.76    7.55
  -6  11  16    0.00    6.03
   6 -11 -16    1.61    5.52
   6  11 -16    0.97    4.20
  -6 -11  16   -0.00    5.84
  -6  11  17    8.41    7.38
   6 -11 -17    9.56    6.70
   6  11 -17    9.27    5.83
  -6 -11  17    1.88    5.49
  -6  11  18    4.17    5.00
   6 -11 -18   -0.00    3.91
   6  11 -18   -0.00    4.75
  -6 -11  18   -0.00    5.53
  -6  11  19   13.65    8.38
   6  11 -19   20.99    7.86
  -6 -11  19   25.73    9.04
  -6  11  20    1.39    6.16
   6  11 -20    1.54    4.61
  -6 -11  20   -0.00    5.54
  -6  11  21   -0.00    6.40
   6  11 -21    0.91    4.47
  -6 -11  21   -0.00    5.82
  -6  11  22    1.37    5.23
   6  11 -22   -0.00    5.01
  -6 -11  22    0.00    5.19
  -6  11  23   12.41    7.70
   6  11 -23   11.35    6.87
  -6 -11  23   18.48    8.66
  -6  11  24   -0.00    5.45
   6  11 -24   -0.00    4.82
  -6 -11  24    0.34    5.68
  -6  11  25    5.86    7.40
   6  11 -25   -0.00    4.90
  -6 -11  25    6.83    7.65
  -6  11  26   -0.00    5.65
   6  11 -26   -0.00    5.13
  -6 -11  26    1.69    6.34
  -6  11  27    2.90    5.14
   6  11 -27    0.00    5.62
  -6 -11  27   -0.00    6.46
  -6  11  28    0.29    5.53
   6  11 -28    0.00    5.38
  -6 -11  28    0.00    5.68
  -6  11  29    6.19    7.44
   6  11 -29    7.58    6.84
  -6 -11  29    0.14    5.48
  -6  11  30    3.63    6.08
   6  11 -30    0.00    5.23
  -6 -11  30    6.15    7.79
   6  11 -31   -0.00    5.04
  -6 -11  31    2.18    6.74
  -6  11  32   -0.00    6.05
   6  11 -32    0.24    4.74
  -6 -11  32   -0.00    7.18
  -6  12   1   18.78    8.71
   6 -12  -1   23.73    8.85
   6  12  -1   36.08    6.62
  -6  12   2   -0.00    5.24
   6 -12  -2    3.30    5.27
   6  12  -2    1.19    2.91
   6 -12  -3   -0.00    5.53
   6  12  -3    2.48    3.05
  -6  12   4    1.42    5.05
   6 -12  -4    0.00    4.29
   6  12  -4    0.08    2.87
  -6  12   5   16.93    8.96
   6  12  -5   23.60    6.24
  -6  12   6   -0.00    3.76
   6 -12  -6    0.12    4.89
   6  12  -6    0.84    2.93
  -6  12   7   11.86    7.51
   6 -12  -7    8.98    6.77
  -6  12   8    2.18    6.22
   6 -12  -8    0.00    5.23
   6  12  -8    5.16    4.11
  -6  12   9    5.99    6.23
   6 -12  -9    0.69    5.07
   6  12  -9   13.75    5.45
  -6  12  10    0.00    5.63
   6 -12 -10    0.05    4.56
   6  12 -10    4.47    3.92
  -6  12  11   20.75    9.12
   6 -12 -11    7.51    6.86
   6  12 -11   15.67    6.23
   6 -12 -12    1.43    6.26
   6  12 -12    0.00    3.43
  -6  12  13   11.08    6.62
   6 -12 -13    1.02    5.49
   6  12 -13    1.06    3.62
  -6  12  14    0.22    4.68
   6 -12 -14    1.53    5.83
   6  12 -14   -0.00    3.85
  -6  12  15    8.03    6.72
   6  12 -15    9.06    5.66
  -6  12  16   -0.00    5.50
   6 -12 -16    2.86    5.96
   6  12 -16    0.00    4.09
  -6  12  17    6.17    6.36
   6 -12 -17    3.26    5.55
   6  12 -17    7.21    5.41
   6 -12 -18    6.14    6.48
  -6  12  19   -0.00    4.65
   6 -12 -19    4.93    5.80
   6  12 -19   -0.00    3.91
  -6  12  20    0.00    5.92
   6 -12 -20   -0.00    4.46
   6  12 -20    3.68    5.14
  -6 -12  20    3.73    5.37
  -6  12  21    7.38    6.90
   6 -12 -21   19.12    7.80
   6  12 -21   12.96    6.57
  -6 -12  21   10.14    7.84
  -6  12  22    6.12    7.61
   6  12 -22    0.00    5.16
  -6 -12  22    5.15    6.40
  -6  12  23   -0.00    6.27
   6  12 -23    0.00    4.73
  -6 -12  23    0.04    5.79
  -6  12  24   -0.00    6.27
   6  12 -24    3.37    5.27
  -6 -12  24    0.96    6.14
   6  12 -25   10.34    6.67
  -6 -12  25   11.18    7.18
  -6  12  26   -0.00    6.09
   6  12 -26    1.03    4.30
  -6 -12  26    5.54    6.81
  -6  12  27    6.73    7.19
   6  12 -27   -0.00    4.74
  -6 -12  27    0.92    7.24
  -6  12  28    0.00    5.63
   6  12 -28    9.75    7.17
  -6 -12  28    7.87    8.24
   6  12 -29    3.93    5.24
  -6 -12  29   -0.00    6.49
  -6 -12  30    3.91    7.45
  -6 -12  31    3.84    8.09
  -6  13   1    2.36    7.58
   6 -13  -1    6.97    6.74
   6  13  -1    6.88    4.04
  -6  13   2   -0.00    5.17
   6 -13  -2    0.16    5.46
   6  13  -2    2.27    3.52
  -6  13   3   47.26   11.67
   6 -13  -3   25.12    8.97
   6  13  -3   28.51    6.64
   6 -13  -4   18.09    8.35
   6  13  -4   11.65    5.22
  -6  13   5    8.16    6.22
   6 -13  -5    7.18    6.24
   6  13  -5    1.28    3.80
  -6  13   6   -0.00    4.31
   6 -13  -6   -0.00    4.32
   6  13  -6    0.22    4.22
  -6  13   7   16.22    7.53
   6 -13  -7    1.58    5.89
   6  13  -7    6.18    4.49
  -6  13   8    9.31    7.32
   6 -13  -8    1.17    5.45
   6  13  -8    1.64    3.82
  -6  13   9   24.71    8.87
   6 -13  -9   10.92    7.71
  -6  13  10    0.64    4.83
   6 -13 -10    5.56    6.12
   6  13 -10    0.00    4.07
  -6  13  11    6.86    6.39
   6 -13 -11   -0.00    5.01
   6  13 -11    0.00    2.74
  -6  13  12    5.38    6.87
   6 -13 -12   10.04    6.81
   6  13 -12    5.81    4.69
  -6  13  13    7.93    6.39
   6 -13 -13    2.31    5.91
   6  13 -13    6.32    4.86
   6 -13 -14    0.00    5.28
   6  13 -14    1.92    3.13
  -6  13  15   -0.00    5.40
   6 -13 -15   -0.00    5.88
   6  13 -15    0.00    4.19
  -6  13  16   -0.00    5.92
   6 -13 -16    1.08    4.83
   6  13 -16    0.00    4.31
  -6  13  17    6.62    6.51
   6 -13 -17   -0.00    5.70
   6  13 -17    5.45    5.31
  -6  13  18    0.00    5.67
   6 -13 -18    6.25    6.62
   6  13 -18    0.00    5.09
  -6  13  19   11.45    8.02
   6 -13 -19   12.54    6.95
   6  13 -19    1.13    5.17
  -6  13  20    6.90    6.77
   6 -13 -20   -0.00    4.43
   6 -13 -21    0.00    5.61
   6  13 -21    3.88    4.52
  -6  13  22    5.27    6.18
   6 -13 -22   -0.00    5.91
   6  13 -22    0.00    5.87
  -6  13  23    7.02    7.32
   6 -13 -23    9.87    6.63
   6  13 -23    1.42    5.11
  -6  13  24    3.82    5.84
   6  13 -24    2.90    5.44
   6  13 -25    1.27    5.08
  -6 -13  28    0.00    7.20
  -6 -13  29   -0.00    5.42
  -6 -13  30    2.87    6.80
  -6  14   1    9.01    7.25
   6 -14  -1    6.65    6.53
   6  14  -1    8.54    3.99
  -6  14   2    3.75    5.79
   6 -14  -2    7.82    6.63
  -6  14   3   -0.00    6.17
   6  14  -3   -0.00    3.30
  -6  14   4    9.67    7.31
   6 -14  -4    0.73    5.88
   6  14  -4    6.44    4.06
  -6  14   5   29.59    9.70
   6 -14  -5   19.10    8.30
   6  14  -5    9.13    4.91
  -6  14   6    5.75    5.10
   6 -14  -6    8.40    7.06
   6  14  -6   14.51    5.70
  -6  14   7   13.96    8.20
   6 -14  -7   12.07    7.12
   6  14  -7    8.46    4.89
  -6  14   8    0.45    5.45
   6 -14  -8   -0.00    5.21
   6  14  -8   -0.00    3.61
  -6  14   9    2.88    5.25
   6 -14  -9    2.92    5.59
   6  14  -9    6.08    4.80
   6 -14 -10    1.69    4.61
   6  14 -10    0.34    3.80
  -6  14  11    4.14    6.23
   6 -14 -11    0.78    4.78
   6  14 -11    2.08    3.73
  -6  14  12   -0.00    5.95
   6 -14 -12   -0.00    5.16
   6  14 -12   -0.00    3.87
  -6  14  13    1.12    5.88
   6 -14 -13    1.12    5.23
   6  14 -13    0.00    4.21
  -6  14  14   -0.00    5.80
   6  14 -14    1.92    4.11
  -6  14  15    2.34    6.16
   6 -14 -15    6.24    6.18
   6  14 -15    0.40    4.23
   6 -14 -16    0.99    4.99
   6  14 -16    4.14    4.23
   6 -14 -17   -0.00    5.49
   6  14 -17    6.33    5.08
  -6  14  18    2.42    5.19
   6 -14 -18    0.00    5.41
   6  14 -18   -0.00    4.52
  -6  14  19   -0.00    6.66
   6  14 -19   -0.00    4.95
   6  14 -20   -0.00    3.78
   6  14 -21   -0.00    4.75
  -6  15   1    3.99    5.48
   6 -15  -1    4.03    5.78
   6  15  -1    0.65    2.59
  -6  15   2   -0.00    4.37
   6 -15  -2   -0.00    5.67
   6  15  -2    3.16    3.74
  -6  15   3   -0.00    5.52
   6 -15  -3   -0.00    5.29
  -6  15   4   -0.00    6.09
   6 -15  -4    3.91    5.98
   6  15  -4   -0.00    3.35
  -6  15   5   -0.00    6.29
   6 -15  -5    2.71    5.36
   6  15  -5    0.32    3.73
  -6  15   6   -0.00    6.52
   6 -15  -6    3.46    4.87
   6  15  -6    1.42    4.00
  -6  15   7   -0.00    5.65
   6 -15  -7    6.39    5.86
   6  15  -7   -0.00    3.71
  -6  15   8    2.12    5.84
   6 -15  -8   -0.00    4.87
   6  15  -8   -0.00    3.31
  -6  15   9    0.00    4.65
   6 -15  -9    3.08    5.94
   6  15  -9    0.00    3.61
  -6  15  10   -0.00    4.87
   6 -15 -10    8.94    6.75
   6  15 -10    2.62    4.32
  -6  15  11    2.30    5.03
   6 -15 -11    2.52    5.44
   6  15 -11    0.15    3.72
  -6  15  12    0.00    5.18
   6 -15 -12    0.35    4.19
  -6  15  13   -0.00    5.46
   6 -15 -13   -0.00    4.87
   6  15 -13    2.79    4.88
  -6  15  14    3.11    5.86
   6 -15 -14    0.48    5.23
   6  15 -14    1.39    4.18
  -6  15  15   -0.00    5.49
   6  15 -15   -0.00    3.97
  -6  15  16   -0.00    5.60
   6  15 -16    1.24    4.62
  -6  15  17   -0.00    5.13
   6  15 -17    5.19    4.47
  -6  16   1    4.93    6.68
   6 -16  -1    6.65    6.89
   6  16  -1    1.28    3.36
  -6  16   2    1.85    5.59
   6 -16  -2   -0.00    5.41
   6  16  -2    0.84    2.75
  -6  16   3   -0.00    4.30
   6 -16  -3   -0.00    5.83
   6  16  -3   -0.00    2.81
  -6  16   4   -0.00    6.42
   6 -16  -4    4.83    6.40
   6  16  -4    0.90    3.17
  -6  16   5    8.14    7.42
   6 -16  -5    0.94    5.10
   6  16  -5    0.70    3.77
  -6  16   6    5.77    6.94
   6 -16  -6    5.95    6.36
   6  16  -6   -0.00    3.72
  -6  16   7    2.37    5.78
   6 -16  -7    1.95    5.17
   6  16  -7    4.74    4.41
   6 -16  -8    0.14    5.39
   6  16  -8   -0.00    3.81
  -6  16   9   -0.00    4.21
   6  16  -9    1.18    3.77
  -6  16  10    0.00    5.52
   6  16 -10    3.41    4.80
  -6  16  11   -0.00    5.71
   6  16 -11   -0.00    4.24
  -6  16  12   -0.00    4.38
   6  16 -12    0.00    4.37
  -6  16  13    4.83    4.73
  -6  16  14    4.04    6.06
  -6  17   1   -0.00    5.70
   6 -17  -1    1.04    5.24
   6  17  -1   -0.00    3.36
  -6  17   2   -0.00    6.34
   6 -17  -2    0.00    5.76
   6  17  -2    3.33    3.56
  -6  17   3    0.00    5.74
   6 -17  -3   -0.00    6.00
   6  17  -3    0.00    3.15
  -6  17   5   -0.00    5.51
   6  17  -5   -0.00    3.83
  -6  17   6    1.94    5.44
   6  17  -6   -0.00    4.21
  -5   0   1    3.82    3.85
  -5   0   1    1.48    3.37
  -5   0   1    0.95    3.12
   5   0  -1    3.04    3.33
   5   0  -1   -0.00    3.57
  -5   0   2   -0.00    3.37
  -5   0   2    2.21    3.45
   5   0  -2   -0.00    3.13
   5   0  -2    2.39    4.00
  -5   0   3   72.49    9.79
   5   0  -3   75.12    9.97
   5   0  -3   65.78   10.30
  -5   0   4    2.23    4.07
  -5   0   4   -0.00    3.65
   5   0  -4   -0.00    3.93
  -5   0   5 2034.63  156.13
   5   0  -5 2323.33  157.57
   5   0  -5 2181.68  157.71
  -5   0   6   -0.00    4.32
  -5   0   6   -0.00    4.20
   5   0  -6    0.00    3.50
   5   0  -6    3.00    4.52
  -5   0   7   48.02    9.65
  -5   0   7   71.24    9.60
   5   0  -7   66.25   10.09
   5   0  -7   80.66   11.65
  -5   0   8   -0.00    4.54
  -5   0   8    2.16    3.61
   5   0  -8    2.11    5.10
   5   0  -8    2.16    4.15
  -5   0   9  539.95   44.16
  -5   0   9  520.45   43.15
   5   0  -9  526.20   43.70
   5   0  -9  504.67   44.11
  -5   0  10   -0.00    5.53
  -5   0  10   -0.00    3.96
   5   0 -10   -0.00    3.90
   5   0 -10    1.66    5.06
  -5   0  11   26.60    6.94
   5   0 -11   25.46    7.16
   5   0 -11   28.89    7.76
  -5   0  12   -0.00    3.24
  -5   0  12    1.39    3.32
   5   0 -12    0.00    4.31
   5   0 -12    0.33    3.99
  -5   0  13    3.77    4.10
  -5   0  13    4.65    3.84
   5   0 -13    5.57    4.56
   5   0 -13    4.97    5.41
  -5   0  14   -0.00    3.92
  -5   0  14    4.61    3.92
   5   0 -14   -0.00    4.28
  -5   0  15  136.62   17.57
  -5   0  15  134.55   16.38
   5   0 -15  110.22   16.10
  -5   0  16    0.00    4.17
  -5   0  16   -0.00    3.29
   5   0 -16   -0.00    3.64
  -5   0  17   65.52   11.30
   5   0 -17   82.08   13.44
  -5   0  18    1.47    3.56
   5   0 -18   -0.00    3.90
  -5   0  19  125.08   17.14
   5   0 -19  149.38   19.71
   5   0 -20   -0.00    4.42
  -5   0  21  195.29   24.61
   5   0 -21  207.76   25.15
  -5   0  22   -0.00    6.17
   5   0 -22    0.40    4.80
  -5   0  23    2.43    4.95
  -5   0  24    5.92    6.17
  -5   0  25   17.09    8.24
   5   0 -25   25.42    9.05
  -5   0  26    4.34    6.86
   5   0 -26   -0.00    5.23
  -5   0  27   17.71    8.69
   5   0 -27   30.95    9.94
  -5   0  28   -0.00    6.45
  -5   0  29    6.14    7.38
  -5   0  30    9.08    6.89
  -5   0  31   11.94    9.04
  -5   0  32    0.00    5.85
  -5   0  33   -0.00    6.42
  -5   0  34    1.74    5.35
  -5   0  35    5.48    7.81
  -5   0  36    3.18    7.28
  -5   0  37   16.63    9.26
  -5   0  38    5.37    6.94
  -5   0  39   -0.00    5.80
  -5   1   1  406.58   36.22
  -5   1   1  456.53   36.95
  -5   1   1  401.57   35.39
   5  -1  -1  405.93   35.82
   5  -1  -1  412.36   35.74
   5  -1  -1  502.98   37.49
   5   1  -1  432.45   34.90
   5   1  -1  472.01   35.86
  -5  -1   1  391.44   34.79
  -5  -1   1  467.53   35.24
  -5   1   2    5.48    4.33
  -5   1   2    2.20    3.42
   5  -1  -2    0.00    4.01
   5  -1  -2    0.00    3.86
   5   1  -2    0.00    3.39
   5   1  -2    1.48    3.73
  -5  -1   2    0.00    3.56
  -5  -1   2    4.63    3.78
  -5   1   3  439.03   38.38
  -5   1   3  471.71   38.60
   5  -1  -3  440.14   37.68
   5  -1  -3  485.17   39.48
   5   1  -3  422.02   37.07
   5   1  -3  460.06   38.15
  -5  -1   3  494.56   38.25
  -5  -1   3  512.76   37.82
  -5   1   4    7.81    5.14
  -5   1   4   12.98    5.23
   5  -1  -4   10.58    5.13
   5  -1  -4   10.22    4.94
   5   1  -4    8.39    4.10
  -5  -1   4    7.68    4.41
  -5  -1   4    7.01    3.32
  -5   1   5  100.40   13.32
  -5   1   5  126.56   13.97
   5  -1  -5  115.38   13.49
   5  -1  -5  103.06   13.40
   5   1  -5   94.47   12.29
   5   1  -5  107.15   13.09
  -5  -1   5  105.86   12.88
  -5  -1   5  113.12   12.46
  -5   1   6  483.51   43.44
   5  -1  -6  549.73   43.70
   5  -1  -6  487.52   43.88
   5   1  -6  580.85   43.78
   5   1  -6  517.79   43.52
  -5  -1   6  548.47   43.73
  -5  -1   6  541.65   42.69
  -5   1   7  528.32   46.20
  -5   1   7  623.84   47.39
   5  -1  -7  702.69   47.90
   5  -1  -7  578.50   47.69
   5   1  -7  478.28   45.05
   5   1  -7  563.25   46.78
  -5  -1   7  539.20   45.99
  -5  -1   7  595.84   46.14
  -5   1   8    2.52    4.97
  -5   1   8    0.00    3.89
   5  -1  -8    0.94    3.77
   5  -1  -8    0.00    4.08
   5   1  -8    0.00    3.86
   5   1  -8    5.05    4.94
  -5  -1   8    0.00    4.55
  -5  -1   8    1.95    3.45
  -5   1   9   23.31    6.92
  -5   1   9   34.38    7.60
   5  -1  -9   36.79    7.89
   5  -1  -9   21.08    7.38
   5   1  -9   23.84    6.73
   5   1  -9   30.58    7.83
  -5  -1   9   34.33    7.24
  -5  -1   9   50.67    8.17
  -5   1  10    0.00    4.02
  -5   1  10    3.40    3.86
   5  -1 -10    5.16    4.98
   5  -1 -10    6.85    5.04
   5   1 -10    2.96    4.35
   5   1 -10    3.41    4.57
  -5  -1  10    2.12    4.27
  -5  -1  10    1.58    3.58
  -5   1  11  231.60   23.45
  -5   1  11  201.95   21.62
   5  -1 -11  250.05   23.60
   5  -1 -11  217.04   23.62
   5   1 -11  202.24   22.25
   5   1 -11  181.62   21.89
  -5  -1  11  246.53   23.84
  -5  -1  11  251.88   22.82
  -5   1  12    0.00    5.40
  -5   1  12   19.15    6.44
   5  -1 -12   24.50    6.94
   5  -1 -12   13.30    6.67
   5   1 -12   12.58    5.97
   5   1 -12   22.60    6.84
  -5  -1  12   10.52    5.29
  -5  -1  12   12.18    5.11
  -5   1  13  324.85   32.61
  -5   1  13  325.44   32.03
   5  -1 -13  382.17   33.15
   5  -1 -13  324.49   32.92
   5   1 -13  363.42   32.99
  -5  -1  13  360.81   33.62
  -5  -1  13  363.05   31.91
  -5   1  14    0.73    3.25
   5  -1 -14    7.70    5.54
   5   1 -14    1.58    4.24
  -5  -1  14    0.00    4.62
  -5  -1  14    2.92    3.88
  -5   1  15   47.99    9.70
  -5   1  15   33.03    8.00
   5  -1 -15   52.98   10.43
   5   1 -15   49.18    9.50
  -5  -1  15   32.07    8.99
  -5  -1  15   37.19    8.09
  -5   1  16    6.01    4.87
  -5   1  16    2.36    3.83
   5  -1 -16    5.62    5.40
   5   1 -16    0.00    4.11
  -5  -1  16    6.03    5.05
  -5  -1  16    5.17    3.77
  -5   1  17   23.77    7.84
  -5   1  17   35.85    8.38
   5  -1 -17   27.79    8.31
   5   1 -17   20.89    7.16
  -5  -1  17   35.67    8.96
   5  -1 -18    6.44    5.06
   5   1 -18    1.16    3.98
  -5   1  19  131.88   17.58
   5  -1 -19  143.18   19.43
   5   1 -19  134.56   18.22
  -5   1  20    8.64    5.47
   5  -1 -20    1.85    5.13
   5   1 -20    2.55    4.74
  -5   1  21    2.17    5.99
  -5   1  21    2.06    3.93
   5  -1 -21   -0.00    5.13
   5   1 -21    0.61    3.87
  -5  -1  21    1.49    5.55
   5  -1 -22    0.00    5.18
   5   1 -22   12.16    6.50
  -5  -1  22    5.76    6.79
  -5   1  23   28.48    9.48
   5  -1 -23   28.92    9.58
   5   1 -23   26.33    9.27
  -5  -1  23   37.57   10.23
  -5   1  24    0.00    6.22
   5  -1 -24    5.04    6.48
   5   1 -24    9.88    7.27
  -5  -1  24   -0.00    5.52
  -5   1  25   14.08    7.40
   5  -1 -25   10.20    7.36
   5   1 -25    4.85    5.96
  -5  -1  25   16.50    8.46
  -5   1  26    0.00    5.43
   5  -1 -26    8.90    6.73
   5   1 -26    5.47    6.18
  -5  -1  26   -0.00    4.39
  -5   1  27   44.88   12.22
   5   1 -27   41.32   11.33
  -5  -1  27   44.27   12.63
  -5   1  28    3.70    6.92
   5   1 -28    4.95    7.19
  -5  -1  28    4.16    5.55
  -5   1  29   17.17    8.93
  -5   1  30    4.18    7.51
  -5   1  31    1.97    5.52
  -5  -1  31    0.44    5.23
  -5   1  32   -0.00    6.30
  -5  -1  32   -0.00    5.93
  -5   1  33   20.51    9.77
  -5  -1  33    9.20    7.94
  -5   1  34    0.00    6.58
  -5  -1  34   -0.00    6.10
  -5   1  35   -0.00    7.49
  -5  -1  35    1.64    6.75
  -5   1  36   -0.00    7.16
  -5  -1  36    7.06    7.57
  -5   1  37   -0.00    6.59
  -5  -1  37    4.54    6.44
  -5   1  38    0.00    7.04
  -5  -1  38    1.64    6.29
  -5   1  39   11.91    8.70
  -5  -1  39    7.04    7.32
  -5   2   1    4.84    5.54
  -5   2   1   10.15    4.95
  -5   2   1    7.16    5.17
   5  -2  -1    6.87    5.03
   5  -2  -1    0.00    3.95
   5   2  -1    6.30    3.49
   5   2  -1    7.66    4.24
  -5  -2   1    4.65    3.66
  -5  -2   1    8.73    3.80
  -5  -2   1    7.92    3.31
  -5   2   2   14.14    5.90
  -5   2   2   10.74    4.97
   5  -2  -2   15.66    6.04
   5  -2  -2   14.47    5.49
   5  -2  -2   11.95    6.00
   5   2  -2   13.19    4.15
   5   2  -2    5.17    3.99
  -5  -2   2   15.24    4.77
  -5  -2   2   17.33    4.42
  -5   2   3  190.02   19.33
  -5   2   3  185.74   18.67
   5  -2  -3  183.70   18.46
   5  -2  -3  167.72   18.66
   5   2  -3  164.89   16.82
   5   2  -3  192.60   17.72
  -5  -2   3  160.41   16.72
  -5  -2   3  166.42   16.27
  -5   2   4   61.81   10.34
  -5   2   4   67.99   10.44
   5  -2  -4   66.55   10.20
   5  -2  -4   64.82   11.04
   5   2  -4   77.36   10.03
   5   2  -4   65.16    9.95
  -5  -2   4   66.48    9.65
  -5  -2   4   93.01    9.86
  -5   2   5  544.97   44.05
  -5   2   5  602.52   44.61
   5  -2  -5  506.01   42.76
   5  -2  -5  516.60   44.10
   5   2  -5  508.61   42.07
   5   2  -5  515.13   42.35
  -5  -2   5  467.67   41.65
  -5  -2   5  554.31   41.74
  -5   2   6    9.48    4.92
  -5   2   6    0.00    4.15
   5  -2  -6    2.40    4.41
   5   2  -6    8.51    4.48
   5   2  -6    6.29    4.22
  -5  -2   6    6.17    4.36
  -5  -2   6    2.51    3.50
  -5   2   7   53.52    9.89
  -5   2   7   49.53    9.50
   5  -2  -7   66.49   10.27
   5  -2  -7   63.27   10.45
   5   2  -7   65.06    9.65
   5   2  -7   57.91    9.34
  -5  -2   7   54.98    9.23
  -5  -2   7   52.63    8.17
  -5   2   8   13.62    5.88
  -5   2   8   15.12    5.73
   5  -2  -8    6.44    5.58
   5  -2  -8    3.96    5.37
   5   2  -8    8.87    5.15
   5   2  -8    8.94    4.81
  -5  -2   8    7.72    4.43
  -5  -2   8   12.32    4.34
  -5   2   9  637.64   50.99
   5  -2  -9  592.34   49.72
   5  -2  -9  615.34   51.53
   5   2  -9  586.98   49.39
  -5  -2   9  622.80   50.47
  -5  -2   9  628.45   48.89
  -5   2  10    5.94    4.98
  -5   2  10    3.92    4.59
   5  -2 -10    5.15    4.81
   5  -2 -10   -0.00    4.42
   5   2 -10    2.85    4.19
   5   2 -10   -0.00    3.42
  -5  -2  10   -0.00    4.71
  -5  -2  10    0.00    3.38
  -5   2  11    7.39    5.48
  -5   2  11    4.68    4.53
   5  -2 -11   10.89    5.46
   5  -2 -11    0.00    4.30
   5   2 -11    2.44    4.35
   5   2 -11    0.00    3.83
  -5  -2  11    3.49    5.20
  -5   2  12   77.26   12.08
  -5   2  12   43.46    9.27
   5  -2 -12   65.27   10.82
   5  -2 -12   64.93   11.38
   5   2 -12   60.66   10.54
   5   2 -12   38.05    8.68
  -5  -2  12   66.37   10.94
  -5  -2  12   43.13    8.60
  -5   2  13   84.79   12.57
  -5   2  13   78.07   11.37
   5  -2 -13   75.61   12.58
   5   2 -13   61.49   10.93
   5   2 -13   49.06   10.02
  -5  -2  13   53.72   10.77
  -5  -2  13   67.02   10.54
  -5   2  14   26.55    8.36
  -5   2  14   27.76    7.36
   5  -2 -14   53.32   10.30
   5   2 -14   41.66    9.14
  -5  -2  14   44.52    9.12
  -5  -2  14   28.86    6.84
  -5   2  15  351.00   32.11
  -5   2  15  289.41   29.85
   5  -2 -15  302.82   31.41
   5   2 -15  323.67   31.18
  -5  -2  15  289.91   30.78
  -5   2  16    3.28    4.77
  -5   2  16    0.00    3.85
   5  -2 -16    5.06    5.65
   5   2 -16    0.89    4.33
  -5  -2  16    5.16    5.37
  -5   2  17    4.68    4.85
   5  -2 -17    2.44    4.75
   5   2 -17    0.00    5.01
  -5  -2  17    0.00    4.73
  -5   2  18   -0.00    3.98
   5  -2 -18    1.02    4.92
   5   2 -18   -0.00    4.44
  -5   2  19  105.94   16.12
   5  -2 -19  129.49   18.25
  -5   2  20   54.88   11.27
   5  -2 -20   51.74   12.40
  -5   2  21    7.04    5.80
  -5   2  21    7.70    5.15
   5  -2 -21   -0.00    5.58
  -5  -2  21    2.14    5.13
  -5   2  22   12.40    6.54
  -5   2  22   10.08    6.02
   5  -2 -22   11.16    6.56
  -5  -2  22    0.00    6.34
  -5   2  23   16.10    7.82
  -5   2  23   10.99    6.49
   5  -2 -23    8.47    7.96
  -5  -2  23    0.24    7.27
  -5   2  24    1.17    6.08
   5  -2 -24   10.22    7.73
  -5  -2  24   -0.00    6.22
  -5   2  25   68.93   14.22
   5   2 -25   80.15   14.89
  -5  -2  25   53.53   13.46
  -5   2  26    4.94    7.04
  -5  -2  26    5.79    7.35
  -5   2  27   30.48   10.71
  -5  -2  27   23.09    9.68
  -5   2  28   -0.00    6.50
  -5  -2  28    0.75    5.44
  -5   2  29    7.00    8.15
  -5  -2  29   25.11    8.93
  -5   2  30   -0.00    6.01
  -5  -2  30    2.63    6.55
  -5   2  31   15.22    9.13
  -5  -2  31   11.90    8.70
  -5  -2  32    8.62    8.22
  -5  -2  33    2.82    4.89
  -5  -2  34   -0.00    5.10
  -5  -2  35   -0.00    6.76
  -5  -2  36   10.22    8.82
  -5  -2  37   -0.00    6.33
  -5  -2  38    2.37    7.52
  -5   3   1  269.84   26.15
  -5   3   1  283.21   26.68
  -5   3   1  278.18   25.78
   5  -3  -1  260.94   26.12
   5  -3  -1  304.57   26.07
   5  -3  -1  256.85   26.01
  -5  -3   1  268.39   23.11
  -5  -3   1  260.75   22.55
  -5  -3   1  271.80   21.94
  -5   3   2   65.11   10.49
  -5   3   2   62.54   10.23
  -5   3   2   52.31    9.36
   5  -3  -2   39.80    8.70
   5  -3  -2   60.61    9.53
   5  -3  -2   37.77    8.98
   5   3  -2   55.57    7.77
   5   3  -2   49.55    7.48
  -5  -3   2   48.94    7.53
  -5  -3   2   53.40    6.65
  -5   3   3  107.58   13.67
  -5   3   3  114.93   13.41
   5  -3  -3   84.76   12.87
   5  -3  -3   98.28   12.71
   5  -3  -3   79.80   12.68
   5   3  -3  110.02   11.69
  -5  -3   3   82.11   10.69
  -5   3   4    3.92    4.71
  -5   3   4    1.61    4.37
   5  -3  -4    5.88    4.81
   5  -3  -4    3.57    4.79
   5   3  -4    4.80    3.77
   5   3  -4    8.08    4.15
  -5  -3   4    8.72    4.03
  -5  -3   4    5.51    3.34
  -5   3   5  185.51   20.12
  -5   3   5  175.05   19.78
   5  -3  -5  148.44   18.11
   5  -3  -5  186.53   20.36
   5   3  -5  200.81   18.83
   5   3  -5  165.20   17.72
  -5  -3   5  214.00   18.94
  -5  -3   5  213.72   17.93
  -5   3   6  177.73   19.91
  -5   3   6  180.65   19.90
   5  -3  -6  166.15   18.72
   5  -3  -6  157.22   19.58
   5   3  -6  198.56   19.13
   5   3  -6  189.87   18.61
  -5  -3   6  220.08   19.61
  -5   3   7   52.46   10.01
  -5   3   7   87.63   11.78
   5  -3  -7   47.49   10.06
   5   3  -7   71.75    9.99
   5   3  -7   55.92    9.39
  -5  -3   7   53.76    9.14
  -5  -3   7   63.17    8.60
  -5   3   8   79.93   12.26
  -5   3   8   82.16   12.02
   5  -3  -8   90.05   12.23
   5  -3  -8   80.76   12.81
   5   3  -8   79.38   11.53
   5   3  -8   77.42   11.21
  -5  -3   8   72.04   11.36
  -5  -3   8   82.12   10.54
  -5   3   9   72.09   11.55
  -5   3   9   80.25   11.97
   5  -3  -9   70.56   11.07
   5  -3  -9   58.48   11.07
   5   3  -9   75.55   10.99
   5   3  -9   61.90   10.14
  -5  -3   9   58.89   10.59
  -5  -3   9   62.66    9.36
  -5   3  10   13.02    6.08
  -5   3  10   13.29    6.21
   5  -3 -10   16.71    5.75
   5  -3 -10    6.55    5.30
   5   3 -10   11.39    5.04
   5   3 -10   16.67    5.67
  -5  -3  10   22.37    6.46
  -5  -3  10    7.97    4.24
  -5   3  11    0.00    4.22
   5  -3 -11    6.76    4.58
   5  -3 -11    0.00    5.30
   5   3 -11    0.79    3.68
   5   3 -11    4.23    4.22
  -5  -3  11    3.46    4.44
  -5  -3  11    0.17    3.16
  -5   3  12   26.47    7.75
  -5   3  12   30.41    8.02
   5  -3 -12   31.45    8.45
   5   3 -12   26.74    7.32
   5   3 -12   25.57    6.94
  -5  -3  12   22.00    7.33
  -5  -3  12   35.54    6.97
  -5   3  13  203.47   21.02
  -5   3  13  150.32   18.93
   5  -3 -13  148.87   19.49
   5   3 -13  175.52   19.39
   5   3 -13  157.03   18.85
  -5   3  14   21.55    7.12
  -5   3  14   10.51    5.84
   5  -3 -14   14.76    6.78
   5   3 -14    8.33    5.53
  -5  -3  14   23.94    7.08
  -5   3  15    4.03    5.23
  -5   3  15    3.35    3.85
   5  -3 -15   26.81    8.11
   5   3 -15    7.76    5.68
  -5  -3  15   12.78    6.11
  -5   3  16   42.89    9.48
  -5   3  16   45.60    9.42
   5  -3 -16   41.49   10.24
   5   3 -16   41.55    9.73
  -5  -3  16   39.53    9.43
  -5   3  17   73.26   12.09
   5  -3 -17   37.43   10.07
   5   3 -17   57.72   11.21
  -5  -3  17   74.75   12.81
  -5   3  18    7.26    5.46
   5  -3 -18   10.80    6.57
   5   3 -18   12.39    6.52
  -5   3  19    2.07    4.72
   5  -3 -19   -0.00    4.62
   5   3 -19    0.44    4.68
  -5   3  20   -0.00    6.04
  -5   3  20   -0.00    4.48
   5  -3 -20   -0.00    6.05
   5   3 -20   -0.00    4.88
  -5  -3  20    0.28    5.39
  -5   3  21   55.73   11.83
   5  -3 -21   41.89   11.68
   5   3 -21   55.01   12.34
  -5  -3  21   65.18   13.38
  -5   3  22   41.93   10.69
  -5   3  22   72.70   13.09
   5  -3 -22   58.72   13.49
   5   3 -22   61.25   12.29
  -5  -3  22   33.73   11.03
  -5   3  23   69.69   13.38
  -5   3  23   86.82   14.46
   5  -3 -23   72.28   14.87
  -5  -3  23   48.76   12.70
  -5   3  24    0.00    5.02
  -5  -3  24    0.00    6.63
  -5   3  25   -0.00    4.62
  -5  -3  25   -0.00    6.98
  -5   3  26    7.85    6.29
  -5  -3  26    2.87    6.81
  -5   3  27   16.32    8.35
  -5  -3  27   14.58    9.06
  -5   3  28    1.88    5.74
   5   3 -28    0.00    6.28
  -5  -3  28    0.12    7.32
  -5   3  29   12.05    8.55
   5   3 -29   11.46    7.63
  -5  -3  29   16.30    9.04
  -5   3  30    0.00    6.80
   5   3 -30    4.57    6.75
  -5  -3  30   -0.00    7.09
  -5   3  31   -0.00    5.97
  -5  -3  31    4.10    6.81
  -5   3  32    0.00    6.27
  -5  -3  32   -0.00    6.42
  -5   3  33   11.69    7.98
  -5  -3  33   11.97    9.43
  -5   3  34   -0.00    7.32
  -5  -3  34   -0.00    6.72
  -5   3  35   -0.00    6.30
  -5  -3  35   -0.00    6.64
  -5   3  36   -0.00    6.28
  -5  -3  36   -0.00    6.40
  -5   3  37    3.94    7.32
  -5  -3  37    0.99    7.87
  -5   3  38    0.00    6.43
  -5  -3  38   -0.00    7.50
  -5   3  39    0.00    6.66
  -5   4   1  100.57   13.12
  -5   4   1   70.24   11.71
  -5   4   1   90.51   12.68
   5  -4  -1   65.41   11.42
   5  -4  -1  103.03   12.58
   5  -4  -1   75.18   12.49
   5   4  -1   84.76    9.65
   5   4  -1   81.55    9.33
  -5  -4   1   78.99    9.35
  -5  -4   1   87.43    8.59
  -5  -4   1   73.60    7.88
  -5   4   2   12.30    5.55
  -5   4   2   11.09    5.06
  -5   4   2    9.77    5.49
   5  -4  -2   14.13    5.91
   5  -4  -2    8.93    4.89
   5  -4  -2   10.81    6.25
   5   4  -2   13.96    4.31
   5   4  -2   19.15    4.53
  -5  -4   2    9.84    3.91
  -5   4   3   31.00    7.89
  -5   4   3   57.21    9.42
   5  -4  -3   31.32    7.89
   5  -4  -3   30.01    7.21
   5  -4  -3   33.88    8.58
   5   4  -3   36.87    6.73
  -5  -4   3   41.85    6.70
  -5  -4   3   28.85    5.13
  -5   4   4   63.32   10.91
  -5   4   4   64.10   10.68
   5  -4  -4   49.17    9.95
   5  -4  -4   54.43    9.91
   5  -4  -4   80.59   12.13
   5   4  -4   83.41    9.94
   5   4  -4   60.18    8.72
  -5  -4   4   59.21    8.72
  -5  -4   4   62.29    7.93
  -5   4   5  143.31   18.08
  -5   4   5  156.09   17.81
   5  -4  -5  155.54   17.57
   5  -4  -5  191.17   19.86
   5   4  -5  161.24   16.47
   5   4  -5  156.34   16.26
  -5  -4   5  147.79   16.18
  -5  -4   5  167.03   15.58
  -5   4   6    2.13    4.37
  -5   4   6   -0.00    4.87
   5  -4  -6   -0.00    3.53
   5  -4  -6    0.00    4.68
   5   4  -6   -0.00    3.71
   5   4  -6   -0.00    3.00
  -5  -4   6   -0.00    2.85
  -5  -4   6    2.12    2.63
  -5   4   7    0.00    4.19
  -5   4   7    4.77    4.50
   5  -4  -7   10.75    5.30
   5  -4  -7    4.63    5.14
   5   4  -7    9.62    4.00
   5   4  -7    0.00    3.32
  -5  -4   7    7.11    4.48
  -5  -4   7    7.77    3.50
  -5   4   8   74.20   12.07
  -5   4   8   82.82   12.20
   5  -4  -8   50.64    9.61
   5  -4  -8   66.13   11.47
   5   4  -8   58.05    9.67
   5   4  -8   61.65    9.56
  -5  -4   8   79.98   10.92
  -5  -4   8   72.88    9.74
  -5   4   9  115.28   14.93
  -5   4   9   96.53   14.05
   5  -4  -9  119.38   14.47
   5  -4  -9  103.43   14.68
   5   4  -9   94.84   12.85
   5   4  -9  101.32   12.97
  -5  -4   9   79.77   12.64
  -5   4  10  154.75   19.12
  -5   4  10  176.62   19.96
   5  -4 -10  188.85   19.57
   5  -4 -10  151.19   19.53
   5   4 -10  197.43   19.48
   5   4 -10  172.82   18.41
  -5  -4  10  127.62   17.40
  -5   4  11  146.31   18.64
  -5   4  11  170.31   19.41
   5  -4 -11  132.47   18.65
   5   4 -11  183.74   18.94
  -5  -4  11  153.10   18.16
  -5   4  12    6.98    5.10
  -5   4  12    0.00    4.81
   5  -4 -12    0.00    3.90
   5   4 -12    3.91    4.79
   5   4 -12    0.00    2.81
  -5  -4  12    0.00    4.29
  -5   4  13   -0.00    3.41
  -5   4  13    0.00    4.39
   5  -4 -13    0.00    4.61
   5   4 -13    0.32    3.68
   5   4 -13    0.00    4.07
  -5  -4  13   -0.00    4.24
  -5   4  14   35.36    9.14
  -5   4  14   53.16   10.17
   5  -4 -14   21.88    7.73
   5   4 -14   66.52   10.71
  -5  -4  14   47.06    9.74
  -5   4  15  282.58   29.54
  -5   4  15  304.06   29.93
   5  -4 -15  267.11   29.81
   5   4 -15  310.52   29.91
  -5  -4  15  288.26   29.81
  -5   4  16   29.65    9.41
  -5   4  16   38.62    9.58
   5  -4 -16   48.52   11.30
   5   4 -16   55.15   10.73
  -5  -4  16   53.09   11.04
  -5   4  17   73.23   12.68
   5  -4 -17   70.25   13.51
   5   4 -17  114.72   15.57
  -5  -4  17   74.93   13.70
  -5   4  18    0.00    4.17
   5  -4 -18   -0.00    5.44
   5   4 -18    0.00    3.79
  -5   4  19  167.09   20.40
   5  -4 -19  138.12   20.21
  -5   4  20    1.07    4.98
  -5   4  20    5.39    5.12
   5  -4 -20   13.17    7.46
  -5  -4  20    7.34    6.59
  -5   4  21   31.43    9.59
  -5   4  21   71.98   13.24
   5  -4 -21   40.92   11.42
  -5  -4  21   45.71   12.76
  -5   4  22   -0.00    5.97
   5  -4 -22   -0.00    4.86
  -5  -4  22    0.00    6.27
  -5   4  23   -0.00    6.75
  -5  -4  23    7.87    7.20
  -5   4  24    0.00    5.97
   5   4 -24    3.37    4.79
  -5  -4  24    0.02    5.00
  -5   4  25   28.40    9.36
   5   4 -25   18.46    8.19
  -5  -4  25   14.85    8.60
  -5   4  26    9.63    6.95
   5   4 -26    6.42    6.14
  -5  -4  26   11.33    8.57
  -5   4  27   11.30    7.71
   5   4 -27    7.74    6.07
  -5  -4  27    0.60    7.01
  -5   4  28   -0.00    4.79
   5   4 -28    3.60    6.78
  -5  -4  28    7.80    7.34
  -5   4  29   14.52    7.98
   5   4 -29   23.36    9.80
  -5  -4  29    5.57    6.57
  -5   4  30   10.64    7.13
   5   4 -30   -0.00    6.21
  -5  -4  30    8.18    7.40
  -5   4  31    8.68    7.13
   5   4 -31    7.46    8.04
  -5  -4  31    2.79    8.20
  -5   4  32    3.62    7.09
  -5  -4  32    5.48    7.81
  -5   4  33   -0.00    6.72
  -5  -4  33   -0.00    7.21
  -5   4  34   -0.00    5.51
  -5  -4  34    1.82    7.02
  -5   4  35    2.65    5.91
  -5  -4  35    6.14    7.13
  -5   4  36   -0.00    5.66
  -5  -4  36    6.93    8.54
  -5   4  37    5.48    6.89
  -5  -4  37   -0.00    8.60
  -5   4  38    1.72    5.66
  -5   4  39    2.46    5.35
  -5   5   1  170.40   20.21
  -5   5   1  220.08   21.57
   5  -5  -1  186.27   20.39
   5  -5  -1  167.01   19.47
   5  -5  -1  190.24   20.88
   5   5  -1  158.52   15.94
   5   5  -1  174.65   16.29
  -5  -5   1  188.94   16.56
  -5  -5   1  193.13   14.71
  -5  -5   1  185.11   14.35
  -5   5   2   71.92   11.28
  -5   5   2   46.18    9.95
  -5   5   2   68.94   11.16
   5  -5  -2   41.22    9.44
   5  -5  -2   35.34    8.49
   5  -5  -2   55.16   10.44
   5   5  -2   56.11    7.76
  -5  -5   2   66.62    7.98
  -5  -5   2   65.79    6.55
  -5   5   3  142.32   17.59
  -5   5   3  121.99   17.20
  -5   5   3  150.24   17.68
   5  -5  -3  139.06   17.98
   5  -5  -3  134.63   16.51
   5  -5  -3  131.52   17.40
   5   5  -3  183.82   15.63
   5   5  -3  141.14   14.35
  -5  -5   3  155.42   14.97
  -5   5   4   44.46    9.51
  -5   5   4   28.41    8.14
   5  -5  -4   32.47    8.17
   5  -5  -4   49.07    8.91
   5  -5  -4   39.50    9.02
   5   5  -4   27.71    5.72
  -5  -5   4   30.53    6.15
  -5  -5   4   31.49    5.10
  -5   5   5   12.00    5.57
  -5   5   5   13.18    6.16
   5  -5  -5   16.26    6.15
   5  -5  -5   16.37    6.01
   5  -5  -5   23.30    7.24
   5   5  -5   31.46    5.96
   5   5  -5   10.85    4.16
  -5  -5   5   12.91    4.57
  -5  -5   5   18.85    4.18
  -5   5   6    7.18    5.57
  -5   5   6    3.34    4.17
   5  -5  -6   15.32    5.90
   5  -5  -6   11.29    5.98
   5   5  -6   16.32    5.20
   5   5  -6   22.67    5.37
  -5  -5   6   10.60    4.64
  -5  -5   6   14.58    3.85
[truncated: 797,010 more chars]
