# Supplementary material for: LED-pump-X-ray-multiprobe crystallography for sub-second timescales
Source: Commun Chem. 2022 Aug 26;5:102. doi: 10.1038/s42004-022-00716-1 (PMC9814726; doi:10.1038/s42004-022-00716-1)
Supplement: Supplementary file 10 — Supplementary Data 1 [file 42004_2022_716_MOESM10_ESM.zip › CIFs/8s_270K/270K_8s_t5_excit.cif]

 data_global

# SUBMISSION DETAILS
 
_publ_contact_author_name       'Hatcher, Lauren'
_publ_contact_author_address
;
School of Chemistry
Cardiff University
Main Building
Park Place 
Cardiff
CF10 3AT
United Kingdom
;
_publ_contact_author_email       'HatcherL1@cardiff.ac.uk'
_publ_requested_category          FM
_publ_section_comment
; 
?
;
_publ_section_references
;
Diamond General Data Aquisition (GDA) software: http://www.opengda.org/

XIA2: Winter, G. (2010) J. Appl. Cryst. 43, 186-190.
POINTLESS: Evans, P. (2006) Acta Cryst. D62, 72-82.
AIMLESS: Evans, P. R. and Murshudov, G. N. (2013) Acta Cryst. D69, 1204-1214.
DIALS: Winter, G., et al. Acta Cryst. (2018) D74, 85-97.
CCP4: Winn, M. D. et al. (2011) Acta Cryst. D67, 235-242.
   
SHELXL: Sheldrick G. M. (2015). Acta Cryst. C71, 3-8.
SHELXT:	Sheldrick, G. M. (2015). Acta Cryst. A71, 3-8.
 
OLEX2: Dolomanov, O.V.; Bourhis, L.J.; Gildea, R.J.; Howard, J.A.K.; Puschmann,
 H., OLEX2: A complete structure solution, refinement and analysis program 
 (2009). J. Appl. Cryst., 42, 339-341.

MERCURY: Macrae, C. F., Bruno, I. J., Chisholm, J. A., Edgington,
P. R., McCabe, P., Pidcock, E., Rodriguez-Monge, L., Taylor, R.,
van de Streek, J. & Wood, P. A. (2008). J. Appl. Cryst. 41, 466-470.
;

####
 
data_270K_8s_t5_excit
 
_audit_creation_method            'SHELXL-2018/3'
_shelx_SHELXL_version_number      '2018/3'
_chemical_name_systematic         
;
Nitro-(N,N,N',N'-tetrabutyldiethylenetriamine)palladium(II)
tetraphenylborate, tetrahydrofuran solvate
;
_chemical_name_common             ?
_chemical_melting_point           ?
_chemical_formula_moiety          
;
C20 H45 N4 O2 Pd, C24 H20 B, C4 H8 O
;
_chemical_formula_sum            'C48 H73 B N4 O3 Pd' 
_chemical_formula_weight          871.31

loop_
 _atom_type_symbol
 _atom_type_description
 _atom_type_scat_dispersion_real
 _atom_type_scat_dispersion_imag
 _atom_type_scat_source
 'C'  'C'   0.0010   0.0010
 'International Tables Vol C Tables 4.2.6.8 and 6.1.1.4'
 'H'  'H'   0.0000   0.0000
 'International Tables Vol C Tables 4.2.6.8 and 6.1.1.4'
 'B'  'B'   0.0000   0.0000
 'International Tables Vol C Tables 4.2.6.8 and 6.1.1.4'
 'N'  'N'   0.0030   0.0020
 'International Tables Vol C Tables 4.2.6.8 and 6.1.1.4'
 'O'  'O'   0.0050   0.0030
 'International Tables Vol C Tables 4.2.6.8 and 6.1.1.4'
 'Pd'  'Pd'  -2.5040   0.6150
 'International Tables Vol C Tables 4.2.6.8 and 6.1.1.4'
 
_space_group_crystal_system       monoclinic
_space_group_IT_number            14
_space_group_name_H-M_alt         'P 21/n'
_space_group_name_Hall            '-P 2yn'
 
_shelx_space_group_comment
;
The symmetry employed for this shelxl refinement is uniquely defined
by the following loop, which should always be used as a source of
symmetry information in preference to the above space-group names.
They are only intended as comments.
;
 
loop_
 _space_group_symop_operation_xyz
 'x, y, z'
 '-x+1/2, y+1/2, -z+1/2'
 '-x, -y, -z'
 'x-1/2, -y-1/2, z-1/2'
 
_cell_length_a                    11.6667(3)
_cell_length_b                    13.5838(4)
_cell_length_c                    30.2270(9)
_cell_angle_alpha                 90
_cell_angle_beta                  93.269(3)
_cell_angle_gamma                 90
_cell_volume                      4782.5(2)
_cell_formula_units_Z             4
_cell_measurement_temperature     270(2)
_cell_measurement_reflns_used     8645
_cell_measurement_theta_max       18.3137765176
_cell_measurement_theta_min       1.22946493438
 
_exptl_crystal_description        Plate
_exptl_crystal_colour             Yellow
_exptl_crystal_density_meas       ?
_exptl_crystal_density_method     ?
_exptl_crystal_density_diffrn     1.210          
_exptl_crystal_F_000              1856
_exptl_transmission_factor_min    ?
_exptl_transmission_factor_max    ?
_exptl_crystal_size_max           0.100
_exptl_crystal_size_mid           0.100
_exptl_crystal_size_min           0.050
_exptl_absorpt_coefficient_mu     0.201
_shelx_estimated_absorpt_T_min    0.980
_shelx_estimated_absorpt_T_max    0.990
_exptl_absorpt_correction_T_min   0.995073665481
_exptl_absorpt_correction_T_max   1.0
_exptl_absorpt_correction_type    empirical
_exptl_absorpt_process_details    
;
CCP4 7.0.048: AIMLESS, version 0.5.32 : 29/03/17
Scaling & analysis of unmerged intensities, absorption correction using spherical harmonics
;
_exptl_absorpt_special_details    ?
_diffrn_ambient_temperature       270(2)
_diffrn_radiation_wavelength      0.534
_diffrn_measurement_device_type   'Photon counting pixel array'
_diffrn_radiation_type            Synchrotron
_diffrn_measurement_method        'shutterless scans'
_diffrn_radiation_source          'Diamond Light Source Beamline I19-2'
_diffrn_radiation_monochromator   'Silicon 111'
_diffrn_detector_area_resol_mean  ?
_diffrn_reflns_number             34353
_diffrn_reflns_av_unetI/netI      0.1129
_diffrn_reflns_av_R_equivalents   0.0863
_diffrn_reflns_limit_h_min        -14
_diffrn_reflns_limit_h_max        14
_diffrn_reflns_limit_k_min        -16
_diffrn_reflns_limit_k_max        16
_diffrn_reflns_limit_l_min        -33
_diffrn_reflns_limit_l_max        37
_diffrn_reflns_theta_min          1.235
_diffrn_reflns_theta_max          19.495
_diffrn_reflns_theta_full         18.687
_diffrn_measured_fraction_theta_max   0.995
_diffrn_measured_fraction_theta_full  0.996
_diffrn_reflns_Laue_measured_fraction_max    0.995
_diffrn_reflns_Laue_measured_fraction_full   0.996
_diffrn_reflns_point_group_measured_fraction_max   0.995
_diffrn_reflns_point_group_measured_fraction_full  0.996
_reflns_number_total              9742
_reflns_number_gt                 4393
_reflns_threshold_expression      'I > 2\s(I)'
_reflns_Friedel_coverage          0.000
_reflns_Friedel_fraction_max      .
_reflns_Friedel_fraction_full     .
 
_reflns_special_details
;
 Reflections were merged by SHELXL according to the crystal
 class for the calculation of statistics and refinement.
 
 _reflns_Friedel_fraction is defined as the number of unique
 Friedel pairs measured divided by the number that would be
 possible theoretically, ignoring centric projections and
 systematic absences.
;
 
_computing_data_collection        'Diamond GDA (http://www.opengda.org/)'
_computing_cell_refinement        'DIALS (Winter, 2018)'
_computing_data_reduction         'XIA2 (Winter 2010)'
_computing_structure_solution     'SHELXT (Sheldrick, 2015)'
_computing_structure_refinement   'SHELXL (Sheldrick, 2015)'
_computing_molecular_graphics     'OLEX2 (Dolomanov et al., 2009)'
_computing_publication_material   'MERCURY (Macrae et al., 2008)'
_refine_special_details           ?
_refine_ls_structure_factor_coef  Fsqd
_refine_ls_matrix_type            full
_refine_ls_weighting_scheme       calc
_refine_ls_weighting_details
'w=1/[\s^2^(Fo^2^)+(0.0573P)^2^] where P=(Fo^2^+2Fc^2^)/3'
_atom_sites_solution_primary      ?
_atom_sites_solution_secondary    ?
_atom_sites_solution_hydrogens    geom
_refine_ls_hydrogen_treatment     constr
_refine_ls_extinction_method      none
_refine_ls_extinction_coef        .
_refine_ls_number_reflns          9742
_refine_ls_number_parameters      526
_refine_ls_number_restraints      490
_refine_ls_R_factor_all           0.1311
_refine_ls_R_factor_gt            0.0571
_refine_ls_wR_factor_ref          0.1433
_refine_ls_wR_factor_gt           0.1200
_refine_ls_goodness_of_fit_ref    0.857
_refine_ls_restrained_S_all       0.858
_refine_ls_shift/su_max           0.001
_refine_ls_shift/su_mean          0.000
 
loop_
 _atom_site_label
 _atom_site_type_symbol
 _atom_site_fract_x
 _atom_site_fract_y
 _atom_site_fract_z
 _atom_site_U_iso_or_equiv
 _atom_site_adp_type
 _atom_site_occupancy
 _atom_site_site_symmetry_order  
 _atom_site_calc_flag
 _atom_site_refinement_flags_posn
 _atom_site_refinement_flags_adp
 _atom_site_refinement_flags_occupancy
 _atom_site_disorder_assembly
 _atom_site_disorder_group
Pd1 Pd 0.33959(3) 0.77519(2) 0.34684(2) 0.05800(15) Uani 1 1 d . . . . .
N2 N 0.3453(3) 0.9276(2) 0.33798(11) 0.0680(9) Uani 1 1 d . . . . .
N3 N 0.4542(3) 0.7987(2) 0.39812(10) 0.0563(8) Uani 1 1 d . . . . .
H3 H 0.531252 0.788553 0.387647 0.068 Uiso 1 1 calc R U . . .
N4 N 0.3316(3) 0.6316(2) 0.37142(11) 0.0605(8) Uani 1 1 d . . . . .
C1 C 0.4413(4) 0.9633(3) 0.36970(14) 0.0733(12) Uani 1 1 d . . . . .
H1A H 0.514074 0.957431 0.355948 0.088 Uiso 1 1 calc R U . . .
H1B H 0.429367 1.032114 0.376677 0.088 Uiso 1 1 calc R U . . .
C2 C 0.4443(4) 0.9031(3) 0.41159(14) 0.0717(12) Uani 1 1 d . . . . .
H2A H 0.509445 0.921947 0.431110 0.086 Uiso 1 1 calc R U . . .
H2B H 0.374593 0.913250 0.427043 0.086 Uiso 1 1 calc R U . . .
C3 C 0.4345(4) 0.7235(3) 0.43233(14) 0.0623(10) Uani 1 1 d . . . . .
H3A H 0.365546 0.738694 0.447437 0.075 Uiso 1 1 calc R U . . .
H3B H 0.498946 0.721504 0.454066 0.075 Uiso 1 1 calc R U . . .
C4 C 0.4218(3) 0.6258(3) 0.40869(13) 0.0647(11) Uani 1 1 d . . . . .
H4A H 0.494556 0.607302 0.397105 0.078 Uiso 1 1 calc R U . . .
H4B H 0.400830 0.575486 0.429529 0.078 Uiso 1 1 calc R U . . .
C5 C 0.2308(4) 0.9658(3) 0.35141(16) 0.0789(13) Uani 1 1 d . . . . .
H5A H 0.171359 0.934761 0.332498 0.095 Uiso 1 1 calc R U . . .
H5B H 0.220452 0.943862 0.381457 0.095 Uiso 1 1 calc R U . . .
C6 C 0.2108(4) 1.0754(4) 0.34981(19) 0.1095(18) Uani 1 1 d . . . . .
H6A H 0.216431 1.098474 0.319637 0.131 Uiso 1 1 calc R U . . .
H6B H 0.270002 1.108153 0.368242 0.131 Uiso 1 1 calc R U . . .
C7 C 0.0938(5) 1.1025(4) 0.3657(2) 0.136(2) Uani 1 1 d . . . . .
H7A H 0.035122 1.064074 0.349603 0.163 Uiso 1 1 calc R U . . .
H7B H 0.091293 1.086477 0.396950 0.163 Uiso 1 1 calc R U . . .
C8 C 0.0695(7) 1.2082(5) 0.3592(3) 0.204(4) Uani 1 1 d . . . . .
H8A H 0.037027 1.218875 0.329720 0.306 Uiso 1 1 calc R U . . .
H8B H 0.139550 1.245008 0.363458 0.306 Uiso 1 1 calc R U . . .
H8C H 0.016157 1.229637 0.380268 0.306 Uiso 1 1 calc R U . . .
C9 C 0.3645(4) 0.9602(3) 0.29159(15) 0.0742(12) Uani 1 1 d . . . . .
H9A H 0.372796 1.031259 0.291450 0.089 Uiso 1 1 calc R U . . .
H9B H 0.296873 0.943980 0.272858 0.089 Uiso 1 1 calc R U . . .
C10 C 0.4677(4) 0.9154(3) 0.27177(15) 0.0823(13) Uani 1 1 d . . . . .
H10A H 0.465030 0.844383 0.274812 0.099 Uiso 1 1 calc R U . . .
H10B H 0.537005 0.938882 0.287623 0.099 Uiso 1 1 calc R U . . .
C11 C 0.4709(5) 0.9425(4) 0.22285(17) 0.1052(17) Uani 1 1 d . . . . .
H11A H 0.405911 0.912214 0.206639 0.126 Uiso 1 1 calc R U . . .
H11B H 0.463225 1.013260 0.219716 0.126 Uiso 1 1 calc R U . . .
C12 C 0.5785(5) 0.9104(5) 0.2031(2) 0.147(2) Uani 1 1 d . . . . .
H12A H 0.578414 0.932854 0.172946 0.220 Uiso 1 1 calc R U . . .
H12B H 0.583249 0.839860 0.203710 0.220 Uiso 1 1 calc R U . . .
H12C H 0.643330 0.937799 0.219753 0.220 Uiso 1 1 calc R U . . .
C13 C 0.2117(3) 0.6233(3) 0.38904(15) 0.0710(12) Uani 1 1 d . . . . .
H13A H 0.203638 0.675386 0.410585 0.085 Uiso 1 1 calc R U . . .
H13B H 0.156224 0.636053 0.364591 0.085 Uiso 1 1 calc R U . . .
C14 C 0.1797(4) 0.5290(3) 0.41002(17) 0.0838(14) Uani 1 1 d . . . . .
H14A H 0.231941 0.516165 0.435483 0.101 Uiso 1 1 calc R U . . .
H14B H 0.187151 0.475616 0.389054 0.101 Uiso 1 1 calc R U . . .
C15 C 0.0591(4) 0.5317(3) 0.42452(18) 0.0929(15) Uani 1 1 d . . . . .
H15A H 0.007640 0.545723 0.398956 0.111 Uiso 1 1 calc R U . . .
H15B H 0.052440 0.585302 0.445426 0.111 Uiso 1 1 calc R U . . .
C16 C 0.0206(4) 0.4372(4) 0.44591(19) 0.1110(18) Uani 1 1 d . . . . .
H16A H 0.020058 0.384737 0.424628 0.167 Uiso 1 1 calc R U . . .
H16B H -0.055296 0.445841 0.456025 0.167 Uiso 1 1 calc R U . . .
H16C H 0.072597 0.421247 0.470626 0.167 Uiso 1 1 calc R U . . .
C17 C 0.3502(4) 0.5512(3) 0.33884(15) 0.0751(12) Uani 1 1 d . . . . .
H17A H 0.354590 0.488996 0.354603 0.090 Uiso 1 1 calc R U . . .
H17B H 0.283993 0.548282 0.317963 0.090 Uiso 1 1 calc R U . . .
C18 C 0.4553(4) 0.5624(4) 0.31357(16) 0.0857(14) Uani 1 1 d . . . . .
H18A H 0.522578 0.561764 0.333965 0.103 Uiso 1 1 calc R U . . .
H18B H 0.453024 0.625199 0.298277 0.103 Uiso 1 1 calc R U . . .
C19 C 0.4644(5) 0.4788(4) 0.2797(2) 0.134(2) Uani 1 1 d . . . . .
H19A H 0.456411 0.416340 0.294759 0.160 Uiso 1 1 calc R U . . .
H19B H 0.400945 0.484434 0.257632 0.160 Uiso 1 1 calc R U . . .
C20 C 0.5680(6) 0.4778(5) 0.2578(2) 0.172(3) Uani 1 1 d . . . . .
H20A H 0.572794 0.418214 0.240986 0.258 Uiso 1 1 calc R U . . .
H20B H 0.631653 0.481244 0.279336 0.258 Uiso 1 1 calc R U . . .
H20C H 0.570050 0.533447 0.238282 0.258 Uiso 1 1 calc R U . . .
C21 C 0.6559(3) 0.3741(3) 0.42717(15) 0.0618(10) Uani 1 1 d . . . . .
C22 C 0.7097(3) 0.4237(3) 0.39393(16) 0.0782(13) Uani 1 1 d . . . . .
H22 H 0.727372 0.389215 0.368640 0.094 Uiso 1 1 calc R U . . .
C23 C 0.7378(4) 0.5216(4) 0.3969(2) 0.0943(15) Uani 1 1 d . . . . .
H23 H 0.772193 0.551704 0.373441 0.113 Uiso 1 1 calc R U . . .
C24 C 0.7166(4) 0.5756(4) 0.4335(2) 0.0928(15) Uani 1 1 d . . . . .
H24 H 0.738518 0.641298 0.435840 0.111 Uiso 1 1 calc R U . . .
C25 C 0.6613(4) 0.5293(3) 0.46687(18) 0.0830(14) Uani 1 1 d . . . . .
H25 H 0.644383 0.564763 0.492000 0.100 Uiso 1 1 calc R U . . .
C26 C 0.6307(4) 0.4319(3) 0.46365(15) 0.0725(12) Uani 1 1 d . . . . .
H26 H 0.592065 0.403400 0.486478 0.087 Uiso 1 1 calc R U . . .
C27 C 0.7343(4) 0.2019(3) 0.45903(15) 0.0676(11) Uani 1 1 d . . . . .
C28 C 0.8098(4) 0.2499(3) 0.48802(16) 0.0783(13) Uani 1 1 d . . . . .
H28 H 0.805470 0.318182 0.489580 0.094 Uiso 1 1 calc R U . . .
C29 C 0.8922(4) 0.2024(4) 0.51515(19) 0.0988(17) Uani 1 1 d . . . . .
H29 H 0.941143 0.239296 0.534009 0.119 Uiso 1 1 calc R U . . .
C30 C 0.9025(4) 0.1043(4) 0.5146(2) 0.1055(18) Uani 1 1 d . . . . .
H30 H 0.955529 0.072598 0.533876 0.127 Uiso 1 1 calc R U . . .
C31 C 0.8336(4) 0.0516(4) 0.4852(2) 0.1092(18) Uani 1 1 d . . . . .
H31 H 0.841992 -0.016330 0.483408 0.131 Uiso 1 1 calc R U . . .
C32 C 0.7502(4) 0.0994(3) 0.45773(19) 0.0969(16) Uani 1 1 d . . . . .
H32 H 0.704004 0.062088 0.438028 0.116 Uiso 1 1 calc R U . . .
C33 C 0.5053(4) 0.2303(3) 0.44460(14) 0.0624(10) Uani 1 1 d . . . . .
C34 C 0.4787(4) 0.1464(3) 0.46699(14) 0.0663(11) Uani 1 1 d . . . . .
H34 H 0.537545 0.101855 0.474047 0.080 Uiso 1 1 calc R U . . .
C35 C 0.3695(4) 0.1237(3) 0.47979(16) 0.0781(13) Uani 1 1 d . . . . .
H35 H 0.356412 0.064694 0.494287 0.094 Uiso 1 1 calc R U . . .
C36 C 0.2803(4) 0.1886(3) 0.47100(17) 0.0857(14) Uani 1 1 d . . . . .
H36 H 0.207141 0.175442 0.480235 0.103 Uiso 1 1 calc R U . . .
C37 C 0.3023(4) 0.2733(3) 0.4482(2) 0.0970(17) Uani 1 1 d . . . . .
H37 H 0.243377 0.317626 0.441152 0.116 Uiso 1 1 calc R U . . .
C38 C 0.4118(4) 0.2925(3) 0.43595(18) 0.0875(15) Uani 1 1 d . . . . .
H38 H 0.424175 0.350824 0.420855 0.105 Uiso 1 1 calc R U . . .
C39 C 0.6353(5) 0.2124(3) 0.37474(16) 0.0791(12) Uani 1 1 d . . . . .
C40 C 0.5428(5) 0.2199(3) 0.34478(17) 0.0936(15) Uani 1 1 d . . . . .
H40 H 0.473874 0.244147 0.354291 0.112 Uiso 1 1 calc R U . . .
C41 C 0.5491(6) 0.1918(4) 0.2995(2) 0.1134(19) Uani 1 1 d . . . . .
H41 H 0.485662 0.198904 0.279723 0.136 Uiso 1 1 calc R U . . .
C42 C 0.6484(7) 0.1546(5) 0.2857(3) 0.145(3) Uani 1 1 d . . . . .
H42 H 0.653105 0.135776 0.256276 0.174 Uiso 1 1 calc R U . . .
C43 C 0.7417(7) 0.1444(5) 0.3145(2) 0.155(3) Uani 1 1 d . . . . .
H43 H 0.809574 0.118041 0.304959 0.186 Uiso 1 1 calc R U . . .
C44 C 0.7346(6) 0.1736(5) 0.3579(2) 0.129(2) Uani 1 1 d . . . . .
H44 H 0.799466 0.167023 0.377030 0.155 Uiso 1 1 calc R U . . .
B1 B 0.6320(5) 0.2551(3) 0.42694(19) 0.0671(11) Uani 1 1 d . . . . .
O3 O 0.6882(18) 0.804(3) 0.3649(12) 0.104(3) Uani 0.615(18) 1 d D . P A 1
C45 C 0.7418(12) 0.7765(14) 0.3253(6) 0.109(2) Uani 0.615(18) 1 d D . P A 1
H45A H 0.736464 0.830317 0.304201 0.131 Uiso 0.615(18) 1 calc R U P A 1
H45B H 0.702182 0.720132 0.311981 0.131 Uiso 0.615(18) 1 calc R U P A 1
C46 C 0.8623(10) 0.7517(13) 0.3352(6) 0.125(3) Uani 0.615(18) 1 d D . P A 1
H46A H 0.872311 0.682864 0.343059 0.150 Uiso 0.615(18) 1 calc R U P A 1
H46B H 0.909475 0.767640 0.310802 0.150 Uiso 0.615(18) 1 calc R U P A 1
C47 C 0.8864(10) 0.8163(13) 0.3732(4) 0.125(3) Uani 0.615(18) 1 d D . P A 1
H47A H 0.933183 0.781707 0.395770 0.150 Uiso 0.615(18) 1 calc R U P A 1
H47B H 0.928945 0.873498 0.364104 0.150 Uiso 0.615(18) 1 calc R U P A 1
C48 C 0.7797(10) 0.8478(11) 0.3915(4) 0.109(2) Uani 0.615(18) 1 d D . P A 1
H48A H 0.777021 0.826160 0.421966 0.131 Uiso 0.615(18) 1 calc R U P A 1
H48B H 0.773668 0.918961 0.390689 0.131 Uiso 0.615(18) 1 calc R U P A 1
O3A O 0.678(3) 0.807(5) 0.3617(19) 0.104(3) Uani 0.385(18) 1 d D . P A 2
C45A C 0.7254(18) 0.755(2) 0.3262(10) 0.109(2) Uani 0.385(18) 1 d D . P A 2
H45C H 0.693572 0.775614 0.297337 0.131 Uiso 0.385(18) 1 calc R U P A 2
H45D H 0.718192 0.683855 0.329146 0.131 Uiso 0.385(18) 1 calc R U P A 2
C46A C 0.8520(16) 0.7918(17) 0.3361(10) 0.125(3) Uani 0.385(18) 1 d D . P A 2
H46C H 0.897476 0.738469 0.349365 0.150 Uiso 0.385(18) 1 calc R U P A 2
H46D H 0.884830 0.809196 0.308420 0.150 Uiso 0.385(18) 1 calc R U P A 2
C47A C 0.8590(16) 0.8711(19) 0.3638(7) 0.125(3) Uani 0.385(18) 1 d D . P A 2
H47C H 0.877853 0.930391 0.347901 0.150 Uiso 0.385(18) 1 calc R U P A 2
H47D H 0.916529 0.860709 0.387833 0.150 Uiso 0.385(18) 1 calc R U P A 2
C48A C 0.7475(17) 0.8776(16) 0.3801(7) 0.109(2) Uani 0.385(18) 1 d D . P A 2
H48C H 0.752534 0.869985 0.412069 0.131 Uiso 0.385(18) 1 calc R U P A 2
H48D H 0.715262 0.942014 0.373244 0.131 Uiso 0.385(18) 1 calc R U P A 2
O1 O 0.1253(3) 0.7601(3) 0.29928(12) 0.1233(13) Uani 0.835(5) 1 d D . P B 3
O2 O 0.2619(3) 0.7240(2) 0.26002(13) 0.1233(13) Uani 0.835(5) 1 d D . P B 3
N1 N 0.2261(3) 0.74948(13) 0.29470(11) 0.0811(13) Uani 0.835(5) 1 d D . P B 3
O1A O 0.2095(15) 0.7573(2) 0.3048(3) 0.1233(13) Uani 0.165(5) 1 d D . P B 4
O2A O 0.3155(12) 0.7160(3) 0.2541(4) 0.1233(13) Uani 0.165(5) 1 d D . P B 4
N1A N 0.2094(10) 0.7302(3) 0.2635(3) 0.0811(13) Uani 0.165(5) 1 d D . P B 4
 
loop_
 _atom_site_aniso_label
 _atom_site_aniso_U_11
 _atom_site_aniso_U_22
 _atom_site_aniso_U_33
 _atom_site_aniso_U_23
 _atom_site_aniso_U_13
 _atom_site_aniso_U_12
Pd1 0.0578(2) 0.0604(2) 0.0553(3) 0.00129(18) -0.00121(17) -0.00314(16)
N2 0.073(2) 0.064(2) 0.066(2) 0.0077(17) -0.0023(16) 0.0020(15)
N3 0.0583(19) 0.0597(16) 0.051(2) 0.0010(14) -0.0001(16) -0.0025(15)
N4 0.0591(17) 0.0621(19) 0.060(2) -0.0025(15) -0.0011(14) -0.0027(15)
C1 0.086(3) 0.063(3) 0.069(3) 0.002(2) -0.006(2) -0.005(2)
C2 0.087(3) 0.0614(19) 0.066(3) -0.0024(18) -0.007(2) -0.004(2)
C3 0.066(3) 0.067(2) 0.053(2) 0.0058(16) -0.002(2) -0.004(2)
C4 0.065(2) 0.064(2) 0.064(3) 0.0048(19) -0.0046(19) -0.002(2)
C5 0.084(3) 0.077(2) 0.075(3) 0.000(3) -0.002(2) 0.013(2)
C6 0.122(4) 0.080(3) 0.125(5) -0.003(3) -0.013(4) 0.026(3)
C7 0.127(4) 0.108(4) 0.169(6) -0.034(4) -0.013(4) 0.044(3)
C8 0.182(7) 0.107(4) 0.315(11) -0.049(5) -0.047(7) 0.055(4)
C9 0.080(3) 0.072(3) 0.069(2) 0.014(2) -0.005(2) -0.002(2)
C10 0.079(3) 0.088(3) 0.080(3) 0.014(3) 0.004(2) -0.006(2)
C11 0.114(4) 0.122(4) 0.081(3) 0.011(3) 0.013(3) -0.010(3)
C12 0.127(5) 0.208(7) 0.107(5) -0.010(5) 0.030(4) -0.001(4)
C13 0.061(2) 0.072(3) 0.080(3) 0.007(2) 0.002(2) -0.0072(19)
C14 0.072(3) 0.082(3) 0.098(4) 0.016(3) 0.014(3) -0.009(2)
C15 0.069(3) 0.093(3) 0.118(4) 0.000(3) 0.021(3) -0.016(2)
C16 0.096(4) 0.102(4) 0.139(5) 0.012(3) 0.037(4) -0.012(3)
C17 0.085(3) 0.067(3) 0.073(3) -0.010(2) 0.002(2) 0.000(2)
C18 0.084(3) 0.093(3) 0.080(3) -0.009(2) 0.007(2) 0.010(3)
C19 0.142(5) 0.135(5) 0.129(5) -0.047(4) 0.050(4) -0.006(4)
C20 0.171(6) 0.186(7) 0.168(7) -0.030(5) 0.084(5) 0.012(5)
C21 0.058(2) 0.063(2) 0.063(3) 0.0062(17) -0.0104(19) -0.0018(18)
C22 0.070(3) 0.077(2) 0.088(3) 0.013(2) 0.011(2) -0.005(2)
C23 0.077(3) 0.076(3) 0.131(4) 0.029(3) 0.015(3) -0.008(2)
C24 0.072(3) 0.061(3) 0.143(4) 0.016(2) -0.012(3) -0.003(2)
C25 0.082(3) 0.062(2) 0.102(4) -0.002(2) -0.018(3) 0.005(2)
C26 0.085(3) 0.064(2) 0.068(3) 0.002(2) -0.004(2) -0.002(2)
C27 0.065(2) 0.060(2) 0.078(3) 0.002(2) 0.0102(19) 0.0043(17)
C28 0.070(3) 0.076(3) 0.088(3) 0.001(2) -0.002(2) 0.008(2)
C29 0.087(3) 0.094(3) 0.113(4) -0.002(3) -0.020(3) 0.016(3)
C30 0.087(4) 0.093(3) 0.135(5) 0.020(3) -0.001(3) 0.019(3)
C31 0.082(4) 0.075(3) 0.170(5) 0.012(3) -0.001(3) 0.018(2)
C32 0.075(3) 0.063(2) 0.152(5) 0.001(3) 0.000(3) 0.008(2)
C33 0.066(2) 0.054(2) 0.066(3) -0.0032(19) 0.000(2) 0.0020(16)
C34 0.071(2) 0.058(2) 0.069(3) 0.000(2) 0.000(2) -0.0016(19)
C35 0.073(2) 0.071(3) 0.090(4) 0.012(2) 0.001(2) -0.0073(19)
C36 0.068(3) 0.080(3) 0.109(4) -0.002(3) 0.005(3) -0.003(2)
C37 0.067(2) 0.076(3) 0.148(5) 0.010(3) 0.005(3) 0.007(2)
C38 0.069(2) 0.067(3) 0.126(4) 0.012(3) 0.004(3) 0.0074(19)
C39 0.098(3) 0.070(3) 0.069(2) -0.002(2) 0.007(2) -0.009(2)
C40 0.122(4) 0.077(3) 0.079(3) 0.013(3) -0.014(3) -0.032(3)
C41 0.173(5) 0.085(4) 0.080(3) 0.010(3) -0.015(4) -0.043(4)
C42 0.213(7) 0.131(6) 0.093(5) -0.006(4) 0.019(4) -0.022(5)
C43 0.191(6) 0.181(7) 0.096(4) -0.035(5) 0.036(4) 0.025(5)
C44 0.131(4) 0.168(6) 0.091(4) -0.024(4) 0.025(3) 0.025(4)
B1 0.067(2) 0.063(2) 0.071(3) -0.002(2) 0.001(2) -0.0040(19)
O3 0.083(4) 0.114(4) 0.116(5) -0.012(4) 0.012(4) -0.006(4)
C45 0.094(3) 0.116(5) 0.116(4) -0.017(3) 0.007(2) -0.004(2)
C46 0.091(3) 0.129(8) 0.156(5) -0.020(5) 0.013(3) -0.003(3)
C47 0.091(3) 0.129(8) 0.156(5) -0.020(5) 0.013(3) -0.003(3)
C48 0.094(3) 0.116(5) 0.116(4) -0.017(3) 0.007(2) -0.004(2)
O3A 0.083(4) 0.114(4) 0.116(5) -0.012(4) 0.012(4) -0.006(4)
C45A 0.094(3) 0.116(5) 0.116(4) -0.017(3) 0.007(2) -0.004(2)
C46A 0.091(3) 0.129(8) 0.156(5) -0.020(5) 0.013(3) -0.003(3)
C47A 0.091(3) 0.129(8) 0.156(5) -0.020(5) 0.013(3) -0.003(3)
C48A 0.094(3) 0.116(5) 0.116(4) -0.017(3) 0.007(2) -0.004(2)
O1 0.079(2) 0.200(3) 0.089(2) -0.0248(19) -0.0131(18) 0.0022(19)
O2 0.079(2) 0.200(3) 0.089(2) -0.0248(19) -0.0131(18) 0.0022(19)
N1 0.081(2) 0.085(3) 0.076(2) 0.012(2) -0.008(2) -0.001(2)
O1A 0.079(2) 0.200(3) 0.089(2) -0.0248(19) -0.0131(18) 0.0022(19)
O2A 0.079(2) 0.200(3) 0.089(2) -0.0248(19) -0.0131(18) 0.0022(19)
N1A 0.081(2) 0.085(3) 0.076(2) 0.012(2) -0.008(2) -0.001(2)
 
_geom_special_details
;
 All esds (except the esd in the dihedral angle between two l.s. planes)
 are estimated using the full covariance matrix.  The cell esds are taken
 into account individually in the estimation of esds in distances, angles
 and torsion angles; correlations between esds in cell parameters are only
 used when they are defined by crystal symmetry.  An approximate (isotropic)
 treatment of cell esds is used for estimating esds involving l.s. planes.
;
 
loop_
 _geom_bond_atom_site_label_1
 _geom_bond_atom_site_label_2
 _geom_bond_distance
 _geom_bond_site_symmetry_2
 _geom_bond_publ_flag
Pd1 O1A 1.939(17) . ?
Pd1 N3 2.014(3) . ?
Pd1 N1 2.030(3) . ?
Pd1 N2 2.089(3) . ?
Pd1 N4 2.091(3) . ?
N2 C9 1.499(5) . ?
N2 C5 1.509(5) . ?
N2 C1 1.512(5) . ?
N3 C3 1.480(5) . ?
N3 C2 1.483(5) . ?
N3 H3 0.9800 . ?
N4 C17 1.495(5) . ?
N4 C4 1.499(4) . ?
N4 C13 1.529(5) . ?
C1 C2 1.506(5) . ?
C1 H1A 0.9700 . ?
C1 H1B 0.9700 . ?
C2 H2A 0.9700 . ?
C2 H2B 0.9700 . ?
C3 C4 1.511(5) . ?
C3 H3A 0.9700 . ?
C3 H3B 0.9700 . ?
C4 H4A 0.9700 . ?
C4 H4B 0.9700 . ?
C5 C6 1.508(6) . ?
C5 H5A 0.9700 . ?
C5 H5B 0.9700 . ?
C6 C7 1.518(7) . ?
C6 H6A 0.9700 . ?
C6 H6B 0.9700 . ?
C7 C8 1.475(7) . ?
C7 H7A 0.9700 . ?
C7 H7B 0.9700 . ?
C8 H8A 0.9600 . ?
C8 H8B 0.9600 . ?
C8 H8C 0.9600 . ?
C9 C10 1.504(6) . ?
C9 H9A 0.9700 . ?
C9 H9B 0.9700 . ?
C10 C11 1.526(6) . ?
C10 H10A 0.9700 . ?
C10 H10B 0.9700 . ?
C11 C12 1.487(7) . ?
C11 H11A 0.9700 . ?
C11 H11B 0.9700 . ?
C12 H12A 0.9600 . ?
C12 H12B 0.9600 . ?
C12 H12C 0.9600 . ?
C13 C14 1.487(5) . ?
C13 H13A 0.9700 . ?
C13 H13B 0.9700 . ?
C14 C15 1.497(5) . ?
C14 H14A 0.9700 . ?
C14 H14B 0.9700 . ?
C15 C16 1.517(6) . ?
C15 H15A 0.9700 . ?
C15 H15B 0.9700 . ?
C16 H16A 0.9600 . ?
C16 H16B 0.9600 . ?
C16 H16C 0.9600 . ?
C17 C18 1.489(5) . ?
C17 H17A 0.9700 . ?
C17 H17B 0.9700 . ?
C18 C19 1.538(6) . ?
C18 H18A 0.9700 . ?
C18 H18B 0.9700 . ?
C19 C20 1.410(7) . ?
C19 H19A 0.9700 . ?
C19 H19B 0.9700 . ?
C20 H20A 0.9600 . ?
C20 H20B 0.9600 . ?
C20 H20C 0.9600 . ?
C21 C22 1.390(6) . ?
C21 C26 1.398(6) . ?
C21 B1 1.639(6) . ?
C22 C23 1.370(6) . ?
C22 H22 0.9300 . ?
C23 C24 1.360(7) . ?
C23 H23 0.9300 . ?
C24 C25 1.381(6) . ?
C24 H24 0.9300 . ?
C25 C26 1.372(5) . ?
C25 H25 0.9300 . ?
C26 H26 0.9300 . ?
C27 C28 1.371(6) . ?
C27 C32 1.407(5) . ?
C27 B1 1.660(7) . ?
C28 C29 1.387(6) . ?
C28 H28 0.9300 . ?
C29 C30 1.338(6) . ?
C29 H29 0.9300 . ?
C30 C31 1.367(7) . ?
C30 H30 0.9300 . ?
C31 C32 1.401(6) . ?
C31 H31 0.9300 . ?
C32 H32 0.9300 . ?
C33 C34 1.370(5) . ?
C33 C38 1.393(5) . ?
C33 B1 1.635(7) . ?
C34 C35 1.388(5) . ?
C34 H34 0.9300 . ?
C35 C36 1.379(6) . ?
C35 H35 0.9300 . ?
C36 C37 1.372(6) . ?
C36 H36 0.9300 . ?
C37 C38 1.375(6) . ?
C37 H37 0.9300 . ?
C38 H38 0.9300 . ?
C39 C40 1.372(6) . ?
C39 C44 1.394(7) . ?
C39 B1 1.684(7) . ?
C40 C41 1.427(7) . ?
C40 H40 0.9300 . ?
C41 C42 1.351(8) . ?
C41 H41 0.9300 . ?
C42 C43 1.361(9) . ?
C42 H42 0.9300 . ?
C43 C44 1.378(8) . ?
C43 H43 0.9300 . ?
C44 H44 0.9300 . ?
O3 C48 1.427(16) . ?
O3 C45 1.432(18) . ?
C45 C46 1.460(17) . ?
C45 H45A 0.9700 . ?
C45 H45B 0.9700 . ?
C46 C47 1.460(14) . ?
C46 H46A 0.9700 . ?
C46 H46B 0.9700 . ?
C47 C48 1.453(12) . ?
C47 H47A 0.9700 . ?
C47 H47B 0.9700 . ?
C48 H48A 0.9700 . ?
C48 H48B 0.9700 . ?
O3A C48A 1.36(3) . ?
O3A C45A 1.43(2) . ?
C45A C46A 1.57(2) . ?
C45A H45C 0.9700 . ?
C45A H45D 0.9700 . ?
C46A C47A 1.364(18) . ?
C46A H46C 0.9700 . ?
C46A H46D 0.9700 . ?
C47A C48A 1.420(18) . ?
C47A H47C 0.9700 . ?
C47A H47D 0.9700 . ?
C48A H48C 0.9700 . ?
C48A H48D 0.9700 . ?
O1 N1 1.2007(10) . ?
O2 N1 1.2014(10) . ?
O1A N1A 1.3002(10) . ?
O2A N1A 1.3003(10) . ?
 
loop_
 _geom_angle_atom_site_label_1
 _geom_angle_atom_site_label_2
 _geom_angle_atom_site_label_3
 _geom_angle
 _geom_angle_site_symmetry_1
 _geom_angle_site_symmetry_3
 _geom_angle_publ_flag
O1A Pd1 N3 170.1(3) . . ?
N3 Pd1 N1 178.90(14) . . ?
O1A Pd1 N2 93.97(11) . . ?
N3 Pd1 N2 85.26(12) . . ?
N1 Pd1 N2 95.45(10) . . ?
O1A Pd1 N4 93.87(10) . . ?
N3 Pd1 N4 85.13(12) . . ?
N1 Pd1 N4 94.31(10) . . ?
N2 Pd1 N4 166.47(13) . . ?
C9 N2 C5 109.4(3) . . ?
C9 N2 C1 110.7(3) . . ?
C5 N2 C1 110.7(3) . . ?
C9 N2 Pd1 114.9(3) . . ?
C5 N2 Pd1 105.7(2) . . ?
C1 N2 Pd1 105.3(2) . . ?
C3 N3 C2 116.8(3) . . ?
C3 N3 Pd1 107.8(2) . . ?
C2 N3 Pd1 107.7(2) . . ?
C3 N3 H3 108.1 . . ?
C2 N3 H3 108.1 . . ?
Pd1 N3 H3 108.1 . . ?
C17 N4 C4 109.6(3) . . ?
C17 N4 C13 110.2(3) . . ?
C4 N4 C13 110.5(3) . . ?
C17 N4 Pd1 115.9(3) . . ?
C4 N4 Pd1 105.8(2) . . ?
C13 N4 Pd1 104.6(2) . . ?
C2 C1 N2 109.9(3) . . ?
C2 C1 H1A 109.7 . . ?
N2 C1 H1A 109.7 . . ?
C2 C1 H1B 109.7 . . ?
N2 C1 H1B 109.7 . . ?
H1A C1 H1B 108.2 . . ?
N3 C2 C1 106.7(3) . . ?
N3 C2 H2A 110.4 . . ?
C1 C2 H2A 110.4 . . ?
N3 C2 H2B 110.4 . . ?
C1 C2 H2B 110.4 . . ?
H2A C2 H2B 108.6 . . ?
N3 C3 C4 106.9(3) . . ?
N3 C3 H3A 110.3 . . ?
C4 C3 H3A 110.3 . . ?
N3 C3 H3B 110.3 . . ?
C4 C3 H3B 110.3 . . ?
H3A C3 H3B 108.6 . . ?
N4 C4 C3 110.8(3) . . ?
N4 C4 H4A 109.5 . . ?
C3 C4 H4A 109.5 . . ?
N4 C4 H4B 109.5 . . ?
C3 C4 H4B 109.5 . . ?
H4A C4 H4B 108.1 . . ?
C6 C5 N2 118.0(4) . . ?
C6 C5 H5A 107.8 . . ?
N2 C5 H5A 107.8 . . ?
C6 C5 H5B 107.8 . . ?
N2 C5 H5B 107.8 . . ?
H5A C5 H5B 107.2 . . ?
C5 C6 C7 111.7(5) . . ?
C5 C6 H6A 109.3 . . ?
C7 C6 H6A 109.3 . . ?
C5 C6 H6B 109.3 . . ?
C7 C6 H6B 109.3 . . ?
H6A C6 H6B 107.9 . . ?
C8 C7 C6 111.3(6) . . ?
C8 C7 H7A 109.4 . . ?
C6 C7 H7A 109.4 . . ?
C8 C7 H7B 109.4 . . ?
C6 C7 H7B 109.4 . . ?
H7A C7 H7B 108.0 . . ?
C7 C8 H8A 109.5 . . ?
C7 C8 H8B 109.5 . . ?
H8A C8 H8B 109.5 . . ?
C7 C8 H8C 109.5 . . ?
H8A C8 H8C 109.5 . . ?
H8B C8 H8C 109.5 . . ?
N2 C9 C10 114.8(3) . . ?
N2 C9 H9A 108.6 . . ?
C10 C9 H9A 108.6 . . ?
N2 C9 H9B 108.6 . . ?
C10 C9 H9B 108.6 . . ?
H9A C9 H9B 107.5 . . ?
C9 C10 C11 110.7(4) . . ?
C9 C10 H10A 109.5 . . ?
C11 C10 H10A 109.5 . . ?
C9 C10 H10B 109.5 . . ?
C11 C10 H10B 109.5 . . ?
H10A C10 H10B 108.1 . . ?
C12 C11 C10 112.8(5) . . ?
C12 C11 H11A 109.0 . . ?
C10 C11 H11A 109.0 . . ?
C12 C11 H11B 109.0 . . ?
C10 C11 H11B 109.0 . . ?
H11A C11 H11B 107.8 . . ?
C11 C12 H12A 109.5 . . ?
C11 C12 H12B 109.5 . . ?
H12A C12 H12B 109.5 . . ?
C11 C12 H12C 109.5 . . ?
H12A C12 H12C 109.5 . . ?
H12B C12 H12C 109.5 . . ?
C14 C13 N4 118.0(3) . . ?
C14 C13 H13A 107.8 . . ?
N4 C13 H13A 107.8 . . ?
C14 C13 H13B 107.8 . . ?
N4 C13 H13B 107.8 . . ?
H13A C13 H13B 107.1 . . ?
C13 C14 C15 111.5(4) . . ?
C13 C14 H14A 109.3 . . ?
C15 C14 H14A 109.3 . . ?
C13 C14 H14B 109.3 . . ?
C15 C14 H14B 109.3 . . ?
H14A C14 H14B 108.0 . . ?
C14 C15 C16 114.2(4) . . ?
C14 C15 H15A 108.7 . . ?
C16 C15 H15A 108.7 . . ?
C14 C15 H15B 108.7 . . ?
C16 C15 H15B 108.7 . . ?
H15A C15 H15B 107.6 . . ?
C15 C16 H16A 109.5 . . ?
C15 C16 H16B 109.5 . . ?
H16A C16 H16B 109.5 . . ?
C15 C16 H16C 109.5 . . ?
H16A C16 H16C 109.5 . . ?
H16B C16 H16C 109.5 . . ?
C18 C17 N4 114.7(4) . . ?
C18 C17 H17A 108.6 . . ?
N4 C17 H17A 108.6 . . ?
C18 C17 H17B 108.6 . . ?
N4 C17 H17B 108.6 . . ?
H17A C17 H17B 107.6 . . ?
C17 C18 C19 110.9(4) . . ?
C17 C18 H18A 109.5 . . ?
C19 C18 H18A 109.5 . . ?
C17 C18 H18B 109.5 . . ?
C19 C18 H18B 109.5 . . ?
H18A C18 H18B 108.0 . . ?
C20 C19 C18 114.3(5) . . ?
C20 C19 H19A 108.7 . . ?
C18 C19 H19A 108.7 . . ?
C20 C19 H19B 108.7 . . ?
C18 C19 H19B 108.7 . . ?
H19A C19 H19B 107.6 . . ?
C19 C20 H20A 109.5 . . ?
C19 C20 H20B 109.5 . . ?
H20A C20 H20B 109.5 . . ?
C19 C20 H20C 109.5 . . ?
H20A C20 H20C 109.5 . . ?
H20B C20 H20C 109.5 . . ?
C22 C21 C26 114.9(4) . . ?
C22 C21 B1 124.0(4) . . ?
C26 C21 B1 120.9(4) . . ?
C23 C22 C21 122.6(5) . . ?
C23 C22 H22 118.7 . . ?
C21 C22 H22 118.7 . . ?
C24 C23 C22 121.5(5) . . ?
C24 C23 H23 119.2 . . ?
C22 C23 H23 119.2 . . ?
C23 C24 C25 117.5(5) . . ?
C23 C24 H24 121.2 . . ?
C25 C24 H24 121.2 . . ?
C26 C25 C24 121.2(5) . . ?
C26 C25 H25 119.4 . . ?
C24 C25 H25 119.4 . . ?
C25 C26 C21 122.1(5) . . ?
C25 C26 H26 118.9 . . ?
C21 C26 H26 118.9 . . ?
C28 C27 C32 114.1(4) . . ?
C28 C27 B1 125.5(4) . . ?
C32 C27 B1 120.4(4) . . ?
C27 C28 C29 123.7(4) . . ?
C27 C28 H28 118.2 . . ?
C29 C28 H28 118.2 . . ?
C30 C29 C28 121.1(5) . . ?
C30 C29 H29 119.5 . . ?
C28 C29 H29 119.5 . . ?
C29 C30 C31 118.6(5) . . ?
C29 C30 H30 120.7 . . ?
C31 C30 H30 120.7 . . ?
C30 C31 C32 120.4(5) . . ?
C30 C31 H31 119.8 . . ?
C32 C31 H31 119.8 . . ?
C31 C32 C27 122.0(5) . . ?
C31 C32 H32 119.0 . . ?
C27 C32 H32 119.0 . . ?
C34 C33 C38 113.6(4) . . ?
C34 C33 B1 124.6(4) . . ?
C38 C33 B1 121.8(4) . . ?
C33 C34 C35 124.0(4) . . ?
C33 C34 H34 118.0 . . ?
C35 C34 H34 118.0 . . ?
C36 C35 C34 120.0(4) . . ?
C36 C35 H35 120.0 . . ?
C34 C35 H35 120.0 . . ?
C37 C36 C35 118.2(5) . . ?
C37 C36 H36 120.9 . . ?
C35 C36 H36 120.9 . . ?
C36 C37 C38 119.9(5) . . ?
C36 C37 H37 120.1 . . ?
C38 C37 H37 120.1 . . ?
C37 C38 C33 124.3(5) . . ?
C37 C38 H38 117.8 . . ?
C33 C38 H38 117.8 . . ?
C40 C39 C44 115.2(5) . . ?
C40 C39 B1 122.2(5) . . ?
C44 C39 B1 122.4(5) . . ?
C39 C40 C41 122.1(6) . . ?
C39 C40 H40 119.0 . . ?
C41 C40 H40 119.0 . . ?
C42 C41 C40 119.2(7) . . ?
C42 C41 H41 120.4 . . ?
C40 C41 H41 120.4 . . ?
C41 C42 C43 120.6(8) . . ?
C41 C42 H42 119.7 . . ?
C43 C42 H42 119.7 . . ?
C42 C43 C44 119.4(8) . . ?
C42 C43 H43 120.3 . . ?
C44 C43 H43 120.3 . . ?
C43 C44 C39 123.5(7) . . ?
C43 C44 H44 118.2 . . ?
C39 C44 H44 118.2 . . ?
C33 B1 C21 111.0(4) . . ?
C33 B1 C27 110.6(4) . . ?
C21 B1 C27 108.1(3) . . ?
C33 B1 C39 107.7(4) . . ?
C21 B1 C39 109.3(4) . . ?
C27 B1 C39 110.1(4) . . ?
C48 O3 C45 103.3(12) . . ?
O3 C45 C46 110.6(17) . . ?
O3 C45 H45A 109.5 . . ?
C46 C45 H45A 109.5 . . ?
O3 C45 H45B 109.5 . . ?
C46 C45 H45B 109.5 . . ?
H45A C45 H45B 108.1 . . ?
C47 C46 C45 99.4(9) . . ?
C47 C46 H46A 111.9 . . ?
C45 C46 H46A 111.9 . . ?
C47 C46 H46B 111.9 . . ?
C45 C46 H46B 111.9 . . ?
H46A C46 H46B 109.6 . . ?
C48 C47 C46 110.1(9) . . ?
C48 C47 H47A 109.6 . . ?
C46 C47 H47A 109.6 . . ?
C48 C47 H47B 109.6 . . ?
C46 C47 H47B 109.6 . . ?
H47A C47 H47B 108.1 . . ?
O3 C48 C47 107.2(11) . . ?
O3 C48 H48A 110.3 . . ?
C47 C48 H48A 110.3 . . ?
O3 C48 H48B 110.3 . . ?
C47 C48 H48B 110.3 . . ?
H48A C48 H48B 108.5 . . ?
C48A O3A C45A 114(2) . . ?
O3A C45A C46A 95.6(16) . . ?
O3A C45A H45C 112.6 . . ?
C46A C45A H45C 112.6 . . ?
O3A C45A H45D 112.6 . . ?
C46A C45A H45D 112.6 . . ?
H45C C45A H45D 110.1 . . ?
C47A C46A C45A 113.1(16) . . ?
C47A C46A H46C 109.0 . . ?
C45A C46A H46C 109.0 . . ?
C47A C46A H46D 109.0 . . ?
C45A C46A H46D 109.0 . . ?
H46C C46A H46D 107.8 . . ?
C46A C47A C48A 103.8(15) . . ?
C46A C47A H47C 111.0 . . ?
C48A C47A H47C 111.0 . . ?
C46A C47A H47D 111.0 . . ?
C48A C47A H47D 111.0 . . ?
H47C C47A H47D 109.0 . . ?
O3A C48A C47A 110.7(17) . . ?
O3A C48A H48C 109.5 . . ?
C47A C48A H48C 109.5 . . ?
O3A C48A H48D 109.5 . . ?
C47A C48A H48D 109.5 . . ?
H48C C48A H48D 108.1 . . ?
O1 N1 O2 121.79(16) . . ?
O1 N1 Pd1 119.3(3) . . ?
O2 N1 Pd1 118.9(3) . . ?
N1A O1A Pd1 128.5(8) . . ?
O2A N1A O1A 107.69(12) . . ?
 
loop_
 _geom_torsion_atom_site_label_1
 _geom_torsion_atom_site_label_2
 _geom_torsion_atom_site_label_3
 _geom_torsion_atom_site_label_4
 _geom_torsion
 _geom_torsion_site_symmetry_1
 _geom_torsion_site_symmetry_2
 _geom_torsion_site_symmetry_3
 _geom_torsion_site_symmetry_4
 _geom_torsion_publ_flag
C9 N2 C1 C2 -160.4(3) . . . . ?
C5 N2 C1 C2 78.1(4) . . . . ?
Pd1 N2 C1 C2 -35.7(4) . . . . ?
C3 N3 C2 C1 -167.7(3) . . . . ?
Pd1 N3 C2 C1 -46.2(4) . . . . ?
N2 C1 C2 N3 55.4(4) . . . . ?
C2 N3 C3 C4 167.1(3) . . . . ?
Pd1 N3 C3 C4 45.8(4) . . . . ?
C17 N4 C4 C3 158.7(3) . . . . ?
C13 N4 C4 C3 -79.7(4) . . . . ?
Pd1 N4 C4 C3 33.1(4) . . . . ?
N3 C3 C4 N4 -53.3(4) . . . . ?
C9 N2 C5 C6 -57.6(5) . . . . ?
C1 N2 C5 C6 64.6(5) . . . . ?
Pd1 N2 C5 C6 178.2(3) . . . . ?
N2 C5 C6 C7 -178.0(4) . . . . ?
C5 C6 C7 C8 -173.4(5) . . . . ?
C5 N2 C9 C10 -171.8(4) . . . . ?
C1 N2 C9 C10 65.9(5) . . . . ?
Pd1 N2 C9 C10 -53.1(4) . . . . ?
N2 C9 C10 C11 172.6(4) . . . . ?
C9 C10 C11 C12 172.9(5) . . . . ?
C17 N4 C13 C14 56.2(5) . . . . ?
C4 N4 C13 C14 -65.1(5) . . . . ?
Pd1 N4 C13 C14 -178.6(3) . . . . ?
N4 C13 C14 C15 -178.6(4) . . . . ?
C13 C14 C15 C16 179.5(4) . . . . ?
C4 N4 C17 C18 -68.6(5) . . . . ?
C13 N4 C17 C18 169.5(4) . . . . ?
Pd1 N4 C17 C18 51.0(4) . . . . ?
N4 C17 C18 C19 -177.7(4) . . . . ?
C17 C18 C19 C20 -173.3(6) . . . . ?
C26 C21 C22 C23 1.0(6) . . . . ?
B1 C21 C22 C23 -173.9(4) . . . . ?
C21 C22 C23 C24 1.5(7) . . . . ?
C22 C23 C24 C25 -2.6(7) . . . . ?
C23 C24 C25 C26 1.2(7) . . . . ?
C24 C25 C26 C21 1.4(7) . . . . ?
C22 C21 C26 C25 -2.4(6) . . . . ?
B1 C21 C26 C25 172.7(4) . . . . ?
C32 C27 C28 C29 -2.3(7) . . . . ?
B1 C27 C28 C29 178.2(5) . . . . ?
C27 C28 C29 C30 -0.3(9) . . . . ?
C28 C29 C30 C31 3.1(9) . . . . ?
C29 C30 C31 C32 -3.0(9) . . . . ?
C30 C31 C32 C27 0.2(9) . . . . ?
C28 C27 C32 C31 2.3(7) . . . . ?
B1 C27 C32 C31 -178.2(5) . . . . ?
C38 C33 C34 C35 0.5(6) . . . . ?
B1 C33 C34 C35 -176.5(4) . . . . ?
C33 C34 C35 C36 -1.6(7) . . . . ?
C34 C35 C36 C37 2.1(7) . . . . ?
C35 C36 C37 C38 -1.7(8) . . . . ?
C36 C37 C38 C33 0.7(9) . . . . ?
C34 C33 C38 C37 -0.1(7) . . . . ?
B1 C33 C38 C37 177.0(5) . . . . ?
C44 C39 C40 C41 -1.2(7) . . . . ?
B1 C39 C40 C41 174.2(4) . . . . ?
C39 C40 C41 C42 1.4(8) . . . . ?
C40 C41 C42 C43 -0.3(11) . . . . ?
C41 C42 C43 C44 -0.8(12) . . . . ?
C42 C43 C44 C39 1.0(12) . . . . ?
C40 C39 C44 C43 0.1(9) . . . . ?
B1 C39 C44 C43 -175.4(6) . . . . ?
C34 C33 B1 C21 -148.8(4) . . . . ?
C38 C33 B1 C21 34.4(6) . . . . ?
C34 C33 B1 C27 -28.8(6) . . . . ?
C38 C33 B1 C27 154.4(4) . . . . ?
C34 C33 B1 C39 91.5(5) . . . . ?
C38 C33 B1 C39 -85.2(5) . . . . ?
C22 C21 B1 C33 -139.7(4) . . . . ?
C26 C21 B1 C33 45.7(5) . . . . ?
C22 C21 B1 C27 98.8(5) . . . . ?
C26 C21 B1 C27 -75.8(5) . . . . ?
C22 C21 B1 C39 -21.0(6) . . . . ?
C26 C21 B1 C39 164.4(4) . . . . ?
C28 C27 B1 C33 -108.7(5) . . . . ?
C32 C27 B1 C33 71.9(5) . . . . ?
C28 C27 B1 C21 13.0(6) . . . . ?
C32 C27 B1 C21 -166.4(4) . . . . ?
C28 C27 B1 C39 132.4(5) . . . . ?
C32 C27 B1 C39 -47.0(6) . . . . ?
C40 C39 B1 C33 39.4(5) . . . . ?
C44 C39 B1 C33 -145.5(5) . . . . ?
C40 C39 B1 C21 -81.3(5) . . . . ?
C44 C39 B1 C21 93.8(5) . . . . ?
C40 C39 B1 C27 160.1(4) . . . . ?
C44 C39 B1 C27 -24.8(6) . . . . ?
C48 O3 C45 C46 31(3) . . . . ?
O3 C45 C46 C47 -30(2) . . . . ?
C45 C46 C47 C48 18.0(18) . . . . ?
C45 O3 C48 C47 -17(3) . . . . ?
C46 C47 C48 O3 -1(3) . . . . ?
C48A O3A C45A C46A 14(6) . . . . ?
O3A C45A C46A C47A -15(4) . . . . ?
C45A C46A C47A C48A 11(3) . . . . ?
C45A O3A C48A C47A -9(7) . . . . ?
C46A C47A C48A O3A -2(4) . . . . ?
Pd1 O1A N1A O2A 0.00(3) . . . . ?
 
_refine_diff_density_max    0.353
_refine_diff_density_min   -0.665
_refine_diff_density_rms    0.061

_shelx_res_file
;
TITL shelxt in P 1 21/n 1
    05_excit.res
    created by SHELXL-2018/3 at 09:40:36 on 27-Mar-2020
CELL 0.534 11.6667 13.5838 30.227 90 93.269 90
ZERR 4 0.000325 0.000398 0.000859 0 0.002645 0
LATT 1
SYMM 0.5-X,0.5+Y,0.5-Z
SFAC C H B N O Pd
DISP B 0 0 4.561
DISP C 0.001 0.001 6.94
DISP H -0 0 0.611
DISP N 0.003 0.002 10.693
DISP O 0.005 0.003 16.398
DISP Pd -2.504 0.615 1934.604
UNIT 192 292 4 16 12 4
DFIX 1.2 0.001 N1 O1 N1 O2
DFIX 1.3 0.001 O1A N1A N1A O2A
DANG 2.1 0.001 O1 O2 O1A O2A
FLAT 0.001 Pd1 O1 O2 N1 O1A O2A N1A
RIGU 0.001 0.002
EADP O3 O3A
EADP C45 C45A C48 C48A
EADP C46 C46A C47 C47A
EADP O1 O1A O2 O2A
EADP N1 N1A

L.S. 20
PLAN  5
SIZE 0.1 0.1 0.05
TEMP -3
BOND $H
list 4
CONF
fmap 2
acta
SHEL 999 0.8
OMIT 10 0 0
OMIT -1 2 3
OMIT 7 12 0
OMIT -2 1 2
REM <olex2.extras>
REM <HklSrc "%.\\05_excit.hkl">
REM </olex2.extras>

WGHT    0.057300
FVAR       0.23431   0.61464   0.83461
PD1   6    0.339591    0.775193    0.346841    11.00000    0.05783    0.06037 =
         0.05528    0.00129   -0.00121   -0.00314
N2    4    0.345255    0.927586    0.337976    11.00000    0.07315    0.06373 =
         0.06628    0.00770   -0.00230    0.00195
N3    4    0.454165    0.798669    0.398120    11.00000    0.05827    0.05968 =
         0.05061    0.00098   -0.00010   -0.00250
AFIX  13
H3    2    0.531252    0.788553    0.387647    11.00000   -1.20000
AFIX   0
N4    4    0.331636    0.631627    0.371423    11.00000    0.05906    0.06211 =
         0.05979   -0.00251   -0.00113   -0.00272
C1    1    0.441269    0.963299    0.369700    11.00000    0.08615    0.06327 =
         0.06937    0.00248   -0.00626   -0.00496
AFIX  23
H1A   2    0.514074    0.957431    0.355948    11.00000   -1.20000
H1B   2    0.429367    1.032114    0.376677    11.00000   -1.20000
AFIX   0
C2    1    0.444250    0.903139    0.411585    11.00000    0.08706    0.06136 =
         0.06553   -0.00240   -0.00674   -0.00356
AFIX  23
H2A   2    0.509445    0.921947    0.431110    11.00000   -1.20000
H2B   2    0.374593    0.913250    0.427043    11.00000   -1.20000
AFIX   0
C3    1    0.434532    0.723493    0.432328    11.00000    0.06631    0.06679 =
         0.05300    0.00583   -0.00237   -0.00375
AFIX  23
H3A   2    0.365546    0.738694    0.447437    11.00000   -1.20000
H3B   2    0.498946    0.721504    0.454066    11.00000   -1.20000
AFIX   0
C4    1    0.421763    0.625794    0.408691    11.00000    0.06469    0.06432 =
         0.06413    0.00483   -0.00462   -0.00202
AFIX  23
H4A   2    0.494556    0.607302    0.397105    11.00000   -1.20000
H4B   2    0.400830    0.575486    0.429529    11.00000   -1.20000
AFIX   0
C5    1    0.230844    0.965795    0.351410    11.00000    0.08407    0.07733 =
         0.07469    0.00002   -0.00188    0.01344
AFIX  23
H5A   2    0.171359    0.934761    0.332498    11.00000   -1.20000
H5B   2    0.220452    0.943862    0.381457    11.00000   -1.20000
AFIX   0
C6    1    0.210819    1.075428    0.349810    11.00000    0.12158    0.08002 =
         0.12453   -0.00340   -0.01280    0.02594
AFIX  23
H6A   2    0.216431    1.098474    0.319637    11.00000   -1.20000
H6B   2    0.270002    1.108153    0.368242    11.00000   -1.20000
AFIX   0
C7    1    0.093806    1.102479    0.365746    11.00000    0.12717    0.10824 =
         0.16930   -0.03358   -0.01311    0.04414
AFIX  23
H7A   2    0.035122    1.064074    0.349603    11.00000   -1.20000
H7B   2    0.091293    1.086477    0.396950    11.00000   -1.20000
AFIX   0
C8    1    0.069514    1.208234    0.359229    11.00000    0.18229    0.10732 =
         0.31461   -0.04863   -0.04701    0.05479
AFIX 137
H8A   2    0.037027    1.218875    0.329720    11.00000   -1.50000
H8B   2    0.139550    1.245008    0.363458    11.00000   -1.50000
H8C   2    0.016157    1.229637    0.380268    11.00000   -1.50000
AFIX   0
C9    1    0.364504    0.960208    0.291593    11.00000    0.07987    0.07245 =
         0.06936    0.01395   -0.00454   -0.00234
AFIX  23
H9A   2    0.372796    1.031259    0.291450    11.00000   -1.20000
H9B   2    0.296873    0.943980    0.272858    11.00000   -1.20000
AFIX   0
C10   1    0.467695    0.915420    0.271768    11.00000    0.07906    0.08768 =
         0.08004    0.01359    0.00382   -0.00580
AFIX  23
H10A  2    0.465030    0.844383    0.274812    11.00000   -1.20000
H10B  2    0.537005    0.938882    0.287623    11.00000   -1.20000
AFIX   0
C11   1    0.470867    0.942460    0.222851    11.00000    0.11370    0.12207 =
         0.08070    0.01141    0.01316   -0.00972
AFIX  23
H11A  2    0.405911    0.912214    0.206639    11.00000   -1.20000
H11B  2    0.463225    1.013260    0.219716    11.00000   -1.20000
AFIX   0
C12   1    0.578495    0.910405    0.203063    11.00000    0.12728    0.20768 =
         0.10728   -0.00964    0.03020   -0.00147
AFIX 137
H12A  2    0.578414    0.932854    0.172946    11.00000   -1.50000
H12B  2    0.583249    0.839860    0.203710    11.00000   -1.50000
H12C  2    0.643330    0.937799    0.219753    11.00000   -1.50000
AFIX   0
C13   1    0.211730    0.623288    0.389039    11.00000    0.06103    0.07161 =
         0.08027    0.00686    0.00212   -0.00723
AFIX  23
H13A  2    0.203638    0.675386    0.410585    11.00000   -1.20000
H13B  2    0.156224    0.636053    0.364591    11.00000   -1.20000
AFIX   0
C14   1    0.179667    0.528969    0.410023    11.00000    0.07191    0.08220 =
         0.09829    0.01558    0.01431   -0.00864
AFIX  23
H14A  2    0.231941    0.516165    0.435483    11.00000   -1.20000
H14B  2    0.187151    0.475616    0.389054    11.00000   -1.20000
AFIX   0
C15   1    0.059097    0.531709    0.424521    11.00000    0.06870    0.09349 =
         0.11817    0.00006    0.02096   -0.01564
AFIX  23
H15A  2    0.007640    0.545723    0.398956    11.00000   -1.20000
H15B  2    0.052440    0.585302    0.445426    11.00000   -1.20000
AFIX   0
C16   1    0.020579    0.437210    0.445913    11.00000    0.09586    0.10204 =
         0.13862    0.01240    0.03658   -0.01247
AFIX 137
H16A  2    0.020058    0.384737    0.424628    11.00000   -1.50000
H16B  2   -0.055296    0.445841    0.456025    11.00000   -1.50000
H16C  2    0.072597    0.421247    0.470626    11.00000   -1.50000
AFIX   0
C17   1    0.350193    0.551208    0.338845    11.00000    0.08497    0.06704 =
         0.07302   -0.01004    0.00203   -0.00047
AFIX  23
H17A  2    0.354590    0.488996    0.354603    11.00000   -1.20000
H17B  2    0.283993    0.548282    0.317963    11.00000   -1.20000
AFIX   0
C18   1    0.455307    0.562391    0.313570    11.00000    0.08412    0.09337 =
         0.07991   -0.00878    0.00749    0.00994
AFIX  23
H18A  2    0.522578    0.561764    0.333965    11.00000   -1.20000
H18B  2    0.453024    0.625199    0.298277    11.00000   -1.20000
AFIX   0
C19   1    0.464380    0.478771    0.279663    11.00000    0.14167    0.13496 =
         0.12907   -0.04703    0.04971   -0.00611
AFIX  23
H19A  2    0.456411    0.416340    0.294759    11.00000   -1.20000
H19B  2    0.400945    0.484434    0.257632    11.00000   -1.20000
AFIX   0
C20   1    0.567985    0.477845    0.257824    11.00000    0.17130    0.18552 =
         0.16758   -0.02959    0.08351    0.01241
AFIX 137
H20A  2    0.572794    0.418214    0.240986    11.00000   -1.50000
H20B  2    0.631653    0.481244    0.279336    11.00000   -1.50000
H20C  2    0.570050    0.533447    0.238282    11.00000   -1.50000
AFIX   0

C21   1    0.655863    0.374084    0.427167    11.00000    0.05758    0.06342 =
         0.06281    0.00616   -0.01039   -0.00178
C22   1    0.709704    0.423747    0.393931    11.00000    0.07001    0.07733 =
         0.08810    0.01287    0.01120   -0.00515
AFIX  43
H22   2    0.727372    0.389215    0.368640    11.00000   -1.20000
AFIX   0
C23   1    0.737810    0.521565    0.396926    11.00000    0.07668    0.07641 =
         0.13066    0.02939    0.01455   -0.00757
AFIX  43
H23   2    0.772193    0.551704    0.373441    11.00000   -1.20000
AFIX   0
C24   1    0.716580    0.575604    0.433458    11.00000    0.07248    0.06116 =
         0.14278    0.01605   -0.01162   -0.00256
AFIX  43
H24   2    0.738518    0.641298    0.435840    11.00000   -1.20000
AFIX   0
C25   1    0.661258    0.529304    0.466868    11.00000    0.08240    0.06228 =
         0.10177   -0.00227   -0.01821    0.00491
AFIX  43
H25   2    0.644383    0.564763    0.492000    11.00000   -1.20000
AFIX   0
C26   1    0.630730    0.431898    0.463651    11.00000    0.08458    0.06376 =
         0.06806    0.00233   -0.00431   -0.00196
AFIX  43
H26   2    0.592065    0.403400    0.486478    11.00000   -1.20000
AFIX   0
C27   1    0.734328    0.201941    0.459032    11.00000    0.06503    0.05988 =
         0.07845    0.00194    0.01017    0.00425
C28   1    0.809789    0.249918    0.488016    11.00000    0.06983    0.07620 =
         0.08798    0.00086   -0.00225    0.00792
AFIX  43
H28   2    0.805470    0.318182    0.489580    11.00000   -1.20000
AFIX   0
C29   1    0.892239    0.202379    0.515149    11.00000    0.08672    0.09393 =
         0.11294   -0.00174   -0.02007    0.01590
AFIX  43
H29   2    0.941143    0.239296    0.534009    11.00000   -1.20000
AFIX   0
C30   1    0.902546    0.104283    0.514626    11.00000    0.08728    0.09331 =
         0.13523    0.01950   -0.00091    0.01903
AFIX  43
H30   2    0.955529    0.072598    0.533876    11.00000   -1.20000
AFIX   0
C31   1    0.833558    0.051608    0.485201    11.00000    0.08166    0.07467 =
         0.17048    0.01156   -0.00090    0.01826
AFIX  43
H31   2    0.841992   -0.016330    0.483408    11.00000   -1.20000
AFIX   0
C32   1    0.750216    0.099359    0.457725    11.00000    0.07465    0.06288 =
         0.15229    0.00095   -0.00048    0.00769
AFIX  43
H32   2    0.704004    0.062088    0.438028    11.00000   -1.20000
AFIX   0
C33   1    0.505340    0.230293    0.444604    11.00000    0.06644    0.05392 =
         0.06627   -0.00322   -0.00023    0.00196
C34   1    0.478742    0.146360    0.466993    11.00000    0.07084    0.05839 =
         0.06928   -0.00049    0.00005   -0.00156
AFIX  43
H34   2    0.537545    0.101855    0.474047    11.00000   -1.20000
AFIX   0
C35   1    0.369462    0.123682    0.479789    11.00000    0.07252    0.07150 =
         0.08982    0.01169    0.00086   -0.00732
AFIX  43
H35   2    0.356412    0.064694    0.494287    11.00000   -1.20000
AFIX   0
C36   1    0.280254    0.188647    0.470997    11.00000    0.06815    0.07960 =
         0.10921   -0.00249    0.00455   -0.00257
AFIX  43
H36   2    0.207141    0.175442    0.480235    11.00000   -1.20000
AFIX   0
C37   1    0.302328    0.273290    0.448247    11.00000    0.06682    0.07562 =
         0.14831    0.00959    0.00513    0.00656
AFIX  43
H37   2    0.243377    0.317626    0.441152    11.00000   -1.20000
AFIX   0
C38   1    0.411784    0.292472    0.435950    11.00000    0.06884    0.06722 =
         0.12618    0.01154    0.00355    0.00744
AFIX  43
H38   2    0.424175    0.350824    0.420855    11.00000   -1.20000
AFIX   0
C39   1    0.635337    0.212384    0.374743    11.00000    0.09847    0.07044 =
         0.06874   -0.00232    0.00749   -0.00926
C40   1    0.542850    0.219917    0.344782    11.00000    0.12185    0.07745 =
         0.07931    0.01280   -0.01364   -0.03224
AFIX  43
H40   2    0.473874    0.244147    0.354291    11.00000   -1.20000
AFIX   0
C41   1    0.549145    0.191756    0.299502    11.00000    0.17250    0.08545 =
         0.07970    0.00954   -0.01466   -0.04289
AFIX  43
H41   2    0.485662    0.198904    0.279723    11.00000   -1.20000
AFIX   0
C42   1    0.648447    0.154579    0.285703    11.00000    0.21302    0.13117 =
         0.09258   -0.00635    0.01931   -0.02175
AFIX  43
H42   2    0.653105    0.135776    0.256276    11.00000   -1.20000
AFIX   0
C43   1    0.741685    0.144420    0.314498    11.00000    0.19120    0.18111 =
         0.09598   -0.03450    0.03582    0.02502
AFIX  43
H43   2    0.809574    0.118041    0.304959    11.00000   -1.20000
AFIX   0
C44   1    0.734577    0.173579    0.357918    11.00000    0.13148    0.16758 =
         0.09110   -0.02425    0.02483    0.02529
AFIX  43
H44   2    0.799466    0.167023    0.377030    11.00000   -1.20000
AFIX   0
B1    3    0.632022    0.255141    0.426935    11.00000    0.06702    0.06274 =
         0.07118   -0.00238    0.00090   -0.00400

PART 1
O3    5    0.688152    0.804392    0.364855    21.00000    0.08278    0.11446 =
         0.11606   -0.01213    0.01155   -0.00567
C45   1    0.741843    0.776484    0.325301    21.00000    0.09437    0.11577 =
         0.11626   -0.01748    0.00704   -0.00379
AFIX  23
H45A  2    0.736464    0.830317    0.304201    21.00000   -1.20000
H45B  2    0.702182    0.720132    0.311981    21.00000   -1.20000
AFIX   0
C46   1    0.862347    0.751711    0.335235    21.00000    0.09054    0.12923 =
         0.15630   -0.01959    0.01316   -0.00333
AFIX  23
H46A  2    0.872311    0.682864    0.343059    21.00000   -1.20000
H46B  2    0.909475    0.767640    0.310802    21.00000   -1.20000
AFIX   0
C47   1    0.886399    0.816345    0.373235    21.00000    0.09054    0.12923 =
         0.15630   -0.01959    0.01316   -0.00333
AFIX  23
H47A  2    0.933183    0.781707    0.395770    21.00000   -1.20000
H47B  2    0.928945    0.873498    0.364104    21.00000   -1.20000
AFIX   0
C48   1    0.779744    0.847757    0.391456    21.00000    0.09437    0.11577 =
         0.11626   -0.01748    0.00704   -0.00379
AFIX  23
H48A  2    0.777021    0.826160    0.421966    21.00000   -1.20000
H48B  2    0.773668    0.918961    0.390689    21.00000   -1.20000
AFIX   0
SAME 0.04 0.08 O3 > C48
PART 0
PART 2
O3A   5    0.677730    0.806999    0.361706   -21.00000    0.08278    0.11446 =
         0.11606   -0.01213    0.01155   -0.00567
C45A  1    0.725357    0.754654    0.326163   -21.00000    0.09437    0.11577 =
         0.11626   -0.01748    0.00704   -0.00379
AFIX  23
H45C  2    0.693572    0.775614    0.297337   -21.00000   -1.20000
H45D  2    0.718192    0.683855    0.329146   -21.00000   -1.20000
AFIX   0
C46A  1    0.852047    0.791776    0.336140   -21.00000    0.09054    0.12923 =
         0.15630   -0.01959    0.01316   -0.00333
AFIX  23
H46C  2    0.897476    0.738469    0.349365   -21.00000   -1.20000
H46D  2    0.884830    0.809196    0.308420   -21.00000   -1.20000
AFIX   0
C47A  1    0.859015    0.871104    0.363834   -21.00000    0.09054    0.12923 =
         0.15630   -0.01959    0.01316   -0.00333
AFIX  23
H47C  2    0.877853    0.930391    0.347901   -21.00000   -1.20000
H47D  2    0.916529    0.860709    0.387833   -21.00000   -1.20000
AFIX   0
C48A  1    0.747494    0.877612    0.380110   -21.00000    0.09437    0.11577 =
         0.11626   -0.01748    0.00704   -0.00379
AFIX  23
H48C  2    0.752534    0.869985    0.412069   -21.00000   -1.20000
H48D  2    0.715262    0.942014    0.373244   -21.00000   -1.20000
AFIX   0

PART 0
PART 3
O1    5    0.125254    0.760070    0.299285    31.00000    0.07907    0.19987 =
         0.08900   -0.02477   -0.01305    0.00222
O2    5    0.261866    0.723996    0.260022    31.00000    0.07907    0.19987 =
         0.08900   -0.02477   -0.01305    0.00222
N1    4    0.226062    0.749478    0.294705    31.00000    0.08090    0.08479 =
         0.07627    0.01222   -0.00765   -0.00090
PART 0
PART 4
O1A   5    0.209505    0.757323    0.304750   -31.00000    0.07907    0.19987 =
         0.08900   -0.02477   -0.01305    0.00222
O2A   5    0.315531    0.716037    0.254053   -31.00000    0.07907    0.19987 =
         0.08900   -0.02477   -0.01305    0.00222
N1A   4    0.209438    0.730221    0.263495   -31.00000    0.08090    0.08479 =
         0.07627    0.01222   -0.00765   -0.00090
HKLF 4


REM  shelxt in P 1 21/n 1
REM wR2 = 0.1433, GooF = S = 0.857, Restrained GooF = 0.858 for all data
REM R1 = 0.0571 for 4393 Fo > 4sig(Fo) and 0.1311 for all 9742 data
REM 526 parameters refined using 490 restraints

END

WGHT      0.0573      0.0000

REM Highest difference peak  0.353,  deepest hole -0.665,  1-sigma level  0.061
Q1    1   0.2157  0.7819  0.2540  11.00000  0.05    0.35
Q2    1   0.2256  0.6741  0.2681  11.00000  0.05    0.34
Q3    1   0.1316  0.7127  0.2816  11.00000  0.05    0.31
Q4    1   0.4729  0.7218  0.4606  11.00000  0.05    0.30
Q5    1   0.8759  0.7526  0.3856  11.00000  0.05    0.27
;
_shelx_res_checksum   55070

_shelx_hkl_file
;
  16   0  -5    3.38    5.80
  16   0  -6   -0.00    5.01
 -16   0   7    2.62    6.96
  16   0  -7    0.78    6.31
 -16   0   8   -0.00    6.00
  16   0  -8    4.49    7.22
 -16   0   9    2.63    5.70
  16   0  -9    3.94    7.22
 -16   0  10    6.43    5.84
  16   0 -10    6.95    7.70
 -16   0  11   -0.00    6.08
  16   0 -11    5.57    6.80
 -16   0  12   -0.00    4.90
  16   0 -12    5.14    6.45
 -16   0  13   -0.00    6.37
  16   0 -13    0.21    6.17
 -16   0  14    1.11    6.46
  16   0 -14    0.93    5.67
 -16   0  15    0.00    4.82
  16  -1  -1   -0.00    5.31
  16  -1  -2   11.51    7.83
  16  -1  -2   10.38    8.15
  16  -1  -3    0.72    5.41
  16  -1  -3   15.02    8.40
  16  -1  -4   -0.00    5.99
  16  -1  -4    3.40    6.91
  16  -1  -5   -0.00    5.83
  16  -1  -5    0.00    6.56
  16  -1  -6    2.35    6.05
  16  -1  -6   -0.00    6.05
 -16   1   7   -0.00    5.25
  16  -1  -7    7.45    6.97
  16  -1  -7   -0.00    7.63
 -16   1   8    2.75    6.94
  16  -1  -8    6.96    7.36
  16  -1  -8   -0.00    6.32
 -16   1   9    0.00    5.52
  16  -1  -9    3.57    7.07
  16  -1  -9    6.29    7.96
 -16   1  10    0.00    7.32
  16  -1 -10    4.93    7.70
  16  -1 -10    0.00    7.06
  16   1 -10   -0.00    6.20
 -16   1  11    0.34    5.02
  16  -1 -11   -0.00    5.78
  16  -1 -11   -0.00    7.81
  16   1 -11   -0.00    5.54
 -16   1  12    7.48    7.81
  16  -1 -12    1.64    5.34
  16   1 -12   -0.00    5.69
 -16  -1  12    6.72    7.38
 -16   1  13    7.08    6.66
  16  -1 -13    2.96    7.06
  16   1 -13    6.77    6.97
 -16  -1  13    1.99    6.21
 -16  -1  14    1.96    6.63
 -16  -1  15   -0.00    5.93
 -16  -1  16    3.91    6.96
  16  -2  -1    0.00    5.93
  16  -2  -1    0.06    6.93
  16  -2  -2    0.06    4.57
  16  -2  -2   -0.00    7.69
  16  -2  -3   -0.00    6.06
  16  -2  -3    9.05    8.62
  16  -2  -4   11.08    8.17
  16  -2  -4    5.18    8.05
  16  -2  -5    0.00    5.88
  16  -2  -5   -0.00    6.36
  16  -2  -6    0.00    6.82
  16  -2  -6   -0.00    5.79
 -16   2   7    5.83    7.15
  16  -2  -7   -0.00    5.48
  16  -2  -7    0.69    6.76
 -16   2   8    4.01    6.18
  16  -2  -8    0.00    5.85
  16  -2  -8    1.14    6.61
 -16   2   9    0.00    6.42
  16  -2  -9   -0.00    7.47
  16  -2  -9   -0.00    6.23
 -16   2  10    0.00    7.13
  16  -2 -10    2.59    7.11
  16  -2 -10    6.86    7.39
 -16   2  11    0.55    6.18
  16  -2 -11    5.10    7.29
  16  -2 -11    0.84    7.68
  16  -2 -12   -0.00    6.44
  16  -2 -13   -0.00    6.44
  16  -2 -14   10.07    9.16
  16  -2 -15    0.00    6.24
  16  -3  -1    6.92    6.37
  16  -3  -1    1.57    7.76
  16  -3  -2    0.44    5.18
  16  -3  -2    4.30    7.98
  16  -3  -3    0.12    6.01
  16  -3  -3    3.60    8.07
  16  -3  -4   -0.00    6.42
  16  -3  -4    0.00    6.82
  16  -3  -5   -0.00    5.57
  16  -3  -5   -0.00    6.92
  16  -3  -6   -0.00    6.45
  16  -3  -6    3.37    6.39
  16  -3  -7    4.44    7.12
  16  -3  -7   -0.00    5.38
 -16   3   8    5.95    7.39
  16  -3  -8    1.80    6.55
  16  -3  -8    2.57    6.60
  16  -3  -9   -0.00    7.01
  16  -3 -10    1.53    5.61
  16  -3 -11    5.60    7.41
  16  -3 -12    4.92    5.56
  16  -3 -13    2.89    5.91
  16  -3 -14    5.18    8.82
  16  -3 -15   -0.00    6.57
  16  -4  -1    4.84    6.74
  16  -4  -1    3.54    7.93
  16  -4  -2    1.72    5.14
  16  -4  -2   -0.00    7.55
  16  -4  -3    3.73    6.29
  16  -4  -3   -0.00    6.74
  16  -4  -4    5.24    8.35
  16  -4  -5   -0.00    6.19
  16  -4  -6    4.35    9.22
  16  -4  -7   -0.00    6.40
  16  -4  -8    0.46    7.84
  16  -4  -9   -0.00    6.07
  16  -4 -10    0.00    8.97
  16  -4 -11    2.12    7.78
  16  -5  -3   10.24    9.17
  16  -5  -4    0.00    7.62
  16  -5  -5    0.00    7.29
  16  -5  -6    0.00    7.73
  16  -5  -7    5.79    8.31
  15   0  -1    0.57    4.98
  15   0  -1    5.28    6.88
  15   0  -2    2.86    5.82
  15   0  -2   -0.00    4.95
  15   0  -3    6.67    6.48
  15   0  -3    0.00    7.46
  15   0  -4    1.46    5.09
  15   0  -4    0.66    6.86
 -15   0   5    0.00    5.60
  15   0  -5    3.14    5.70
  15   0  -5    0.00    5.22
 -15   0   6    4.37    6.33
  15   0  -6    0.50    6.34
  15   0  -6    0.00    5.77
 -15   0   7    0.00    5.65
  15   0  -7    6.48    7.12
  15   0  -7    0.61    6.71
 -15   0   8    3.89    5.88
  15   0  -8   -0.00    5.75
  15   0  -8   -0.00    5.41
 -15   0   9   29.43   10.54
  15   0  -9   15.80    8.64
  15   0  -9   21.24    9.93
 -15   0  10    3.20    6.42
  15   0 -10   -0.00    5.20
  15   0 -10   -0.00    5.29
 -15   0  11   -0.00    6.12
  15   0 -11    0.80    5.25
  15   0 -11   -0.00    5.55
 -15   0  12   -0.00    6.66
  15   0 -12   -0.00    6.00
 -15   0  13    0.00    6.19
  15   0 -13    0.44    5.91
 -15   0  14   -0.00    5.77
  15   0 -14   -0.00    6.96
 -15   0  15    9.77    8.12
  15   0 -15    0.00    5.91
 -15   0  16   -0.00    6.45
  15   0 -16   -0.00    6.78
 -15   0  17    1.97    6.11
  15   0 -17   -0.00    6.70
 -15   0  18   -0.00    5.65
  15   0 -18    3.53    7.28
 -15   0  19    2.43    6.08
  15   0 -19    7.47    7.65
  15   0 -20   -0.00    7.50
  15   0 -21   -0.00    5.82
  15   0 -22    0.00    6.90
  15   0 -23    1.99    8.30
  15  -1  -1    7.56    5.65
  15  -1  -1    0.00    6.24
  15   1  -1    0.00    7.46
  15  -1  -2    1.32    5.60
  15  -1  -2   -0.00    6.96
  15   1  -2    3.69    6.88
  15  -1  -3   12.59    8.02
  15  -1  -3   -0.00    6.44
  15   1  -3   -0.00    6.24
  15  -1  -4    6.27    6.73
  15  -1  -4    0.00    6.46
  15   1  -4    0.57    6.06
  15   1  -4    1.18    7.20
 -15   1   5    6.54    8.29
  15  -1  -5   19.35    8.51
  15  -1  -5    0.00    8.04
  15   1  -5   14.09    7.70
  15   1  -5    4.35    6.88
 -15   1   6    7.43    6.70
  15  -1  -6   -0.00    5.91
  15  -1  -6   -0.00    6.38
  15   1  -6    2.29    6.69
  15   1  -6    0.90    6.17
 -15  -1   6   -0.00    6.31
 -15   1   7    0.00    5.27
  15  -1  -7    0.45    6.05
  15  -1  -7    1.13    6.61
  15   1  -7   11.77    7.93
  15   1  -7   -0.00    6.02
 -15  -1   7    6.04    5.92
 -15   1   8    0.00    4.53
  15  -1  -8    0.00    4.71
  15  -1  -8    4.66    6.62
  15   1  -8    4.24    6.35
  15   1  -8   -0.00    5.92
 -15  -1   8    0.98    4.91
 -15   1   9   -0.00    5.97
  15  -1  -9    2.76    6.69
  15  -1  -9    4.17    7.51
  15   1  -9    0.00    6.65
  15   1  -9    5.80    7.18
 -15  -1   9   -0.00    5.37
 -15   1  10   -0.00    6.53
  15  -1 -10   -0.00    6.07
  15  -1 -10    2.30    5.20
  15   1 -10    9.27    6.92
  15   1 -10   -0.00    6.48
 -15  -1  10   -0.00    4.89
 -15   1  11   11.98    7.95
  15  -1 -11    8.83    6.37
  15  -1 -11    6.67    7.34
  15   1 -11    0.15    8.06
 -15  -1  11   16.90    8.23
 -15   1  12    3.26    6.32
  15  -1 -12    0.00    6.71
  15  -1 -12   -0.00    5.53
  15   1 -12   -0.00    7.84
 -15  -1  12    6.67    7.27
 -15   1  13    0.78    5.52
  15  -1 -13    1.92    7.19
  15   1 -13    2.87    6.78
 -15  -1  13    4.74    7.12
 -15   1  14    3.10    6.81
  15  -1 -14    1.31    7.53
  15   1 -14    6.12    7.54
 -15  -1  14   -0.00    5.56
 -15   1  15   -0.00    7.35
  15  -1 -15   -0.00    5.09
  15   1 -15   14.38    8.82
 -15  -1  15    9.45    6.89
 -15   1  16    1.19    5.75
  15  -1 -16    9.84    9.15
  15   1 -16    5.05    7.09
 -15  -1  16   -0.00    5.83
 -15   1  17    1.42    5.89
  15  -1 -17    2.34    7.38
  15   1 -17    7.26    7.60
 -15  -1  17   -0.00    5.89
 -15   1  18   -0.00    6.26
  15  -1 -18    6.58    8.43
  15   1 -18   -0.00    6.00
 -15  -1  18    0.09    4.81
  15  -1 -19   -0.00    7.64
  15   1 -19   -0.00    6.69
 -15  -1  19    0.00    5.93
  15  -1 -20    7.50    7.89
  15   1 -20   -0.00    8.28
 -15  -1  20   -0.00    5.75
  15  -1 -21    2.07    7.23
  15  -2  -1   -0.00    4.68
  15  -2  -1    1.90    6.83
  15   2  -1    0.39    6.34
  15  -2  -2    0.00    5.51
  15  -2  -2    0.00    7.53
  15   2  -2   -0.00    5.91
  15  -2  -3   -0.00    5.93
  15  -2  -3    0.00    7.11
  15   2  -3    2.73    6.20
  15  -2  -4    5.65    7.14
  15  -2  -4    0.00    6.91
  15   2  -4    0.00    6.44
  15  -2  -5    5.79    7.10
  15  -2  -5    0.00    6.38
  15   2  -5    4.10    5.76
 -15   2   6   -0.00    5.03
  15  -2  -6   -0.00    6.00
  15  -2  -6   -0.00    5.63
  15   2  -6    5.05    5.85
 -15   2   7    7.97    7.46
  15  -2  -7   -0.00    5.96
  15  -2  -7    3.27    7.57
  15   2  -7    0.78    7.30
 -15   2   8   -0.00    6.92
  15  -2  -8   -0.00    6.39
  15  -2  -8    1.34    6.84
  15   2  -8    3.26    6.40
 -15   2   9    2.47    6.59
  15  -2  -9    0.00    6.70
  15  -2  -9    0.00    6.61
  15   2  -9    0.00    5.51
  15   2  -9    4.44    6.56
 -15   2  10    2.08    6.17
  15  -2 -10    1.19    5.69
  15  -2 -10   -0.00    5.32
  15   2 -10   -0.00    6.25
  15   2 -10    4.59    7.11
 -15   2  11    7.73    6.76
  15  -2 -11   -0.00    7.84
  15  -2 -11   -0.00    6.08
  15   2 -11    8.18    7.95
 -15  -2  11    4.24    6.46
 -15   2  12    0.00    6.78
  15  -2 -12    3.29    6.44
  15  -2 -12    1.02    5.89
  15   2 -12    4.59    6.93
 -15  -2  12   -0.00    6.05
 -15   2  13    4.17    7.87
  15  -2 -13    1.18    6.36
  15  -2 -13   10.28    7.55
  15   2 -13    6.21    6.44
 -15  -2  13    6.95    7.14
 -15   2  14    9.35    7.93
  15  -2 -14    8.30    6.90
  15  -2 -14   19.38    9.94
  15   2 -14    9.02    8.34
 -15  -2  14    0.00    6.81
 -15   2  15    4.85    6.91
  15  -2 -15    0.00    7.56
  15   2 -15    7.15    7.24
 -15  -2  15   15.38    8.41
 -15   2  16   -0.00    6.07
  15  -2 -16    0.67    5.79
  15   2 -16   -0.00    6.74
 -15  -2  16    3.40    6.79
 -15   2  17   -0.00    5.66
  15  -2 -17    5.00    8.62
  15   2 -17    2.93    7.43
 -15  -2  17    2.38    6.88
  15  -2 -18   -0.00    7.60
 -15  -2  18   -0.00    5.96
  15  -2 -19   -0.00    8.36
 -15  -2  19    2.57    6.02
 -15  -2  20    1.26    6.18
  15  -3  -1   11.83    7.58
  15  -3  -1   12.84   10.14
  15   3  -1    4.18    6.67
  15  -3  -2    6.56    6.85
  15  -3  -2    0.67    7.16
  15   3  -2    1.07    4.72
  15  -3  -3   -0.00    6.11
  15  -3  -3    4.93    6.27
  15   3  -3    6.29    6.68
  15  -3  -4    2.28    6.11
  15  -3  -4   -0.00    5.26
  15   3  -4   -0.00    7.37
  15  -3  -5    0.00    6.06
  15  -3  -5    2.51    6.55
  15   3  -5    2.54    6.20
  15  -3  -6   -0.00    5.19
  15  -3  -6   -0.00    6.35
  15   3  -6    5.26    6.39
 -15   3   7    1.55    6.29
  15  -3  -7    6.08    7.27
  15  -3  -7    1.40    5.94
  15   3  -7    0.77    5.77
 -15   3   8   21.97    9.23
  15  -3  -8    0.00    7.10
  15  -3  -8   -0.00    7.02
  15   3  -8    0.00    5.67
 -15   3   9   -0.00    5.67
  15  -3  -9    0.98    5.73
  15  -3  -9    2.82    7.45
  15   3  -9   -0.00    6.06
 -15   3  10    6.26    7.75
  15  -3 -10    0.00    7.21
  15  -3 -10   -0.00    6.56
  15   3 -10    7.50    6.18
 -15   3  11    4.70    7.53
  15  -3 -11    9.90    7.93
  15  -3 -11    0.35    6.84
  15   3 -11    2.51    7.64
 -15   3  12    0.00    6.39
  15  -3 -12   -0.00    7.14
  15  -3 -12    0.11    6.90
  15   3 -12    6.08    7.01
 -15   3  13    2.77    6.76
  15  -3 -13    0.77    6.46
  15  -3 -13    0.00    6.27
  15   3 -13    0.00    7.59
 -15   3  14    5.73    6.59
  15  -3 -14    0.13    5.04
  15  -3 -14    2.02    7.68
  15   3 -14    2.81    7.24
 -15   3  15    0.00    5.91
  15  -3 -15   -0.00    6.96
  15  -3 -15    6.39    8.19
  15  -3 -16   -0.00    7.12
 -15  -3  17    1.63    6.11
 -15  -3  18    0.61    5.62
 -15  -3  19    0.74    5.12
 -15  -3  20    6.96    8.15
 -15  -3  21   -0.00    7.22
  15  -4  -1    1.28    5.87
  15  -4  -1    2.58    5.86
  15   4  -1    2.62    6.23
  15  -4  -2   -0.00    5.70
  15  -4  -2   -0.00    6.29
  15   4  -2    0.00    4.61
  15  -4  -3   -0.00    5.25
  15  -4  -3    0.00    7.56
  15   4  -3   -0.00    5.55
  15  -4  -4    0.00    5.17
  15  -4  -4    8.82    7.43
  15   4  -4    0.55    5.69
  15  -4  -5    4.44    6.21
  15  -4  -5    0.00    6.95
  15   4  -5   -0.00    5.12
  15  -4  -6   -0.00    5.35
  15  -4  -6   -0.00    6.10
  15   4  -6   -0.00    5.95
  15  -4  -7   10.90    8.28
  15  -4  -7   11.68    8.89
  15   4  -7   -0.00    5.97
 -15   4   8    4.63    7.45
  15  -4  -8    4.34    6.32
  15  -4  -8    0.25    6.35
  15   4  -8   16.55    7.91
 -15   4   9   -0.00    6.83
  15  -4  -9    5.49    7.04
  15  -4  -9    2.98    7.22
  15   4  -9    1.28    5.70
 -15   4  10    5.65    6.69
  15  -4 -10    1.58    6.70
  15  -4 -10    1.06    7.24
  15   4 -10   -0.00    6.75
 -15   4  11   11.08    8.62
  15  -4 -11   -0.00    6.70
  15  -4 -11    0.00    7.03
 -15   4  12   -0.00    6.55
  15  -4 -12   -0.00    6.13
  15  -4 -12   -0.00    7.93
 -15   4  13    0.00    7.16
  15  -4 -13    5.04    6.89
  15  -4 -13   -0.00    8.15
  15  -5  -1   14.49    7.99
  15   5  -1   -0.00    5.03
  15  -5  -2   -0.00    5.05
  15  -5  -2    0.00    5.38
  15   5  -2   -0.00    5.30
  15  -5  -3   -0.00    6.23
  15  -5  -3   -0.00    8.44
  15   5  -3    2.84    5.93
  15  -5  -4    5.12    6.90
  15  -5  -4   -0.00    7.55
  15   5  -4    0.00    5.19
  15  -5  -5   -0.00    5.13
  15  -5  -5    3.17    7.91
  15  -5  -6   11.66    6.96
  15  -5  -6    5.34    7.28
  15  -5  -7    5.02    8.33
  15  -5  -7    0.00    8.44
  15  -5  -8    0.00    6.07
  15  -5  -8    2.40    7.86
 -15   5   9    2.43    7.20
  15  -5  -9    0.00    6.91
  15  -5  -9   -0.00    7.54
 -15   5  10   -0.00    6.45
  15  -5 -10    3.76    5.82
  15  -6  -1    0.00    4.48
  15  -6  -2    1.28    5.25
  15  -6  -3    0.00    5.86
  15  -6  -3   13.37   10.09
  15  -6  -4   18.95    8.22
  15  -6  -4    0.00    7.99
  15  -6  -5    1.00    6.30
  14   0  -1    0.00    4.85
  14   0  -1    6.12    6.27
  14   0  -2   26.07   10.10
  14   0  -2    1.89    5.89
 -14   0   3    2.88    6.20
  14   0  -3   -0.00    5.67
  14   0  -3    8.50    6.77
 -14   0   4   13.92    7.64
  14   0  -4   16.11    8.55
  14   0  -4    9.81    7.66
 -14   0   5    1.78    5.17
  14   0  -5   -0.00    6.07
  14   0  -5    1.32    5.68
 -14   0   6   12.71    7.67
  14   0  -6   15.60    8.23
  14   0  -6    3.41    6.57
 -14   0   7    1.14    5.31
  14   0  -7    0.00    6.24
  14   0  -7    5.73    7.17
 -14   0   8    7.18    6.21
  14   0  -8    0.06    5.20
  14   0  -8    7.23    6.53
 -14   0   9   -0.00    5.31
  14   0  -9    0.00    5.89
  14   0  -9    2.03    5.59
 -14   0  10    7.64    6.76
  14   0 -10    3.86    6.73
 -14   0  11   -0.00    6.22
  14   0 -11    0.57    6.34
 -14   0  12   -0.00    6.17
  14   0 -12   -0.00    7.82
 -14   0  13   -0.00    6.15
  14   0 -13    3.07    7.70
 -14   0  14   10.59    7.41
  14   0 -14    9.64    8.96
 -14   0  15   -0.00    6.60
  14   0 -15   -0.00    5.27
 -14   0  16    8.18    7.91
  14   0 -16    0.00    6.36
 -14   0  17    2.16    6.02
  14   0 -17    2.46    6.61
 -14   0  18    5.48    7.20
  14   0 -18    7.74    8.05
 -14   0  19   -0.00    5.60
  14   0 -19    0.00    7.18
 -14   0  20   -0.00    6.23
  14   0 -20   -0.00    7.15
 -14   0  21    1.55    5.54
  14   0 -21   -0.00    7.43
 -14   0  22   -0.00    6.79
  14   0 -22    0.87    5.69
  14   0 -23   -0.00    6.72
  14   0 -24    6.82    8.09
  14  -1  -1    1.54    5.61
  14  -1  -1   -0.00    7.55
  14   1  -1    1.45    5.12
  14   1  -1   -0.00    6.53
  14  -1  -2   -0.00    4.89
  14  -1  -2    0.66    6.01
  14   1  -2    3.06    5.87
  14   1  -2   -0.00    5.97
  14  -1  -3    0.00    5.97
  14  -1  -3    6.25    6.53
  14   1  -3    0.00    6.35
  14   1  -3   -0.00    4.90
 -14  -1   3   -0.00    4.77
 -14   1   4    7.84    7.50
  14  -1  -4    0.85    4.91
  14  -1  -4   -0.00    5.66
  14   1  -4    6.05    5.96
  14   1  -4    3.40    5.38
 -14  -1   4   19.28    8.51
 -14   1   5   -0.00    6.36
  14  -1  -5   -0.00    5.90
  14  -1  -5   -0.00    6.59
  14   1  -5    7.64    6.26
  14   1  -5   -0.00    5.97
 -14  -1   5   -0.00    5.47
 -14   1   6    7.11    6.75
  14  -1  -6   15.36    7.69
  14  -1  -6   -0.00    5.53
  14   1  -6    7.77    7.50
  14   1  -6   17.86    8.44
 -14  -1   6   11.55    7.51
 -14   1   7   -0.00    5.84
  14  -1  -7    0.90    6.42
  14  -1  -7   -0.00    7.01
  14   1  -7    0.00    5.01
  14   1  -7    5.47    6.95
 -14  -1   7    0.00    4.85
 -14   1   8    0.38    5.60
  14  -1  -8    2.62    5.79
  14  -1  -8    1.14    5.07
  14   1  -8    0.00    4.74
  14   1  -8   -0.00    5.78
 -14  -1   8   -0.00    4.31
 -14   1   9    1.11    5.97
  14  -1  -9    0.00    5.31
  14  -1  -9   -0.00    6.70
  14   1  -9   -0.00    5.13
  14   1  -9   -0.00    7.10
 -14  -1   9    0.07    4.93
 -14   1  10   15.74    9.00
  14  -1 -10    8.37    6.93
  14  -1 -10    9.26    8.20
  14   1 -10    5.63    6.71
 -14  -1  10   19.50    8.41
 -14   1  11    0.84    6.35
  14  -1 -11   -0.00    4.81
  14   1 -11    0.98    5.88
 -14  -1  11    5.24    6.03
 -14   1  12    4.97    6.23
  14  -1 -12    6.31    7.40
  14   1 -12   -0.00    6.65
 -14  -1  12    4.67    6.98
 -14   1  13    6.91    6.22
  14  -1 -13   -0.00    5.27
  14   1 -13   -0.00    5.86
 -14  -1  13    4.05    5.88
 -14   1  14    3.83    6.71
  14  -1 -14    5.53    7.89
  14   1 -14    0.00    7.02
 -14  -1  14   -0.00    6.06
 -14   1  15    3.10    6.25
  14  -1 -15   -0.00    6.42
  14   1 -15    0.51    5.11
 -14  -1  15    0.00    6.97
 -14   1  16    4.27    6.87
  14  -1 -16    2.26    6.90
  14   1 -16   -0.00    6.20
 -14  -1  16   -0.00    6.44
 -14   1  17    2.86    6.14
  14  -1 -17   -0.00    5.68
  14   1 -17    0.00    6.95
 -14  -1  17    6.35    6.86
 -14   1  18   -0.00    5.59
  14  -1 -18   -0.00    7.28
  14   1 -18   10.12    8.30
 -14  -1  18    0.94    4.86
 -14   1  19   -0.00    5.78
  14  -1 -19   -0.00    6.52
  14   1 -19    1.09    5.73
 -14  -1  19   -0.00    7.60
 -14   1  20    0.00    6.75
  14  -1 -20    0.00    6.58
  14   1 -20   -0.00    6.78
 -14  -1  20    4.07    6.98
 -14   1  21    1.64    6.11
  14  -1 -21    0.55    6.93
  14   1 -21    7.92    8.46
 -14  -1  21    0.00    5.73
 -14   1  22    1.02    6.44
  14  -1 -22    5.78    7.52
  14   1 -22   -0.00    6.29
 -14  -1  22    3.87    8.39
  14   1 -23   -0.00    6.58
 -14  -1  23    0.95    7.27
  14   1 -24    0.00    7.46
  14   1 -25    2.38    7.35
  14   1 -26    6.70    8.74
  14  -2  -1   -0.00    4.76
  14  -2  -1    4.37    6.97
  14   2  -1    1.31    6.01
  14  -2  -2   16.05    7.90
  14  -2  -2   -0.00    5.85
  14   2  -2   13.74    7.70
  14  -2  -3    1.00    5.80
  14  -2  -3    0.79    6.02
  14   2  -3    8.08    6.70
  14  -2  -4    9.41    7.46
  14  -2  -4    3.99    7.01
  14   2  -4   10.59    7.21
  14   2  -4    6.35    6.37
 -14   2   5    2.99    7.37
  14  -2  -5    0.00    5.72
  14  -2  -5    4.98    6.65
  14   2  -5    9.69    6.90
  14   2  -5   -0.00    5.19
 -14  -2   5    1.17    5.38
 -14   2   6    2.45    6.36
  14  -2  -6   12.08    8.15
  14  -2  -6   -0.00    5.42
  14   2  -6    2.19    5.66
  14   2  -6    0.00    5.89
 -14  -2   6    4.98    5.61
 -14   2   7    0.94    5.26
  14  -2  -7   -0.00    5.22
  14  -2  -7    3.01    6.70
  14   2  -7   -0.00    5.21
  14   2  -7    5.63    7.21
 -14  -2   7   -0.00    5.08
 -14   2   8    8.73    8.05
  14  -2  -8    2.54    6.70
  14  -2  -8    7.79    7.17
  14   2  -8    0.52    4.88
  14   2  -8   -0.00    5.93
 -14  -2   8    8.18    6.30
 -14   2   9    6.14    5.75
  14  -2  -9   -0.00    5.68
  14  -2  -9    1.81    7.31
  14   2  -9    3.82    6.93
 -14  -2   9    1.32    5.99
 -14   2  10    0.00    5.66
  14  -2 -10    4.41    5.83
  14  -2 -10   -0.00    7.87
  14   2 -10   -0.00    6.92
 -14  -2  10   -0.00    5.03
 -14   2  11    5.68    6.19
  14  -2 -11   -0.00    4.62
  14  -2 -11   -0.00    5.04
  14   2 -11    6.71    7.29
 -14  -2  11    3.00    6.08
 -14   2  12   12.84    8.51
  14  -2 -12    8.27    7.47
  14  -2 -12    9.59    8.25
  14   2 -12    4.68    7.52
 -14  -2  12    0.00    5.81
 -14   2  13    6.45    7.25
  14  -2 -13   -0.00    6.41
  14   2 -13    2.32    6.25
 -14  -2  13    1.51    5.29
 -14   2  14   15.52    8.32
  14  -2 -14    1.20    6.12
  14   2 -14    0.44    5.64
 -14  -2  14    9.72    6.85
 -14   2  15    0.52    6.18
  14  -2 -15    0.79    6.24
  14   2 -15   -0.00    6.09
 -14  -2  15    0.20    4.66
 -14   2  16    0.00    6.63
  14  -2 -16    0.00    7.43
  14   2 -16    0.88    7.22
 -14  -2  16   -0.00    5.48
 -14   2  17    1.75    6.22
  14  -2 -17   -0.00    8.06
  14   2 -17   -0.00    6.59
 -14  -2  17   -0.00    6.35
 -14   2  18    5.89    5.92
  14  -2 -18   -0.00    7.07
  14   2 -18    5.40    7.65
 -14  -2  18    0.64    5.59
 -14   2  19   10.36    7.51
  14  -2 -19    6.49    7.95
  14   2 -19   -0.00    7.96
 -14  -2  19    0.00    5.70
 -14   2  20    1.12    6.37
  14  -2 -20    4.16    8.67
  14   2 -20   -0.00    6.23
 -14  -2  20   11.14    7.44
 -14   2  21   -0.00    5.71
  14   2 -21    1.68    6.95
 -14  -2  21    0.00    6.80
  14   2 -22    1.95    7.16
 -14  -2  22    1.25    6.21
  14   2 -23    0.86    5.96
 -14  -2  23    4.27    7.30
  14   2 -24    1.37    5.80
  14   2 -25    6.34    6.63
  14   2 -26    1.29    6.92
  14  -3  -1    6.91    6.06
  14  -3  -1   -0.00    5.99
  14   3  -1    3.49    5.40
  14  -3  -2    0.00    5.40
  14  -3  -2    0.80    6.22
  14   3  -2   -0.00    5.08
  14  -3  -3   -0.00    6.58
  14  -3  -3   -0.00    7.15
  14   3  -3   -0.00    5.15
  14  -3  -4   -0.00    4.72
  14  -3  -4   -0.00    8.15
  14   3  -4   -0.00    5.30
 -14   3   5   -0.00    5.71
  14  -3  -5    2.19    6.61
  14  -3  -5    6.89    7.42
  14   3  -5   -0.00    5.17
 -14   3   6   18.02    9.96
  14  -3  -6   21.19    8.68
  14  -3  -6    3.06    7.13
  14   3  -6    7.54    6.02
 -14   3   7   -0.00    5.44
  14  -3  -7   14.54    7.93
  14  -3  -7    0.00    4.90
  14   3  -7   -0.00    6.32
 -14   3   8   -0.00    6.83
  14  -3  -8    1.70    6.49
  14  -3  -8    0.00    5.91
  14   3  -8   -0.00    5.48
 -14   3   9   -0.00    5.61
  14  -3  -9    0.00    5.78
  14  -3  -9    5.04    7.52
  14   3  -9    5.69    6.73
 -14   3  10    2.67    6.10
  14  -3 -10   -0.00    5.31
  14  -3 -10    8.22    7.13
  14   3 -10   10.41    6.92
 -14  -3  10    3.66    5.61
 -14   3  11    7.52    6.92
  14  -3 -11    0.00    6.04
  14  -3 -11    9.44    6.84
  14   3 -11   -0.00    5.39
 -14  -3  11   10.01    7.05
 -14   3  12   -0.00    7.35
  14  -3 -12    2.00    6.34
  14  -3 -12   -0.00    5.89
  14   3 -12   -0.00    4.84
 -14  -3  12   11.00    6.97
 -14   3  13    2.88    6.43
  14  -3 -13    5.05    5.88
  14  -3 -13    0.83    6.41
  14   3 -13   -0.00    7.04
 -14  -3  13    0.93    5.24
 -14   3  14    2.97    6.99
  14  -3 -14   -0.00    6.60
  14   3 -14   -0.00    7.30
 -14  -3  14    6.93    6.58
 -14   3  15    5.77    7.22
  14  -3 -15   -0.00    7.52
  14   3 -15    0.80    6.24
 -14  -3  15   12.81    7.88
 -14   3  16    4.88    6.24
  14  -3 -16   13.27    8.24
  14   3 -16   12.00    9.07
 -14  -3  16    8.40    7.12
 -14   3  17   -0.00    6.80
  14  -3 -17   -0.00    5.81
  14   3 -17   -0.00    5.44
 -14  -3  17   -0.00    4.67
 -14   3  18    1.02    6.04
  14   3 -18   -0.00    5.79
 -14  -3  18   -0.00    5.64
 -14   3  19    2.55    5.49
  14   3 -19   -0.00    6.89
 -14  -3  19    0.00    7.51
 -14   3  20   13.60    8.74
  14   3 -20   13.30    8.86
 -14  -3  20    7.13    7.46
  14   3 -21    3.68    6.95
 -14  -3  21    6.43    6.46
  14   3 -22   -0.00    5.81
 -14  -3  22   10.00    6.94
  14   3 -23   -0.00    6.29
 -14  -3  23    2.89    6.20
 -14  -3  24    3.53    7.70
  14  -4  -1    4.21    5.99
  14  -4  -1    0.80    6.88
  14   4  -1    0.00    4.73
  14  -4  -2    7.16    6.79
  14  -4  -2   -0.00    7.67
  14   4  -2    5.69    6.20
  14  -4  -3    1.58    5.16
  14  -4  -3    0.00    7.33
  14   4  -3    1.52    5.63
  14  -4  -4    6.03    5.94
  14  -4  -4    2.87    7.81
  14   4  -4   -0.00    4.20
  14  -4  -5   -0.00    5.04
  14  -4  -5   -0.00    8.04
  14   4  -5   -0.00    5.10
 -14   4   6   -0.00    6.42
  14  -4  -6    8.25    7.58
  14  -4  -6    3.43    5.96
  14   4  -6    8.06    6.18
 -14   4   7    2.13    6.18
  14  -4  -7    0.00    5.81
  14  -4  -7    2.15    6.30
  14   4  -7    0.00    4.75
 -14   4   8   11.94    8.22
  14  -4  -8   16.25    9.29
  14  -4  -8    3.25    7.06
  14   4  -8    0.00    5.58
 -14   4   9    0.94    6.07
  14  -4  -9   -0.00    6.96
  14  -4  -9    0.97    6.54
  14   4  -9    2.22    5.17
 -14   4  10    3.60    6.27
  14  -4 -10    5.45    7.01
  14  -4 -10   -0.00    5.73
  14   4 -10    1.11    5.25
 -14   4  11   -0.00    6.05
  14  -4 -11    0.00    6.33
  14  -4 -11    3.87    6.73
  14   4 -11    0.63    5.25
 -14   4  12    8.48    7.16
  14  -4 -12    4.07    7.13
  14  -4 -12    0.00    6.15
  14   4 -12    0.00    5.00
 -14   4  13    6.10    6.89
  14  -4 -13   12.15    8.60
  14  -4 -13    2.60    8.46
  14   4 -13    0.65    6.01
 -14   4  14   -0.00    6.22
  14  -4 -14   11.47    8.59
  14  -4 -14    0.68    6.27
  14   4 -14   -0.00    6.46
 -14   4  15    8.25    7.49
  14   4 -15    0.00    6.08
 -14   4  16   19.10    8.43
  14   4 -16   -0.00    6.85
 -14  -4  16    8.79    7.58
 -14   4  17   -0.00    5.98
  14   4 -17   -0.00    5.81
 -14  -4  17    0.00    6.28
 -14   4  18   -0.00    7.33
  14   4 -18   -0.00    5.98
 -14  -4  18    0.93    5.84
  14   4 -19    1.37    6.39
 -14  -4  19    0.26    5.70
  14   4 -20   -0.00    7.53
 -14  -4  20    0.47    7.06
 -14  -4  21    0.00    6.15
 -14  -4  22    0.76    5.99
 -14  -4  23    8.13    7.23
 -14  -4  24   -0.00    6.17
  14  -5  -1   18.44    8.87
  14  -5  -1   12.72    7.84
  14   5  -1    7.14    6.64
  14  -5  -2    9.26    6.73
  14  -5  -2    1.59    6.79
  14   5  -2    0.00    4.97
  14  -5  -3    3.58    6.27
  14  -5  -3   -0.00    5.73
  14   5  -3    4.37    5.70
  14  -5  -4    1.60    5.54
  14  -5  -4   -0.00    6.81
  14   5  -4   -0.00    5.46
  14  -5  -5    4.74    6.46
  14  -5  -5    4.52    7.18
  14   5  -5    7.41    6.44
  14  -5  -6    3.56    7.09
  14  -5  -6    1.18    7.10
  14   5  -6    2.15    6.07
 -14   5   7   -0.00    5.48
  14  -5  -7   -0.00    5.40
  14  -5  -7   -0.00    8.01
  14   5  -7    7.28    5.91
 -14   5   8    2.70    6.40
  14  -5  -8    0.37    6.00
  14  -5  -8    6.85    8.08
  14   5  -8   12.57    6.27
 -14   5   9    9.54    8.87
  14  -5  -9    2.49    7.09
  14  -5  -9   -0.00    7.02
  14   5  -9    0.00    5.85
 -14   5  10   10.99    7.95
  14  -5 -10    9.91    8.55
  14  -5 -10    6.00    7.38
  14   5 -10    8.76    6.79
 -14   5  11    0.00    7.01
  14  -5 -11   -0.00    6.65
  14  -5 -11    6.29    8.67
  14   5 -11   -0.00    4.96
 -14   5  12    0.39    6.70
  14  -5 -12    3.04    7.40
  14   5 -12    0.00    5.59
 -14   5  13    0.88    6.34
  14  -5 -13    0.11    6.35
  14   5 -13    2.40    6.18
 -14   5  14    7.35    8.07
  14  -5 -14    7.66    6.40
  14   5 -14   -0.00    6.04
 -14   5  15   12.46    9.13
  14  -5 -15    4.38    6.21
  14   5 -15    2.26    6.61
 -14   5  16   18.40    9.85
  14  -5 -16    7.98    8.03
  14   5 -16    3.34    7.59
  14   5 -17   -0.00    6.29
 -14  -5  23    2.42    6.32
 -14  -5  24    5.67    7.79
  14  -6  -1    1.27    5.88
  14   6  -1    5.07    4.99
  14  -6  -2   -0.00    5.32
  14   6  -2    0.47    5.10
  14  -6  -3    4.76    5.65
  14  -6  -3    0.37    6.62
  14   6  -3    2.71    5.53
  14  -6  -4    9.43    7.77
  14  -6  -4    2.00    8.60
  14   6  -4   15.45    7.39
  14  -6  -5    3.29    5.77
  14  -6  -5   -0.00    8.68
  14   6  -5    4.68    5.73
  14  -6  -6    7.19    7.94
  14  -6  -6   -0.00    7.28
  14   6  -6    0.00    5.80
  14  -6  -7    5.97    8.12
  14  -6  -7    0.45    6.52
  14   6  -7    0.00    5.11
  14  -6  -8    0.00    6.16
  14   6  -8    1.01    5.12
 -14   6   9   -0.00    6.28
  14  -6  -9    0.00    7.52
  14   6  -9   -0.00    5.58
 -14   6  10    2.71    7.57
  14  -6 -10   -0.00    5.50
  14   6 -10   -0.00    5.51
 -14   6  11    0.00    6.48
  14  -6 -11   -0.00    6.72
  14   6 -11    5.10    6.30
 -14   6  12    9.25    7.97
  14  -6 -12   10.57    7.75
  14   6 -12    9.52    6.64
 -14   6  13   -0.00    6.00
  14  -6 -13   -0.00    6.14
  14   6 -13    0.00    5.07
 -14   6  14   -0.00    6.30
  14  -6 -14    6.37    6.78
  14   6 -14    2.40    6.01
  14  -7  -1    2.25    6.84
  14   7  -1    0.00    4.80
  14  -7  -2   -0.00    6.36
  14   7  -2    0.94    4.35
  14  -7  -3   -0.00    7.39
  14   7  -3    0.04    4.37
  14  -7  -4    9.25    8.18
  14   7  -4    6.60    6.00
  14  -7  -5    5.71    7.92
  14   7  -5    4.41    5.92
  14  -7  -6    2.61    5.70
  14   7  -6    0.79    5.35
  14  -7  -7   -0.00    6.51
  14   7  -7    7.95    6.38
  14  -7  -8    0.00    6.94
  14   7  -8    6.41    6.06
  14  -7  -9    0.00    7.00
  14   7  -9    3.82    5.47
 -14   7  10   -0.00    5.15
  14  -7 -10    0.00    7.08
  14   7 -10    2.26    5.32
 -14   7  11    2.53    5.74
  14  -7 -11   10.79    8.60
  14  -8  -1    1.08    6.08
  14   8  -1    5.46    5.28
  14  -8  -2    5.11    6.30
  14   8  -2    0.00    4.73
  14  -8  -3    0.00    6.07
  14   8  -3    4.96    4.94
  14  -8  -4    5.69    6.08
  14   8  -4   -0.00    4.67
  14  -8  -5    0.00    7.35
  14   8  -5   -0.00    4.90
  14  -8  -6    1.81    6.25
  14   8  -6    2.68    6.10
  13   0  -1   36.46   10.36
  13   0  -1   17.45    8.73
 -13   0   2   -0.00    5.82
  13   0  -2    8.51    6.75
  13   0  -2    2.69    6.45
 -13   0   3    6.08    6.26
  13   0  -3    4.52    6.23
  13   0  -3    5.29    6.01
 -13   0   4    2.36    5.95
  13   0  -4   -0.00    5.64
  13   0  -4   -0.00    5.76
 -13   0   5   17.40    8.44
  13   0  -5    3.32    5.96
  13   0  -5   12.87    7.35
 -13   0   6    0.00    4.93
  13   0  -6    0.44    4.34
  13   0  -6    4.13    5.89
 -13   0   7   18.57    7.97
  13   0  -7    0.00    5.16
  13   0  -7   20.32    8.48
 -13   0   8    0.16    5.05
  13   0  -8    0.41    5.79
  13   0  -8    2.48    5.26
 -13   0   9    0.00    5.86
  13   0  -9   -0.00    6.08
 -13   0  10    1.17    4.97
  13   0 -10   -0.00    5.27
 -13   0  11   21.33    9.54
 -13   0  12    2.80    5.40
  13   0 -12   -0.00    7.98
 -13   0  13    6.65    6.49
  13   0 -13    8.67    7.87
 -13   0  14    1.92    6.48
  13   0 -14   -0.00    6.58
 -13   0  15   -0.00    6.41
  13   0 -15   -0.00    6.44
 -13   0  16    0.88    5.75
  13   0 -16    3.12    7.19
 -13   0  17    9.62    8.08
  13   0 -17   11.63    8.82
 -13   0  18    0.00    4.58
  13   0 -18   -0.00    5.42
 -13   0  19   -0.00    5.71
  13   0 -19    5.76    7.07
 -13   0  20    0.00    6.77
  13   0 -20   -0.00    8.89
 -13   0  21    0.00    5.76
  13   0 -21    5.14    7.71
 -13   0  22    1.95    6.81
  13   0 -22    8.83    6.71
 -13   0  23    8.47    7.75
  13   0 -23    8.85    8.55
 -13   0  24    0.90    6.52
  13   0 -24   -0.00    6.79
 -13   0  25    7.32    7.11
  13   0 -25   -0.00    7.94
  13  -1  -1    3.02    5.77
  13  -1  -1   -0.00    5.92
  13   1  -1    3.64    5.78
  13   1  -1   -0.00    6.05
  13  -1  -2    0.00    5.65
  13  -1  -2   -0.00    5.51
  13   1  -2   -0.00    5.38
  13   1  -2   13.93    7.02
 -13  -1   2    1.29    5.14
 -13   1   3    1.18    5.22
  13  -1  -3   -0.00    6.19
  13  -1  -3    2.43    5.84
  13   1  -3    9.97    6.90
  13   1  -3    2.44    6.64
 -13  -1   3    4.24    5.85
 -13   1   4    1.76    5.75
  13  -1  -4   10.87    7.45
  13  -1  -4    1.76    6.57
  13   1  -4    0.00    5.35
  13   1  -4   -0.00    5.39
 -13  -1   4    3.63    5.75
 -13   1   5   40.81   11.75
  13  -1  -5   39.44   11.43
  13  -1  -5   24.56   10.01
  13   1  -5   42.69   11.51
  13   1  -5   29.97   10.65
 -13  -1   5   41.77   11.20
 -13   1   6   -0.00    4.72
  13  -1  -6   -0.00    6.34
  13  -1  -6    1.20    6.22
  13   1  -6    5.98    5.46
  13   1  -6    9.59    6.81
 -13  -1   6   -0.00    5.72
 -13   1   7    0.86    5.91
  13  -1  -7    8.69    7.27
  13  -1  -7    1.94    6.59
  13   1  -7    3.37    5.49
  13   1  -7   10.84    8.19
 -13  -1   7   -0.00    5.80
 -13   1   8   -0.00    5.48
  13  -1  -8    0.73    4.95
  13  -1  -8    0.00    6.15
  13   1  -8   -0.00    6.72
 -13  -1   8    0.53    4.69
 -13   1   9   15.27    8.63
  13  -1  -9   15.67    8.14
  13  -1  -9   14.78    8.64
  13   1  -9    6.06    7.89
 -13  -1   9    5.94    6.25
 -13   1  10    0.00    5.00
  13  -1 -10    0.00    6.34
  13   1 -10    2.14    6.40
 -13  -1  10    3.94    5.76
 -13   1  11    4.81    5.92
  13  -1 -11    8.31    7.96
  13   1 -11    5.67    6.19
 -13  -1  11   -0.00    5.16
 -13   1  12   -0.00    5.00
  13  -1 -12    1.58    7.23
  13   1 -12    1.58    6.11
 -13  -1  12    0.00    5.88
 -13   1  13   11.42    7.63
  13  -1 -13   -0.00    5.03
  13   1 -13    3.38    7.01
 -13  -1  13    1.89    5.98
 -13   1  14    0.00    7.07
  13  -1 -14   -0.00    7.62
  13   1 -14    7.24    7.78
 -13  -1  14    3.06    5.95
 -13   1  15   13.96    8.12
  13  -1 -15    0.00    6.86
  13   1 -15    8.65    8.16
 -13  -1  15   36.39   10.77
 -13   1  16   -0.00    6.42
  13  -1 -16   -0.00    6.13
  13   1 -16    1.60    6.62
 -13  -1  16    2.45    6.10
 -13   1  17    0.00    5.93
  13  -1 -17    0.00    6.03
  13   1 -17    0.00    5.74
 -13  -1  17    0.00    6.61
 -13   1  18    1.32    5.16
  13  -1 -18    1.10    5.95
  13   1 -18   -0.00    5.86
 -13  -1  18    0.00    6.90
 -13   1  19    8.18    7.84
  13  -1 -19    6.73    7.38
  13   1 -19    3.05    7.03
 -13  -1  19   13.31    9.37
 -13   1  20   -0.00    5.15
  13  -1 -20   -0.00    7.61
  13   1 -20   -0.00    6.76
 -13  -1  20   -0.00    5.85
 -13   1  21    0.00    7.27
  13  -1 -21    3.74    7.75
  13   1 -21   -0.00    6.08
 -13  -1  21    9.31    7.82
 -13   1  22   -0.00    6.71
  13  -1 -22    2.77    6.82
  13   1 -22   -0.00    6.91
 -13  -1  22    0.00    6.03
 -13   1  23    0.47    6.16
  13  -1 -23    2.07    7.01
  13   1 -23   -0.00    7.44
 -13  -1  23   -0.00    6.57
 -13   1  24   -0.00    7.36
  13   1 -24    4.89    7.30
 -13  -1  24    5.72    6.96
 -13   1  25    3.75    8.60
  13   1 -25    1.21    7.07
 -13  -1  25    3.94    7.49
  13   1 -26   10.69    8.83
 -13  -1  26   -0.00    6.76
  13   1 -27    4.52    7.95
  13  -2  -1   35.79   10.36
  13  -2  -1    9.71    7.85
  13   2  -1   40.57   10.65
  13   2  -1   15.70    8.39
 -13  -2   1   32.45    9.92
  13  -2  -2    2.15    5.63
  13  -2  -2    0.37    5.90
  13   2  -2    5.07    5.50
  13   2  -2    0.12    4.17
 -13  -2   2    4.31    5.15
  13  -2  -3   16.11    7.95
  13  -2  -3   -0.00    5.53
  13   2  -3   -0.00    5.09
  13   2  -3    0.60    6.15
 -13  -2   3   -0.00    5.13
 -13   2   4    0.00    5.94
  13  -2  -4    0.21    4.94
  13  -2  -4    4.64    6.88
  13   2  -4   10.32    7.14
  13   2  -4    4.92    4.95
 -13  -2   4    2.48    5.08
 -13   2   5    0.00    5.94
  13  -2  -5    6.41    7.03
  13  -2  -5    5.43    6.90
  13   2  -5    5.70    5.49
  13   2  -5    6.10    5.62
 -13  -2   5   -0.00    4.07
 -13   2   6   -0.00    6.02
  13  -2  -6   -0.00    6.27
  13  -2  -6   -0.00    5.62
  13   2  -6   -0.00    5.34
  13   2  -6   -0.00    5.93
 -13  -2   6    2.27    4.66
 -13   2   7    9.05    7.63
  13  -2  -7   12.09    8.82
  13  -2  -7    1.97    7.02
  13   2  -7   16.35    7.95
 -13  -2   7   11.57    7.22
 -13   2   8    6.97    7.17
  13  -2  -8   -0.00    6.14
  13  -2  -8   -0.00    5.98
  13   2  -8    4.48    6.22
 -13  -2   8    2.79    4.96
 -13   2   9    4.92    6.71
  13  -2  -9   -0.00    6.10
  13  -2  -9    0.32    6.38
  13   2  -9    2.88    5.68
 -13  -2   9    1.49    5.03
 -13   2  10    2.08    6.27
  13  -2 -10    4.05    6.10
  13  -2 -10   -0.00    6.75
  13   2 -10   -0.00    5.82
 -13  -2  10    3.82    5.53
 -13   2  11    8.34    6.90
  13  -2 -11   16.96    8.72
  13   2 -11   12.57    8.01
 -13  -2  11    8.33    7.59
 -13   2  12   -0.00    6.52
  13  -2 -12    2.22    6.58
  13   2 -12    3.08    6.57
 -13  -2  12    5.60    5.95
 -13   2  13   14.27    8.72
  13  -2 -13   12.60    8.10
  13   2 -13   -0.00    6.67
 -13  -2  13   10.87    7.53
 -13   2  14    9.52    6.69
  13  -2 -14    2.81    6.33
  13   2 -14    9.26    7.77
 -13  -2  14    4.01    6.15
 -13   2  15    0.99    5.10
  13  -2 -15   -0.00    6.88
  13   2 -15    0.00    6.01
 -13  -2  15    8.92    7.71
 -13   2  16   -0.00    7.16
  13  -2 -16    5.02    7.24
  13   2 -16    5.89    6.72
 -13  -2  16   -0.00    6.33
 -13   2  17    5.57    7.38
  13  -2 -17   -0.00    7.13
  13   2 -17   -0.00    6.80
 -13  -2  17   14.57    8.47
 -13   2  18    2.39    5.74
  13  -2 -18    0.32    6.87
  13   2 -18   -0.00    6.54
 -13  -2  18    4.80    6.90
 -13   2  19    0.00    5.19
  13  -2 -19    3.47    7.61
  13   2 -19    0.00    6.45
 -13  -2  19    6.98    6.66
 -13   2  20   -0.00    5.82
  13  -2 -20   -0.00    6.83
  13   2 -20    8.13    7.81
 -13  -2  20   -0.00    6.69
 -13   2  21   17.85    9.08
  13  -2 -21   -0.00    5.94
  13   2 -21    7.71    7.95
 -13  -2  21    7.31    7.42
 -13   2  22    4.49    7.33
  13   2 -22   -0.00    6.96
 -13  -2  22    1.40    6.90
 -13   2  23    0.00    6.84
  13   2 -23   12.73    8.91
 -13  -2  23    7.87    7.64
 -13   2  24   -0.00    6.87
  13   2 -24   -0.00    6.71
 -13  -2  24   -0.00    7.23
  13   2 -25    1.52    4.79
 -13  -2  25    0.00    6.97
  13   2 -26    0.00    6.93
 -13  -2  26   -0.00    6.00
  13   2 -27    2.55    7.11
  13   2 -28    0.91    8.54
  13  -3  -1   11.69    7.25
  13  -3  -1   -0.00    7.01
  13   3  -1    6.53    6.41
  13  -3  -2    6.45    6.18
  13  -3  -2    0.18    4.78
  13   3  -2   -0.00    4.42
  13  -3  -3    8.15    6.75
  13  -3  -3    4.08    7.28
  13   3  -3    1.55    5.09
  13   3  -3    4.44    6.34
 -13   3   4    8.61    7.43
  13  -3  -4    2.00    5.53
  13  -3  -4   12.27    7.63
  13   3  -4    0.00    5.84
  13   3  -4    3.84    5.92
 -13   3   5   20.20    9.11
  13  -3  -5   12.69    7.89
  13  -3  -5    4.94    7.55
  13   3  -5   22.87    8.30
  13   3  -5   22.29    7.87
 -13  -3   5    2.37    5.73
  13  -3  -6    4.43    6.11
  13  -3  -6   -0.00    7.37
  13   3  -6    0.00    4.48
  13   3  -6    1.65    4.75
 -13  -3   6    0.25    4.82
 -13   3   7    4.56    5.85
  13  -3  -7    0.00    5.86
  13  -3  -7    0.42    5.36
  13   3  -7    0.21    5.29
 -13  -3   7    2.66    5.57
 -13   3   8   -0.00    5.40
  13  -3  -8    0.00    5.64
  13  -3  -8    0.79    6.71
  13   3  -8    1.36    6.07
 -13  -3   8    5.80    6.17
 -13   3   9    5.99    5.72
  13  -3  -9    5.15    6.12
  13  -3  -9    7.37    8.20
  13   3  -9    7.12    6.48
 -13  -3   9   16.47    7.73
 -13   3  10    0.00    4.57
  13  -3 -10    9.51    7.37
  13  -3 -10    0.58    7.07
  13   3 -10    9.19    6.60
 -13  -3  10    5.10    6.69
 -13   3  11    8.81    7.17
  13  -3 -11    7.56    7.35
  13  -3 -11    5.75    7.71
  13   3 -11    3.68    6.67
 -13  -3  11    9.35    6.74
 -13   3  12    0.72    5.23
  13  -3 -12    0.00    5.73
  13   3 -12    0.00    5.98
 -13  -3  12    0.48    5.31
 -13   3  13    5.10    6.21
  13  -3 -13    3.15    6.43
  13   3 -13   -0.00    5.39
 -13  -3  13   -0.00    6.04
 -13   3  14    1.83    5.70
  13  -3 -14    4.17    6.92
  13   3 -14    3.53    6.88
 -13  -3  14   -0.00    5.55
 -13   3  15    2.20    6.44
  13  -3 -15    7.23    7.64
  13   3 -15    4.68    6.32
 -13  -3  15    7.70    7.11
 -13   3  16   -0.00    5.78
  13  -3 -16    0.00    7.23
  13   3 -16   -0.00    5.80
 -13  -3  16   11.00    7.59
 -13   3  17   -0.00    6.78
  13  -3 -17    1.73    5.35
  13   3 -17   -0.00    7.51
 -13  -3  17   -0.00    5.98
 -13   3  18    1.73    6.67
  13  -3 -18    0.00    8.34
  13   3 -18   10.08    8.19
 -13  -3  18    1.56    5.49
 -13   3  19   16.83    9.23
  13  -3 -19   15.48    9.88
  13   3 -19    5.67    6.76
 -13  -3  19    6.70    7.83
 -13   3  20    4.44    6.56
  13   3 -20    0.00    6.08
 -13  -3  20    3.00    6.90
 -13   3  21    4.33    7.62
  13   3 -21    0.55    6.94
 -13  -3  21    0.00    5.45
 -13   3  22   -0.00    5.78
  13   3 -22   -0.00    6.99
 -13  -3  22    0.70    6.54
 -13   3  23    0.00    6.63
  13   3 -23   -0.00    6.79
 -13  -3  23   -0.00    6.45
  13   3 -24   -0.00    7.25
 -13  -3  24   -0.00    5.98
  13   3 -25    5.39    9.14
 -13  -3  25    1.83    6.86
  13   3 -26   -0.00    6.39
 -13  -3  26   -0.00    5.89
  13   3 -27    2.88    7.98
  13   3 -28   -0.00    7.39
  13   3 -29    7.51    8.16
  13  -4  -1    8.33    6.45
  13  -4  -1    9.59    8.60
  13   4  -1    0.00    6.10
  13  -4  -2    6.26    5.85
  13  -4  -2    4.96    7.79
  13   4  -2    9.10    6.16
  13  -4  -3    5.38    6.23
  13  -4  -3    3.70    7.89
  13   4  -3    0.00    5.10
  13  -4  -4    6.89    6.65
  13  -4  -4   -0.00    6.30
  13   4  -4    0.39    4.66
 -13   4   5   -0.00    5.11
  13  -4  -5    0.00    5.71
  13  -4  -5   -0.00    6.05
  13   4  -5    4.82    5.28
 -13   4   6   11.48    7.57
  13  -4  -6   -0.00    5.69
  13  -4  -6    4.96    6.65
  13   4  -6   10.90    6.36
 -13   4   7    2.80    6.44
  13  -4  -7   15.00    8.94
  13  -4  -7   10.39    8.07
  13   4  -7   13.78    7.31
 -13   4   8    0.55    4.52
  13  -4  -8    0.00    6.52
  13  -4  -8    1.09    4.84
  13   4  -8    2.39    6.06
 -13   4   9    7.74    7.19
  13  -4  -9   -0.00    6.95
  13  -4  -9   -0.00    6.38
 -13   4  10    2.92    6.29
  13  -4 -10    2.74    6.11
  13  -4 -10    4.36    7.45
  13   4 -10    0.00    5.73
 -13  -4  10   -0.00    5.27
 -13   4  11    0.00    5.21
  13  -4 -11    9.75    7.78
  13  -4 -11    2.51    6.03
  13   4 -11    0.24    4.75
 -13  -4  11    0.00    5.62
 -13   4  12    9.06    7.51
  13  -4 -12    0.00    5.65
  13  -4 -12    0.00    6.76
  13   4 -12   -0.00    4.77
 -13  -4  12   16.22    7.91
 -13   4  13   12.73    8.34
  13  -4 -13   21.32    9.17
  13  -4 -13    8.22    8.79
  13   4 -13    2.69    5.73
 -13  -4  13    7.60    6.08
 -13   4  14   -0.00    5.76
  13  -4 -14    0.20    6.80
  13   4 -14   -0.00    5.59
 -13  -4  14    0.00    5.45
 -13   4  15   -0.00    6.47
  13  -4 -15    1.30    7.45
  13   4 -15    0.30    5.81
 -13  -4  15    5.44    7.40
 -13   4  16    6.38    6.90
  13  -4 -16   -0.00    5.72
  13   4 -16    4.53    6.85
 -13  -4  16    1.24    5.78
 -13   4  17   11.89    8.65
  13   4 -17   10.26    8.21
 -13  -4  17    6.59    7.88
 -13   4  18    1.05    5.99
  13   4 -18    1.48    6.39
 -13  -4  18    1.57    6.53
 -13   4  19    8.38    7.86
  13   4 -19    0.00    7.10
 -13  -4  19    6.22    7.19
 -13   4  20   -0.00    6.93
  13   4 -20    6.45    7.01
 -13  -4  20    2.79    6.58
 -13   4  21    0.77    6.45
  13   4 -21    0.00    6.35
 -13  -4  21    8.45    7.33
 -13   4  22   -0.00    6.21
  13   4 -22    5.36    8.41
 -13  -4  22    1.95    6.10
  13   4 -23    8.82    7.89
 -13  -4  23    3.18    7.05
  13   4 -24   -0.00    6.72
 -13  -4  24    4.48    8.23
  13   4 -25   -0.00    6.76
 -13  -4  25    1.92    7.10
  13   4 -26   -0.00    6.57
 -13  -4  26    6.20    7.17
  13   4 -27    1.57    8.28
  13  -5  -1    3.13    6.43
  13  -5  -1    0.00    8.18
  13   5  -1    0.00    4.50
  13  -5  -2    7.08    6.62
  13  -5  -2   -0.00    7.05
  13   5  -2    9.66    6.56
  13  -5  -3    4.70    5.48
  13  -5  -3    3.90    6.56
  13   5  -3    3.18    5.14
  13  -5  -4   -0.00    5.41
  13  -5  -4   -0.00    5.80
  13   5  -4    2.34    5.00
  13  -5  -5    5.08    6.68
  13  -5  -5    0.00    6.56
  13   5  -5    0.00    5.78
 -13   5   6   -0.00    5.90
  13  -5  -6   10.75    7.58
  13  -5  -6    1.01    6.92
  13   5  -6    1.37    5.50
 -13   5   7    0.83    6.36
  13  -5  -7    0.00    7.01
  13  -5  -7    3.49    5.81
  13   5  -7   -0.00    4.47
 -13   5   8   12.34    7.53
  13  -5  -8    3.56    6.23
  13  -5  -8    0.75    5.64
  13   5  -8    8.98    6.02
 -13   5   9    5.57    7.12
  13  -5  -9   -0.00    5.60
  13  -5  -9   -0.00    7.17
  13   5  -9    0.00    5.82
 -13   5  10   18.20    9.34
  13  -5 -10   23.07   10.06
  13  -5 -10   -0.00    7.74
  13   5 -10    0.68    4.31
 -13   5  11    0.00    7.05
  13  -5 -11   12.15    8.78
  13  -5 -11    6.76    6.42
  13   5 -11    3.87    5.68
 -13   5  12    0.00    5.77
  13  -5 -12   10.08    6.67
  13  -5 -12   -0.00    6.94
  13   5 -12   -0.00    5.19
 -13   5  13    7.22    7.41
  13  -5 -13    0.80    4.98
  13  -5 -13   -0.00    6.45
  13   5 -13    3.82    6.40
 -13   5  14    0.00    7.31
  13  -5 -14    7.53    7.13
  13   5 -14    3.59    5.54
 -13   5  15    0.00    7.76
  13   5 -15   22.24    9.33
 -13   5  16    3.71    6.47
  13   5 -16    4.12    5.68
 -13  -5  16   -0.00    6.30
 -13   5  17    0.47    6.87
  13   5 -17    2.73    6.80
 -13  -5  17    0.38    5.94
 -13   5  18    0.00    6.76
  13   5 -18    0.75    6.02
 -13  -5  18    2.05    4.49
 -13   5  19   12.04    9.52
  13   5 -19    4.19    6.86
 -13  -5  19    0.00    5.55
 -13   5  20    8.99    8.89
  13   5 -20   13.49    8.01
 -13  -5  20   -0.00    5.65
 -13   5  21   -0.00    6.26
  13   5 -21    2.18    6.98
 -13  -5  21    1.42    5.59
  13   5 -22    0.00    6.81
 -13  -5  22    6.43    7.02
  13   5 -23    8.84    7.73
 -13  -5  23    0.00    6.20
  13   5 -24    2.42    6.53
 -13  -5  24    0.00    5.75
 -13  -5  25    2.26    7.32
 -13  -5  26    9.65    7.83
  13  -6  -1    7.96    6.11
  13   6  -1    0.00    5.13
  13  -6  -2    1.98    6.85
  13  -6  -2    5.24    7.21
  13   6  -2    0.13    4.77
  13  -6  -3    5.20    6.81
  13  -6  -3    8.56    8.19
  13   6  -3   -0.00    4.62
  13  -6  -4    6.40    7.62
  13  -6  -4    6.47    7.42
  13   6  -4   -0.00    4.49
  13  -6  -5    5.30    8.45
  13  -6  -5    0.28    7.71
  13   6  -5    4.45    4.81
  13  -6  -6    6.34    7.88
  13  -6  -6    3.04    6.70
  13   6  -6   12.85    6.78
 -13   6   7    6.87    7.54
  13  -6  -7    0.00    6.84
  13  -6  -7   -0.00    7.05
  13   6  -7    6.79    4.88
 -13   6   8   -0.00    6.69
  13  -6  -8   15.36    8.56
  13  -6  -8    0.00    7.32
  13   6  -8    9.21    6.56
 -13   6   9    1.28    6.42
  13  -6  -9   -0.00    5.29
  13  -6  -9    4.44    8.15
  13   6  -9   15.25    7.76
 -13   6  10   14.10    8.51
  13  -6 -10    0.00    7.33
  13   6 -10    2.09    5.67
 -13   6  11    0.00    7.15
  13  -6 -11   10.23    7.04
  13   6 -11    4.20    5.96
 -13   6  12   13.44    7.68
  13  -6 -12    0.00    6.30
  13   6 -12    2.40    6.36
 -13   6  13    2.96    5.75
  13  -6 -13    8.93    8.25
  13   6 -13    3.91    5.46
 -13   6  14    6.37    6.99
  13  -6 -14   -0.00    6.80
  13   6 -14    0.54    5.37
 -13   6  15    0.00    7.00
  13  -6 -15   -0.00    5.34
  13   6 -15    2.27    5.28
 -13   6  16    4.78    7.21
  13  -6 -16    0.00    6.02
  13   6 -16    0.00    6.31
 -13   6  17    8.03    6.46
  13   6 -17    3.08    6.14
 -13   6  18    3.08    7.23
  13   6 -18    4.64    6.91
 -13   6  19   -0.00    6.27
  13   6 -19   14.46    8.67
  13   6 -20    4.62    6.73
  13   6 -21    3.79    7.11
 -13  -6  23   -0.00    6.20
 -13  -6  24    2.67    7.16
 -13  -6  25   -0.00    6.10
 -13  -6  26    9.38    7.93
  13  -7  -1   -0.00    6.15
  13   7  -1    4.07    4.79
  13  -7  -2    0.00    5.30
  13   7  -2    2.41    4.62
  13  -7  -3   -0.00    5.58
  13   7  -3    4.76    4.89
  13  -7  -4    7.85    8.46
  13   7  -4   12.57    6.61
  13  -7  -5    3.37    8.31
  13   7  -5    2.28    5.40
  13  -7  -6   10.44    8.11
  13   7  -6    1.21    4.64
  13  -7  -7    1.65    6.31
  13   7  -7   -0.00    4.57
  13  -7  -8    4.66    8.16
  13   7  -8    0.00    5.44
 -13   7   9    0.00    7.19
  13  -7  -9   17.99    8.78
  13   7  -9    0.00    5.46
 -13   7  10    6.03    6.67
  13  -7 -10   15.45    8.56
  13   7 -10    0.00    5.52
 -13   7  11    2.83    6.23
  13  -7 -11    4.73    7.26
  13   7 -11   -0.00    5.94
 -13   7  12   -0.00    7.24
  13  -7 -12   -0.00    5.97
  13   7 -12    0.41    4.47
 -13   7  13    0.00    7.48
  13  -7 -13    1.30    6.20
  13   7 -13   -0.00    4.47
 -13   7  14    2.11    6.72
  13  -7 -14   10.90    8.34
  13   7 -14    0.00    6.14
 -13   7  15   -0.00    5.78
  13  -7 -15    5.52    6.44
  13   7 -15    0.00    5.80
 -13   7  16   -0.00    6.70
  13  -7 -16    3.55    7.12
  13   7 -16    5.56    6.15
 -13   7  17    0.00    5.30
  13  -7 -17    1.51    6.16
  13   7 -17   -0.00    5.42
  13  -7 -18    4.33    6.00
  13   7 -18   -0.00    6.32
  13  -8  -1   -0.00    6.17
  13   8  -1    1.00    4.10
  13  -8  -2   25.22    9.70
  13   8  -2   10.16    6.03
  13  -8  -3    0.00    6.02
  13   8  -3    5.30    4.98
  13  -8  -4    6.15    7.73
  13   8  -4    5.25    4.98
  13  -8  -5   -0.00    6.55
  13   8  -5    0.00    4.27
  13  -8  -6   17.77    9.55
  13   8  -6    9.78    5.77
  13  -8  -7   -0.00    7.25
  13   8  -7   -0.00    4.88
  13  -8  -8    6.22    7.71
  13   8  -8    9.82    5.59
  13  -8  -9    6.21    7.91
  13   8  -9    1.99    5.11
 -13   8  10   -0.00    7.33
  13  -8 -10    9.45    7.22
  13   8 -10   -0.00    4.20
 -13   8  11    5.30    7.57
  13  -8 -11    1.78    5.61
  13   8 -11    3.82    5.48
 -13   8  12    0.00    6.41
  13  -8 -12    4.79    7.20
  13   8 -12   -0.00    5.43
 -13   8  13    4.65    6.79
  13  -8 -13    1.34    6.22
  13   8 -13   -0.00    4.85
 -13   8  14    2.99    6.73
  13  -8 -14    3.32    7.34
  13   8 -14    6.58    6.36
 -13   8  15    3.00    5.86
  13  -8 -15   -0.00    6.11
  13   8 -15   -0.00    5.75
  13  -9  -1    1.54    6.85
  13   9  -1    0.00    3.51
  13  -9  -2    5.88    6.44
  13   9  -2    1.05    4.49
  13  -9  -3    0.72    5.70
  13   9  -3    2.70    4.70
  13  -9  -4   10.47    8.62
  13   9  -4    4.97    4.86
  13  -9  -5    0.25    5.51
  13   9  -5    3.39    4.81
  13  -9  -6    0.00    5.69
  13   9  -6   -0.00    5.27
  13  -9  -7    0.00    6.81
  13   9  -7    3.95    6.01
  13  -9  -8   -0.00    7.16
  13   9  -8    0.00    4.56
  13  -9  -9    1.07    5.80
  13   9  -9    5.16    6.06
  13  -9 -10    8.75    7.30
  13   9 -10    6.45    6.73
  13  -9 -11   -0.00    7.84
  13   9 -11    2.90    4.15
  13  -9 -12   -0.00    6.02
  13   9 -12   -0.00    5.32
  13 -10  -1    3.26    6.20
  13  10  -1    2.82    4.51
  13 -10  -2    0.00    6.55
  13  10  -2    1.58    4.58
  13 -10  -3   -0.00    5.26
  13  10  -3   -0.00    4.73
  13 -10  -4    0.00    6.43
  13  10  -4    2.30    4.61
  13  10  -5    1.46    4.49
  13  10  -6    3.82    5.52
  13  10  -7   -0.00    4.93
  13  11  -1    2.74    4.81
  13  11  -2   -0.00    4.03
 -12   0   1    0.00    5.50
  12   0  -1    1.14    5.36
  12   0  -1   -0.00    5.36
 -12   0   2   19.46    7.89
  12   0  -2   22.48    8.25
  12   0  -2    0.00    6.38
 -12   0   3    0.06    4.05
  12   0  -3   -0.00    5.63
  12   0  -3    2.44    5.66
 -12   0   4    4.75    6.21
  12   0  -4   -0.00    4.92
  12   0  -4   -0.00    6.16
 -12   0   5    4.16    4.74
  12   0  -5    0.00    3.85
  12   0  -5   -0.00    5.36
 -12   0   6   66.39   13.35
  12   0  -6   33.03   10.30
  12   0  -6   37.57   10.87
 -12   0   7   -0.00    3.86
  12   0  -7    4.12    6.52
 -12   0   8    2.40    5.73
  12   0  -8    7.57    6.92
 -12   0   9    5.26    6.31
  12   0  -9   -0.00    6.09
 -12   0  10   39.17   10.87
  12   0 -10   24.84    9.62
 -12   0  11   -0.00    5.25
  12   0 -11   -0.00    5.95
 -12   0  12   36.32   10.65
  12   0 -12   15.44    8.30
 -12   0  13    0.00    4.66
  12   0 -13   -0.00    5.52
 -12   0  14    3.80    5.21
  12   0 -14   -0.00    6.07
 -12   0  15   -0.00    5.51
  12   0 -15   -0.00    6.82
 -12   0  16    3.07    6.62
  12   0 -16   14.44    9.59
  12   0 -17   -0.00    6.65
 -12   0  18   -0.00    4.96
  12   0 -18   -0.00    6.40
 -12   0  19    0.00    5.66
  12   0 -19   -0.00    6.04
 -12   0  20   13.88    8.29
  12   0 -20    6.28    7.97
 -12   0  21   -0.00    5.73
  12   0 -21    1.46    5.71
 -12   0  22   15.62    8.37
  12   0 -22   10.95    7.39
 -12   0  23    5.38    7.05
 -12   0  24    2.39    5.97
  12   0 -24    0.09    6.50
 -12   0  25    3.19    5.81
  12   0 -25    0.08    6.93
 -12   0  26    1.33    5.35
  12   0 -26    0.00    7.25
 -12   0  27   -0.00    5.38
 -12   0  28    0.00    6.28
  12  -1  -1   -0.00    5.29
  12  -1  -1    1.48    5.32
  12   1  -1    0.06    4.23
  12   1  -1   -0.00    4.90
 -12  -1   1    2.05    4.69
 -12   1   2   20.20    9.30
  12  -1  -2   30.65    9.56
  12  -1  -2   21.04    8.92
  12   1  -2   24.03    8.64
  12   1  -2   26.45    8.96
 -12  -1   2   39.24   10.22
 -12   1   3    6.13    6.15
  12  -1  -3    0.00    5.77
  12  -1  -3    3.19    5.87
  12   1  -3   14.18    7.77
  12   1  -3    2.61    6.25
 -12  -1   3    2.24    5.13
 -12   1   4   37.77   10.63
  12  -1  -4   67.97   13.20
  12  -1  -4   19.10    9.12
  12   1  -4   51.98   11.67
  12   1  -4   30.78   10.17
 -12  -1   4   19.75    8.75
 -12   1   5    1.03    5.80
  12  -1  -5    0.31    4.57
  12  -1  -5    1.80    5.66
  12   1  -5    4.20    5.25
  12   1  -5    0.00    6.19
 -12  -1   5    0.80    4.80
 -12   1   6    5.02    5.32
  12  -1  -6    0.00    6.08
  12  -1  -6    7.20    7.03
  12   1  -6    2.23    6.79
 -12  -1   6   -0.00    5.67
 -12   1   7    0.00    5.77
  12  -1  -7    4.86    5.73
  12  -1  -7    1.65    7.08
  12   1  -7    0.00    5.27
 -12  -1   7   -0.00    5.23
 -12   1   8   48.66   11.23
  12  -1  -8   43.59   11.93
  12   1  -8   28.46   10.28
 -12  -1   8    6.17    6.49
 -12   1   9    7.67    6.59
  12  -1  -9    4.02    6.97
  12   1  -9   -0.00    6.55
 -12  -1   9    8.76    6.57
 -12   1  10    9.43    7.13
  12  -1 -10    3.10    7.76
  12   1 -10    8.29    7.16
 -12  -1  10    8.18    6.59
 -12   1  11   -0.00    4.84
  12  -1 -11    0.70    6.58
  12   1 -11    0.00    6.57
 -12  -1  11   -0.00    5.12
 -12   1  12    0.00    5.05
  12  -1 -12    0.00    6.24
  12   1 -12    2.43    6.37
 -12  -1  12    5.01    6.46
 -12   1  13   -0.00    5.16
  12  -1 -13   10.15    8.52
  12   1 -13   -0.00    6.43
 -12  -1  13   -0.00    4.85
 -12   1  14   27.07   10.19
  12  -1 -14   28.06   10.44
  12   1 -14   28.42   11.15
 -12  -1  14   26.80   10.84
 -12   1  15    0.17    5.88
  12  -1 -15    0.86    5.96
  12   1 -15   11.58    8.86
 -12  -1  15   -0.00    6.47
 -12   1  16   -0.00    6.28
  12  -1 -16    0.40    5.32
  12   1 -16    6.35    7.35
 -12  -1  16    4.47    5.56
 -12   1  17    0.00    7.62
  12  -1 -17   -0.00    6.50
  12   1 -17   -0.00    6.07
 -12  -1  17   -0.00    6.35
 -12   1  18    2.83    6.22
  12  -1 -18   10.19    7.66
  12   1 -18   -0.00    5.60
 -12  -1  18   10.45    8.75
 -12   1  19   -0.00    4.97
  12  -1 -19    0.19    6.11
  12   1 -19    2.35    6.91
 -12  -1  19    2.07    7.19
 -12   1  20    3.00    6.80
  12  -1 -20    5.32    8.06
  12   1 -20    1.22    6.58
 -12  -1  20    7.45    8.30
 -12   1  21   -0.00    6.09
  12  -1 -21   -0.00    6.10
  12   1 -21    0.00    6.91
 -12  -1  21   -0.00    5.56
 -12   1  22   -0.00    6.01
  12  -1 -22    0.00    8.04
  12   1 -22    0.94    7.12
 -12  -1  22    0.09    5.18
 -12   1  23   -0.00    5.81
  12  -1 -23   -0.00    6.66
  12   1 -23    0.00    6.61
 -12  -1  23   -0.00    6.10
 -12   1  24   18.99    9.61
  12  -1 -24   19.03   10.33
  12   1 -24    3.41    6.68
 -12  -1  24    7.68    7.32
 -12   1  25   10.16    7.51
  12   1 -25    1.51    6.08
 -12  -1  25    0.41    4.71
 -12   1  26    5.21    6.64
  12   1 -26    0.00    5.70
 -12  -1  26   -0.00    5.98
 -12   1  27   11.51    7.64
  12   1 -27    8.00    7.99
 -12  -1  27    2.50    6.40
 -12  -1  28    1.61    5.10
  12  -2  -1    0.82    4.49
  12  -2  -1   -0.00    6.32
  12   2  -1    7.83    6.69
  12   2  -1    4.84    6.31
 -12  -2   1    4.20    5.66
  12  -2  -2   25.42    9.46
  12  -2  -2   13.81    7.88
  12   2  -2   12.92    6.64
  12   2  -2   16.11    7.43
 -12  -2   2   29.34    9.05
 -12   2   3    2.57    5.77
  12  -2  -3    0.37    5.14
  12  -2  -3   -0.00    5.64
  12   2  -3   -0.00    5.01
  12   2  -3    4.42    5.11
 -12  -2   3    6.61    5.11
 -12   2   4    7.05    6.30
  12  -2  -4    2.76    6.32
  12  -2  -4    4.86    6.46
  12   2  -4    0.00    4.27
  12   2  -4   -0.00    4.23
 -12  -2   4    6.77    6.41
 -12   2   5    1.08    6.26
  12  -2  -5    2.16    4.81
  12  -2  -5    3.23    6.34
  12   2  -5    5.33    5.21
  12   2  -5    6.90    6.51
 -12  -2   5    8.84    6.04
 -12   2   6   41.96   11.27
  12  -2  -6   54.38   12.09
  12  -2  -6   40.15   11.09
  12   2  -6   38.45   11.19
 -12  -2   6   37.75   10.26
 -12   2   7   10.21    7.48
  12  -2  -7    8.14    7.15
  12  -2  -7    7.32    7.74
  12   2  -7   20.16    8.43
 -12  -2   7   16.33    7.82
 -12   2   8   18.91    7.47
  12  -2  -8    0.73    4.80
  12  -2  -8    2.45    7.42
  12   2  -8   -0.00    5.98
 -12  -2   8    9.91    6.37
 -12   2   9   -0.00    6.12
  12  -2  -9    8.96    7.05
  12   2  -9   -0.00    5.75
 -12  -2   9    0.00    5.64
 -12   2  10   20.06    8.82
  12  -2 -10    7.85    7.31
  12   2 -10   18.18    8.79
 -12  -2  10   29.31    9.00
 -12   2  11   14.14    7.37
  12  -2 -11    4.74    8.30
  12   2 -11    0.76    5.97
 -12  -2  11   14.26    7.60
 -12   2  12   13.15    8.11
  12  -2 -12   17.52    9.10
  12   2 -12   13.57    7.67
 -12  -2  12   14.99    7.76
 -12   2  13    3.91    6.09
  12  -2 -13   -0.00    5.61
  12   2 -13    1.64    5.47
 -12  -2  13   -0.00    5.08
 -12   2  14    0.00    6.49
  12  -2 -14    1.85    6.68
  12   2 -14    2.94    6.24
 -12  -2  14   -0.00    5.42
 -12   2  15    4.72    7.08
  12  -2 -15   -0.00    7.30
  12   2 -15    5.86    6.72
 -12  -2  15    7.89    6.88
 -12   2  16   20.35    9.17
  12  -2 -16    7.10    7.31
  12   2 -16   11.92    8.01
 -12  -2  16   14.53    8.13
 -12   2  17    0.00    6.32
  12  -2 -17    0.00    5.44
  12   2 -17    1.31    6.29
 -12  -2  17   -0.00    7.21
 -12   2  18    0.00    6.14
  12  -2 -18    7.88    6.99
  12   2 -18   11.17    8.03
 -12  -2  18    8.63    7.87
 -12   2  19   -0.00    5.45
  12  -2 -19   -0.00    5.71
  12   2 -19   -0.00    4.78
 -12  -2  19    6.82    7.23
 -12   2  20    4.62    6.80
  12  -2 -20    0.43    7.27
  12   2 -20    3.20    6.91
 -12  -2  20   -0.00    6.27
 -12   2  21    6.07    7.87
  12  -2 -21   -0.00    6.74
  12   2 -21    0.00    6.26
 -12  -2  21    4.33    6.11
 -12   2  22   10.33    8.41
  12  -2 -22    1.80    7.29
  12   2 -22    1.04    7.17
 -12  -2  22    7.44    6.63
 -12   2  23    8.59    6.86
  12   2 -23    0.00    7.16
 -12  -2  23   -0.00    5.70
 -12   2  24   -0.00    7.11
  12   2 -24    5.83    7.07
 -12  -2  24    2.21    5.84
 -12   2  25    0.09    6.06
  12   2 -25   -0.00    7.28
 -12  -2  25    3.97    6.47
 -12   2  26    6.74    8.22
  12   2 -26    9.49    8.99
 -12  -2  26   13.55    8.34
 -12   2  27    4.65    6.61
  12   2 -27    2.80    7.47
 -12  -2  27    3.05    7.99
  12   2 -28   -0.00    8.01
 -12  -2  28   -0.00    6.59
  12   2 -29    0.00    8.84
  12  -3  -1    0.29    4.32
  12  -3  -1    0.67    5.66
  12   3  -1    1.67    4.79
  12  -3  -2   17.18    8.07
  12  -3  -2   16.86    8.54
  12   3  -2   13.17    7.35
  12   3  -2   13.90    7.60
 -12   3   3    9.15    6.80
  12  -3  -3    2.07    4.85
  12  -3  -3   -0.00    5.64
  12   3  -3    7.88    5.93
  12   3  -3    2.82    5.13
 -12  -3   3    0.00    4.43
 -12   3   4   20.05    8.41
  12  -3  -4   14.12    7.68
  12  -3  -4    4.45    5.73
  12   3  -4   28.96    8.71
  12   3  -4   16.47    7.48
 -12  -3   4   19.93    7.86
 -12   3   5    7.01    7.16
  12  -3  -5   12.26    7.20
  12  -3  -5   -0.00    6.67
  12   3  -5    0.00    4.95
 -12  -3   5    3.19    4.96
 -12   3   6   -0.00    5.34
  12  -3  -6    1.42    6.10
  12  -3  -6   -0.00    6.44
  12   3  -6    0.67    5.32
 -12  -3   6    2.98    4.73
 -12   3   7   -0.00    4.50
  12  -3  -7    5.65    5.49
  12  -3  -7   -0.00    6.64
  12   3  -7    0.00    6.14
 -12  -3   7    0.00    3.50
 -12   3   8   20.81    8.53
  12  -3  -8   32.50    9.77
  12  -3  -8   20.37    9.90
  12   3  -8   13.25    7.29
 -12  -3   8   22.25    8.63
 -12   3   9   12.41    7.91
  12  -3  -9    7.45    6.08
  12  -3  -9   14.47    8.35
  12   3  -9   15.03    7.67
 -12  -3   9    7.71    6.61
 -12   3  10    8.44    7.38
  12  -3 -10   14.71    8.24
  12   3 -10   17.37    8.31
 -12  -3  10   20.26    8.41
 -12   3  11   -0.00    5.78
  12  -3 -11    6.37    6.40
  12   3 -11   -0.00    5.14
 -12  -3  11    2.81    5.66
 -12   3  12   13.44    8.21
  12  -3 -12    0.00    6.24
  12   3 -12    9.66    6.36
 -12  -3  12    2.41    6.93
 -12   3  13    3.00    6.14
  12  -3 -13   -0.00    5.27
  12   3 -13    2.56    5.77
 -12  -3  13   -0.00    5.40
 -12   3  14   16.91    8.68
  12  -3 -14   16.55    8.75
  12   3 -14   12.92    8.82
 -12  -3  14   13.40    7.87
 -12   3  15    4.10    6.04
  12  -3 -15    5.35    7.59
  12   3 -15    8.07    7.39
 -12  -3  15    6.56    6.29
 -12   3  16    4.00    5.92
  12  -3 -16    5.42    8.10
  12   3 -16    2.64    6.06
 -12  -3  16    7.50    6.65
 -12   3  17    3.72    6.29
  12  -3 -17    2.64    5.85
  12   3 -17   12.51    8.37
 -12  -3  17    4.40    5.84
 -12   3  18    2.90    5.77
  12  -3 -18    2.98    6.66
  12   3 -18    5.16    7.55
 -12  -3  18   -0.00    5.45
 -12   3  19   12.06    8.72
  12  -3 -19    1.64    6.88
  12   3 -19    1.50    6.24
 -12  -3  19    2.01    5.54
 -12   3  20    6.11    8.02
  12  -3 -20    0.41    6.35
  12   3 -20    5.67    7.58
 -12  -3  20    4.84    6.13
 -12   3  21   -0.00    5.87
  12   3 -21   -0.00    5.76
 -12  -3  21   -0.00    6.32
 -12   3  22   -0.00    6.54
  12   3 -22   -0.00    6.64
 -12  -3  22   -0.00    6.54
 -12   3  23    5.54    8.32
  12   3 -23   27.18   10.33
 -12  -3  23   -0.00    6.91
 -12   3  24   18.36    9.73
  12   3 -24    6.79    9.90
 -12  -3  24   11.48    7.60
 -12   3  25    0.95    5.23
  12   3 -25    7.58    8.38
 -12  -3  25   -0.00    6.46
 -12   3  26   -0.00    6.69
  12   3 -26    0.32    6.11
 -12  -3  26   -0.00    6.21
  12   3 -27    0.00    6.86
 -12  -3  27   -0.00    4.84
  12   3 -28    1.98    7.59
 -12  -3  28   14.16    8.76
  12   3 -29    4.27    7.54
  12   3 -30    0.01    5.53
  12  -4  -1    0.00    5.51
  12  -4  -1    5.11    6.86
  12   4  -1   10.17    6.36
  12  -4  -2    9.41    6.81
  12  -4  -2   13.71    9.19
  12   4  -2   15.89    7.09
  12  -4  -3    2.22    5.76
  12  -4  -3   -0.00    5.56
  12   4  -3   -0.00    5.24
 -12   4   4    2.60    6.38
  12  -4  -4   -0.00    5.22
  12  -4  -4    5.60    7.70
  12   4  -4   -0.00    4.48
  12   4  -4    3.76    4.60
 -12   4   5    1.75    6.27
  12  -4  -5    6.83    6.72
  12  -4  -5    1.73    6.67
  12   4  -5    1.26    5.56
 -12  -4   5    2.43    4.82
 -12   4   6    8.46    7.09
  12  -4  -6   24.80    9.71
  12  -4  -6   35.27   11.19
  12   4  -6   17.98    7.65
 -12  -4   6    9.51    6.98
 -12   4   7    6.39    6.44
  12  -4  -7   16.30    7.65
  12  -4  -7   15.35    8.91
  12   4  -7    5.28    5.83
 -12  -4   7   31.55    9.24
 -12   4   8   -0.00    4.84
  12  -4  -8   -0.00    6.11
  12  -4  -8    2.64    6.76
  12   4  -8   -0.00    6.08
 -12  -4   8    7.15    6.00
 -12   4   9   10.50    6.32
  12  -4  -9   -0.00    6.08
  12  -4  -9    2.38    5.52
  12   4  -9    2.22    6.20
 -12  -4   9    2.73    4.80
 -12   4  10   -0.00    5.82
  12  -4 -10    7.41    7.26
  12  -4 -10    9.12    7.34
  12   4 -10    9.53    6.48
 -12  -4  10   10.57    6.56
 -12   4  11    3.28    6.28
  12  -4 -11    7.23    6.47
  12  -4 -11    4.32    7.36
  12   4 -11    7.07    6.73
 -12  -4  11    7.97    6.96
 -12   4  12   11.86    8.14
  12  -4 -12    7.60    7.92
  12   4 -12    7.57    7.06
 -12  -4  12    7.39    7.10
 -12   4  13    1.13    7.52
  12  -4 -13    8.46    8.70
  12   4 -13    3.22    5.75
 -12  -4  13   -0.00    5.12
 -12   4  14    4.28    6.08
  12  -4 -14    0.02    5.64
  12   4 -14   -0.00    5.68
 -12  -4  14   -0.00    4.80
 -12   4  15    7.03    7.34
  12  -4 -15    5.26    7.15
  12   4 -15    6.15    5.75
 -12  -4  15    9.11    6.87
 -12   4  16    6.71    6.61
  12  -4 -16   10.02    8.35
  12   4 -16    8.08    7.91
 -12  -4  16   19.70    8.52
 -12   4  17   10.39    9.27
  12  -4 -17    4.45    8.04
  12   4 -17   12.21    7.91
 -12  -4  17   17.83    8.35
 -12   4  18    2.54    7.90
  12   4 -18    0.00    6.82
 -12  -4  18    9.69    7.89
 -12   4  19   -0.00    6.39
  12   4 -19    5.07    7.76
 -12  -4  19    0.18    4.39
 -12   4  20    0.00    8.47
  12   4 -20    1.14    6.68
 -12  -4  20    0.41    5.70
 -12   4  21    0.00    6.22
  12   4 -21   -0.00    6.39
 -12  -4  21    2.04    6.95
 -12   4  22   -0.00    6.72
  12   4 -22    0.00    7.25
 -12  -4  22    7.16    7.32
 -12   4  23    3.72    7.51
  12   4 -23   -0.00    6.80
 -12  -4  23    4.09    5.42
 -12   4  24    0.00    8.00
  12   4 -24    1.96    6.70
 -12  -4  24   -0.00    5.30
 -12   4  25   -0.00    7.35
  12   4 -25    7.12    7.59
 -12  -4  25   -0.00    5.87
 -12   4  26    1.63    5.75
  12   4 -26   -0.00    7.27
 -12  -4  26   -0.00    5.60
  12   4 -27    3.61    8.00
 -12  -4  27    0.43    5.88
  12   4 -28    3.44    7.67
 -12  -4  28   -0.00    5.37
  12   4 -29   -0.00    7.14
  12   4 -30    0.00    7.01
  12   4 -31    2.83    7.40
  12  -5  -1    8.96    7.61
  12  -5  -1   13.81    8.65
  12   5  -1    1.18    5.04
  12  -5  -2    3.76    6.04
  12  -5  -2   17.70    9.98
  12   5  -2    5.71    5.90
  12  -5  -3    9.28    7.23
  12  -5  -3    7.79    7.59
  12   5  -3    5.30    5.76
  12  -5  -4    4.16    6.05
  12  -5  -4    0.00    6.26
  12   5  -4    0.00    5.24
 -12   5   5    6.97    7.32
  12  -5  -5   21.47    8.49
  12  -5  -5    9.39    6.74
  12   5  -5    1.86    4.89
 -12   5   6    2.28    5.69
  12  -5  -6    2.53    7.10
  12  -5  -6    0.28    5.85
  12   5  -6   -0.00    4.98
 -12   5   7    2.92    6.97
  12  -5  -7    6.35    6.76
  12  -5  -7    8.78    7.50
  12   5  -7    6.11    5.20
 -12   5   8   16.33    7.80
  12  -5  -8   25.38    9.28
  12  -5  -8    5.19    7.27
  12   5  -8    0.33    5.67
 -12   5   9   12.74    7.88
  12  -5  -9   13.71    7.78
  12  -5  -9    2.63    6.09
  12   5  -9   17.45    7.32
 -12   5  10    6.66    7.18
  12  -5 -10    4.10    5.78
  12  -5 -10   -0.00    6.69
  12   5 -10    8.32    6.96
 -12  -5  10    8.05    7.03
 -12   5  11   -0.00    6.20
  12  -5 -11    0.95    5.31
  12  -5 -11   -0.00    7.45
  12   5 -11    3.63    6.11
 -12  -5  11    2.49    5.86
 -12   5  12    1.55    6.87
  12  -5 -12   -0.00    5.03
  12  -5 -12   -0.00    6.25
  12   5 -12   -0.00    5.54
 -12  -5  12   -0.00    5.63
 -12   5  13   18.97    8.53
  12  -5 -13    9.31    8.24
  12   5 -13   16.78    7.77
 -12  -5  13    8.09    6.25
 -12   5  14   23.63    9.71
  12  -5 -14    6.95    7.24
  12   5 -14   17.18    8.30
 -12  -5  14   15.35    7.90
  12   5 -15    6.75    6.16
 -12  -5  15    1.30    4.92
 -12   5  16    0.00    6.23
  12   5 -16    1.91    5.47
 -12  -5  16   -0.00    5.40
 -12   5  17   -0.00    7.07
  12   5 -17   -0.00    6.15
 -12  -5  17    0.00    4.53
 -12   5  18   -0.00    5.99
  12   5 -18    6.00    7.14
 -12  -5  18    2.00    6.13
 -12   5  19   -0.00    6.00
  12   5 -19   -0.00    6.69
 -12  -5  19    6.70    6.16
 -12   5  20   11.13    7.71
  12   5 -20    0.00    6.60
 -12  -5  20    5.99    6.20
 -12   5  21   -0.00    7.00
  12   5 -21    0.00    6.43
 -12  -5  21   -0.00    5.87
 -12   5  22    1.05    5.23
  12   5 -22    3.91    6.79
 -12  -5  22   -0.00    5.73
 -12   5  23    2.19    5.55
  12   5 -23   -0.00    6.84
 -12  -5  23    0.57    5.57
 -12   5  24    6.13    6.59
  12   5 -24    7.14    7.15
 -12  -5  24    7.04    7.21
 -12   5  25   -0.00    6.77
  12   5 -25    0.00    7.30
 -12  -5  25   -0.00    5.51
  12   5 -26    0.74    6.92
 -12  -5  26    2.08    6.10
  12   5 -27    2.91    6.89
 -12  -5  27   -0.00    5.83
  12   5 -28    0.00    8.05
 -12  -5  28   -0.00    6.80
  12   5 -29    6.17    8.36
  12  -6  -1   27.06    9.71
  12   6  -1    7.44    6.14
  12  -6  -2   16.55    8.82
  12  -6  -2   -0.00    7.89
  12   6  -2    6.80    5.32
  12  -6  -3   -0.00    7.26
  12  -6  -3    6.33    8.14
  12   6  -3    0.00    4.47
  12  -6  -4    0.00    6.42
  12  -6  -4    2.15    7.27
  12   6  -4   -0.00    5.24
  12  -6  -5   32.93   11.80
  12  -6  -5   12.40    8.25
  12   6  -5    7.27    6.18
 -12   6   6   10.06    7.27
  12  -6  -6    0.00    6.52
  12  -6  -6    0.00    7.54
  12   6  -6    2.74    5.67
 -12   6   7    5.46    7.20
  12  -6  -7    0.00    6.03
  12  -6  -7   11.39    8.76
  12   6  -7    4.62    5.17
 -12   6   8    6.05    5.60
  12  -6  -8    0.00    5.75
  12  -6  -8    6.83    8.39
  12   6  -8    0.00    4.85
 -12   6   9   12.38    8.22
  12  -6  -9   -0.00    4.66
  12  -6  -9   12.60    8.32
  12   6  -9    1.70    4.85
 -12   6  10   17.33    8.85
  12  -6 -10    6.85    5.84
  12  -6 -10    3.44    7.25
  12   6 -10   -0.00    5.22
 -12   6  11   13.30    9.27
  12  -6 -11   20.11    9.02
  12   6 -11   12.76    8.25
 -12   6  12    0.00    5.55
  12  -6 -12    4.98    6.77
  12   6 -12    5.72    6.41
 -12   6  13   -0.00    6.66
  12  -6 -13   -0.00    6.83
  12   6 -13    0.00    5.82
 -12   6  14    8.71    7.57
  12  -6 -14   -0.00    4.33
  12   6 -14   -0.00    6.24
 -12   6  15   19.42   10.53
  12   6 -15    7.91    6.59
 -12   6  16    0.00    6.97
  12   6 -16    0.00    6.02
 -12  -6  16    2.17    5.09
 -12   6  17   10.11    8.21
  12   6 -17    0.00    5.75
 -12  -6  17   -0.00    5.93
 -12   6  18    4.37    6.08
  12   6 -18    0.00    4.87
 -12  -6  18    2.13    5.44
 -12   6  19   -0.00    5.75
  12   6 -19    0.00    5.15
 -12  -6  19   -0.00    6.81
 -12   6  20   10.48    7.70
  12   6 -20    4.07    6.68
 -12  -6  20   -0.00    5.18
 -12   6  21    5.33    7.76
  12   6 -21    5.57    6.89
 -12  -6  21    1.23    5.94
 -12   6  22   -0.00    7.72
  12   6 -22    4.11    6.61
 -12  -6  22   -0.00    6.22
 -12   6  23    7.92    7.48
  12   6 -23   -0.00    5.84
 -12  -6  23    0.00    5.31
  12   6 -24    1.64    5.32
 -12  -6  24    3.41    6.33
  12   6 -25   11.92    8.67
 -12  -6  25   -0.00    5.89
  12   6 -26   -0.00    6.55
 -12  -6  26    1.36    6.29
  12   6 -27   10.34    9.10
 -12  -6  27   -0.00    6.31
 -12  -6  28   -0.00    6.32
  12  -7  -1    7.45    6.18
  12   7  -1   -0.00    4.52
  12  -7  -2    5.00    6.65
  12   7  -2    3.22    4.85
  12  -7  -3   14.12    8.14
  12  -7  -3    4.78    8.30
  12   7  -3    5.10    5.06
  12  -7  -4   -0.00    7.00
  12  -7  -4    1.19    5.32
  12   7  -4    3.55    5.31
  12  -7  -5    1.20    5.17
  12  -7  -5    0.33    5.75
  12   7  -5    1.62    5.57
  12  -7  -6   -0.00    7.19
  12  -7  -6   -0.00    7.74
  12   7  -6   -0.00    4.39
  12  -7  -7    0.00    6.63
  12   7  -7    0.00    4.56
 -12   7   8   13.39    7.34
  12  -7  -8   -0.00    6.63
  12   7  -8   -0.00    4.96
 -12   7   9   11.17    7.55
  12  -7  -9   23.99    9.86
  12   7  -9   30.46    9.53
 -12   7  10    2.54    6.30
  12  -7 -10    0.00    6.32
  12   7 -10    2.67    5.34
 -12   7  11    0.23    4.21
  12  -7 -11    0.06    5.15
  12   7 -11   -0.00    5.38
 -12   7  12   -0.00    4.95
  12  -7 -12    2.04    5.57
  12   7 -12   -0.00    5.36
 -12   7  13    6.48    7.09
  12  -7 -13    8.63    7.34
  12   7 -13   -0.00    5.53
 -12   7  14    3.92    6.13
  12  -7 -14   10.64    7.99
  12   7 -14   11.76    7.13
 -12   7  15    0.00    6.68
  12  -7 -15   11.14    7.82
  12   7 -15    1.41    5.56
 -12   7  16   -0.00    7.04
  12  -7 -16    0.00    5.71
  12   7 -16   -0.00    5.42
 -12   7  17    0.37    7.34
  12   7 -17   -0.00    5.27
 -12   7  18    5.98    7.41
  12   7 -18    0.75    5.89
 -12   7  19   10.35    9.41
  12   7 -19   17.46    8.25
 -12   7  20   -0.00    7.01
  12   7 -20   14.99    7.94
 -12   7  21    3.96    7.03
  12   7 -21    0.00    5.54
 -12   7  22   -0.00    7.91
  12   7 -22    1.67    5.77
  12   7 -23    5.53    7.53
 -12  -7  23   -0.00    5.67
  12   7 -24   -0.00    5.22
 -12  -7  24    0.00    5.32
 -12  -7  25    0.89    5.06
 -12  -7  26    1.55    5.51
 -12  -7  27   14.66    8.20
 -12  -7  28    7.92    7.89
  12  -8  -1    6.00    6.93
  12   8  -1    9.50    5.27
  12  -8  -2    2.43    5.32
  12   8  -2    2.06    4.64
  12  -8  -3   -0.00    6.68
  12   8  -3    2.28    4.74
  12  -8  -4   -0.00    6.41
  12   8  -4    0.00    4.65
  12  -8  -5   14.95    8.99
  12   8  -5    2.84    4.53
  12  -8  -6   -0.00    7.03
  12   8  -6    6.97    5.93
  12  -8  -7   28.42   11.00
  12   8  -7   13.28    6.96
  12  -8  -8    0.00    7.02
  12   8  -8   -0.00    5.37
 -12   8   9   -0.00    7.67
  12  -8  -9    2.76    6.20
  12   8  -9    5.67    5.56
 -12   8  10   -0.00    7.63
  12  -8 -10   -0.00    5.74
  12   8 -10    0.21    4.74
 -12   8  11    1.30    6.03
  12  -8 -11    3.89    6.29
  12   8 -11   -0.00    4.48
 -12   8  12   -0.00    5.61
  12  -8 -12   -0.00    5.59
  12   8 -12   -0.00    4.79
 -12   8  13    0.00    5.91
  12  -8 -13    7.62    7.57
  12   8 -13    2.67    6.02
 -12   8  14    2.92    6.44
  12  -8 -14    4.08    5.95
  12   8 -14    2.40    5.85
 -12   8  15    1.69    6.56
  12  -8 -15   13.40    8.73
  12   8 -15    1.75    5.52
 -12   8  16    0.23    5.13
  12  -8 -16    2.39    6.43
  12   8 -16   -0.00    6.38
 -12   8  17    5.83    6.44
  12  -8 -17    4.79    7.96
  12   8 -17    6.40    7.28
 -12   8  18    6.16    7.19
  12  -8 -18   -0.00    6.93
  12   8 -18    3.30    6.04
 -12   8  19   -0.00    6.84
  12   8 -19   -0.00    5.84
 -12   8  20    0.18    6.72
  12   8 -20    2.54    5.64
  12   8 -21    2.35    6.41
  12  -9  -1    1.23    5.88
  12   9  -1    3.24    4.31
  12  -9  -2   -0.00    4.06
  12   9  -2    3.41    4.79
  12  -9  -3   11.05    8.27
  12   9  -3    0.00    4.77
  12  -9  -4   -0.00    5.45
  12   9  -4    5.63    4.56
  12  -9  -5    1.16    6.11
  12   9  -5   -0.00    3.70
  12  -9  -6    1.14    7.23
  12   9  -6    1.43    5.15
  12  -9  -7   -0.00    7.40
  12   9  -7    0.23    4.54
  12  -9  -8    3.09    6.54
  12   9  -8    1.08    5.16
  12  -9  -9   17.36    8.46
  12   9  -9   13.74    6.49
  12  -9 -10    0.78    5.30
  12   9 -10    0.00    4.45
 -12   9  11    1.59    7.80
  12  -9 -11    4.53    6.36
  12   9 -11   -0.00    5.22
 -12   9  12    2.06    5.73
  12  -9 -12   -0.00    6.88
  12   9 -12   -0.00    5.06
 -12   9  13    7.58    8.25
  12  -9 -13    0.00    6.92
  12   9 -13    2.38    5.02
 -12   9  14   -0.00    5.54
  12  -9 -14    7.78    7.56
  12   9 -14    0.65    4.74
 -12   9  15    5.45    7.17
  12  -9 -15    0.00    6.75
  12   9 -15    3.87    6.59
 -12   9  16   -0.00    5.64
  12  -9 -16    2.89    7.38
  12   9 -16    1.14    5.44
 -12   9  17   -0.00    5.79
  12  -9 -17    0.00    5.63
  12   9 -17    4.10    5.49
 -12   9  18   -0.00    7.54
  12  -9 -18    0.73    6.39
  12   9 -18    1.07    5.77
  12 -10  -1   15.99    8.71
  12  10  -1    1.24    3.75
  12 -10  -2   -0.00    6.05
  12  10  -2   -0.00    4.68
  12 -10  -3    6.83    6.75
  12  10  -3    0.00    4.89
  12 -10  -4   -0.00    5.51
  12  10  -4    0.00    4.53
  12 -10  -5    0.58    5.12
  12  10  -5    7.23    5.37
  12 -10  -6   -0.00    6.48
  12  10  -6   -0.00    4.06
  12 -10  -7    0.00    7.88
  12  10  -7    2.21    4.36
  12 -10  -8    2.27    6.07
  12  10  -8    3.40    4.77
  12 -10  -9   11.19    8.19
  12  10  -9    1.74    4.80
  12 -10 -10    2.03    6.51
  12  10 -10    1.01    4.11
  12 -10 -11    6.48    7.60
  12  10 -11    5.12    5.69
 -12  10  12    6.43    7.00
  12 -10 -12   -0.00    7.17
  12  10 -12    0.85    4.45
 -12  10  13    2.57    6.03
  12 -10 -13    0.00    6.76
  12  10 -13   -0.00    5.09
 -12  10  14   -0.00    6.41
  12 -10 -14   -0.00    5.87
  12  10 -14    4.70    6.46
 -12  10  15    0.00    6.35
  12 -10 -15   10.17    8.04
  12  10 -15    0.00    4.60
  12 -11  -1   -0.00    6.10
  12  11  -1   -0.00    3.46
  12 -11  -2   -0.00    6.58
  12  11  -2   -0.00    4.39
  12 -11  -3    3.37    6.17
  12  11  -3    3.05    4.55
  12 -11  -4    2.50    5.02
  12  11  -4    2.63    4.24
  12 -11  -5    5.88    6.67
  12  11  -5    6.49    4.99
  12 -11  -6    3.65    6.22
  12  11  -6    1.69    3.66
  12 -11  -7    4.59    5.98
  12  11  -7    6.41    5.34
  12 -11  -8    1.19    6.53
  12  11  -8    0.00    4.53
  12 -11  -9    3.19    7.05
  12  11  -9    8.81    6.10
  12 -11 -10   -0.00    7.50
  12  11 -10    2.97    4.98
  12 -11 -11    5.98    7.86
  12  11 -11    3.41    5.67
  12  12  -1    5.98    4.62
  12  12  -2    2.87    4.03
  12  12  -3   -0.00    4.19
  12  12  -4    0.92    4.13
  12  12  -5    2.83    4.73
  12  12  -6   -0.00    3.58
  12  13  -1    0.00    3.63
 -11   0   1  103.07   16.84
  11   0  -1  102.67   16.71
  11   0  -1   75.96   15.17
 -11   0   2    1.52    4.77
  11   0  -2    0.00    5.89
  11   0  -2   -0.00    6.11
 -11   0   3   27.39    9.01
  11   0  -3   21.10    8.50
  11   0  -3   53.79   11.81
 -11   0   4    1.74    5.13
  11   0  -4    0.00    4.86
  11   0  -4   -0.00    6.31
 -11   0   5   66.00   14.07
  11   0  -5   91.07   15.37
  11   0  -5   83.57   15.77
 -11   0   6    0.00    4.24
  11   0  -6   -0.00    5.93
 -11   0   7   -0.00    5.25
  11   0  -7   -0.00    5.75
 -11   0   8   -0.00    5.12
  11   0  -8   -0.00    5.63
 -11   0   9   26.19    9.05
  11   0  -9   23.01    9.25
 -11   0  10    2.35    6.61
  11   0 -10    4.98    6.68
 -11   0  11   47.04   11.81
  11   0 -11   35.60   10.73
 -11   0  12    1.49    5.05
  11   0 -12    0.00    6.54
 -11   0  13    6.68    6.72
  11   0 -13    1.46    6.03
 -11   0  14   -0.00    5.84
  11   0 -14   -0.00    5.60
 -11   0  15   15.00    8.28
  11   0 -15    3.37    5.81
 -11   0  16    3.23    5.89
  11   0 -16    0.00    6.81
 -11   0  17    4.73    6.62
  11   0 -17    4.58    6.78
 -11   0  18    4.43    7.52
  11   0 -18   -0.00    7.29
 -11   0  19    1.05    5.86
  11   0 -19    0.00    6.60
 -11   0  20   -0.00    7.05
  11   0 -20    2.87    6.82
 -11   0  21    4.20    6.29
  11   0 -21    6.28    7.46
 -11   0  22    7.40    6.01
  11   0 -22    6.25    7.54
 -11   0  23    4.35    5.84
  11   0 -23    0.00    6.23
 -11   0  24    5.18    7.25
  11   0 -24    5.94    7.15
 -11   0  25   16.57    8.09
  11   0 -25    8.49    8.31
 -11   0  26    5.81    7.10
  11   0 -26   -0.00    7.89
 -11   0  27   10.75    7.98
 -11   0  28   -0.00    7.74
 -11   0  29   10.40    8.49
 -11   0  30   -0.00    7.18
 -11   1   1   97.52   16.60
  11  -1  -1  106.91   16.50
  11  -1  -1   64.83   14.60
  11   1  -1   59.37   13.37
 -11   1   2    3.60    5.47
  11  -1  -2    2.55    6.22
  11  -1  -2    0.00    5.49
  11   1  -2    2.62    4.97
 -11   1   3   27.58    9.50
  11  -1  -3   52.20   11.85
  11  -1  -3   47.35   10.99
  11   1  -3   37.40   10.21
  11   1  -3   36.38   10.08
 -11  -1   3   26.33    8.73
 -11   1   4    0.43    4.65
  11  -1  -4   -0.00    4.98
  11  -1  -4    0.00    5.11
  11   1  -4    5.47    4.67
  11   1  -4   -0.00    5.49
 -11  -1   4    3.80    5.26
 -11   1   5   10.88    7.04
  11  -1  -5    9.32    6.84
  11  -1  -5    4.79    5.34
  11   1  -5    0.00    6.32
 -11  -1   5    7.17    6.41
 -11   1   6    9.92    6.36
  11  -1  -6   -0.00    4.35
  11  -1  -6    3.54    6.25
  11   1  -6    1.09    5.20
 -11  -1   6    3.09    4.81
 -11   1   7   43.50   10.85
  11  -1  -7   42.48   11.59
  11   1  -7   34.77   10.58
 -11  -1   7   37.86   10.35
 -11   1   8    0.22    4.71
  11  -1  -8    4.09    6.36
  11   1  -8    2.51    4.72
 -11  -1   8   -0.00    5.78
 -11   1   9   29.35   10.09
  11  -1  -9   12.58    8.52
  11   1  -9   39.64   10.83
 -11  -1   9   41.18   10.50
 -11   1  10    1.34    4.84
  11  -1 -10    0.00    7.69
  11   1 -10    4.62    5.85
 -11  -1  10   -0.00    5.16
 -11   1  11   12.90    7.46
  11  -1 -11   10.38    7.95
  11   1 -11    1.16    6.09
 -11  -1  11    1.31    5.74
 -11   1  12    4.76    5.91
  11  -1 -12    8.09    7.05
  11   1 -12   -0.00    6.78
 -11  -1  12   -0.00    5.91
 -11   1  13   25.22    9.54
  11  -1 -13   14.46    9.40
  11   1 -13   33.79   10.23
 -11  -1  13   18.85    9.14
 -11   1  14    3.60    6.06
  11  -1 -14   -0.00    6.56
  11   1 -14   -0.00    6.51
 -11  -1  14    0.00    4.84
 -11   1  15    1.18    5.44
  11  -1 -15    1.22    6.97
  11   1 -15    0.00    5.15
 -11  -1  15    3.05    5.74
 -11   1  16    1.92    5.15
  11  -1 -16    9.00    7.89
  11   1 -16    0.00    6.13
 -11  -1  16    5.73    6.06
 -11   1  17    6.90    6.48
  11  -1 -17   33.59   10.46
  11   1 -17   10.72    8.24
 -11  -1  17   14.08    8.59
 -11   1  18    2.83    6.26
  11  -1 -18    0.00    6.39
  11   1 -18   -0.00    5.97
 -11  -1  18   -0.00    5.14
 -11   1  19    6.00    6.08
  11  -1 -19    4.94    6.79
  11   1 -19   -0.00    7.53
 -11  -1  19    2.57    5.34
 -11   1  20    3.63    6.15
  11  -1 -20   -0.00    6.51
  11   1 -20    0.00    7.23
 -11  -1  20   -0.00    6.10
 -11   1  21    2.61    5.88
  11  -1 -21   -0.00    5.57
  11   1 -21   -0.00    6.11
 -11  -1  21    4.16    6.12
 -11   1  22    1.53    5.96
  11  -1 -22   -0.00    5.63
  11   1 -22    1.33    6.76
 -11  -1  22   11.03    7.35
 -11   1  23   40.06   11.76
  11  -1 -23   29.03   11.39
  11   1 -23    9.15    9.76
 -11  -1  23   18.43    8.63
 -11   1  24   -0.00    7.23
  11  -1 -24   -0.00    6.68
  11   1 -24   -0.00    7.82
 -11  -1  24   -0.00    5.93
 -11   1  25   -0.00    6.32
  11   1 -25    0.00    6.94
 -11  -1  25    2.31    5.88
 -11   1  26   -0.00    6.57
  11   1 -26    1.93    7.54
 -11  -1  26    0.00    4.44
 -11   1  27   25.48    9.29
  11   1 -27   -0.00    8.04
 -11  -1  27    2.96    6.97
 -11   1  28   -0.00    6.47
  11   1 -28    0.00    8.01
 -11  -1  28    0.00    8.29
 -11   1  29    7.48    7.84
 -11  -1  29    7.67    8.26
 -11   1  30    0.00    6.81
 -11  -1  30    0.00    5.67
  11  -2  -1   20.65    8.45
  11  -2  -1   11.57    6.90
  11   2  -1   18.54    7.97
 -11   2   2    0.75    5.09
  11  -2  -2   -0.00    5.38
  11  -2  -2    0.00    5.45
  11   2  -2    3.64    4.89
 -11   2   3   10.59    6.77
  11  -2  -3   14.55    7.73
  11  -2  -3    8.61    7.11
  11   2  -3    9.25    7.08
 -11   2   4    7.73    6.07
  11  -2  -4    7.16    6.08
  11  -2  -4    4.69    6.11
  11   2  -4    0.00    4.93
 -11   2   5   26.65   10.17
  11  -2  -5   52.58   12.29
  11  -2  -5   44.67   12.26
  11   2  -5   43.88   10.56
 -11   2   6   11.62    6.97
  11  -2  -6   13.59    8.00
  11  -2  -6    8.81    6.34
  11   2  -6   19.47    7.80
 -11  -2   6   12.17    6.58
 -11   2   7    8.56    5.99
  11  -2  -7    8.48    6.01
  11  -2  -7    5.00    6.12
  11   2  -7    3.03    4.93
 -11  -2   7    6.34    5.45
 -11   2   8   16.47    8.11
  11  -2  -8    3.61    6.51
  11   2  -8    6.34    5.92
 -11  -2   8   14.18    7.05
 -11   2   9   16.98    8.52
  11  -2  -9   26.05    9.93
  11   2  -9   42.36   10.59
 -11  -2   9   32.75    9.77
 -11   2  10    9.57    6.73
  11  -2 -10   12.09    8.41
  11   2 -10    5.26    6.12
 -11  -2  10    2.53    6.25
 -11   2  11   14.44    8.08
  11  -2 -11   14.16    8.75
  11   2 -11    6.57    6.22
 -11  -2  11   25.93    8.94
 -11   2  12    0.97    6.31
  11  -2 -12    1.46    5.35
  11   2 -12   -0.00    6.36
 -11  -2  12    1.23    6.33
 -11   2  13   -0.00    5.45
  11  -2 -13    5.73    7.94
  11   2 -13   -0.00    6.12
 -11  -2  13    3.30    6.12
 -11   2  14   12.20    7.67
  11  -2 -14   -0.00    7.26
  11   2 -14   10.93    6.48
 -11  -2  14    0.00    5.04
 -11   2  15   22.96    9.30
  11  -2 -15   11.38    7.91
  11   2 -15   18.81    8.64
 -11  -2  15   14.22    7.75
 -11   2  16   10.45    6.83
  11  -2 -16    1.07    5.71
  11   2 -16    0.50    6.47
 -11  -2  16   15.44    7.40
 -11   2  17    0.00    6.23
  11  -2 -17    4.57    7.40
  11   2 -17    0.00    5.61
 -11  -2  17    3.92    6.41
 -11   2  18    0.00    7.02
  11  -2 -18    0.00    5.69
  11   2 -18   -0.00    5.27
 -11  -2  18    0.00    5.30
 -11   2  19    1.60    7.63
  11  -2 -19   16.89    9.18
  11   2 -19    1.14    7.21
 -11  -2  19    6.70    6.55
 -11   2  20    9.88    8.27
  11  -2 -20    1.27    5.91
  11   2 -20   -0.00    5.18
 -11  -2  20   -0.00    5.95
 -11   2  21   14.16    8.33
  11  -2 -21   10.71    8.27
  11   2 -21    3.66    6.49
 -11  -2  21    9.60    7.08
 -11   2  22   -0.00    6.01
  11  -2 -22    1.16    6.46
  11   2 -22    9.10    8.36
 -11  -2  22    0.63    5.18
 -11   2  23    3.49    7.63
  11  -2 -23    0.00    5.94
  11   2 -23    2.00    5.49
 -11  -2  23    1.44    5.07
 -11   2  24    9.81    7.29
  11   2 -24    9.54    8.29
 -11  -2  24   -0.00    5.06
 -11   2  25   14.17    7.69
  11   2 -25   10.28    8.22
 -11  -2  25    4.46    6.41
 -11   2  26    3.46    7.18
  11   2 -26   -0.00    7.41
 -11  -2  26    6.57    7.29
 -11   2  27    0.00    6.79
  11   2 -27    5.89    8.42
 -11  -2  27    0.42    6.05
 -11   2  28    8.97    8.15
  11   2 -28   -0.00    7.12
 -11  -2  28   -0.00    5.95
 -11   2  29    0.00    6.13
  11   2 -29    0.00    7.46
 -11  -2  29    4.50    7.95
 -11  -2  30    0.00    7.32
  11  -3  -1   15.19    7.46
  11  -3  -1   12.55    7.54
  11   3  -1   12.24    6.21
  11   3  -1    6.24    5.36
 -11  -3   1    1.94    5.52
  11  -3  -2    6.13    5.77
  11  -3  -2   16.07    8.56
  11   3  -2    6.55    5.52
  11   3  -2    0.00    5.63
 -11  -3   2   10.91    6.55
 -11   3   3   42.31   11.68
  11  -3  -3   36.81   11.08
  11  -3  -3   34.66   10.75
  11   3  -3   46.16   10.53
 -11   3   4    1.08    5.69
  11  -3  -4    5.01    7.03
  11  -3  -4    8.28    7.24
  11   3  -4    0.00    5.16
 -11   3   5    0.00    5.66
  11  -3  -5    0.00    4.12
  11  -3  -5    6.15    6.35
  11   3  -5    7.53    5.73
 -11   3   6   16.72    7.60
  11  -3  -6    7.93    5.95
  11  -3  -6    3.92    5.76
  11   3  -6   12.70    6.61
 -11   3   7   47.50   11.67
  11  -3  -7   35.82   10.63
  11  -3  -7   39.00   11.38
  11   3  -7   38.14   10.38
 -11  -3   7   33.51    9.55
 -11   3   8   12.79    7.21
  11  -3  -8    2.73    6.11
  11  -3  -8    6.21    6.24
  11   3  -8   10.72    6.79
 -11  -3   8    0.00    4.86
 -11   3   9    5.87    6.27
  11  -3  -9   10.72    8.21
  11   3  -9    0.55    5.34
 -11  -3   9   12.38    6.90
 -11   3  10    7.41    6.68
  11  -3 -10    0.49    5.83
  11   3 -10    5.51    6.09
 -11  -3  10    4.80    5.70
 -11   3  11    9.29    6.94
  11  -3 -11    6.13    6.58
  11   3 -11    3.88    5.15
 -11  -3  11    3.30    6.22
 -11   3  12    0.00    5.37
  11  -3 -12    7.15    7.73
  11   3 -12    0.00    5.10
 -11  -3  12    6.95    6.48
 -11   3  13    0.00    6.26
  11  -3 -13    6.68    7.63
  11   3 -13    8.27    7.49
 -11  -3  13   16.97    8.18
 -11   3  14    9.75    7.44
  11  -3 -14    5.23    7.29
  11   3 -14    0.95    5.00
 -11  -3  14    4.49    5.89
 -11   3  15   -0.00    5.50
  11  -3 -15    0.00    5.43
  11   3 -15    3.12    5.94
 -11  -3  15   -0.00    5.67
 -11   3  16    0.00    6.08
  11  -3 -16    0.00    6.07
  11   3 -16   -0.00    6.16
 -11  -3  16    4.10    6.44
 -11   3  17    5.36    5.73
  11  -3 -17    1.58    5.46
  11   3 -17   -0.00    6.13
 -11  -3  17    4.63    6.15
 -11   3  18    4.57    6.50
  11  -3 -18    7.68    8.75
  11   3 -18    0.00    5.43
 -11  -3  18    6.02    6.49
 -11   3  19    7.61    6.51
  11  -3 -19   10.25    8.25
  11   3 -19   14.11    7.48
 -11  -3  19    1.78    6.48
 -11   3  20   -0.00    6.69
  11  -3 -20    6.61    7.45
  11   3 -20    1.04    5.96
 -11  -3  20    5.26    6.29
 -11   3  21    0.57    4.95
  11   3 -21    1.43    6.49
 -11  -3  21    2.58    6.68
 -11   3  22    6.16    7.87
  11   3 -22    1.55    7.32
 -11  -3  22    1.78    5.28
 -11   3  23   13.40    9.18
  11   3 -23   14.52    8.37
 -11  -3  23   15.04    8.42
 -11   3  24   -0.00    6.63
  11   3 -24   10.92    7.68
 -11  -3  24    7.38    7.41
 -11   3  25    2.55    5.34
  11   3 -25    0.29    7.17
 -11  -3  25   -0.00    6.32
 -11   3  26    3.76    6.83
  11   3 -26    6.33    8.26
 -11  -3  26    0.12    5.47
 -11   3  27   18.21   11.47
  11   3 -27    8.47    8.21
 -11  -3  27    6.69    7.89
 -11   3  28    5.74    7.36
  11   3 -28    6.11    8.76
 -11  -3  28   -0.00    6.35
 -11   3  29    1.26    7.49
  11   3 -29    5.90    7.78
 -11  -3  29    5.08    6.58
  11   3 -30    7.74    8.46
 -11  -3  30   -0.00    6.34
  11  -4  -1   21.84    8.42
  11  -4  -1   18.99    8.69
  11   4  -1   21.22    7.41
  11   4  -1   22.02    8.14
 -11  -4   1   20.92    7.33
  11  -4  -2    0.00    6.18
  11  -4  -2    3.12    7.02
  11   4  -2    0.93    4.59
  11   4  -2    1.20    5.18
 -11  -4   2    2.78    4.15
  11  -4  -3    6.11    6.56
  11  -4  -3    0.17    4.75
  11   4  -3    0.00    4.06
 -11  -4   3    9.10    5.62
 -11   4   4    1.74    6.01
  11  -4  -4   -0.00    6.66
  11  -4  -4   17.15    9.20
  11   4  -4    5.87    5.63
 -11  -4   4    8.57    6.22
 -11   4   5   47.91   12.36
  11  -4  -5   37.28   11.33
  11  -4  -5   22.77   10.59
  11   4  -5   33.14    8.93
 -11   4   6   27.55    9.78
  11  -4  -6   19.75    8.86
  11  -4  -6   12.59    8.02
  11   4  -6   10.08    6.33
 -11   4   7    5.04    6.62
  11  -4  -7    4.99    6.14
  11  -4  -7    0.00    6.80
  11   4  -7    2.83    5.02
 -11   4   8    0.00    5.17
  11  -4  -8   -0.00    5.58
  11  -4  -8    0.72    5.67
  11   4  -8   -0.00    5.20
 -11   4   9   19.48    8.84
  11  -4  -9   28.98    9.59
  11  -4  -9   24.75    9.99
  11   4  -9   23.54    8.38
 -11  -4   9   11.86    7.48
 -11   4  10    1.81    5.56
  11  -4 -10    4.13    6.70
  11   4 -10    2.82    5.92
 -11  -4  10    0.37    5.41
 -11   4  11    8.04    6.88
  11  -4 -11   19.02    8.98
  11   4 -11   16.37    7.85
 -11  -4  11    3.97    5.49
 -11   4  12    0.42    5.55
  11  -4 -12   -0.00    6.11
  11   4 -12    2.91    4.67
 -11  -4  12    1.75    5.19
 -11   4  13   -0.00    7.77
  11  -4 -13    1.67    7.50
  11   4 -13    6.96    6.53
 -11  -4  13   -0.00    5.10
 -11   4  14   -0.00    5.64
  11  -4 -14    0.92    6.15
  11   4 -14    9.65    6.84
 -11  -4  14   -0.00    4.76
 -11   4  15   29.02    9.71
  11  -4 -15    5.69    7.74
  11   4 -15    4.71    5.91
 -11  -4  15    9.43    7.04
 -11   4  16    3.57    7.14
  11  -4 -16    2.00    7.06
  11   4 -16    6.93    7.05
 -11  -4  16   11.68    7.31
 -11   4  17    7.51    6.83
  11  -4 -17    1.06    6.34
  11   4 -17    4.00    6.48
 -11  -4  17   -0.00    4.98
 -11   4  18    9.37    8.66
  11  -4 -18   -0.00    6.02
  11   4 -18   -0.00    5.15
 -11  -4  18    0.71    4.73
 -11   4  19    0.45    7.18
  11   4 -19   -0.00    7.45
 -11  -4  19    2.88    6.01
 -11   4  20    0.00    7.12
  11   4 -20   -0.00    6.64
 -11  -4  20    0.00    5.24
 -11   4  21    2.35    7.54
  11   4 -21    3.42    7.93
 -11  -4  21    0.00    5.53
 -11   4  22    8.13    7.73
  11   4 -22    5.39    5.96
 -11  -4  22    5.64    6.86
 -11   4  23    1.45    7.12
  11   4 -23   -0.00    5.63
 -11  -4  23    0.00    6.20
 -11   4  24    1.84    5.47
  11   4 -24   -0.00    6.53
 -11  -4  24   11.14    7.67
 -11   4  25    7.86    8.04
  11   4 -25    4.83    7.26
 -11  -4  25   16.29    8.37
 -11   4  26    3.52    6.60
  11   4 -26    0.10    6.91
 -11  -4  26    1.46    6.00
 -11   4  27   -0.00    7.83
  11   4 -27    0.00    7.47
 -11  -4  27    1.13    5.48
 -11   4  28    0.00    7.20
  11   4 -28   -0.00    8.92
 -11  -4  28   -0.00    6.03
  11   4 -29   -0.00    5.20
 -11  -4  29    2.42    6.38
  11   4 -30    7.09    8.48
 -11  -4  30    4.91    7.66
  11   4 -31   -0.00    5.96
  11  -5  -1    8.15    7.77
  11  -5  -1    4.35    6.16
  11   5  -1    0.00    3.94
  11  -5  -2   29.17   10.05
  11  -5  -2   24.94    9.57
  11   5  -2   38.68    9.02
  11  -5  -3   36.51   11.40
  11  -5  -3   28.88   11.09
  11  -5  -4    0.00    6.78
  11  -5  -4   -0.00    6.54
  11   5  -4   -0.00    4.46
 -11   5   5   -0.00    5.27
  11  -5  -5    0.94    5.28
  11  -5  -5    0.00    5.97
  11   5  -5    1.32    4.94
 -11  -5   5    2.73    4.52
 -11   5   6   27.55   10.02
  11  -5  -6    0.00    6.44
  11  -5  -6   14.16    8.82
  11   5  -6    4.62    5.61
 -11   5   7   18.28    8.29
  11  -5  -7   22.31    9.08
  11  -5  -7   12.38    9.06
  11   5  -7   16.46    7.42
 -11   5   8    7.83    6.81
  11  -5  -8    0.00    5.65
  11  -5  -8    1.76    6.04
  11   5  -8    0.47    5.55
 -11   5   9   13.19    8.97
  11  -5  -9    8.24    7.65
  11  -5  -9    4.67    7.28
  11   5  -9    4.05    6.30
 -11  -5   9   19.34    8.34
 -11   5  10   -0.00    5.37
  11  -5 -10    8.01    7.09
  11  -5 -10    0.00    6.62
  11   5 -10   -0.00    4.44
 -11  -5  10   -0.00    5.19
 -11   5  11    2.04    6.83
  11  -5 -11   14.55    7.32
  11  -5 -11    4.79    6.95
  11   5 -11    0.00    5.92
 -11  -5  11    1.15    5.51
 -11   5  12    6.19    7.62
  11  -5 -12   13.79    8.71
  11   5 -12   10.67    6.44
 -11  -5  12   18.81    8.17
 -11   5  13   34.23   11.85
  11  -5 -13    6.52    7.71
  11   5 -13   16.63    8.36
 -11  -5  13   13.94    7.50
 -11   5  14    0.00    6.38
  11  -5 -14   -0.00    7.66
  11   5 -14   -0.00    5.34
 -11  -5  14   -0.00    4.82
 -11   5  15    0.00    5.54
  11  -5 -15    3.04    6.19
  11   5 -15    3.87    5.17
 -11  -5  15   -0.00    4.25
 -11   5  16    2.17    5.60
  11   5 -16   -0.00    5.83
 -11  -5  16    3.75    5.41
 -11   5  17    0.00    6.03
  11   5 -17    2.09    6.60
 -11  -5  17    0.66    5.64
 -11   5  18    5.92    7.72
  11   5 -18    0.00    6.26
 -11  -5  18    5.18    5.63
 -11   5  19    7.42    6.83
  11   5 -19    6.86    7.15
 -11  -5  19   14.21    7.50
 -11   5  20    3.13    6.12
  11   5 -20    0.00    5.79
 -11  -5  20    0.00    4.50
 -11   5  21   -0.00    7.48
  11   5 -21   -0.00    6.32
 -11  -5  21    1.50    5.05
 -11   5  22    2.95    5.89
  11   5 -22   -0.00    6.01
 -11  -5  22    0.00    5.21
 -11   5  23   15.35    9.39
  11   5 -23   13.38    8.50
 -11  -5  23   17.32    8.04
 -11   5  24    6.63    7.86
  11   5 -24    5.33    7.00
 -11  -5  24    0.00    6.45
 -11   5  25    5.00    5.96
  11   5 -25   -0.00    7.30
 -11  -5  25    4.57    6.49
 -11   5  26   -0.00    7.05
  11   5 -26   10.91    8.30
 -11  -5  26    3.42    6.50
 -11   5  27   -0.00    5.64
  11   5 -27    0.00    6.51
 -11  -5  27    2.09    5.31
 -11   5  28    6.14    7.48
  11   5 -28   -0.00    7.58
 -11  -5  28    0.16    5.64
  11   5 -29    1.62    6.10
 -11  -5  29    8.74    7.21
  11   5 -30    4.93    7.05
 -11  -5  30    4.74    6.23
  11   5 -31    3.96    8.20
  11   5 -32    4.07    8.27
  11  -6  -1   12.25    7.48
  11  -6  -1    3.28    6.74
  11   6  -1   20.62    6.95
  11  -6  -2    8.58    6.65
  11  -6  -2    5.06    7.21
  11   6  -2    1.49    4.53
  11  -6  -3    0.85    6.43
  11  -6  -3    3.25    6.27
  11   6  -3    9.03    5.83
  11  -6  -4   15.30    8.59
  11  -6  -4   13.60    9.21
  11   6  -4   14.38    6.57
  11  -6  -5   15.89    8.37
  11  -6  -5   10.24    8.82
  11   6  -5   18.53    7.16
 -11   6   6    8.85    7.64
  11  -6  -6   16.10    8.59
  11  -6  -6   11.79    7.56
  11   6  -6   11.80    6.46
 -11   6   7    0.76    6.05
  11  -6  -7    4.00    5.36
  11  -6  -7    0.00    5.99
  11   6  -7    0.00    4.89
 -11   6   8    0.00    6.44
  11  -6  -8   16.93    8.39
  11  -6  -8    5.10    6.49
  11   6  -8    0.00    5.38
 -11   6   9    1.52    5.42
  11  -6  -9   -0.00    4.88
  11  -6  -9   -0.00    5.97
  11   6  -9   -0.00    4.19
 -11   6  10   22.35    9.10
  11  -6 -10   17.40    8.61
  11  -6 -10    9.03    7.64
  11   6 -10    9.72    6.30
 -11  -6  10    1.59    4.98
 -11   6  11    7.43    7.85
  11  -6 -11    3.04    5.70
  11  -6 -11   -0.00    6.96
  11   6 -11    1.84    5.37
 -11  -6  11    7.50    5.98
 -11   6  12    1.80    4.90
  11  -6 -12    4.66    6.01
  11  -6 -12   -0.00    6.69
  11   6 -12    1.92    4.33
 -11  -6  12    1.24    4.98
 -11   6  13    1.68    6.36
  11  -6 -13    0.41    4.11
  11   6 -13    5.83    6.40
 -11  -6  13    0.46    5.34
 -11   6  14    8.26    7.88
  11   6 -14   -0.00    6.33
 -11  -6  14    5.34    5.95
 -11   6  15    0.00    8.03
  11   6 -15    0.00    4.88
 -11  -6  15   23.46    8.42
 -11   6  16    6.80    8.05
  11   6 -16    7.44    6.53
 -11  -6  16    7.27    6.93
 -11   6  17    8.20    7.05
  11   6 -17    0.00    6.17
 -11  -6  17   -0.00    5.20
 -11   6  18   -0.00    6.72
  11   6 -18    0.02    4.78
 -11  -6  18   -0.00    4.73
 -11   6  19    0.00    6.42
  11   6 -19   -0.00    5.69
 -11  -6  19    0.00    6.06
 -11   6  20    4.09    6.12
  11   6 -20    7.94    7.81
 -11  -6  20    0.00    5.61
 -11   6  21    7.73    8.33
  11   6 -21    0.95    5.82
 -11  -6  21    3.06    6.21
 -11   6  22   -0.00    7.90
  11   6 -22    0.00    5.67
 -11  -6  22    0.00    5.48
 -11   6  23   -0.00    5.98
  11   6 -23    1.79    6.58
 -11  -6  23   -0.00    4.92
 -11   6  24    0.00    7.19
  11   6 -24    3.36    7.69
 -11  -6  24    3.19    5.23
 -11   6  25    9.08    7.25
  11   6 -25    6.28    7.25
 -11  -6  25    2.63    5.84
 -11   6  26   11.26    8.78
  11   6 -26   12.76    8.04
 -11  -6  26   12.45    8.17
 -11   6  27   -0.00    7.05
  11   6 -27    4.42    8.10
 -11  -6  27    4.06    7.14
  11   6 -28   -0.00    6.96
 -11  -6  28   -0.00    6.29
  11   6 -29    2.65    6.07
 -11  -6  29    2.18    7.12
  11   6 -30    3.91    8.17
 -11  -6  30   -0.00    7.06
  11   6 -31   -0.00    7.44
  11  -7  -1    8.64    7.34
  11   7  -1    6.65    5.02
  11  -7  -2   37.52   11.36
  11   7  -2   12.07    6.07
  11  -7  -3    6.13    7.04
  11  -7  -3   -0.00    7.78
  11   7  -3    1.62    4.64
  11  -7  -4    7.30    6.58
  11  -7  -4    2.66    8.72
  11   7  -4   16.48    6.05
  11  -7  -5    1.72    5.80
  11  -7  -5    0.09    7.04
  11   7  -5   -0.00    3.99
  11  -7  -6    7.79    7.45
  11  -7  -6    0.00    6.05
  11   7  -6   10.08    6.09
 -11   7   7   -0.00    5.46
  11  -7  -7   -0.00    5.73
  11  -7  -7   -0.00    6.95
  11   7  -7    0.00    4.51
 -11   7   8   22.34   10.10
  11  -7  -8   13.85    8.76
  11  -7  -8    8.27    8.96
  11   7  -8   14.76    6.84
 -11   7   9   28.69    9.97
  11  -7  -9   17.19    8.96
  11   7  -9   28.95    8.85
 -11   7  10    6.61    5.82
  11  -7 -10   -0.00    5.74
  11   7 -10   -0.00    4.32
 -11   7  11    5.98    6.52
  11  -7 -11    7.02    7.20
  11   7 -11   -0.00    4.75
 -11   7  12   19.79    8.74
  11  -7 -12    7.71    7.62
  11   7 -12   10.39    5.94
 -11   7  13    1.09    4.39
  11  -7 -13    8.83    7.15
  11   7 -13    0.00    5.83
 -11   7  14   -0.00    6.28
  11  -7 -14    1.75    6.04
  11   7 -14    0.46    5.17
 -11   7  15    0.00    6.78
  11   7 -15    4.33    5.44
 -11   7  16    0.00    6.71
  11   7 -16    3.60    5.87
 -11  -7  16    3.63    5.14
 -11   7  17    0.00    6.48
  11   7 -17   10.10    7.14
 -11  -7  17    3.42    5.67
 -11   7  18    8.25    6.79
  11   7 -18    3.26    7.18
 -11  -7  18    7.66    6.40
 -11   7  19    0.00    7.50
  11   7 -19    0.58    5.00
 -11  -7  19   -0.00    5.12
 -11   7  20   -0.00    6.84
  11   7 -20   -0.00    6.00
 -11  -7  20    0.00    5.30
 -11   7  21    5.46    7.47
  11   7 -21   -0.00    6.31
 -11  -7  21    0.00    5.22
 -11   7  22    0.00    6.86
  11   7 -22    5.47    6.59
 -11  -7  22    3.03    5.77
 -11   7  23    8.02    7.74
  11   7 -23    1.44    6.32
 -11  -7  23    6.99    7.18
 -11   7  24    7.37    8.26
  11   7 -24    0.00    6.84
 -11  -7  24    0.60    4.86
 -11   7  25    8.65    8.14
  11   7 -25   -0.00    7.43
 -11  -7  25    3.68    6.26
  11   7 -26    3.28    6.29
 -11  -7  26    0.49    5.80
  11   7 -27    8.60    7.73
 -11  -7  27   -0.00    5.74
  11   7 -28    0.00    6.22
 -11  -7  28    4.87    7.73
  11   7 -29    1.48    7.46
 -11  -7  29    4.41    7.72
 -11  -7  30   -0.00    6.80
  11  -8  -1   -0.00    4.70
  11   8  -1    0.02    3.44
  11  -8  -2    0.67    5.44
  11   8  -2    2.69    4.62
  11  -8  -3   -0.00    6.73
  11   8  -3   -0.00    4.40
  11  -8  -4   25.72   10.46
  11   8  -4   28.42    8.16
  11  -8  -5   -0.00    5.63
  11   8  -5    0.18    3.58
  11  -8  -6    9.58    7.94
  11   8  -6   16.02    6.37
  11  -8  -7    5.43    7.51
  11   8  -7    5.66    4.76
 -11   8   8   20.27    7.99
  11  -8  -8    2.32    6.89
  11   8  -8    0.00    4.46
 -11   8   9   11.84    8.14
  11  -8  -9    2.21    6.14
  11   8  -9    4.70    5.22
 -11   8  10   20.92    8.85
  11  -8 -10   13.95    8.66
  11   8 -10   20.94    7.94
 -11   8  11    0.00    5.23
  11  -8 -11    0.00    5.87
  11   8 -11    0.00    4.87
 -11   8  12   -0.00    5.89
  11  -8 -12    4.56    6.16
  11   8 -12   -0.00    4.24
 -11   8  13   10.65    7.01
  11  -8 -13    6.53    6.82
  11   8 -13   -0.00    4.52
 -11   8  14    0.00    6.03
  11  -8 -14    0.69    6.91
  11   8 -14    5.32    6.09
 -11   8  15    4.86    7.49
  11  -8 -15    8.27    7.70
  11   8 -15   11.82    7.11
 -11   8  16   14.74    8.81
  11  -8 -16   14.48    8.76
  11   8 -16   19.95    8.16
 -11   8  17   -0.00    6.57
  11   8 -17    2.76    5.87
 -11   8  18   -0.00    5.62
  11   8 -18   -0.00    5.06
 -11   8  19   -0.00    6.80
  11   8 -19    0.34    4.95
 -11   8  20   -0.00    8.42
  11   8 -20    0.00    5.53
 -11   8  21    2.05    7.52
  11   8 -21    2.28    5.88
 -11   8  22   13.62    8.91
  11   8 -22    6.88    7.45
 -11   8  23   15.64    8.78
  11   8 -23    5.80    6.93
 -11  -8  23    2.76    5.34
 -11   8  24    1.45    7.19
  11   8 -24    9.97    7.02
 -11  -8  24    3.64    5.71
  11   8 -25   -0.00    6.77
 -11  -8  25   -0.00    6.50
  11   8 -26    0.14    6.72
 -11  -8  26    6.96    6.45
 -11  -8  27   -0.00    5.37
 -11  -8  28    1.07    6.21
 -11  -8  29    0.00    5.79
  11  -9  -1   -0.00    5.73
  11   9  -1    1.01    3.92
  11  -9  -2   19.24    9.33
  11   9  -2    7.52    5.29
  11  -9  -3    4.64    6.81
  11   9  -3   -0.00    3.93
  11  -9  -4   13.08   10.43
  11   9  -4    2.84    4.25
  11  -9  -5    0.26    6.39
  11   9  -5   -0.00    4.00
  11  -9  -6    0.00    6.70
  11   9  -6   10.56    5.71
  11  -9  -7    1.32    4.42
  11   9  -7   -0.00    4.26
  11  -9  -8    9.69    7.78
  11   9  -8   16.38    6.80
  11  -9  -9    3.76    6.65
  11   9  -9    0.57    4.72
 -11   9  10   -0.00    4.70
  11  -9 -10   -0.00    6.54
  11   9 -10    0.00    4.21
 -11   9  11    6.96    7.79
  11  -9 -11    2.59    6.98
  11   9 -11   -0.00    5.40
 -11   9  12   11.71    7.18
  11  -9 -12    7.14    7.09
  11   9 -12   10.00    6.16
 -11   9  13    0.68    6.21
  11  -9 -13    3.95    6.58
  11   9 -13    7.36    6.99
 -11   9  14    0.00    4.67
  11  -9 -14    6.87    6.33
  11   9 -14    3.17    5.91
 -11   9  15   -0.00    6.17
  11  -9 -15   -0.00    5.28
  11   9 -15   -0.00    5.58
 -11   9  16   -0.00    7.79
  11  -9 -16    1.37    6.59
  11   9 -16    2.86    5.54
 -11   9  17    5.32    5.14
  11  -9 -17   -0.00    5.97
  11   9 -17    0.00    5.35
 -11   9  18   11.92    8.24
  11  -9 -18    9.63    7.18
  11   9 -18   23.31    8.77
 -11   9  19   -0.00    6.80
  11  -9 -19    2.76    5.19
  11   9 -19   -0.00    5.67
 -11   9  20   -0.00    6.39
  11   9 -20    1.77    5.59
 -11   9  21   -0.00    6.48
  11   9 -21   -0.00    7.50
 -11   9  22    8.59    9.46
  11   9 -22    1.36    6.66
  11   9 -23   -0.00    6.03
  11 -10  -1   -0.00    5.51
  11  10  -1    1.95    4.53
  11 -10  -2   10.05    7.08
  11  10  -2   -0.00    3.30
  11 -10  -3    0.00    6.44
  11  10  -3   -0.00    3.61
  11 -10  -4   13.45    7.98
  11  10  -4    0.00    4.38
  11 -10  -5    2.00    5.61
  11  10  -5    2.56    3.64
  11 -10  -6   14.50    8.29
  11  10  -6    6.93    5.57
  11 -10  -7    1.14    4.91
  11  10  -7    0.00    3.90
  11 -10  -8    0.00    6.88
  11  10  -8    0.25    4.66
  11 -10  -9    1.09    7.01
  11  10  -9   -0.00    4.99
  11 -10 -10    9.46    8.43
  11  10 -10    2.21    5.12
  11 -10 -11   -0.00    7.00
  11  10 -11   -0.00    5.31
 -11  10  12    0.00    6.20
  11 -10 -12    5.10    7.87
  11  10 -12   -0.00    5.27
 -11  10  13    0.00    6.44
  11 -10 -13    1.49    5.89
  11  10 -13   -0.00    4.41
 -11  10  14    8.14    7.59
  11 -10 -14   10.86    8.11
  11  10 -14    4.85    5.85
 -11  10  15   10.57    7.35
  11 -10 -15    2.57    6.00
  11  10 -15    3.44    6.29
 -11  10  16    4.95    7.76
  11 -10 -16    5.97    7.55
  11  10 -16    3.90    5.36
 -11  10  17   -0.00    7.20
  11 -10 -17   -0.00    6.25
  11  10 -17    3.00    5.83
 -11  10  18    1.48    5.70
  11 -10 -18   -0.00    4.67
  11  10 -18    0.61    5.94
 -11  10  19    0.00    5.84
  11 -10 -19   -0.00    7.99
  11  10 -19   -0.00    4.92
 -11  10  20    6.46    6.24
  11 -10 -20    7.13    8.34
  11  10 -20    3.87    6.21
  11 -10 -21    1.55    6.93
  11 -11  -1   -0.00    6.39
  11  11  -1    5.35    4.40
  11 -11  -2   11.07    7.89
  11  11  -2    4.82    4.17
  11 -11  -3    1.34    5.40
  11  11  -3   -0.00    2.92
  11 -11  -4    1.71    6.54
  11  11  -4    0.00    3.55
  11 -11  -5    9.02    7.96
  11  11  -5    0.00    3.75
  11 -11  -6   -0.00    5.40
  11  11  -6    0.00    3.88
  11 -11  -7    4.95    7.08
  11  11  -7    2.73    4.50
  11 -11  -8   31.91    9.82
  11  11  -8    9.11    6.10
  11 -11  -9    5.18    7.27
  11  11  -9    0.00    4.96
  11 -11 -10    6.41    6.07
  11  11 -10    1.65    4.04
  11 -11 -11    2.12    6.23
  11  11 -11    4.01    5.24
  11 -11 -12   15.34    8.75
  11  11 -12    4.61    4.95
 -11  11  13    6.36    6.37
  11 -11 -13   -0.00    6.77
  11  11 -13   -0.00    4.99
 -11  11  14    0.00    6.24
  11 -11 -14   -0.00    6.27
  11  11 -14    6.14    5.90
 -11  11  15    0.02    5.55
  11 -11 -15   -0.00    6.78
  11  11 -15   -0.00    5.94
 -11  11  16    1.80    7.34
  11 -11 -16   -0.00    5.44
  11  11 -16    0.71    5.62
 -11  11  17   -0.00    7.45
  11 -11 -17    0.43    6.38
 -11  11  18    8.72    6.95
  11 -11 -18    6.72    6.99
  11 -12  -1   -0.00    6.58
  11  12  -1   -0.00    3.31
  11 -12  -2    4.38    7.00
  11  12  -2    2.75    4.01
  11 -12  -3    0.00    5.74
  11  12  -3    0.53    3.23
  11 -12  -4    4.61    7.48
  11  12  -4    6.54    4.80
  11 -12  -5    4.00    7.05
  11  12  -5   -0.00    3.81
  11 -12  -6    7.79    7.37
  11  12  -6    5.34    4.75
  11 -12  -7   -0.00    6.39
  11  12  -7   -0.00    3.99
  11 -12  -8    0.00    7.11
  11  12  -8   -0.00    4.20
  11 -12  -9    2.64    6.61
  11  12  -9   -0.00    5.63
  11 -12 -10   12.92    8.00
  11  12 -10    7.70    5.65
  11 -12 -11    1.72    5.38
  11  12 -11    2.17    4.90
  11 -12 -12   21.57    9.33
  11  12 -12    0.90    4.80
  11 -12 -13    6.76    8.21
  11 -12 -14    7.56    7.50
  11 -12 -15    6.13    8.29
  11 -13  -1    0.00    6.88
  11  13  -1    4.13    4.01
  11 -13  -2    3.24    7.15
  11  13  -2   -0.00    3.05
  11 -13  -3   -0.00    5.48
  11  13  -3    2.08    3.98
  11 -13  -4    4.63    7.08
  11  13  -4    6.02    4.28
  11 -13  -5    2.17    6.35
  11  13  -5   -0.00    3.92
  11 -13  -6    0.00    5.48
  11  13  -6    0.00    4.33
  11 -13  -7    2.40    5.85
  11  13  -7   -0.00    4.37
  11 -13  -8   12.89    7.93
  11  13  -8    4.71    5.04
  11  14  -1   -0.00    3.19
  11  14  -2    3.36    4.12
  11  14  -3   -0.00    3.29
  10   0  -1   -0.00    5.03
  10   0  -2   32.83    9.68
  10   0  -3    5.80    5.42
  10   0  -4  105.46   16.93
  10   0  -5   -0.00    4.82
  10   0  -6   16.60    7.31
 -10   0   7   -0.00    4.24
  10   0  -7    3.23    6.40
 -10   0   8   18.32    7.46
  10   0  -8    1.46    5.47
 -10   0   9    6.35    6.09
  10   0  -9    3.49    5.83
 -10   0  10  106.06   17.39
  10   0 -10   73.58   15.18
 -10   0  11    0.91    4.52
  10   0 -11    7.48    6.56
 -10   0  12    6.82    6.82
  10   0 -12   -0.00    6.39
 -10   0  13    0.00    5.90
  10   0 -13    6.80    6.72
 -10   0  14   15.22    7.55
  10   0 -14    6.86    6.92
 -10   0  15   -0.00    5.24
  10   0 -15   -0.00    6.28
 -10   0  16   49.25   11.86
  10   0 -16   12.21    8.96
 -10   0  17   -0.00    6.17
  10   0 -17    1.54    5.15
 -10   0  18    8.14    7.30
  10   0 -18    3.33    5.49
 -10   0  19    0.13    4.78
  10   0 -19   -0.00    5.79
 -10   0  20   26.79    9.77
  10   0 -20    9.85    8.78
 -10   0  21   -0.00    6.79
  10   0 -21   -0.00    6.49
 -10   0  22    0.00    6.19
  10   0 -22    5.71    7.93
 -10   0  23    0.00    6.70
  10   0 -23    0.00    5.87
 -10   0  24    9.02    7.83
  10   0 -24    7.72    8.07
 -10   0  25   -0.00    5.82
  10   0 -25    2.47    7.62
 -10   0  26    3.61    7.15
  10   0 -26    1.09    6.86
 -10   0  27    1.49    5.92
  10   0 -27   -0.00    5.98
 -10   0  28   11.97    7.53
 -10   0  29   -0.00    6.68
 -10   0  30    5.86    8.14
 -10   0  31    0.91    7.13
 -10   0  32   16.59    8.94
  10  -1  -1    3.86    5.08
  10   1  -1    0.00    5.06
  10   1  -1   -0.00    5.18
 -10  -1   1   -0.00    4.18
  10  -1  -2  106.71   18.04
  10   1  -2  132.28   18.51
  10   1  -2  120.43   18.20
 -10  -1   2  128.47   18.20
  10  -1  -3    5.19    5.61
  10   1  -3    8.82    6.22
  10   1  -3    0.00    5.02
 -10  -1   3    2.63    4.24
 -10   1   4    1.07    4.09
  10  -1  -4    0.35    5.06
  10  -1  -4   -0.00    4.69
  10   1  -4    3.86    5.61
 -10   1   5   19.56    7.64
  10  -1  -5   12.49    6.46
  10  -1  -5    3.32    6.37
  10   1  -5   14.96    7.27
 -10   1   6   83.91   14.51
  10  -1  -6   54.12   13.25
  10   1  -6   49.66   11.73
 -10   1   7   -0.00    5.19
  10  -1  -7    4.09    6.12
  10   1  -7    0.00    5.17
 -10   1   8   42.51   11.36
  10  -1  -8   39.10   11.24
  10   1  -8   43.24   10.75
 -10   1   9    0.57    4.55
  10  -1  -9   -0.00    5.15
  10   1  -9    1.45    5.40
 -10  -1   9   -0.00    4.65
 -10   1  10   -0.00    4.94
  10  -1 -10    0.72    6.37
  10   1 -10    2.52    6.45
 -10  -1  10    2.49    5.84
 -10   1  11   12.37    7.10
  10  -1 -11   12.69    8.22
  10   1 -11   12.34    7.56
 -10  -1  11    6.64    6.56
 -10   1  12   79.45   15.17
  10  -1 -12   48.54   12.32
  10   1 -12   40.48   11.33
 -10  -1  12   46.35   11.79
 -10   1  13    1.04    5.20
  10  -1 -13    0.71    5.67
  10   1 -13    3.03    5.63
 -10  -1  13   -0.00    5.14
 -10   1  14    0.40    5.14
  10  -1 -14    2.50    6.20
  10   1 -14    9.94    7.17
 -10  -1  14    6.35    6.65
 -10   1  15    0.71    5.74
  10  -1 -15    0.24    6.04
  10   1 -15    0.00    5.90
 -10  -1  15   -0.00    6.07
 -10   1  16   24.87    9.28
  10  -1 -16    9.17    7.98
  10   1 -16    7.69    7.21
 -10  -1  16   16.83    8.09
 -10   1  17    0.18    5.81
  10  -1 -17   -0.00    6.12
  10   1 -17    4.27    6.84
 -10  -1  17    0.00    5.01
 -10   1  18    6.35    6.21
  10  -1 -18   19.69    9.40
  10   1 -18   12.39    8.83
 -10  -1  18   32.63   10.38
 -10   1  19   -0.00    5.09
  10  -1 -19    6.15    6.79
  10   1 -19    0.00    5.11
 -10  -1  19    3.49    5.16
 -10   1  20   -0.00    6.31
  10  -1 -20   -0.00    5.83
  10   1 -20   -0.00    5.04
 -10  -1  20   -0.00    5.67
 -10   1  21    9.35    7.46
  10  -1 -21    0.00    5.53
  10   1 -21    8.27    7.24
 -10  -1  21   -0.00    4.85
 -10   1  22   48.07   12.49
  10  -1 -22   38.08   11.86
  10   1 -22   24.80   11.04
 -10  -1  22   38.80   11.42
 -10   1  23   -0.00    5.96
  10  -1 -23    0.00    7.10
  10   1 -23    0.00    6.08
 -10  -1  23    9.65    7.23
 -10   1  24   -0.00    4.97
  10  -1 -24    3.29    7.53
  10   1 -24    1.55    7.80
 -10  -1  24    5.46    6.72
 -10   1  25   -0.00    6.88
  10  -1 -25    2.96    6.76
  10   1 -25    1.43    6.96
 -10  -1  25   -0.00    6.61
  10   1 -26    3.23    6.53
 -10  -1  26    0.00    6.61
 -10   1  27    1.10    5.90
  10   1 -27    0.00    7.11
 -10  -1  27   -0.00    5.62
 -10   1  28   11.12    8.67
  10   1 -28    4.16    8.57
 -10  -1  28   15.27    8.07
 -10   1  29    0.31    4.97
 -10  -1  29   -0.00    6.65
 -10   1  30   -0.00    6.38
 -10  -1  30    0.00    7.86
 -10   1  31   -0.00    5.98
 -10  -1  31    1.26    6.81
 -10   1  32    8.06    7.20
 -10  -1  32    7.26    8.28
 -10   2   1    6.40    6.03
  10  -2  -1   -0.00    4.94
  10  -2  -1    0.94    5.02
  10   2  -1   -0.00    4.47
  10   2  -1   -0.00    5.44
 -10  -2   1    0.00    4.67
 -10   2   2   10.79    6.41
  10  -2  -2    0.49    5.62
  10  -2  -2   -0.00    4.80
  10   2  -2    0.00    4.69
  10   2  -2    2.75    4.76
 -10  -2   2    4.36    4.73
 -10   2   3    3.59    5.40
  10  -2  -3    3.57    4.64
  10  -2  -3   -0.00    5.60
  10   2  -3   -0.00    5.45
 -10  -2   3    0.93    3.98
 -10   2   4  122.27   18.46
  10  -2  -4   92.59   16.76
  10  -2  -4   84.10   17.22
  10   2  -4  130.01   17.99
 -10  -2   4  143.72   18.54
 -10   2   5   35.01    9.81
  10  -2  -5   31.62    9.47
  10  -2  -5   28.94    9.75
  10   2  -5   18.88    7.54
 -10  -2   5   36.48    9.87
 -10   2   6   43.22   10.65
  10  -2  -6   25.48    8.59
  10  -2  -6   13.42    7.93
  10   2  -6   32.60    9.16
 -10   2   7   -0.00    4.30
  10  -2  -7    1.31    5.92
  10   2  -7    0.55    4.53
 -10   2   8   16.17    7.23
  10  -2  -8    6.09    7.06
  10   2  -8   11.47    6.82
 -10   2   9    5.29    6.77
  10  -2  -9    3.06    6.62
  10   2  -9    0.34    4.61
 -10   2  10   44.69   11.26
  10  -2 -10   29.65   10.64
  10   2 -10   43.96   11.05
 -10  -2  10   59.91   12.14
 -10   2  11   10.21    7.74
  10  -2 -11   16.25    8.36
  10   2 -11    5.69    6.38
 -10  -2  11   14.90    7.22
 -10   2  12    3.64    6.41
  10  -2 -12   -0.00    6.33
  10   2 -12    4.82    5.99
 -10  -2  12   -0.00    4.52
 -10   2  13   -0.00    6.05
  10  -2 -13    0.00    4.25
  10   2 -13   -0.00    5.80
 -10  -2  13   -0.00    5.30
 -10   2  14    7.80    7.00
  10  -2 -14   10.54    8.55
  10   2 -14   15.33    8.03
 -10  -2  14   26.46    8.74
 -10   2  15    7.92    7.05
  10  -2 -15   26.80   10.36
  10   2 -15   10.02    8.26
 -10  -2  15   15.99    7.78
 -10   2  16   10.45    7.56
  10  -2 -16    2.53    7.14
  10   2 -16   10.39    7.74
 -10  -2  16    8.94    6.81
 -10   2  17   -0.00    5.62
  10  -2 -17   -0.00    6.41
  10   2 -17    1.17    6.22
 -10  -2  17    1.77    6.26
 -10   2  18    6.74    6.82
  10  -2 -18   -0.00    7.30
  10   2 -18   14.14    7.66
 -10  -2  18    1.13    5.38
 -10   2  19   10.75    7.10
  10  -2 -19    3.57    6.71
  10   2 -19    0.57    6.14
 -10  -2  19    2.50    6.60
 -10   2  20   33.82   10.60
  10  -2 -20   17.88   10.12
  10   2 -20   30.16   11.32
 -10  -2  20   20.80    9.05
 -10   2  21   -0.00    7.08
  10  -2 -21    0.00    6.48
  10   2 -21    5.09    7.03
 -10  -2  21    2.00    5.85
 -10   2  22   -0.00    5.40
  10  -2 -22    0.00    5.14
  10   2 -22    0.00    6.04
 -10  -2  22    2.78    6.16
 -10   2  23    1.81    6.41
  10  -2 -23   -0.00    5.58
  10   2 -23    1.49    6.97
 -10  -2  23   -0.00    6.20
 -10   2  24   14.52    8.57
  10   2 -24   18.49   10.33
 -10  -2  24   14.89    7.94
 -10   2  25   -0.00    7.13
  10   2 -25   -0.00    7.05
 -10  -2  25    1.47    5.33
 -10   2  26   11.48    9.34
  10   2 -26   -0.00    6.54
 -10  -2  26    0.72    6.86
 -10   2  27   -0.00    6.56
  10   2 -27   -0.00    6.19
 -10  -2  27   -0.00    4.67
 -10   2  28    1.06    6.63
  10   2 -28    4.16    7.11
 -10  -2  28    9.32    7.74
 -10   2  29    0.00    6.03
  10   2 -29    1.52    5.63
 -10  -2  29    0.60    6.26
 -10   2  30    1.38    7.05
 -10  -2  30    3.11    5.88
 -10   2  31   -0.00    6.38
 -10  -2  31   -0.00    7.26
 -10   2  32    4.87    7.59
 -10  -2  32    2.86    5.83
  10  -3  -1   13.60    6.69
  10  -3  -1   10.55    8.29
  10   3  -1    9.06    6.00
  10   3  -1    8.92    5.45
 -10  -3   1   14.31    5.97
 -10   3   2   69.30   14.33
  10  -3  -2   82.22   15.16
  10  -3  -2   43.23   12.84
  10   3  -2   81.77   13.32
  10   3  -2   77.69   13.38
 -10  -3   2   88.76   13.75
 -10   3   3   42.08   10.91
  10  -3  -3   35.01   10.43
  10  -3  -3   24.21    9.35
  10   3  -3   24.25    8.06
 -10  -3   3   24.94    8.28
 -10   3   4    4.71    5.96
  10  -3  -4    0.00    5.26
  10  -3  -4   -0.00    5.25
  10   3  -4    2.51    4.59
 -10  -3   4   -0.00    4.73
 -10   3   5    3.51    5.75
  10  -3  -5   13.79    6.56
  10  -3  -5    8.61    6.66
  10   3  -5    5.92    5.36
 -10  -3   5   15.89    7.08
 -10   3   6   29.59    9.15
  10  -3  -6   15.47    7.82
  10  -3  -6   11.77    7.65
  10   3  -6   28.69    8.59
 -10  -3   6   24.01    8.22
 -10   3   7   14.26    8.58
  10  -3  -7   21.56    7.85
  10  -3  -7    4.97    6.03
  10   3  -7    4.02    5.76
 -10   3   8   52.69   12.44
  10  -3  -8   50.83   12.19
  10   3  -8   44.95   10.56
 -10   3   9    4.50    6.06
  10  -3  -9    0.00    6.83
  10   3  -9    0.00    5.44
 -10   3  10    1.20    4.63
  10  -3 -10    0.00    6.02
  10   3 -10   -0.00    5.88
 -10   3  11    9.53    6.74
  10  -3 -11    0.00    7.00
  10   3 -11   12.74    7.71
 -10  -3  11    3.97    6.25
 -10   3  12   22.61    9.43
  10  -3 -12   38.74   11.61
  10   3 -12   36.62   10.55
 -10  -3  12   23.41    8.87
 -10   3  13    0.31    4.94
  10  -3 -13    4.17    6.95
  10   3 -13    0.00    5.34
 -10  -3  13    0.00    4.65
 -10   3  14    1.41    5.32
  10  -3 -14    6.35    7.84
  10   3 -14   -0.00    5.37
 -10  -3  14   -0.00    4.87
 -10   3  15   12.58    7.43
  10  -3 -15   -0.00    6.48
  10   3 -15    3.09    5.58
 -10  -3  15    5.76    6.34
 -10   3  16   17.53    9.56
  10  -3 -16   25.52   10.27
  10   3 -16   11.03    7.51
 -10  -3  16   13.09    7.44
 -10   3  17   16.77    8.38
  10  -3 -17    9.97    8.12
  10   3 -17   28.17    9.38
 -10  -3  17   14.92    7.89
 -10   3  18    6.23    6.32
  10  -3 -18   19.52    8.51
  10   3 -18   16.36    9.05
 -10  -3  18    8.54    7.01
 -10   3  19    0.39    5.13
  10  -3 -19   -0.00    6.22
  10   3 -19    6.49    6.90
 -10  -3  19    5.16    6.59
 -10   3  20    5.38    6.56
  10  -3 -20    0.00    6.72
  10   3 -20    3.51    6.11
 -10  -3  20    3.24    5.79
 -10   3  21   -0.00    6.25
  10  -3 -21    1.13    7.87
  10   3 -21    3.95    7.43
 -10  -3  21   -0.00    5.21
 -10   3  22   27.66   10.16
  10   3 -22   14.92    8.67
 -10  -3  22   13.36    8.16
 -10   3  23   -0.00    5.49
  10   3 -23   -0.00    5.86
 -10  -3  23    3.02    5.49
 -10   3  24   -0.00    5.67
  10   3 -24    3.26    7.05
 -10  -3  24    0.00    5.57
 -10   3  25    0.00    6.60
  10   3 -25    3.80    6.90
 -10  -3  25   -0.00    4.99
 -10   3  26   -0.00    7.30
  10   3 -26   -0.00    6.28
 -10  -3  26    0.85    5.50
 -10   3  27   15.39    8.33
  10   3 -27    0.00    6.61
 -10  -3  27    0.00    6.40
 -10   3  28   17.68    9.01
  10   3 -28    0.00    6.25
 -10  -3  28    4.18    6.56
 -10   3  29   10.34    7.43
  10   3 -29    0.00    7.16
 -10  -3  29    0.72    5.88
 -10   3  30    7.66    6.84
  10   3 -30   -0.00    6.59
 -10  -3  30   -0.00    5.16
 -10   3  31    0.00    6.97
  10   3 -31    8.13    8.10
 -10  -3  31    0.71    6.27
 -10  -3  32    6.67    7.24
  10  -4  -1    2.74    5.62
  10  -4  -1    3.89    6.01
  10   4  -1    0.49    4.36
  10   4  -1   -0.00    3.82
 -10  -4   1    0.00    3.85
  10  -4  -2    0.87    5.57
  10  -4  -2    0.00    6.78
  10   4  -2    0.57    4.41
 -10  -4   2    0.00    4.02
 -10   4   3    6.00    6.14
  10  -4  -3    8.47    6.57
  10  -4  -3    2.30    6.34
  10   4  -3    4.49    5.69
 -10  -4   3    8.45    5.80
 -10   4   4   71.61   14.44
  10  -4  -4   66.07   13.92
  10  -4  -4   53.47   13.85
  10   4  -4   44.08   10.68
 -10  -4   4   64.30   11.73
 -10   4   5   33.49   10.47
  10  -4  -5   13.41    8.08
  10   4  -5   16.87    7.06
 -10  -4   5   17.16    6.99
 -10   4   6   33.55    9.96
  10  -4  -6   54.86   12.01
  10   4  -6   25.37    8.01
 -10  -4   6   25.54    8.33
 -10   4   7   -0.00    6.07
 -10   4   7   -0.00    4.96
  10  -4  -7    3.95    5.80
  10   4  -7    3.95    5.13
 -10  -4   7    1.34    4.70
 -10   4   8   44.01   11.66
  10  -4  -8   54.77   12.42
  10   4  -8   45.91   11.07
 -10   4   9   10.39    7.42
  10   4  -9    5.86    5.89
 -10   4  10   13.03    7.35
  10   4 -10   15.38    7.28
 -10   4  11    5.65    6.06
  10   4 -11    3.71    4.53
 -10   4  12    2.62    5.40
  10   4 -12   -0.00    5.20
 -10  -4  12    0.00    4.53
 -10   4  13    2.72    6.93
  10   4 -13   -0.00    5.02
 -10  -4  13    8.39    6.18
 -10   4  14    3.26    7.84
  10   4 -14   15.28    7.17
 -10  -4  14    8.47    6.50
 -10   4  15    0.76    5.77
  10  -4 -15    6.01    7.40
  10   4 -15   11.43    6.98
 -10  -4  15    3.53    5.26
 -10   4  16    3.67    7.06
  10  -4 -16    6.07    7.97
  10   4 -16    3.80    5.76
 -10  -4  16   10.66    6.81
 -10   4  17   -0.00    6.02
  10  -4 -17   -0.00    7.61
  10   4 -17   -0.00    5.34
 -10  -4  17    2.40    5.59
 -10   4  18    5.87    6.37
  10  -4 -18    0.00    6.06
  10   4 -18    0.20    5.51
 -10  -4  18    2.33    5.52
 -10   4  19    5.76    7.33
  10  -4 -19   -0.00    7.11
  10   4 -19    8.28    7.44
 -10  -4  19    0.46    5.21
 -10   4  20   26.52    9.17
  10   4 -20   19.78    8.93
 -10  -4  20   10.13    7.21
 -10   4  21    0.88    6.54
  10   4 -21    8.17    7.26
 -10  -4  21   10.14    7.11
 -10   4  22    2.13    6.59
  10   4 -22    6.62    7.28
 -10  -4  22    6.08    7.24
 -10   4  23   10.37    6.91
  10   4 -23    4.78    7.43
 -10  -4  23    6.13    7.06
 -10   4  24    4.74    6.97
  10   4 -24    9.15    8.11
 -10  -4  24    3.97    7.47
 -10   4  25    2.17    6.21
  10   4 -25    8.35    8.52
 -10  -4  25    5.40    6.40
 -10   4  26    0.00    6.73
  10   4 -26    2.20    6.85
 -10  -4  26   -0.00    6.16
 -10   4  27   -0.00    5.79
  10   4 -27    1.43    7.66
 -10  -4  27   -0.00    5.62
 -10   4  28    8.68    8.41
  10   4 -28   -0.00    4.94
 -10  -4  28    8.28    7.16
 -10   4  29    3.49    5.63
  10   4 -29   -0.00    6.33
 -10  -4  29   -0.00    5.95
 -10   4  30   -0.00    6.95
  10   4 -30    1.91    6.27
 -10  -4  30    0.62    7.19
 -10   4  31    3.83    7.43
  10   4 -31   -0.00    5.96
 -10  -4  31    0.05    4.95
  10   4 -32    6.74    8.64
 -10  -4  32   -0.00    6.34
  10  -5  -1   43.03   12.11
  10  -5  -1   26.34   10.13
  10   5  -1   46.62    8.97
  10   5  -1   32.26    8.34
 -10  -5   1   47.07    9.47
  10  -5  -2  154.27   22.16
  10  -5  -2  115.64   20.72
  10   5  -2  136.74   18.12
 -10  -5   2  133.44   18.06
  10  -5  -3   19.57    8.72
  10   5  -3    7.33    5.67
 -10  -5   3   19.56    7.23
 -10   5   4    0.14    5.39
 -10   5   4    1.77    6.50
  10  -5  -4    1.27    5.20
  10   5  -4    3.10    4.42
 -10  -5   4    0.00    4.26
 -10   5   5    7.28    7.71
 -10   5   5    4.82    5.44
  10  -5  -5    0.00    5.84
  10   5  -5    0.00    4.43
 -10  -5   5    5.05    5.59
 -10   5   6   37.90   10.83
 -10   5   6   23.97    9.70
  10  -5  -6   42.46   11.51
  10   5  -6   29.93    8.38
 -10  -5   6   17.16    7.12
 -10   5   7   32.55   10.31
 -10   5   7   24.11    9.52
  10  -5  -7   25.42   10.15
  10   5  -7   51.44   10.49
 -10  -5   7   23.97    8.37
 -10   5   8   22.53    8.98
 -10   5   8   14.89    7.70
  10  -5  -8   18.68    8.75
  10   5  -8    9.93    6.01
 -10  -5   8   15.19    6.40
 -10   5   9    0.00    5.52
  10  -5  -9    1.55    6.20
  10   5  -9    0.74    5.30
 -10   5  10   -0.00    6.01
  10  -5 -10   -0.00    5.12
  10   5 -10    0.11    5.01
 -10   5  11   18.23    9.12
  10   5 -11   10.81    7.43
 -10   5  12   45.03   11.81
  10   5 -12    8.17    7.06
 -10  -5  12   21.82    8.43
 -10   5  13   26.00    9.29
  10   5 -13   12.48    7.08
 -10  -5  13   11.36    6.82
 -10   5  14   -0.00    6.40
  10   5 -14    0.00    5.45
 -10  -5  14   -0.00    4.54
 -10   5  15    0.00    7.00
  10   5 -15    0.86    5.22
 -10  -5  15   11.06    6.73
 -10   5  16    2.67    5.84
  10   5 -16    0.45    5.68
 -10  -5  16    5.42    5.85
 -10   5  17   12.80    8.60
  10   5 -17   20.42    8.97
 -10  -5  17   12.28    6.83
 -10   5  18   10.71    8.32
  10   5 -18   -0.00    6.46
 -10  -5  18    0.00    4.85
 -10   5  19   -0.00    6.12
  10   5 -19   -0.00    5.46
 -10  -5  19    0.00    5.09
 -10   5  20   -0.00    6.54
  10   5 -20    1.41    5.73
 -10  -5  20   -0.00    5.58
 -10   5  21    0.00    6.21
  10   5 -21    3.47    7.08
 -10  -5  21    2.35    5.11
 -10   5  22    0.00    6.23
  10   5 -22    0.00    6.04
 -10  -5  22    6.56    6.76
 -10   5  23    0.00    7.17
  10   5 -23    0.10    6.42
 -10  -5  23    3.60    6.35
 -10   5  24   -0.00    6.30
  10   5 -24   -0.00    6.32
 -10  -5  24   -0.00    5.48
 -10   5  25   -0.00    6.88
  10   5 -25    0.00    6.40
 -10  -5  25    2.06    6.17
 -10   5  26   14.30    9.27
  10   5 -26    0.62    6.68
 -10  -5  26    0.00    6.57
 -10   5  27    5.06    8.17
  10   5 -27    2.11    6.53
 -10  -5  27    6.10    6.54
 -10   5  28   -0.00    5.89
  10   5 -28    5.28    8.67
 -10  -5  28   -0.00    6.93
 -10   5  29    9.24    8.54
  10   5 -29    2.27    6.38
 -10  -5  29    5.76    6.48
 -10   5  30    4.07    7.09
  10   5 -30   -0.00    5.80
 -10  -5  30   11.65    8.64
  10   5 -31    1.96    7.49
 -10  -5  31    3.80    6.57
  10   5 -32   -0.00    7.38
 -10  -5  32    7.92    7.99
  10   5 -33   -0.00    5.27
  10  -6  -1    0.00    5.13
  10   6  -1    0.63    3.51
 -10   6   2   11.54    8.40
  10  -6  -2   14.67    8.30
  10   6  -2    1.75    4.34
 -10   6   3    7.85    6.18
  10  -6  -3   16.81    7.92
  10   6  -3    5.79    5.07
 -10   6   4    0.00    5.10
  10  -6  -4   15.06    8.50
  10   6  -4    4.05    5.18
 -10   6   5   20.40    8.59
 -10   6   5    4.52    5.97
  10  -6  -5   21.81    8.54
  10   6  -5   11.58    6.45
 -10  -6   5    9.68    6.31
 -10   6   6   20.54    8.09
 -10   6   6   28.43   10.35
  10  -6  -6   14.68    7.71
  10   6  -6   16.69    7.29
 -10  -6   6   12.33    6.17
 -10   6   7    1.22    6.02
 -10   6   7   -0.00    4.21
  10  -6  -7    5.40    6.56
  10   6  -7    4.53    5.29
 -10  -6   7    0.88    4.72
 -10   6   8    7.73    6.14
 -10   6   8    0.00    4.71
  10  -6  -8    1.33    5.10
  10   6  -8    5.07    4.86
 -10  -6   8    2.72    4.65
 -10   6   9   40.77   11.16
  10  -6  -9   33.07   11.00
  10   6  -9   21.76    8.36
 -10  -6   9   28.93    8.43
 -10   6  10   28.82    9.61
  10  -6 -10   10.11    6.89
  10   6 -10   19.63    7.49
 -10   6  11   10.25    8.06
  10  -6 -11    1.43    6.10
  10   6 -11   -0.00    5.09
 -10   6  12    6.82    7.80
  10   6 -12    0.58    4.12
 -10  -6  12   -0.00    5.23
 -10   6  13   11.36    8.88
  10   6 -13    5.96    5.19
 -10  -6  13    7.74    6.53
 -10   6  14   10.19    5.91
  10   6 -14    2.33    4.86
 -10  -6  14    4.18    6.16
 -10   6  15   16.02    8.34
  10   6 -15    2.24    6.26
 -10  -6  15   16.99    8.12
 -10   6  16    4.71    5.93
  10   6 -16    0.00    5.61
 -10  -6  16    3.26    5.52
 -10   6  17    1.62    5.24
  10   6 -17    1.30    6.19
 -10  -6  17    1.57    4.91
 -10   6  18    0.80    5.93
  10   6 -18   -0.00    5.54
 -10  -6  18    1.15    4.90
 -10   6  19    3.64    6.64
  10   6 -19    3.44    6.53
 -10  -6  19    0.00    4.94
 -10   6  20    0.00    7.39
  10   6 -20    9.16    6.94
 -10  -6  20    8.17    7.43
 -10   6  21    5.83    7.35
  10   6 -21   -0.00    6.16
 -10  -6  21    3.15    6.34
 -10   6  22   -0.00    6.44
  10   6 -22    0.00    5.70
 -10  -6  22   -0.00    4.93
 -10   6  23    0.00    4.86
  10   6 -23    0.00    6.68
 -10  -6  23    1.82    5.34
 -10   6  24    2.81    5.32
  10   6 -24    3.90    6.88
 -10  -6  24    0.28    5.49
 -10   6  25    6.95    6.86
  10   6 -25   -0.00    6.48
 -10  -6  25   -0.00    6.29
 -10   6  26   -0.00    6.86
  10   6 -26   -0.00    6.39
 -10  -6  26    1.37    6.17
 -10   6  27   -0.00    5.92
  10   6 -27   -0.00    4.95
 -10  -6  27    0.34    5.51
 -10   6  28    0.02    6.68
  10   6 -28   -0.00    7.34
 -10  -6  28    2.56    6.26
 -10   6  29   -0.00    6.87
  10   6 -29   11.72    8.83
 -10  -6  29    7.77    7.93
  10   6 -30   -0.00    5.71
 -10  -6  30   -0.00    7.01
  10   6 -31    4.62    6.75
 -10  -6  31    7.21    8.01
  10   6 -32    0.91    7.89
  10   6 -33    1.85    6.63
 -10   7   1   43.02   12.61
  10  -7  -1   43.55   11.54
  10   7  -1   36.60    8.55
 -10   7   2    7.39    7.11
  10  -7  -2    2.27    6.56
  10   7  -2    2.09    4.22
 -10   7   3   16.79    8.92
  10  -7  -3   19.96    8.52
  10   7  -3    5.12    4.58
 -10   7   4    1.50    4.96
  10  -7  -4    0.29    6.10
  10   7  -4    0.00    3.48
 -10   7   5   20.54   10.52
  10  -7  -5   69.48   14.19
  10   7  -5   38.41    9.17
 -10   7   6   10.64    7.23
  10  -7  -6    8.36    6.96
  10   7  -6    1.81    4.67
 -10   7   7   23.28    9.16
  10  -7  -7   19.69    9.33
  10   7  -7   11.77    6.68
 -10   7   8    0.00    6.49
  10  -7  -8    9.68    7.72
  10   7  -8    2.60    4.98
 -10   7   9    0.00    4.64
  10  -7  -9    2.57    5.92
  10   7  -9   -0.00    5.06
 -10   7  10   -0.00    5.36
  10  -7 -10    4.07    5.78
  10   7 -10    3.42    4.88
 -10   7  11   12.25    7.24
  10  -7 -11   10.41    7.35
  10   7 -11    2.83    6.00
 -10   7  12   10.36    7.30
  10  -7 -12    6.67    7.11
  10   7 -12   11.65    6.29
 -10   7  13   33.39   10.71
  10  -7 -13   35.16   10.24
  10   7 -13   15.60    7.95
 -10  -7  13   18.54    7.58
 -10   7  14   -0.00    7.07
  10   7 -14   -0.00    5.43
 -10  -7  14   -0.00    4.97
 -10   7  15    6.13    6.58
  10   7 -15   -0.00    5.00
 -10  -7  15   -0.00    5.26
 -10   7  16   10.93    7.65
  10   7 -16    7.62    6.86
 -10  -7  16    0.19    4.62
 -10   7  17   13.90    8.58
  10   7 -17   11.99    7.35
 -10  -7  17   14.88    7.59
 -10   7  18    0.00    6.61
  10   7 -18    1.20    5.21
 -10  -7  18    0.00    4.91
 -10   7  19   -0.00    6.09
  10   7 -19   -0.00    5.85
 -10  -7  19    0.00    4.90
 -10   7  20    1.66    5.49
  10   7 -20   -0.00    6.60
 -10  -7  20    0.00    4.66
 -10   7  21    8.35    7.12
  10   7 -21   10.38    6.89
 -10  -7  21    0.00    5.26
 -10   7  22    1.23    5.58
  10   7 -22   -0.00    5.16
 -10  -7  22    4.84    6.07
 -10   7  23   -0.00    6.67
  10   7 -23   -0.00    5.44
 -10  -7  23    3.24    6.30
 -10   7  24   -0.00    7.59
  10   7 -24   -0.00    6.45
 -10  -7  24    0.00    5.76
 -10   7  25    8.81    7.01
  10   7 -25    0.00    5.89
 -10  -7  25    3.69    5.75
 -10   7  26    0.60    6.09
  10   7 -26   -0.00    5.80
 -10  -7  26   -0.00    5.76
 -10   7  27   13.70    9.29
  10   7 -27   11.73    8.13
 -10  -7  27    2.06    7.46
 -10   7  28   -0.00    7.93
  10   7 -28    1.02    6.46
 -10  -7  28   -0.00    7.04
  10   7 -29   -0.00    7.42
 -10  -7  29    2.78    6.50
  10   7 -30    6.26    7.69
 -10  -7  30    0.55    7.29
  10   7 -31    1.75    6.11
 -10  -7  31    0.52    6.20
  10   7 -32    4.12    6.45
  10  -8  -1    3.83    6.11
  10   8  -1   12.90    5.26
  10  -8  -2   -0.00    5.55
  10   8  -2    0.94    3.69
  10  -8  -3    5.89    7.02
  10   8  -3   13.17    5.43
  10  -8  -4    2.76    6.43
  10   8  -4   19.56    6.37
  10  -8  -5   55.30   13.53
  10   8  -5   30.49    8.27
 -10   8   6    7.31    6.79
  10  -8  -6    0.89    5.64
  10   8  -6    0.22    4.08
 -10   8   7    2.25    6.24
  10  -8  -7    9.07    8.15
  10   8  -7    4.29    5.34
 -10   8   8    0.00    6.04
 -10   8   8    0.27    5.11
  10  -8  -8   -0.00    7.25
  10   8  -8    9.09    6.44
 -10   8   9   12.03    7.16
 -10   8   9    6.18    7.37
  10  -8  -9    9.06    7.21
  10   8  -9   16.22    6.51
 -10   8  10    0.00    4.78
 -10   8  10    0.17    7.06
  10  -8 -10    7.53    6.70
  10   8 -10    0.00    4.62
 -10   8  11   13.39    7.98
  10  -8 -11    8.49    6.86
  10   8 -11   10.05    6.44
 -10   8  12    0.00    4.86
  10  -8 -12    1.35    5.63
  10   8 -12   -0.00    4.15
 -10   8  13    1.03    6.07
  10  -8 -13    2.48    4.84
  10   8 -13    1.32    4.85
 -10   8  14    7.89    7.20
  10  -8 -14    0.00    6.08
  10   8 -14    5.10    5.26
 -10   8  15   12.12    8.99
  10  -8 -15   20.60    8.63
  10   8 -15    6.89    6.52
 -10   8  16   -0.00    6.63
  10   8 -16   -0.00    5.39
 -10   8  17    0.00    5.76
  10   8 -17    0.39    4.97
 -10  -8  17    0.45    4.67
 -10   8  18   -0.00    6.69
  10   8 -18    1.76    5.66
 -10  -8  18    3.31    5.82
 -10   8  19   -0.00    7.01
  10   8 -19   19.71    8.25
 -10  -8  19   14.16    7.89
 -10   8  20    2.30    5.77
  10   8 -20    2.00    5.78
 -10  -8  20   -0.00    5.09
 -10   8  21   -0.00    7.10
  10   8 -21    4.91    6.85
 -10  -8  21   -0.00    6.03
 -10   8  22    6.55    7.04
  10   8 -22    0.00    5.79
 -10  -8  22    2.83    6.27
 -10   8  23    7.01    5.97
  10   8 -23   -0.00    5.67
 -10  -8  23    5.39    6.81
 -10   8  24   -0.00    5.78
  10   8 -24    4.45    6.06
 -10  -8  24    5.97    7.09
 -10   8  25    5.80    6.89
  10   8 -25   -0.00    5.84
 -10  -8  25    4.89    7.05
 -10   8  26    1.09    5.67
  10   8 -26   -0.00    5.68
 -10  -8  26   -0.00    6.85
 -10   8  27    0.16    5.78
  10   8 -27   -0.00    6.04
 -10  -8  27    0.00    6.29
  10   8 -28    5.66    6.97
 -10  -8  28   -0.00    5.41
  10   8 -29    3.13    5.39
 -10  -8  29    3.06    6.46
  10   8 -30    0.06    6.55
 -10  -8  30    4.65    8.18
 -10   9   1   28.53   11.08
  10  -9  -1   34.46   11.34
  10   9  -1   20.55    6.34
 -10   9   2    6.02    6.50
  10  -9  -2   13.04    7.78
  10   9  -2    3.48    4.35
 -10   9   3   13.49    8.59
  10  -9  -3   13.26    8.23
  10   9  -3   24.62    6.90
 -10   9   4    3.35    6.51
  10  -9  -4    3.03    6.55
  10   9  -4   -0.00    4.11
 -10   9   5    7.07    7.71
  10  -9  -5   14.66    8.81
  10   9  -5    7.63    5.47
 -10   9   6    5.38    6.89
  10  -9  -6    1.20    6.43
  10   9  -6   -0.00    4.31
 -10   9   7   21.92    9.13
  10  -9  -7   28.89   10.35
  10   9  -7   16.26    6.81
 -10   9   8   -0.00    7.18
  10  -9  -8    0.00    7.15
  10   9  -8    4.14    5.09
 -10   9   9    1.42    5.45
 -10   9   9   10.84    7.99
  10  -9  -9    0.00    6.41
  10   9  -9   -0.00    4.74
 -10   9  10   -0.00    6.36
 -10   9  10    1.38    5.75
  10  -9 -10    0.00    6.05
  10   9 -10    0.00    4.30
 -10   9  11   15.17    8.34
 -10   9  11    8.63    7.53
  10  -9 -11   17.88    9.29
  10   9 -11    7.71    5.50
 -10   9  12    4.83    6.79
 -10   9  12   -0.00    5.22
  10  -9 -12   -0.00    6.18
  10   9 -12   -0.00    4.56
 -10   9  13    3.90    6.25
  10  -9 -13    3.55    6.52
  10   9 -13    1.40    5.82
 -10   9  14    5.47    7.43
  10  -9 -14    7.89    7.99
  10   9 -14    0.84    4.90
 -10   9  15   -0.00    5.13
  10  -9 -15   -0.00    4.59
  10   9 -15    4.94    4.98
 -10   9  16   -0.00    5.55
  10  -9 -16    6.44    6.24
  10   9 -16   -0.00    5.29
 -10   9  17   22.70    8.63
  10  -9 -17   20.38    8.72
  10   9 -17   15.93    8.41
 -10   9  18    4.75    7.58
  10   9 -18    0.00    6.02
 -10   9  19    2.87    6.57
  10   9 -19    0.02    4.61
 -10   9  20    0.00    6.67
  10   9 -20    0.00    5.27
 -10   9  21   -0.00    6.91
  10   9 -21    5.61    6.50
 -10   9  22   -0.00    6.26
  10   9 -22   -0.00    5.97
 -10   9  23   12.67    8.02
  10   9 -23    3.34    7.52
 -10   9  24    4.37    6.36
  10   9 -24    3.16    7.05
 -10  -9  24    6.75    7.39
 -10   9  25    5.57    6.09
  10   9 -25    3.73    5.74
 -10  -9  25   -0.00    5.59
 -10   9  26   -0.00    6.18
  10   9 -26    4.51    7.19
 -10  -9  26    0.74    5.55
  10   9 -27    0.00    6.12
 -10  -9  27    4.51    7.79
 -10  -9  28    0.00    7.20
 -10  -9  29   -0.00    6.54
 -10  -9  30    0.81    6.78
 -10  10   1    4.07    7.28
  10 -10  -1   -0.00    5.27
  10  10  -1    1.21    3.39
 -10  10   2   -0.00    4.89
  10 -10  -2   -0.00    4.81
  10  10  -2    1.71    3.39
 -10  10   3    0.00    6.38
  10 -10  -3    9.97    7.55
  10  10  -3    7.46    4.39
 -10  10   4    0.00    5.92
  10 -10  -4    6.56    7.50
  10  10  -4   -0.00    3.64
 -10  10   5   13.56    9.01
  10 -10  -5   44.33   11.71
  10  10  -5   32.43    7.67
 -10  10   6    3.31    7.20
  10 -10  -6    1.78    6.93
  10  10  -6   -0.00    4.59
 -10  10   7    0.00    6.57
  10 -10  -7    0.00    6.94
  10  10  -7    2.61    4.79
 -10  10   8   -0.00    6.09
  10 -10  -8    1.55    5.79
  10  10  -8   -0.00    4.37
 -10  10   9    2.52    5.67
  10 -10  -9    6.55    7.69
  10  10  -9   17.57    7.75
 -10  10  10    4.88    7.06
  10 -10 -10   -0.00    7.33
  10  10 -10   -0.00    4.95
 -10  10  11    9.09    7.80
 -10  10  11    0.00    5.21
  10 -10 -11    8.96    7.62
  10  10 -11    0.00    4.46
 -10  10  12    0.00    4.94
 -10  10  12    4.76    5.79
  10 -10 -12    4.80    7.62
  10  10 -12    1.25    4.37
 -10  10  13   18.04    9.20
 -10  10  13    5.68    6.53
  10 -10 -13   11.68    7.95
  10  10 -13    3.79    6.46
 -10  10  14    5.53    7.50
  10 -10 -14   -0.00    6.63
  10  10 -14   -0.00    3.95
 -10  10  15    7.91    7.17
  10 -10 -15   11.28    8.76
  10  10 -15   11.82    6.56
 -10  10  16    0.22    5.18
  10 -10 -16    3.67    6.57
  10  10 -16    0.84    5.31
 -10  10  17    8.66    7.73
  10 -10 -17    2.43    6.71
  10  10 -17    1.65    5.58
 -10  10  18    7.82    7.89
  10 -10 -18   -0.00    5.36
  10  10 -18   -0.00    5.23
 -10  10  19    0.00    6.98
  10 -10 -19   -0.00    6.60
  10  10 -19   11.39    6.80
 -10  10  20    4.65    6.91
  10 -10 -20   -0.00    6.48
  10  10 -20    7.05    5.76
 -10  10  21    1.21    7.32
  10  10 -21    7.39    6.09
 -10  10  22    0.60    6.22
  10  10 -22    1.31    5.86
 -10  10  23    2.33    6.66
  10  10 -23    0.16    6.23
 -10  10  24    0.35    5.05
  10  10 -24   -0.00    5.68
 -10  11   1   11.43    7.82
  10 -11  -1    6.37    6.49
  10  11  -1   12.58    4.74
 -10  11   2   -0.00    6.03
  10 -11  -2    0.00    5.63
  10  11  -2   -0.00    2.73
 -10  11   3    7.44    7.33
  10 -11  -3    5.25    6.65
  10  11  -3    6.54    4.23
 -10  11   4    4.51    6.84
  10 -11  -4    0.00    5.86
  10  11  -4   -0.00    3.43
 -10  11   5    0.00    5.21
  10 -11  -5    8.13    7.27
  10  11  -5   -0.00    3.73
 -10  11   6    3.91    6.81
  10 -11  -6   -0.00    6.30
  10  11  -6   -0.00    4.48
 -10  11   7   16.38   10.15
  10 -11  -7   13.42    8.62
  10  11  -7   14.50    6.74
 -10  11   8   -0.00    5.82
  10 -11  -8   -0.00    7.38
  10  11  -8    1.52    4.75
 -10  11   9   10.79    7.94
  10 -11  -9    1.65    6.35
  10  11  -9   -0.00    4.42
 -10  11  10    3.46    6.36
  10 -11 -10    1.34    6.05
  10  11 -10   -0.00    4.39
 -10  11  11    1.80    5.61
  10 -11 -11   10.72    8.01
  10  11 -11    8.11    5.78
 -10  11  12   -0.00    5.33
  10 -11 -12    0.18    5.05
  10  11 -12   -0.00    4.69
 -10  11  13   -0.00    7.47
 -10  11  13    0.00    6.18
  10 -11 -13    0.00    7.10
  10  11 -13    2.10    6.03
 -10  11  14    7.69    7.85
 -10  11  14    1.60    7.19
  10 -11 -14    5.95    6.55
  10  11 -14    4.94    5.36
 -10  11  15    3.47    7.63
  10 -11 -15    7.04    7.29
  10  11 -15   -0.00    4.50
 -10  11  16   -0.00    5.36
  10 -11 -16    0.00    7.23
  10  11 -16    1.06    5.17
 -10  11  17    5.98    7.51
  10 -11 -17    6.41    7.82
  10  11 -17    1.98    5.82
 -10  11  18    0.18    6.62
  10 -11 -18    0.00    5.97
  10  11 -18   -0.00    4.44
 -10  11  19   -0.00    7.86
  10 -11 -19   -0.00    6.69
  10  11 -19    2.40    5.39
 -10  11  20   -0.00    6.82
  10 -11 -20    0.00    6.55
  10  11 -20   -0.00    5.62
 -10  11  21    5.97    6.43
  10 -11 -21    5.36    6.82
 -10  11  22   -0.00    7.53
  10 -11 -22    0.94    7.00
 -10  11  23    0.00    5.33
  10 -11 -23   14.63    8.27
 -10  12   1    0.20    5.50
  10 -12  -1    1.54    7.00
  10  12  -1   -0.00    3.38
 -10  12   2    0.91    5.70
  10 -12  -2   -0.00    4.39
  10  12  -2    1.58    3.07
 -10  12   3   -0.00    6.03
  10 -12  -3    9.10    6.95
  10  12  -3    3.89    4.40
 -10  12   4   -0.00    4.55
  10 -12  -4    0.06    4.41
  10  12  -4    2.88    4.31
 -10  12   5   16.83    9.28
  10 -12  -5    8.47    7.01
  10  12  -5    1.40    3.89
 -10  12   6   -0.00    7.03
  10 -12  -6    0.36    5.86
  10  12  -6    1.91    3.75
 -10  12   7    1.12    7.24
  10 -12  -7   -0.00    5.68
  10  12  -7   -0.00    3.79
 -10  12   8    6.11    6.71
  10 -12  -8    8.11    7.06
  10  12  -8    2.35    4.65
 -10  12   9   14.18    9.21
  10 -12  -9   15.54    9.48
  10  12  -9    0.00    4.34
 -10  12  10   -0.00    6.74
  10 -12 -10    3.76    5.77
  10  12 -10   -0.00    4.12
 -10  12  11   -0.00    5.24
  10 -12 -11    4.83    7.24
  10  12 -11    6.70    5.82
 -10  12  12   -0.00    6.66
  10 -12 -12    0.47    5.90
  10  12 -12    4.56    5.26
 -10  12  13    1.41    6.22
  10 -12 -13    2.64    6.56
  10  12 -13   -0.00    4.54
 -10  12  14    0.37    6.65
  10 -12 -14    2.71    7.72
  10  12 -14   -0.00    4.98
 -10  12  15   23.28    9.90
 -10  12  15    9.46    7.51
  10 -12 -15    1.92    7.29
  10  12 -15    0.00    6.20
 -10  12  16    4.06    7.66
 -10  12  16    1.50    5.17
  10 -12 -16   -0.00    6.08
  10  12 -16   -0.00    5.34
 -10  12  17    0.00    6.99
  10 -12 -17    0.00    6.03
  10  12 -17   -0.00    6.24
 -10  12  18   -0.00    5.66
  10 -12 -18    2.09    6.04
 -10  12  19   12.88    8.95
  10 -12 -19    6.03    7.18
 -10  12  20   -0.00    6.65
  10 -12 -20    0.23    5.22
  10 -12 -21   -0.00    7.02
 -10  13   1   11.40    8.13
  10 -13  -1    3.04    6.81
  10  13  -1    3.22    3.84
 -10  13   2   -0.00    6.31
  10 -13  -2    0.00    6.21
  10  13  -2    0.49    3.34
 -10  13   3    8.03    7.30
  10 -13  -3    1.75    6.09
  10  13  -3    3.05    4.02
 -10  13   4   -0.00    7.79
  10 -13  -4   -0.00    5.03
  10  13  -4   -0.00    3.66
 -10  13   5    2.09    6.34
  10 -13  -5    5.75    6.71
  10  13  -5    4.09    4.56
 -10  13   6    0.30    5.76
  10 -13  -6   -0.00    4.07
  10  13  -6    0.00    4.06
 -10  13   7    3.34    6.50
  10 -13  -7    5.28    8.12
  10  13  -7    0.00    3.81
 -10  13   8   -0.00    6.67
  10 -13  -8    5.94    7.09
  10  13  -8    2.49    4.47
 -10  13   9    0.00    6.77
  10 -13  -9    2.17    6.08
  10  13  -9    1.85    3.98
 -10  13  10   12.55    8.52
  10 -13 -10    9.73    8.32
  10  13 -10   -0.00    4.45
 -10  13  11    4.42    7.36
  10 -13 -11    3.52    6.50
  10  13 -11   -0.00    5.13
 -10  13  12    5.31    7.92
  10 -13 -12   15.86    9.07
  10  13 -12    3.44    5.76
 -10  13  13   -0.00    6.39
  10 -13 -13   -0.00    7.20
  10  13 -13    3.54    5.28
 -10  13  14    2.02    5.33
  10 -13 -14    1.87    6.41
 -10  13  15    4.00    6.20
  10 -13 -15   -0.00    6.83
 -10  13  16   -0.00    5.46
  10 -13 -16    1.52    5.67
 -10  13  17   -0.00    7.18
 -10  13  17    0.00    5.49
  10 -13 -17    0.76    5.57
 -10  13  18   -0.00    6.14
  10 -13 -18    5.21    7.56
 -10  14   1   -0.00    7.03
  10 -14  -1   -0.00    5.68
  10  14  -1   -0.00    3.09
 -10  14   2   -0.00    6.61
  10 -14  -2    0.00    6.64
  10  14  -2    3.31    4.24
 -10  14   3    6.20    7.08
  10 -14  -3    8.57    8.35
  10  14  -3   -0.00    4.01
 -10  14   4   -0.00    5.33
  10 -14  -4    2.39    5.43
  10  14  -4    0.37    3.56
 -10  14   5   -0.00    5.54
  10 -14  -5   -0.00    6.14
  10  14  -5    1.15    3.95
 -10  14   6    4.84    7.31
  10 -14  -6    0.00    5.20
  10  14  -6    1.26    4.00
 -10  14   7   -0.00    6.28
  10 -14  -7   -0.00    6.15
  10  14  -7   -0.00    4.56
 -10  14   8   -0.00    7.01
  10 -14  -8    3.24    6.73
  10  14  -8    6.94    5.03
 -10  14   9    2.85    6.50
  10 -14  -9    3.31    6.27
 -10  14  10   -0.00    6.63
  10 -14 -10    6.44    8.07
 -10  14  11   19.90   10.05
  10 -14 -11    0.46    7.11
 -10  14  12    0.96    6.84
  10 -14 -12    0.93    4.74
 -10  14  13   -0.00    5.57
  10 -14 -13    5.61    6.38
 -10  14  14    3.49    6.56
 -10  14  15    2.37    6.84
 -10  14  16   -0.00    6.69
 -10  15   1   -0.00    6.15
  10  15  -1   -0.00    3.23
 -10  15   2    6.91    7.96
  10  15  -2    5.42    4.02
 -10  15   3    2.11    7.13
  10  15  -3    1.53    3.74
 -10  15   4    0.10    7.35
  10  15  -4   -0.00    3.72
 -10  15   5    0.00    5.87
 -10  15   6   18.18   10.01
 -10  15   7    0.00    6.69
 -10  15   8    1.15    4.94
 -10  15   9   -0.00    6.88
 -10  15  10   -0.00    6.76
 -10  15  11   -0.00    5.61
 -10  16   1    0.00    6.46
 -10  16   2    6.68    8.24
  -9   0   1    4.49    5.39
  -9   0   1   13.62    6.58
   9   0  -1    4.41    4.49
  -9   0   2    0.00    3.83
  -9   0   2    1.14    3.88
   9   0  -2    1.33    4.79
  -9   0   3  103.44   16.49
  -9   0   3  112.35   17.23
   9   0  -3  131.14   17.60
  -9   0   4   -0.00    4.11
  -9   0   4   -0.00    4.22
  -9   0   5   32.75    9.06
  -9   0   6   -0.00    4.70
  -9   0  11    7.82    5.98
  -9   0  12   -0.00    5.15
  -9   0  13  101.49   16.18
   9   0 -13   57.03   13.85
  -9   0  14    2.14    5.17
   9   0 -14    2.52    6.36
  -9   0  15   23.28    8.91
   9   0 -15   18.80    8.38
  -9   0  16    4.44    5.88
   9   0 -16    5.40    7.34
  -9   0  17   14.25    7.79
   9   0 -17   13.88    8.37
  -9   0  18    0.00    5.23
   9   0 -18   -0.00    4.55
  -9   0  19   46.12   12.56
   9   0 -19   54.34   13.33
  -9   0  20   -0.00    5.83
   9   0 -20   -0.00    7.97
  -9   0  21   12.78    7.47
   9   0 -21    9.36    9.51
  -9   0  22    0.63    5.64
   9   0 -22   10.48    8.39
  -9   0  23   33.11   11.21
   9   0 -23   43.77   13.77
  -9   0  24    6.14    6.68
   9   0 -24   -0.00    6.05
  -9   0  25   11.25    8.01
   9   0 -25    3.23    7.88
  -9   0  26   -0.00    5.96
   9   0 -26    1.97    6.78
  -9   0  27    4.90    6.05
   9   0 -27   -0.00    6.54
  -9   0  28    6.42    7.09
  -9   0  29    5.65    6.99
  -9   0  30   -0.00    6.08
  -9   0  31    1.64    5.93
  -9   0  32    0.27    5.43
  -9   0  33   -0.00    6.05
  -9   0  34   -0.00    7.15
  -9   1   1  368.77   37.32
  -9   1   1  300.44   36.07
   9  -1  -1  342.70   36.79
   9   1  -1  374.32   36.51
  -9  -1   1  307.87   35.14
  -9   1   2    7.11    5.76
  -9   1   2    4.52    5.36
   9  -1  -2    8.37    5.54
   9   1  -2    0.00    4.48
  -9  -1   2    8.84    5.42
  -9  -1   2   10.34    6.09
  -9   1   3    1.22    3.88
  -9   1   3   -0.00    4.48
   9  -1  -3    3.41    5.01
  -9  -1   3    1.77    4.51
  -9  -1   3    0.00    3.62
  -9   1   4   30.86   10.47
  -9   1   4   52.05   11.00
  -9  -1   4   53.31   10.68
  -9  -1   4   50.75   10.18
  -9  -1   5  126.10   18.13
  -9  -1   6    0.55    4.52
  -9  -1   7   22.49    8.24
  -9  -1   8    4.08    5.22
   9   1  -9   16.32    7.41
  -9   1  10    1.92    5.04
   9   1 -10    0.01    4.49
  -9   1  11   76.98   15.01
   9   1 -11   62.66   13.36
  -9   1  12    5.14    5.88
   9   1 -12    2.94    5.31
  -9  -1  12    5.79    5.58
  -9   1  13    8.06    7.31
   9   1 -13   -0.00    5.65
  -9  -1  13    0.29    5.31
  -9   1  14    0.00    4.65
   9   1 -14    0.86    6.22
  -9  -1  14    0.82    4.80
  -9   1  15   70.64   13.35
   9   1 -15    4.72    7.83
  -9  -1  15   47.34   10.73
  -9   1  16   15.75    8.92
   9   1 -16   10.39    7.40
  -9  -1  16    0.33    4.83
  -9   1  17   29.54   10.15
   9  -1 -17   25.22    9.59
   9   1 -17   25.23    9.72
  -9  -1  17   32.86    9.36
  -9   1  18    4.43    7.02
   9  -1 -18    4.40    5.65
   9   1 -18   -0.00    6.21
  -9  -1  18    1.89    5.68
  -9   1  19    0.51    6.38
   9  -1 -19    7.04    6.70
   9   1 -19    1.83    6.23
  -9  -1  19    1.56    5.27
  -9   1  20    3.16    6.80
   9  -1 -20    2.12    6.30
   9   1 -20    4.84    7.36
  -9  -1  20   11.25    7.48
  -9   1  21   55.77   13.54
   9  -1 -21   32.20   12.29
   9   1 -21   35.57   11.29
  -9  -1  21   54.69   12.73
  -9   1  22    3.90    6.23
   9  -1 -22   -0.00    7.09
   9   1 -22   -0.00    6.53
  -9  -1  22   -0.00    5.15
  -9   1  23   -0.00    6.35
   9  -1 -23   -0.00    6.70
   9   1 -23    0.34    6.36
  -9  -1  23    0.53    4.91
  -9   1  24    0.00    6.61
   9  -1 -24    0.00    7.77
   9   1 -24    0.29    5.91
  -9  -1  24    1.19    6.67
  -9   1  25   12.96    7.75
   9  -1 -25    7.31    7.14
   9   1 -25    7.08    7.67
  -9  -1  25    4.40    6.72
  -9   1  26   -0.00    6.79
   9   1 -26    1.10    6.50
  -9  -1  26    2.33    6.01
  -9   1  27   11.58    8.20
   9   1 -27    1.45    6.67
  -9  -1  27   11.15    8.16
  -9   1  28   -0.00    7.21
   9   1 -28    0.68    5.44
  -9  -1  28   -0.00    5.89
  -9   1  29    4.19    5.92
  -9  -1  29   -0.00    5.06
  -9   1  30    0.00    5.20
  -9  -1  30   -0.00    5.35
  -9   1  31    9.99    7.43
  -9  -1  31    3.30    5.67
  -9   1  32   -0.00    5.66
  -9  -1  32    3.84    7.81
  -9   1  33    0.64    6.97
  -9  -1  33    1.36    7.72
  -9   1  34   -0.00    7.25
  -9  -1  34   -0.00    7.30
  -9   2   1   17.24    7.34
   9   2  -1   37.08    8.26
   9   2  -1   28.43    7.15
   9   2  -1   36.02    8.82
  -9  -2   1   37.23    8.60
  -9   2   2    6.02    5.86
   9   2  -2    3.52    5.42
  -9  -2   2    6.94    5.63
  -9   2   3  119.92   17.41
   9   2  -3  106.47   15.18
  -9  -2   3   63.16   13.02
  -9   2   4    8.30    6.02
   9   2  -4    1.65    4.44
  -9  -2   4   -0.00    4.42
  -9   2   5   14.82    6.87
   9   2  -5    7.64    5.58
  -9  -2   5   21.23    7.36
   9   2  -6   -0.00    5.01
  -9  -2   6   -0.00    3.61
   9   2  -7   38.17    9.90
  -9  -2   7   57.93   11.40
  -9   2   8   36.70    9.44
   9   2  -8   16.96    7.35
  -9  -2   8   28.58    8.81
  -9   2   9   32.26   10.03
   9   2  -9   30.37    9.12
  -9  -2   9   41.21    9.73
  -9   2  10    7.26    6.00
   9   2 -10    1.43    4.65
  -9   2  11   -0.00    7.38
   9   2 -11    0.40    4.15
  -9   2  12    6.15    5.49
   9   2 -12    5.76    5.93
  -9   2  13   20.91    8.24
   9   2 -13   52.12   11.37
  -9  -2  13   11.19    6.71
  -9   2  14   17.57    8.04
   9   2 -14   27.42    9.24
  -9  -2  14    1.21    5.36
  -9   2  15   11.76    7.24
   9   2 -15   21.51    8.73
  -9  -2  15   16.72    7.68
  -9   2  16   -0.00    5.35
   9   2 -16   -0.00    5.52
  -9  -2  16   -0.00    4.64
  -9   2  17   50.64   12.14
   9   2 -17   18.69    8.81
  -9  -2  17   20.80    8.75
  -9   2  18   -0.00    5.14
   9   2 -18    3.83    5.84
  -9  -2  18   -0.00    5.77
  -9   2  19   79.51   15.81
   9   2 -19   57.85   14.28
  -9  -2  19   79.63   15.08
  -9   2  20    4.51    6.82
   9   2 -20    7.27    7.15
  -9  -2  20    0.00    5.14
  -9   2  21    0.39    6.02
   9  -2 -21    0.94    6.41
   9   2 -21    0.57    6.64
  -9  -2  21    0.86    6.26
  -9   2  22    7.63    8.30
   9  -2 -22   12.65    8.20
   9   2 -22    8.25    7.68
  -9  -2  22    0.00    5.78
  -9   2  23   22.74   10.35
   9  -2 -23   18.16    9.70
   9   2 -23   13.87    8.32
  -9  -2  23    9.05    7.05
  -9   2  24    5.79    7.33
   9  -2 -24    6.06    6.36
   9   2 -24    2.47    6.89
  -9  -2  24   -0.00    5.27
  -9   2  25    5.89    7.01
   9   2 -25    9.79    7.91
  -9  -2  25   10.61    8.36
  -9   2  26   -0.00    6.51
   9   2 -26    2.05    6.66
  -9  -2  26   -0.00    6.71
  -9   2  27   -0.00    7.13
   9   2 -27    3.47    7.78
  -9  -2  27   -0.00    6.76
  -9   2  28   -0.00    7.05
   9   2 -28    6.74    6.55
  -9  -2  28    1.46    6.26
  -9   2  29   13.10    8.76
   9   2 -29    4.94    8.70
  -9  -2  29    1.06    6.59
  -9   2  30    6.27    7.58
   9   2 -30    3.59    6.99
  -9  -2  30   -0.00    6.00
  -9   2  31    9.43    8.61
  -9  -2  31    3.69    5.69
  -9   2  32    3.45    6.74
  -9  -2  32    4.38    6.81
  -9   2  33   -0.00    5.77
  -9  -2  33    4.72    7.27
  -9   2  34    0.00    7.25
  -9  -2  34   -0.00    6.87
  -9   3   1  143.94   20.41
   9   3  -1  136.17   17.42
   9   3  -1  170.30   18.13
   9   3  -1   83.32   15.58
  -9  -3   1  142.11   17.83
  -9   3   2   49.61   11.37
   9   3  -2   30.71    7.39
   9   3  -2   19.83    7.38
  -9  -3   2   26.39    7.75
  -9   3   3    3.08    4.94
   9   3  -3    5.68    4.88
   9   3  -3    1.85    4.23
  -9  -3   3   13.65    6.02
  -9   3   4    3.14    5.28
   9  -3  -4    7.42    5.74
   9  -3  -4   -0.00    4.78
   9   3  -4    0.00    4.78
  -9  -3   4    7.90    5.63
  -9   3   5   56.64   12.52
  -9   3   5   60.17   12.50
   9  -3  -5   77.30   13.45
   9  -3  -5   33.53   10.51
   9   3  -5   46.11   10.19
  -9  -3   5   47.19   10.62
  -9   3   6   29.08    9.27
   9  -3  -6   52.03   10.75
   9  -3  -6   29.74    9.86
   9   3  -6   42.16    9.71
  -9  -3   6   29.85    8.67
  -9   3   7   35.81    9.82
   9  -3  -7   20.75    8.85
   9   3  -7   21.59    7.41
  -9  -3   7   19.11    7.20
  -9   3   8    5.48    5.74
   9  -3  -8   10.82    6.87
   9   3  -8    0.46    4.76
  -9  -3   8    2.43    4.90
  -9   3   9    4.15    5.83
   9  -3  -9    7.97    6.95
   9   3  -9   -0.00    4.59
  -9  -3   9   14.28    6.41
  -9   3  10    6.33    6.75
   9  -3 -10    7.01    7.74
   9   3 -10    0.00    4.29
  -9  -3  10   11.23    6.44
  -9   3  11  111.82   17.89
   9  -3 -11  100.21   17.88
   9   3 -11   88.53   15.84
  -9   3  12    5.79    6.64
   9  -3 -12   29.70   10.00
   9   3 -12   26.80    8.79
  -9   3  13    7.56    6.11
   9  -3 -13    9.98    7.71
   9   3 -13    4.19    5.44
  -9   3  14    0.00    6.12
   9   3 -14    0.00    6.00
  -9  -3  14   -0.00    4.68
  -9   3  15   36.88   11.96
   9   3 -15   36.90   10.79
  -9  -3  15   36.63   10.27
  -9   3  16    6.46    6.34
   9   3 -16    8.87    7.33
  -9  -3  16    9.85    7.00
  -9   3  17   18.90    8.78
   9   3 -17   18.33    8.79
  -9  -3  17   14.21    7.53
  -9   3  18   -0.00    6.04
   9   3 -18   -0.00    6.70
  -9  -3  18    1.62    5.13
  -9   3  19    1.49    6.36
   9   3 -19   10.81    7.14
  -9  -3  19    3.08    5.94
  -9   3  20    5.54    6.51
   9   3 -20    8.72    6.74
  -9  -3  20    0.00    6.15
  -9   3  21   24.23    9.63
   9   3 -21   32.84   10.91
  -9  -3  21   33.80   10.35
  -9   3  22    7.92    8.14
   9   3 -22    0.00    6.54
  -9  -3  22    5.83    6.52
  -9   3  23    0.00    6.95
   9   3 -23    5.60    6.24
  -9  -3  23    6.07    6.11
  -9   3  24   -0.00    5.29
   9   3 -24   -0.00    7.99
  -9  -3  24    4.89    6.32
  -9   3  25   12.54    8.23
   9   3 -25    6.66    8.10
  -9  -3  25    5.33    8.20
  -9   3  26    6.57    6.74
   9   3 -26    2.50    7.23
  -9  -3  26   -0.00    6.03
  -9   3  27    5.51    8.14
   9   3 -27    0.00    5.48
  -9  -3  27    0.00    6.58
  -9   3  28   -0.00    6.65
   9   3 -28    0.45    6.62
  -9  -3  28    0.00    5.93
  -9   3  29   -0.00    6.21
   9   3 -29    0.00    6.98
  -9  -3  29   -0.00    5.31
  -9   3  30    3.90    7.30
   9   3 -30    6.47    7.20
  -9  -3  30   -0.00    6.47
  -9   3  31    9.13    8.89
   9   3 -31   14.18    8.77
  -9  -3  31    8.18    8.40
  -9   3  32    7.02    8.97
  -9  -3  32    6.74    7.07
  -9   3  33   -0.00    6.95
  -9  -3  33   -0.00    5.62
  -9  -3  34   -0.00    7.54
  -9   4   1    2.29    4.90
   9  -4  -1   -0.00    5.57
   9  -4  -1    8.10    6.72
   9   4  -1    4.86    4.18
   9   4  -1    3.13    4.50
  -9  -4   1    1.19    3.36
  -9   4   2   41.93   10.62
  -9   4   2   41.14   11.30
   9  -4  -2   60.63   12.34
   9  -4  -2   38.04   11.15
   9   4  -2   42.00    8.70
   9   4  -2   36.53    8.66
  -9  -4   2   54.61   10.18
  -9   4   3   41.46   10.48
  -9   4   3   37.89   10.89
   9  -4  -3   41.54   11.10
   9  -4  -3   53.79   12.90
   9   4  -3   44.69    9.12
   9   4  -3   27.22    8.04
  -9  -4   3   54.80   10.00
  -9   4   4   66.23   12.82
  -9   4   4   45.36   11.69
   9  -4  -4   60.47   12.44
   9  -4  -4   26.52    9.84
   9   4  -4   45.28    9.65
   9   4  -4   48.81    9.66
  -9  -4   4   63.70   10.99
  -9   4   5   69.58   13.81
  -9   4   5   71.73   14.26
   9  -4  -5   70.14   13.93
   9  -4  -5   68.06   13.73
   9   4  -5   70.11   11.79
   9   4  -5   54.66   11.23
  -9  -4   5   43.23   10.57
  -9   4   6    2.64    5.23
  -9   4   6   -0.00    4.40
   9  -4  -6   -0.00    5.09
   9  -4  -6   -0.00    5.52
   9   4  -6    2.97    4.62
  -9  -4   6    0.00    4.33
  -9   4   7   53.00   12.62
   9  -4  -7   52.20   12.00
   9  -4  -7   42.66   11.81
   9   4  -7   78.55   12.58
  -9  -4   7   53.89   11.10
  -9   4   8   85.38   15.10
   9  -4  -8   89.67   15.96
   9   4  -8   49.59   12.12
  -9  -4   8   77.18   13.06
  -9   4   9   64.10   13.22
   9  -4  -9   41.62   11.77
   9   4  -9   55.72   11.44
  -9  -4   9   53.42   11.44
  -9   4  10   -0.00    5.71
   9  -4 -10   -0.00    6.54
   9   4 -10    2.92    5.11
  -9  -4  10    0.01    4.44
  -9   4  11   16.43    8.39
   9  -4 -11    3.83    6.03
   9   4 -11   -0.00    5.29
  -9   4  12    2.09    5.81
   9  -4 -12    0.34    5.66
   9   4 -12    1.89    5.73
  -9   4  13   47.79   11.67
   9  -4 -13   17.06   10.09
   9   4 -13   34.55   10.02
  -9   4  14    1.83    5.97
   9  -4 -14    5.04    6.50
   9   4 -14    0.00    6.69
  -9  -4  14   11.90    6.31
  -9   4  15   21.53    8.92
   9  -4 -15   24.84   10.37
   9   4 -15    4.06    6.08
  -9  -4  15   11.73    6.79
  -9   4  16    0.00    4.46
   9  -4 -16   -0.00    6.74
   9   4 -16   -0.00    5.49
  -9  -4  16    0.00    5.05
  -9   4  17   10.60    7.79
   9  -4 -17   25.72   10.07
   9   4 -17   13.71    7.61
  -9  -4  17   15.93    7.77
  -9   4  18   56.79   12.98
   9  -4 -18   51.08   13.31
   9   4 -18   35.58   10.81
  -9  -4  18   29.88   10.08
  -9   4  19   23.85   11.04
   9   4 -19   27.87   10.75
  -9  -4  19   44.61   11.33
  -9   4  20   -0.00    6.01
   9   4 -20    2.63    6.90
  -9  -4  20    0.58    5.28
  -9   4  21    0.00    6.39
   9   4 -21    2.33    6.99
  -9  -4  21    5.86    6.19
  -9   4  22    0.31    5.42
   9   4 -22    6.39    7.19
  -9  -4  22   -0.00    5.54
  -9   4  23   29.34   10.56
   9   4 -23   26.38   10.11
  -9  -4  23   24.30    9.87
  -9   4  24   21.88    9.55
   9   4 -24   17.88    9.55
  -9  -4  24    7.12    6.48
  -9   4  25   -0.00    6.49
   9   4 -25   -0.00    5.58
  -9  -4  25    8.13    7.35
  -9   4  26    3.69    7.10
   9   4 -26   -0.00    6.61
  -9  -4  26   -0.00    6.60
  -9   4  27    0.00    6.66
   9   4 -27    5.66    7.38
  -9  -4  27    0.00    6.18
  -9   4  28    5.89    8.01
   9   4 -28   -0.00    7.74
  -9  -4  28    2.62    7.50
  -9   4  29    4.89    8.83
   9   4 -29   20.57   10.88
  -9  -4  29    7.50    6.71
  -9   4  30    0.00    6.06
   9   4 -30    2.96    6.22
  -9  -4  30   -0.00    5.80
  -9   4  31    2.28    7.26
   9   4 -31    3.67    6.92
  -9  -4  31    4.43    5.95
  -9   4  32    1.27    7.92
   9   4 -32   -0.00    8.02
  -9  -4  32   -0.00    6.92
  -9   4  33    4.00    8.52
  -9  -4  33    6.34    7.75
  -9   5   1  104.49   17.84
   9  -5  -1  119.07   18.18
   9  -5  -1   87.80   16.80
   9   5  -1   98.51   13.49
   9   5  -1   66.36   12.18
  -9  -5   1   96.49   13.66
  -9   5   2   62.83   13.49
   9  -5  -2   41.73   11.72
   9  -5  -2   51.92   12.76
   9   5  -2   63.09   10.51
   9   5  -2   34.91    8.79
  -9  -5   2   56.82   10.10
  -9   5   3   19.82    8.71
  -9   5   3   14.02    8.32
   9  -5  -3    6.80    7.30
   9  -5  -3    8.59    7.16
   9   5  -3    4.48    4.89
   9   5  -3    5.70    5.00
  -9  -5   3   -0.00    3.82
  -9   5   4   61.49   13.44
  -9   5   4   47.01   12.27
   9  -5  -4   31.51   10.53
   9  -5  -4   40.31   11.69
   9   5  -4   79.83   11.77
   9   5  -4   69.42   11.40
  -9  -5   4   60.00   10.98
  -9   5   5   23.45   10.16
  -9   5   5   29.85   10.16
   9  -5  -5   36.95    9.97
   9  -5  -5   17.92    8.14
   9   5  -5   28.57    7.92
   9   5  -5   19.72    7.26
  -9  -5   5   30.71    8.19
  -9   5   6   57.80   12.48
  -9   5   6   36.59   10.93
   9  -5  -6   27.23    9.68
   9  -5  -6   45.73   12.25
   9   5  -6   45.20    9.44
   9   5  -6   43.34    9.48
  -9  -5   6   25.70    7.91
   9  -5  -7   69.02   13.54
   9  -5  -7   56.57   13.17
   9   5  -7   38.11   10.06
  -9  -5   7   62.53   11.31
  -9   5   8   -0.00    5.53
   9  -5  -8   -0.00    5.24
   9  -5  -8    6.14    6.09
   9   5  -8    1.64    4.07
  -9  -5   8    1.36    4.19
  -9   5   9    2.33    4.84
   9  -5  -9    5.31    6.13
   9   5  -9    0.72    4.58
  -9  -5   9    1.71    4.58
  -9   5  10    8.87    6.99
   9  -5 -10   13.80    7.39
   9   5 -10    5.37    5.67
  -9  -5  10    6.47    5.66
  -9   5  11   53.87   13.17
   9  -5 -11   29.88   11.27
   9   5 -11   44.60   10.66
  -9  -5  11   37.47    9.78
  -9   5  12   12.23    8.31
   9  -5 -12   11.84    8.38
   9   5 -12   15.05    7.75
  -9   5  13   -0.00    6.18
   9  -5 -13   -0.00    5.78
   9   5 -13   -0.00    5.44
  -9   5  14    8.89    7.56
   9  -5 -14   21.76    9.63
   9   5 -14    9.35    6.19
  -9  -5  14    6.39    5.87
  -9   5  15   21.32    9.37
   9  -5 -15   13.41    8.94
   9   5 -15   22.77    8.97
  -9  -5  15   15.99    7.52
  -9   5  16   29.65    9.82
   9  -5 -16   16.33    8.56
   9   5 -16   30.30    9.33
  -9  -5  16   10.47    6.39
  -9   5  17   38.13   10.61
   9  -5 -17   26.68   10.40
   9   5 -17   22.21    8.77
  -9  -5  17   32.41    9.99
  -9   5  18    0.86    4.81
   9   5 -18    3.44    6.96
  -9  -5  18    6.93    6.02
  -9   5  19    0.83    5.40
   9   5 -19   -0.00    5.67
  -9  -5  19    2.37    5.86
  -9   5  20    0.00    5.83
   9   5 -20    5.04    6.38
  -9  -5  20   10.19    7.46
  -9   5  21    9.02    7.23
   9   5 -21   20.91    9.35
  -9  -5  21   12.96    8.50
  -9   5  22    6.38    7.26
   9   5 -22   14.08    8.63
  -9  -5  22    5.55    6.95
  -9   5  23    5.17    5.71
   9   5 -23    0.01    5.25
  -9  -5  23   -0.00    6.26
  -9   5  24    0.00    5.01
   9   5 -24   -0.00    5.37
  -9  -5  24    0.00    5.58
  -9   5  25    9.88    6.32
   9   5 -25    6.74    6.89
  -9  -5  25   -0.00    5.87
  -9   5  26    1.89    7.61
   9   5 -26    6.25    6.70
  -9  -5  26    4.38    7.16
  -9   5  27   12.69    7.58
   9   5 -27    9.25    7.43
  -9  -5  27    3.68    6.21
  -9   5  28    0.00    5.39
   9   5 -28    5.42    6.53
  -9  -5  28   -0.00    7.05
  -9   5  29    3.97    6.50
   9   5 -29    3.91    5.76
  -9  -5  29    0.00    6.21
  -9   5  30    5.14    6.09
   9   5 -30    3.52    6.47
  -9  -5  30    5.77    7.94
  -9   5  31    0.00    7.72
   9   5 -31    2.54    7.99
  -9  -5  31   -0.00    5.44
  -9   5  32    2.74    5.82
   9   5 -32    4.69    6.49
  -9  -5  32    1.07    6.66
   9   5 -33   -0.00    5.65
  -9  -5  33    8.44    7.32
  -9   6   1   -0.00    6.11
   9  -6  -1   13.00    6.63
   9  -6  -1   -0.00    5.83
   9   6  -1   -0.00    3.92
  -9  -6   1    0.00    3.58
  -9   6   2   84.04   15.84
   9  -6  -2  119.89   17.34
   9  -6  -2   85.54   16.59
   9   6  -2   37.85    9.90
  -9  -6   2   88.24   12.22
  -9   6   3   26.00    9.74
   9  -6  -3   27.84    8.91
   9  -6  -3    8.69    8.14
   9   6  -3   24.25    6.96
  -9  -6   3   33.33    7.56
  -9   6   4   32.61   10.21
  -9   6   4   44.78   11.66
   9  -6  -4    8.58    7.58
   9  -6  -4   19.85    9.69
   9   6  -4   24.01    7.13
  -9  -6   4   22.21    6.89
  -9   6   5   24.30    8.78
  -9   6   5   10.71    7.07
   9  -6  -5   20.62    9.00
   9  -6  -5   18.29    8.07
   9   6  -5    9.76    6.03
  -9  -6   5   25.29    7.25
  -9   6   6    4.55    6.77
  -9   6   6   10.70    7.25
   9  -6  -6   19.88    8.50
   9  -6  -6    5.29    7.00
   9   6  -6   11.76    5.97
  -9  -6   6    8.02    5.02
  -9   6   7   18.13    8.55
  -9   6   7   24.89    9.38
   9  -6  -7   17.13    8.15
   9  -6  -7   35.60   11.13
   9   6  -7   12.40    5.85
  -9  -6   7   19.32    6.88
  -9   6   8   81.64   14.91
   9  -6  -8   64.20   13.83
   9  -6  -8   57.61   14.39
   9   6  -8   45.98   10.90
  -9  -6   8   72.69   12.77
  -9   6   9   12.31    7.44
   9  -6  -9   13.06    6.22
   9  -6  -9    0.00    6.02
   9   6  -9    6.72    5.44
  -9  -6   9   13.36    6.15
  -9   6  10   -0.00    4.73
   9  -6 -10   -0.00    4.33
   9   6 -10    4.75    5.83
  -9  -6  10   -0.00    4.71
  -9   6  11   -0.00    6.11
   9  -6 -11    6.43    7.35
   9   6 -11    0.00    5.29
  -9  -6  11    0.00    5.10
  -9   6  12   24.00    9.61
   9  -6 -12   25.64   10.19
   9   6 -12   24.95    8.57
  -9   6  13    4.40    6.54
   9  -6 -13   16.25    8.52
   9   6 -13   22.25    8.08
  -9   6  14   23.22    9.88
   9  -6 -14   40.98   11.70
   9   6 -14   22.20    9.03
  -9  -6  14   12.81    6.80
  -9   6  15   22.07    9.24
   9   6 -15    0.00    5.18
  -9  -6  15    0.00    6.17
  -9   6  16    3.43    5.89
   9   6 -16    0.09    5.31
  -9  -6  16   -0.00    4.87
  -9   6  17   11.98    7.70
   9   6 -17    0.00    5.07
  -9  -6  17    1.94    5.57
  -9   6  18   38.19   11.31
   9   6 -18   22.73    8.98
  -9  -6  18   13.46    7.76
  -9   6  19   -0.00    6.82
   9   6 -19    0.00    5.16
  -9  -6  19    0.00    5.55
  -9   6  20    5.80    7.10
   9   6 -20    0.00    4.37
  -9  -6  20    3.14    7.19
  -9   6  21    4.66    6.92
   9   6 -21    0.74    5.17
  -9  -6  21   -0.00    5.83
  -9   6  22   -0.00    7.10
   9   6 -22    4.98    6.78
  -9  -6  22    2.89    6.55
  -9   6  23    1.86    5.60
   9   6 -23    1.41    5.34
  -9  -6  23    5.32    6.96
  -9   6  24    7.61    6.40
   9   6 -24    0.97    6.00
  -9  -6  24    6.60    8.02
  -9   6  25   -0.00    6.15
   9   6 -25    7.34    7.56
  -9  -6  25    6.57    7.59
  -9   6  26   -0.00    5.39
   9   6 -26    3.18    6.52
  -9  -6  26    2.77    6.98
  -9   6  27   -0.00    7.22
   9   6 -27    2.02    5.25
  -9  -6  27    3.66    7.48
  -9   6  28    2.60    6.69
   9   6 -28    0.00    6.65
  -9  -6  28    5.76    7.64
  -9   6  29   -0.00    7.68
   9   6 -29    7.27    7.26
  -9  -6  29    0.00    7.16
  -9   6  30    0.88    6.46
   9   6 -30   -0.00    6.13
  -9  -6  30    4.59    7.73
  -9   6  31   -0.00    5.37
   9   6 -31   -0.00    6.67
  -9  -6  31   -0.00    7.05
  -9   6  32   -0.00    6.78
   9   6 -32   15.48    9.80
  -9  -6  32   -0.00    7.10
   9   6 -33   -0.00    6.05
  -9  -6  33    0.00    7.23
  -9   7   1   20.15    8.64
   9  -7  -1   16.75    7.67
   9   7  -1   10.79    5.41
  -9   7   2   14.76    8.04
   9  -7  -2   18.19    7.60
   9   7  -2    7.42    4.43
  -9   7   3   -0.00    5.65
   9  -7  -3   14.51    7.95
   9  -7  -3    0.00    6.30
   9   7  -3   -0.00    3.42
  -9   7   4   10.90    6.68
   9  -7  -4   13.01    7.85
   9  -7  -4    9.75    7.89
   9   7  -4   21.69    6.39
  -9   7   5   15.78    7.26
   9  -7  -5    4.96    7.14
   9  -7  -5   11.91    7.87
   9   7  -5    4.22    4.72
  -9   7   6   56.91   12.64
  -9   7   6   24.25   10.32
   9  -7  -6   36.04   11.07
   9   7  -6   36.02    8.23
  -9  -7   6   32.91    8.25
  -9   7   7    0.38    4.08
  -9   7   7    5.05    6.80
   9  -7  -7    8.98    8.41
   9  -7  -7   -0.00    6.54
   9   7  -7    0.36    4.39
  -9  -7   7   -0.00    3.80
  -9   7   8    0.00    5.83
   9  -7  -8    4.17    5.90
   9  -7  -8    3.32    6.89
   9   7  -8    0.91    4.62
  -9  -7   8    1.66    4.33
  -9   7   9   14.40    8.19
   9  -7  -9    6.92    7.39
   9  -7  -9   15.28    8.67
   9   7  -9    9.93    6.21
  -9  -7   9    5.05    4.61
  -9   7  10   27.39    8.97
   9  -7 -10   18.80    8.69
   9  -7 -10   22.96   10.22
   9   7 -10   12.96    6.93
  -9  -7  10    7.74    5.83
  -9   7  11   18.33    9.06
   9  -7 -11   10.93    7.58
   9  -7 -11   12.36    8.63
   9   7 -11   19.92    7.65
  -9  -7  11   17.01    7.53
  -9   7  12   44.15   12.33
   9  -7 -12   54.86   12.64
   9   7 -12   48.64   10.62
  -9   7  13    6.00    7.05
   9   7 -13   -0.00    5.79
  -9   7  14    7.54    8.15
   9   7 -14    3.79    5.63
  -9  -7  14    7.05    6.31
  -9   7  15    8.90    6.46
   9   7 -15    1.39    5.66
  -9  -7  15    0.67    5.23
  -9   7  16   31.63   10.78
   9   7 -16   35.36    9.46
  -9  -7  16   13.84    7.46
  -9   7  17    0.00    6.19
   9   7 -17   -0.00    5.70
  -9  -7  17    1.69    5.19
  -9   7  18    3.75    6.81
   9   7 -18    0.00    4.93
  -9  -7  18    1.50    6.08
  -9   7  19   -0.00    6.48
   9   7 -19    6.60    5.56
  -9  -7  19    2.16    6.01
  -9   7  20   11.90    9.36
   9   7 -20    2.55    5.82
  -9  -7  20    1.66    5.71
  -9   7  21   16.86    8.45
   9   7 -21    0.00    5.45
  -9  -7  21   11.15    7.83
  -9   7  22    7.54    8.41
   9   7 -22    7.73    6.95
  -9  -7  22   -0.00    5.93
  -9   7  23   -0.00    6.05
   9   7 -23   -0.00    5.94
  -9  -7  23    1.48    5.17
  -9   7  24    2.22    6.44
   9   7 -24    0.59    4.61
  -9  -7  24   -0.00    5.54
  -9   7  25   10.46    7.72
   9   7 -25   -0.00    5.14
  -9  -7  25   -0.00    5.76
  -9   7  26    8.85    7.59
   9   7 -26    2.81    7.62
  -9  -7  26    7.91    7.67
  -9   7  27    6.26    7.49
   9   7 -27   -0.00    4.91
  -9  -7  27    0.00    6.75
  -9   7  28    7.26    6.10
   9   7 -28   -0.00    5.45
  -9  -7  28    5.52    6.94
  -9   7  29    1.87    5.56
   9   7 -29    0.00    6.49
  -9  -7  29    0.00    7.00
  -9   7  30   -0.00    5.85
   9   7 -30   -0.00    5.79
  -9  -7  30    0.00    5.79
  -9   7  31    7.41    7.08
   9   7 -31    2.76    5.70
  -9  -7  31    1.07    6.46
   9   7 -32    1.19    5.47
  -9  -7  32    0.00    6.88
   9   7 -33    2.33    5.54
   9   7 -34    0.00    6.21
   9  -8  -1   27.16    9.73
   9   8  -1   11.12    4.68
   9  -8  -2   11.61    7.39
   9   8  -2   15.04    5.21
   9  -8  -3    0.00    4.95
   9   8  -3   -0.00    3.48
   9  -8  -4   18.65    9.32
   9   8  -4   50.11    9.09
   9  -8  -5    9.16    7.01
   9  -8  -5    0.47    6.19
   9   8  -5   -0.00    3.83
   9  -8  -6    8.67    6.46
   9  -8  -6    2.35    6.76
   9   8  -6    1.14    4.26
  -9   8   7    4.94    6.27
   9  -8  -7    3.65    6.54
   9   8  -7    0.21    4.24
  -9   8   8   51.76   12.46
  -9   8   8   40.62   12.35
   9  -8  -8   63.60   14.25
   9   8  -8   46.28   10.20
  -9   8   9    6.97    5.65
  -9   8   9    6.26    6.62
   9  -8  -9   13.88    8.06
   9   8  -9    2.97    5.27
  -9   8  10    4.52    6.87
   9  -8 -10   17.38    8.27
   9   8 -10   10.23    6.69
  -9   8  11    4.22    5.92
   9  -8 -11    1.84    4.86
   9   8 -11    4.74    5.31
  -9  -8  11   -0.00    4.91
  -9   8  12   10.43    7.15
   9  -8 -12   17.70    8.54
   9   8 -12    5.92    6.38
  -9   8  13    3.49    6.92
   9  -8 -13    1.38    6.07
   9   8 -13    1.86    5.55
  -9   8  14   24.66   10.02
   9  -8 -14   19.56    8.94
   9   8 -14    0.00    6.46
  -9  -8  14   14.38    7.42
  -9   8  15   -0.00    4.99
   9   8 -15    6.99    5.59
  -9  -8  15    3.42    5.05
  -9   8  16   -0.00    5.65
   9   8 -16   -0.00    5.31
  -9  -8  16    2.78    4.88
  -9   8  17    8.03    7.46
   9   8 -17    0.00    5.28
  -9  -8  17    0.00    4.92
  -9   8  18   21.79    9.92
   9   8 -18   16.26    7.68
  -9  -8  18   16.80    8.16
  -9   8  19    0.00    5.26
   9   8 -19    1.59    5.34
  -9  -8  19   -0.00    6.56
  -9   8  20    9.58    8.16
   9   8 -20    3.29    7.64
  -9  -8  20    8.21    7.17
  -9   8  21    3.26    7.06
   9   8 -21   -0.00    4.79
  -9  -8  21   -0.00    5.09
  -9   8  22   10.76    8.13
   9   8 -22    3.89    6.39
  -9  -8  22    2.98    6.26
  -9   8  23    4.43    6.58
   9   8 -23    0.00    5.10
  -9  -8  23    4.11    6.81
  -9   8  24   -0.00    6.28
   9   8 -24    3.16    6.33
  -9  -8  24   21.28    8.91
  -9   8  25   -0.00    7.07
   9   8 -25   -0.00    5.74
  -9  -8  25   -0.00    5.36
  -9   8  26    0.91    5.00
   9   8 -26    3.13    6.85
  -9  -8  26   -0.00    6.00
  -9   8  27   -0.00    5.83
   9   8 -27    7.58    6.82
  -9  -8  27    3.81    6.33
  -9   8  28    5.28    6.74
   9   8 -28   -0.00    6.62
  -9  -8  28   -0.00    6.57
  -9   8  29    1.08    5.25
   9   8 -29    5.39    6.74
  -9  -8  29   -0.00    6.65
  -9   8  30    0.18    5.59
   9   8 -30    6.13    7.52
  -9  -8  30    0.00    6.91
   9   8 -31    6.73    6.75
  -9  -8  31   -0.00    6.33
   9   8 -32   -0.00    5.47
  -9  -8  32    0.00    7.31
   9   8 -33   -0.00    6.61
  -9   9   1    1.49    6.91
   9  -9  -1    0.00    4.95
   9   9  -1    7.70    4.05
  -9   9   2   22.59    9.81
   9  -9  -2   14.62    9.51
   9   9  -2    9.89    4.71
  -9   9   3    6.15    7.03
   9  -9  -3    2.86    5.78
   9   9  -3    0.63    3.76
  -9   9   4   19.65    9.08
   9  -9  -4    5.61    5.99
   9   9  -4   11.50    5.37
  -9   9   5   -0.00    5.86
   9  -9  -5    0.14    5.25
   9   9  -5    0.00    3.99
  -9   9   6   44.47   13.15
   9  -9  -6   59.80   13.90
   9   9  -6   43.11    9.27
  -9   9   7    3.62    5.95
   9  -9  -7   -0.00    5.79
   9   9  -7   -0.00    4.78
  -9   9   8    0.12    5.30
   9  -9  -8   -0.00    6.74
   9   9  -8   -0.00    3.96
  -9   9   9   -0.00    4.54
  -9   9   9   -0.00    5.23
   9  -9  -9    8.94    7.33
   9   9  -9   -0.00    4.25
  -9   9  10    5.10    6.92
  -9   9  10   10.35    7.82
   9  -9 -10    2.97    6.47
   9   9 -10    2.10    4.61
  -9   9  11    0.00    6.01
   9  -9 -11   -0.00    5.53
   9   9 -11    3.97    4.99
  -9   9  12   15.10    7.79
   9  -9 -12   39.71   11.57
   9   9 -12   21.68    8.39
  -9   9  13    3.56    6.28
   9  -9 -13    2.53    6.64
   9   9 -13    5.49    5.51
  -9   9  14   -0.00    5.28
   9  -9 -14    1.80    5.76
   9   9 -14    1.74    5.24
  -9   9  15    5.10    7.49
   9  -9 -15    2.08    5.78
   9   9 -15    1.14    4.96
  -9   9  16   30.48   11.42
   9  -9 -16   29.46   10.63
   9   9 -16    9.70    7.05
  -9   9  17    0.36    6.53
   9   9 -17    2.99    6.27
  -9  -9  17    3.58    6.10
  -9   9  18    5.87    6.29
   9   9 -18    1.25    4.07
  -9  -9  18    0.00    5.99
  -9   9  19   -0.00    5.50
   9   9 -19   -0.00    5.70
  -9  -9  19   -0.00    5.69
  -9   9  20   -0.00    5.40
   9   9 -20    0.00    6.21
  -9  -9  20    9.92    8.10
  -9   9  21    0.45    5.50
   9   9 -21   -0.00    4.70
  -9  -9  21   -0.00    4.86
  -9   9  22   14.12    7.85
   9   9 -22    5.29    7.03
  -9  -9  22    6.31    7.52
  -9   9  23    0.00    6.16
   9   9 -23    7.85    7.08
  -9  -9  23    0.00    5.86
  -9   9  24   -0.00    5.42
   9   9 -24    0.00    5.86
  -9  -9  24   -0.00    6.39
  -9   9  25   -0.00    4.18
   9   9 -25    0.00    6.20
  -9  -9  25   -0.00    6.13
  -9   9  26    7.74    8.29
   9   9 -26   14.29    8.35
  -9  -9  26    3.18    6.39
  -9   9  27    4.76    6.96
   9   9 -27   -0.00    6.01
  -9  -9  27   -0.00    7.76
  -9   9  28   -0.00    6.59
   9   9 -28    6.20    7.36
  -9  -9  28    3.19    6.33
  -9   9  29   -0.00    5.99
   9   9 -29   -0.00    6.31
  -9  -9  29    2.01    6.90
   9   9 -30   -0.00    6.68
  -9  -9  30    2.60    6.65
  -9  -9  31    1.08    6.31
  -9  10   1   11.76    8.20
   9 -10  -1    5.95    7.35
   9  10  -1    2.04    3.54
  -9  10   2   10.87    7.70
   9 -10  -2    8.28    7.63
   9  10  -2   12.01    5.05
  -9  10   3    1.03    6.01
   9 -10  -3    9.67    6.66
   9  10  -3   -0.00    3.72
  -9  10   4   24.24   10.44
   9 -10  -4   15.29    7.90
   9  10  -4   28.31    7.04
  -9  10   5    2.39    6.94
   9 -10  -5    3.10    5.81
   9  10  -5   -0.00    4.20
  -9  10   6    1.03    5.86
   9 -10  -6    2.70    6.81
   9  10  -6    2.72    4.11
  -9  10   7    0.79    6.11
   9 -10  -7    2.49    7.03
   9  10  -7    0.24    4.21
  -9  10   8   14.59    8.23
   9 -10  -8   17.66    8.24
   9  10  -8   11.49    6.00
  -9  10   9    2.07    5.25
   9 -10  -9   12.29    8.85
   9  10  -9   -0.00    3.78
  -9  10  10    8.13    7.09
  -9  10  10   14.65    7.99
   9 -10 -10    7.79    7.20
   9  10 -10    3.23    4.27
  -9  10  11   -0.00    6.06
  -9  10  11    8.36    6.30
   9 -10 -11    7.14    7.58
   9  10 -11    0.74    4.74
  -9  10  12    5.82    6.66
   9 -10 -12   12.76    8.17
   9  10 -12    0.00    4.43
  -9  10  13   -0.00    5.42
   9 -10 -13   -0.00    5.55
   9  10 -13    1.30    5.11
  -9  10  14   16.96    8.22
   9 -10 -14   11.28    7.24
   9  10 -14   10.01    5.94
  -9  10  15    5.58    6.92
   9 -10 -15    0.00    6.76
   9  10 -15   -0.00    5.06
  -9  10  16   -0.00    6.64
   9 -10 -16   -0.00    5.63
   9  10 -16    0.65    4.58
  -9  10  17    0.00    5.52
   9 -10 -17   -0.00    6.92
   9  10 -17    5.39    5.48
  -9  10  18   15.54    8.82
   9 -10 -18   15.53    8.08
   9  10 -18   12.71    7.70
  -9  10  19   -0.00    6.57
   9  10 -19    1.29    5.53
  -9  10  20   -0.00    5.54
   9  10 -20    6.80    6.91
  -9  10  21   -0.00    5.79
   9  10 -21    0.00    4.76
  -9  10  22    9.96    7.91
   9  10 -22   -0.00    5.11
  -9  10  23   -0.00    5.61
   9  10 -23   -0.00    5.64
  -9  10  24    4.97    6.51
   9  10 -24    0.00    5.50
  -9 -10  24    2.24    6.39
  -9  10  25    4.64    6.34
   9  10 -25    4.76    5.13
  -9 -10  25   -0.00    5.83
  -9  10  26   -0.00    5.88
   9  10 -26    0.81    4.85
  -9 -10  26   -0.00    5.52
  -9  10  27   -0.00    6.24
   9  10 -27    3.23    6.58
  -9 -10  27   -0.00    6.47
  -9  10  28   -0.00    4.86
  -9 -10  28    0.00    7.06
  -9 -10  29   -0.00    7.70
  -9 -10  30    4.63    7.06
  -9  11   1   -3.66    6.83
   9 -11  -1    3.54    6.34
   9  11  -1   -0.00    3.45
  -9  11   2   19.82    9.14
   9 -11  -2   24.31    9.58
   9  11  -2   10.25    4.69
  -9  11   3    2.95    6.13
   9 -11  -3   -0.00    5.23
   9  11  -3    0.00    3.82
  -9  11   4   31.71   10.38
   9 -11  -4    3.42    6.14
   9  11  -4    2.18    3.81
  -9  11   5    2.96    6.04
   9 -11  -5   -0.00    6.52
   9  11  -5    0.32    3.61
  -9  11   6   14.70    8.36
   9 -11  -6   19.04    9.61
   9  11  -6   12.69    5.91
  -9  11   7    3.62    6.00
   9 -11  -7    3.32    6.33
   9  11  -7   -0.00    4.54
  -9  11   8    0.00    5.66
   9 -11  -8   -0.00    4.20
   9  11  -8    1.14    4.57
  -9  11   9    9.56    6.91
   9 -11  -9   11.79    8.32
   9  11  -9    0.00    3.92
  -9  11  10    9.46    8.09
   9 -11 -10   20.37    9.59
   9  11 -10   19.31    7.29
  -9  11  11   -0.00    4.79
   9 -11 -11    0.21    5.33
   9  11 -11   -0.00    4.36
  -9  11  12   12.87    8.74
  -9  11  12   10.18    7.67
   9 -11 -12    0.10    6.34
   9  11 -12   14.70    6.57
  -9  11  13    4.73    6.56
  -9  11  13    0.00    7.34
   9 -11 -13    2.61    5.79
   9  11 -13   -0.00    3.76
  -9  11  14   -0.00    6.62
   9 -11 -14    3.77    6.89
   9  11 -14    4.51    5.35
  -9  11  15    3.24    7.12
   9 -11 -15   -0.00    6.75
   9  11 -15    1.48    5.14
  -9  11  16   14.75    9.01
   9 -11 -16   10.55    8.28
   9  11 -16   12.40    7.80
  -9  11  17   -0.00    6.20
   9 -11 -17   -0.00    6.76
   9  11 -17   -0.00    5.48
  -9  11  18    5.48    6.92
   9 -11 -18   12.36    8.35
   9  11 -18    5.12    5.44
  -9  11  19    0.80    4.87
   9 -11 -19   -0.00    7.10
   9  11 -19    0.00    5.68
  -9  11  20   14.61    8.31
   9 -11 -20    4.28    7.09
   9  11 -20    4.23    5.86
  -9  11  21    2.79    7.45
   9 -11 -21   -0.00    6.88
   9  11 -21    2.65    6.01
  -9  11  22   -0.00    6.04
   9  11 -22    3.84    6.89
  -9  11  23    2.95    6.49
   9  11 -23   -0.00    5.95
  -9  11  24   -0.00    8.45
   9  11 -24    0.40    6.00
  -9  11  25   -0.00    5.27
  -9  11  26    5.11    6.03
  -9  12   1    1.09    5.77
   9 -12  -1   16.03    7.25
   9  12  -1    0.24    3.16
  -9  12   2    8.85    7.95
   9 -12  -2    4.06    5.56
   9  12  -2    0.27    3.40
  -9  12   3    2.97    6.75
   9 -12  -3    0.00    5.79
   9  12  -3   -0.00    3.15
  -9  12   4    9.69    8.31
   9 -12  -4   10.67    7.56
   9  12  -4   10.25    5.29
  -9  12   5   -0.00    6.83
   9 -12  -5    0.49    5.65
   9  12  -5   -0.00    4.04
  -9  12   6    5.48    7.14
   9 -12  -6    6.06    5.99
   9  12  -6    0.44    3.62
  -9  12   7    2.09    6.15
   9 -12  -7    3.60    5.32
   9  12  -7    2.15    4.07
  -9  12   8   10.38    7.59
   9 -12  -8   23.08    8.70
   9  12  -8    4.40    5.15
  -9  12   9   -0.00    5.47
   9 -12  -9    3.42    5.44
   9  12  -9   -0.00    3.96
  -9  12  10    0.00    4.24
   9 -12 -10    1.17    6.93
   9  12 -10    0.00    5.61
  -9  12  11   -0.00    4.68
   9 -12 -11    9.00    7.92
   9  12 -11    3.68    4.83
  -9  12  12   -0.00    5.97
   9 -12 -12   -0.00    6.53
   9  12 -12    2.19    4.57
  -9  12  13    0.00    6.33
   9 -12 -13   -0.00    4.50
   9  12 -13    0.00    4.81
  -9  12  14    0.00    5.85
  -9  12  14    6.92    6.90
   9 -12 -14    6.84    7.81
   9  12 -14    7.04    6.36
  -9  12  15    1.81    5.87
   9 -12 -15   -0.00    6.06
   9  12 -15   -0.00    3.85
  -9  12  16   -0.00    6.02
   9 -12 -16    3.84    6.08
   9  12 -16    2.75    6.07
  -9  12  17    2.07    6.06
   9 -12 -17    2.82    6.23
   9  12 -17    0.89    6.45
  -9  12  18   -0.00    6.45
   9 -12 -18    0.00    5.39
   9  12 -18    5.46    6.08
  -9  12  19   -0.00    7.97
   9 -12 -19   -0.00    6.56
   9  12 -19   -0.00    6.41
  -9  12  20    4.91    6.60
   9 -12 -20    5.37    7.49
   9  12 -20    0.94    6.81
  -9  12  21    0.21    7.01
   9 -12 -21    0.00    6.55
   9  12 -21    1.58    5.58
  -9  12  22    3.16    6.50
   9 -12 -22    3.50    6.31
  -9  12  23   -0.00    7.44
   9 -12 -23    3.99    6.85
  -9  12  24    3.83    7.73
   9 -12 -24   13.36    8.28
  -9  13   1    0.28    6.18
   9 -13  -1    3.95    6.59
   9  13  -1    4.64    3.52
  -9  13   2   -0.00    5.98
   9 -13  -2    3.34    6.99
   9  13  -2   -0.00    3.21
  -9  13   3    0.71    8.11
   9 -13  -3    0.23    5.87
   9  13  -3    2.49    3.46
  -9  13   4    0.06    5.91
   9 -13  -4    1.40    5.37
   9  13  -4    0.36    3.22
  -9  13   5    2.39    5.91
   9 -13  -5   -0.00    7.02
   9  13  -5    6.81    4.34
  -9  13   6    7.23    8.50
   9 -13  -6   11.18    7.49
   9  13  -6    6.76    4.48
  -9  13   7    0.11    6.74
   9 -13  -7    4.56    6.27
   9  13  -7    0.80    3.64
  -9  13   8    0.00    5.75
   9 -13  -8   -0.00    5.11
   9  13  -8   -0.00    4.03
  -9  13   9    1.08    6.21
   9 -13  -9    4.00    6.35
   9  13  -9   -0.00    4.71
  -9  13  10    7.94    7.94
   9 -13 -10   12.86    8.25
   9  13 -10    6.62    5.42
  -9  13  11   -0.00    6.73
   9 -13 -11    0.00    5.98
   9  13 -11    4.96    5.10
  -9  13  12    7.00    7.11
   9 -13 -12    6.47    6.90
   9  13 -12    5.90    5.81
  -9  13  13   -0.00    7.89
   9 -13 -13   -0.00    5.24
   9  13 -13   -0.00    4.90
  -9  13  14   -0.00    5.65
   9 -13 -14   -0.00    6.46
   9  13 -14    5.35    5.90
  -9  13  15   -0.00    5.59
   9 -13 -15   -0.00    6.31
   9  13 -15    2.83    5.72
  -9  13  16    7.79    7.25
  -9  13  16    2.93    6.72
   9 -13 -16    3.91    6.64
   9  13 -16   10.33    6.49
  -9  13  17   -0.00    6.58
   9 -13 -17   -0.00    6.22
   9  13 -17    2.27    5.57
  -9  13  18    3.25    6.51
   9 -13 -18    0.00    6.49
  -9  13  19    2.28    6.61
   9 -13 -19   -0.00    6.13
  -9  13  20    9.22    8.48
   9 -13 -20    0.00    6.17
  -9  13  21   -0.00    5.86
   9 -13 -21    2.52    6.29
  -9  13  22    3.83    7.10
   9 -13 -22   -0.00    5.31
   9 -13 -23   -0.00    6.31
  -9  14   1    3.24    7.17
   9 -14  -1    4.22    6.66
   9  14  -1   -0.00    3.26
  -9  14   2    0.81    6.92
   9 -14  -2    6.88    7.65
   9  14  -2    5.01    4.05
  -9  14   3    6.11    6.62
   9 -14  -3    2.91    6.42
   9  14  -3    7.88    4.41
  -9  14   4   16.30    9.23
   9 -14  -4   13.65    7.70
   9  14  -4    4.87    4.07
  -9  14   5    2.48    6.41
   9 -14  -5    0.00    5.67
   9  14  -5   -0.00    3.74
  -9  14   6   -0.00    5.01
   9 -14  -6    4.33    6.59
   9  14  -6    5.68    4.50
  -9  14   7   -0.00    7.65
   9 -14  -7    5.04    6.38
   9  14  -7    0.04    3.72
  -9  14   8   -0.00    6.32
   9 -14  -8    4.10    6.59
   9  14  -8    0.86    3.67
  -9  14   9    4.00    7.50
   9 -14  -9    5.27    7.67
   9  14  -9   -0.00    4.60
  -9  14  10    5.20    7.49
   9 -14 -10   10.06    7.33
   9  14 -10    6.85    5.55
  -9  14  11    0.75    6.12
   9 -14 -11   -0.00    5.16
   9  14 -11    0.57    4.64
  -9  14  12   -0.00    5.69
   9 -14 -12    2.62    5.26
   9  14 -12    2.13    5.61
  -9  14  13   -0.00    5.81
   9 -14 -13    0.39    4.17
   9  14 -13    0.02    5.16
  -9  14  14    7.78    7.58
   9 -14 -14    7.93    7.95
  -9  14  15    3.77    7.38
   9 -14 -15    0.00    6.84
  -9  14  16   -0.00    6.20
   9 -14 -16   -0.00    5.80
  -9  14  17   -0.00    6.49
   9 -14 -17    3.65    7.22
  -9  14  18    4.26    6.68
   9 -14 -18    3.35    7.00
  -9  14  19    1.00    7.46
   9 -14 -19    0.00    6.13
   9 -14 -20    3.93    7.49
  -9  15   1    4.89    7.74
   9 -15  -1   -0.00    5.73
   9  15  -1    0.14    3.11
  -9  15   2    2.50    6.57
   9 -15  -2   -0.00    6.16
   9  15  -2    2.43    3.38
  -9  15   3   -0.00    4.97
   9 -15  -3   -0.00    5.30
   9  15  -3    1.25    3.29
  -9  15   4    2.60    5.92
   9 -15  -4    8.46    7.96
   9  15  -4   -0.00    3.19
  -9  15   5    3.64    5.95
   9 -15  -5    7.50    7.61
   9  15  -5    2.32    3.88
  -9  15   6   -0.00    6.36
   9 -15  -6   -0.00    5.71
   9  15  -6    5.68    4.01
  -9  15   7    2.44    6.54
   9 -15  -7    6.64    7.13
   9  15  -7    2.30    3.38
  -9  15   8    1.24    5.96
   9 -15  -8    1.24    5.89
   9  15  -8    0.25    3.23
  -9  15   9   -0.00    6.52
   9 -15  -9    5.88    7.31
  -9  15  10   -0.00    6.72
   9 -15 -10    0.87    5.40
  -9  15  11   -0.00    6.23
   9 -15 -11    6.97    7.11
  -9  15  12    3.95    7.81
   9 -15 -12    3.82    6.20
  -9  15  13   -0.00    6.03
   9 -15 -13   -0.00    5.36
   9 -15 -14   -0.00    6.38
   9 -15 -15    4.37    5.89
   9 -15 -16    7.19    7.74
  -9  16   1   -0.00    7.05
   9  16  -1    5.40    3.78
  -9  16   2    4.71    6.12
   9  16  -2   -0.00    3.13
  -9  16   3    0.00    6.42
   9  16  -3    0.12    2.86
  -9  16   4   -0.00    6.51
   9 -16  -4   -0.00    4.90
  -9  16   5    4.13    7.66
   9 -16  -5   10.12    7.20
  -9  16   6   -0.00    6.90
   9 -16  -6    4.76    6.72
   9 -16  -7    1.14    4.85
   9 -16  -8    0.00    6.07
  -8   0   1    2.27    3.91
  -8   0   1    1.11    4.02
   8   0  -1    0.82    3.69
   8   0  -1    1.43    3.81
   8   0  -1   -0.00    3.82
  -8   0   2  386.67   40.73
  -8   0   2  393.06   41.04
   8   0  -2  369.05   40.37
   8   0  -2  455.40   40.92
   8   0  -2  432.92   41.89
  -8   0   3    0.00    3.51
  -8   0   3    2.81    3.75
   8   0  -3    3.16    5.21
  -8   0   4   74.36   12.35
   8   0  -4   53.94   11.43
  -8   0   5    0.25    4.12
   8   0  -5    0.98    4.60
  -8   0   6   66.07   12.73
   8   0  -6   95.91   14.60
  -8   0   7    2.24    4.78
   8   0  -7    0.79    4.12
  -8   0   8  203.03   23.45
   8   0  -8  152.31   21.75
  -8   0   9   -0.00    3.71
   8   0  -9    0.71    4.88
  -8   0  10    3.87    4.32
   8   0 -10    0.00    5.65
   8   0 -11    1.82    5.32
   8   0 -12  152.64   21.60
   8   0 -13    4.73    5.57
   8   0 -14   48.68   12.19
  -8   0  15    0.00    5.56
  -8   0  16    0.00    5.43
  -8   0  17   -0.00    5.13
  -8   0  18   71.04   14.73
  -8   0  19    1.85    5.77
  -8   0  20    2.51    5.96
  -8   0  21   -0.00    4.73
  -8   0  22   44.73   11.53
   8   0 -22   30.01   11.83
  -8   0  23   -0.00    5.36
   8   0 -23   -0.00    5.45
  -8   0  24   24.92    9.06
   8   0 -24    9.15    8.50
  -8   0  25    1.63    5.42
   8   0 -25    2.42    6.52
  -8   0  26   -0.00    6.21
   8   0 -26    5.20    7.77
  -8   0  27    3.52    7.29
   8   0 -27    2.25    6.36
  -8   0  28   31.87   11.42
  -8   0  29   -0.00    6.79
  -8   0  30    4.85    5.92
  -8   0  31   -0.00    6.72
  -8   0  32    2.76    7.23
  -8   0  33    3.64    7.83
  -8   0  34    0.00    7.86
  -8   0  35   -0.00    5.58
  -8   1   1   55.22   10.50
  -8   1   1   45.61   10.14
   8  -1  -1   56.06   10.95
   8  -1  -1   50.89   11.13
   8   1  -1   39.13    9.09
   8   1  -1   60.91    9.93
   8   1  -1   50.67   10.40
  -8  -1   1   44.29    9.36
  -8   1   2   10.36    5.88
  -8   1   2    0.86    3.95
   8  -1  -2    0.69    3.73
   8  -1  -2    3.72    4.92
   8   1  -2    5.78    4.77
   8   1  -2    5.94    4.85
  -8  -1   2    6.00    4.74
  -8  -1   2    2.85    3.96
  -8   1   3    3.53    4.04
  -8   1   3    3.18    4.23
   8  -1  -3    0.00    4.76
   8  -1  -3    4.12    4.95
   8   1  -3    0.00    3.63
   8   1  -3    0.24    3.82
  -8  -1   3   11.67    5.40
  -8  -1   3    7.11    4.18
  -8   1   4   21.26    7.93
   8  -1  -4   29.42    8.79
   8   1  -4   31.78    7.64
   8   1  -4   28.88    7.93
  -8  -1   4   37.26    8.61
  -8   1   5    2.32    4.92
   8  -1  -5    4.46    5.24
   8   1  -5    4.01    4.56
   8   1  -5    0.00    4.28
  -8  -1   5    1.22    3.37
  -8   1   6   60.80   12.25
   8  -1  -6   75.36   13.01
   8   1  -6   60.13   12.08
  -8  -1   6   78.67   12.92
  -8   1   7    2.98    5.30
   8  -1  -7    6.27    5.73
   8   1  -7    0.74    4.42
  -8  -1   7    5.45    5.00
  -8   1   8    1.53    3.80
   8  -1  -8    5.99    5.68
   8   1  -8    4.72    5.11
  -8  -1   8    2.13    4.40
  -8   1   9   10.97    5.81
   8  -1  -9    4.11    6.28
   8   1  -9   21.34    7.55
  -8  -1   9    6.07    5.05
   8  -1 -10  110.06   18.08
   8   1 -10  160.80   19.79
  -8  -1  10  109.76   17.20
   8  -1 -11   13.39    6.98
  -8  -1  11    7.03    5.25
   8  -1 -12   11.32    6.87
   8  -1 -13   -0.00    5.42
  -8   1  14   40.61   12.40
   8  -1 -14   65.32   13.30
  -8   1  15   22.13    9.05
   8  -1 -15   54.17   12.31
  -8  -1  15   27.13    9.37
  -8   1  16   73.74   13.44
   8  -1 -16   32.85   11.00
  -8  -1  16   66.39   13.21
  -8   1  17    0.12    5.82
   8  -1 -17    0.00    6.57
  -8  -1  17    2.01    6.31
  -8   1  18    3.07    5.97
  -8  -1  18    7.08    6.59
  -8   1  19   -0.00    5.56
   8   1 -19    0.00    6.10
  -8  -1  19    3.16    6.12
  -8   1  20    4.24    6.47
   8   1 -20   13.20    7.96
  -8  -1  20   22.62    9.08
  -8   1  21    1.32    4.93
   8   1 -21    0.00    6.40
  -8  -1  21   -0.00    6.22
  -8   1  22   33.68   10.49
   8   1 -22   49.90   12.69
  -8  -1  22   34.01   11.05
  -8   1  23    0.53    7.02
   8   1 -23   -0.00    6.47
  -8  -1  23    6.27    6.50
  -8   1  24    5.77    6.43
   8   1 -24    0.00    6.82
  -8  -1  24    7.04    7.24
  -8   1  25   -0.00    5.54
   8   1 -25   -0.00    6.23
  -8  -1  25   -0.00    6.77
  -8   1  26   20.14    8.61
   8  -1 -26   -0.00    5.66
   8   1 -26   13.45    8.24
  -8  -1  26    7.59    7.25
  -8   1  27   -0.00    6.99
   8   1 -27   -0.00    6.43
  -8  -1  27   -0.00    6.64
  -8   1  28    0.00    6.29
   8   1 -28   -0.00    6.84
  -8  -1  28   -0.00    6.31
  -8   1  29    7.88    7.50
  -8  -1  29   -0.00    6.26
  -8   1  30    4.11    5.67
  -8  -1  30    6.89    7.92
  -8   1  31    1.65    5.76
  -8  -1  31    4.78    7.52
  -8   1  32    8.20    6.68
  -8  -1  32    5.52    8.19
  -8   1  33   -0.00    6.54
  -8  -1  33    3.15    7.01
  -8   1  34   -0.00    6.52
  -8  -1  34   11.91    8.67
  -8   1  35   -0.00    5.25
  -8  -1  35   15.24    9.28
  -8   2   1   -0.00    4.73
  -8   2   1    1.21    4.90
   8  -2  -1   -0.00    4.89
   8  -2  -1    0.00    5.02
   8   2  -1    0.00    3.29
   8   2  -1   -0.00    4.42
  -8  -2   1    2.14    4.21
  -8  -2   1   -0.00    4.07
  -8   2   2   62.72   11.99
  -8   2   2   59.32   12.20
   8  -2  -2   56.84   11.74
   8  -2  -2   82.20   13.22
   8   2  -2   62.68   10.39
   8   2  -2   58.25   10.72
  -8  -2   2   51.64   10.26
  -8  -2   2   62.63   10.61
  -8   2   3    6.81    4.75
  -8   2   3    6.66    5.13
   8  -2  -3    3.96    3.99
   8  -2  -3   14.57    6.57
   8   2  -3    6.21    4.53
   8   2  -3   16.47    5.72
  -8  -2   3    8.16    4.56
  -8   2   4   28.54    8.53
  -8   2   4   20.79    7.12
   8  -2  -4   38.12    8.60
   8  -2  -4   23.95    8.15
   8   2  -4   29.00    7.31
   8   2  -4   46.91    9.32
  -8  -2   4   42.38    8.63
  -8   2   5    7.96    5.66
   8  -2  -5    0.00    4.43
   8   2  -5    7.87    5.03
   8   2  -5    4.17    4.68
  -8  -2   5    3.03    4.53
  -8   2   6   63.76   12.50
   8  -2  -6   67.36   13.12
   8   2  -6   70.49   11.66
   8   2  -6   64.02   12.04
  -8  -2   6   75.13   12.37
  -8   2   7   20.79    7.85
   8  -2  -7   42.90   10.24
  -8  -2   7   35.73    8.57
   8  -2  -8   94.27   15.87
  -8  -2   8   90.95   14.45
   8  -2  -9    3.86    5.87
  -8  -2   9   15.19    6.39
   8  -2 -10    4.00    5.38
  -8  -2  10    0.43    4.13
   8  -2 -11    6.77    6.01
  -8  -2  11    0.00    4.62
   8  -2 -12   54.68   12.23
  -8  -2  12   34.60    9.71
  -8   2  13   27.81    8.85
   8  -2 -13   31.61    9.84
  -8   2  14    9.92    6.50
   8  -2 -14   19.86    7.96
  -8   2  15    8.72    6.06
   8  -2 -15   27.71    9.65
  -8   2  16   15.44    8.63
   8  -2 -16    9.04    8.43
   8   2 -16   34.97   10.49
  -8  -2  16   22.91    8.22
  -8   2  17   10.29    7.29
   8  -2 -17   32.10   10.81
   8   2 -17    7.85    6.56
  -8  -2  17   16.09    7.64
  -8   2  18   96.52   17.69
   8  -2 -18   86.71   17.47
   8   2 -18  107.00   17.85
  -8  -2  18  109.97   17.57
  -8   2  19    5.99    6.62
   8  -2 -19    0.03    5.67
   8   2 -19    7.48    7.45
  -8  -2  19   -0.00    5.34
  -8   2  20    8.23    6.02
   8  -2 -20   19.45    9.33
   8   2 -20    0.00    5.65
  -8  -2  20    3.52    5.67
  -8   2  21    0.00    5.82
   8  -2 -21    0.00    5.99
   8   2 -21   -0.00    5.45
  -8  -2  21    4.24    6.33
  -8   2  22    7.30    7.01
   8   2 -22   15.73    9.00
  -8  -2  22   39.20   10.82
  -8   2  23    1.50    4.61
   8   2 -23   -0.00    5.98
  -8  -2  23    0.95    6.25
  -8   2  24   10.38    6.78
   8   2 -24   -0.00    6.56
  -8  -2  24    0.95    5.24
  -8   2  25   -0.00    6.05
   8   2 -25    0.00    6.46
  -8  -2  25    0.97    6.19
  -8   2  26   -0.00    7.59
   8   2 -26    0.37    5.99
  -8  -2  26    3.20    5.52
  -8   2  27    3.90    6.44
   8   2 -27    2.79    6.55
  -8  -2  27   -0.00    5.74
  -8   2  28   22.94    8.47
   8   2 -28    1.18    6.81
  -8  -2  28   -0.00    7.76
  -8   2  29    3.01    6.72
   8   2 -29    1.57    7.35
  -8  -2  29   -0.00    7.39
  -8   2  30    0.00    5.97
   8   2 -30    3.98    6.69
  -8  -2  30    3.50    7.50
  -8   2  31   -0.00    5.39
  -8  -2  31   -0.00    5.36
  -8   2  32   -0.00    6.71
  -8  -2  32    9.70    8.41
  -8   2  33    0.66    7.24
  -8  -2  33    0.02    5.45
  -8   2  34    2.92    7.20
  -8  -2  34   -0.00    6.53
  -8   2  35   15.10    8.02
  -8  -2  35   -0.00    7.06
  -8   3   1   61.42   12.62
  -8   3   1   72.70   13.43
   8  -3  -1   90.44   14.34
   8  -3  -1   60.55   12.45
   8   3  -1   70.54   10.77
  -8  -3   1   64.30   10.83
  -8  -3   1   71.90   10.67
  -8   3   2    0.00    4.42
  -8   3   2    6.65    5.37
   8  -3  -2   -0.00    3.95
   8  -3  -2    0.00    5.30
   8   3  -2    2.58    3.52
  -8  -3   2   -0.00    3.42
  -8  -3   2    0.00    3.38
  -8   3   3   36.29    9.41
  -8   3   3   37.51    9.50
   8  -3  -3   21.72    8.40
   8  -3  -3   47.80   10.29
   8   3  -3   36.45    7.79
  -8  -3   3   36.65    8.32
  -8  -3   3   35.44    7.21
  -8   3   4  113.14   16.20
  -8   3   4   98.82   15.58
   8  -3  -4   84.03   14.46
   8  -3  -4   73.10   14.25
   8   3  -4   75.43   12.45
  -8  -3   4  103.27   13.95
   8  -3  -5    6.84    6.26
   8   3  -5    8.57    5.27
  -8  -3   5   13.87    5.69
   8  -3  -6   17.92    7.82
   8   3  -6   47.14    8.90
  -8  -3   6   27.76    7.84
   8  -3  -7   12.25    6.27
   8   3  -7   25.64    7.21
  -8  -3   7   11.32    5.41
   8  -3  -8    3.63    6.27
  -8  -3   8    6.74    5.24
   8  -3  -9    0.07    5.04
  -8  -3   9    9.65    5.17
   8  -3 -10   84.52   15.58
  -8  -3  10   80.22   13.50
  -8   3  11   56.18   13.05
   8  -3 -11   56.83   13.41
  -8  -3  11   71.21   12.46
  -8   3  12    0.00    5.76
   8  -3 -12    5.21    5.59
   8   3 -12   -0.00    4.89
  -8  -3  12    0.64    4.00
  -8   3  13    8.23    7.78
   8  -3 -13    9.03    7.10
   8   3 -13    4.01    5.42
  -8   3  14    9.84    6.51
   8  -3 -14   18.89    8.33
   8   3 -14   15.39    8.26
  -8   3  15   32.88    9.51
   8  -3 -15   28.74    9.52
   8   3 -15    4.89    6.87
  -8   3  16   41.40   11.91
   8  -3 -16   75.39   14.65
   8   3 -16   38.19   10.93
  -8  -3  16   40.82   10.68
  -8   3  17   -0.00    5.40
   8  -3 -17   -0.00    4.61
   8   3 -17    1.47    6.55
  -8  -3  17   -0.00    4.92
  -8   3  18   -0.00    6.13
   8  -3 -18   -0.00    5.59
   8   3 -18    5.79    6.55
  -8  -3  18    7.65    6.28
  -8   3  19    7.97    6.58
   8  -3 -19    0.00    6.73
   8   3 -19   12.67    7.95
  -8  -3  19   11.47    6.85
  -8   3  20   41.18   13.16
   8  -3 -20   54.81   14.16
   8   3 -20   62.75   13.70
  -8  -3  20   60.75   13.02
  -8   3  21   -0.00    6.38
   8  -3 -21   -0.00    6.66
   8   3 -21   -0.00    6.37
  -8  -3  21    5.81    7.09
  -8   3  22   -0.00    7.16
   8  -3 -22   15.78    8.89
   8   3 -22    0.00    6.08
  -8  -3  22   -0.00    6.41
  -8   3  23   -0.00    6.14
   8   3 -23    0.00    6.07
  -8  -3  23    5.80    6.75
  -8   3  24    8.43    7.40
   8   3 -24   16.58    8.20
  -8  -3  24    8.89    7.82
  -8   3  25   10.33    6.78
   8   3 -25    0.42    6.83
  -8  -3  25    8.40    7.15
  -8   3  26    9.01    7.21
   8   3 -26    0.00    5.75
  -8  -3  26   -0.00    5.54
  -8   3  27    0.55    5.78
   8   3 -27   -0.00    6.53
  -8  -3  27    2.06    6.65
  -8   3  28   -0.00    6.72
   8   3 -28    0.24    6.37
  -8  -3  28    2.73    6.12
  -8   3  29    0.00    7.08
   8   3 -29    7.85    7.27
  -8  -3  29    2.60    5.76
  -8   3  30    3.93    6.95
   8   3 -30    6.88    7.43
  -8  -3  30    2.31    5.33
  -8   3  31    0.00    6.23
   8   3 -31   -0.00    7.10
  -8  -3  31    4.25    6.52
  -8   3  32    3.75    6.52
  -8  -3  32    5.28    7.73
  -8   3  33    0.00    7.33
  -8  -3  33    0.00    7.24
  -8   3  34   -0.00    6.35
  -8  -3  34   -0.00    6.99
  -8   3  35    4.01    6.63
  -8  -3  35   -0.00    7.66
  -8   4   1   52.05   12.09
   8  -4  -1   70.45   13.71
   8   4  -1   57.47    9.66
  -8  -4   1   61.61   10.12
  -8  -4   1   61.17    9.10
  -8   4   2   22.43    7.87
   8  -4  -2   43.01   10.33
   8   4  -2   24.11    6.31
  -8  -4   2   10.99    5.42
  -8  -4   2   22.59    5.81
  -8   4   3    4.50    5.20
   8  -4  -3    8.93    5.79
   8   4  -3   14.94    5.61
  -8  -4   3   17.14    5.70
  -8  -4   3   12.01    4.69
  -8   4   4   92.45   15.84
   8  -4  -4   82.51   15.78
   8   4  -4  102.69   14.19
  -8  -4   4  104.50   14.26
  -8   4   5    4.18    5.13
   8  -4  -5    7.49    6.12
   8   4  -5    3.72    4.41
  -8  -4   5    4.86    4.33
   8  -4  -6   21.53    8.70
   8   4  -6   39.09    8.51
  -8  -4   6   38.24    8.57
   8  -4  -7   58.07   13.12
   8   4  -7   75.44   12.39
  -8  -4   7   83.28   12.67
   8  -4  -8   44.11   11.12
   8   4  -8   21.01    7.14
  -8  -4   8   22.05    7.05
  -8   4   9    9.26    6.51
   8  -4  -9   13.93    7.40
   8   4  -9    6.14    5.12
  -8  -4   9    8.69    5.37
  -8   4  10    1.02    6.09
   8  -4 -10    8.05    7.22
   8   4 -10    1.32    3.52
  -8  -4  10    3.66    4.83
  -8   4  11    1.46    5.98
   8  -4 -11    4.81    6.62
   8   4 -11    3.90    5.34
  -8  -4  11   13.36    6.08
  -8   4  12   64.11   13.54
   8  -4 -12   76.51   14.98
   8   4 -12   59.60   12.34
  -8  -4  12   64.42   12.70
  -8   4  13   16.21    8.10
   8  -4 -13   -0.00    5.55
   8   4 -13    3.41    5.04
  -8   4  14   15.10    8.07
   8  -4 -14   33.14   10.73
   8   4 -14   24.73    8.51
  -8   4  15    3.10    5.29
   8  -4 -15    3.04    5.90
   8   4 -15    1.52    5.13
  -8   4  16   15.79    7.86
   8  -4 -16   17.77    8.61
   8   4 -16    5.66    6.72
  -8  -4  16   18.52    7.41
  -8   4  17   27.04    9.29
   8  -4 -17   19.50    8.86
   8   4 -17   14.84    7.68
  -8  -4  17    7.37    6.20
  -8   4  18   62.11   13.40
   8  -4 -18   74.53   15.11
   8   4 -18   37.11   10.68
  -8  -4  18   40.60   11.29
  -8   4  19   -0.00    4.55
   8  -4 -19   -0.00    5.83
   8   4 -19   -0.00    5.91
  -8  -4  19    4.65    6.42
  -8   4  20    9.61    7.30
   8  -4 -20   16.43    8.93
   8   4 -20   10.23    6.69
  -8  -4  20   15.23    7.79
  -8   4  21    6.36    7.72
   8   4 -21    4.10    6.85
  -8  -4  21    0.00    6.09
  -8   4  22   21.80    8.15
   8   4 -22   10.33    7.50
  -8  -4  22    3.32    6.20
  -8   4  23    8.10    7.22
   8   4 -23    9.61    7.46
  -8  -4  23   16.81    7.80
  -8   4  24    1.26    5.88
   8   4 -24    6.02    7.25
  -8  -4  24    1.27    5.46
  -8   4  25    6.13    6.76
   8   4 -25   -0.00    6.16
  -8  -4  25    0.00    7.76
  -8   4  26   -0.00    6.78
   8   4 -26    5.04    5.99
  -8  -4  26    2.39    4.91
  -8   4  27    4.52    6.73
   8   4 -27   15.19    7.97
  -8  -4  27    2.03    6.87
  -8   4  28    0.00    6.72
   8   4 -28    5.76    6.67
  -8  -4  28   -0.00    6.58
  -8   4  29    3.47    6.28
   8   4 -29    2.20    6.11
  -8  -4  29    2.70    6.34
  -8   4  30    3.95    6.11
   8   4 -30    0.00    4.62
  -8  -4  30    3.99    7.63
  -8   4  31    3.44    7.71
   8   4 -31    1.51    7.47
  -8  -4  31   -0.00    5.71
  -8   4  32    6.39    6.63
   8   4 -32    4.64    6.63
  -8  -4  32    3.67    8.03
  -8   4  33    0.00    6.12
  -8  -4  33    1.64    7.38
  -8   4  34    3.37    8.26
  -8  -4  34    1.37    7.83
  -8   4  35    5.00    7.31
  -8  -4  35   -0.00    6.41
  -8   5   1   24.17    8.46
   8  -5  -1   45.51   11.10
   8   5  -1   35.15    7.41
  -8  -5   1   30.78    7.01
  -8  -5   1   27.71    5.54
  -8   5   2   14.51    7.29
   8  -5  -2   33.57    9.72
   8   5  -2   18.61    5.44
  -8  -5   2   16.88    5.73
  -8  -5   2   17.03    4.57
  -8   5   3   47.69   12.18
   8  -5  -3   66.71   14.14
   8   5  -3   84.24   11.68
  -8  -5   3   63.71   11.01
  -8  -5   3   84.29   10.47
  -8   5   4   17.32    7.32
  -8   5   4   20.47    7.95
   8  -5  -4   17.00    7.70
   8  -5  -4   36.39    9.59
   8   5  -4    9.19    5.44
  -8  -5   4    8.48    4.91
  -8   5   5   39.17   10.71
  -8   5   5   53.11   11.75
   8  -5  -5   32.85   10.58
   8  -5  -5   45.62   11.35
   8   5  -5   57.76    9.93
   8   5  -5   35.54    8.66
  -8  -5   5   47.61    8.99
  -8   5   6   99.58   15.57
   8  -5  -6   76.06   13.83
   8  -5  -6   56.31   13.01
   8   5  -6   75.78   11.83
   8   5  -6   50.06   10.32
  -8  -5   6   65.41   11.29
  -8   5   7    0.00    6.48
   8  -5  -7   -0.00    4.52
   8  -5  -7    3.39    5.71
   8   5  -7    4.50    4.60
   8   5  -7    3.35    4.50
  -8  -5   7    2.43    3.72
  -8   5   8    0.00    4.88
   8  -5  -8    5.89    5.66
   8   5  -8    0.00    4.79
   8   5  -8    2.10    4.33
  -8  -5   8    0.00    4.32
  -8   5   9    9.26    6.27
   8  -5  -9    0.69    6.24
   8   5  -9   11.31    5.69
  -8  -5   9   11.01    5.62
  -8   5  10  255.32   26.25
   8  -5 -10  141.47   22.56
   8   5 -10  153.52   20.48
  -8  -5  10  134.33   19.77
  -8   5  11    7.51    7.44
   8  -5 -11   12.00    7.46
   8   5 -11   14.35    7.10
  -8  -5  11   24.43    7.45
  -8   5  12    1.37    5.54
   8  -5 -12    2.92    6.39
   8   5 -12    1.94    5.29
  -8  -5  12    5.25    5.21
  -8   5  13   -0.00    6.41
   8  -5 -13   -0.00    5.88
   8   5 -13    0.00    5.03
  -8   5  14    0.00    5.53
   8  -5 -14   12.40    7.65
   8   5 -14    6.64    6.25
  -8   5  15    0.00    6.69
   8  -5 -15   13.99    8.53
   8   5 -15   24.20    8.65
  -8   5  16   31.94   10.28
   8  -5 -16   34.21   11.07
   8   5 -16   28.99    9.18
  -8  -5  16   14.40    7.61
  -8   5  17    4.48    6.53
   8  -5 -17    3.11    5.87
   8   5 -17    5.46    6.11
  -8  -5  17    0.00    5.36
  -8   5  18    0.00    6.30
   8  -5 -18    0.00    6.47
   8   5 -18   -0.00    5.03
  -8  -5  18    1.46    5.57
  -8   5  19    6.84    6.88
   8   5 -19   12.12    7.37
  -8  -5  19   15.95    8.19
  -8   5  20   13.25    6.95
   8   5 -20    9.24    6.72
  -8  -5  20   25.37    9.09
  -8   5  21   20.80    8.88
   8   5 -21   23.57    9.19
  -8  -5  21   23.46    9.45
  -8   5  22    0.00    5.35
   8   5 -22    8.69    7.23
  -8  -5  22    8.57    6.86
  -8   5  23    0.00    6.15
   8   5 -23    0.40    5.64
  -8  -5  23    5.40    6.41
  -8   5  24    3.92    7.31
   8   5 -24   10.78    6.86
  -8  -5  24    0.02    5.16
  -8   5  25   11.44    8.05
   8   5 -25   -0.00    6.02
  -8  -5  25    0.00    7.10
  -8   5  26    5.18    6.41
   8   5 -26    1.28    6.28
  -8  -5  26    7.75    7.09
  -8   5  27    3.01    6.56
   8   5 -27   -0.00    6.00
  -8  -5  27    2.62    7.02
  -8   5  28   12.18    8.64
   8   5 -28   -0.00    5.89
  -8  -5  28   -0.00    6.75
  -8   5  29   -0.00    6.35
   8   5 -29    3.55    6.10
  -8  -5  29    4.51    6.93
  -8   5  30    7.86    7.18
   8   5 -30    0.00    5.60
  -8  -5  30    3.87    6.77
  -8   5  31    1.84    5.93
   8   5 -31   -0.00    6.00
  -8  -5  31    4.46    6.41
  -8   5  32    5.84    7.36
   8   5 -32    5.13    6.80
  -8  -5  32    2.24    7.55
  -8   5  33   -0.00    5.94
   8   5 -33   -0.00    6.52
  -8  -5  33    0.00    6.26
  -8   5  34    1.91    7.19
  -8  -5  34   14.07    9.45
  -8   6   1   63.68   14.14
   8  -6  -1  118.03   16.86
   8   6  -1   84.46   11.45
   8   6  -1   57.48   10.35
  -8  -6   1   85.79   11.40
  -8  -6   1   68.62    8.36
  -8   6   2   60.86   13.64
   8  -6  -2   86.85   14.99
   8  -6  -2   95.94   16.69
   8   6  -2   73.84   11.18
   8   6  -2   63.84   10.96
  -8  -6   2   77.08   11.38
  -8  -6   2   72.51    8.97
  -8   6   3   69.58   14.25
   8  -6  -3   59.84   13.37
   8  -6  -3   79.85   15.14
   8   6  -3   63.17   10.64
   8   6  -3   58.59   10.37
  -8  -6   3   73.13   11.13
  -8   6   4   25.41    9.39
  -8   6   4   32.30    9.58
   8  -6  -4   35.66    9.68
   8  -6  -4   16.03    8.37
   8   6  -4   22.52    6.26
   8   6  -4   20.21    6.30
  -8  -6   4   15.53    5.65
  -8   6   5   11.04    7.27
  -8   6   5   11.10    6.56
   8  -6  -5   11.55    7.29
   8  -6  -5   24.34    9.51
   8   6  -5   26.75    6.62
   8   6  -5   22.32    6.32
  -8  -6   5   11.43    5.46
  -8   6   6   31.68    9.36
  -8   6   6   37.86   10.28
   8  -6  -6   34.15   10.02
   8  -6  -6   15.32    8.53
   8   6  -6   24.98    7.11
   8   6  -6   17.37    5.95
  -8  -6   6   14.85    6.03
  -8   6   7   21.45    8.50
   8  -6  -7   10.90    7.15
   8  -6  -7   32.66    9.88
   8   6  -7   15.06    6.10
   8   6  -7   19.22    6.58
  -8  -6   7   30.90    7.52
  -8   6   8   23.83    8.98
   8  -6  -8   19.06    8.18
   8  -6  -8   13.25    8.49
   8   6  -8   22.37    6.94
   8   6  -8   12.80    5.50
  -8  -6   8   11.38    6.08
  -8   6   9    0.00    5.29
   8  -6  -9    0.00    5.36
   8  -6  -9    2.28    5.30
   8   6  -9   -0.00    4.97
  -8  -6   9    0.00    3.88
  -8   6  10    6.78    6.62
   8  -6 -10    0.00    6.31
   8   6 -10    6.18    6.13
  -8  -6  10    2.86    5.55
  -8   6  11   10.20    7.14
   8  -6 -11    7.10    6.96
   8   6 -11   10.91    5.66
  -8  -6  11   15.35    6.96
  -8   6  12    4.11    6.56
   8  -6 -12    0.00    6.10
   8   6 -12    7.12    6.32
  -8  -6  12   13.49    6.38
  -8   6  13   11.31    7.25
   8  -6 -13   13.20    7.75
   8   6 -13    0.36    5.63
  -8   6  14   38.30   10.54
   8  -6 -14   22.86    9.52
   8   6 -14   12.32    6.81
  -8   6  15   13.20    8.16
   8  -6 -15    0.70    6.02
   8   6 -15   10.25    6.02
  -8   6  16   -0.00    6.68
   8   6 -16    0.40    4.82
  -8  -6  16    2.74    5.72
  -8   6  17   53.58   13.59
   8   6 -17   41.47   10.90
  -8  -6  17   32.76   10.55
  -8   6  18   15.80    8.90
   8   6 -18    6.91    6.71
  -8  -6  18    3.98    5.99
  -8   6  19   -0.00    6.70
   8   6 -19    3.54    5.88
  -8  -6  19    1.44    6.24
  -8   6  20    5.62    6.64
   8   6 -20   -0.00    5.60
  -8  -6  20   -0.00    4.97
  -8   6  21    1.79    4.85
   8   6 -21   -0.00    5.09
  -8  -6  21    5.71    6.97
  -8   6  22    1.25    6.02
   8   6 -22    1.41    5.25
  -8  -6  22    4.46    6.97
  -8   6  23   10.93    8.70
   8   6 -23   19.45    8.31
  -8  -6  23   21.02    9.15
  -8   6  24    2.14    5.40
   8   6 -24    0.62    6.17
  -8  -6  24   -0.00    5.84
  -8   6  25    7.16    6.79
   8   6 -25    0.00    6.06
  -8  -6  25   -0.00    7.53
  -8   6  26    0.00    6.05
   8   6 -26    2.56    5.96
  -8  -6  26    7.09    8.14
  -8   6  27    9.84    8.66
   8   6 -27    2.43    6.81
  -8  -6  27    0.00    6.11
  -8   6  28    2.10    6.53
   8   6 -28   -0.00    6.09
  -8  -6  28    7.57    7.06
  -8   6  29    6.62    6.40
   8   6 -29   -0.00    6.40
  -8  -6  29    5.93    6.69
  -8   6  30    2.88    6.73
   8   6 -30   -0.00    5.22
  -8  -6  30    1.91    7.17
  -8   6  31   10.14    7.74
   8   6 -31    4.07    5.42
  -8  -6  31   -0.00    6.28
  -8   6  32    0.00    6.90
   8   6 -32    5.24    7.13
  -8  -6  32    0.54    7.05
  -8   6  33   24.56   10.76
   8   6 -33   -0.00    7.27
  -8  -6  33    5.88    8.05
  -8   6  34   -0.00    6.60
  -8  -6  34   -0.00    6.57
  -8   7   1   67.13   13.67
   8  -7  -1   47.75   12.02
   8   7  -1   40.31    8.29
  -8  -7   1   46.33    8.27
  -8   7   2    0.53    6.11
   8  -7  -2    3.26    5.45
   8   7  -2   -0.00    3.80
  -8  -7   2   -0.00    3.16
  -8  -7   2   -0.00    1.69
  -8   7   3   25.70    9.93
   8  -7  -3   30.79    9.34
   8  -7  -3   45.57   12.56
   8   7  -3   18.68    6.04
  -8  -7   3   20.81    5.94
  -8   7   4   -0.00    5.92
   8  -7  -4    1.21    4.68
   8  -7  -4    0.00    5.71
   8   7  -4    1.36    3.60
  -8  -7   4   -0.00    3.45
  -8   7   5   79.28   14.55
  -8   7   5   78.90   15.06
   8  -7  -5   57.92   12.83
   8  -7  -5   45.51   13.00
   8   7  -5   52.67   10.41
  -8  -7   5   60.78   10.44
  -8   7   6   11.79    7.43
  -8   7   6    9.62    6.75
   8  -7  -6    7.96    6.28
   8  -7  -6   12.14    8.11
   8   7  -6   11.80    5.66
  -8  -7   6   19.21    6.24
  -8   7   7    1.45    4.67
  -8   7   7    2.76    5.38
   8  -7  -7    4.99    5.17
   8  -7  -7    0.00    7.27
   8   7  -7    3.17    3.69
   8   7  -7    0.51    3.38
  -8  -7   7   -0.00    4.01
  -8   7   8    0.00    5.77
   8  -7  -8    2.47    5.37
   8  -7  -8    0.00    5.81
   8   7  -8   -0.00    3.98
   8   7  -8   -5.28    5.20
  -8  -7   8   -0.00    4.52
  -8   7   9   36.44   10.95
   8  -7  -9   22.45    8.44
   8  -7  -9   30.84   10.54
   8   7  -9   36.43    8.81
  -8  -7   9   34.71    8.46
  -8   7  10   15.05    7.75
   8  -7 -10    0.00    5.81
   8  -7 -10    2.69    7.76
   8   7 -10    1.68    4.74
  -8  -7  10   10.62    5.56
  -8   7  11   41.95   11.26
   8  -7 -11   32.36    9.72
   8  -7 -11   16.43    8.62
   8   7 -11   25.75    8.33
  -8  -7  11   42.02    9.71
  -8   7  12   -0.00    7.02
   8  -7 -12    2.44    5.08
   8   7 -12   -0.00    4.44
  -8  -7  12    0.00    5.07
  -8   7  13    7.95    6.91
   8   7 -13    4.16    5.09
  -8   7  14   11.04    6.95
   8   7 -14    7.13    6.07
  -8   7  15   59.11   13.49
   8   7 -15   29.89    9.13
  -8   7  16    4.02    6.73
   8   7 -16    3.93    5.61
  -8  -7  16    7.71    6.51
  -8   7  17   -0.00    6.54
   8   7 -17    3.60    5.54
  -8  -7  17    3.23    5.76
  -8   7  18   -0.00    5.02
   8   7 -18   -0.00    5.03
  -8  -7  18    1.92    6.06
  -8   7  19    6.34    7.71
   8   7 -19    0.00    5.58
  -8  -7  19    5.85    6.36
  -8   7  20   -0.00    6.52
   8   7 -20    2.82    5.86
  -8  -7  20    3.43    5.69
  -8   7  21   24.73    9.19
   8   7 -21   11.26    7.34
  -8  -7  21    7.16    7.72
  -8   7  22    2.44    6.01
   8   7 -22    6.34    6.66
  -8  -7  22   -0.00    5.16
  -8   7  23    1.35    5.75
   8   7 -23    4.78    6.59
  -8  -7  23    0.00    6.11
  -8   7  24   11.03    6.69
  -8  -7  24   -0.00    5.56
  -8   7  25   13.18    7.57
   8   7 -25    2.73    4.98
  -8  -7  25    5.06    7.35
  -8   7  26    5.42    6.05
   8   7 -26    1.96    6.49
  -8  -7  26    4.10    6.91
  -8   7  27    4.94    5.96
   8   7 -27    3.90    6.39
  -8  -7  27    0.00    6.08
  -8   7  28    0.00    6.85
   8   7 -28   -0.00    5.84
  -8  -7  28   -0.00    6.61
  -8   7  29   -0.00    6.66
   8   7 -29    2.19    5.99
  -8  -7  29    5.59    7.12
  -8   7  30   -0.00    6.35
   8   7 -30    0.13    6.74
  -8  -7  30    4.06    6.40
  -8   7  31    7.42    6.66
   8   7 -31    0.00    7.79
  -8  -7  31    8.79    6.62
  -8   7  32    6.04    7.27
   8   7 -32   -0.00    6.17
  -8  -7  32   -0.00    5.93
  -8   7  33   -0.00    6.60
   8   7 -33    1.94    6.51
  -8  -7  33    0.00    6.48
   8   7 -34   -0.00    5.62
  -8   8   1   63.08   14.41
   8  -8  -1   76.92   14.52
   8   8  -1   41.98    8.17
  -8   8   2    9.91    6.63
   8  -8  -2    7.17    6.73
   8   8  -2    0.94    3.10
   8  -8  -3   41.37   10.98
   8   8  -3   18.80    5.86
   8  -8  -4   20.11    8.32
   8   8  -4   11.66    5.14
   8  -8  -5   -0.00    5.20
   8  -8  -5    5.77    7.71
   8   8  -5    0.48    3.58
   8  -8  -6   -0.00    5.97
   8  -8  -6   11.64    7.51
   8   8  -6    4.49    4.74
  -8  -8   6    6.44    4.56
  -8   8   7  111.26   17.32
   8  -8  -7   57.06   13.59
   8  -8  -7   86.93   16.34
   8   8  -7   72.30   11.69
  -8  -8   7   42.34   10.02
  -8   8   8   -0.00    5.83
   8  -8  -8    3.71    6.14
   8  -8  -8    2.71    7.03
   8   8  -8    3.86    4.50
  -8  -8   8    3.37    4.44
  -8   8   9    5.37    6.58
   8  -8  -9    4.77    5.52
   8   8  -9    1.00    3.85
  -8  -8   9   13.24    6.19
  -8   8  10    9.82    7.75
   8  -8 -10    9.56    6.80
   8   8 -10    2.19    4.50
  -8  -8  10    1.89    4.90
  -8   8  11    8.74    6.96
   8  -8 -11    3.08    6.77
   8   8 -11    0.72    4.67
  -8  -8  11    3.69    5.44
  -8   8  12    5.55    6.85
   8  -8 -12    1.59    5.03
   8   8 -12    0.00    6.04
  -8  -8  12    0.00    5.00
  -8   8  13   34.70   10.47
   8  -8 -13   66.91   13.17
   8   8 -13   25.57    8.53
  -8   8  14    2.91    6.59
   8   8 -14   -0.00    4.31
  -8   8  15   13.20    8.05
   8   8 -15    0.00    4.89
  -8  -8  15    5.18    6.34
  -8   8  16   -0.00    5.85
   8   8 -16    4.78    5.59
  -8  -8  16    2.67    5.13
  -8   8  17   16.30    9.40
   8   8 -17    7.27    6.63
  -8  -8  17   18.02    8.31
  -8   8  18   -0.00    6.00
   8   8 -18    0.00    5.30
  -8  -8  18    2.14    5.95
  -8   8  19    7.96    7.44
   8   8 -19    0.00    5.41
  -8  -8  19    6.62    6.24
  -8   8  20    3.39    5.46
   8   8 -20    2.81    5.36
  -8  -8  20    2.69    6.51
  -8   8  21   -0.00    4.81
   8   8 -21    0.10    4.78
  -8  -8  21   -0.00    5.85
  -8   8  22   -0.00    5.73
   8   8 -22    0.30    5.54
  -8  -8  22    1.06    6.49
  -8   8  23   10.40    7.31
   8   8 -23   14.01    7.58
  -8  -8  23   25.09    9.98
  -8   8  24    3.50    6.09
   8   8 -24    3.62    6.01
  -8  -8  24    3.00    5.78
  -8   8  25    5.91    7.16
   8   8 -25    0.00    4.78
  -8  -8  25    0.00    6.28
  -8   8  26   -0.00    5.27
   8   8 -26   -0.00    5.50
  -8  -8  26   -0.00    6.51
  -8   8  27    4.17    7.52
   8   8 -27    9.92    7.64
  -8  -8  27    1.46    7.35
  -8   8  28    1.37    5.24
   8   8 -28    3.48    6.84
  -8  -8  28    4.28    6.99
  -8   8  29    9.48    6.80
   8   8 -29    9.68    7.65
  -8  -8  29    2.79    7.49
  -8   8  30    1.00    4.75
   8   8 -30    0.00    7.21
  -8  -8  30   -0.00    6.79
  -8   8  31   -0.00    5.45
   8   8 -31    0.94    5.73
  -8  -8  31    0.00    7.65
  -8   8  32   -0.00    5.64
   8   8 -32    0.00    7.04
  -8  -8  32    2.04    7.64
  -8   8  33    4.86    6.02
   8   8 -33    0.00    6.40
  -8  -8  33    1.00    6.73
   8   8 -34   -0.00    6.88
   8   8 -35    0.00    5.22
   8  -9  -1   66.06   13.85
   8   9  -1   53.73    8.91
   8  -9  -2   10.53    6.30
   8   9  -2    4.41    4.05
  -8   9   3   21.46    9.77
   8  -9  -3   27.68   10.04
   8   9  -3   24.87    6.39
  -8   9   4    2.36    5.78
   8  -9  -4    5.48    6.72
   8   9  -4    7.82    4.35
  -8   9   5   19.60    9.86
   8  -9  -5   58.79   12.96
   8   9  -5   39.48    8.29
  -8   9   6    0.78    6.88
   8  -9  -6   -0.00    5.64
   8   9  -6    0.00    3.93
  -8   9   7   14.80    7.51
   8  -9  -7    4.18    6.85
   8   9  -7    4.76    4.94
  -8   9   8   -0.00    5.00
  -8   9   8   -0.00    5.23
   8  -9  -8    4.01    5.46
   8   9  -8   -0.00    4.13
  -8   9   9    2.68    6.55
  -8   9   9    1.32    5.70
   8  -9  -9   14.06    8.92
   8   9  -9    6.78    5.80
  -8   9  10    0.00    6.15
   8  -9 -10    1.80    5.78
   8   9 -10    1.06    4.41
  -8   9  11   58.81   13.91
   8  -9 -11   79.80   15.15
   8   9 -11   44.63   10.49
  -8   9  12    0.22    4.50
   8  -9 -12   -0.00    6.76
   8   9 -12    2.70    5.28
  -8  -9  12    0.00    5.42
  -8   9  13    5.47    6.01
   8  -9 -13   -0.00    4.51
   8   9 -13    0.00    5.69
  -8   9  14    3.87    7.09
   8  -9 -14    2.68    5.03
   8   9 -14    0.00    4.95
  -8   9  15   33.03   10.21
   8  -9 -15   55.75   12.25
   8   9 -15   29.32    9.86
  -8  -9  15   31.57    9.86
  -8   9  16    0.66    6.77
   8   9 -16    1.48    6.15
  -8  -9  16    1.92    5.47
  -8   9  17    3.06    5.75
   8   9 -17   -0.00    5.86
  -8  -9  17   -0.00    5.23
  -8   9  18   13.18    7.37
   8   9 -18    0.00    4.81
  -8  -9  18    3.95    6.18
  -8   9  19    4.42    5.76
   8   9 -19   10.03    6.93
  -8  -9  19    0.00    5.64
  -8   9  20    5.84    6.21
   8   9 -20    0.33    5.25
  -8  -9  20   -0.00    6.71
  -8   9  21    8.98    6.93
   8   9 -21   10.76    7.28
  -8  -9  21    8.81    7.43
  -8   9  22    7.13    7.29
   8   9 -22   -0.00    5.62
  -8  -9  22    3.32    6.80
  -8   9  23    1.39    6.09
   8   9 -23   -0.00    5.26
  -8  -9  23   -0.00    6.38
  -8   9  24    0.00    5.39
   8   9 -24   -0.00    6.07
  -8  -9  24   -0.00    6.38
  -8   9  25   22.41    9.72
   8   9 -25   14.25    8.24
  -8  -9  25   11.55    8.40
  -8   9  26    0.00    5.50
   8   9 -26    2.16    6.37
  -8  -9  26   -0.00    6.73
  -8   9  27    6.28    6.71
   8   9 -27    0.72    6.40
  -8  -9  27    3.70    7.79
  -8   9  28    1.33    4.89
   8   9 -28   -0.00    6.50
  -8  -9  28   17.22    9.96
  -8   9  29    2.37    6.40
   8   9 -29    2.21    6.23
  -8  -9  29    2.16    7.15
  -8   9  30    0.00    4.73
   8   9 -30    4.92    7.11
  -8  -9  30   -0.00    8.16
  -8   9  31    8.36    7.80
   8   9 -31   -0.00    6.44
  -8  -9  31    5.62    7.56
  -8   9  32    0.00    5.46
   8   9 -32   -0.00    6.59
  -8  -9  32    3.93    7.84
   8   9 -33    0.00    6.57
  -8  10   1    7.37    7.14
   8 -10  -1    5.41    7.18
   8  10  -1   10.68    4.57
  -8  10   2    0.00    5.45
   8 -10  -2    4.59    6.28
   8  10  -2    2.97    3.16
  -8  10   3   12.00    9.13
   8 -10  -3   52.01   11.94
   8  10  -3   36.90    7.36
  -8  10   4    4.76    5.46
   8 -10  -4   16.13    8.20
   8  10  -4    3.63    3.49
  -8  10   5   -0.00    5.34
   8 -10  -5   -0.00    5.53
   8  10  -5    2.65    4.33
  -8  10   6   -0.00    5.97
   8 -10  -6    7.24    6.89
   8  10  -6    1.41    4.36
  -8  10   7   27.24   10.30
   8 -10  -7   67.35   13.68
   8  10  -7   31.41    8.25
  -8  10   8   -0.00    5.78
   8 -10  -8   -0.00    5.87
   8  10  -8   -0.00    4.27
  -8  10   9    2.32    5.43
   8 -10  -9    6.88    7.05
   8  10  -9    0.00    4.66
  -8  10  10    0.00    6.51
  -8  10  10   -0.00    5.27
   8 -10 -10    0.41    5.74
   8  10 -10   -0.00    4.32
  -8  10  11    7.87    7.09
   8 -10 -11    3.58    6.04
   8  10 -11    0.00    5.86
  -8  10  12    0.00    6.30
   8 -10 -12    1.86    6.16
   8  10 -12    1.89    4.35
  -8  10  13   40.33   12.30
   8 -10 -13   29.82   10.39
   8  10 -13   22.44    8.66
  -8  10  14   -0.00    5.84
   8 -10 -14    0.00    6.41
   8  10 -14    3.56    5.63
  -8  10  15    0.48    5.86
   8 -10 -15   -0.00    5.27
   8  10 -15   -0.00    4.79
  -8  10  16    2.01    6.75
   8 -10 -16    0.79    5.73
   8  10 -16    3.85    5.64
  -8  10  17   13.36    8.40
   8 -10 -17   26.15    9.33
   8  10 -17   18.11    7.54
  -8  10  18   -0.00    6.98
   8  10 -18    3.28    5.68
  -8 -10  18    0.25    5.49
  -8  10  19    4.36    6.13
   8  10 -19    1.69    5.60
  -8 -10  19    3.23    6.13
  -8  10  20   -0.00    5.83
   8  10 -20   -0.00    5.11
  -8 -10  20    7.87    7.37
  -8  10  21   11.28    7.68
   8  10 -21    3.47    6.73
  -8 -10  21    7.58    7.45
  -8  10  22    0.00    5.63
   8  10 -22    3.71    6.24
  -8 -10  22    0.00    6.11
  -8  10  23    4.18    7.28
   8  10 -23    8.00    6.60
  -8 -10  23   11.09    8.84
  -8  10  24   -0.00    5.85
   8  10 -24   -0.00    6.20
  -8 -10  24   -0.00    6.57
  -8  10  25    1.65    5.44
   8  10 -25   -0.00    5.21
  -8 -10  25   -0.00    5.77
  -8  10  26    1.75    5.35
   8  10 -26    2.05    6.79
  -8 -10  26    5.37    7.82
  -8  10  27    7.71    7.44
   8  10 -27    6.07    6.43
  -8 -10  27   13.71    8.93
  -8  10  28   -0.00    5.81
   8  10 -28    0.10    4.89
  -8 -10  28    2.26    6.87
  -8  10  29   -0.00    5.24
   8  10 -29    1.67    6.65
  -8 -10  29    9.50    8.23
  -8  10  30   -0.00    7.28
   8  10 -30    0.94    6.46
  -8 -10  30   -0.00    8.06
  -8  10  31    0.00    6.16
  -8 -10  31    4.16    7.24
  -8  11   1    3.37    5.56
   8 -11  -1   43.78   11.61
   8  11  -1   21.55    5.38
  -8  11   2    1.77    6.89
   8 -11  -2    1.65    5.46
   8  11  -2    6.73    3.99
  -8  11   3    2.90    6.68
   8 -11  -3    0.00    5.72
   8  11  -3    9.04    4.27
  -8  11   4   -0.00    6.38
   8 -11  -4   -0.00    4.83
   8  11  -4   -0.00    3.39
  -8  11   5   21.39   10.18
   8 -11  -5   10.27    7.73
   8  11  -5   14.76    5.50
  -8  11   6    9.10    7.70
   8 -11  -6    6.32    5.86
   8  11  -6    1.72    3.41
  -8  11   7   -0.00    5.58
   8 -11  -7    1.36    5.08
   8  11  -7   -0.00    4.19
  -8  11   8    0.09    5.45
   8 -11  -8    3.30    5.72
   8  11  -8    3.99    4.39
  -8  11   9   16.19    7.75
   8 -11  -9    4.83    6.85
   8  11  -9    6.79    5.38
  -8  11  10    7.04    6.97
   8 -11 -10   -0.00    5.07
   8  11 -10    3.75    4.98
  -8  11  11    6.43    6.50
   8 -11 -11   11.99    7.53
   8  11 -11    9.88    5.77
  -8  11  12    6.98    5.82
  -8  11  12    1.24    5.60
   8 -11 -12    0.00    5.88
   8  11 -12    2.45    4.61
  -8  11  13   -0.00    4.88
   8 -11 -13   -0.00    6.25
   8  11 -13    0.07    4.57
  -8  11  14    4.00    6.23
   8 -11 -14    0.00    4.25
   8  11 -14   -0.00    4.03
  -8  11  15   19.54    8.92
   8 -11 -15   12.78    8.90
   8  11 -15    5.84    6.11
  -8  11  16   -0.00    5.85
   8 -11 -16    0.79    5.64
   8  11 -16    0.19    4.05
  -8  11  17    6.77    7.10
   8 -11 -17   -0.00    5.94
   8  11 -17   -0.00    4.68
  -8  11  18    0.00    5.91
   8 -11 -18    2.09    6.47
   8  11 -18    4.34    5.85
  -8  11  19   10.52    7.79
   8 -11 -19   23.03    9.43
   8  11 -19    0.00    5.64
  -8  11  20    1.15    6.71
   8 -11 -20    4.54    6.66
   8  11 -20    1.29    5.71
  -8  11  21    3.43    5.77
   8  11 -21    9.76    6.69
  -8  11  22   -0.00    5.48
   8  11 -22    0.76    5.04
  -8  11  23   -0.00    7.07
   8  11 -23   -0.00    5.32
  -8  11  24    3.35    5.97
   8  11 -24   -0.00    6.51
  -8  11  25   -0.00    5.72
   8  11 -25    8.27    7.23
  -8 -11  25    8.09    8.97
  -8  11  26    5.13    6.34
   8  11 -26   -0.00    5.87
  -8 -11  26    0.00    6.30
  -8  11  27   -0.00    5.61
   8  11 -27    1.93    5.83
  -8 -11  27    5.29    7.61
  -8  11  28   -0.00    6.89
  -8 -11  28   10.76    9.13
  -8  11  29   -0.00    4.79
  -8 -11  29   -0.00    8.01
  -8 -11  30    3.33    7.99
  -8 -11  31    0.28    8.15
  -8  12   1   -0.00    4.75
   8 -12  -1    0.00    5.21
   8  12  -1    3.56    3.22
  -8  12   2    8.13    6.84
   8 -12  -2    6.42    6.07
   8  12  -2    0.00    2.11
  -8  12   3   34.07   11.83
   8 -12  -3   32.57   10.36
   8  12  -3   28.09    6.36
  -8  12   4   -0.00    5.85
   8 -12  -4    3.52    6.43
   8  12  -4   -0.00    2.38
  -8  12   5    0.35    7.21
   8 -12  -5   -0.00    5.93
   8  12  -5    0.00    2.67
  -8  12   6    1.32    6.27
   8 -12  -6    2.04    4.55
   8  12  -6   -0.00    3.01
  -8  12   7    1.63    5.85
   8 -12  -7    6.34    7.16
   8  12  -7    9.06    4.43
  -8  12   8    2.42    5.68
   8 -12  -8    5.87    6.40
   8  12  -8    2.73    4.68
  -8  12   9   -0.00    6.23
   8 -12  -9   -0.00    5.63
   8  12  -9    8.36    4.84
  -8  12  10    1.15    5.05
   8 -12 -10    1.44    6.39
   8  12 -10   -0.00    4.89
  -8  12  11   11.52    8.08
   8 -12 -11   10.31    7.44
   8  12 -11    0.00    5.49
  -8  12  12    0.00    5.21
   8 -12 -12   -0.00    5.68
   8  12 -12   -0.00    4.64
  -8  12  13   13.97    7.43
   8 -12 -13   17.20    8.32
   8  12 -13    6.67    5.71
  -8  12  14    4.58    6.58
   8 -12 -14    0.00    6.56
   8  12 -14    0.43    4.94
  -8  12  15   -0.00    4.91
   8 -12 -15   -0.00    5.69
   8  12 -15   -0.00    4.62
  -8  12  16   -0.00    6.95
   8 -12 -16    0.92    4.93
   8  12 -16    4.54    4.99
  -8  12  17    0.00    6.45
   8 -12 -17    0.90    6.33
   8  12 -17    3.34    4.87
  -8  12  18    0.00    5.58
   8 -12 -18    0.00    6.15
   8  12 -18   -0.00    5.58
  -8  12  19    0.00    7.48
   8 -12 -19    5.95    7.65
   8  12 -19   12.50    7.49
  -8  12  20    0.00    5.80
   8 -12 -20   -0.00    5.14
   8  12 -20    2.59    5.29
  -8  12  21   -0.00    6.82
   8 -12 -21    0.96    6.49
   8  12 -21    1.40    4.40
  -8  12  22    0.00    5.66
   8 -12 -22    5.96    6.70
   8  12 -22    1.21    5.46
  -8  12  23    5.80    7.30
   8 -12 -23   11.00    7.87
   8  12 -23    8.65    6.90
  -8  12  24   -0.00    5.53
   8  12 -24    6.10    6.57
  -8  12  25    0.00    6.33
  -8  12  26   14.32    8.57
  -8  12  27    4.83    6.35
  -8  12  28   -0.00    5.76
  -8  13   1    0.00    6.00
   8 -13  -1    0.01    5.01
   8  13  -1   32.09    6.04
  -8  13   2   -0.00    5.44
   8 -13  -2    0.00    6.14
   8  13  -2    2.22    2.68
  -8  13   3    2.62    6.38
   8 -13  -3    0.00    4.70
   8  13  -3   -0.00    2.72
  -8  13   4    9.25    7.75
   8 -13  -4    6.92    7.65
   8  13  -4    5.30    3.47
  -8  13   5   26.61   10.00
   8 -13  -5   11.29    7.49
   8  13  -5   14.59    5.05
  -8  13   6   -0.00    5.30
   8 -13  -6   -0.00    4.49
   8  13  -6   -0.00    3.37
  -8  13   7    0.00    6.35
   8 -13  -7    8.50    6.88
   8  13  -7    0.00    3.93
  -8  13   8   17.82    9.17
   8 -13  -8    0.61    6.19
   8  13  -8    0.00    3.63
  -8  13   9   11.29    8.79
   8 -13  -9   14.68    8.46
   8  13  -9    5.83    4.81
  -8  13  10   -0.00    6.65
   8 -13 -10    0.00    5.38
   8  13 -10    5.41    4.87
  -8  13  11    4.60    6.35
   8 -13 -11    0.00    5.14
   8  13 -11    6.93    5.16
  -8  13  12   -0.00    5.81
   8 -13 -12   -0.00    5.37
   8  13 -12   -0.00    4.49
  -8  13  13    0.69    5.51
   8 -13 -13   -0.00    5.64
   8  13 -13   -0.00    4.95
  -8  13  14    1.59    6.18
   8 -13 -14    0.00    5.06
   8  13 -14   -0.00    5.82
  -8  13  15    0.00    6.07
   8 -13 -15   -0.00    6.56
   8  13 -15    8.64    5.70
  -8  13  16    1.11    5.40
   8 -13 -16    2.70    6.22
   8  13 -16    1.41    4.44
  -8  13  17    0.00    5.04
   8 -13 -17   -0.00    7.10
   8  13 -17   -0.00    5.51
  -8  13  18   -0.00    6.57
   8 -13 -18    4.24    6.26
   8  13 -18    1.40    4.61
  -8  13  19    1.20    6.05
   8 -13 -19    2.77    6.22
   8  13 -19   -0.00    6.60
  -8  13  20    9.27    8.12
   8 -13 -20    6.31    6.54
   8  13 -20    5.59    6.12
  -8  13  21    5.79    7.75
   8 -13 -21    3.34    6.15
  -8  13  22    0.00    6.69
   8 -13 -22    0.00    6.29
  -8  13  23    7.75    7.77
   8 -13 -23    0.71    6.26
  -8  13  24   -0.00    6.82
   8 -13 -24   -0.00    5.31
  -8  13  25    3.21    6.71
   8 -13 -25    2.20    6.21
  -8  13  26    2.81    6.15
   8 -13 -26    3.78    6.00
   8 -13 -27    2.37    5.70
  -8  14   1   12.93    8.82
   8 -14  -1   14.50    7.79
   8  14  -1   15.79    4.72
  -8  14   2    9.42    7.89
   8 -14  -2    2.99    5.96
   8  14  -2   20.18    5.31
  -8  14   3   -0.00    5.49
   8 -14  -3    6.37    7.36
   8  14  -3    1.15    3.47
  -8  14   4    0.49    6.01
   8 -14  -4    0.00    5.33
   8  14  -4    3.09    3.66
  -8  14   5    2.85    6.90
   8 -14  -5    4.16    6.22
   8  14  -5    1.77    3.41
  -8  14   6   -0.00    6.90
   8 -14  -6    1.54    5.92
   8  14  -6    2.03    3.93
  -8  14   7    3.32    7.54
   8 -14  -7    1.05    5.29
   8  14  -7    2.91    4.17
  -8  14   8    5.19    8.38
   8 -14  -8    3.54    6.00
   8  14  -8    4.32    4.62
  -8  14   9    0.00    5.27
   8 -14  -9    0.00    5.47
   8  14  -9    0.00    4.54
  -8  14  10    0.68    6.13
   8 -14 -10   -0.00    5.72
   8  14 -10    1.42    4.15
  -8  14  11    3.24    6.46
   8 -14 -11    2.39    5.52
   8  14 -11   -0.00    4.65
  -8  14  12    0.46    5.82
   8 -14 -12    2.14    5.06
   8  14 -12    7.39    5.24
  -8  14  13    0.00    6.27
   8 -14 -13   -0.00    5.71
   8  14 -13   -0.00    4.20
  -8  14  14   -0.00    5.25
   8 -14 -14    1.99    6.47
   8  14 -14    1.30    4.62
  -8  14  15    1.29    4.92
   8 -14 -15   -0.00    6.38
   8  14 -15    1.53    4.55
  -8  14  16   -0.00    5.66
   8 -14 -16    4.45    6.29
   8  14 -16   -0.00    4.59
  -8  14  17    0.00    6.04
   8 -14 -17   -0.00    6.85
  -8  14  18   -0.00    6.36
   8 -14 -18    0.00    6.24
  -8  14  19   -0.00    7.34
   8 -14 -19    4.59    7.72
  -8  14  20    2.30    6.46
   8 -14 -20   -0.00    6.24
  -8  14  21    4.24    6.05
   8 -14 -21    0.97    6.31
  -8  14  22   -0.00    6.39
   8 -14 -22    0.00    6.80
  -8  14  23    7.08    6.94
   8 -14 -23   -0.00    6.74
  -8  14  24   -0.00    6.26
  -8  15   1    0.60    6.55
   8 -15  -1    1.23    7.35
   8  15  -1   -0.00    2.78
  -8  15   2    0.80    6.09
   8 -15  -2    1.04    6.41
   8  15  -2    1.22    3.34
  -8  15   3    4.53    6.46
   8 -15  -3    0.04    5.99
   8  15  -3   -0.00    2.76
  -8  15   4    0.00    5.94
   8 -15  -4    4.33    6.86
   8  15  -4    3.91    4.01
  -8  15   5   14.10    7.95
   8 -15  -5   11.92    7.95
   8  15  -5    1.53    3.54
  -8  15   6   -0.00    6.20
   8 -15  -6    0.00    5.17
   8  15  -6    0.12    3.76
  -8  15   7   -0.00    7.25
   8 -15  -7    2.73    5.01
   8  15  -7   -0.00    3.71
  -8  15   8   -0.00    6.07
   8 -15  -8   -0.00    6.11
   8  15  -8   -0.00    3.55
  -8  15   9    1.59    5.85
   8 -15  -9   -0.00    6.04
   8  15  -9    0.55    3.65
  -8  15  10    0.16    6.02
   8 -15 -10    0.00    5.29
   8  15 -10    0.00    4.07
  -8  15  11    2.21    5.75
   8 -15 -11    2.45    5.35
   8  15 -11   -0.00    4.34
  -8  15  12   -0.00    6.51
   8 -15 -12    4.04    6.27
  -8  15  13   -0.00    4.62
   8 -15 -13    1.82    5.62
  -8  15  14    1.00    7.11
   8 -15 -14   -0.00    6.28
  -8  15  15    0.00    6.47
   8 -15 -15    6.30    6.69
   8 -15 -16    3.04    5.86
   8 -15 -17   13.82    8.07
   8 -15 -18   -0.00    6.53
   8 -15 -19    0.28    6.93
  -8  16   1    2.73    7.64
   8 -16  -1   -0.00    7.43
   8  16  -1   -0.00    3.46
  -8  16   2    3.67    5.58
   8 -16  -2    0.14    6.93
   8  16  -2   -0.00    3.92
  -8  16   3   -0.00    5.96
   8 -16  -3   -0.00    6.03
   8  16  -3    1.48    3.54
  -8  16   4    7.44    7.11
   8 -16  -4    1.83    6.06
   8  16  -4    0.00    3.70
  -8  16   5    9.29    7.10
   8 -16  -5    0.31    6.43
   8  16  -5    2.60    4.05
  -8  16   6    2.27    5.81
   8 -16  -6   -0.00    6.95
   8  16  -6   -0.00    3.78
  -8  16   7   -0.00    5.99
   8 -16  -7   -0.00    6.18
  -8  16   8    0.00    6.92
   8 -16  -8    0.00    4.76
  -8  16   9    0.00    4.96
   8 -16  -9   -0.00    5.54
   8 -16 -10    0.14    4.48
   8 -16 -11    0.00    5.99
   8 -16 -12    3.61    7.27
   8 -16 -13   -0.00    5.29
   8 -16 -14   -0.00    5.73
   8 -17  -1   -0.00    5.61
   8 -17  -2    1.88    6.04
   8 -17  -3   -0.00    4.87
   8 -17  -4   -0.00    6.66
   8 -17  -5    0.00    5.20
   8 -17  -6    3.99    6.66
   8 -17  -7    0.00    4.70
   8 -17  -8   -0.00    6.12
   8 -17  -9   -0.00    5.11
  -7   0   1  706.78   58.94
  -7   0   1  749.38   59.45
  -7   0   1  807.79   58.58
   7   0  -1  658.91   58.45
   7   0  -1  386.87   54.72
   7   0  -1  669.29   58.68
  -7   0   2    0.93    3.38
  -7   0   2   -0.00    3.65
  -7   0   2   -0.00    4.02
   7   0  -2    3.61    4.03
   7   0  -2   -0.00    3.87
  -7   0   3   23.09    6.77
  -7   0   3    0.00    3.94
   7   0  -3   22.64    6.30
   7   0  -3    9.95    5.44
  -7   0   4    2.93    4.26
   7   0  -4    1.93    3.55
   7   0  -4   -0.00    4.36
  -7   0   5   31.87    8.18
   7   0  -5   33.40    7.97
   7   0  -5   31.15    8.60
  -7   0   6    2.18    3.84
   7   0  -6    6.49    4.50
   7   0  -6    4.21    4.05
  -7   0   7  239.16   27.70
   7   0  -7  252.30   27.21
   7   0  -7  264.22   28.63
  -7   0   8   -0.00    4.80
   7   0  -8   -0.00    4.37
  -7   0   9   15.45    5.93
   7   0  -9   13.08    6.30
  -7   0  10   -0.00    5.37
   7   0 -10    4.10    4.57
  -7   0  11  234.54   28.90
   7   0 -11  290.42   30.79
  -7   0  12   -0.00    4.40
   7   0 -12    2.66    5.44
  -7   0  13   99.33   15.43
   7   0 -13   83.13   14.85
   7   0 -14   -0.00    4.93
   7   0 -15    5.83    6.22
   7   0 -16   -0.00    5.73
  -7   0  17  360.04   38.38
   7   0 -17  317.67   37.85
  -7   0  18   -0.00    5.32
   7   0 -18    2.29    6.00
  -7   0  19    1.09    5.45
   7   0 -19    9.96    7.90
  -7   0  20   -0.00    6.67
   7   0 -20   -0.00    6.14
  -7   0  21    9.03    7.35
   7   0 -21    5.35    6.96
  -7   0  22    0.45    4.31
   7   0 -22    0.79    6.55
  -7   0  23   17.88    8.44
  -7   0  24   -0.00    5.79
  -7   0  25   -0.00    5.32
  -7   0  26   -0.00    6.95
  -7   0  27   34.37   11.14
  -7   0  28    7.88    6.51
  -7   0  29    0.70    7.16
  -7   0  30    4.12    6.41
  -7   0  31   16.52   10.56
  -7   0  32    7.80    7.43
  -7   0  33   28.28   10.45
  -7   0  34    3.20    6.90
  -7   0  35    2.12    7.12
  -7   0  36   -0.00    6.57
  -7   0  37    4.92    6.05
  -7   1   1    0.00    3.47
  -7   1   1    0.56    3.46
  -7   1   1    1.10    3.41
   7  -1  -1    0.00    4.81
   7  -1  -1    2.53    4.11
   7  -1  -1    2.15    3.99
   7   1  -1    0.00    3.21
   7   1  -1    3.89    5.10
  -7  -1   1    0.13    3.58
  -7   1   2   22.21    7.13
  -7   1   2   40.72    8.36
  -7   1   2   20.81    6.66
   7  -1  -2   34.22    8.31
   7  -1  -2   33.50    7.50
   7  -1  -2   27.99    8.10
   7   1  -2   42.23    7.72
   7   1  -2   48.20    8.99
  -7  -1   2   35.42    7.70
  -7  -1   2   24.03    6.40
  -7   1   3  248.83   26.76
  -7   1   3  256.05   26.09
   7  -1  -3  250.20   25.97
   7  -1  -3  222.74   26.27
   7   1  -3  230.69   24.87
   7   1  -3  219.70   25.45
  -7  -1   3  208.11   25.08
  -7   1   4    1.74    4.07
  -7   1   4    3.70    4.19
   7  -1  -4    0.00    3.38
   7  -1  -4    3.59    4.37
   7   1  -4    1.91    4.16
   7   1  -4    1.46    3.64
  -7  -1   4    1.28    3.65
  -7   1   5   58.34   11.50
  -7   1   5   80.66   12.04
   7  -1  -5   60.95   11.24
   7  -1  -5   65.37   12.07
   7   1  -5   80.30   11.70
   7   1  -5   58.04   11.22
  -7  -1   5   86.04   12.58
  -7   1   6    0.00    4.31
  -7   1   6    3.56    4.23
   7  -1  -6   -0.00    3.82
   7  -1  -6   -0.00    4.09
   7   1  -6   -0.00    3.17
   7   1  -6   -0.00    4.24
  -7  -1   6    0.00    3.52
  -7   1   7   26.88    7.76
  -7   1   7   32.71    7.99
   7  -1  -7   33.75    8.94
   7   1  -7   29.46    7.40
   7   1  -7   28.27    8.33
  -7  -1   7   35.83    8.39
  -7   1   8   11.48    5.57
   7  -1  -8   19.55    6.80
   7   1  -8   12.86    5.53
   7   1  -8   25.28    6.92
  -7  -1   8   11.22    5.29
  -7   1   9  253.42   29.14
   7  -1  -9  263.92   29.85
   7   1  -9  252.58   29.13
  -7  -1   9  260.17   28.79
  -7   1  10   31.20    8.19
   7  -1 -10   18.99    7.31
   7   1 -10   14.02    6.42
  -7  -1  10   10.28    5.80
  -7   1  11   60.77   11.71
   7  -1 -11   69.40   12.74
   7   1 -11   58.96   11.76
  -7  -1  11   54.17   11.18
  -7   1  12   -0.00    4.11
   7  -1 -12   -0.00    5.21
   7   1 -12    3.27    4.39
  -7  -1  12    1.58    4.17
  -7   1  13  159.10   20.22
   7  -1 -13  140.90   19.58
   7   1 -13  117.51   18.12
  -7  -1  13  109.56   17.59
   7  -1 -14   13.45    7.45
   7   1 -14   12.71    7.59
  -7  -1  14   -0.00    5.44
   7  -1 -15   93.93   16.66
   7   1 -15  113.86   17.51
   7  -1 -16   -0.00    4.54
   7   1 -16   11.95    6.52
  -7   1  17   13.55    7.17
   7  -1 -17   22.01    8.86
   7   1 -17   15.11    7.90
  -7  -1  17    4.90    6.63
  -7   1  18    2.18    5.37
   7  -1 -18   -0.00    5.83
   7   1 -18    2.56    6.11
  -7  -1  18    4.46    5.75
  -7   1  19  115.66   19.66
   7  -1 -19  150.52   21.80
  -7  -1  19  126.27   19.69
  -7   1  20    3.63    5.75
   7  -1 -20    0.96    5.23
  -7  -1  20    0.00    5.25
  -7   1  21   54.06   12.59
   7  -1 -21   31.47   10.45
  -7  -1  21   47.00   11.59
  -7   1  22    0.58    4.16
   7  -1 -22    0.00    6.26
  -7  -1  22    2.45    5.76
  -7   1  23    4.17    6.92
   7  -1 -23   15.87    8.88
  -7  -1  23   25.78    9.43
  -7   1  24    7.93    6.99
   7  -1 -24   10.19    8.12
  -7  -1  24   15.17    7.68
  -7   1  25   19.86    8.98
   7  -1 -25   22.69   10.49
   7   1 -25   29.49   11.61
  -7  -1  25   20.44    9.20
  -7   1  26    0.00    5.79
   7   1 -26    0.00    6.13
  -7  -1  26   -0.00    7.21
  -7   1  27    8.90    7.58
   7   1 -27    2.10    5.95
  -7  -1  27    3.75    5.91
  -7   1  28    0.00    5.22
   7   1 -28   -0.00    6.44
  -7  -1  28    4.34    7.19
  -7   1  29   39.06   12.70
   7   1 -29   17.99    9.39
  -7  -1  29   11.08    8.15
  -7   1  30    2.48    5.60
  -7  -1  30   -0.00    6.08
  -7   1  31    9.52    8.81
  -7  -1  31    8.01    7.11
  -7   1  32   -0.00    7.24
  -7  -1  32   -0.00    6.58
  -7   1  33    4.37    6.92
  -7  -1  33    5.39    7.77
  -7   1  34   -0.00    7.33
  -7  -1  34   -0.00    6.98
  -7   1  35    0.00    8.58
  -7  -1  35   13.19    8.77
  -7   1  36    0.00    5.97
  -7  -1  36   -0.00    6.85
  -7   1  37   -0.00    5.43
  -7  -1  37    3.29    7.03
  -7   2   1   49.33    9.88
  -7   2   1   44.75    9.55
  -7   2   1   34.80    8.05
   7  -2  -1   37.91    8.92
   7  -2  -1   48.01    9.37
   7  -2  -1   27.35    8.62
   7   2  -1   44.03    7.89
   7   2  -1   42.62    8.42
  -7  -2   1   62.10    9.33
  -7  -2   1   25.81    6.90
  -7   2   2   40.28    8.98
  -7   2   2   45.20    9.61
  -7   2   2   32.40    8.25
   7  -2  -2   43.34    9.15
   7  -2  -2   36.99    8.50
   7  -2  -2   38.13    9.43
   7   2  -2   48.73    8.23
  -7  -2   2   34.99    7.88
  -7  -2   2   47.37    8.03
  -7   2   3   10.17    5.67
  -7   2   3   10.84    5.70
  -7   2   3   10.22    5.12
   7  -2  -3   11.76    5.58
   7  -2  -3    5.41    4.73
   7  -2  -3   11.39    6.13
   7   2  -3   13.50    4.58
   7   2  -3    3.31    4.38
  -7  -2   3    7.02    4.24
  -7   2   4    7.14    5.41
  -7   2   4    2.08    4.54
   7  -2  -4    2.27    4.38
   7   2  -4    3.66    3.89
   7   2  -4    4.47    4.38
  -7  -2   4    0.00    4.21
  -7   2   5  255.46   27.95
  -7   2   5  226.75   26.34
   7  -2  -5  212.19   27.06
   7   2  -5  223.99   25.29
   7   2  -5  263.57   26.88
  -7  -2   5  263.80   26.83
  -7   2   6   13.15    6.26
  -7   2   6    4.96    4.18
   7  -2  -6   16.12    6.62
   7   2  -6   18.14    5.84
   7   2  -6   16.06    6.00
  -7  -2   6    6.94    4.88
  -7   2   7  247.83   26.54
  -7   2   7  217.33   24.97
   7  -2  -7  214.86   26.06
   7   2  -7  203.65   23.93
   7   2  -7  215.24   24.88
  -7  -2   7  205.17   24.22
  -7   2   8    8.46    5.84
  -7   2   8    2.12    3.96
   7  -2  -8    0.46    4.17
   7   2  -8    5.33    4.69
   7   2  -8    7.96    4.91
  -7  -2   8    3.61    4.28
  -7   2   9   53.94   10.89
  -7   2   9   65.67   11.27
   7  -2  -9   40.29   10.75
   7   2  -9   60.11   10.61
   7   2  -9   55.89   11.26
  -7  -2   9   62.63   11.24
  -7   2  10   18.14    7.16
   7  -2 -10    0.00    5.29
   7   2 -10    0.00    4.92
  -7  -2  10   17.30    6.00
  -7   2  11  146.61   19.50
   7  -2 -11  144.46   20.07
   7   2 -11  130.70   18.59
  -7  -2  11  133.18   18.49
  -7   2  12    5.40    5.83
   7  -2 -12   30.53    8.64
   7   2 -12   41.71    9.53
  -7  -2  12   39.94    9.09
   7  -2 -13   45.83   12.09
   7   2 -13   46.75   11.08
  -7  -2  13   86.22   13.64
   7  -2 -14    3.30    4.46
   7   2 -14    1.51    4.82
  -7  -2  14    4.12    4.44
   7  -2 -15   15.91    8.17
   7   2 -15   25.47    8.37
  -7   2  16   63.58   13.07
   7  -2 -16   59.21   13.48
  -7   2  17   34.89   10.23
   7  -2 -17   62.79   13.04
  -7   2  18   23.98    9.17
   7  -2 -18   25.08    9.96
  -7  -2  18   20.68    7.94
  -7   2  19   -0.00    5.76
   7  -2 -19    4.38    6.27
  -7  -2  19    0.00    5.72
  -7   2  20    9.38    7.15
   7  -2 -20    1.08    5.86
  -7  -2  20    4.52    7.35
  -7   2  21   35.49   10.93
   7  -2 -21   77.97   15.05
  -7  -2  21   35.55   11.22
  -7   2  22   11.71    7.76
   7  -2 -22    3.65    7.55
   7   2 -22    9.07    7.99
  -7  -2  22    7.48    6.83
  -7   2  23   22.82    9.58
   7  -2 -23   22.01   10.31
   7   2 -23   26.14    9.66
  -7  -2  23   36.51   10.86
  -7   2  24    0.47    4.26
   7  -2 -24    0.72    5.88
   7   2 -24    0.31    4.46
  -7  -2  24    9.36    7.42
  -7   2  25    2.52    6.23
   7   2 -25   -0.00    6.29
  -7  -2  25    9.93    7.01
  -7   2  26   -0.00    6.96
   7   2 -26    0.00    5.73
  -7  -2  26   -0.00    6.58
  -7   2  27    7.46    7.72
   7   2 -27    1.98    5.74
  -7  -2  27   13.50    7.95
  -7   2  28   -0.00    6.88
   7   2 -28    3.25    6.55
  -7  -2  28    5.20    6.91
  -7   2  29   13.93    7.79
   7   2 -29    4.52    5.99
  -7  -2  29    0.00    6.29
  -7   2  30    0.85    4.25
   7   2 -30   -0.00    6.12
  -7  -2  30    3.88    6.73
  -7   2  31    8.46    7.38
  -7  -2  31    1.68    7.35
  -7   2  32    8.92    6.22
  -7  -2  32   -0.00    7.03
  -7   2  33    5.13    6.60
  -7  -2  33    8.33    8.27
  -7   2  34    3.93    6.03
  -7  -2  34    0.00    7.17
  -7   2  35   -0.00    6.23
  -7  -2  35    1.30    6.77
  -7   2  36   -0.00    6.43
  -7  -2  36    6.04    8.58
  -7   2  37    8.77    8.41
  -7   3   1    0.00    4.36
  -7   3   1   -0.00    4.09
  -7   3   1    4.48    4.46
   7  -3  -1    0.00    4.82
   7  -3  -1    0.54    4.58
   7   3  -1    0.14    3.21
   7   3  -1   -0.00    3.50
  -7  -3   1    0.00    2.91
  -7  -3   1    0.75    3.12
  -7   3   2  144.23   18.96
  -7   3   2  129.06   18.33
  -7   3   2  113.06   16.79
   7  -3  -2  150.21   19.14
   7  -3  -2  142.41   19.00
   7   3  -2  146.31   16.27
   7   3  -2  105.46   15.52
  -7  -3   2  133.11   16.38
  -7  -3   2  145.21   15.96
  -7   3   3   52.58   10.57
  -7   3   3   40.16    9.71
  -7   3   3   45.99    9.79
   7  -3  -3   41.22    9.43
   7  -3  -3   64.14   11.30
   7   3  -3   50.39    8.73
   7   3  -3   40.80    8.32
  -7  -3   3   43.80    8.59
  -7   3   4    7.05    5.14
  -7   3   4    6.75    5.63
   7  -3  -4    4.95    5.37
   7  -3  -4    4.17    4.74
   7   3  -4    3.94    4.30
   7   3  -4    1.94    4.03
  -7  -3   4   11.59    5.04
  -7   3   5   76.19   13.30
  -7   3   5   81.51   13.12
   7  -3  -5   89.07   14.23
   7   3  -5   65.47   11.17
   7   3  -5   82.11   12.12
  -7  -3   5   74.38   11.62
  -7   3   6   11.63    5.93
  -7   3   6    0.00    4.45
   7  -3  -6   11.59    6.15
   7   3  -6   17.10    5.85
   7   3  -6   16.34    6.00
  -7  -3   6    8.59    5.47
  -7   3   7    0.00    4.06
  -7   3   7    9.85    5.66
   7  -3  -7    4.66    5.75
   7   3  -7    6.74    4.48
   7   3  -7    3.08    4.36
  -7  -3   7    4.16    3.69
  -7   3   8    0.00    4.81
  -7   3   8    0.80    3.84
   7  -3  -8    6.92    5.97
   7   3  -8   -0.00    3.39
   7   3  -8    0.96    4.08
  -7  -3   8    0.00    3.64
  -7   3   9  208.73   25.24
  -7   3   9  203.48   24.20
   7  -3  -9  200.19   25.13
   7   3  -9  194.73   22.96
   7   3  -9  168.52   22.53
  -7  -3   9  206.43   23.47
  -7   3  10   56.13   11.55
  -7   3  10   63.46   11.86
   7  -3 -10   52.68   11.78
   7   3 -10   59.95   10.99
   7   3 -10   58.84   11.12
  -7  -3  10   55.58   10.99
  -7   3  11    0.00    4.45
   7  -3 -11    6.70    5.82
   7   3 -11    6.59    5.24
  -7  -3  11    6.56    5.36
  -7   3  12    1.67    4.74
   7  -3 -12    5.68    5.16
   7   3 -12    0.62    4.79
  -7  -3  12    0.00    3.57
   7  -3 -13   63.20   13.38
  -7  -3  13   67.23   12.73
   7  -3 -14   90.53   15.99
  -7  -3  14   86.96   14.73
  -7   3  15  185.62   22.52
   7  -3 -15  114.64   20.20
  -7   3  16   12.30    8.15
   7  -3 -16   27.80    9.48
  -7   3  17    1.87    5.58
   7  -3 -17    0.00    6.52
  -7   3  18   15.65    8.87
   7  -3 -18   36.18   11.16
  -7  -3  18   30.67    9.69
  -7   3  19  220.21   28.09
   7  -3 -19  226.99   29.61
   7   3 -19  193.83   27.05
  -7  -3  19  219.85   27.82
  -7   3  20    0.00    5.93
   7  -3 -20    3.39    7.08
   7   3 -20    8.93    7.05
  -7  -3  20   -0.00    5.92
  -7   3  21    0.00    5.84
   7  -3 -21    6.25    7.35
   7   3 -21    3.65    6.56
  -7  -3  21    2.36    6.87
  -7   3  22    3.50    5.09
   7  -3 -22    1.11    6.48
   7   3 -22    3.91    6.38
  -7  -3  22   -0.00    6.06
  -7   3  23    5.96    6.61
   7  -3 -23    8.66    7.57
   7   3 -23    6.99    6.61
  -7  -3  23   19.63    9.15
  -7   3  24    9.48    7.08
   7   3 -24    3.54    6.66
  -7  -3  24    0.00    5.71
  -7   3  25   17.97    8.49
   7   3 -25   20.20    9.04
  -7  -3  25    8.59    7.84
  -7   3  26    7.01    6.27
   7   3 -26   -0.00    6.77
  -7  -3  26    1.36    6.14
  -7   3  27    2.76    5.86
   7   3 -27    0.00    5.15
  -7  -3  27    0.85    4.55
  -7   3  28   10.67    8.24
   7   3 -28    3.21    6.26
  -7  -3  28    3.90    5.94
  -7   3  29    9.04    6.73
   7   3 -29    8.00    7.06
  -7  -3  29   17.85    9.71
  -7   3  30   -0.00    6.89
   7   3 -30    7.38    6.84
  -7  -3  30    3.31    6.38
  -7   3  31   10.67    8.50
   7   3 -31    0.00    5.55
  -7  -3  31    2.83    7.09
  -7   3  32   -0.00    6.59
  -7  -3  32    3.89    7.22
  -7   3  33   -0.00    6.20
  -7  -3  33    9.10    8.43
  -7   3  34    2.31    7.76
  -7  -3  34   -0.00    6.15
  -7   3  35   11.84    8.21
  -7  -3  35    0.92    7.11
  -7   3  36   -0.00    5.17
  -7  -3  36   -0.00    6.91
  -7   3  37   -0.00    7.21
  -7   4   1   64.11   12.57
  -7   4   1   53.79   11.14
   7  -4  -1   69.09   12.93
   7  -4  -1   63.23   12.61
   7   4  -1   66.05    9.92
   7   4  -1   72.01   10.67
  -7  -4   1   86.36   11.02
  -7  -4   1   69.56    9.25
  -7   4   2   70.27   13.57
  -7   4   2  101.75   15.41
  -7   4   2   95.25   14.26
   7  -4  -2   93.51   15.19
   7  -4  -2   75.00   13.93
   7   4  -2   82.28   11.64
   7   4  -2   73.62   11.59
  -7  -4   2   74.95   11.31
  -7  -4   2  102.53   11.48
  -7   4   3    8.36    5.84
  -7   4   3   10.13    5.61
  -7   4   3   10.87    5.79
   7  -4  -3   18.48    7.29
   7  -4  -3    8.17    5.65
   7   4  -3   14.66    5.21
   7   4  -3   16.09    5.34
  -7  -4   3   20.00    5.56
  -7   4   4   22.42    7.64
  -7   4   4   40.96    8.94
  -7   4   4   31.18    8.03
   7  -4  -4   31.64    8.59
   7  -4  -4   32.93    8.91
   7   4  -4   33.56    7.21
   7   4  -4   24.27    6.48
  -7  -4   4   17.96    5.69
  -7   4   5   56.88   11.61
  -7   4   5   73.26   11.89
   7  -4  -5   75.11   12.73
   7  -4  -5   19.26    8.73
   7   4  -5   54.66    9.63
   7   4  -5   52.56    9.52
  -7  -4   5   66.54   10.01
  -7   4   6   41.88   10.51
  -7   4   6   95.12   13.67
   7  -4  -6   55.88   11.63
   7   4  -6   71.01   10.97
   7   4  -6   45.00    9.48
  -7  -4   6   57.71   10.13
  -7   4   7   29.68    9.08
  -7   4   7   33.15    8.58
   7  -4  -7   29.99    9.26
   7   4  -7   53.06    9.52
   7   4  -7   48.42    9.30
  -7  -4   7   32.85    7.98
  -7   4   8   56.96   11.28
  -7   4   8   29.90    8.89
   7  -4  -8   50.91   11.03
   7   4  -8   43.27    9.27
   7   4  -8   34.36    8.46
  -7  -4   8   47.27    9.05
  -7   4   9   27.57    8.35
   7  -4  -9   21.88    8.36
   7   4  -9   18.50    6.31
  -7  -4   9   29.16    7.46
  -7   4  10   -0.00    3.72
   7  -4 -10    4.50    5.99
   7   4 -10    1.74    4.31
  -7  -4  10   -0.00    4.06
  -7   4  11   97.18   15.74
   7  -4 -11   82.96   15.26
  -7  -4  11   89.89   14.31
  -7   4  12  140.74   18.74
   7  -4 -12  116.94   18.57
  -7  -4  12   98.51   16.24
  -7   4  13  114.04   17.15
   7  -4 -13  113.99   18.26
  -7  -4  13   88.09   15.34
  -7   4  14   30.22    8.83
  -7   4  14   18.91    7.64
   7  -4 -14    3.21    6.27
  -7  -4  14   28.19    8.55
  -7   4  15   27.74    9.62
   7  -4 -15   37.08   10.50
   7   4 -15   37.19    9.44
  -7   4  16   24.16    9.13
   7  -4 -16   41.39   10.93
   7   4 -16   30.12    9.44
  -7   4  17  117.05   18.84
   7  -4 -17  151.46   21.39
   7   4 -17   84.60   16.43
  -7   4  18   11.80    8.09
   7  -4 -18    7.26    6.85
   7   4 -18    8.10    5.95
  -7  -4  18   10.41    7.08
  -7   4  19   10.46    7.77
   7  -4 -19   10.89    7.05
   7   4 -19    9.54    6.65
  -7  -4  19   11.64    6.67
  -7   4  20   17.31    8.31
   7  -4 -20   18.05    9.57
   7   4 -20   29.22   10.09
  -7  -4  20   29.02    9.87
  -7   4  21   44.13   11.36
   7  -4 -21   29.72   10.89
   7   4 -21   23.93    9.52
  -7  -4  21   20.54    8.37
  -7   4  22    7.79    7.43
   7   4 -22   18.87    9.04
  -7  -4  22   18.28    9.45
  -7   4  23    1.86    5.82
   7   4 -23    7.30    6.50
  -7  -4  23    3.49    5.88
  -7   4  24    9.10    6.78
   7   4 -24    0.00    5.57
  -7  -4  24    8.13    7.64
  -7   4  25   -0.00    6.42
   7   4 -25    5.60    6.98
  -7  -4  25    2.92    6.82
  -7   4  26    6.05    6.50
   7   4 -26    2.37    5.78
  -7  -4  26    6.62    7.32
  -7   4  27    6.13    7.23
   7   4 -27    6.51    6.59
  -7  -4  27   12.51    8.71
  -7   4  28   11.50    7.45
   7   4 -28    6.97    7.21
  -7  -4  28    1.03    4.83
  -7   4  29   14.81    8.23
   7   4 -29    9.43    6.73
  -7  -4  29   -0.00    5.60
  -7   4  30   -0.00    6.81
   7   4 -30    0.58    5.67
  -7  -4  30    0.00    7.10
  -7   4  31    0.04    5.74
   7   4 -31   -0.00    5.70
  -7  -4  31    0.00    7.87
  -7   4  32   -0.00    6.14
   7   4 -32   -0.00    6.62
  -7  -4  32   12.76    8.58
  -7   4  33   12.29    7.65
  -7  -4  33    6.47    9.89
  -7   4  34    0.00    5.94
  -7  -4  34   -0.00    6.13
  -7   4  35   -0.00    6.68
  -7  -4  35    0.00    6.21
  -7   4  36   -0.00    6.42
  -7  -4  36    0.00    5.82
  -7   5   1    2.98    4.51
  -7   5   1    6.15    5.31
   7  -5  -1   -0.00    5.00
   7  -5  -1   -0.00    5.59
   7   5  -1    3.54    3.14
   7   5  -1    1.62    3.19
  -7  -5   1    1.05    3.21
  -7  -5   1    1.25    2.00
  -7   5   2    1.07    3.68
  -7   5   2    1.19    4.36
   7  -5  -2    7.62    5.24
   7  -5  -2    2.56    5.28
   7   5  -2    2.92    3.39
   7   5  -2    0.00    3.58
  -7  -5   2    3.60    3.32
  -7  -5   2    1.75    2.61
  -7   5   3   44.05   10.09
  -7   5   3   27.30    8.83
  -7   5   3   41.92    9.60
   7  -5  -3   26.17    8.69
   7  -5  -3   29.42    9.01
   7   5  -3   44.52    7.99
   7   5  -3   42.95    7.93
  -7  -5   3   52.36    8.40
  -7   5   4   71.05   14.54
  -7   5   4   88.37   14.72
  -7   5   4   97.48   14.96
   7  -5  -4  100.09   15.34
   7  -5  -4   75.50   14.55
   7   5  -4   94.63   12.74
   7   5  -4   87.66   12.27
  -7  -5   4   75.26   11.68
  -7   5   5   51.67   10.27
   7  -5  -5   39.42   10.22
   7   5  -5   38.40    7.85
   7   5  -5   10.35    5.42
  -7  -5   5   35.94    7.52
  -7   5   6    1.69    4.77
   7  -5  -6    4.22    5.77
   7   5  -6    0.94    3.52
  -7  -5   6   -0.00    2.79
  -7   5   7   19.07    7.04
   7  -5  -7   14.88    7.14
   7   5  -7    3.57    4.43
  -7  -5   7    9.11    5.14
  -7   5   8   68.59   12.57
   7  -5  -8   67.88   13.34
   7   5  -8   56.70   10.62
  -7  -5   8   71.19   11.72
  -7   5   9  118.15   17.41
   7  -5  -9  108.68   17.68
   7   5  -9   94.38   14.71
  -7  -5   9  119.81   16.11
  -7   5  10   29.56    8.88
   7  -5 -10   40.19   10.08
   7   5 -10   25.16    7.73
  -7  -5  10   29.64    7.77
  -7   5  11   70.11   13.23
   7  -5 -11   68.83   14.27
  -7  -5  11   60.83   11.92
  -7   5  12   -0.00    4.90
  -7   5  12   -0.00    4.58
   7  -5 -12    0.00    5.51
   7   5 -12   -0.00    5.03
  -7  -5  12    1.85    4.94
  -7   5  13   37.36   10.39
  -7   5  13   37.87   10.76
   7  -5 -13   69.38   13.31
   7   5 -13   31.47    9.10
  -7  -5  13   36.44    9.90
  -7   5  14   35.13   10.30
  -7   5  14   48.14   11.23
   7  -5 -14   45.03   11.54
   7   5 -14   17.65    7.66
  -7  -5  14   43.29   10.42
  -7   5  15  118.32   18.26
  -7   5  15  125.92   18.68
   7  -5 -15  112.24   19.47
   7   5 -15   95.72   16.57
  -7   5  16    0.00    6.08
  -7   5  16    1.75    5.94
   7  -5 -16   -0.00    4.98
   7   5 -16    0.00    4.91
  -7   5  17    0.00    5.39
   7  -5 -17   14.63    7.82
   7   5 -17    3.49    6.06
  -7  -5  17   -0.00    5.28
  -7   5  18    2.33    5.96
   7  -5 -18    9.00    7.87
   7   5 -18    4.66    6.49
  -7  -5  18    1.51    5.71
  -7   5  19   30.64    9.76
   7  -5 -19   29.93   10.40
   7   5 -19   20.61    8.21
  -7  -5  19   27.43    9.47
  -7   5  20   22.04    8.20
   7   5 -20   27.02    9.01
  -7  -5  20    4.81    6.88
  -7   5  21    8.88    6.65
   7   5 -21    1.22    4.87
  -7  -5  21    2.47    5.61
  -7   5  22   -0.00    5.67
   7   5 -22   -0.00    5.18
  -7  -5  22    3.28    6.61
  -7   5  23    2.79    6.96
   7   5 -23    5.07    6.20
  -7  -5  23   -0.00    5.82
  -7   5  24   10.65    8.35
   7   5 -24    6.79    6.70
  -7  -5  24    5.82    6.55
  -7   5  25    4.08    7.06
   7   5 -25    6.75    6.71
  -7  -5  25    3.78    7.13
  -7   5  26    9.78    7.22
   7   5 -26    0.18    5.89
  -7  -5  26   -0.00    6.78
  -7   5  27    2.49    5.48
   7   5 -27   -0.00    4.69
  -7  -5  27   -0.00    5.06
  -7   5  28    0.00    7.22
   7   5 -28    1.25    6.83
  -7  -5  28    6.07    8.24
  -7   5  29    7.61    6.80
   7   5 -29    1.65    6.26
  -7  -5  29    8.77    8.16
  -7   5  30    1.98    5.68
   7   5 -30   11.61    8.60
  -7  -5  30    6.81    8.20
  -7   5  31    7.12    6.29
   7   5 -31    3.39    6.29
  -7  -5  31    3.22    6.30
  -7   5  32    0.10    6.13
   7   5 -32   -0.00    6.93
  -7  -5  32    1.77    6.61
  -7   5  33    7.40    7.63
  -7  -5  33    5.55    7.94
  -7   5  34    0.00    5.78
  -7  -5  34    0.31    8.66
  -7   5  35    3.92    6.10
  -7  -5  35    4.32    9.70
  -7   5  36   -0.00    7.08
  -7   6   1   59.38   12.87
  -7   6   1   83.83   13.68
   7   6  -1   84.88   10.47
   7   6  -1   62.86    9.71
  -7  -6   1   58.12    9.45
  -7  -6   1   66.21    7.20
  -7   6   2   54.74   12.26
  -7   6   2   61.19   11.69
   7  -6  -2   33.21   10.83
   7   6  -2   55.77    8.58
  -7  -6   2   40.25    7.68
  -7  -6   2   51.51    6.53
  -7   6   3   29.52    9.51
  -7   6   3   38.26    9.66
   7  -6  -3   32.57    9.70
   7   6  -3   40.94    7.34
  -7  -6   3   30.48    6.64
  -7  -6   3   27.94    5.03
  -7   6   4    8.52    5.93
  -7   6   4   11.01    6.29
   7  -6  -4    9.31    6.39
   7   6  -4    3.85    3.86
  -7  -6   4    6.84    4.08
  -7   6   5    0.00    4.28
  -7   6   5   -0.00    4.13
   7  -6  -5    4.47    5.49
   7   6  -5    8.37    4.47
  -7  -6   5    0.00    3.23
  -7   6   6  105.61   15.54
   7  -6  -6   54.81   12.99
   7   6  -6   61.98   10.99
  -7  -6   6  101.32   12.97
  -7   6   7  130.48   19.14
   7  -6  -7   89.28   18.16
   7   6  -7  153.43   17.48
  -7  -6   7  150.14   17.72
  -7   6   8   23.43    8.29
   7  -6  -8   47.29   11.36
   7   6  -8   57.80    9.77
  -7  -6   8   40.24    8.78
  -7   6   9    7.27    5.97
  -7   6   9    2.57    5.36
   7  -6  -9    5.62    6.03
   7   6  -9    3.18    4.38
   7   6  -9    1.77    4.01
  -7  -6   9   -0.00    3.87
  -7   6  10   76.30   13.95
  -7   6  10   62.14   13.25
   7  -6 -10   56.47   13.34
   7   6 -10   90.80   12.68
   7   6 -10   53.07   11.16
  -7  -6  10   68.21   12.12
  -7   6  11  123.82   18.03
  -7   6  11  104.79   16.86
   7  -6 -11   96.40   17.34
   7   6 -11   76.15   13.89
  -7  -6  11  111.86   16.33
  -7   6  12   -0.00    4.91
  -7   6  12    1.98    5.64
   7  -6 -12   20.78    8.83
   7   6 -12    8.52    5.27
  -7  -6  12    2.58    5.28
  -7   6  13    9.15    6.59
  -7   6  13   12.94    6.89
   7  -6 -13   17.43    7.44
   7   6 -13    9.97    6.30
  -7  -6  13   13.40    7.14
  -7   6  14   15.41    7.76
  -7   6  14    8.65    6.20
   7  -6 -14   13.54    6.98
   7   6 -14    4.39    5.58
  -7  -6  14    2.96    5.57
  -7   6  15   -0.00    5.67
  -7   6  15    2.42    5.46
   7  -6 -15    3.26    6.20
   7   6 -15    4.28    5.88
  -7   6  16   32.78   10.09
  -7   6  16   46.10   12.12
   7  -6 -16   42.35   11.52
   7   6 -16   28.11    8.92
  -7   6  17   38.71   11.00
   7   6 -17   39.32   10.25
  -7  -6  17   22.44    9.17
  -7   6  18   46.95   12.92
   7   6 -18   48.58   11.80
  -7  -6  18   64.46   13.50
  -7   6  19    4.89    6.45
   7   6 -19    2.97    5.35
  -7  -6  19   -0.00    5.26
  -7   6  20    4.99    5.61
   7   6 -20   -0.00    5.01
  -7  -6  20    3.74    6.70
  -7   6  21   -0.00    5.46
   7   6 -21    0.00    5.13
  -7  -6  21    0.22    5.06
  -7   6  22    9.47    7.00
   7   6 -22   16.37    8.04
  -7  -6  22   11.11    8.39
  -7   6  23   22.82    8.72
   7   6 -23    6.13    6.22
  -7  -6  23    4.89    8.15
  -7   6  24    4.49    6.26
   7   6 -24   11.25    8.14
  -7  -6  24    6.62    7.23
  -7   6  25   -0.00    5.72
   7   6 -25    1.23    5.82
  -7  -6  25    2.16    6.88
  -7   6  26    7.44    7.62
   7   6 -26   23.66    9.34
  -7  -6  26    7.63    7.79
  -7   6  27    3.40    6.23
   7   6 -27    6.36    6.66
  -7  -6  27    8.74    7.10
  -7   6  28    0.00    6.95
   7   6 -28   12.91    7.57
  -7  -6  28    5.45    6.18
  -7   6  29    2.35    5.95
   7   6 -29    0.00    6.14
  -7  -6  29    4.92    6.29
  -7   6  30    2.29    6.18
   7   6 -30    0.00    6.00
  -7  -6  30    6.71    7.60
  -7   6  31    8.40    7.50
  -7  -6  31    0.00    7.19
  -7   6  32   11.62    7.99
   7   6 -32   12.75    8.54
  -7  -6  32   -0.00    6.63
  -7   6  33   -0.00    6.03
   7   6 -33    6.42    6.97
  -7  -6  33    2.10    7.86
  -7   6  34    2.64    6.46
  -7  -6  34    3.71    7.45
  -7   6  35    0.00    6.40
  -7  -6  35   -0.00    6.42
  -7   6  36   -0.00    7.53
  -7   7   1    3.89    5.37
  -7   7   1    1.24    5.11
   7  -7  -1    0.30    5.35
   7   7  -1   -0.00    2.75
  -7  -7   1    5.71    3.55
  -7   7   2   13.52    7.02
  -7   7   2   32.54    9.44
   7  -7  -2   22.36    8.70
   7   7  -2   27.16    5.55
  -7  -7   2   26.08    5.49
  -7  -7   2   11.92    2.20
  -7   7   3   -0.00    4.86
  -7   7   3    6.65    5.78
   7  -7  -3    0.00    5.31
   7   7  -3    5.49    3.93
  -7  -7   3    6.02    3.83
  -7  -7   3    5.85    2.59
  -7   7   4  220.67   27.07
  -7   7   4  241.58   27.11
   7  -7  -4  201.11   26.05
   7  -7  -4  173.90   25.99
   7   7  -4  188.50   21.13
  -7  -7   4  198.18   21.74
  -7   7   5   81.20   15.22
  -7   7   5  101.71   16.09
  -7   7   5   80.20   14.42
   7  -7  -5  107.43   16.30
   7  -7  -5   60.21   14.02
   7   7  -5  108.27   12.53
   7   7  -5   52.75   10.37
  -7  -7   5   67.97   11.10
  -7   7   6   11.54    7.15
  -7   7   6   11.00    6.26
  -7   7   6    6.00    6.03
   7  -7  -6   -0.00    6.09
   7  -7  -6   13.28    8.10
   7   7  -6   10.92    4.73
   7   7  -6    6.79    4.09
  -7  -7   6    8.61    5.13
  -7   7   7   65.18   12.72
  -7   7   7   62.97   12.87
   7  -7  -7   44.59   11.31
   7  -7  -7   49.97   12.64
   7   7  -7   53.91    9.64
   7   7  -7   47.27    9.59
  -7  -7   7   67.74   10.79
  -7   7   8   14.30    7.46
  -7   7   8   17.18    7.59
   7  -7  -8   13.40    7.20
   7  -7  -8   21.49    8.51
   7   7  -8    8.28    5.24
   7   7  -8   16.65    6.23
  -7  -7   8   16.33    6.06
  -7   7   9   26.73    8.48
  -7   7   9    6.03    6.89
   7  -7  -9   19.04    7.48
   7  -7  -9   29.89    9.62
   7   7  -9   35.77    7.66
   7   7  -9    4.31    4.51
  -7  -7   9   26.28    7.77
  -7   7  10   83.25   15.12
  -7   7  10   68.69   13.93
   7  -7 -10   97.27   15.79
   7  -7 -10   74.72   15.39
   7   7 -10   79.15   12.36
   7   7 -10   62.39   11.88
  -7  -7  10   83.20   13.52
  -7   7  11   18.25    8.23
  -7   7  11   20.80    8.56
   7  -7 -11   22.72    9.38
   7   7 -11   21.14    7.05
  -7  -7  11   26.46    7.95
  -7   7  12    4.80    6.56
  -7   7  12    2.11    5.51
   7  -7 -12    0.00    5.12
   7   7 -12    2.25    5.60
  -7  -7  12    6.65    5.91
  -7   7  13   23.36    8.87
   7  -7 -13   18.50    8.71
   7   7 -13   12.37    6.88
  -7  -7  13   14.10    6.62
  -7   7  14   94.19   17.71
   7   7 -14  106.88   16.93
  -7  -7  14  117.85   17.81
  -7   7  15   -0.00    5.36
   7   7 -15   -0.00    4.91
  -7   7  16    7.91    7.54
   7   7 -16    2.76    5.48
  -7   7  17   -0.00    5.70
   7   7 -17    6.18    5.60
  -7  -7  17    3.07    6.74
  -7   7  18   -0.00    6.10
   7   7 -18    4.81    6.08
  -7  -7  18   -0.00    6.40
  -7   7  19    5.04    6.68
   7   7 -19    0.00    5.95
  -7  -7  19    0.28    6.27
  -7   7  20   17.62    8.24
   7   7 -20   13.28    7.75
  -7  -7  20   25.31    9.26
  -7   7  21    1.62    5.00
   7   7 -21   -0.00    5.67
  -7  -7  21    6.74    7.60
  -7   7  22   -0.00    4.44
   7   7 -22    0.00    5.25
  -7  -7  22   -0.00    5.90
  -7   7  23   -0.00    5.06
   7   7 -23    1.93    6.37
  -7  -7  23    4.63    6.84
  -7   7  24    6.79    7.77
   7   7 -24   15.01    7.78
  -7  -7  24   16.15    9.61
  -7   7  25    5.45    6.03
   7   7 -25    1.13    5.71
  -7  -7  25    4.87    6.97
  -7   7  26    4.29    6.21
   7   7 -26    4.96    7.08
  -7  -7  26    0.51    5.28
  -7   7  27   -0.00    6.54
   7   7 -27    0.49    4.81
  -7  -7  27    4.02    6.21
  -7   7  28    0.53    5.08
   7   7 -28    0.00    4.71
  -7  -7  28    0.00    7.23
  -7   7  29    3.33    7.55
   7   7 -29    9.70    8.06
  -7  -7  29    9.21    8.75
  -7   7  30    9.37    7.93
   7   7 -30    0.00    7.43
  -7  -7  30    7.52    9.03
  -7   7  31    5.63    6.98
   7   7 -31   -0.00    5.79
  -7  -7  31   -0.00    8.36
  -7   7  32   -0.00    6.63
   7   7 -32   -0.00    6.36
  -7  -7  32   -0.00    6.55
  -7   7  33   -0.00    6.72
   7   7 -33   -0.00    5.57
  -7  -7  33   -0.00    8.31
  -7   7  34    2.83    7.96
   7   7 -34    3.75    6.97
  -7  -7  34   -0.00    9.09
  -7   7  35    0.00    6.77
  -7   8   1   25.99    9.28
  -7   8   1   40.66   10.78
   7  -8  -1   31.67    9.50
   7   8  -1   35.30    6.82
  -7   8   2   68.77   14.93
  -7   8   2   69.78   14.04
   7  -8  -2   70.05   14.17
   7   8  -2   67.80   10.01
  -7  -8   2   83.86   10.42
  -7   8   3   -0.00    5.66
  -7   8   3   -0.00    5.89
   7  -8  -3    0.91    4.39
   7   8  -3    2.14    3.76
  -7  -8   3    0.00    3.30
  -7   8   4   12.16    6.97
  -7   8   4   27.77    8.96
   7  -8  -4   24.68    9.30
   7   8  -4   13.93    5.43
  -7  -8   4   18.45    5.53
  -7   8   5   17.68    8.16
   7  -8  -5   13.99    7.89
   7  -8  -5    5.57    5.88
   7   8  -5   12.67    5.26
  -7  -8   5    2.49    4.12
  -7   8   6   27.21    9.45
  -7   8   6   18.87    8.26
   7  -8  -6   32.79   10.02
   7  -8  -6   20.57    9.37
   7   8  -6   18.61    6.42
  -7  -8   6   13.19    5.60
  -7   8   7    2.69    5.79
  -7   8   7    1.59    5.94
   7  -8  -7    8.37    5.92
   7  -8  -7    4.53    5.52
   7   8  -7    1.81    3.45
  -7  -8   7    2.29    3.99
  -7   8   8   43.06   11.22
  -7   8   8   39.01   10.75
   7  -8  -8   46.78   12.19
   7  -8  -8   43.82   12.25
   7   8  -8   57.98    9.51
   7   8  -8   30.98    8.49
  -7  -8   8   37.45    9.06
  -7   8   9    0.21    4.83
   7  -8  -9   -0.00    6.13
   7  -8  -9    2.07    5.85
   7   8  -9    2.70    4.16
   7   8  -9    4.76    4.40
  -7  -8   9    5.88    5.24
  -7   8  10   16.98    7.35
   7  -8 -10   16.00    7.28
   7   8 -10   10.48    6.03
  -7  -8  10   17.93    7.34
  -7   8  11    0.00    6.00
   7  -8 -11    4.25    6.01
   7   8 -11    2.35    4.52
  -7  -8  11    1.69    5.34
  -7   8  12  100.01   17.56
   7  -8 -12  118.03   18.30
   7   8 -12   73.17   14.51
  -7  -8  12  143.92   18.33
  -7   8  13    0.00    5.49
   7   8 -13   -0.00    5.72
  -7  -8  13    0.00    4.80
  -7   8  14    4.28    5.41
   7   8 -14    0.00    5.45
  -7   8  15    8.19    6.36
   7   8 -15    0.00    4.85
  -7   8  16   47.17   11.95
   7   8 -16   45.66   10.94
  -7  -8  16   66.41   13.67
  -7   8  17    0.47    4.67
   7   8 -17    2.52    5.22
  -7  -8  17   -0.00    5.56
  -7   8  18    8.83    6.34
   7   8 -18    6.64    6.52
  -7  -8  18    2.51    5.89
   7   8 -19   -0.00    5.54
  -7  -8  19   -0.00    6.34
  -7   8  20    0.00    5.80
   7   8 -20    4.11    5.94
  -7  -8  20   11.79    8.93
  -7   8  21    7.11    6.01
   7   8 -21   -0.00    6.03
  -7  -8  21    3.05    6.40
  -7   8  22    9.58    7.04
   7   8 -22    7.55    6.76
  -7  -8  22   11.04    8.12
  -7   8  23    6.66    6.93
   7   8 -23   18.47    8.49
  -7  -8  23    5.41    7.93
  -7   8  24   -0.00    4.40
   7   8 -24   -0.00    5.86
  -7  -8  24    4.71    7.00
  -7   8  25    3.86    4.84
   7   8 -25    4.06    6.13
  -7  -8  25    5.64    7.67
  -7   8  26    0.00    4.46
   7   8 -26   -0.00    5.32
  -7  -8  26    5.67    7.40
  -7   8  27    4.45    5.52
   7   8 -27    2.56    6.21
  -7  -8  27   -0.00    6.63
  -7   8  28   10.62    7.33
   7   8 -28    5.32    7.39
  -7  -8  28    6.88    7.26
  -7   8  29    2.23    6.37
   7   8 -29    0.00    5.93
  -7  -8  29    2.46    6.52
  -7   8  30   -0.00    6.02
   7   8 -30   -0.00    6.57
  -7  -8  30    0.00    6.26
  -7   8  31    0.00    5.65
   7   8 -31   -0.00    6.28
  -7  -8  31   -0.00    5.99
  -7   8  32    8.37    7.57
   7   8 -32   -0.00    6.62
  -7  -8  32   10.76    8.90
  -7   8  33    2.60    6.25
   7   8 -33    4.26    6.87
  -7  -8  33   -0.00    7.57
  -7   8  34    0.00    6.38
   7   8 -34    0.00    6.70
  -7  -8  34    0.00    7.90
  -7   8  35    6.08    7.15
   7   8 -35    3.94    6.91
  -7   9   1    0.60    4.97
   7  -9  -1   -0.00    5.59
   7   9  -1    2.39    2.86
   7  -9  -2   24.42    8.41
   7   9  -2   23.71    5.74
   7  -9  -3    0.14    5.10
   7   9  -3    2.58    3.16
   7  -9  -4   30.49    9.86
   7   9  -4   32.32    7.13
  -7   9   5    0.00    4.41
   7  -9  -5    1.65    4.68
   7   9  -5   -0.00    3.68
  -7   9   6   22.05    8.81
   7  -9  -6   26.18    9.06
   7   9  -6   14.85    5.82
  -7   9   7    8.63    6.62
   7  -9  -7    9.05    6.82
   7   9  -7    9.53    5.20
  -7  -9   7   14.78    6.12
  -7   9   8   32.75    9.79
  -7   9   8   10.50    7.98
   7  -9  -8   33.13   10.75
   7   9  -8   28.80    7.39
  -7  -9   8   25.11    7.53
  -7   9   9    4.26    6.26
   7  -9  -9    1.64    5.44
   7   9  -9    1.03    3.88
  -7  -9   9    1.44    4.53
  -7   9  10   67.20   14.40
   7  -9 -10   90.07   16.05
   7   9 -10   50.62   11.17
  -7  -9  10  123.14   15.82
  -7   9  11    0.00    5.05
   7  -9 -11   -0.00    5.39
   7   9 -11    2.74    4.07
  -7  -9  11   -0.00    5.46
  -7   9  12    1.21    5.93
   7  -9 -12   -0.00    4.71
   7   9 -12    3.39    4.76
  -7  -9  12    6.88    5.93
  -7   9  13    5.64    5.96
   7  -9 -13    7.40    7.26
   7   9 -13   -0.00    4.90
  -7  -9  13    2.71    5.15
  -7   9  14   66.90   13.93
   7  -9 -14   27.86    9.80
   7   9 -14   42.31   10.01
  -7   9  15    0.55    5.15
   7   9 -15   -0.00    4.95
  -7   9  16    5.26    6.91
   7   9 -16    6.40    5.71
  -7  -9  16    5.53    5.74
  -7   9  17   -0.00    5.88
   7   9 -17    0.00    4.99
  -7  -9  17    0.00    4.89
  -7   9  18   17.67    7.61
   7   9 -18   10.86    6.96
  -7  -9  18   16.02    8.06
  -7   9  19    0.00    4.45
   7   9 -19    2.88    6.44
  -7  -9  19   -0.00    6.10
  -7   9  20   14.05    8.26
   7   9 -20   13.49    7.22
  -7  -9  20    6.71    7.56
  -7   9  21    1.13    5.64
   7   9 -21   -0.00    5.30
  -7  -9  21    0.90    5.36
  -7   9  22    1.13    4.65
   7   9 -22    2.90    5.40
  -7  -9  22    3.32    6.67
  -7   9  23    0.00    4.85
   7   9 -23   -0.00    5.10
  -7  -9  23    5.41    6.08
  -7   9  24   10.93    7.23
   7   9 -24    5.58    7.15
  -7  -9  24    5.72    7.13
  -7   9  25    5.04    6.64
   7   9 -25    0.99    6.14
  -7  -9  25    0.28    5.24
  -7   9  26   -0.00    5.67
   7   9 -26   -0.00    5.75
  -7  -9  26    9.05    7.75
  -7   9  27    2.56    6.03
   7   9 -27    3.70    5.70
  -7  -9  27    3.44    6.92
  -7   9  28    0.00    5.44
   7   9 -28   -0.00    5.75
  -7  -9  28    2.30    7.04
  -7   9  29   -0.00    3.96
   7   9 -29   -0.00    6.08
  -7  -9  29    1.65    7.73
  -7   9  30    9.59    7.09
   7   9 -30    0.79    6.07
  -7  -9  30    0.00    5.78
  -7   9  31    0.22    4.62
   7   9 -31    5.06    7.34
  -7  -9  31   -0.00    7.59
  -7   9  32    7.02    6.51
   7   9 -32    4.40    6.90
  -7  -9  32   -0.00    7.31
  -7   9  33    1.92    6.26
   7   9 -33    0.61    6.61
  -7  -9  33    0.00    6.76
  -7   9  34    0.52    7.02
   7   9 -34    1.94    6.61
   7   9 -35   -0.00    6.60
  -7  10   1   -0.00    5.27
   7 -10  -1   12.15    7.91
   7  10  -1   11.85    3.63
  -7  10   2   30.64   10.70
   7 -10  -2   32.19    9.90
   7  10  -2   37.22    6.68
  -7  10   3   -0.00    4.90
   7 -10  -3   -0.00    5.82
   7  10  -3    2.13    2.62
  -7  10   4    6.97    6.36
   7 -10  -4    1.84    5.16
   7  10  -4   -0.00    3.36
  -7  10   5   11.34    7.11
   7 -10  -5    1.74    5.69
   7  10  -5    2.61    3.78
  -7  10   6   60.77   14.86
   7 -10  -6   90.20   16.04
   7  10  -6   91.14   12.60
  -7  10   7    4.42    5.87
   7 -10  -7    0.00    4.87
   7  10  -7    0.00    3.77
  -7  10   8    0.00    5.67
   7 -10  -8    0.65    5.05
   7  10  -8    0.38    4.24
  -7  10   9    3.66    4.95
  -7  10   9    2.82    5.46
   7 -10  -9   -0.00    5.01
   7  10  -9    1.44    4.32
  -7  10  10    4.50    6.54
   7 -10 -10    8.17    7.35
   7  10 -10    5.25    4.75
  -7  10  11    1.14    5.84
   7 -10 -11    4.26    5.93
   7  10 -11   -0.00    5.04
  -7  10  12   47.25   11.64
   7 -10 -12   26.75    9.62
   7  10 -12   27.52    8.46
  -7 -10  12   30.98    9.66
  -7  10  13    3.90    5.64
   7 -10 -13   -0.00    5.26
   7  10 -13    1.61    4.75
  -7  10  14    4.33    6.77
   7 -10 -14    0.00    6.52
   7  10 -14    0.00    4.16
  -7  10  15    1.45    5.38
   7 -10 -15    0.39    6.22
   7  10 -15   -0.00    5.38
  -7 -10  15    1.74    5.98
  -7  10  16   18.51    8.25
   7 -10 -16   36.88   10.49
   7  10 -16    6.56    6.34
  -7 -10  16    3.36    6.25
  -7  10  17    3.60    5.40
   7  10 -17    1.76    5.94
  -7 -10  17   -0.00    6.28
  -7  10  18   17.39    8.84
   7  10 -18   12.31    7.75
  -7 -10  18    6.23    6.69
  -7  10  19    9.02    7.52
   7  10 -19   -0.00    5.92
  -7 -10  19    0.00    5.71
  -7  10  20    6.43    6.13
   7  10 -20    1.35    4.89
  -7 -10  20   -0.00    6.34
  -7  10  21   -0.00    5.46
   7  10 -21   -0.00    5.16
  -7 -10  21    2.86    6.57
  -7  10  22   33.14    9.98
   7  10 -22   22.80    9.12
  -7 -10  22    4.41    7.40
  -7  10  23    2.95    5.32
   7  10 -23    5.56    6.20
  -7 -10  23   -0.00    6.49
  -7  10  24   -0.00    5.18
   7  10 -24    0.00    6.70
  -7 -10  24    0.88    6.35
  -7  10  25    0.92    4.85
   7  10 -25    0.16    5.94
  -7 -10  25    0.00    8.08
  -7  10  26   19.30    8.59
   7  10 -26    6.10    6.32
  -7 -10  26    6.12    6.98
  -7  10  27   -0.00    6.37
   7  10 -27   -0.00    6.76
  -7 -10  27    4.88    7.41
  -7  10  28    6.79    6.81
   7  10 -28   -0.00    6.64
  -7 -10  28    9.67    8.76
  -7  10  29    0.00    5.07
   7  10 -29    1.41    5.45
  -7 -10  29   -0.00    6.76
  -7  10  30    1.58    5.77
   7  10 -30   -0.00    5.88
  -7 -10  30    0.38    6.68
  -7  10  31    0.00    4.65
   7  10 -31   -0.00    6.16
  -7 -10  31    0.00    7.83
  -7  10  32    3.14    6.48
   7  10 -32    0.00    6.66
  -7 -10  32    0.40    6.84
  -7  10  33   -0.00    5.13
   7  10 -33    1.25    6.87
  -7  11   1   -0.00    5.52
   7 -11  -1    5.20    5.70
   7  11  -1    2.26    2.85
  -7  11   2    6.60    6.88
   7 -11  -2    5.29    5.58
   7  11  -2    4.67    3.36
  -7  11   3    0.00    5.61
   7 -11  -3    0.00    5.63
   7  11  -3    0.00    2.66
  -7  11   4    0.83    6.10
   7 -11  -4    4.89    6.62
   7  11  -4   31.07    6.69
  -7  11   5   13.37    7.87
   7 -11  -5   18.74    8.44
   7  11  -5   10.95    4.75
  -7  11   6   -0.00    5.60
   7 -11  -6    0.00    4.51
   7  11  -6    0.00    3.43
  -7  11   7   17.34    8.15
   7 -11  -7    7.73    7.33
   7  11  -7   10.69    4.91
  -7  11   8   10.95    7.91
   7 -11  -8    5.24    6.36
   7  11  -8   10.86    5.34
  -7  11   9    2.46    5.39
   7 -11  -9    0.20    5.27
   7  11  -9   -0.00    4.04
  -7  11  10   15.62    8.09
   7 -11 -10   21.10    8.83
   7  11 -10   11.34    6.15
  -7  11  11   13.59    7.94
  -7  11  11   10.86    7.06
   7 -11 -11   12.07    7.21
   7  11 -11    1.16    4.24
  -7  11  12    0.00    6.23
   7 -11 -12    4.33    5.64
   7  11 -12    0.28    4.16
  -7  11  13   -0.00    5.89
   7 -11 -13    0.00    5.49
   7  11 -13    4.16    5.38
  -7  11  14   13.81    8.03
   7 -11 -14   14.85    8.53
   7  11 -14    4.86    5.55
  -7  11  15    2.39    6.07
   7 -11 -15   -0.00    5.83
   7  11 -15    0.25    3.82
  -7  11  16   13.84    7.98
   7 -11 -16    4.68    6.69
   7  11 -16    0.00    5.14
  -7  11  17    0.74    5.42
   7 -11 -17    3.92    6.78
   7  11 -17   -0.00    5.50
  -7  11  18   12.23    7.72
   7 -11 -18    2.54    5.06
   7  11 -18    0.73    5.61
  -7  11  19    0.00    5.82
   7 -11 -19    4.81    5.90
   7  11 -19   -0.00    5.91
  -7 -11  19    0.93    5.59
  -7  11  20   31.46   10.07
   7  11 -20   21.43    8.25
  -7 -11  20   10.03    8.44
  -7  11  21   -0.00    5.39
   7  11 -21    4.80    7.60
  -7 -11  21   -0.00    6.24
  -7  11  22    4.23    6.09
   7  11 -22    1.96    5.35
  -7 -11  22    2.49    6.25
  -7  11  23    2.50    6.13
   7  11 -23    2.90    4.97
  -7 -11  23    4.81    7.05
  -7  11  24   26.89    9.43
   7  11 -24    6.40    7.60
  -7 -11  24   15.80    9.56
  -7  11  25   -0.00    5.18
   7  11 -25    0.19    6.46
  -7 -11  25    0.58    6.89
  -7  11  26    1.31    5.44
   7  11 -26    0.70    6.20
  -7 -11  26    0.40    6.68
  -7  11  27   -0.00    5.23
   7  11 -27    2.05    5.77
  -7 -11  27    2.67    7.34
  -7  11  28    3.10    6.30
   7  11 -28    7.78    8.38
  -7 -11  28    0.78    6.92
  -7  11  29   -0.00    6.54
   7  11 -29   -0.00    6.87
  -7 -11  29   -0.00    7.86
  -7  11  30    0.00    5.25
   7  11 -30    1.12    6.53
  -7 -11  30   12.14    9.79
  -7  11  31    6.12    7.40
  -7 -11  31   -0.00    7.64
  -7  11  32    0.55    6.53
  -7  12   1    0.00    5.67
   7 -12  -1    0.00    4.87
   7  12  -1    2.22    3.24
  -7  12   2   12.04    7.30
   7 -12  -2   13.97    7.77
   7  12  -2    9.15    4.12
  -7  12   3    1.32    5.75
   7 -12  -3    4.05    5.83
   7  12  -3   -0.00    3.25
  -7  12   4   -0.00    5.71
   7 -12  -4   -0.00    5.51
   7  12  -4    0.10    3.64
  -7  12   5    0.00    5.84
   7 -12  -5    0.00    5.07
   7  12  -5    0.00    3.77
  -7  12   6   21.63    9.57
   7 -12  -6   15.26    7.38
   7  12  -6   12.60    5.40
  -7  12   7   -0.00    5.99
   7 -12  -7   -0.00    5.00
   7  12  -7    1.96    3.75
  -7  12   8    4.51    6.08
   7 -12  -8   11.08    6.50
   7  12  -8    3.03    4.78
  -7  12   9   -0.00    5.76
   7 -12  -9   -0.00    6.25
   7  12  -9    4.68    4.44
  -7  12  10    0.00    5.37
   7 -12 -10   11.21    7.83
   7  12 -10    8.21    5.66
  -7  12  11    1.72    4.43
   7 -12 -11   -0.00    5.73
   7  12 -11    2.76    4.88
  -7  12  12    4.04    5.74
   7 -12 -12   12.27    7.45
   7  12 -12   12.09    6.09
  -7  12  13    1.49    5.67
   7 -12 -13    3.31    6.11
   7  12 -13    0.04    4.12
  -7  12  14   -0.00    5.60
   7 -12 -14    0.00    5.64
   7  12 -14    6.09    5.73
  -7  12  15    1.43    5.30
   7 -12 -15   -0.00    5.55
   7  12 -15    0.04    5.15
  -7  12  16   25.51   10.31
   7 -12 -16   16.40    8.00
   7  12 -16   10.94    7.03
  -7  12  17    1.78    5.47
   7 -12 -17    6.29    6.00
   7  12 -17   -0.00    5.13
  -7  12  18    0.00    5.41
   7 -12 -18    6.08    6.91
   7  12 -18    4.75    5.46
  -7  12  19    1.13    5.93
   7 -12 -19    8.89    7.40
   7  12 -19    1.96    5.88
  -7  12  20    8.53    7.57
   7 -12 -20    0.84    5.63
   7  12 -20    8.25    5.98
  -7  12  21    0.94    6.28
   7 -12 -21   -0.00    5.76
   7  12 -21    5.86    6.86
  -7  12  22    2.46    5.61
   7 -12 -22    0.00    6.29
   7  12 -22    1.82    5.88
  -7  12  23    1.40    6.50
   7  12 -23    4.12    6.94
  -7  12  24    2.03    6.30
   7  12 -24    1.10    4.76
  -7  12  25    5.28    6.31
   7  12 -25    2.78    5.75
  -7  12  26   -0.00    5.46
   7  12 -26    2.86    6.50
  -7  12  27    4.94    6.45
   7  12 -27    0.00    6.60
  -7 -12  27    1.98    6.60
  -7  12  28   13.67    7.97
  -7 -12  28    0.00    7.58
  -7  12  29    1.02    5.77
  -7 -12  29   11.04    9.11
  -7  12  30   -0.00    4.43
  -7 -12  30    7.36    7.31
  -7  13   1   -0.00    5.43
   7 -13  -1    0.93    6.51
   7  13  -1   -0.00    3.18
  -7  13   2    3.71    6.91
   7 -13  -2    0.17    5.45
   7  13  -2    3.74    3.68
  -7  13   3    1.81    5.93
   7 -13  -3    4.42    5.94
   7  13  -3    2.18    4.39
  -7  13   4   21.38    9.32
   7 -13  -4   30.48   10.13
   7  13  -4   29.10    7.01
  -7  13   5    2.40    7.66
   7 -13  -5   -0.00    4.95
   7  13  -5    1.06    3.71
  -7  13   6   -0.00    5.54
   7 -13  -6   -0.00    5.18
   7  13  -6   -0.00    3.65
  -7  13   7   -0.00    6.90
   7 -13  -7   -0.00    4.72
   7  13  -7    0.97    3.99
  -7  13   8    5.10    6.89
   7 -13  -8    8.96    6.83
   7  13  -8    1.69    4.45
  -7  13   9    3.93    6.59
   7 -13  -9    5.81    6.27
   7  13  -9    4.31    4.40
  -7  13  10   13.67    7.85
   7 -13 -10   16.79    8.46
   7  13 -10    8.45    5.81
  -7  13  11    0.55    5.43
   7 -13 -11    2.22    5.66
   7  13 -11    0.00    4.20
  -7  13  12    1.59    4.63
   7 -13 -12   -0.00    5.78
   7  13 -12   -0.00    4.54
  -7  13  13    0.00    4.67
   7 -13 -13    3.26    6.47
   7  13 -13    0.00    5.07
  -7  13  14   18.40    8.54
   7 -13 -14   22.16    9.59
   7  13 -14    8.49    7.01
   7 -13 -15    6.10    6.55
   7  13 -15   -0.00    4.63
  -7  13  16    0.37    5.07
   7 -13 -16    1.06    5.92
   7  13 -16   -0.00    4.88
  -7  13  17   -0.00    5.58
   7 -13 -17   -0.00    6.01
   7  13 -17    1.20    4.98
  -7  13  18    1.48    5.66
   7 -13 -18    1.54    5.72
   7  13 -18    0.47    4.21
  -7  13  19    0.00    6.19
   7 -13 -19    4.87    6.78
   7  13 -19    3.84    5.99
  -7  13  20    1.86    6.29
   7 -13 -20    8.71    7.21
   7  13 -20   11.14    6.92
  -7  13  21    5.85    7.42
   7 -13 -21    8.20    7.83
   7  13 -21    5.44    5.99
  -7  13  22    0.00    5.62
   7 -13 -22    1.75    6.00
   7  13 -22    0.00    5.44
  -7  13  23   -0.00    6.10
   7 -13 -23    0.00    6.21
   7  13 -23    1.14    5.34
  -7  13  24    0.48    6.05
   7 -13 -24    7.42    7.62
  -7  13  25    0.38    6.08
   7 -13 -25    0.00    5.65
  -7  13  26    3.48    6.79
  -7  14   1    2.16    5.93
   7 -14  -1    4.09    6.55
   7  14  -1    0.90    3.27
  -7  14   2   -0.00    6.31
   7 -14  -2    6.68    6.74
   7  14  -2   20.07    5.53
  -7  14   3   -0.00    6.03
   7 -14  -3    4.63    6.43
   7  14  -3    2.36    3.61
  -7  14   4   -0.00    5.94
   7 -14  -4    2.56    6.64
   7  14  -4   -0.00    3.30
  -7  14   5    0.00    6.17
   7 -14  -5    0.00    5.26
   7  14  -5    0.15    3.49
  -7  14   6    6.36    6.69
   7 -14  -6    7.03    7.31
   7  14  -6    6.33    4.60
  -7  14   7    3.01    7.55
   7 -14  -7   20.34    8.08
   7  14  -7   12.63    5.83
  -7  14   8    2.27    6.58
   7 -14  -8    7.92    6.49
   7  14  -8    4.50    4.46
  -7  14   9    7.82    6.60
   7 -14  -9    1.85    5.77
   7  14  -9    3.15    4.92
  -7  14  10    9.05    6.65
   7 -14 -10    0.00    6.29
   7  14 -10    5.17    5.43
  -7  14  11    2.00    6.33
   7 -14 -11    3.11    6.02
   7  14 -11   -0.00    5.14
  -7  14  12   11.60    7.89
   7 -14 -12   -0.00    4.60
   7  14 -12    0.00    4.83
  -7  14  13    6.03    6.63
   7 -14 -13    0.87    5.69
   7  14 -13    0.00    4.64
  -7  14  14   -0.00    4.97
   7 -14 -14   -0.00    5.72
   7  14 -14    0.92    4.55
  -7  14  15    3.29    5.58
   7 -14 -15   -0.00    5.65
   7  14 -15    0.47    4.40
  -7  14  16   -0.00    3.51
   7 -14 -16   -0.00    6.88
   7  14 -16    1.50    5.95
   7 -14 -17    5.67    7.34
   7  14 -17    4.49    5.96
  -7  14  18    4.07    6.93
   7 -14 -18    1.80    5.94
   7  14 -18    5.29    5.96
  -7  14  19    0.31    5.91
   7 -14 -19   -0.00    6.15
   7  14 -19    0.00    5.49
  -7  14  20   -0.00    5.32
   7 -14 -20    0.23    5.33
  -7  14  21   -0.00    7.12
   7 -14 -21    3.81    6.37
  -7  14  22   -0.00    6.19
  -7  15   1   -0.00    6.04
   7 -15  -1   -0.00    7.01
   7  15  -1   -0.00    3.46
  -7  15   2    6.28    6.48
   7 -15  -2   -0.00    6.32
   7  15  -2   -0.00    3.31
  -7  15   3    3.98    6.89
   7 -15  -3    8.93    7.63
   7  15  -3    6.62    4.47
  -7  15   4    3.25    6.33
   7 -15  -4    9.79    7.76
   7  15  -4    4.23    4.30
  -7  15   5   -0.00    5.68
   7 -15  -5   -0.00    5.59
   7  15  -5    2.88    4.06
  -7  15   6    8.02    7.23
   7 -15  -6   -0.00    6.09
   7  15  -6    0.16    3.63
  -7  15   7   -0.00    5.13
   7 -15  -7   -0.00    5.55
   7  15  -7    1.13    4.02
  -7  15   8    1.68    6.06
   7 -15  -8    8.41    7.01
   7  15  -8    2.38    4.27
  -7  15   9    4.46    6.48
   7 -15  -9    5.75    5.80
   7  15  -9    2.41    4.42
  -7  15  10   11.07    7.41
   7 -15 -10   -0.00    5.23
   7  15 -10    1.48    4.49
  -7  15  11   -0.00    6.30
   7 -15 -11    1.43    6.31
   7  15 -11    1.86    4.81
  -7  15  12    3.20    6.17
   7 -15 -12    0.00    5.41
   7  15 -12    6.25    5.40
  -7  15  13   -0.00    4.89
   7 -15 -13    2.69    6.27
   7  15 -13    0.00    4.77
  -7  15  14    2.67    6.51
   7 -15 -14   -0.00    6.33
   7  15 -14    6.14    5.61
  -7  15  15    3.86    5.94
   7 -15 -15    1.39    5.68
   7  15 -15    0.00    5.21
  -7  15  16   -0.00    4.88
   7 -15 -16   -0.00    5.27
  -7  15  17   -0.00    5.75
  -7  16   1    0.65    6.27
   7 -16  -1    3.45    7.24
   7  16  -1    3.60    3.61
  -7  16   2    7.09    6.70
   7 -16  -2    4.63    6.44
   7  16  -2   -0.00    2.97
  -7  16   3    0.04    5.73
   7 -16  -3    7.66    7.94
   7  16  -3    1.25    3.74
  -7  16   4    4.25    5.88
   7 -16  -4   -0.00    6.25
   7  16  -4    0.48    3.34
  -7  16   5   -0.00    6.22
   7 -16  -5    0.23    6.54
   7  16  -5    0.00    3.53
  -7  16   6   -0.00    6.45
   7 -16  -6    2.61    6.10
   7  16  -6    3.08    4.18
  -7  16   7    5.52    5.95
   7 -16  -7   -0.00    6.82
   7  16  -7    3.47    4.51
  -7  16   8    1.92    6.88
   7 -16  -8   -0.00    5.21
   7  16  -8   -0.00    4.41
  -7  16   9   -0.00    6.81
   7 -16  -9    0.85    5.25
   7  16  -9   -0.00    4.16
  -7  16  10    0.00    6.99
   7 -16 -10   -0.00    4.33
  -7  16  11    0.82    6.46
   7 -16 -11    2.86    5.52
  -7  17   1    3.37    5.55
   7 -17  -1    0.00    5.65
   7  17  -1    0.00    3.32
   7 -17  -2   -0.00    5.49
   7  17  -2    2.10    3.13
   7 -17  -3    3.24    6.45
   7  17  -3    0.34    3.06
   7 -17  -4   -0.00    6.09
   7 -17  -5    6.49    6.37
   7 -17  -6   -0.00    6.68
  -6   0   1    0.67    3.73
  -6   0   1    2.05    3.66
  -6   0   1    0.42    3.78
   6   0  -1   -0.00    3.96
   6   0  -1   -0.00    3.93
  -6   0   2  293.83   31.84
  -6   0   2  345.56   31.99
   6   0  -2  320.43   31.73
   6   0  -2  317.91   32.37
  -6   0   3   -0.00    3.82
  -6   0   3    1.76    3.99
   6   0  -3    2.23    4.20
   6   0  -3   -0.00    4.15
  -6   0   4   17.73    6.16
  -6   0   4   23.34    6.48
   6   0  -4   15.76    5.47
   6   0  -4   17.41    5.93
  -6   0   5    0.00    3.27
  -6   0   5    0.53    3.65
   6   0  -5   -0.00    3.90
   6   0  -5   -0.00    3.78
  -6   0   6 1070.65   98.20
  -6   0   6 1149.51   97.78
   6   0  -6 1169.06   98.10
   6   0  -6 1090.33   98.59
  -6   0   7   -0.00    3.89
  -6   0   7    3.20    4.13
   6   0  -7    0.00    4.19
   6   0  -7    0.27    3.85
  -6   0   8   17.57    6.27
  -6   0   8   19.13    6.30
   6   0  -8   23.68    6.65
   6   0  -8   19.15    7.10
  -6   0   9    0.00    3.61
  -6   0   9   -0.00    3.95
   6   0  -9    2.76    4.35
   6   0  -9    2.86    4.19
  -6   0  10  197.48   23.90
  -6   0  10  206.87   23.45
   6   0 -10  219.12   24.27
   6   0 -10  209.24   24.82
  -6   0  11    2.42    3.79
  -6   0  11    0.58    3.89
   6   0 -11    1.46    4.52
   6   0 -11   -0.00    4.59
  -6   0  12  254.82   28.31
  -6   0  12  263.92   27.61
   6   0 -12  223.86   27.85
  -6   0  13    1.96    4.78
  -6   0  13    1.25    4.18
   6   0 -13   -0.00    5.27
  -6   0  14   99.90   15.46
  -6   0  14   80.67   13.23
   6   0 -14   92.36   15.04
  -6   0  15   -0.00    4.18
   6   0 -15   -0.00    4.82
  -6   0  16  254.40   28.53
   6   0 -16  213.47   27.82
   6   0 -17    0.00    4.30
   6   0 -18  110.22   18.17
  -6   0  19    1.23    5.14
   6   0 -19    7.03    6.49
  -6   0  20    4.27    6.45
   6   0 -20   17.53    7.36
  -6   0  21    0.00    5.37
   6   0 -21    3.21    5.63
  -6   0  22   67.74   14.41
   6   0 -22   84.15   15.84
  -6   0  23    0.97    5.24
   6   0 -23   -0.00    6.51
  -6   0  24    2.64    5.61
   6   0 -24   -0.00    5.97
  -6   0  25   -0.00    5.79
   6   0 -25    1.09    5.92
  -6   0  26   17.28    8.81
   6   0 -26   30.39   10.68
  -6   0  27    3.68    6.51
   6   0 -27    3.09    6.48
  -6   0  28   13.36    9.07
  -6   0  29   -0.00    7.31
  -6   0  30    0.00    6.41
  -6   0  31   -0.00    6.40
  -6   0  32   31.33   11.14
  -6   0  33    0.00    4.47
  -6   0  34    5.61    6.77
  -6   0  35   -0.00    6.05
  -6   0  36    7.89    6.90
  -6   0  37    1.17    7.29
  -6   0  38    2.18    7.19
  -6   1   1    5.39    4.57
  -6   1   1    4.39    3.78
  -6   1   1    0.00    4.21
   6  -1  -1    2.48    4.62
   6  -1  -1    2.64    3.51
   6  -1  -1    4.79    4.30
   6   1  -1    7.57    4.36
   6   1  -1    2.48    4.90
  -6  -1   1   12.80    5.05
  -6  -1   1    4.08    4.40
  -6   1   2  567.93   51.35
  -6   1   2  455.26   49.98
  -6   1   2  623.90   51.17
   6  -1  -2  552.67   50.41
   6  -1  -2  562.69   51.57
   6   1  -2  573.27   49.90
   6   1  -2  500.07   49.78
  -6  -1   2  504.90   49.80
  -6  -1   2  563.86   49.44
  -6   1   3   12.93    6.55
  -6   1   3   23.91    6.90
   6  -1  -3   22.88    6.65
   6  -1  -3   23.53    6.91
   6   1  -3   27.32    6.52
   6   1  -3   20.97    6.57
  -6  -1   3   34.35    7.29
  -6  -1   3   29.00    6.52
  -6   1   4  571.32   62.69
  -6   1   4  591.74   62.28
   6  -1  -4  764.23   63.73
   6  -1  -4  686.31   64.10
   6   1  -4  817.14   63.47
   6   1  -4  693.43   63.24
  -6  -1   4  717.47   63.23
  -6  -1   4  758.35   62.52
  -6   1   5  113.20   15.06
  -6   1   5   93.39   13.99
   6  -1  -5  115.33   14.56
   6  -1  -5  119.04   15.82
   6   1  -5   93.47   13.17
   6   1  -5  102.97   14.31
  -6  -1   5  104.80   14.15
  -6  -1   5   84.36   12.56
  -6   1   6   64.29   11.85
  -6   1   6   78.60   12.25
   6  -1  -6   90.50   12.77
   6  -1  -6   86.98   13.20
   6   1  -6   74.98   11.68
   6   1  -6  101.12   13.42
  -6  -1   6   74.01   11.86
  -6  -1   6   71.45   11.10
  -6   1   7  221.94   24.17
  -6   1   7  236.58   23.89
   6  -1  -7  220.51   23.54
   6  -1  -7  211.02   24.16
   6   1  -7  200.36   22.70
   6   1  -7  208.15   23.55
  -6  -1   7  200.58   23.16
  -6  -1   7  164.48   21.29
  -6   1   8  572.23   58.81
  -6   1   8  666.84   59.25
   6  -1  -8  651.59   58.93
   6  -1  -8  608.88   59.66
   6   1  -8  641.66   58.65
   6   1  -8  643.11   59.46
  -6  -1   8  675.19   59.56
  -6  -1   8  632.88   57.94
  -6   1   9    4.60    4.38
  -6   1   9    3.39    4.75
   6  -1  -9   11.03    5.00
   6  -1  -9   14.05    6.52
   6   1  -9    6.40    6.02
   6   1  -9   11.45    6.07
  -6  -1   9    5.77    5.32
  -6  -1   9    8.13    4.77
  -6   1  10   83.18   13.36
  -6   1  10   88.32   13.07
   6  -1 -10   82.48   12.84
   6  -1 -10   69.55   12.88
   6   1 -10   87.09   13.25
   6   1 -10   70.30   12.63
  -6  -1  10   76.39   12.72
  -6  -1  10   94.46   12.71
  -6   1  11   11.78    5.70
  -6   1  11   11.78    5.49
   6  -1 -11    8.93    5.65
   6   1 -11   13.89    6.18
   6   1 -11   16.85    7.13
  -6  -1  11   12.76    6.37
  -6  -1  11    8.37    4.83
  -6   1  12  250.23   29.86
  -6   1  12  254.37   29.20
   6  -1 -12  304.62   31.73
   6   1 -12  296.56   31.12
  -6   1  13   46.01   10.33
  -6   1  13   34.23    8.76
   6  -1 -13   57.50   11.33
   6   1 -13   56.34   11.23
  -6  -1  13   53.45   10.71
  -6   1  14  135.06   18.49
  -6   1  14  148.13   18.04
   6  -1 -14  105.27   17.33
   6   1 -14  109.76   17.58
  -6  -1  14  140.76   18.87
  -6   1  15    4.60    5.29
  -6   1  15    0.73    3.37
   6  -1 -15    8.99    6.32
   6   1 -15    5.94    5.21
  -6  -1  15    7.62    5.39
  -6   1  16    0.00    4.62
   6  -1 -16    3.26    4.72
   6   1 -16    3.03    5.02
  -6  -1  16    7.83    5.57
   6  -1 -17    6.88    5.45
   6   1 -17    6.50    5.32
   6  -1 -18  192.73   25.69
   6   1 -18  200.38   25.80
  -6   1  19   17.84    7.95
   6  -1 -19   15.13    7.64
   6   1 -19   26.01    8.52
  -6  -1  19   22.79    8.27
  -6   1  20    2.00    4.03
   6  -1 -20    2.73    5.45
   6   1 -20    0.00    5.39
  -6  -1  20    0.00    6.19
  -6   1  21   -0.00    5.01
   6  -1 -21    0.00    5.83
   6   1 -21    0.00    6.07
  -6  -1  21    0.00    6.19
  -6   1  22    5.76    6.38
   6  -1 -22    4.30    6.10
   6   1 -22   20.05    7.89
  -6  -1  22   -0.00    5.70
  -6   1  23    9.06    7.56
   6  -1 -23    4.20    6.83
   6   1 -23    9.66    7.01
  -6  -1  23    2.30    5.70
  -6   1  24   25.77    9.55
   6  -1 -24   30.56   10.66
   6   1 -24    9.39    8.03
  -6  -1  24   15.68    9.25
  -6   1  25    0.88    7.16
   6  -1 -25    5.14    7.36
  -6  -1  25   -0.00    7.12
  -6   1  26    2.34    6.41
   6  -1 -26    6.21    7.52
  -6  -1  26    4.13    8.03
  -6  -1  27    4.15    7.53
  -6   1  28   24.21    9.87
  -6  -1  28    8.85    7.93
  -6   1  29    0.00    5.99
  -6  -1  29   -0.00    6.14
  -6   1  30   15.21    8.58
  -6  -1  30   10.84    7.89
  -6   1  31    0.00    5.97
  -6  -1  31    0.00    5.32
  -6   1  32    0.00    5.80
  -6  -1  32   -0.00    6.28
  -6   1  33   -0.00    8.01
  -6  -1  33    1.60    7.29
  -6   1  34   24.15    9.58
  -6  -1  34    0.00    7.96
  -6   1  35   -0.00    6.72
  -6  -1  35    0.64    6.19
  -6   1  36    2.06    7.94
  -6  -1  36    1.09    6.24
  -6   1  37    2.94    7.56
  -6  -1  37   -0.00    5.55
  -6   1  38    0.00    7.12
  -6  -1  38   -0.00    7.60
  -6   2   1    0.70    3.77
  -6   2   1    4.96    4.36
  -6   2   1    0.00    4.37
   6  -2  -1    3.06    5.20
   6  -2  -1    7.24    4.61
   6  -2  -1    2.97    5.28
   6   2  -1    2.59    3.60
   6   2  -1   -0.00    4.12
  -6  -2   1    4.79    3.72
  -6  -2   1    0.00    3.41
  -6  -2   1    4.01    3.65
  -6   2   2   19.75    6.19
  -6   2   2   16.78    5.80
  -6   2   2   16.00    5.79
   6  -2  -2   20.58    6.28
   6  -2  -2   17.98    6.13
   6  -2  -2   15.91    6.57
   6   2  -2   11.19    4.41
   6   2  -2    9.70    5.15
  -6  -2   2    6.50    4.77
  -6  -2   2    9.73    4.14
  -6   2   3    0.97    4.06
  -6   2   3    1.78    3.92
   6  -2  -3    0.00    4.48
   6  -2  -3    0.29    4.37
   6   2  -3    4.16    3.55
   6   2  -3    2.81    4.23
  -6  -2   3    2.75    4.13
  -6  -2   3    6.40    3.73
  -6   2   4   48.26   10.12
  -6   2   4   53.13    9.87
   6  -2  -4   56.77    9.71
   6  -2  -4   41.98    9.90
   6   2  -4   53.86    8.97
   6   2  -4   60.23    9.87
  -6  -2   4   32.19    7.73
  -6  -2   4   73.41    9.16
  -6   2   5    7.76    4.85
  -6   2   5   18.13    6.64
   6  -2  -5   14.75    5.92
   6  -2  -5   11.07    5.67
   6   2  -5   14.09    5.19
   6   2  -5    9.85    5.36
  -6  -2   5   13.45    5.49
  -6  -2   5   14.26    4.69
  -6   2   6  223.09   29.73
  -6   2   6  372.74   32.20
   6  -2  -6  311.65   30.66
   6  -2  -6  290.25   31.45
   6   2  -6  274.66   29.34
   6   2  -6  291.32   30.09
  -6  -2   6  247.24   28.96
  -6  -2   6  340.85   29.47
  -6   2   7   58.23   11.12
  -6   2   7   44.93    9.88
   6  -2  -7   49.58    9.50
   6  -2  -7   56.05   10.57
   6   2  -7   52.69    9.52
   6   2  -7   47.34    9.66
  -6  -2   7   56.33    9.89
  -6  -2   7   47.46    8.56
  -6   2   8    6.63    5.32
  -6   2   8   -0.00    3.93
   6  -2  -8    7.68    5.21
   6  -2  -8    6.67    5.59
   6   2  -8    8.61    4.61
   6   2  -8    6.03    4.69
  -6  -2   8    1.86    3.65
  -6  -2   8    0.67    3.18
  -6   2   9   -0.00    4.99
  -6   2   9    2.05    4.17
   6  -2  -9    1.17    4.15
   6  -2  -9    2.90    5.03
   6   2  -9   -0.00    3.65
   6   2  -9   -0.00    4.00
  -6  -2   9    3.02    4.23
  -6  -2   9    1.59    3.50
  -6   2  10  319.34   31.04
  -6   2  10  264.54   29.02
   6  -2 -10  278.69   30.46
   6   2 -10  246.78   28.24
   6   2 -10  249.28   28.57
  -6  -2  10  253.30   28.63
  -6   2  11  224.09   25.71
  -6   2  11  178.19   23.85
   6  -2 -11  215.25   25.81
   6   2 -11  209.90   24.40
   6   2 -11  213.89   24.97
  -6  -2  11  253.65   25.82
  -6   2  12   73.22   13.07
  -6   2  12  104.39   14.35
   6  -2 -12   84.53   13.90
   6   2 -12   67.84   12.38
  -6  -2  12   62.88   12.06
  -6   2  13   14.85    6.88
  -6   2  13   10.21    5.48
   6  -2 -13    9.48    5.97
   6   2 -13   12.60    6.22
  -6  -2  13    8.01    5.10
  -6   2  14   80.32   14.39
  -6   2  14   97.53   14.67
   6  -2 -14   95.54   15.58
   6   2 -14   86.75   14.54
  -6  -2  14   84.72   14.26
  -6   2  15   19.41    8.36
  -6   2  15   26.25    7.86
   6  -2 -15   37.72   10.24
   6   2 -15   37.47    9.35
  -6  -2  15   40.12    9.77
  -6   2  16   71.79   12.30
   6  -2 -16   73.76   13.74
   6   2 -16   52.53   11.76
  -6  -2  16   47.53   11.40
  -6   2  17   17.25    7.42
   6  -2 -17   18.99    8.09
   6   2 -17   21.76    8.63
  -6   2  18   11.49    6.35
   6  -2 -18   10.48    6.93
   6   2 -18   12.06    6.59
  -6   2  19   10.91    6.43
   6  -2 -19   14.37    7.17
   6   2 -19    9.59    6.11
  -6  -2  19    9.83    7.24
  -6   2  20   73.01   15.71
   6  -2 -20  121.35   19.12
   6   2 -20  137.30   19.36
  -6  -2  20  103.31   17.48
  -6   2  21    6.60    6.25
   6  -2 -21    3.26    6.07
   6   2 -21   14.30    8.18
  -6  -2  21    0.00    6.05
  -6   2  22   13.95    8.23
   6  -2 -22   30.85    9.76
  -6  -2  22   27.31   10.19
  -6   2  23    2.81    5.89
   6  -2 -23    5.20    6.90
  -6  -2  23   -0.00    6.37
  -6   2  24    3.90    6.81
   6  -2 -24    5.83    7.24
  -6  -2  24    5.16    6.37
  -6   2  25    0.00    6.04
   6  -2 -25   14.05    8.46
  -6  -2  25    9.09    8.60
  -6   2  26   35.78   10.91
  -6  -2  26   17.32    9.59
  -6   2  27    2.15    6.82
   6   2 -27    2.97    6.11
  -6  -2  27    6.11    7.38
  -6   2  28    3.65    6.11
   6   2 -28    9.98    8.04
  -6  -2  28    8.26    7.94
  -6   2  29   10.15    8.25
   6   2 -29    0.00    6.58
  -6  -2  29   -0.00    6.54
  -6   2  30    1.84    6.54
   6   2 -30   -0.00    6.43
  -6  -2  30    3.24    8.39
  -6   2  31   -0.00    5.84
  -6  -2  31   -0.00    5.96
  -6   2  32   16.47    8.36
  -6  -2  32   10.80    8.29
  -6   2  33   -0.00    6.82
  -6  -2  33    5.84    9.39
  -6   2  34    1.11    6.82
  -6  -2  34    1.67    5.34
  -6   2  35    2.12    6.52
  -6  -2  35   -0.00    6.84
  -6   2  36    4.39    7.14
  -6  -2  36    3.69    6.68
  -6   2  37    0.00    7.13
  -6  -2  37   -0.00    6.34
  -6   2  38    6.42    8.29
  -6   3   1    1.30    4.53
  -6   3   1    2.03    4.32
  -6   3   1    5.12    4.91
   6  -3  -1    0.00    4.39
   6  -3  -1    7.74    4.99
   6  -3  -1    4.87    5.31
   6   3  -1    2.91    3.04
   6   3  -1    0.00    3.38
  -6  -3   1    1.10    3.14
  -6  -3   1    0.84    2.78
  -6  -3   1    2.00    2.68
  -6   3   2  109.25   16.43
  -6   3   2  126.87   17.18
  -6   3   2  153.15   17.77
   6  -3  -2  136.44   17.71
   6  -3  -2  139.02   17.19
   6  -3  -2  122.27   17.35
   6   3  -2  138.43   15.28
   6   3  -2  117.94   15.02
  -6  -3   2  142.46   15.59
  -6  -3   2  113.55   13.70
  -6   3   3  109.73   16.11
  -6   3   3  140.53   17.08
  -6   3   3  122.75   16.48
   6  -3  -3  115.98   16.31
   6  -3  -3  114.30   15.99
   6  -3  -3  138.23   17.67
   6   3  -3  115.62   14.35
   6   3  -3  116.87   14.77
  -6  -3   3  109.69   14.29
  -6  -3   3  121.30   13.47
  -6   3   4   22.24    7.27
  -6   3   4   21.06    6.98
   6  -3  -4   39.86    8.15
   6  -3  -4   27.66    8.25
   6   3  -4   40.03    7.46
   6   3  -4   22.07    6.40
  -6  -3   4   26.10    6.36
  -6  -3   4   30.15    5.93
  -6   3   5    6.16    5.28
  -6   3   5   10.22    5.04
   6  -3  -5    3.59    4.62
   6  -3  -5   12.99    5.81
   6   3  -5    6.73    4.47
   6   3  -5    7.52    5.04
  -6  -3   5    0.00    2.95
  -6  -3   5    0.94    3.32
  -6   3   6    9.60    5.41
  -6   3   6   12.64    6.14
   6  -3  -6   17.00    6.26
   6  -3  -6    0.00    5.02
   6   3  -6   12.01    5.25
   6   3  -6   23.34    6.17
  -6  -3   6   13.18    5.19
  -6  -3   6   17.12    4.58
  -6   3   7   16.93    6.68
  -6   3   7   23.96    7.38
   6  -3  -7   13.37    5.65
   6  -3  -7   24.53    7.62
   6   3  -7   24.95    6.51
   6   3  -7   16.56    6.03
  -6  -3   7   19.36    5.95
  -6  -3   7   33.39    6.14
  -6   3   8  286.15   33.98
  -6   3   8  372.30   35.50
   6  -3  -8  303.14   34.81
   6   3  -8  340.22   33.60
  -6  -3   8  352.34   33.97
  -6   3   9   76.60   12.17
   6  -3  -9   36.39   10.20
   6   3  -9   76.63   11.53
   6   3  -9   63.85   10.86
  -6  -3   9   65.04   10.95
  -6   3  10   22.93    7.18
  -6   3  10   29.13    7.83
   6  -3 -10   26.31    8.20
   6   3 -10   30.01    7.66
   6   3 -10   20.84    6.55
  -6  -3  10   22.28    7.11
  -6   3  11    1.91    5.56
  -6   3  11    6.97    5.32
   6  -3 -11   11.32    6.60
   6   3 -11    0.00    4.69
   6   3 -11   11.35    5.08
  -6  -3  11    1.70    3.87
  -6   3  12  109.33   15.13
  -6   3  12   55.36   11.45
   6  -3 -12   69.06   13.08
   6   3 -12   70.91   12.05
   6   3 -12   61.58   11.48
  -6  -3  12   76.13   12.91
  -6   3  13  135.78   18.58
  -6   3  13  121.86   17.46
   6  -3 -13  133.75   19.08
   6   3 -13  109.49   16.71
  -6  -3  13  120.80   17.42
  -6   3  14  181.33   21.87
  -6   3  14  146.78   19.92
   6  -3 -14  144.72   20.89
   6   3 -14  138.63   19.47
  -6  -3  14  135.97   19.53
  -6   3  15   33.44    9.12
   6  -3 -15   22.22    8.41
   6   3 -15   17.19    7.08
  -6  -3  15   17.95    7.87
  -6   3  16   21.29    7.94
   6  -3 -16   27.99    9.30
   6   3 -16   17.25    7.97
  -6  -3  16   22.20    7.99
  -6   3  17   47.69   11.29
   6  -3 -17   52.08   12.45
   6   3 -17   67.55   12.50
  -6   3  18   89.63   15.67
  -6   3  18  112.61   16.52
   6  -3 -18   73.52   15.23
  -6   3  19   25.69    9.22
  -6   3  19   35.56    9.71
   6  -3 -19   40.40   11.67
  -6  -3  19   19.07    8.08
  -6   3  20    1.94    5.11
  -6   3  20    1.04    4.70
   6  -3 -20   -0.00    5.80
  -6  -3  20    2.49    6.29
  -6   3  21    2.08    5.56
   6  -3 -21    2.26    6.26
  -6  -3  21   -0.00    6.47
  -6   3  22   29.67   10.10
   6  -3 -22   41.10   11.57
  -6  -3  22   25.95   10.27
  -6   3  23   11.99    7.35
   6  -3 -23   15.21    8.51
  -6  -3  23    2.27    6.45
  -6   3  24   42.82   11.31
   6   3 -24   25.51    9.96
  -6  -3  24   55.66   13.41
  -6   3  25   -0.00    5.36
   6   3 -25    0.00    5.71
  -6  -3  25    0.51    5.37
  -6   3  26    3.56    6.26
   6   3 -26    0.72    5.36
  -6  -3  26    1.59    5.97
  -6   3  27   -0.00    5.26
   6   3 -27    5.44    6.67
  -6  -3  27    1.85    6.40
  -6   3  28   11.83    7.98
   6   3 -28    9.98    7.49
  -6  -3  28   12.55    9.44
  -6   3  29    3.89    7.00
   6   3 -29    3.43    6.46
  -6  -3  29    6.41    8.62
  -6   3  30   23.98    9.40
   6   3 -30   15.25    8.72
  -6  -3  30   18.15    9.29
  -6   3  31    3.45    5.77
   6   3 -31    2.21    6.07
  -6  -3  31    0.00    8.06
  -6   3  32   -0.00    6.61
  -6  -3  32    3.93    6.70
  -6   3  33   -0.00    7.26
  -6  -3  33    0.87    6.15
  -6   3  34   12.28    8.34
  -6  -3  34    1.18    6.48
  -6   3  35    0.03    5.94
  -6  -3  35   -0.00    7.47
  -6   3  36    0.82    5.83
  -6  -3  36    0.00    7.68
  -6   3  37   -0.00    6.29
  -6  -3  37    8.10    8.68
  -6   3  38    1.85    6.07
  -6   4   1  155.57   20.70
  -6   4   1  168.41   20.39
   6  -4  -1  181.01   21.25
   6  -4  -1  154.53   19.78
   6  -4  -1  156.08   20.91
   6   4  -1  149.28   17.24
   6   4  -1  168.20   17.87
  -6  -4   1  149.37   17.21
  -6  -4   1  176.40   16.17
  -6   4   2   22.28    7.17
  -6   4   2   12.61    5.68
  -6   4   2    8.44    4.94
   6  -4  -2   10.55    5.59
   6  -4  -2   14.86    6.47
   6  -4  -2   26.59    7.63
   6   4  -2   10.66    4.53
   6   4  -2   12.14    4.30
  -6  -4   2   12.32    4.31
  -6  -4   2   12.18    3.64
  -6   4   3    0.00    4.43
  -6   4   3    5.44    4.28
  -6   4   3    5.07    5.23
   6  -4  -3    4.21    5.00
   6  -4  -3    0.58    4.52
   6  -4  -3    9.91    5.87
   6   4  -3   13.44    4.69
   6   4  -3    0.00    3.08
  -6  -4   3    7.15    3.75
  -6  -4   3    5.81    3.12
  -6   4   4   27.68    7.79
  -6   4   4   13.67    5.92
   6  -4  -4    5.46    4.75
   6  -4  -4    6.62    6.34
   6   4  -4   22.49    5.65
   6   4  -4   15.01    5.10
  -6  -4   4   11.81    4.43
  -6  -4   4    0.00    2.37
  -6   4   5  193.60   24.63
  -6   4   5  182.81   24.08
   6  -4  -5  226.12   25.42
   6  -4  -5  205.30   25.30
   6   4  -5  245.58   23.67
   6   4  -5  172.75   22.14
  -6  -4   5  217.41   23.07
  -6  -4   5  270.31   22.46
  -6   4   6  196.06   24.59
  -6   4   6  195.49   24.52
   6  -4  -6  212.21   25.64
   6   4  -6  221.00   23.48
   6   4  -6  208.56   23.06
  -6  -4   6  248.73   23.98
  -6   4   7   54.42   11.09
  -6   4   7   59.20   11.41
   6  -4  -7   42.36   10.62
   6   4  -7   74.08   10.77
   6   4  -7   57.22   10.02
  -6  -4   7   60.07    9.93
  -6   4   8    0.12    3.65
  -6   4   8    6.07    5.08
   6  -4  -8    9.78    5.65
   6   4  -8    2.98    4.27
   6   4  -8    6.09    3.98
  -6  -4   8    2.93    4.40
  -6   4   9   45.49   10.71
  -6   4   9   49.72   10.52
   6  -4  -9   50.47   11.41
   6   4  -9   50.53    9.48
   6   4  -9   61.71   10.01
  -6  -4   9   46.70    9.51
  -6   4  10   40.98    9.50
  -6   4  10   27.05    7.87
   6  -4 -10   27.25    8.62
   6   4 -10   26.18    7.09
   6   4 -10   14.96    6.24
  -6  -4  10   21.13    6.77
  -6   4  11  110.46   17.22
  -6   4  11  117.92   17.55
   6  -4 -11  115.21   18.21
   6   4 -11  140.30   17.36
   6   4 -11  131.11   17.14
  -6  -4  11  127.97   17.38
  -6   4  12   90.57   15.33
  -6   4  12  121.87   16.71
   6  -4 -12   94.46   15.68
   6   4 -12   82.70   14.13
  -6  -4  12   97.04   14.90
  -6   4  13   35.07    9.84
  -6   4  13   31.30    9.02
   6  -4 -13   37.42    9.44
   6   4 -13   40.86    9.38
  -6  -4  13   21.41    7.75
  -6   4  14    1.57    5.14
   6  -4 -14    0.00    5.23
   6   4 -14    4.87    4.15
  -6  -4  14    0.00    4.72
  -6   4  15   96.69   16.11
   6  -4 -15   92.87   16.86
  -6  -4  15  117.92   17.31
  -6   4  16  151.88   20.02
   6  -4 -16  130.46   20.17
  -6  -4  16  120.86   19.25
  -6   4  17    8.39    6.82
  -6   4  17   19.46    8.47
   6  -4 -17   12.96    7.92
  -6   4  18   40.70   11.27
  -6   4  18   43.77   10.23
   6  -4 -18   42.34   11.35
  -6   4  19   60.00   14.04
  -6   4  19   68.41   13.91
   6  -4 -19   75.43   15.39
  -6  -4  19   78.60   15.15
  -6   4  20   89.09   17.17
  -6   4  20  139.95   18.96
   6  -4 -20   85.73   17.24
   6   4 -20  103.78   16.98
  -6  -4  20   90.13   17.08
  -6   4  21    4.95    6.05
  -6   4  21    7.61    7.00
   6  -4 -21    6.71    6.67
   6   4 -21    2.94    5.66
  -6  -4  21    0.61    6.33
  -6   4  22    1.30    5.88
   6   4 -22   10.02    7.44
  -6  -4  22    1.28    6.50
  -6   4  23    2.26    5.30
   6   4 -23    0.00    5.91
  -6  -4  23   -0.00    6.51
  -6   4  24    1.78    6.58
   6   4 -24    2.97    5.62
  -6  -4  24    4.46    7.83
  -6   4  25   -0.00    5.74
   6   4 -25    9.95    7.67
  -6  -4  25    1.79    6.45
  -6   4  26    8.37    7.63
   6   4 -26    4.50    6.38
  -6  -4  26    0.00    6.49
  -6   4  27    0.00    6.24
   6   4 -27    7.72    7.26
  -6  -4  27    2.68    6.82
  -6   4  28   14.68    8.06
   6   4 -28    4.58    6.76
  -6  -4  28   13.81    8.94
  -6   4  29   11.84    7.94
   6   4 -29    4.64    6.98
  -6  -4  29    0.17    6.34
  -6   4  30    5.37    7.21
   6   4 -30    0.00    5.43
  -6  -4  30   12.41    8.25
  -6   4  31    0.07    6.11
   6   4 -31   -0.00    6.69
  -6  -4  31    1.69    5.74
  -6   4  32   13.21    8.03
  -6  -4  32    3.43    7.80
  -6   4  33   -0.00    6.71
  -6  -4  33    6.77    7.40
  -6   4  34    6.37    8.09
  -6  -4  34    0.00    7.90
  -6   4  35    4.34    6.94
  -6  -4  35   -0.00    7.21
  -6   4  36    0.00    5.34
  -6  -4  36   11.76    9.33
  -6   4  37    0.99    6.63
  -6  -4  37    7.28    7.92
  -6   4  38    6.76    6.32
  -6   5   1   18.79    6.88
  -6   5   1   21.28    7.08
   6  -5  -1   11.77    6.15
   6  -5  -1   17.27    7.04
   6   5  -1   21.97    4.96
   6   5  -1   14.81    4.38
  -6  -5   1   21.97    4.69
  -6  -5   1   11.64    3.02
  -6  -5   1   14.28    3.10
  -6   5   2   91.28   14.79
  -6   5   2  109.53   15.15
   6  -5  -2   76.25   13.59
   6  -5  -2   85.80   14.86
   6   5  -2  104.26   12.05
   6   5  -2   85.43   11.42
  -6  -5   2   92.95   11.48
  -6  -5   2   84.32    9.77
  -6   5   3  108.75   16.75
  -6   5   3  114.35   17.03
  -6   5   3  130.76   17.35
   6  -5  -3  121.21   17.51
   6  -5  -3   98.83   16.73
   6   5  -3  148.81   15.16
   6   5  -3  115.11   14.15
  -6  -5   3  108.23   13.90
  -6  -5   3  118.75   12.65
  -6   5   4   79.38   13.80
  -6   5   4   94.32   14.25
  -6   5   4   92.33   14.18
   6  -5  -4   69.52   13.13
   6  -5  -4   97.00   14.92
   6   5  -4   96.83   12.06
   6   5  -4   91.12   11.82
  -6  -5   4   70.20   11.05
  -6   5   5    2.90    4.93
  -6   5   5    6.36    5.04
   6  -5  -5    6.47    4.84
   6  -5  -5    0.00    4.93
   6   5  -5    5.98    4.06
   6   5  -5    1.46    3.20
  -6  -5   5    2.31    3.37
  -6   5   6    3.03    4.55
  -6   5   6    0.00    5.27
   6  -5  -6   -0.00    4.48
   6  -5  -6    0.00    4.39
   6   5  -6    1.65    3.97
   6   5  -6    0.00    3.65
  -6  -5   6    2.43    3.63
  -6   5   7   58.18   11.59
  -6   5   7   46.80   10.34
   6  -5  -7   48.76   10.90
   6   5  -7   73.20   10.76
   6   5  -7   55.87    9.66
  -6  -5   7   59.11   10.12
  -6   5   8   67.37   12.07
  -6   5   8   55.90   11.15
   6  -5  -8   74.23   13.03
   6   5  -8   53.64    9.86
   6   5  -8   41.20    8.65
  -6  -5   8   56.04   10.21
  -6   5   9   56.92   12.17
  -6   5   9   76.22   12.93
   6  -5  -9   56.62   12.31
   6   5  -9   80.44   11.74
   6   5  -9   72.56   11.26
  -6  -5   9   64.82   11.53
  -6   5  10   29.88    8.75
  -6   5  10   40.57    9.42
   6  -5 -10   39.74    9.84
   6   5 -10   33.41    7.90
   6   5 -10   37.35    8.32
  -6  -5  10   61.78   10.63
  -6   5  11   -0.00    5.27
  -6   5  11   -0.00    4.92
   6  -5 -11   -0.00    3.77
   6   5 -11    4.20    4.19
   6   5 -11   -0.00    4.41
  -6  -5  11    7.18    5.36
  -6   5  12    9.79    6.51
   6  -5 -12   10.16    7.05
  -6  -5  12    0.91    4.47
  -6   5  13  159.04   23.30
   6  -5 -13  164.78   23.94
  -6  -5  13  256.41   25.90
  -6   5  14  230.12   28.81
   6  -5 -14  232.54   29.72
  -6  -5  14  265.67   29.47
  -6   5  15    0.00    5.00
   6  -5 -15    1.24    5.95
  -6  -5  15    0.00    4.93
  -6   5  16    5.97    6.22
  -6   5  16    4.49    6.37
   6  -5 -16   11.42    6.98
  -6   5  17    0.00    5.17
  -6   5  17    0.00    5.58
   6  -5 -17    2.45    6.30
   6   5 -17    0.00    5.27
  -6   5  18   74.33   15.48
  -6   5  18  131.64   18.56
   6  -5 -18  102.25   17.96
   6   5 -18   97.62   16.17
  -6   5  19   19.04    8.07
  -6   5  19    5.88    6.94
   6  -5 -19   19.38    8.75
   6   5 -19   19.52    7.95
  -6  -5  19   14.15    8.16
  -6   5  20    6.12    7.57
   6   5 -20    6.57    6.09
  -6  -5  20    3.63    6.21
  -6   5  21    0.98    5.93
   6   5 -21    2.23    4.85
  -6  -5  21    2.79    5.56
  -6   5  22    0.35    5.36
   6   5 -22   -0.00    5.89
  -6  -5  22    0.28    5.48
  -6   5  23   19.62    9.11
   6   5 -23   27.47    9.32
  -6  -5  23   21.84    9.67
  -6   5  24    5.48    6.82
   6   5 -24   20.47    8.78
  -6  -5  24   22.98   10.62
  -6   5  25    5.84    5.93
   6   5 -25    5.35    6.54
  -6  -5  25    0.81    5.72
  -6   5  26    2.22    6.75
   6   5 -26    1.36    6.22
  -6  -5  26    5.20    6.95
  -6   5  27   -0.00    5.47
   6   5 -27   -0.00    5.54
  -6  -5  27    3.86    6.61
  -6   5  28    7.20    6.55
   6   5 -28   10.78    7.56
  -6  -5  28    0.00    7.61
  -6   5  29   16.38    8.33
   6   5 -29    8.17    7.94
  -6  -5  29   24.21   11.13
  -6   5  30    2.62    5.62
   6   5 -30    0.59    6.43
  -6  -5  30   -0.00    6.01
  -6   5  31    0.00    6.59
   6   5 -31    0.00    5.80
  -6  -5  31    0.00    6.58
  -6   5  32    0.44    5.79
   6   5 -32    4.90    6.44
  -6  -5  32    6.62    8.64
  -6   5  33   11.38    7.43
  -6  -5  33    0.37    8.00
  -6   5  34   -0.00    5.82
  -6  -5  34    3.19    8.75
  -6   5  35   -0.00    6.47
  -6  -5  35    0.90    8.82
  -6   5  36   -0.00    5.42
  -6  -5  36    0.27    6.82
  -6   5  37    8.89    8.33
  -6   5  38    0.82    5.71
  -6   6   1  145.60   18.20
  -6   6   1  125.58   16.81
   6  -6  -1  129.52   17.13
   6   6  -1  123.19   12.61
   6   6  -1  113.01   12.44
  -6  -6   1  118.14   12.50
  -6  -6   1  105.18    9.25
  -6  -6   1   85.91    9.10
  -6   6   2   30.86    8.99
  -6   6   2   30.28    8.39
   6  -6  -2   34.30    8.86
   6  -6  -2   26.21    9.15
   6   6  -2   36.59    6.32
   6   6  -2   25.59    5.98
  -6  -6   2   31.71    5.99
  -6  -6   2   28.34    4.25
  -6  -6   2   30.73    4.28
  -6   6   3    7.64    5.44
  -6   6   3    6.95    5.32
   6  -6  -3    3.75    4.46
   6  -6  -3   21.04    7.48
   6   6  -3    5.95    3.55
   6   6  -3    6.72    3.63
  -6  -6   3    7.08    3.41
  -6   6   4   13.13    6.62
  -6   6   4   10.03    5.69
  -6   6   4   29.12    8.15
   6  -6  -4   31.55    8.47
   6  -6  -4   15.21    7.54
   6   6  -4   19.75    5.26
   6   6  -4   21.42    5.32
  -6  -6   4   18.11    5.08
  -6   6   5  142.50   18.67
  -6   6   5  119.94   17.49
   6  -6  -5  131.43   18.29
   6  -6  -5  108.30   17.71
   6   6  -5  116.38   14.31
   6   6  -5   99.04   14.07
  -6  -6   5  124.78   15.01
  -6   6   6   91.44   14.12
  -6   6   6   91.43   14.10
   6  -6  -6   87.91   13.91
   6  -6  -6   68.50   13.02
   6   6  -6   68.17   10.33
   6   6  -6   40.37    9.21
  -6  -6   6   96.39   12.13
  -6   6   7   62.60   11.58
  -6   6   7   58.36   11.61
   6  -6  -7   43.21   10.14
   6  -6  -7   47.08   11.39
   6   6  -7   57.86    9.23
   6   6  -7   48.45    8.97
  -6  -6   7   52.33    9.61
  -6   6   8    9.13    6.18
  -6   6   8   16.27    7.09
   6  -6  -8    8.26    6.75
   6   6  -8   13.08    5.27
  -6  -6   8    9.72    5.22
  -6   6   9   95.04   15.59
   6  -6  -9  139.14   18.36
   6   6  -9   84.70   12.77
  -6  -6   9   82.27   13.54
  -6   6  10   65.14   13.12
   6  -6 -10   60.20   12.96
   6   6 -10   78.23   12.05
  -6  -6  10   95.93   13.77
  -6   6  11   33.29    9.40
   6  -6 -11   30.45    9.46
   6   6 -11   82.39   11.37
  -6  -6  11   49.01   10.48
  -6   6  12   66.05   12.96
   6  -6 -12   47.11   11.74
  -6  -6  12   63.82   11.99
  -6   6  13    5.94    5.77
   6  -6 -13    0.00    5.10
   6   6 -13    1.15    4.58
  -6  -6  13    6.53    5.81
  -6   6  14    0.00    4.71
  -6   6  14    0.00    5.55
   6  -6 -14    1.81    5.39
   6   6 -14   -0.00    4.96
  -6  -6  14    2.52    4.88
  -6   6  15   45.05   11.80
  -6   6  15   81.56   14.40
   6  -6 -15   55.91   13.28
   6   6 -15   56.84   11.44
  -6  -6  15   48.67   11.74
  -6   6  16    3.74    5.22
  -6   6  16   14.18    7.39
   6  -6 -16   15.77    8.06
   6   6 -16   10.50    6.23
  -6   6  17   15.44    8.38
   6  -6 -17   20.02    8.55
   6   6 -17   10.93    6.23
  -6   6  18   39.78   10.74
   6   6 -18   23.91    9.35
  -6  -6  18   45.33   11.46
  -6   6  19   21.83    8.16
   6   6 -19   14.12    7.35
  -6  -6  19    8.70    8.22
  -6   6  20    0.00    5.77
   6   6 -20    0.80    5.88
  -6  -6  20    5.94    7.55
  -6   6  21   29.88    9.78
   6   6 -21    5.64    6.75
  -6  -6  21   21.53    9.34
  -6   6  22    7.37    6.39
   6   6 -22   -0.00    5.56
  -6  -6  22    7.55    6.73
  -6   6  23    7.53    7.62
   6   6 -23    6.49    6.79
  -6  -6  23   19.70    9.17
  -6   6  24    0.00    5.47
   6   6 -24   13.21    7.66
  -6  -6  24    0.16    6.87
  -6   6  25   11.47    8.07
   6   6 -25   10.22    7.39
  -6  -6  25   14.51    8.40
  -6   6  26   14.82    8.46
   6   6 -26   17.91    8.62
  -6  -6  26   16.62    9.78
  -6   6  27   12.73    8.22
   6   6 -27    7.30    7.01
  -6  -6  27   -0.00    6.64
  -6   6  28    0.03    5.72
   6   6 -28   -0.00    6.46
  -6  -6  28   -0.00    7.79
  -6   6  29    1.33    6.43
   6   6 -29    9.76    7.46
  -6  -6  29    3.89    6.72
  -6   6  30    0.36    5.09
   6   6 -30   -0.00    6.06
  -6  -6  30   -0.00    8.27
  -6   6  31    9.15    7.64
   6   6 -31    4.22    7.24
  -6  -6  31    2.13    8.51
  -6   6  32    8.76    7.31
   6   6 -32    4.53    6.78
  -6  -6  32    9.98    9.49
  -6   6  33    7.23    7.91
   6   6 -33    2.08    7.29
  -6  -6  33    6.36    7.09
  -6   6  34    0.47    6.40
  -6  -6  34    3.48    7.21
  -6   6  35    5.59    6.79
  -6  -6  35    8.51    8.46
  -6   6  36   -0.00    5.36
  -6  -6  36   -0.00    8.53
  -6   6  37    3.38    5.90
  -6   7   1   12.57    6.55
  -6   7   1    9.17    5.77
   6   7  -1   19.59    4.27
   6   7  -1   12.40    4.19
  -6  -7   1   11.55    3.68
  -6   7   2   17.03    7.09
  -6   7   2   12.41    7.36
   6   7  -2    5.85    3.32
   6   7  -2   13.87    4.37
  -6  -7   2    5.75    3.36
  -6   7   3  257.32   27.65
  -6   7   3  207.77   25.38
   6   7  -3  212.99   20.99
   6   7  -3  175.69   20.62
  -6  -7   3  203.80   21.25
  -6   7   4   63.63   12.71
  -6   7   4   75.84   13.51
   6  -7  -4   68.66   13.38
   6   7  -4   67.56    9.38
   6   7  -4   64.51    9.61
  -6  -7   4   51.11    9.32
  -6   7   5   31.13    8.65
  -6   7   5   11.59    6.85
   6  -7  -5   21.27    8.50
   6   7  -5   14.77    4.93
  -6  -7   5   11.34    5.05
  -6   7   6    5.62    5.43
   6  -7  -6   16.18    8.21
   6   7  -6   16.91    4.85
  -6  -7   6    7.32    4.78
  -6   7   7   17.25    7.18
   6  -7  -7   12.25    7.84
   6   7  -7   25.08    6.13
  -6  -7   7   22.28    6.35
  -6   7   8   55.57   11.44
   6  -7  -8   34.16   10.35
   6   7  -8   33.63    7.47
  -6  -7   8   21.49    7.35
  -6   7   9  124.76   18.76
   6  -7  -9  174.74   21.78
   6   7  -9  117.47   15.55
  -6  -7   9  103.68   16.09
  -6   7  10   -0.00    5.39
   6  -7 -10   -0.00    5.19
   6   7 -10    0.46    3.91
   6   7 -10   -0.47    4.29
  -6  -7  10    0.99    4.84
  -6   7  11    6.55    5.69
   6  -7 -11    4.12    5.73
   6   7 -11    2.27    4.24
   6   7 -11    2.21    4.85
  -6  -7  11    0.00    5.10
  -6   7  12   14.75    7.07
  -6   7  12   23.09    8.62
   6  -7 -12    8.97    6.34
   6   7 -12   10.60    5.76
  -6  -7  12    9.89    6.67
  -6   7  13  127.19   19.48
  -6   7  13  128.32   19.63
   6  -7 -13  136.46   20.30
   6   7 -13  119.89   17.29
  -6  -7  13  129.88   18.96
  -6   7  14   -0.00    6.44
  -6   7  14    7.75    6.97
   6  -7 -14    8.54    6.22
   6   7 -14    0.33    5.25
  -6  -7  14    6.82    6.81
  -6   7  15    0.00    5.98
   6   7 -15   -0.00    4.57
  -6  -7  15    0.61    5.19
  -6   7  16    2.47    5.23
   6   7 -16   -0.00    4.56
  -6   7  17    1.45    4.91
   6   7 -17    7.25    6.38
  -6   7  18    1.03    4.74
   6   7 -18   -0.00    5.55
  -6  -7  18    6.09    6.66
  -6   7  19   33.09    9.77
   6   7 -19   26.86    9.75
  -6  -7  19   51.28   12.20
  -6   7  20    0.00    5.80
   6   7 -20    3.72    5.22
  -6  -7  20   -0.00    5.52
  -6   7  21    0.00    4.85
   6   7 -21   -0.00    5.07
  -6  -7  21   -0.00    6.38
  -6   7  22   -0.00    4.89
   6   7 -22   -0.00    5.67
  -6  -7  22   -0.00    6.85
  -6   7  23   20.92    8.85
   6   7 -23    3.92    5.87
  -6  -7  23   11.57    8.70
  -6   7  24   17.01    7.48
   6   7 -24    0.45    5.15
  -6  -7  24    1.83    6.82
  -6   7  25    4.89    6.62
   6   7 -25   12.00    7.13
  -6  -7  25   14.72    9.46
  -6   7  26   -0.00    5.11
   6   7 -26   -0.00    5.33
  -6  -7  26   -0.00    7.73
  -6   7  27    7.12    6.50
   6   7 -27    0.82    6.20
  -6  -7  27   -0.00    7.44
  -6   7  28    4.35    6.70
   6   7 -28   11.49    7.89
  -6  -7  28    0.46    7.80
  -6   7  29    6.73    7.56
   6   7 -29   13.37    8.00
  -6  -7  29    9.49    8.58
  -6   7  30    0.83    5.65
   6   7 -30   -0.00    6.51
  -6  -7  30   -0.00    7.45
  -6   7  31    4.13    8.40
   6   7 -31    5.69    6.09
  -6  -7  31    8.85    8.58
  -6   7  32   -0.00    6.04
   6   7 -32   -0.00    6.31
  -6  -7  32    2.64    7.70
  -6   7  33   10.10    7.36
   6   7 -33    0.00    6.64
  -6  -7  33    2.27    7.71
  -6   7  34   -0.00    5.82
   6   7 -34   -0.00    6.50
  -6  -7  34    3.09    5.83
  -6   7  35    6.55    7.50
  -6  -7  35    0.21    7.30
  -6   7  36    0.00    5.56
  -6   7  37    0.00    6.07
  -6   8   1  112.68   17.62
  -6   8   1   74.15   15.19
   6   8  -1  101.67   11.41
  -6  -8   1  107.07   11.97
  -6   8   2    0.00    5.13
  -6   8   2    1.14    5.10
   6   8  -2    6.72    3.15
  -6  -8   2    6.74    3.44
  -6   8   3    0.43    4.37
  -6   8   3    4.28    5.01
   6   8  -3    1.92    2.76
  -6  -8   3    1.31    3.32
  -6  -8   3   -0.00    0.98
  -6  -8   3    0.00    0.98
  -6   8   4    0.73    5.06
  -6   8   4   -0.00    4.15
   6   8  -4    0.99    2.99
  -6  -8   4    0.34    3.16
  -6   8   5  183.35   24.30
  -6   8   5  193.55   24.73
   6   8  -5  195.18   19.95
  -6  -8   5  163.27   20.16
  -6   8   6    4.76    6.29
  -6   8   6    9.62    7.17
   6  -8  -6   10.00    7.40
   6   8  -6    5.85    3.95
   6   8  -6   -0.00    3.34
  -6  -8   6    2.07    4.28
  -6   8   7   71.92   13.69
   6  -8  -7   69.17   14.72
   6   8  -7   83.50   11.23
   6   8  -7   56.65   10.62
  -6  -8   7   70.70   11.80
  -6   8   8    0.17    4.26
  -6   8   8    2.16    5.78
   6  -8  -8   10.65    7.48
   6   8  -8   -0.00    3.52
   6   8  -8    4.64    4.03
  -6  -8   8    1.58    5.01
  -6   8   9  108.59   18.02
  -6   8   9  142.47   19.99
   6  -8  -9  118.38   18.30
   6  -8  -9  119.29   19.57
   6   8  -9  132.31   16.02
   6   8  -9  102.47   15.48
  -6  -8   9  137.01   17.61
  -6   8  10   29.50    9.39
  -6   8  10   27.04    9.62
   6  -8 -10   22.30    9.05
   6  -8 -10   33.27   10.31
   6   8 -10   28.32    7.52
   6   8 -10   38.30    8.45
  -6  -8  10   29.77    8.63
  -6   8  11   96.27   15.37
   6  -8 -11   72.51   13.71
   6   8 -11   56.44   11.53
  -6  -8  11   76.39   13.49
  -6   8  12   24.29    8.78
   6   8 -12    7.97    5.56
  -6  -8  12   11.42    6.90
  -6   8  13   -0.00    5.22
   6   8 -13    3.56    4.51
  -6  -8  13    4.92    6.63
  -6   8  14    9.97    6.67
   6   8 -14    2.58    4.78
  -6  -8  14    1.02    5.90
  -6   8  15   94.36   15.88
   6   8 -15   66.87   12.95
  -6   8  16   -0.00    4.33
   6   8 -16    0.16    4.84
  -6   8  17   16.73    7.64
   6   8 -17   19.38    7.78
  -6  -8  17   17.55    9.08
  -6   8  18   -0.00    4.50
   6   8 -18   -0.00    4.93
  -6  -8  18    2.08    6.02
  -6   8  19    3.30    5.54
   6   8 -19   21.31    7.55
  -6  -8  19   19.01    8.31
  -6   8  20    4.75    5.82
   6   8 -20    3.25    4.99
  -6  -8  20    2.57    6.21
  -6   8  21   11.15    7.60
   6   8 -21   22.12    8.35
  -6  -8  21    7.12    7.44
  -6   8  22    0.00    4.64
   6   8 -22    5.70    6.16
  -6  -8  22    0.00    6.19
  -6   8  23    4.28    4.94
   6   8 -23    2.54    5.66
  -6  -8  23    0.63    6.45
  -6   8  24    1.01    5.07
   6   8 -24   -0.00    4.83
  -6  -8  24   14.31    8.15
  -6   8  25   12.36    7.32
   6   8 -25    3.12    6.28
  -6  -8  25   22.89    9.43
  -6   8  26    3.97    5.55
   6   8 -26   10.22    7.16
  -6  -8  26    2.29    6.44
  -6   8  27    0.89    5.97
   6   8 -27    2.71    6.07
  -6  -8  27   12.82    9.13
  -6   8  28   -0.00    6.19
   6   8 -28    2.53    6.39
  -6  -8  28    1.83    7.46
  -6   8  29    0.80    5.56
   6   8 -29    0.36    5.29
  -6  -8  29   -0.00    7.52
  -6   8  30    1.35    6.59
   6   8 -30    1.68    6.57
  -6  -8  30   -0.00    7.41
  -6   8  31   -0.00    6.35
   6   8 -31   -0.00    5.28
  -6  -8  31   -0.00    7.91
  -6   8  32    0.31    4.45
   6   8 -32    2.45    6.27
  -6  -8  32    0.00    6.67
  -6   8  33   12.35    8.29
   6   8 -33    1.22    6.56
  -6  -8  33    6.05    8.63
  -6   8  34   -0.00    6.49
   6   8 -34    3.98    7.12
  -6  -8  34    3.66    7.98
  -6   8  35    3.53    7.02
  -6   8  36    0.00    6.22
  -6   9   1   24.53    8.57
   6  -9  -1   15.99    7.03
  -6   9   2    9.24    7.37
   6  -9  -2    8.59    6.33
   6   9  -2    5.65    3.76
  -6   9   3   94.16   18.96
   6  -9  -3  130.73   20.19
   6   9  -3  191.29   17.99
  -6  -9   3  162.24   17.37
  -6   9   4   20.11    8.37
   6  -9  -4   12.22    7.60
   6   9  -4    9.92    4.65
  -6  -9   4    9.37    4.69
   6  -9  -5   -0.00    4.79
   6   9  -5    0.00    3.24
  -6  -9   5   -0.00    4.28
   6  -9  -6   15.32    6.95
   6   9  -6    4.79    4.35
  -6  -9   6   11.45    5.70
  -6   9   7   -0.00    4.28
   6  -9  -7   11.54    6.45
   6   9  -7   16.96    5.70
  -6  -9   7    8.42    4.85
  -6   9   8    0.85    5.09
   6  -9  -8   -0.00    4.57
   6   9  -8   -0.00    4.17
   6   9  -8    0.00    3.50
  -6  -9   8    0.00    4.55
  -6   9   9   32.94   10.55
   6  -9  -9   68.99   13.82
   6   9  -9   63.95   10.27
   6   9  -9   59.16   11.04
  -6  -9   9   72.72   12.29
  -6   9  10    0.00    5.40
   6  -9 -10    4.76    6.04
   6   9 -10   11.94    5.17
   6   9 -10   11.16    5.15
  -6  -9  10    0.00    4.60
  -6   9  11   -0.00    5.52
   6  -9 -11   -0.00    5.24
   6   9 -11    1.97    4.23
  -6  -9  11    0.99    5.04
  -6   9  12    2.46    6.04
   6  -9 -12    3.18    5.91
   6   9 -12   -0.00    3.74
  -6  -9  12    0.00    5.15
  -6   9  13   79.92   14.48
   6  -9 -13   70.82   13.54
   6   9 -13   50.27   11.03
  -6  -9  13   53.11   12.00
  -6   9  14   -0.00    5.20
   6   9 -14    5.41    5.04
  -6   9  15   21.57    7.82
   6   9 -15    9.75    6.09
  -6   9  16    8.17    6.65
   6   9 -16    5.91    5.64
  -6   9  17    4.72    5.46
   6   9 -17    9.54    6.57
  -6  -9  17    0.73    5.90
  -6   9  18    0.83    5.43
   6   9 -18   -0.00    5.05
  -6  -9  18   -0.00    5.91
  -6   9  19   14.46    7.27
   6   9 -19   26.58    9.08
  -6  -9  19   19.82    8.26
  -6   9  20    4.09    5.87
   6   9 -20   -0.00    5.60
  -6  -9  20    5.47    6.10
  -6   9  21   -0.00    4.97
   6   9 -21   -0.00    5.77
  -6  -9  21   -0.00    7.07
  -6   9  22   -0.00    5.24
   6   9 -22   -0.00    5.74
  -6  -9  22   -0.00    6.69
  -6   9  23   25.34    9.53
   6   9 -23   10.07    7.87
  -6  -9  23   26.39   10.51
  -6   9  24    0.00    5.12
   6   9 -24    3.91    5.94
  -6  -9  24   -0.00    6.42
  -6   9  25    4.53    6.25
   6   9 -25    5.20    6.24
  -6  -9  25    7.81    8.48
  -6   9  26    8.77    6.55
   6   9 -26    7.20    6.76
  -6  -9  26   -0.00    6.04
  -6   9  27    4.61    6.06
   6   9 -27    0.00    5.57
  -6  -9  27    9.13    7.22
  -6   9  28   -0.00    4.60
   6   9 -28    1.68    6.14
  -6  -9  28    2.93    7.16
  -6   9  29   12.57    8.07
   6   9 -29    9.75    7.89
  -6  -9  29    8.29    8.71
  -6   9  30   -0.00    6.06
   6   9 -30    3.15    6.76
  -6  -9  30    2.72    7.91
  -6   9  31    1.31    6.52
   6   9 -31    2.02    5.51
  -6  -9  31   -0.00    7.00
  -6   9  32   -0.00    6.46
   6   9 -32    2.50    6.46
  -6  -9  32   -0.00    7.35
  -6   9  33    8.52    7.39
   6   9 -33    0.00    6.89
  -6  -9  33    0.00    8.48
  -6   9  34   -0.00    6.46
   6   9 -34   -0.00    6.95
  -6  -9  34   -0.00    8.65
  -6   9  35    0.00    6.53
   6   9 -35    2.77    7.10
  -6   9  36    2.90    5.84
  -6  10   1   21.33    8.91
   6 -10  -1   18.48    7.75
   6  10  -1   25.87    5.47
  -6  10   2    7.92    6.89
   6 -10  -2    4.13    5.76
   6  10  -2    3.93    3.25
  -6  10   3    1.13    5.75
   6 -10  -3    0.10    4.56
   6  10  -3   -0.00    2.85
  -6  10   4   18.71    8.68
   6 -10  -4   14.46    7.11
   6  10  -4    9.13    4.88
  -6  10   5   52.66   11.93
   6 -10  -5   39.31   10.27
   6  10  -5   33.65    7.39
  -6  10   6    0.37    4.60
   6 -10  -6    1.72    4.58
   6  10  -6    4.55    4.14
  -6  10   7    8.25    6.36
   6 -10  -7    5.36    5.47
   6  10  -7   14.62    5.76
  -6  10   8   -0.00    5.08
   6 -10  -8    1.74    6.26
   6  10  -8    4.56    4.18
  -6 -10   8    1.20    4.88
  -6  10   9   -0.00    5.98
   6 -10  -9    1.95    6.04
   6  10  -9    0.02    3.81
  -6 -10   9   -0.00    4.65
  -6  10  10   -0.00    4.95
   6 -10 -10    0.00    5.17
   6  10 -10    4.04    5.20
  -6 -10  10    8.19    6.10
  -6  10  11   84.39   15.14
   6 -10 -11   98.99   16.34
   6  10 -11   57.76   11.84
  -6 -10  11   60.06   12.71
  -6  10  12    6.88    6.59
   6 -10 -12    5.11    6.53
   6  10 -12    0.71    4.07
  -6 -10  12    2.84    5.83
  -6  10  13    8.84    7.14
   6 -10 -13   20.77    8.31
   6  10 -13   10.69    5.78
  -6 -10  13   14.78    7.54
  -6  10  14    3.95    6.16
   6 -10 -14    3.89    6.33
   6  10 -14    4.53    4.31
  -6  10  15   58.74   12.81
   6 -10 -15   37.08   10.88
   6  10 -15   64.24   12.15
  -6  10  16    0.31    5.21
   6  10 -16   -0.00    4.99
  -6 -10  16   -0.00    4.59
  -6  10  17   12.06    7.44
   6  10 -17   18.46    7.70
  -6 -10  17   26.89    9.68
  -6  10  18    2.69    5.38
   6  10 -18    0.00    5.94
  -6 -10  18    2.16    6.33
  -6  10  19    2.47    4.55
   6  10 -19    1.96    5.68
  -6 -10  19   -0.00    5.53
  -6  10  20    0.00    4.44
   6  10 -20    0.56    5.11
  -6 -10  20    2.89    6.05
  -6  10  21   45.45   11.72
   6  10 -21    7.34    7.50
  -6 -10  21   12.42    8.74
  -6  10  22    1.00    4.87
   6  10 -22    1.16    5.80
  -6 -10  22    2.97    6.03
  -6  10  23    5.29    5.98
   6  10 -23   -0.00    6.29
  -6 -10  23   -0.00    6.52
  -6  10  24    2.29    6.02
   6  10 -24    3.99    6.92
  -6 -10  24   10.86    7.23
  -6  10  25   -0.00    5.97
   6  10 -25    4.51    5.94
  -6 -10  25    4.05    7.03
  -6  10  26    1.53    6.07
   6  10 -26    9.48    7.38
  -6 -10  26    1.23    7.46
  -6  10  27    6.10    6.48
   6  10 -27    2.87    6.47
  -6 -10  27    5.31    8.68
  -6  10  28   -0.00    5.47
   6  10 -28    7.66    7.58
  -6 -10  28    0.02    6.53
  -6  10  29    8.31    7.09
   6  10 -29   11.92    7.88
  -6 -10  29   -0.00    6.22
  -6  10  30    0.00    5.86
   6  10 -30    3.67    5.57
  -6 -10  30   -0.00    7.60
  -6  10  31    2.33    6.30
   6  10 -31    0.00    6.97
  -6 -10  31    7.41    8.48
  -6  10  32    2.00    6.23
   6  10 -32   -0.00    6.00
  -6 -10  32   -0.00    7.12
  -6  10  33    4.02    6.22
   6  10 -33    4.62    6.17
  -6 -10  33    0.00    6.28
  -6  10  34   -0.00    5.86
   6  10 -34    1.74    6.70
  -6  10  35    3.44    6.74
   6  10 -35    6.07    7.68
  -6  11   1    4.18    5.77
   6 -11  -1   15.14    6.46
   6  11  -1    5.60    3.46
  -6  11   2    5.35    5.86
   6 -11  -2   -0.00    5.04
   6  11  -2    0.31    2.65
  -6  11   3   22.75    9.60
   6 -11  -3   14.26    7.77
   6  11  -3   21.79    5.53
  -6  11   4   -0.00    5.75
   6 -11  -4   -0.00    4.69
   6  11  -4   -0.00    3.12
  -6  11   5    2.41    5.73
   6 -11  -5    2.37    5.86
   6  11  -5    2.92    3.88
  -6  11   6    5.00    5.73
   6 -11  -6    2.87    4.40
   6  11  -6    1.50    3.62
  -6  11   7   12.27    6.98
   6 -11  -7    0.00    5.00
   6  11  -7    0.00    3.76
  -6  11   8   11.72    6.54
   6 -11  -8    8.64    7.30
   6  11  -8   12.06    5.66
  -6  11   9   18.80    8.50
   6 -11  -9   36.80    9.95
   6  11  -9   21.60    7.14
  -6  11  10   -0.00    4.26
   6 -11 -10    5.55    6.32
   6  11 -10   -0.00    3.86
  -6  11  11    1.37    4.99
   6 -11 -11    3.05    5.47
   6  11 -11   -0.00    4.85
  -6  11  12    1.87    5.11
   6 -11 -12    0.00    6.15
   6  11 -12    8.42    5.95
  -6  11  13   32.90    9.71
   6 -11 -13   21.77    9.24
   6  11 -13   19.15    7.32
  -6  11  14    2.33    4.94
   6 -11 -14    0.00    5.63
   6  11 -14    1.05    4.77
  -6  11  15   16.47    7.79
   6 -11 -15   16.69    7.56
   6  11 -15   -0.00    5.31
  -6 -11  15   12.69    7.45
  -6  11  16    4.54    5.89
   6 -11 -16    4.19    5.95
   6  11 -16    3.06    4.66
  -6 -11  16    4.49    6.16
  -6  11  17    9.74    6.95
   6 -11 -17   21.38    8.60
   6  11 -17   17.64    7.66
  -6 -11  17   16.22    8.23
  -6  11  18   -0.00    5.71
   6 -11 -18    5.57    5.95
   6  11 -18    0.63    4.63
  -6 -11  18   -0.00    5.20
  -6  11  19   16.94    8.62
   6  11 -19   12.87    7.05
  -6 -11  19    5.65    7.44
  -6  11  20   -0.00    6.29
   6  11 -20   -0.00    5.56
  -6 -11  20   -0.00    6.68
  -6  11  21   -0.00    4.76
   6  11 -21   -0.00    5.43
  -6 -11  21    3.41    6.37
  -6  11  22   -0.00    5.18
   6  11 -22   -0.00    4.61
  -6 -11  22    4.86    7.32
  -6  11  23   11.74    7.56
   6  11 -23   16.15    7.33
  -6 -11  23   12.02    8.62
  -6  11  24    6.66    6.30
   6  11 -24   -0.00    6.89
  -6 -11  24    0.84    7.17
  -6  11  25    8.65    6.11
   6  11 -25    0.61    5.53
  -6 -11  25    0.89    6.14
  -6  11  26   -0.00    5.53
   6  11 -26    2.30    5.51
  -6 -11  26    5.01    7.22
  -6  11  27    0.00    5.67
   6  11 -27    1.54    4.53
  -6 -11  27    0.38    6.50
  -6  11  28    0.00    5.60
   6  11 -28    0.00    5.52
  -6 -11  28    3.24    7.07
  -6  11  29    7.30    7.02
   6  11 -29    7.54    7.53
  -6 -11  29    2.65    6.99
  -6  11  30   -0.00    5.57
   6  11 -30    0.05    5.41
  -6 -11  30    0.62    5.30
  -6  11  31    6.37    6.59
   6  11 -31   -0.00    6.16
  -6 -11  31   -0.00    7.30
  -6  11  32    0.00    5.48
   6  11 -32    1.86    7.54
  -6 -11  32    2.42    7.49
  -6  12   1   23.16    9.81
   6 -12  -1   24.29    9.32
   6  12  -1   35.60    6.83
  -6  12   2    4.42    6.12
   6 -12  -2    6.63    6.25
   6  12  -2    1.43    2.69
  -6  12   3   -0.00    3.26
   6 -12  -3    0.00    5.59
   6  12  -3    1.11    3.57
  -6  12   4   -0.00    4.91
   6 -12  -4    0.00    5.12
   6  12  -4    0.61    3.04
  -6  12   5   35.66   10.40
   6 -12  -5   20.90    8.21
   6  12  -5   21.83    6.31
  -6  12   6   -0.00    5.37
   6 -12  -6    3.02    5.23
   6  12  -6   -0.00    3.75
  -6  12   7    1.32    4.73
   6 -12  -7    0.00    5.19
   6  12  -7    3.23    3.88
  -6  12   8    5.31    6.29
   6 -12  -8   -0.00    5.17
   6  12  -8   -0.00    4.62
  -6  12   9    6.62    6.49
   6 -12  -9    6.94    6.64
   6  12  -9    1.04    4.60
  -6  12  10    3.13    5.19
   6 -12 -10    0.00    4.35
   6  12 -10    1.85    5.22
  -6  12  11   14.14    7.53
   6 -12 -11   20.36    8.29
   6  12 -11   11.44    6.94
   6 -12 -12   -0.00    4.72
   6  12 -12   -0.00    4.31
  -6  12  13    2.21    5.97
   6 -12 -13    0.65    5.55
   6  12 -13    0.00    5.63
  -6  12  14   -0.00    5.65
   6 -12 -14    4.62    6.11
   6  12 -14    1.10    4.04
  -6  12  15   18.16    7.97
   6 -12 -15    6.28    6.54
   6  12 -15    8.94    6.55
  -6  12  16    5.79    6.79
   6 -12 -16    2.45    5.64
   6  12 -16    0.00    5.55
  -6  12  17   10.39    7.42
   6 -12 -17    8.28    6.13
   6  12 -17   11.40    6.24
  -6  12  18    6.84    6.99
   6 -12 -18    3.25    6.64
   6  12 -18   -0.00    4.54
  -6  12  19    2.59    6.10
   6 -12 -19   -0.00    5.25
   6  12 -19    7.84    6.32
  -6  12  20    3.08    6.82
   6 -12 -20    0.77    4.95
   6  12 -20    0.00    4.62
  -6 -12  20    3.80    6.35
  -6  12  21   18.91    7.83
   6 -12 -21   19.07    8.65
   6  12 -21    1.65    5.64
  -6 -12  21    0.00    6.57
  -6  12  22    1.82    5.05
   6  12 -22    0.36    4.69
  -6 -12  22    5.18    6.21
  -6  12  23    4.89    7.16
   6  12 -23    0.00    5.87
  -6 -12  23    0.75    6.84
  -6  12  24    5.94    7.50
   6  12 -24   -0.00    5.93
  -6 -12  24    0.00    6.77
  -6  12  25    0.23    4.36
   6  12 -25    2.79    6.17
  -6 -12  25    0.00    6.37
  -6  12  26   -0.00    4.41
   6  12 -26   -0.00    6.60
  -6 -12  26    0.00    7.15
  -6  12  27   10.23    7.22
   6  12 -27    7.19    8.03
  -6 -12  27    2.36    7.20
  -6  12  28    2.91    6.22
   6  12 -28    4.57    6.96
  -6 -12  28    5.73    7.20
   6  12 -29   -0.00    6.00
  -6 -12  29    0.81    6.64
  -6 -12  30    0.51    7.25
  -6 -12  31    9.54    8.79
  -6  13   1    1.80    6.86
   6 -13  -1    0.00    5.51
   6  13  -1    7.24    4.33
  -6  13   2    4.64    6.58
   6 -13  -2    4.73    5.99
   6  13  -2    6.07    4.18
  -6  13   3   22.33    9.90
   6 -13  -3   18.78    8.63
   6  13  -3   33.22    7.41
  -6  13   4   18.26    8.42
   6 -13  -4    6.68    6.43
   6  13  -4    4.88    4.12
  -6  13   5    0.00    5.35
   6 -13  -5    7.77    6.64
   6  13  -5    7.15    4.33
  -6  13   6    4.71    6.74
   6 -13  -6    3.83    5.98
   6  13  -6    1.91    4.18
  -6  13   7   -0.00    5.15
   6 -13  -7   13.42    7.53
   6  13  -7   10.67    4.99
  -6  13   8   -0.00    5.60
   6 -13  -8   11.92    7.12
   6  13  -8    8.56    5.52
  -6  13   9   26.49    9.77
   6 -13  -9   29.81    9.96
   6  13  -9   16.90    6.72
  -6  13  10    5.53    5.55
   6 -13 -10   16.80    7.92
   6  13 -10    3.08    4.98
  -6  13  11    0.67    5.06
   6 -13 -11    1.36    5.63
   6  13 -11    0.46    4.28
  -6  13  12    7.16    6.50
   6 -13 -12    3.44    6.20
   6  13 -12    3.64    4.73
  -6  13  13    3.20    5.66
   6 -13 -13    6.80    6.53
   6  13 -13    4.45    5.54
   6 -13 -14    1.69    5.39
   6  13 -14   -0.00    5.69
  -6  13  15    0.52    4.54
   6 -13 -15    0.88    5.81
   6  13 -15    3.62    5.09
  -6  13  16   -0.00    5.71
   6 -13 -16   -0.00    4.92
   6  13 -16    9.33    5.97
  -6  13  17    5.66    6.78
   6 -13 -17    2.78    5.71
   6  13 -17   -0.00    5.42
  -6  13  18    4.52    5.74
   6 -13 -18    0.86    5.05
   6  13 -18    0.00    5.52
  -6  13  19    7.63    7.06
   6 -13 -19    9.04    6.51
   6  13 -19    0.00    4.98
  -6  13  20    3.99    7.00
   6 -13 -20    4.58    6.95
   6  13 -20    0.00    5.31
  -6  13  21    3.34    5.92
   6 -13 -21    0.00    6.23
   6  13 -21   -0.00    5.89
  -6  13  22    4.67    6.73
   6 -13 -22    0.18    5.49
   6  13 -22   10.14    6.59
  -6  13  23    5.86    7.41
   6 -13 -23   10.69    7.68
   6  13 -23    0.19    4.88
  -6  13  24    0.89    5.50
   6  13 -24    3.80    6.83
   6  13 -25    0.00    5.99
  -6 -13  28    0.00    6.11
  -6 -13  29   -0.00    6.21
  -6 -13  30    2.13    7.33
  -6  14   1    1.63    5.98
   6 -14  -1    6.81    6.68
   6  14  -1    6.91    4.29
  -6  14   2   11.99    8.01
   6 -14  -2    3.53    7.05
   6  14  -2    4.75    3.89
  -6  14   3   -0.00    5.95
   6 -14  -3   -0.00    5.55
   6  14  -3   -0.00    3.56
  -6  14   4    2.85    5.90
   6 -14  -4    4.66    6.09
   6  14  -4    9.08    5.31
  -6  14   5    7.75    7.11
   6 -14  -5   13.52    7.23
   6  14  -5    7.58    5.02
  -6  14   6   17.17    8.32
   6 -14  -6    0.00    6.43
   6  14  -6    7.36    5.17
  -6  14   7   -0.00    5.20
   6 -14  -7    0.00    5.24
   6  14  -7    5.29    5.32
  -6  14   8    0.00    6.55
   6 -14  -8    0.00    5.52
   6  14  -8   -0.00    4.42
  -6  14   9    4.96    7.52
   6 -14  -9    3.84    5.53
   6  14  -9    4.29    5.67
  -6  14  10   -0.00    5.07
   6 -14 -10    3.59    6.05
   6  14 -10    6.23    5.39
  -6  14  11    4.96    6.54
   6 -14 -11    8.22    6.96
   6  14 -11    0.00    4.95
  -6  14  12    0.00    5.64
   6 -14 -12    1.43    4.81
   6  14 -12    3.17    5.13
  -6  14  13   -0.00    4.89
   6 -14 -13   -0.00    4.92
   6  14 -13   -0.00    4.74
  -6  14  14    4.64    5.37
   6 -14 -14    0.73    5.14
   6  14 -14    5.05    5.55
  -6  14  15    0.00    5.54
   6 -14 -15    0.12    4.37
   6  14 -15    0.00    4.26
   6 -14 -16    8.44    7.04
   6  14 -16   12.65    6.58
   6 -14 -17    0.00    6.00
   6  14 -17    3.69    4.88
  -6  14  18    3.59    6.42
   6 -14 -18    1.28    5.69
   6  14 -18   -0.00    4.76
  -6  14  19   -0.00    5.27
   6  14 -19    0.00    5.78
   6  14 -20   -0.00    6.11
   6  14 -21   -0.00    6.28
   6  14 -22    0.00    6.30
  -6  15   1    1.02    5.55
   6 -15  -1   -0.00    5.40
   6  15  -1    0.88    3.60
  -6  15   2    8.30    7.38
   6 -15  -2    0.49    6.05
   6  15  -2    3.80    3.97
  -6  15   3   -0.00    5.19
   6 -15  -3    0.45    5.33
   6  15  -3    5.02    4.12
  -6  15   4   -0.00    5.30
   6 -15  -4   -0.00    6.31
   6  15  -4    1.70    3.83
  -6  15   5    0.94    5.82
   6 -15  -5   -0.00    5.75
   6  15  -5   -0.00    3.80
  -6  15   6    6.98    5.86
   6 -15  -6   -0.00    6.74
   6  15  -6   -0.00    4.41
  -6  15   7    5.92    6.84
   6 -15  -7    3.51    5.46
   6  15  -7    0.68    3.92
  -6  15   8   -0.00    6.33
   6 -15  -8    7.68    6.62
   6  15  -8    4.63    4.54
  -6  15   9    4.80    6.30
   6 -15  -9    0.00    5.78
   6  15  -9    0.00    4.69
  -6  15  10   -0.00    5.74
   6 -15 -10    4.63    5.22
   6  15 -10    2.88    5.33
  -6  15  11    1.59    5.81
   6 -15 -11    0.00    4.60
   6  15 -11   -0.00    4.93
  -6  15  12    3.27    6.38
   6 -15 -12    0.46    5.52
   6  15 -12    5.27    5.54
  -6  15  13    6.86    6.46
   6 -15 -13    0.00    5.70
   6  15 -13    9.07    5.94
  -6  15  14    0.00    6.31
   6  15 -14    1.90    4.96
  -6  15  15   -0.00    5.24
   6  15 -15    0.00    5.66
  -6  15  16   -0.00    5.34
   6  15 -16    8.81    6.59
  -6  15  17    7.33    7.47
   6  15 -17    5.18    6.27
  -6  16   1    1.38    5.96
   6 -16  -1   -0.00    6.10
   6  16  -1    1.93    4.05
  -6  16   2    4.01    7.64
   6 -16  -2    4.61    7.22
   6  16  -2    0.00    3.68
  -6  16   3    3.04    6.21
   6 -16  -3    1.31    6.34
   6  16  -3    1.28    3.51
  -6  16   4   -0.00    5.47
   6 -16  -4   -0.00    4.37
   6  16  -4    0.10    4.51
  -6  16   5    0.00    4.96
   6 -16  -5   -0.00    5.20
   6  16  -5   -0.00    4.67
  -6  16   6    4.96    6.18
   6 -16  -6    0.00    5.64
   6  16  -6    3.95    4.75
  -6  16   7   -0.00    5.07
   6 -16  -7   -0.00    4.80
   6  16  -7   -0.00    3.88
  -6  16   8   -0.00    5.35
   6 -16  -8   -0.00    5.32
   6  16  -8    2.70    4.27
  -6  16   9    0.00    5.73
   6  16  -9    0.00    5.00
  -6  16  10   -0.00    6.22
   6  16 -10   -0.00    4.55
  -6  16  11    4.74    6.10
   6  16 -11    0.00    4.91
  -6  16  12    0.00    6.41
   6  16 -12    0.31    4.90
  -6  16  13    5.08    7.30
  -6  17   1    2.24    5.55
   6 -17  -1    0.75    4.65
   6  17  -1    0.00    4.11
  -6  17   2   -0.00    6.09
   6 -17  -2   -0.00    5.84
   6  17  -2    3.87    4.31
  -6  17   3   -0.00    5.35
   6 -17  -3    3.25    5.98
   6  17  -3    5.28    4.39
  -6  17   4    6.95    6.99
   6  17  -4    1.28    3.88
  -6  17   5    0.95    6.02
   6  17  -5    0.00    5.22
   6  17  -6   -0.00    4.58
  -5   0   1    0.37    3.65
  -5   0   1   -0.00    3.38
  -5   0   1   -0.00    3.54
   5   0  -1    0.00    3.06
   5   0  -1    2.29    3.45
  -5   0   2    0.42    3.77
  -5   0   2   -0.00    3.41
   5   0  -2   -0.00    3.21
   5   0  -2    0.87    4.10
  -5   0   3   60.50    9.91
  -5   0   3   99.90   11.16
   5   0  -3   43.86    8.82
   5   0  -3   65.98   10.19
  -5   0   4    1.52    4.33
  -5   0   4   -0.00    3.68
   5   0  -4    8.23    4.53
   5   0  -4   -0.00    4.28
  -5   0   5 2481.03  190.93
  -5   0   5 2203.67  189.52
   5   0  -5 2254.95  189.74
   5   0  -5 2138.36  190.12
  -5   0   6    1.26    4.57
  -5   0   6    2.29    4.10
   5   0  -6    0.18    4.12
   5   0  -6   -0.00    4.25
  -5   0   7   55.16    9.14
  -5   0   7   17.39    5.91
   5   0  -7   40.49    7.63
   5   0  -7    2.31    5.29
  -5   0   8    1.29    4.36
  -5   0   8    4.24    4.26
   5   0  -8    1.29    4.34
   5   0  -8    1.59    5.10
  -5   0   9  446.00   46.11
  -5   0   9  513.95   46.28
   5   0  -9  533.59   46.84
   5   0  -9  464.46   46.74
  -5   0  10   -0.00    5.10
  -5   0  10    0.38    3.97
   5   0 -10    1.26    4.83
   5   0 -10   -0.00    5.04
  -5   0  11   31.74    8.32
  -5   0  11   29.72    7.04
   5   0 -11   32.03    8.00
   5   0 -11   24.53    7.78
  -5   0  12   -0.00    4.26
  -5   0  12    0.81    4.02
   5   0 -12   -0.00    4.40
   5   0 -12    0.00    4.57
  -5   0  13    5.44    4.60
  -5   0  13    5.81    4.77
   5   0 -13    3.85    5.19
   5   0 -13   -0.00    4.25
  -5   0  14   -0.00    4.22
  -5   0  14   -0.00    4.02
   5   0 -14    5.20    4.98
  -5   0  15  131.63   18.64
  -5   0  15  137.25   17.73
   5   0 -15  128.45   18.55
  -5   0  16    2.60    3.49
  -5   0  16    0.67    3.55
   5   0 -16    2.03    4.91
  -5   0  17   77.06   13.40
  -5   0  17   49.38   10.63
   5   0 -17   63.99   12.31
  -5   0  18   -0.00    3.80
   5   0 -18    2.12    5.46
  -5   0  19  135.18   18.68
   5   0 -19  134.91   19.83
   5   0 -20    2.92    5.65
  -5   0  21  128.83   20.59
   5   0 -21  165.60   22.38
  -5   0  22    2.16    5.48
   5   0 -22    4.70    6.52
  -5   0  23    1.30    6.22
   5   0 -23    0.00    5.37
  -5   0  24   -0.00    6.60
   5   0 -24   -0.00    5.68
  -5   0  25   17.04    7.88
   5   0 -25   12.04    7.76
  -5   0  26    2.64    6.55
   5   0 -26   -0.00    5.34
  -5   0  27   24.24    9.81
   5   0 -27   -0.00    5.75
  -5   0  28   -0.00    4.89
  -5   0  29    3.40    7.02
  -5   0  30    4.06    6.36
  -5   0  31   21.12    9.85
  -5   0  32    0.00    6.30
  -5   0  33    2.53    5.54
  -5   0  34   -0.00    6.01
  -5   0  35   10.64    9.23
  -5   0  36   -0.00    6.06
  -5   0  37    6.27    7.08
  -5   0  38   -0.00    7.00
  -5   0  39    0.02    7.66
  -5   1   1  430.55   40.19
  -5   1   1  380.18   39.63
  -5   1   1  476.77   40.29
   5  -1  -1  377.75   39.60
   5  -1  -1  395.65   39.42
   5  -1  -1  485.68   41.16
   5   1  -1  404.49   38.68
   5   1  -1  418.06   39.22
  -5  -1   1  449.19   39.53
  -5  -1   1  431.97   38.68
  -5   1   2    5.54    4.30
  -5   1   2    2.10    3.90
   5  -1  -2    2.61    3.96
   5  -1  -2    0.00    4.31
   5   1  -2    7.57    4.26
   5   1  -2    0.00    3.51
  -5  -1   2    6.57    4.07
  -5  -1   2    4.49    4.28
  -5   1   3  440.36   41.48
  -5   1   3  454.31   41.06
   5  -1  -3  407.21   40.54
   5  -1  -3  455.82   41.87
   5   1  -3  433.95   40.13
   5   1  -3  413.32   40.45
  -5  -1   3  408.80   40.20
  -5  -1   3  469.13   40.20
  -5   1   4    7.80    5.53
  -5   1   4    8.06    4.51
   5  -1  -4   12.55    4.85
   5  -1  -4   13.51    5.76
   5   1  -4    9.24    4.42
   5   1  -4   14.63    5.26
  -5  -1   4   11.02    4.80
  -5  -1   4    9.93    4.11
  -5   1   5   92.36   13.52
  -5   1   5  125.00   14.68
   5  -1  -5  104.54   13.77
   5  -1  -5   81.98   13.43
   5   1  -5   90.07   12.99
   5   1  -5  116.73   14.43
  -5  -1   5  129.46   14.55
  -5  -1   5  114.22   13.44
  -5   1   6  465.61   46.38
   5  -1  -6  497.97   46.11
   5  -1  -6  530.41   47.41
   5   1  -6  505.90   45.99
   5   1  -6  483.61   46.26
  -5  -1   6  508.59   46.25
  -5  -1   6  472.17   45.13
  -5   1   7  573.47   49.32
  -5   1   7  583.04   49.05
   5  -1  -7  355.91   46.27
   5  -1  -7  611.11   50.12
   5   1  -7  526.63   48.03
   5   1  -7  520.77   48.34
  -5  -1   7  471.25   47.62
  -5  -1   7  595.36   48.08
  -5   1   8    0.00    4.84
  -5   1   8    2.81    4.10
   5  -1  -8    0.00    4.07
   5  -1  -8    1.29    4.35
   5   1  -8    0.00    4.65
   5   1  -8    0.55    4.54
  -5  -1   8    0.33    4.44
  -5  -1   8   -0.00    3.87
  -5   1   9   26.57    7.47
  -5   1   9   38.11    7.81
   5  -1  -9   37.48    7.85
   5  -1  -9   24.76    7.87
   5   1  -9   24.28    7.19
   5   1  -9   24.75    7.38
  -5  -1   9   21.09    7.04
  -5  -1   9   29.77    7.20
  -5   1  10   -0.00    4.57
  -5   1  10    2.14    4.21
   5  -1 -10    3.03    4.39
   5  -1 -10    3.95    4.72
   5   1 -10    2.94    4.58
   5   1 -10    0.00    4.77
  -5  -1  10    3.98    4.66
  -5  -1  10    2.04    4.30
  -5   1  11  198.01   23.61
[truncated: 874,150 more chars]
