# Supplementary material for: LED-pump-X-ray-multiprobe crystallography for sub-second timescales
Source: Commun Chem. 2022 Aug 26;5:102. doi: 10.1038/s42004-022-00716-1 (PMC9814726; doi:10.1038/s42004-022-00716-1)
Supplement: Supplementary file 10 — Supplementary Data 1 [file 42004_2022_716_MOESM10_ESM.zip › CIFs/8s_270K/270K_8s_t6_decay.cif]

 data_global

# SUBMISSION DETAILS
 
_publ_contact_author_name       'Hatcher, Lauren'
_publ_contact_author_address
;
School of Chemistry
Cardiff University
Main Building
Park Place 
Cardiff
CF10 3AT
United Kingdom
;
_publ_contact_author_email       'HatcherL1@cardiff.ac.uk'
_publ_requested_category          FM
_publ_section_comment
; 
?
;
_publ_section_references
;
Diamond General Data Aquisition (GDA) software: http://www.opengda.org/

XIA2: Winter, G. (2010) J. Appl. Cryst. 43, 186-190.
POINTLESS: Evans, P. (2006) Acta Cryst. D62, 72-82.
AIMLESS: Evans, P. R. and Murshudov, G. N. (2013) Acta Cryst. D69, 1204-1214.
DIALS: Winter, G., et al. Acta Cryst. (2018) D74, 85-97.
CCP4: Winn, M. D. et al. (2011) Acta Cryst. D67, 235-242.
   
SHELXL: Sheldrick G. M. (2015). Acta Cryst. C71, 3-8.
SHELXT:	Sheldrick, G. M. (2015). Acta Cryst. A71, 3-8.
 
OLEX2: Dolomanov, O.V.; Bourhis, L.J.; Gildea, R.J.; Howard, J.A.K.; Puschmann,
 H., OLEX2: A complete structure solution, refinement and analysis program 
 (2009). J. Appl. Cryst., 42, 339-341.

MERCURY: Macrae, C. F., Bruno, I. J., Chisholm, J. A., Edgington,
P. R., McCabe, P., Pidcock, E., Rodriguez-Monge, L., Taylor, R.,
van de Streek, J. & Wood, P. A. (2008). J. Appl. Cryst. 41, 466-470.
;

####
 
data_270K_8s_t6_decay
 
_audit_creation_method            'SHELXL-2018/3'
_shelx_SHELXL_version_number      '2018/3'
_chemical_name_systematic         
;
Nitro-(N,N,N',N'-tetrabutyldiethylenetriamine)palladium(II)
tetraphenylborate, tetrahydrofuran solvate
;
_chemical_name_common             ?
_chemical_melting_point           ?
_chemical_formula_moiety          
;
C20 H45 N4 O2 Pd, C24 H20 B, C4 H8 O
;
_chemical_formula_sum            'C48 H73 B N4 O3 Pd' 
_chemical_formula_weight          871.31

loop_
 _atom_type_symbol
 _atom_type_description
 _atom_type_scat_dispersion_real
 _atom_type_scat_dispersion_imag
 _atom_type_scat_source
 'C'  'C'   0.0010   0.0010
 'International Tables Vol C Tables 4.2.6.8 and 6.1.1.4'
 'H'  'H'   0.0000   0.0000
 'International Tables Vol C Tables 4.2.6.8 and 6.1.1.4'
 'B'  'B'   0.0000   0.0000
 'International Tables Vol C Tables 4.2.6.8 and 6.1.1.4'
 'N'  'N'   0.0030   0.0020
 'International Tables Vol C Tables 4.2.6.8 and 6.1.1.4'
 'O'  'O'   0.0050   0.0030
 'International Tables Vol C Tables 4.2.6.8 and 6.1.1.4'
 'Pd'  'Pd'  -2.5040   0.6150
 'International Tables Vol C Tables 4.2.6.8 and 6.1.1.4'
 
_space_group_crystal_system       monoclinic
_space_group_IT_number            14
_space_group_name_H-M_alt         'P 21/n'
_space_group_name_Hall            '-P 2yn'
 
_shelx_space_group_comment
;
The symmetry employed for this shelxl refinement is uniquely defined
by the following loop, which should always be used as a source of
symmetry information in preference to the above space-group names.
They are only intended as comments.
;
 
loop_
 _space_group_symop_operation_xyz
 'x, y, z'
 '-x+1/2, y+1/2, -z+1/2'
 '-x, -y, -z'
 'x-1/2, -y-1/2, z-1/2'
 
_cell_length_a                    11.6845(6)
_cell_length_b                    13.6111(8)
_cell_length_c                    30.2204(17)
_cell_angle_alpha                 90
_cell_angle_beta                  93.149(5)
_cell_angle_gamma                 90
_cell_volume                      4799.0(5)
_cell_formula_units_Z             4
_cell_measurement_temperature     270(2)
_cell_measurement_reflns_used     8640
_cell_measurement_theta_max       19.27454747
_cell_measurement_theta_min       1.23092383497
 
_exptl_crystal_description        Plate
_exptl_crystal_colour             Yellow
_exptl_crystal_density_meas       ?
_exptl_crystal_density_method     ?
_exptl_crystal_density_diffrn     1.206          
_exptl_crystal_F_000              1856
_exptl_transmission_factor_min    ?
_exptl_transmission_factor_max    ?
_exptl_crystal_size_max           0.100
_exptl_crystal_size_mid           0.100
_exptl_crystal_size_min           0.050
_exptl_absorpt_coefficient_mu     0.201
_shelx_estimated_absorpt_T_min    0.980
_shelx_estimated_absorpt_T_max    0.990
_exptl_absorpt_correction_T_min   0.995146205946
_exptl_absorpt_correction_T_max   1.0
_exptl_absorpt_correction_type    empirical
_exptl_absorpt_process_details    
;
CCP4 7.0.048: AIMLESS, version 0.5.32 : 29/03/17
Scaling & analysis of unmerged intensities, absorption correction using spherical harmonics
;
_exptl_absorpt_special_details    ?
_diffrn_ambient_temperature       270(2)
_diffrn_radiation_wavelength      0.534
_diffrn_measurement_device_type   'Photon counting pixel array'
_diffrn_radiation_type            Synchrotron
_diffrn_measurement_method        'shutterless scans'
_diffrn_radiation_source          'Diamond Light Source Beamline I19-2'
_diffrn_radiation_monochromator   'Silicon 111'
_diffrn_detector_area_resol_mean  ?
_diffrn_reflns_number             32462
_diffrn_reflns_av_unetI/netI      0.1081
_diffrn_reflns_av_R_equivalents   0.0831
_diffrn_reflns_limit_h_min        -14
_diffrn_reflns_limit_h_max        14
_diffrn_reflns_limit_k_min        -16
_diffrn_reflns_limit_k_max        17
_diffrn_reflns_limit_l_min        -32
_diffrn_reflns_limit_l_max        37
_diffrn_reflns_theta_min          1.233
_diffrn_reflns_theta_max          19.495
_diffrn_reflns_theta_full         18.687
_diffrn_measured_fraction_theta_max   0.988
_diffrn_measured_fraction_theta_full  0.990
_diffrn_reflns_Laue_measured_fraction_max    0.988
_diffrn_reflns_Laue_measured_fraction_full   0.990
_diffrn_reflns_point_group_measured_fraction_max   0.988
_diffrn_reflns_point_group_measured_fraction_full  0.990
_reflns_number_total              9700
_reflns_number_gt                 4404
_reflns_threshold_expression      'I > 2\s(I)'
_reflns_Friedel_coverage          0.000
_reflns_Friedel_fraction_max      .
_reflns_Friedel_fraction_full     .
 
_reflns_special_details
;
 Reflections were merged by SHELXL according to the crystal
 class for the calculation of statistics and refinement.
 
 _reflns_Friedel_fraction is defined as the number of unique
 Friedel pairs measured divided by the number that would be
 possible theoretically, ignoring centric projections and
 systematic absences.
;
 
_computing_data_collection        'Diamond GDA (http://www.opengda.org/)'
_computing_cell_refinement        'DIALS (Winter, 2018)'
_computing_data_reduction         'XIA2 (Winter 2010)'
_computing_structure_solution     'SHELXT (Sheldrick, 2015)'
_computing_structure_refinement   'SHELXL (Sheldrick, 2015)'
_computing_molecular_graphics     'OLEX2 (Dolomanov et al., 2009)'
_computing_publication_material   'MERCURY (Macrae et al., 2008)'
_refine_special_details           ?
_refine_ls_structure_factor_coef  Fsqd
_refine_ls_matrix_type            full
_refine_ls_weighting_scheme       calc
_refine_ls_weighting_details
'w=1/[\s^2^(Fo^2^)+(0.0611P)^2^] where P=(Fo^2^+2Fc^2^)/3'
_atom_sites_solution_primary      ?
_atom_sites_solution_secondary    ?
_atom_sites_solution_hydrogens    geom
_refine_ls_hydrogen_treatment     constr
_refine_ls_extinction_method      none
_refine_ls_extinction_coef        .
_refine_ls_number_reflns          9700
_refine_ls_number_parameters      526
_refine_ls_number_restraints      490
_refine_ls_R_factor_all           0.1307
_refine_ls_R_factor_gt            0.0594
_refine_ls_wR_factor_ref          0.1491
_refine_ls_wR_factor_gt           0.1249
_refine_ls_goodness_of_fit_ref    0.875
_refine_ls_restrained_S_all       0.875
_refine_ls_shift/su_max           0.001
_refine_ls_shift/su_mean          0.000
 
loop_
 _atom_site_label
 _atom_site_type_symbol
 _atom_site_fract_x
 _atom_site_fract_y
 _atom_site_fract_z
 _atom_site_U_iso_or_equiv
 _atom_site_adp_type
 _atom_site_occupancy
 _atom_site_site_symmetry_order  
 _atom_site_calc_flag
 _atom_site_refinement_flags_posn
 _atom_site_refinement_flags_adp
 _atom_site_refinement_flags_occupancy
 _atom_site_disorder_assembly
 _atom_site_disorder_group
Pd1 Pd 0.33962(3) 0.77518(3) 0.34678(2) 0.05855(15) Uani 1 1 d . . . . .
N2 N 0.3458(3) 0.9278(2) 0.33798(11) 0.0673(9) Uani 1 1 d . . . . .
N3 N 0.4539(3) 0.7987(2) 0.39800(10) 0.0565(8) Uani 1 1 d . . . . .
H3 H 0.530786 0.788212 0.387466 0.068 Uiso 1 1 calc R U . . .
N4 N 0.3317(3) 0.6321(2) 0.37138(12) 0.0609(8) Uani 1 1 d . . . . .
C1 C 0.4415(4) 0.9631(3) 0.36969(15) 0.0762(13) Uani 1 1 d . . . . .
H1A H 0.514116 0.957459 0.355834 0.091 Uiso 1 1 calc R U . . .
H1B H 0.429516 1.031669 0.376805 0.091 Uiso 1 1 calc R U . . .
C2 C 0.4449(4) 0.9031(3) 0.41133(15) 0.0727(12) Uani 1 1 d . . . . .
H2A H 0.510462 0.921619 0.430620 0.087 Uiso 1 1 calc R U . . .
H2B H 0.375802 0.913555 0.427067 0.087 Uiso 1 1 calc R U . . .
C3 C 0.4341(4) 0.7239(3) 0.43234(14) 0.0619(10) Uani 1 1 d . . . . .
H3A H 0.365197 0.739303 0.447422 0.074 Uiso 1 1 calc R U . . .
H3B H 0.498339 0.722274 0.454090 0.074 Uiso 1 1 calc R U . . .
C4 C 0.4215(3) 0.6255(3) 0.40897(14) 0.0637(11) Uani 1 1 d . . . . .
H4A H 0.494260 0.606513 0.397566 0.076 Uiso 1 1 calc R U . . .
H4B H 0.399713 0.575737 0.429875 0.076 Uiso 1 1 calc R U . . .
C5 C 0.2311(4) 0.9657(3) 0.35123(16) 0.0796(13) Uani 1 1 d . . . . .
H5A H 0.220476 0.944095 0.381321 0.095 Uiso 1 1 calc R U . . .
H5B H 0.172057 0.934386 0.332330 0.095 Uiso 1 1 calc R U . . .
C6 C 0.2108(5) 1.0758(4) 0.34934(19) 0.1074(18) Uani 1 1 d . . . . .
H6A H 0.215911 1.098353 0.319060 0.129 Uiso 1 1 calc R U . . .
H6B H 0.270098 1.108799 0.367499 0.129 Uiso 1 1 calc R U . . .
C7 C 0.0935(5) 1.1030(4) 0.3657(2) 0.134(2) Uani 1 1 d . . . . .
H7A H 0.034728 1.064734 0.349611 0.160 Uiso 1 1 calc R U . . .
H7B H 0.091268 1.086838 0.396874 0.160 Uiso 1 1 calc R U . . .
C8 C 0.0692(7) 1.2088(5) 0.3593(3) 0.207(4) Uani 1 1 d . . . . .
H8A H 0.043219 1.220497 0.329055 0.310 Uiso 1 1 calc R U . . .
H8B H 0.137752 1.245995 0.366094 0.310 Uiso 1 1 calc R U . . .
H8C H 0.010849 1.228743 0.378577 0.310 Uiso 1 1 calc R U . . .
C9 C 0.3659(4) 0.9601(3) 0.29173(15) 0.0736(12) Uani 1 1 d . . . . .
H9A H 0.298254 0.944458 0.272986 0.088 Uiso 1 1 calc R U . . .
H9B H 0.374714 1.030953 0.291657 0.088 Uiso 1 1 calc R U . . .
C10 C 0.4675(4) 0.9155(4) 0.27181(15) 0.0830(13) Uani 1 1 d . . . . .
H10A H 0.464481 0.844655 0.274873 0.100 Uiso 1 1 calc R U . . .
H10B H 0.536863 0.938646 0.287590 0.100 Uiso 1 1 calc R U . . .
C11 C 0.4711(5) 0.9422(4) 0.22285(17) 0.1074(18) Uani 1 1 d . . . . .
H11A H 0.406559 0.911825 0.206609 0.129 Uiso 1 1 calc R U . . .
H11B H 0.463434 1.012845 0.219600 0.129 Uiso 1 1 calc R U . . .
C12 C 0.5791(5) 0.9102(6) 0.2033(2) 0.150(3) Uani 1 1 d . . . . .
H12A H 0.578512 0.930827 0.172887 0.225 Uiso 1 1 calc R U . . .
H12B H 0.584879 0.839870 0.204751 0.225 Uiso 1 1 calc R U . . .
H12C H 0.643416 0.939088 0.219535 0.225 Uiso 1 1 calc R U . . .
C13 C 0.2121(3) 0.6229(3) 0.38872(15) 0.0715(12) Uani 1 1 d . . . . .
H13A H 0.202861 0.675108 0.410057 0.086 Uiso 1 1 calc R U . . .
H13B H 0.156970 0.634703 0.364111 0.086 Uiso 1 1 calc R U . . .
C14 C 0.1806(4) 0.5285(3) 0.41003(17) 0.0848(14) Uani 1 1 d . . . . .
H14A H 0.232774 0.516299 0.435525 0.102 Uiso 1 1 calc R U . . .
H14B H 0.188542 0.475017 0.389204 0.102 Uiso 1 1 calc R U . . .
C15 C 0.0590(4) 0.5310(4) 0.42465(19) 0.0954(16) Uani 1 1 d . . . . .
H15A H 0.052014 0.584691 0.445449 0.114 Uiso 1 1 calc R U . . .
H15B H 0.007740 0.544681 0.399045 0.114 Uiso 1 1 calc R U . . .
C16 C 0.0208(4) 0.4376(4) 0.44605(19) 0.1117(19) Uani 1 1 d . . . . .
H16A H 0.024756 0.384323 0.425389 0.168 Uiso 1 1 calc R U . . .
H16B H -0.056608 0.445006 0.454601 0.168 Uiso 1 1 calc R U . . .
H16C H 0.070052 0.424009 0.471801 0.168 Uiso 1 1 calc R U . . .
C17 C 0.3506(4) 0.5516(3) 0.33904(15) 0.0744(12) Uani 1 1 d . . . . .
H17A H 0.284321 0.547938 0.318303 0.089 Uiso 1 1 calc R U . . .
H17B H 0.355648 0.489713 0.354982 0.089 Uiso 1 1 calc R U . . .
C18 C 0.4559(4) 0.5632(4) 0.31334(16) 0.0876(14) Uani 1 1 d . . . . .
H18A H 0.523343 0.563054 0.333534 0.105 Uiso 1 1 calc R U . . .
H18B H 0.453014 0.625550 0.297797 0.105 Uiso 1 1 calc R U . . .
C19 C 0.4640(6) 0.4787(5) 0.2798(2) 0.138(2) Uani 1 1 d . . . . .
H19A H 0.456593 0.416789 0.295202 0.166 Uiso 1 1 calc R U . . .
H19B H 0.400243 0.483844 0.257951 0.166 Uiso 1 1 calc R U . . .
C20 C 0.5678(6) 0.4777(6) 0.2574(3) 0.179(3) Uani 1 1 d . . . . .
H20A H 0.567430 0.422956 0.237366 0.268 Uiso 1 1 calc R U . . .
H20B H 0.631540 0.471757 0.278669 0.268 Uiso 1 1 calc R U . . .
H20C H 0.574607 0.537700 0.241049 0.268 Uiso 1 1 calc R U . . .
C21 C 0.6562(3) 0.3739(3) 0.42743(15) 0.0634(10) Uani 1 1 d . . . . .
C22 C 0.7099(4) 0.4236(4) 0.39374(17) 0.0814(14) Uani 1 1 d . . . . .
H22 H 0.726996 0.389281 0.368311 0.098 Uiso 1 1 calc R U . . .
C23 C 0.7381(4) 0.5213(4) 0.3970(2) 0.0953(16) Uani 1 1 d . . . . .
H23 H 0.773090 0.551566 0.373698 0.114 Uiso 1 1 calc R U . . .
C24 C 0.7161(4) 0.5749(4) 0.4337(2) 0.0970(16) Uani 1 1 d . . . . .
H24 H 0.737871 0.640517 0.436008 0.116 Uiso 1 1 calc R U . . .
C25 C 0.6611(4) 0.5298(3) 0.46688(18) 0.0830(14) Uani 1 1 d . . . . .
H25 H 0.644072 0.565376 0.491959 0.100 Uiso 1 1 calc R U . . .
C26 C 0.6305(4) 0.4316(3) 0.46358(16) 0.0736(12) Uani 1 1 d . . . . .
H26 H 0.591377 0.403224 0.486323 0.088 Uiso 1 1 calc R U . . .
C27 C 0.7343(4) 0.2014(3) 0.45886(15) 0.0672(11) Uani 1 1 d . . . . .
C28 C 0.8083(4) 0.2498(4) 0.48801(17) 0.0802(14) Uani 1 1 d . . . . .
H28 H 0.802364 0.317756 0.489804 0.096 Uiso 1 1 calc R U . . .
C29 C 0.8919(5) 0.2033(4) 0.51514(19) 0.1021(18) Uani 1 1 d . . . . .
H29 H 0.940639 0.240689 0.533765 0.123 Uiso 1 1 calc R U . . .
C30 C 0.9029(5) 0.1048(4) 0.5147(2) 0.1074(19) Uani 1 1 d . . . . .
H30 H 0.956279 0.073386 0.533749 0.129 Uiso 1 1 calc R U . . .
C31 C 0.8333(5) 0.0520(4) 0.4854(2) 0.112(2) Uani 1 1 d . . . . .
H31 H 0.840978 -0.015934 0.483931 0.135 Uiso 1 1 calc R U . . .
C32 C 0.7509(4) 0.0996(3) 0.45767(19) 0.0962(17) Uani 1 1 d . . . . .
H32 H 0.705603 0.062247 0.437773 0.115 Uiso 1 1 calc R U . . .
C33 C 0.5047(4) 0.2302(3) 0.44422(15) 0.0635(10) Uani 1 1 d . . . . .
C34 C 0.4784(4) 0.1461(3) 0.46679(14) 0.0657(11) Uani 1 1 d . . . . .
H34 H 0.536952 0.101290 0.473465 0.079 Uiso 1 1 calc R U . . .
C35 C 0.3691(4) 0.1241(3) 0.48023(16) 0.0797(13) Uani 1 1 d . . . . .
H35 H 0.356297 0.066114 0.495507 0.096 Uiso 1 1 calc R U . . .
C36 C 0.2803(4) 0.1882(4) 0.47084(18) 0.0874(15) Uani 1 1 d . . . . .
H36 H 0.206894 0.174359 0.479545 0.105 Uiso 1 1 calc R U . . .
C37 C 0.3021(4) 0.2729(4) 0.4484(2) 0.0948(17) Uani 1 1 d . . . . .
H37 H 0.243048 0.317197 0.441787 0.114 Uiso 1 1 calc R U . . .
C38 C 0.4113(4) 0.2930(3) 0.43546(19) 0.0897(16) Uani 1 1 d . . . . .
H38 H 0.423325 0.351085 0.420197 0.108 Uiso 1 1 calc R U . . .
C39 C 0.6359(5) 0.2129(3) 0.37489(16) 0.0801(13) Uani 1 1 d . . . . .
C40 C 0.5440(5) 0.2201(4) 0.34503(18) 0.0938(15) Uani 1 1 d . . . . .
H40 H 0.475069 0.243968 0.354670 0.113 Uiso 1 1 calc R U . . .
C41 C 0.5497(6) 0.1922(4) 0.2995(2) 0.1117(19) Uani 1 1 d . . . . .
H41 H 0.486666 0.199758 0.279633 0.134 Uiso 1 1 calc R U . . .
C42 C 0.6502(7) 0.1542(5) 0.2861(3) 0.143(3) Uani 1 1 d . . . . .
H42 H 0.655115 0.134116 0.256877 0.171 Uiso 1 1 calc R U . . .
C43 C 0.7430(7) 0.1454(6) 0.3147(2) 0.157(3) Uani 1 1 d . . . . .
H43 H 0.811352 0.120361 0.305037 0.188 Uiso 1 1 calc R U . . .
C44 C 0.7355(6) 0.1736(5) 0.3580(2) 0.130(2) Uani 1 1 d . . . . .
H44 H 0.799817 0.166149 0.377246 0.156 Uiso 1 1 calc R U . . .
B1 B 0.6332(5) 0.2548(4) 0.42660(19) 0.0680(11) Uani 1 1 d . . . . .
O3 O 0.6894(11) 0.803(2) 0.3659(8) 0.102(3) Uani 0.616(18) 1 d D . P A 1
C45 C 0.7392(11) 0.7751(16) 0.3254(6) 0.111(2) Uani 0.616(18) 1 d D . P A 1
H45A H 0.732107 0.828326 0.304062 0.133 Uiso 0.616(18) 1 calc R U P A 1
H45B H 0.701008 0.717576 0.312673 0.133 Uiso 0.616(18) 1 calc R U P A 1
C46 C 0.8632(10) 0.7532(14) 0.3369(6) 0.126(3) Uani 0.616(18) 1 d D . P A 1
H46A H 0.874757 0.684655 0.344735 0.152 Uiso 0.616(18) 1 calc R U P A 1
H46B H 0.910980 0.769849 0.312706 0.152 Uiso 0.616(18) 1 calc R U P A 1
C47 C 0.8853(10) 0.8166(14) 0.3744(5) 0.126(3) Uani 0.616(18) 1 d D . P A 1
H47A H 0.931351 0.782043 0.397115 0.152 Uiso 0.616(18) 1 calc R U P A 1
H47B H 0.928035 0.873747 0.365506 0.152 Uiso 0.616(18) 1 calc R U P A 1
C48 C 0.7800(10) 0.8471(11) 0.3918(4) 0.111(2) Uani 0.616(18) 1 d D . P A 1
H48A H 0.777316 0.826969 0.422524 0.133 Uiso 0.616(18) 1 calc R U P A 1
H48B H 0.773136 0.918073 0.390395 0.133 Uiso 0.616(18) 1 calc R U P A 1
O3A O 0.6741(19) 0.810(3) 0.3606(13) 0.102(3) Uani 0.384(18) 1 d D . P A 2
C45A C 0.7285(17) 0.757(3) 0.3270(11) 0.111(2) Uani 0.384(18) 1 d D . P A 2
H45C H 0.696948 0.774413 0.297682 0.133 Uiso 0.384(18) 1 calc R U P A 2
H45D H 0.720201 0.686408 0.331075 0.133 Uiso 0.384(18) 1 calc R U P A 2
C46A C 0.8521(16) 0.7875(19) 0.3333(9) 0.126(3) Uani 0.384(18) 1 d D . P A 2
H46C H 0.897556 0.733745 0.345898 0.152 Uiso 0.384(18) 1 calc R U P A 2
H46D H 0.881661 0.804674 0.304941 0.152 Uiso 0.384(18) 1 calc R U P A 2
C47A C 0.8593(16) 0.8697(19) 0.3621(7) 0.126(3) Uani 0.384(18) 1 d D . P A 2
H47C H 0.877956 0.928656 0.345995 0.152 Uiso 0.384(18) 1 calc R U P A 2
H47D H 0.917962 0.859272 0.385654 0.152 Uiso 0.384(18) 1 calc R U P A 2
C48A C 0.7491(17) 0.8787(16) 0.3800(7) 0.111(2) Uani 0.384(18) 1 d D . P A 2
H48C H 0.755872 0.868308 0.411774 0.133 Uiso 0.384(18) 1 calc R U P A 2
H48D H 0.719471 0.944376 0.374522 0.133 Uiso 0.384(18) 1 calc R U P A 2
O1 O 0.1256(3) 0.7598(3) 0.29915(12) 0.1240(13) Uani 0.851(5) 1 d D . P B 3
O2 O 0.2620(3) 0.7240(2) 0.25972(13) 0.1240(13) Uani 0.851(5) 1 d D . P B 3
N1 N 0.2262(3) 0.74932(13) 0.29446(11) 0.0813(13) Uani 0.851(5) 1 d D . P B 3
O1A O 0.2074(16) 0.7570(2) 0.3041(4) 0.1240(13) Uani 0.149(5) 1 d D . P B 4
O2A O 0.3187(13) 0.7167(3) 0.2550(4) 0.1240(13) Uani 0.149(5) 1 d D . P B 4
N1A N 0.2116(11) 0.7298(3) 0.2630(3) 0.0813(13) Uani 0.149(5) 1 d D . P B 4
 
loop_
 _atom_site_aniso_label
 _atom_site_aniso_U_11
 _atom_site_aniso_U_22
 _atom_site_aniso_U_33
 _atom_site_aniso_U_23
 _atom_site_aniso_U_13
 _atom_site_aniso_U_12
Pd1 0.0596(2) 0.0610(2) 0.0546(3) 0.00128(19) -0.00114(18) -0.00254(17)
N2 0.074(2) 0.063(2) 0.065(2) 0.0070(17) 0.0002(16) 0.0027(16)
N3 0.059(2) 0.0610(17) 0.049(2) -0.0007(14) -0.0037(16) -0.0058(15)
N4 0.0606(18) 0.0596(19) 0.062(2) -0.0009(15) -0.0037(14) -0.0074(16)
C1 0.092(3) 0.062(3) 0.073(3) 0.002(2) -0.009(2) -0.007(2)
C2 0.088(3) 0.061(2) 0.068(3) -0.0027(19) -0.008(2) -0.006(2)
C3 0.066(3) 0.069(2) 0.050(2) 0.0060(16) -0.003(2) -0.001(2)
C4 0.063(2) 0.063(2) 0.064(3) 0.0071(19) -0.0046(19) 0.002(2)
C5 0.085(3) 0.073(2) 0.080(3) -0.002(3) 0.006(2) 0.012(2)
C6 0.127(4) 0.075(3) 0.118(5) -0.004(3) -0.011(4) 0.026(3)
C7 0.127(4) 0.114(4) 0.157(6) -0.035(4) -0.017(4) 0.047(4)
C8 0.167(7) 0.111(4) 0.337(12) -0.052(6) -0.033(8) 0.054(4)
C9 0.079(3) 0.072(3) 0.070(2) 0.016(2) -0.001(2) -0.007(2)
C10 0.080(3) 0.097(4) 0.072(3) 0.009(3) 0.002(2) -0.006(2)
C11 0.110(4) 0.136(5) 0.077(3) 0.016(3) 0.013(3) -0.007(3)
C12 0.122(5) 0.220(8) 0.112(5) -0.015(5) 0.035(4) -0.009(4)
C13 0.061(2) 0.070(3) 0.083(3) 0.008(2) -0.001(2) -0.007(2)
C14 0.074(3) 0.077(3) 0.104(4) 0.015(3) 0.013(3) -0.005(2)
C15 0.076(3) 0.095(3) 0.117(5) -0.006(3) 0.025(3) -0.013(3)
C16 0.103(4) 0.104(4) 0.132(5) 0.009(3) 0.029(4) -0.011(3)
C17 0.086(3) 0.064(3) 0.073(3) -0.007(2) 0.000(2) -0.003(2)
C18 0.089(3) 0.097(4) 0.077(3) -0.008(2) 0.008(2) 0.010(3)
C19 0.154(6) 0.136(5) 0.128(5) -0.047(4) 0.049(4) -0.002(4)
C20 0.189(7) 0.195(8) 0.162(7) -0.033(6) 0.087(6) 0.011(6)
C21 0.057(3) 0.061(2) 0.071(3) 0.0059(17) -0.007(2) -0.0001(19)
C22 0.071(3) 0.082(3) 0.091(3) 0.014(2) 0.009(2) -0.009(2)
C23 0.072(3) 0.079(3) 0.135(4) 0.027(3) 0.012(3) -0.010(3)
C24 0.076(3) 0.069(3) 0.144(5) 0.016(2) -0.008(3) 0.001(3)
C25 0.084(3) 0.061(2) 0.101(4) -0.006(2) -0.019(3) 0.007(2)
C26 0.087(3) 0.061(2) 0.072(3) 0.005(2) -0.005(3) 0.004(2)
C27 0.071(3) 0.062(2) 0.070(3) 0.002(2) 0.0133(19) 0.0058(18)
C28 0.077(3) 0.079(3) 0.085(3) -0.007(2) 0.000(2) 0.011(2)
C29 0.094(4) 0.100(3) 0.109(4) -0.008(3) -0.018(3) 0.019(3)
C30 0.081(4) 0.099(3) 0.140(5) 0.015(3) -0.008(3) 0.022(3)
C31 0.090(4) 0.076(3) 0.169(5) 0.015(3) -0.010(3) 0.015(3)
C32 0.081(3) 0.065(2) 0.142(5) -0.002(3) -0.004(3) 0.009(2)
C33 0.071(2) 0.057(2) 0.062(3) -0.003(2) -0.004(2) -0.0031(17)
C34 0.071(2) 0.061(2) 0.064(3) 0.004(2) -0.003(2) 0.001(2)
C35 0.076(2) 0.080(3) 0.083(4) 0.013(3) 0.001(3) -0.006(2)
C36 0.075(3) 0.076(3) 0.111(4) 0.000(3) 0.007(3) -0.003(2)
C37 0.076(3) 0.071(3) 0.137(5) 0.009(3) 0.005(3) 0.007(2)
C38 0.081(2) 0.062(3) 0.126(5) 0.014(3) 0.006(3) 0.006(2)
C39 0.099(3) 0.075(3) 0.067(2) -0.003(2) 0.007(2) -0.011(3)
C40 0.119(4) 0.081(3) 0.080(3) 0.013(3) -0.012(3) -0.030(3)
C41 0.171(5) 0.083(4) 0.079(3) 0.011(3) -0.015(4) -0.040(4)
C42 0.204(7) 0.131(6) 0.093(5) -0.008(4) 0.012(4) -0.020(5)
C43 0.184(6) 0.190(7) 0.098(4) -0.037(5) 0.028(4) 0.036(6)
C44 0.129(4) 0.170(6) 0.092(4) -0.025(4) 0.023(3) 0.023(4)
B1 0.073(2) 0.062(2) 0.069(3) -0.001(2) 0.003(2) -0.002(2)
O3 0.083(4) 0.110(5) 0.113(5) -0.009(5) 0.005(4) -0.002(4)
C45 0.096(3) 0.121(6) 0.114(4) -0.019(4) 0.002(3) -0.003(2)
C46 0.092(3) 0.134(9) 0.154(6) -0.006(5) 0.011(3) 0.000(3)
C47 0.092(3) 0.134(9) 0.154(6) -0.006(5) 0.011(3) 0.000(3)
C48 0.096(3) 0.121(6) 0.114(4) -0.019(4) 0.002(3) -0.003(2)
O3A 0.083(4) 0.110(5) 0.113(5) -0.009(5) 0.005(4) -0.002(4)
C45A 0.096(3) 0.121(6) 0.114(4) -0.019(4) 0.002(3) -0.003(2)
C46A 0.092(3) 0.134(9) 0.154(6) -0.006(5) 0.011(3) 0.000(3)
C47A 0.092(3) 0.134(9) 0.154(6) -0.006(5) 0.011(3) 0.000(3)
C48A 0.096(3) 0.121(6) 0.114(4) -0.019(4) 0.002(3) -0.003(2)
O1 0.080(2) 0.204(3) 0.086(2) -0.0233(19) -0.0137(18) 0.000(2)
O2 0.080(2) 0.204(3) 0.086(2) -0.0233(19) -0.0137(18) 0.000(2)
N1 0.080(2) 0.088(3) 0.074(2) 0.010(2) -0.011(2) -0.004(2)
O1A 0.080(2) 0.204(3) 0.086(2) -0.0233(19) -0.0137(18) 0.000(2)
O2A 0.080(2) 0.204(3) 0.086(2) -0.0233(19) -0.0137(18) 0.000(2)
N1A 0.080(2) 0.088(3) 0.074(2) 0.010(2) -0.011(2) -0.004(2)
 
_geom_special_details
;
 All esds (except the esd in the dihedral angle between two l.s. planes)
 are estimated using the full covariance matrix.  The cell esds are taken
 into account individually in the estimation of esds in distances, angles
 and torsion angles; correlations between esds in cell parameters are only
 used when they are defined by crystal symmetry.  An approximate (isotropic)
 treatment of cell esds is used for estimating esds involving l.s. planes.
;
 
loop_
 _geom_bond_atom_site_label_1
 _geom_bond_atom_site_label_2
 _geom_bond_distance
 _geom_bond_site_symmetry_2
 _geom_bond_publ_flag
Pd1 O1A 1.973(18) . ?
Pd1 N3 2.014(3) . ?
Pd1 N1 2.037(3) . ?
Pd1 N4 2.089(3) . ?
Pd1 N2 2.096(3) . ?
N2 C9 1.496(5) . ?
N2 C5 1.510(5) . ?
N2 C1 1.511(5) . ?
N3 C3 1.481(5) . ?
N3 C2 1.482(5) . ?
N3 H3 0.9800 . ?
N4 C17 1.493(5) . ?
N4 C4 1.506(5) . ?
N4 C13 1.525(5) . ?
C1 C2 1.498(6) . ?
C1 H1A 0.9700 . ?
C1 H1B 0.9700 . ?
C2 H2A 0.9700 . ?
C2 H2B 0.9700 . ?
C3 C4 1.518(5) . ?
C3 H3A 0.9700 . ?
C3 H3B 0.9700 . ?
C4 H4A 0.9700 . ?
C4 H4B 0.9700 . ?
C5 C6 1.518(6) . ?
C5 H5A 0.9700 . ?
C5 H5B 0.9700 . ?
C6 C7 1.528(7) . ?
C6 H6A 0.9700 . ?
C6 H6B 0.9700 . ?
C7 C8 1.480(8) . ?
C7 H7A 0.9700 . ?
C7 H7B 0.9700 . ?
C8 H8A 0.9600 . ?
C8 H8B 0.9600 . ?
C8 H8C 0.9600 . ?
C9 C10 1.490(6) . ?
C9 H9A 0.9700 . ?
C9 H9B 0.9700 . ?
C10 C11 1.526(6) . ?
C10 H10A 0.9700 . ?
C10 H10B 0.9700 . ?
C11 C12 1.487(7) . ?
C11 H11A 0.9700 . ?
C11 H11B 0.9700 . ?
C12 H12A 0.9600 . ?
C12 H12B 0.9600 . ?
C12 H12C 0.9600 . ?
C13 C14 1.492(5) . ?
C13 H13A 0.9700 . ?
C13 H13B 0.9700 . ?
C14 C15 1.512(6) . ?
C14 H14A 0.9700 . ?
C14 H14B 0.9700 . ?
C15 C16 1.505(6) . ?
C15 H15A 0.9700 . ?
C15 H15B 0.9700 . ?
C16 H16A 0.9600 . ?
C16 H16B 0.9600 . ?
C16 H16C 0.9600 . ?
C17 C18 1.499(6) . ?
C17 H17A 0.9700 . ?
C17 H17B 0.9700 . ?
C18 C19 1.539(7) . ?
C18 H18A 0.9700 . ?
C18 H18B 0.9700 . ?
C19 C20 1.420(8) . ?
C19 H19A 0.9700 . ?
C19 H19B 0.9700 . ?
C20 H20A 0.9600 . ?
C20 H20B 0.9600 . ?
C20 H20C 0.9600 . ?
C21 C26 1.392(6) . ?
C21 C22 1.399(6) . ?
C21 B1 1.643(6) . ?
C22 C23 1.373(6) . ?
C22 H22 0.9300 . ?
C23 C24 1.363(7) . ?
C23 H23 0.9300 . ?
C24 C25 1.367(7) . ?
C24 H24 0.9300 . ?
C25 C26 1.386(6) . ?
C25 H25 0.9300 . ?
C26 H26 0.9300 . ?
C27 C28 1.368(6) . ?
C27 C32 1.401(6) . ?
C27 B1 1.657(7) . ?
C28 C29 1.392(6) . ?
C28 H28 0.9300 . ?
C29 C30 1.347(7) . ?
C29 H29 0.9300 . ?
C30 C31 1.372(7) . ?
C30 H30 0.9300 . ?
C31 C32 1.400(6) . ?
C31 H31 0.9300 . ?
C32 H32 0.9300 . ?
C33 C34 1.377(5) . ?
C33 C38 1.400(6) . ?
C33 B1 1.654(7) . ?
C34 C35 1.394(5) . ?
C34 H34 0.9300 . ?
C35 C36 1.374(6) . ?
C35 H35 0.9300 . ?
C36 C37 1.368(6) . ?
C36 H36 0.9300 . ?
C37 C38 1.382(6) . ?
C37 H37 0.9300 . ?
C38 H38 0.9300 . ?
C39 C40 1.368(7) . ?
C39 C44 1.402(7) . ?
C39 B1 1.665(7) . ?
C40 C41 1.432(7) . ?
C40 H40 0.9300 . ?
C41 C42 1.365(9) . ?
C41 H41 0.9300 . ?
C42 C43 1.354(9) . ?
C42 H42 0.9300 . ?
C43 C44 1.372(8) . ?
C43 H43 0.9300 . ?
C44 H44 0.9300 . ?
O3 C48 1.417(10) . ?
O3 C45 1.436(13) . ?
C45 C46 1.501(14) . ?
C45 H45A 0.9700 . ?
C45 H45B 0.9700 . ?
C46 C47 1.438(11) . ?
C46 H46A 0.9700 . ?
C46 H46B 0.9700 . ?
C47 C48 1.427(10) . ?
C47 H47A 0.9700 . ?
C47 H47B 0.9700 . ?
C48 H48A 0.9700 . ?
C48 H48B 0.9700 . ?
O3A C48A 1.386(16) . ?
O3A C45A 1.429(15) . ?
C45A C46A 1.506(16) . ?
C45A H45C 0.9700 . ?
C45A H45D 0.9700 . ?
C46A C47A 1.418(14) . ?
C46A H46C 0.9700 . ?
C46A H46D 0.9700 . ?
C47A C48A 1.428(14) . ?
C47A H47C 0.9700 . ?
C47A H47D 0.9700 . ?
C48A H48C 0.9700 . ?
C48A H48D 0.9700 . ?
O1 N1 1.2006(10) . ?
O2 N1 1.2014(10) . ?
O1A N1A 1.3001(10) . ?
O2A N1A 1.3003(10) . ?
 
loop_
 _geom_angle_atom_site_label_1
 _geom_angle_atom_site_label_2
 _geom_angle_atom_site_label_3
 _geom_angle
 _geom_angle_site_symmetry_1
 _geom_angle_site_symmetry_3
 _geom_angle_publ_flag
O1A Pd1 N3 170.0(3) . . ?
N3 Pd1 N1 178.84(14) . . ?
O1A Pd1 N4 93.86(11) . . ?
N3 Pd1 N4 85.14(12) . . ?
N1 Pd1 N4 94.33(10) . . ?
O1A Pd1 N2 94.15(12) . . ?
N3 Pd1 N2 85.06(13) . . ?
N1 Pd1 N2 95.63(10) . . ?
N4 Pd1 N2 166.38(13) . . ?
C9 N2 C5 109.6(3) . . ?
C9 N2 C1 110.5(3) . . ?
C5 N2 C1 111.1(3) . . ?
C9 N2 Pd1 114.7(3) . . ?
C5 N2 Pd1 105.5(2) . . ?
C1 N2 Pd1 105.3(2) . . ?
C3 N3 C2 116.9(3) . . ?
C3 N3 Pd1 107.9(2) . . ?
C2 N3 Pd1 107.9(2) . . ?
C3 N3 H3 107.9 . . ?
C2 N3 H3 107.9 . . ?
Pd1 N3 H3 107.9 . . ?
C17 N4 C4 109.2(3) . . ?
C17 N4 C13 109.6(3) . . ?
C4 N4 C13 110.5(3) . . ?
C17 N4 Pd1 116.1(3) . . ?
C4 N4 Pd1 106.3(2) . . ?
C13 N4 Pd1 105.0(2) . . ?
C2 C1 N2 110.2(3) . . ?
C2 C1 H1A 109.6 . . ?
N2 C1 H1A 109.6 . . ?
C2 C1 H1B 109.6 . . ?
N2 C1 H1B 109.6 . . ?
H1A C1 H1B 108.1 . . ?
N3 C2 C1 107.0(3) . . ?
N3 C2 H2A 110.3 . . ?
C1 C2 H2A 110.3 . . ?
N3 C2 H2B 110.3 . . ?
C1 C2 H2B 110.3 . . ?
H2A C2 H2B 108.6 . . ?
N3 C3 C4 107.2(3) . . ?
N3 C3 H3A 110.3 . . ?
C4 C3 H3A 110.3 . . ?
N3 C3 H3B 110.3 . . ?
C4 C3 H3B 110.3 . . ?
H3A C3 H3B 108.5 . . ?
N4 C4 C3 110.2(3) . . ?
N4 C4 H4A 109.6 . . ?
C3 C4 H4A 109.6 . . ?
N4 C4 H4B 109.6 . . ?
C3 C4 H4B 109.6 . . ?
H4A C4 H4B 108.1 . . ?
N2 C5 C6 117.8(4) . . ?
N2 C5 H5A 107.9 . . ?
C6 C5 H5A 107.9 . . ?
N2 C5 H5B 107.9 . . ?
C6 C5 H5B 107.9 . . ?
H5A C5 H5B 107.2 . . ?
C5 C6 C7 111.6(5) . . ?
C5 C6 H6A 109.3 . . ?
C7 C6 H6A 109.3 . . ?
C5 C6 H6B 109.3 . . ?
C7 C6 H6B 109.3 . . ?
H6A C6 H6B 108.0 . . ?
C8 C7 C6 111.3(6) . . ?
C8 C7 H7A 109.4 . . ?
C6 C7 H7A 109.4 . . ?
C8 C7 H7B 109.4 . . ?
C6 C7 H7B 109.4 . . ?
H7A C7 H7B 108.0 . . ?
C7 C8 H8A 109.5 . . ?
C7 C8 H8B 109.5 . . ?
H8A C8 H8B 109.5 . . ?
C7 C8 H8C 109.5 . . ?
H8A C8 H8C 109.5 . . ?
H8B C8 H8C 109.5 . . ?
C10 C9 N2 115.3(4) . . ?
C10 C9 H9A 108.4 . . ?
N2 C9 H9A 108.4 . . ?
C10 C9 H9B 108.4 . . ?
N2 C9 H9B 108.4 . . ?
H9A C9 H9B 107.5 . . ?
C9 C10 C11 111.1(4) . . ?
C9 C10 H10A 109.4 . . ?
C11 C10 H10A 109.4 . . ?
C9 C10 H10B 109.4 . . ?
C11 C10 H10B 109.4 . . ?
H10A C10 H10B 108.0 . . ?
C12 C11 C10 112.7(5) . . ?
C12 C11 H11A 109.1 . . ?
C10 C11 H11A 109.1 . . ?
C12 C11 H11B 109.1 . . ?
C10 C11 H11B 109.1 . . ?
H11A C11 H11B 107.8 . . ?
C11 C12 H12A 109.5 . . ?
C11 C12 H12B 109.5 . . ?
H12A C12 H12B 109.5 . . ?
C11 C12 H12C 109.5 . . ?
H12A C12 H12C 109.5 . . ?
H12B C12 H12C 109.5 . . ?
C14 C13 N4 118.1(3) . . ?
C14 C13 H13A 107.8 . . ?
N4 C13 H13A 107.8 . . ?
C14 C13 H13B 107.8 . . ?
N4 C13 H13B 107.8 . . ?
H13A C13 H13B 107.1 . . ?
C13 C14 C15 111.4(4) . . ?
C13 C14 H14A 109.4 . . ?
C15 C14 H14A 109.4 . . ?
C13 C14 H14B 109.4 . . ?
C15 C14 H14B 109.4 . . ?
H14A C14 H14B 108.0 . . ?
C16 C15 C14 114.3(4) . . ?
C16 C15 H15A 108.7 . . ?
C14 C15 H15A 108.7 . . ?
C16 C15 H15B 108.7 . . ?
C14 C15 H15B 108.7 . . ?
H15A C15 H15B 107.6 . . ?
C15 C16 H16A 109.5 . . ?
C15 C16 H16B 109.5 . . ?
H16A C16 H16B 109.5 . . ?
C15 C16 H16C 109.5 . . ?
H16A C16 H16C 109.5 . . ?
H16B C16 H16C 109.5 . . ?
N4 C17 C18 114.6(4) . . ?
N4 C17 H17A 108.6 . . ?
C18 C17 H17A 108.6 . . ?
N4 C17 H17B 108.6 . . ?
C18 C17 H17B 108.6 . . ?
H17A C17 H17B 107.6 . . ?
C17 C18 C19 110.2(4) . . ?
C17 C18 H18A 109.6 . . ?
C19 C18 H18A 109.6 . . ?
C17 C18 H18B 109.6 . . ?
C19 C18 H18B 109.6 . . ?
H18A C18 H18B 108.1 . . ?
C20 C19 C18 114.0(6) . . ?
C20 C19 H19A 108.8 . . ?
C18 C19 H19A 108.8 . . ?
C20 C19 H19B 108.8 . . ?
C18 C19 H19B 108.8 . . ?
H19A C19 H19B 107.7 . . ?
C19 C20 H20A 109.5 . . ?
C19 C20 H20B 109.5 . . ?
H20A C20 H20B 109.5 . . ?
C19 C20 H20C 109.5 . . ?
H20A C20 H20C 109.5 . . ?
H20B C20 H20C 109.5 . . ?
C26 C21 C22 115.1(4) . . ?
C26 C21 B1 121.7(4) . . ?
C22 C21 B1 123.1(4) . . ?
C23 C22 C21 122.1(5) . . ?
C23 C22 H22 119.0 . . ?
C21 C22 H22 119.0 . . ?
C24 C23 C22 121.5(6) . . ?
C24 C23 H23 119.3 . . ?
C22 C23 H23 119.3 . . ?
C23 C24 C25 118.3(5) . . ?
C23 C24 H24 120.9 . . ?
C25 C24 H24 120.9 . . ?
C24 C25 C26 120.7(5) . . ?
C24 C25 H25 119.7 . . ?
C26 C25 H25 119.7 . . ?
C25 C26 C21 122.3(5) . . ?
C25 C26 H26 118.8 . . ?
C21 C26 H26 118.8 . . ?
C28 C27 C32 114.1(4) . . ?
C28 C27 B1 125.0(4) . . ?
C32 C27 B1 120.9(4) . . ?
C27 C28 C29 124.0(5) . . ?
C27 C28 H28 118.0 . . ?
C29 C28 H28 118.0 . . ?
C30 C29 C28 120.7(5) . . ?
C30 C29 H29 119.7 . . ?
C28 C29 H29 119.7 . . ?
C29 C30 C31 118.4(5) . . ?
C29 C30 H30 120.8 . . ?
C31 C30 H30 120.8 . . ?
C30 C31 C32 120.5(5) . . ?
C30 C31 H31 119.8 . . ?
C32 C31 H31 119.8 . . ?
C31 C32 C27 122.3(5) . . ?
C31 C32 H32 118.8 . . ?
C27 C32 H32 118.8 . . ?
C34 C33 C38 114.1(4) . . ?
C34 C33 B1 124.0(4) . . ?
C38 C33 B1 121.8(4) . . ?
C33 C34 C35 123.8(4) . . ?
C33 C34 H34 118.1 . . ?
C35 C34 H34 118.1 . . ?
C36 C35 C34 119.8(5) . . ?
C36 C35 H35 120.1 . . ?
C34 C35 H35 120.1 . . ?
C37 C36 C35 118.6(5) . . ?
C37 C36 H36 120.7 . . ?
C35 C36 H36 120.7 . . ?
C36 C37 C38 120.5(5) . . ?
C36 C37 H37 119.8 . . ?
C38 C37 H37 119.8 . . ?
C37 C38 C33 123.2(5) . . ?
C37 C38 H38 118.4 . . ?
C33 C38 H38 118.4 . . ?
C40 C39 C44 115.1(5) . . ?
C40 C39 B1 122.7(5) . . ?
C44 C39 B1 122.1(5) . . ?
C39 C40 C41 122.6(6) . . ?
C39 C40 H40 118.7 . . ?
C41 C40 H40 118.7 . . ?
C42 C41 C40 118.1(7) . . ?
C42 C41 H41 120.9 . . ?
C40 C41 H41 120.9 . . ?
C43 C42 C41 121.1(8) . . ?
C43 C42 H42 119.4 . . ?
C41 C42 H42 119.4 . . ?
C42 C43 C44 119.5(8) . . ?
C42 C43 H43 120.2 . . ?
C44 C43 H43 120.2 . . ?
C43 C44 C39 123.5(7) . . ?
C43 C44 H44 118.3 . . ?
C39 C44 H44 118.3 . . ?
C21 B1 C33 110.2(4) . . ?
C21 B1 C27 108.2(4) . . ?
C33 B1 C27 110.6(4) . . ?
C21 B1 C39 109.9(4) . . ?
C33 B1 C39 107.3(4) . . ?
C27 B1 C39 110.6(4) . . ?
C48 O3 C45 104.9(8) . . ?
O3 C45 C46 106.6(13) . . ?
O3 C45 H45A 110.4 . . ?
C46 C45 H45A 110.4 . . ?
O3 C45 H45B 110.4 . . ?
C46 C45 H45B 110.4 . . ?
H45A C45 H45B 108.6 . . ?
C47 C46 C45 101.1(8) . . ?
C47 C46 H46A 111.6 . . ?
C45 C46 H46A 111.6 . . ?
C47 C46 H46B 111.6 . . ?
C45 C46 H46B 111.6 . . ?
H46A C46 H46B 109.4 . . ?
C48 C47 C46 110.1(8) . . ?
C48 C47 H47A 109.6 . . ?
C46 C47 H47A 109.6 . . ?
C48 C47 H47B 109.6 . . ?
C46 C47 H47B 109.6 . . ?
H47A C47 H47B 108.1 . . ?
O3 C48 C47 107.8(8) . . ?
O3 C48 H48A 110.1 . . ?
C47 C48 H48A 110.1 . . ?
O3 C48 H48B 110.1 . . ?
C47 C48 H48B 110.1 . . ?
H48A C48 H48B 108.5 . . ?
C48A O3A C45A 110.4(13) . . ?
O3A C45A C46A 103.2(12) . . ?
O3A C45A H45C 111.1 . . ?
C46A C45A H45C 111.1 . . ?
O3A C45A H45D 111.1 . . ?
C46A C45A H45D 111.1 . . ?
H45C C45A H45D 109.1 . . ?
C47A C46A C45A 108.8(13) . . ?
C47A C46A H46C 109.9 . . ?
C45A C46A H46C 109.9 . . ?
C47A C46A H46D 109.9 . . ?
C45A C46A H46D 109.9 . . ?
H46C C46A H46D 108.3 . . ?
C46A C47A C48A 105.9(13) . . ?
C46A C47A H47C 110.5 . . ?
C48A C47A H47C 110.5 . . ?
C46A C47A H47D 110.5 . . ?
C48A C47A H47D 110.5 . . ?
H47C C47A H47D 108.7 . . ?
O3A C48A C47A 110.2(12) . . ?
O3A C48A H48C 109.6 . . ?
C47A C48A H48C 109.6 . . ?
O3A C48A H48D 109.6 . . ?
C47A C48A H48D 109.6 . . ?
H48C C48A H48D 108.1 . . ?
O1 N1 O2 121.79(16) . . ?
O1 N1 Pd1 119.2(3) . . ?
O2 N1 Pd1 119.0(3) . . ?
N1A O1A Pd1 126.2(8) . . ?
O1A N1A O2A 107.70(12) . . ?
 
loop_
 _geom_torsion_atom_site_label_1
 _geom_torsion_atom_site_label_2
 _geom_torsion_atom_site_label_3
 _geom_torsion_atom_site_label_4
 _geom_torsion
 _geom_torsion_site_symmetry_1
 _geom_torsion_site_symmetry_2
 _geom_torsion_site_symmetry_3
 _geom_torsion_site_symmetry_4
 _geom_torsion_publ_flag
C9 N2 C1 C2 -159.9(4) . . . . ?
C5 N2 C1 C2 78.3(4) . . . . ?
Pd1 N2 C1 C2 -35.4(4) . . . . ?
C3 N3 C2 C1 -167.5(3) . . . . ?
Pd1 N3 C2 C1 -45.7(4) . . . . ?
N2 C1 C2 N3 54.8(5) . . . . ?
C2 N3 C3 C4 167.7(3) . . . . ?
Pd1 N3 C3 C4 45.9(4) . . . . ?
C17 N4 C4 C3 158.6(3) . . . . ?
C13 N4 C4 C3 -80.8(4) . . . . ?
Pd1 N4 C4 C3 32.5(4) . . . . ?
N3 C3 C4 N4 -52.8(4) . . . . ?
C9 N2 C5 C6 -57.4(5) . . . . ?
C1 N2 C5 C6 65.0(5) . . . . ?
Pd1 N2 C5 C6 178.6(4) . . . . ?
N2 C5 C6 C7 -177.4(4) . . . . ?
C5 C6 C7 C8 -174.0(6) . . . . ?
C5 N2 C9 C10 -171.2(4) . . . . ?
C1 N2 C9 C10 66.1(5) . . . . ?
Pd1 N2 C9 C10 -52.7(5) . . . . ?
N2 C9 C10 C11 172.3(4) . . . . ?
C9 C10 C11 C12 172.5(5) . . . . ?
C17 N4 C13 C14 56.5(5) . . . . ?
C4 N4 C13 C14 -63.9(5) . . . . ?
Pd1 N4 C13 C14 -178.1(3) . . . . ?
N4 C13 C14 C15 -179.1(4) . . . . ?
C13 C14 C15 C16 179.4(4) . . . . ?
C4 N4 C17 C18 -69.7(5) . . . . ?
C13 N4 C17 C18 169.1(4) . . . . ?
Pd1 N4 C17 C18 50.4(4) . . . . ?
N4 C17 C18 C19 -177.6(4) . . . . ?
C17 C18 C19 C20 -173.3(6) . . . . ?
C26 C21 C22 C23 2.0(6) . . . . ?
B1 C21 C22 C23 -173.7(4) . . . . ?
C21 C22 C23 C24 0.6(8) . . . . ?
C22 C23 C24 C25 -2.2(8) . . . . ?
C23 C24 C25 C26 1.1(8) . . . . ?
C24 C25 C26 C21 1.7(7) . . . . ?
C22 C21 C26 C25 -3.1(6) . . . . ?
B1 C21 C26 C25 172.6(4) . . . . ?
C32 C27 C28 C29 -1.3(7) . . . . ?
B1 C27 C28 C29 179.3(5) . . . . ?
C27 C28 C29 C30 -1.4(9) . . . . ?
C28 C29 C30 C31 3.0(9) . . . . ?
C29 C30 C31 C32 -1.8(10) . . . . ?
C30 C31 C32 C27 -1.0(9) . . . . ?
C28 C27 C32 C31 2.5(7) . . . . ?
B1 C27 C32 C31 -178.1(5) . . . . ?
C38 C33 C34 C35 -0.3(7) . . . . ?
B1 C33 C34 C35 -177.7(4) . . . . ?
C33 C34 C35 C36 0.2(7) . . . . ?
C34 C35 C36 C37 -0.1(8) . . . . ?
C35 C36 C37 C38 0.1(8) . . . . ?
C36 C37 C38 C33 -0.2(9) . . . . ?
C34 C33 C38 C37 0.2(8) . . . . ?
B1 C33 C38 C37 177.7(5) . . . . ?
C44 C39 C40 C41 -1.8(7) . . . . ?
B1 C39 C40 C41 174.2(4) . . . . ?
C39 C40 C41 C42 2.1(8) . . . . ?
C40 C41 C42 C43 -1.6(11) . . . . ?
C41 C42 C43 C44 1.0(12) . . . . ?
C42 C43 C44 C39 -0.8(12) . . . . ?
C40 C39 C44 C43 1.2(9) . . . . ?
B1 C39 C44 C43 -174.9(6) . . . . ?
C26 C21 B1 C33 45.5(5) . . . . ?
C22 C21 B1 C33 -139.1(4) . . . . ?
C26 C21 B1 C27 -75.6(5) . . . . ?
C22 C21 B1 C27 99.8(5) . . . . ?
C26 C21 B1 C39 163.5(4) . . . . ?
C22 C21 B1 C39 -21.1(6) . . . . ?
C34 C33 B1 C21 -148.2(4) . . . . ?
C38 C33 B1 C21 34.6(6) . . . . ?
C34 C33 B1 C27 -28.6(6) . . . . ?
C38 C33 B1 C27 154.2(4) . . . . ?
C34 C33 B1 C39 92.2(5) . . . . ?
C38 C33 B1 C39 -85.0(5) . . . . ?
C28 C27 B1 C21 12.5(6) . . . . ?
C32 C27 B1 C21 -166.8(4) . . . . ?
C28 C27 B1 C33 -108.3(5) . . . . ?
C32 C27 B1 C33 72.4(5) . . . . ?
C28 C27 B1 C39 132.9(5) . . . . ?
C32 C27 B1 C39 -46.4(6) . . . . ?
C40 C39 B1 C21 -81.2(5) . . . . ?
C44 C39 B1 C21 94.6(6) . . . . ?
C40 C39 B1 C33 38.7(6) . . . . ?
C44 C39 B1 C33 -145.6(5) . . . . ?
C40 C39 B1 C27 159.4(4) . . . . ?
C44 C39 B1 C27 -24.8(7) . . . . ?
C48 O3 C45 C46 30(3) . . . . ?
O3 C45 C46 C47 -29(2) . . . . ?
C45 C46 C47 C48 17.2(19) . . . . ?
C45 O3 C48 C47 -19(2) . . . . ?
C46 C47 C48 O3 1(2) . . . . ?
C48A O3A C45A C46A 10(5) . . . . ?
O3A C45A C46A C47A -12(4) . . . . ?
C45A C46A C47A C48A 10(3) . . . . ?
C45A O3A C48A C47A -4(4) . . . . ?
C46A C47A C48A O3A -4(3) . . . . ?
Pd1 O1A N1A O2A 0.00(2) . . . . ?
 
_refine_diff_density_max    0.357
_refine_diff_density_min   -0.654
_refine_diff_density_rms    0.062

_shelx_res_file
;
TITL shelxt in P 1 21/n 1
    06_decay.res
    created by SHELXL-2018/3 at 09:44:31 on 27-Mar-2020
CELL 0.534 11.6845 13.6111 30.2204 90 93.149 90
ZERR 4 0.000639 0.000767 0.001695 0 0.005145 0
LATT 1
SYMM 0.5-X,0.5+Y,0.5-Z
SFAC C H B N O Pd
DISP B 0 0 4.561
DISP C 0.001 0.001 6.94
DISP H -0 0 0.611
DISP N 0.003 0.002 10.693
DISP O 0.005 0.003 16.398
DISP Pd -2.504 0.615 1934.604
UNIT 192 292 4 16 12 4
DFIX 1.2 0.001 N1 O1 N1 O2
DFIX 1.3 0.001 O1A N1A N1A O2A
DANG 2.1 0.001 O1 O2 O1A O2A
FLAT 0.001 Pd1 O1 O2 N1 O1A O2A N1A
RIGU 0.001 0.002
EADP O3 O3A
EADP C45 C45A C48 C48A
EADP C46 C46A C47 C47A
EADP O1 O1A O2 O2A
EADP N1 N1A

L.S. 20
PLAN  5
SIZE 0.1 0.1 0.05
TEMP -3
BOND $H
list 4
CONF
fmap 2
acta
SHEL 999 0.8
OMIT 10 0 0
OMIT -1 2 3
OMIT 7 12 0
OMIT -2 1 2
REM <olex2.extras>
REM <HklSrc "%.\\06_decay.hkl">
REM </olex2.extras>

WGHT    0.061100
FVAR       0.23453   0.61597   0.85117
PD1   6    0.339623    0.775182    0.346778    11.00000    0.05957    0.06102 =
         0.05459    0.00128   -0.00114   -0.00254
N2    4    0.345762    0.927799    0.337977    11.00000    0.07415    0.06268 =
         0.06470    0.00703    0.00020    0.00269
N3    4    0.453894    0.798728    0.397998    11.00000    0.05877    0.06099 =
         0.04900   -0.00067   -0.00374   -0.00584
AFIX  13
H3    2    0.530786    0.788212    0.387466    11.00000   -1.20000
AFIX   0
N4    4    0.331707    0.632067    0.371384    11.00000    0.06057    0.05956 =
         0.06165   -0.00092   -0.00374   -0.00736
C1    1    0.441467    0.963066    0.369694    11.00000    0.09241    0.06179 =
         0.07306    0.00216   -0.00888   -0.00650
AFIX  23
H1A   2    0.514116    0.957459    0.355834    11.00000   -1.20000
H1B   2    0.429516    1.031669    0.376805    11.00000   -1.20000
AFIX   0
C2    1    0.444919    0.903103    0.411327    11.00000    0.08795    0.06127 =
         0.06760   -0.00268   -0.00778   -0.00628
AFIX  23
H2A   2    0.510462    0.921619    0.430620    11.00000   -1.20000
H2B   2    0.375802    0.913555    0.427067    11.00000   -1.20000
AFIX   0
C3    1    0.434150    0.723946    0.432340    11.00000    0.06606    0.06882 =
         0.05006    0.00603   -0.00295   -0.00129
AFIX  23
H3A   2    0.365197    0.739303    0.447422    11.00000   -1.20000
H3B   2    0.498339    0.722274    0.454090    11.00000   -1.20000
AFIX   0
C4    1    0.421488    0.625526    0.408967    11.00000    0.06265    0.06317 =
         0.06444    0.00706   -0.00458    0.00188
AFIX  23
H4A   2    0.494260    0.606513    0.397566    11.00000   -1.20000
H4B   2    0.399713    0.575737    0.429875    11.00000   -1.20000
AFIX   0
C5    1    0.231127    0.965682    0.351235    11.00000    0.08543    0.07317 =
         0.08020   -0.00231    0.00567    0.01161
AFIX  23
H5A   2    0.220476    0.944095    0.381321    11.00000   -1.20000
H5B   2    0.172057    0.934386    0.332330    11.00000   -1.20000
AFIX   0
C6    1    0.210829    1.075796    0.349336    11.00000    0.12710    0.07542 =
         0.11778   -0.00445   -0.01083    0.02632
AFIX  23
H6A   2    0.215911    1.098353    0.319060    11.00000   -1.20000
H6B   2    0.270098    1.108799    0.367499    11.00000   -1.20000
AFIX   0
C7    1    0.093492    1.102954    0.365667    11.00000    0.12707    0.11394 =
         0.15678   -0.03488   -0.01727    0.04686
AFIX  23
H7A   2    0.034728    1.064734    0.349611    11.00000   -1.20000
H7B   2    0.091268    1.086838    0.396874    11.00000   -1.20000
AFIX   0
C8    1    0.069195    1.208843    0.359288    11.00000    0.16696    0.11050 =
         0.33714   -0.05156   -0.03311    0.05371
AFIX 137
H8A   2    0.043219    1.220497    0.329055    11.00000   -1.50000
H8B   2    0.137752    1.245995    0.366094    11.00000   -1.50000
H8C   2    0.010849    1.228743    0.378577    11.00000   -1.50000
AFIX   0
C9    1    0.365859    0.960095    0.291727    11.00000    0.07884    0.07168 =
         0.06979    0.01565   -0.00131   -0.00698
AFIX  23
H9A   2    0.298254    0.944458    0.272986    11.00000   -1.20000
H9B   2    0.374714    1.030953    0.291657    11.00000   -1.20000
AFIX   0
C10   1    0.467498    0.915533    0.271807    11.00000    0.07956    0.09687 =
         0.07240    0.00922    0.00157   -0.00572
AFIX  23
H10A  2    0.464481    0.844655    0.274873    11.00000   -1.20000
H10B  2    0.536863    0.938646    0.287590    11.00000   -1.20000
AFIX   0
C11   1    0.471149    0.942218    0.222850    11.00000    0.11036    0.13604 =
         0.07672    0.01575    0.01311   -0.00698
AFIX  23
H11A  2    0.406559    0.911825    0.206609    11.00000   -1.20000
H11B  2    0.463434    1.012845    0.219600    11.00000   -1.20000
AFIX   0
C12   1    0.579053    0.910159    0.203270    11.00000    0.12166    0.22008 =
         0.11196   -0.01460    0.03497   -0.00900
AFIX 137
H12A  2    0.578512    0.930827    0.172887    11.00000   -1.50000
H12B  2    0.584879    0.839870    0.204751    11.00000   -1.50000
H12C  2    0.643416    0.939088    0.219535    11.00000   -1.50000
AFIX   0
C13   1    0.212067    0.622853    0.388718    11.00000    0.06084    0.07000 =
         0.08325    0.00796   -0.00090   -0.00703
AFIX  23
H13A  2    0.202861    0.675108    0.410057    11.00000   -1.20000
H13B  2    0.156970    0.634703    0.364111    11.00000   -1.20000
AFIX   0
C14   1    0.180624    0.528495    0.410030    11.00000    0.07387    0.07710 =
         0.10442    0.01547    0.01285   -0.00493
AFIX  23
H14A  2    0.232774    0.516299    0.435525    11.00000   -1.20000
H14B  2    0.188542    0.475017    0.389204    11.00000   -1.20000
AFIX   0
C15   1    0.058983    0.531025    0.424650    11.00000    0.07650    0.09524 =
         0.11656   -0.00598    0.02524   -0.01297
AFIX  23
H15A  2    0.052014    0.584691    0.445449    11.00000   -1.20000
H15B  2    0.007740    0.544681    0.399045    11.00000   -1.20000
AFIX   0
C16   1    0.020844    0.437640    0.446046    11.00000    0.10251    0.10354 =
         0.13168    0.00854    0.02950   -0.01085
AFIX 137
H16A  2    0.024756    0.384323    0.425389    11.00000   -1.50000
H16B  2   -0.056608    0.445006    0.454601    11.00000   -1.50000
H16C  2    0.070052    0.424009    0.471801    11.00000   -1.50000
AFIX   0
C17   1    0.350555    0.551552    0.339043    11.00000    0.08569    0.06430 =
         0.07265   -0.00672    0.00046   -0.00273
AFIX  23
H17A  2    0.284321    0.547938    0.318303    11.00000   -1.20000
H17B  2    0.355648    0.489713    0.354982    11.00000   -1.20000
AFIX   0
C18   1    0.455878    0.563175    0.313343    11.00000    0.08881    0.09694 =
         0.07741   -0.00779    0.00751    0.01047
AFIX  23
H18A  2    0.523343    0.563054    0.333534    11.00000   -1.20000
H18B  2    0.453014    0.625550    0.297797    11.00000   -1.20000
AFIX   0
C19   1    0.464031    0.478750    0.279765    11.00000    0.15392    0.13636 =
         0.12839   -0.04729    0.04914   -0.00233
AFIX  23
H19A  2    0.456593    0.416789    0.295202    11.00000   -1.20000
H19B  2    0.400243    0.483844    0.257951    11.00000   -1.20000
AFIX   0
C20   1    0.567812    0.477706    0.257400    11.00000    0.18902    0.19463 =
         0.16162   -0.03251    0.08655    0.01149
AFIX 137
H20A  2    0.567430    0.422956    0.237366    11.00000   -1.50000
H20B  2    0.631540    0.471757    0.278669    11.00000   -1.50000
H20C  2    0.574607    0.537700    0.241049    11.00000   -1.50000
AFIX   0

C21   1    0.656242    0.373894    0.427427    11.00000    0.05657    0.06096 =
         0.07138    0.00593   -0.00714   -0.00014
C22   1    0.709902    0.423561    0.393738    11.00000    0.07131    0.08181 =
         0.09145    0.01422    0.00883   -0.00944
AFIX  43
H22   2    0.726996    0.389281    0.368311    11.00000   -1.20000
AFIX   0
C23   1    0.738130    0.521279    0.397013    11.00000    0.07203    0.07910 =
         0.13543    0.02657    0.01224   -0.00979
AFIX  43
H23   2    0.773090    0.551566    0.373698    11.00000   -1.20000
AFIX   0
C24   1    0.716082    0.574925    0.433663    11.00000    0.07613    0.06889 =
         0.14426    0.01622   -0.00847    0.00112
AFIX  43
H24   2    0.737871    0.640517    0.436008    11.00000   -1.20000
AFIX   0
C25   1    0.661111    0.529806    0.466882    11.00000    0.08423    0.06087 =
         0.10122   -0.00588   -0.01857    0.00696
AFIX  43
H25   2    0.644072    0.565376    0.491959    11.00000   -1.20000
AFIX   0
C26   1    0.630499    0.431577    0.463578    11.00000    0.08669    0.06059 =
         0.07239    0.00517   -0.00539    0.00385
AFIX  43
H26   2    0.591377    0.403224    0.486323    11.00000   -1.20000
AFIX   0
C27   1    0.734270    0.201440    0.458861    11.00000    0.07081    0.06238 =
         0.06954    0.00245    0.01332    0.00584
C28   1    0.808279    0.249751    0.488009    11.00000    0.07691    0.07855 =
         0.08469   -0.00654    0.00046    0.01143
AFIX  43
H28   2    0.802364    0.317756    0.489804    11.00000   -1.20000
AFIX   0
C29   1    0.891880    0.203323    0.515137    11.00000    0.09437    0.10028 =
         0.10903   -0.00824   -0.01820    0.01938
AFIX  43
H29   2    0.940639    0.240689    0.533765    11.00000   -1.20000
AFIX   0
C30   1    0.902870    0.104804    0.514680    11.00000    0.08136    0.09946 =
         0.13983    0.01454   -0.00790    0.02245
AFIX  43
H30   2    0.956279    0.073386    0.533749    11.00000   -1.20000
AFIX   0
C31   1    0.833321    0.051982    0.485388    11.00000    0.09045    0.07551 =
         0.16913    0.01472   -0.00984    0.01451
AFIX  43
H31   2    0.840978   -0.015934    0.483931    11.00000   -1.20000
AFIX   0
C32   1    0.750902    0.099572    0.457672    11.00000    0.08118    0.06472 =
         0.14170   -0.00170   -0.00354    0.00935
AFIX  43
H32   2    0.705603    0.062247    0.437773    11.00000   -1.20000
AFIX   0
C33   1    0.504749    0.230217    0.444225    11.00000    0.07078    0.05741 =
         0.06154   -0.00265   -0.00397   -0.00314
C34   1    0.478406    0.146065    0.466793    11.00000    0.07093    0.06123 =
         0.06434    0.00358   -0.00290    0.00075
AFIX  43
H34   2    0.536952    0.101290    0.473465    11.00000   -1.20000
AFIX   0
C35   1    0.369075    0.124051    0.480229    11.00000    0.07576    0.08036 =
         0.08260    0.01289    0.00058   -0.00634
AFIX  43
H35   2    0.356297    0.066114    0.495507    11.00000   -1.20000
AFIX   0
C36   1    0.280286    0.188190    0.470836    11.00000    0.07513    0.07639 =
         0.11085    0.00045    0.00659   -0.00341
AFIX  43
H36   2    0.206894    0.174359    0.479545    11.00000   -1.20000
AFIX   0
C37   1    0.302108    0.272873    0.448390    11.00000    0.07626    0.07115 =
         0.13684    0.00887    0.00477    0.00717
AFIX  43
H37   2    0.243048    0.317197    0.441787    11.00000   -1.20000
AFIX   0
C38   1    0.411319    0.292991    0.435464    11.00000    0.08102    0.06250 =
         0.12575    0.01406    0.00619    0.00621
AFIX  43
H38   2    0.423325    0.351085    0.420197    11.00000   -1.20000
AFIX   0
C39   1    0.635908    0.212947    0.374890    11.00000    0.09913    0.07491 =
         0.06668   -0.00297    0.00712   -0.01087
C40   1    0.543989    0.220077    0.345031    11.00000    0.11905    0.08075 =
         0.07979    0.01264   -0.01170   -0.02973
AFIX  43
H40   2    0.475069    0.243968    0.354670    11.00000   -1.20000
AFIX   0
C41   1    0.549681    0.192206    0.299509    11.00000    0.17062    0.08299 =
         0.07905    0.01082   -0.01539   -0.03956
AFIX  43
H41   2    0.486666    0.199758    0.279633    11.00000   -1.20000
AFIX   0
C42   1    0.650249    0.154235    0.286123    11.00000    0.20449    0.13127 =
         0.09283   -0.00799    0.01190   -0.01978
AFIX  43
H42   2    0.655115    0.134116    0.256877    11.00000   -1.20000
AFIX   0
C43   1    0.742994    0.145378    0.314704    11.00000    0.18402    0.19032 =
         0.09799   -0.03705    0.02841    0.03622
AFIX  43
H43   2    0.811352    0.120361    0.305037    11.00000   -1.20000
AFIX   0
C44   1    0.735453    0.173566    0.358035    11.00000    0.12934    0.17001 =
         0.09195   -0.02465    0.02296    0.02267
AFIX  43
H44   2    0.799817    0.166149    0.377246    11.00000   -1.20000
AFIX   0
B1    3    0.633189    0.254792    0.426603    11.00000    0.07313    0.06214 =
         0.06855   -0.00142    0.00270   -0.00207

PART 1
O3    5    0.689385    0.802558    0.365950    21.00000    0.08252    0.11038 =
         0.11350   -0.00885    0.00545   -0.00218
C45   1    0.739230    0.775094    0.325376    21.00000    0.09650    0.12127 =
         0.11450   -0.01927    0.00200   -0.00284
AFIX  23
H45A  2    0.732107    0.828326    0.304062    21.00000   -1.20000
H45B  2    0.701008    0.717576    0.312673    21.00000   -1.20000
AFIX   0
C46   1    0.863211    0.753170    0.336865    21.00000    0.09208    0.13355 =
         0.15407   -0.00607    0.01073   -0.00034
AFIX  23
H46A  2    0.874757    0.684655    0.344735    21.00000   -1.20000
H46B  2    0.910980    0.769849    0.312706    21.00000   -1.20000
AFIX   0
C47   1    0.885344    0.816595    0.374399    21.00000    0.09208    0.13355 =
         0.15407   -0.00607    0.01073   -0.00034
AFIX  23
H47A  2    0.931351    0.782043    0.397115    21.00000   -1.20000
H47B  2    0.928035    0.873747    0.365506    21.00000   -1.20000
AFIX   0
C48   1    0.779991    0.847106    0.391808    21.00000    0.09650    0.12127 =
         0.11450   -0.01927    0.00200   -0.00284
AFIX  23
H48A  2    0.777316    0.826969    0.422524    21.00000   -1.20000
H48B  2    0.773136    0.918073    0.390395    21.00000   -1.20000
AFIX   0

SAME 0.02 0.04 O3 > C48
PART 0
PART 2
O3A   5    0.674147    0.810268    0.360607   -21.00000    0.08252    0.11038 =
         0.11350   -0.00885    0.00545   -0.00218
C45A  1    0.728506    0.756672    0.326952   -21.00000    0.09650    0.12127 =
         0.11450   -0.01927    0.00200   -0.00284
AFIX  23
H45C  2    0.696948    0.774413    0.297682   -21.00000   -1.20000
H45D  2    0.720201    0.686408    0.331075   -21.00000   -1.20000
AFIX   0
C46A  1    0.852060    0.787505    0.333293   -21.00000    0.09208    0.13355 =
         0.15407   -0.00607    0.01073   -0.00034
AFIX  23
H46C  2    0.897556    0.733745    0.345898   -21.00000   -1.20000
H46D  2    0.881661    0.804674    0.304941   -21.00000   -1.20000
AFIX   0
C47A  1    0.859336    0.869704    0.362140   -21.00000    0.09208    0.13355 =
         0.15407   -0.00607    0.01073   -0.00034
AFIX  23
H47C  2    0.877956    0.928656    0.345995   -21.00000   -1.20000
H47D  2    0.917962    0.859272    0.385654   -21.00000   -1.20000
AFIX   0
C48A  1    0.749138    0.878671    0.379982   -21.00000    0.09650    0.12127 =
         0.11450   -0.01927    0.00200   -0.00284
AFIX  23
H48C  2    0.755872    0.868308    0.411774   -21.00000   -1.20000
H48D  2    0.719471    0.944376    0.374522   -21.00000   -1.20000
AFIX   0

PART 0
PART 3
O1    5    0.125595    0.759772    0.299155    31.00000    0.07989    0.20371 =
         0.08627   -0.02330   -0.01374   -0.00005
O2    5    0.261952    0.723992    0.259721    31.00000    0.07989    0.20371 =
         0.08627   -0.02330   -0.01374   -0.00005
N1    4    0.226228    0.749317    0.294459    31.00000    0.08041    0.08834 =
         0.07367    0.01038   -0.01054   -0.00426
PART 0
PART 4
O1A   5    0.207367    0.757016    0.304122   -31.00000    0.07989    0.20371 =
         0.08627   -0.02330   -0.01374   -0.00005
O2A   5    0.318694    0.716736    0.254992   -31.00000    0.07989    0.20371 =
         0.08627   -0.02330   -0.01374   -0.00005
N1A   4    0.211553    0.729834    0.263000   -31.00000    0.08041    0.08834 =
         0.07367    0.01038   -0.01054   -0.00426
HKLF 4


REM  shelxt in P 1 21/n 1
REM wR2 = 0.1491, GooF = S = 0.875, Restrained GooF = 0.875 for all data
REM R1 = 0.0594 for 4404 Fo > 4sig(Fo) and 0.1307 for all 9700 data
REM 526 parameters refined using 490 restraints

END

WGHT      0.0610      0.0000

REM Highest difference peak  0.357,  deepest hole -0.654,  1-sigma level  0.062
Q1    1   0.2689  0.7805  0.3942  11.00000  0.05    0.31
Q2    1   0.2139  0.6743  0.2641  11.00000  0.05    0.30
Q3    1   0.2256  0.7841  0.2524  11.00000  0.05    0.29
Q4    1   0.4110  0.7778  0.2981  11.00000  0.05    0.27
Q5    1   0.2677  0.8586  0.3283  11.00000  0.05    0.27
;
_shelx_res_checksum   92190

_shelx_hkl_file
;
  17  -1  -6   -0.00    4.89
  16   0  -5   -0.00    5.70
 -16   0   6    0.00    6.85
  16   0  -6    0.00    5.30
 -16   0   7    6.48    7.51
  16   0  -7    0.03    5.40
 -16   0   8    0.07    6.04
 -16   0   9    0.78    5.71
  16   0  -9    0.00    5.73
 -16   0  10    3.88    7.97
  16   0 -10   -0.00    5.49
 -16   0  11    5.65    7.01
  16   0 -11   -0.00    4.58
 -16   0  12   -0.00    5.15
  16   0 -12   -0.00    5.48
 -16   0  13   -0.00    5.34
  16   0 -13   -0.00    5.19
 -16   0  14   -0.00    5.27
 -16   0  15    7.25    7.67
  16  -1  -1    3.45    5.40
  16  -1  -2   11.22    6.94
  16  -1  -2    8.13    7.02
  16  -1  -3   -0.00    4.91
  16  -1  -3    2.46    5.81
  16  -1  -4   -0.00    5.01
  16  -1  -4    0.00    5.46
  16  -1  -5   -0.00    4.74
  16  -1  -5   -0.00    6.14
 -16   1   6   -0.00    7.60
  16  -1  -6    0.84    6.41
  16  -1  -6    1.50    5.07
 -16   1   7   11.39    7.66
  16  -1  -7    2.00    6.86
  16  -1  -7   -0.00    5.26
 -16   1   8   -0.00    5.55
  16  -1  -8    1.90    5.72
  16  -1  -8    5.43    6.58
 -16   1   9   11.31    7.43
  16  -1  -9   -0.00    6.11
  16  -1  -9    5.00    7.84
 -16   1  10    3.91    6.56
  16  -1 -10   -0.00    5.19
  16  -1 -10    8.92    8.39
  16   1 -10    1.10    5.62
 -16   1  11   -0.00    5.53
  16  -1 -11    0.00    6.18
  16  -1 -11    3.81    7.61
  16   1 -11    8.06    6.99
 -16   1  12    6.72    6.57
  16  -1 -12    3.34    5.69
  16   1 -12    0.24    4.57
 -16  -1  12    2.59    5.97
 -16   1  13    5.15    7.70
  16  -1 -13    0.00    5.94
 -16  -1  13   -0.00    5.49
 -16  -1  14    1.32    5.84
 -16  -1  15   -0.00    5.69
  16  -2  -1    3.08    5.84
  16  -2  -1   -0.00    5.94
  16  -2  -2   -0.00    6.04
  16  -2  -2    1.72    7.03
  16  -2  -3    2.11    6.28
  16  -2  -3    5.80    8.18
  16  -2  -4    5.45    4.92
  16  -2  -4    0.62    6.59
  16  -2  -5    1.61    6.35
  16  -2  -5   -0.00    6.05
  16  -2  -6    1.16    5.84
  16  -2  -6    2.12    6.37
 -16   2   7    0.00    6.34
  16  -2  -7   -0.00    6.03
  16  -2  -7    1.12    5.99
 -16   2   8    1.65    6.80
  16  -2  -8    1.10    5.91
  16  -2  -8    2.79    7.21
 -16   2   9    5.31    6.73
  16  -2  -9    0.00    7.26
  16  -2  -9   -0.00    7.67
 -16   2  10   -0.00    7.02
  16  -2 -10    0.00    4.73
  16  -2 -10    0.00    6.34
 -16   2  11    2.70    6.50
  16  -2 -11    4.70    6.32
  16  -2 -11    0.00    6.67
  16  -2 -12    2.50    6.03
  16  -2 -13   -0.00    7.04
  16  -2 -14   19.61   10.18
  16  -2 -15    0.28    6.12
  16  -3  -1    6.44    6.03
  16  -3  -1    3.92    6.96
  16  -3  -2    0.00    5.59
  16  -3  -2    0.45    7.62
  16  -3  -3    1.96    4.99
  16  -3  -3   -0.00    7.63
  16  -3  -4    2.51    6.15
  16  -3  -4    3.83    8.59
  16  -3  -5   -0.00    5.64
  16  -3  -6   -0.00    6.33
  16  -3  -6    7.07    7.02
  16  -3  -7   -0.00    5.29
  16  -3  -7   -0.00    7.17
 -16   3   8    2.15    7.29
  16  -3  -8    3.90    7.41
  16  -3  -8    0.00    6.14
 -16   3   9    2.22    5.36
  16  -3  -9    4.31    7.27
  16  -3 -10    2.02    7.13
  16  -3 -11    5.01    6.86
  16  -3 -12   -0.00    7.05
  16  -3 -13   -0.00    7.05
  16  -3 -14    5.00    9.32
  16  -3 -15   -0.00    6.47
  16  -4  -1    1.16    5.28
  16  -4  -1   -0.00    7.73
  16  -4  -2   -0.00    5.03
  16  -4  -2    3.96    7.46
  16  -4  -3   -0.00    5.47
  16  -4  -3   -0.00    7.43
  16  -4  -4   -0.00    8.02
  16  -4  -5    3.39    8.15
  16  -4  -6    0.00    7.63
  16  -4  -7   -0.00    6.37
  16  -4  -8   -0.00    6.03
  16  -4  -9    4.53    7.96
  16  -4 -10    3.04    7.80
  16  -4 -11    1.78    6.15
  16  -5  -2   -0.00    6.67
  16  -5  -3    0.00    7.49
  16  -5  -4   10.77    8.37
  16  -5  -5   -0.00    6.43
  16  -5  -6    1.33    8.54
  16  -5  -7    3.00    7.72
  15   0  -1   -0.00    4.56
  15   0  -1    3.65    6.23
  15   0  -2    0.89    4.43
  15   0  -2    0.00    4.97
  15   0  -3   14.30    7.64
  15   0  -3   20.60    9.25
 -15   0   4    7.00    6.91
  15   0  -4    6.09    5.93
  15   0  -4    4.76    6.81
 -15   0   5   -0.00    6.49
  15   0  -5    5.17    7.18
  15   0  -5   -0.00    6.09
 -15   0   6    0.00    5.96
  15   0  -6    2.30    7.35
  15   0  -6   -0.00    6.45
 -15   0   7   -0.00    5.80
  15   0  -7   -0.00    4.82
  15   0  -7    3.97    6.99
 -15   0   8    0.00    6.19
  15   0  -8    3.47    5.91
  15   0  -8   -0.00    6.38
 -15   0   9    2.10    6.04
  15   0  -9   14.35    7.42
  15   0  -9   18.84    9.68
 -15   0  10   -0.00    5.68
  15   0 -10   -0.00    4.74
  15   0 -10    3.48    6.18
 -15   0  11   11.21    7.61
  15   0 -11   -0.00    5.53
  15   0 -11    4.20    6.27
 -15   0  12    2.62    6.10
  15   0 -12    0.00    5.87
 -15   0  13    0.91    5.93
  15   0 -13    3.70    8.45
 -15   0  14   -0.00    6.54
  15   0 -14   -0.00    6.01
  15   0 -15    4.20    6.51
 -15   0  16    6.49    7.17
  15   0 -16   -0.00    6.72
 -15   0  17   -0.00    6.00
  15   0 -17    3.17    6.10
 -15   0  18    0.00    5.66
  15   0 -18    1.20    7.12
 -15   0  19    0.00    6.35
  15   0 -19   -0.00    5.09
  15   0 -20    1.66    6.58
  15   0 -22    5.26    6.81
  15  -1  -1   12.30    7.34
  15   1  -1   -0.00    5.90
  15  -1  -2    1.94    6.68
  15   1  -2    6.40    7.03
  15  -1  -3    6.45    5.88
  15  -1  -3    6.56    6.03
  15   1  -3   -0.00    5.12
  15  -1  -4   -0.00    4.74
  15  -1  -4    2.01    4.81
  15   1  -4   -0.00    5.76
 -15   1   5    4.74    8.30
  15  -1  -5    6.93    6.83
  15  -1  -5    3.27    6.38
  15   1  -5   13.32    8.22
  15   1  -5    1.05    6.26
 -15   1   6    0.00    5.61
  15  -1  -6   -0.00    5.27
  15  -1  -6    3.07    6.28
  15   1  -6   -0.00    4.26
  15   1  -6   -0.00    6.90
 -15  -1   6    2.55    5.58
 -15   1   7   -0.00    6.14
  15   1  -7    9.38    7.71
  15   1  -7    3.45    5.71
 -15  -1   7    3.75    6.82
 -15   1   8    1.25    6.43
  15  -1  -8   -0.00    5.44
  15  -1  -8   -0.00    7.42
  15   1  -8   -0.00    4.90
  15   1  -8    0.08    4.57
 -15   1   9    6.09    7.13
  15  -1  -9    5.46    5.78
  15  -1  -9    7.80    7.97
  15   1  -9    4.42    5.62
  15   1  -9   -0.00    6.52
 -15  -1   9    1.86    5.29
 -15   1  10   -0.00    5.10
  15  -1 -10    1.53    5.02
  15  -1 -10    0.00    6.86
  15   1 -10   -0.00    5.22
  15   1 -10   -0.00    5.76
 -15  -1  10    1.54    5.21
 -15   1  11    4.14    5.61
  15  -1 -11    2.04    6.05
  15  -1 -11    9.23    7.28
  15   1 -11    9.49    8.32
 -15  -1  11    5.18    7.03
 -15   1  12    5.11    6.49
  15  -1 -12   -0.00    4.87
  15  -1 -12    0.67    6.09
  15   1 -12   -0.00    5.85
 -15  -1  12    1.70    5.19
 -15   1  13    0.62    5.77
  15  -1 -13    0.75    6.86
  15   1 -13   -0.00    7.67
 -15  -1  13    8.25    8.00
 -15   1  14    0.96    5.91
  15   1 -14   -0.00    7.73
 -15  -1  14   -0.00    5.49
 -15   1  15   -0.00    6.11
  15  -1 -15   -0.00    6.45
  15   1 -15    2.12    6.09
 -15  -1  15   -0.00    6.54
  15  -1 -16    3.92    7.91
  15   1 -16    2.05    6.68
 -15  -1  16    0.16    5.23
 -15   1  17    2.21    6.05
  15  -1 -17    3.21    7.89
  15   1 -17    2.65    6.88
 -15  -1  17    6.52    7.57
 -15   1  18    5.69    6.91
  15  -1 -18    0.00    6.00
 -15  -1  18   -0.00    5.86
  15  -1 -19   -0.00    7.61
  15   1 -19   -0.00    7.45
 -15  -1  19   -0.00    6.30
  15  -1 -20    2.08    7.34
  15   1 -20    9.50    8.28
 -15  -1  20    3.41    6.56
  15  -1 -21    8.51    8.08
  15  -2  -1    6.11    6.40
  15  -2  -1    0.00    6.91
  15   2  -1    0.00    6.20
  15  -2  -2    8.77    7.30
  15  -2  -2   -0.00    7.26
  15   2  -2   -0.00    5.47
  15  -2  -3    8.10    7.06
  15  -2  -3    2.09    7.25
  15   2  -3    3.37    6.55
  15  -2  -4   -0.00    6.02
  15  -2  -4   -0.00    6.27
  15   2  -4   -0.00    6.07
  15  -2  -5    5.15    6.63
  15  -2  -5   -0.00    6.41
  15   2  -5    7.40    7.24
 -15   2   6    0.00    7.17
  15  -2  -6    0.00    7.47
  15  -2  -6    1.01    5.80
  15   2  -6   -0.00    5.90
 -15   2   7    2.13    5.35
  15  -2  -7    4.32    6.88
  15  -2  -7    3.54    6.39
  15   2  -7    1.17    6.03
 -15   2   8   -0.00    6.59
  15  -2  -8    0.91    4.87
  15  -2  -8   -0.00    6.52
 -15   2   9    1.30    6.80
  15  -2  -9   -0.00    5.76
  15  -2  -9   16.62    9.00
  15   2  -9   -0.00    5.05
  15   2  -9    3.77    7.08
 -15   2  10    4.21    6.14
  15  -2 -10    6.48    6.68
  15  -2 -10    8.25    8.23
  15   2 -10    5.82    7.09
 -15   2  11   -0.00    5.33
  15  -2 -11    0.01    4.78
  15  -2 -11   -0.00    6.48
  15   2 -11   -0.00    5.61
 -15  -2  11    4.51    5.87
 -15   2  12    2.65    5.80
  15  -2 -12   -0.00    5.09
  15  -2 -12    3.45    7.45
  15   2 -12    1.12    6.47
 -15  -2  12    1.41    5.88
 -15   2  13    3.58    6.34
  15  -2 -13   -0.00    5.63
  15  -2 -13   -0.00    5.93
  15   2 -13    2.84    5.81
 -15  -2  13    6.82    6.14
 -15   2  14    0.31    6.40
  15  -2 -14   -0.00    6.28
  15   2 -14    4.06    6.63
 -15  -2  14    0.00    5.69
 -15   2  15    5.18    6.93
  15  -2 -15    7.81    7.74
  15   2 -15    9.04    7.38
 -15  -2  15    5.16    7.33
 -15   2  16    1.16    5.52
  15  -2 -16    0.80    5.92
  15   2 -16   -0.00    6.59
 -15  -2  16    7.68    7.27
 -15   2  17    7.62    6.37
  15  -2 -17   -0.00    6.73
  15   2 -17    6.80    7.17
 -15  -2  17   -0.00    6.29
  15  -2 -18   -0.00    7.73
 -15  -2  18    8.03    7.84
  15  -2 -19    1.46    7.83
 -15  -2  19    0.00    6.19
  15  -3  -1    4.46    6.28
  15  -3  -1    0.00    7.36
  15   3  -1    9.08    7.47
  15  -3  -2   -0.00    5.51
  15  -3  -2   -0.00    8.29
  15   3  -2    2.98    4.95
  15  -3  -3    1.26    5.84
  15  -3  -3   15.19    8.96
  15   3  -3   -0.00    6.31
  15  -3  -4    0.17    4.83
  15   3  -4   -0.00    6.28
  15  -3  -5    9.58    7.27
  15  -3  -5   -0.00    5.68
  15   3  -5    1.38    5.34
 -15   3   6    4.28    6.75
  15  -3  -6    3.58    6.38
  15  -3  -6    3.48    6.33
  15   3  -6    5.23    7.53
 -15   3   7    4.77    7.78
  15  -3  -7    4.58    6.14
  15  -3  -7    0.00    7.04
  15   3  -7   -0.00    6.92
 -15   3   8   -0.00    7.50
  15  -3  -8    4.81    6.31
  15  -3  -8   -0.00    6.63
  15   3  -8    1.01    4.50
 -15   3   9    6.93    6.72
  15  -3  -9   -0.00    5.50
  15  -3  -9    1.18    6.12
  15   3  -9    0.00    5.25
 -15   3  10    3.11    6.74
  15  -3 -10    1.29    6.51
  15  -3 -10    9.32    8.07
  15   3 -10    0.00    5.87
 -15   3  11   19.27    9.67
  15  -3 -11    9.15    7.93
  15  -3 -11    8.47    7.94
  15   3 -11    7.05    7.97
 -15   3  12    5.45    6.82
  15  -3 -12    4.75    6.78
  15  -3 -12    0.08    6.94
  15   3 -12    1.31    5.30
 -15   3  13   -0.00    6.22
  15  -3 -13   -0.00    5.15
  15  -3 -13   -0.00    6.69
 -15   3  14   -0.00    5.61
  15  -3 -14   -0.00    6.09
  15  -3 -14    1.56    7.21
  15   3 -14    0.00    6.47
 -15   3  15    1.13    5.88
  15  -3 -15    7.20    6.92
  15  -3 -15    6.10    7.15
  15  -3 -16    2.06    7.18
 -15  -3  17    0.00    7.10
 -15  -3  18   -0.00    6.11
 -15  -3  19    8.11    7.28
 -15  -3  20    4.92    5.78
 -15  -3  21   -0.00    6.64
  15  -4  -1   -0.00    5.53
  15  -4  -1   -0.00    5.78
  15   4  -1   -0.00    5.92
  15  -4  -2    1.48    6.17
  15  -4  -2    0.00    6.70
  15   4  -2    7.07    5.72
  15  -4  -3    8.45    6.32
  15  -4  -3    2.51    6.54
  15   4  -3    9.06    7.04
  15  -4  -4   -0.00    7.92
  15   4  -4    2.04    5.90
  15  -4  -5    0.43    5.78
  15  -4  -5   -0.00    7.70
  15   4  -5    0.00    5.84
  15  -4  -6    5.19    6.15
  15  -4  -6    4.23    6.74
  15   4  -6   -0.00    6.00
 -15   4   7    6.89    6.69
  15  -4  -7    0.00    7.09
  15  -4  -7    1.33    6.53
  15   4  -7   -0.00    6.72
 -15   4   8    0.00    7.11
  15  -4  -8    0.00    5.83
  15  -4  -8    5.25    7.32
  15   4  -8   -0.00    4.54
 -15   4   9    0.00    6.82
  15  -4  -9    2.89    7.54
  15  -4  -9    7.01    7.13
  15   4  -9    3.09    6.42
 -15   4  10    0.58    6.87
  15  -4 -10   -0.00    6.67
  15   4 -10   -0.00    5.99
 -15   4  11    2.44    6.69
  15  -4 -11    4.85    6.89
  15  -4 -11   -0.00    6.23
 -15   4  12    2.35    6.58
  15  -4 -12   10.44    7.59
  15  -4 -12   -0.00    5.65
  15  -4 -13    4.95    6.20
  15  -4 -13    0.00    5.81
  15  -5  -1   -0.00    6.16
  15   5  -1    0.00    5.29
  15  -5  -2   -0.00    5.61
  15  -5  -2   -0.00    7.74
  15   5  -2   -0.00    5.22
  15  -5  -3    0.98    4.87
  15  -5  -3    3.60    7.48
  15   5  -3    2.99    5.51
  15  -5  -4   -0.00    5.24
  15  -5  -4    5.59    7.60
  15  -5  -5    4.72    8.00
  15  -5  -6    0.66    5.97
  15  -5  -6    0.00    7.72
  15  -5  -7    5.45    7.47
  15  -5  -7    1.66    6.48
 -15   5   8    2.21    6.05
  15  -5  -8    5.53    6.06
  15  -5  -8    1.25    5.93
 -15   5   9    2.91    6.28
  15  -5  -9   -0.00    6.11
  15  -5  -9    0.49    6.76
 -15   5  10    3.75    7.57
  15  -5 -10    3.40    7.71
 -15   5  11   10.28    8.40
  15  -6  -1   -0.00    5.74
  15  -6  -2    3.25    6.96
  15  -6  -3    0.00    5.41
  15  -6  -3   -0.00    8.86
  15  -6  -4    4.44    5.87
  15  -6  -4   13.99    9.66
  15  -6  -5   15.36    7.70
  14   0  -1   -0.00    4.61
  14   0  -1    0.00    5.43
  14   0  -2   17.63    8.25
  14   0  -2   26.29    9.00
 -14   0   3    2.32    4.94
  14   0  -3   -0.00    6.04
  14   0  -3    8.42    6.52
 -14   0   4   11.23    6.90
  14   0  -4    8.38    7.19
 -14   0   5    0.00    6.00
  14   0  -5   -0.00    6.23
 -14   0   6    7.00    7.67
  14   0  -6    9.95    6.54
  14   0  -6    3.50    7.47
  14   0  -7    0.80    3.95
  14   0  -7   -0.00    5.08
 -14   0   8    2.49    5.97
  14   0  -8    6.82    5.69
  14   0  -8    0.00    5.85
 -14   0   9   -0.00    5.20
  14   0  -9    0.66    5.41
  14   0  -9    1.01    5.50
 -14   0  10    2.50    6.15
  14   0 -10   -0.00    6.46
 -14   0  11    4.25    6.07
  14   0 -11    0.00    5.80
 -14   0  12   -0.00    5.79
  14   0 -12   12.69    8.97
 -14   0  13    3.67    6.14
  14   0 -13    0.38    5.22
 -14   0  14    3.76    7.10
  14   0 -14    5.55    7.41
 -14   0  15    3.93    6.05
  14   0 -15    3.36    6.46
 -14   0  16    1.23    6.39
  14   0 -16    4.42    7.12
 -14   0  17    7.17    6.89
  14   0 -17   -0.00    5.71
 -14   0  18   13.12    7.89
  14   0 -18    2.56    6.32
 -14   0  19   -0.00    6.64
  14   0 -19   -0.00    5.59
 -14   0  20   -0.00    5.13
  14   0 -20    0.00    6.99
 -14   0  21    0.00    6.66
  14   0 -21    2.22    7.70
 -14   0  22   -0.00    6.00
  14   0 -22    3.48    8.29
  14   0 -23    1.94    7.31
  14   0 -24    2.36    8.00
  14  -1  -1    3.20    6.56
  14   1  -1   -0.00    4.60
  14   1  -1   -0.00    6.30
  14  -1  -2    5.57    5.45
  14  -1  -2    3.21    5.79
  14   1  -2   -0.00    4.45
  14   1  -2    0.94    6.01
  14  -1  -3   -0.00    5.54
  14  -1  -3    3.38    5.47
  14   1  -3    0.00    6.46
  14   1  -3    0.00    5.85
 -14  -1   3    0.21    5.32
 -14   1   4    2.26    6.09
  14  -1  -4    8.78    7.86
  14  -1  -4    6.21    7.00
  14   1  -4    5.40    6.80
  14   1  -4    2.05    6.81
 -14  -1   4   -0.00    6.25
 -14   1   5    1.63    5.02
  14  -1  -5    0.00    5.97
  14  -1  -5    1.12    5.49
  14   1  -5    0.00    5.66
  14   1  -5    0.00    5.84
 -14  -1   5    1.97    5.80
 -14   1   6    6.53    7.26
  14  -1  -6   18.31    8.91
  14  -1  -6    5.26    6.96
  14   1  -6   10.96    7.56
  14   1  -6   15.37    7.87
 -14  -1   6   19.91    8.63
 -14   1   7   -0.00    5.89
  14  -1  -7    0.00    5.43
  14  -1  -7    0.45    6.89
  14   1  -7    3.31    5.42
  14   1  -7    0.00    5.50
 -14  -1   7    9.01    6.72
  14  -1  -8   -0.00    5.39
  14  -1  -8   -0.00    5.81
  14   1  -8    8.76    6.10
  14   1  -8    4.51    6.29
 -14  -1   8    0.00    4.40
 -14   1   9    1.25    4.37
  14  -1  -9    2.56    5.36
  14  -1  -9   -0.00    5.63
  14   1  -9    1.09    6.71
 -14  -1   9    2.47    4.95
 -14   1  10   13.37    7.69
  14  -1 -10   18.21    8.42
  14  -1 -10   11.81    8.08
  14   1 -10    2.11    6.47
 -14  -1  10    0.92    5.13
 -14   1  11   -0.00    5.42
  14  -1 -11   -0.00    5.72
  14   1 -11   -0.00    5.74
 -14  -1  11    3.22    4.75
 -14   1  12    4.53    6.30
  14  -1 -12    5.92    8.46
  14   1 -12    0.59    6.93
 -14  -1  12    1.16    5.22
 -14   1  13    1.87    6.39
  14  -1 -13    1.73    5.64
  14   1 -13   -0.00    6.21
 -14  -1  13    0.00    4.72
 -14   1  14    5.07    6.07
  14  -1 -14    0.96    6.79
  14   1 -14   10.08    7.43
 -14  -1  14    5.66    6.64
 -14   1  15    8.17    7.28
  14  -1 -15   -0.00    6.05
  14   1 -15    7.40    6.74
 -14  -1  15   -0.00    6.20
 -14   1  16    9.08    6.68
  14  -1 -16    1.83    6.98
  14   1 -16    7.62    7.47
 -14  -1  16   14.66    8.28
 -14   1  17    3.04    6.34
  14  -1 -17    0.00    5.00
  14   1 -17    2.91    7.08
 -14  -1  17   -0.00    6.80
 -14   1  18    6.34    7.66
  14  -1 -18   -0.00    6.21
  14   1 -18    1.81    6.99
 -14   1  19    0.38    6.70
  14  -1 -19   -0.00    6.12
  14   1 -19    1.02    7.46
 -14  -1  19   -0.00    5.86
 -14   1  20   10.26    7.56
  14  -1 -20   15.99    9.18
  14   1 -20    8.16    8.31
 -14  -1  20    1.75    6.01
 -14   1  21    2.06    7.06
  14  -1 -21   -0.00    6.40
  14   1 -21   -0.00    7.59
 -14  -1  21   -0.00    5.67
 -14   1  22    0.82    5.84
  14  -1 -22    4.89    7.23
  14   1 -22    0.00    7.04
 -14  -1  22    4.75    5.81
  14   1 -23    1.27    6.25
 -14  -1  23    2.08    6.76
  14   1 -24    2.82    7.63
  14   1 -25    1.35    6.85
  14   1 -26   -0.00    7.16
  14  -2  -1   -0.00    3.30
  14  -2  -1   -0.00    7.29
  14   2  -1   -0.00    5.38
  14  -2  -2   21.44    8.35
  14  -2  -2   14.30    8.29
  14   2  -2   12.77    7.49
  14  -2  -3    7.22    6.64
  14  -2  -3   -0.00    5.84
  14   2  -3   -0.00    5.08
 -14   2   4   11.40    7.75
  14  -2  -4   12.99    7.94
  14  -2  -4    4.84    5.77
  14   2  -4    2.96    5.59
  14   2  -4    6.74    6.31
 -14   2   5    2.58    5.15
  14  -2  -5    4.65    5.60
  14  -2  -5    1.06    6.02
  14   2  -5   -0.00    4.89
  14   2  -5   -0.00    5.29
 -14  -2   5    0.00    4.93
 -14   2   6   -0.00    5.56
  14  -2  -6    4.63    6.43
  14  -2  -6    1.28    5.84
  14   2  -6    4.00    5.42
 -14  -2   6    3.15    5.23
 -14   2   7    5.63    6.35
  14  -2  -7    1.61    5.52
  14   2  -7   -0.00    5.06
  14   2  -7    1.54    5.58
 -14  -2   7    0.61    4.47
 -14   2   8   10.35    8.36
  14  -2  -8   18.89    8.87
  14  -2  -8    3.14    6.60
  14   2  -8    8.02    6.32
  14   2  -8    5.81    6.52
 -14  -2   8    0.10    5.19
  14  -2  -9    2.63    5.69
  14  -2  -9    5.65    7.72
  14   2  -9    5.33    7.06
 -14  -2   9    2.01    5.19
 -14   2  10    0.00    4.36
  14  -2 -10    0.00    5.77
  14  -2 -10    6.22    8.23
  14   2 -10    1.31    6.24
 -14  -2  10    0.82    5.62
 -14   2  11    0.00    5.59
  14  -2 -11    2.49    5.43
  14  -2 -11   10.94    7.35
  14   2 -11    0.08    5.61
 -14  -2  11    1.09    5.30
 -14   2  12    3.71    6.07
  14  -2 -12    3.13    6.76
  14   2 -12   -0.00    6.11
 -14  -2  12   11.01    6.97
 -14   2  13   -0.00    5.55
  14  -2 -13    0.00    6.66
  14   2 -13    4.27    6.68
 -14  -2  13   11.22    7.60
 -14   2  14    1.67    5.40
  14   2 -14    5.90    6.37
 -14  -2  14    0.77    5.22
  14  -2 -15   -0.00    6.99
  14   2 -15    3.04    5.60
 -14  -2  15    0.62    6.17
 -14   2  16   -0.00    6.43
  14  -2 -16    0.44    6.70
  14   2 -16    0.89    5.75
 -14  -2  16   -0.00    6.39
 -14   2  17    0.00    6.87
  14  -2 -17    0.08    5.90
  14   2 -17   -0.00    6.06
 -14  -2  17   -0.00    6.48
 -14   2  18    3.96    7.84
  14  -2 -18    3.75    6.89
  14   2 -18    0.90    6.62
 -14  -2  18    4.09    6.92
 -14   2  19    6.32    8.68
  14  -2 -19    2.62    6.04
  14   2 -19   -0.00    8.15
 -14  -2  19    0.00    4.44
 -14   2  20   -0.00    7.88
  14  -2 -20   -0.00    7.06
  14   2 -20    0.00    7.15
 -14  -2  20    0.00    5.52
 -14   2  21    2.67    6.67
  14   2 -21    1.22    7.35
 -14  -2  21   -0.00    5.31
 -14  -2  22    0.00    7.09
  14   2 -23    7.99    7.27
 -14  -2  23   -0.00    6.57
  14   2 -24   -0.00    7.11
  14   2 -25    7.70    8.31
  14  -3  -1    2.97    5.74
  14  -3  -1   -0.00    7.71
  14   3  -1   -0.00    6.03
  14  -3  -2    1.26    6.07
  14  -3  -2   -0.00    6.10
  14   3  -2    0.00    6.24
  14  -3  -3   -0.00    5.46
  14   3  -3    4.89    6.41
  14  -3  -4   -0.00    5.63
  14  -3  -4    0.24    5.89
  14   3  -4   -0.00    5.25
 -14   3   5   -0.00    5.77
  14  -3  -5   -0.00    5.48
  14  -3  -5    0.37    5.91
  14   3  -5    6.79    6.94
 -14   3   6    4.01    7.35
  14  -3  -6   18.85    9.45
  14  -3  -6    8.36    7.06
  14   3  -6   12.77    7.62
 -14   3   7   -0.00    6.72
  14  -3  -7    2.03    6.27
  14  -3  -7    1.91    5.92
  14   3  -7    1.02    4.79
 -14   3   8   -0.00    5.03
  14  -3  -8    1.40    4.73
  14  -3  -8   -0.00    5.35
  14   3  -8   -0.00    5.22
 -14   3   9    1.23    5.66
  14  -3  -9   -0.00    4.33
  14   3  -9    2.55    5.18
  14  -3 -10    7.08    6.99
  14  -3 -10    0.62    7.03
  14   3 -10   -0.00    5.58
 -14  -3  10   12.34    7.33
 -14   3  11   -0.00    5.79
  14  -3 -11    0.00    4.55
  14  -3 -11    0.00    6.26
  14   3 -11    2.31    5.74
 -14  -3  11    0.02    5.72
 -14   3  12    1.34    5.53
  14  -3 -12   -0.00    5.77
  14  -3 -12   -0.00    7.01
  14   3 -12   -0.00    6.05
 -14  -3  12   -0.00    4.84
 -14   3  13   -0.00    5.32
  14  -3 -13    1.00    5.56
  14  -3 -13    3.95    7.04
  14   3 -13    1.82    5.18
 -14  -3  13    3.24    6.56
 -14   3  14    2.11    5.83
  14  -3 -14   -0.00    5.81
  14   3 -14   -0.00    5.89
 -14  -3  14   -0.00    5.28
 -14   3  15    2.47    6.64
  14  -3 -15   -0.00    6.37
  14   3 -15    0.61    6.00
 -14  -3  15    2.92    5.49
 -14   3  16    9.82    6.96
  14  -3 -16    5.61    6.96
  14   3 -16    8.36    7.37
 -14  -3  16    0.00    6.32
 -14   3  17    1.24    6.27
  14  -3 -17   -0.00    6.39
  14   3 -17    0.00    6.46
 -14  -3  17    2.17    6.23
 -14   3  18    2.17    5.76
  14   3 -18   -0.00    6.82
 -14  -3  18    0.07    4.04
 -14   3  19   -0.00    6.07
  14   3 -19    1.04    5.79
 -14  -3  19    4.25    6.35
 -14   3  20   13.42    8.16
  14   3 -20    6.63    6.47
 -14  -3  20    7.83    8.31
  14   3 -21    1.68    6.67
 -14  -3  21   -0.00    6.15
  14   3 -22   -0.00    5.94
 -14  -3  22    0.00    6.48
  14   3 -23   -0.00    6.06
 -14  -3  23    4.69    7.20
  14  -4  -1   -0.00    5.90
  14  -4  -1    1.95    6.73
  14   4  -1    1.31    5.95
  14  -4  -2    1.72    6.55
  14  -4  -2   -0.00    6.86
  14   4  -2    4.03    6.04
  14  -4  -3    0.71    6.69
  14   4  -3    3.25    4.93
  14  -4  -4   -0.00    4.73
  14  -4  -4    8.96    8.11
  14   4  -4    1.99    5.33
  14  -4  -5    0.00    5.68
  14  -4  -5    3.90    6.08
  14   4  -5   -0.00    5.85
 -14   4   6   -0.00    5.65
  14  -4  -6    2.47    5.37
  14  -4  -6    1.44    6.73
  14   4  -6   -0.00    5.79
 -14   4   7   11.98    8.27
  14  -4  -7    4.36    6.77
  14  -4  -7    0.00    6.63
  14   4  -7   -0.00    5.02
 -14   4   8   -0.00    5.92
  14  -4  -8    7.03    7.51
  14  -4  -8    3.61    6.48
  14   4  -8    0.00    5.10
 -14   4   9    0.00    5.98
  14  -4  -9    0.00    6.82
  14  -4  -9    4.90    6.74
  14   4  -9    2.87    5.93
 -14   4  10    5.44    7.22
  14  -4 -10    5.84    7.34
  14  -4 -10    1.57    5.67
  14   4 -10   -0.00    5.79
 -14   4  11   -0.00    5.78
  14  -4 -11    3.88    5.85
  14   4 -11   -0.00    5.30
 -14   4  12    1.45    5.91
  14  -4 -12   16.71    8.01
  14  -4 -12    0.00    6.92
  14   4 -12    0.00    5.53
 -14   4  13   16.99    8.31
  14  -4 -13    7.92    7.19
  14  -4 -13   18.13   10.49
  14   4 -13    4.40    6.61
 -14   4  14   10.16    7.04
  14  -4 -14   19.00    8.37
  14  -4 -14    0.00    6.80
  14   4 -14    2.80    6.22
 -14   4  15    0.00    7.52
  14  -4 -15    6.85    6.91
  14   4 -15    4.13    7.38
 -14   4  16    6.63    6.34
 -14  -4  16    4.43    7.10
 -14   4  17    0.35    6.84
  14   4 -17    1.06    5.52
 -14  -4  17   -0.00    6.01
 -14   4  18    3.50    6.61
  14   4 -18    4.77    6.54
 -14  -4  18    2.02    5.88
  14   4 -19   -0.00    6.07
 -14  -4  19   -0.00    5.65
  14   4 -20    4.72    5.72
 -14  -4  20   -0.00    5.39
 -14  -4  21   -0.00    5.93
 -14  -4  23   -0.00    5.68
 -14  -4  24    3.72    5.60
  14  -5  -1   10.05    6.70
  14  -5  -1    5.08    7.27
  14   5  -1    3.72    6.02
  14  -5  -2   -0.00    5.00
  14  -5  -2    4.20    7.29
  14   5  -2    1.32    5.02
  14  -5  -3   -0.00    5.58
  14  -5  -3   -0.00    7.41
  14   5  -3    0.00    5.62
  14  -5  -4   -0.00    6.30
  14   5  -4    2.67    4.69
  14  -5  -5    0.00    5.80
  14  -5  -5    0.79    7.54
  14   5  -5    6.57    6.27
  14  -5  -6    2.97    6.34
  14   5  -6    4.28    5.94
 -14   5   7   -0.00    6.17
  14  -5  -7   -0.00    4.73
  14  -5  -7    0.07    5.93
 -14   5   8    0.00    6.28
  14  -5  -8    0.00    6.78
  14  -5  -8    2.36    6.87
  14   5  -8   -0.00    6.46
 -14   5   9   16.17    8.38
  14  -5  -9   -0.00    6.84
  14  -5  -9    0.28    6.48
  14   5  -9    4.61    6.76
 -14   5  10   -0.00    6.15
  14  -5 -10   15.26    7.84
  14  -5 -10    0.31    5.03
  14   5 -10    7.23    5.78
 -14   5  11    0.00    6.39
  14  -5 -11    0.00    6.34
  14  -5 -11    2.42    6.37
  14   5 -11    0.42    5.07
 -14   5  12   -0.00    7.00
  14  -5 -12    0.00    5.39
  14   5 -12    8.92    6.48
 -14   5  13   12.89    8.39
  14  -5 -13    0.00    6.41
  14   5 -13    2.33    5.92
 -14   5  14   -0.00    5.62
  14  -5 -14   -0.00    4.77
  14   5 -14   -0.00    5.96
 -14   5  15    5.02    7.23
  14  -5 -15    7.84    7.15
  14   5 -15    0.05    5.22
 -14   5  16   -0.00    5.45
  14  -5 -16    2.48    6.34
  14   5 -16    1.87    6.47
 -14   5  17    1.22    7.03
  14   5 -17   -0.00    5.56
 -14  -5  23    0.00    7.04
 -14  -5  24    2.39    6.32
  14  -6  -1    2.30    6.64
  14   6  -1   -0.00    4.70
  14  -6  -2    3.81    4.91
  14  -6  -2   -0.00    5.84
  14   6  -2   -0.00    5.02
  14  -6  -3    0.00    5.70
  14  -6  -3    0.23    6.44
  14   6  -3    0.23    5.26
  14  -6  -4    3.43    6.80
  14  -6  -4   -0.00    6.58
  14   6  -4    2.43    5.05
  14  -6  -5   -0.00    6.61
  14   6  -5   -0.00    4.92
  14  -6  -6   10.41    6.67
  14  -6  -6    5.92    7.26
  14   6  -6    2.20    5.29
  14  -6  -7    5.47    6.44
  14  -6  -7    0.00    6.75
  14   6  -7    0.47    5.04
 -14   6   8    4.30    6.92
  14  -6  -8    3.05    6.68
  14   6  -8   -0.00    5.32
 -14   6   9    0.00    7.01
  14  -6  -9    8.15    7.88
  14   6  -9   -0.00    5.77
 -14   6  10    0.00    6.67
  14  -6 -10    7.99    7.39
  14   6 -10    0.81    5.75
 -14   6  11   -0.00    6.84
  14   6 -11   -0.00    5.82
 -14   6  12   -0.00    6.32
  14  -6 -12    3.02    6.47
  14   6 -12    7.43    5.86
 -14   6  13    4.14    6.44
  14  -6 -13   -0.00    6.26
  14   6 -13    0.00    5.64
 -14   6  14    5.12    6.24
  14  -6 -14    7.12    7.04
  14   6 -14   -0.00    5.21
  14  -7  -1    2.09    6.28
  14   7  -1    0.00    4.60
  14  -7  -2    1.16    6.63
  14   7  -2    4.67    5.47
  14  -7  -3    8.24    6.99
  14   7  -3    0.00    4.12
  14  -7  -4    4.73    6.02
  14   7  -4    0.95    5.14
  14  -7  -5    5.61    6.58
  14   7  -5    0.37    4.92
  14   7  -6   -0.00    5.08
  14  -7  -7    5.46    7.11
  14   7  -7   -0.00    5.87
  14  -7  -8    0.41    5.77
  14   7  -8    0.00    5.40
  14  -7  -9    2.64    5.73
  14   7  -9    4.76    6.54
 -14   7  10    0.15    6.47
  14  -7 -10   -0.00    5.32
  14   7 -10   -0.00    4.58
 -14   7  11   -0.00    7.58
  14  -7 -11    7.07    8.32
 -14   7  12    5.12    5.84
  14  -8  -1   -0.00    5.46
  14   8  -1    8.44    5.92
  14  -8  -2    7.69    6.55
  14   8  -2    0.00    4.66
  14  -8  -3    0.00    5.91
  14   8  -3    1.71    4.56
  14  -8  -4    0.86    6.21
  14   8  -4    0.78    4.42
  14  -8  -5    0.00    7.03
  14   8  -5    0.53    4.02
  14  -8  -6    0.00    6.17
  13   0  -1   11.74    6.71
  13   0  -1   10.16    7.05
 -13   0   2    0.00    5.80
  13   0  -2   -0.00    5.63
  13   0  -2    0.37    5.51
 -13   0   3    5.91    6.56
  13   0  -3    3.30    6.02
  13   0  -3    5.22    7.88
 -13   0   4    0.50    4.35
  13   0  -4   -0.00    5.93
  13   0  -4   -0.00    5.84
 -13   0   5    9.87    6.87
  13   0  -5   11.82    7.01
  13   0  -5    7.49    6.33
 -13   0   6    0.00    4.84
  13   0  -6    4.34    5.59
  13   0  -6   -0.00    5.46
 -13   0   7   14.63    7.82
  13   0  -7   10.90    7.15
  13   0  -7    9.41    7.16
 -13   0   8    0.99    4.70
  13   0  -8    1.97    4.67
  13   0  -8   -0.00    5.93
 -13   0   9    5.08    6.19
  13   0  -9   -0.00    5.99
 -13   0  10   -0.00    5.75
  13   0 -10   -0.00    6.00
 -13   0  11    4.89    7.01
 -13   0  12    0.28    5.68
  13   0 -12    0.00    6.05
 -13   0  13    6.70    7.19
  13   0 -13   10.60    7.08
 -13   0  14    0.58    6.29
  13   0 -14    0.00    5.93
 -13   0  15    1.68    5.98
  13   0 -15   -0.00    6.40
 -13   0  16   -0.00    7.29
  13   0 -16   -0.00    6.37
 -13   0  17   24.05    9.77
  13   0 -17    8.64    7.61
 -13   0  18    1.45    6.44
  13   0 -18   -0.00    6.32
 -13   0  19   -0.00    5.73
  13   0 -19   -0.00    6.19
 -13   0  20    0.48    6.83
  13   0 -20    3.29    7.06
 -13   0  21   -0.00    5.78
  13   0 -21   -0.00    6.53
 -13   0  22   -0.00    5.81
  13   0 -22    3.15    6.48
 -13   0  23    3.63    7.35
  13   0 -23    5.55    7.36
 -13   0  24   -0.00    6.76
  13   0 -24    3.84    8.39
 -13   0  25    0.47    5.98
  13   0 -25    7.23    7.49
  13  -1  -1    6.39    6.17
  13  -1  -1   -0.00    5.59
  13   1  -1   12.36    6.28
  13   1  -1    1.26    5.88
  13  -1  -2    3.13    5.11
  13  -1  -2    3.79    6.15
  13   1  -2    3.09    5.57
  13   1  -2    5.95    6.16
 -13  -1   2    0.00    6.31
 -13   1   3    2.33    6.10
  13  -1  -3    9.13    7.02
  13  -1  -3    3.13    5.98
  13   1  -3   10.50    7.10
  13   1  -3    9.09    8.26
 -13  -1   3    5.32    5.80
 -13   1   4    0.00    6.05
  13  -1  -4    5.65    6.69
  13   1  -4    0.77    4.32
  13   1  -4    5.67    6.09
 -13  -1   4    3.62    5.68
 -13   1   5   20.85   10.05
  13  -1  -5   29.17    9.83
  13  -1  -5   26.17    9.87
  13   1  -5   42.24   10.62
  13   1  -5   36.15   10.54
 -13   1   6    2.08    5.92
  13  -1  -6    0.00    5.28
  13  -1  -6    5.00    7.02
  13   1  -6    2.15    4.45
 -13  -1   6   -0.00    4.80
 -13   1   7    2.62    5.49
  13  -1  -7    2.26    5.20
  13  -1  -7   -0.00    5.72
  13   1  -7    4.18    4.52
  13   1  -7    4.33    5.64
 -13  -1   7    0.94    5.08
 -13   1   8   -0.00    4.63
  13  -1  -8    1.56    4.95
  13  -1  -8   -0.00    5.62
  13   1  -8   -0.00    6.16
 -13  -1   8    0.71    5.15
 -13   1   9   16.83    8.41
  13  -1  -9   11.97    7.11
  13  -1  -9    6.64    6.41
  13   1  -9   13.33    7.29
 -13  -1   9   11.87    7.36
 -13   1  10    3.77    5.73
  13  -1 -10    1.28    6.11
  13   1 -10    2.28    5.94
 -13  -1  10    5.02    5.99
 -13   1  11    3.63    6.32
  13  -1 -11    0.00    6.69
  13   1 -11    5.70    5.39
 -13  -1  11    0.00    6.12
 -13   1  12    0.55    6.06
  13  -1 -12   11.30    8.06
 -13  -1  12    2.73    5.75
 -13   1  13    0.00    4.20
  13  -1 -13    2.82    6.03
  13   1 -13    2.56    6.34
 -13  -1  13    0.89    5.83
 -13   1  14   -0.00    5.39
  13  -1 -14    7.05    6.57
  13   1 -14    6.36    7.48
 -13  -1  14    3.62    6.33
 -13   1  15   40.27   11.32
  13  -1 -15   29.74   10.88
  13   1 -15    3.91    6.51
 -13  -1  15    2.93    5.57
 -13   1  16   10.19    7.63
  13  -1 -16    5.56    6.64
  13   1 -16    3.04    7.05
 -13  -1  16    4.73    5.96
 -13   1  17    0.81    6.55
  13  -1 -17   -0.00    6.68
  13   1 -17   -0.00    7.46
 -13  -1  17   -0.00    4.95
 -13   1  18   -0.00    5.90
  13  -1 -18   -0.00    6.81
  13   1 -18    3.63    6.74
 -13  -1  18    0.49    4.48
 -13   1  19    6.81    6.79
  13  -1 -19   14.39    9.29
  13   1 -19    0.00    7.40
 -13  -1  19    4.55    7.33
 -13   1  20   10.12    8.66
  13  -1 -20    4.57    6.53
  13   1 -20   -0.00    7.05
 -13  -1  20    8.28    6.25
 -13   1  21    6.43    6.59
  13  -1 -21    3.22    5.93
 -13  -1  21    8.13    6.67
 -13   1  22   -0.00    6.23
  13  -1 -22   -0.00    5.95
  13   1 -22   -0.00    6.37
 -13  -1  22   -0.00    5.08
 -13   1  23   -0.00    5.39
  13  -1 -23    6.67    7.51
  13   1 -23   -0.00    6.75
 -13  -1  23   -0.00    5.27
 -13   1  24    2.88    6.36
  13   1 -24   10.75    7.59
 -13  -1  24    3.25    6.34
 -13   1  25    1.08    6.04
  13   1 -25   -0.00    5.31
 -13  -1  25    7.24    7.55
  13   1 -26    2.00    8.34
 -13  -1  26    0.00    6.82
  13   1 -27    1.46    6.21
  13  -2  -1   24.61    8.93
  13  -2  -1   21.27    9.47
  13   2  -1   14.51    7.22
  13   2  -1    9.92    7.44
 -13  -2   1   15.26    7.36
  13  -2  -2   -0.00    5.17
  13  -2  -2    0.26    4.22
  13   2  -2   -0.00    5.55
  13   2  -2   -0.00    6.46
 -13  -2   2   -0.00    4.95
 -13   2   3    6.20    6.32
  13  -2  -3   15.00    7.50
  13  -2  -3    2.22    5.95
  13   2  -3    2.83    5.31
  13   2  -3    0.88    4.93
 -13  -2   3    0.00    5.48
 -13   2   4    0.07    4.83
  13  -2  -4    1.03    6.11
  13  -2  -4   -0.00    5.42
  13   2  -4   15.83    7.20
  13   2  -4    4.72    4.86
 -13  -2   4   -0.00    5.30
 -13   2   5    0.00    5.59
  13  -2  -5   -0.00    5.98
  13  -2  -5    0.00    5.79
  13   2  -5    0.93    4.41
  13   2  -5    0.68    5.67
 -13  -2   5    0.34    4.94
 -13   2   6    5.14    5.59
  13  -2  -6   -0.00    5.64
  13  -2  -6    0.51    6.79
  13   2  -6    4.89    5.32
  13   2  -6    1.52    5.22
 -13  -2   6    2.31    5.34
 -13   2   7    6.52    7.00
  13  -2  -7   27.07    9.29
  13  -2  -7    7.07    8.05
  13   2  -7    7.30    7.39
 -13  -2   7    5.09    5.74
 -13   2   8   -0.00    4.90
  13  -2  -8    1.50    5.85
  13  -2  -8    2.79    5.53
  13   2  -8   -0.00    5.60
 -13  -2   8    1.44    5.28
 -13   2   9    6.02    6.19
  13  -2  -9    2.72    4.61
  13  -2  -9    2.21    5.87
  13   2  -9    1.70    4.26
 -13  -2   9   -0.00    4.79
 -13   2  10    1.29    5.20
  13  -2 -10    5.38    6.21
  13  -2 -10    6.81    6.70
 -13  -2  10   -0.00    5.60
 -13   2  11    9.59    7.28
  13  -2 -11    2.47    6.53
  13   2 -11   23.46    8.91
 -13  -2  11   18.13    8.11
 -13   2  12    3.98    6.58
  13   2 -12    0.00    5.98
 -13  -2  12   -0.00    5.50
  13  -2 -13    3.45    6.76
  13   2 -13   16.83    8.79
 -13  -2  13    6.28    7.32
 -13   2  14    0.00    5.03
  13  -2 -14   -0.00    6.18
  13   2 -14    1.68    5.94
 -13   2  15    2.43    6.28
  13  -2 -15   -0.00    5.68
  13   2 -15    0.00    7.01
 -13  -2  15    6.75    6.41
 -13   2  16   -0.00    6.12
  13  -2 -16    0.08    6.28
  13   2 -16   -0.00    7.12
 -13  -2  16   -0.00    6.41
 -13   2  17    5.10    5.93
  13  -2 -17    7.35    7.72
  13   2 -17    2.55    7.59
 -13  -2  17    5.04    6.04
 -13   2  18   -0.00    7.00
  13   2 -18    6.71    7.05
 -13  -2  18   -0.00    5.94
 -13   2  19    4.08    7.82
  13  -2 -19    5.53    7.32
  13   2 -19    3.32    6.21
 -13  -2  19    0.00    6.55
 -13   2  20   -0.00    5.47
  13  -2 -20   -0.00    6.33
  13   2 -20    0.26    5.46
 -13  -2  20    4.09    6.19
 -13   2  21    0.00    5.28
  13  -2 -21   -0.00    5.04
  13   2 -21    0.60    5.89
 -13  -2  21    1.66    4.88
 -13   2  22    1.94    5.71
  13   2 -22   -0.00    7.50
 -13  -2  22    2.55    6.12
 -13   2  23    0.00    4.93
  13   2 -23    8.11    7.93
 -13  -2  23    0.49    5.30
 -13   2  24    0.56    5.03
  13   2 -24    0.86    5.28
 -13  -2  24    3.29    5.55
  13   2 -25    2.87    5.93
 -13  -2  25    0.00    5.82
  13   2 -26   -0.00    5.87
 -13  -2  26   -0.00    6.01
  13   2 -27    6.01    7.37
  13   2 -28   -0.00    6.24
  13  -3  -1    0.71    5.04
  13  -3  -1    5.17    7.06
  13   3  -1    2.02    5.52
  13  -3  -2   -0.00    5.60
  13   3  -2    4.10    5.08
  13  -3  -3    4.69    6.57
  13  -3  -3    0.22    5.76
  13   3  -3   16.40    7.30
 -13   3   4   -0.00    5.05
  13  -3  -4   -0.00    6.11
  13  -3  -4    3.89    6.27
  13   3  -4    0.06    3.12
  13   3  -4    2.76    5.47
 -13   3   5   -0.00    5.13
  13  -3  -5   16.26    8.39
  13  -3  -5    6.02    5.76
  13   3  -5    8.48    5.70
  13   3  -5   10.13    6.72
 -13  -3   5    2.38    5.20
 -13   3   6   -0.00    6.36
  13  -3  -6    7.37    6.59
  13   3  -6    4.13    5.73
 -13  -3   6    1.36    5.04
 -13   3   7    2.76    6.39
  13  -3  -7    8.53    7.17
  13  -3  -7   -0.00    5.07
  13   3  -7    0.00    4.61
 -13  -3   7   -0.00    4.82
 -13   3   8    0.00    4.95
  13  -3  -8   -0.00    6.01
  13  -3  -8   -0.00    4.93
 -13   3   9   11.69    7.74
  13  -3  -9   20.51    8.76
  13  -3  -9    0.31    6.40
  13   3  -9    3.62    5.87
 -13  -3   9    7.43    6.56
 -13   3  10   -0.00    5.11
  13  -3 -10   13.40    7.19
  13  -3 -10    0.00    5.79
  13   3 -10   -0.00    5.26
 -13  -3  10    3.23    5.37
 -13   3  11   -0.00    5.26
  13  -3 -11    5.89    5.64
  13  -3 -11   -0.00    5.35
  13   3 -11   15.11    7.73
 -13  -3  11    0.00    4.49
 -13   3  12    1.48    6.81
  13  -3 -12    0.00    4.63
  13   3 -12    1.93    5.88
 -13  -3  12   -0.00    5.55
 -13   3  13   -0.00    5.02
  13  -3 -13    6.13    6.42
  13   3 -13    0.00    6.86
 -13  -3  13    0.80    4.88
 -13   3  14    0.00    6.99
  13  -3 -14    0.00    4.82
  13   3 -14    0.55    5.32
 -13  -3  14    0.46    4.09
 -13   3  15    5.66    7.27
  13  -3 -15    6.40    7.35
  13   3 -15    7.81    6.66
 -13  -3  15   12.77    6.83
 -13   3  16    7.33    7.26
  13  -3 -16    4.85    8.17
  13   3 -16   -0.00    6.17
 -13  -3  16    5.40    5.90
 -13   3  17   -0.00    6.21
  13  -3 -17    2.96    6.02
  13   3 -17   -0.00    5.98
 -13  -3  17   -0.00    5.55
 -13   3  18   -0.00    4.69
  13  -3 -18    1.81    6.98
  13   3 -18    4.14    6.44
 -13  -3  18    0.00    5.42
 -13   3  19    8.97    7.02
  13  -3 -19    1.31    6.40
  13   3 -19    0.00    6.40
 -13  -3  19    9.58    7.42
 -13   3  20   11.18    8.75
  13   3 -20    0.66    5.87
 -13  -3  20    1.89    5.64
 -13   3  21    0.00    7.84
  13   3 -21   -0.00    5.47
 -13  -3  21   -0.00    5.85
 -13   3  22    8.17    8.00
  13   3 -22   -0.00    6.36
 -13  -3  22   -0.00    4.63
 -13   3  23    1.68    6.57
  13   3 -23   -0.00    6.00
 -13  -3  23    0.00    4.37
  13   3 -24    4.01    6.85
 -13  -3  24   -0.00    5.87
  13   3 -25   21.11    9.36
 -13  -3  25    5.22    5.79
  13   3 -26   -0.00    7.49
 -13  -3  26    5.26    6.55
  13   3 -27   -0.00    6.07
  13   3 -28   -0.00    6.78
  13  -4  -1    4.94    6.27
  13  -4  -1    0.00    6.60
  13   4  -1    0.46    5.48
  13  -4  -2   -0.00    5.01
  13  -4  -2   13.35    9.24
  13   4  -2   -0.00    5.28
  13  -4  -3    3.98    6.05
  13  -4  -3   -0.00    6.03
  13   4  -3    2.11    4.66
  13  -4  -4    3.39    5.97
  13  -4  -4   -0.00    5.05
  13   4  -4    0.87    5.36
 -13   4   5    3.59    8.03
  13  -4  -5    0.00    5.39
  13  -4  -5    6.26    6.99
  13   4  -5    2.36    4.84
 -13   4   6    1.18    6.05
  13  -4  -6    0.00    4.68
  13  -4  -6    6.95    7.52
  13   4  -6    5.73    6.35
 -13   4   7    0.00    6.46
  13  -4  -7    0.00    5.42
  13   4  -7    0.03    5.78
 -13   4   8    2.87    6.60
  13  -4  -8    3.43    6.02
  13  -4  -8   -0.00    4.91
  13   4  -8    0.54    5.12
 -13   4   9   -0.00    6.23
  13  -4  -9   -0.00    6.18
  13  -4  -9   -0.00    5.69
 -13   4  10   -0.00    5.81
  13  -4 -10    2.15    6.14
  13  -4 -10    1.95    7.07
  13   4 -10   -0.00    6.50
 -13  -4  10   -0.00    5.41
 -13   4  11    2.51    5.73
  13  -4 -11   17.46    8.14
  13  -4 -11    3.31    7.05
  13   4 -11    2.51    5.93
 -13  -4  11    3.63    6.36
 -13   4  12    6.79    6.71
  13  -4 -12   10.92    7.40
  13  -4 -12    0.00    7.15
  13   4 -12    0.00    4.68
 -13   4  13    7.17    6.64
  13  -4 -13   13.20    8.51
  13   4 -13    7.87    6.01
 -13  -4  13    4.96    5.60
 -13   4  14    2.61    4.92
  13  -4 -14    0.00    7.11
  13   4 -14   -0.00    6.18
 -13  -4  14    3.10    5.61
 -13   4  15    4.07    6.06
  13  -4 -15    1.28    5.75
  13   4 -15   -0.00    6.08
 -13  -4  15    3.44    5.76
  13  -4 -16    0.00    5.91
  13   4 -16   10.06    6.49
 -13  -4  16    2.73    5.16
 -13   4  17    9.13    7.12
  13   4 -17    3.45    5.59
 -13  -4  17    2.39    7.00
 -13   4  18   -0.00    5.46
  13   4 -18    0.31    5.37
 -13   4  19    2.89    6.21
  13   4 -19   -0.00    4.85
 -13  -4  19   -0.00    5.38
 -13   4  20    4.70    5.62
  13   4 -20    4.93    6.47
 -13  -4  20    0.00    6.26
 -13   4  21    3.32    7.61
  13   4 -21   -0.00    6.57
 -13  -4  21    3.71    6.14
 -13   4  22    2.22    6.21
  13   4 -22   -0.00    5.30
 -13  -4  22   -0.00    6.35
 -13  -4  23   12.03    8.21
  13   4 -24    0.00    6.28
 -13  -4  24   -0.00    4.61
  13   4 -25    0.00    6.01
 -13  -4  25    0.00    5.96
  13   4 -26    0.28    6.90
 -13  -4  26    0.00    5.63
  13   4 -27    3.59    7.65
  13  -5  -1    5.99    7.07
  13  -5  -1   12.62    8.87
  13   5  -1    2.04    4.11
  13  -5  -2   -0.00    4.91
  13  -5  -2    6.50    7.04
  13   5  -2    1.58    4.75
  13  -5  -3   -0.00    7.51
  13   5  -3    1.18    4.51
  13  -5  -4    0.00    6.25
  13  -5  -4    1.96    6.90
  13   5  -4    3.05    4.94
  13  -5  -5   17.75    7.86
  13  -5  -5    2.35    7.59
 -13   5   6    3.55    6.38
  13  -5  -6   -0.00    5.73
  13  -5  -6    0.00    6.22
  13   5  -6    2.61    5.28
 -13   5   7    1.16    6.56
  13  -5  -7   -0.00    6.58
  13  -5  -7    0.37    5.24
  13   5  -7   -0.00    5.61
 -13   5   8    0.00    6.91
  13  -5  -8    8.38    7.80
  13  -5  -8    5.26    7.31
  13   5  -8    7.26    6.92
 -13   5   9    3.62    7.15
  13  -5  -9    9.60    7.49
  13  -5  -9    0.90    5.87
  13   5  -9    4.12    7.15
 -13   5  10    6.85    7.09
  13  -5 -10   11.84    8.15
  13  -5 -10    6.51    6.25
  13  -5 -11    2.48    5.80
  13  -5 -11    0.00    5.63
  13   5 -11    0.35    5.32
 -13   5  12    2.43    4.47
  13  -5 -12    8.30    6.02
  13   5 -12    5.25    6.14
 -13   5  13    3.56    5.10
  13  -5 -13   -0.00    6.06
  13  -5 -13   -0.00    6.47
  13   5 -13   -0.00    5.97
 -13   5  14    1.64    6.44
  13  -5 -14    2.62    5.31
  13   5 -14    0.00    4.25
 -13   5  15   25.96   10.10
  13   5 -15   19.20    7.96
 -13   5  16    3.42    6.40
  13   5 -16    2.13    4.65
 -13  -5  16    0.71    6.82
 -13   5  17    6.95    6.79
  13   5 -17    0.43    6.41
  13   5 -18   -0.00    6.14
 -13  -5  18    8.53    6.33
 -13   5  19    3.60    5.36
 -13  -5  19    0.26    5.00
 -13   5  20    4.86    7.02
  13   5 -20   -0.00    5.70
 -13  -5  20    0.00    5.60
 -13   5  21    6.03    7.56
  13   5 -21    1.85    5.28
 -13  -5  21    1.23    5.05
  13   5 -22   -0.00    6.39
 -13  -5  22   -0.00    5.45
  13   5 -23    1.53    6.81
 -13  -5  23    1.16    5.63
  13   5 -24    1.46    6.74
 -13  -5  24    0.00    5.07
 -13  -5  25    0.43    5.33
 -13  -5  26    2.92    5.98
  13  -6  -1    0.51    5.30
  13   6  -1    0.00    4.42
  13  -6  -2    0.00    4.78
  13  -6  -2    0.00    7.54
  13   6  -2    5.75    5.55
  13  -6  -3   -0.00    5.21
  13  -6  -3   -0.00    7.22
  13   6  -3   -0.00    4.21
  13  -6  -4    6.55    7.83
  13   6  -4   -0.00    4.98
  13  -6  -5    0.22    6.32
  13  -6  -5   -0.00    6.88
  13   6  -5   -0.00    4.70
  13  -6  -6   11.27    7.87
  13  -6  -6    1.68    7.80
  13   6  -6    6.89    7.00
 -13   6   7    0.11    7.68
  13  -6  -7    3.60    8.01
  13   6  -7   -0.00    5.75
 -13   6   8   -0.00    5.77
  13  -6  -8    6.73    7.74
  13  -6  -8   10.07    7.97
  13   6  -8    1.49    5.44
 -13   6   9    0.76    5.23
  13  -6  -9   -0.00    6.52
  13  -6  -9    8.12    7.90
  13   6  -9    1.95    4.72
 -13   6  10    0.96    5.89
  13  -6 -10    6.06    6.63
  13   6 -10    2.87    6.06
 -13   6  11    3.21    7.06
  13  -6 -11    0.90    4.33
  13   6 -11   -0.00    5.61
 -13   6  12    8.07    6.74
  13  -6 -12    4.89    6.03
  13   6 -12    6.99    5.71
 -13   6  13    8.59    6.66
  13  -6 -13   -0.00    5.33
  13   6 -13    1.12    4.89
 -13   6  14   -0.00    4.79
  13  -6 -14    6.58    7.08
  13   6 -14    2.79    5.23
 -13   6  15    6.64    7.13
  13  -6 -15    5.80    6.07
  13   6 -15    5.31    5.40
 -13   6  16    0.07    5.56
  13  -6 -16    5.96    6.21
 -13   6  17   -0.00    5.83
  13   6 -17    2.72    5.59
 -13   6  18    6.88    6.53
  13   6 -18   -0.00    7.55
 -13   6  19    1.01    5.70
  13   6 -19    2.94    6.10
  13   6 -20    0.00    6.87
  13   6 -21    6.72    6.68
 -13  -6  23    1.74    5.50
 -13  -6  24   -0.00    5.56
 -13  -6  25    1.17    5.17
 -13  -6  26    3.03    6.41
  13  -7  -1   -0.00    6.60
  13   7  -1   -0.00    4.92
  13  -7  -2   -0.00    6.60
  13   7  -2   -0.00    3.67
  13  -7  -3    4.45    6.00
  13   7  -3    0.00    5.13
  13  -7  -4   25.00   10.06
  13   7  -4    7.53    5.95
  13   7  -5    2.11    6.09
  13  -7  -6    7.47    7.32
  13   7  -6   -0.00    5.42
  13  -7  -7    4.67    5.98
  13   7  -7   -0.00    4.07
 -13   7   8    0.00    5.18
  13  -7  -8   -0.00    5.75
  13   7  -8   -0.00    5.33
 -13   7   9    3.33    7.53
  13  -7  -9   -0.00    6.23
  13   7  -9    0.00    4.19
 -13   7  10   -0.00    7.38
  13  -7 -10    9.27    6.79
  13   7 -10    3.42    4.17
 -13   7  11   -0.00    7.22
  13   7 -11   -0.00    4.92
 -13   7  12    2.52    5.65
  13  -7 -12    8.74    7.27
  13   7 -12    5.20    5.20
 -13   7  13    0.00    5.60
  13  -7 -13   -0.00    5.57
  13   7 -13   -0.00    5.01
 -13   7  14    0.00    6.79
  13  -7 -14    6.68    6.13
  13   7 -14   -0.00    5.34
 -13   7  15    0.00    5.78
  13  -7 -15    0.37    4.99
  13   7 -15   -0.00    4.70
 -13   7  16    0.02    4.23
  13  -7 -16    4.12    5.97
  13   7 -16    5.12    5.82
 -13   7  17    2.22    5.66
  13  -7 -17    1.57    5.03
  13   7 -17   -0.00    4.66
 -13   7  18    0.63    6.24
  13  -7 -18   -0.00    5.62
  13   7 -18   -0.00    5.05
  13  -8  -1    1.99    5.31
  13   8  -1    1.30    4.48
  13  -8  -2    8.76    8.30
  13   8  -2    0.00    4.61
  13  -8  -3   -0.00    6.96
  13   8  -3   -0.00    3.87
  13  -8  -4    5.48    6.03
  13   8  -4   -0.00    4.50
  13  -8  -5   -0.00    5.93
  13   8  -5    1.15    5.24
  13  -8  -6   17.17    8.96
  13   8  -6    5.07    5.16
  13  -8  -7   -0.00    6.40
  13   8  -7    0.09    3.55
  13  -8  -8    0.00    6.62
  13   8  -8    5.64    4.97
  13  -8  -9    5.55    7.46
  13   8  -9    2.52    5.27
 -13   8  10    4.03    7.57
  13  -8 -10    1.64    6.38
  13   8 -10    7.20    5.90
 -13   8  11    0.47    6.24
  13  -8 -11    0.00    7.00
 -13   8  12    0.00    6.58
  13  -8 -12    2.78    6.38
  13   8 -12    0.00    5.51
 -13   8  13   -0.00    5.76
  13  -8 -13    1.82    6.00
  13   8 -13    2.25    5.43
 -13   8  14   13.52    8.66
  13  -8 -14   -0.00    5.41
  13   8 -14    4.95    5.25
 -13   8  15   -0.00    6.86
  13  -8 -15    0.00    7.38
  13   8 -15   -0.00    5.98
  13  -9  -1    2.74    5.84
  13   9  -1    1.47    3.91
  13  -9  -2   -0.00    6.85
  13   9  -2   -0.00    3.95
  13  -9  -3    0.64    4.99
  13   9  -3    6.72    5.25
  13  -9  -4    0.75    5.12
  13  -9  -5    4.93    6.40
  13   9  -5   -0.00    5.29
  13  -9  -6    2.03    5.04
  13   9  -6    0.00    4.06
  13  -9  -7   -0.00    6.27
  13   9  -7   -0.00    3.96
  13  -9  -8    5.46    6.77
  13   9  -8    0.00    4.45
  13  -9  -9    3.95    5.70
  13   9  -9   -0.00    4.80
  13  -9 -10    3.57    6.68
  13   9 -10    2.31    5.43
 -13   9  11   -0.00    6.09
  13  -9 -11    6.92    6.91
  13   9 -11   -0.00    4.91
 -13   9  12    4.36    7.93
  13  -9 -12    1.06    6.68
  13 -10  -1   -0.00    6.16
  13  10  -1    1.93    3.90
  13 -10  -2    0.57    5.90
  13  10  -2   -0.00    4.80
  13 -10  -3   -0.00    6.59
  13 -10  -4   -0.00    6.02
  13  10  -4    0.29    3.97
  13 -10  -5    6.41    6.94
  13  10  -5   -0.00    3.16
  13  10  -6    0.00    4.60
  13  10  -7    1.22    4.93
  13  11  -1    2.02    4.11
  13  11  -2    0.00    4.24
 -12   0   1   -0.00    5.46
  12   0  -1    0.56    4.67
  12   0  -1   -0.00    5.15
 -12   0   2    9.14    7.36
  12   0  -2   12.40    7.28
  12   0  -2   15.76    8.23
 -12   0   3    0.47    5.41
  12   0  -3   -0.00    4.97
  12   0  -3    2.51    6.13
 -12   0   4   -0.00    4.89
  12   0  -4   -0.00    4.96
  12   0  -4    0.00    5.68
 -12   0   5   -0.00    5.13
  12   0  -5    3.98    5.37
  12   0  -5    1.77    5.29
 -12   0   6   51.84   11.97
  12   0  -6   45.27   10.96
 -12   0   7    1.06    4.21
  12   0  -7    0.00    6.25
 -12   0   8   -0.00    4.61
  12   0  -8    2.36    5.26
 -12   0   9    0.98    5.12
  12   0  -9    0.90    5.21
 -12   0  10   21.26    8.41
  12   0 -10   22.22    9.58
 -12   0  11    0.75    5.83
  12   0 -11    1.18    5.29
 -12   0  12   17.48    8.93
 -12   0  13    0.43    5.10
  12   0 -13   11.70    7.09
  12   0 -14    4.08    6.73
 -12   0  15   -0.00    4.79
  12   0 -15   -0.00    5.24
 -12   0  16   19.44    7.75
  12   0 -16   14.03    8.63
  12   0 -17   -0.00    6.57
 -12   0  18    3.32    6.97
  12   0 -18   18.27    9.61
 -12   0  19   -0.00    5.08
  12   0 -19    0.00    6.11
 -12   0  20    0.24    6.06
  12   0 -20    0.00    7.44
 -12   0  21   -0.00    5.29
  12   0 -21    0.08    5.64
 -12   0  22    3.66    5.83
  12   0 -22    4.00    7.19
 -12   0  23   -0.00    4.95
 -12   0  24   -0.00    5.16
  12   0 -24    2.46    6.43
 -12   0  25    0.41    6.41
  12   0 -25    7.98    7.87
 -12   0  26   -0.00    5.67
  12   0 -26    0.93    6.81
 -12   0  27    2.94    6.28
 -12   0  28   -0.00    6.47
  12  -1  -1    1.77    4.76
  12  -1  -1   -0.00    5.34
  12   1  -1    1.37    5.85
  12   1  -1    0.00    6.06
 -12  -1   1    1.92    4.76
 -12   1   2   24.73    8.74
  12  -1  -2   19.53    8.26
  12  -1  -2   24.75    9.44
  12   1  -2   15.90    8.33
 -12  -1   2   23.49    8.51
 -12   1   3    0.78    5.78
  12  -1  -3    0.00    5.21
  12   1  -3    3.65    4.40
  12   1  -3    4.74    6.00
 -12  -1   3    3.28    5.27
 -12   1   4   38.08   10.75
  12  -1  -4   26.18    9.28
  12  -1  -4   19.97    9.28
  12   1  -4   54.67   11.50
  12   1  -4   18.06    8.44
 -12  -1   4   21.56    7.98
 -12   1   5    0.40    5.56
  12  -1  -5    0.00    3.86
  12  -1  -5   -0.00    6.75
  12   1  -5    0.04    4.24
  12   1  -5    0.00    5.70
 -12  -1   5    5.65    5.52
 -12   1   6   -0.00    4.86
  12  -1  -6    3.70    5.23
  12  -1  -6    6.78    6.42
  12   1  -6   -0.00    5.05
 -12  -1   6    1.54    5.14
 -12   1   7    3.70    5.34
  12  -1  -7   -0.00    3.81
  12  -1  -7    5.09    6.72
  12   1  -7    0.29    5.49
 -12  -1   7   -0.00    4.82
 -12   1   8   16.88    8.36
  12   1  -8   14.75    7.63
 -12  -1   8   60.07   11.86
 -12   1   9    1.56    6.33
  12  -1  -9    2.49    6.76
  12   1  -9   -0.00    5.06
 -12  -1   9    7.13    5.94
  12  -1 -10    4.54    7.00
  12   1 -10   20.30    8.95
 -12  -1  10   12.71    6.94
 -12   1  11    1.88    4.87
  12  -1 -11    1.66    5.86
  12   1 -11   -0.00    6.08
 -12  -1  11    5.64    6.32
 -12   1  12    0.00    5.98
  12  -1 -12    0.00    5.75
  12   1 -12    1.62    5.88
 -12  -1  12    4.30    5.84
 -12   1  13    6.89    6.31
  12  -1 -13    0.00    6.39
  12   1 -13    3.97    6.08
 -12  -1  13   -0.00    4.52
 -12   1  14   40.23   11.43
  12  -1 -14   30.60   10.30
  12   1 -14   27.39   10.20
 -12  -1  14   51.83   12.05
 -12   1  15   -0.00    6.33
  12  -1 -15    0.78    4.03
  12   1 -15   -0.00    7.16
 -12  -1  15    0.83    6.03
 -12   1  16    0.45    5.77
  12  -1 -16    1.51    6.12
  12   1 -16    4.61    6.51
 -12  -1  16   -0.00    4.93
 -12   1  17    4.36    5.83
  12  -1 -17    0.65    6.38
 -12  -1  17   -0.00    5.88
 -12   1  18    4.91    6.57
  12  -1 -18   14.22    8.19
  12   1 -18    6.85    6.37
 -12  -1  18    3.78    6.57
 -12   1  19   -0.00    6.41
  12  -1 -19    4.67    6.93
  12   1 -19   -0.00    6.23
 -12  -1  19   -0.00    5.45
 -12   1  20    3.75    6.14
  12  -1 -20    0.63    6.39
  12   1 -20   -0.00    6.34
 -12  -1  20   -0.00    5.74
 -12   1  21    2.99    6.79
  12  -1 -21   -0.00    6.90
  12   1 -21    4.29    6.94
 -12  -1  21    3.69    5.73
 -12   1  22   -0.00    5.91
  12  -1 -22    6.39    8.90
  12   1 -22   -0.00    6.05
 -12  -1  22   -0.00    5.98
 -12   1  23    0.42    5.72
  12  -1 -23    5.99    8.15
  12   1 -23    0.00    5.82
 -12  -1  23   -0.00    5.88
  12  -1 -24    5.91    7.34
  12   1 -24   11.71    8.60
 -12  -1  24    3.79    6.71
 -12   1  25   -0.00    5.69
  12   1 -25    2.85    5.82
 -12  -1  25   -0.00    5.31
 -12   1  26    0.00    5.40
  12   1 -26    6.00    6.92
 -12  -1  26   -0.00    4.97
 -12   1  27   -0.00    5.56
  12   1 -27    0.06    5.80
 -12  -1  27    8.95    7.39
 -12  -1  28    3.73    6.44
  12  -2  -1    1.92    5.32
  12  -2  -1    5.00    5.85
  12   2  -1    6.51    5.95
  12   2  -1    0.19    5.52
 -12  -2   1    0.20    4.77
  12  -2  -2   19.89    8.49
  12  -2  -2   16.62    7.84
  12   2  -2   16.39    6.98
  12   2  -2   11.54    6.32
 -12  -2   2   18.79    7.56
 -12   2   3    1.14    4.12
  12  -2  -3   -0.00    4.45
  12  -2  -3    1.94    5.37
  12   2  -3    3.75    5.07
 -12  -2   3    1.35    4.78
 -12   2   4    3.70    5.92
  12  -2  -4    7.02    7.05
  12   2  -4    0.00    3.86
  12   2  -4    6.06    6.39
 -12  -2   4    4.85    5.19
 -12   2   5   -0.00    6.68
  12  -2  -5   10.36    6.37
  12  -2  -5   -0.00    6.13
  12   2  -5    7.10    4.79
  12   2  -5    3.49    5.92
 -12  -2   5    5.91    5.51
 -12   2   6   31.16    9.94
  12  -2  -6   35.96   10.05
  12  -2  -6    6.78    7.24
  12   2  -6   22.72    8.30
 -12  -2   6   25.36    8.68
 -12   2   7    3.55    5.62
  12  -2  -7    5.49    5.95
  12  -2  -7    4.97    6.05
  12   2  -7    5.98    5.79
 -12   2   8    5.70    5.43
  12  -2  -8   10.92    6.49
  12  -2  -8    1.48    5.35
  12   2  -8    4.76    6.03
 -12  -2   8    4.30    5.46
 -12   2   9    0.23    5.35
  12  -2  -9    0.00    5.91
  12   2  -9    0.00    6.25
 -12  -2   9    0.28    4.87
 -12   2  10   17.67    7.78
  12   2 -10   16.35    7.96
 -12  -2  10   14.08    7.97
 -12   2  11    3.17    5.82
  12  -2 -11    6.31    7.40
  12   2 -11    5.43    6.95
 -12  -2  11    2.96    5.16
 -12   2  12   24.44    9.20
  12  -2 -12   12.71    7.49
  12   2 -12    6.92    7.58
 -12  -2  12   11.24    6.27
 -12   2  13   -0.00    5.06
  12  -2 -13    0.00    5.38
  12   2 -13   -0.00    6.06
 -12  -2  13    5.45    5.95
 -12   2  14    0.99    5.45
  12  -2 -14    0.00    6.47
 -12  -2  14    6.26    6.70
 -12   2  15   -0.00    5.36
  12  -2 -15   -0.00    5.55
  12   2 -15   -0.00    6.12
 -12  -2  15    0.89    4.16
 -12   2  16   11.75    8.24
  12  -2 -16    5.78    7.62
  12   2 -16    9.42    7.53
 -12  -2  16   19.72    8.11
 -12   2  17    2.85    5.73
  12  -2 -17    2.58    5.72
  12   2 -17    0.00    5.37
 -12  -2  17    4.29    5.22
 -12   2  18    0.00    5.66
  12  -2 -18    1.85    6.13
  12   2 -18   -0.00    5.53
 -12  -2  18    0.00    5.81
 -12   2  19    5.21    7.00
  12  -2 -19    0.00    7.23
  12   2 -19    0.00    5.23
 -12  -2  19    2.35    5.26
 -12   2  20    8.38    7.43
  12  -2 -20    4.87    7.01
  12   2 -20    3.56    6.80
 -12  -2  20    4.34    5.35
 -12   2  21   15.74    8.16
  12  -2 -21    0.00    5.93
  12   2 -21    0.71    5.72
 -12  -2  21    0.84    6.10
 -12   2  22   18.83    8.33
  12  -2 -22    2.18    6.92
  12   2 -22    2.19    5.97
 -12  -2  22   11.24    7.26
 -12   2  23   -0.00    6.37
  12   2 -23    4.42    5.79
 -12  -2  23    6.12    6.62
 -12   2  24   11.56    7.78
  12   2 -24    2.87    5.87
 -12  -2  24    0.00    5.17
 -12   2  25    6.44    6.53
  12   2 -25    5.78    7.60
 -12  -2  25    6.72    6.77
 -12   2  26    2.55    8.49
 -12  -2  26    2.60    6.64
  12   2 -27   -0.00    7.44
 -12  -2  27    7.17    7.16
  12   2 -28    4.71    6.75
  12   2 -29    6.82    8.04
  12  -3  -1    2.36    5.25
  12  -3  -1    0.36    7.29
  12   3  -1   -0.00    5.33
  12  -3  -2   18.98    7.95
  12  -3  -2   16.34    8.87
  12   3  -2   12.18    6.43
  12   3  -2    6.71    6.52
 -12   3   3    0.00    4.94
  12  -3  -3    1.73    6.07
  12  -3  -3   14.12    7.84
  12   3  -3    7.28    5.43
  12   3  -3   13.52    6.55
 -12  -3   3    1.06    5.10
 -12   3   4   25.76    9.73
  12  -3  -4    0.00    6.82
  12  -3  -4    6.97    6.90
  12   3  -4   21.56    7.51
  12   3  -4   23.23    8.30
 -12  -3   4    0.00    4.92
 -12   3   5    0.91    5.03
  12  -3  -5   -0.00    4.85
  12   3  -5    0.00    4.91
 -12  -3   5    6.73    5.49
 -12   3   6    0.00    5.10
  12  -3  -6    6.85    5.90
  12  -3  -6   -0.00    5.75
 -12  -3   6   -0.00    4.03
 -12   3   7    3.19    5.59
  12  -3  -7    6.43    6.48
  12  -3  -7    0.00    6.39
  12   3  -7   10.00    6.40
 -12  -3   7    7.39    5.66
 -12   3   8   13.63    8.38
  12  -3  -8   14.37    7.76
  12  -3  -8   11.66    8.08
  12   3  -8   26.79    8.40
 -12  -3   8   12.84    7.02
 -12   3   9   12.94    7.88
  12  -3  -9   16.42    7.72
  12  -3  -9    2.36    7.76
  12   3  -9    3.33    6.59
 -12  -3   9    4.66    5.82
 -12   3  10   13.12    8.10
  12  -3 -10    8.17    6.90
  12   3 -10   10.23    7.59
 -12  -3  10   15.64    7.41
 -12   3  11   -0.00    5.42
  12  -3 -11   -0.00    5.71
  12   3 -11    0.00    7.03
 -12  -3  11    2.36    5.33
 -12   3  12    8.11    7.27
  12  -3 -12    6.15    6.88
  12   3 -12    5.04    5.97
 -12  -3  12    5.16    6.25
 -12   3  13   -0.00    5.00
  12  -3 -13    2.75    6.84
  12   3 -13    2.41    5.15
 -12  -3  13    3.47    4.94
 -12   3  14   11.69    7.05
  12  -3 -14   12.59    8.73
  12   3 -14    0.90    5.88
 -12  -3  14   18.81    7.65
 -12   3  15   19.50    7.79
  12  -3 -15    2.65    6.44
  12   3 -15    2.67    7.04
 -12  -3  15   -0.00    5.84
 -12   3  16    0.29    4.43
  12  -3 -16    1.85    5.58
  12   3 -16   -0.00    5.31
 -12   3  17   -0.00    5.60
  12  -3 -17    6.19    6.52
  12   3 -17   -0.00    4.14
 -12  -3  17    1.16    5.30
 -12   3  18    4.97    6.20
  12  -3 -18    3.80    6.54
  12   3 -18    0.00    6.34
 -12  -3  18   -0.00    4.62
 -12   3  19    0.00    4.79
  12  -3 -19    8.24    8.71
  12   3 -19   -0.00    6.04
 -12  -3  19    0.00    5.35
 -12   3  20    9.28    7.13
  12  -3 -20    3.80    5.93
  12   3 -20    3.94    6.64
 -12  -3  20    5.74    6.21
 -12   3  21   -0.00    7.27
 -12  -3  21    0.00    6.41
 -12   3  22   -0.00    6.20
  12   3 -22    0.69    4.29
 -12  -3  22   15.00    8.34
 -12   3  23    1.45    5.32
  12   3 -23    0.00    6.62
 -12  -3  23    1.09    5.10
 -12   3  24    8.13    7.26
  12   3 -24    2.27    6.62
 -12  -3  24   -0.00    6.59
 -12   3  25    1.09    5.92
  12   3 -25    2.68    6.16
 -12   3  26    4.39    6.51
  12   3 -26    3.00    7.33
 -12  -3  26    1.05    5.53
  12   3 -27    2.08    6.85
 -12  -3  27   -0.00    4.52
  12   3 -28   -0.00    6.67
 -12  -3  28    3.15    6.21
  12   3 -29   10.26    8.45
  12   3 -30    8.87    8.07
  12  -4  -1   12.57    7.19
  12  -4  -1    5.19    7.52
  12   4  -1    6.72    5.81
  12  -4  -2   16.23    7.19
  12  -4  -2    2.72    7.41
  12   4  -2    1.53    4.73
  12  -4  -3   -0.00    4.50
  12  -4  -3    7.59    6.40
  12   4  -3    2.13    4.87
 -12   4   4    1.65    6.62
  12  -4  -4    2.36    5.99
  12  -4  -4    3.34    5.25
  12   4  -4    0.96    4.42
 -12   4   5    3.49    6.83
  12  -4  -5    0.00    6.69
  12  -4  -5    1.16    5.86
  12   4  -5    3.60    6.12
 -12  -4   5    5.26    4.86
 -12   4   6   11.81    8.17
  12  -4  -6   11.09    8.05
  12   4  -6    9.79    6.40
 -12  -4   6    9.55    6.27
 -12   4   7    8.29    6.97
  12  -4  -7   21.94    9.68
  12  -4  -7   21.57    9.13
  12   4  -7    8.65    6.52
 -12  -4   7   20.64    7.39
 -12   4   8    2.46    5.69
  12  -4  -8    0.00    6.01
  12  -4  -8    2.49    5.16
  12   4  -8    1.27    4.93
 -12  -4   8    3.31    5.13
 -12   4   9    2.23    4.81
  12  -4  -9    7.41    6.79
  12  -4  -9    0.37    6.04
  12   4  -9    3.41    5.60
 -12  -4   9   -0.00    4.55
 -12   4  10   19.85    7.78
  12  -4 -10    9.09    7.04
  12  -4 -10    2.59    8.21
  12   4 -10    4.88    6.84
 -12  -4  10   15.16    6.55
 -12   4  11    4.50    6.57
  12  -4 -11    6.42    7.16
  12  -4 -11    4.31    7.23
  12   4 -11   -0.00    4.78
 -12  -4  11    1.58    4.85
 -12   4  12   24.50    9.60
  12  -4 -12    5.72    6.82
  12   4 -12    1.72    5.50
 -12  -4  12   24.33    8.65
 -12   4  13    0.00    5.34
  12  -4 -13   -0.00    6.49
  12   4 -13    1.28    4.67
 -12  -4  13   -0.00    4.17
 -12   4  14    0.00    4.43
  12  -4 -14   -0.00    5.75
  12   4 -14   -0.00    3.82
 -12  -4  14   -0.00    5.07
 -12   4  15    1.24    5.78
  12   4 -15   -0.00    5.37
 -12  -4  15    0.36    4.77
 -12   4  16   11.00    7.31
  12  -4 -16    1.65    6.90
  12   4 -16    5.99    6.78
 -12  -4  16    5.94    5.97
 -12   4  17    9.46    6.42
  12  -4 -17    0.00    6.51
 -12  -4  17    5.68    5.71
 -12   4  18    4.74    7.62
  12   4 -18   12.64    8.23
 -12  -4  18    7.74    6.35
 -12   4  19    0.00    5.12
  12   4 -19   -0.00    6.49
 -12  -4  19    0.00    5.40
 -12   4  20    3.78    7.17
  12   4 -20    4.07    6.71
 -12  -4  20   -0.00    4.87
 -12   4  21    9.09    7.47
  12   4 -21    6.93    7.37
 -12  -4  21    5.96    6.70
  12   4 -22    1.15    6.08
 -12  -4  22   12.69    7.86
 -12   4  23   -0.00    7.48
  12   4 -23   -0.00    5.97
 -12   4  24    2.06    7.81
  12   4 -24    9.03    8.18
 -12  -4  24   -0.00    5.56
 -12   4  25    6.66    6.74
  12   4 -25    9.53    8.59
 -12  -4  25    0.00    5.04
 -12   4  26   -0.00    4.96
  12   4 -26    0.00    6.63
 -12  -4  26    0.00    5.98
  12   4 -27    1.99    6.18
 -12  -4  27    0.00    7.04
  12   4 -28    1.03    6.50
 -12  -4  28    5.22    7.28
  12   4 -29   -0.00    5.99
  12   4 -30    4.68    6.96
  12   4 -31   -0.00    6.49
  12  -5  -1   -0.00    5.00
  12  -5  -1   -0.00    7.28
  12   5  -1   -0.00    4.85
  12  -5  -2   11.32    7.12
  12  -5  -2    0.81    6.35
  12   5  -2    4.12    4.72
  12  -5  -3    5.92    5.87
  12  -5  -3   14.40    8.87
  12  -5  -4    8.14    7.24
  12  -5  -4    8.84    8.44
  12   5  -4    0.51    3.87
 -12   5   5    3.55    7.05
  12  -5  -5   -0.00    5.93
  12  -5  -5   -0.00    5.84
  12   5  -5    7.01    6.36
 -12   5   6    2.28    6.15
  12  -5  -6    3.79    7.09
  12  -5  -6    0.00    4.80
  12   5  -6    0.00    4.95
 -12   5   7    5.55    6.69
  12  -5  -7   -0.00    6.17
  12   5  -7    3.82    6.10
 -12   5   8    1.35    7.34
  12  -5  -8   17.62    7.68
  12  -5  -8   15.49    7.86
  12   5  -8    7.73    6.58
 -12   5   9   15.88    8.95
  12  -5  -9    8.10    7.82
  12  -5  -9   12.61    8.16
  12   5  -9   16.15    7.11
 -12   5  10    0.70    5.51
  12  -5 -10   11.74    7.74
  12  -5 -10    2.02    6.00
  12   5 -10    4.99    5.87
 -12  -5  10    4.21    5.22
 -12   5  11    0.00    6.52
  12  -5 -11    5.32    7.06
  12  -5 -11    2.26    6.58
  12   5 -11    3.33    4.21
 -12  -5  11    3.49    5.40
 -12   5  12   -0.00    5.97
  12  -5 -12    1.12    6.27
  12  -5 -12   -0.00    5.60
  12   5 -12    2.92    5.03
 -12  -5  12    4.72    6.37
 -12   5  13   14.09    8.08
  12  -5 -13   14.61    9.97
  12   5 -13   23.48    8.84
 -12  -5  13    9.24    6.65
 -12   5  14   11.99    7.23
  12  -5 -14   14.84    9.89
 -12  -5  14    9.23    6.44
  12   5 -15    1.23    4.65
 -12  -5  15    6.05    5.88
  12   5 -16    3.96    5.42
 -12  -5  16    0.39    4.48
 -12   5  17    6.74    5.34
  12   5 -17    3.05    6.07
 -12  -5  17    4.29    5.39
 -12   5  18   -0.00    5.94
  12   5 -18    3.88    6.44
 -12  -5  18    2.74    6.28
 -12   5  19    4.89    7.05
  12   5 -19   -0.00    6.26
 -12  -5  19    3.26    5.31
 -12   5  20    7.11    6.99
  12   5 -20    1.07    6.86
 -12  -5  20    0.93    6.11
 -12   5  21   -0.00    5.21
  12   5 -21    6.07    6.57
 -12   5  22    7.86    7.19
  12   5 -22    9.97    8.77
 -12  -5  22    6.48    5.69
 -12   5  23    5.18    7.01
  12   5 -23    1.15    6.60
 -12  -5  23   12.73    7.24
 -12   5  24    5.63    6.90
  12   5 -24    0.00    5.56
 -12  -5  24    0.00    5.43
 -12   5  25    0.00    6.37
  12   5 -25    0.00    6.49
 -12  -5  25    0.63    6.09
  12   5 -26    1.00    6.15
 -12  -5  26    0.89    5.02
  12   5 -27    2.36    5.60
 -12  -5  27    0.75    4.79
  12   5 -28   -0.00    6.66
 -12  -5  28    1.64    4.84
  12   5 -29    6.91    7.55
  12  -6  -1   10.72    8.14
  12   6  -1    7.60    5.18
  12  -6  -2   10.46    7.70
  12  -6  -2   16.07    9.42
  12   6  -2    4.00    4.65
  12  -6  -3   12.67    7.13
  12  -6  -3    3.97    6.26
  12   6  -3   -0.00    4.66
  12  -6  -4    0.62    4.75
  12  -6  -4    4.08    8.07
  12   6  -4    0.00    5.36
  12  -6  -5   10.58    7.40
  12  -6  -5    5.60    8.75
  12   6  -5   17.08    7.53
 -12   6   6   14.70    8.61
  12  -6  -6    7.55    7.17
  12  -6  -6    2.83    6.61
  12   6  -6    5.51    5.07
 -12   6   7    4.19    7.52
  12  -6  -7    0.00    6.82
  12  -6  -7   -0.00    6.14
  12   6  -7   12.31    5.39
 -12   6   8    2.12    5.91
  12  -6  -8    0.99    5.76
  12  -6  -8    2.65    6.49
  12   6  -8    3.73    5.14
 -12   6   9   -0.00    6.81
  12  -6  -9    4.53    6.25
  12  -6  -9    0.99    5.32
  12   6  -9    1.27    3.28
 -12   6  10    7.40    7.16
  12  -6 -10    3.54    5.96
  12  -6 -10    0.00    6.41
  12   6 -10    5.51    4.82
 -12   6  11   19.01    8.64
  12  -6 -11   17.14    9.01
  12  -6 -11   15.35    8.40
  12   6 -11   19.11    7.37
 -12   6  12   10.35    6.38
  12  -6 -12    3.21    4.18
  12   6 -12   -0.00    4.58
 -12   6  13   -0.00    5.34
  12  -6 -13   -0.00    5.84
  12   6 -13    0.18    5.29
 -12   6  14    3.54    5.55
  12  -6 -14   -0.00    5.33
  12   6 -14   -0.00    5.20
 -12   6  15   15.54    8.08
  12   6 -15    4.85    6.45
 -12   6  16    4.51    5.96
  12   6 -16    0.50    4.51
 -12  -6  16    3.62    5.19
 -12   6  17    0.00    5.87
  12   6 -17    3.50    5.09
 -12  -6  17   -0.00    5.38
  12   6 -18   -0.00    5.94
 -12  -6  18    1.10    4.71
 -12   6  19   -0.00    6.70
  12   6 -19    3.18    6.82
 -12   6  20    8.61    7.48
  12   6 -20    3.56    6.23
 -12  -6  20    0.00    5.19
 -12   6  21    2.45    5.90
  12   6 -21    7.01    7.39
 -12  -6  21   -0.00    4.51
 -12   6  22    4.41    6.03
  12   6 -22    0.00    7.22
 -12  -6  22    3.58    6.15
 -12   6  23    3.28    6.31
 -12  -6  23    5.87    6.34
  12   6 -24   -0.00    6.37
 -12  -6  24    7.12    5.92
  12   6 -25    0.20    5.27
 -12  -6  25    0.58    3.83
  12   6 -26   -0.00    5.76
 -12  -6  26    4.51    6.77
  12   6 -27   -0.00    7.36
 -12  -6  27    0.00    6.18
 -12  -6  28    3.75    5.83
  12  -7  -1    9.22    6.80
  12   7  -1   -0.00    4.33
  12  -7  -2   15.08    7.43
  12   7  -2    3.69    4.22
  12  -7  -3   10.62    7.49
  12  -7  -3    9.63    8.49
  12   7  -3    3.13    5.38
  12  -7  -4    2.81    6.19
  12  -7  -4   -0.00    6.76
  12  -7  -5   -0.00    5.25
  12  -7  -5    0.00    7.11
  12   7  -5    6.03    4.53
  12  -7  -6   -0.00    5.68
  12  -7  -6    1.47    6.96
  12   7  -6   -0.00    4.44
  12  -7  -7    3.04    6.09
  12   7  -7    1.40    4.16
 -12   7   8    0.66    5.71
  12  -7  -8    3.43    6.44
  12   7  -8   -0.00    4.09
 -12   7   9   13.76    8.44
  12  -7  -9   14.08    8.46
 -12   7  10   -0.00    4.98
  12  -7 -10    1.65    5.12
  12   7 -10    4.42    5.63
 -12   7  11    1.48    5.77
  12  -7 -11    0.73    5.18
  12   7 -11    5.24    5.38
 -12   7  12    7.32    7.84
  12  -7 -12    2.65    5.99
  12   7 -12    1.38    4.11
 -12   7  13    7.55    6.10
  12  -7 -13   -0.00    7.19
  12   7 -13   -0.00    5.02
 -12   7  14    0.79    4.74
  12  -7 -14    0.40    6.57
  12   7 -14    1.55    5.29
 -12   7  15   24.88    9.67
  12  -7 -15    7.28    6.53
  12   7 -15   -0.00    5.31
 -12   7  16    4.86    5.48
  12  -7 -16    2.09    6.43
  12   7 -16   -0.00    5.04
 -12   7  17   -0.00    5.03
  12   7 -17    2.13    5.68
 -12   7  18   -0.00    5.87
 -12   7  19    0.00    5.36
  12   7 -19    0.81    4.71
 -12   7  20    8.90    6.71
  12   7 -20    8.34    6.49
 -12   7  21    3.07    4.74
  12   7 -21    4.53    5.27
 -12   7  22    3.46    6.32
  12   7 -22   -0.00    5.50
  12   7 -23   -0.00    6.22
 -12  -7  23   -0.00    4.73
  12   7 -24    0.00    6.09
 -12  -7  24    0.55    5.45
 -12  -7  25    9.15    6.93
 -12  -7  26    0.00    4.47
 -12  -7  27   11.71    7.68
 -12  -7  28    5.90    6.35
  12  -8  -1   15.55    8.01
  12   8  -1    8.95    5.35
  12  -8  -2    0.00    5.12
  12   8  -2    4.84    4.82
  12  -8  -3    0.00    6.11
  12   8  -3   -0.00    4.07
  12  -8  -4    0.00    6.80
  12   8  -4   -0.00    3.93
  12  -8  -5    9.87    8.01
  12   8  -5    1.89    5.30
  12  -8  -6    6.71    6.83
  12   8  -6   -0.00    3.94
  12  -8  -7   12.39    7.57
  12   8  -7   13.02    6.28
  12  -8  -8   -0.00    7.12
  12   8  -8   -0.00    4.68
 -12   8   9    0.48    6.66
  12  -8  -9    2.89    6.86
  12   8  -9    0.58    4.87
 -12   8  10    0.64    5.08
  12  -8 -10   -0.00    8.25
  12   8 -10    1.48    4.55
 -12   8  11    1.82    6.73
  12  -8 -11    8.77    6.55
  12   8 -11    0.90    4.78
 -12   8  12    0.00    5.90
  12  -8 -12    5.40    5.65
  12   8 -12    2.10    4.75
 -12   8  13   -0.00    6.07
  12  -8 -13    1.36    4.87
  12   8 -13   -0.00    5.31
 -12   8  14   -0.00    6.63
  12  -8 -14   -0.00    6.02
  12   8 -14   -0.00    6.59
 -12   8  15   -0.00    6.18
  12  -8 -15   19.01    8.49
  12   8 -15    6.19    5.36
 -12   8  16    5.01    6.09
  12  -8 -16    3.96    7.65
  12   8 -16    3.51    5.04
 -12   8  17    8.42    6.46
  12  -8 -17   14.85    8.14
  12   8 -17   -0.00    4.90
 -12   8  18   -0.00    5.62
  12  -8 -18    0.00    6.39
  12   8 -18    3.59    5.05
 -12   8  19    0.00    6.15
  12   8 -19    2.04    4.92
 -12   8  20   -0.00    4.26
  12   8 -20    0.27    4.33
  12   8 -21   -0.00    5.61
  12  -9  -1   -0.00    4.74
  12   9  -1    1.79    3.64
  12  -9  -2   -0.00    5.16
  12   9  -2   -0.00    3.52
  12  -9  -3   18.54    9.46
  12   9  -3   11.27    5.48
  12  -9  -4   -0.00    3.67
  12   9  -4   -0.00    3.52
  12  -9  -5    6.28    7.11
  12   9  -5    0.41    3.79
  12  -9  -6    0.66    3.72
  12   9  -6    2.58    4.62
  12  -9  -7    1.74    5.94
  12   9  -7    0.00    4.77
  12  -9  -8   -0.00    5.68
  12   9  -8    1.36    4.98
  12  -9  -9   19.83    8.50
  12   9  -9    1.55    5.45
 -12   9  10   -0.00    5.42
  12  -9 -10   -0.00    7.87
  12   9 -10    1.35    4.38
 -12   9  11    0.00    6.92
  12  -9 -11    1.34    6.20
  12   9 -11    3.08    4.42
 -12   9  12    3.84    7.44
  12  -9 -12    8.63    7.78
 -12   9  13   -0.00    8.47
  12   9 -13    2.41    5.14
 -12   9  14   -0.00    6.13
  12  -9 -14    6.45    6.56
  12   9 -14   -0.00    4.80
 -12   9  15    0.00    8.49
  12  -9 -15    9.12    8.41
  12   9 -15    0.88    4.85
 -12   9  16   -0.00    6.69
  12  -9 -16    2.29    5.69
  12   9 -16    0.91    4.49
 -12   9  17    0.00    6.29
  12  -9 -17    0.90    5.87
  12   9 -17    1.31    4.73
 -12   9  18   -0.00    6.47
  12  -9 -18   -0.00    6.45
  12   9 -18    2.11    4.60
  12 -10  -1    0.30    5.98
  12  10  -1    3.12    3.97
  12 -10  -2    0.80    6.14
  12  10  -2    1.28    3.43
  12 -10  -3    0.00    5.10
  12  10  -3    0.00    3.96
  12 -10  -4    3.35    6.82
  12  10  -4    0.00    4.40
  12 -10  -5    0.00    6.95
  12  10  -5    6.52    4.80
  12 -10  -6    0.00    3.88
  12  10  -6   -0.00    4.25
  12 -10  -7   11.95    8.01
  12  10  -7    1.32    4.74
  12 -10  -8   -0.00    5.43
  12  10  -8    0.00    4.98
  12 -10  -9    0.00    6.94
  12  10  -9    2.39    5.57
  12 -10 -10   -0.00    6.10
  12  10 -10   -0.00    4.02
  12 -10 -11    7.77    7.27
  12  10 -11   -0.00    5.17
 -12  10  12    5.76    6.93
  12 -10 -12   -0.00    6.39
  12  10 -12    2.19    4.60
 -12  10  13    3.67    6.09
  12 -10 -13    1.15    5.15
  12  10 -13   -0.00    4.58
 -12  10  14   -0.00    7.14
  12 -10 -14    5.85    8.26
  12  10 -14   -0.00    4.51
 -12  10  15    1.00    6.01
  12 -11  -1    4.59    7.34
  12  11  -1    0.43    3.14
  12 -11  -2   -0.00    6.14
  12  11  -2   -0.00    3.89
  12 -11  -3   -0.00    6.06
  12 -11  -4    0.00    5.63
  12  11  -4    0.48    3.70
  12 -11  -5    1.79    5.65
  12  11  -5    2.03    3.76
  12 -11  -6    1.08    5.90
  12  11  -6    1.97    4.29
  12 -11  -7   10.01    8.05
  12  11  -7    0.00    3.76
  12 -11  -8   -0.00    6.39
  12 -11  -9    2.46    5.67
  12  11  -9    1.51    4.66
  12  11 -10    1.36    3.93
  12 -11 -11    3.10    5.57
  12  11 -11    0.96    3.95
  12  12  -1   -0.00    3.76
  12  12  -3    2.58    4.39
  12  12  -4    0.75    3.96
  12  12  -5   -0.00    4.60
  12  12  -6   -0.00    4.62
  12  13  -1    0.00    3.89
 -11   0   1   80.30   14.37
  11   0  -1  124.55   16.73
  11   0  -1   36.16   10.97
 -11   0   2    0.37    5.17
  11   0  -2    0.00    4.25
  11   0  -2    0.00    4.41
 -11   0   3   10.93    7.23
  11   0  -3   26.46    8.13
  11   0  -3    8.13    6.94
 -11   0   4   -0.00    4.61
  11   0  -4   -0.00    4.71
  11   0  -4    2.89    5.64
 -11   0   5   76.71   14.57
  11   0  -5  102.72   15.18
  11   0  -5   79.83   15.15
 -11   0   6    1.96    4.91
  11   0  -6   -0.00    5.04
 -11   0   7    0.66    5.29
  11   0  -7   -0.00    5.13
 -11   0   8   -0.00    4.66
  11   0  -8   -0.00    4.81
 -11   0   9   33.24   10.24
  11   0  -9   23.46    9.39
 -11   0  10    0.00    5.07
  11   0 -10   -0.00    5.00
 -11   0  11   36.64   10.50
  11   0 -11   13.61    8.26
  11   0 -12    2.65    5.25
 -11   0  13    0.00    5.08
  11   0 -13    0.73    5.86
 -11   0  14   -0.00    4.20
  11   0 -14    0.00    5.69
 -11   0  15   19.10    8.24
  11   0 -15   11.50    7.67
 -11   0  16   -0.00    5.64
  11   0 -16    2.71    5.56
 -11   0  17    0.00    5.89
  11   0 -17   11.08    7.10
  11   0 -18   -0.00    6.21
 -11   0  19    5.61    5.77
  11   0 -19   10.90    7.58
 -11   0  20    0.00    4.80
  11   0 -20    1.91    5.55
 -11   0  21   11.57    7.71
  11   0 -21   18.03    8.78
 -11   0  22    0.00    3.90
  11   0 -22    0.00    5.11
 -11   0  23    1.74    5.07
  11   0 -23    0.00    5.59
 -11   0  24    4.25    6.44
  11   0 -24   -0.00    6.10
 -11   0  25   10.99    6.84
  11   0 -25   11.18    8.17
 -11   0  26   -0.00    5.57
  11   0 -26    6.26    7.44
 -11   0  27    0.00    6.34
 -11   0  28   -0.00    6.18
 -11   0  30    1.12    6.52
 -11   1   1   72.50   13.81
  11  -1  -1  113.21   16.31
  11  -1  -1   59.01   12.48
  11   1  -1   46.94   11.87
 -11   1   2    3.40    5.95
  11  -1  -2    2.55    6.01
  11   1  -2    0.75    5.51
 -11   1   3   31.57   10.03
  11  -1  -3   30.02    9.16
  11  -1  -3   35.03   10.41
  11   1  -3   58.72   11.35
 -11  -1   3   34.07    9.58
 -11   1   4    4.26    5.52
  11  -1  -4    3.38    5.52
  11  -1  -4    0.00    6.29
  11   1  -4    0.00    4.03
  11   1  -4   -0.00    5.35
 -11  -1   4    2.64    5.10
 -11   1   5    7.07    5.69
  11  -1  -5    3.70    4.14
  11  -1  -5    0.00    5.84
  11   1  -5   -0.00    4.86
 -11  -1   5    3.94    5.31
 -11   1   6    2.23    4.39
  11  -1  -6    5.38    4.70
  11  -1  -6   -0.00    4.71
  11   1  -6    2.32    5.11
 -11  -1   6   -0.00    4.41
 -11   1   7   37.31   10.48
  11  -1  -7   53.85   12.98
  11   1  -7   42.05   10.73
 -11  -1   7   30.58    9.61
 -11   1   8    5.04    5.71
  11  -1  -8   -0.00    4.49
  11   1  -8    3.09    4.46
 -11  -1   8   -0.00    4.83
 -11   1   9   13.30    7.24
  11  -1  -9   18.72    8.75
  11   1  -9   16.55    7.96
 -11  -1   9   13.37    7.83
 -11   1  10   -0.00    4.53
  11  -1 -10    0.00    5.96
  11   1 -10   -0.00    5.83
 -11  -1  10   -0.00    4.55
 -11   1  11    9.54    6.65
  11  -1 -11    2.32    5.89
  11   1 -11    0.86    6.21
 -11  -1  11    7.93    6.10
 -11   1  12    0.28    5.95
  11  -1 -12    5.86    5.89
  11   1 -12    0.72    6.08
 -11  -1  12   -0.00    4.19
 -11   1  13   13.49    7.72
  11  -1 -13   24.11    9.10
  11   1 -13    8.08    6.33
 -11  -1  13   25.93    9.18
 -11   1  14   -0.00    5.77
  11  -1 -14    0.12    5.55
  11   1 -14   -0.00    6.09
 -11  -1  14    0.47    4.87
 -11   1  15   -0.00    5.74
  11  -1 -15   -0.00    5.79
  11   1 -15    0.46    6.57
 -11  -1  15    2.32    4.46
 -11   1  16    2.46    4.93
  11  -1 -16    0.00    7.17
  11   1 -16   -0.00    6.89
 -11  -1  16   12.43    6.98
 -11   1  17   15.04    8.11
  11  -1 -17   21.39    9.20
  11   1 -17    6.63    7.65
 -11  -1  17    1.25    5.55
 -11   1  18    0.77    4.77
  11  -1 -18   -0.00    6.64
  11   1 -18    3.20    5.17
 -11  -1  18   -0.00    5.45
 -11   1  19    2.89    6.24
  11  -1 -19    2.30    7.77
  11   1 -19   11.31    7.02
 -11  -1  19    2.17    5.51
 -11   1  20   -0.00    5.72
  11  -1 -20   -0.00    7.16
  11   1 -20   -0.00    5.61
 -11  -1  20    0.73    5.25
 -11   1  21    0.77    4.72
  11  -1 -21   -0.00    6.03
  11   1 -21    3.87    6.43
 -11  -1  21   -0.00    5.00
 -11   1  22   -0.00    5.47
  11  -1 -22   -0.00    7.32
  11   1 -22    3.14    5.63
 -11  -1  22   -0.00    4.51
 -11   1  23   20.83    9.06
  11  -1 -23   11.18    7.40
  11   1 -23   26.50   10.48
 -11  -1  23    1.67    4.66
 -11   1  24   -0.00    5.33
  11  -1 -24   -0.00    5.80
  11   1 -24    5.63    7.18
 -11  -1  24   -0.00    5.94
 -11   1  25    3.08    5.55
 -11   1  26   -0.00    7.38
  11   1 -26    1.60    6.55
 -11  -1  26    2.26    5.21
 -11   1  27   -0.00    6.44
  11   1 -27   10.11    8.39
 -11  -1  27   -0.00    5.29
 -11   1  28   -0.00    6.76
  11   1 -28    0.00    5.56
 -11  -1  28   -0.00    6.13
 -11   1  29    1.52    5.75
 -11  -1  29   14.20    8.25
 -11   1  30    5.66    6.44
 -11  -1  30   -0.00    6.49
  11  -2  -1   11.64    6.97
  11  -2  -1   14.27    7.27
  11   2  -1   13.59    7.09
 -11   2   2    1.07    4.76
  11  -2  -2   -0.00    5.28
  11  -2  -2    0.97    5.17
  11   2  -2   -0.00    5.16
 -11   2   3   21.75    8.92
  11  -2  -3   18.05    7.58
  11  -2  -3    8.41    6.77
  11   2  -3    5.27    5.43
 -11   2   4   10.81    6.89
  11  -2  -4    7.95    5.91
  11  -2  -4    7.26    7.12
  11   2  -4    3.70    4.70
  11  -2  -5   55.67   11.60
  11  -2  -5   23.41   10.13
  11   2  -5   24.35    9.25
 -11   2   6    5.34    5.56
  11  -2  -6    6.00    5.65
  11  -2  -6   12.54    7.69
  11   2  -6    9.34    5.60
 -11  -2   6    3.65    5.21
 -11   2   7   13.24    7.22
  11  -2  -7    1.01    5.19
  11  -2  -7   14.12    7.85
  11   2  -7    5.16    5.54
 -11  -2   7    1.61    4.80
 -11   2   8    9.33    6.60
  11  -2  -8    8.93    6.83
  11   2  -8   10.74    6.71
 -11  -2   8    7.87    6.70
 -11   2   9   41.92   10.40
  11  -2  -9    8.53    7.22
  11   2  -9   10.59    7.02
 -11  -2   9   19.21    7.52
 -11   2  10    2.35    5.70
  11  -2 -10   -0.00    5.71
  11   2 -10    6.55    6.55
 -11  -2  10    1.25    4.47
 -11   2  11    6.17    6.62
  11  -2 -11   18.41    8.79
 -11  -2  11   30.65    8.90
 -11   2  12   -0.00    6.68
  11  -2 -12    4.44    6.63
  11   2 -12    2.30    5.04
 -11  -2  12    7.19    5.87
 -11   2  13    0.42    5.00
  11  -2 -13    0.00    5.86
  11   2 -13    0.30    5.01
 -11  -2  13   -0.00    5.52
 -11   2  14    0.24    5.49
  11  -2 -14    4.16    5.76
  11   2 -14    1.29    5.90
 -11  -2  14    6.20    5.99
  11   2 -15   10.25    7.78
 -11  -2  15    9.67    7.50
 -11   2  16    4.40    6.81
  11  -2 -16   10.56    7.47
  11   2 -16   12.81    7.07
 -11  -2  16    1.43    5.77
 -11   2  17    8.28    7.54
  11  -2 -17    0.80    5.59
  11   2 -17    3.74    5.74
 -11  -2  17    1.48    4.93
 -11   2  18   -0.00    4.77
  11  -2 -18    1.10    4.79
  11   2 -18    5.86    5.99
 -11  -2  18    1.12    5.45
 -11   2  19    5.38    6.09
  11  -2 -19    4.71    7.69
  11   2 -19    0.00    5.33
 -11  -2  19    7.11    5.96
 -11   2  20    2.82    6.24
  11  -2 -20    1.44    5.89
  11   2 -20    0.90    5.28
 -11  -2  20    5.28    7.00
 -11   2  21    8.38    6.68
  11  -2 -21    6.88    8.36
  11   2 -21   10.57    7.98
 -11  -2  21    7.26    6.46
 -11   2  22    0.00    5.72
  11  -2 -22   -0.00    6.22
  11   2 -22   -0.00    7.39
 -11  -2  22   -0.00    5.56
  11  -2 -23   -0.00    6.51
  11   2 -23    3.90    7.03
 -11  -2  23   -0.00    4.18
 -11   2  24   -0.00    5.30
  11   2 -24    3.74    6.18
 -11  -2  24    1.56    4.72
 -11   2  25    0.11    5.64
  11   2 -25   16.29    9.79
 -11  -2  25    4.14    6.42
 -11   2  26    7.76    6.81
  11   2 -26    9.72    7.79
 -11  -2  26   -0.00    6.07
 -11   2  27    6.85    7.16
  11   2 -27    9.15    7.52
 -11  -2  27    2.56    6.62
 -11   2  28    3.67    6.04
  11   2 -28    4.57    8.03
 -11  -2  28    4.26    5.50
 -11   2  29    1.47    6.89
  11   2 -29    0.00    6.72
 -11  -2  29    4.63    7.60
 -11  -2  30   -0.00    4.58
  11  -3  -1   11.97    6.97
  11  -3  -1    8.85    6.78
  11   3  -1   23.71    7.83
  11   3  -1    5.97    5.52
 -11  -3   1   10.25    6.02
  11  -3  -2   22.20    8.77
  11  -3  -2   15.59    8.16
  11   3  -2    9.61    5.75
  11   3  -2   -0.00    4.19
 -11  -3   2   25.66    8.10
 -11   3   3   29.57    9.93
  11  -3  -3   49.83   11.66
  11  -3  -3   39.20   11.04
  11   3  -3   47.42   10.52
 -11   3   4    2.08    5.60
  11  -3  -4    0.00    5.68
 -11   3   5    0.00    6.19
  11  -3  -5    5.80    6.20
  11  -3  -5    0.00    5.83
  11   3  -5    2.31    4.84
  11  -3  -6   12.81    6.50
  11  -3  -6    0.00    6.99
  11   3  -6    2.46    5.48
 -11   3   7   18.90    8.50
  11  -3  -7   35.73   10.30
  11  -3  -7   31.38   10.39
  11   3  -7   32.83    9.40
 -11  -3   7   30.12    9.35
 -11   3   8    6.38    7.02
  11  -3  -8    6.35    6.51
  11  -3  -8   -0.00    5.87
  11   3  -8    8.94    6.64
 -11  -3   8    3.98    5.80
 -11   3   9    4.43    6.17
  11  -3  -9    0.62    5.88
  11   3  -9    5.34    4.58
 -11  -3   9    7.44    5.30
 -11   3  10    0.53    4.87
  11  -3 -10    0.00    5.03
  11   3 -10    4.42    6.20
 -11  -3  10    4.23    5.00
  11  -3 -11    2.54    6.50
  11   3 -11    7.06    5.99
 -11  -3  11    7.32    5.59
 -11   3  12   13.90    7.34
  11  -3 -12    6.00    6.15
  11   3 -12    1.83    5.05
 -11  -3  12    8.35    6.51
 -11   3  13   15.69    8.59
  11  -3 -13   16.26    8.33
  11   3 -13   10.89    7.32
 -11   3  14   -0.00    6.15
  11  -3 -14   -0.00    6.86
  11   3 -14   -0.00    4.42
 -11  -3  14    0.00    4.15
 -11   3  15    0.00    5.15
  11  -3 -15    0.66    5.39
  11   3 -15   -0.00    4.49
 -11  -3  15   -0.00    5.03
 -11   3  16    1.86    5.09
  11  -3 -16    5.61    6.06
  11   3 -16   -0.00    6.33
 -11  -3  16    1.17    4.79
  11  -3 -17    0.00    5.52
  11   3 -17    3.80    5.89
 -11  -3  17    6.28    6.18
 -11   3  18    3.66    5.48
  11  -3 -18    4.61    6.94
  11   3 -18    3.79    6.48
 -11  -3  18    8.03    6.31
 -11   3  19   34.37   10.29
  11  -3 -19    9.79    7.74
  11   3 -19    4.74    6.79
 -11  -3  19    5.06    5.92
 -11   3  20    0.53    6.55
  11  -3 -20    7.35    7.51
  11   3 -20    5.11    6.48
 -11   3  21    7.56    6.76
  11  -3 -21    0.00    6.99
  11   3 -21    1.81    6.79
 -11  -3  21    0.00    6.01
 -11   3  22   -0.00    6.85
  11   3 -22    3.91    6.92
 -11  -3  22    0.00    5.00
 -11   3  23    7.20    7.12
  11   3 -23   12.11    8.47
 -11  -3  23   14.31    8.51
 -11   3  24    1.00    4.91
  11   3 -24    6.23    6.49
 -11  -3  24    0.32    6.09
 -11   3  25   -0.00    6.44
  11   3 -25    2.31    7.47
 -11  -3  25    0.39    5.56
  11   3 -26   -0.00    6.57
 -11  -3  26   -0.00    5.49
 -11   3  27   13.27    8.97
  11   3 -27   -0.00    7.22
 -11  -3  27    6.15    7.23
 -11   3  28    0.00    4.85
  11   3 -28    7.26    7.38
 -11  -3  28   -0.00    4.53
 -11   3  29    0.00    5.20
  11   3 -29    0.63    5.78
 -11  -3  29    1.46    5.08
  11   3 -30   -0.00    6.33
 -11  -3  30   -0.00    5.08
  11  -4  -1   29.89    9.14
  11  -4  -1   13.05    8.62
  11   4  -1   27.33    7.98
  11   4  -1   11.22    6.33
 -11  -4   1   29.58    8.25
  11  -4  -2   -0.00    6.15
  11  -4  -2    4.78    6.67
  11   4  -2    3.02    4.40
  11   4  -2    1.53    4.45
 -11  -4   2    8.33    5.85
 -11   4   3    0.00    6.04
  11  -4  -3   11.73    6.27
  11  -4  -3   12.01    7.00
  11   4  -3   -0.00    4.33
 -11  -4   3   -0.00    4.27
 -11   4   4    6.38    6.02
  11  -4  -4   14.38    7.48
  11  -4  -4    3.38    6.19
  11   4  -4   -0.00    5.54
 -11  -4   4    6.67    5.48
 -11   4   5   44.36   11.61
  11  -4  -5   10.13    7.37
  11   4  -5   26.76    8.82
 -11   4   6   16.54    8.32
  11  -4  -6   12.46    7.38
  11  -4  -6   12.62    7.64
  11   4  -6   20.93    7.09
 -11   4   7   15.55    8.23
  11  -4  -7    5.92    6.35
  11  -4  -7    5.74    6.66
  11   4  -7    3.30    4.72
 -11   4   8   -0.00    4.94
  11  -4  -8   -0.00    6.03
  11  -4  -8   -0.00    5.68
  11   4  -8    2.36    5.16
 -11   4   9   27.91   10.08
  11  -4  -9   14.63    6.73
  11  -4  -9    9.45    8.35
  11   4  -9   24.79    8.41
 -11  -4   9   36.83    9.60
 -11   4  10    3.30    5.67
  11  -4 -10    6.30    7.84
  11   4 -10    2.45    4.42
 -11  -4  10    0.00    5.14
 -11   4  11   20.43    9.03
  11  -4 -11   25.71    9.78
  11   4 -11    6.87    5.69
 -11  -4  11   23.28    8.68
 -11   4  12    1.60    5.56
  11  -4 -12    0.40    5.84
  11   4 -12    1.39    4.24
 -11   4  13    2.18    5.10
  11  -4 -13    1.36    6.90
  11   4 -13    5.91    6.38
 -11  -4  13    6.76    5.46
 -11   4  14    0.00    5.01
  11  -4 -14    0.54    5.34
  11   4 -14   -0.00    5.19
 -11  -4  14    3.00    5.21
 -11   4  15   18.31    8.68
  11  -4 -15   20.36    9.42
  11   4 -15    3.86    6.46
 -11  -4  15   13.54    6.86
 -11   4  16    0.00    5.59
  11  -4 -16    8.07    8.24
  11   4 -16    8.89    6.98
 -11  -4  16    8.35    5.87
 -11   4  17   -0.00    5.41
  11  -4 -17    1.96    6.16
  11   4 -17    0.02    5.78
 -11  -4  17   13.68    6.76
 -11   4  18   -0.00    5.16
  11  -4 -18   -0.00    6.04
  11   4 -18   -0.00    6.50
  11   4 -19   -0.00    6.94
 -11  -4  19    5.48    5.48
 -11   4  20    0.00    4.61
  11   4 -20    0.26    5.44
 -11  -4  20    2.27    5.05
 -11   4  21    6.49    7.09
  11   4 -21    7.82    7.50
 -11  -4  21    9.31    6.94
 -11   4  22    2.30    5.87
  11   4 -22    0.20    6.19
 -11  -4  22    5.13    6.10
 -11   4  23    1.04    6.21
  11   4 -23   -0.00    5.37
 -11  -4  23    3.91    5.80
 -11   4  24    8.05    6.53
  11   4 -24    0.59    7.65
 -11  -4  24   -0.00    4.06
 -11   4  25    0.00    6.36
  11   4 -25    0.00    7.16
 -11  -4  25    3.83    5.66
 -11   4  26    4.40    6.04
 -11  -4  26    0.00    5.30
 -11   4  27   -0.00    5.24
  11   4 -27    4.62    6.01
 -11  -4  27    0.00    5.16
 -11   4  28   -0.00    5.48
  11   4 -28    2.89    6.77
 -11  -4  28    2.11    5.26
  11   4 -29    0.00    5.26
 -11  -4  29    5.09    6.19
  11   4 -30    2.72    5.08
 -11  -4  30   -0.00    5.12
  11   4 -31    3.68    6.97
  11  -5  -1   -0.00    5.46
  11  -5  -1    3.19    6.86
  11  -5  -2   24.90    8.84
  11  -5  -2   18.23   10.27
  11   5  -2    7.34    5.56
  11  -5  -3   23.43    8.47
  11  -5  -3   16.34    9.91
 -11   5   4    0.00    6.29
  11  -5  -4    3.11    5.46
  11   5  -4    2.36    4.77
 -11   5   5    5.03    6.34
  11  -5  -5    3.34    5.67
  11  -5  -5   -0.00    6.16
  11   5  -5    3.95    5.53
 -11  -5   5    0.00    4.14
 -11   5   6   17.32    8.32
  11  -5  -6   14.49    7.78
  11  -5  -6    1.77    6.67
  11   5  -6   12.19    6.79
 -11   5   7   33.69   10.82
  11  -5  -7   13.13    8.56
  11  -5  -7    2.85    6.11
  11   5  -7   31.61    8.08
 -11   5   8   10.04    7.36
  11  -5  -8    1.54    6.30
  11  -5  -8    3.80    6.76
  11   5  -8   13.50    6.81
 -11   5   9    7.58    6.30
  11  -5  -9   10.23    7.46
  11  -5  -9    7.05    6.80
  11   5  -9   10.50    5.96
 -11  -5   9   18.44    8.24
 -11   5  10   -0.00    6.20
  11  -5 -10    0.33    4.75
  11  -5 -10    0.00    6.72
 -11  -5  10   -0.00    5.13
 -11   5  11    0.00    4.53
  11  -5 -11    5.61    7.25
  11  -5 -11   11.44    8.77
  11   5 -11   -0.00    5.65
 -11  -5  11    4.78    5.02
 -11   5  12   12.37    6.37
  11  -5 -12    3.41    7.63
  11   5 -12    6.70    5.72
 -11  -5  12    5.01    5.86
 -11   5  13   23.23    9.34
  11  -5 -13   30.57   10.25
  11   5 -13   17.03    7.43
 -11  -5  13   23.93    7.94
  11  -5 -14    5.19    6.50
  11   5 -14    1.97    5.91
 -11  -5  14   -0.00    5.11
 -11   5  15    3.93    4.24
  11  -5 -15    1.51    5.40
  11   5 -15   -0.00    6.29
 -11  -5  15   -0.00    4.62
 -11   5  16   -0.00    5.80
  11   5 -16   -0.00    5.33
 -11  -5  16    0.84    4.41
 -11   5  17   13.01    6.99
  11   5 -17    5.62    6.04
 -11  -5  17    6.67    6.00
 -11   5  18    7.23    6.95
  11   5 -18   13.10    6.94
 -11  -5  18   17.49    7.88
 -11   5  19    1.93    6.30
 -11  -5  19    0.22    5.40
 -11   5  20   -0.00    7.21
  11   5 -20   -0.00    4.49
 -11  -5  20    0.36    4.88
 -11   5  21   -0.00    4.59
  11   5 -21   -0.00    4.33
 -11  -5  21   -0.00    4.60
 -11   5  22    3.71    7.35
  11   5 -22    1.71    5.62
 -11  -5  22    1.49    4.36
 -11   5  23    7.16    6.70
  11   5 -23   12.38    7.94
 -11  -5  23    3.84    6.09
 -11   5  24   -0.00    6.29
  11   5 -24    0.00    4.11
 -11  -5  24    0.59    3.71
 -11   5  25   -0.00    6.56
  11   5 -25    6.87    7.01
 -11  -5  25   -0.00    5.12
 -11   5  26   -0.00    6.39
  11   5 -26    3.70    6.29
 -11  -5  26    4.24    5.76
 -11   5  27    0.00    6.59
  11   5 -27    0.78    5.79
 -11   5  28    6.80    7.94
  11   5 -28   11.03    8.19
 -11  -5  28    5.09    7.39
  11   5 -29   -0.00    5.65
 -11  -5  29    5.79    7.13
  11   5 -30    0.47    5.07
 -11  -5  30    5.87    6.35
  11   5 -31   -0.00    5.77
  11   5 -32   -0.00    5.00
  11  -6  -1   20.42    8.90
  11  -6  -1   19.75    9.80
  11   6  -1    8.77    5.40
  11  -6  -2   -0.00    5.54
  11  -6  -2    0.00    6.35
  11   6  -2    3.67    4.38
  11  -6  -3    1.78    5.68
  11  -6  -3    0.00    6.37
  11   6  -3   -0.00    5.20
  11  -6  -4   29.69    9.61
  11  -6  -4   11.96    8.99
  11   6  -4    6.87    5.29
 -11   6   5   23.70    9.56
  11  -6  -5    7.60    7.82
  11  -6  -5   22.51    9.90
  11   6  -5    7.42    5.83
 -11   6   6   16.46    8.44
  11  -6  -6    1.12    6.15
  11  -6  -6    7.55    6.56
  11   6  -6   15.08    6.07
 -11   6   7    0.00    6.20
  11  -6  -7    4.96    7.39
  11  -6  -7    7.83    6.92
  11   6  -7    0.67    4.16
 -11   6   8   12.93    8.18
  11  -6  -8   12.32    7.44
  11  -6  -8    5.50    6.58
  11   6  -8   14.39    6.59
 -11   6   9    8.19    7.38
  11  -6  -9    7.81    6.44
  11  -6  -9    0.59    5.77
  11   6  -9    0.46    4.03
  11  -6 -10   16.74    8.12
  11  -6 -10   12.07    8.13
  11   6 -10    2.62    5.47
 -11   6  11   -0.00    4.35
  11  -6 -11   14.29    6.72
  11  -6 -11   -0.00    6.09
  11   6 -11    1.26    4.85
 -11  -6  11    8.31    5.95
 -11   6  12    3.05    5.19
  11  -6 -12    0.00    5.51
  11   6 -12    2.14    6.04
 -11  -6  12    4.20    4.75
 -11   6  13    0.00    5.69
  11   6 -13   -0.00    4.48
 -11  -6  13    0.98    4.71
 -11   6  14   14.56    7.65
  11   6 -14    7.40    5.40
 -11  -6  14    1.41    4.85
 -11   6  15   19.23    9.04
  11   6 -16   14.88    7.18
 -11  -6  16   13.19    7.69
 -11   6  17    0.00    4.59
  11   6 -17    2.44    5.11
 -11  -6  17    0.00    4.83
 -11   6  18   -0.00    4.89
  11   6 -18   -0.00    5.59
 -11  -6  18    2.36    4.58
 -11   6  19    1.75    5.07
  11   6 -19    4.30    4.90
 -11  -6  19    3.34    5.13
 -11   6  20    3.99    6.54
  11   6 -20    0.00    4.68
 -11  -6  20    0.15    3.93
 -11   6  21    4.89    6.61
  11   6 -21    3.71    6.11
 -11  -6  21    6.06    5.55
 -11   6  22    0.00    5.90
  11   6 -22   -0.00    5.15
 -11  -6  22    0.95    4.63
 -11   6  23   -0.00    5.91
  11   6 -23    4.81    4.96
 -11  -6  23    0.00    4.66
 -11   6  24   -0.00    3.31
  11   6 -24    3.53    5.70
 -11   6  25   -0.00    5.87
  11   6 -25   -0.00    6.00
 -11  -6  25    5.52    6.64
 -11   6  26    0.00    6.63
  11   6 -26    2.16    5.61
 -11  -6  26    0.26    5.81
 -11   6  27   16.39    8.60
  11   6 -27    0.26    5.94
 -11  -6  27    1.54    5.39
  11   6 -28    4.84    7.36
 -11  -6  28   -0.00    5.73
  11   6 -29   -0.00    5.54
 -11  -6  29   -0.00    6.82
  11   6 -30    7.92    6.89
 -11  -6  30   -0.00    6.56
  11   6 -31    1.98    6.43
  11  -7  -1   16.47    7.83
  11   7  -1    8.72    5.36
  11  -7  -2   40.64   10.76
  11   7  -2    7.13    5.43
  11  -7  -3    5.16    5.76
  11  -7  -3    2.48    7.52
  11   7  -3    1.91    4.04
  11  -7  -4   10.19    7.50
  11  -7  -4    9.51    8.44
  11   7  -4   15.31    6.26
  11  -7  -5    1.54    6.26
  11  -7  -5    0.00    6.79
  11   7  -5    3.39    4.64
  11  -7  -6   13.27    7.33
  11  -7  -6    9.44    8.39
  11   7  -6    9.80    6.10
 -11   7   7   12.44    8.23
  11  -7  -7    4.55    6.50
  11  -7  -7   -0.00    7.01
  11   7  -7    0.78    5.04
 -11   7   8   11.31    8.29
  11  -7  -8   28.71    9.56
  11   7  -8   21.46    6.94
 -11   7   9   11.38    7.62
  11  -7  -9   35.55    9.98
  11   7  -9    0.00    5.85
 -11   7  10    8.68    6.23
  11  -7 -10   -0.00    5.27
  11   7 -10    0.00    3.83
 -11   7  11    5.49    6.79
  11  -7 -11   -0.00    4.79
  11   7 -11   -0.00    5.08
 -11   7  12   11.98    6.66
  11  -7 -12   33.00   10.12
 -11   7  13    5.16    5.76
  11  -7 -13   -0.00    4.97
  11   7 -13   -0.00    5.69
 -11   7  14    0.60    5.54
  11  -7 -14    4.77    5.68
  11   7 -14    1.35    3.59
 -11   7  15   -0.00    6.16
  11   7 -15    1.96    4.83
 -11   7  16    4.31    7.16
  11   7 -16   -0.00    4.86
 -11  -7  16   -0.00    3.44
 -11   7  17    3.44    5.56
  11   7 -17    2.13    4.70
 -11  -7  17    0.00    4.61
 -11   7  18    9.89    6.56
  11   7 -18   11.47    6.69
 -11  -7  18    5.92    6.21
 -11   7  19   -0.00    6.05
  11   7 -19    3.95    6.00
 -11  -7  19   10.99    6.41
 -11   7  20   -0.00    5.21
  11   7 -20   -0.00    6.25
 -11  -7  20   -0.00    4.20
 -11   7  21    2.33    5.87
  11   7 -21    5.07    6.58
 -11  -7  21   -0.00    5.23
 -11   7  22    1.36    6.56
  11   7 -22    0.00    5.20
 -11   7  23    5.08    6.25
  11   7 -23   -0.00    5.43
 -11  -7  23    0.60    5.59
 -11   7  24    2.07    6.22
  11   7 -24    3.78    5.65
 -11  -7  24    2.23    6.55
 -11   7  25    0.00    6.78
  11   7 -25   -0.00    4.53
 -11  -7  25    2.66    6.34
 -11   7  26    4.36    7.09
  11   7 -26    1.04    6.61
 -11  -7  26   -0.00    5.95
  11   7 -27    0.00    5.91
 -11  -7  27   -0.00    5.90
  11   7 -28   -0.00    5.75
 -11  -7  28   -0.00    6.42
  11   7 -29    1.94    6.12
 -11  -7  29    1.71    5.20
 -11  -7  30   -0.00    8.60
  11  -8  -1   -0.00    5.69
  11   8  -1    1.75    4.02
  11  -8  -2    4.84    6.33
  11   8  -2    4.82    4.12
  11  -8  -3    3.72    4.88
  11   8  -3   -0.00    4.49
  11  -8  -4   16.56    8.05
  11  -8  -5    0.00    5.20
  11   8  -5    1.90    4.20
  11  -8  -6   11.22    8.26
  11   8  -6   12.54    6.32
  11  -8  -7    2.82    5.52
  11   8  -7   -0.00    4.54
 -11   8   8    2.86    6.59
  11  -8  -8   11.31    7.95
  11   8  -8   -0.00    5.25
 -11   8   9   11.05    8.03
  11  -8  -9   -0.00    7.32
  11   8  -9    2.10    3.92
 -11   8  10    4.28    6.86
  11  -8 -10   18.29   10.02
  11   8 -10   17.15    6.87
 -11   8  11   14.47    8.79
  11  -8 -11   -0.00    5.45
  11   8 -11    0.00    4.22
 -11   8  12    6.37    6.79
  11  -8 -12    7.23    6.77
  11   8 -12   -0.00    3.82
 -11   8  13    3.61    5.66
  11  -8 -13   -0.00    4.93
  11   8 -13    3.95    4.62
 -11   8  14   -0.00    5.75
  11  -8 -14    0.00    5.19
  11   8 -14    1.95    5.57
 -11   8  15    0.00    5.89
  11  -8 -15    4.73    5.91
  11   8 -15    1.98    4.75
 -11   8  16   10.74    8.12
  11  -8 -16   18.46    8.31
  11   8 -16    6.10    6.20
 -11   8  17   -0.00    6.46
  11   8 -17    0.45    4.69
 -11   8  18    7.97    7.71
  11   8 -18    4.72    6.06
 -11   8  19    3.56    6.40
  11   8 -19    0.84    4.66
 -11   8  20    9.98    7.48
  11   8 -20    6.17    6.40
 -11   8  21   -0.00    4.56
  11   8 -21    0.00    4.03
 -11   8  22    3.06    6.36
  11   8 -22    7.34    5.29
 -11   8  23    0.00    7.19
 -11  -8  23   -0.00    5.08
 -11   8  24    5.30    6.59
 -11  -8  24   -0.00    5.25
  11   8 -25   -0.00    4.69
 -11  -8  25    3.92    6.64
  11   8 -26    0.43    5.42
 -11  -8  26    2.96    6.05
 -11  -8  27   -0.00    6.34
 -11  -8  28   -0.00    5.31
 -11  -8  29    1.84    5.28
  11  -9  -1   -0.00    7.02
  11   9  -1    2.99    3.93
  11  -9  -2   16.31    8.89
  11   9  -2   17.93    6.23
  11  -9  -3    1.34    5.27
  11   9  -3    1.10    4.02
  11  -9  -4   10.35    7.69
  11   9  -4   -0.00    3.81
  11  -9  -5    1.86    5.23
  11   9  -5   -0.00    3.98
  11   9  -6    0.00    4.23
  11  -9  -7    3.88    5.42
  11  -9  -8    8.58    7.33
  11   9  -8    8.48    5.76
  11  -9  -9   -0.00    6.26
  11   9  -9   -0.00    3.94
 -11   9  10    3.96    7.14
  11  -9 -10    0.02    5.48
  11   9 -10    0.00    3.67
 -11   9  11    0.54    4.72
  11  -9 -11   -0.00    6.12
  11   9 -11    2.98    3.96
 -11   9  12   12.45    7.68
  11   9 -12    1.39    5.26
 -11   9  13    3.14    6.89
  11  -9 -13    3.49    6.77
  11   9 -13    4.45    4.25
 -11   9  14    6.31    7.32
  11  -9 -14   10.08    7.48
  11   9 -14   -0.00    4.33
 -11   9  15    5.35    6.36
  11  -9 -15    1.53    5.05
  11   9 -15   -0.00    3.80
 -11   9  16    0.71    4.85
  11  -9 -16    0.00    5.17
 -11   9  17    7.73    6.03
  11  -9 -17   -0.00    5.75
  11   9 -17    1.52    4.52
 -11   9  18    5.60    6.80
  11  -9 -18   25.20    9.47
  11   9 -18    4.10    4.69
 -11   9  19    0.00    5.51
  11   9 -19    1.73    5.19
 -11   9  20   -0.00    6.50
  11   9 -20    2.13    5.61
 -11   9  21   -0.00    5.66
  11   9 -21    0.20    4.63
 -11   9  22    1.32    7.17
  11   9 -22    5.21    5.37
 -11   9  23    4.00    6.77
  11   9 -23    0.00    4.71
  11 -10  -1   -0.00    6.65
  11  10  -1    0.60    3.17
  11  10  -2    2.57    3.64
  11 -10  -3   -0.00    5.63
  11  10  -3    3.36    3.55
  11 -10  -4    8.43    7.91
  11  10  -4    3.26    4.49
  11 -10  -5    2.14    4.43
  11  10  -5    0.72    3.35
  11 -10  -6    5.71    7.36
  11  10  -6    8.20    4.80
  11 -10  -7    0.00    6.57
  11  10  -7   -0.00    4.11
  11 -10  -8    4.46    6.31
  11  10  -8    1.09    4.50
  11 -10  -9   -0.00    6.45
  11  10  -9   -0.00    4.58
  11 -10 -10    1.73    6.17
  11  10 -10    8.57    5.29
 -11  10  11    4.19    6.29
  11 -10 -11   -0.00    5.46
  11  10 -11    1.62    4.38
 -11  10  12    1.37    5.05
  11 -10 -12    1.75    5.61
  11  10 -12   -0.00    3.94
 -11  10  13   -0.00    4.68
  11 -10 -13   -0.00    5.79
  11  10 -13    2.46    3.91
 -11  10  14    1.50    6.83
  11  10 -14    0.00    4.42
 -11  10  15    0.00    6.42
  11 -10 -15   -0.00    6.04
  11  10 -15   -0.00    4.24
 -11  10  16   15.63    8.98
  11 -10 -16    7.26    7.59
  11  10 -16   -0.00    3.54
 -11  10  17   -0.00    5.55
  11 -10 -17    3.93    7.40
  11  10 -17    7.09    5.16
 -11  10  18   -0.00    6.19
  11 -10 -18    2.32    6.11
  11  10 -18    2.47    4.35
 -11  10  19    3.32    5.29
  11 -10 -19   -0.00    6.72
  11  10 -19   -0.00    4.89
 -11  10  20    0.28    5.91
  11 -10 -20   -0.00    5.60
 -11  10  21    1.21    6.36
  11 -10 -21   -0.00    5.76
  11 -11  -1    3.45    5.25
  11  11  -1    0.00    3.12
  11 -11  -2    4.93    6.48
  11  11  -2    4.91    4.16
  11 -11  -3    0.00    5.48
  11  11  -3    2.28    3.96
  11 -11  -4    6.97    6.46
  11  11  -4    0.91    3.08
  11 -11  -5    0.00    5.66
  11  11  -5    0.00    2.53
  11 -11  -6   -0.00    4.88
  11  11  -6    3.45    3.91
  11 -11  -7   -0.00    6.01
  11  11  -7   -0.00    4.31
  11 -11  -8   10.74    9.02
  11  11  -8    5.50    4.54
  11 -11  -9   -0.00    5.84
  11  11  -9    0.08    3.90
  11 -11 -10    3.80    6.39
  11 -11 -11    7.93    7.34
  11  11 -11    2.71    4.37
  11 -11 -12    5.34    7.69
  11  11 -12    3.91    4.18
 -11  11  13   -0.00    5.51
  11 -11 -13   -0.00    6.46
  11  11 -13    2.19    4.25
 -11  11  14    0.00    7.66
  11 -11 -14    1.26    5.66
  11  11 -14    4.47    4.88
 -11  11  15    1.53    6.09
  11 -11 -15    0.75    4.87
  11  11 -15   -0.00    4.58
 -11  11  16    0.04    6.37
  11  11 -16   -0.00    3.98
 -11  11  17   -0.00    5.54
  11 -11 -17   -0.00    5.67
 -11  11  18   13.17    9.01
  11 -11 -18    9.52    8.09
  11 -12  -1   -0.00    6.60
  11  12  -1    0.93    3.28
  11 -12  -2    3.78    6.80
  11  12  -2    5.37    4.19
  11 -12  -3    2.15    4.45
  11  12  -3   -0.00    2.72
  11 -12  -4   -0.00    6.93
  11  12  -4    5.02    4.20
  11 -12  -5    0.93    6.01
  11  12  -5    0.00    4.18
  11 -12  -6   21.56    8.81
  11  12  -6    0.98    3.94
  11 -12  -7    4.29    7.22
  11  12  -7    3.60    4.17
  11 -12  -8   -0.00    5.06
  11  12  -8    2.27    4.46
  11 -12  -9   -0.00    5.39
  11  12  -9   -0.00    4.15
  11 -12 -10    0.00    5.70
  11  12 -10    0.20    3.44
  11  12 -11    4.09    4.20
  11 -12 -12   -0.00    4.96
  11  12 -12    1.22    4.01
  11 -12 -13    3.76    4.96
  11 -12 -14    0.00    6.11
  11 -12 -15    6.03    7.02
  11 -13  -1    2.32    7.02
  11  13  -1    0.12    2.85
  11 -13  -2    0.13    5.77
  11  13  -2   -0.00    2.62
  11 -13  -3    3.06    6.94
  11  13  -3    0.79    2.69
  11 -13  -4   -0.00    6.11
  11  13  -4    1.37    3.63
  11 -13  -5    2.77    5.73
  11  13  -5   -0.00    3.34
  11 -13  -6    0.00    5.81
  11  13  -6    0.00    2.80
  11 -13  -7    0.00    4.86
  11  13  -7   -0.00    3.59
  11 -13  -8    6.41    5.92
  11  13  -8    5.42    4.44
  11 -13  -9   -0.00    5.70
  11  14  -1   -0.00    2.39
  11  14  -2    0.00    3.78
  11  14  -3   -0.00    3.14
  10   0  -1    4.46    5.66
  10   0  -2   17.73    7.73
  10   0  -3   10.49    6.04
  10   0  -4   84.08   14.77
  10   0  -5    7.26    5.78
  10   0  -6    8.91    6.12
 -10   0   7   -0.00    4.19
  10   0  -7   -0.00    5.50
 -10   0   8   18.69    7.68
  10   0  -8   13.39    7.41
 -10   0   9    6.66    5.87
  10   0  -9   -0.00    5.84
 -10   0  10  115.66   16.89
  10   0 -10   91.87   16.21
 -10   0  11    0.00    4.13
  10   0 -11   -0.00    6.28
 -10   0  12    6.55    5.08
  10   0 -12    2.22    5.50
 -10   0  13    0.84    4.43
  10   0 -13   -0.00    6.23
 -10   0  14   11.10    6.62
  10   0 -14   20.25    8.58
  10   0 -15   -0.00    5.99
 -10   0  16   19.45    7.62
  10   0 -16   10.93    8.75
 -10   0  17   -0.00    5.12
  10   0 -17    0.19    4.93
 -10   0  18   17.88    8.35
  10   0 -18   23.44    9.66
 -10   0  19   -0.00    4.87
  10   0 -19    1.04    5.76
 -10   0  20   21.75    9.84
  10   0 -20   28.08    9.83
 -10   0  21   -0.00    4.58
  10   0 -21   -0.00    4.32
 -10   0  22    5.47    6.59
  10   0 -22    0.00    6.53
  10   0 -23   -0.00    5.80
 -10   0  24    6.25    6.77
  10   0 -24    2.67    4.81
 -10   0  25   -0.00    5.44
  10   0 -25    5.84    6.67
 -10   0  26   10.08    7.33
  10   0 -26    3.42    7.06
 -10   0  27    0.22    5.71
  10   0 -27   -0.00    6.39
 -10   0  28   11.33    8.07
 -10   0  29   -0.00    5.18
 -10   0  30   11.94    8.23
 -10   0  31    1.18    5.96
 -10   0  32    5.79    7.66
  10  -1  -1    0.00    5.39
  10   1  -1   -0.00    4.29
  10   1  -1    2.48    5.68
 -10  -1   1   -0.00    5.12
  10  -1  -2   89.57   15.38
  10   1  -2   87.28   14.24
  10   1  -2   89.84   14.51
 -10  -1   2   98.38   15.01
  10  -1  -3    7.90    5.95
  10   1  -3    7.39    5.70
  10   1  -3    8.13    6.46
 -10  -1   3    7.12    5.34
 -10   1   4    3.20    4.99
  10  -1  -4    2.05    4.64
  10  -1  -4   -0.00    5.72
  10   1  -4   -0.00    4.56
 -10   1   5    4.04    5.48
  10  -1  -5    6.56    6.25
  10   1  -5    6.31    5.19
 -10   1   6   68.77   12.77
  10  -1  -6   52.82   11.89
  10   1  -6   46.19   10.94
  10  -1  -7    7.21    6.12
  10   1  -7    1.84    5.29
 -10   1   8   40.52   10.22
  10  -1  -8   38.00   10.50
  10   1  -8   22.66    8.72
 -10   1   9    9.78    6.51
  10  -1  -9    0.00    5.43
  10   1  -9    2.57    5.53
 -10  -1   9   -0.00    4.72
 -10   1  10    0.00    5.44
  10  -1 -10    2.25    5.40
  10   1 -10    0.00    4.92
 -10  -1  10   -0.00    4.18
 -10   1  11    8.64    6.06
  10  -1 -11    7.43    6.88
  10   1 -11    7.17    6.39
 -10  -1  11    8.06    6.04
 -10   1  12   89.88   15.29
  10  -1 -12   65.38   14.27
  10   1 -12   76.51   14.61
 -10  -1  12   82.30   14.28
 -10   1  13   -0.00    5.12
  10  -1 -13   -0.00    5.68
  10   1 -13    0.05    4.52
 -10  -1  13   -0.00    4.22
 -10   1  14    0.00    4.78
  10  -1 -14   17.20    8.63
  10   1 -14    3.99    6.01
 -10  -1  14    1.42    5.29
 -10   1  15    0.93    6.01
  10  -1 -15   -0.00    6.57
  10   1 -15   -0.00    6.14
 -10  -1  15   -0.00    5.15
 -10   1  16   12.20    7.75
  10  -1 -16    5.91    7.55
  10   1 -16   17.88    8.46
 -10  -1  16   10.63    6.62
  10   1 -17   -0.00    5.12
 -10  -1  17   -0.00    4.27
 -10   1  18   17.75    8.43
  10  -1 -18    6.35    7.65
  10   1 -18   12.47    7.50
 -10  -1  18   17.89    8.14
 -10   1  19   -0.00    5.67
  10  -1 -19    3.57    6.85
 -10  -1  19   11.32    6.94
 -10   1  20    2.07    5.14
  10  -1 -20    4.42    6.62
  10   1 -20    6.36    7.45
 -10  -1  20   -0.00    4.67
 -10   1  21    1.45    4.54
  10  -1 -21    2.83    6.52
  10   1 -21    3.12    6.85
 -10  -1  21    0.12    4.94
 -10   1  22   40.06   12.03
  10  -1 -22   38.76   12.28
  10   1 -22   43.33   12.41
 -10  -1  22   28.57    9.93
 -10   1  23    2.32    5.44
  10  -1 -23    1.49    5.17
  10   1 -23   -0.00    6.16
 -10  -1  23    1.97    5.12
 -10   1  24    0.91    6.01
  10  -1 -24    2.39    6.54
  10   1 -24    0.61    5.38
 -10  -1  24    0.00    6.42
 -10   1  25   -0.00    6.73
  10  -1 -25   -0.00    6.21
  10   1 -25   -0.00    6.02
 -10  -1  25    0.20    5.42
  10   1 -26    4.67    6.22
 -10  -1  26    0.00    4.67
 -10   1  27    0.29    5.99
  10   1 -27    0.00    5.69
 -10  -1  27    3.58    6.40
 -10   1  28    8.25    7.76
  10   1 -28    8.76    8.67
 -10  -1  28    8.74    6.68
 -10   1  29    5.25    6.59
 -10  -1  29    2.44    6.37
 -10   1  30    0.00    5.90
 -10  -1  30    1.35    6.35
 -10   1  31    1.94    6.01
 -10  -1  31    5.92    6.62
 -10   1  32   10.72    6.38
 -10  -1  32   10.03    8.58
 -10   2   1   -0.00    5.83
  10  -2  -1    4.46    5.57
  10  -2  -1    0.00    5.00
  10   2  -1    2.42    4.16
  10   2  -1    4.96    5.57
 -10  -2   1    3.38    4.69
 -10   2   2   11.17    6.46
  10  -2  -2   -0.00    5.26
  10  -2  -2    2.78    5.41
  10   2  -2    0.00    3.35
  10   2  -2    2.92    4.75
 -10  -2   2    7.96    5.08
 -10   2   3   -0.00    5.30
  10  -2  -3    4.09    5.20
  10  -2  -3    6.02    5.61
  10   2  -3   -0.00    4.42
 -10  -2   3   -0.00    5.04
  10  -2  -4  136.97   18.46
  10  -2  -4   99.68   17.04
 -10   2   5   23.86    8.19
  10  -2  -5   18.44    7.43
  10  -2  -5   18.39    7.54
  10   2  -5   12.89    7.25
 -10  -2   5   24.08    7.45
 -10   2   6   20.37    7.69
  10  -2  -6   15.18    7.60
  10   2  -6    9.03    6.39
 -10   2   7   -0.00    5.14
  10  -2  -7    0.95    5.29
  10   2  -7    0.00    5.13
  10  -2  -8    3.20    5.95
  10   2  -8   19.08    7.76
 -10   2   9    2.62    4.50
  10  -2  -9    6.24    7.08
  10   2  -9   -0.00    6.01
 -10   2  10   56.10   12.10
  10  -2 -10   42.40   11.39
  10   2 -10   61.28   12.99
 -10  -2  10   61.35   12.10
 -10   2  11    0.00    5.28
  10  -2 -11    1.49    5.45
  10   2 -11    2.11    5.07
 -10  -2  11   15.51    7.10
 -10   2  12   -0.00    4.93
  10  -2 -12    0.34    4.05
  10   2 -12    0.89    4.86
 -10  -2  12   -0.00    4.37
  10  -2 -13    7.16    5.41
  10   2 -13    0.00    4.40
 -10  -2  13    1.62    5.74
 -10   2  14   18.03    8.54
  10  -2 -14   12.79    8.25
  10   2 -14   10.95    7.39
 -10  -2  14    8.14    6.39
 -10   2  15   15.91    8.47
  10  -2 -15    8.33    7.08
 -10  -2  15   23.50    8.70
 -10   2  16   10.98    7.76
  10  -2 -16    8.15    7.27
  10   2 -16   12.66    7.87
 -10  -2  16    4.31    6.13
 -10   2  17    5.30    6.24
  10  -2 -17   -0.00    6.98
  10   2 -17    5.37    6.63
 -10  -2  17   -0.00    5.39
 -10   2  18    0.00    5.95
  10  -2 -18    8.63    7.79
  10   2 -18    9.90    7.47
 -10   2  19    7.05    6.70
  10  -2 -19    3.16    6.31
  10   2 -19   -0.00    6.82
 -10  -2  19   -0.00    5.75
 -10   2  20   36.18   10.86
  10  -2 -20   34.86   11.69
  10   2 -20   16.29    9.19
 -10  -2  20   16.94    8.25
 -10   2  21    1.46    4.14
  10   2 -21    3.20    6.40
 -10  -2  21   -0.00    4.62
 -10   2  22    0.00    5.91
  10  -2 -22    3.22    6.33
  10   2 -22   -0.00    7.03
 -10  -2  22   -0.00    5.86
 -10   2  23    2.28    5.53
  10  -2 -23   -0.00    6.68
  10   2 -23   -0.00    6.45
 -10  -2  23   -0.00    4.73
 -10   2  24    1.59    6.05
  10   2 -24   11.91    8.73
 -10  -2  24   13.58    8.27
 -10   2  25    1.03    5.98
  10   2 -25    6.91    7.33
 -10  -2  25    6.92    5.86
 -10   2  26    6.91    6.29
  10   2 -26    1.69    6.45
 -10  -2  26    5.59    7.43
 -10   2  27    0.50    5.08
  10   2 -27   -0.00    6.82
 -10  -2  27   -0.00    6.01
 -10   2  28    2.73    4.87
  10   2 -28   -0.00    5.25
 -10  -2  28    3.17    5.50
 -10   2  29   -0.00    5.73
  10   2 -29    2.64    6.56
 -10  -2  29   -0.00    4.60
 -10   2  30   -0.00    5.43
 -10  -2  30    3.44    5.40
 -10   2  32   15.09    8.54
 -10  -2  32   -0.00    6.39
  10  -3  -1    6.08    5.51
  10  -3  -1   -0.00    5.05
  10   3  -1   10.58    5.58
  10   3  -1    5.32    4.81
 -10  -3   1    3.25    4.68
 -10   3   2   89.05   14.84
  10  -3  -2   78.19   13.88
  10  -3  -2   38.57   11.46
  10   3  -2   68.68   11.32
  10   3  -2   63.90   11.23
 -10  -3   2   53.68   10.49
 -10   3   3   34.68    9.69
  10  -3  -3   48.13   11.62
  10  -3  -3    9.61    7.07
  10   3  -3   14.47    6.67
 -10  -3   3   44.59    9.67
 -10   3   4   -0.00    5.33
  10  -3  -4    2.90    5.39
  10  -3  -4   -0.00    5.66
  10   3  -4    0.00    4.81
 -10  -3   4   -0.00    4.34
  10  -3  -5    4.56    5.66
  10  -3  -5    2.54    5.79
  10   3  -5   13.41    6.76
 -10  -3   5    4.42    5.01
 -10   3   6   21.99    8.15
  10  -3  -6   37.33    9.75
  10  -3  -6   17.48    8.40
  10   3  -6   13.55    6.68
 -10  -3   6   37.69    9.10
 -10   3   7   11.08    7.08
  10  -3  -7    7.15    5.91
  10  -3  -7    9.57    6.86
  10   3  -7   11.91    6.79
 -10  -3   7   21.55    7.79
 -10   3   8   45.84   10.92
  10  -3  -8   29.15    9.93
  10   3  -8   44.55   10.23
 -10   3   9    0.00    5.28
  10  -3  -9    1.56    5.24
  10   3  -9    3.15    5.12
 -10   3  10    2.72    5.92
  10  -3 -10   10.59    8.17
  10   3 -10   -0.00    5.35
 -10   3  11    4.59    5.72
  10  -3 -11    2.23    6.97
  10   3 -11    4.96    5.58
 -10  -3  11    0.00    4.58
 -10   3  12   29.57    9.51
  10  -3 -12   21.05    9.02
  10   3 -12   15.08    7.87
 -10  -3  12    8.21    5.99
 -10   3  13   -0.00    4.96
  10  -3 -13    0.76    5.75
  10   3 -13    0.00    4.20
 -10  -3  13    1.75    4.50
 -10   3  14    0.00    4.58
  10  -3 -14    1.63    6.28
  10   3 -14    4.37    5.57
 -10  -3  14    1.67    4.39
 -10   3  15    7.83    6.93
  10  -3 -15    0.27    5.06
  10   3 -15   -0.00    5.57
 -10  -3  15    1.80    5.38
 -10   3  16   18.05    7.80
  10   3 -16    2.29    6.41
 -10   3  17   20.75    9.43
  10  -3 -17   19.03    9.36
  10   3 -17    8.31    6.12
 -10  -3  17    5.95    5.94
 -10   3  18   11.48    6.67
  10  -3 -18   13.05    8.89
  10   3 -18   18.04    8.77
 -10  -3  18    7.46    7.04
 -10   3  19    2.90    5.16
  10  -3 -19    2.45    6.70
  10   3 -19    1.80    6.76
 -10  -3  19    4.15    5.03
 -10   3  20   -0.00    6.43
  10  -3 -20   -0.00    6.54
  10   3 -20    0.00    5.31
 -10  -3  20    0.00    5.28
 -10   3  21    2.74    5.66
  10  -3 -21    2.51    7.50
  10   3 -21    9.37    7.24
 -10  -3  21    5.99    5.75
  10   3 -22    7.92    7.52
 -10  -3  22   14.98    7.48
 -10   3  23    7.92    7.02
 -10  -3  23    5.33    5.65
 -10   3  24    0.00    5.44
  10   3 -24    3.53    5.78
 -10  -3  24    0.00    4.81
 -10   3  25    5.48    6.66
  10   3 -25   -0.00    5.19
 -10  -3  25   -0.00    6.10
 -10   3  26    2.18    6.60
  10   3 -26    1.92    6.33
 -10   3  27    3.07    6.31
  10   3 -27   -0.00    6.49
 -10  -3  27    6.15    7.78
 -10   3  28    0.00    6.76
  10   3 -28    3.81    7.26
 -10  -3  28    0.54    6.37
 -10   3  29   -0.00    6.30
  10   3 -29   -0.00    5.18
 -10  -3  29    6.84    7.25
 -10   3  30   -0.00    6.51
  10   3 -30   -0.00    5.66
 -10  -3  30    0.00    6.48
 -10   3  31   -0.00    7.61
  10   3 -31    8.91    7.81
 -10  -3  31    0.00    6.18
 -10  -3  32   -0.00    7.36
  10  -4  -1    3.49    4.65
  10  -4  -1   -0.00    6.61
  10   4  -1   -0.00    3.49
  10   4  -1    5.53    4.82
 -10  -4   1    4.15    4.79
  10  -4  -2    0.49    4.80
  10  -4  -2    3.46    6.16
  10   4  -2    5.61    4.61
 -10  -4   2    0.64    4.29
 -10   4   3    3.13    6.04
  10  -4  -3    9.90    6.56
  10  -4  -3   13.80    8.13
  10   4  -3    4.43    4.98
 -10  -4   3    6.06    5.26
 -10   4   4   60.67   13.66
  10  -4  -4   96.22   15.78
  10  -4  -4   47.35   12.58
  10   4  -4   49.32   10.86
 -10  -4   4   62.26   11.21
 -10   4   5   25.06    8.97
  10  -4  -5   36.64   10.52
  10   4  -5   21.53    7.03
 -10  -4   5   28.94    8.48
 -10   4   6   13.11    7.67
  10  -4  -6   33.56    9.14
  10   4  -6   25.17    7.30
 -10  -4   6   22.60    7.95
 -10   4   7    3.90    6.20
 -10   4   7   -0.00    5.04
  10  -4  -7    3.77    5.62
  10   4  -7   -0.00    4.56
 -10  -4   7   -0.00    3.64
 -10   4   8   38.51   10.82
  10  -4  -8   57.05   11.78
  10   4  -8   19.99    7.46
 -10   4   9    6.09    5.62
 -10   4  10    7.07    5.85
  10   4 -10    8.36    6.14
  10   4 -11    4.46    4.91
 -10   4  12    0.12    3.84
  10   4 -12   -0.00    5.58
 -10  -4  12   -0.00    4.60
 -10   4  13    2.71    6.01
  10   4 -13   -0.00    6.06
 -10  -4  13    5.55    5.30
 -10   4  14   17.94    8.39
  10   4 -14   11.06    6.31
 -10  -4  14    6.80    5.72
 -10   4  15    7.51    6.32
  10  -4 -15   13.30    8.15
  10   4 -15    3.21    5.73
 -10  -4  15    6.99    6.19
 -10   4  16    3.49    6.71
  10  -4 -16    3.24    5.96
  10   4 -16    3.33    5.84
 -10  -4  16   14.30    6.83
 -10   4  17    0.00    7.33
  10  -4 -17    0.00    6.33
 -10  -4  17   -0.00    5.63
 -10   4  18    5.45    6.71
  10  -4 -18    3.57    6.89
  10   4 -18    9.48    7.01
 -10  -4  18    8.66    6.46
 -10   4  19    3.87    6.22
  10  -4 -19    4.23    7.73
  10   4 -19    1.21    5.58
 -10  -4  19    2.71    5.62
 -10   4  20   16.14    8.69
  10   4 -20   16.23    8.36
 -10  -4  20   15.54    7.93
 -10   4  21   10.45    6.98
  10   4 -21    1.63    5.56
 -10  -4  21   13.77    7.04
 -10   4  22   -0.00    5.39
  10   4 -22    1.79    5.48
 -10  -4  22    8.93    6.68
 -10   4  23   -0.00    6.43
  10   4 -23   -0.00    5.60
 -10   4  24   10.10    6.98
  10   4 -24    4.00    6.84
 -10  -4  24   10.15    8.40
  10   4 -25   12.84    8.17
 -10  -4  25    0.00    6.85
 -10   4  26    0.00    6.04
  10   4 -26   -0.00    4.50
 -10  -4  26    1.68    5.68
 -10   4  27    1.15    7.06
  10   4 -27   -0.00    4.99
 -10  -4  27   -0.00    5.55
 -10   4  28   -0.00    5.87
  10   4 -28    5.44    7.34
 -10  -4  28    4.24    5.73
 -10   4  29    2.21    5.87
  10   4 -29    4.73    6.74
 -10  -4  29    2.24    7.29
 -10   4  30    1.60    7.24
  10   4 -30   -0.00    5.68
 -10  -4  30    1.78    6.58
 -10   4  31    0.00    5.94
  10   4 -31    3.20    6.46
 -10  -4  31    7.11    7.92
  10   4 -32   -0.00    6.11
 -10  -4  32   -0.00    4.56
  10  -5  -1   44.42   10.21
  10  -5  -1   41.66   11.98
  10   5  -1   26.05    6.89
  10   5  -1   13.99    6.81
 -10  -5   1   26.02    7.29
  10  -5  -2  134.99   19.18
  10  -5  -2   80.99   17.13
  10   5  -2  112.72   15.78
 -10  -5   2  130.90   16.25
  10  -5  -3    5.04    6.28
  10   5  -3    9.66    5.75
 -10  -5   3    9.33    5.32
 -10   5   4    5.35    6.39
  10  -5  -4   -0.00    6.83
  10   5  -4    1.82    4.14
 -10  -5   4    0.94    4.08
 -10   5   5   -0.00    5.38
 -10   5   5   13.48    7.19
  10  -5  -5   10.23    7.16
  10   5  -5   -0.00    4.11
 -10   5   6   22.66    9.53
 -10   5   6   34.22   10.78
  10  -5  -6   59.20   12.47
  10   5  -6   19.72    7.71
 -10  -5   6   24.80    7.40
 -10   5   7   21.23    9.39
 -10   5   7   41.25   11.48
  10  -5  -7   53.21   11.76
  10   5  -7    8.41    5.93
 -10  -5   7   33.04    8.75
 -10   5   8   27.62    9.66
  10  -5  -8   14.21    7.74
  10   5  -8    5.34    5.37
 -10  -5   8   18.70    7.00
 -10   5   9    0.00    5.96
  10  -5  -9   -0.00    4.68
  10   5  -9   -0.00    4.44
 -10   5  10    3.36    5.55
  10   5 -10   -0.00    3.80
 -10   5  11    4.58    5.28
  10   5 -11   10.72    5.82
 -10   5  12   37.88   10.72
  10   5 -12   12.42    6.45
 -10  -5  12   22.31    7.79
 -10   5  13   13.89    8.24
 -10  -5  13   14.89    7.01
 -10   5  14    1.38    5.65
  10   5 -14   -0.00    3.85
 -10  -5  14    4.75    4.39
 -10   5  15    0.38    4.32
  10   5 -15    0.00    5.17
 -10  -5  15   -0.00    4.66
 -10   5  16    4.43    6.99
  10   5 -16    5.72    5.56
 -10  -5  16    6.59    5.71
 -10   5  17   13.66    8.46
  10   5 -17   18.78    8.00
 -10  -5  17   14.88    7.27
 -10   5  18   14.25    7.64
  10   5 -18    9.24    6.06
 -10  -5  18   21.49    8.35
  10   5 -19    2.34    5.31
 -10  -5  19    0.00    4.23
 -10   5  20    0.98    5.42
  10   5 -20   -0.00    3.64
 -10   5  21    3.89    7.13
  10   5 -21    3.05    6.72
 -10  -5  21    6.89    7.00
 -10   5  22   15.02    8.81
  10   5 -22   13.56    7.94
 -10  -5  22   12.12    7.44
 -10   5  23    1.39    6.29
  10   5 -23    1.41    5.01
 -10  -5  23    3.23    5.16
 -10   5  24    1.96    6.97
  10   5 -24    1.58    4.91
 -10  -5  24    3.00    4.81
 -10   5  25   -0.00    6.30
  10   5 -25    0.00    5.06
 -10  -5  25    2.14    5.25
 -10   5  26   -0.00    6.15
  10   5 -26    1.01    5.97
 -10  -5  26   -0.00    7.27
 -10   5  27    1.12    5.04
  10   5 -27   16.41    8.80
 -10  -5  27    6.49    7.98
 -10   5  28    4.79    6.70
  10   5 -28   -0.00    5.53
 -10  -5  28    0.58    6.14
  10   5 -29   -0.00    7.01
 -10  -5  29    0.00    6.37
 -10   5  30    7.74    6.76
  10   5 -30   -0.00    5.78
 -10  -5  30   -0.00    6.24
  10   5 -31   -0.00    6.62
 -10  -5  31    0.27    6.32
  10   5 -32    0.00    4.88
 -10  -5  32   -0.00    6.45
  10   5 -33    7.18    7.10
  10  -6  -1    1.64    5.43
 -10   6   2    1.11    4.93
  10   6  -2    6.81    4.62
 -10   6   3   20.42    8.59
  10  -6  -3    0.00    5.67
  10   6  -3    3.81    4.33
 -10   6   4   10.09    7.68
  10  -6  -4   18.63    8.28
  10   6  -4   13.45    5.43
 -10   6   5   22.80    9.16
 -10   6   5   15.07    8.03
  10  -6  -5   14.38    8.46
  10   6  -5    9.00    5.38
 -10  -6   5   11.44    6.12
 -10   6   6   16.73    8.58
 -10   6   6    9.87    7.66
  10  -6  -6   34.55   10.25
  10   6  -6    4.34    5.22
 -10  -6   6   22.93    7.15
 -10   6   7    3.37    5.61
 -10   6   7    2.23    6.27
  10  -6  -7    6.19    6.06
  10   6  -7    1.40    4.23
 -10  -6   7    0.00    4.08
 -10   6   8   -0.00    5.71
 -10   6   8    9.51    6.12
  10  -6  -8    0.00    4.99
  10   6  -8   11.68    5.57
 -10  -6   8    5.00    4.83
 -10   6   9   18.56    7.87
  10  -6  -9   25.52    8.88
  10   6  -9   11.59    6.25
 -10  -6   9   33.85    8.52
 -10   6  10   16.90    7.84
  10  -6 -10   19.35    8.20
  10   6 -10   19.42    7.25
 -10   6  11   -0.00    4.20
  10  -6 -11    3.21    4.20
  10   6 -11    5.90    5.45
 -10   6  12    4.78    5.12
  10   6 -12    4.10    4.39
 -10  -6  12   -0.00    4.51
 -10   6  13   13.08    7.32
  10   6 -13   13.63    6.95
 -10  -6  13    1.34    4.27
 -10   6  14    6.49    6.41
  10   6 -14   10.36    5.78
 -10  -6  14    0.00    4.38
 -10   6  15    4.23    6.13
  10   6 -15   10.52    6.51
 -10  -6  15   10.35    5.98
 -10   6  16    6.14    6.40
  10   6 -16    2.46    4.84
 -10  -6  16    0.00    4.23
 -10   6  17    1.26    5.59
  10   6 -17    2.07    3.97
 -10  -6  17    4.64    4.62
 -10   6  18   13.35    8.04
  10   6 -18    2.12    5.99
 -10   6  19   12.98    7.42
  10   6 -19   11.18    5.87
 -10  -6  19    9.55    7.31
 -10   6  20    1.55    6.65
  10   6 -20    0.00    5.68
 -10  -6  20    0.00    4.74
 -10   6  21    3.02    6.48
  10   6 -21    3.19    5.10
 -10  -6  21    2.71    6.21
 -10   6  22    0.75    4.74
  10   6 -22    0.18    4.81
 -10  -6  22    0.00    5.62
 -10   6  23    0.00    7.01
  10   6 -23    2.17    4.71
 -10  -6  23    4.61    6.42
 -10   6  24   -0.00    5.62
 -10  -6  24   -0.00    5.35
 -10   6  25   12.10    7.60
 -10  -6  25    1.12    5.46
 -10   6  26    6.85    6.41
 -10  -6  26   -0.00    6.11
 -10   6  27    6.26    7.22
 -10  -6  27    4.66    6.79
 -10   6  28    0.00    5.48
  10   6 -28    0.00    5.12
 -10  -6  28    3.62    6.24
 -10   6  29    7.74    7.73
  10   6 -29   -0.00    4.26
 -10  -6  29    4.03    6.46
 -10  -6  30    0.00    6.69
 -10  -6  31    0.00    7.01
 -10   7   1   45.81   11.98
  10  -7  -1   65.42   13.17
  10   7  -1   31.92    8.10
 -10   7   2    0.00    5.22
  10  -7  -2    5.69    6.66
  10   7  -2    4.37    4.16
 -10   7   3    7.90    6.91
  10  -7  -3   14.31    6.47
  10   7  -3    4.57    4.88
 -10   7   4    2.50    6.27
  10  -7  -4    2.05    6.46
  10   7  -4    3.25    3.77
 -10   7   5   17.04    8.62
  10  -7  -5   19.27    8.80
  10   7  -5    8.47    6.12
 -10   7   6   -0.00    6.45
 -10   7   6    7.90    6.90
  10  -7  -6    0.00    6.13
  10   7  -6    1.04    4.14
 -10   7   7   15.88    7.93
  10  -7  -7   18.73    9.06
 -10   7   8   17.85    8.40
  10  -7  -8    6.56    5.78
  10   7  -8    4.71    4.79
 -10   7   9    7.34    6.30
  10  -7  -9    1.74    5.57
  10   7  -9    0.60    3.03
 -10   7  10   -1.57    6.94
  10  -7 -10    2.19    5.14
  10   7 -10   -0.00    3.51
 -10   7  11   10.51    6.77
  10  -7 -11   10.35    7.15
  10   7 -11    5.10    4.72
 -10   7  12    0.00    4.76
  10  -7 -12    1.98    5.59
  10   7 -12    6.13    5.70
 -10   7  13   18.38    7.98
  10  -7 -13   23.42    9.16
  10   7 -13   15.61    6.74
 -10  -7  13    5.00    4.58
 -10   7  14   -0.00    5.43
  10   7 -14   -0.00    5.05
 -10  -7  14    1.90    4.30
 -10   7  15   -0.00    5.96
  10   7 -15   -0.00    4.61
 -10  -7  15   -0.00    3.42
 -10   7  16    2.31    5.55
 -10   7  17    5.53    7.21
  10   7 -17    5.91    5.63
 -10  -7  17   14.18    7.69
 -10   7  18    1.49    6.57
  10   7 -18    0.62    4.67
 -10  -7  18   -0.00    4.82
 -10   7  19   -0.00    4.72
  10   7 -19   -0.00    4.34
 -10  -7  19    1.83    5.30
 -10   7  20   -0.00    5.39
  10   7 -20    3.74    5.07
 -10  -7  20   -0.00    5.56
 -10   7  21    3.75    6.47
  10   7 -21    1.79    4.28
 -10  -7  21    2.94    5.86
 -10   7  22   -0.00    6.61
  10   7 -22   -0.00    4.05
 -10  -7  22   -0.00    4.95
 -10   7  23    5.10    8.38
  10   7 -23    7.50    5.89
 -10  -7  23   13.79    7.32
 -10   7  24    7.93    6.92
  10   7 -24   -0.00    4.73
 -10  -7  24    2.28    6.12
 -10   7  25    5.31    6.37
  10   7 -25   -0.00    4.74
 -10  -7  25    5.38    7.23
 -10   7  26   -0.00    5.95
  10   7 -26    1.70    4.52
 -10  -7  26    0.00    7.01
 -10   7  27   17.99    8.86
  10   7 -27    3.30    5.36
 -10  -7  27   13.18    8.28
 -10   7  28    2.07    6.14
  10   7 -28    0.00    4.63
 -10  -7  28   -0.00    6.45
  10   7 -29    0.32    4.24
 -10  -7  29   -0.00    6.12
  10   7 -30    3.02    5.53
 -10  -7  30    1.08    6.37
  10   7 -31   -0.00    5.26
 -10  -7  31    0.00    6.28
  10   7 -32    8.16    6.53
  10  -8  -1    6.00    6.44
  10   8  -1    6.11    4.47
  10  -8  -2    3.69    5.60
  10   8  -2    2.23    4.00
  10  -8  -3   35.29   11.06
  10   8  -3   25.52    7.01
  10  -8  -4    6.41    6.20
  10   8  -4    5.72    5.01
  10  -8  -5   21.39    9.43
  10  -8  -6   10.91    7.60
  10   8  -6    0.00    4.01
 -10   8   7    3.27    5.39
 -10   8   7   10.29    6.66
  10  -8  -7    3.24    6.46
  10   8  -7    0.70    3.82
 -10   8   8    9.66    6.61
 -10   8   8    5.67    5.91
  10  -8  -8    5.84    6.07
  10   8  -8    2.87    3.87
 -10   8   9   19.65    8.16
 -10   8   9    0.64    5.21
  10  -8  -9    4.05    6.13
  10   8  -9    8.62    5.41
 -10   8  10    0.39    5.79
 -10   8  10   -0.00    4.89
  10  -8 -10    0.29    5.84
  10   8 -10    1.72    4.39
 -10   8  11   12.37    7.57
  10  -8 -11   19.85    8.67
  10   8 -11   15.46    6.80
  10  -8 -12    0.49    5.07
  10   8 -12    0.22    3.67
 -10   8  13    6.28    6.24
  10  -8 -13    1.21    5.74
  10   8 -13   -0.00    4.15
 -10   8  14    0.00    6.10
  10  -8 -14    9.57    6.10
  10   8 -14   -0.00    3.26
 -10   8  15   21.34    8.93
  10  -8 -15   20.76    8.69
  10   8 -15    1.78    4.44
 -10   8  16   -0.00    4.47
  10   8 -16   -0.00    3.92
 -10   8  17   -0.00    5.45
  10   8 -17    2.48    4.51
 -10  -8  17    4.05    5.73
 -10   8  18    2.17    6.34
  10   8 -18    4.81    4.93
 -10  -8  18   -0.00    5.66
  10   8 -19    4.47    5.59
 -10  -8  19    4.41    5.73
 -10   8  20   -0.00    5.86
  10   8 -20   -0.00    4.93
 -10  -8  20   -0.00    4.83
 -10   8  21   10.77    7.29
  10   8 -21    7.04    5.63
 -10  -8  21   -0.00    6.84
 -10   8  22   -0.00    4.61
  10   8 -22    5.31    6.14
 -10  -8  22    4.07    6.50
 -10   8  23    8.32    8.29
  10   8 -23   -0.00    5.27
 -10  -8  23    3.93    5.23
 -10   8  24    4.53    7.17
  10   8 -24    5.23    6.84
 -10  -8  24   -0.00    5.24
 -10   8  25    0.00    6.97
  10   8 -25    4.73    5.80
 -10  -8  25    5.01    5.79
 -10   8  26    4.36    5.34
  10   8 -26   -0.00    5.64
 -10  -8  26    6.55    7.32
 -10   8  27   -0.00    5.28
  10   8 -27   -0.00    5.45
  10   8 -28    2.03    6.23
 -10  -8  28    6.63    7.28
  10   8 -29    1.66    5.75
 -10  -8  29    8.52    7.88
  10   8 -30   -0.00    4.99
 -10  -8  30    3.10    6.88
 -10   9   1   26.92   10.22
  10  -9  -1   30.00   10.33
  10   9  -1   13.89    5.19
 -10   9   2   -0.00    5.12
  10  -9  -2   -0.00    6.06
  10   9  -2   -0.00    3.65
 -10   9   3   11.91    7.82
  10  -9  -3   17.62    8.73
 -10   9   4    2.40    5.58
  10  -9  -4    1.33    3.63
  10   9  -4   -0.00    3.29
 -10   9   5    4.93    5.96
  10  -9  -5    0.97    5.36
  10   9  -5    8.94    4.50
 -10   9   6   -0.00    5.38
  10  -9  -6   -0.00    6.88
  10   9  -6    0.93    3.55
 -10   9   7   18.25    9.11
  10  -9  -7    8.74    7.91
  10   9  -7   20.63    6.66
 -10   9   8   -0.00    4.86
  10  -9  -8    0.00    5.54
  10   9  -8    6.40    5.19
 -10   9   9    6.09    5.91
 -10   9   9    4.97    5.63
  10  -9  -9   15.26    8.40
  10   9  -9    1.75    3.75
 -10   9  10    0.97    4.83
 -10   9  10   -0.00    5.20
  10  -9 -10   -0.00    5.50
  10   9 -10    2.06    3.88
 -10   9  11   12.97    7.95
 -10   9  11    2.18    6.69
  10   9 -11   12.50    5.20
 -10   9  12    2.69    6.21
  10  -9 -12    0.00    6.06
  10   9 -12   -0.00    3.67
 -10   9  13    5.04    7.34
  10  -9 -13    3.22    5.27
  10   9 -13    4.81    4.27
  10  -9 -14    2.43    6.33
  10   9 -14   -0.00    5.51
 -10   9  15   -0.00    5.51
  10  -9 -15   -0.00    5.21
  10   9 -15    3.65    5.23
 -10   9  16    1.30    4.94
  10  -9 -16    0.00    5.44
  10   9 -16   -0.00    5.81
 -10   9  17   17.95    8.77
  10  -9 -17   17.81    8.58
  10   9 -17    5.50    5.16
 -10   9  18    4.86    6.34
  10   9 -18    3.26    5.93
 -10   9  19    0.00    5.31
  10   9 -19   -0.00    5.89
 -10   9  20    4.39    5.55
  10   9 -20    1.38    5.02
 -10   9  21   10.31    7.86
  10   9 -21    1.10    5.05
 -10   9  22    1.09    4.97
  10   9 -22    3.24    6.21
 -10   9  23    0.00    6.27
  10   9 -23    3.84    6.84
 -10   9  24   -0.00    5.64
  10   9 -24    0.00    6.70
 -10  -9  24   14.00    8.35
 -10   9  25   -0.00    5.09
  10   9 -25    4.43    6.14
 -10  -9  25   -0.00    5.42
 -10   9  26    0.46    5.22
  10   9 -26   -0.00    6.47
 -10  -9  26   -0.00    5.98
  10   9 -27    3.10    6.02
 -10  -9  27    4.79    6.01
 -10  -9  28   -0.00    6.22
 -10  -9  29    6.96    6.99
 -10  -9  30   -0.00    6.34
 -10  10   1    4.77    5.70
  10 -10  -1    4.95    6.92
  10  10  -1   -0.00    3.35
 -10  10   2   -0.00    5.46
  10 -10  -2    1.82    5.96
  10  10  -2   -0.00    2.61
  10 -10  -3    2.72    6.82
  10  10  -3    2.84    2.85
 -10  10   4    2.49    6.37
  10 -10  -4    2.53    6.37
  10  10  -4    1.80    3.70
 -10  10   5   18.55    8.95
  10 -10  -5   39.42   11.32
  10  10  -5   30.98    7.28
 -10  10   6   -0.00    5.73
  10 -10  -6    1.40    4.90
 -10  10   7    7.93    6.78
  10  10  -7   -0.00    4.36
 -10  10   8    0.00    4.91
  10 -10  -8    5.56    6.26
  10  10  -8    0.54    3.48
 -10  10   9    0.00    5.24
  10 -10  -9    9.53    7.92
  10  10  -9    4.95    5.10
 -10  10  10   -0.00    4.03
  10 -10 -10   -0.00    6.21
  10  10 -10   -0.00    4.13
 -10  10  11    6.68    6.01
 -10  10  11    3.88    6.90
  10 -10 -11    3.96    6.60
  10  10 -11    3.96    5.08
 -10  10  12    3.25    5.49
 -10  10  12   -0.00    6.52
  10 -10 -12    0.00    6.88
  10  10 -12    2.59    5.22
 -10  10  13    7.55    7.72
 -10  10  13    5.27    6.83
  10  10 -13    3.15    5.25
 -10  10  14    2.27    6.16
  10 -10 -14   -0.00    5.39
  10  10 -14   -0.00    3.99
 -10  10  15    4.46    6.59
  10 -10 -15   10.53    7.87
  10  10 -15    0.00    4.59
 -10  10  16    4.29    6.09
  10 -10 -16    3.95    5.45
  10  10 -16    2.92    5.70
 -10  10  17   -0.00    6.41
  10 -10 -17    2.16    4.78
  10  10 -17    1.25    4.56
 -10  10  18    0.00    5.51
  10 -10 -18    2.06    5.63
  10  10 -18    0.00    4.47
 -10  10  19   15.04    8.59
  10 -10 -19    8.81    7.26
  10  10 -19    0.10    5.39
 -10  10  20   -0.00    6.22
 -10  10  21    5.08    6.79
 -10  10  22    2.45    7.19
 -10  10  23    3.22    5.69
 -10  10  24    0.48    5.73
 -10  10  25    2.10    6.26
 -10  11   1   10.07    7.78
  10 -11  -1   10.34    7.64
  10  11  -1    2.73    2.95
 -10  11   2    2.78    4.96
  10 -11  -2    0.00    5.27
  10  11  -2    2.29    3.02
 -10  11   3   -0.00    6.05
  10  11  -3    6.49    4.08
 -10  11   4   -0.00    5.09
  10 -11  -4    7.38    6.97
 -10  11   5    9.81    7.89
  10 -11  -5   -0.00    5.07
  10  11  -5   -0.00    3.61
 -10  11   6   -0.00    5.81
  10 -11  -6    0.59    5.46
  10  11  -6   -0.00    3.83
 -10  11   7   29.43   10.72
  10 -11  -7   28.88   10.55
  10  11  -7   12.17    5.40
 -10  11   8    1.35    6.02
  10 -11  -8   -0.00    6.29
  10  11  -8    3.54    4.46
  10 -11  -9   -0.00    3.83
  10  11  -9    1.57    4.24
 -10  11  10    4.86    6.57
  10 -11 -10   -0.00    6.20
  10  11 -10    2.22    4.54
 -10  11  11   10.74    7.18
  10 -11 -11   13.29    7.59
  10  11 -11    0.00    5.35
 -10  11  12    1.64    5.14
 -10  11  12   -0.00    5.76
  10 -11 -12    2.75    7.44
 -10  11  13    6.67    7.64
 -10  11  13    1.83    6.48
  10 -11 -13    7.84    7.34
  10  11 -13    4.51    4.39
 -10  11  14    0.00    7.06
 -10  11  14    3.81    6.79
  10 -11 -14    3.91    6.46
  10  11 -14   -0.00    3.91
 -10  11  15   -0.00    6.39
  10  11 -15   -0.00    4.00
 -10  11  16   -0.00    6.37
  10 -11 -16    2.52    4.84
  10  11 -16   -0.00    3.72
 -10  11  17   13.87    8.14
  10 -11 -17    6.82    5.98
  10  11 -17    9.32    5.28
 -10  11  18   -0.00    7.47
  10 -11 -18    2.83    5.18
  10  11 -18   -0.00    4.29
 -10  11  19   -0.00    4.12
  10 -11 -19    1.89    6.59
  10  11 -19    4.83    4.38
 -10  11  20    1.64    6.34
  10 -11 -20    3.71    6.24
  10  11 -20    4.12    5.15
 -10  11  21   13.28    7.82
  10 -11 -21   -0.00    6.55
 -10  11  22   -0.00    7.17
  10 -11 -22    6.99    6.32
 -10  11  23    0.00    5.83
 -10  12   1    3.20    6.39
  10 -12  -1    3.54    5.10
  10  12  -1   -0.00    3.21
 -10  12   2    3.62    6.15
  10 -12  -2   -0.00    6.61
 -10  12   3    7.08    7.05
  10 -12  -3    0.00    5.79
  10  12  -3    1.05    3.33
 -10  12   4    4.04    6.35
  10 -12  -4    0.00    5.84
  10  12  -4    0.17    3.29
 -10  12   5    5.23    5.95
  10 -12  -5    6.03    5.95
  10  12  -5    0.61    3.41
 -10  12   6    3.22    6.14
  10 -12  -6    1.79    5.19
  10  12  -6    1.22    4.14
 -10  12   7    1.60    6.30
  10 -12  -7    6.49    6.74
  10  12  -7   -0.00    3.95
 -10  12   8    0.00    6.05
  10 -12  -8    7.72    7.05
  10  12  -8    1.38    3.57
 -10  12   9    2.70    6.18
  10 -12  -9   21.35    9.37
  10  12  -9    3.14    4.23
  10 -12 -10   -0.00    4.52
  10  12 -10    5.95    4.27
 -10  12  11    0.00    5.60
  10 -12 -11   -0.00    5.64
  10  12 -11    0.00    3.42
 -10  12  12    3.90    5.78
  10 -12 -12    5.29    6.97
  10  12 -12   -0.00    3.75
 -10  12  13    0.00    4.37
  10 -12 -13    0.94    7.00
  10  12 -13    0.19    3.78
 -10  12  14    0.36    5.91
 -10  12  14    1.27    4.96
  10 -12 -14    2.59    5.39
  10  12 -14    0.00    3.70
 -10  12  15    0.00    7.64
 -10  12  15    6.10    7.18
  10 -12 -15    5.13    8.11
  10  12 -15    0.89    4.67
 -10  12  16    3.24    7.06
 -10  12  16   -0.00    5.28
  10 -12 -16    1.40    5.90
  10  12 -16    1.05    4.11
 -10  12  17    1.91    6.59
  10 -12 -17    2.28    6.54
  10  12 -17    0.00    3.77
 -10  12  18   -0.00    6.93
  10 -12 -18    1.25    5.43
 -10  12  19    0.10    5.92
  10 -12 -19    0.00    6.06
 -10  12  20   -0.00    6.07
  10 -12 -20   -0.00    5.79
  10 -12 -21    1.53    5.02
 -10  13   1    2.72    6.88
  10 -13  -1    1.60    5.21
  10  13  -1    7.09    3.87
 -10  13   2    5.93    6.51
  10 -13  -2    2.47    5.10
  10  13  -2    1.93    3.42
 -10  13   3    1.65    6.30
  10 -13  -3   -0.00    6.19
  10  13  -3    1.43    3.73
 -10  13   4   -0.00    5.19
  10 -13  -4    3.65    6.08
  10  13  -4   -0.00    3.29
 -10  13   5   -0.00    4.23
  10 -13  -5    1.34    6.85
  10  13  -5    1.93    4.41
 -10  13   6    9.25    7.04
 -10  13   7   -0.00    5.78
  10 -13  -7    7.48    8.19
  10  13  -7    2.59    4.06
 -10  13   8   -0.00    5.02
  10 -13  -8    4.03    6.08
  10  13  -8   -0.00    3.68
 -10  13   9   -0.00    5.06
  10 -13  -9   -0.00    4.28
  10  13  -9    5.37    4.41
 -10  13  10    2.24    6.44
  10 -13 -10   -0.00    5.27
  10  13 -10   -0.00    3.42
 -10  13  11    0.00    5.09
  10 -13 -11    0.18    5.27
  10  13 -11   -0.00    4.66
 -10  13  12    2.10    6.23
  10 -13 -12    1.00    5.66
  10  13 -12    0.11    3.70
 -10  13  13    4.21    6.01
  10 -13 -13    1.82    4.96
  10  13 -13   -0.00    3.89
 -10  13  14    0.00    5.99
  10 -13 -14    3.40    7.05
 -10  13  15    4.11    7.34
  10 -13 -15    3.79    5.80
 -10  13  16   -0.00    5.83
  10 -13 -16    1.51    5.72
 -10  13  17   11.43    7.59
 -10  13  17    0.00    5.45
  10 -13 -17    2.50    6.16
  10 -13 -18   -0.00    6.29
 -10  14   1    0.00    6.45
  10 -14  -1   -0.00    5.84
  10  14  -1   -0.00    2.64
 -10  14   2   -0.00    5.76
  10 -14  -2    3.78    5.60
  10  14  -2   -0.00    3.21
 -10  14   3    3.68    8.40
  10 -14  -3    0.88    5.56
  10  14  -3    0.47    3.35
 -10  14   4    7.64    6.56
  10 -14  -4    0.00    6.08
 -10  14   5    9.41    7.32
  10 -14  -5    2.44    6.09
  10  14  -5    1.08    3.71
 -10  14   6    2.46    6.07
  10 -14  -6   -0.00    5.83
  10  14  -6    0.00    3.19
 -10  14   7    3.15    5.56
  10 -14  -7    1.09    6.32
  10  14  -7    0.15    3.37
 -10  14   8    2.61    6.38
  10 -14  -8   -0.00    6.15
  10  14  -8    6.64    4.53
 -10  14   9    2.14    6.44
  10 -14  -9    3.82    6.23
 -10  14  10    0.48    4.93
  10 -14 -10    5.12    7.83
 -10  14  11    4.12    5.73
  10 -14 -11    0.00    5.56
 -10  14  12    1.12    5.76
  10 -14 -12    0.17    5.17
  10 -14 -13   21.92    9.44
 -10  14  14    3.18    5.96
 -10  14  15    0.57    5.15
 -10  14  16   -0.00    6.19
 -10  14  17    4.94    6.88
 -10  15   1   11.67    8.97
  10  15  -1    0.61    3.48
 -10  15   2    0.00    5.86
  10  15  -2    0.00    2.87
 -10  15   3   -0.00    5.18
  10  15  -3    0.64    3.13
 -10  15   4   -0.00    5.97
 -10  15   5    1.82    6.70
 -10  15   6    0.00    5.85
 -10  15   7   -0.00    6.05
 -10  15   8   -0.00    4.96
 -10  15   9    0.00    5.74
 -10  15  10   -0.00    6.62
 -10  15  11    2.56    7.16
 -10  15  12    0.31    6.17
 -10  16   1    2.96    7.22
 -10  16   2    0.46    6.40
 -10  16   3   -0.00    7.73
  -9   0   1    9.55    5.52
  -9   0   1   19.94    6.90
   9   0  -1   12.10    5.99
  -9   0   2    0.65    4.19
   9   0  -2   -0.00    2.75
  -9   0   3  122.09   16.27
  -9   0   3   89.03   14.72
   9   0  -3  112.71   15.53
  -9   0   4    0.13    4.44
  -9   0   4    5.58    5.00
  -9   0   5   19.48    7.25
  -9   0   6    1.88    5.07
  -9   0  11   11.72    6.01
  -9   0  12    0.69    3.88
  -9   0  13   83.27   14.39
   9   0 -13   82.62   15.57
  -9   0  14   -0.00    5.49
   9   0 -14   -0.00    4.52
  -9   0  15   26.36    9.10
   9   0 -15   22.69    8.39
  -9   0  16    2.91    5.87
   9   0 -16   -0.00    5.67
  -9   0  17    8.42    8.04
   9   0 -17   18.01    7.91
  -9   0  18   -0.00    4.04
   9   0 -18   -0.00    4.75
  -9   0  20    1.69    5.03
   9   0 -20    2.68    5.79
  -9   0  21    9.94    6.36
   9   0 -21    5.84    6.55
  -9   0  22    7.97    6.94
   9   0 -22   -0.00    5.55
  -9   0  23   17.46    8.62
   9   0 -23   32.08   11.44
  -9   0  24    0.00    5.56
   9   0 -24   -0.00    6.30
  -9   0  25   22.62    9.26
   9   0 -25    5.90    7.65
  -9   0  26   -0.00    5.65
   9   0 -26   -0.00    6.81
  -9   0  27   -0.00    6.57
   9   0 -27   -0.00    6.80
  -9   0  28   -0.00    5.26
  -9   0  29    8.66    6.71
  -9   0  30    0.00    5.52
  -9   0  31    0.97    5.76
  -9   0  32   -0.00    5.18
  -9   1   1  346.87   32.73
  -9   1   1  260.61   30.30
   9  -1  -1  348.23   32.39
   9   1  -1  323.39   30.69
  -9  -1   1  287.17   29.70
  -9   1   2    6.26    5.63
   9  -1  -2   10.91    5.96
   9   1  -2    8.58    4.55
  -9  -1   2    4.83    5.29
  -9   1   3    3.26    4.66
  -9   1   3    3.77    4.87
   9  -1  -3    1.67    4.98
  -9  -1   3    2.43    4.23
  -9  -1   3    3.44    3.87
  -9   1   4   53.06   10.99
  -9   1   4   46.62   10.68
  -9  -1   4   39.58    9.24
  -9  -1   4   51.52   10.23
  -9  -1   5  107.93   15.44
  -9  -1   6    4.44    5.63
  -9  -1   8    0.00    4.78
   9   1  -9   18.68    7.14
  -9   1  10    4.57    5.05
   9   1 -10   -0.00    4.57
  -9   1  11  107.74   16.00
   9   1 -11   73.89   14.08
  -9   1  12    3.75    6.80
   9   1 -12    0.81    4.49
  -9  -1  12    8.46    5.78
  -9   1  13    1.15    5.46
   9   1 -13    2.47    5.28
  -9  -1  13    2.87    5.11
  -9   1  14    2.08    5.05
   9   1 -14   -0.00    5.69
  -9  -1  14    0.00    4.04
  -9   1  15   53.11   12.30
   9   1 -15   79.15   14.21
  -9  -1  15   34.40    9.87
  -9   1  16    2.21    5.12
   9   1 -16   11.96    7.17
  -9  -1  16    6.76    5.15
  -9   1  17   29.79    9.28
   9  -1 -17   34.23   10.87
   9   1 -17   23.38    9.48
  -9  -1  17   28.45    8.81
  -9   1  18   -0.00    5.32
   9  -1 -18   -0.00    5.81
   9   1 -18    3.08    6.52
  -9  -1  18    4.38    5.48
  -9   1  19    0.66    4.61
   9  -1 -19    0.63    5.30
   9   1 -19   10.66    7.26
  -9  -1  19    0.00    4.01
  -9   1  20    7.17    6.93
   9  -1 -20    8.62    7.55
   9   1 -20    1.99    6.29
  -9  -1  20   -0.00    5.73
  -9   1  21   53.72   13.01
   9  -1 -21   50.40   13.03
   9   1 -21   36.84   11.89
  -9  -1  21   36.37   11.14
  -9   1  22    0.00    5.93
   9  -1 -22    0.74    5.03
   9   1 -22    0.75    5.25
  -9  -1  22   -0.00    6.44
  -9   1  23    3.59    5.35
   9  -1 -23    3.07    6.00
   9   1 -23    9.49    7.40
  -9  -1  23    3.83    5.57
  -9   1  24   -0.00    5.01
   9  -1 -24    0.00    5.25
   9   1 -24    2.12    6.72
  -9  -1  24    6.13    6.06
  -9   1  25    6.20    6.46
   9   1 -25    5.81    7.34
  -9  -1  25    8.36    7.24
  -9   1  26    2.96    6.24
   9   1 -26    0.16    5.64
  -9  -1  26    4.50    5.96
  -9   1  27   20.62    9.14
   9   1 -27   16.25    9.20
  -9   1  28    2.54    6.92
   9   1 -28    7.93    7.78
  -9  -1  28    2.01    5.57
  -9   1  29    1.82    6.86
  -9  -1  29    0.00    6.71
  -9   1  30   -0.00    5.17
  -9  -1  30   -0.00    5.45
  -9   1  31    0.00    6.05
  -9  -1  31   10.05    7.34
  -9   1  32   -0.00    5.59
  -9  -1  32   -0.00    7.07
  -9   1  33    6.24    7.05
  -9  -1  33    2.29    6.57
  -9   1  34    3.13    7.24
  -9  -1  34    4.75    6.94
  -9   2   1   29.99    8.97
   9   2  -1   47.74    9.08
   9   2  -1   30.87    7.53
   9   2  -1   31.91    8.30
  -9  -2   1   41.98    9.10
  -9   2   2    9.09    5.97
   9   2  -2   -0.00    4.45
  -9  -2   2    5.52    4.73
  -9   2   3  141.91   18.20
   9   2  -3   81.02   13.89
  -9   2   4    1.83    4.67
   9   2  -4    0.00    3.58
  -9  -2   4   11.33    6.00
  -9   2   5    9.84    5.89
   9   2  -5   10.24    6.05
  -9  -2   5   17.23    6.54
  -9  -2   6   -0.00    4.22
   9   2  -7   35.20    9.42
  -9  -2   7   54.52   10.81
  -9   2   8   24.11    8.19
   9   2  -8   16.32    6.68
  -9  -2   8   17.27    7.35
  -9   2   9   18.81    8.29
   9   2  -9   18.35    6.95
  -9  -2   9   37.19    9.04
  -9   2  10    1.37    4.77
   9   2 -10    3.54    5.35
   9   2 -11   -0.00    4.01
  -9   2  12   18.29    7.33
   9   2 -12    9.11    6.45
  -9   2  13   32.61    9.81
   9   2 -13   22.07    8.34
  -9  -2  13   10.90    6.42
  -9   2  14   37.84   10.27
   9   2 -14   17.46    7.60
  -9  -2  14   21.69    8.06
  -9   2  15   20.37    8.20
   9   2 -15    2.36    5.85
  -9  -2  15   12.32    6.60
  -9   2  16   -0.00    5.73
   9   2 -16    3.71    6.37
  -9  -2  16   -0.00    5.02
  -9   2  17   21.71    8.51
   9   2 -17   30.52    9.87
  -9  -2  17   37.99   10.29
  -9   2  18   -0.00    5.64
   9   2 -18   -0.00    5.07
  -9  -2  18   -0.00    4.97
  -9   2  19   77.18   15.03
   9   2 -19   53.84   12.95
  -9  -2  19   72.79   13.85
  -9   2  20    1.35    5.74
   9   2 -20    7.05    6.61
  -9  -2  20    5.66    5.97
  -9   2  21    9.61    6.76
   9  -2 -21    3.67    7.56
  -9  -2  21    0.00    4.93
  -9   2  22    7.90    7.49
   9  -2 -22    0.82    4.75
   9   2 -22    1.29    5.61
  -9  -2  22    4.30    5.66
  -9   2  23   13.50    9.01
   9  -2 -23   41.07   12.04
   9   2 -23   39.57   11.65
  -9  -2  23   25.78    9.22
  -9   2  24    0.00    6.47
   9  -2 -24    0.45    6.06
   9   2 -24   -0.00    5.47
  -9  -2  24   -0.00    6.34
   9   2 -25    5.88    7.15
  -9  -2  25    2.83    6.07
  -9   2  26   -0.00    5.60
   9   2 -26    0.46    5.24
  -9  -2  26   -0.00    4.84
  -9   2  27   -0.00    5.25
   9   2 -27   -0.00    5.96
  -9  -2  27    7.58    6.87
  -9   2  28    3.72    7.13
   9   2 -28   -0.00    4.81
  -9  -2  28   -0.00    4.70
  -9   2  29    6.29    5.82
   9   2 -29    8.21    7.73
  -9  -2  29   14.23    7.88
  -9   2  30    6.75    6.30
   9   2 -30    4.32    7.40
  -9  -2  30   -0.00    6.20
  -9   2  31    1.55    5.82
  -9  -2  31    0.34    6.07
  -9   2  32    6.57    6.12
  -9  -2  32    0.16    5.95
  -9   2  33    5.30    7.99
  -9  -2  33    3.82    7.68
  -9   2  34    2.64    6.07
  -9  -2  34    0.00    6.45
  -9   3   1  151.89   20.12
   9   3  -1  171.27   17.92
   9   3  -1  142.91   16.80
   9   3  -1  114.66   16.13
  -9  -3   1  139.83   17.31
  -9   3   2   24.01    7.92
   9   3  -2   31.84    6.88
   9   3  -2   11.05    5.49
  -9  -3   2   24.66    7.30
  -9   3   3    0.22    3.79
   9  -3  -3   -0.00    4.43
   9   3  -3    2.72    3.80
   9   3  -3    1.22    5.03
  -9  -3   3    6.54    4.59
  -9   3   4    3.14    4.58
  -9   3   4   -0.00    3.91
   9  -3  -4    3.50    5.46
   9  -3  -4    6.85    5.40
  -9  -3   4    2.44    3.62
  -9   3   5   51.52   10.80
  -9   3   5   53.55   11.68
   9  -3  -5   38.60    9.53
   9  -3  -5   42.25   10.95
   9   3  -5   28.90    8.43
  -9   3   6   35.21    9.16
   9  -3  -6   34.63    9.23
   9  -3  -6   29.47    9.29
   9   3  -6   14.84    6.67
  -9  -3   6   46.02    9.31
  -9   3   7   24.58    8.44
   9  -3  -7   33.25    9.76
   9   3  -7    8.29    6.29
  -9  -3   7   25.40    7.30
   9  -3  -8   -0.00    6.29
   9   3  -8    1.14    3.41
  -9  -3   8   -0.00    4.44
  -9   3   9   16.75    6.66
   9  -3  -9    5.67    6.28
   9   3  -9    6.34    5.38
  -9  -3   9   15.05    6.59
  -9   3  10    0.94    4.46
   9  -3 -10   11.44    6.91
   9   3 -10    1.89    4.88
  -9  -3  10    5.49    5.26
  -9   3  11  114.96   17.18
   9  -3 -11   82.63   15.89
   9   3 -11   73.58   14.03
  -9   3  12   19.76    7.09
   9  -3 -12    9.26    7.40
   9   3 -12   14.32    7.49
  -9   3  13    5.00    7.25
   9  -3 -13    0.00    5.41
   9   3 -13    8.53    6.32
  -9   3  14    0.03    4.90
   9   3 -14    0.80    4.51
  -9  -3  14    0.21    5.10
  -9   3  15   57.24   11.76
   9   3 -15   42.22   10.82
  -9  -3  15   17.98    7.67
  -9   3  16    6.12    7.51
   9   3 -16    1.46    5.48
  -9  -3  16    6.75    5.86
  -9   3  17   11.65    6.63
   9   3 -17   30.18    9.58
  -9  -3  17   36.41    9.63
  -9   3  18    0.02    5.79
   9   3 -18    4.28    5.12
  -9  -3  18    0.00    4.27
   9   3 -19   -0.00    4.65
  -9  -3  19   -0.00    5.62
  -9   3  20   11.06    6.25
   9   3 -20    5.99    6.31
  -9  -3  20   16.00    8.72
  -9   3  21   35.78   10.17
   9   3 -21   29.24   10.16
  -9  -3  21   22.38    9.32
  -9   3  22    0.37    5.11
   9   3 -22   12.20    6.83
  -9  -3  22    5.25    6.29
  -9   3  23    0.00    5.35
   9   3 -23    0.36    5.93
  -9  -3  23    3.32    6.52
  -9   3  24   -0.00    6.58
   9   3 -24    3.18    5.65
  -9  -3  24   -0.00    5.23
  -9   3  25    6.44    6.06
   9   3 -25    7.22    6.51
  -9  -3  25   20.45    8.56
  -9   3  26    0.40    6.15
   9   3 -26    7.78    7.27
  -9  -3  26    9.97    8.06
  -9   3  27    2.57    5.98
   9   3 -27   -0.00    6.54
  -9  -3  27    0.28    5.79
  -9   3  28    0.00    7.07
   9   3 -28    3.65    4.94
  -9  -3  28    0.00    5.34
  -9   3  29   -0.00    6.81
   9   3 -29    0.48    5.94
  -9  -3  29   -0.00    6.51
   9   3 -30    0.90    6.05
  -9  -3  30    0.00    6.20
  -9   3  31   -0.00    6.71
   9   3 -31    0.00    6.17
  -9  -3  31    3.11    6.95
  -9   3  32    0.42    6.36
  -9  -3  32   -0.00    5.84
  -9   3  33   -0.00    5.68
  -9  -3  33   -0.00    5.21
  -9  -3  34    2.13    6.86
  -9   4   1    1.51    5.06
   9  -4  -1    6.39    6.30
   9   4  -1    0.91    3.29
   9   4  -1   -0.00    4.85
  -9  -4   1   -0.00    4.06
  -9   4   2   48.27   11.24
  -9   4   2   33.26    9.63
   9  -4  -2   43.35   10.52
   9  -4  -2   38.97   10.03
   9   4  -2   46.58    8.99
   9   4  -2   28.03    8.03
  -9  -4   2   35.36    8.10
  -9   4   3   33.59   10.34
  -9   4   3   58.66   11.83
   9  -4  -3   59.03   12.15
   9  -4  -3   29.37    9.78
   9   4  -3   47.05    9.15
   9   4  -3   52.63    9.86
  -9  -4   3   39.50    8.68
  -9   4   4   40.83   10.40
  -9   4   4   35.50   10.58
   9  -4  -4   68.40   12.76
   9  -4  -4   40.01   11.10
   9   4  -4   56.78   10.03
   9   4  -4   38.80    8.95
  -9  -4   4   60.08   10.40
  -9   4   5   66.05   13.18
  -9   4   5   61.99   13.23
   9  -4  -5   72.74   12.89
   9  -4  -5   55.00   12.34
   9   4  -5   35.74    8.80
  -9  -4   5   81.81   12.21
  -9   4   6    2.64    4.99
  -9   4   6    0.79    4.96
   9  -4  -6    2.20    5.31
   9  -4  -6    1.69    6.35
  -9  -4   6    0.00    4.73
  -9   4   7   49.47   11.00
   9  -4  -7   48.32   11.33
   9  -4  -7   65.53   13.45
   9   4  -7   44.09    9.94
  -9   4   8   88.40   14.99
   9  -4  -8   53.05   13.37
   9   4  -8   52.22   11.16
  -9  -4   8   88.98   13.48
  -9   4   9   63.26   12.65
   9  -4  -9   56.27   12.46
   9   4  -9   41.95   10.26
  -9  -4   9   59.04   11.01
  -9   4  10    4.00    5.51
   9  -4 -10    2.87    6.72
   9   4 -10    2.14    4.62
  -9  -4  10    0.58    4.50
  -9   4  11    4.42    5.77
   9  -4 -11    3.17    6.38
   9   4 -11    0.32    3.95
  -9   4  12    4.15    4.87
   9  -4 -12   -0.00    5.83
   9   4 -12    6.55    5.07
  -9   4  13   38.63   10.72
   9  -4 -13   21.64    9.83
   9   4 -13   37.01    9.47
  -9   4  14    4.57    5.34
   9  -4 -14   10.70    7.56
   9   4 -14    4.46    5.65
  -9  -4  14    4.07    4.79
  -9   4  15   27.26    9.66
   9  -4 -15   15.40    8.17
   9   4 -15    7.21    5.82
  -9  -4  15   15.36    7.20
  -9   4  16   -0.00    5.62
   9  -4 -16    0.00    5.29
   9   4 -16    0.10    4.20
  -9  -4  16   -0.00    4.56
  -9   4  17   13.73    7.28
   9  -4 -17   20.10    9.53
   9   4 -17   11.45    6.65
  -9   4  18   31.39   10.35
   9  -4 -18   28.98   11.06
   9   4 -18   20.52    8.75
  -9  -4  18   42.26   10.84
  -9   4  19   26.30    9.96
   9   4 -19   36.99   10.30
  -9  -4  19   49.24   11.99
  -9   4  20    3.52    5.97
   9   4 -20    4.44    5.59
  -9  -4  20    0.00    4.65
  -9   4  21   -0.00    4.93
   9   4 -21    4.90    5.93
  -9  -4  21    9.06    7.50
  -9   4  22   11.02    6.85
   9   4 -22   10.46    6.88
  -9  -4  22    3.86    6.82
  -9   4  23   17.52    8.81
   9   4 -23   11.77    7.51
  -9  -4  23   32.57   11.22
  -9   4  24    8.32    7.08
   9   4 -24   -0.00    4.76
  -9  -4  24   13.58    8.75
  -9   4  25    1.65    5.14
   9   4 -25    2.38    5.22
  -9  -4  25   -0.00    6.57
  -9   4  26    1.47    4.78
   9   4 -26   -0.00    4.22
  -9  -4  26   -0.00    5.91
  -9   4  27   -0.00    5.76
   9   4 -27   -0.00    5.07
  -9  -4  27   -0.00    5.62
  -9   4  28    7.72    7.64
   9   4 -28    0.00    5.15
  -9  -4  28    0.00    4.69
  -9   4  29   15.67    7.59
   9   4 -29   17.92    8.52
  -9  -4  29    8.02    8.46
  -9   4  30    0.00    6.87
   9   4 -30    0.05    4.88
  -9  -4  30   -0.00    7.37
  -9   4  31   11.52    6.88
   9   4 -31    0.00    5.96
  -9  -4  31    4.48    7.92
  -9   4  32    1.14    4.74
   9   4 -32    7.71    6.84
  -9  -4  32    0.87    5.66
  -9   4  33    0.00    6.49
  -9  -4  33   -0.00    7.26
  -9   5   1  101.00   16.56
   9  -5  -1   84.93   14.72
   9  -5  -1   96.48   16.97
   9   5  -1   97.85   12.71
   9   5  -1   70.83   11.72
  -9  -5   1  100.43   13.07
  -9   5   2   47.91   11.76
   9  -5  -2   34.52    9.61
   9  -5  -2   38.98   11.10
   9   5  -2   57.11    9.34
   9   5  -2   22.01    7.37
  -9  -5   2   46.41    8.75
  -9   5   3   12.20    6.67
  -9   5   3    7.13    5.98
   9  -5  -3    3.64    6.10
   9  -5  -3   10.35    7.69
   9   5  -3   11.49    5.32
   9   5  -3    9.73    5.60
  -9  -5   3    6.37    5.01
  -9   5   4   55.61   12.68
  -9   5   4   41.10   11.17
   9  -5  -4   42.23   11.20
   9  -5  -4   51.27   12.56
   9   5  -4   63.90   10.52
   9   5  -4   43.78    9.28
  -9  -5   4   75.44   11.24
  -9   5   5   23.27    9.18
  -9   5   5   28.60    9.46
   9  -5  -5   19.87    8.05
   9  -5  -5   19.56    8.64
   9   5  -5   31.69    7.71
   9   5  -5    4.68    5.33
  -9  -5   5   18.44    6.48
  -9   5   6   33.54   10.15
  -9   5   6   34.95   10.72
   9  -5  -6   46.90   11.42
   9  -5  -6   33.95   10.56
   9   5  -6   30.22    8.67
  -9  -5   6   41.57    8.79
   9  -5  -7   50.48   11.41
   9  -5  -7   40.77   11.94
   9   5  -7   35.24    8.77
  -9  -5   7   51.51    9.92
  -9   5   8    4.49    4.94
   9  -5  -8   -0.00    4.35
   9  -5  -8   -0.00    5.30
   9   5  -8   -0.00    3.96
  -9  -5   8   -0.00    4.31
  -9   5   9    1.83    5.25
   9  -5  -9    5.54    7.64
   9   5  -9    0.22    3.49
  -9  -5   9    1.35    4.69
  -9   5  10   -0.00    4.38
   9  -5 -10   -0.00    6.49
   9   5 -10   -0.00    3.45
  -9  -5  10    3.70    4.55
  -9   5  11   54.91   12.16
   9  -5 -11   61.53   13.69
   9   5 -11   51.67   10.63
  -9  -5  11   52.61   11.09
  -9   5  12    8.96    6.57
   9  -5 -12   34.05   10.67
   9   5 -12    9.27    6.18
  -9   5  13    1.79    5.58
   9  -5 -13   -0.00    5.69
   9   5 -13    2.98    4.67
  -9   5  14    7.58    6.84
   9  -5 -14   26.43   10.01
   9   5 -14   25.79    8.14
  -9  -5  14   11.90    6.41
  -9   5  15   11.10    6.99
   9  -5 -15   19.71    8.99
   9   5 -15   23.72    7.61
  -9   5  16   18.60    8.93
   9  -5 -16   10.76    7.31
   9   5 -16   16.87    7.45
  -9  -5  16   13.78    7.48
  -9   5  17   44.49   11.04
   9  -5 -17   19.10    9.13
   9   5 -17   31.68    9.44
  -9  -5  17   17.37    7.85
  -9   5  18    0.00    5.72
  -9  -5  18   -0.00    5.56
  -9   5  19   -0.00    5.10
   9   5 -19    0.00    4.99
  -9  -5  19    3.23    5.18
  -9   5  20   -0.00    6.11
   9   5 -20    2.41    4.94
  -9  -5  20   14.08    7.63
  -9   5  21   17.36    8.96
   9   5 -21    8.82    6.42
  -9  -5  21    8.70    7.60
  -9   5  22   12.07    8.42
   9   5 -22    5.35    6.52
  -9  -5  22   20.11    9.17
  -9   5  23    1.60    6.67
   9   5 -23   -0.00    5.44
  -9  -5  23   10.47    7.08
  -9   5  24    0.00    6.76
   9   5 -24    2.84    5.12
  -9  -5  24    4.47    5.95
   9   5 -25    2.79    5.61
  -9  -5  25    3.43    6.77
  -9   5  26   10.96    6.90
   9   5 -26    4.82    6.00
  -9  -5  26    7.47    6.66
  -9   5  27    0.13    4.70
   9   5 -27    2.10    4.87
  -9   5  28    4.04    6.62
   9   5 -28    3.54    5.39
  -9   5  29   -0.00    5.25
   9   5 -29   -0.00    4.97
  -9  -5  29    3.05    5.60
  -9   5  30    1.46    6.16
   9   5 -30    2.11    5.57
  -9  -5  30   -0.00    6.09
  -9   5  31    2.71    5.61
   9   5 -31    1.26    5.07
  -9  -5  31   -0.00    5.77
  -9   5  32    3.83    7.52
   9   5 -32    0.00    4.76
  -9  -5  32    2.53    6.05
   9   5 -33   -0.00    5.16
  -9  -5  33    0.13    5.49
  -9   6   1    1.69    5.43
   9  -6  -1   -0.00    5.17
   9  -6  -1    2.00    5.88
   9   6  -1    1.74    3.73
  -9  -6   1   -0.00    3.86
  -9   6   2   78.23   15.10
   9  -6  -2   60.23   13.12
   9  -6  -2   70.14   14.94
   9   6  -2   66.68   10.77
  -9  -6   2   81.85   11.51
  -9   6   3   22.39    9.28
   9  -6  -3    8.81    6.97
   9  -6  -3   13.01    8.70
   9   6  -3    9.75    5.01
  -9  -6   3   28.37    7.09
  -9   6   4    9.94    7.78
  -9   6   4   17.29    7.84
   9  -6  -4   21.94    9.31
   9  -6  -4   27.80   10.22
   9   6  -4   22.19    6.51
  -9  -6   4   29.89    7.25
  -9   6   5   12.02    7.89
  -9   6   5   14.67    7.54
   9  -6  -5   22.80    8.95
   9   6  -5    9.86    5.63
  -9  -6   5   10.40    5.31
  -9   6   6    8.85    7.13
  -9   6   6    3.77    6.31
   9  -6  -6    9.71    7.41
   9  -6  -6    7.08    6.72
   9   6  -6    4.36    4.67
  -9  -6   6   16.64    6.18
  -9   6   7   14.02    8.19
  -9   6   7   10.52    7.24
   9  -6  -7   32.42    9.85
   9  -6  -7   16.67    8.31
   9   6  -7   20.36    6.78
  -9  -6   7   26.51    7.37
   9  -6  -8  101.50   15.30
   9  -6  -8   32.37   11.20
   9   6  -8   48.50    9.91
  -9  -6   8   44.42    9.54
  -9   6   9   15.62    8.00
   9  -6  -9   11.48    5.73
   9  -6  -9   14.61    7.91
   9   6  -9    1.89    4.67
  -9  -6   9   12.24    5.95
  -9   6  10    2.10    4.18
   9  -6 -10   -0.00    5.46
   9   6 -10    4.57    5.12
  -9  -6  10    1.26    4.35
  -9   6  11   -0.00    4.91
   9  -6 -11   -0.00    6.30
   9   6 -11    0.00    3.94
  -9  -6  11   -0.00    4.53
  -9   6  12   21.38    8.21
   9  -6 -12   15.19    9.08
   9   6 -12   12.22    6.46
   9  -6 -13   14.29    8.92
   9   6 -13    4.97    5.69
  -9   6  14   22.88    8.39
   9  -6 -14   23.38    9.80
   9   6 -14   28.02    8.13
  -9  -6  14   16.80    7.92
  -9   6  15    0.00    6.59
   9   6 -15    2.41    4.61
  -9  -6  15    0.00    5.20
  -9   6  16    5.53    7.08
   9   6 -16    1.90    4.30
  -9  -6  16    1.52    4.90
  -9   6  17    0.00    5.63
   9   6 -17    0.51    4.27
  -9  -6  17    3.64    6.51
  -9   6  18   22.82    9.43
   9   6 -18   25.42    8.59
  -9  -6  18   18.46    8.52
  -9   6  19    6.60    6.48
   9   6 -19    6.45    5.49
  -9  -6  19   13.19    7.79
  -9   6  20    7.51    7.59
   9   6 -20   -0.00    4.62
  -9  -6  20    5.40    5.90
  -9   6  21   -0.00    6.07
   9   6 -21    2.38    4.29
  -9  -6  21   -0.00    5.37
  -9   6  22    0.75    5.54
   9   6 -22   -0.00    4.56
  -9  -6  22    2.92    5.99
  -9   6  23    0.00    5.98
   9   6 -23    4.41    5.65
  -9   6  24   10.64    7.17
   9   6 -24   11.84    6.59
  -9  -6  24    0.21    5.72
  -9   6  25    0.00    4.93
   9   6 -25    1.09    4.83
  -9  -6  25    6.07    7.32
  -9   6  26    1.97    6.52
   9   6 -26    9.41    6.77
  -9  -6  26   -0.00    5.66
  -9   6  27   -0.00    5.58
   9   6 -27   -0.00    5.11
  -9  -6  27   -0.00    6.37
  -9   6  28    8.08    6.42
   9   6 -28   -0.00    5.84
  -9  -6  28    2.93    6.59
   9   6 -29    3.61    5.92
  -9  -6  29    0.00    6.26
  -9   6  30    7.14    6.38
   9   6 -30    4.13    6.11
  -9  -6  30    0.00    6.27
  -9   6  31   -0.00    6.07
   9   6 -31    1.17    5.43
  -9  -6  31    0.00    4.92
  -9   6  32   -0.00    6.90
   9   6 -32    0.77    4.72
  -9  -6  32   10.61    9.35
   9   6 -33    3.18    6.38
  -9  -6  33    7.43    8.60
  -9   7   1   19.92    9.04
   9  -7  -1    7.01    6.74
   9   7  -1    7.81    4.28
  -9   7   2   10.04    6.30
   9  -7  -2    3.31    6.11
   9   7  -2    4.58    3.91
  -9   7   3    0.53    5.17
   9  -7  -3    2.78    5.21
   9  -7  -3    0.93    6.24
   9   7  -3   -0.00    3.72
  -9   7   4   26.53    9.59
   9  -7  -4   15.61    7.49
   9  -7  -4   21.50    9.38
   9   7  -4   14.26    5.14
  -9   7   5    0.89    4.84
  -9   7   5    5.98    6.60
   9  -7  -5   10.52    6.41
   9  -7  -5   14.35    8.61
   9   7  -5    6.78    4.33
  -9   7   6   29.09   10.26
  -9   7   6   40.48   11.28
   9  -7  -6   35.92   10.74
   9   7  -6   14.62    6.08
  -9  -7   6   32.28    8.01
  -9   7   7    5.90    6.78
  -9   7   7    0.00    5.21
   9  -7  -7    3.67    6.59
   9   7  -7    2.77    3.81
  -9  -7   7    7.43    5.06
  -9   7   8   -0.00    5.01
   9  -7  -8   -0.00    6.13
   9  -7  -8    2.85    5.33
   9   7  -8    3.80    4.68
  -9  -7   8    3.57    4.28
  -9   7   9   10.21    7.09
   9  -7  -9   14.44    7.48
   9  -7  -9    2.62    5.97
   9   7  -9    0.00    3.97
  -9  -7   9   11.54    6.17
  -9   7  10   16.83    7.60
   9  -7 -10   16.00    8.17
   9  -7 -10    7.91    6.83
   9   7 -10   13.84    5.79
  -9  -7  10   22.61    6.91
  -9   7  11   10.97    7.17
   9  -7 -11   14.20    7.36
   9  -7 -11    2.14    6.49
   9   7 -11    5.26    5.12
  -9  -7  11   17.02    6.29
  -9   7  12   41.06   10.72
   9  -7 -12   34.99    9.94
   9   7 -12   17.06    6.92
  -9   7  13    4.05    5.03
   9   7 -13    1.35    4.58
  -9   7  14    7.11    6.62
   9   7 -14    3.41    4.99
  -9  -7  14    0.00    4.59
   9   7 -15   -0.00    4.30
  -9  -7  15    1.68    5.27
  -9   7  16   35.78   10.46
   9   7 -16   21.66    7.69
  -9  -7  16   14.81    7.61
  -9   7  17    5.68    5.80
   9   7 -17   -0.00    5.42
  -9  -7  17    1.70    4.89
  -9   7  18   -0.00    5.55
   9   7 -18   -0.00    4.66
  -9  -7  18   -0.00    4.73
  -9   7  19   -0.00    5.23
   9   7 -19   -0.00    4.14
  -9  -7  19    3.46    6.08
  -9   7  20    7.12    7.19
   9   7 -20    4.21    5.53
  -9  -7  20    3.46    5.58
  -9   7  21    6.38    6.80
   9   7 -21    3.41    5.64
  -9  -7  21    0.19    5.19
   9   7 -22    9.00    6.79
  -9  -7  22    7.58    7.34
  -9   7  23    5.49    6.78
   9   7 -23   -0.00    4.46
  -9  -7  23   -0.00    5.61
  -9   7  24   -0.00    5.68
   9   7 -24    0.00    5.00
  -9  -7  24    3.92    6.05
  -9   7  25    6.62    5.71
   9   7 -25    0.93    5.46
  -9  -7  25    0.00    5.97
  -9   7  26   19.22    8.19
   9   7 -26    9.56    7.17
  -9  -7  26    0.00    6.34
  -9   7  27    0.71    5.75
   9   7 -27   -0.00    4.50
  -9  -7  27   -0.00    5.69
  -9   7  28    0.00    6.10
   9   7 -28   -0.00    6.03
  -9  -7  28    3.84    6.58
  -9   7  29   -0.00    6.64
   9   7 -29   -0.00    6.70
  -9  -7  29   -0.00    6.48
  -9   7  30    3.15    6.98
   9   7 -30    4.97    7.10
  -9  -7  30    0.00    6.73
  -9   7  31    0.07    5.39
   9   7 -31   -0.00    5.23
  -9  -7  31    2.07    6.61
   9   7 -32   -0.00    6.99
  -9  -7  32    0.61    6.02
   9   7 -33    2.93    6.14
   9   7 -34   -0.00    4.94
   9  -8  -1   22.51    9.34
   9   8  -1    3.35    3.59
   9  -8  -2   33.83   10.24
   9   8  -2   21.13    5.67
   9  -8  -3    2.22    5.97
   9   8  -3    0.32    3.89
   9   8  -4   41.55    8.40
   9  -8  -5    7.08    5.44
   9  -8  -5    2.06    6.90
   9   8  -5   -0.00    3.32
   9  -8  -6    6.87    6.58
   9  -8  -6    0.70    6.06
   9   8  -6   -0.00    3.13
  -9   8   7    2.95    4.19
   9  -8  -7    0.48    4.93
   9   8  -7    5.25    4.29
  -9   8   8   64.30   14.33
  -9   8   8   40.89   11.92
   9  -8  -8   51.78   12.53
   9   8  -8   39.54    9.00
  -9   8   9   15.96    7.50
  -9   8   9   12.18    7.31
   9  -8  -9    0.00    5.17
   9   8  -9    7.42    4.79
  -9   8  10   18.05    8.64
   9  -8 -10   20.17    8.22
   9   8 -10   10.78    5.75
  -9   8  11   10.77    7.26
   9  -8 -11    7.46    6.57
   9   8 -11    0.00    5.06
  -9  -8  11   -0.00    5.16
  -9   8  12   16.48    8.06
   9  -8 -12    0.00    6.97
   9   8 -12    7.52    5.44
  -9   8  13    3.82    4.84
   9  -8 -13    8.83    5.55
   9   8 -13   -0.00    4.56
  -9   8  14    9.54    7.26
   9   8 -14   18.13    6.52
  -9  -8  14   14.91    7.01
  -9   8  15    1.48    6.03
   9   8 -15    0.00    4.46
  -9  -8  15   -0.00    4.89
  -9   8  16   -0.00    5.04
   9   8 -16    0.00    5.36
  -9  -8  16    7.25    5.73
  -9   8  17   -0.00    6.06
  -9  -8  17    4.36    5.35
  -9   8  18   12.76    7.74
   9   8 -18   13.59    6.65
  -9  -8  18   31.88    9.78
  -9   8  19    0.00    5.51
   9   8 -19    1.65    4.72
  -9  -8  19   -0.00    4.91
  -9   8  20   10.25    6.71
   9   8 -20    9.20    6.19
  -9  -8  20   -0.00    4.37
  -9   8  21    0.00    5.67
   9   8 -21   -0.00    4.68
  -9  -8  21   -0.00    4.59
  -9   8  22    0.00    4.64
   9   8 -22    0.00    4.85
  -9  -8  22   -0.00    5.44
  -9   8  23   -0.00    4.61
   9   8 -23    0.07    4.66
  -9  -8  23    5.81    6.99
  -9   8  24   -0.00    4.17
   9   8 -24    2.52    5.28
  -9  -8  24    5.38    6.46
  -9   8  25    5.18    5.56
   9   8 -25    2.51    5.43
  -9  -8  25    2.32    5.42
  -9   8  26    3.11    6.59
   9   8 -26    0.22    4.26
  -9  -8  26    2.57    6.29
  -9   8  27    4.94    5.91
  -9  -8  27   -0.00    5.43
  -9   8  28    2.42    5.84
  -9  -8  28    2.21    6.24
  -9   8  29    6.63    6.56
   9   8 -29   -0.00    5.38
  -9  -8  29   -0.00    5.53
  -9   8  30    6.53    6.48
   9   8 -30   -0.00    6.06
  -9  -8  30    0.00    6.23
   9   8 -31   -0.00    7.28
  -9  -8  31   -0.00    4.97
   9   8 -32    2.63    6.12
  -9  -8  32    0.61    5.03
   9   8 -33   -0.00    6.03
  -9   9   1   -0.00    5.53
   9  -9  -1    3.64    5.90
   9   9  -1    4.36    3.10
  -9   9   2   30.73   10.19
   9  -9  -2   27.87    9.98
   9   9  -2   27.31    6.46
  -9   9   3    0.60    5.81
   9  -9  -3    0.00    5.93
  -9   9   4    1.65    5.31
   9  -9  -4    7.66    6.29
   9   9  -4    0.00    3.11
  -9   9   5    4.20    6.24
   9  -9  -5   -0.00    5.48
   9   9  -5   -0.00    3.51
   9  -9  -6   31.07   10.04
   9   9  -6   29.91    7.43
  -9   9   7   -0.00    5.14
   9  -9  -7   -0.00    5.23
   9   9  -7   -0.00    4.07
  -9   9   8   -0.00    6.41
  -9   9   8    0.52    5.81
   9  -9  -8   10.24    7.12
   9   9  -8   -0.00    3.69
  -9   9   9    8.49    6.11
  -9   9   9   -0.00    5.25
   9  -9  -9    1.63    6.52
   9   9  -9    1.36    4.17
  -9   9  10    6.01    7.68
  -9   9  10    2.54    6.29
   9  -9 -10   11.94    7.18
  -9   9  11   -0.00    5.46
   9  -9 -11    9.13    6.99
   9   9 -11   -0.00    3.42
  -9   9  12   15.91    8.95
   9  -9 -12   39.24   11.19
   9   9 -12   20.90    6.99
   9  -9 -13   -0.00    6.32
   9   9 -13   -0.00    3.88
  -9   9  14    3.36    5.64
   9  -9 -14   -0.00    5.02
   9   9 -14   -0.00    4.35
  -9   9  15    1.71    4.72
   9  -9 -15    5.67    5.87
   9   9 -15    1.16    4.24
  -9   9  16   34.68   10.40
   9  -9 -16   20.35    8.34
   9   9 -16   22.37    7.65
  -9   9  17   -0.00    5.21
   9   9 -17    0.05    3.22
  -9  -9  17   -0.00    4.78
  -9   9  18   -0.00    5.18
   9   9 -18   -0.00    3.85
  -9  -9  18    4.87    5.81
  -9   9  19   -0.00    6.98
   9   9 -19   -0.00    4.00
  -9  -9  19    3.01    5.97
  -9   9  20   10.79    7.06
   9   9 -20   14.61    7.33
  -9  -9  20   20.66    8.91
  -9   9  21    0.21    4.62
   9   9 -21    0.91    4.75
  -9  -9  21    3.89    5.84
  -9   9  22    9.40    6.30
   9   9 -22    9.05    5.83
  -9  -9  22    1.21    4.98
  -9   9  23    1.38    5.31
   9   9 -23   -0.00    4.96
  -9  -9  23    5.01    6.42
  -9   9  24    0.00    5.61
   9   9 -24   -0.00    4.71
  -9  -9  24    0.00    6.00
  -9   9  25    0.72    4.72
   9   9 -25    0.00    5.03
  -9  -9  25    5.64    7.08
  -9   9  26   12.73    7.21
   9   9 -26    7.04    6.07
  -9  -9  26    6.67    6.41
  -9   9  27    1.07    5.15
   9   9 -27   -0.00    5.85
  -9  -9  27    3.38    6.23
  -9   9  28    4.63    5.95
   9   9 -28    5.44    6.50
  -9  -9  28   10.29    7.29
  -9   9  29   -0.00    4.59
   9   9 -29    0.00    5.70
  -9  -9  29   -0.00    5.22
   9   9 -30    0.00    5.56
  -9  -9  30    2.65    5.75
  -9  -9  31    0.00    6.81
  -9  10   1    0.04    5.83
   9 -10  -1    1.44    4.86
  -9  10   2    2.69    6.65
   9 -10  -2   11.65    8.32
   9  10  -2    3.36    3.33
  -9  10   3    2.38    5.61
   9 -10  -3    0.00    5.18
   9  10  -3    1.61    3.33
  -9  10   4   32.81   11.01
   9 -10  -4   37.46   10.19
   9  10  -4   15.24    5.81
  -9  10   5    2.29    5.23
   9 -10  -5    1.65    5.07
   9  10  -5    1.54    3.59
  -9  10   6    0.00    4.49
   9 -10  -6    4.22    6.31
   9 -10  -7    0.54    5.40
   9  10  -7    7.25    4.64
  -9  10   8   17.74    8.59
   9 -10  -8    8.95    7.32
   9  10  -8   11.12    5.04
  -9  10   9    6.58    6.85
   9 -10  -9    4.30    6.79
   9  10  -9    3.40    4.29
  -9  10  10    4.14    6.74
  -9  10  10   -0.00    4.79
   9 -10 -10   -0.00    6.33
   9  10 -10    2.69    4.16
  -9  10  11    0.00    6.34
  -9  10  11    0.69    5.87
   9 -10 -11   14.74    7.79
   9  10 -11    1.21    3.81
  -9  10  12    0.00    4.88
   9  10 -12    4.58    4.39
  -9  10  13    2.73    5.62
   9 -10 -13   -0.00    4.56
   9  10 -13    2.15    3.61
  -9  10  14   13.60    9.42
   9 -10 -14    7.62    6.78
   9  10 -14   20.28    7.17
   9 -10 -15   -0.00    4.33
   9  10 -15    0.00    3.95
  -9  10  16   -0.00    5.68
   9 -10 -16   -0.00    5.02
   9  10 -16    3.55    4.25
  -9  10  17    7.43    7.06
   9 -10 -17    0.00    5.76
   9  10 -17    0.00    4.78
  -9  10  18    3.07    6.15
   9 -10 -18   16.48    9.00
   9  10 -18    4.01    5.52
  -9  10  19   -0.00    4.81
   9  10 -19   -0.00    5.04
  -9  10  20    6.03    6.87
   9  10 -20    6.74    6.13
  -9  10  21    4.09    6.46
   9  10 -21    0.10    4.66
  -9  10  22    0.00    6.25
   9  10 -22    1.26    4.05
  -9  10  23    1.30    5.01
   9  10 -23   -0.00    5.07
  -9  10  24   11.24    7.70
   9  10 -24    7.18    7.09
  -9 -10  24    5.39    7.55
  -9  10  25   -0.00    5.30
   9  10 -25    6.81    6.23
  -9 -10  25    0.00    5.47
  -9  10  26   -0.00    5.54
   9  10 -26    3.36    6.17
  -9 -10  26    0.00    5.35
  -9  10  27   -0.00    4.61
   9  10 -27    2.41    5.01
  -9 -10  27   -0.00    6.41
  -9  10  28    8.61    7.33
  -9 -10  28    5.00    7.15
  -9 -10  29    1.12    6.14
  -9 -10  30   -0.00    5.83
  -9  11   1   -0.00    5.53
   9 -11  -1    1.97    6.13
   9  11  -1   -0.00    2.97
  -9  11   2    5.45    6.56
   9 -11  -2    0.82    6.64
   9  11  -2   14.10    5.00
  -9  11   3   -0.00    6.29
   9  11  -3    0.90    3.19
  -9  11   4    0.10    5.33
   9 -11  -4    9.16    7.61
   9  11  -4    6.48    3.81
  -9  11   5    0.26    4.24
   9 -11  -5   -0.00    6.18
   9  11  -5   -0.00    2.96
  -9  11   6    2.68    6.40
   9 -11  -6   12.16    7.19
   9  11  -6   12.44    4.85
  -9  11   7    0.05    5.89
   9 -11  -7   -0.00    4.71
   9  11  -7   -0.00    3.04
   9 -11  -8    0.00    4.58
   9  11  -8    1.22    3.19
  -9  11   9   11.18    7.44
   9 -11  -9   -0.00    5.75
   9  11  -9    0.59    2.89
  -9  11  10   12.10    8.12
   9 -11 -10    4.17    5.07
   9  11 -10    6.43    4.40
  -9  11  11    1.73    4.93
   9 -11 -11    6.51    5.87
   9  11 -11   -0.00    4.27
  -9  11  12    8.91    7.92
  -9  11  12    0.00    4.77
   9 -11 -12    6.29    6.93
   9  11 -12    0.51    4.93
  -9  11  13    0.00    6.09
  -9  11  13    0.53    5.03
   9 -11 -13    1.21    4.86
   9  11 -13   -0.00    4.23
  -9  11  14    1.61    5.91
   9 -11 -14    0.00    6.42
   9  11 -14    0.17    3.94
  -9  11  15   -0.00    5.90
   9 -11 -15    0.56    4.77
   9  11 -15    0.47    3.38
  -9  11  16   22.19    9.46
   9 -11 -16   21.22    9.00
   9  11 -16   23.99    8.00
  -9  11  17   -0.00    5.75
   9 -11 -17    9.56    6.56
   9  11 -17   -0.00    4.98
  -9  11  18    0.00    4.49
   9 -11 -18    6.40    7.08
   9  11 -18    0.00    4.15
  -9  11  19   -0.00    4.86
   9 -11 -19   -0.00    5.06
   9  11 -19    0.19    5.17
  -9  11  20    3.36    6.67
   9 -11 -20    0.00    4.89
   9  11 -20    0.00    4.47
  -9  11  21    0.36    6.53
   9 -11 -21   -0.00    4.42
   9  11 -21    2.99    5.22
  -9  11  22    2.94    6.49
   9  11 -22    3.12    4.22
  -9  11  23    1.68    4.74
   9  11 -23    0.99    5.22
  -9  11  24    6.45    7.09
   9  11 -24    0.32    4.75
  -9  11  25    1.89    5.62
  -9  12   1    6.73    6.91
   9 -12  -1   -0.00    5.00
  -9  12   2   -0.00    5.27
   9 -12  -2   10.99    7.60
   9  12  -2   -0.00    2.48
  -9  12   3   -0.00    4.55
   9 -12  -3    2.49    5.33
   9  12  -3    0.00    2.63
   9 -12  -4   10.33    7.16
   9  12  -4    6.16    4.24
  -9  12   5   -0.00    4.97
   9 -12  -5    0.81    6.13
   9  12  -5    1.42    3.06
  -9  12   6   -0.00    5.08
   9 -12  -6    0.00    4.97
   9  12  -6   -0.00    3.69
  -9  12   7    2.67    5.29
   9 -12  -7    0.00    4.92
   9  12  -7    2.05    2.92
  -9  12   8   13.95    8.12
   9 -12  -8   23.57    8.95
   9  12  -8    8.69    4.83
  -9  12   9    6.34    6.31
   9 -12  -9   -0.00    5.86
   9  12  -9   -0.00    3.13
  -9  12  10   10.30    7.30
  -9  12  11   -0.00    5.40
   9 -12 -11    3.55    6.33
  -9  12  12    5.19    6.75
   9 -12 -12    8.48    7.60
   9  12 -12    0.00    4.46
  -9  12  13    0.00    5.15
   9 -12 -13    2.13    5.19
   9  12 -13    0.49    4.41
  -9  12  14   10.00    8.98
  -9  12  14   14.40    8.77
   9 -12 -14   12.66    7.44
   9  12 -14    3.36    5.27
  -9  12  15   -0.00    6.77
   9 -12 -15    0.00    5.41
   9  12 -15   -0.00    3.99
  -9  12  16    1.40    7.68
   9 -12 -16    0.00    4.68
   9  12 -16    2.35    4.87
  -9  12  17    0.00    6.30
   9 -12 -17   -0.00    4.53
   9  12 -17   -0.00    4.43
  -9  12  18    3.38    6.78
   9 -12 -18    3.92    6.58
   9  12 -18    3.03    5.27
  -9  12  19    0.00    6.72
   9 -12 -19    2.30    5.06
   9  12 -19    2.69    4.82
   9 -12 -20    7.46    6.39
   9  12 -20   -0.00    5.11
  -9  12  21    1.27    5.69
   9 -12 -21   -0.00    5.46
  -9  12  22    2.14    5.09
   9 -12 -22   12.64    7.32
  -9  12  23    0.00    6.40
   9 -12 -23    6.12    5.73
  -9  12  24    1.52    6.21
   9 -12 -24   -0.00    4.71
  -9  12  25    4.01    5.47
  -9  13   1   -0.00    5.38
   9 -13  -1    7.68    6.34
   9  13  -1    1.56    3.10
  -9  13   2    1.73    5.80
   9 -13  -2    3.43    5.90
   9  13  -2    0.53    2.78
  -9  13   3    3.42    6.34
   9 -13  -3   -0.00    6.54
   9  13  -3    0.00    3.00
  -9  13   4   -0.00    6.49
   9 -13  -4    2.28    6.77
   9  13  -4    5.24    3.59
   9 -13  -5    0.30    5.54
   9  13  -5    1.59    3.54
  -9  13   6    7.70    6.67
   9  13  -6    4.58    3.54
  -9  13   7    0.00    5.45
   9 -13  -7   -0.00    4.69
   9  13  -7   -0.00    3.63
  -9  13   8    0.13    5.54
   9 -13  -8    1.31    5.77
   9  13  -8   -0.00    2.87
  -9  13   9   -0.00    6.03
   9 -13  -9    2.54    6.56
   9  13  -9    1.64    4.57
  -9  13  10    2.94    5.03
   9 -13 -10    4.54    6.23
   9  13 -10    2.65    4.03
  -9  13  11   -0.00    5.23
   9 -13 -11    0.04    4.99
   9  13 -11    1.83    4.33
  -9  13  12   10.13    7.17
   9  13 -12    0.00    3.64
  -9  13  13   -0.00    5.89
   9 -13 -13    3.80    6.21
   9  13 -13   -0.00    3.89
  -9  13  14   -0.00    4.85
   9 -13 -14    0.00    5.13
   9  13 -14    1.49    4.59
  -9  13  15   -0.00    5.90
   9 -13 -15   -0.00    6.29
   9  13 -15    0.00    4.92
  -9  13  16    0.00    6.88
  -9  13  16    2.59    6.44
   9 -13 -16    2.39    6.58
   9  13 -16    6.73    4.26
  -9  13  17    2.71    7.12
   9 -13 -17    1.70    6.09
   9  13 -17   -0.00    4.68
  -9  13  18   -0.00    6.69
   9 -13 -18   -0.00    7.01
  -9  13  19    0.00    5.90
  -9  13  20   -0.00    6.79
   9 -13 -20   -0.00    5.33
  -9  13  21    3.75    6.79
   9 -13 -21   -0.00    4.44
  -9  13  22    4.19    6.98
   9 -13 -22    0.00    5.68
   9 -13 -23    0.31    3.81
  -9  14   1   -0.00    5.23
   9 -14  -1   -0.00    6.76
   9  14  -1    0.25    2.83
  -9  14   2    7.41    6.83
   9 -14  -2    1.03    4.80
   9  14  -2    0.00    2.96
  -9  14   3    0.98    5.92
   9 -14  -3    0.49    4.45
   9  14  -3   12.05    4.68
  -9  14   4    0.00    5.93
   9 -14  -4    4.81    5.68
   9  14  -4    2.85    2.90
  -9  14   5    5.94    7.37
   9 -14  -5   -0.00    5.31
   9  14  -5    1.97    3.05
  -9  14   6   -0.00    6.43
   9 -14  -6    2.48    6.14
   9  14  -6    1.31    2.85
  -9  14   7    2.36    5.79
   9 -14  -7    4.15    6.22
   9  14  -7    0.09    2.92
  -9  14   8   10.01    7.00
   9 -14  -8    0.00    5.49
   9  14  -8    3.68    4.16
  -9  14   9   -0.00    5.71
   9 -14  -9    0.00    5.59
   9  14  -9    0.00    3.23
  -9  14  10    2.50    5.85
   9 -14 -10    0.00    5.22
   9  14 -10   -0.00    3.53
  -9  14  11    2.35    4.84
   9 -14 -11   -0.00    5.77
   9  14 -11    1.24    3.03
   9 -14 -12   -0.00    5.36
   9  14 -12   -0.00    3.95
  -9  14  13    0.37    5.69
   9 -14 -13    0.11    5.99
  -9  14  14    5.86    6.78
   9 -14 -14    6.07    6.70
  -9  14  15   -0.00    5.25
   9 -14 -15   -0.00    5.67
  -9  14  16    1.78    6.23
   9 -14 -16   -0.00    5.19
  -9  14  17    0.00    5.89
   9 -14 -17    0.34    4.89
  -9  14  18    0.12    4.50
   9 -14 -18    6.19    6.97
  -9  14  19   -0.00    7.43
   9 -14 -19    0.00    6.57
  -9  14  20    3.40    6.82
   9 -14 -20   -0.00    7.00
  -9  15   1    6.88    7.31
   9 -15  -1    7.84    7.04
   9  15  -1    1.33    2.72
  -9  15   2   -0.00    4.22
   9 -15  -2    3.93    7.46
   9  15  -2    0.17    2.45
  -9  15   3   -0.00    5.13
   9  15  -3   -0.00    2.26
  -9  15   4    0.00    4.78
   9 -15  -4    0.26    5.36
   9  15  -4   -0.00    3.00
  -9  15   5    1.94    6.04
   9 -15  -5    0.00    5.58
   9  15  -5    0.00    3.24
  -9  15   6    0.00    5.49
   9 -15  -6    0.26    5.75
   9  15  -6    4.97    4.08
  -9  15   7    0.25    6.29
   9 -15  -7   -0.00    6.13
   9  15  -7    1.51    3.43
  -9  15   8   -0.00    6.36
   9 -15  -8   -0.00    5.54
   9  15  -8   -0.00    3.79
  -9  15   9    4.16    5.84
   9 -15  -9    1.05    5.26
  -9  15  10   -0.00    5.41
   9 -15 -10   -0.00    5.56
  -9  15  11    0.00    6.59
   9 -15 -11   -0.00    6.36
  -9  15  12    4.96    6.76
   9 -15 -12   -0.00    6.20
  -9  15  13   -0.00    6.07
   9 -15 -13    0.00    4.83
  -9  15  14   -0.00    5.90
   9 -15 -14    3.48    6.08
   9 -15 -15    1.81    5.16
   9 -15 -16    3.71    6.23
  -9  16   1    5.34    7.25
   9  16  -1    1.35    2.96
  -9  16   2   -0.00    7.55
   9 -16  -2   12.21    8.48
   9  16  -2    0.98    2.55
   9 -16  -3    2.37    5.84
  -9  16   4   -0.00    6.51
   9 -16  -4   -0.00    5.74
  -9  16   5    2.30    6.28
   9 -16  -5    3.32    6.11
  -9  16   6    8.52    7.58
   9 -16  -6    0.10    4.47
  -9  16   7    0.00    6.22
   9 -16  -7    3.36    5.83
   9 -16  -8   -0.00    6.02
  -8   0   1    0.13    3.86
  -8   0   1    0.00    3.34
   8   0  -1    1.74    3.66
   8   0  -1    0.95    3.83
   8   0  -1    1.77    4.25
  -8   0   2  422.40   37.73
  -8   0   2  385.17   37.02
   8   0  -2  379.38   36.41
   8   0  -2  428.50   36.62
   8   0  -2  443.48   38.70
  -8   0   3   -0.00    4.30
  -8   0   3   -0.00    2.98
   8   0  -3    5.06    4.80
  -8   0   4   59.14   10.82
   8   0  -4   75.32   12.26
  -8   0   5   -0.00    4.28
   8   0  -5   -0.00    4.61
  -8   0   6   84.39   13.49
   8   0  -6   86.05   13.81
  -8   0   7   -0.00    4.14
   8   0  -7    1.97    4.70
  -8   0   8  192.72   22.01
   8   0  -8  179.37   22.27
  -8   0   9   -0.00    3.45
   8   0  -9   -0.00    4.28
  -8   0  10   -0.00    3.02
   8   0 -10   -0.00    4.13
   8   0 -11   -0.00    4.53
   8   0 -12  181.27   22.65
   8   0 -13    0.88    4.43
   8   0 -14   73.84   13.96
  -8   0  15    0.00    4.64
  -8   0  16    3.13    4.76
  -8   0  17   -0.00    5.47
  -8   0  18   74.35   14.34
  -8   0  19    0.20    4.42
  -8   0  20    9.95    6.88
  -8   0  21    7.41    5.92
  -8   0  22   21.77    9.44
   8   0 -22   38.74   11.60
  -8   0  23    5.26    6.51
   8   0 -23   -0.00    7.44
   8   0 -24   22.74   10.25
  -8   0  25   10.82    8.30
   8   0 -25    8.30    7.55
  -8   0  26    0.69    5.24
   8   0 -26    4.07    6.63
  -8   0  27   -0.00    6.02
   8   0 -27   -0.00    5.21
  -8   0  28   34.76   10.59
  -8   0  29   -0.00    6.20
  -8   0  30   -0.00    7.38
  -8   0  31    5.66    6.78
  -8   0  32    7.22    7.31
  -8   0  33    4.88    6.63
  -8   0  34    8.11    7.77
  -8   0  35   -0.00    7.42
  -8   1   1   45.27   10.08
  -8   1   1   34.58    8.74
   8  -1  -1   50.12   10.25
   8  -1  -1   48.70   10.62
   8   1  -1   45.84    9.05
   8   1  -1   61.46    9.67
   8   1  -1   59.88   10.40
  -8  -1   1   58.68    9.86
  -8   1   2    1.01    4.39
  -8   1   2    0.00    3.94
   8  -1  -2    4.81    4.25
   8  -1  -2    0.00    4.23
   8   1  -2    2.66    3.81
   8   1  -2    4.76    4.38
  -8  -1   2    2.02    3.82
  -8  -1   2    4.18    3.95
  -8   1   3    0.98    4.13
  -8   1   3    0.00    4.10
   8  -1  -3    4.53    4.66
   8  -1  -3    7.05    4.65
   8   1  -3    2.55    3.81
  -8  -1   3    3.39    4.29
  -8  -1   3    2.66    3.98
  -8   1   4   28.38    8.07
   8  -1  -4   24.87    8.05
   8   1  -4   47.92    8.34
   8   1  -4   37.41    8.53
  -8  -1   4   24.93    7.31
  -8   1   5    5.50    4.93
   8  -1  -5    1.15    4.27
   8   1  -5    3.97    3.74
   8   1  -5    5.82    5.08
  -8  -1   5    9.76    5.27
  -8   1   6   66.72   11.99
   8  -1  -6   76.68   12.98
   8   1  -6   69.91   12.51
  -8  -1   6   77.14   12.33
  -8   1   7    2.05    5.03
   8   1  -7    0.00    4.76
  -8  -1   7    4.27    4.75
  -8   1   8    3.77    4.29
   8  -1  -8    0.00    5.14
   8   1  -8    6.27    5.16
  -8  -1   8    2.34    4.38
  -8   1   9    4.95    4.79
   8  -1  -9    4.36    4.81
   8   1  -9    6.21    5.04
  -8  -1   9    7.77    5.32
   8  -1 -10  123.76   18.49
   8   1 -10  136.70   18.27
  -8  -1  10  127.09   17.33
   8  -1 -11    4.60    5.33
  -8  -1  11    9.27    5.58
   8  -1 -12   10.71    6.92
   8  -1 -13    0.00    4.91
  -8   1  14   43.06   10.77
   8  -1 -14   66.73   13.37
  -8   1  15   37.91   10.02
   8  -1 -15   27.00    9.51
  -8  -1  15   35.81    9.64
  -8   1  16   58.92   12.31
   8  -1 -16   55.15   12.56
  -8  -1  16   46.20   11.48
  -8   1  17    1.13    5.80
   8  -1 -17    0.00    4.73
  -8  -1  17   -0.00    5.12
  -8   1  18    0.00    4.53
  -8  -1  18    5.16    5.60
  -8   1  19    7.06    6.08
   8   1 -19    0.00    6.41
  -8  -1  19    3.31    5.28
  -8   1  20   17.25    7.67
   8   1 -20   13.51    7.23
  -8  -1  20   20.59    7.80
  -8   1  21   -0.00    5.76
   8   1 -21    1.66    5.34
  -8  -1  21    6.66    5.99
  -8   1  22   22.74    9.40
   8   1 -22   55.53   13.19
  -8  -1  22   35.49   10.17
  -8   1  23   -0.00    5.31
   8   1 -23   11.44    7.08
  -8  -1  23    6.19    7.09
  -8   1  24    6.23    7.00
   8   1 -24   14.44    8.43
  -8  -1  24   12.57    7.79
  -8   1  25    1.59    5.38
   8   1 -25   -0.00    4.38
  -8  -1  25    0.48    5.95
  -8   1  26    3.32    7.71
   8  -1 -26    4.98    7.71
   8   1 -26    3.13    5.75
  -8  -1  26    3.51    6.25
  -8   1  27   -0.00    6.14
   8   1 -27    4.34    5.96
  -8  -1  27    0.35    5.36
  -8   1  28    0.00    4.70
   8   1 -28   -0.00    5.57
  -8  -1  28    4.80    6.62
  -8   1  29   -0.00    6.31
  -8  -1  29    0.00    5.90
  -8  -1  30   12.01    8.05
  -8   1  31    2.73    6.10
  -8  -1  31    0.00    4.98
  -8   1  32    0.00    7.44
  -8  -1  32    2.15    6.72
  -8   1  33    3.74    7.16
  -8  -1  33   -0.00    7.19
  -8   1  34    0.61    7.85
  -8  -1  34    2.52    5.82
  -8   1  35   -0.00    5.88
  -8  -1  35   -0.00    7.98
  -8   2   1    0.11    4.78
  -8   2   1   -0.00    3.85
   8  -2  -1   -0.00    4.04
   8  -2  -1    0.00    4.13
   8   2  -1   -0.00    2.82
   8   2  -1    0.90    3.56
  -8  -2   1    7.73    4.90
  -8  -2   1    1.43    2.76
  -8   2   2   52.52   11.17
  -8   2   2   74.58   12.98
   8  -2  -2   54.98   11.21
   8  -2  -2   69.98   12.43
   8   2  -2   80.15   10.87
   8   2  -2   55.67   10.21
  -8  -2   2   92.71   12.10
  -8  -2   2   64.44   10.55
  -8   2   3    4.79    5.52
  -8   2   3    8.81    5.59
   8  -2  -3    8.32    5.15
   8  -2  -3   12.34    6.79
   8   2  -3    1.72    3.30
   8   2  -3   10.53    6.01
  -8  -2   3    5.64    4.76
  -8   2   4   42.64    9.22
  -8   2   4   12.39    6.27
   8  -2  -4   33.19    8.22
   8  -2  -4   37.42    9.19
   8   2  -4   34.24    7.44
   8   2  -4   36.23    8.21
  -8  -2   4   42.93    8.80
  -8   2   5    0.00    3.66
   8  -2  -5    6.72    5.37
   8   2  -5   14.97    5.21
   8   2  -5    4.83    4.23
  -8  -2   5    4.26    4.32
  -8   2   6   75.20   13.17
   8  -2  -6   78.71   13.86
   8   2  -6   81.22   12.80
  -8  -2   6   84.36   13.09
  -8   2   7   31.92    8.52
   8  -2  -7   22.29    8.39
  -8  -2   7   27.86    7.54
   8  -2  -8   64.82   12.64
  -8  -2   8   74.12   12.20
   8  -2  -9    4.88    5.71
  -8  -2   9    2.46    4.43
   8  -2 -10    2.98    5.47
  -8  -2  10    0.00    3.89
   8  -2 -11    9.15    6.52
  -8  -2  11    3.11    4.19
   8  -2 -12   21.58    9.06
  -8  -2  12   39.61    9.54
  -8   2  13   27.10    8.52
   8  -2 -13   23.60    9.34
   8  -2 -14   11.44    7.17
  -8   2  15   16.17    6.96
  -8   2  16   14.03    7.27
   8  -2 -16   25.31    8.98
   8   2 -16   20.45    7.97
  -8  -2  16   21.59    7.40
  -8   2  17    7.31    6.94
   8  -2 -17   14.37    8.44
   8   2 -17   12.70    7.56
  -8  -2  17   13.49    6.58
  -8   2  18   94.37   16.67
   8  -2 -18  121.98   19.35
   8   2 -18  120.91   18.23
  -8  -2  18  111.83   17.48
  -8   2  19    1.10    4.56
   8  -2 -19   -0.00    5.77
   8   2 -19    2.23    5.00
  -8  -2  19    1.52    5.67
  -8   2  20    0.78    3.21
   8  -2 -20    4.69    6.16
   8   2 -20    2.60    5.30
  -8  -2  20   13.51    7.32
  -8   2  21   -0.00    4.46
   8  -2 -21   -0.00    4.20
   8   2 -21   -0.00    4.46
  -8  -2  21    0.00    6.72
  -8   2  22   10.65    7.63
   8   2 -22   16.79    8.06
  -8  -2  22   24.80   10.03
  -8   2  23   -0.00    5.19
   8   2 -23    2.51    4.73
  -8  -2  23   -0.00    6.03
  -8   2  24    0.00    6.24
   8   2 -24    1.58    4.69
  -8  -2  24    4.89    5.78
  -8   2  25   -0.00    5.12
   8   2 -25   -0.00    5.27
  -8  -2  25    1.08    6.26
  -8   2  26   -0.00    4.83
   8   2 -26   -0.00    4.25
  -8  -2  26    5.52    6.47
  -8   2  27    0.00    5.94
   8   2 -27    0.00    6.65
  -8  -2  27   -0.00    5.33
  -8   2  28    8.76    7.06
   8   2 -28    7.75    6.63
  -8  -2  28    5.97    7.39
  -8   2  29   -0.00    5.38
   8   2 -29   -0.00    6.30
  -8  -2  29    0.00    6.05
  -8   2  30    2.55    6.12
   8   2 -30    0.00    3.94
  -8  -2  30    0.00    6.51
  -8   2  31    3.30    6.54
  -8  -2  31    2.76    5.99
  -8   2  32    1.68    6.30
  -8  -2  32   -0.00    7.24
  -8   2  33    1.31    6.45
  -8  -2  33    5.85    6.97
  -8   2  34    0.14    5.47
  -8  -2  34    1.33    5.21
  -8   2  35    6.21    7.23
  -8  -2  35    3.29    6.42
  -8   3   1   48.65   11.37
  -8   3   1   60.85   11.59
   8  -3  -1   57.21   11.58
   8  -3  -1   60.36   11.84
   8   3  -1   59.41    9.56
  -8  -3   1   58.21    9.88
  -8  -3   1   62.16    9.23
  -8   3   2    4.50    5.39
  -8   3   2    3.13    4.82
   8  -3  -2   -0.00    4.33
   8   3  -2    1.79    3.29
  -8  -3   2    2.17    3.64
  -8  -3   2   -0.00    3.72
  -8   3   3   44.08   10.26
  -8   3   3   43.77   10.28
   8  -3  -3   27.14    8.20
   8  -3  -3   40.99    9.95
   8   3  -3   57.65    9.12
  -8  -3   3   52.57    9.26
  -8  -3   3   41.08    8.06
  -8   3   4  114.49   16.56
  -8   3   4  137.47   18.31
   8  -3  -4  112.18   15.99
   8  -3  -4   91.13   15.85
   8   3  -4  108.59   14.38
  -8  -3   4  102.75   14.14
   8  -3  -5   11.66    6.78
   8   3  -5   15.15    5.61
  -8  -3   5   11.71    4.78
   8  -3  -6   38.34   10.03
   8   3  -6   32.68    7.25
  -8  -3   6   24.01    7.42
   8  -3  -7    5.78    5.67
  -8  -3   7   11.68    5.36
   8  -3  -8    2.76    5.33
  -8  -3   8    3.92    4.50
   8  -3  -9    3.45    4.99
  -8  -3   9    0.00    3.60
   8  -3 -10  100.83   16.28
  -8  -3  10   88.34   13.93
   8  -3 -11   62.51   13.01
  -8  -3  11   65.93   12.02
  -8   3  12   -0.00    4.18
   8  -3 -12    0.53    4.72
   8   3 -12   -0.00    3.50
  -8  -3  12    5.52    4.51
  -8   3  13   11.89    6.61
   8  -3 -13    3.09    6.19
   8   3 -13    2.50    4.78
  -8   3  14   12.80    6.48
   8  -3 -14   39.31   10.27
   8   3 -14   11.20    6.63
  -8   3  15   13.56    7.86
   8  -3 -15   34.81   10.74
   8   3 -15   36.88    9.43
  -8   3  16   68.78   13.50
   8  -3 -16   69.04   14.79
   8   3 -16   42.35   10.67
  -8  -3  16   59.71   12.35
  -8   3  17    1.82    4.92
   8  -3 -17   -0.00    4.83
   8   3 -17    0.77    3.76
  -8  -3  17    2.96    4.37
  -8   3  18    4.59    6.30
   8  -3 -18    0.00    6.09
   8   3 -18    0.00    5.39
  -8  -3  18    6.52    5.85
  -8   3  19    8.64    6.13
   8   3 -19    8.38    6.84
  -8  -3  19   11.13    7.14
  -8   3  20   41.11   11.31
   8  -3 -20   41.14   12.42
   8   3 -20   76.17   13.97
  -8  -3  20   49.05   11.80
  -8   3  21   -0.00    5.33
   8  -3 -21    1.82    4.65
   8   3 -21    1.55    4.79
  -8  -3  21    5.80    6.53
  -8   3  22    4.93    4.71
   8  -3 -22   15.06    8.34
   8   3 -22   16.40    8.42
  -8  -3  22   15.68    7.76
  -8   3  23   -0.00    5.40
   8   3 -23    4.83    7.15
  -8  -3  23    1.11    5.26
  -8   3  24   11.76    6.91
   8   3 -24    9.59    7.63
  -8  -3  24   10.62    8.03
  -8   3  25   11.80    7.03
   8   3 -25    2.22    5.58
  -8  -3  25    1.48    6.57
  -8   3  26    1.86    5.74
  -8   3  27    1.10    5.51
  -8  -3  27   -0.00    4.32
  -8   3  28    2.08    5.85
  -8  -3  28   -0.00    5.31
  -8   3  29   -0.00    5.76
  -8  -3  29    1.15    5.04
  -8   3  30   -0.00    7.44
  -8  -3  30    9.66    7.47
  -8   3  31   -0.00    4.91
   8   3 -31   -0.00    5.50
  -8  -3  31   -0.00    7.07
  -8   3  32    5.78    6.94
  -8  -3  32    1.64    6.03
  -8   3  33   -0.00    6.37
  -8  -3  33    1.50    6.69
  -8   3  34    1.01    6.47
  -8  -3  34   -0.00    5.99
  -8   3  35    2.95    6.63
  -8  -3  35    1.10    5.13
  -8   4   1   56.02   11.57
   8  -4  -1   41.88   11.01
   8   4  -1   64.44    9.68
  -8  -4   1   52.48    9.04
  -8  -4   1   78.97    9.25
  -8   4   2   22.72    7.44
   8  -4  -2   21.68    8.18
   8   4  -2   24.54    6.28
  -8  -4   2   13.14    5.28
  -8  -4   2   25.87    5.82
  -8   4   3   23.41    7.66
   8  -4  -3   26.63    8.80
   8   4  -3   25.02    6.46
  -8  -4   3   18.05    5.47
  -8  -4   3   17.32    5.40
  -8   4   4  112.77   16.83
   8  -4  -4  126.07   17.59
   8   4  -4  104.03   13.61
  -8  -4   4  102.18   13.81
  -8   4   5    0.00    4.81
   8  -4  -5    0.27    4.63
   8   4  -5   14.98    5.42
  -8  -4   5    7.49    4.34
   8  -4  -6   40.96   10.59
   8   4  -6   39.75    8.51
  -8  -4   6   38.13    8.45
   8  -4  -7   67.86   13.75
   8   4  -7   93.38   12.79
  -8  -4   7   70.47   11.61
   8  -4  -8   29.14    9.30
   8   4  -8   17.08    6.31
  -8  -4   8   14.63    5.89
  -8   4   9    3.43    5.44
   8  -4  -9    6.17    6.38
   8   4  -9    3.56    3.98
  -8  -4   9    6.72    4.70
  -8   4  10    2.81    4.52
   8  -4 -10   -0.00    4.70
   8   4 -10   -0.00    4.18
  -8  -4  10    1.29    4.63
  -8   4  11    6.35    5.45
   8  -4 -11    0.00    6.09
   8   4 -11    7.05    4.65
  -8  -4  11    9.53    5.99
  -8   4  12   78.74   14.27
   8  -4 -12   70.54   14.26
   8   4 -12   77.01   12.98
  -8  -4  12   75.55   13.02
  -8   4  13   11.58    6.60
   8  -4 -13   26.02    8.99
   8   4 -13   12.42    6.20
  -8   4  14   24.97    8.54
   8  -4 -14   44.00   11.14
   8   4 -14   33.69    8.70
  -8   4  15    7.72    6.88
   8  -4 -15    7.47    6.72
  -8   4  16    9.46    6.94
   8  -4 -16    9.10    7.72
   8   4 -16    6.78    5.88
  -8  -4  16   11.95    7.53
  -8   4  17   10.64    7.56
   8  -4 -17   17.12    8.75
   8   4 -17    1.84    4.67
  -8  -4  17   12.16    6.87
  -8   4  18   30.60   10.04
   8  -4 -18   41.31   11.90
   8   4 -18   41.44   10.08
  -8  -4  18   44.44   11.27
  -8   4  19    2.73    5.00
   8  -4 -19    7.08    7.43
   8   4 -19    1.51    4.52
  -8  -4  19    5.15    6.13
  -8   4  20    8.80    6.14
   8  -4 -20    9.97    7.89
   8   4 -20    2.24    4.12
  -8  -4  20    9.71    6.64
  -8   4  21    2.90    5.06
   8   4 -21    3.79    4.22
  -8  -4  21   -0.00    4.54
  -8   4  22    0.71    4.64
   8   4 -22    8.77    5.83
  -8  -4  22   13.48    7.56
  -8   4  23    8.53    6.77
   8   4 -23    5.70    5.17
  -8  -4  23   14.33    8.47
  -8   4  24    4.59    6.60
   8   4 -24    5.18    5.56
  -8  -4  24   -0.00    6.92
  -8   4  25    4.99    6.53
   8   4 -25   -0.00    4.84
  -8  -4  25   -0.00    5.17
  -8   4  26    1.42    5.33
   8   4 -26   -0.00    5.30
  -8  -4  26    2.95    6.36
  -8   4  27    0.31    4.33
   8   4 -27    0.00    5.12
  -8  -4  27    0.00    5.88
  -8   4  28    1.65    6.16
   8   4 -28    2.22    5.31
  -8  -4  28    8.27    7.09
   8   4 -29    1.76    4.22
  -8  -4  29   -0.00    5.73
  -8   4  30    0.00    6.07
   8   4 -30    0.00    4.97
  -8  -4  30    5.00    6.66
  -8   4  31   -0.00    6.42
   8   4 -31   -0.00    4.74
  -8  -4  31   -0.00    5.66
  -8   4  32   -0.00    6.81
   8   4 -32    1.71    4.78
  -8  -4  32   -0.00    5.45
  -8   4  33    0.00    5.75
  -8  -4  33    0.39    7.71
  -8   4  34    1.44    7.16
  -8  -4  34    0.00    7.32
  -8   4  35    0.00    6.02
  -8  -4  35    6.78    8.35
  -8   5   1   12.32    7.18
   8  -5  -1   15.80    7.67
   8   5  -1   16.60    5.65
  -8  -5   1   42.65    7.40
  -8  -5   1   28.65    5.01
  -8   5   2   13.11    6.67
   8  -5  -2    8.08    7.52
   8   5  -2   13.92    5.11
  -8  -5   2   16.10    4.24
  -8   5   3   58.08   12.27
   8   5  -3   69.96   10.26
  -8  -5   3   48.07    9.03
  -8  -5   3   64.46    8.96
  -8   5   4    3.88    5.32
  -8   5   4   21.95    8.11
   8  -5  -4   15.78    7.48
   8   5  -4   14.26    5.33
  -8  -5   4    8.29    4.60
  -8   5   5   41.10   10.76
  -8   5   5   59.37   12.19
   8  -5  -5   70.38   12.34
   8  -5  -5   58.54   12.72
   8   5  -5   43.04    8.70
   8   5  -5   39.01    8.29
  -8  -5   5   45.89    8.83
  -8   5   6   90.88   14.73
   8  -5  -6   97.34   15.21
   8  -5  -6   76.13   14.03
   8   5  -6   52.15   10.56
   8   5  -6   84.24   12.04
  -8  -5   6   77.57   11.83
  -8   5   7    3.22    5.13
   8  -5  -7    1.15    4.06
   8  -5  -7    2.40    5.54
   8   5  -7    4.29    4.33
   8   5  -7    5.23    4.21
  -8   5   8    0.00    4.20
   8  -5  -8    1.41    5.35
   8   5  -8    6.82    4.96
   8   5  -8    0.00    3.51
  -8  -5   8    6.80    4.76
  -8   5   9    6.73    6.60
   8  -5  -9    0.00    6.15
   8   5  -9    9.29    5.31
  -8  -5   9    9.14    5.11
   8  -5 -10  130.09   19.42
  -8  -5  10  106.04   15.31
  -8   5  11   22.03    7.85
   8  -5 -11   36.49   10.33
   8   5 -11   18.08    6.55
  -8  -5  11   19.51    7.17
  -8   5  12    4.35    4.90
   8  -5 -12    2.29    5.72
   8   5 -12    2.69    3.59
  -8  -5  12    0.00    4.28
  -8   5  13    2.00    5.20
   8  -5 -13    1.09    6.50
   8   5 -13    5.94    4.85
  -8  -5  13    0.08    4.45
  -8   5  14    7.16    6.41
   8  -5 -14    7.31    6.71
   8   5 -14    0.76    4.85
   8  -5 -15   18.93    8.47
   8   5 -15    3.01    4.81
  -8   5  16   90.73   14.70
   8  -5 -16   40.64   11.36
   8   5 -16   25.72    8.27
  -8  -5  16   44.39   10.91
  -8   5  17    7.21    6.90
   8  -5 -17    0.00    6.57
   8   5 -17    5.55    5.70
  -8  -5  17    0.00    5.51
  -8   5  18    0.00    5.97
   8  -5 -18    4.20    6.34
   8   5 -18    0.00    4.98
  -8   5  19   13.05    7.54
   8   5 -19   15.56    7.05
  -8  -5  19    9.06    6.58
  -8   5  20   15.68    8.10
   8   5 -20   16.76    7.70
  -8  -5  20   13.09    7.99
  -8   5  21    7.05    7.27
   8   5 -21   24.06    8.84
  -8  -5  21    9.67    6.95
   8   5 -22    1.33    4.91
  -8  -5  22   13.08    7.24
  -8   5  23   -0.00    5.64
   8   5 -23   -0.00    4.07
  -8  -5  23    2.09    6.03
  -8   5  24    2.06    6.38
   8   5 -24    3.90    5.97
  -8  -5  24    3.07    5.32
  -8   5  25    4.76    6.96
   8   5 -25    2.22    5.83
  -8  -5  25    7.19    6.89
  -8   5  26    4.34    5.72
   8   5 -26    3.80    5.91
  -8  -5  26    0.00    4.95
  -8   5  27    0.43    4.94
   8   5 -27   -0.00    5.87
  -8  -5  27   -0.00    5.57
  -8   5  28    2.45    5.79
   8   5 -28   11.29    8.00
  -8  -5  28   -0.00    4.40
  -8   5  29    0.00    7.06
   8   5 -29    6.83    7.21
  -8  -5  29    5.32    6.59
  -8   5  30   11.02    7.45
   8   5 -30    1.28    6.80
  -8  -5  30    3.92    6.54
  -8   5  31    5.07    6.79
   8   5 -31    1.70    6.46
  -8  -5  31   -0.00    6.85
  -8   5  32    0.00    6.52
   8   5 -32    4.95    6.78
  -8  -5  32   -0.00    6.12
  -8   5  33   -0.00    6.20
   8   5 -33    0.09    5.28
  -8  -5  33    1.94    5.78
  -8   5  34    4.11    6.83
  -8  -5  34    3.72    7.59
  -8   6   1   95.18   15.67
   8  -6  -1   78.51   13.79
   8  -6  -1   85.52   15.29
   8   6  -1   92.23   11.46
   8   6  -1   58.13    9.89
  -8  -6   1  110.19   12.25
  -8  -6   1   74.44    8.00
  -8   6   2   62.82   13.38
   8  -6  -2   74.35   13.61
   8  -6  -2   57.62   13.15
   8   6  -2   69.89   10.21
   8   6  -2   42.97    8.83
  -8  -6   2   77.01   10.43
  -8  -6   2   75.88    7.95
   8  -6  -3   81.74   14.01
   8  -6  -3   76.05   14.56
   8   6  -3   64.13    9.92
   8   6  -3   54.64    9.53
  -8  -6   3   65.28    9.93
  -8   6   4   22.18    8.16
  -8   6   4   24.07    8.26
   8  -6  -4   24.20    8.19
   8  -6  -4   24.81    9.79
   8   6  -4   32.00    6.98
   8   6  -4   12.79    5.45
  -8  -6   4   37.73    7.29
  -8   6   5    6.97    5.85
  -8   6   5    3.36    5.49
   8  -6  -5   27.00    8.62
   8   6  -5    9.97    4.98
   8   6  -5   18.71    5.64
  -8  -6   5   22.24    6.00
  -8   6   6   27.38    9.08
  -8   6   6   23.06    8.64
   8  -6  -6   41.21    9.99
   8  -6  -6   19.66    8.79
   8   6  -6   25.18    7.09
   8   6  -6   24.61    6.58
  -8  -6   6   32.28    7.37
  -8   6   7   28.64    9.02
   8  -6  -7   27.96    9.00
   8  -6  -7   23.83    8.92
   8   6  -7   38.86    8.32
   8   6  -7   15.15    5.65
  -8  -6   7   26.22    7.10
  -8   6   8   14.71    6.98
   8  -6  -8   11.04    7.12
   8  -6  -8   37.19   10.72
   8   6  -8   12.68    6.35
   8   6  -8   11.71    5.53
  -8  -6   8   17.62    6.00
  -8   6   9    6.42    4.82
   8  -6  -9    0.11    4.55
   8  -6  -9    0.04    4.78
   8   6  -9    0.92    3.68
  -8  -6   9   -0.00    3.75
  -8   6  10   -0.00    4.54
   8  -6 -10    0.83    6.84
   8   6 -10    3.83    4.50
  -8  -6  10    4.69    5.31
  -8   6  11   10.84    6.77
   8  -6 -11   21.06    8.99
   8   6 -11   16.69    6.28
  -8  -6  11   15.47    6.75
  -8   6  12    9.08    5.79
   8  -6 -12    6.55    7.65
   8   6 -12   14.16    6.05
  -8  -6  12   17.40    7.06
  -8   6  13   13.84    6.29
   8  -6 -13    5.63    6.71
   8   6 -13   24.19    7.75
  -8   6  14   19.17    7.77
   8  -6 -14   27.81   10.23
   8   6 -14   17.06    7.03
  -8   6  15    5.03    7.01
   8  -6 -15    9.35    8.10
   8   6 -15    6.21    5.52
  -8   6  16    6.91    6.47
   8   6 -16    5.91    5.41
  -8  -6  16    1.87    4.30
  -8   6  17   55.23   12.64
   8   6 -17   47.53   11.22
  -8  -6  17   37.54   10.57
  -8   6  18   21.11    8.77
   8   6 -18   17.78    7.67
  -8  -6  18    7.96    6.40
  -8   6  19    0.00    4.35
  -8  -6  19    3.83    6.13
  -8   6  20    3.19    5.23
  -8  -6  20    0.00    4.62
  -8   6  21   -0.00    6.12
  -8  -6  21    0.00    5.30
  -8   6  22    2.46    7.01
  -8  -6  22    6.03    5.64
  -8   6  23   10.36    7.51
  -8  -6  23    7.70    7.22
  -8   6  24    9.37    6.39
  -8  -6  24   -0.00    5.09
  -8   6  25    3.67    6.49
  -8  -6  25   16.00    8.28
  -8   6  26   -0.00    4.48
   8   6 -26   -0.00    4.84
  -8  -6  26   -0.00    6.92
  -8   6  27    0.52    5.28
   8   6 -27   14.26    8.07
  -8  -6  27    1.02    5.15
  -8   6  28    1.29    4.85
   8   6 -28    0.48    5.03
  -8  -6  28    1.05    5.76
  -8   6  29    5.52    6.46
   8   6 -29    7.92    7.32
  -8  -6  29    0.00    6.12
  -8   6  30    1.87    5.87
   8   6 -30    5.53    6.55
  -8  -6  30   -0.00    5.50
  -8   6  31    0.34    5.05
   8   6 -31   -0.00    5.44
  -8  -6  31    2.07    7.15
  -8   6  32   -0.00    5.09
   8   6 -32    6.21    7.20
  -8  -6  32    0.00    5.29
  -8   6  33    0.00    6.75
   8   6 -33    3.57    5.61
  -8  -6  33    1.77    6.69
  -8   6  34   -0.00    5.71
  -8  -6  34    0.59    6.59
  -8   7   1   64.81   13.34
   8  -7  -1   93.18   14.33
   8   7  -1   41.53    7.88
  -8   7   2   -0.00    5.26
   8  -7  -2    4.95    6.26
   8   7  -2   -0.00    3.01
  -8  -7   2   -0.00    3.19
  -8   7   3   21.07    8.33
   8  -7  -3   16.02    8.10
   8  -7  -3   21.81    9.71
   8   7  -3   27.28    5.98
  -8  -7   3   24.59    6.16
  -8   7   4   -0.00    5.14
   8  -7  -4    0.98    5.33
   8  -7  -4    1.23    6.25
   8   7  -4   -0.00    2.97
  -8  -7   4    0.86    3.44
  -8   7   5   58.43   12.76
  -8   7   5   87.25   15.11
   8  -7  -5   54.34   12.61
   8  -7  -5   59.71   13.49
   8   7  -5   47.63    9.04
  -8  -7   5   62.32    9.84
  -8   7   6   16.24    7.80
  -8   7   6   26.97    8.78
   8  -7  -6    0.00    4.88
   8  -7  -6   13.53    9.14
   8   7  -6    7.58    4.41
  -8  -7   6   10.44    5.00
  -8   7   7    0.00    5.02
  -8   7   7    0.00    5.50
   8  -7  -7   14.20    7.58
   8   7  -7    0.61    3.67
   8   7  -7    0.61    3.41
  -8  -7   7    0.00    3.39
  -8   7   8    0.00    6.01
   8  -7  -8   -0.00    4.34
   8  -7  -8   -0.00    5.76
   8   7  -8    1.81    4.17
   8   7  -8    4.96    4.12
  -8   7   9   37.92   10.28
   8  -7  -9   41.34   11.08
   8  -7  -9   47.29   12.28
   8   7  -9   32.97    8.62
  -8  -7   9   26.96    7.94
  -8   7  10   10.70    6.68
   8  -7 -10   13.35    6.52
   8  -7 -10   17.62    8.03
  -8  -7  10   15.73    6.51
  -8   7  11   39.88   10.51
   8  -7 -11   38.04   10.28
   8  -7 -11   21.86    9.22
   8   7 -11   27.61    7.66
  -8  -7  11   43.71    9.86
  -8   7  12   -0.00    5.38
   8  -7 -12   -0.00    5.56
   8   7 -12    0.24    3.43
  -8  -7  12    1.41    4.65
  -8   7  13   17.07    8.01
   8   7 -13   15.27    6.15
  -8   7  14    7.21    5.71
   8   7 -14    7.93    5.71
  -8   7  15   55.32   12.54
   8   7 -15   40.68   10.21
  -8   7  16    8.14    6.02
   8   7 -16    0.92    4.36
  -8  -7  16    8.08    6.21
  -8   7  17   -0.00    7.05
   8   7 -17    0.00    4.76
  -8  -7  17    0.00    3.96
  -8   7  18    3.91    6.01
   8   7 -18   -0.00    4.82
  -8  -7  18    2.32    5.43
  -8   7  19    6.60    6.35
   8   7 -19    0.00    5.35
  -8  -7  19    1.69    5.69
   8   7 -20    0.81    4.54
  -8  -7  20    0.00    4.75
  -8   7  21   19.30    8.25
   8   7 -21   11.41    6.77
  -8  -7  21   18.17    8.56
  -8   7  22    0.35    5.47
   8   7 -22    2.01    4.45
  -8  -7  22    0.50    5.96
  -8   7  23    5.69    6.31
   8   7 -23   -0.00    4.30
  -8  -7  23   -0.00    4.51
  -8   7  24   -0.00    5.23
  -8  -7  24    0.89    4.71
  -8   7  25    3.34    6.19
   8   7 -25    5.79    6.55
  -8  -7  25   11.72    7.05
  -8   7  26    2.72    5.84
   8   7 -26    0.14    6.16
  -8  -7  26    5.98    7.18
  -8   7  27    2.94    6.18
   8   7 -27    4.73    6.04
  -8  -7  27    4.53    7.58
  -8   7  28    0.00    5.95
   8   7 -28    1.52    6.85
  -8  -7  28   -0.00    5.66
  -8   7  29    0.83    5.02
   8   7 -29    4.28    6.80
  -8  -7  29    0.92    5.45
   8   7 -30    0.00    4.84
  -8  -7  30    0.98    5.99
  -8   7  31    0.31    5.64
   8   7 -31    1.31    4.27
  -8  -7  31    1.65    6.46
  -8   7  32    7.93    7.06
   8   7 -32    0.00    6.01
  -8  -7  32   -0.00    5.34
  -8   7  33    1.47    6.19
   8   7 -33    0.88    5.11
  -8  -7  33   -0.00    7.32
  -8   8   1   57.82   12.79
   8  -8  -1   60.43   12.54
  -8   8   2   -0.00    6.25
   8  -8  -2   -0.00    5.22
   8   8  -2   -0.00    2.64
   8  -8  -3   25.99    8.63
   8   8  -3   19.89    5.45
   8  -8  -4   10.69    7.11
   8   8  -4   10.92    4.58
   8  -8  -5    3.89    5.25
   8  -8  -5    0.00    5.02
   8   8  -5    1.93    3.81
  -8   8   6   -0.00    5.23
   8  -8  -6    3.12    6.01
   8  -8  -6    3.96    6.96
   8   8  -6    2.86    3.43
  -8  -8   6    2.58    3.51
  -8   8   7   60.58   13.63
   8  -8  -7   64.80   14.28
   8  -8  -7   45.50   13.56
   8   8  -7   66.14   10.66
  -8  -8   7   88.89   12.14
  -8   8   8    0.00    5.90
   8  -8  -8    1.16    6.34
   8   8  -8    1.35    2.94
  -8  -8   8    0.00    4.24
  -8   8   9    5.87    6.66
   8  -8  -9   11.11    7.38
   8   8  -9    5.95    4.59
  -8  -8   9    8.04    5.15
  -8   8  10    2.51    5.98
   8  -8 -10    5.60    6.27
   8   8 -10    6.16    4.83
  -8  -8  10   10.96    6.25
  -8   8  11    8.17    6.46
   8  -8 -11    0.00    5.68
   8   8 -11    2.87    3.75
  -8  -8  11    4.66    5.42
  -8   8  12    6.41    5.88
   8  -8 -12   -0.00    5.06
   8   8 -12   -0.00    3.53
  -8  -8  12   -0.00    3.87
  -8   8  13   39.74   10.68
   8   8 -13   22.20    7.07
  -8   8  14    2.76    4.97
   8   8 -14   -0.00    2.98
  -8   8  15    2.70    4.56
   8   8 -15    4.82    5.01
  -8  -8  15    7.94    5.77
  -8   8  16   -0.00    4.76
   8   8 -16    3.10    5.10
  -8  -8  16    0.00    5.29
  -8   8  17   17.83    7.60
   8   8 -17   27.09    8.38
  -8  -8  17   20.68    7.83
  -8   8  18    0.00    5.66
   8   8 -18    1.52    4.87
  -8  -8  18   15.39    6.67
  -8   8  19    1.12    4.05
   8   8 -19    0.93    4.36
  -8  -8  19    2.59    5.94
  -8   8  20   -0.00    4.38
   8   8 -20    0.68    4.20
  -8  -8  20   -0.00    4.62
  -8   8  21    0.00    4.71
   8   8 -21   -0.00    5.19
  -8  -8  21   -0.00    5.34
  -8   8  22    3.50    5.37
   8   8 -22    2.84    4.42
  -8  -8  22    2.62    5.95
   8   8 -23    3.29    5.78
  -8   8  24    0.42    5.20
   8   8 -24   10.46    7.30
  -8  -8  24    7.64    7.40
  -8   8  25    0.99    5.64
   8   8 -25    6.34    5.70
  -8  -8  25   14.17    8.38
  -8   8  26    4.36    6.51
   8   8 -26   -0.00    4.83
  -8  -8  26    0.11    5.57
  -8   8  27    2.68    5.26
   8   8 -27    3.41    5.76
  -8  -8  27    4.60    6.79
  -8   8  28   -0.00    6.48
   8   8 -28    7.84    7.05
  -8  -8  28   -0.00    6.33
  -8   8  29    7.78    7.53
   8   8 -29    6.98    6.51
  -8  -8  29    3.72    6.52
  -8   8  30   -0.00    5.20
   8   8 -30    4.30    5.54
  -8  -8  30    2.40    6.03
  -8   8  31   -0.00    6.27
   8   8 -31    2.20    5.98
  -8  -8  31    5.35    7.81
  -8   8  32   -0.00    5.22
   8   8 -32    0.00    6.03
  -8  -8  32    7.56    7.09
  -8   8  33   -0.00    6.53
   8   8 -33    2.53    5.00
  -8  -8  33   -0.00    5.69
   8   8 -34    4.35    5.75
   8   8 -35    9.37    7.40
   8  -9  -1   85.83   14.98
   8   9  -1   46.06    7.85
   8  -9  -2    4.94    6.06
   8   9  -2    2.13    3.33
  -8   9   3   38.17   10.90
   8  -9  -3   37.57   10.43
   8   9  -3   15.40    5.19
  -8   9   4   10.83    7.73
   8  -9  -4   -0.00    5.56
   8   9  -4    2.56    3.39
  -8   9   5   32.43   10.26
   8   9  -5   30.56    7.02
  -8   9   6    6.16    5.93
   8  -9  -6    2.33    5.30
   8   9  -6    1.45    3.68
  -8   9   7   -0.00    5.06
   8  -9  -7    5.34    6.60
   8   9  -7    0.00    3.41
  -8   9   8    1.94    6.13
  -8   9   8   -0.00    4.25
   8  -9  -8   -0.00    5.96
   8   9  -8    0.68    3.76
  -8   9   9    0.00    5.56
  -8   9   9   10.47    7.36
   8  -9  -9    6.08    6.58
   8   9  -9    7.02    4.59
  -8   9  10    5.77    6.43
   8  -9 -10    6.85    5.77
   8   9 -10    3.85    4.08
  -8   9  11   81.14   15.28
   8  -9 -11   79.53   14.90
   8   9 -11   52.02   10.25
  -8   9  12    2.22    6.13
   8  -9 -12    0.00    4.80
   8   9 -12    0.27    4.05
  -8  -9  12    0.00    4.05
  -8   9  13    9.71    6.34
   8  -9 -13    0.00    5.02
   8   9 -13    1.48    3.87
  -8   9  14    0.00    4.82
   8  -9 -14    2.76    5.47
   8   9 -14    0.65    4.19
  -8   9  15   28.26   10.29
   8   9 -15   36.14    8.84
  -8  -9  15   31.30    9.72
  -8   9  16    7.29    6.19
  -8  -9  16    2.80    4.41
  -8   9  17   -0.00    5.34
   8   9 -17    0.00    2.64
  -8  -9  17    0.75    3.89
  -8   9  18    7.68    6.16
   8   9 -18    2.46    4.23
  -8  -9  18    5.82    5.52
  -8   9  19   14.33    7.28
   8   9 -19   11.53    6.06
  -8   9  20    2.36    5.69
   8   9 -20    3.05    4.67
  -8  -9  20    5.68    5.94
  -8   9  21   11.20    7.14
   8   9 -21    2.75    5.20
  -8  -9  21   12.94    7.32
  -8   9  22    0.21    4.57
   8   9 -22    5.48    5.33
  -8  -9  22    3.99    6.74
  -8   9  23   -0.00    3.51
   8   9 -23   -0.00    3.69
  -8  -9  23    7.52    6.80
  -8   9  24   -0.00    5.18
   8   9 -24    0.81    4.40
  -8  -9  24   -0.00    5.87
  -8   9  25    6.09    6.67
   8   9 -25    4.64    5.43
  -8  -9  25   12.91    7.85
  -8   9  26    0.00    4.79
   8   9 -26    0.92    4.82
  -8  -9  26    5.59    8.21
  -8   9  27   -0.00    4.63
   8   9 -27    0.00    4.92
  -8  -9  27   -0.00    6.22
  -8   9  28   -0.00    5.83
   8   9 -28    1.07    5.48
  -8  -9  28    2.07    5.94
  -8   9  29    3.55    6.25
   8   9 -29    5.68    6.43
  -8  -9  29   -0.00    6.00
  -8   9  30   -0.00    6.20
   8   9 -30    4.41    6.67
  -8  -9  30   -0.00    7.19
  -8   9  31    1.76    6.17
   8   9 -31   -0.00    5.15
  -8  -9  31    3.80    7.18
  -8   9  32   10.41    7.99
   8   9 -32   -0.00    5.49
  -8  -9  32    2.53    7.79
   8   9 -33   -0.00    4.15
  -8  10   1    7.07    6.28
   8 -10  -1    7.87    6.97
   8  10  -1    9.14    3.99
  -8  10   2    0.00    5.28
   8 -10  -2    8.93    5.74
   8  10  -2    0.02    2.46
  -8  10   3   44.66   11.12
   8 -10  -3   27.02    8.91
   8  10  -3   24.13    6.23
  -8  10   4    1.97    5.96
   8 -10  -4   21.49    8.72
   8  10  -4    4.87    3.42
  -8  10   5    3.72    5.12
   8 -10  -5   -0.00    5.70
   8  10  -5    2.92    3.50
  -8  10   6    8.80    6.86
   8 -10  -6    4.41    5.25
   8  10  -6    4.16    3.54
  -8  10   7   33.22   10.17
   8 -10  -7   24.02    9.37
   8  10  -7   25.21    6.99
  -8  10   8   -0.00    4.66
   8 -10  -8   -0.00    4.64
   8  10  -8   -0.00    3.50
  -8  10   9    0.91    5.58
   8 -10  -9    3.26    6.02
   8  10  -9    1.56    3.76
  -8  10  10    1.59    6.31
  -8  10  10    1.24    5.15
   8 -10 -10   -0.00    5.25
   8  10 -10    3.94    3.69
  -8  10  11   13.43    7.87
   8 -10 -11    2.75    6.00
   8  10 -11    1.47    4.15
  -8  10  12    5.90    7.03
   8 -10 -12    1.37    4.99
   8  10 -12   -0.00    3.08
  -8  10  13   34.96   11.70
   8 -10 -13   23.48    8.96
   8  10 -13   16.03    6.46
  -8  10  14   -0.00    7.40
   8 -10 -14    5.26    4.82
   8  10 -14    2.10    4.57
  -8  10  15    5.45    5.73
   8 -10 -15    0.00    5.22
   8  10 -15    0.79    4.50
  -8  10  16   -0.00    4.96
   8 -10 -16    0.00    4.64
   8  10 -16    2.33    3.91
  -8  10  17   33.16   10.28
   8 -10 -17   13.47    8.18
   8  10 -17   16.59    7.26
  -8  10  18    0.45    5.38
   8  10 -18   -0.00    3.76
  -8 -10  18   -0.00    4.67
  -8  10  19    2.55    5.59
   8  10 -19    0.00    4.33
  -8 -10  19    1.68    5.33
  -8  10  20    0.82    4.74
   8  10 -20   -0.00    4.10
  -8 -10  20    0.16    4.63
   8  10 -21    2.05    4.61
  -8 -10  21    7.18    6.65
  -8  10  22    2.24    5.11
   8  10 -22   -0.00    5.27
  -8 -10  22   -0.00    6.10
  -8  10  23    0.00    3.40
   8  10 -23    3.73    4.72
  -8 -10  23   13.41    7.70
  -8  10  24   -0.00    4.65
   8  10 -24    2.16    3.49
  -8 -10  24    4.20    6.45
  -8  10  25    8.38    6.24
   8  10 -25    0.42    4.67
  -8 -10  25   -0.00    5.24
  -8  10  26    0.00    5.40
  -8 -10  26   -0.00    5.41
  -8  10  27    8.40    6.33
   8  10 -27    3.36    5.52
  -8 -10  27   13.51    8.30
  -8  10  28    4.40    5.37
   8  10 -28   -0.00    5.56
  -8 -10  28    0.00    7.41
  -8  10  29    6.53    6.03
   8  10 -29    1.46    6.15
  -8 -10  29   11.10    8.50
  -8  10  30    1.80    5.46
   8  10 -30    2.40    5.74
  -8 -10  30   -0.00    7.04
  -8 -10  31    0.00    6.81
  -8  11   1   30.64   10.39
   8 -11  -1   24.96    9.47
   8  11  -1   29.41    6.07
  -8  11   2    3.43    5.84
   8 -11  -2    0.99    6.09
   8  11  -2    5.86    3.57
  -8  11   3    9.84    7.28
   8  11  -3    3.24    3.17
  -8  11   4    5.42    6.59
   8 -11  -4    0.52    4.76
   8  11  -4   -0.00    2.46
  -8  11   5   17.74    8.41
   8 -11  -5   24.30    8.87
   8  11  -5    4.45    3.38
  -8  11   6    0.65    3.70
   8 -11  -6   -0.00    4.64
   8  11  -6    0.67    3.10
  -8  11   7    7.13    6.72
   8 -11  -7    0.67    4.07
   8  11  -7    3.06    3.17
  -8  11   8    8.21    5.77
   8  11  -8    2.93    3.64
  -8  11   9    5.66    6.07
   8 -11  -9    3.74    4.86
   8  11  -9    9.65    4.75
  -8  11  10    3.52    5.64
   8 -11 -10    0.32    5.48
   8  11 -10   -0.00    3.48
  -8  11  11   12.63    7.59
  -8  11  11   12.87    7.49
   8 -11 -11   18.16    8.46
   8  11 -11    7.15    4.67
  -8  11  12    2.12    6.76
  -8  11  12    3.33    5.17
   8 -11 -12    0.00    4.68
   8  11 -12    4.01    4.20
  -8  11  13   -0.00    6.57
   8 -11 -13    5.34    6.14
   8  11 -13   -0.00    4.67
  -8  11  14    5.49    6.93
   8 -11 -14   -0.00    4.95
   8  11 -14    4.73    4.40
  -8  11  15   22.95    9.56
   8 -11 -15   36.41   10.18
   8  11 -15   17.17    7.34
  -8  11  16    6.18    6.97
   8 -11 -16    0.57    4.60
   8  11 -16   -0.00    4.88
  -8  11  17   -0.00    7.34
   8 -11 -17   -0.00    4.86
   8  11 -17    5.38    4.81
  -8  11  18   -0.00    5.67
   8 -11 -18    2.91    5.02
   8  11 -18    3.00    5.38
  -8  11  19    0.00    4.96
   8 -11 -19   12.37    7.16
   8  11 -19    1.37    3.90
  -8  11  20    0.34    5.20
   8 -11 -20    6.96    5.39
   8  11 -20    1.19    4.97
  -8  11  21    5.63    6.75
   8  11 -21    1.80    4.75
  -8  11  22    1.78    5.17
   8  11 -22    0.50    4.99
  -8  11  23   -0.00    6.11
   8  11 -23   -0.00    2.89
  -8  11  24    0.00    4.91
   8  11 -24    1.05    4.92
  -8  11  25    1.64    5.20
   8  11 -25    3.73    5.77
  -8  11  26    0.50    4.47
   8  11 -26   -0.00    4.35
  -8 -11  26   -0.00    5.35
  -8  11  27    2.57    4.99
   8  11 -27    1.89    4.90
  -8 -11  27   -0.00    6.57
  -8  11  28    4.18    6.34
  -8 -11  28   -0.00    6.44
  -8  11  29   -0.00    4.46
  -8 -11  29   -0.00    6.79
  -8 -11  30   -0.00    5.67
  -8 -11  31    0.00    6.05
  -8  12   1    2.33    5.87
   8 -12  -1    0.24    4.59
   8  12  -1    0.50    2.47
  -8  12   2    0.84    5.76
   8 -12  -2    4.26    5.37
   8  12  -2    0.94    2.89
  -8  12   3    9.30    7.47
   8 -12  -3    4.91    6.17
   8  12  -3   23.83    5.64
  -8  12   4   -0.00    4.73
   8 -12  -4   -0.00    5.14
   8  12  -4   -0.00    3.08
  -8  12   5    0.00    5.33
   8 -12  -5    8.43    5.94
   8  12  -5    0.00    3.00
  -8  12   6   -0.00    4.61
   8 -12  -6   -0.00    4.41
   8  12  -6    0.34    3.26
  -8  12   7    9.97    7.35
   8 -12  -7   18.67    8.45
   8  12  -7   14.64    5.26
  -8  12   8   -0.00    5.52
   8 -12  -8   11.33    7.00
   8  12  -8    1.07    3.14
  -8  12   9    4.32    7.29
   8 -12  -9    0.00    4.99
   8  12  -9    7.42    4.17
  -8  12  10    2.74    5.58
   8 -12 -10    1.00    4.43
   8  12 -10    0.00    3.50
  -8  12  11    6.06    6.79
   8 -12 -11    4.35    5.85
   8  12 -11    0.00    3.11
  -8  12  12   -0.00    4.65
   8 -12 -12    5.20    5.92
   8  12 -12   -0.00    2.96
  -8  12  13   25.42   10.12
  -8  12  13   15.62    8.39
   8 -12 -13   18.59    8.52
   8  12 -13    6.37    4.97
  -8  12  14    1.36    5.78
   8 -12 -14    2.05    5.40
   8  12 -14    1.63    3.43
  -8  12  15    8.13    7.60
   8 -12 -15    3.09    5.81
   8  12 -15   -0.00    3.16
  -8  12  16   -0.00    6.45
   8 -12 -16    3.29    5.52
   8  12 -16   -0.00    4.67
  -8  12  17    6.51    7.20
   8 -12 -17    5.81    6.86
   8  12 -17    4.37    5.11
  -8  12  18    0.00    6.14
   8 -12 -18    2.45    5.44
   8  12 -18   -0.00    5.08
  -8  12  19   25.06    9.92
   8 -12 -19   13.82    7.46
   8  12 -19   -0.00    4.88
  -8  12  20    0.18    5.15
   8 -12 -20   -0.00    3.82
   8  12 -20    5.95    5.01
  -8  12  21    9.92    7.62
   8 -12 -21    3.06    6.15
   8  12 -21    1.52    4.74
  -8  12  22   -0.00    5.80
   8 -12 -22   -0.00    4.16
   8  12 -22    2.87    4.84
  -8  12  23    2.07    6.68
   8 -12 -23    4.42    6.63
   8  12 -23   11.74    7.38
  -8  12  24   -0.00    5.15
   8  12 -24    6.09    6.09
  -8  12  25    4.32    6.35
  -8  12  26   -0.00    6.98
  -8  12  27    2.93    6.12
  -8  13   1   -0.00    6.12
   8 -13  -1   16.03    7.45
   8  13  -1    2.54    2.74
  -8  13   2   -0.00    4.84
   8 -13  -2    1.40    5.70
   8  13  -2   -0.00    1.77
  -8  13   3    0.39    5.48
   8 -13  -3   -0.00    4.71
  -8  13   4    9.78    7.38
   8 -13  -4    4.69    6.81
   8  13  -4    6.14    4.02
  -8  13   5   21.58    8.96
   8 -13  -5    3.51    5.67
   8  13  -5   17.41    5.54
  -8  13   6    0.69    6.26
   8  13  -6    0.00    3.55
  -8  13   7    2.34    5.85
   8 -13  -7    0.00    4.47
   8  13  -7    2.89    3.38
  -8  13   8    5.53    6.79
   8 -13  -8    2.04    4.70
   8  13  -8    3.21    3.41
  -8  13   9    6.02    6.64
   8 -13  -9    0.00    4.57
   8  13  -9    3.99    4.13
  -8  13  10    0.00    5.06
   8 -13 -10    6.02    6.22
   8  13 -10    0.00    4.34
  -8  13  11   10.95    7.12
   8 -13 -11    0.00    6.32
   8  13 -11    0.61    3.24
  -8  13  12    1.74    4.58
   8 -13 -12    0.00    4.85
   8  13 -12    0.14    4.38
  -8  13  13   -0.00    6.38
   8 -13 -13    4.81    5.80
   8  13 -13    1.94    3.84
  -8  13  14    5.93    6.18
   8 -13 -14   -0.00    4.72
   8  13 -14    2.19    4.05
  -8  13  15    1.80    5.83
   8 -13 -15    9.67    7.48
  -8  13  16    3.77    6.71
   8 -13 -16    0.37    4.78
   8  13 -16    1.66    3.76
  -8  13  17   -0.00    7.81
   8 -13 -17    2.11    6.72
   8  13 -17    0.00    3.54
  -8  13  18   -0.00    6.12
   8 -13 -18    5.91    7.00
   8  13 -18   -0.00    4.42
  -8  13  19    2.88    5.99
   8 -13 -19   -0.00    5.44
   8  13 -19    2.12    4.97
  -8  13  20    0.00    5.18
   8 -13 -20   -0.00    4.29
   8  13 -20   -0.00    4.64
  -8  13  21    7.95    7.54
   8 -13 -21    0.00    5.17
   8 -13 -22    0.03    4.24
  -8  13  23   -0.00    5.98
   8 -13 -23    8.46    7.22
  -8  13  24   -0.00    5.58
   8 -13 -24   -0.00    5.31
  -8  13  25    2.37    5.28
   8 -13 -25    0.00    6.29
  -8  13  26    0.00    5.42
   8 -13 -26   -0.00    4.86
  -8  14   1   11.07    7.47
   8 -14  -1    7.90    6.71
   8  14  -1    0.39    2.56
  -8  14   2    7.86    7.72
   8  14  -2    2.70    3.12
  -8  14   3    0.00    5.48
   8 -14  -3    1.33    4.97
   8  14  -3    1.35    3.13
  -8  14   4   -0.00    6.06
   8 -14  -4    0.00    4.57
   8  14  -4    1.00    3.26
  -8  14   5   -0.00    5.85
   8 -14  -5    0.72    4.96
   8  14  -5    3.00    3.64
  -8  14   6    0.99    5.51
   8 -14  -6   -0.00    4.99
   8  14  -6    0.00    3.59
  -8  14   7    6.23    6.53
   8 -14  -7    7.27    6.46
   8  14  -7    0.76    3.47
  -8  14   8    1.56    5.48
   8 -14  -8    9.06    7.20
   8  14  -8    3.70    3.74
  -8  14   9   -0.00    5.64
   8 -14  -9   -0.00    5.64
   8  14  -9    6.39    4.33
  -8  14  10    4.32    5.99
   8 -14 -10    1.40    4.60
   8  14 -10   -0.00    4.14
  -8  14  11   -0.00    5.06
   8 -14 -11   -0.00    4.74
   8  14 -11    0.00    3.84
  -8  14  12    5.19    5.95
   8 -14 -12    7.71    6.77
   8  14 -12    2.38    3.79
  -8  14  13    2.12    5.68
   8 -14 -13   -0.00    5.41
   8  14 -13    3.43    4.14
  -8  14  14    0.00    5.22
   8  14 -14    0.00    3.48
  -8  14  15    0.00    5.98
   8 -14 -15    2.86    4.95
   8  14 -15    0.00    4.60
  -8  14  16   -0.00    6.03
   8 -14 -16    4.36    6.05
   8  14 -16    3.54    5.38
  -8  14  17   -0.00    5.16
   8 -14 -17    1.13    6.10
  -8  14  18   -0.00    7.30
   8 -14 -18    1.83    4.68
  -8  14  19    0.00    6.71
   8 -14 -19   -0.00    4.77
  -8  14  20   -0.00    7.25
   8 -14 -20   -0.00    6.36
  -8  14  21   -0.00    6.41
  -8  14  22    0.00    6.14
   8 -14 -22   -0.00    4.58
  -8  14  23   -0.00    6.37
   8 -14 -23    2.95    4.90
  -8  14  24    0.74    6.26
  -8  15   1    1.61    6.48
   8 -15  -1    3.36    6.67
   8  15  -1    0.67    2.58
  -8  15   2    1.70    5.74
   8 -15  -2    0.00    5.47
   8  15  -2    0.41    2.80
  -8  15   3    4.22    6.76
   8 -15  -3   -0.00    6.12
   8  15  -3   -0.00    2.61
  -8  15   4    3.74    5.92
   8 -15  -4    3.06    5.70
   8  15  -4    2.50    3.75
  -8  15   5   13.37    8.45
   8 -15  -5    0.53    4.69
   8  15  -5    0.24    2.71
  -8  15   6   -0.00    6.44
   8 -15  -6    3.90    6.41
   8  15  -6    8.16    4.55
   8 -15  -7    0.00    4.96
   8  15  -7   -0.00    3.46
  -8  15   8   -0.00    6.15
   8 -15  -8   -0.00    5.24
   8  15  -8    1.00    3.69
  -8  15   9   -0.00    5.77
   8 -15  -9    3.15    6.27
   8  15  -9    0.94    3.07
  -8  15  10   -0.00    5.49
   8 -15 -10   21.82    8.98
   8  15 -10    0.34    3.68
  -8  15  11   -0.00    6.54
   8 -15 -11    4.99    6.14
   8  15 -11    0.16    3.40
  -8  15  12    1.77    5.28
   8 -15 -12    0.33    5.26
  -8  15  13   -0.00    5.14
   8 -15 -13   -0.00    5.42
  -8  15  14    2.20    5.75
   8 -15 -14    1.11    4.81
  -8  15  15    5.03    6.74
   8 -15 -15   12.67    7.70
  -8  15  16   -0.00    6.33
   8 -15 -16    0.00    6.15
   8 -15 -17   -0.00    4.32
   8 -15 -18    1.55    5.93
   8 -15 -19    0.83    5.59
  -8  16   1    2.46    7.03
   8 -16  -1   -0.00    5.85
   8  16  -1    2.15    2.89
  -8  16   2   -0.00    7.04
   8 -16  -2    4.57    6.87
   8  16  -2   -0.00    2.33
  -8  16   3    0.00    5.81
   8 -16  -3    0.66    4.71
   8  16  -3   -0.00    3.20
  -8  16   4    0.00    5.57
   8 -16  -4    1.74    5.54
   8  16  -4    1.39    3.16
  -8  16   5    0.43    6.03
   8 -16  -5   -0.00    5.19
   8  16  -5    0.25    2.79
  -8  16   6    3.71    6.15
   8 -16  -6   -0.00    5.83
   8  16  -6    0.00    3.21
  -8  16   7    2.33    6.53
   8 -16  -7    0.00    5.27
  -8  16   8    0.77    5.56
   8 -16  -8   -0.00    5.83
  -8  16   9    6.77    6.08
   8 -16  -9    3.52    6.32
   8 -16 -10    1.74    5.62
   8 -16 -11    1.08    5.65
   8 -16 -12   -0.00    4.77
   8 -16 -13   -0.00    6.54
   8 -16 -14    6.53    6.83
   8 -17  -1    4.13    7.54
   8 -17  -2   -0.00    5.75
   8 -17  -3    0.43    5.81
   8 -17  -4   14.13    8.25
   8 -17  -5    0.00    6.98
   8 -17  -6    0.02    5.04
   8 -17  -8    0.49    5.25
   8 -17  -9   -0.00    4.51
  -7   0   1  716.87   59.98
  -7   0   1  722.58   59.74
  -7   0   1  760.02   59.35
   7   0  -1  643.61   58.59
   7   0  -1  947.55   61.39
   7   0  -1  753.10   61.11
  -7   0   2    1.25    3.81
  -7   0   2   -0.00    3.20
  -7   0   2    0.80    2.64
   7   0  -2   -0.00    3.29
   7   0  -2    0.85    4.08
  -7   0   3    3.09    3.89
  -7   0   3   12.12    4.74
   7   0  -3   12.91    4.91
   7   0  -3    3.00    3.86
  -7   0   4    0.87    4.15
   7   0  -4    0.24    3.42
   7   0  -4   -0.00    4.39
  -7   0   5   28.79    7.36
   7   0  -5   36.32    7.44
   7   0  -5   23.35    7.17
  -7   0   6    0.44    3.58
   7   0  -6    2.42    3.60
   7   0  -6   -0.00    3.94
  -7   0   7  311.88   28.61
   7   0  -7  247.08   26.18
  -7   0   8   -0.00    3.56
   7   0  -8   -0.00    3.95
  -7   0   9    4.05    4.61
   7   0  -9   13.74    5.68
  -7   0  10   -0.00    3.25
   7   0 -10    0.00    4.03
  -7   0  11  257.32   27.65
   7   0 -11  286.42   28.94
  -7   0  12    0.00    4.37
   7   0 -12    2.05    4.38
  -7   0  13   91.58   14.62
   7   0 -13  107.42   16.19
   7   0 -14    0.00    4.77
   7   0 -15   12.75    7.11
   7   0 -16    0.15    5.20
  -7   0  17  329.18   34.99
   7   0 -17  375.72   36.90
  -7   0  18    0.90    4.89
   7   0 -18    0.00    4.52
  -7   0  19    3.33    5.18
   7   0 -19   15.59    7.35
  -7   0  20    0.85    4.67
   7   0 -20   -0.00    4.88
  -7   0  21    0.35    5.42
  -7   0  22    1.05    5.78
   7   0 -22    2.59    6.10
  -7   0  23   39.38   11.19
  -7   0  24    5.61    5.88
  -7   0  25    1.43    6.12
  -7   0  26   -0.00    6.20
  -7   0  27   39.18   11.52
  -7   0  28   -0.00    5.93
  -7   0  29    1.52    6.43
  -7   0  30   -0.00    5.58
  -7   0  31    7.67    7.94
  -7   0  32   -0.00    5.59
  -7   0  33   19.66    9.19
  -7   0  34    0.36    6.71
  -7   0  35    7.50    6.94
  -7   0  36   -0.00    6.18
  -7   0  37    2.38    6.42
  -7   1   1    0.57    3.80
  -7   1   1    2.95    3.95
  -7   1   1    4.64    3.94
   7  -1  -1    4.09    4.35
   7  -1  -1    1.07    3.73
   7  -1  -1    4.42    4.48
   7   1  -1    0.55    3.67
   7   1  -1    5.44    3.79
  -7  -1   1    0.63    3.09
  -7   1   2   41.33    8.28
  -7   1   2   48.09    9.07
  -7   1   2   33.23    7.58
   7  -1  -2   22.96    6.33
   7  -1  -2   28.87    6.96
   7  -1  -2   31.38    8.24
   7   1  -2   37.01    7.49
   7   1  -2   28.17    7.42
  -7  -1   2   33.52    7.55
  -7  -1   2   33.10    7.43
  -7   1   3  223.96   24.30
  -7   1   3  215.53   23.36
   7  -1  -3  266.02   24.49
   7  -1  -3  255.33   25.63
   7   1  -3  267.63   23.96
   7   1  -3  225.52   24.09
  -7  -1   3  238.09   23.75
  -7   1   4    0.00    3.82
  -7   1   4    5.54    4.59
   7  -1  -4    1.94    3.62
   7  -1  -4    3.54    3.95
   7   1  -4    7.20    4.05
   7   1  -4    0.00    3.94
  -7   1   5   63.09   11.24
  -7   1   5   64.42   10.81
   7  -1  -5   54.72   10.11
   7  -1  -5   73.82   11.87
   7   1  -5   76.15   10.96
   7   1  -5   71.01   11.56
  -7  -1   5   89.24   12.06
  -7   1   6    0.69    3.28
  -7   1   6    1.48    3.94
   7  -1  -6    1.60    3.76
   7  -1  -6   -0.00    4.51
   7   1  -6    7.27    4.68
   7   1  -6   -0.00    4.27
  -7  -1   6    3.10    3.90
  -7   1   7   28.36    8.00
  -7   1   7   25.80    6.58
   7  -1  -7   30.41    8.51
   7   1  -7   28.73    7.01
   7   1  -7   24.76    7.36
  -7  -1   7   23.96    7.05
  -7   1   8   22.88    6.87
   7  -1  -8   12.63    6.41
   7   1  -8   11.71    5.57
   7   1  -8   16.56    6.13
  -7  -1   8   12.59    5.55
  -7   1   9  257.24   27.22
   7  -1  -9  283.96   28.79
   7   1  -9  266.70   27.60
  -7  -1   9  260.34   26.77
   7  -1 -10   17.16    6.89
   7   1 -10    9.07    5.65
  -7  -1  10   13.01    5.82
  -7   1  11   44.19    9.93
   7  -1 -11   55.05   11.42
   7   1 -11   66.69   11.49
  -7  -1  11   56.68   10.96
  -7   1  12   -0.00    3.70
   7  -1 -12   -0.00    4.39
   7   1 -12   -0.00    4.83
  -7  -1  12   -0.00    3.16
  -7   1  13  157.21   19.71
   7  -1 -13  133.11   19.20
   7   1 -13  157.07   19.74
  -7  -1  13  150.54   19.18
   7  -1 -14    4.67    4.89
   7   1 -14    0.00    4.94
  -7  -1  14    6.90    5.99
   7  -1 -15  119.31   17.42
   7   1 -15   86.56   15.18
   7  -1 -16   20.10    8.09
   7   1 -16   15.39    7.59
  -7   1  17   12.89    6.66
   7  -1 -17   12.42    7.16
   7   1 -17    3.55    5.38
  -7  -1  17   30.27    9.07
  -7   1  18    0.00    3.63
   7  -1 -18   -0.00    5.55
   7   1 -18   -0.00    4.90
  -7  -1  18    1.88    4.64
  -7   1  19  115.59   18.08
   7  -1 -19  159.00   21.02
  -7  -1  19  106.04   17.69
  -7   1  20    3.41    5.03
   7  -1 -20    4.27    5.81
  -7  -1  20    0.00    4.83
  -7   1  21   35.65   10.32
   7  -1 -21   56.04   12.97
  -7  -1  21   32.73   10.40
  -7   1  22   -0.00    5.69
   7  -1 -22    2.36    5.29
  -7  -1  22   -0.00    5.37
  -7   1  23   40.29   10.73
   7  -1 -23   21.37    9.06
  -7  -1  23   17.24    8.50
  -7   1  24   14.97    7.50
   7  -1 -24    3.37    6.11
  -7  -1  24    8.78    6.80
  -7   1  25   16.51    8.80
   7  -1 -25   23.99    9.69
   7   1 -25   40.90   11.36
  -7  -1  25   44.66   11.66
  -7   1  26    5.26    5.30
   7   1 -26   -0.00    5.44
  -7  -1  26    0.00    6.18
  -7   1  27    0.54    5.64
   7   1 -27    0.00    5.26
  -7  -1  27   -0.00    5.13
  -7   1  28   -0.00    5.67
   7   1 -28    0.00    5.77
  -7   1  29   42.46   11.34
   7   1 -29   21.96    9.00
  -7  -1  29   17.91    8.64
  -7   1  30    4.72    7.30
  -7  -1  30   -0.00    6.49
  -7   1  31    4.32    7.74
  -7  -1  31   12.40    8.85
  -7   1  32   -0.00    5.96
  -7  -1  32    4.71    5.97
  -7   1  33    5.23    4.95
  -7  -1  33    0.73    6.48
  -7   1  34    0.39    5.72
  -7  -1  34    0.05    6.81
  -7   1  35    0.00    6.44
  -7  -1  35    0.93    6.92
  -7   1  36   13.56    8.74
  -7  -1  36    0.10    6.35
  -7   1  37    8.00    7.73
  -7  -1  37    0.47    6.89
  -7   2   1   52.22    9.71
  -7   2   1   46.12    8.97
  -7   2   1   42.65    8.86
   7  -2  -1   33.71    8.43
   7  -2  -1   35.97    8.00
   7  -2  -1   24.91    7.63
   7   2  -1   48.10    7.92
   7   2  -1   29.01    7.30
  -7  -2   1   52.24    8.14
  -7   2   2   45.34    9.32
  -7   2   2   41.40    8.75
   7  -2  -2   31.99    7.88
   7  -2  -2   29.91    7.37
   7  -2  -2   33.59    8.48
   7   2  -2   51.38    8.05
  -7  -2   2   42.14    7.99
  -7  -2   2   43.81    7.99
  -7   2   3    6.27    4.96
  -7   2   3    7.79    4.87
  -7   2   3   11.58    4.81
   7  -2  -3    3.00    4.31
   7  -2  -3    1.04    2.69
   7  -2  -3    6.65    5.06
   7   2  -3    4.00    3.80
   7   2  -3    4.28    4.56
  -7   2   4    1.58    3.20
  -7   2   4    3.34    4.05
   7  -2  -4    2.79    3.98
   7   2  -4    6.35    4.03
   7   2  -4    0.00    3.13
  -7  -2   4    4.80    3.73
  -7   2   5  237.29   25.32
  -7   2   5  248.69   25.14
   7  -2  -5  226.34   25.80
   7   2  -5  254.00   24.38
   7   2  -5  249.47   24.70
  -7  -2   5  246.09   24.30
  -7   2   6   10.00    5.69
  -7   2   6   17.41    6.44
   7  -2  -6   28.67    7.85
   7   2  -6   11.66    5.73
   7   2  -6    7.93    5.68
  -7  -2   6   12.41    5.34
  -7   2   7  185.59   22.23
  -7   2   7  237.83   23.41
   7  -2  -7  208.10   23.35
   7   2  -7  199.79   21.43
   7   2  -7  202.70   22.11
  -7  -2   7  193.86   21.40
  -7   2   8    3.45    3.89
  -7   2   8    3.10    3.97
   7   2  -8    4.44    4.11
   7   2  -8    9.04    5.62
  -7  -2   8    4.04    4.03
  -7   2   9   69.14   12.00
  -7   2   9   60.23   10.93
   7  -2  -9   66.34   12.15
   7   2  -9   66.70   10.89
   7   2  -9   60.56   11.17
  -7  -2   9   49.73   10.27
  -7   2  10    6.55    5.51
   7  -2 -10   18.67    7.31
   7   2 -10    8.11    5.72
  -7  -2  10   19.63    6.16
  -7   2  11  168.53   19.66
   7  -2 -11  150.25   19.94
   7   2 -11  141.46   18.33
  -7  -2  11  125.79   17.33
  -7   2  12   58.80   11.09
   7  -2 -12   55.24   11.45
   7   2 -12   39.41    9.25
  -7  -2  12   42.39    9.63
   7  -2 -13   54.96   11.94
   7   2 -13   64.20   12.00
   7  -2 -14    3.78    5.82
   7   2 -14    0.00    4.45
  -7  -2  14    4.52    4.61
   7  -2 -15   18.47    7.92
   7   2 -15   26.58    8.14
  -7   2  16   37.84   10.61
   7  -2 -16   79.84   13.78
  -7   2  17   42.73   10.46
   7  -2 -17   69.47   13.27
  -7   2  18   30.32    9.32
   7  -2 -18   47.71   11.41
  -7  -2  18   22.84    8.02
  -7   2  19    2.96    5.33
   7  -2 -19    6.15    5.05
  -7  -2  19    3.25    5.42
  -7   2  20   14.27    6.57
   7  -2 -20    0.76    5.70
  -7  -2  20    4.42    6.59
  -7   2  21   39.16   10.91
  -7  -2  21   40.19   10.80
  -7   2  22    0.13    5.85
   7  -2 -22    1.99    5.86
  -7  -2  22   12.99    7.20
  -7   2  23   38.04   10.95
   7  -2 -23   28.80   10.18
  -7  -2  23   11.64    7.16
  -7   2  24    6.99    6.54
   7  -2 -24   16.18    8.50
   7   2 -24   -0.00    4.31
  -7  -2  24   -0.00    6.23
  -7   2  25   13.70    7.09
   7   2 -25    5.87    5.40
  -7  -2  25   13.45    8.08
  -7   2  26    1.79    5.08
   7   2 -26    0.00    3.56
  -7  -2  26    1.04    5.64
  -7   2  27    2.84    5.93
   7   2 -27    6.61    6.00
  -7  -2  27   12.05    7.48
   7   2 -28    4.07    6.39
  -7  -2  28    6.14    7.05
  -7   2  29   -0.00    6.87
   7   2 -29    2.95    5.77
  -7  -2  29    3.78    6.09
  -7   2  30    6.90    6.90
   7   2 -30   -0.00    4.85
  -7  -2  30   -0.00    6.78
  -7   2  31    8.80    7.87
  -7  -2  31    6.74    6.49
  -7   2  32    0.00    5.64
  -7  -2  32    6.30    6.00
  -7   2  33   13.91    8.08
  -7  -2  33   10.00    8.01
  -7   2  34    2.86    5.86
  -7  -2  34    5.18    7.62
  -7   2  35    2.26    6.87
  -7  -2  35    7.47    7.68
  -7   2  36    3.60    6.49
  -7  -2  36   -0.00    5.59
  -7   2  37    3.21    7.43
  -7   3   1    1.89    3.83
  -7   3   1    0.15    2.93
   7  -3  -1    0.75    4.27
   7  -3  -1   -0.00    4.04
   7   3  -1    0.40    2.79
   7   3  -1    0.90    3.03
  -7  -3   1   -0.00    3.03
  -7   3   2  121.58   16.94
  -7   3   2  135.11   17.55
  -7   3   2  145.34   17.44
   7  -3  -2  129.58   17.28
   7  -3  -2  131.93   17.53
   7   3  -2  154.17   15.67
   7   3  -2  138.19   15.64
  -7  -3   2  134.83   15.43
  -7  -3   2  130.11   14.71
  -7   3   3   36.95    8.89
  -7   3   3   59.96   11.07
  -7   3   3   42.03    8.87
   7  -3  -3   42.69    9.25
   7   3  -3   54.43    8.62
   7   3  -3   26.17    6.96
  -7  -3   3   37.86    7.59
  -7   3   4    8.50    5.20
  -7   3   4    4.32    5.28
   7  -3  -4    0.00    3.08
   7  -3  -4    2.78    4.79
   7   3  -4    8.53    4.48
   7   3  -4    6.27    3.92
  -7  -3   4   10.72    4.51
  -7   3   5   67.09   11.92
  -7   3   5   60.96   11.06
   7  -3  -5   74.98   12.99
   7   3  -5   69.76   10.75
   7   3  -5   94.01   12.45
  -7  -3   5   87.77   11.83
  -7   3   6   28.68    7.36
   7  -3  -6   14.23    6.97
   7   3  -6   11.12    5.40
  -7  -3   6   10.94    5.26
  -7   3   7    0.00    4.26
  -7   3   7    4.07    4.37
   7  -3  -7    2.19    4.23
   7   3  -7    0.42    3.62
   7   3  -7    6.09    4.25
  -7   3   8   -0.00    4.64
  -7   3   8    1.40    4.87
   7  -3  -8   -0.00    4.31
   7   3  -8    3.56    3.91
   7   3  -8   -0.00    4.11
  -7  -3   8   -0.00    3.74
  -7   3   9  192.07   23.00
  -7   3   9  208.39   23.26
   7  -3  -9  191.56   23.71
   7   3  -9  263.96   23.90
   7   3  -9  201.18   22.10
  -7  -3   9  189.81   21.80
  -7   3  10   67.52   12.42
  -7   3  10   77.36   12.71
   7  -3 -10   74.18   13.37
   7   3 -10   62.72   10.97
   7   3 -10   54.86   10.57
  -7  -3  10   68.75   11.41
  -7   3  11    8.13    5.24
   7  -3 -11    1.69    5.02
   7   3 -11    6.73    4.86
  -7   3  12    0.74    3.24
   7  -3 -12   -0.00    4.22
   7   3 -12    0.62    3.74
  -7  -3  12    2.80    4.59
   7  -3 -13   77.84   14.07
  -7  -3  13   72.65   12.85
   7  -3 -14   73.04   14.30
  -7  -3  14  100.20   15.02
  -7   3  15  100.33   17.03
   7  -3 -15  172.72   21.56
  -7   3  16    5.81    6.29
   7  -3 -16   11.63    7.43
  -7   3  17    4.33    5.44
   7  -3 -17   -0.00    5.91
  -7   3  18   18.54    7.90
   7  -3 -18   28.72    9.60
  -7  -3  18    7.13    6.15
  -7   3  19  191.87   24.98
   7  -3 -19  229.52   27.68
   7   3 -19  196.75   24.37
  -7  -3  19  205.85   26.09
  -7   3  20    1.23    5.96
   7  -3 -20    0.00    5.77
   7   3 -20    2.84    4.57
  -7  -3  20   -0.00    5.22
  -7   3  21    1.88    4.99
   7  -3 -21    6.66    6.27
   7   3 -21    3.97    4.72
  -7  -3  21   -0.00    4.37
  -7   3  22   -0.00    5.96
   7  -3 -22    6.12    6.24
   7   3 -22    0.32    4.51
  -7  -3  22    2.52    5.45
  -7   3  23    8.61    7.23
   7  -3 -23   15.87    8.46
   7   3 -23    0.88    4.91
  -7  -3  23    7.17    7.00
  -7   3  24   -0.00    5.42
   7   3 -24    6.35    5.87
  -7  -3  24    3.02    5.95
  -7   3  25    8.98    6.84
   7   3 -25   12.01    7.30
  -7  -3  25   15.05    8.96
  -7   3  26    3.85    5.43
   7   3 -26    2.10    5.56
  -7  -3  26    4.44    6.13
  -7   3  27    2.54    5.73
   7   3 -27   -0.00    5.06
  -7  -3  27   -0.00    5.87
  -7   3  28   -0.00    5.60
   7   3 -28    7.16    6.34
  -7  -3  28    0.10    4.74
  -7   3  29    4.35    5.73
   7   3 -29    2.55    5.26
  -7  -3  29    7.13    7.16
  -7   3  30    0.00    5.79
   7   3 -30    5.71    5.49
  -7  -3  30    1.74    5.98
  -7   3  31    3.33    6.55
   7   3 -31    5.19    6.49
  -7  -3  31   14.87    8.02
  -7   3  32   -0.00    5.77
  -7  -3  32    1.46    5.00
  -7   3  33    0.66    6.18
  -7  -3  33    4.01    7.57
  -7   3  34    0.39    6.32
  -7  -3  34   -0.00    7.74
  -7   3  35    9.34    7.09
  -7  -3  35    7.01    8.30
  -7   3  36    0.00    5.95
  -7  -3  36    0.06    5.95
  -7   3  37   -0.00    5.00
  -7   4   1   50.54   10.75
  -7   4   1   49.94    9.95
   7  -4  -1   49.64   10.38
   7  -4  -1   75.41   12.84
   7   4  -1   59.43    8.90
  -7  -4   1   62.30    9.14
  -7  -4   1   54.97    7.54
  -7   4   2   80.33   13.61
  -7   4   2   93.43   14.00
  -7   4   2   91.14   13.34
   7  -4  -2   76.18   13.48
   7  -4  -2   89.80   14.30
   7   4  -2   74.50   10.63
   7   4  -2   76.61   11.01
  -7  -4   2  100.30   11.92
  -7  -4   2   89.69   10.49
  -7   4   3   15.54    6.12
  -7   4   3    7.36    4.98
  -7   4   3   15.69    6.05
   7  -4  -3   11.49    6.18
   7  -4  -3   15.58    6.64
   7   4  -3    6.38    4.32
  -7  -4   3   11.51    4.72
  -7   4   4   33.00    8.47
  -7   4   4   28.32    7.87
   7  -4  -4    9.14    7.00
   7  -4  -4   21.39    7.49
   7   4  -4   15.22    5.02
  -7  -4   4   30.14    6.55
  -7   4   5   44.99   10.09
  -7   4   5   86.46   13.16
   7  -4  -5   47.92   10.05
   7  -4  -5   81.76   13.37
   7   4  -5   60.48    9.71
   7   4  -5   54.11    9.23
  -7  -4   5   67.49   10.02
  -7   4   6   56.94   11.29
  -7   4   6   36.77    9.42
   7  -4  -6   55.33   11.30
   7   4  -6   49.04    8.84
   7   4  -6   55.36    9.29
  -7  -4   6   53.82    9.33
  -7   4   7   60.80   11.56
  -7   4   7   33.00    8.59
   7  -4  -7   29.04    8.93
   7   4  -7   43.95    8.58
   7   4  -7   48.58    8.60
  -7  -4   7   38.86    8.20
  -7   4   8   39.76    9.62
  -7   4   8   37.10    9.02
   7  -4  -8   47.25   10.32
   7   4  -8   52.03    9.42
   7   4  -8   29.99    7.39
  -7  -4   8   51.13    9.13
  -7   4   9   15.83    6.19
   7  -4  -9   12.24    7.21
   7   4  -9   22.62    6.58
  -7   4  10    3.24    4.63
   7  -4 -10    2.19    4.48
   7   4 -10    3.27    3.84
  -7  -4  10   -0.00    3.42
  -7   4  11  108.57   16.02
   7  -4 -11  101.16   16.47
  -7  -4  11  106.27   15.02
  -7   4  12  132.93   17.28
   7  -4 -12   87.17   16.00
  -7  -4  12  104.95   15.68
  -7   4  13  104.09   15.49
   7  -4 -13   92.00   15.77
  -7  -4  13   98.17   15.20
  -7   4  14   16.79    7.08
  -7   4  14   14.96    6.99
   7  -4 -14   18.77    8.40
  -7  -4  14   24.17    7.78
  -7   4  15   30.88    9.51
   7  -4 -15   52.52   12.14
   7   4 -15   22.30    8.36
  -7   4  16   16.04    7.86
   7  -4 -16   21.85    8.60
   7   4 -16   27.84    8.65
  -7   4  17   92.66   15.62
   7  -4 -17  134.68   19.57
   7   4 -17   76.12   14.11
  -7   4  18    0.12    5.38
   7  -4 -18    5.06    7.21
   7   4 -18   11.07    6.74
  -7  -4  18   16.45    7.23
  -7   4  19    4.28    5.00
   7  -4 -19    5.13    7.18
   7   4 -19    7.80    6.03
  -7  -4  19   16.05    7.53
  -7   4  20   22.72    8.58
   7  -4 -20   14.92    8.36
   7   4 -20   40.80   10.35
  -7  -4  20   21.13    8.09
  -7   4  21   43.52   10.62
   7   4 -21   25.05    9.60
  -7  -4  21   20.36    8.99
  -7   4  22   20.09    9.19
   7   4 -22   18.74    7.89
  -7  -4  22   23.42    9.10
  -7   4  23    4.75    6.26
   7   4 -23   21.16    8.31
  -7  -4  23    1.73    5.17
   7   4 -24    0.04    3.84
  -7  -4  24    0.00    5.45
  -7   4  25    0.82    5.73
   7   4 -25    0.00    5.18
  -7  -4  25    3.25    5.83
  -7   4  26    0.00    5.17
   7   4 -26    5.58    6.44
  -7  -4  26    6.32    6.15
  -7   4  27    7.69    6.48
   7   4 -27   10.87    7.20
  -7  -4  27   -0.00    5.74
  -7   4  28    8.70    6.44
   7   4 -28    0.74    6.56
  -7  -4  28    1.12    4.57
  -7   4  29    4.85    6.03
   7   4 -29    7.91    7.37
  -7  -4  29    9.35    6.68
  -7   4  30   -0.00    6.12
   7   4 -30    1.02    4.94
  -7  -4  30    0.00    4.80
  -7   4  31    0.00    5.81
   7   4 -31    1.28    6.11
  -7  -4  31    2.77    5.65
  -7   4  32    0.87    5.43
   7   4 -32    2.18    6.13
  -7  -4  32   -0.00    4.99
  -7   4  33    5.09    6.09
  -7  -4  33   13.76    8.47
  -7   4  34    3.30    6.09
  -7  -4  34    8.95    8.34
  -7   4  35   -0.00    6.57
  -7  -4  35   -0.00    6.56
  -7   4  36    4.45    5.90
  -7  -4  36   -0.00    7.57
  -7   5   1    1.08    4.00
  -7   5   1    0.00    4.13
   7  -5  -1    2.71    4.22
   7  -5  -1    2.64    5.41
   7   5  -1    0.78    2.65
   7   5  -1   -0.00    3.11
  -7  -5   1    1.32    2.71
  -7  -5   1    3.14    1.92
  -7   5   2    2.49    4.54
  -7   5   2    1.20    4.19
   7  -5  -2    0.04    4.58
   7  -5  -2    0.00    5.29
   7   5  -2    4.18    3.35
   7   5  -2    1.70    2.86
  -7  -5   2   -0.00    2.86
  -7  -5   2    3.47    2.43
  -7   5   3   41.63   10.03
  -7   5   3   26.46    8.17
  -7   5   3   33.64    8.53
   7  -5  -3   54.61   10.97
   7   5  -3   47.27    7.91
   7   5  -3   39.05    7.20
  -7  -5   3   30.07    6.76
  -7   5   4  102.90   15.51
  -7   5   4  120.59   16.97
  -7   5   4  107.19   15.34
   7  -5  -4   78.73   14.33
   7  -5  -4   78.74   14.25
   7   5  -4  106.15   13.13
   7   5  -4   93.19   12.16
  -7  -5   4   91.49   12.07
  -7   5   5   28.59    8.50
   7  -5  -5   29.18    8.75
   7   5  -5   28.79    6.85
  -7  -5   5   31.60    6.96
  -7   5   6    0.56    5.38
   7  -5  -6    0.00    4.93
   7   5  -6    0.00    3.04
  -7  -5   6    3.67    3.90
  -7   5   7   21.70    7.65
   7   5  -7   15.32    5.02
  -7  -5   7    8.00    4.24
  -7   5   8   71.72   12.91
   7  -5  -8   48.10   11.74
   7   5  -8   75.75   11.16
  -7  -5   8   69.58   11.40
  -7   5   9  107.62   16.65
   7  -5  -9  130.85   18.59
   7   5  -9  139.16   16.28
  -7  -5   9  123.25   15.96
  -7   5  10   30.42    8.75
   7  -5 -10   19.75    8.16
   7   5 -10   24.13    7.06
  -7  -5  10   42.41    8.95
   7  -5 -11   70.41   13.94
  -7  -5  11   80.34   12.75
  -7   5  12   -0.00    4.61
  -7   5  12    0.00    4.47
   7  -5 -12   -0.00    4.05
   7   5 -12   -0.00    3.98
  -7   5  13   27.10    8.66
  -7   5  13   46.63   10.41
   7  -5 -13   20.85    8.57
   7   5 -13   24.92    7.28
  -7  -5  13   34.80    9.41
  -7   5  14   20.45    8.86
  -7   5  14   57.27   11.70
   7  -5 -14   50.05   11.73
   7   5 -14   35.05    8.81
  -7  -5  14   55.33   11.38
  -7   5  15   95.13   16.47
  -7   5  15  141.47   19.32
   7  -5 -15  144.99   20.28
   7   5 -15  116.89   16.66
  -7   5  16   -0.00    5.52
  -7   5  16    1.31    4.19
   7  -5 -16    0.45    5.53
   7   5 -16    0.00    4.55
  -7   5  17    6.47    5.72
   7  -5 -17    0.00    6.51
   7   5 -17   -0.00    3.99
  -7  -5  17    4.50    5.75
  -7   5  18    0.82    4.44
   7  -5 -18    6.84    6.90
   7   5 -18    2.57    5.32
  -7  -5  18    5.23    6.42
   7  -5 -19   38.53   11.13
   7   5 -19   12.85    6.31
  -7  -5  19   17.47    8.22
  -7   5  20    8.47    7.04
   7   5 -20   18.28    8.03
  -7  -5  20   25.03    8.57
  -7   5  21    1.00    5.51
   7   5 -21    1.34    5.96
  -7  -5  21    4.52    5.34
  -7   5  22   -0.00    5.20
   7   5 -22    4.77    6.09
  -7  -5  22   -0.00    5.54
  -7   5  23    2.92    5.85
   7   5 -23    1.91    4.87
  -7  -5  23   -0.00    4.81
  -7   5  24    5.87    6.15
   7   5 -24    5.97    5.90
  -7  -5  24    8.84    6.11
  -7   5  25    5.82    5.61
   7   5 -25    2.52    4.02
  -7   5  26    3.95    6.71
   7   5 -26    2.25    5.15
  -7  -5  26    0.36    4.28
  -7   5  27    1.00    6.27
   7   5 -27    2.74    5.06
  -7  -5  27   -0.00    5.56
  -7   5  28   -0.00    5.58
   7   5 -28   -0.00    4.31
  -7  -5  28    0.76    6.38
   7   5 -29    0.89    5.28
  -7  -5  29    2.72    5.52
  -7   5  30    2.58    6.33
   7   5 -30    3.20    5.51
  -7  -5  30    3.42    5.93
  -7   5  31    3.82    6.36
  -7  -5  31    9.16    7.18
  -7   5  32    2.20    5.88
   7   5 -32   -0.00    4.78
  -7  -5  32   -0.00    6.21
  -7   5  33   -0.00    5.49
  -7  -5  33   -0.00    7.86
  -7   5  34    1.65    6.12
  -7   5  35    4.24    7.22
  -7   5  36    0.55    6.76
  -7   6   1   87.90   14.04
  -7   6   1   64.41   11.96
   7   6  -1   75.12    9.61
  -7  -6   1   71.27    9.23
  -7  -6   1   57.08    6.18
  -7   6   2   80.56   13.46
  -7   6   2   42.30    9.92
   7  -6  -2   43.26   10.97
   7   6  -2   48.84    7.70
  -7  -6   2   27.77    6.26
  -7  -6   2   43.29    5.41
  -7   6   3   31.28    8.75
  -7   6   3   38.90    9.13
   7  -6  -3   50.36   11.73
   7   6  -3   47.57    7.57
  -7  -6   3   32.02    6.60
  -7  -6   3   25.69    4.92
  -7   6   4   10.18    5.99
  -7   6   4   16.46    6.80
   7  -6  -4    3.92    6.88
   7   6  -4   12.56    4.91
  -7  -6   4   12.40    4.48
  -7   6   5    0.00    4.39
  -7   6   5    3.70    4.66
   7   6  -5    0.28    3.86
  -7  -6   5   -0.00    2.94
  -7   6   6  101.55   15.27
   7  -6  -6   87.29   15.00
   7   6  -6   70.50   11.09
  -7   6   7  145.22   18.75
   7  -6  -7   99.82   16.84
  -7  -6   7  120.85   15.20
  -7   6   8   57.56   12.18
   7  -6  -8   70.33   13.15
   7   6  -8   53.59    9.66
  -7  -6   8   47.43    9.59
  -7   6   9    1.35    4.73
  -7   6   9   -0.00    3.98
   7  -6  -9    2.86    5.19
   7   6  -9   -0.00    3.64
   7   6  -9    3.45    3.50
  -7  -6   9    0.00    3.54
  -7   6  10   44.66   11.29
  -7   6  10   85.32   14.36
   7  -6 -10   80.18   14.64
   7   6 -10   89.87   12.19
   7   6 -10   45.52    9.51
  -7  -6  10   49.54   10.46
  -7   6  11  104.34   15.67
  -7   6  11   89.29   15.14
   7  -6 -11   99.47   16.57
   7   6 -11   60.05   11.67
  -7  -6  11  118.23   15.68
  -7   6  12    7.52    6.52
  -7   6  12   25.82    8.68
   7  -6 -12   18.20    8.36
   7   6 -12   11.74    5.29
  -7  -6  12   19.83    7.00
  -7   6  13    2.30    5.58
  -7   6  13    5.75    6.12
   7  -6 -13   10.49    7.55
   7   6 -13    7.39    5.20
  -7  -6  13   17.90    6.54
  -7   6  14    5.16    5.52
  -7   6  14   12.70    6.71
   7  -6 -14    3.29    6.17
   7   6 -14    1.81    3.90
  -7  -6  14    7.39    5.12
  -7   6  15    5.08    6.26
  -7   6  15    2.72    4.88
   7  -6 -15    0.00    6.76
   7   6 -15    5.61    4.55
  -7   6  16   50.37   11.32
  -7   6  16   35.49   10.12
   7  -6 -16   53.59   12.53
   7   6 -16   23.06    8.14
  -7   6  17   27.23    9.24
   7   6 -17   38.83    9.15
  -7  -6  17   46.03   10.99
  -7   6  18   69.00   13.46
   7   6 -18   46.84   10.62
  -7  -6  18   41.93   10.50
  -7   6  19    2.28    5.05
   7   6 -19    6.81    4.81
  -7  -6  19    0.83    5.23
  -7   6  20    3.29    5.58
   7   6 -20    3.51    4.78
  -7  -6  20   -0.00    5.54
  -7   6  21    1.11    6.08
   7   6 -21    0.00    4.23
  -7  -6  21    4.33    6.67
  -7   6  22   12.77    7.71
   7   6 -22   27.21    8.83
  -7  -6  22   10.48    7.90
  -7   6  23    9.71    6.83
   7   6 -23    1.98    4.00
  -7  -6  23    8.00    6.88
  -7   6  24    2.47    5.13
   7   6 -24    4.13    5.02
  -7  -6  24    4.55    6.27
  -7   6  25   -0.00    5.39
   7   6 -25    0.06    4.59
  -7  -6  25    3.46    6.59
  -7   6  26   12.63    7.64
   7   6 -26   10.52    6.44
  -7  -6  26   21.54    8.85
  -7   6  27    3.58    5.22
   7   6 -27   17.68    8.34
  -7  -6  27    0.00    5.63
  -7   6  28    0.00    5.78
   7   6 -28    8.40    7.51
  -7  -6  28    2.06    7.22
  -7   6  29    3.73    6.24
   7   6 -29   -0.00    4.39
  -7  -6  29    3.61    7.30
  -7   6  30    0.00    5.22
   7   6 -30   -0.00    5.44
  -7  -6  30   -0.00    7.08
  -7   6  31    1.29    5.70
  -7  -6  31    0.00    5.31
  -7   6  32    8.27    7.86
   7   6 -32    1.59    5.67
  -7  -6  32   12.75    8.02
  -7   6  33    0.34    7.15
   7   6 -33    0.58    5.16
  -7  -6  33    8.23    8.12
  -7   6  34   -0.00    6.44
  -7  -6  34    2.02    6.96
  -7   6  35    3.29    5.32
  -7  -6  35    0.00    7.23
  -7   6  36   -0.00    6.68
  -7   7   1    3.22    5.37
  -7   7   1    2.15    4.95
   7  -7  -1    6.97    5.24
   7   7  -1    0.67    2.65
  -7   7   2   26.79    8.47
  -7   7   2   12.61    6.90
   7  -7  -2   15.82    6.67
   7   7  -2   20.86    5.23
  -7  -7   2   21.95    5.18
  -7  -7   2   16.25    2.27
  -7   7   3   13.26    6.97
   7  -7  -3    6.39    5.38
   7  -7  -3    0.00    5.63
   7   7  -3    8.85    4.29
  -7  -7   3   11.46    4.24
  -7  -7   3    8.67    2.56
  -7   7   4  204.47   24.24
  -7   7   4  164.13   21.94
   7  -7  -4  203.84   23.43
   7  -7  -4  146.50   22.12
   7   7  -4  206.16   19.48
  -7  -7   4  185.02   18.84
  -7   7   5   83.86   14.46
  -7   7   5   78.97   14.07
  -7   7   5   81.27   13.50
   7  -7  -5   71.17   13.54
   7  -7  -5   47.76   12.74
   7   7  -5   71.64   10.35
   7   7  -5   44.64    8.81
  -7  -7   5   97.26   11.86
  -7   7   6    9.72    6.12
  -7   7   6    4.57    5.61
   7  -7  -6    9.42    6.54
   7  -7  -6    0.00    6.81
   7   7  -6   10.54    4.44
   7   7  -6    5.17    3.92
  -7  -7   6    6.96    4.57
  -7   7   7   33.65   10.12
  -7   7   7   71.06   13.36
   7  -7  -7   70.93   13.09
   7   7  -7   59.80    9.86
   7   7  -7   39.97    8.27
  -7  -7   7   67.83   10.51
  -7   7   8   12.94    7.05
   7  -7  -8    4.88    5.63
   7  -7  -8    8.71    6.55
   7   7  -8   20.00    5.54
  -7  -7   8    9.05    5.02
  -7   7   9   26.25    8.80
  -7   7   9   31.48    9.77
   7  -7  -9   26.38    8.91
   7  -7  -9   28.32    9.65
   7   7  -9   29.74    6.91
   7   7  -9   26.18    7.02
  -7  -7   9   14.49    6.18
  -7   7  10   68.86   13.36
  -7   7  10   59.61   13.25
   7  -7 -10   64.20   12.35
   7  -7 -10   69.62   14.07
   7   7 -10   79.04   11.61
   7   7 -10   57.40   10.67
  -7  -7  10   83.09   12.92
  -7   7  11   23.80    8.45
  -7   7  11   12.38    7.96
   7  -7 -11   27.14    9.03
   7   7 -11   20.34    6.83
  -7  -7  11   25.29    7.90
  -7   7  12    0.00    4.80
  -7   7  12    3.40    5.82
   7  -7 -12    6.13    6.53
   7   7 -12    4.41    4.04
  -7  -7  12    6.10    5.52
  -7   7  13   24.81    8.57
   7  -7 -13   11.77    8.73
   7   7 -13    9.17    5.59
  -7  -7  13   19.70    7.25
  -7   7  14   80.75   15.44
  -7  -7  14  124.70   17.22
  -7   7  15    0.00    5.45
  -7   7  16    0.00    4.96
  -7   7  17    5.30    6.65
  -7  -7  17    0.00    5.31
   7   7 -18    7.49    5.52
  -7  -7  18    8.46    6.55
  -7   7  19    0.00    5.60
   7   7 -19    3.06    5.48
  -7  -7  19    3.88    5.85
  -7   7  20   14.35    7.38
   7   7 -20   31.33    9.28
  -7  -7  20   21.92    9.07
  -7   7  21    0.00    5.16
   7   7 -21    1.85    4.50
  -7  -7  21    4.37    6.16
  -7   7  22    3.07    6.45
   7   7 -22    3.66    4.42
  -7  -7  22    4.10    6.73
  -7   7  23   -0.00    5.22
   7   7 -23   -0.00    5.06
  -7  -7  23    1.51    4.59
  -7   7  24   26.45    8.90
   7   7 -24   30.72   10.16
  -7  -7  24   14.89    8.59
  -7   7  25    5.67    6.82
   7   7 -25    5.25    5.72
  -7  -7  25   -0.00    6.17
   7   7 -26    7.20    5.92
  -7  -7  26   12.32    7.89
  -7   7  27   -0.00    5.33
   7   7 -27   -0.00    4.31
  -7  -7  27    4.88    5.98
  -7   7  28    3.85    5.56
   7   7 -28    9.12    6.88
  -7  -7  28    3.37    6.40
  -7   7  29    5.80    6.18
   7   7 -29    0.60    5.62
  -7  -7  29   -0.00    5.52
  -7   7  30    5.75    6.95
   7   7 -30    3.96    5.62
  -7  -7  30    0.00    5.87
  -7   7  31    0.12    4.51
   7   7 -31   -0.00    4.25
  -7  -7  31   -0.00    6.71
  -7   7  32    1.03    5.67
   7   7 -32    1.09    5.28
  -7  -7  32    0.00    6.66
  -7   7  33    0.00    4.85
   7   7 -33    0.00    5.93
  -7  -7  33   -0.00    7.49
  -7   7  34    0.89    5.02
   7   7 -34   -0.00    5.76
  -7  -7  34   -0.00    6.95
  -7   7  35    0.87    6.21
  -7   8   1   34.40    9.33
  -7   8   1   34.43    9.72
   7  -8  -1   18.16    7.54
   7   8  -1   12.68    4.17
  -7   8   2   60.70   13.18
  -7   8   2   84.28   14.70
   7  -8  -2   92.93   15.77
   7   8  -2   61.43    9.11
  -7  -8   2   85.34   10.14
  -7   8   3    7.30    6.27
  -7   8   3    0.14    4.60
   7  -8  -3   10.62    6.47
   7   8  -3    6.28    3.59
  -7  -8   3   11.72    4.28
  -7   8   4   19.48    7.97
  -7   8   4   22.26    8.02
   7  -8  -4   11.63    6.55
   7   8  -4   26.23    5.68
  -7  -8   4   29.80    6.37
  -7   8   5    0.00    4.78
   7  -8  -5    1.14    4.56
   7  -8  -5    0.00    5.96
   7   8  -5    5.44    3.75
  -7  -8   5    6.00    3.93
  -7   8   6   22.30    9.03
  -7   8   6   33.20    9.12
   7  -8  -6   31.32    9.13
   7  -8  -6   19.44    8.61
   7   8  -6   13.54    4.84
  -7  -8   6   24.69    6.69
  -7   8   7   -0.00    5.23
  -7   8   7    0.00    5.67
   7  -8  -7   -0.00    5.54
   7  -8  -7    4.05    6.22
   7   8  -7    0.78    3.03
  -7  -8   7   -0.00    4.04
  -7   8   8   48.26   11.26
  -7   8   8   46.36   11.38
   7  -8  -8   41.26   10.75
   7  -8  -8   39.03   12.00
   7   8  -8   43.32    8.19
   7   8  -8   29.86    7.44
  -7  -8   8   47.36    9.41
  -7   8   9    7.28    6.72
   7  -8  -9    5.12    5.34
   7  -8  -9    9.47    7.53
   7   8  -9    4.59    4.00
   7   8  -9   -0.00    3.61
  -7  -8   9    7.65    4.94
  -7   8  10   11.22    6.12
   7  -8 -10    9.50    6.68
   7   8 -10    6.45    4.60
  -7  -8  10   13.42    6.08
  -7   8  11    4.50    5.64
   7  -8 -11    3.60    5.47
   7   8 -11    0.00    3.01
  -7  -8  11   12.02    5.71
  -7   8  12  105.28   16.52
   7  -8 -12  108.15   16.50
   7   8 -12   70.64   12.78
  -7   8  13    0.49    4.52
   7   8 -13   -0.00    4.45
  -7  -8  13    2.39    5.14
  -7   8  14    8.71    7.23
   7   8 -14    3.45    4.54
  -7   8  15    0.79    3.74
   7   8 -15    0.21    3.44
  -7   8  16   54.57   11.55
   7   8 -16   43.19    9.94
  -7  -8  16   20.63    8.32
  -7   8  17    0.41    3.68
   7   8 -17   -0.00    4.81
  -7  -8  17    2.34    5.34
  -7   8  18    5.83    5.14
   7   8 -18    4.50    4.01
  -7  -8  18    2.77    6.16
   7   8 -19    0.00    3.71
  -7  -8  19   -0.00    5.49
  -7   8  20   17.58    7.54
   7   8 -20    5.37    6.46
  -7  -8  20    4.25    6.01
   7   8 -21   -0.00    4.51
  -7  -8  21    1.67    5.82
  -7   8  22    3.39    6.40
   7   8 -22   13.92    7.20
  -7  -8  22    7.35    6.88
  -7   8  23   23.86    8.56
   7   8 -23    6.24    6.24
  -7  -8  23   10.89    7.84
  -7   8  24    7.86    6.41
   7   8 -24    0.24    3.56
  -7  -8  24    4.09    7.38
  -7   8  25    0.00    5.84
   7   8 -25    0.77    4.13
  -7  -8  25    0.00    5.67
  -7   8  26    3.20    6.42
   7   8 -26    3.63    6.23
  -7  -8  26    7.34    7.49
  -7   8  27    0.08    5.57
  -7  -8  27    5.30    7.21
  -7   8  28    5.62    6.47
   7   8 -28    0.00    4.72
  -7  -8  28    3.29    6.09
  -7   8  29   -0.00    6.11
   7   8 -29    1.69    4.30
  -7  -8  29   -0.00    7.07
  -7   8  30   -0.00    7.06
   7   8 -30    0.00    4.93
  -7  -8  30    9.96    8.28
   7   8 -31    5.87    6.04
  -7  -8  31   -0.00    6.67
  -7   8  32    2.36    6.96
   7   8 -32    2.50    5.74
  -7  -8  32    1.86    7.39
  -7   8  33    1.24    5.38
   7   8 -33   -0.00    4.55
  -7  -8  33    0.00    6.02
  -7   8  34    0.00    5.33
   7   8 -34    1.86    6.08
  -7  -8  34    5.60    6.92
  -7   8  35    0.00    5.59
  -7   9   1    1.89    6.21
   7  -9  -1    0.75    4.89
   7   9  -1    1.07    2.74
   7  -9  -2   44.53   10.41
   7   9  -2   21.53    5.19
   7  -9  -3   -0.00    4.56
   7   9  -3   -0.00    2.54
   7  -9  -4   28.81    9.07
   7   9  -4   17.71    5.13
  -7   9   5    1.61    4.61
   7  -9  -5    0.00    5.23
   7   9  -5    4.66    2.98
  -7   9   6   13.60    7.03
   7  -9  -6    5.37    6.96
   7   9  -6   10.57    4.40
  -7   9   7   14.68    7.48
   7  -9  -7   17.83    8.80
   7   9  -7    9.59    4.69
  -7  -9   7   11.75    5.17
  -7   9   8   16.63    7.61
  -7   9   8   16.63    7.63
   7  -9  -8   23.77    8.68
   7   9  -8   12.69    5.37
  -7  -9   8   31.22    7.52
  -7   9   9    0.00    5.74
   7  -9  -9   -0.00    5.28
   7   9  -9    0.00    3.62
  -7  -9   9   -0.00    4.08
  -7   9  10   87.51   15.39
   7  -9 -10   86.06   14.78
   7   9 -10   50.65    9.98
  -7   9  11    3.76    5.76
   7  -9 -11    0.54    5.04
   7   9 -11    0.05    4.00
  -7  -9  11   -0.00    4.57
  -7   9  12    0.00    5.18
   7  -9 -12    3.12    5.97
   7   9 -12    2.66    3.65
  -7  -9  12    7.56    5.21
  -7   9  13    4.71    5.31
   7  -9 -13    7.83    5.95
   7   9 -13    2.27    4.28
  -7  -9  13    8.02    6.40
  -7   9  14   44.86   11.16
   7  -9 -14   58.62   12.29
   7   9 -14   39.03    9.11
  -7   9  15    1.01    4.86
   7   9 -15    0.00    3.55
  -7   9  16   10.98    7.10
   7   9 -16    4.75    4.77
  -7  -9  16    0.19    5.80
   7   9 -17   -0.00    4.51
  -7  -9  17    0.00    3.90
  -7   9  18    6.58    5.76
   7   9 -18   14.80    6.89
  -7  -9  18    6.73    6.63
  -7   9  19    1.56    5.17
   7   9 -19   -0.00    4.36
  -7  -9  19    1.43    5.48
  -7   9  20   10.65    5.95
   7   9 -20    2.87    4.63
  -7  -9  20   13.65    7.78
  -7   9  21    4.44    5.34
   7   9 -21    2.57    5.12
  -7  -9  21    1.69    6.24
  -7   9  22    3.47    5.10
   7   9 -22   -0.00    4.08
  -7  -9  22    0.00    5.72
  -7   9  23   -0.00    4.68
   7   9 -23   -0.00    3.67
  -7  -9  23   -0.00    5.55
  -7   9  24    6.25    6.38
   7   9 -24   10.80    6.61
  -7  -9  24    4.42    5.87
  -7   9  25    4.18    6.95
   7   9 -25    2.35    5.04
  -7  -9  25    2.19    6.12
  -7   9  26    1.17    5.37
   7   9 -26    6.07    6.57
  -7  -9  26    0.00    5.85
  -7   9  27   -0.00    5.34
   7   9 -27   -0.00    5.59
  -7  -9  27   -0.00    6.48
  -7   9  28    4.81    5.25
   7   9 -28   -0.00    4.87
  -7  -9  28   -0.00    5.99
  -7   9  29    4.81    6.84
   7   9 -29    1.02    4.39
  -7  -9  29    3.73    7.08
  -7   9  30   -0.00    6.63
   7   9 -30   -0.00    5.92
  -7  -9  30    0.68    6.89
  -7   9  31    3.27    6.13
   7   9 -31   -0.00    3.96
  -7  -9  31    0.46    6.45
  -7   9  32    5.30    6.53
   7   9 -32    0.00    4.86
  -7  -9  32   -0.00    6.51
  -7   9  33    0.00    6.57
   7   9 -33    0.83    5.73
  -7  -9  33    0.00    6.13
  -7   9  34    2.33    6.22
   7   9 -34    0.00    6.15
   7   9 -35   -0.00    6.15
  -7  10   1    0.00    5.27
   7 -10  -1    4.81    6.49
   7  10  -1    2.33    2.75
  -7  10   2   32.41    9.63
   7 -10  -2   38.61    9.96
  -7  10   3    1.57    4.62
   7 -10  -3    4.15    5.36
   7  10  -3   -0.00    3.03
  -7  10   4    0.00    4.60
   7 -10  -4    2.75    5.07
   7  10  -4   -0.00    2.85
  -7  10   5   -0.00    4.63
   7 -10  -5    0.00    4.02
   7  10  -5   -0.00    3.24
  -7  10   6   59.81   13.41
   7 -10  -6  139.28   18.29
   7  10  -6   63.67   10.30
  -7  10   7    0.76    4.11
   7 -10  -7    1.00    5.12
   7  10  -7   -0.00    3.65
  -7  10   8    0.03    4.87
   7 -10  -8    6.89    6.42
   7  10  -8    3.30    3.34
  -7  10   9   -0.00    6.11
  -7  10   9    0.84    4.45
   7 -10  -9    6.15    6.55
   7  10  -9    1.67    4.30
  -7  10  10    2.26    6.75
   7 -10 -10    2.45    6.21
   7  10 -10    4.44    4.27
  -7  10  11    0.46    6.05
  -7  10  12   41.67   11.67
   7 -10 -12   21.38    7.96
   7  10 -12   22.15    7.40
  -7  10  13   -0.00    4.79
   7 -10 -13   -0.00    4.60
   7  10 -13    1.62    3.71
  -7  10  14    2.69    5.15
   7 -10 -14    7.64    5.70
   7  10 -14    0.00    5.01
  -7  10  15   -0.00    5.26
   7 -10 -15    0.00    4.79
   7  10 -15    2.64    4.02
  -7 -10  15    0.97    5.00
  -7  10  16   25.12    9.03
   7 -10 -16   34.97   10.16
  -7 -10  16   35.05   10.20
  -7  10  17    2.00    5.95
   7  10 -17   -0.00    4.08
  -7 -10  17    1.64    4.43
  -7  10  18   16.37    7.48
   7  10 -18   15.31    6.42
  -7 -10  18    3.34    6.21
  -7  10  19    1.39    5.80
   7  10 -19    2.37    5.51
  -7 -10  19    9.78    7.51
  -7  10  20    8.51    5.76
   7  10 -20   -0.00    4.11
  -7 -10  20    0.00    5.91
  -7  10  21    1.96    4.99
   7  10 -21    3.82    5.33
  -7 -10  21   -0.00    5.72
  -7  10  22    6.88    6.53
   7  10 -22    9.41    6.06
  -7 -10  22   11.16    8.32
  -7  10  23   -0.00    4.95
   7  10 -23    0.52    4.66
  -7 -10  23    3.42    6.97
  -7  10  24    2.77    4.50
   7  10 -24    2.67    4.88
  -7 -10  24    1.80    7.07
  -7  10  25   -0.00    4.13
   7  10 -25    1.43    5.18
  -7 -10  25    1.33    5.25
  -7  10  26    8.31    6.16
   7  10 -26    0.00    5.01
  -7 -10  26    0.00    6.20
  -7  10  27    1.89    5.25
   7  10 -27    0.00    5.38
  -7 -10  27    1.97    6.29
  -7  10  28    9.20    6.47
   7  10 -28    3.41    5.27
  -7 -10  28    7.31    7.80
  -7  10  29   -0.00    7.13
   7  10 -29   -0.00    5.51
  -7 -10  29    1.71    6.24
  -7  10  30    1.37    6.18
   7  10 -30    5.15    5.93
  -7 -10  30    0.21    6.73
  -7  10  31    4.73    6.50
   7  10 -31   -0.00    5.21
  -7 -10  31    0.00    6.81
  -7  10  32    3.44    6.22
   7  10 -32    2.26    5.07
  -7 -10  32    3.80    6.74
  -7  10  33    3.81    6.28
   7  10 -33   -0.00    4.36
  -7  11   1    0.20    4.77
   7 -11  -1   -0.00    5.23
   7  11  -1    0.13    2.29
  -7  11   2    1.55    5.27
   7 -11  -2    3.62    5.12
   7  11  -2    0.42    2.52
  -7  11   3    0.86    5.84
   7 -11  -3    4.48    5.49
   7  11  -3    0.00    2.10
  -7  11   4   15.74    7.49
   7 -11  -4   13.20    6.90
   7  11  -4   12.30    4.43
  -7  11   5   10.65    7.01
   7 -11  -5   22.26    8.71
   7  11  -5    7.70    4.39
  -7  11   6    1.66    5.31
   7 -11  -6   -0.00    4.61
   7  11  -6   -0.00    2.66
  -7  11   7    7.27    6.46
   7 -11  -7    3.80    5.33
   7  11  -7    5.37    4.34
  -7  11   8    8.97    6.46
   7  11  -8    9.18    4.68
  -7  11   9   -0.00    5.33
   7 -11  -9   -0.00    5.40
   7  11  -9    2.16    3.53
  -7  11  10   -0.00    5.79
   7 -11 -10    1.13    4.82
   7  11 -10   14.18    6.38
  -7  11  11   11.55    8.23
  -7  11  11    2.11    5.39
   7 -11 -11    0.41    5.09
   7  11 -11   10.37    4.96
  -7  11  12    3.39    6.78
   7 -11 -12   -0.00    4.64
   7  11 -12    2.18    3.88
  -7  11  13   -0.00    5.25
   7  11 -13   -0.00    3.56
  -7  11  14   27.24    9.87
   7 -11 -14   12.90    7.07
   7  11 -14    9.24    5.64
  -7  11  15    2.48    5.63
   7 -11 -15   -0.00    4.52
   7  11 -15    1.56    3.31
   7 -11 -16    8.33    6.15
   7  11 -16    6.15    4.86
  -7  11  17    4.11    6.61
   7 -11 -17   -0.00    4.01
   7  11 -17   -0.00    4.88
  -7  11  18    9.49    7.23
   7 -11 -18    8.20    7.08
   7  11 -18    6.43    5.39
  -7  11  19    1.57    5.00
   7  11 -19    2.97    4.43
  -7 -11  19   -0.00    6.22
  -7  11  20   16.77    8.03
   7  11 -20    6.63    5.20
  -7 -11  20    5.04    6.51
  -7  11  21    0.00    5.52
  -7 -11  21    0.00    5.79
  -7  11  22   -0.00    4.72
   7  11 -22    0.00    5.90
  -7 -11  22    3.69    6.62
   7  11 -23    3.51    4.24
  -7 -11  23    0.00    5.82
  -7  11  24    5.82    5.63
   7  11 -24    6.71    6.70
  -7 -11  24    6.53    7.25
  -7  11  25    5.18    6.48
   7  11 -25    1.64    5.98
  -7 -11  25    2.78    6.71
  -7  11  26   -0.00    4.45
   7  11 -26    3.13    4.55
  -7 -11  26   -0.00    6.99
  -7  11  27    1.25    4.57
   7  11 -27   -0.00    5.03
  -7 -11  27   -0.00    7.31
  -7  11  28    6.16    6.23
   7  11 -28    6.23    6.12
  -7 -11  28   -0.00    6.26
  -7  11  29   -0.00    4.45
   7  11 -29    0.75    4.95
  -7  11  30   -0.00    4.03
   7  11 -30    2.09    4.69
  -7  11  31   -0.00    4.50
  -7 -11  31   -0.00    7.15
  -7  11  32    1.35    4.59
  -7  12   1    9.62    6.60
   7 -12  -1    4.71    6.21
  -7  12   2   12.39    7.41
   7 -12  -2   16.28    7.50
  -7  12   3   -0.00    5.35
   7 -12  -3   -0.00    4.87
  -7  12   4    0.29    4.10
   7 -12  -4    1.79    5.52
  -7  12   5    8.58    6.32
   7 -12  -5    2.02    4.88
   7  12  -5   -0.00    2.83
  -7  12   6   17.03    8.05
   7 -12  -6   53.25   12.29
   7  12  -6   20.54    6.03
  -7  12   7    1.48    5.67
   7 -12  -7    5.02    5.15
   7  12  -7    0.75    2.90
  -7  12   8   14.11    7.57
   7 -12  -8    6.85    6.62
   7  12  -8    4.72    4.66
  -7  12   9    0.97    3.69
   7 -12  -9   -0.00    4.35
   7  12  -9    2.44    3.53
  -7  12  10   12.68    7.86
   7 -12 -10    7.67    5.83
   7  12 -10    9.49    4.39
  -7  12  11   -0.00    5.27
   7 -12 -11    6.54    6.15
   7  12 -11   -0.00    3.70
  -7  12  12   17.20    8.27
   7 -12 -12    9.73    7.02
   7  12 -12    5.76    4.36
  -7  12  13   -0.00    5.35
   7 -12 -13    2.61    5.23
   7  12 -13    4.64    4.69
  -7  12  14    2.28    6.38
   7 -12 -14    2.92    5.69
   7  12 -14    1.43    3.79
  -7  12  15   -0.00    6.10
   7 -12 -15   -0.00    5.15
   7  12 -15   -0.00    3.19
  -7  12  16   14.70    8.65
   7 -12 -16   27.99    9.32
   7  12 -16   15.09    6.92
  -7  12  17    0.00    6.13
   7 -12 -17   -0.00    4.46
   7  12 -17    1.21    3.61
  -7  12  18    0.00    6.83
   7 -12 -18    6.09    5.94
   7  12 -18    9.31    5.62
  -7  12  19    2.11    6.21
   7 -12 -19   -0.00    6.12
   7  12 -19   -0.00    4.61
  -7  12  20    8.49    7.12
   7 -12 -20   13.77    6.93
   7  12 -20    2.63    5.14
  -7  12  21    2.88    5.54
   7 -12 -21    0.37    4.86
   7  12 -21    1.68    4.52
  -7  12  22    0.00    6.22
   7  12 -22    0.00    4.72
  -7  12  23   -0.00    5.59
   7  12 -23   -0.00    4.78
  -7  12  24   -0.00    4.64
  -7  12  25    4.26    6.67
   7  12 -25    1.18    4.45
  -7  12  26    2.39    5.79
   7  12 -26   -0.00    4.03
  -7  12  27   -0.00    5.35
  -7 -12  27    6.29    7.65
  -7  12  28    3.06    5.71
  -7 -12  28   -0.00    6.28
  -7  12  29    1.24    5.21
  -7 -12  29   -0.00    6.71
  -7  12  30   -0.00    5.34
  -7 -12  30    2.20    7.74
  -7  13   1    2.84    5.54
   7  13  -1    0.00    1.97
  -7  13   2    7.45    6.20
   7 -13  -2    1.01    4.91
   7  13  -2    4.09    2.96
  -7  13   3    4.03    6.29
   7 -13  -3    0.77    5.11
   7  13  -3   16.43    4.68
  -7  13   4   22.41    8.88
   7 -13  -4   21.72    9.36
   7  13  -4   35.02    7.13
  -7  13   5   12.69    6.76
   7 -13  -5    3.18    5.70
   7  13  -5    2.12    2.81
  -7  13   6    4.38    5.91
   7 -13  -6    0.00    4.67
   7  13  -6    0.08    2.70
  -7  13   7    0.00    5.44
   7 -13  -7    1.78    5.66
   7  13  -7    2.25    2.83
  -7  13   8    8.21    7.16
   7 -13  -8    6.63    6.21
   7  13  -8   -0.00    3.65
   7 -13  -9    6.71    5.82
   7  13  -9    1.37    3.68
  -7  13  10    2.68    5.44
   7 -13 -10   12.38    6.60
  -7  13  11   -0.00    4.79
   7 -13 -11    6.55    6.07
   7  13 -11    5.10    4.25
  -7  13  12    4.52    5.77
   7 -13 -12    3.96    5.80
   7  13 -12   -0.00    3.66
  -7  13  13    5.57    6.19
   7 -13 -13   -0.00    4.80
   7  13 -13    1.06    3.78
  -7  13  14   14.98    8.04
   7 -13 -14   12.16    7.72
   7  13 -14   15.26    6.62
  -7  13  15    3.91    6.93
   7 -13 -15    5.92    6.76
   7  13 -15    0.00    4.19
  -7  13  16   -0.00    6.59
   7 -13 -16    0.10    5.49
   7  13 -16    1.90    4.00
  -7  13  17   -0.00    5.54
   7 -13 -17   -0.00    5.85
   7  13 -17   -0.00    4.92
  -7  13  18    2.64    6.20
   7  13 -18   -0.00    4.61
  -7  13  19    0.00    5.55
   7 -13 -19    0.28    4.48
   7  13 -19    1.38    4.98
  -7  13  20    1.04    7.32
   7 -13 -20    1.38    4.99
   7  13 -20   -0.00    4.56
  -7  13  21    9.33    7.39
   7 -13 -21    1.57    3.61
   7  13 -21    5.54    5.44
  -7  13  22    0.11    4.74
   7 -13 -22   -0.00    5.58
   7  13 -22    0.00    5.97
  -7  13  23    0.00    5.93
   7 -13 -23    0.96    5.67
   7  13 -23   -0.00    4.43
  -7  13  24    5.28    6.43
   7 -13 -24    6.99    6.31
  -7  13  25    1.88    6.02
   7 -13 -25    1.92    5.79
  -7  13  26    1.90    6.57
  -7  14   1    6.78    7.40
   7 -14  -1    9.71    7.53
   7  14  -1    2.50    3.18
  -7  14   2   11.59    7.52
   7 -14  -2    4.79    6.53
   7  14  -2    5.52    3.45
  -7  14   3    1.13    4.54
   7 -14  -3    5.86    5.49
   7  14  -3    3.71    3.87
  -7  14   4    3.45    5.57
   7 -14  -4    1.40    4.82
   7  14  -4   -0.00    2.96
  -7  14   5    1.97    6.13
   7 -14  -5    1.06    5.12
   7  14  -5    0.00    3.53
  -7  14   6    1.25    5.40
   7 -14  -6   18.84    8.47
   7  14  -6   12.62    4.73
  -7  14   7    8.38    6.06
   7 -14  -7   18.56    8.60
   7  14  -7   11.38    5.01
  -7  14   8    4.79    5.46
   7  14  -8    2.32    3.92
  -7  14   9    0.30    3.82
   7 -14  -9    0.00    4.65
   7  14  -9   -0.00    3.72
  -7  14  10    4.33    6.06
   7 -14 -10    0.00    5.64
   7  14 -10    5.49    4.36
  -7  14  11    3.90    5.65
   7 -14 -11    4.96    5.83
   7  14 -11   -0.00    4.00
  -7  14  12    5.75    6.70
   7 -14 -12    0.67    4.81
   7  14 -12    7.50    4.64
  -7  14  13    2.14    5.08
   7 -14 -13    1.66    4.95
  -7  14  14   -0.00    4.75
   7  14 -14    2.10    5.05
  -7  14  15    2.96    4.59
   7 -14 -15    2.05    5.43
   7  14 -15   -0.00    3.44
  -7  14  16    0.00    4.87
   7 -14 -16    0.00    5.16
   7  14 -16   10.30    5.78
   7 -14 -17    4.24    5.98
   7  14 -17    2.77    4.06
  -7  14  18   -0.00    5.30
   7 -14 -18   -0.00    5.28
   7  14 -18   -0.00    3.37
  -7  14  19    1.57    5.13
   7 -14 -19    2.05    5.87
   7  14 -19    5.75    4.85
  -7  14  20    1.36    5.86
   7 -14 -20   -0.00    5.40
  -7  14  21    0.00    6.52
   7 -14 -21    0.00    5.41
  -7  14  22    2.69    6.62
  -7  15   1   -0.00    5.87
   7 -15  -1    4.54    6.01
   7  15  -1    0.00    2.57
  -7  15   2   -0.00    7.43
   7 -15  -2   -0.00    5.14
   7  15  -2    1.82    3.06
  -7  15   3    5.23    6.59
   7 -15  -3    2.77    5.26
   7  15  -3   11.35    4.55
  -7  15   4    0.68    5.45
   7  15  -4    3.61    3.78
  -7  15   5    5.96    6.39
   7 -15  -5    6.87    6.44
   7  15  -5   -0.00    3.24
  -7  15   6    9.92    6.73
   7 -15  -6    1.08    5.42
   7  15  -6   -0.00    3.71
  -7  15   7   -0.00    4.29
   7 -15  -7    0.00    5.07
   7  15  -7    0.85    3.18
  -7  15   8    4.65    6.27
   7 -15  -8    3.20    5.48
   7  15  -8    0.00    3.01
  -7  15   9    0.00    5.48
   7 -15  -9   -0.00    5.97
   7  15  -9    0.32    3.63
  -7  15  10    1.56    5.89
   7  15 -10    1.49    4.22
  -7  15  11    7.87    6.34
   7 -15 -11    0.00    4.47
   7  15 -11    0.51    4.46
   7 -15 -12    4.31    6.04
   7  15 -12    0.55    4.29
  -7  15  13    5.16    6.28
   7 -15 -13   -0.00    5.74
   7  15 -13    2.84    4.46
  -7  15  14   -0.00    3.47
   7 -15 -14    1.89    4.64
   7  15 -14    1.82    4.01
  -7  15  15   12.64    7.04
   7 -15 -15    4.51    6.02
  -7  15  16   -0.00    5.81
   7 -15 -16   -0.00    4.73
  -7  15  17    0.00    5.00
  -7  16   1    3.90    7.19
   7 -16  -1    4.31    6.26
   7  16  -1    2.31    2.90
  -7  16   2   -0.00    6.00
   7 -16  -2    2.72    6.38
  -7  16   3   -0.00    5.97
   7 -16  -3   -0.00    4.39
   7  16  -3    0.00    3.34
  -7  16   4    2.67    5.16
   7 -16  -4    1.74    7.38
   7  16  -4   -0.00    3.60
  -7  16   5    4.13    6.13
   7 -16  -5   -0.00    4.99
   7  16  -5   -0.00    3.09
  -7  16   6    3.80    5.46
   7 -16  -6    1.40    5.01
   7  16  -6    0.00    3.08
  -7  16   7    2.21    6.92
   7 -16  -7   -0.00    4.78
   7  16  -7   -0.00    4.20
   7 -16  -8   -0.00    5.23
   7  16  -8   -0.00    3.70
  -7  16   9   -0.00    5.84
   7 -16  -9    0.00    5.24
   7  16  -9    0.09    4.00
  -7  16  10    3.71    5.44
   7 -16 -10   -0.00    5.95
  -7  16  11    3.63    6.30
   7 -16 -11   -0.00    4.92
  -7  16  12   -0.00    5.17
  -7  17   1    0.00    6.38
   7 -17  -1   -0.00    5.91
   7  17  -1    2.66    3.32
  -7  17   2   -0.00    4.84
   7 -17  -2    0.00    6.71
   7  17  -2   -0.00    2.56
   7 -17  -3   -0.00    5.69
   7  17  -3    2.12    3.20
   7 -17  -4    1.13    6.19
   7 -17  -5   -0.00    6.10
   7 -17  -6    2.29    5.67
  -6   0   1    0.51    3.80
  -6   0   1   -0.00    3.77
  -6   0   1    2.08    3.32
   6   0  -1    2.96    3.95
   6   0  -1   -0.00    3.76
  -6   0   2  357.77   30.97
  -6   0   2  375.18   30.74
   6   0  -2  318.86   29.80
   6   0  -2  327.00   30.75
  -6   0   3    2.22    4.37
  -6   0   3   -0.00    3.31
   6   0  -3    1.52    3.96
   6   0  -3    2.15    4.38
  -6   0   4   21.78    6.18
   6   0  -4   16.92    5.66
   6   0  -4   13.15    6.26
  -6   0   5    0.93    3.58
  -6   0   5    0.70    3.61
   6   0  -5    0.00    3.66
   6   0  -5   -0.00    3.98
  -6   0   6 1175.48   89.18
  -6   0   6 1058.85   87.05
   6   0  -6 1247.30   89.33
   6   0  -6 1208.19   90.06
  -6   0   7   -0.00    3.81
  -6   0   7   -0.00    3.53
   6   0  -7   -0.00    3.76
   6   0  -7   -0.00    4.20
  -6   0   8   20.24    6.55
  -6   0   8   17.59    5.45
   6   0  -8   17.17    6.25
   6   0  -8   27.65    7.24
  -6   0   9   -0.00    4.30
  -6   0   9   -0.00    3.43
   6   0  -9    0.93    3.93
  -6   0  10  225.13   23.54
  -6   0  10  211.07   22.13
   6   0 -10  236.51   23.72
   6   0 -10  200.83   23.09
  -6   0  11    4.80    4.83
  -6   0  11    3.55    4.73
   6   0 -11    0.16    3.83
   6   0 -11    0.57    4.00
  -6   0  12  246.52   25.96
  -6   0  12  232.85   24.48
   6   0 -12  272.25   27.13
  -6   0  13    0.00    4.29
  -6   0  13   -0.00    3.43
   6   0 -13   -0.00    3.62
  -6   0  14   69.95   12.29
  -6   0  14   77.94   12.01
   6   0 -14   86.80   13.53
  -6   0  15   -0.00    3.92
   6   0 -15    3.07    4.02
  -6   0  16  241.29   26.50
   6   0 -16  225.81   26.28
   6   0 -17    0.00    4.09
   6   0 -18  143.58   19.69
  -6   0  19   -0.00    3.84
   6   0 -19    2.58    5.25
  -6   0  20    5.41    5.84
   6   0 -20    9.81    6.33
  -6   0  21   -0.00    5.68
   6   0 -21   -0.00    4.69
  -6   0  22   72.12   14.14
   6   0 -22   69.58   14.28
  -6   0  23    5.94    6.08
   6   0 -23    6.25    5.87
   6   0 -24    0.00    4.84
  -6   0  25    2.24    5.47
   6   0 -25    0.05    5.87
  -6   0  26   42.57   11.83
   6   0 -26   53.96   12.82
  -6   0  27    5.87    6.92
   6   0 -27    3.78    6.25
  -6   0  28   16.90    7.87
  -6   0  29   -0.00    5.64
  -6   0  30   -0.00    7.46
  -6   0  31   -0.00    5.82
  -6   0  32   19.80   10.43
  -6   0  33    1.07    5.72
  -6   0  34   -0.00    7.21
  -6   0  35   -0.00    5.89
  -6   0  36    6.52    6.22
  -6   0  37    2.39    7.20
  -6   0  38    0.51    7.05
  -6   1   1    9.82    5.29
  -6   1   1    4.13    4.22
  -6   1   1    6.51    4.82
   6  -1  -1    4.24    4.41
   6  -1  -1    5.41    4.03
   6  -1  -1    3.13    4.35
   6   1  -1    5.02    3.86
   6   1  -1    7.09    4.40
  -6  -1   1    4.86    3.65
  -6   1   2  522.51   44.64
  -6   1   2  583.13   46.11
  -6   1   2  525.85   44.25
   6  -1  -2  498.15   43.68
   6   1  -2  541.67   43.56
   6   1  -2  484.55   43.56
  -6  -1   2  563.71   44.07
  -6  -1   2  569.54   43.26
  -6   1   3   28.40    7.00
  -6   1   3   25.70    6.78
   6  -1  -3   34.72    7.06
   6  -1  -3   19.96    6.79
   6   1  -3   41.39    7.08
  -6  -1   3   31.54    7.10
  -6  -1   3   24.76    5.91
  -6   1   4  663.87   57.00
   6  -1  -4  782.17   57.39
   6  -1  -4  687.98   57.82
   6   1  -4  785.58   56.64
   6   1  -4  707.18   57.06
  -6  -1   4  698.12   56.53
  -6  -1   4  682.45   55.32
  -6   1   5  105.10   14.07
  -6   1   5  111.19   13.82
   6  -1  -5  118.16   14.23
   6  -1  -5   91.51   13.54
   6   1  -5  108.60   13.20
   6   1  -5   92.25   12.94
  -6  -1   5  109.16   13.59
  -6  -1   5   83.19   11.53
  -6   1   6   80.02   12.21
  -6   1   6   75.60   11.54
   6  -1  -6   89.52   12.09
   6  -1  -6   96.19   13.11
   6   1  -6   87.52   11.89
  -6  -1   6   68.63   11.00
  -6  -1   6   86.42   11.19
  -6   1   7  260.54   24.09
  -6   1   7  217.36   22.32
   6  -1  -7  195.60   21.38
   6  -1  -7  242.47   24.26
   6   1  -7  215.45   22.28
   6   1  -7  178.03   21.49
  -6  -1   7  223.87   22.50
  -6  -1   7  231.52   21.84
  -6   1   8  613.18   53.62
  -6   1   8  682.99   53.71
   6  -1  -8  625.97   53.12
   6   1  -8  672.92   53.54
   6   1  -8  678.45   54.17
  -6  -1   8  641.74   52.22
  -6   1   9    8.81    5.19
  -6   1   9   17.15    5.69
   6  -1  -9    9.85    5.59
   6  -1  -9   11.63    6.11
   6   1  -9    6.90    4.12
   6   1  -9    5.11    5.52
  -6  -1   9    4.58    4.57
  -6  -1   9   10.70    4.73
  -6   1  10   87.93   13.36
  -6   1  10   70.69   11.58
   6  -1 -10   68.20   12.05
   6  -1 -10  108.65   14.63
   6   1 -10   84.15   12.49
   6   1 -10   84.23   13.06
  -6  -1  10  105.26   13.85
  -6  -1  10  106.74   12.82
  -6   1  11   13.23    5.79
  -6   1  11   10.36    4.71
   6  -1 -11   15.04    6.29
   6   1 -11    0.00    4.00
   6   1 -11    6.20    4.85
  -6  -1  11    6.91    5.20
  -6  -1  11    7.62    4.34
  -6   1  12  286.82   28.86
  -6   1  12  261.56   27.30
   6  -1 -12  286.69   29.68
   6   1 -12  267.28   28.68
  -6  -1  12  364.99   31.00
  -6   1  13   55.69   10.77
  -6   1  13   46.70    9.50
   6  -1 -13   39.98    9.64
   6   1 -13   48.83    9.88
  -6  -1  13   46.21    9.79
  -6   1  14  141.06   18.64
  -6   1  14  184.86   20.02
   6  -1 -14  147.97   19.67
   6   1 -14  143.65   18.94
  -6  -1  14  144.45   18.91
  -6   1  15   14.17    6.42
  -6   1  15    9.00    5.23
   6  -1 -15    3.24    5.73
   6   1 -15   10.97    5.79
  -6  -1  15    8.36    5.42
  -6   1  16    4.33    4.40
   6  -1 -16    3.31    4.46
   6   1 -16    0.00    4.76
  -6  -1  16    1.13    4.75
   6  -1 -17   12.83    7.18
   6   1 -17    6.94    5.51
   6  -1 -18  209.95   24.91
   6   1 -18  191.68   23.54
  -6   1  19   29.28    9.71
   6  -1 -19   18.51    7.69
   6   1 -19   25.66    9.01
  -6   1  20    3.99    5.64
   6  -1 -20    5.34    5.85
   6   1 -20    0.00    5.45
  -6  -1  20    6.91    6.01
  -6   1  21   -0.00    4.74
   6  -1 -21    1.35    5.53
   6   1 -21   -0.00    5.26
  -6  -1  21    3.01    5.55
  -6   1  22   15.61    7.60
  -6  -1  22    2.90    6.34
  -6   1  23    1.76    5.43
   6  -1 -23    0.00    5.08
   6   1 -23   17.13    7.57
  -6  -1  23    1.18    5.03
  -6   1  24   32.54    9.90
   6  -1 -24   21.31    9.46
   6   1 -24   38.65    9.89
  -6  -1  24    9.23    7.94
  -6   1  25    1.21    4.68
   6  -1 -25    4.84    6.25
  -6  -1  25    0.64    6.30
  -6   1  26    4.72    6.74
   6  -1 -26    0.00    5.88
  -6  -1  26   -0.00    5.14
  -6  -1  27    1.64    5.30
  -6   1  28   28.69   10.22
  -6  -1  28   21.09    9.25
  -6   1  29    7.53    7.07
  -6  -1  29   -0.00    5.71
  -6   1  30   13.60    8.40
  -6  -1  30   16.19    8.51
  -6   1  31   -0.00    4.66
  -6  -1  31    0.00    6.51
  -6   1  32    2.83    5.43
  -6  -1  32    0.83    5.46
  -6   1  33   -0.00    7.30
  -6  -1  33   -0.00    6.44
  -6   1  34    5.30    7.36
  -6  -1  34    2.57    7.96
  -6   1  35   -0.00    6.63
  -6  -1  35    8.64    7.90
  -6   1  36   -0.00    6.00
  -6  -1  36    0.02    5.51
  -6   1  37    1.87    5.65
  -6  -1  37    0.00    6.16
  -6   1  38    6.55    7.23
  -6  -1  38    1.62    6.12
  -6   2   1    6.38    4.89
  -6   2   1    6.15    4.22
  -6   2   1    0.71    4.15
   6  -2  -1    7.16    5.32
   6  -2  -1    4.62    4.05
   6  -2  -1    2.66    4.47
   6   2  -1    0.00    2.80
  -6  -2   1    1.97    3.60
  -6  -2   1    0.00    3.27
  -6  -2   1    2.21    2.89
  -6   2   2    9.35    5.18
  -6   2   2   12.92    5.25
  -6   2   2    0.00    4.31
   6  -2  -2   17.37    5.84
   6  -2  -2   15.85    5.34
   6  -2  -2   18.46    6.49
   6   2  -2   13.33    4.54
   6   2  -2   12.24    4.57
  -6  -2   2   10.45    4.69
  -6  -2   2   14.40    4.08
  -6   2   3    6.33    4.99
  -6   2   3    2.15    4.21
   6  -2  -3    1.68    3.33
   6  -2  -3    2.41    4.74
   6   2  -3   -0.00    3.36
   6   2  -3   -0.00    2.77
  -6  -2   3    4.46    3.66
  -6  -2   3    4.91    3.33
  -6   2   4   49.61    9.55
   6  -2  -4   56.15    9.46
   6  -2  -4   52.26    9.92
   6   2  -4   69.92    9.49
   6   2  -4   47.55    8.76
  -6  -2   4   57.27    9.09
  -6  -2   4   45.70    7.48
  -6   2   5    8.88    5.06
  -6   2   5   17.01    5.84
   6  -2  -5    9.30    5.04
   6  -2  -5    0.00    4.78
   6   2  -5    3.83    4.18
   6   2  -5   16.00    5.66
  -6  -2   5    5.78    4.16
  -6  -2   5    8.66    3.58
  -6   2   6  278.61   27.58
   6  -2  -6  285.98   26.63
   6  -2  -6  265.79   27.47
   6   2  -6  250.83   25.53
   6   2  -6  308.52   27.07
  -6  -2   6  234.97   25.08
  -6  -2   6  327.28   25.96
  -6   2   7   38.76    8.96
  -6   2   7   69.43   10.80
   6  -2  -7   56.57    9.70
   6   2  -7   48.28    8.78
   6   2  -7   48.10    9.14
  -6  -2   7   49.83    9.07
  -6  -2   7   44.36    7.66
  -6   2   8    3.18    3.46
  -6   2   8    6.72    4.64
   6  -2  -8    4.28    3.90
   6  -2  -8    3.42    5.17
   6   2  -8    4.19    4.11
   6   2  -8    0.37    3.25
  -6  -2   8    5.91    4.12
  -6  -2   8    7.88    4.56
  -6   2   9    0.00    3.17
  -6   2   9   -0.00    3.58
   6  -2  -9    3.97    3.59
   6  -2  -9   -0.00    5.04
   6   2  -9    5.55    4.14
   6   2  -9   -0.00    3.70
  -6  -2   9    1.43    3.73
  -6  -2   9   -0.00    2.85
  -6   2  10  229.93   25.02
   6  -2 -10  282.17   27.71
   6   2 -10  243.08   25.04
   6   2 -10  233.19   24.81
  -6  -2  10  273.75   26.20
  -6   2  11  219.34   23.37
  -6   2  11  224.43   22.86
   6   2 -11  190.66   21.88
  -6  -2  11  193.09   22.13
  -6   2  12   76.48   12.97
  -6   2  12   86.68   13.07
   6  -2 -12   78.05   13.92
   6   2 -12  108.51   14.16
  -6  -2  12   93.83   13.82
  -6   2  13    7.16    5.33
  -6   2  13   14.60    5.99
   6  -2 -13   17.55    6.95
  -6  -2  13    5.69    5.55
  -6   2  14   81.82   13.22
  -6   2  14   58.70   11.46
   6  -2 -14   99.18   15.14
   6   2 -14  104.77   14.29
  -6  -2  14  115.28   15.65
  -6   2  15   24.57    8.46
  -6   2  15   37.70    8.73
   6  -2 -15   15.65    7.02
   6   2 -15   34.02    8.24
  -6   2  16   68.83   11.99
   6  -2 -16   60.23   12.23
   6   2 -16   53.70   10.69
  -6  -2  16   53.36   11.50
   6   2 -17   15.33    6.44
  -6   2  18   11.18    5.68
   6  -2 -18   -0.00    5.48
   6   2 -18    5.95    5.35
  -6   2  19    9.39    6.87
   6  -2 -19   13.02    7.16
   6   2 -19    7.92    6.07
  -6  -2  19    4.99    6.18
  -6   2  20   99.62   16.56
   6  -2 -20  119.10   18.90
   6   2 -20  123.00   17.90
  -6  -2  20  105.32   17.35
  -6   2  21    4.87    5.19
   6  -2 -21    3.54    6.37
   6   2 -21    0.00    4.75
  -6  -2  21   -0.00    5.58
  -6   2  22    5.39    7.00
   6  -2 -22   21.82    9.05
  -6  -2  22   18.23    8.05
  -6   2  23    0.00    6.31
   6  -2 -23    4.92    6.41
  -6  -2  23    3.56    5.39
  -6   2  24    0.00    5.97
   6  -2 -24    2.74    6.50
  -6  -2  24    4.55    6.26
  -6   2  25    6.09    6.55
   6  -2 -25   17.85    8.64
  -6  -2  25    8.46    8.00
  -6   2  26   17.95    8.34
  -6  -2  26   31.66   11.06
  -6   2  27    3.02    5.74
   6   2 -27    2.13    5.23
  -6  -2  27   -0.00    5.92
  -6   2  28    4.13    6.65
   6   2 -28    6.85    6.89
  -6  -2  28    3.52    8.26
  -6   2  29   -0.00    6.71
   6   2 -29    3.68    5.28
  -6  -2  29    0.00    6.90
  -6   2  30   12.61    8.86
   6   2 -30   17.24    8.09
  -6  -2  30    4.80    5.65
  -6   2  31   -0.00    5.23
  -6  -2  31    0.28    4.36
  -6   2  32    4.83    7.14
  -6  -2  32   12.98    7.76
  -6   2  33   -0.00    5.43
  -6  -2  33    2.37    6.75
  -6   2  34    3.75    6.24
  -6  -2  34   -0.00    6.84
  -6   2  35   -0.00    6.52
  -6  -2  35   -0.00    8.24
  -6   2  36    1.37    6.81
  -6  -2  36    5.66    6.58
  -6   2  37   -0.00    6.38
  -6  -2  37    0.00    6.61
  -6   2  38    0.00    7.98
  -6   3   1    4.13    5.20
  -6   3   1    3.70    4.31
  -6   3   1    4.09    4.29
   6  -3  -1    9.61    5.36
   6  -3  -1    4.75    4.36
   6  -3  -1    0.99    4.04
   6   3  -1    0.00    2.72
   6   3  -1    1.56    3.12
  -6  -3   1    0.19    2.48
  -6  -3   1    2.44    2.28
  -6   3   2  127.22   16.18
  -6   3   2  103.13   14.95
   6  -3  -2  115.67   15.27
   6  -3  -2  131.07   16.15
   6   3  -2  118.95   13.59
  -6  -3   2  113.09   13.28
  -6  -3   2  124.93   12.37
  -6   3   3  109.95   15.23
  -6   3   3  100.50   14.41
   6  -3  -3  147.85   16.50
   6  -3  -3  140.16   15.76
   6  -3  -3  113.95   15.72
   6   3  -3  118.17   13.52
   6   3  -3  125.82   13.84
  -6  -3   3  114.67   13.38
  -6  -3   3  106.35   12.00
  -6   3   4   35.16    8.18
  -6   3   4   30.29    7.62
   6  -3  -4   38.55    7.91
   6  -3  -4   25.12    7.51
   6   3  -4   27.97    6.12
   6   3  -4   24.65    6.15
  -6  -3   4   38.33    6.85
  -6  -3   4   27.85    5.29
  -6   3   5    9.39    5.62
  -6   3   5   10.98    5.12
   6  -3  -5    4.36    3.98
   6  -3  -5   10.38    6.01
   6   3  -5    8.70    4.16
   6   3  -5    7.51    4.06
  -6  -3   5    6.66    4.32
  -6  -3   5    3.51    3.11
  -6   3   6   13.26    6.06
  -6   3   6   17.12    6.25
   6  -3  -6   11.05    4.81
   6  -3  -6   22.98    6.67
   6   3  -6   14.24    5.16
   6   3  -6   12.13    4.99
  -6  -3   6   15.20    5.20
  -6  -3   6   10.52    3.73
  -6   3   7   19.36    6.90
  -6   3   7   27.32    6.99
   6  -3  -7   19.71    6.42
   6  -3  -7   17.50    6.92
   6   3  -7   19.26    5.74
   6   3  -7   26.05    6.69
  -6  -3   7    8.71    5.06
  -6  -3   7   23.97    5.16
  -6   3   8  285.59   31.08
   6  -3  -8  301.44   31.93
   6   3  -8  463.09   32.69
  -6  -3   8  311.28   30.59
  -6   3   9   60.77   10.86
   6  -3  -9   58.61   11.33
   6   3  -9   55.79    9.99
   6   3  -9   59.42    9.93
  -6  -3   9   65.55   10.55
  -6   3  10   18.98    6.39
  -6   3  10   22.18    7.26
   6  -3 -10   12.72    5.90
   6   3 -10   23.48    6.19
   6   3 -10   14.82    5.49
  -6  -3  10   26.08    6.89
  -6   3  11    3.22    4.73
  -6   3  11    6.97    5.36
   6  -3 -11   14.79    6.40
   6   3 -11    5.41    4.15
   6   3 -11    5.86    4.41
  -6  -3  11   16.93    6.06
  -6   3  12   63.54   11.73
   6  -3 -12   72.52   13.00
   6   3 -12   74.34   11.88
   6   3 -12   72.34   11.62
  -6   3  13  140.15   17.48
  -6   3  13  114.43   15.98
   6  -3 -13  108.64   17.05
   6   3 -13  133.15   16.79
  -6  -3  13  105.08   16.09
  -6   3  14  138.67   18.75
  -6   3  14  146.37   18.56
   6  -3 -14  147.81   20.06
   6   3 -14  146.47   18.51
  -6  -3  14  146.30   18.96
   6  -3 -15   22.61    7.99
   6   3 -15   10.49    5.89
  -6  -3  15    0.00    4.08
  -6   3  16   28.93    7.87
   6  -3 -16   28.84    8.81
   6   3 -16    9.32    6.14
  -6  -3  16   27.74    8.38
  -6   3  17   45.31   10.24
   6  -3 -17   46.19   11.22
   6   3 -17   68.51   12.47
  -6   3  18  100.21   15.89
  -6   3  18  118.44   16.70
   6  -3 -18   81.50   15.30
  -6   3  19   32.92    9.76
  -6   3  19   42.13   10.48
   6  -3 -19   40.34   10.76
  -6  -3  19   18.78    7.91
  -6   3  20    5.44    5.17
  -6   3  20   -0.00    3.51
   6  -3 -20    4.11    5.41
  -6  -3  20    0.00    6.18
  -6   3  21    2.60    5.68
   6  -3 -21   -0.00    6.46
  -6  -3  21    0.00    6.67
  -6   3  22   21.21    8.80
   6  -3 -22   44.85   11.34
  -6  -3  22   41.62   11.55
  -6   3  23   13.03    6.48
  -6  -3  23   11.99    6.91
  -6   3  24   67.21   13.98
   6   3 -24   44.20   12.34
  -6   3  25   -0.00    5.45
   6   3 -25   -0.00    5.33
  -6  -3  25    2.37    6.61
  -6   3  26    1.85    4.35
   6   3 -26   -0.00    4.18
  -6  -3  26   -0.00    6.02
   6   3 -27   -0.00    6.06
  -6  -3  27   -0.00    5.91
  -6   3  28    8.06    6.94
   6   3 -28    5.45    7.01
  -6  -3  28   12.36    7.99
  -6   3  29    0.60    5.24
   6   3 -29    1.06    5.70
  -6  -3  29    5.06    7.06
  -6   3  30    6.15    7.39
   6   3 -30   28.25   10.60
  -6  -3  30   20.23    9.44
  -6   3  31    3.26    5.93
   6   3 -31    1.30    5.35
  -6  -3  31    1.41    5.93
  -6   3  32    7.83    6.90
  -6  -3  32    1.44    6.51
  -6   3  33    0.32    5.44
  -6  -3  33    9.09    7.29
  -6   3  34   15.97    8.63
  -6  -3  34   12.52    8.86
  -6   3  35    0.45    4.91
  -6   3  36   -0.00    5.95
  -6   3  37    5.03    6.36
  -6  -3  37   -0.00    7.39
  -6   3  38    0.00    5.59
  -6   4   1  211.59   21.48
  -6   4   1  172.73   19.36
   6  -4  -1  140.59   18.33
   6  -4  -1  182.59   18.90
   6  -4  -1  150.04   19.43
   6   4  -1  156.99   15.92
  -6  -4   1  145.60   15.57
  -6  -4   1  164.31   14.32
  -6   4   2   14.69    7.38
  -6   4   2   10.56    5.84
  -6   4   2   16.00    5.85
   6  -4  -2   17.01    6.38
   6  -4  -2   15.38    5.69
   6  -4  -2   11.77    5.83
   6   4  -2   26.14    5.43
   6   4  -2   20.02    4.86
  -6  -4   2   11.50    4.25
  -6  -4   2   13.36    3.23
  -6   4   3    0.00    3.53
  -6   4   3    0.00    4.00
  -6   4   3    4.49    4.21
   6  -4  -3    8.77    5.34
   6  -4  -3    0.00    3.51
   6  -4  -3    6.44    5.06
   6   4  -3    5.78    3.62
   6   4  -3    3.19    3.26
  -6  -4   3    3.81    3.45
  -6   4   4    5.81    5.34
  -6   4   4   18.06    6.05
   6  -4  -4    9.73    5.61
   6  -4  -4   16.56    6.57
   6   4  -4   20.55    5.33
  -6  -4   4   15.71    5.03
  -6  -4   4   13.20    3.71
  -6   4   5  211.51   23.39
  -6   4   5  204.81   22.93
   6  -4  -5  231.19   24.39
   6   4  -5  236.54   21.91
   6   4  -5  207.63   20.46
  -6  -4   5  205.34   20.68
  -6  -4   5  208.83   19.20
  -6   4   6  210.11   23.35
  -6   4   6  216.73   23.50
   6  -4  -6  220.06   24.05
   6   4  -6  221.61   21.66
   6   4  -6  200.22   20.71
  -6   4   7   51.98   10.64
  -6   4   7   62.09   11.01
   6  -4  -7   53.15   10.94
   6   4  -7   70.34   10.30
   6   4  -7   69.58   10.24
  -6  -4   7   73.25   10.57
  -6   4   8    3.63    5.04
  -6   4   8    6.80    4.78
   6  -4  -8    4.56    4.98
   6   4  -8    2.89    3.46
   6   4  -8    4.82    3.81
  -6  -4   8    4.25    4.51
  -6   4   9   55.96   10.71
  -6   4   9   62.20   11.06
   6  -4  -9   60.20   11.31
   6   4  -9   44.24    8.81
   6   4  -9   46.03    9.22
  -6  -4   9   65.93   10.72
  -6   4  10   44.31    9.47
   6  -4 -10   34.18    8.91
   6   4 -10   27.05    6.84
   6   4 -10   16.37    5.58
  -6  -4  10   28.14    7.38
  -6   4  11   90.45   15.14
  -6   4  11  140.71   17.43
   6  -4 -11  116.58   16.72
   6   4 -11  117.60   15.31
   6   4 -11  102.81   14.51
  -6  -4  11  128.77   16.54
  -6   4  12   94.48   14.58
  -6   4  12   84.06   13.84
   6  -4 -12   73.60   13.70
   6   4 -12   96.77   13.66
  -6  -4  12  121.56   15.71
  -6   4  13   23.83    8.16
  -6   4  13   24.49    7.59
   6  -4 -13   24.71    8.60
   6   4 -13   25.99    7.85
  -6  -4  13   35.77    8.78
  -6   4  14    0.49    4.25
   6  -4 -14    0.00    5.33
   6   4 -14    1.84    3.78
  -6  -4  14    0.31    4.17
  -6   4  15  108.77   15.83
   6  -4 -15  115.38   17.80
  -6  -4  15  100.98   15.84
  -6   4  16  111.46   16.63
   6  -4 -16  114.90   18.15
  -6  -4  16  156.42   19.51
  -6   4  17    6.77    6.47
   6  -4 -17    6.31    7.21
  -6   4  18   32.32    9.52
  -6   4  18   35.24    9.16
   6  -4 -18   43.48   11.35
  -6   4  19   93.46   15.14
  -6   4  19   76.00   13.84
   6  -4 -19   81.28   16.02
  -6  -4  19   53.41   13.07
  -6   4  20   78.74   15.14
  -6   4  20  125.83   17.62
   6  -4 -20  118.06   18.45
   6   4 -20   81.52   14.93
  -6  -4  20   90.44   16.24
  -6   4  21   10.52    6.44
  -6   4  21    6.95    6.07
   6  -4 -21    5.12    6.23
   6   4 -21    1.07    4.18
  -6  -4  21   12.43    7.23
  -6   4  22    7.84    6.02
   6   4 -22   16.64    7.42
  -6  -4  22    9.51    7.23
  -6   4  23    1.01    5.48
   6   4 -23    7.60    5.59
  -6  -4  23   -0.00    5.93
  -6   4  24    1.07    4.69
   6   4 -24   -0.00    4.81
  -6  -4  24    3.17    6.45
  -6   4  25    5.53    5.92
   6   4 -25   -0.00    5.69
  -6  -4  25    1.41    6.22
  -6   4  26    4.87    6.17
   6   4 -26    6.54    7.18
  -6  -4  26    5.95    6.68
  -6   4  27   16.70    8.11
   6   4 -27   -0.00    6.01
  -6  -4  27   14.83    8.75
  -6   4  28    9.22    7.92
   6   4 -28    3.65    5.36
  -6  -4  28   11.41    8.39
  -6   4  29    3.56    5.16
   6   4 -29    2.29    5.18
  -6  -4  29   -0.00    4.68
  -6   4  30    9.65    6.68
   6   4 -30    0.68    5.34
  -6  -4  30    3.34    6.34
  -6   4  31    0.00    5.28
   6   4 -31   -0.00    4.92
  -6  -4  31    2.35    7.36
  -6   4  32    9.37    7.18
  -6  -4  32    2.29    7.93
  -6   4  33    5.84    5.99
  -6  -4  33    0.61    7.77
  -6   4  34    0.77    5.45
  -6  -4  34    1.68    6.78
  -6   4  35    5.06    5.43
  -6  -4  35    9.70    9.27
  -6  -4  36    0.00    8.42
  -6  -4  37    0.99    5.59
  -6   5   1    8.95    5.79
  -6   5   1   12.08    5.36
   6  -5  -1   12.42    5.79
   6  -5  -1    7.81    5.91
   6   5  -1   22.49    4.75
   6   5  -1   13.02    3.91
  -6  -5   1    7.59    3.59
  -6  -5   1   14.59    2.89
  -6  -5   1   18.67    2.98
  -6   5   2   97.10   14.00
  -6   5   2   89.49   13.70
  -6   5   2   70.03   12.08
   6  -5  -2   76.99   12.97
   6  -5  -2   65.51   13.01
   6   5  -2   76.62   10.09
   6   5  -2   84.89   10.05
  -6  -5   2  103.27   10.81
  -6  -5   2   77.78    8.12
  -6   5   3  144.20   17.60
  -6   5   3   95.78   15.35
  -6   5   3  103.88   15.46
   6  -5  -3  126.12   16.87
   6  -5  -3  107.44   15.86
   6   5  -3  111.30   13.04
   6   5  -3  110.11   12.84
  -6  -5   3  129.35   13.53
  -6  -5   3  130.25   11.68
  -6   5   4  102.70   14.51
  -6   5   4   84.31   14.20
  -6   5   4   97.48   13.77
   6  -5  -4   70.41   12.98
   6  -5  -4   84.13   13.74
   6   5  -4   82.65   10.96
   6   5  -4  103.33   11.89
  -6  -5   4   88.87   11.00
  -6   5   5    5.83    5.60
  -6   5   5    0.00    4.19
   6  -5  -5    3.82    3.96
   6  -5  -5    0.58    4.16
   6   5  -5    2.27    3.56
   6   5  -5    2.31    3.08
  -6  -5   5    1.25    3.00
  -6   5   6    4.01    4.63
  -6   5   6    2.71    4.52
   6  -5  -6   -0.00    3.69
   6  -5  -6    0.00    4.05
   6   5  -6    0.00    3.51
   6   5  -6    4.17    3.81
  -6  -5   6    3.23    3.58
  -6   5   7   50.18   10.58
  -6   5   7   60.23   11.41
   6  -5  -7   74.49   12.51
   6   5  -7   54.01    9.70
   6   5  -7   64.49    9.69
  -6  -5   7   73.68   10.69
  -6   5   8   57.12   10.87
   6  -5  -8   48.30   10.52
   6   5  -8   55.51    9.44
   6   5  -8   44.53    8.34
  -6  -5   8   38.23    8.50
  -6   5   9   74.38   12.52
  -6   5   9   79.02   13.09
   6  -5  -9   79.09   13.74
   6   5  -9   94.25   12.57
   6   5  -9   75.07   11.42
  -6  -5   9   73.40   11.91
  -6   5  10   22.94    7.66
  -6   5  10   36.73    8.86
   6  -5 -10   55.50   11.14
   6   5 -10   31.45    7.43
   6   5 -10   30.16    7.08
  -6  -5  10   38.81    8.38
  -6   5  11    3.73    5.19
  -6   5  11    1.43    3.92
   6  -5 -11   -0.00    4.15
   6   5 -11    1.28    3.52
   6   5 -11    0.57    2.51
  -6  -5  11    0.00    3.79
  -6   5  12    0.00    4.71
   6  -5 -12    6.53    6.05
  -6  -5  12    5.32    4.63
  -6   5  13  236.91   25.15
   6  -5 -13  178.47   23.79
  -6   5  14  240.16   26.30
   6  -5 -14  210.40   25.85
  -6  -5  14  226.39   25.34
  -6   5  15   -0.00    4.40
   6  -5 -15   -0.00    5.02
  -6  -5  15    6.88    5.20
  -6   5  16    0.12    4.92
  -6   5  16    5.27    5.21
  -6   5  17   -0.00    4.91
  -6   5  17    0.29    4.72
   6  -5 -17    1.72    6.07
   6   5 -17    0.08    3.94
  -6   5  18   38.13   11.20
  -6   5  18  102.09   15.35
   6  -5 -18   91.09   15.91
   6   5 -18   81.11   14.13
  -6   5  19    3.64    6.17
  -6   5  19   26.08    8.12
   6  -5 -19   10.75    7.40
   6   5 -19   10.74    6.21
  -6  -5  19   15.94    7.80
  -6   5  20    9.97    6.13
   6   5 -20    5.85    5.21
  -6  -5  20    8.34    7.71
  -6   5  21    0.00    5.54
   6   5 -21    3.81    5.79
  -6  -5  21    1.61    5.39
  -6   5  22   -0.00    5.38
   6   5 -22    3.42    5.58
  -6  -5  22    6.20    7.22
  -6   5  23   20.68    8.99
   6   5 -23   63.14   12.78
  -6  -5  23   18.82    9.17
  -6   5  24   14.15    8.52
   6   5 -24   18.53    8.65
  -6  -5  24    3.45    6.86
  -6   5  25    1.34    6.93
   6   5 -25    2.55    5.56
  -6  -5  25   -0.00    6.49
  -6   5  26   -0.00    6.09
   6   5 -26    0.00    4.95
  -6  -5  26    3.20    6.15
  -6   5  27    0.00    4.97
   6   5 -27    2.39    5.46
  -6  -5  27    4.16    6.99
  -6   5  28    5.07    5.88
   6   5 -28    2.56    5.80
  -6  -5  28    1.21    5.65
  -6   5  29    0.00    6.20
   6   5 -29    8.24    6.12
  -6  -5  29   10.84    8.30
  -6   5  30    4.62    6.83
   6   5 -30    4.24    5.72
  -6  -5  30    8.64    7.67
  -6   5  31   -0.00    5.41
   6   5 -31    0.05    5.95
  -6  -5  31   -0.00    6.82
  -6   5  32    7.55    6.28
   6   5 -32    0.00    5.75
  -6  -5  32   -0.00    6.74
  -6   5  33    3.18    6.41
  -6  -5  33    7.32    8.13
  -6   5  34   11.58    7.85
  -6  -5  34    1.62    7.36
  -6   5  35    4.12    6.18
  -6  -5  35   12.53    8.65
  -6   5  36    1.68    5.34
  -6  -5  36    1.22    7.13
  -6   5  37    8.31    7.50
  -6   5  38   -0.00    6.81
  -6   6   1  142.38   17.87
  -6   6   1  117.86   16.28
   6  -6  -1  112.17   16.17
   6   6  -1  122.95   12.48
  -6  -6   1  123.29   12.45
  -6  -6   1  115.96    9.22
  -6   6   2   34.67    8.68
   6  -6  -2   33.10    8.41
   6  -6  -2   26.92    8.42
   6   6  -2   33.48    5.92
   6   6  -2   30.36    5.64
  -6  -6   2   34.61    5.92
  -6  -6   2   31.84    4.33
  -6  -6   2   29.44    4.00
  -6   6   3    7.37    5.51
  -6   6   3    8.64    5.02
  -6   6   3    8.15    5.13
   6  -6  -3    5.20    4.94
   6  -6  -3    0.00    4.67
   6   6  -3    0.00    2.49
   6   6  -3    7.82    3.53
  -6  -6   3    7.40    3.24
  -6   6   4   29.04    8.39
  -6   6   4   30.00    8.49
  -6   6   4    7.94    5.36
   6  -6  -4   16.43    6.99
   6  -6  -4   15.68    7.64
   6   6  -4   24.77    5.48
   6   6  -4   20.13    4.99
  -6  -6   4   24.87    5.45
  -6   6   5  148.72   18.35
  -6   6   5  119.76   16.29
   6  -6  -5   88.47   15.47
   6   6  -5  130.12   13.90
   6   6  -5  115.89   13.44
  -6  -6   5  102.19   13.28
  -6   6   6   87.53   14.60
  -6   6   6  120.49   15.84
   6  -6  -6   72.40   13.03
   6  -6  -6   70.61   13.28
   6   6  -6   82.46   11.30
   6   6  -6   97.25   12.00
  -6  -6   6   88.51   12.10
  -6   6   7   52.37   10.46
  -6   6   7   62.63   11.47
   6  -6  -7   40.42    9.58
   6  -6  -7   59.62   11.73
   6   6  -7   64.38    9.56
   6   6  -7   50.18    8.71
  -6  -6   7   40.27    8.45
  -6   6   8   17.32    6.83
  -6   6   8   12.32    6.23
   6  -6  -8    5.87    4.71
   6   6  -8    9.13    4.95
  -6  -6   8    8.49    4.55
  -6   6   9  102.27   15.60
   6   6  -9   94.50   13.12
  -6  -6   9  103.47   14.05
  -6   6  10   64.78   12.75
   6  -6 -10   78.04   13.96
   6   6 -10   84.43   12.05
  -6   6  11   62.72   11.76
   6  -6 -11   49.77   11.54
  -6  -6  11   52.02   10.17
  -6   6  12   57.03   11.75
   6  -6 -12   55.99   11.99
  -6  -6  12   51.82   10.47
  -6   6  13    5.86    6.00
   6  -6 -13    2.41    4.81
   6   6 -13   -0.00    4.69
  -6  -6  13    9.29    5.67
  -6   6  14    0.65    4.23
   6  -6 -14    0.83    5.15
   6   6 -14    0.82    3.77
  -6  -6  14    1.99    4.30
  -6   6  15   27.46    8.51
  -6   6  15   53.94   11.60
   6  -6 -15   55.51   12.19
   6   6 -15   24.58    8.28
  -6  -6  15   47.87   10.64
  -6   6  16    8.66    6.88
  -6   6  16    6.25    5.74
   6  -6 -16   25.20    8.40
   6   6 -16    6.90    5.45
  -6   6  17    6.71    6.09
   6  -6 -17    7.29    6.57
   6   6 -17    4.06    5.19
  -6   6  18   43.13   10.53
   6   6 -18   20.09    7.20
  -6  -6  18   25.56    9.44
  -6   6  19   13.47    6.40
   6   6 -19    3.15    5.13
  -6  -6  19   13.53    7.17
  -6   6  20    3.17    4.98
   6   6 -20    1.31    4.28
  -6  -6  20   -0.00    5.63
  -6   6  21   15.94    7.05
   6   6 -21    5.73    4.80
  -6  -6  21   14.12    7.79
  -6   6  22    1.50    4.89
   6   6 -22   14.06    6.62
  -6  -6  22    7.28    7.28
  -6   6  23   10.46    6.58
   6   6 -23    8.95    5.88
  -6  -6  23    8.09    7.26
  -6   6  24    0.00    5.99
   6   6 -24   -0.00    5.10
  -6  -6  24    0.00    6.06
  -6   6  25   15.65    8.02
   6   6 -25    1.68    4.83
  -6  -6  25   19.67    8.86
  -6   6  26   16.27    7.70
   6   6 -26   18.35    8.04
  -6  -6  26    4.36    7.41
  -6   6  27   10.31    6.62
   6   6 -27    0.70    5.14
  -6  -6  27   -0.00    6.25
  -6   6  28    0.00    6.61
   6   6 -28   -0.00    5.03
  -6  -6  28   -0.00    7.47
  -6   6  29    0.61    5.80
   6   6 -29    4.54    5.95
  -6  -6  29   -0.00    5.43
   6   6 -30    0.29    5.09
  -6  -6  30    2.28    5.56
  -6   6  31   11.59    7.22
   6   6 -31    6.03    5.54
  -6  -6  31    7.76    7.71
  -6   6  32    3.13    6.35
   6   6 -32   21.54    9.06
  -6  -6  32    6.15    7.63
  -6   6  33   11.50    7.39
   6   6 -33   -0.00    6.05
  -6  -6  33    1.28    5.90
  -6   6  34    4.47    6.51
  -6  -6  34    9.29    8.40
  -6   6  35    4.35    6.24
  -6  -6  35    4.92    8.72
  -6   6  36    1.46    7.35
  -6  -6  36    6.04    6.94
  -6   6  37    0.36    5.76
  -6   7   1   10.26    5.75
  -6   7   1   21.79    7.42
   6   7  -1    8.90    3.25
   6   7  -1   15.82    3.99
  -6  -7   1   12.11    3.53
  -6   7   2   20.63    7.14
  -6   7   2    9.81    6.00
   6   7  -2   14.57    3.99
   6   7  -2    8.72    3.61
  -6   7   3  207.90   24.47
  -6   7   3  195.41   23.65
   6   7  -3  204.08   19.15
   6   7  -3  214.07   19.78
  -6  -7   3  228.33   20.39
  -6   7   4   72.83   13.30
  -6   7   4   68.63   12.35
   6  -7  -4   66.11   13.01
   6   7  -4   77.37    9.47
   6   7  -4   60.27    8.92
  -6  -7   4   62.63    9.47
  -6   7   5   15.96    7.07
  -6   7   5   19.15    7.23
   6  -7  -5   33.44    9.29
   6   7  -5   19.31    4.86
  -6  -7   5   10.44    4.77
  -6   7   6   21.88    7.46
   6  -7  -6   16.28    7.54
   6   7  -6   30.32    6.17
  -6  -7   6   18.10    5.56
  -6   7   7   15.01    6.84
   6  -7  -7   14.07    7.82
   6   7  -7   15.17    5.02
  -6  -7   7   21.38    6.19
  -6   7   8   25.16    8.33
   6  -7  -8   25.11    8.68
   6   7  -8   25.90    6.55
  -6  -7   8   41.44    8.44
  -6   7   9  126.71   18.23
   6  -7  -9  121.25   18.20
   6   7  -9  121.78   14.71
  -6  -7   9  127.55   16.19
  -6   7  10    1.27    5.52
   6  -7 -10    3.03    5.34
   6   7 -10    3.27    4.08
   6   7 -10    1.50    2.94
  -6  -7  10   -0.00    3.93
  -6   7  11    0.80    5.13
   6  -7 -11    0.00    4.71
   6   7 -11   -0.00    4.12
   6   7 -11    0.10    4.07
  -6  -7  11    1.35    3.95
  -6   7  12    6.99    4.68
  -6   7  12   24.94    8.80
   6  -7 -12   17.88    8.46
   6   7 -12   18.13    6.09
  -6  -7  12   13.82    6.22
  -6   7  13  104.43   16.01
  -6   7  13  123.42   17.81
   6  -7 -13  119.95   17.81
   6   7 -13   85.29   13.95
  -6  -7  13  113.54   16.38
  -6   7  14    3.36    5.83
  -6   7  14   -0.00    5.18
   6  -7 -14    0.00    6.85
   6   7 -14    2.71    4.37
  -6  -7  14    4.58    5.78
  -6   7  15    2.61    5.41
   6   7 -15    1.81    3.97
  -6  -7  15    3.13    5.14
  -6   7  16    2.97    4.95
   6   7 -16   -0.00    4.34
  -6   7  17    3.91    5.41
   6   7 -17    2.75    4.28
  -6   7  18    0.00    4.92
   6   7 -18    3.79    4.95
  -6   7  19   22.74    8.69
   6   7 -19   52.68   10.97
  -6   7  20    2.46    5.31
   6   7 -20    1.38    5.39
  -6  -7  20    3.28    5.39
  -6   7  21   10.17    6.09
   6   7 -21    5.92    4.75
  -6  -7  21    0.00    5.05
  -6   7  22   -0.00    4.75
   6   7 -22    2.54    4.65
  -6  -7  22    0.94    5.30
  -6   7  23    1.31    5.06
   6   7 -23   12.57    7.27
  -6  -7  23   18.26    8.21
  -6   7  24    4.28    5.24
   6   7 -24   -0.00    4.72
  -6  -7  24    0.00    6.02
  -6   7  25   14.94    7.54
   6   7 -25   17.85    7.75
  -6  -7  25   13.04    8.71
  -6   7  26   -0.00    5.49
   6   7 -26   -0.00    3.11
  -6  -7  26   -0.00    5.06
  -6   7  27   -0.00    5.14
   6   7 -27    1.21    4.47
  -6   7  28    4.87    6.00
   6   7 -28    3.53    6.23
  -6   7  29   26.88    9.60
   6   7 -29   14.55    8.08
  -6  -7  29   11.35    8.16
  -6   7  30   -0.00    5.40
   6   7 -30   -0.00    5.45
  -6  -7  30    0.84    6.33
  -6   7  31   12.64    7.87
  -6  -7  31    1.61    6.77
  -6   7  32    0.00    6.68
   6   7 -32    3.09    6.20
  -6  -7  32    0.00    6.30
  -6   7  33    3.87    7.25
   6   7 -33   -0.00    6.24
  -6  -7  33   10.00    8.03
  -6   7  34    0.00    6.72
   6   7 -34   -0.00    6.08
  -6  -7  34   -0.00    6.08
  -6   7  35    0.00    6.68
  -6  -7  35   11.73    7.33
  -6   7  36    6.90    6.66
  -6   7  37   -0.00    5.64
  -6   8   1  108.67   16.59
  -6   8   1  120.80   17.06
   6   8  -1  112.05   11.35
  -6   8   2    3.42    5.41
  -6   8   2    0.00    5.37
   6   8  -2    6.46    3.01
  -6  -8   2   10.61    3.91
  -6   8   3    0.00    4.52
  -6   8   3    6.25    5.63
  -6  -8   3    0.85    2.80
  -6  -8   3    0.05    0.97
  -6  -8   3    0.66    0.90
  -6   8   4   -0.00    3.49
  -6   8   4    0.53    4.87
   6   8  -4    2.35    3.02
  -6  -8   4    0.59    3.02
  -6   8   5  171.81   22.36
  -6   8   5  163.58   21.97
   6   8  -5  189.03   18.14
  -6  -8   5  194.24   19.37
  -6   8   6   -0.00    4.09
  -6   8   6    7.56    5.87
   6  -8  -6   12.59    7.18
   6   8  -6    4.49    3.29
   6   8  -6    1.66    3.78
  -6  -8   6    0.00    3.41
  -6   8   7   60.66   12.29
   6  -8  -7   73.18   13.54
   6   8  -7   64.89    9.52
   6   8  -7   52.34    9.32
  -6  -8   7   66.85   10.91
  -6   8   8    4.99    5.58
  -6   8   8    5.25    5.61
   6  -8  -8    0.63    6.03
   6   8  -8    0.41    3.20
   6   8  -8    3.15    3.61
  -6  -8   8    1.51    4.44
  -6   8   9  122.75   17.75
  -6   8   9   98.65   16.93
   6  -8  -9  104.87   16.89
   6  -8  -9  129.85   19.10
   6   8  -9  131.38   14.73
   6   8  -9   95.80   13.73
  -6  -8   9  122.46   15.88
  -6   8  10   15.62    7.25
  -6   8  10   41.94   10.56
   6  -8 -10   16.80    7.30
   6  -8 -10   30.08    9.35
   6   8 -10   38.37    7.59
   6   8 -10   25.14    6.73
  -6  -8  10   36.28    8.82
  -6   8  11  102.97   15.36
   6  -8 -11   64.03   12.78
   6   8 -11   67.80   11.45
  -6  -8  11   78.92   13.09
  -6   8  12   10.76    6.08
   6   8 -12    9.94    4.88
  -6  -8  12   10.29    5.80
  -6   8  13   -0.00    5.29
   6   8 -13    2.95    3.90
  -6   8  14    3.25    4.48
   6   8 -14    1.06    3.93
  -6  -8  14    0.00    5.67
  -6   8  15   64.06   12.64
   6   8 -15   70.09   12.35
  -6   8  16    0.00    4.16
   6   8 -16    1.01    3.85
  -6   8  17   12.85    6.75
   6   8 -17    8.15    6.21
  -6  -8  17   23.48    8.40
  -6   8  18   -0.00    3.88
  -6  -8  18    0.00    4.68
  -6   8  19   20.58    7.52
   6   8 -19   12.28    6.22
  -6  -8  19    1.74    6.60
  -6   8  20    0.40    3.70
   6   8 -20    4.45    4.67
  -6  -8  20   -0.00    5.50
  -6   8  21    5.81    6.16
   6   8 -21    5.43    5.32
  -6  -8  21    8.55    7.04
  -6   8  22   -0.00    4.75
   6   8 -22    5.86    4.72
  -6  -8  22    0.00    6.77
  -6   8  23    5.17    6.14
   6   8 -23    2.01    5.44
  -6  -8  23    7.17    7.52
  -6   8  24    3.26    6.00
   6   8 -24    3.49    5.78
  -6  -8  24   -0.00    5.76
  -6   8  25   16.69    7.54
   6   8 -25    2.63    5.29
  -6  -8  25   14.61    8.55
  -6   8  26    2.05    5.44
   6   8 -26    6.71    6.30
  -6  -8  26   11.68    9.22
  -6   8  27   10.78    7.26
   6   8 -27    0.00    5.59
  -6  -8  27    2.99    6.58
  -6   8  28   -0.00    3.87
   6   8 -28    0.43    4.79
  -6  -8  28   -0.00    5.38
  -6   8  29   -0.00    4.31
   6   8 -29   -0.00    4.54
  -6  -8  29   -0.00    6.24
  -6   8  30    0.00    4.67
   6   8 -30    2.29    5.95
  -6  -8  30   -0.00    5.87
  -6   8  31    5.07    6.13
   6   8 -31    4.45    6.32
  -6  -8  31   -0.00    8.07
  -6   8  32    2.19    5.62
   6   8 -32    1.07    5.23
  -6  -8  32   -0.00    6.67
  -6   8  33    2.64    5.89
   6   8 -33    3.22    6.19
  -6  -8  33    2.39    5.76
  -6   8  34    2.65    5.88
   6   8 -34    0.96    6.58
  -6   8  35    4.07    6.69
  -6   8  36    0.60    6.67
  -6   9   2   14.86    7.39
   6  -9  -2   11.77    6.55
  -6   9   3  146.11   20.24
   6  -9  -3  146.40   19.87
  -6  -9   3  150.60   15.82
  -6   9   4    3.30    6.14
   6  -9  -4   20.58    7.38
  -6  -9   4    8.96    4.56
   6  -9  -5    0.25    4.18
   6   9  -5    5.55    3.52
  -6  -9   5   -0.00    3.30
   6  -9  -6    2.41    5.15
   6   9  -6    5.64    4.17
  -6  -9   6   18.05    6.05
  -6   9   7    3.34    5.95
  -6   9   7   10.85    6.31
   6  -9  -7   14.24    7.01
   6   9  -7    7.85    4.29
  -6  -9   7   -0.00    3.93
  -6   9   8    3.16    5.68
   6  -9  -8    0.00    4.47
   6   9  -8    0.00    3.20
  -6  -9   8    0.00    3.89
  -6   9   9   69.05   13.59
   6   9  -9   62.60   10.03
   6   9  -9   55.69    9.75
  -6  -9   9   63.55   11.35
  -6   9  10    2.63    6.11
   6  -9 -10    6.03    5.11
   6   9 -10    0.00    3.87
   6   9 -10    4.09    4.13
  -6  -9  10    5.20    5.58
   6  -9 -11    0.77    3.83
   6   9 -11    0.00    3.34
  -6  -9  11    0.78    4.60
  -6   9  12    4.39    6.32
   6  -9 -12    7.15    5.52
   6   9 -12    1.25    3.51
  -6  -9  12    6.75    5.52
  -6   9  13   48.77   11.47
   6  -9 -13   48.03   11.53
   6   9 -13   43.51    9.89
  -6  -9  13   66.24   13.12
  -6   9  14   -0.00    4.83
   6   9 -14    1.56    4.34
  -6   9  15   20.30    8.26
   6   9 -15    3.39    4.09
   6   9 -16    3.94    4.38
  -6   9  17    6.97    5.38
   6   9 -17    3.26    5.41
  -6  -9  17    4.71    6.08
  -6   9  18   -0.00    4.86
   6   9 -18    1.99    3.70
  -6  -9  18   -0.00    4.46
  -6   9  19   30.53    9.13
   6   9 -19   29.60    9.42
  -6  -9  19   23.93    9.41
  -6   9  20   -0.00    4.44
   6   9 -20   -0.00    3.70
  -6  -9  20    5.12    6.06
  -6   9  21   -0.00    4.20
   6   9 -21    0.00    4.86
  -6  -9  21    2.26    4.81
  -6   9  22    4.48    5.58
   6   9 -22    3.06    4.66
  -6  -9  22   -0.00    5.55
  -6   9  23    7.88    6.63
  -6  -9  23   20.61    9.40
  -6   9  24    4.29    5.13
   6   9 -24    5.12    4.49
  -6  -9  24    0.04    6.03
  -6   9  25    0.00    5.16
   6   9 -25    1.98    4.59
  -6  -9  25    5.05    5.70
  -6   9  26   -0.00    5.03
   6   9 -26   -0.00    3.39
  -6  -9  26    0.19    7.10
  -6   9  27    2.76    5.53
   6   9 -27   -0.00    4.01
  -6  -9  27    9.67    7.78
  -6   9  28    0.78    5.46
   6   9 -28    3.48    5.58
  -6  -9  28    1.66    5.82
  -6   9  29   -0.00    5.85
   6   9 -29   15.12    8.12
  -6  -9  29    4.17    6.94
  -6   9  30   -0.00    5.55
   6   9 -30   -0.00    5.24
  -6  -9  30    4.93    6.71
  -6   9  31    9.82    7.38
   6   9 -31    5.89    6.10
  -6  -9  31   -0.00    7.28
  -6   9  32   -0.00    5.30
   6   9 -32    0.31    5.19
  -6  -9  32    4.65    6.93
   6   9 -33   -0.00    5.34
  -6  -9  33   -0.00    7.18
  -6   9  34    0.16    4.45
   6   9 -34   -0.00    5.39
  -6   9  35    2.53    6.12
   6   9 -35   -0.00    6.25
  -6   9  36    0.52    5.77
  -6  10   1   28.46    9.24
   6 -10  -1   28.06    8.80
   6  10  -1   40.12    6.61
  -6  10   2    4.39    5.93
   6 -10  -2    3.56    5.38
   6  10  -2   16.19    4.89
  -6  10   3   -0.00    5.95
   6 -10  -3   -0.00    4.21
   6  10  -3   -0.00    2.65
  -6  10   4    7.12    5.45
   6 -10  -4   12.05    6.45
   6  10  -4    6.44    4.13
   6 -10  -5   22.65    8.38
   6  10  -5   27.95    6.45
  -6  10   6    0.10    4.17
   6 -10  -6    5.72    5.23
   6  10  -6    2.88    3.13
  -6  10   7   14.53    7.35
   6 -10  -7    1.29    5.71
   6  10  -7    8.90    4.60
  -6  10   8    2.24    4.77
   6 -10  -8   -0.00    4.62
   6  10  -8   -0.00    3.26
  -6 -10   8   -0.00    4.17
  -6  10   9    5.65    5.67
   6 -10  -9    8.33    6.20
   6  10  -9    0.00    3.15
  -6 -10   9   -0.00    3.96
  -6  10  10   -0.00    5.89
   6 -10 -10   -0.00    5.47
   6  10 -10    1.68    4.08
  -6 -10  10    2.94    4.59
  -6  10  11   94.69   16.66
   6 -10 -11   97.69   16.21
   6  10 -11   88.00   13.30
  -6 -10  11   92.61   14.82
  -6  10  12    4.03    6.06
   6 -10 -12    1.53    4.70
  -6 -10  12    1.33    5.60
   6 -10 -13   10.55    6.27
   6  10 -13   10.10    5.51
  -6 -10  13    6.72    6.53
  -6  10  14    8.20    6.41
   6 -10 -14    4.27    5.61
   6  10 -14    4.72    4.17
  -6  10  15   32.66    9.74
   6 -10 -15   39.57   10.31
   6  10 -15   47.06   10.42
  -6  10  16   -0.00    6.25
   6  10 -16    7.38    5.69
  -6 -10  16   -0.00    4.64
  -6  10  17   15.92    8.13
   6  10 -17   31.06    8.47
  -6 -10  17   21.75    8.06
  -6  10  18    0.00    5.05
   6  10 -18    8.30    4.92
  -6 -10  18   -0.00    4.77
  -6  10  19    4.35    4.75
   6  10 -19    0.90    4.38
  -6 -10  19   -0.00    5.21
  -6  10  20   -0.00    4.57
   6  10 -20    2.14    4.16
  -6 -10  20   -0.00    5.24
  -6  10  21   27.89    9.29
   6  10 -21   21.84    8.64
  -6 -10  21   29.61   10.08
  -6  10  22   -0.00    4.40
   6  10 -22    7.08    6.44
  -6 -10  22    1.24    5.37
  -6  10  23   -0.00    3.94
   6  10 -23   -0.00    3.99
  -6 -10  23    0.00    4.73
  -6  10  24   -0.00    3.71
   6  10 -24    4.28    5.53
  -6 -10  24   -0.00    5.89
  -6  10  25    5.50    5.70
   6  10 -25    6.00    6.06
  -6 -10  25   13.47    6.85
  -6 -10  26   -0.00    6.07
  -6  10  27    1.54    6.25
   6  10 -27    1.05    4.46
  -6 -10  27   -0.00    4.99
  -6  10  28    0.00    6.58
   6  10 -28    0.72    3.76
  -6 -10  28    3.52    6.73
  -6  10  29   -0.00    5.83
   6  10 -29    1.63    5.73
  -6 -10  29    1.16    7.20
  -6  10  30   -0.00    5.18
   6  10 -30   -0.00    4.85
  -6 -10  30   -0.00    4.06
  -6  10  31    1.79    5.77
   6  10 -31    4.66    5.63
  -6 -10  31    0.57    7.64
  -6  10  32   -0.00    4.99
   6  10 -32   -0.00    5.16
  -6 -10  32    2.73    6.79
  -6  10  33    5.34    6.57
   6  10 -33   -0.00    6.04
  -6 -10  33    0.04    5.50
  -6  10  34    6.66    7.18
   6  10 -34    0.31    5.37
  -6  10  35    0.00    5.51
   6  10 -35   -0.00    6.73
  -6  11   1    0.43    4.52
   6 -11  -1    9.04    6.05
   6  11  -1    5.10    3.06
  -6  11   2    1.67    5.04
   6 -11  -2    1.83    4.64
   6  11  -2   -0.00    2.77
  -6  11   3   11.98    6.60
   6 -11  -3   21.83    9.06
  -6  11   4   -0.00    5.40
   6 -11  -4    1.86    4.50
   6  11  -4   -0.00    3.40
  -6  11   5    2.46    5.92
   6 -11  -5    2.12    4.62
   6  11  -5   -0.00    3.36
   6 -11  -6   -0.00    3.86
   6  11  -6    2.99    3.88
  -6  11   7   15.87    7.24
   6 -11  -7   11.55    6.23
   6  11  -7    6.11    4.47
  -6  11   8    3.02    5.79
   6  11  -8    7.07    4.63
  -6  11   9   21.73    8.50
   6 -11  -9   16.64    7.23
   6  11  -9   21.29    6.49
  -6  11  10    3.36    5.81
   6 -11 -10    5.25    5.36
   6  11 -10    3.45    4.08
  -6  11  11   -0.00    6.23
   6 -11 -11    2.33    5.63
   6  11 -11   -0.00    3.68
  -6  11  12    4.41    7.14
   6 -11 -12   -0.00    5.40
   6  11 -12    2.69    4.77
  -6  11  13   25.05    8.98
   6 -11 -13   16.48    8.15
   6  11 -13   25.66    7.52
  -6  11  14    0.00    6.22
   6 -11 -14   -0.00    5.66
   6  11 -14    0.00    4.22
  -6  11  15   10.67    7.02
   6 -11 -15   19.82    8.33
   6  11 -15   13.04    6.11
  -6 -11  15    6.07    6.18
  -6  11  16    8.71    6.28
   6 -11 -16    0.00    4.69
   6  11 -16   -0.00    4.20
  -6 -11  16    0.53    4.27
  -6  11  17   14.16    7.32
   6 -11 -17   14.09    7.04
   6  11 -17   15.11    6.32
  -6 -11  17   11.30    6.88
  -6  11  18   -0.00    5.34
   6 -11 -18   -0.00    4.79
   6  11 -18   -0.00    4.58
  -6 -11  18    1.15    5.36
  -6  11  19   18.73    8.09
   6  11 -19    6.13    5.80
  -6 -11  19    9.40    7.30
  -6  11  20    4.56    5.36
   6  11 -20    0.00    4.73
  -6 -11  20   -0.00    5.94
  -6  11  21    0.00    5.63
   6  11 -21   -0.00    4.95
  -6 -11  21    0.19    5.46
  -6  11  22    4.98    5.63
   6  11 -22   -0.00    4.67
  -6 -11  22   -0.00    5.98
  -6  11  23   16.05    7.35
   6  11 -23    9.58    7.39
  -6 -11  23   25.98   10.75
  -6  11  24    0.00    4.54
   6  11 -24   -0.00    4.14
  -6 -11  24    0.00    5.45
  -6  11  25   -0.00    5.16
   6  11 -25    1.55    5.68
  -6 -11  25    0.62    6.20
  -6  11  26   -0.00    4.14
   6  11 -26   -0.00    4.83
  -6 -11  26   -0.00    5.81
  -6  11  27    6.07    6.13
   6  11 -27   10.46    6.78
  -6 -11  27   -0.00    6.32
  -6  11  28    0.00    5.22
   6  11 -28   -0.00    6.07
  -6 -11  28   -0.00    5.54
  -6  11  29    5.70    5.24
   6  11 -29    1.75    5.18
  -6 -11  29    1.58    5.58
  -6  11  30   -0.00    4.01
   6  11 -30    5.08    5.99
  -6 -11  30    7.00    8.00
   6  11 -31   -0.00    4.31
  -6 -11  31    0.00    5.59
  -6  11  32   -0.00    6.78
   6  11 -32    0.55    4.30
  -6 -11  32   -0.00    5.89
  -6  12   1   19.58    8.30
   6 -12  -1    7.86    6.86
   6  12  -1   20.27    5.11
  -6  12   2   -0.00    4.07
   6 -12  -2   -0.00    4.97
   6  12  -2    1.33    2.79
   6 -12  -3    0.95    4.76
   6  12  -3   -0.00    2.28
  -6  12   4    3.74    5.56
   6 -12  -4    7.11    5.26
   6  12  -4    1.39    2.93
  -6  12   5   17.83    7.51
   6  12  -5   22.99    6.09
  -6  12   6   -0.00    5.17
   6 -12  -6    3.17    5.47
   6  12  -6   -0.00    3.43
  -6  12   7    6.22    5.55
   6 -12  -7    5.72    5.46
  -6  12   8   -0.00    4.68
   6 -12  -8    1.71    5.52
   6  12  -8   -0.00    3.27
  -6  12   9    4.76    5.00
   6 -12  -9   18.08    7.77
   6  12  -9    1.98    3.98
  -6  12  10    4.69    5.77
   6 -12 -10   -0.00    4.32
   6  12 -10    6.96    5.06
  -6  12  11   22.11    8.12
   6 -12 -11   17.13    7.65
   6  12 -11   28.03    7.54
   6 -12 -12    0.61    4.65
   6  12 -12   -0.00    3.94
  -6  12  13   -0.00    6.14
   6 -12 -13   -0.00    5.09
   6  12 -13    2.93    3.69
  -6  12  14   -0.00    5.50
   6 -12 -14    0.00    5.11
   6  12 -14    1.16    4.65
  -6  12  15   21.46    8.63
   6  12 -15   19.90    7.10
  -6  12  16    5.51    5.60
   6 -12 -16    1.53    5.06
   6  12 -16    4.02    4.61
  -6  12  17    7.08    6.76
   6 -12 -17   -0.00    4.57
   6  12 -17    3.23    5.04
   6 -12 -18   -0.00    4.88
  -6  12  19   -0.00    4.63
   6 -12 -19    0.00    5.01
   6  12 -19   -0.00    4.70
  -6  12  20    0.00    5.36
   6 -12 -20   -0.00    5.57
   6  12 -20   -0.00    3.83
  -6 -12  20    3.06    5.53
  -6  12  21   19.88    8.25
   6 -12 -21   10.72    6.66
   6  12 -21   15.47    6.91
  -6 -12  21    5.01    6.18
  -6  12  22   -0.00    6.40
   6  12 -22    1.91    4.60
  -6 -12  22    1.78    6.31
  -6  12  23   -0.00    5.83
   6  12 -23    1.82    5.04
  -6 -12  23   -0.00    5.73
  -6  12  24   -0.00    4.04
   6  12 -24   -0.00    5.42
  -6 -12  24    1.85    5.91
   6  12 -25    1.26    3.80
  -6 -12  25   -0.00    4.85
  -6  12  26    3.71    5.31
   6  12 -26    2.51    4.99
  -6 -12  26   -0.00    5.44
  -6  12  27    1.94    4.98
   6  12 -27    4.96    4.91
  -6 -12  27   -0.00    7.41
  -6  12  28    5.07    5.90
   6  12 -28   -0.00    3.88
  -6 -12  28    0.00    4.68
   6  12 -29   -0.00    5.34
  -6 -12  29   -0.00    6.68
  -6 -12  30   -0.00    6.60
  -6 -12  31    0.00    6.42
  -6  13   1    3.89    6.01
   6 -13  -1    1.73    5.35
   6  13  -1    2.18    2.73
  -6  13   2    1.85    4.66
   6 -13  -2    1.29    5.54
   6  13  -2    0.04    3.01
  -6  13   3   34.67    9.84
   6 -13  -3    4.47    6.78
   6  13  -3   17.15    5.38
  -6  13   4    5.38    5.64
   6 -13  -4    4.67    5.76
   6  13  -4    0.75    3.18
  -6  13   5    1.13    5.45
   6 -13  -5    3.96    6.11
   6  13  -5    3.80    3.45
  -6  13   6    6.05    5.67
   6 -13  -6    0.00    5.88
   6  13  -6    2.45    4.42
  -6  13   7    4.55    5.66
   6 -13  -7   12.35    7.18
   6  13  -7    6.94    4.61
  -6  13   8   12.57    7.44
   6 -13  -8    9.00    6.15
   6  13  -8    5.32    4.41
  -6  13   9   26.22    9.38
   6 -13  -9   31.33    9.70
  -6  13  10    5.54    5.37
   6 -13 -10    0.00    5.61
   6  13 -10    4.29    4.11
  -6  13  11    0.00    4.79
   6 -13 -11    1.66    4.73
   6  13 -11    0.44    3.72
  -6  13  12    0.00    5.11
   6 -13 -12    0.71    4.57
   6  13 -12    2.31    3.89
  -6  13  13   17.44    7.30
   6 -13 -13    6.21    5.70
   6  13 -13    7.47    5.85
   6 -13 -14   -0.00    3.91
   6  13 -14    4.53    4.87
  -6  13  15    3.15    6.87
   6 -13 -15    2.73    5.41
   6  13 -15    5.69    4.53
  -6  13  16    0.00    5.99
   6 -13 -16    1.12    6.43
   6  13 -16    0.98    3.60
  -6  13  17   11.12    7.87
   6 -13 -17    6.67    5.62
   6  13 -17   -0.00    3.66
  -6  13  18   -0.00    5.49
   6 -13 -18   -0.00    4.64
   6  13 -18    5.45    5.33
  -6  13  19   15.98    9.29
   6 -13 -19    4.09    5.91
   6  13 -19   -0.00    5.80
  -6  13  20    7.90    7.19
   6 -13 -20    2.73    4.64
   6 -13 -21   -0.00    4.63
   6  13 -21    1.22    4.72
  -6  13  22    0.00    4.97
   6 -13 -22    4.18    5.62
   6  13 -22    3.01    4.18
  -6  13  23    0.00    5.38
   6 -13 -23    3.88    6.92
   6  13 -23    4.59    5.57
  -6  13  24    0.38    5.12
   6  13 -24   -0.00    4.75
   6  13 -25   14.29    7.10
  -6 -13  28    1.28    6.49
  -6 -13  29   -0.00    7.51
  -6 -13  30    0.00    7.38
  -6  14   1   12.04    8.24
   6 -14  -1    7.42    6.31
   6  14  -1   17.81    4.61
  -6  14   2    3.93    5.92
   6 -14  -2    5.49    6.16
  -6  14   3    0.00    4.11
   6 -14  -3   -0.00    5.37
   6  14  -3   -0.00    3.05
  -6  14   4   10.28    7.07
   6 -14  -4    8.84    7.23
   6  14  -4    0.45    2.97
  -6  14   5    8.40    7.00
   6 -14  -5    7.34    6.51
   6  14  -5    7.29    4.32
  -6  14   6    0.00    5.50
   6 -14  -6    7.54    6.97
   6  14  -6    4.68    4.08
  -6  14   7    9.61    6.98
   6 -14  -7    8.47    7.22
   6  14  -7    0.78    3.52
  -6  14   8    8.50    5.51
   6 -14  -8    1.70    5.58
   6  14  -8   -0.00    3.74
  -6  14   9   -0.00    5.33
   6 -14  -9    0.00    4.81
   6  14  -9    7.70    5.49
   6 -14 -10    8.38    6.23
   6  14 -10    3.78    4.93
  -6  14  11    5.75    6.73
   6 -14 -11   -0.00    4.47
  -6  14  12   -0.00    5.40
   6 -14 -12   -0.00    5.02
   6  14 -12   -0.00    4.27
  -6  14  13   -0.00    5.81
   6 -14 -13   -0.00    5.12
   6  14 -13    0.00    4.13
  -6  14  14    2.10    5.04
   6  14 -14    4.42    4.67
  -6  14  15    4.01    6.09
   6 -14 -15    0.58    4.52
   6  14 -15    1.53    4.33
   6 -14 -16    0.60    4.98
   6  14 -16    4.21    5.27
   6 -14 -17   -0.00    4.64
   6  14 -17    3.04    4.82
  -6  14  18    0.59    5.51
   6 -14 -18   -0.00    5.01
   6  14 -18   -0.00    4.64
  -6  14  19    0.99    6.81
   6  14 -19   -0.00    4.92
   6  14 -20   -0.00    4.83
   6  14 -21    3.47    5.50
  -6  15   1    0.56    6.30
   6 -15  -1    3.71    4.82
   6  15  -1   -0.00    2.35
  -6  15   2    2.58    5.04
   6 -15  -2    3.86    5.69
   6  15  -2    0.00    2.71
  -6  15   3    9.59    6.32
   6 -15  -3    1.96    5.42
  -6  15   4    9.87    6.45
   6 -15  -4    6.26    6.16
   6  15  -4    1.49    3.29
  -6  15   5   -0.00    5.02
   6 -15  -5    2.62    5.25
   6  15  -5    2.34    3.18
  -6  15   6    0.00    4.48
   6 -15  -6    3.18    5.48
   6  15  -6    0.00    3.13
  -6  15   7    1.77    5.87
   6 -15  -7    0.12    5.08
   6  15  -7   -0.00    3.64
  -6  15   8    2.84    6.03
   6 -15  -8    0.00    5.59
   6  15  -8    3.18    4.29
  -6  15   9    0.00    5.11
   6 -15  -9    3.06    5.44
   6  15  -9   -0.00    3.93
  -6  15  10   -0.00    4.44
   6 -15 -10    0.66    5.33
   6  15 -10    0.19    3.71
  -6  15  11    2.12    4.92
   6 -15 -11   -0.00    4.43
   6  15 -11    1.89    4.44
  -6  15  12   -0.00    4.57
   6 -15 -12    5.52    5.59
  -6  15  13    3.89    5.86
   6 -15 -13   -0.00    5.39
   6  15 -13   -0.00    4.89
  -6  15  14    6.21    5.88
   6  15 -14    1.07    3.79
  -6  15  15    1.22    5.56
   6  15 -15    0.90    3.91
  -6  15  16    1.48    4.74
   6  15 -16    0.62    4.85
  -6  15  17   -0.00    5.68
   6  15 -17   -0.00    4.59
  -6  16   1    7.29    7.40
   6 -16  -1   -0.00    5.15
   6  16  -1    1.09    2.86
  -6  16   2    6.14    6.89
   6 -16  -2    1.01    4.66
   6  16  -2   -0.00    2.41
  -6  16   3   -0.00    4.87
   6 -16  -3   -0.00    5.20
   6  16  -3    0.66    2.83
  -6  16   4   -0.00    6.12
   6 -16  -4    0.00    4.82
   6  16  -4   -0.00    3.48
  -6  16   5    3.41    4.69
   6 -16  -5    3.43    4.78
   6  16  -5   -0.00    3.54
  -6  16   6    1.67    5.50
   6 -16  -6   -0.00    5.27
   6  16  -6   -0.00    3.44
  -6  16   7    1.42    5.95
   6 -16  -7    0.81    4.50
   6  16  -7    4.54    4.17
   6 -16  -8    3.06    5.47
   6  16  -8   -0.00    3.45
  -6  16   9    0.42    5.18
   6  16  -9    2.49    3.82
  -6  16  10   12.76    6.63
   6  16 -10    0.10    4.14
  -6  16  11    3.59    5.24
   6  16 -11    0.00    3.96
  -6  16  12    0.74    3.66
   6  16 -12    3.45    4.69
  -6  16  13    1.24    4.89
  -6  16  14    1.90    5.12
  -6  17   1   -0.00    5.45
   6 -17  -1    1.31    5.50
   6  17  -1   -0.00    2.73
  -6  17   2   -0.00    6.51
   6 -17  -2    1.29    5.69
   6  17  -2    3.40    3.06
  -6  17   3    0.00    5.51
   6 -17  -3   -0.00    5.66
   6  17  -3    0.00    2.66
  -6  17   5    0.00    6.48
   6  17  -5   -0.00    3.38
  -6  17   6   -0.00    5.36
   6  17  -6    4.18    3.98
  -5   0   1    0.95    3.06
  -5   0   1   -0.00    3.22
  -5   0   1    0.00    2.67
   5   0  -1    2.47    3.12
   5   0  -1    2.45    3.51
  -5   0   2   -0.00    3.66
  -5   0   2   -0.00    3.46
   5   0  -2   -0.00    2.80
   5   0  -2   -0.00    3.95
  -5   0   3   74.25   10.34
   5   0  -3   83.00   10.52
   5   0  -3   84.88   11.44
  -5   0   4   -0.00    3.72
  -5   0   4    2.10    3.69
   5   0  -4    0.00    3.80
  -5   0   5 1993.60  150.39
   5   0  -5 2070.50  150.95
   5   0  -5 2209.19  152.49
  -5   0   6    3.39    3.40
  -5   0   6    0.00    3.56
   5   0  -6    1.38    3.97
   5   0  -6    0.00    3.89
  -5   0   7   58.25   10.09
  -5   0   7   72.88    9.82
   5   0  -7   67.37   10.28
   5   0  -7   69.18   10.90
  -5   0   8    3.23    4.24
  -5   0   8   -0.00    2.92
   5   0  -8   -0.00    3.93
   5   0  -8    0.62    4.35
  -5   0   9  471.23   44.13
  -5   0   9  556.42   44.60
   5   0  -9  552.91   45.26
   5   0  -9  586.04   46.22
  -5   0  10   -0.00    4.41
  -5   0  10    2.65    4.12
   5   0 -10   -0.00    3.59
   5   0 -10   -0.00    3.92
  -5   0  11   24.54    6.26
   5   0 -11   22.25    6.58
   5   0 -11   24.92    7.31
  -5   0  12    3.55    4.98
  -5   0  12   -0.00    2.96
   5   0 -12   -0.00    4.22
   5   0 -12    0.00    3.76
  -5   0  13    0.00    3.73
  -5   0  13   -0.00    2.98
   5   0 -13    3.56    4.03
   5   0 -13    3.93    4.24
  -5   0  14    0.00    4.40
  -5   0  14   -0.00    3.75
   5   0 -14    1.73    4.45
  -5   0  15  108.97   16.57
  -5   0  15  149.58   17.11
   5   0 -15  133.75   17.32
  -5   0  16   -0.00    4.13
  -5   0  16   -0.00    3.01
   5   0 -16    0.73    3.43
  -5   0  17   78.94   12.75
   5   0 -17   91.01   14.25
  -5   0  18   -0.00    3.14
   5   0 -18    3.85    4.21
  -5   0  19  136.93   17.88
   5   0 -19  162.53   20.44
   5   0 -20    2.92    4.72
  -5   0  21  148.17   21.81
   5   0 -21  193.83   23.22
  -5   0  22   -0.00    4.23
   5   0 -22   -0.00    4.80
  -5   0  23    4.06    5.21
  -5   0  24    0.00    4.92
  -5   0  25    7.29    7.30
   5   0 -25   30.28    8.70
  -5   0  26   -0.00    6.04
   5   0 -26    0.00    4.90
  -5   0  27   18.81    9.12
   5   0 -27   24.12    8.81
  -5   0  28    2.81    6.37
  -5   0  29    0.31    5.06
  -5   0  30    2.07    6.13
  -5   0  31   21.65    9.94
  -5   0  32   -0.00    6.64
  -5   0  33    7.55    7.61
  -5   0  34   -0.00    5.54
  -5   0  35    5.69    7.52
  -5   0  36   -0.00    4.95
  -5   0  37    2.01    7.28
  -5   0  38   -0.00    7.45
  -5   0  39   -0.00    6.59
  -5   1   1  387.85   35.45
  -5   1   1  429.51   36.11
  -5   1   1  481.74   36.37
   5  -1  -1  381.93   35.04
   5  -1  -1  429.50   35.59
   5  -1  -1  474.22   36.75
   5   1  -1  434.73   34.52
   5   1  -1  388.02   34.66
  -5  -1   1  399.34   34.45
  -5  -1   1  465.14   34.74
  -5   1   2    8.09    4.56
  -5   1   2   10.67    4.45
   5  -1  -2    3.50    3.80
   5  -1  -2    5.20    4.31
   5   1  -2    4.65    3.45
   5   1  -2    3.61    3.77
  -5  -1   2    5.54    3.93
  -5  -1   2    3.66    3.05
  -5   1   3  431.85   37.22
  -5   1   3  472.02   37.60
   5  -1  -3  462.74   37.20
   5  -1  -3  443.58   37.67
   5   1  -3  413.64   35.85
   5   1  -3  444.58   36.80
  -5  -1   3  428.36   36.39
  -5  -1   3  463.66   36.02
  -5   1   4   14.03    5.51
  -5   1   4   10.03    4.60
   5  -1  -4   11.46    5.08
   5  -1  -4    7.45    4.92
   5   1  -4   12.28    4.55
  -5  -1   4   10.45    4.46
  -5  -1   4    0.55    2.70
  -5   1   5  101.47   12.91
  -5   1   5  101.58   12.65
   5  -1  -5   87.98   12.19
   5  -1  -5   81.95   12.59
   5   1  -5   95.01   11.93
   5   1  -5  112.07   13.00
  -5  -1   5  110.85   12.88
  -5  -1   5   97.35   11.53
  -5   1   6  480.53   42.96
   5  -1  -6  529.52   42.88
   5  -1  -6  507.73   43.92
   5   1  -6  484.75   42.51
   5   1  -6  537.97   43.36
  -5  -1   6  591.33   43.89
  -5  -1   6  525.60   42.19
  -5   1   7  563.08   47.31
  -5   1   7  533.69   46.61
   5  -1  -7  649.51   48.07
   5  -1  -7  605.90   48.56
   5   1  -7  579.55   46.88
   5   1  -7  567.63   47.07
  -5  -1   7  509.47   46.06
  -5  -1   7  609.47   46.41
  -5   1   8   -0.00    4.26
  -5   1   8   -0.00    3.44
   5  -1  -8    0.48    4.32
   5  -1  -8    4.00    4.69
   5   1  -8    1.70    4.27
   5   1  -8    1.10    4.26
  -5  -1   8    1.88    3.90
  -5  -1   8    3.07    3.13
  -5   1   9   25.96    6.92
  -5   1   9   41.26    7.90
   5  -1  -9   33.28    7.81
   5  -1  -9   34.68    8.01
   5   1  -9   33.53    7.28
   5   1  -9   36.24    7.87
  -5  -1   9   30.74    7.85
  -5  -1   9   32.25    7.21
  -5   1  10    1.62    4.28
  -5   1  10    1.21    3.19
   5  -1 -10    2.86    4.86
   5  -1 -10    5.01    4.74
   5   1 -10    1.24    3.73
   5   1 -10    1.21    3.88
  -5  -1  10   -0.00    4.06
  -5  -1  10    5.55    3.55
  -5   1  11  187.79   21.32
  -5   1  11  180.27   20.31
   5  -1 -11  186.16   21.18
   5  -1 -11  202.58   22.35
   5   1 -11  206.86   21.70
   5   1 -11  225.90   22.27
  -5  -1  11  192.47   21.58
  -5  -1  11  242.10   22.00
  -5   1  12   11.52    5.37
  -5   1  12   11.99    5.50
   5  -1 -12    8.71    5.59
   5  -1 -12   17.15    6.60
   5   1 -12   13.30    6.01
   5   1 -12    5.54    5.10
  -5  -1  12   21.31    6.82
  -5  -1  12   11.85    5.22
  -5   1  13  357.51   33.35
  -5   1  13  367.02   33.16
   5  -1 -13  325.99   32.46
   5  -1 -13  358.70   34.03
   5   1 -13  373.42   33.79
  -5  -1  13  347.84   33.60
  -5  -1  13  350.00   32.04
  -5   1  14    6.60    4.24
   5  -1 -14   -0.00    3.92
   5   1 -14   -0.00    3.89
  -5  -1  14    0.61    4.60
  -5  -1  14    1.77    3.45
  -5   1  15   45.05    9.91
  -5   1  15   28.90    7.30
   5  -1 -15   44.62    9.61
   5   1 -15   33.09    8.34
  -5  -1  15   40.26    9.41
  -5  -1  15   43.00    8.32
  -5   1  16    6.64    5.92
  -5   1  16    2.59    3.78
   5  -1 -16    2.59    4.03
   5   1 -16    3.29    4.16
  -5  -1  16    0.47    3.97
  -5  -1  16    5.59    3.86
  -5   1  17   21.18    7.65
  -5   1  17   41.02    8.79
   5  -1 -17   38.14    9.47
   5   1 -17   20.82    7.34
  -5  -1  17   31.52    8.89
   5  -1 -18    0.00    4.11
   5   1 -18    6.62    4.88
  -5   1  19  157.51   18.29
   5  -1 -19   98.36   16.23
   5   1 -19   92.28   15.08
  -5   1  20    4.98    5.03
   5  -1 -20    2.18    4.98
   5   1 -20    4.63    4.57
  -5   1  21    0.00    4.90
  -5   1  21   10.66    5.81
   5  -1 -21    0.63    5.46
   5   1 -21   -0.00    4.08
  -5  -1  21    2.27    5.37
   5  -1 -22    3.66    5.42
   5   1 -22   11.63    6.11
  -5  -1  22    2.92    5.25
  -5   1  23   32.10   10.58
   5  -1 -23   51.87   12.02
   5   1 -23   41.72   11.34
  -5  -1  23   26.71    9.51
  -5   1  24    4.07    6.01
   5  -1 -24    0.77    4.80
   5   1 -24    4.49    5.38
  -5  -1  24   12.55    7.66
  -5   1  25    4.99    5.58
   5  -1 -25   15.18    7.56
   5   1 -25   23.80    8.89
  -5  -1  25   25.50    9.00
  -5   1  26    0.00    5.58
   5  -1 -26   -0.00    5.47
   5   1 -26    6.90    6.78
  -5  -1  26    3.04    4.81
  -5   1  27   36.91   11.40
   5   1 -27   38.14   11.14
  -5  -1  27   34.11   11.32
  -5   1  28    6.85    6.11
   5   1 -28    4.77    6.31
  -5  -1  28   -0.00    5.68
  -5   1  29   10.92    8.37
  -5  -1  29   21.67    8.96
  -5   1  30    3.01    6.31
  -5  -1  30   -0.00    3.83
  -5   1  31   -0.00    5.98
  -5  -1  31    1.74    5.56
  -5   1  32    3.88    6.77
  -5  -1  32    0.00    4.08
  -5   1  33   18.09    9.32
  -5  -1  33   20.80   11.13
  -5   1  34   -0.00    7.00
  -5  -1  34   -0.00    6.24
  -5   1  35    0.85    5.75
  -5  -1  35    0.43    6.47
  -5   1  36   -0.00    5.80
  -5  -1  36    3.54    6.91
  -5   1  37    0.89    5.49
  -5  -1  37    1.70    5.65
  -5   1  38    9.36    7.28
  -5  -1  38    2.92    6.86
  -5   1  39    5.79    7.10
  -5  -1  39    3.14    6.30
  -5   2   1    6.90    5.32
  -5   2   1    3.98    4.60
  -5   2   1    0.00    4.12
   5  -2  -1   14.35    5.26
   5  -2  -1   13.12    4.91
   5   2  -1   11.27    3.74
   5   2  -1    2.58    3.22
  -5  -2   1    3.53    3.71
  -5  -2   1    6.41    3.44
  -5  -2   1    6.26    3.01
  -5   2   2   14.41    5.39
  -5   2   2   12.70    5.76
   5  -2  -2   14.36    5.32
   5  -2  -2    9.81    5.01
   5  -2  -2   13.24    5.78
   5   2  -2   16.13    4.27
   5   2  -2   14.48    4.56
  -5  -2   2    6.79    4.31
  -5  -2   2   14.71    4.52
  -5   2   3  212.95   19.98
  -5   2   3  189.28   19.20
   5  -2  -3  179.90   18.46
   5  -2  -3  172.05   19.11
   5   2  -3  197.18   17.91
   5   2  -3  154.80   17.10
  -5  -2   3  136.92   16.41
  -5  -2   3  212.02   17.24
  -5   2   4   69.57   10.84
  -5   2   4   55.21    9.83
   5  -2  -4   77.66   10.61
   5  -2  -4   62.72   11.04
   5   2  -4   75.88   10.05
   5   2  -4   84.83   10.36
  -5  -2   4   64.07    9.32
  -5  -2   4   66.59    8.71
  -5   2   5  539.97   44.39
  -5   2   5  567.44   44.60
   5  -2  -5  540.21   43.64
   5  -2  -5  509.27   44.31
   5   2  -5  594.90   43.59
   5   2  -5  511.24   42.66
  -5  -2   5  450.50   41.94
  -5  -2   5  546.62   42.06
  -5   2   6    4.70    4.53
  -5   2   6    7.17    4.86
   5  -2  -6    0.00    3.85
   5   2  -6    6.07    4.39
   5   2  -6    5.77    4.45
  -5  -2   6    9.69    4.00
  -5  -2   6    8.28    4.24
  -5   2   7   54.07   10.10
  -5   2   7   65.60   10.43
   5  -2  -7   57.78    9.59
   5  -2  -7   47.84    9.61
   5   2  -7   56.50    9.25
   5   2  -7   46.37    8.47
  -5  -2   7   55.54    9.53
  -5  -2   7   60.21    8.57
  -5   2   8    4.30    5.06
  -5   2   8    7.88    5.08
   5  -2  -8   11.34    4.86
   5  -2  -8    6.06    5.61
   5   2  -8    6.14    4.50
   5   2  -8    0.48    3.32
  -5  -2   8    5.47    4.83
  -5  -2   8    8.52    3.85
  -5   2   9  544.88   48.63
   5  -2  -9  611.42   49.00
   5  -2  -9  636.18   50.86
   5   2  -9  580.24   47.99
  -5  -2   9  564.54   48.49
  -5  -2   9  603.16   47.27
  -5   2  10    4.11    4.79
  -5   2  10    1.35    3.78
   5  -2 -10    2.18    3.52
   5  -2 -10   -0.00    4.97
   5   2 -10    0.69    3.04
   5   2 -10   -0.00    2.99
  -5  -2  10    2.95    5.08
  -5  -2  10    0.00    3.14
  -5   2  11    6.52    5.22
  -5   2  11   11.82    5.36
   5  -2 -11    4.29    4.31
   5  -2 -11    2.31    4.67
   5   2 -11    7.86    4.06
   5   2 -11   11.15    5.27
  -5  -2  11    8.86    5.44
  -5   2  12   48.59   10.31
  -5   2  12   55.41   10.06
   5  -2 -12   59.42   10.64
   5  -2 -12   58.98   10.95
   5   2 -12   70.59   11.30
   5   2 -12   48.87    9.64
  -5  -2  12   78.25   12.08
  -5  -2  12   62.50    9.67
  -5   2  13   48.15    9.76
  -5   2  13   64.15   10.49
   5  -2 -13   56.21   10.72
   5   2 -13   64.19   10.77
   5   2 -13   45.95    9.75
  -5  -2  13   55.29   10.69
  -5  -2  13   70.43   10.37
  -5   2  14   21.39    7.20
  -5   2  14   16.84    5.78
   5  -2 -14   20.52    7.14
   5   2 -14   30.20    7.88
  -5  -2  14   27.32    8.28
  -5  -2  14   20.11    5.84
  -5   2  15  334.13   30.65
  -5   2  15  283.40   28.99
   5  -2 -15  303.03   30.86
   5   2 -15  281.09   29.29
  -5  -2  15  270.37   29.30
  -5   2  16    0.00    4.99
  -5   2  16    0.00    3.36
   5  -2 -16    0.00    4.68
   5   2 -16    0.00    4.12
  -5  -2  16   -0.00    3.65
  -5   2  17    1.12    3.45
   5  -2 -17    4.85    5.15
   5   2 -17    1.71    4.50
  -5  -2  17    9.85    6.15
  -5   2  18   -0.00    3.61
   5  -2 -18    1.43    4.73
   5   2 -18    2.62    5.19
  -5   2  19  129.43   17.30
   5  -2 -19  107.40   17.10
  -5   2  20   26.60    8.22
   5  -2 -20   36.41   10.11
  -5   2  21    0.00    4.76
  -5   2  21    0.00    4.58
   5  -2 -21    4.41    6.27
  -5  -2  21    3.56    5.52
  -5   2  22    0.00    4.96
  -5   2  22   14.00    6.45
   5  -2 -22    6.51    5.60
  -5  -2  22    2.93    6.16
  -5   2  23    5.01    6.10
  -5   2  23   17.11    7.34
   5  -2 -23    6.15    6.37
  -5  -2  23   17.76    8.46
  -5   2  24   -0.00    5.85
   5  -2 -24    7.54    6.66
  -5  -2  24    0.00    5.58
  -5   2  25   78.57   15.06
   5   2 -25   57.25   13.55
  -5  -2  25   80.54   15.64
  -5   2  26    6.81    6.21
  -5  -2  26    1.06    6.95
  -5   2  27   35.21   10.76
  -5  -2  27   31.23   11.09
  -5   2  28   -0.00    6.03
  -5  -2  28    0.00    5.75
  -5   2  29   21.66    9.06
  -5  -2  29   26.52   10.84
  -5   2  30    5.54    6.26
  -5  -2  30   -0.00    6.66
  -5   2  31   40.64   11.71
  -5  -2  31   12.67    8.52
  -5  -2  32    2.61    6.39
  -5  -2  33    3.54    6.09
  -5  -2  34    4.95    6.95
  -5  -2  35    6.35    7.17
  -5  -2  36    2.87    6.03
  -5  -2  37    3.39    7.00
  -5  -2  38   -0.00    6.51
  -5   3   1  267.00   26.22
  -5   3   1  279.31   26.39
  -5   3   1  313.71   26.90
   5  -3  -1  261.54   26.13
   5  -3  -1  284.34   25.77
   5  -3  -1  234.59   25.42
   5   3  -1  274.39   23.37
  -5  -3   1  241.88   22.84
  -5  -3   1  285.57   22.98
  -5  -3   1  282.62   22.10
  -5   3   2   69.62   10.47
  -5   3   2   43.31    9.01
  -5   3   2   58.94    9.56
   5  -3  -2   54.06    9.68
   5  -3  -2   52.04    8.93
   5  -3  -2   44.94    9.05
   5   3  -2   46.25    7.16
   5   3  -2   40.56    6.82
  -5  -3   2   36.14    6.50
  -5  -3   2   41.13    5.92
  -5   3   3  103.71   13.77
  -5   3   3  149.36   15.63
   5  -3  -3   92.66   12.94
   5  -3  -3  102.58   13.39
   5  -3  -3   96.72   13.81
   5   3  -3  109.05   11.97
  -5  -3   3   97.33   11.68
  -5   3   4    1.33    3.72
  -5   3   4    0.00    4.53
   5  -3  -4    0.00    3.74
   5  -3  -4    5.00    4.98
   5   3  -4    3.12    3.36
   5   3  -4    0.49    3.04
  -5  -3   4    2.25    3.41
  -5  -3   4    0.00    2.41
  -5   3   5  204.00   20.90
  -5   3   5  197.44   20.77
   5  -3  -5  176.27   19.47
   5  -3  -5  181.76   20.46
   5   3  -5  192.93   18.96
   5   3  -5  190.96   18.58
  -5  -3   5  207.41   19.38
  -5  -3   5  183.34   17.51
  -5   3   6  168.48   19.86
  -5   3   6  188.25   20.51
   5  -3  -6  195.50   19.84
   5  -3  -6  196.04   21.08
   5   3  -6  196.85   19.38
   5   3  -6  167.82   18.29
  -5  -3   6  201.44   19.55
  -5   3   7   72.17   10.94
  -5   3   7   69.91   11.05
   5  -3  -7   68.87   11.20
   5   3  -7   68.75   10.14
   5   3  -7   45.48    8.79
  -5  -3   7   43.70    8.58
  -5  -3   7   75.70    9.21
  -5   3   8   74.44   11.96
  -5   3   8   85.05   12.19
   5  -3  -8   99.61   12.70
   5  -3  -8   87.84   13.09
   5   3  -8   90.86   11.89
   5   3  -8   86.34   11.83
  -5  -3   8   79.92   12.08
  -5  -3   8   73.41   10.12
  -5   3   9   68.38   11.05
  -5   3   9   47.66    9.94
   5  -3  -9   78.12   10.98
   5  -3  -9   60.87   11.15
   5   3  -9   77.77   10.97
   5   3  -9   70.00   10.28
  -5  -3   9   53.10    9.98
  -5  -3   9   66.27    9.38
  -5   3  10   14.05    5.89
  -5   3  10   19.64    6.53
   5  -3 -10   22.80    6.51
   5  -3 -10   14.24    6.59
   5   3 -10   20.13    6.18
   5   3 -10   18.46    5.55
  -5  -3  10   13.22    5.47
  -5  -3  10   14.24    4.77
  -5   3  11    2.58    4.43
   5  -3 -11    0.04    3.18
   5  -3 -11   10.94    5.76
   5   3 -11    3.46    4.25
   5   3 -11    0.00    2.80
  -5  -3  11    3.41    3.97
  -5  -3  11    2.61    3.02
  -5   3  12   11.40    5.87
  -5   3  12   29.10    7.31
   5  -3 -12   23.11    7.49
   5   3 -12   42.44    8.07
   5   3 -12   21.59    6.30
  -5  -3  12   20.75    6.92
  -5  -3  12   26.73    6.24
  -5   3  13  187.09   21.17
  -5   3  13  185.50   20.91
   5  -3 -13  195.18   22.27
   5   3 -13  205.11   21.38
   5   3 -13  159.84   19.81
  -5   3  14    9.31    5.85
  -5   3  14   28.65    7.37
   5  -3 -14   23.57    7.65
   5   3 -14   17.68    6.58
  -5  -3  14   16.47    6.78
  -5   3  15   12.95    5.74
  -5   3  15    8.60    5.10
   5  -3 -15    6.08    5.43
   5   3 -15    5.77    3.75
  -5  -3  15   10.16    6.07
  -5   3  16   45.02    9.35
  -5   3  16   22.20    7.52
   5  -3 -16   45.61   10.41
   5   3 -16   31.08    8.90
  -5  -3  16   53.64   10.56
  -5   3  17   97.56   13.80
   5  -3 -17   62.65   12.18
   5   3 -17   65.10   11.98
  -5  -3  17   55.47   11.86
  -5   3  18    9.67    6.11
   5  -3 -18    9.04    6.01
   5   3 -18   17.15    6.80
  -5   3  19   -0.00    4.16
   5  -3 -19    0.00    5.89
   5   3 -19   -0.00    4.90
  -5   3  20    0.00    5.51
  -5   3  20    1.11    3.52
   5  -3 -20    5.91    6.22
   5   3 -20    0.00    3.80
  -5  -3  20    0.00    5.29
  -5   3  21   71.12   12.88
   5  -3 -21   58.74   13.04
   5   3 -21   48.22   11.15
  -5  -3  21   49.70   12.10
  -5   3  22   39.27   11.04
  -5   3  22   58.91   12.16
   5  -3 -22   58.47   13.58
   5   3 -22   64.70   12.64
  -5  -3  22   61.97   13.46
  -5   3  23   91.81   15.42
  -5   3  23   67.34   13.52
   5  -3 -23   76.19   15.29
  -5  -3  23   79.81   15.11
  -5   3  24    3.17    5.56
  -5  -3  24    2.66    5.34
  -5   3  25   -0.00    4.39
  -5  -3  25    4.23    5.57
  -5   3  26    4.22    6.68
  -5  -3  26    3.37    6.02
  -5   3  27   11.53    8.40
  -5  -3  27   33.02   10.63
  -5   3  28    5.12    5.97
   5   3 -28    0.00    5.23
  -5  -3  28   13.93    8.75
  -5   3  29    2.09    5.95
   5   3 -29    6.52    6.19
  -5  -3  29   11.26    9.19
  -5   3  30   -0.00    6.03
   5   3 -30    5.94    6.77
  -5  -3  30    3.83    7.93
  -5   3  31    1.29    6.63
  -5  -3  31    0.00    6.10
  -5   3  32   11.56    7.54
  -5  -3  32    0.90    4.32
  -5   3  33   12.49    8.14
  -5  -3  33    2.55    5.59
  -5   3  34    2.19    7.36
  -5  -3  34    0.97    5.35
  -5   3  35    1.69    5.27
  -5  -3  35    1.58    5.62
  -5   3  36   -0.00    6.40
  -5  -3  36    0.00    7.76
  -5   3  37    8.81    7.30
  -5  -3  37    5.17    8.20
  -5   3  38    2.65    5.47
  -5  -3  38   -0.00    6.72
  -5   3  39    4.30    6.73
  -5   4   1  102.22   13.42
  -5   4   1   64.10   11.38
  -5   4   1   77.02   11.76
   5  -4  -1   72.89   11.72
   5  -4  -1  108.84   12.84
   5  -4  -1   76.45   12.12
   5   4  -1   76.07    9.18
   5   4  -1   70.74    8.76
  -5  -4   1   74.86    9.02
  -5  -4   1   74.65    8.18
  -5  -4   1   90.37    8.17
  -5   4   2   13.59    6.00
  -5   4   2   14.53    5.41
  -5   4   2    6.69    5.35
   5  -4  -2   17.78    5.94
   5  -4  -2    6.02    4.49
   5  -4  -2   16.63    6.49
   5   4  -2   13.54    4.21
   5   4  -2   14.33    4.10
  -5  -4   2   10.51    3.77
  -5  -4   2    9.14    2.72
  -5   4   3   33.34    8.04
  -5   4   3   30.40    7.44
   5  -4  -3   24.58    7.86
   5  -4  -3   31.02    7.24
   5  -4  -3   23.15    7.21
   5   4  -3   36.20    6.35
  -5  -4   3   34.20    6.06
  -5  -4   3   34.68    5.25
  -5   4   4   68.43   11.18
  -5   4   4   44.47    9.28
   5  -4  -4   59.37    9.91
   5  -4  -4   53.73    9.40
   5  -4  -4   55.14   10.08
   5   4  -4   70.90    9.10
   5   4  -4   60.44    8.22
  -5  -4   4   56.09    8.60
  -5  -4   4   60.12    7.57
  -5   4   5  156.52   18.52
  -5   4   5  166.65   18.67
   5  -4  -5  142.44   17.14
   5  -4  -5  210.78   20.74
   5   4  -5  142.66   15.94
   5   4  -5  162.49   16.27
  -5  -4   5  158.30   16.46
  -5  -4   5  148.99   14.96
  -5   4   6    4.13    4.08
  -5   4   6   -0.00    4.37
   5  -4  -6   -0.00    3.75
   5  -4  -6    3.35    5.36
   5   4  -6   -0.00    3.56
   5   4  -6   -0.00    4.13
  -5  -4   6    2.88    3.33
  -5  -4   6   -0.00    2.46
  -5   4   7   11.16    5.06
  -5   4   7    4.93    5.14
   5  -4  -7    2.72    4.43
   5  -4  -7    0.00    4.42
   5   4  -7    4.64    3.97
   5   4  -7    6.74    3.56
  -5  -4   7    8.40    4.33
  -5  -4   7    5.97    3.35
  -5   4   8   57.92   10.86
  -5   4   8   79.64   12.24
   5  -4  -8   70.78   10.69
   5  -4  -8   61.60   11.21
   5   4  -8   71.95   10.41
   5   4  -8   76.62   10.45
  -5  -4   8   42.61    8.72
  -5  -4   8   62.71    8.97
  -5   4   9   90.83   13.39
  -5   4   9   94.66   13.65
   5  -4  -9   98.79   13.40
   5  -4  -9   89.07   13.81
   5   4  -9   88.88   12.32
   5   4  -9   88.99   12.21
  -5  -4   9   87.72   12.85
  -5   4  10  154.04   19.06
  -5   4  10  156.01   19.28
   5  -4 -10  163.62   18.47
   5  -4 -10  176.62   20.42
   5   4 -10  173.49   18.74
   5   4 -10  167.12   18.25
  -5  -4  10  149.10   18.12
  -5   4  11  161.32   19.71
  -5   4  11  182.83   20.30
   5  -4 -11  151.35   19.64
   5   4 -11  163.99   18.38
  -5  -4  11  165.44   19.22
  -5   4  12    5.96    4.92
  -5   4  12    1.79    4.51
   5  -4 -12    7.05    5.50
   5   4 -12    6.77    4.45
   5   4 -12   -0.00    3.10
  -5  -4  12    3.38    4.67
  -5   4  13    0.17    3.14
  -5   4  13    2.37    3.41
   5  -4 -13    1.85    4.47
   5   4 -13   -0.00    3.28
   5   4 -13    4.54    4.37
  -5  -4  13    5.43    4.41
  -5   4  14   31.35    8.10
  -5   4  14   27.68    7.78
   5  -4 -14   28.88    8.58
   5   4 -14   37.85    8.32
  -5  -4  14   27.28    7.97
  -5   4  15  302.12   29.67
  -5   4  15  260.56   28.01
   5  -4 -15  231.60   28.36
   5   4 -15  329.61   29.97
  -5  -4  15  274.39   29.14
  -5   4  16   25.19    8.52
  -5   4  16   40.17    9.11
   5  -4 -16   41.18   10.99
   5   4 -16   57.50   10.66
  -5  -4  16   62.55   12.16
  -5   4  17   90.08   14.00
   5  -4 -17   70.39   14.08
   5   4 -17  120.94   16.19
  -5  -4  17   83.99   14.48
  -5   4  18    0.00    4.22
   5  -4 -18   -0.00    5.32
   5   4 -18    1.16    4.36
  -5   4  19  149.24   19.35
   5  -4 -19  131.30   19.65
  -5   4  20    0.96    5.45
  -5   4  20    6.69    5.72
   5  -4 -20    4.10    5.65
[truncated: 808,030 more chars]
