# Supplementary material for: LED-pump-X-ray-multiprobe crystallography for sub-second timescales
Source: Commun Chem. 2022 Aug 26;5:102. doi: 10.1038/s42004-022-00716-1 (PMC9814726; doi:10.1038/s42004-022-00716-1)
Supplement: Supplementary file 10 — Supplementary Data 1 [file 42004_2022_716_MOESM10_ESM.zip › CIFs/8s_270K/270K_8s_t7_decay.cif]

 data_global

# SUBMISSION DETAILS
 
_publ_contact_author_name       'Hatcher, Lauren'
_publ_contact_author_address
;
School of Chemistry
Cardiff University
Main Building
Park Place 
Cardiff
CF10 3AT
United Kingdom
;
_publ_contact_author_email       'HatcherL1@cardiff.ac.uk'
_publ_requested_category          FM
_publ_section_comment
; 
?
;
_publ_section_references
;
Diamond General Data Aquisition (GDA) software: http://www.opengda.org/

XIA2: Winter, G. (2010) J. Appl. Cryst. 43, 186-190.
POINTLESS: Evans, P. (2006) Acta Cryst. D62, 72-82.
AIMLESS: Evans, P. R. and Murshudov, G. N. (2013) Acta Cryst. D69, 1204-1214.
DIALS: Winter, G., et al. Acta Cryst. (2018) D74, 85-97.
CCP4: Winn, M. D. et al. (2011) Acta Cryst. D67, 235-242.
   
SHELXL: Sheldrick G. M. (2015). Acta Cryst. C71, 3-8.
SHELXT:	Sheldrick, G. M. (2015). Acta Cryst. A71, 3-8.
 
OLEX2: Dolomanov, O.V.; Bourhis, L.J.; Gildea, R.J.; Howard, J.A.K.; Puschmann,
 H., OLEX2: A complete structure solution, refinement and analysis program 
 (2009). J. Appl. Cryst., 42, 339-341.

MERCURY: Macrae, C. F., Bruno, I. J., Chisholm, J. A., Edgington,
P. R., McCabe, P., Pidcock, E., Rodriguez-Monge, L., Taylor, R.,
van de Streek, J. & Wood, P. A. (2008). J. Appl. Cryst. 41, 466-470.
;

####
 
data_270K_8s_t7_decay
 
_audit_creation_method            'SHELXL-2018/3'
_shelx_SHELXL_version_number      '2018/3'
_chemical_name_systematic         
;
Nitro-(N,N,N',N'-tetrabutyldiethylenetriamine)palladium(II)
tetraphenylborate, tetrahydrofuran solvate
;
_chemical_name_common             ?
_chemical_melting_point           ?
_chemical_formula_moiety          
;
C20 H45 N4 O2 Pd, C24 H20 B, C4 H8 O
;
_chemical_formula_sum            'C48 H73 B N4 O3 Pd' 
_chemical_formula_weight          871.31
loop_
 _atom_type_symbol
 _atom_type_description
 _atom_type_scat_dispersion_real
 _atom_type_scat_dispersion_imag
 _atom_type_scat_source
 'C'  'C'   0.0010   0.0010
 'International Tables Vol C Tables 4.2.6.8 and 6.1.1.4'
 'H'  'H'   0.0000   0.0000
 'International Tables Vol C Tables 4.2.6.8 and 6.1.1.4'
 'B'  'B'   0.0000   0.0000
 'International Tables Vol C Tables 4.2.6.8 and 6.1.1.4'
 'N'  'N'   0.0030   0.0020
 'International Tables Vol C Tables 4.2.6.8 and 6.1.1.4'
 'O'  'O'   0.0050   0.0030
 'International Tables Vol C Tables 4.2.6.8 and 6.1.1.4'
 'Pd'  'Pd'  -2.5040   0.6150
 'International Tables Vol C Tables 4.2.6.8 and 6.1.1.4'
 
_space_group_crystal_system       monoclinic
_space_group_IT_number            14
_space_group_name_H-M_alt         'P 21/n'
_space_group_name_Hall            '-P 2yn'
 
_shelx_space_group_comment
;
The symmetry employed for this shelxl refinement is uniquely defined
by the following loop, which should always be used as a source of
symmetry information in preference to the above space-group names.
They are only intended as comments.
;
 
loop_
 _space_group_symop_operation_xyz
 'x, y, z'
 '-x+1/2, y+1/2, -z+1/2'
 '-x, -y, -z'
 'x-1/2, -y-1/2, z-1/2'
 
_cell_length_a                    11.6738(4)
_cell_length_b                    13.5826(4)
_cell_length_c                    30.2196(9)
_cell_angle_alpha                 90
_cell_angle_beta                  93.345(3)
_cell_angle_gamma                 90
_cell_volume                      4783.5(3)
_cell_formula_units_Z             4
_cell_measurement_temperature     270(2)
_cell_measurement_reflns_used     8257
_cell_measurement_theta_max       18.8294477304
_cell_measurement_theta_min       1.24490394339
 
_exptl_crystal_description        Plate
_exptl_crystal_colour             Yellow
_exptl_crystal_density_meas       ?
_exptl_crystal_density_method     ?
_exptl_crystal_density_diffrn     1.210          
_exptl_crystal_F_000              1856
_exptl_transmission_factor_min    ?
_exptl_transmission_factor_max    ?
_exptl_crystal_size_max           0.100
_exptl_crystal_size_mid           0.100
_exptl_crystal_size_min           0.050
_exptl_absorpt_coefficient_mu     0.201
_shelx_estimated_absorpt_T_min    0.980
_shelx_estimated_absorpt_T_max    0.990
_exptl_absorpt_correction_T_min   0.995196360501
_exptl_absorpt_correction_T_max   1.0
_exptl_absorpt_correction_type    empirical
_exptl_absorpt_process_details    
;
CCP4 7.0.048: AIMLESS, version 0.5.32 : 29/03/17
Scaling & analysis of unmerged intensities, absorption correction using spherical harmonics
;
_exptl_absorpt_special_details    ?
_diffrn_ambient_temperature       270(2)
_diffrn_radiation_wavelength      0.534
_diffrn_measurement_device_type   'Photon counting pixel array'
_diffrn_radiation_type            Synchrotron
_diffrn_measurement_method        'shutterless scans'
_diffrn_radiation_source          'Diamond Light Source Beamline I19-2'
_diffrn_radiation_monochromator   'Silicon 111'
_diffrn_detector_area_resol_mean  ?
_diffrn_reflns_number             34378
_diffrn_reflns_av_unetI/netI      0.1090
_diffrn_reflns_av_R_equivalents   0.0903
_diffrn_reflns_limit_h_min        -14
_diffrn_reflns_limit_h_max        14
_diffrn_reflns_limit_k_min        -16
_diffrn_reflns_limit_k_max        16
_diffrn_reflns_limit_l_min        -33
_diffrn_reflns_limit_l_max        37
_diffrn_reflns_theta_min          1.379
_diffrn_reflns_theta_max          19.496
_diffrn_reflns_theta_full         18.687
_diffrn_measured_fraction_theta_max   0.995
_diffrn_measured_fraction_theta_full  0.996
_diffrn_reflns_Laue_measured_fraction_max    0.995
_diffrn_reflns_Laue_measured_fraction_full   0.996
_diffrn_reflns_point_group_measured_fraction_max   0.995
_diffrn_reflns_point_group_measured_fraction_full  0.996
_reflns_number_total              9742
_reflns_number_gt                 4621
_reflns_threshold_expression      'I > 2\s(I)'
_reflns_Friedel_coverage          0.000
_reflns_Friedel_fraction_max      .
_reflns_Friedel_fraction_full     .
 
_reflns_special_details
;
 Reflections were merged by SHELXL according to the crystal
 class for the calculation of statistics and refinement.
 
 _reflns_Friedel_fraction is defined as the number of unique
 Friedel pairs measured divided by the number that would be
 possible theoretically, ignoring centric projections and
 systematic absences.
;
 
_computing_data_collection        'Diamond GDA (http://www.opengda.org/)'
_computing_cell_refinement        'DIALS (Winter, 2018)'
_computing_data_reduction         'XIA2 (Winter 2010)'
_computing_structure_solution     'SHELXT (Sheldrick, 2015)'
_computing_structure_refinement   'SHELXL (Sheldrick, 2015)'
_computing_molecular_graphics     'OLEX2 (Dolomanov et al., 2009)'
_computing_publication_material   'MERCURY (Macrae et al., 2008)'
_refine_special_details           ?
_refine_ls_structure_factor_coef  Fsqd
_refine_ls_matrix_type            full
_refine_ls_weighting_scheme       calc
_refine_ls_weighting_details
'w=1/[\s^2^(Fo^2^)+(0.0618P)^2^] where P=(Fo^2^+2Fc^2^)/3'
_atom_sites_solution_primary      ?
_atom_sites_solution_secondary    ?
_atom_sites_solution_hydrogens    geom
_refine_ls_hydrogen_treatment     constr
_refine_ls_extinction_method      none
_refine_ls_extinction_coef        .
_refine_ls_number_reflns          9742
_refine_ls_number_parameters      526
_refine_ls_number_restraints      490
_refine_ls_R_factor_all           0.1245
_refine_ls_R_factor_gt            0.0594
_refine_ls_wR_factor_ref          0.1518
_refine_ls_wR_factor_gt           0.1278
_refine_ls_goodness_of_fit_ref    0.880
_refine_ls_restrained_S_all       0.881
_refine_ls_shift/su_max           0.001
_refine_ls_shift/su_mean          0.000
 
loop_
 _atom_site_label
 _atom_site_type_symbol
 _atom_site_fract_x
 _atom_site_fract_y
 _atom_site_fract_z
 _atom_site_U_iso_or_equiv
 _atom_site_adp_type
 _atom_site_occupancy
 _atom_site_site_symmetry_order  
 _atom_site_calc_flag
 _atom_site_refinement_flags_posn
 _atom_site_refinement_flags_adp
 _atom_site_refinement_flags_occupancy
 _atom_site_disorder_assembly
 _atom_site_disorder_group
Pd1 Pd 0.33971(3) 0.77509(3) 0.34665(2) 0.05656(15) Uani 1 1 d . . . . .
N2 N 0.3456(3) 0.9276(2) 0.33774(11) 0.0655(9) Uani 1 1 d . . . . .
N3 N 0.4542(3) 0.7988(2) 0.39808(11) 0.0550(8) Uani 1 1 d . . . . .
H3 H 0.531331 0.788826 0.387701 0.066 Uiso 1 1 calc R U . . .
N4 N 0.3315(3) 0.6319(2) 0.37141(12) 0.0606(8) Uani 1 1 d . . . . .
C1 C 0.4415(4) 0.9630(3) 0.36949(15) 0.0725(12) Uani 1 1 d . . . . .
H1A H 0.514297 0.957038 0.355813 0.087 Uiso 1 1 calc R U . . .
H1B H 0.429793 1.031868 0.376521 0.087 Uiso 1 1 calc R U . . .
C2 C 0.4439(4) 0.9025(3) 0.41140(14) 0.0689(11) Uani 1 1 d . . . . .
H2A H 0.508731 0.921335 0.431128 0.083 Uiso 1 1 calc R U . . .
H2B H 0.374012 0.912429 0.426653 0.083 Uiso 1 1 calc R U . . .
C3 C 0.4345(4) 0.7234(3) 0.43253(14) 0.0593(10) Uani 1 1 d . . . . .
H3A H 0.365255 0.738372 0.447488 0.071 Uiso 1 1 calc R U . . .
H3B H 0.498667 0.721594 0.454393 0.071 Uiso 1 1 calc R U . . .
C4 C 0.4225(3) 0.6260(3) 0.40870(14) 0.0625(11) Uani 1 1 d . . . . .
H4A H 0.495216 0.608258 0.396955 0.075 Uiso 1 1 calc R U . . .
H4B H 0.402290 0.575278 0.429445 0.075 Uiso 1 1 calc R U . . .
C5 C 0.2311(4) 0.9657(3) 0.35119(16) 0.0771(13) Uani 1 1 d . . . . .
H5A H 0.171570 0.934473 0.332332 0.093 Uiso 1 1 calc R U . . .
H5B H 0.220892 0.943991 0.381285 0.093 Uiso 1 1 calc R U . . .
C6 C 0.2109(5) 1.0754(4) 0.3494(2) 0.1070(18) Uani 1 1 d . . . . .
H6A H 0.216357 1.098207 0.319185 0.128 Uiso 1 1 calc R U . . .
H6B H 0.270204 1.108309 0.367757 0.128 Uiso 1 1 calc R U . . .
C7 C 0.0943(5) 1.1029(4) 0.3653(2) 0.133(2) Uani 1 1 d . . . . .
H7A H 0.035549 1.064216 0.349353 0.159 Uiso 1 1 calc R U . . .
H7B H 0.092074 1.087354 0.396586 0.159 Uiso 1 1 calc R U . . .
C8 C 0.0691(7) 1.2096(5) 0.3585(3) 0.204(4) Uani 1 1 d . . . . .
H8A H 0.043044 1.220656 0.328210 0.306 Uiso 1 1 calc R U . . .
H8B H 0.137439 1.247207 0.365317 0.306 Uiso 1 1 calc R U . . .
H8C H 0.010486 1.229511 0.377652 0.306 Uiso 1 1 calc R U . . .
C9 C 0.3655(4) 0.9605(3) 0.29163(15) 0.0745(12) Uani 1 1 d . . . . .
H9A H 0.375069 1.031484 0.291727 0.089 Uiso 1 1 calc R U . . .
H9B H 0.297657 0.945458 0.272783 0.089 Uiso 1 1 calc R U . . .
C10 C 0.4673(4) 0.9149(4) 0.27186(15) 0.0822(13) Uani 1 1 d . . . . .
H10A H 0.463714 0.843922 0.274927 0.099 Uiso 1 1 calc R U . . .
H10B H 0.536993 0.937735 0.287689 0.099 Uiso 1 1 calc R U . . .
C11 C 0.4706(5) 0.9420(4) 0.22262(17) 0.1040(17) Uani 1 1 d . . . . .
H11A H 0.406135 0.911190 0.206286 0.125 Uiso 1 1 calc R U . . .
H11B H 0.462445 1.012705 0.219352 0.125 Uiso 1 1 calc R U . . .
C12 C 0.5788(5) 0.9103(6) 0.2034(2) 0.147(3) Uani 1 1 d . . . . .
H12A H 0.575589 0.925858 0.172320 0.221 Uiso 1 1 calc R U . . .
H12B H 0.588258 0.840510 0.207185 0.221 Uiso 1 1 calc R U . . .
H12C H 0.642480 0.943913 0.218098 0.221 Uiso 1 1 calc R U . . .
C13 C 0.2118(3) 0.6236(3) 0.38873(15) 0.0689(12) Uani 1 1 d . . . . .
H13A H 0.203233 0.675905 0.410126 0.083 Uiso 1 1 calc R U . . .
H13B H 0.156481 0.635733 0.364142 0.083 Uiso 1 1 calc R U . . .
C14 C 0.1804(4) 0.5283(3) 0.41009(17) 0.0801(13) Uani 1 1 d . . . . .
H14A H 0.232944 0.515686 0.435521 0.096 Uiso 1 1 calc R U . . .
H14B H 0.187429 0.474771 0.389178 0.096 Uiso 1 1 calc R U . . .
C15 C 0.0590(4) 0.5321(4) 0.42479(18) 0.0913(15) Uani 1 1 d . . . . .
H15A H 0.007401 0.547248 0.399367 0.110 Uiso 1 1 calc R U . . .
H15B H 0.053145 0.585089 0.446089 0.110 Uiso 1 1 calc R U . . .
C16 C 0.0208(4) 0.4372(4) 0.4455(2) 0.1090(18) Uani 1 1 d . . . . .
H16A H 0.021743 0.385178 0.424037 0.163 Uiso 1 1 calc R U . . .
H16B H -0.055608 0.445010 0.455128 0.163 Uiso 1 1 calc R U . . .
H16C H 0.071996 0.421252 0.470476 0.163 Uiso 1 1 calc R U . . .
C17 C 0.3502(4) 0.5512(3) 0.33873(15) 0.0730(12) Uani 1 1 d . . . . .
H17A H 0.354762 0.489033 0.354507 0.088 Uiso 1 1 calc R U . . .
H17B H 0.283997 0.548186 0.317836 0.088 Uiso 1 1 calc R U . . .
C18 C 0.4550(4) 0.5625(4) 0.31349(16) 0.0852(14) Uani 1 1 d . . . . .
H18A H 0.522283 0.562667 0.333897 0.102 Uiso 1 1 calc R U . . .
H18B H 0.452184 0.624911 0.297871 0.102 Uiso 1 1 calc R U . . .
C19 C 0.4644(5) 0.4782(5) 0.2801(2) 0.133(2) Uani 1 1 d . . . . .
H19A H 0.458189 0.416061 0.295582 0.159 Uiso 1 1 calc R U . . .
H19B H 0.400329 0.482440 0.258244 0.159 Uiso 1 1 calc R U . . .
C20 C 0.5687(6) 0.4788(5) 0.2578(2) 0.164(3) Uani 1 1 d . . . . .
H20A H 0.576324 0.417788 0.242175 0.246 Uiso 1 1 calc R U . . .
H20B H 0.632436 0.486615 0.279019 0.246 Uiso 1 1 calc R U . . .
H20C H 0.567595 0.532437 0.237040 0.246 Uiso 1 1 calc R U . . .
C21 C 0.6563(3) 0.3742(3) 0.42698(15) 0.0620(10) Uani 1 1 d . . . . .
C22 C 0.7097(3) 0.4236(3) 0.39363(17) 0.0759(13) Uani 1 1 d . . . . .
H22 H 0.727000 0.389205 0.368258 0.091 Uiso 1 1 calc R U . . .
C23 C 0.7376(4) 0.5210(4) 0.3969(2) 0.0936(16) Uani 1 1 d . . . . .
H23 H 0.771954 0.551392 0.373486 0.112 Uiso 1 1 calc R U . . .
C24 C 0.7166(4) 0.5747(4) 0.4334(2) 0.0920(15) Uani 1 1 d . . . . .
H24 H 0.739533 0.640200 0.435744 0.110 Uiso 1 1 calc R U . . .
C25 C 0.6606(4) 0.5304(3) 0.46706(18) 0.0822(14) Uani 1 1 d . . . . .
H25 H 0.642725 0.566483 0.491894 0.099 Uiso 1 1 calc R U . . .
C26 C 0.6310(4) 0.4319(3) 0.46367(16) 0.0706(12) Uani 1 1 d . . . . .
H26 H 0.593037 0.402927 0.486535 0.085 Uiso 1 1 calc R U . . .
C27 C 0.7340(4) 0.2018(3) 0.45888(15) 0.0657(11) Uani 1 1 d . . . . .
C28 C 0.8092(4) 0.2499(3) 0.48815(17) 0.0775(13) Uani 1 1 d . . . . .
H28 H 0.804209 0.318106 0.489781 0.093 Uiso 1 1 calc R U . . .
C29 C 0.8919(4) 0.2031(4) 0.51538(19) 0.0965(17) Uani 1 1 d . . . . .
H29 H 0.940542 0.240434 0.534185 0.116 Uiso 1 1 calc R U . . .
C30 C 0.9027(4) 0.1052(4) 0.5150(2) 0.1059(18) Uani 1 1 d . . . . .
H30 H 0.955337 0.073609 0.534433 0.127 Uiso 1 1 calc R U . . .
C31 C 0.8330(4) 0.0518(4) 0.4847(2) 0.1063(18) Uani 1 1 d . . . . .
H31 H 0.841399 -0.016123 0.482688 0.128 Uiso 1 1 calc R U . . .
C32 C 0.7512(4) 0.0999(3) 0.4577(2) 0.0975(17) Uani 1 1 d . . . . .
H32 H 0.705508 0.062753 0.437753 0.117 Uiso 1 1 calc R U . . .
C33 C 0.5044(4) 0.2298(3) 0.44470(14) 0.0609(10) Uani 1 1 d . . . . .
C34 C 0.4786(4) 0.1456(3) 0.46700(14) 0.0657(11) Uani 1 1 d . . . . .
H34 H 0.537344 0.100782 0.473718 0.079 Uiso 1 1 calc R U . . .
C35 C 0.3695(4) 0.1236(3) 0.48013(15) 0.0760(13) Uani 1 1 d . . . . .
H35 H 0.356348 0.064991 0.494932 0.091 Uiso 1 1 calc R U . . .
C36 C 0.2807(4) 0.1887(3) 0.47117(18) 0.0852(14) Uani 1 1 d . . . . .
H36 H 0.207645 0.175918 0.480531 0.102 Uiso 1 1 calc R U . . .
C37 C 0.3028(4) 0.2730(3) 0.4480(2) 0.0950(17) Uani 1 1 d . . . . .
H37 H 0.243470 0.316752 0.440664 0.114 Uiso 1 1 calc R U . . .
C38 C 0.4117(4) 0.2931(3) 0.43574(19) 0.0862(15) Uani 1 1 d . . . . .
H38 H 0.424250 0.351535 0.420757 0.103 Uiso 1 1 calc R U . . .
C39 C 0.6358(5) 0.2125(3) 0.37472(17) 0.0794(12) Uani 1 1 d . . . . .
C40 C 0.5427(5) 0.2198(3) 0.34476(18) 0.0905(15) Uani 1 1 d . . . . .
H40 H 0.473575 0.243638 0.354214 0.109 Uiso 1 1 calc R U . . .
C41 C 0.5501(7) 0.1917(4) 0.2995(2) 0.1129(19) Uani 1 1 d . . . . .
H41 H 0.486540 0.198700 0.279747 0.135 Uiso 1 1 calc R U . . .
C42 C 0.6479(8) 0.1555(5) 0.2854(3) 0.141(3) Uani 1 1 d . . . . .
H42 H 0.652011 0.137104 0.255918 0.169 Uiso 1 1 calc R U . . .
C43 C 0.7417(7) 0.1453(6) 0.3142(2) 0.154(3) Uani 1 1 d . . . . .
H43 H 0.809494 0.119415 0.304337 0.185 Uiso 1 1 calc R U . . .
C44 C 0.7358(6) 0.1733(5) 0.3578(2) 0.128(2) Uani 1 1 d . . . . .
H44 H 0.800702 0.166085 0.376841 0.154 Uiso 1 1 calc R U . . .
B1 B 0.6324(5) 0.2550(4) 0.42638(19) 0.0663(10) Uani 1 1 d . . . . .
O3 O 0.6846(11) 0.8041(17) 0.3652(7) 0.101(2) Uani 0.713(11) 1 d D . P A 1
C45 C 0.7287(8) 0.7626(10) 0.3263(4) 0.1051(17) Uani 0.713(11) 1 d D . P A 1
H45A H 0.705704 0.802104 0.300604 0.126 Uiso 0.713(11) 1 calc R U P A 1
H45B H 0.699354 0.696360 0.321662 0.126 Uiso 0.713(11) 1 calc R U P A 1
C46 C 0.8558(8) 0.7607(9) 0.3330(4) 0.126(2) Uani 0.713(11) 1 d D . P A 1
H46A H 0.891493 0.786729 0.307259 0.151 Uiso 0.713(11) 1 calc R U P A 1
H46B H 0.883344 0.694224 0.338555 0.151 Uiso 0.713(11) 1 calc R U P A 1
C47 C 0.8813(8) 0.8262(10) 0.3734(3) 0.126(2) Uani 0.713(11) 1 d D . P A 1
H47A H 0.929842 0.791655 0.395460 0.151 Uiso 0.713(11) 1 calc R U P A 1
H47B H 0.920487 0.885649 0.364940 0.151 Uiso 0.713(11) 1 calc R U P A 1
C48 C 0.7751(7) 0.8497(8) 0.3906(3) 0.1051(17) Uani 0.713(11) 1 d D . P A 1
H48A H 0.764404 0.920498 0.390173 0.126 Uiso 0.713(11) 1 calc R U P A 1
H48B H 0.774625 0.827645 0.421134 0.126 Uiso 0.713(11) 1 calc R U P A 1
O3A O 0.680(3) 0.807(4) 0.3601(19) 0.101(2) Uani 0.287(11) 1 d D . P A 2
C45A C 0.7526(19) 0.780(2) 0.3247(10) 0.1051(17) Uani 0.287(11) 1 d D . P A 2
H45C H 0.743936 0.825437 0.300167 0.126 Uiso 0.287(11) 1 calc R U P A 2
H45D H 0.734246 0.713752 0.314003 0.126 Uiso 0.287(11) 1 calc R U P A 2
C46A C 0.8728(18) 0.784(2) 0.3463(12) 0.126(2) Uani 0.287(11) 1 d D . P A 2
H46C H 0.932862 0.776747 0.325637 0.151 Uiso 0.287(11) 1 calc R U P A 2
H46D H 0.885264 0.739394 0.371319 0.151 Uiso 0.287(11) 1 calc R U P A 2
C47A C 0.8490(18) 0.8893(19) 0.3592(9) 0.126(2) Uani 0.287(11) 1 d D . P A 2
H47C H 0.908303 0.913129 0.380379 0.151 Uiso 0.287(11) 1 calc R U P A 2
H47D H 0.846591 0.931679 0.333329 0.151 Uiso 0.287(11) 1 calc R U P A 2
C48A C 0.7420(18) 0.8885(17) 0.3782(8) 0.1051(17) Uani 0.287(11) 1 d D . P A 2
H48C H 0.700862 0.949171 0.371435 0.126 Uiso 0.287(11) 1 calc R U P A 2
H48D H 0.752257 0.882081 0.410198 0.126 Uiso 0.287(11) 1 calc R U P A 2
O1 O 0.1252(3) 0.7598(3) 0.29898(12) 0.1236(13) Uani 0.894(6) 1 d D . P B 3
O2 O 0.2617(3) 0.7236(2) 0.25974(12) 0.1236(13) Uani 0.894(6) 1 d D . P B 3
N1 N 0.2260(3) 0.74920(13) 0.29440(10) 0.0805(12) Uani 0.894(6) 1 d D . P B 3
O1A O 0.2095(18) 0.7566(2) 0.3037(4) 0.1236(13) Uani 0.106(6) 1 d D . P B 4
O2A O 0.3201(15) 0.7158(4) 0.2545(5) 0.1236(13) Uani 0.106(6) 1 d D . P B 4
N1A N 0.2131(13) 0.7292(3) 0.2626(3) 0.0805(12) Uani 0.106(6) 1 d D . P B 4
 
loop_
 _atom_site_aniso_label
 _atom_site_aniso_U_11
 _atom_site_aniso_U_22
 _atom_site_aniso_U_33
 _atom_site_aniso_U_23
 _atom_site_aniso_U_13
 _atom_site_aniso_U_12
Pd1 0.0559(2) 0.0593(2) 0.0539(3) 0.00110(18) -0.00124(18) -0.00248(16)
N2 0.069(2) 0.063(2) 0.063(2) 0.0102(16) -0.0042(16) 0.0033(15)
N3 0.0545(19) 0.0602(16) 0.050(2) 0.0003(14) 0.0006(16) -0.0013(15)
N4 0.0569(17) 0.0600(19) 0.064(2) -0.0026(15) -0.0038(14) -0.0039(15)
C1 0.084(3) 0.064(3) 0.069(3) 0.005(2) -0.007(2) -0.007(2)
C2 0.082(3) 0.0612(19) 0.062(3) -0.0031(18) -0.009(2) -0.003(2)
C3 0.064(3) 0.066(2) 0.047(2) 0.0047(15) -0.005(2) 0.0002(19)
C4 0.059(2) 0.064(2) 0.063(3) 0.0025(19) -0.0032(18) -0.0025(19)
C5 0.083(3) 0.071(2) 0.077(3) 0.000(3) 0.002(2) 0.011(2)
C6 0.119(4) 0.074(3) 0.126(5) -0.002(3) -0.006(4) 0.022(3)
C7 0.123(4) 0.107(4) 0.166(6) -0.033(4) -0.006(4) 0.040(3)
C8 0.175(7) 0.102(4) 0.328(12) -0.054(6) -0.042(8) 0.046(4)
C9 0.081(3) 0.074(3) 0.069(2) 0.019(2) -0.002(2) -0.003(2)
C10 0.081(3) 0.092(3) 0.074(3) 0.009(3) 0.002(2) -0.004(2)
C11 0.110(4) 0.128(5) 0.075(3) 0.007(3) 0.013(3) -0.010(3)
C12 0.120(5) 0.219(8) 0.105(5) -0.008(5) 0.032(4) -0.003(4)
C13 0.059(2) 0.071(2) 0.077(3) 0.006(2) -0.001(2) -0.0048(19)
C14 0.070(2) 0.076(3) 0.095(4) 0.011(2) 0.010(3) -0.006(2)
C15 0.075(3) 0.090(3) 0.111(4) -0.001(3) 0.026(3) -0.010(2)
C16 0.098(4) 0.093(3) 0.139(5) 0.006(3) 0.034(4) -0.013(3)
C17 0.085(3) 0.060(2) 0.074(3) -0.0054(19) 0.001(2) 0.000(2)
C18 0.088(3) 0.097(3) 0.071(3) -0.009(2) 0.007(2) 0.012(3)
C19 0.136(5) 0.138(5) 0.129(5) -0.050(4) 0.048(4) -0.002(4)
C20 0.170(6) 0.173(7) 0.158(7) -0.028(5) 0.083(5) 0.017(5)
C21 0.058(2) 0.0608(19) 0.067(3) 0.0046(17) -0.003(2) -0.0022(18)
C22 0.068(3) 0.076(2) 0.085(3) 0.012(2) 0.010(2) -0.006(2)
C23 0.072(3) 0.075(2) 0.135(4) 0.020(3) 0.016(3) -0.008(2)
C24 0.072(3) 0.061(3) 0.142(4) 0.011(2) -0.009(3) 0.000(2)
C25 0.081(3) 0.062(2) 0.100(4) -0.007(2) -0.016(3) 0.009(2)
C26 0.081(3) 0.061(2) 0.069(3) 0.005(2) 0.000(2) 0.007(2)
C27 0.066(2) 0.060(2) 0.072(3) 0.003(2) 0.0123(19) 0.0035(17)
C28 0.075(3) 0.073(3) 0.084(3) -0.005(2) -0.001(2) 0.011(2)
C29 0.086(3) 0.095(3) 0.106(4) -0.004(3) -0.016(3) 0.018(3)
C30 0.083(4) 0.095(3) 0.139(5) 0.014(3) -0.005(3) 0.024(3)
C31 0.080(3) 0.076(3) 0.162(5) 0.014(3) 0.000(3) 0.014(2)
C32 0.078(3) 0.063(2) 0.150(5) -0.003(3) -0.006(3) 0.008(2)
C33 0.067(2) 0.057(2) 0.058(3) -0.0009(19) -0.002(2) -0.0021(16)
C34 0.071(2) 0.057(2) 0.069(3) 0.003(2) 0.002(2) -0.0021(19)
C35 0.073(2) 0.078(3) 0.077(3) 0.009(2) 0.002(2) -0.0115(19)
C36 0.070(3) 0.077(3) 0.109(4) 0.000(3) 0.009(3) -0.009(2)
C37 0.073(3) 0.070(3) 0.143(5) 0.009(3) 0.012(3) 0.004(2)
C38 0.073(2) 0.062(3) 0.123(4) 0.016(3) 0.005(3) 0.0034(19)
C39 0.100(3) 0.070(3) 0.067(2) -0.003(2) 0.003(2) -0.008(2)
C40 0.117(3) 0.075(3) 0.078(3) 0.009(3) -0.012(3) -0.025(3)
C41 0.173(6) 0.089(4) 0.076(3) 0.010(3) -0.008(4) -0.040(4)
C42 0.208(7) 0.124(5) 0.093(5) -0.013(4) 0.019(4) -0.025(5)
C43 0.190(6) 0.178(7) 0.096(4) -0.034(5) 0.034(4) 0.023(5)
C44 0.132(4) 0.168(6) 0.087(4) -0.020(4) 0.021(3) 0.028(4)
B1 0.071(2) 0.060(2) 0.068(3) 0.001(2) 0.004(2) -0.0020(19)
O3 0.084(2) 0.110(3) 0.112(5) -0.012(4) 0.013(3) -0.006(2)
C45 0.091(3) 0.113(4) 0.112(4) -0.014(3) 0.012(2) -0.006(2)
C46 0.087(3) 0.149(6) 0.142(5) -0.026(3) 0.015(3) -0.012(3)
C47 0.087(3) 0.149(6) 0.142(5) -0.026(3) 0.015(3) -0.012(3)
C48 0.091(3) 0.113(4) 0.112(4) -0.014(3) 0.012(2) -0.006(2)
O3A 0.084(2) 0.110(3) 0.112(5) -0.012(4) 0.013(3) -0.006(2)
C45A 0.091(3) 0.113(4) 0.112(4) -0.014(3) 0.012(2) -0.006(2)
C46A 0.087(3) 0.149(6) 0.142(5) -0.026(3) 0.015(3) -0.012(3)
C47A 0.087(3) 0.149(6) 0.142(5) -0.026(3) 0.015(3) -0.012(3)
C48A 0.091(3) 0.113(4) 0.112(4) -0.014(3) 0.012(2) -0.006(2)
O1 0.081(2) 0.201(3) 0.087(2) -0.0261(19) -0.0131(18) 0.0041(18)
O2 0.081(2) 0.201(3) 0.087(2) -0.0261(19) -0.0131(18) 0.0041(18)
N1 0.080(2) 0.085(3) 0.074(2) 0.008(2) -0.009(2) -0.003(2)
O1A 0.081(2) 0.201(3) 0.087(2) -0.0261(19) -0.0131(18) 0.0041(18)
O2A 0.081(2) 0.201(3) 0.087(2) -0.0261(19) -0.0131(18) 0.0041(18)
N1A 0.080(2) 0.085(3) 0.074(2) 0.008(2) -0.009(2) -0.003(2)
 
_geom_special_details
;
 All esds (except the esd in the dihedral angle between two l.s. planes)
 are estimated using the full covariance matrix.  The cell esds are taken
 into account individually in the estimation of esds in distances, angles
 and torsion angles; correlations between esds in cell parameters are only
 used when they are defined by crystal symmetry.  An approximate (isotropic)
 treatment of cell esds is used for estimating esds involving l.s. planes.
;
 
loop_
 _geom_bond_atom_site_label_1
 _geom_bond_atom_site_label_2
 _geom_bond_distance
 _geom_bond_site_symmetry_2
 _geom_bond_publ_flag
Pd1 O1A 1.96(2) . ?
Pd1 N3 2.016(3) . ?
Pd1 N1 2.034(3) . ?
Pd1 N4 2.088(3) . ?
Pd1 N2 2.091(3) . ?
N2 C9 1.494(5) . ?
N2 C1 1.510(5) . ?
N2 C5 1.512(5) . ?
N3 C2 1.471(5) . ?
N3 C3 1.488(5) . ?
N3 H3 0.9800 . ?
N4 C17 1.500(5) . ?
N4 C4 1.505(5) . ?
N4 C13 1.524(5) . ?
C1 C2 1.509(6) . ?
C1 H1A 0.9700 . ?
C1 H1B 0.9700 . ?
C2 H2A 0.9700 . ?
C2 H2B 0.9700 . ?
C3 C4 1.509(5) . ?
C3 H3A 0.9700 . ?
C3 H3B 0.9700 . ?
C4 H4A 0.9700 . ?
C4 H4B 0.9700 . ?
C5 C6 1.509(6) . ?
C5 H5A 0.9700 . ?
C5 H5B 0.9700 . ?
C6 C7 1.517(7) . ?
C6 H6A 0.9700 . ?
C6 H6B 0.9700 . ?
C7 C8 1.490(8) . ?
C7 H7A 0.9700 . ?
C7 H7B 0.9700 . ?
C8 H8A 0.9600 . ?
C8 H8B 0.9600 . ?
C8 H8C 0.9600 . ?
C9 C10 1.496(6) . ?
C9 H9A 0.9700 . ?
C9 H9B 0.9700 . ?
C10 C11 1.535(6) . ?
C10 H10A 0.9700 . ?
C10 H10B 0.9700 . ?
C11 C12 1.485(7) . ?
C11 H11A 0.9700 . ?
C11 H11B 0.9700 . ?
C12 H12A 0.9600 . ?
C12 H12B 0.9600 . ?
C12 H12C 0.9600 . ?
C13 C14 1.501(5) . ?
C13 H13A 0.9700 . ?
C13 H13B 0.9700 . ?
C14 C15 1.511(6) . ?
C14 H14A 0.9700 . ?
C14 H14B 0.9700 . ?
C15 C16 1.511(6) . ?
C15 H15A 0.9700 . ?
C15 H15B 0.9700 . ?
C16 H16A 0.9600 . ?
C16 H16B 0.9600 . ?
C16 H16C 0.9600 . ?
C17 C18 1.487(6) . ?
C17 H17A 0.9700 . ?
C17 H17B 0.9700 . ?
C18 C19 1.534(7) . ?
C18 H18A 0.9700 . ?
C18 H18B 0.9700 . ?
C19 C20 1.427(7) . ?
C19 H19A 0.9700 . ?
C19 H19B 0.9700 . ?
C20 H20A 0.9600 . ?
C20 H20B 0.9600 . ?
C20 H20C 0.9600 . ?
C21 C22 1.388(6) . ?
C21 C26 1.403(6) . ?
C21 B1 1.643(6) . ?
C22 C23 1.365(6) . ?
C22 H22 0.9300 . ?
C23 C24 1.358(7) . ?
C23 H23 0.9300 . ?
C24 C25 1.378(7) . ?
C24 H24 0.9300 . ?
C25 C26 1.384(6) . ?
C25 H25 0.9300 . ?
C26 H26 0.9300 . ?
C27 C28 1.374(6) . ?
C27 C32 1.398(6) . ?
C27 B1 1.661(7) . ?
C28 C29 1.386(6) . ?
C28 H28 0.9300 . ?
C29 C30 1.336(7) . ?
C29 H29 0.9300 . ?
C30 C31 1.392(7) . ?
C30 H30 0.9300 . ?
C31 C32 1.384(6) . ?
C31 H31 0.9300 . ?
C32 H32 0.9300 . ?
C33 C34 1.369(5) . ?
C33 C38 1.397(6) . ?
C33 B1 1.659(7) . ?
C34 C35 1.389(5) . ?
C34 H34 0.9300 . ?
C35 C36 1.377(6) . ?
C35 H35 0.9300 . ?
C36 C37 1.373(6) . ?
C36 H36 0.9300 . ?
C37 C38 1.372(6) . ?
C37 H37 0.9300 . ?
C38 H38 0.9300 . ?
C39 C40 1.377(7) . ?
C39 C44 1.406(7) . ?
C39 B1 1.667(7) . ?
C40 C41 1.427(7) . ?
C40 H40 0.9300 . ?
C41 C42 1.335(9) . ?
C41 H41 0.9300 . ?
C42 C43 1.365(9) . ?
C42 H42 0.9300 . ?
C43 C44 1.378(8) . ?
C43 H43 0.9300 . ?
C44 H44 0.9300 . ?
O3 C48 1.411(11) . ?
O3 C45 1.427(9) . ?
C45 C46 1.486(10) . ?
C45 H45A 0.9700 . ?
C45 H45B 0.9700 . ?
C46 C47 1.525(11) . ?
C46 H46A 0.9700 . ?
C46 H46B 0.9700 . ?
C47 C48 1.409(9) . ?
C47 H47A 0.9700 . ?
C47 H47B 0.9700 . ?
C48 H48A 0.9700 . ?
C48 H48B 0.9700 . ?
O3A C48A 1.411(19) . ?
O3A C45A 1.450(15) . ?
C45A C46A 1.514(17) . ?
C45A H45C 0.9700 . ?
C45A H45D 0.9700 . ?
C46A C47A 1.518(18) . ?
C46A H46C 0.9700 . ?
C46A H46D 0.9700 . ?
C47A C48A 1.405(15) . ?
C47A H47C 0.9700 . ?
C47A H47D 0.9700 . ?
C48A H48C 0.9700 . ?
C48A H48D 0.9700 . ?
O1 N1 1.2008(10) . ?
O2 N1 1.2011(10) . ?
O1A N1A 1.3001(10) . ?
O2A N1A 1.3002(10) . ?
 
loop_
 _geom_angle_atom_site_label_1
 _geom_angle_atom_site_label_2
 _geom_angle_atom_site_label_3
 _geom_angle
 _geom_angle_site_symmetry_1
 _geom_angle_site_symmetry_3
 _geom_angle_publ_flag
O1A Pd1 N3 170.6(4) . . ?
N3 Pd1 N1 179.00(13) . . ?
O1A Pd1 N4 93.88(11) . . ?
N3 Pd1 N4 85.13(12) . . ?
N1 Pd1 N4 94.33(10) . . ?
O1A Pd1 N2 94.13(12) . . ?
N3 Pd1 N2 85.15(12) . . ?
N1 Pd1 N2 95.52(10) . . ?
N4 Pd1 N2 166.32(13) . . ?
C9 N2 C1 110.4(3) . . ?
C9 N2 C5 109.6(3) . . ?
C1 N2 C5 110.8(3) . . ?
C9 N2 Pd1 115.1(3) . . ?
C1 N2 Pd1 105.2(2) . . ?
C5 N2 Pd1 105.5(2) . . ?
C2 N3 C3 116.7(3) . . ?
C2 N3 Pd1 107.6(2) . . ?
C3 N3 Pd1 107.9(2) . . ?
C2 N3 H3 108.1 . . ?
C3 N3 H3 108.1 . . ?
Pd1 N3 H3 108.1 . . ?
C17 N4 C4 109.3(3) . . ?
C17 N4 C13 110.1(3) . . ?
C4 N4 C13 111.1(3) . . ?
C17 N4 Pd1 115.7(3) . . ?
C4 N4 Pd1 105.8(2) . . ?
C13 N4 Pd1 104.7(2) . . ?
C2 C1 N2 109.7(3) . . ?
C2 C1 H1A 109.7 . . ?
N2 C1 H1A 109.7 . . ?
C2 C1 H1B 109.7 . . ?
N2 C1 H1B 109.7 . . ?
H1A C1 H1B 108.2 . . ?
N3 C2 C1 106.9(3) . . ?
N3 C2 H2A 110.3 . . ?
C1 C2 H2A 110.3 . . ?
N3 C2 H2B 110.3 . . ?
C1 C2 H2B 110.3 . . ?
H2A C2 H2B 108.6 . . ?
N3 C3 C4 106.5(3) . . ?
N3 C3 H3A 110.4 . . ?
C4 C3 H3A 110.4 . . ?
N3 C3 H3B 110.4 . . ?
C4 C3 H3B 110.4 . . ?
H3A C3 H3B 108.6 . . ?
N4 C4 C3 110.7(3) . . ?
N4 C4 H4A 109.5 . . ?
C3 C4 H4A 109.5 . . ?
N4 C4 H4B 109.5 . . ?
C3 C4 H4B 109.5 . . ?
H4A C4 H4B 108.1 . . ?
C6 C5 N2 117.8(4) . . ?
C6 C5 H5A 107.8 . . ?
N2 C5 H5A 107.8 . . ?
C6 C5 H5B 107.8 . . ?
N2 C5 H5B 107.8 . . ?
H5A C5 H5B 107.2 . . ?
C5 C6 C7 111.9(5) . . ?
C5 C6 H6A 109.2 . . ?
C7 C6 H6A 109.2 . . ?
C5 C6 H6B 109.2 . . ?
C7 C6 H6B 109.2 . . ?
H6A C6 H6B 107.9 . . ?
C8 C7 C6 111.7(6) . . ?
C8 C7 H7A 109.3 . . ?
C6 C7 H7A 109.3 . . ?
C8 C7 H7B 109.3 . . ?
C6 C7 H7B 109.3 . . ?
H7A C7 H7B 107.9 . . ?
C7 C8 H8A 109.5 . . ?
C7 C8 H8B 109.5 . . ?
H8A C8 H8B 109.5 . . ?
C7 C8 H8C 109.5 . . ?
H8A C8 H8C 109.5 . . ?
H8B C8 H8C 109.5 . . ?
N2 C9 C10 114.8(4) . . ?
N2 C9 H9A 108.6 . . ?
C10 C9 H9A 108.6 . . ?
N2 C9 H9B 108.6 . . ?
C10 C9 H9B 108.6 . . ?
H9A C9 H9B 107.6 . . ?
C9 C10 C11 110.7(4) . . ?
C9 C10 H10A 109.5 . . ?
C11 C10 H10A 109.5 . . ?
C9 C10 H10B 109.5 . . ?
C11 C10 H10B 109.5 . . ?
H10A C10 H10B 108.1 . . ?
C12 C11 C10 112.4(5) . . ?
C12 C11 H11A 109.1 . . ?
C10 C11 H11A 109.1 . . ?
C12 C11 H11B 109.1 . . ?
C10 C11 H11B 109.1 . . ?
H11A C11 H11B 107.9 . . ?
C11 C12 H12A 109.5 . . ?
C11 C12 H12B 109.5 . . ?
H12A C12 H12B 109.5 . . ?
C11 C12 H12C 109.5 . . ?
H12A C12 H12C 109.5 . . ?
H12B C12 H12C 109.5 . . ?
C14 C13 N4 117.6(3) . . ?
C14 C13 H13A 107.9 . . ?
N4 C13 H13A 107.9 . . ?
C14 C13 H13B 107.9 . . ?
N4 C13 H13B 107.9 . . ?
H13A C13 H13B 107.2 . . ?
C13 C14 C15 110.7(4) . . ?
C13 C14 H14A 109.5 . . ?
C15 C14 H14A 109.5 . . ?
C13 C14 H14B 109.5 . . ?
C15 C14 H14B 109.5 . . ?
H14A C14 H14B 108.1 . . ?
C14 C15 C16 113.4(4) . . ?
C14 C15 H15A 108.9 . . ?
C16 C15 H15A 108.9 . . ?
C14 C15 H15B 108.9 . . ?
C16 C15 H15B 108.9 . . ?
H15A C15 H15B 107.7 . . ?
C15 C16 H16A 109.5 . . ?
C15 C16 H16B 109.5 . . ?
H16A C16 H16B 109.5 . . ?
C15 C16 H16C 109.5 . . ?
H16A C16 H16C 109.5 . . ?
H16B C16 H16C 109.5 . . ?
C18 C17 N4 114.8(4) . . ?
C18 C17 H17A 108.6 . . ?
N4 C17 H17A 108.6 . . ?
C18 C17 H17B 108.6 . . ?
N4 C17 H17B 108.6 . . ?
H17A C17 H17B 107.6 . . ?
C17 C18 C19 110.7(4) . . ?
C17 C18 H18A 109.5 . . ?
C19 C18 H18A 109.5 . . ?
C17 C18 H18B 109.5 . . ?
C19 C18 H18B 109.5 . . ?
H18A C18 H18B 108.1 . . ?
C20 C19 C18 113.8(6) . . ?
C20 C19 H19A 108.8 . . ?
C18 C19 H19A 108.8 . . ?
C20 C19 H19B 108.8 . . ?
C18 C19 H19B 108.8 . . ?
H19A C19 H19B 107.7 . . ?
C19 C20 H20A 109.5 . . ?
C19 C20 H20B 109.5 . . ?
H20A C20 H20B 109.5 . . ?
C19 C20 H20C 109.5 . . ?
H20A C20 H20C 109.5 . . ?
H20B C20 H20C 109.5 . . ?
C22 C21 C26 115.3(4) . . ?
C22 C21 B1 123.5(4) . . ?
C26 C21 B1 121.0(4) . . ?
C23 C22 C21 122.1(5) . . ?
C23 C22 H22 119.0 . . ?
C21 C22 H22 119.0 . . ?
C24 C23 C22 121.8(6) . . ?
C24 C23 H23 119.1 . . ?
C22 C23 H23 119.1 . . ?
C23 C24 C25 118.7(5) . . ?
C23 C24 H24 120.6 . . ?
C25 C24 H24 120.6 . . ?
C24 C25 C26 119.7(5) . . ?
C24 C25 H25 120.2 . . ?
C26 C25 H25 120.2 . . ?
C25 C26 C21 122.4(5) . . ?
C25 C26 H26 118.8 . . ?
C21 C26 H26 118.8 . . ?
C28 C27 C32 113.6(4) . . ?
C28 C27 B1 125.5(4) . . ?
C32 C27 B1 120.9(4) . . ?
C27 C28 C29 124.1(5) . . ?
C27 C28 H28 117.9 . . ?
C29 C28 H28 117.9 . . ?
C30 C29 C28 120.9(5) . . ?
C30 C29 H29 119.5 . . ?
C28 C29 H29 119.5 . . ?
C29 C30 C31 118.2(5) . . ?
C29 C30 H30 120.9 . . ?
C31 C30 H30 120.9 . . ?
C32 C31 C30 119.9(5) . . ?
C32 C31 H31 120.1 . . ?
C30 C31 H31 120.1 . . ?
C31 C32 C27 123.2(5) . . ?
C31 C32 H32 118.4 . . ?
C27 C32 H32 118.4 . . ?
C34 C33 C38 114.8(4) . . ?
C34 C33 B1 124.4(4) . . ?
C38 C33 B1 120.7(4) . . ?
C33 C34 C35 123.5(4) . . ?
C33 C34 H34 118.3 . . ?
C35 C34 H34 118.3 . . ?
C36 C35 C34 119.9(4) . . ?
C36 C35 H35 120.1 . . ?
C34 C35 H35 120.1 . . ?
C37 C36 C35 118.3(5) . . ?
C37 C36 H36 120.9 . . ?
C35 C36 H36 120.9 . . ?
C38 C37 C36 120.6(5) . . ?
C38 C37 H37 119.7 . . ?
C36 C37 H37 119.7 . . ?
C37 C38 C33 123.0(5) . . ?
C37 C38 H38 118.5 . . ?
C33 C38 H38 118.5 . . ?
C40 C39 C44 115.3(5) . . ?
C40 C39 B1 122.0(5) . . ?
C44 C39 B1 122.5(5) . . ?
C39 C40 C41 121.4(6) . . ?
C39 C40 H40 119.3 . . ?
C41 C40 H40 119.3 . . ?
C42 C41 C40 120.3(7) . . ?
C42 C41 H41 119.8 . . ?
C40 C41 H41 119.8 . . ?
C41 C42 C43 120.3(8) . . ?
C41 C42 H42 119.9 . . ?
C43 C42 H42 119.9 . . ?
C42 C43 C44 119.8(8) . . ?
C42 C43 H43 120.1 . . ?
C44 C43 H43 120.1 . . ?
C43 C44 C39 122.8(7) . . ?
C43 C44 H44 118.6 . . ?
C39 C44 H44 118.6 . . ?
C21 B1 C33 110.9(4) . . ?
C21 B1 C27 107.9(4) . . ?
C33 B1 C27 109.8(4) . . ?
C21 B1 C39 109.8(4) . . ?
C33 B1 C39 108.2(4) . . ?
C27 B1 C39 110.3(4) . . ?
C48 O3 C45 109.0(7) . . ?
O3 C45 C46 107.5(8) . . ?
O3 C45 H45A 110.2 . . ?
C46 C45 H45A 110.2 . . ?
O3 C45 H45B 110.2 . . ?
C46 C45 H45B 110.2 . . ?
H45A C45 H45B 108.5 . . ?
C45 C46 C47 104.2(7) . . ?
C45 C46 H46A 110.9 . . ?
C47 C46 H46A 110.9 . . ?
C45 C46 H46B 110.9 . . ?
C47 C46 H46B 110.9 . . ?
H46A C46 H46B 108.9 . . ?
C48 C47 C46 107.0(7) . . ?
C48 C47 H47A 110.3 . . ?
C46 C47 H47A 110.3 . . ?
C48 C47 H47B 110.3 . . ?
C46 C47 H47B 110.3 . . ?
H47A C47 H47B 108.6 . . ?
C47 C48 O3 110.3(7) . . ?
C47 C48 H48A 109.6 . . ?
O3 C48 H48A 109.6 . . ?
C47 C48 H48B 109.6 . . ?
O3 C48 H48B 109.6 . . ?
H48A C48 H48B 108.1 . . ?
C48A O3A C45A 100.5(17) . . ?
O3A C45A C46A 103.8(19) . . ?
O3A C45A H45C 111.0 . . ?
C46A C45A H45C 111.0 . . ?
O3A C45A H45D 111.0 . . ?
C46A C45A H45D 111.0 . . ?
H45C C45A H45D 109.0 . . ?
C45A C46A C47A 88.1(15) . . ?
C45A C46A H46C 114.0 . . ?
C47A C46A H46C 114.0 . . ?
C45A C46A H46D 114.0 . . ?
C47A C46A H46D 114.0 . . ?
H46C C46A H46D 111.2 . . ?
C48A C47A C46A 106.1(16) . . ?
C48A C47A H47C 110.5 . . ?
C46A C47A H47C 110.5 . . ?
C48A C47A H47D 110.5 . . ?
C46A C47A H47D 110.5 . . ?
H47C C47A H47D 108.7 . . ?
C47A C48A O3A 107.1(14) . . ?
C47A C48A H48C 110.3 . . ?
O3A C48A H48C 110.3 . . ?
C47A C48A H48D 110.3 . . ?
O3A C48A H48D 110.3 . . ?
H48C C48A H48D 108.6 . . ?
O1 N1 O2 121.84(15) . . ?
O1 N1 Pd1 119.3(2) . . ?
O2 N1 Pd1 118.9(2) . . ?
N1A O1A Pd1 127.2(10) . . ?
O1A N1A O2A 107.71(12) . . ?
 
loop_
 _geom_torsion_atom_site_label_1
 _geom_torsion_atom_site_label_2
 _geom_torsion_atom_site_label_3
 _geom_torsion_atom_site_label_4
 _geom_torsion
 _geom_torsion_site_symmetry_1
 _geom_torsion_site_symmetry_2
 _geom_torsion_site_symmetry_3
 _geom_torsion_site_symmetry_4
 _geom_torsion_publ_flag
C9 N2 C1 C2 -160.5(3) . . . . ?
C5 N2 C1 C2 77.9(4) . . . . ?
Pd1 N2 C1 C2 -35.7(4) . . . . ?
C3 N3 C2 C1 -167.9(3) . . . . ?
Pd1 N3 C2 C1 -46.6(4) . . . . ?
N2 C1 C2 N3 55.7(4) . . . . ?
C2 N3 C3 C4 167.2(3) . . . . ?
Pd1 N3 C3 C4 46.0(3) . . . . ?
C17 N4 C4 C3 159.1(3) . . . . ?
C13 N4 C4 C3 -79.1(4) . . . . ?
Pd1 N4 C4 C3 34.0(4) . . . . ?
N3 C3 C4 N4 -53.9(4) . . . . ?
C9 N2 C5 C6 -57.0(5) . . . . ?
C1 N2 C5 C6 65.0(5) . . . . ?
Pd1 N2 C5 C6 178.4(4) . . . . ?
N2 C5 C6 C7 -178.0(4) . . . . ?
C5 C6 C7 C8 -173.3(5) . . . . ?
C1 N2 C9 C10 66.7(5) . . . . ?
C5 N2 C9 C10 -171.0(4) . . . . ?
Pd1 N2 C9 C10 -52.2(4) . . . . ?
N2 C9 C10 C11 172.0(4) . . . . ?
C9 C10 C11 C12 171.8(5) . . . . ?
C17 N4 C13 C14 56.7(5) . . . . ?
C4 N4 C13 C14 -64.6(5) . . . . ?
Pd1 N4 C13 C14 -178.4(3) . . . . ?
N4 C13 C14 C15 -179.3(4) . . . . ?
C13 C14 C15 C16 178.4(4) . . . . ?
C4 N4 C17 C18 -68.4(5) . . . . ?
C13 N4 C17 C18 169.2(4) . . . . ?
Pd1 N4 C17 C18 50.8(4) . . . . ?
N4 C17 C18 C19 -178.3(4) . . . . ?
C17 C18 C19 C20 -174.1(6) . . . . ?
C26 C21 C22 C23 1.3(6) . . . . ?
B1 C21 C22 C23 -174.0(4) . . . . ?
C21 C22 C23 C24 1.3(7) . . . . ?
C22 C23 C24 C25 -3.2(8) . . . . ?
C23 C24 C25 C26 2.4(7) . . . . ?
C24 C25 C26 C21 0.2(7) . . . . ?
C22 C21 C26 C25 -2.0(6) . . . . ?
B1 C21 C26 C25 173.4(4) . . . . ?
C32 C27 C28 C29 -2.3(7) . . . . ?
B1 C27 C28 C29 178.9(5) . . . . ?
C27 C28 C29 C30 -0.7(9) . . . . ?
C28 C29 C30 C31 3.6(9) . . . . ?
C29 C30 C31 C32 -3.3(9) . . . . ?
C30 C31 C32 C27 0.1(9) . . . . ?
C28 C27 C32 C31 2.6(8) . . . . ?
B1 C27 C32 C31 -178.6(5) . . . . ?
C38 C33 C34 C35 -0.2(7) . . . . ?
B1 C33 C34 C35 -176.7(4) . . . . ?
C33 C34 C35 C36 -0.7(7) . . . . ?
C34 C35 C36 C37 2.0(7) . . . . ?
C35 C36 C37 C38 -2.4(8) . . . . ?
C36 C37 C38 C33 1.6(9) . . . . ?
C34 C33 C38 C37 -0.2(8) . . . . ?
B1 C33 C38 C37 176.4(5) . . . . ?
C44 C39 C40 C41 -1.6(7) . . . . ?
B1 C39 C40 C41 174.0(4) . . . . ?
C39 C40 C41 C42 1.4(9) . . . . ?
C40 C41 C42 C43 -0.2(11) . . . . ?
C41 C42 C43 C44 -0.6(12) . . . . ?
C42 C43 C44 C39 0.3(12) . . . . ?
C40 C39 C44 C43 0.8(9) . . . . ?
B1 C39 C44 C43 -174.7(6) . . . . ?
C22 C21 B1 C33 -140.0(4) . . . . ?
C26 C21 B1 C33 44.9(5) . . . . ?
C22 C21 B1 C27 99.8(5) . . . . ?
C26 C21 B1 C27 -75.3(5) . . . . ?
C22 C21 B1 C39 -20.5(6) . . . . ?
C26 C21 B1 C39 164.4(4) . . . . ?
C34 C33 B1 C21 -148.6(4) . . . . ?
C38 C33 B1 C21 35.1(6) . . . . ?
C34 C33 B1 C27 -29.5(6) . . . . ?
C38 C33 B1 C27 154.2(4) . . . . ?
C34 C33 B1 C39 91.0(5) . . . . ?
C38 C33 B1 C39 -85.3(5) . . . . ?
C28 C27 B1 C21 12.6(6) . . . . ?
C32 C27 B1 C21 -166.1(4) . . . . ?
C28 C27 B1 C33 -108.3(5) . . . . ?
C32 C27 B1 C33 73.0(5) . . . . ?
C28 C27 B1 C39 132.5(5) . . . . ?
C32 C27 B1 C39 -46.2(6) . . . . ?
C40 C39 B1 C21 -81.6(5) . . . . ?
C44 C39 B1 C21 93.6(6) . . . . ?
C40 C39 B1 C33 39.5(6) . . . . ?
C44 C39 B1 C33 -145.3(5) . . . . ?
C40 C39 B1 C27 159.6(4) . . . . ?
C44 C39 B1 C27 -25.1(6) . . . . ?
C48 O3 C45 C46 14(2) . . . . ?
O3 C45 C46 C47 -13.1(16) . . . . ?
C45 C46 C47 C48 7.6(13) . . . . ?
C46 C47 C48 O3 0.8(18) . . . . ?
C45 O3 C48 C47 -9(2) . . . . ?
C48A O3A C45A C46A 45(5) . . . . ?
O3A C45A C46A C47A -55(3) . . . . ?
C45A C46A C47A C48A 48(3) . . . . ?
C46A C47A C48A O3A -26(4) . . . . ?
C45A O3A C48A C47A -11(5) . . . . ?
Pd1 O1A N1A O2A 0.00(3) . . . . ?
 
_refine_diff_density_max    0.349
_refine_diff_density_min   -0.679
_refine_diff_density_rms    0.063

_shelx_res_file
;
TITL shelxt in P 1 21/n 1
    07_decay.res
    created by SHELXL-2018/3 at 09:48:35 on 27-Mar-2020
CELL 0.534 11.6738 13.5826 30.2196 90 93.345 90
ZERR 4 0.00035 0.000437 0.000931 0 0.002806 0
LATT 1
SYMM 0.5-X,0.5+Y,0.5-Z
SFAC C H B N O Pd
DISP B 0 0 4.561
DISP C 0.001 0.001 6.94
DISP H -0 0 0.611
DISP N 0.003 0.002 10.693
DISP O 0.005 0.003 16.398
DISP Pd -2.504 0.615 1934.604
UNIT 192 292 4 16 12 4
DFIX 1.2 0.001 N1 O1 N1 O2
DFIX 1.3 0.001 O1A N1A N1A O2A
DANG 2.1 0.001 O1 O2 O1A O2A
FLAT 0.001 Pd1 O1 O2 N1 O1A O2A N1A
RIGU 0.001 0.002
EADP O3 O3A
EADP C45 C45A C48 C48A
EADP C46 C46A C47 C47A
EADP O1 O1A O2 O2A
EADP N1 N1A

L.S. 20
PLAN  5
SIZE 0.1 0.1 0.05
TEMP -3
BOND $H
list 4
CONF
fmap 2
acta
SHEL 999 0.8
OMIT 10 0 0
OMIT -1 2 3
OMIT 7 12 0
OMIT -2 1 2
REM <olex2.extras>
REM <HklSrc "%.\\07_decay.hkl">
REM </olex2.extras>

WGHT    0.061800
FVAR       0.23681   0.71327   0.89406
PD1   6    0.339715    0.775088    0.346652    11.00000    0.05593    0.05934 =
         0.05389    0.00110   -0.00124   -0.00248
N2    4    0.345634    0.927631    0.337735    11.00000    0.06933    0.06342 =
         0.06276    0.01018   -0.00422    0.00333
N3    4    0.454206    0.798822    0.398081    11.00000    0.05452    0.06015 =
         0.04993    0.00026    0.00058   -0.00134
AFIX  13
H3    2    0.531331    0.788826    0.387701    11.00000   -1.20000
AFIX   0
N4    4    0.331455    0.631891    0.371414    11.00000    0.05695    0.06005 =
         0.06381   -0.00264   -0.00381   -0.00393
C1    1    0.441491    0.963049    0.369492    11.00000    0.08393    0.06374 =
         0.06857    0.00495   -0.00694   -0.00672
AFIX  23
H1A   2    0.514297    0.957038    0.355813    11.00000   -1.20000
H1B   2    0.429793    1.031868    0.376521    11.00000   -1.20000
AFIX   0
C2    1    0.443926    0.902476    0.411395    11.00000    0.08229    0.06122 =
         0.06167   -0.00306   -0.00902   -0.00256
AFIX  23
H2A   2    0.508731    0.921335    0.431128    11.00000   -1.20000
H2B   2    0.374012    0.912429    0.426653    11.00000   -1.20000
AFIX   0
C3    1    0.434469    0.723426    0.432533    11.00000    0.06378    0.06631 =
         0.04699    0.00471   -0.00484    0.00024
AFIX  23
H3A   2    0.365255    0.738372    0.447488    11.00000   -1.20000
H3B   2    0.498667    0.721594    0.454393    11.00000   -1.20000
AFIX   0
C4    1    0.422461    0.626037    0.408703    11.00000    0.05894    0.06438 =
         0.06333    0.00252   -0.00323   -0.00245
AFIX  23
H4A   2    0.495216    0.608258    0.396955    11.00000   -1.20000
H4B   2    0.402290    0.575278    0.429445    11.00000   -1.20000
AFIX   0
C5    1    0.231052    0.965724    0.351190    11.00000    0.08270    0.07127 =
         0.07710    0.00042    0.00234    0.01107
AFIX  23
H5A   2    0.171570    0.934473    0.332332    11.00000   -1.20000
H5B   2    0.220892    0.943991    0.381285    11.00000   -1.20000
AFIX   0
C6    1    0.210904    1.075450    0.349414    11.00000    0.11907    0.07406 =
         0.12645   -0.00182   -0.00587    0.02207
AFIX  23
H6A   2    0.216357    1.098207    0.319185    11.00000   -1.20000
H6B   2    0.270204    1.108309    0.367757    11.00000   -1.20000
AFIX   0
C7    1    0.094276    1.102937    0.365322    11.00000    0.12333    0.10717 =
         0.16632   -0.03314   -0.00638    0.04005
AFIX  23
H7A   2    0.035549    1.064216    0.349353    11.00000   -1.20000
H7B   2    0.092074    1.087354    0.396586    11.00000   -1.20000
AFIX   0
C8    1    0.069071    1.209554    0.358521    11.00000    0.17479    0.10182 =
         0.32824   -0.05367   -0.04217    0.04612
AFIX 137
H8A   2    0.043044    1.220656    0.328210    11.00000   -1.50000
H8B   2    0.137439    1.247207    0.365317    11.00000   -1.50000
H8C   2    0.010486    1.229511    0.377652    11.00000   -1.50000
AFIX   0
C9    1    0.365493    0.960544    0.291632    11.00000    0.08052    0.07353 =
         0.06877    0.01853   -0.00233   -0.00296
AFIX  23
H9A   2    0.375069    1.031484    0.291727    11.00000   -1.20000
H9B   2    0.297657    0.945458    0.272783    11.00000   -1.20000
AFIX   0
C10   1    0.467315    0.914926    0.271864    11.00000    0.08097    0.09154 =
         0.07376    0.00948    0.00241   -0.00415
AFIX  23
H10A  2    0.463714    0.843922    0.274927    11.00000   -1.20000
H10B  2    0.536993    0.937735    0.287689    11.00000   -1.20000
AFIX   0
C11   1    0.470577    0.941963    0.222618    11.00000    0.10976    0.12777 =
         0.07549    0.00655    0.01309   -0.01034
AFIX  23
H11A  2    0.406135    0.911190    0.206286    11.00000   -1.20000
H11B  2    0.462445    1.012705    0.219352    11.00000   -1.20000
AFIX   0
C12   1    0.578795    0.910258    0.203352    11.00000    0.11986    0.21940 =
         0.10499   -0.00792    0.03240   -0.00330
AFIX 137
H12A  2    0.575589    0.925858    0.172320    11.00000   -1.50000
H12B  2    0.588258    0.840510    0.207185    11.00000   -1.50000
H12C  2    0.642480    0.943913    0.218098    11.00000   -1.50000
AFIX   0
C13   1    0.211845    0.623584    0.388728    11.00000    0.05860    0.07096 =
         0.07663    0.00612   -0.00082   -0.00480
AFIX  23
H13A  2    0.203233    0.675905    0.410126    11.00000   -1.20000
H13B  2    0.156481    0.635733    0.364142    11.00000   -1.20000
AFIX   0
C14   1    0.180410    0.528301    0.410094    11.00000    0.07011    0.07576 =
         0.09507    0.01066    0.01023   -0.00593
AFIX  23
H14A  2    0.232944    0.515686    0.435521    11.00000   -1.20000
H14B  2    0.187429    0.474771    0.389178    11.00000   -1.20000
AFIX   0
C15   1    0.058966    0.532148    0.424795    11.00000    0.07526    0.09017 =
         0.11096   -0.00059    0.02598   -0.01021
AFIX  23
H15A  2    0.007401    0.547248    0.399367    11.00000   -1.20000
H15B  2    0.053145    0.585089    0.446089    11.00000   -1.20000
AFIX   0
C16   1    0.020793    0.437241    0.445497    11.00000    0.09819    0.09321 =
         0.13873    0.00559    0.03368   -0.01313
AFIX 137
H16A  2    0.021743    0.385178    0.424037    11.00000   -1.50000
H16B  2   -0.055608    0.445010    0.455128    11.00000   -1.50000
H16C  2    0.071996    0.421252    0.470476    11.00000   -1.50000
AFIX   0
C17   1    0.350205    0.551233    0.338732    11.00000    0.08502    0.06011 =
         0.07355   -0.00539    0.00073    0.00015
AFIX  23
H17A  2    0.354762    0.489033    0.354507    11.00000   -1.20000
H17B  2    0.283997    0.548186    0.317836    11.00000   -1.20000
AFIX   0
C18   1    0.454996    0.562486    0.313487    11.00000    0.08774    0.09696 =
         0.07108   -0.00872    0.00665    0.01183
AFIX  23
H18A  2    0.522283    0.562667    0.333897    11.00000   -1.20000
H18B  2    0.452184    0.624911    0.297871    11.00000   -1.20000
AFIX   0
C19   1    0.464358    0.478234    0.280109    11.00000    0.13643    0.13771 =
         0.12875   -0.04997    0.04812   -0.00189
AFIX  23
H19A  2    0.458189    0.416061    0.295582    11.00000   -1.20000
H19B  2    0.400329    0.482440    0.258244    11.00000   -1.20000
AFIX   0
C20   1    0.568717    0.478816    0.257757    11.00000    0.16997    0.17332 =
         0.15779   -0.02816    0.08263    0.01691
AFIX 137
H20A  2    0.576324    0.417788    0.242175    11.00000   -1.50000
H20B  2    0.632436    0.486615    0.279019    11.00000   -1.50000
H20C  2    0.567595    0.532437    0.237040    11.00000   -1.50000
AFIX   0

C21   1    0.656331    0.374206    0.426980    11.00000    0.05767    0.06083 =
         0.06664    0.00462   -0.00267   -0.00215
C22   1    0.709709    0.423587    0.393632    11.00000    0.06770    0.07575 =
         0.08500    0.01206    0.01043   -0.00575
AFIX  43
H22   2    0.727000    0.389205    0.368258    11.00000   -1.20000
AFIX   0
C23   1    0.737620    0.521008    0.396905    11.00000    0.07248    0.07465 =
         0.13493    0.02019    0.01599   -0.00828
AFIX  43
H23   2    0.771954    0.551392    0.373486    11.00000   -1.20000
AFIX   0
C24   1    0.716587    0.574742    0.433445    11.00000    0.07201    0.06052 =
         0.14179    0.01105   -0.00873   -0.00028
AFIX  43
H24   2    0.739533    0.640200    0.435744    11.00000   -1.20000
AFIX   0
C25   1    0.660570    0.530399    0.467063    11.00000    0.08148    0.06245 =
         0.10007   -0.00744   -0.01614    0.00893
AFIX  43
H25   2    0.642725    0.566483    0.491894    11.00000   -1.20000
AFIX   0
C26   1    0.631030    0.431920    0.463673    11.00000    0.08116    0.06089 =
         0.06921    0.00504    0.00041    0.00743
AFIX  43
H26   2    0.593037    0.402927    0.486535    11.00000   -1.20000
AFIX   0
C27   1    0.733991    0.201757    0.458881    11.00000    0.06550    0.06045 =
         0.07215    0.00294    0.01229    0.00350
C28   1    0.809167    0.249878    0.488150    11.00000    0.07459    0.07316 =
         0.08413   -0.00522   -0.00126    0.01101
AFIX  43
H28   2    0.804209    0.318106    0.489781    11.00000   -1.20000
AFIX   0
C29   1    0.891869    0.203129    0.515379    11.00000    0.08630    0.09467 =
         0.10606   -0.00416   -0.01648    0.01841
AFIX  43
H29   2    0.940542    0.240434    0.534185    11.00000   -1.20000
AFIX   0
C30   1    0.902683    0.105220    0.515000    11.00000    0.08278    0.09456 =
         0.13908    0.01420   -0.00473    0.02364
AFIX  43
H30   2    0.955337    0.073609    0.534433    11.00000   -1.20000
AFIX   0
C31   1    0.833009    0.051786    0.484732    11.00000    0.07962    0.07606 =
         0.16244    0.01369    0.00026    0.01406
AFIX  43
H31   2    0.841399   -0.016123    0.482688    11.00000   -1.20000
AFIX   0
C32   1    0.751213    0.099928    0.457683    11.00000    0.07816    0.06277 =
         0.15001   -0.00306   -0.00557    0.00770
AFIX  43
H32   2    0.705508    0.062753    0.437753    11.00000   -1.20000
AFIX   0
C33   1    0.504428    0.229756    0.444698    11.00000    0.06732    0.05653 =
         0.05829   -0.00091   -0.00170   -0.00206
C34   1    0.478646    0.145589    0.467001    11.00000    0.07082    0.05729 =
         0.06862    0.00347    0.00184   -0.00209
AFIX  43
H34   2    0.537344    0.100782    0.473718    11.00000   -1.20000
AFIX   0
C35   1    0.369456    0.123579    0.480125    11.00000    0.07309    0.07783 =
         0.07685    0.00911    0.00205   -0.01149
AFIX  43
H35   2    0.356348    0.064991    0.494932    11.00000   -1.20000
AFIX   0
C36   1    0.280663    0.188688    0.471167    11.00000    0.06997    0.07722 =
         0.10866   -0.00008    0.00857   -0.00864
AFIX  43
H36   2    0.207645    0.175918    0.480531    11.00000   -1.20000
AFIX   0
C37   1    0.302772    0.272954    0.448046    11.00000    0.07298    0.06979 =
         0.14288    0.00882    0.01164    0.00383
AFIX  43
H37   2    0.243470    0.316752    0.440664    11.00000   -1.20000
AFIX   0
C38   1    0.411655    0.293077    0.435742    11.00000    0.07332    0.06237 =
         0.12296    0.01598    0.00536    0.00342
AFIX  43
H38   2    0.424250    0.351535    0.420757    11.00000   -1.20000
AFIX   0
C39   1    0.635828    0.212488    0.374725    11.00000    0.10035    0.07031 =
         0.06741   -0.00344    0.00317   -0.00819
C40   1    0.542740    0.219842    0.344762    11.00000    0.11690    0.07473 =
         0.07765    0.00937   -0.01227   -0.02468
AFIX  43
H40   2    0.473575    0.243638    0.354214    11.00000   -1.20000
AFIX   0
C41   1    0.550119    0.191729    0.299514    11.00000    0.17270    0.08850 =
         0.07556    0.00999   -0.00821   -0.04017
AFIX  43
H41   2    0.486540    0.198700    0.279747    11.00000   -1.20000
AFIX   0
C42   1    0.647858    0.155473    0.285428    11.00000    0.20804    0.12369 =
         0.09275   -0.01277    0.01913   -0.02480
AFIX  43
H42   2    0.652011    0.137104    0.255918    11.00000   -1.20000
AFIX   0
C43   1    0.741719    0.145259    0.314168    11.00000    0.19041    0.17794 =
         0.09606   -0.03415    0.03416    0.02276
AFIX  43
H43   2    0.809494    0.119415    0.304337    11.00000   -1.20000
AFIX   0
C44   1    0.735776    0.173342    0.357784    11.00000    0.13221    0.16767 =
         0.08682   -0.01993    0.02123    0.02758
AFIX  43
H44   2    0.800702    0.166085    0.376841    11.00000   -1.20000
AFIX   0
B1    3    0.632379    0.255006    0.426383    11.00000    0.07052    0.06036 =
         0.06812    0.00051    0.00375   -0.00196

PART 1
O3    5    0.684604    0.804132    0.365249    21.00000    0.08353    0.11003 =
         0.11154   -0.01193    0.01281   -0.00578
C45   1    0.728709    0.762585    0.326344    21.00000    0.09096    0.11273 =
         0.11232   -0.01376    0.01224   -0.00618
AFIX  23
H45A  2    0.705704    0.802104    0.300604    21.00000   -1.20000
H45B  2    0.699354    0.696360    0.321662    21.00000   -1.20000
AFIX   0
C46   1    0.855841    0.760728    0.333001    21.00000    0.08686    0.14944 =
         0.14238   -0.02607    0.01527   -0.01231
AFIX  23
H46A  2    0.891493    0.786729    0.307259    21.00000   -1.20000
H46B  2    0.883344    0.694224    0.338555    21.00000   -1.20000
AFIX   0
C47   1    0.881312    0.826169    0.373404    21.00000    0.08686    0.14944 =
         0.14238   -0.02607    0.01527   -0.01231
AFIX  23
H47A  2    0.929842    0.791655    0.395460    21.00000   -1.20000
H47B  2    0.920487    0.885649    0.364940    21.00000   -1.20000
AFIX   0
C48   1    0.775121    0.849679    0.390614    21.00000    0.09096    0.11273 =
         0.11232   -0.01376    0.01224   -0.00618
AFIX  23
H48A  2    0.764404    0.920498    0.390173    21.00000   -1.20000
H48B  2    0.774625    0.827645    0.421134    21.00000   -1.20000
AFIX   0
SAME 0.02 0.04 O3 > C48
PART 0
PART 2
O3A   5    0.680237    0.807212    0.360113   -21.00000    0.08353    0.11003 =
         0.11154   -0.01193    0.01281   -0.00578
C45A  1    0.752578    0.779531    0.324723   -21.00000    0.09096    0.11273 =
         0.11232   -0.01376    0.01224   -0.00618
AFIX  23
H45C  2    0.743936    0.825437    0.300167   -21.00000   -1.20000
H45D  2    0.734246    0.713752    0.314003   -21.00000   -1.20000
AFIX   0
C46A  1    0.872800    0.783600    0.346291   -21.00000    0.08686    0.14944 =
         0.14238   -0.02607    0.01527   -0.01231
AFIX  23
H46C  2    0.932862    0.776747    0.325637   -21.00000   -1.20000
H46D  2    0.885264    0.739394    0.371319   -21.00000   -1.20000
AFIX   0
C47A  1    0.848998    0.889347    0.359218   -21.00000    0.08686    0.14944 =
         0.14238   -0.02607    0.01527   -0.01231
AFIX  23
H47C  2    0.908303    0.913129    0.380379   -21.00000   -1.20000
H47D  2    0.846591    0.931679    0.333329   -21.00000   -1.20000
AFIX   0
C48A  1    0.741996    0.888481    0.378243   -21.00000    0.09096    0.11273 =
         0.11232   -0.01376    0.01224   -0.00618
AFIX  23
H48C  2    0.700862    0.949171    0.371435   -21.00000   -1.20000
H48D  2    0.752257    0.882081    0.410198   -21.00000   -1.20000
AFIX   0

PART 0
PART 3
O1    5    0.125230    0.759844    0.298983    31.00000    0.08100    0.20096 =
         0.08672   -0.02608   -0.01313    0.00414
O2    5    0.261670    0.723627    0.259736    31.00000    0.08100    0.20096 =
         0.08672   -0.02608   -0.01313    0.00414
N1    4    0.225961    0.749203    0.294398    31.00000    0.08050    0.08539 =
         0.07402    0.00798   -0.00886   -0.00320
PART 0
PART 4
O1A   5    0.209550    0.756595    0.303721   -31.00000    0.08100    0.20096 =
         0.08672   -0.02608   -0.01313    0.00414
O2A   5    0.320116    0.715759    0.254508   -31.00000    0.08100    0.20096 =
         0.08672   -0.02608   -0.01313    0.00414
N1A   4    0.213063    0.729193    0.262601   -31.00000    0.08050    0.08539 =
         0.07402    0.00798   -0.00886   -0.00320
HKLF 4


REM  shelxt in P 1 21/n 1
REM wR2 = 0.1518, GooF = S = 0.880, Restrained GooF = 0.881 for all data
REM R1 = 0.0594 for 4621 Fo > 4sig(Fo) and 0.1245 for all 9742 data
REM 526 parameters refined using 490 restraints

END

WGHT      0.0619      0.0000

REM Highest difference peak  0.349,  deepest hole -0.679,  1-sigma level  0.063
Q1    1   0.8020  0.8636  0.3178  11.00000  0.05    0.35
Q2    1   0.2235  0.7777  0.2906  11.00000  0.05    0.32
Q3    1   0.1437  0.6897  0.2834  11.00000  0.05    0.32
Q4    1   0.4818  0.7266  0.4639  11.00000  0.05    0.32
Q5    1   0.2259  0.7981  0.2537  11.00000  0.05    0.32
;
_shelx_res_checksum   95093

_shelx_hkl_file
;
  16   0  -5    5.84    6.57
  16   0  -6    4.66    6.14
 -16   0   7    1.93    5.37
  16   0  -7   -0.00    3.90
 -16   0   8    4.18    5.87
  16   0  -8   -0.00    4.76
 -16   0   9    0.86    4.92
  16   0  -9    2.19    4.92
 -16   0  10    6.65    6.45
  16   0 -10   -0.00    5.10
 -16   0  11   -0.00    4.70
  16   0 -11   -0.00    5.08
 -16   0  12    3.06    6.52
  16   0 -12   -0.00    5.84
 -16   0  13   -0.00    5.00
  16   0 -13    1.33    4.67
 -16   0  14    1.58    7.25
  16   0 -14    3.12    5.07
 -16   0  15   -0.00    5.55
  16  -1  -1   -0.00    5.16
  16  -1  -2    2.13    6.44
  16  -1  -2    2.70    6.00
  16  -1  -3    1.84    4.70
  16  -1  -3   -0.00    6.14
  16  -1  -4   -0.00    5.12
  16  -1  -4    4.89    5.89
  16  -1  -5    2.73    5.36
  16  -1  -5   -0.00    5.61
  16  -1  -6   -0.00    5.34
  16  -1  -6   -0.00    4.30
 -16   1   7    1.46    4.69
  16  -1  -7    2.65    5.57
  16  -1  -7    0.00    4.44
 -16   1   8    3.94    6.82
  16  -1  -8   17.34    8.02
  16  -1  -8    2.48    5.71
 -16   1   9   -0.00    4.92
  16  -1  -9   -0.00    4.93
  16  -1  -9   -0.00    4.49
 -16   1  10    2.63    5.35
  16  -1 -10    9.45    6.51
  16  -1 -10    1.60    4.25
  16   1 -10    7.80    6.64
 -16   1  11    5.47    6.01
  16  -1 -11    2.16    4.93
  16  -1 -11   -0.00    4.66
  16   1 -11    2.81    5.70
 -16   1  12    1.77    6.32
  16  -1 -12    9.54    7.35
  16  -1 -12    0.00    6.93
  16   1 -12   -0.00    4.49
 -16  -1  12    1.19    4.60
 -16   1  13    4.26    6.07
  16  -1 -13   -0.00    5.92
  16   1 -13   -0.00    5.43
 -16  -1  13    9.66    7.61
 -16  -1  14    3.52    7.10
 -16  -1  15    2.93    5.63
 -16  -1  16    1.41    4.99
  16  -2  -1   -0.00    6.06
  16  -2  -1    0.00    5.21
  16  -2  -2   -0.00    5.46
  16  -2  -2   -0.00    5.57
  16  -2  -3   -0.00    5.82
  16  -2  -3    4.24    6.06
  16  -2  -4   -0.00    5.13
  16  -2  -4    7.24    7.72
  16  -2  -5    2.05    5.21
  16  -2  -5    0.27    5.31
  16  -2  -6   -0.00    5.31
  16  -2  -6   -0.00    4.73
 -16   2   7   -0.00    5.72
  16  -2  -7    0.00    5.50
  16  -2  -7    0.36    5.01
 -16   2   8    0.00    5.52
  16  -2  -8   -0.00    5.44
  16  -2  -8   -0.00    5.71
 -16   2   9   -0.00    6.04
  16  -2  -9   -0.00    5.02
  16  -2  -9    0.00    5.03
 -16   2  10   -0.00    4.80
  16  -2 -10   -0.00    4.78
  16  -2 -10    1.74    6.70
 -16   2  11    0.00    6.61
  16  -2 -11    3.00    5.77
  16  -2 -11    3.07    5.64
  16  -2 -12    2.64    4.74
  16  -2 -13   -0.00    6.49
  16  -2 -14   10.51    7.88
  16  -2 -15    2.68    7.09
  16  -2 -16   -0.00    6.21
  16  -3  -1   -0.00    5.31
  16  -3  -1    0.70    6.48
  16  -3  -2    3.29    6.06
  16  -3  -2   -0.00    6.91
  16  -3  -3    3.31    5.54
  16  -3  -3    3.03    5.92
  16  -3  -4    2.82    5.82
  16  -3  -4   -0.00    8.09
  16  -3  -5    3.86    7.31
  16  -3  -5   -0.00    6.83
  16  -3  -6   -0.00    5.99
  16  -3  -6    3.40    6.42
  16  -3  -7   -0.00    5.34
  16  -3  -7    7.13    6.37
 -16   3   8   -0.00    5.54
  16  -3  -8    7.77    6.70
  16  -3  -8    6.03    6.86
 -16   3   9   -0.00    7.10
  16  -3  -9   -0.00    5.48
  16  -3 -10    3.67    7.06
  16  -3 -11   -0.00    5.92
  16  -3 -12    5.12    6.84
  16  -3 -13    2.98    7.69
  16  -3 -14    3.16    5.40
  16  -3 -15   -0.00    5.92
  16  -4  -1    2.28    6.88
  16  -4  -1    1.42    6.59
  16  -4  -2   -0.00    5.39
  16  -4  -2    7.93    7.31
  16  -4  -3   -0.00    5.70
  16  -4  -3   -0.00    6.98
  16  -4  -4    8.01    9.14
  16  -4  -5    2.93    6.93
  16  -4  -6    0.00    6.48
  16  -4  -7   -0.00    5.23
  16  -4  -8    3.61    5.91
  16  -4  -9   -0.00    5.40
  16  -4 -10    0.00    6.20
  16  -4 -11   -0.00    6.06
  16  -5  -3   -0.00    5.64
  16  -5  -4   10.84    8.15
  16  -5  -5    0.67    7.25
  16  -5  -6    7.13    7.22
  16  -5  -7    2.09    7.61
  15   0  -1   -0.00    6.50
  15   0  -1   -0.00    5.35
  15   0  -2   -0.00    4.66
  15   0  -2    2.94    4.75
  15   0  -3   10.55    7.38
  15   0  -3   10.11    6.96
  15   0  -4   -0.00    4.41
  15   0  -4    7.43    6.02
 -15   0   5   -0.00    4.80
  15   0  -5    6.49    5.96
  15   0  -5    4.04    5.61
 -15   0   6    4.52    6.21
  15   0  -6    1.29    4.80
  15   0  -6   -0.00    5.57
 -15   0   7    2.23    5.43
  15   0  -7    0.03    3.90
  15   0  -7    0.73    5.68
 -15   0   8    4.44    6.44
  15   0  -8    0.48    4.52
  15   0  -8    1.90    5.48
 -15   0   9   10.05    7.94
  15   0  -9   17.51    8.46
  15   0  -9   12.71    7.93
 -15   0  10    4.09    6.02
  15   0 -10    3.04    5.34
  15   0 -10    0.09    4.16
 -15   0  11    0.79    4.29
  15   0 -11   -0.00    4.82
  15   0 -11    2.73    5.64
 -15   0  12   -0.00    5.14
  15   0 -12    1.70    6.05
 -15   0  13    9.07    7.11
  15   0 -13    0.00    6.94
 -15   0  14    3.69    5.79
  15   0 -14    0.00    5.40
 -15   0  15    3.29    5.83
  15   0 -15    2.35    6.90
 -15   0  16    2.42    5.72
  15   0 -16    0.00    5.91
 -15   0  17    2.44    6.52
  15   0 -17    0.51    5.59
 -15   0  18   -0.00    5.39
  15   0 -18    2.59    7.27
 -15   0  19    3.83    6.40
  15   0 -19    0.00    6.55
  15   0 -20   -0.00    6.81
  15   0 -21    3.14    6.06
  15   0 -22    0.00    6.42
  15   0 -23    6.52    7.38
  15  -1  -1   13.97    7.42
  15  -1  -1    4.00    5.43
  15   1  -1    7.99    6.24
  15  -1  -2    0.00    5.96
  15  -1  -2    1.87    6.60
  15   1  -2   -0.00    5.40
  15  -1  -3    0.00    6.04
  15  -1  -3   -0.00    4.56
  15   1  -3   -0.00    5.59
  15  -1  -4   -0.00    4.80
  15  -1  -4    2.77    5.21
  15   1  -4   -0.00    4.70
  15   1  -4    4.42    5.91
 -15   1   5   -0.00    6.39
  15  -1  -5   11.70    7.92
  15  -1  -5    1.55    4.88
  15   1  -5   12.48    7.14
  15   1  -5    8.97    6.88
 -15   1   6   -0.00    6.64
  15  -1  -6   -0.00    5.08
  15  -1  -6    2.67    5.76
  15   1  -6    0.00    3.55
  15   1  -6    1.03    5.14
 -15  -1   6   -0.00    5.22
 -15   1   7    3.45    5.16
  15  -1  -7   -0.00    3.98
  15  -1  -7    0.00    5.61
  15   1  -7    9.21    6.34
  15   1  -7   -0.00    5.67
 -15  -1   7    8.48    6.98
 -15   1   8    0.00    5.64
  15  -1  -8   -0.00    5.39
  15  -1  -8    0.80    5.95
  15   1  -8    3.76    5.21
  15   1  -8    1.43    5.97
 -15  -1   8   -0.00    4.66
 -15   1   9   -0.00    6.40
  15  -1  -9    0.99    4.74
  15  -1  -9    2.29    6.07
  15   1  -9    0.00    5.15
  15   1  -9    5.74    5.50
 -15  -1   9   -0.00    5.99
 -15   1  10   -0.00    5.82
  15  -1 -10    9.08    6.67
  15  -1 -10    0.81    3.98
  15   1 -10   -0.00    4.10
  15   1 -10    1.39    4.89
 -15  -1  10    0.40    4.43
 -15   1  11    3.42    6.67
  15  -1 -11    4.73    6.00
  15  -1 -11   -0.00    5.19
  15   1 -11   14.95    8.11
 -15  -1  11    5.10    6.76
 -15   1  12   -0.00    5.32
  15  -1 -12   -0.00    5.10
  15  -1 -12   -0.00    6.33
  15   1 -12    3.37    6.52
 -15  -1  12   -0.00    5.16
 -15   1  13    4.32    5.40
  15  -1 -13    0.00    6.52
  15   1 -13   -0.00    6.61
 -15  -1  13    2.27    6.79
 -15   1  14    5.36    6.49
  15  -1 -14   -0.00    5.24
  15   1 -14   -0.00    6.32
 -15  -1  14   -0.00    5.10
 -15   1  15    6.03    5.17
  15  -1 -15   17.96    9.34
  15   1 -15    3.43    6.58
 -15  -1  15   -0.00    5.50
 -15   1  16    2.78    6.27
  15  -1 -16   -0.00    5.49
  15   1 -16    2.16    5.88
 -15  -1  16   -0.00    5.35
 -15   1  17    4.34    6.91
  15  -1 -17    2.57    6.44
  15   1 -17   -0.00    6.38
 -15  -1  17    9.21    7.97
 -15   1  18    2.71    5.44
  15  -1 -18   -0.00    7.28
  15   1 -18   -0.00    6.35
 -15  -1  18    1.71    6.74
  15  -1 -19   -0.00    7.86
  15   1 -19   -0.00    6.35
 -15  -1  19   -0.00    5.34
  15  -1 -20    6.31    5.99
  15   1 -20    2.14    4.66
 -15  -1  20    0.00    6.07
  15  -1 -21    6.75    7.95
  15  -2  -1   -0.00    5.60
  15  -2  -1   -0.00    5.28
  15   2  -1    5.11    4.84
  15  -2  -2   -0.00    5.13
  15  -2  -2   -0.00    6.34
  15   2  -2   -0.00    5.10
  15  -2  -3    1.65    5.37
  15  -2  -3    2.28    6.61
  15   2  -3    0.00    6.42
  15  -2  -4    6.82    6.08
  15  -2  -4    1.27    5.53
  15   2  -4    1.57    5.35
  15  -2  -5    0.00    5.33
  15  -2  -5    0.35    4.93
  15   2  -5    0.80    4.90
 -15   2   6    2.26    5.87
  15  -2  -6   -0.00    5.14
  15  -2  -6    1.78    5.17
  15   2  -6   13.80    6.91
 -15   2   7    1.14    5.80
  15  -2  -7    0.00    4.99
  15  -2  -7    9.89    6.79
  15   2  -7   -0.00    5.32
 -15   2   8   -0.00    4.20
  15  -2  -8   -0.00    5.17
  15  -2  -8   -0.00    6.59
  15   2  -8    0.00    4.90
 -15   2   9   19.46    8.87
  15  -2  -9    5.16    6.09
  15  -2  -9   10.53    7.46
  15   2  -9    4.90    5.19
  15   2  -9    0.00    5.91
 -15   2  10   -0.00    6.97
  15  -2 -10   16.18    8.23
  15  -2 -10   -0.00    5.29
  15   2 -10    1.70    5.37
  15   2 -10   -0.00    6.43
 -15   2  11    1.67    6.01
  15  -2 -11   -0.00    5.63
  15  -2 -11    3.37    4.84
  15   2 -11    1.18    4.82
 -15  -2  11    0.60    5.02
 -15   2  12    0.48    6.74
  15  -2 -12   -0.00    5.27
  15  -2 -12    0.65    5.72
  15   2 -12    0.46    6.35
 -15  -2  12   -0.00    4.91
 -15   2  13   11.23    7.39
  15  -2 -13    1.60    5.17
  15  -2 -13    8.19    7.44
  15   2 -13    0.00    6.17
 -15  -2  13   -0.00    4.86
 -15   2  14   10.49    7.57
  15  -2 -14    6.26    5.28
  15  -2 -14   -0.00    5.63
  15   2 -14    7.16    6.21
 -15  -2  14    5.94    6.76
 -15   2  15   14.14    8.65
  15  -2 -15   10.01    7.62
  15   2 -15    1.01    6.35
 -15  -2  15   12.74    7.74
 -15   2  16    9.50    6.80
  15  -2 -16   -0.00    6.32
  15   2 -16   -0.00    6.30
 -15  -2  16    5.20    6.32
 -15   2  17   -0.00    6.51
  15  -2 -17    2.29    6.48
  15   2 -17    3.68    6.43
 -15  -2  17    0.00    4.72
  15  -2 -18    1.43    6.10
 -15  -2  18   -0.00    6.01
  15  -2 -19    2.63    6.74
 -15  -2  19    6.70    7.31
 -15  -2  20   -0.00    5.72
  15  -3  -1    0.00    6.13
  15  -3  -1    1.20    5.30
  15   3  -1    7.54    5.84
  15  -3  -2   -0.00    5.43
  15  -3  -2    0.00    5.84
  15   3  -2    2.15    5.28
  15  -3  -3    6.36    6.73
  15  -3  -3   -0.00    5.61
  15   3  -3   -0.00    4.62
  15  -3  -4   -0.00    6.17
  15  -3  -4    8.41    7.45
  15   3  -4    3.45    6.23
  15  -3  -5    2.44    5.58
  15  -3  -5    4.69    7.87
  15   3  -5    0.55    5.01
  15  -3  -6    0.00    5.32
  15  -3  -6    3.68    6.24
  15   3  -6   -0.00    4.72
 -15   3   7   -0.00    6.85
  15  -3  -7    0.00    5.90
  15  -3  -7    1.99    6.43
  15   3  -7    0.00    5.08
 -15   3   8    0.25    5.39
  15  -3  -8    1.76    4.94
  15  -3  -8    0.30    5.47
  15   3  -8    3.18    6.64
 -15   3   9    0.37    5.80
  15  -3  -9   -0.00    5.20
  15  -3  -9   -0.00    6.70
  15   3  -9   -0.00    4.94
 -15   3  10   -0.00    6.20
  15  -3 -10   -0.00    5.71
  15  -3 -10   -0.00    6.43
  15   3 -10    0.00    5.77
 -15   3  11   26.56   10.49
  15  -3 -11    2.24    5.39
  15  -3 -11   19.86    9.74
  15   3 -11    4.38    6.44
 -15   3  12   -0.00    5.81
  15  -3 -12   -0.00    5.97
  15  -3 -12   13.15    7.93
  15   3 -12    3.06    5.99
 -15   3  13    2.93    7.06
  15  -3 -13    2.56    6.57
  15  -3 -13    7.22    7.93
  15   3 -13    1.87    5.70
 -15   3  14    2.32    6.38
  15  -3 -14   -0.00    6.11
  15  -3 -14    4.85    6.38
  15   3 -14    4.72    6.15
 -15   3  15    0.00    5.32
  15  -3 -15   -0.00    5.96
  15  -3 -15    0.00    7.49
  15  -3 -16    6.01    6.58
 -15  -3  17    0.00    5.12
 -15  -3  18    2.72    5.03
 -15  -3  19   12.71    7.75
 -15  -3  20    3.62    6.14
 -15  -3  21    9.13    7.41
  15  -4  -1    5.43    6.25
  15  -4  -1    9.16    7.41
  15   4  -1    0.00    5.56
  15  -4  -2   -0.00    4.88
  15  -4  -2   -0.00    5.92
  15   4  -2   -0.00    5.00
  15  -4  -3    3.22    5.45
  15  -4  -3   -0.00    5.73
  15   4  -3   10.70    5.60
  15  -4  -4    9.87    7.59
  15  -4  -4    0.82    6.48
  15   4  -4    4.88    6.32
  15  -4  -5    3.67    5.54
  15  -4  -5    0.00    6.36
  15   4  -5    8.54    6.46
  15  -4  -6    1.62    6.01
  15  -4  -6   -0.00    5.16
  15   4  -6    1.97    5.22
  15  -4  -7    5.44    6.69
  15  -4  -7    0.83    5.06
  15   4  -7    0.53    6.45
 -15   4   8    0.19    5.18
  15  -4  -8    0.23    7.05
  15  -4  -8   -0.00    5.00
  15   4  -8    0.00    5.77
 -15   4   9   -0.00    5.14
  15  -4  -9    0.00    5.63
  15  -4  -9    1.77    6.44
  15   4  -9   -0.00    5.40
 -15   4  10    1.88    6.44
  15  -4 -10    5.78    5.21
  15  -4 -10    0.21    5.17
  15   4 -10   -0.00    6.12
 -15   4  11   10.45    7.93
  15  -4 -11    1.86    5.21
  15  -4 -11   -0.00    5.69
 -15   4  12    1.23    6.63
  15  -4 -12    0.31    5.16
  15  -4 -12    1.26    5.66
 -15   4  13    3.33    5.95
  15  -4 -13    2.41    5.06
  15  -4 -13    0.41    5.93
  15  -5  -1    0.00    6.81
  15   5  -1    0.00    4.27
  15  -5  -2   -0.00    6.74
  15  -5  -2    1.73    6.48
  15   5  -2   -0.00    4.60
  15  -5  -3    5.25    6.19
  15  -5  -3    5.49    7.76
  15   5  -3   -0.00    4.09
  15  -5  -4    2.01    5.29
  15  -5  -4   -0.00    5.34
  15   5  -4    0.00    4.82
  15  -5  -5   -0.00    5.74
  15  -5  -5    2.86    6.52
  15  -5  -6   19.77    8.54
  15  -5  -6    6.06    6.42
  15  -5  -7    5.80    7.39
  15  -5  -7   14.71    8.66
  15  -5  -8   -0.00    5.11
  15  -5  -8    2.28    5.96
 -15   5   9   -0.00    5.90
  15  -5  -9   -0.00    5.97
  15  -5  -9    0.64    6.65
 -15   5  10    3.83    5.33
  15  -5 -10    3.25    5.52
  15  -6  -1    1.73    6.29
  15  -6  -2   -0.00    5.28
  15  -6  -3   -0.00    6.26
  15  -6  -3    0.00    6.52
  15  -6  -4   10.49    7.83
  15  -6  -4    7.75    9.15
  15  -6  -5    7.56    6.95
  14   0  -1    0.13    4.33
  14   0  -1   -0.00    5.30
  14   0  -2   20.00    8.78
  14   0  -2   20.06    8.39
 -14   0   3    0.45    5.16
  14   0  -3    2.08    4.82
  14   0  -3    0.79    4.35
 -14   0   4    2.24    5.11
  14   0  -4   10.01    7.62
  14   0  -4    0.00    5.30
 -14   0   5    0.00    4.67
  14   0  -5    1.09    4.91
  14   0  -5    2.36    4.88
 -14   0   6    5.76    5.68
  14   0  -6    0.00    4.56
  14   0  -6    5.20    5.87
 -14   0   7   -0.00    4.86
  14   0  -7   -0.00    5.08
  14   0  -7    2.62    4.53
 -14   0   8   -0.00    5.36
  14   0  -8   17.36    7.81
  14   0  -8   -0.00    6.62
 -14   0   9   -0.00    4.53
  14   0  -9    5.20    5.86
  14   0  -9    0.00    5.24
 -14   0  10    0.33    4.87
  14   0 -10    0.46    4.70
 -14   0  11    1.18    5.49
  14   0 -11   -0.00    5.23
 -14   0  12    3.74    5.51
  14   0 -12   21.05    8.86
 -14   0  13   -0.00    5.31
  14   0 -13   -0.00    6.41
 -14   0  14   10.14    7.38
  14   0 -14   10.24    7.34
 -14   0  15    2.74    4.81
  14   0 -15   -0.00    5.26
 -14   0  16    3.77    6.23
  14   0 -16    4.85    6.30
 -14   0  17    4.25    6.13
  14   0 -17    2.22    6.75
 -14   0  18   10.06    6.50
  14   0 -18    5.19    7.18
 -14   0  19   -0.00    5.54
  14   0 -19    0.00    5.51
 -14   0  20    2.56    5.68
  14   0 -20    3.81    6.77
 -14   0  21    0.00    6.10
  14   0 -21   -0.00    6.38
 -14   0  22   -0.00    4.78
  14   0 -22   -0.00    5.21
  14   0 -23   -0.00    6.43
  14   0 -24    0.00    5.55
  14  -1  -1    7.55    6.55
  14  -1  -1    3.34    5.65
  14   1  -1    4.12    5.39
  14   1  -1   10.33    6.52
  14  -1  -2    3.38    5.64
  14  -1  -2   -0.00    5.28
  14   1  -2   -0.00    5.73
  14   1  -2   -0.00    5.44
  14  -1  -3   -0.00    4.23
  14  -1  -3    3.55    5.17
  14   1  -3   -0.00    4.08
  14   1  -3    3.59    4.84
 -14  -1   3    0.00    4.00
 -14   1   4    3.29    6.13
  14  -1  -4   -0.00    4.97
  14  -1  -4    1.19    5.51
  14   1  -4    0.00    4.87
  14   1  -4    0.97    5.01
 -14  -1   4    6.68    5.53
 -14   1   5    6.75    6.49
  14  -1  -5   -0.00    3.79
  14  -1  -5    0.09    4.40
  14   1  -5    1.01    3.98
  14   1  -5   10.12    6.64
 -14  -1   5    1.45    4.31
 -14   1   6   -0.00    5.51
  14  -1  -6    3.19    4.40
  14  -1  -6   12.23    7.94
  14   1  -6   12.74    7.20
  14   1  -6    9.07    6.61
 -14  -1   6   15.01    7.94
 -14   1   7    0.00    5.44
  14  -1  -7   -0.00    4.44
  14  -1  -7    3.58    6.09
  14   1  -7    0.00    5.36
  14   1  -7   -0.00    5.20
 -14  -1   7    0.00    4.60
 -14   1   8   -0.00    5.01
  14  -1  -8    0.85    3.95
  14  -1  -8    1.31    5.96
  14   1  -8    0.00    4.29
  14   1  -8    3.49    6.60
 -14  -1   8    3.82    5.21
 -14   1   9    4.54    6.18
  14  -1  -9    0.89    5.48
  14  -1  -9    0.00    4.81
  14   1  -9    0.60    4.61
  14   1  -9    1.64    5.48
 -14  -1   9   -0.00    5.46
 -14   1  10    9.57    7.63
  14  -1 -10   21.48    9.30
  14  -1 -10   17.47    9.04
  14   1 -10   22.12    9.21
 -14  -1  10   11.36    6.65
 -14   1  11    7.06    6.27
  14  -1 -11    2.15    5.14
  14   1 -11   -0.00    5.08
 -14  -1  11    3.92    5.95
 -14   1  12   10.09    7.76
  14  -1 -12    5.38    6.81
  14   1 -12   -0.00    6.57
 -14  -1  12    5.54    6.38
 -14   1  13   10.80    7.57
  14  -1 -13    4.16    5.49
  14   1 -13    0.00    5.90
 -14  -1  13    6.58    6.70
 -14   1  14    2.26    5.26
  14  -1 -14   15.39    8.88
  14   1 -14    4.06    6.21
 -14  -1  14   10.62    7.14
 -14   1  15   -0.00    5.51
  14  -1 -15    1.57    6.52
  14   1 -15   -0.00    5.45
 -14  -1  15   -0.00    5.17
 -14   1  16   -5.95    6.39
  14  -1 -16    6.39    8.22
  14   1 -16    0.00    6.80
 -14  -1  16    0.75    4.41
 -14   1  17   -0.00    5.01
  14  -1 -17   -0.00    6.52
  14   1 -17   -0.00    5.53
 -14  -1  17    1.26    4.97
 -14   1  18    7.02    6.96
  14  -1 -18    1.62    5.72
  14   1 -18   -0.00    4.78
 -14  -1  18    1.27    4.83
 -14   1  19   -1.62    5.23
  14  -1 -19   -0.00    5.63
  14   1 -19   -0.00    5.08
 -14  -1  19    5.86    6.25
 -14   1  20    0.00    5.91
  14  -1 -20    6.52    8.02
  14   1 -20    2.76    4.46
 -14  -1  20   -0.00    5.96
 -14   1  21   -0.00    6.25
  14  -1 -21   14.18    8.62
  14   1 -21    0.00    6.13
 -14  -1  21    7.22    6.36
 -14   1  22    0.00    5.83
  14  -1 -22    1.73    6.25
  14   1 -22   14.65    8.69
 -14  -1  22   -0.00    5.47
  14   1 -23   -0.00    5.93
 -14  -1  23    4.35    6.05
  14   1 -24   -0.00    5.11
  14   1 -25   -0.00    5.48
  14   1 -26    0.00    4.76
  14  -2  -1    1.36    5.84
  14  -2  -1   -0.00    4.91
  14   2  -1    1.92    4.91
  14  -2  -2   23.45    9.08
  14  -2  -2    7.44    7.30
  14   2  -2   24.21    8.39
  14  -2  -3   -0.00    4.93
  14  -2  -3   -0.00    5.21
  14   2  -3   -0.00    5.61
  14  -2  -4    8.10    7.32
  14  -2  -4   -0.00    5.86
  14   2  -4    5.13    5.10
  14   2  -4    3.10    4.96
 -14   2   5    0.83    4.85
  14  -2  -5    0.00    5.71
  14  -2  -5    1.59    4.65
  14   2  -5   -0.00    4.38
  14   2  -5    0.00    4.76
 -14  -2   5   -0.00    4.79
 -14   2   6    9.00    6.24
  14  -2  -6    8.38    6.57
  14  -2  -6    4.54    5.94
  14   2  -6   11.96    7.14
  14   2  -6    6.11    5.47
 -14  -2   6    2.68    5.58
 -14   2   7    0.78    5.93
  14  -2  -7    1.27    4.05
  14  -2  -7    7.24    5.74
  14   2  -7   -0.00    3.97
  14   2  -7    0.22    4.88
 -14  -2   7    6.17    6.11
 -14   2   8    2.39    5.43
  14  -2  -8    7.22    6.46
  14  -2  -8    1.66    5.68
  14   2  -8    1.07    4.28
  14   2  -8    4.11    5.38
 -14  -2   8    3.94    5.42
 -14   2   9    0.00    4.86
  14  -2  -9   -0.00    4.95
  14  -2  -9    0.90    4.99
  14   2  -9    5.94    5.92
 -14  -2   9    1.23    5.03
 -14   2  10    0.54    5.34
  14  -2 -10   -0.00    5.24
  14  -2 -10    0.00    5.43
  14   2 -10    0.00    6.23
 -14  -2  10    1.32    4.50
 -14   2  11   -0.00    5.90
  14  -2 -11    2.48    5.60
  14  -2 -11   -0.00    5.67
  14   2 -11   -0.00    5.60
 -14  -2  11   -0.00    5.69
 -14   2  12    2.90    5.93
  14  -2 -12   15.39    7.66
  14  -2 -12   10.91    7.25
  14   2 -12    7.83    6.43
 -14  -2  12   13.78    7.29
 -14   2  13    6.05    7.10
  14  -2 -13    6.27    7.27
  14   2 -13    1.13    6.36
 -14  -2  13    0.00    5.43
 -14   2  14    4.90    6.38
  14  -2 -14   -0.00    5.34
  14   2 -14    7.13    6.64
 -14  -2  14    2.54    5.07
 -14   2  15   -0.00    6.53
  14  -2 -15    5.01    5.93
  14   2 -15   -0.00    5.95
 -14  -2  15    3.47    5.52
 -14   2  16   -0.00    5.42
  14  -2 -16    5.94    7.37
  14   2 -16    3.71    5.92
 -14  -2  16    4.46    5.84
 -14   2  17    5.16    6.74
  14  -2 -17   10.17    7.63
  14   2 -17   -0.00    6.60
 -14  -2  17    1.41    4.76
 -14   2  18    0.00    6.56
  14  -2 -18   -0.00    6.37
  14   2 -18    3.70    5.80
 -14  -2  18    0.00    6.17
 -14   2  19    5.28    7.14
  14  -2 -19    5.59    6.19
  14   2 -19   -0.00    4.71
 -14  -2  19   -0.00    5.25
 -14   2  20   -0.00    6.50
  14  -2 -20   -0.00    6.75
  14   2 -20   -0.00    5.88
 -14  -2  20   -0.00    6.25
 -14   2  21   -0.00    4.29
  14   2 -21    2.21    6.07
 -14  -2  21    1.74    4.77
  14   2 -22    6.90    7.08
 -14  -2  22   -0.00    5.28
  14   2 -23    0.00    4.84
 -14  -2  23   -0.00    5.07
  14   2 -24   -0.00    6.59
  14   2 -25   11.82    8.07
  14   2 -26    5.17    6.43
  14  -3  -1   -0.00    5.65
  14  -3  -1    4.19    6.55
  14   3  -1    0.28    3.75
  14  -3  -2    1.22    5.37
  14  -3  -2   -0.00    6.01
  14   3  -2    8.91    5.90
  14  -3  -3    4.41    6.42
  14  -3  -3    0.65    4.62
  14   3  -3    3.57    4.40
  14  -3  -4    2.38    5.22
  14  -3  -4   -0.00    6.45
  14   3  -4   -0.00    4.28
 -14   3   5    7.96    6.62
  14  -3  -5   -0.00    5.70
  14  -3  -5   -0.00    5.14
  14   3  -5   -0.00    3.73
 -14   3   6   11.79    7.24
  14  -3  -6    5.61    6.24
  14  -3  -6   14.81    8.07
  14   3  -6    1.78    5.54
 -14   3   7    0.83    5.40
  14  -3  -7    0.00    5.28
  14  -3  -7    5.26    6.01
  14   3  -7    8.94    5.97
 -14   3   8   -0.00    4.17
  14  -3  -8    1.19    3.81
  14  -3  -8    3.22    5.81
  14   3  -8   -0.00    4.38
 -14   3   9    1.74    5.56
  14  -3  -9   -0.00    4.23
  14  -3  -9   -0.00    5.74
  14   3  -9   -0.00    4.97
 -14   3  10    8.15    7.88
  14  -3 -10    9.03    6.25
  14  -3 -10   20.09    9.36
  14   3 -10    1.04    5.33
 -14  -3  10    2.46    5.10
 -14   3  11    5.53    6.84
  14  -3 -11   12.07    7.52
  14  -3 -11   12.90    8.47
  14   3 -11    5.06    5.81
 -14  -3  11   10.94    6.77
 -14   3  12   -0.00    6.13
  14  -3 -12   -0.00    4.36
  14  -3 -12    7.91    7.07
  14   3 -12    0.00    5.09
 -14  -3  12   -0.00    5.13
 -14   3  13    7.36    5.68
  14  -3 -13    0.36    3.75
  14  -3 -13    0.00    4.62
  14   3 -13   -0.00    4.42
 -14  -3  13   -0.00    4.83
 -14   3  14   -0.00    5.67
  14  -3 -14    3.22    5.67
  14   3 -14    2.24    5.29
 -14  -3  14   -0.00    4.18
 -14   3  15    7.27    6.47
  14  -3 -15   -0.00    5.72
  14   3 -15   -0.00    6.31
 -14  -3  15    8.77    7.54
 -14   3  16    0.86    5.36
  14  -3 -16    9.86    7.45
  14   3 -16    1.70    5.55
 -14  -3  16   17.08    8.04
 -14   3  17    5.47    5.57
  14  -3 -17   15.05    7.87
  14   3 -17    5.02    6.56
 -14  -3  17   -0.00    4.05
 -14   3  18   -0.00    6.45
  14   3 -18   -0.46    6.33
 -14  -3  18    3.89    5.89
 -14   3  19    4.21    6.42
  14   3 -19    1.23    6.29
 -14  -3  19    5.48    6.61
 -14   3  20   -0.00    7.38
  14   3 -20    5.33    6.61
 -14  -3  20   18.56    8.21
  14   3 -21   -0.00    7.36
 -14  -3  21    3.07    5.38
  14   3 -22    7.61    7.80
 -14  -3  22    0.00    6.98
  14   3 -23    1.40    6.78
 -14  -3  23    0.76    5.84
 -14  -3  24    4.48    7.22
  14  -4  -1    0.64    3.60
  14  -4  -1    1.82    6.94
  14   4  -1    3.25    4.89
  14  -4  -2    4.08    5.92
  14  -4  -2    1.22    5.00
  14   4  -2    5.95    5.87
  14  -4  -3    0.15    3.73
  14  -4  -3    0.00    4.55
  14   4  -3   -0.00    5.78
  14  -4  -4   10.40    7.30
  14  -4  -4    8.90    6.30
  14   4  -4    0.00    4.73
  14  -4  -5    7.68    6.71
  14  -4  -5    1.23    6.37
  14   4  -5   -0.00    4.45
 -14   4   6   19.31    8.70
  14  -4  -6    0.00    5.61
  14  -4  -6    4.53    6.94
  14   4  -6    1.16    5.27
 -14   4   7    5.67    7.01
  14  -4  -7    4.52    6.34
  14  -4  -7   10.38    7.52
  14   4  -7    4.56    5.92
 -14   4   8   -0.00    3.65
  14  -4  -8    5.44    5.62
  14  -4  -8    3.70    6.17
  14   4  -8    6.54    6.02
 -14   4   9    1.85    5.72
  14  -4  -9    0.00    5.72
  14  -4  -9    2.61    5.36
  14   4  -9   -0.00    5.15
 -14   4  10   14.44    8.46
  14  -4 -10   13.39    6.96
  14  -4 -10    5.52    6.44
  14   4 -10    8.61    7.64
 -14   4  11   -0.00    5.05
  14  -4 -11   -0.00    4.92
  14  -4 -11   -0.00    5.15
  14   4 -11    2.58    5.42
 -14   4  12   10.06    7.62
  14  -4 -12    6.39    5.82
  14  -4 -12   17.22    9.33
  14   4 -12    0.00    6.02
 -14   4  13    5.88    7.32
  14  -4 -13   14.29    7.59
  14  -4 -13   15.10    8.67
  14   4 -13    7.86    7.40
 -14   4  14   13.50    8.44
  14  -4 -14   13.71    8.09
  14  -4 -14    5.00    6.05
  14   4 -14   10.28    6.61
 -14   4  15    2.60    5.33
  14  -4 -15   -0.00    6.41
  14   4 -15    0.06    4.13
 -14   4  16    8.45    7.84
  14   4 -16   -0.00    4.99
 -14  -4  16   10.23    8.17
 -14   4  17    0.00    5.69
  14   4 -17    4.62    6.00
 -14  -4  17    0.51    5.65
 -14   4  18    5.01    6.00
  14   4 -18    4.40    7.08
 -14  -4  18    9.94    6.60
  14   4 -19   -0.00    4.87
 -14  -4  19    2.01    5.48
  14   4 -20   -0.00    6.65
 -14  -4  20    1.52    5.19
 -14  -4  21    3.67    5.98
 -14  -4  22   -0.00    5.61
 -14  -4  23    3.61    5.82
 -14  -4  24   -0.00    5.27
  14  -5  -1   10.15    7.93
  14  -5  -1    5.21    7.53
  14   5  -1    8.54    5.92
  14  -5  -2    0.00    5.59
  14  -5  -2    2.38    7.38
  14   5  -2    1.02    4.61
  14  -5  -3    1.09    5.79
  14  -5  -3    0.00    5.93
  14   5  -3    3.89    4.64
  14  -5  -4    0.00    3.62
  14  -5  -4   -0.00    7.50
  14   5  -4    1.35    4.65
  14  -5  -5    5.04    6.45
  14  -5  -5    0.00    6.54
  14   5  -5    0.57    5.12
  14  -5  -6   12.44    7.75
  14  -5  -6    2.91    6.27
  14   5  -6    1.83    5.10
 -14   5   7   -0.00    6.92
  14  -5  -7    1.97    5.67
  14  -5  -7   -0.00    6.31
  14   5  -7    3.23    4.93
 -14   5   8   -0.00    4.67
  14  -5  -8    0.00    6.00
  14  -5  -8    0.00    6.53
  14   5  -8   -0.00    4.78
 -14   5   9    4.28    6.90
  14  -5  -9   10.43    7.68
  14  -5  -9    5.23    6.88
  14   5  -9    1.85    5.71
 -14   5  10    7.59    7.66
  14  -5 -10   10.24    7.06
  14  -5 -10   13.77    8.63
  14   5 -10    6.90    6.19
 -14   5  11   -0.00    6.12
  14  -5 -11    0.00    5.22
  14  -5 -11    1.69    5.92
  14   5 -11    1.68    5.60
 -14   5  12   -0.00    5.18
  14  -5 -12    1.91    5.91
  14   5 -12   -0.00    5.35
 -14   5  13   -0.00    5.34
  14  -5 -13   -0.00    7.40
  14   5 -13    0.00    5.64
 -14   5  14    5.22    6.04
  14  -5 -14    5.45    6.13
  14   5 -14   -0.00    4.52
 -14   5  15   -0.00    4.59
  14  -5 -15    0.00    7.26
  14   5 -15   -0.00    5.03
 -14   5  16   10.95    7.75
  14  -5 -16    2.69    6.01
  14   5 -16   10.11    7.73
 -14   5  17   -0.00    7.16
  14   5 -17    0.22    4.41
  14   5 -18    0.00    6.39
 -14  -5  23   -0.00    6.88
 -14  -5  24   -0.00    4.79
  14  -6  -1    7.48    6.53
  14   6  -1    2.21    4.80
  14  -6  -2   13.62    7.70
  14   6  -2    4.37    5.50
  14  -6  -3    7.32    6.56
  14  -6  -3   -0.00    6.85
  14   6  -3    5.70    5.53
  14  -6  -4    8.92    6.89
  14  -6  -4    4.99    7.42
  14   6  -4    5.16    4.73
  14  -6  -5    0.00    6.53
  14  -6  -5    6.58    6.67
  14   6  -5    6.14    5.27
  14  -6  -6   10.76    7.07
  14  -6  -6    1.94    5.21
  14   6  -6    3.49    5.34
  14  -6  -7   14.77    8.00
  14  -6  -7    0.00    4.92
  14   6  -7    7.85    5.91
  14  -6  -8    0.00    6.09
  14   6  -8    5.68    5.65
 -14   6   9    2.78    6.15
  14  -6  -9    0.00    5.86
  14   6  -9    2.48    5.33
 -14   6  10   -0.00    5.56
  14  -6 -10    2.11    5.81
  14   6 -10    1.73    4.72
 -14   6  11    5.34    5.67
  14  -6 -11   -0.00    5.17
  14   6 -11   -0.00    5.36
 -14   6  12   -0.00    5.55
  14  -6 -12   -0.00    6.26
  14   6 -12    5.19    5.80
 -14   6  13   -0.00    5.82
  14  -6 -13    0.00    5.82
  14   6 -13    3.35    5.53
 -14   6  14    1.07    6.81
  14  -6 -14    2.23    6.63
  14   6 -14    6.71    6.27
  14  -7  -1    1.96    5.14
  14   7  -1    0.49    3.66
  14  -7  -2    0.96    5.95
  14   7  -2   -0.00    3.45
  14  -7  -3    2.72    6.43
  14   7  -3   -0.00    5.31
  14  -7  -4   -0.00    6.19
  14   7  -4   -0.00    4.95
  14  -7  -5    4.49    7.19
  14   7  -5    5.65    5.14
  14  -7  -6    5.08    7.14
  14   7  -6    1.05    5.49
  14  -7  -7   -0.00    4.75
  14   7  -7    4.05    5.31
  14  -7  -8   -0.00    6.11
  14   7  -8    0.00    5.60
  14  -7  -9    6.52    7.36
  14   7  -9    7.51    6.53
 -14   7  10    0.92    6.07
  14  -7 -10    0.00    4.85
  14   7 -10    0.98    4.59
 -14   7  11    6.11    7.27
  14  -7 -11   -0.00    6.02
  14   7 -11   -0.00    5.01
  14  -8  -1    6.87    5.93
  14   8  -1    4.87    5.07
  14  -8  -2    2.35    5.91
  14   8  -2   -0.00    4.78
  14  -8  -3    0.00    6.52
  14   8  -3    3.36    5.02
  14  -8  -4    3.06    6.02
  14   8  -4    3.22    5.09
  14  -8  -5   -0.00    4.81
  14   8  -5    1.03    4.44
  14  -8  -6    4.07    6.51
  14   8  -6   -0.00    5.56
  13   0  -1   26.49    9.66
  13   0  -1   24.83    9.19
 -13   0   2    1.14    4.95
  13   0  -2    2.60    5.18
  13   0  -2    0.05    4.24
 -13   0   3    0.00    4.59
  13   0  -3    0.00    3.89
  13   0  -3    4.42    6.39
 -13   0   4    0.00    4.95
  13   0  -4   12.94    7.20
  13   0  -4    1.88    4.96
 -13   0   5    4.19    5.65
  13   0  -5    2.64    4.32
  13   0  -5    0.00    5.13
 -13   0   6    0.00    5.25
  13   0  -6    0.00    3.16
  13   0  -6   -0.00    5.05
 -13   0   7   12.14    7.06
  13   0  -7    7.27    6.06
  13   0  -7    5.77    6.62
 -13   0   8   -0.00    4.71
  13   0  -8   10.27    6.44
  13   0  -8    0.00    4.94
 -13   0   9   11.73    6.85
  13   0  -9    4.36    5.97
 -13   0  10   -0.00    5.31
  13   0 -10    0.00    5.41
 -13   0  11   13.58    8.41
 -13   0  12    0.80    4.84
  13   0 -12   -0.00    6.35
 -13   0  13   11.68    7.67
  13   0 -13   17.19    8.66
 -13   0  14    2.76    3.81
  13   0 -14   -0.00    5.82
 -13   0  15    4.26    5.78
  13   0 -15   -0.00    6.83
 -13   0  16    4.23    6.40
  13   0 -16   -0.00    5.50
 -13   0  17   20.01    8.21
  13   0 -17   15.33    8.80
 -13   0  18    0.00    6.06
  13   0 -18    1.59    4.82
 -13   0  19    4.79    5.98
  13   0 -19    0.00    4.87
 -13   0  20   -0.00    4.19
  13   0 -20   -0.00    3.87
 -13   0  21   -0.00    5.41
  13   0 -21    1.47    5.99
 -13   0  22    0.92    5.00
  13   0 -22    4.75    6.77
 -13   0  23    9.72    7.94
  13   0 -23    4.22    6.61
 -13   0  24   -0.00    5.14
  13   0 -24   -0.00    6.41
 -13   0  25    0.00    6.21
  13   0 -25   -0.00    5.48
  13  -1  -1    0.00    5.13
  13  -1  -1    3.83    5.70
  13   1  -1   22.11    8.12
  13   1  -1   -0.00    4.11
  13  -1  -2    5.02    5.88
  13  -1  -2   -0.00    3.85
  13   1  -2   -0.00    5.11
  13   1  -2   -0.00    3.52
 -13  -1   2   14.08    6.51
 -13   1   3   -0.00    5.00
  13  -1  -3    5.61    5.89
  13  -1  -3    0.00    6.03
  13   1  -3    3.84    4.62
  13   1  -3    3.17    5.40
 -13  -1   3    3.23    5.56
 -13   1   4   -0.00    5.09
  13  -1  -4    1.15    3.65
  13  -1  -4    2.55    5.48
  13   1  -4   -0.00    4.32
  13   1  -4    5.88    5.97
 -13  -1   4    0.09    4.20
 -13   1   5   38.91   11.41
  13  -1  -5   33.71   10.47
  13  -1  -5   40.55   11.89
  13   1  -5   49.94   12.06
  13   1  -5   43.22   11.45
 -13  -1   5   20.64    9.15
 -13   1   6   -0.00    5.44
  13  -1  -6    4.99    5.62
  13  -1  -6   -0.00    5.46
  13   1  -6    0.00    4.26
  13   1  -6    2.09    4.48
 -13  -1   6   -0.00    5.18
 -13   1   7   -0.00    5.75
  13  -1  -7    2.44    5.45
  13  -1  -7    8.02    6.28
  13   1  -7    0.00    4.68
  13   1  -7    0.00    5.89
 -13  -1   7    0.00    4.93
 -13   1   8    0.00    5.08
  13  -1  -8    2.54    5.05
  13  -1  -8    0.59    4.42
  13   1  -8    4.88    5.79
 -13  -1   8   -0.00    4.81
 -13   1   9    7.63    6.48
  13  -1  -9   20.40    8.12
  13  -1  -9   21.92    9.33
  13   1  -9    7.02    7.12
 -13  -1   9   21.49    8.81
 -13   1  10   -0.00    4.43
  13  -1 -10    5.24    6.96
  13   1 -10    2.23    6.54
 -13  -1  10   -0.00    4.48
 -13   1  11    8.05    6.54
  13  -1 -11    0.92    5.42
  13   1 -11    5.64    6.76
 -13  -1  11    1.58    5.43
 -13   1  12   -0.00    4.86
  13  -1 -12   -0.00    5.76
  13   1 -12    4.24    6.14
 -13  -1  12    0.00    4.84
 -13   1  13    0.66    5.76
  13  -1 -13   -0.00    5.85
  13   1 -13    0.38    5.22
 -13  -1  13    6.26    6.47
 -13   1  14   -0.00    4.56
  13  -1 -14    0.00    5.98
  13   1 -14   -0.00    5.61
 -13  -1  14   -0.00    4.83
 -13   1  15   19.78    9.11
  13  -1 -15   17.23    8.72
  13   1 -15   14.33    7.89
 -13  -1  15   16.42    8.04
 -13   1  16   -0.00    4.12
  13  -1 -16    0.04    5.32
  13   1 -16   -0.00    5.08
 -13  -1  16   -0.00    4.73
 -13   1  17   -0.00    4.29
  13  -1 -17    3.35    6.49
  13   1 -17    4.00    5.58
 -13  -1  17    1.78    5.21
 -13   1  18   -0.00    4.91
  13  -1 -18   -0.00    5.73
  13   1 -18    5.32    6.40
 -13  -1  18   -0.00    3.70
 -13   1  19   11.04    7.47
  13  -1 -19   -0.00    5.00
  13   1 -19    4.52    6.69
 -13  -1  19    6.80    6.58
 -13   1  20   -0.00    5.48
  13  -1 -20   -0.00    4.25
  13   1 -20    3.65    6.28
 -13  -1  20   -0.00    5.19
 -13   1  21    6.14    6.83
  13  -1 -21   11.68    7.91
  13   1 -21    5.81    8.21
 -13  -1  21    0.00    6.32
 -13   1  22    4.17    5.90
  13  -1 -22   -0.00    4.97
  13   1 -22    2.46    6.62
 -13  -1  22    0.00    4.68
 -13   1  23   -0.00    5.52
  13  -1 -23   -0.00    5.75
  13   1 -23   -0.00    5.80
 -13  -1  23    0.24    6.47
 -13   1  24    4.07    5.24
  13   1 -24   -0.00    7.06
 -13  -1  24    5.00    6.21
 -13   1  25    4.84    6.57
  13   1 -25    6.35    7.82
 -13  -1  25   -0.00    6.06
  13   1 -26   -0.00    6.17
 -13  -1  26    0.00    6.01
  13   1 -27    0.69    6.26
  13  -2  -1    9.42    6.46
  13  -2  -1   38.49   11.39
  13   2  -1   32.43    9.23
  13   2  -1   22.18    8.32
 -13  -2   1   21.63    8.05
  13  -2  -2   -0.00    5.56
  13  -2  -2    0.15    5.11
  13   2  -2    0.00    4.14
  13   2  -2    0.07    3.78
 -13  -2   2    0.62    4.38
  13  -2  -3   15.21    7.55
  13  -2  -3    3.00    5.07
  13   2  -3    3.42    4.72
  13   2  -3    3.41    5.02
 -13  -2   3    8.32    5.63
 -13   2   4    3.82    5.69
  13  -2  -4    8.56    6.85
  13  -2  -4    1.02    5.52
  13   2  -4    8.16    5.69
  13   2  -4   -0.00    4.51
 -13  -2   4   -0.00    4.50
 -13   2   5    3.81    5.67
  13  -2  -5    6.39    5.55
  13  -2  -5    0.47    3.46
  13   2  -5    2.53    5.02
  13   2  -5    8.09    5.94
 -13  -2   5    2.63    5.02
 -13   2   6    7.60    6.78
  13  -2  -6   -0.00    5.41
  13  -2  -6   -0.00    5.06
  13   2  -6    0.00    4.00
  13   2  -6    3.42    4.40
 -13  -2   6    2.51    4.52
 -13   2   7   36.06   10.75
  13  -2  -7   14.11    7.32
  13  -2  -7   15.80    8.56
  13   2  -7   20.72    8.38
 -13  -2   7   15.36    7.62
 -13   2   8   15.10    7.63
  13  -2  -8    4.29    5.64
  13  -2  -8    5.46    6.49
  13   2  -8   -0.00    4.94
 -13  -2   8    0.71    5.15
 -13   2   9    2.30    5.03
  13  -2  -9    0.00    4.69
  13  -2  -9    9.60    7.60
  13   2  -9    4.41    5.40
 -13  -2   9    1.91    4.94
 -13   2  10    0.00    5.71
  13  -2 -10    3.33    5.12
  13  -2 -10    8.87    6.05
  13   2 -10   -0.00    5.11
 -13  -2  10   -0.00    4.15
 -13   2  11   20.01    9.11
  13  -2 -11    7.04    7.26
  13   2 -11   19.26    8.88
 -13  -2  11   29.33    9.65
 -13   2  12    8.93    7.37
  13  -2 -12    7.94    6.87
  13   2 -12   -0.00    4.82
 -13  -2  12   -0.00    4.52
 -13   2  13   19.62    8.37
  13  -2 -13   15.99    8.97
  13   2 -13   11.93    7.79
 -13  -2  13    9.87    6.73
 -13   2  14    2.50    5.94
  13  -2 -14    8.19    7.44
  13   2 -14   -0.00    5.15
 -13  -2  14    5.28    6.20
 -13   2  15    6.93    6.48
  13  -2 -15   -0.00    4.88
  13   2 -15    5.78    5.79
 -13  -2  15    0.00    4.69
 -13   2  16    7.19    6.10
  13  -2 -16   -0.00    6.46
  13   2 -16    5.01    6.79
 -13  -2  16    6.32    6.38
 -13   2  17    4.35    6.08
  13  -2 -17    1.18    6.29
  13   2 -17    2.21    5.28
 -13  -2  17   11.85    6.93
 -13   2  18    5.19    5.74
  13   2 -18    1.61    5.83
 -13  -2  18   -0.00    3.93
 -13   2  19    6.87    6.94
  13  -2 -19    0.01    5.91
  13   2 -19    1.55    5.50
 -13  -2  19    0.00    6.01
 -13   2  20   -0.00    5.45
  13  -2 -20    1.28    5.63
  13   2 -20    2.39    5.04
 -13  -2  20   -0.00    5.43
 -13   2  21    5.58    6.17
  13  -2 -21   -0.00    5.60
  13   2 -21    4.21    6.42
 -13  -2  21    1.27    6.31
 -13   2  22   -0.00    6.38
  13   2 -22   -0.00    4.85
 -13  -2  22    4.23    6.81
 -13   2  23    7.07    6.53
  13   2 -23    8.90    8.54
 -13  -2  23   15.65    8.78
 -13   2  24    0.43    5.70
  13   2 -24    5.90    6.65
 -13  -2  24    0.00    7.23
  13   2 -25   -0.00    6.53
 -13  -2  25   -0.00    5.71
  13   2 -26    3.33    5.95
 -13  -2  26   -0.00    5.59
  13   2 -27   -0.00    8.41
  13   2 -28    0.74    6.68
  13  -3  -1    4.54    5.11
  13  -3  -1    0.00    6.80
  13   3  -1    0.00    4.13
  13  -3  -2   -0.00    4.87
  13  -3  -2   -8.41    7.41
  13   3  -2    1.77    5.22
  13  -3  -3   -0.00    5.07
  13  -3  -3    3.54    5.55
  13   3  -3    0.55    4.13
  13   3  -3    0.00    4.50
 -13   3   4   -0.00    5.13
  13  -3  -4    2.71    5.26
  13  -3  -4    2.90    6.32
  13   3  -4    4.87    4.05
  13   3  -4    6.21    5.37
 -13   3   5   10.70    6.66
  13  -3  -5    5.80    5.77
  13  -3  -5    8.22    7.11
  13   3  -5    6.47    5.16
  13   3  -5    2.69    5.27
 -13  -3   5   10.68    6.50
  13  -3  -6    4.21    5.62
  13  -3  -6    7.70    5.95
  13   3  -6    0.00    4.37
  13   3  -6    5.02    5.82
 -13  -3   6   10.33    6.21
 -13   3   7   -0.00    5.57
  13  -3  -7    4.05    5.49
  13  -3  -7    4.17    6.42
  13   3  -7    0.00    4.89
 -13  -3   7    3.18    4.95
 -13   3   8    4.94    6.37
  13  -3  -8    0.00    4.51
  13  -3  -8    0.00    5.57
  13   3  -8   -0.00    5.62
 -13  -3   8    2.06    4.47
 -13   3   9    6.27    6.32
  13  -3  -9   19.84    8.76
  13  -3  -9    9.99    7.17
  13   3  -9    5.63    6.29
 -13  -3   9   12.56    7.44
 -13   3  10    9.34    7.03
  13  -3 -10    1.20    4.16
  13  -3 -10    8.06    6.76
  13   3 -10    6.56    6.26
 -13  -3  10    4.91    5.30
 -13   3  11    7.46    7.88
  13  -3 -11   20.56    8.12
  13  -3 -11   11.92    8.21
  13   3 -11    4.58    6.08
 -13  -3  11    6.36    6.35
 -13   3  12   -0.00    4.88
  13  -3 -12    9.44    7.44
  13   3 -12    1.78    5.53
 -13  -3  12    6.44    5.52
 -13   3  13    1.01    5.19
  13  -3 -13   -0.00    4.33
  13   3 -13    0.06    4.67
 -13  -3  13    5.29    6.12
 -13   3  14    0.00    5.35
  13  -3 -14   -0.61    6.70
  13   3 -14    3.17    5.60
 -13  -3  14    5.33    5.54
 -13   3  15   27.83    9.67
  13  -3 -15   11.25    7.98
  13   3 -15   12.67    8.14
 -13  -3  15   13.57    8.07
 -13   3  16    0.23    5.07
  13  -3 -16    1.47    5.10
  13   3 -16    4.63    5.86
 -13  -3  16    5.83    6.47
 -13   3  17    7.02    7.33
  13  -3 -17    5.44    8.07
  13   3 -17   -0.00    6.26
 -13  -3  17   -0.00    6.15
 -13   3  18   -0.00    5.85
  13  -3 -18   -0.00    5.69
  13   3 -18    1.52    5.30
 -13  -3  18    4.11    5.66
 -13   3  19    0.00    6.21
  13  -3 -19    9.27    7.04
  13   3 -19    5.06    6.75
 -13  -3  19    4.91    6.45
 -13   3  20    7.32    7.52
  13   3 -20    5.95    6.41
 -13  -3  20   -0.00    5.21
 -13   3  21    1.53    5.74
  13   3 -21    4.12    7.08
 -13  -3  21   -0.00    5.53
 -13   3  22   -0.00    3.57
  13   3 -22    2.42    6.11
 -13  -3  22   -0.00    5.62
 -13   3  23    4.18    6.50
  13   3 -23    1.49    6.39
 -13  -3  23   -0.00    6.11
  13   3 -24   -0.00    5.57
 -13  -3  24    4.27    5.56
  13   3 -25    3.14    6.64
 -13  -3  25   -0.00    5.60
  13   3 -26    2.37    6.89
 -13  -3  26    0.59    5.87
  13   3 -27    0.00    6.27
  13   3 -28   -0.00    5.68
  13   3 -29    7.92    8.41
  13  -4  -1    5.43    6.40
  13  -4  -1    3.50    6.32
  13   4  -1   10.98    6.51
  13  -4  -2    7.62    5.90
  13  -4  -2    0.00    7.01
  13   4  -2    4.73    4.67
  13  -4  -3    0.00    5.19
  13  -4  -3    8.18    6.66
  13   4  -3    3.46    5.81
  13  -4  -4   -0.00    4.97
  13  -4  -4   13.49    8.03
  13   4  -4   -0.00    4.61
 -13   4   5    3.83    5.51
  13  -4  -5    4.01    6.45
  13  -4  -5    3.45    6.19
  13   4  -5   -0.00    4.47
 -13   4   6   -0.00    5.38
  13  -4  -6    4.47    6.43
  13  -4  -6    5.28    6.95
  13   4  -6    5.87    5.91
 -13   4   7   24.84    9.34
  13  -4  -7    9.45    7.03
  13  -4  -7    7.75    6.89
  13   4  -7   12.33    6.87
 -13   4   8    3.70    6.65
  13  -4  -8    1.00    4.49
  13  -4  -8    1.51    5.35
  13   4  -8    0.43    4.60
 -13   4   9   -0.00    5.15
  13  -4  -9   13.55    7.60
  13  -4  -9    1.57    6.25
 -13   4  10    9.18    6.78
  13  -4 -10   -0.00    4.84
  13  -4 -10    2.62    5.60
  13   4 -10    6.00    6.34
 -13  -4  10    2.01    4.73
 -13   4  11    9.08    6.87
  13  -4 -11   21.64    8.90
  13  -4 -11   -0.00    5.78
  13   4 -11   13.32    7.36
 -13  -4  11    2.66    4.60
 -13   4  12    1.69    5.34
  13  -4 -12   16.35    8.62
  13  -4 -12    3.38    6.02
  13   4 -12    6.27    6.17
 -13  -4  12   13.18    7.51
 -13   4  13   22.21    9.72
  13  -4 -13   12.31    7.52
  13  -4 -13    3.64    7.16
  13   4 -13    8.16    6.11
 -13  -4  13    8.48    6.46
 -13   4  14   12.05    7.93
  13  -4 -14    0.00    5.83
  13   4 -14   -0.00    5.39
 -13  -4  14    2.74    4.62
 -13   4  15    0.43    4.82
  13  -4 -15   -0.00    5.08
  13   4 -15   -0.00    6.50
 -13  -4  15    0.14    4.91
 -13   4  16    4.00    5.25
  13  -4 -16    7.12    6.74
  13   4 -16    8.79    7.06
 -13  -4  16    0.22    4.96
 -13   4  17   10.73    8.18
  13   4 -17    7.61    7.03
 -13  -4  17    0.00    5.31
 -13   4  18   -0.00    6.32
  13   4 -18    8.63    6.62
 -13  -4  18   -0.00    5.64
 -13   4  19    1.11    5.66
  13   4 -19   -0.00    5.62
 -13  -4  19    6.86    6.03
 -13   4  20   -0.00    5.23
  13   4 -20    3.64    5.65
 -13  -4  20    0.44    5.97
 -13   4  21    4.04    5.38
  13   4 -21    7.72    7.07
 -13  -4  21    1.32    5.66
 -13   4  22   -0.00    5.76
  13   4 -22    0.00    5.01
 -13  -4  22    0.64    6.08
  13   4 -23    0.26    6.18
 -13  -4  23    2.66    5.76
  13   4 -24   -0.00    6.38
 -13  -4  24    6.39    7.20
  13   4 -25   -0.00    5.94
 -13  -4  25    2.00    6.30
  13   4 -26    2.85    6.65
 -13  -4  26   -0.00    6.13
  13   4 -27    3.58    5.02
  13  -5  -1    4.29    4.28
  13  -5  -1    2.83    6.55
  13   5  -1    2.16    4.30
  13  -5  -2    1.58    5.08
  13  -5  -2   10.88    6.65
  13   5  -2    9.85    5.87
  13  -5  -3    4.22    6.91
  13  -5  -3   -0.00    6.27
  13   5  -3   -0.00    4.33
  13  -5  -4    5.86    6.89
  13  -5  -4    3.24    6.50
  13   5  -4    2.61    5.31
  13  -5  -5    0.50    3.97
  13  -5  -5   14.93    8.26
  13   5  -5   -0.00    3.90
 -13   5   6    2.46    5.59
  13  -5  -6   -0.00    5.39
  13  -5  -6    2.15    6.80
  13   5  -6    1.95    4.87
 -13   5   7    3.68    5.48
  13  -5  -7    1.00    5.00
  13  -5  -7    0.00    5.22
  13   5  -7   -0.00    5.50
 -13   5   8    2.70    5.15
  13  -5  -8    0.23    6.11
  13  -5  -8    4.72    6.19
  13   5  -8    0.00    4.74
 -13   5   9    0.00    5.46
  13  -5  -9   16.70    8.71
  13  -5  -9    2.73    6.73
  13   5  -9    4.26    6.05
 -13   5  10    6.87    6.52
  13  -5 -10   14.45    8.47
  13  -5 -10   14.81    8.98
  13   5 -10   14.15    7.89
 -13   5  11   11.33    6.63
  13  -5 -11    0.00    7.01
  13  -5 -11    2.89    5.98
  13   5 -11    4.68    5.02
 -13   5  12    7.99    7.51
  13  -5 -12   -0.00    5.29
  13  -5 -12    0.00    6.95
  13   5 -12    4.09    4.40
 -13   5  13   -0.00    6.11
  13  -5 -13    6.28    6.78
  13  -5 -13    7.80    6.95
  13   5 -13   -0.00    5.03
 -13   5  14    8.59    6.09
  13  -5 -14    5.57    7.81
  13   5 -14   -0.00    4.82
 -13   5  15    2.31    6.47
  13   5 -15    9.41    6.89
 -13   5  16    4.31    6.00
  13   5 -16    0.00    5.62
 -13  -5  16    0.99    5.61
 -13   5  17   -0.00    6.61
  13   5 -17    2.09    5.49
 -13  -5  17   -0.00    4.99
 -13   5  18    5.18    6.75
  13   5 -18   -0.00    5.05
 -13  -5  18    2.38    4.52
 -13   5  19    3.97    6.59
  13   5 -19    6.93    7.21
 -13  -5  19    9.01    7.96
 -13   5  20    0.00    5.49
  13   5 -20    1.11    5.88
 -13  -5  20    2.57    5.94
 -13   5  21   -0.00    5.86
  13   5 -21    0.09    5.06
 -13  -5  21    5.09    6.06
  13   5 -22    6.37    7.04
 -13  -5  22    0.42    4.18
  13   5 -23    0.00    5.95
 -13  -5  23   -0.00    5.47
  13   5 -24   -0.00    6.61
 -13  -5  24    0.00    4.80
 -13  -5  25    1.31    5.09
 -13  -5  26   -0.00    5.44
  13  -6  -1    2.28    5.95
  13   6  -1    4.18    4.89
  13  -6  -2    3.93    6.11
  13  -6  -2   15.72    9.49
  13   6  -2    5.05    4.89
  13  -6  -3    2.22    4.09
  13  -6  -3    3.45    7.64
  13   6  -3    0.30    4.07
  13  -6  -4    0.68    5.49
  13  -6  -4   -0.00    6.18
  13   6  -4    0.16    4.56
  13  -6  -5    0.50    4.76
  13  -6  -5   -0.00    4.81
  13   6  -5    1.03    5.12
  13  -6  -6    3.12    6.33
  13  -6  -6    3.57    6.58
  13   6  -6    5.64    5.85
 -13   6   7    2.20    5.01
  13  -6  -7   -0.00    5.11
  13  -6  -7    5.30    7.06
  13   6  -7   -0.00    5.06
 -13   6   8   11.42    7.29
  13  -6  -8    2.27    6.07
  13  -6  -8    0.00    5.68
  13   6  -8    6.24    5.76
 -13   6   9    4.47    7.46
  13  -6  -9    5.59    6.51
  13  -6  -9    7.20    7.50
  13   6  -9    4.08    4.98
 -13   6  10   -0.00    6.54
  13  -6 -10    6.51    7.02
  13   6 -10   10.13    6.75
 -13   6  11    3.93    5.57
  13  -6 -11    0.00    7.58
  13   6 -11    0.00    4.23
 -13   6  12    6.49    6.94
  13  -6 -12   12.23    7.11
  13   6 -12    9.62    6.75
 -13   6  13   15.69    8.25
  13  -6 -13   14.52    7.03
  13   6 -13    4.31    6.43
 -13   6  14   -0.00    5.36
  13  -6 -14   -0.00    5.86
  13   6 -14    0.00    4.83
 -13   6  15    0.00    6.16
  13  -6 -15   13.01    8.29
  13   6 -15   -0.00    5.54
 -13   6  16    7.00    7.51
  13  -6 -16    0.00    5.56
  13   6 -16    5.89    7.04
 -13   6  17   -0.00    6.44
  13   6 -17    1.03    6.33
 -13   6  18    7.75    7.99
  13   6 -18    0.18    5.33
 -13   6  19    6.81    6.48
  13   6 -19    2.75    6.27
  13   6 -20   -0.00    4.64
  13   6 -21   -0.00    6.10
  13   6 -22   -0.00    4.66
 -13  -6  23    0.80    5.32
 -13  -6  24   -0.00    4.66
 -13  -6  25    1.86    5.91
 -13  -6  26    4.18    6.65
  13  -7  -1   -0.00    5.10
  13   7  -1   -0.00    4.01
  13  -7  -2   -0.00    5.07
  13   7  -2    7.27    5.35
  13  -7  -3    1.02    6.20
  13   7  -3    4.48    4.57
  13  -7  -4   12.69    8.29
  13   7  -4   11.81    6.30
  13  -7  -5   -0.00    4.79
  13   7  -5    2.59    4.39
  13  -7  -6   -0.00    4.48
  13   7  -6    0.00    4.51
  13  -7  -7    4.76    5.51
  13   7  -7    1.76    4.16
  13  -7  -8   10.67    8.83
  13   7  -8    2.94    4.70
 -13   7   9    2.51    5.78
  13  -7  -9   -0.00    6.47
  13   7  -9   -0.00    4.67
 -13   7  10   12.05    8.14
  13  -7 -10    2.13    6.44
  13   7 -10    7.94    5.67
 -13   7  11   -0.00    7.23
  13  -7 -11    1.53    6.37
  13   7 -11    4.50    5.25
 -13   7  12   -0.00    6.76
  13  -7 -12   -0.00    5.69
  13   7 -12    0.00    6.09
 -13   7  13    2.89    6.08
  13  -7 -13    2.05    5.26
  13   7 -13   -0.00    5.41
 -13   7  14   -0.00    6.13
  13  -7 -14    0.00    5.15
  13   7 -14   -0.00    5.09
 -13   7  15    1.04    6.50
  13  -7 -15    3.07    5.98
  13   7 -15    0.65    5.77
 -13   7  16    0.00    5.53
  13  -7 -16    4.58    5.99
  13   7 -16    1.38    4.71
 -13   7  17    4.53    7.07
  13  -7 -17   -0.00    5.22
  13   7 -17    3.70    5.73
 -13   7  18    2.24    5.48
  13  -7 -18   -0.00    5.22
  13   7 -18   -0.00    5.83
  13   7 -19   -0.00    5.84
  13  -8  -1    7.09    7.11
  13   8  -1   -0.00    4.31
  13  -8  -2   12.84    9.12
  13   8  -2    4.85    5.00
  13  -8  -3   -0.00    5.57
  13   8  -3    0.00    4.14
  13  -8  -4   13.00    7.73
  13   8  -4    0.00    4.09
  13  -8  -5   -0.00    4.97
  13   8  -5    0.39    5.02
  13  -8  -6   16.68    8.78
  13   8  -6    6.46    4.71
  13  -8  -7   -0.00    6.23
  13   8  -7    0.75    4.18
  13  -8  -8   12.62    9.57
  13   8  -8    5.19    5.71
  13  -8  -9    0.00    4.49
  13   8  -9    0.00    3.84
 -13   8  10    0.00    6.39
  13  -8 -10    0.00    5.35
  13   8 -10    5.67    5.86
 -13   8  11    0.02    6.06
  13  -8 -11    0.66    6.95
  13   8 -11   -0.00    4.75
 -13   8  12   10.22    6.97
  13  -8 -12    2.28    7.99
  13   8 -12    1.51    4.50
 -13   8  13    7.37    7.65
  13  -8 -13   -0.00    5.99
  13   8 -13   -0.00    5.23
 -13   8  14   10.21    7.61
  13  -8 -14    4.33    6.74
  13   8 -14    0.12    5.16
 -13   8  15    0.55    6.00
  13  -8 -15    4.90    7.37
  13   8 -15    0.38    5.49
  13  -9  -1    0.62    4.43
  13   9  -1    4.78    4.58
  13  -9  -2    1.88    4.83
  13   9  -2   -0.00    3.97
  13  -9  -3    0.00    5.55
  13   9  -3    1.23    3.75
  13  -9  -4    7.11    6.54
  13   9  -4    3.97    4.08
  13  -9  -5    2.63    6.50
  13   9  -5   -0.00    3.91
  13  -9  -6    2.53    4.73
  13   9  -6    2.76    4.48
  13  -9  -7    3.61    7.56
  13   9  -7    0.39    4.56
  13  -9  -8    2.94    6.10
  13   9  -8    6.29    5.77
  13  -9  -9    3.52    4.82
  13   9  -9   -0.00    4.00
  13  -9 -10    8.38    6.92
  13   9 -10    3.56    4.86
  13  -9 -11   -0.00    5.09
  13   9 -11   -0.00    5.11
 -13   9  12   -0.00    5.73
  13  -9 -12    0.00    5.78
  13   9 -12    0.44    3.66
  13 -10  -1   -0.00    6.36
  13  10  -1    1.99    3.70
  13 -10  -2    4.80    7.48
  13  10  -2   -0.00    3.13
  13 -10  -3    2.19    5.37
  13  10  -3   -0.00    3.93
  13 -10  -4    0.85    5.88
  13  10  -4   -0.00    3.39
  13 -10  -5    3.62    6.17
  13  10  -5   -0.00    3.29
  13  10  -6    2.35    4.61
  13  10  -7    0.38    4.97
  13  11  -1    1.67    3.82
  13  11  -2    4.12    3.79
 -12   0   1   -0.00    4.42
  12   0  -1   -0.00    4.28
  12   0  -1    1.71    5.01
 -12   0   2   18.25    7.77
  12   0  -2   17.79    7.33
  12   0  -2   14.92    7.43
 -12   0   3   -0.00    4.79
  12   0  -3    2.03    4.05
  12   0  -3   -0.00    4.01
 -12   0   4    5.90    5.64
  12   0  -4    3.46    4.67
  12   0  -4    5.48    5.38
 -12   0   5   -0.00    5.42
  12   0  -5    3.40    4.69
  12   0  -5    1.08    3.85
 -12   0   6   51.42   12.21
  12   0  -6   60.56   12.77
  12   0  -6   35.04   10.95
 -12   0   7    0.89    5.39
  12   0  -7    2.06    4.51
 -12   0   8   15.69    6.81
  12   0  -8    0.97    5.32
 -12   0   9   -0.00    4.67
  12   0  -9   -0.00    5.49
 -12   0  10   36.16    9.99
  12   0 -10   28.12   10.14
 -12   0  11    0.91    5.00
  12   0 -11    2.67    6.24
 -12   0  12   23.19    9.23
  12   0 -12   30.94   10.18
 -12   0  13   -0.00    4.86
  12   0 -13    0.00    5.82
 -12   0  14    3.20    5.41
  12   0 -14    0.58    4.20
 -12   0  15    0.00    5.72
  12   0 -15   -0.00    4.77
 -12   0  16   38.08   10.63
  12   0 -16   18.41    9.04
  12   0 -17   -0.00    5.68
 -12   0  18    1.64    4.99
  12   0 -18    0.00    6.30
 -12   0  19    3.43    6.51
  12   0 -19    0.79    5.06
 -12   0  20    3.41    6.07
  12   0 -20   -0.00    4.99
 -12   0  21   -0.00    5.46
  12   0 -21    1.72    6.04
 -12   0  22   -0.00    4.27
  12   0 -22    8.76    8.49
 -12   0  23   -0.00    4.43
 -12   0  24   -0.00    6.07
  12   0 -24    0.76    7.11
 -12   0  25   -0.00    4.75
  12   0 -25    0.20    4.95
 -12   0  26   -0.00    6.71
  12   0 -26   -0.00    6.51
 -12   0  27    0.24    5.00
 -12   0  28   -0.00    6.36
  12  -1  -1    2.13    4.84
  12  -1  -1   -0.00    5.08
  12   1  -1    0.00    4.01
  12   1  -1   -0.00    3.72
 -12  -1   1   -0.00    4.94
 -12   1   2   22.70    9.16
  12  -1  -2   37.22   10.38
  12  -1  -2   24.54    8.75
  12   1  -2   22.46    7.89
  12   1  -2   17.57    7.91
 -12  -1   2   26.12    8.65
 -12   1   3    9.48    6.00
  12  -1  -3    2.43    5.28
  12  -1  -3    0.00    4.86
  12   1  -3    0.00    3.77
  12   1  -3    8.31    5.88
 -12  -1   3    0.00    5.02
 -12   1   4   24.61    9.58
  12  -1  -4   59.71   12.37
  12  -1  -4   38.99   10.64
  12   1  -4   52.20   11.69
  12   1  -4   33.38    9.89
 -12  -1   4   28.58    9.84
 -12   1   5    0.10    4.79
  12  -1  -5    1.88    4.42
  12  -1  -5   -0.00    4.80
  12   1  -5    2.19    4.96
  12   1  -5   -0.00    4.66
 -12  -1   5   -0.00    3.75
 -12   1   6    0.00    5.47
  12  -1  -6    0.00    4.66
  12  -1  -6   11.46    6.81
  12   1  -6   -0.00    5.38
 -12  -1   6    8.44    6.30
 -12   1   7   -0.00    5.41
  12  -1  -7   -0.00    3.36
  12  -1  -7    3.44    6.77
  12   1  -7    5.66    6.15
 -12  -1   7   -0.00    5.19
 -12   1   8   47.48   11.99
  12  -1  -8   47.60   12.09
  12   1  -8   38.19   11.34
 -12  -1   8   12.48    7.57
 -12   1   9    0.00    4.49
  12  -1  -9   -0.00    5.83
  12   1  -9    5.18    6.18
 -12  -1   9    0.00    5.05
 -12   1  10   28.10    9.45
  12  -1 -10    3.78    6.08
  12   1 -10   20.62    8.51
 -12  -1  10   -0.00    4.80
 -12   1  11   -0.00    4.90
  12  -1 -11    5.06    6.20
  12   1 -11    0.00    5.75
 -12  -1  11    2.74    4.85
 -12   1  12    6.84    6.44
  12  -1 -12    1.28    4.67
  12   1 -12    1.18    5.17
 -12  -1  12    4.16    5.62
 -12   1  13    3.61    5.17
  12  -1 -13    0.00    4.40
  12   1 -13    4.67    6.03
 -12  -1  13   -0.00    4.85
 -12   1  14   43.47   11.35
  12  -1 -14   14.54    8.51
  12   1 -14   18.99    8.98
 -12  -1  14   49.37   11.93
 -12   1  15    4.88    5.58
  12  -1 -15    5.94    6.73
  12   1 -15    3.63    5.30
 -12  -1  15   -0.00    3.91
 -12   1  16   -0.00    5.04
  12  -1 -16   -0.00    5.64
  12   1 -16   -0.00    4.99
 -12  -1  16    0.76    4.89
 -12   1  17   -0.00    5.33
  12  -1 -17   -0.00    5.21
  12   1 -17    1.56    5.80
 -12  -1  17    5.39    6.09
 -12   1  18   14.58    8.85
  12  -1 -18   11.26    8.01
  12   1 -18   16.78    8.53
 -12  -1  18   18.46    9.25
 -12   1  19   -0.00    4.42
  12  -1 -19   -5.43    6.71
  12   1 -19    6.47    7.42
 -12  -1  19   -0.00    4.73
 -12   1  20    6.36    6.32
  12  -1 -20    1.97    6.14
  12   1 -20    6.61    6.43
 -12  -1  20   18.86    8.23
 -12   1  21    2.25    5.53
  12  -1 -21   -0.00    5.22
  12   1 -21    3.73    6.94
 -12  -1  21   -0.00    5.01
 -12   1  22    9.46    6.94
  12  -1 -22   -0.00    5.47
  12   1 -22   -0.00    5.44
 -12  -1  22    4.42    6.50
 -12   1  23    7.87    6.68
  12  -1 -23   -0.00    6.39
  12   1 -23   -0.00    6.25
 -12  -1  23    5.00    6.12
 -12   1  24   12.25    7.53
  12  -1 -24   10.21    7.15
  12   1 -24    6.14    7.16
 -12  -1  24    4.98    6.64
 -12   1  25    0.47    5.37
  12   1 -25   -0.00    4.91
 -12  -1  25    0.00    5.77
 -12   1  26    0.05    3.39
  12   1 -26    8.66    7.79
 -12  -1  26    0.00    6.35
 -12   1  27    0.35    6.25
  12   1 -27    0.00    5.90
 -12  -1  27    0.00    5.58
 -12   1  28    7.83    7.36
 -12  -1  28   16.24    9.02
  12  -2  -1    2.82    5.00
  12  -2  -1    6.94    6.36
  12   2  -1    3.94    4.97
  12   2  -1    0.00    4.29
 -12  -2   1    6.67    5.27
  12  -2  -2    9.14    7.12
  12  -2  -2   28.97    9.11
  12   2  -2   28.43    8.52
  12   2  -2   15.33    7.47
 -12  -2   2   14.30    6.76
 -12   2   3   -0.00    4.89
  12  -2  -3    0.00    4.59
  12  -2  -3    6.28    5.82
  12   2  -3    1.16    3.80
  12   2  -3    4.42    5.16
 -12  -2   3    0.88    4.66
 -12   2   4    9.90    6.39
  12  -2  -4    6.17    5.50
  12  -2  -4    3.84    4.85
  12   2  -4    4.67    5.00
  12   2  -4    2.79    5.79
 -12  -2   4    7.92    6.77
 -12   2   5    2.85    5.74
  12  -2  -5    6.89    5.73
  12  -2  -5    2.36    5.24
  12   2  -5    8.68    5.68
  12   2  -5    0.69    4.80
 -12  -2   5   11.60    6.41
 -12   2   6   38.92   11.15
  12  -2  -6   37.56   10.53
  12  -2  -6   28.89   10.36
  12   2  -6   24.09    9.18
 -12  -2   6   35.50    9.94
 -12   2   7   16.97    7.68
  12  -2  -7   15.68    7.25
  12  -2  -7    2.98    5.50
  12   2  -7    1.24    4.85
 -12  -2   7   14.70    6.79
 -12   2   8    0.00    6.16
  12  -2  -8    1.99    5.36
  12  -2  -8    0.09    4.19
  12   2  -8    6.52    5.69
 -12  -2   8    6.19    5.73
 -12   2   9   -0.00    6.41
  12  -2  -9   -0.00    5.03
  12   2  -9   -0.00    4.26
 -12  -2   9   -0.00    3.42
 -12   2  10   27.30   10.02
  12  -2 -10   21.88    9.33
  12   2 -10   12.72    7.66
 -12  -2  10   27.92    9.15
 -12   2  11    4.70    6.03
  12  -2 -11    3.93    5.96
  12   2 -11    6.61    6.54
 -12  -2  11    4.97    5.93
 -12   2  12   20.11    8.05
  12  -2 -12    3.48    5.80
  12   2 -12    4.86    6.36
 -12  -2  12    8.00    6.36
 -12   2  13    0.83    3.94
  12  -2 -13    7.37    6.39
  12   2 -13    1.32    5.10
 -12  -2  13    0.00    4.25
 -12   2  14   -0.00    4.75
  12  -2 -14   -0.00    5.24
  12   2 -14    6.88    6.22
 -12  -2  14   -0.00    5.15
 -12   2  15    0.78    4.93
  12  -2 -15    1.79    5.01
  12   2 -15   -0.00    5.78
 -12  -2  15    4.41    5.16
 -12   2  16    6.46    6.80
  12  -2 -16   -0.00    5.31
  12   2 -16   13.19    8.39
 -12  -2  16   13.83    7.57
 -12   2  17    8.80    7.29
  12  -2 -17   -0.00    5.38
  12   2 -17   -0.00    3.91
 -12  -2  17   -0.00    4.60
 -12   2  18   -0.00    4.87
  12  -2 -18   -0.00    6.52
  12   2 -18    0.38    5.62
 -12  -2  18   -0.00    4.77
 -12   2  19   -0.00    5.36
  12  -2 -19   -0.00    5.57
  12   2 -19    5.46    6.35
 -12  -2  19    0.00    5.28
 -12   2  20    7.51    6.99
  12  -2 -20    7.22    7.52
  12   2 -20    0.00    5.84
 -12  -2  20    6.08    5.87
 -12   2  21   29.81    9.40
  12  -2 -21   -0.00    5.34
  12   2 -21    1.82    4.56
 -12  -2  21    0.00    5.03
 -12   2  22    7.79    7.57
  12  -2 -22    3.21    6.62
  12   2 -22    5.41    7.43
 -12  -2  22    1.14    5.68
 -12   2  23    1.52    5.09
  12   2 -23   -0.00    6.42
 -12  -2  23    0.00    5.80
 -12   2  24   -0.00    5.40
  12   2 -24    0.74    5.68
 -12  -2  24   -0.00    4.47
 -12   2  25    6.11    7.36
  12   2 -25    6.88    6.93
 -12  -2  25   -0.00    6.17
 -12   2  26    8.34    7.83
  12   2 -26   16.73    9.35
 -12  -2  26    3.21    7.50
 -12   2  27    7.06    6.51
  12   2 -27    1.34    7.60
 -12  -2  27    7.56    8.07
  12   2 -28    4.13    6.65
 -12  -2  28    0.53    4.37
  12   2 -29    4.64    6.97
  12  -3  -1   -0.00    5.42
  12  -3  -1    1.59    5.62
  12   3  -1    4.24    4.56
  12  -3  -2   27.28    9.28
  12  -3  -2   15.29    7.72
  12   3  -2   16.00    7.06
  12   3  -2   21.23    7.51
 -12   3   3    1.65    4.43
  12  -3  -3    9.74    6.56
  12  -3  -3    6.86    5.93
  12   3  -3   11.62    6.25
  12   3  -3    7.10    6.02
 -12  -3   3   10.46    5.92
 -12   3   4   21.26    9.56
  12  -3  -4   38.17   10.75
  12  -3  -4   16.83    7.85
  12   3  -4   23.21    7.70
  12   3  -4    9.54    6.35
 -12  -3   4   29.45    8.64
 -12   3   5    5.33    6.11
  12  -3  -5   13.98    7.19
  12  -3  -5    3.46    4.44
  12   3  -5    7.45    5.25
 -12  -3   5   -0.00    4.55
 -12   3   6   -0.00    6.38
  12  -3  -6    0.56    3.44
  12  -3  -6    2.53    5.69
  12   3  -6    2.03    5.55
 -12  -3   6   -0.00    4.04
 -12   3   7   -0.00    4.74
  12  -3  -7   10.62    6.98
  12  -3  -7    3.91    6.22
  12   3  -7   -0.00    4.84
 -12  -3   7    6.61    5.36
 -12   3   8   35.38   10.87
  12  -3  -8   25.07    9.18
  12  -3  -8   20.76    8.37
  12   3  -8   14.69    7.75
 -12  -3   8   15.72    7.58
 -12   3   9   17.11    8.36
  12  -3  -9   15.53    7.57
  12  -3  -9   12.57    7.98
  12   3  -9   11.87    7.29
 -12  -3   9   10.18    5.75
 -12   3  10    4.47    6.90
  12  -3 -10   31.72    9.45
  12  -3 -10   13.08    8.26
  12   3 -10   20.46    8.51
 -12  -3  10   27.10    8.99
 -12   3  11   -0.00    4.88
  12  -3 -11    1.81    4.54
  12   3 -11    7.05    6.67
 -12  -3  11    0.16    4.94
 -12   3  12    6.71    6.86
  12  -3 -12   15.22    8.17
  12   3 -12    7.12    5.97
 -12  -3  12   14.06    7.12
 -12   3  13    0.00    5.66
  12  -3 -13    3.93    6.59
  12   3 -13    3.25    4.88
 -12  -3  13    0.93    4.80
 -12   3  14   11.08    7.85
  12  -3 -14    8.42    7.55
  12   3 -14    9.05    8.44
 -12  -3  14   32.46    9.93
 -12   3  15    0.00    5.24
  12  -3 -15    2.62    6.14
  12   3 -15    7.85    7.05
 -12  -3  15    2.38    4.62
 -12   3  16    0.73    5.23
  12  -3 -16   -0.00    5.15
  12   3 -16    3.22    5.06
 -12  -3  16    0.00    5.46
 -12   3  17   -0.00    5.46
  12  -3 -17    0.00    6.17
  12   3 -17    1.85    4.91
 -12  -3  17    0.00    4.71
 -12   3  18   -0.00    4.89
  12  -3 -18    1.81    5.41
  12   3 -18    7.08    6.62
 -12  -3  18   -0.00    5.99
 -12   3  19   -0.00    6.88
  12  -3 -19    4.12    6.73
  12   3 -19    0.20    5.29
 -12  -3  19    5.05    6.44
 -12   3  20    5.88    7.16
  12  -3 -20   15.64    8.46
  12   3 -20    2.80    6.89
 -12  -3  20    6.81    6.30
 -12   3  21    3.74    6.51
  12   3 -21    0.00    5.79
 -12  -3  21    0.00    4.77
 -12   3  22    0.32    6.10
  12   3 -22    1.79    6.66
 -12  -3  22   -0.00    5.87
 -12   3  23    1.27    5.87
  12   3 -23    2.99    7.30
 -12  -3  23    1.67    5.44
 -12   3  24    8.10    7.66
  12   3 -24    7.12    6.49
 -12  -3  24   15.55    8.80
 -12   3  25    8.93    6.94
  12   3 -25    0.51    7.49
 -12  -3  25   -0.00    6.17
 -12   3  26   -0.00    4.92
  12   3 -26    0.69    7.00
 -12  -3  26    6.65    7.04
  12   3 -27   -0.00    4.95
 -12  -3  27    3.88    7.13
  12   3 -28    8.65    7.95
 -12  -3  28   10.65    7.81
  12   3 -29   -0.00    6.64
  12   3 -30    0.00    7.53
  12  -4  -1    0.00    6.93
  12  -4  -1    7.78    7.57
  12   4  -1    3.49    5.74
  12  -4  -2   15.98    7.89
  12  -4  -2    2.78    5.72
  12   4  -2    8.54    5.83
  12  -4  -3    6.49    6.49
  12  -4  -3    2.15    6.16
  12   4  -3    0.00    5.03
 -12   4   4   -0.00    5.53
  12  -4  -4   10.87    6.82
  12  -4  -4    2.05    5.40
  12   4  -4    1.23    3.50
  12   4  -4   -0.00    4.30
 -12   4   5    1.27    5.06
  12  -4  -5    0.20    4.32
  12  -4  -5   -0.00    5.23
  12   4  -5    2.90    5.36
 -12  -4   5    9.00    5.74
 -12   4   6   15.60    8.65
  12  -4  -6   27.46    9.38
  12  -4  -6   20.13    8.57
  12   4  -6   16.48    8.45
 -12  -4   6   38.88    9.54
 -12   4   7    5.77    6.36
  12  -4  -7   15.06    7.53
  12  -4  -7   15.34    7.42
  12   4  -7   10.34    7.10
 -12  -4   7    3.88    4.91
 -12   4   8    1.20    5.61
  12  -4  -8   -0.00    5.40
  12  -4  -8   -0.00    3.47
  12   4  -8   -0.00    4.56
 -12  -4   8    0.00    4.59
 -12   4   9    1.99    5.29
  12  -4  -9    6.56    5.50
  12  -4  -9    8.93    7.59
  12   4  -9    5.14    5.55
 -12  -4   9   11.26    6.96
 -12   4  10   15.99    7.44
  12  -4 -10    3.71    6.17
  12  -4 -10   15.41    7.94
  12   4 -10    6.10    5.88
 -12  -4  10   18.79    7.61
 -12   4  11    2.91    5.09
  12  -4 -11    7.20    7.16
  12  -4 -11   -0.00    5.03
  12   4 -11    7.68    5.86
 -12  -4  11    4.67    5.15
 -12   4  12   30.20    9.85
  12  -4 -12    5.25    6.52
  12   4 -12    9.09    6.49
 -12  -4  12    2.34    5.58
 -12   4  13    2.12    6.25
  12  -4 -13   -0.00    5.74
  12   4 -13   -0.00    5.43
 -12  -4  13    7.44    5.70
 -12   4  14    0.27    4.55
  12  -4 -14   -0.00    4.51
  12   4 -14   -0.00    4.64
 -12  -4  14   -0.00    4.18
 -12   4  15    3.94    6.64
  12  -4 -15    1.91    4.69
  12   4 -15    2.44    5.99
 -12  -4  15   -0.00    4.05
 -12   4  16    1.89    5.22
  12  -4 -16    5.87    6.15
  12   4 -16    0.00    6.34
 -12  -4  16   10.47    6.78
 -12   4  17   11.28    7.78
  12  -4 -17    1.65    5.14
  12   4 -17    4.84    5.90
 -12  -4  17    9.89    6.93
 -12   4  18   10.44    6.77
  12   4 -18   -0.00    6.77
 -12  -4  18   10.83    6.54
 -12   4  19   -0.00    5.20
  12   4 -19    7.17    6.39
 -12  -4  19    1.02    5.43
 -12   4  20    9.25    6.84
  12   4 -20    0.00    6.12
 -12  -4  20    0.55    5.90
 -12   4  21    9.22    6.82
  12   4 -21    3.01    4.91
 -12  -4  21   11.81    7.30
 -12   4  22   -0.00    6.50
  12   4 -22   13.11    8.56
 -12  -4  22    5.17    6.15
 -12   4  23   -0.00    7.32
  12   4 -23   -0.00    5.59
 -12  -4  23    3.49    5.71
 -12   4  24   -0.00    4.43
  12   4 -24   -0.00    5.47
 -12  -4  24    2.52    5.41
 -12   4  25    1.77    5.68
  12   4 -25   -0.00    5.59
 -12  -4  25    9.59    6.69
 -12   4  26    1.24    6.81
  12   4 -26    5.11    6.47
 -12  -4  26    8.45    6.93
  12   4 -27    3.78    6.58
 -12  -4  27    0.00    5.69
  12   4 -28    2.94    6.50
 -12  -4  28    3.84    6.23
  12   4 -29   -0.00    5.31
  12   4 -30    0.63    6.55
  12   4 -31   -0.00    4.92
  12  -5  -1    0.14    5.17
  12  -5  -1    1.36    5.93
  12   5  -1    0.00    3.74
  12  -5  -2    6.52    6.60
  12  -5  -2    5.14    5.94
  12   5  -2    0.00    4.13
  12  -5  -3    0.00    4.93
  12  -5  -3    4.45    6.43
  12   5  -3   -0.00    4.44
  12  -5  -4    0.00    6.11
  12  -5  -4   16.38    8.92
  12   5  -4   16.89    6.98
 -12   5   5    5.37    5.20
  12  -5  -5    4.01    6.47
  12  -5  -5   -0.00    5.91
  12   5  -5    3.91    5.53
 -12   5   6    3.23    4.53
  12  -5  -6   -0.00    6.00
  12  -5  -6   -0.00    5.40
  12   5  -6   -0.00    4.63
 -12   5   7   -0.00    6.31
  12  -5  -7    3.88    6.65
  12  -5  -7    4.75    5.49
  12   5  -7   11.83    6.26
 -12   5   8    9.60    6.80
  12  -5  -8   21.97    9.11
  12  -5  -8    7.39    6.52
  12   5  -8    3.71    5.37
 -12   5   9   20.19    9.04
  12  -5  -9   24.82    9.61
  12  -5  -9   19.02    8.98
  12   5  -9   14.26    7.13
 -12   5  10    6.08    5.86
  12  -5 -10    2.08    6.08
  12  -5 -10    0.30    4.87
  12   5 -10    7.47    6.05
 -12  -5  10   11.37    6.73
 -12   5  11   -0.00    5.59
  12  -5 -11    0.46    5.61
  12  -5 -11    0.00    5.38
  12   5 -11   -0.00    4.34
 -12  -5  11    3.56    4.17
 -12   5  12    3.60    5.92
  12  -5 -12    0.89    7.38
  12  -5 -12   -0.00    5.79
  12   5 -12    0.30    4.05
 -12  -5  12    5.60    5.30
 -12   5  13   33.05   10.45
  12  -5 -13    7.73    7.87
  12   5 -13    4.55    6.09
 -12  -5  13   17.20    8.32
 -12   5  14   21.51    9.56
  12  -5 -14    2.77    6.44
  12   5 -14   21.82    8.29
 -12  -5  14    9.80    6.69
  12   5 -15   -0.00    5.47
 -12  -5  15   -0.00    4.79
 -12   5  16    0.00    6.40
  12   5 -16    0.00    4.12
 -12  -5  16    5.80    5.81
 -12   5  17    5.08    6.20
  12   5 -17   13.05    7.52
 -12  -5  17    2.59    5.44
 -12   5  18   18.72    8.79
  12   5 -18    0.11    4.96
 -12  -5  18    2.89    5.32
 -12   5  19    5.63    7.42
  12   5 -19    0.94    5.71
 -12  -5  19    2.91    6.16
 -12   5  20    3.11    6.67
  12   5 -20    0.93    5.61
 -12  -5  20   -0.00    5.41
 -12   5  21    0.10    3.75
  12   5 -21    1.99    5.53
 -12  -5  21   -0.00    5.32
 -12   5  22   -0.00    6.11
  12   5 -22    1.74    5.89
 -12  -5  22    4.58    5.93
 -12   5  23    3.18    5.33
  12   5 -23   -0.00    4.87
 -12  -5  23    5.83    6.20
 -12   5  24    5.19    6.76
  12   5 -24   -0.00    6.27
 -12  -5  24    0.00    6.07
 -12   5  25    8.19    6.00
  12   5 -25   -0.00    6.28
 -12  -5  25    3.86    6.06
  12   5 -26   -0.00    6.38
 -12  -5  26    0.00    5.24
  12   5 -27    1.21    5.90
 -12  -5  27   -0.00    4.30
  12   5 -28    4.01    5.81
 -12  -5  28    6.02    6.27
  12   5 -29   -0.00    5.59
  12  -6  -1   15.48    8.66
  12   6  -1   11.00    5.89
  12  -6  -2   18.54    8.20
  12  -6  -2    4.80    6.36
  12   6  -2    5.21    4.55
  12  -6  -3    6.26    6.19
  12  -6  -3   -0.00    4.66
  12   6  -3   -0.00    3.96
  12  -6  -4   -0.00    5.48
  12  -6  -4    5.36    7.17
  12   6  -4   -0.00    4.53
  12  -6  -5   26.61   10.23
  12  -6  -5   28.96   10.64
  12   6  -5   14.13    7.57
 -12   6   6    8.60    6.79
  12  -6  -6    7.06    8.06
  12  -6  -6   14.52    8.62
  12   6  -6   12.52    6.34
 -12   6   7   18.36    8.63
  12  -6  -7   17.59    7.36
  12  -6  -7   15.88    9.16
  12   6  -7    5.77    5.37
 -12   6   8    7.07    6.41
  12  -6  -8    0.00    5.61
  12  -6  -8    2.36    6.50
  12   6  -8    0.00    5.23
 -12   6   9    3.02    4.96
  12  -6  -9    3.98    7.00
  12  -6  -9    2.82    5.40
  12   6  -9    2.45    4.03
 -12   6  10    8.16    6.04
  12  -6 -10    0.00    5.44
  12  -6 -10   -0.00    5.77
  12   6 -10   12.18    6.53
 -12   6  11   17.21    9.80
  12  -6 -11   34.04   11.88
  12  -6 -11   37.14   11.78
  12   6 -11   34.69    9.95
 -12   6  12   12.72    8.62
  12  -6 -12   16.22    8.02
  12   6 -12    9.33    6.35
 -12   6  13   -0.00    6.53
  12  -6 -13    0.69    4.92
  12   6 -13    0.15    4.79
 -12   6  14    4.14    5.44
  12  -6 -14    0.00    6.26
  12   6 -14    0.19    5.45
 -12   6  15    0.00    7.19
  12   6 -15   -0.00    5.97
 -12   6  16    5.99    7.58
  12   6 -16    0.00    5.42
 -12  -6  16    5.67    6.50
 -12   6  17    1.97    5.61
  12   6 -17    6.19    6.97
 -12  -6  17    0.82    4.09
 -12   6  18   -0.00    5.50
  12   6 -18    3.74    5.35
 -12  -6  18   -0.00    4.87
 -12   6  19   -0.00    5.91
  12   6 -19    0.19    5.42
 -12  -6  19   -0.00    4.06
 -12   6  20    0.00    5.14
  12   6 -20   -0.00    5.44
 -12  -6  20    2.94    5.70
 -12   6  21   -0.00    5.43
  12   6 -21   -0.00    5.63
 -12  -6  21    0.92    4.82
 -12   6  22    5.56    5.31
  12   6 -22    6.00    6.60
 -12  -6  22    2.54    5.42
 -12   6  23    2.89    6.15
  12   6 -23    3.56    3.96
 -12  -6  23   -0.00    4.36
  12   6 -24    6.70    5.93
 -12  -6  24    0.27    5.40
  12   6 -25    3.61    5.84
 -12  -6  25   -0.00    5.07
  12   6 -26   -0.00    6.40
 -12  -6  26   -0.00    5.53
  12   6 -27    0.00    6.08
 -12  -6  27    6.46    6.86
 -12  -6  28    7.76    7.40
  12  -7  -1    0.00    4.95
  12   7  -1    3.97    4.65
  12  -7  -2    0.00    5.25
  12   7  -2    5.07    5.01
  12  -7  -3    6.12    6.73
  12  -7  -3    5.83    8.04
  12   7  -3   11.95    6.09
  12  -7  -4   -0.00    4.72
  12  -7  -4    9.82    8.56
  12   7  -4    0.80    3.96
  12  -7  -5    4.52    6.48
  12  -7  -5   -0.00    5.62
  12   7  -5    9.60    5.11
  12  -7  -6    3.88    5.25
  12  -7  -6   11.89    7.77
  12   7  -6    0.00    4.55
  12  -7  -7    4.67    6.90
  12   7  -7   -0.00    4.52
 -12   7   8   11.02    7.68
  12  -7  -8    9.28    7.32
  12   7  -8    0.89    3.84
 -12   7   9   11.09    6.53
  12  -7  -9   39.56   11.75
  12   7  -9    6.48    5.21
 -12   7  10    5.35    5.77
  12  -7 -10    2.72    5.89
  12   7 -10    3.57    4.90
 -12   7  11   -0.00    6.39
  12  -7 -11    0.23    5.76
  12   7 -11   -0.00    5.44
 -12   7  12   -0.00    6.20
  12  -7 -12    4.90    5.41
  12   7 -12   -0.00    4.53
 -12   7  13    1.54    5.47
  12  -7 -13    6.19    5.14
  12   7 -13    3.10    5.16
 -12   7  14    5.16    6.74
  12  -7 -14    6.02    5.68
  12   7 -14    0.00    5.41
 -12   7  15    5.62    7.15
  12  -7 -15    7.63    8.13
  12   7 -15    1.41    5.38
 -12   7  16    2.84    4.85
  12  -7 -16    0.00    6.26
  12   7 -16   -0.00    5.08
 -12   7  17    2.52    4.88
  12   7 -17    0.65    4.31
 -12   7  18    0.78    3.63
  12   7 -18    3.58    5.34
 -12   7  19    0.00    5.63
  12   7 -19   11.26    7.16
 -12   7  20    5.89    5.63
  12   7 -20    1.13    5.75
 -12   7  21   -0.00    5.55
  12   7 -21    0.00    4.50
 -12   7  22    2.61    4.84
  12   7 -22   -0.00    5.24
  12   7 -23    4.23    7.22
 -12  -7  23    8.60    7.04
  12   7 -24   -0.00    6.82
 -12  -7  24    4.16    6.45
 -12  -7  25    3.84    5.56
 -12  -7  26    0.00    5.06
 -12  -7  27   -0.00    6.42
 -12  -7  28   -0.00    5.15
  12  -8  -1    5.51    6.09
  12   8  -1   17.94    6.21
  12  -8  -2   -0.00    6.30
  12   8  -2   -0.00    3.55
  12  -8  -3    0.27    5.44
  12   8  -3    1.80    4.19
  12  -8  -4    2.23    5.49
  12   8  -4    0.08    3.54
  12  -8  -5    9.80    7.54
  12   8  -5    4.36    5.02
  12  -8  -6   -0.00    5.74
  12   8  -6    4.67    4.56
  12  -8  -7   22.19    9.53
  12   8  -7    8.85    5.98
  12  -8  -8    2.25    5.62
  12   8  -8   -0.00    4.36
 -12   8   9    0.00    5.72
  12  -8  -9   -0.00    5.76
  12   8  -9   -0.00    5.45
 -12   8  10    1.36    6.16
  12  -8 -10   10.98    7.91
  12   8 -10   -0.00    3.85
 -12   8  11    1.98    6.00
  12  -8 -11    3.89    6.04
  12   8 -11    0.00    5.05
 -12   8  12    1.62    6.05
  12  -8 -12    1.79    7.02
  12   8 -12    5.17    5.57
 -12   8  13   -0.00    6.74
  12  -8 -13    2.83    7.04
  12   8 -13    1.41    4.52
 -12   8  14   -0.00    7.24
  12  -8 -14   -0.00    4.83
  12   8 -14   -0.00    4.20
 -12   8  15    0.00    4.69
  12  -8 -15    0.00    6.33
  12   8 -15    2.28    4.04
 -12   8  16    4.88    7.53
  12  -8 -16   -0.00    7.85
  12   8 -16    3.21    4.86
 -12   8  17    0.00    5.74
  12  -8 -17   21.37    8.73
  12   8 -17    0.90    5.54
 -12   8  18    0.52    4.18
  12  -8 -18    0.00    4.36
  12   8 -18    8.02    6.32
 -12   8  19    9.46    7.07
  12   8 -19    5.84    5.96
 -12   8  20    0.39    6.81
  12   8 -20    2.16    5.27
  12   8 -21    0.82    6.20
  12  -9  -1    4.10    5.87
  12   9  -1    4.32    4.07
  12  -9  -2    3.01    5.51
  12   9  -2   -0.00    3.56
  12  -9  -3    7.14    7.91
  12   9  -3    7.74    5.03
  12  -9  -4    3.24    5.53
  12   9  -4    3.06    3.72
  12  -9  -5    3.38    4.85
  12   9  -5   19.00    6.63
  12  -9  -6    5.72    5.71
  12   9  -6    5.37    4.95
  12  -9  -7    1.15    6.22
  12   9  -7    5.36    5.61
  12  -9  -8   -0.00    5.12
  12   9  -8    0.00    5.47
  12  -9  -9   21.67    8.88
  12   9  -9   13.47    6.79
  12  -9 -10    0.00    6.03
  12   9 -10   -0.00    4.51
 -12   9  11   -0.00    6.32
  12  -9 -11    8.80    6.95
  12   9 -11   -0.00    5.13
 -12   9  12    3.39    7.01
  12  -9 -12    0.00    6.24
  12   9 -12   -0.00    4.32
 -12   9  13    3.02    7.57
  12  -9 -13    8.05    7.74
  12   9 -13    5.81    5.53
 -12   9  14   16.09    8.73
  12  -9 -14    4.18    6.26
  12   9 -14    0.00    5.38
 -12   9  15    3.14    5.13
  12  -9 -15   11.09    7.27
  12   9 -15    3.75    5.91
 -12   9  16    1.37    4.78
  12  -9 -16   -0.00    6.54
  12   9 -16    0.00    4.50
 -12   9  17    3.75    7.26
  12  -9 -17   -0.00    6.02
  12   9 -17   -0.00    3.68
 -12   9  18    1.27    6.40
  12  -9 -18   -0.00    6.81
  12   9 -18   -0.00    5.24
  12 -10  -1    0.00    6.53
  12  10  -1    3.16    4.05
  12 -10  -2   -0.00    7.71
  12  10  -2    1.49    3.18
  12 -10  -3    9.15    6.82
  12  10  -3    2.39    3.87
  12 -10  -4   -0.00    5.07
  12  10  -4    0.40    2.88
  12 -10  -5    0.00    6.12
  12  10  -5    8.60    5.15
  12 -10  -6    3.15    6.39
  12  10  -6   -0.00    3.91
  12 -10  -7    0.00    5.82
  12  10  -7    3.17    4.82
  12 -10  -8   -0.00    6.74
  12  10  -8    3.02    4.53
  12 -10  -9    5.54    6.66
  12  10  -9    0.00    4.22
  12 -10 -10    4.74    5.99
  12  10 -10   -0.00    4.37
  12 -10 -11    6.64    7.40
  12  10 -11    7.86    6.17
 -12  10  12    5.73    6.75
  12 -10 -12    1.74    5.81
  12  10 -12    6.88    5.21
 -12  10  13   -0.00    6.63
  12 -10 -13    3.81    5.54
  12  10 -13    3.37    4.46
 -12  10  14   -0.00    6.70
  12 -10 -14   -0.00    6.85
  12  10 -14   -0.00    5.22
 -12  10  15    0.00    7.35
  12 -10 -15    1.58    6.04
  12  10 -15    5.98    4.99
  12 -11  -1    9.81    6.66
  12  11  -1   -0.00    3.31
  12 -11  -2    0.47    4.23
  12  11  -2    0.00    3.68
  12 -11  -3    3.79    7.35
  12  11  -3    7.08    4.57
  12 -11  -4    2.86    5.26
  12  11  -4    5.82    4.95
  12 -11  -5    2.27    6.56
  12  11  -5    2.46    3.57
  12 -11  -6    3.94    4.58
  12  11  -6    5.14    4.89
  12 -11  -7    0.66    6.10
  12  11  -7   -0.00    4.24
  12 -11  -8    3.20    6.12
  12  11  -8    1.82    4.71
  12 -11  -9    7.93    6.88
  12  11  -9    0.66    4.50
  12 -11 -10    1.42    5.48
  12  11 -10    4.83    6.11
  12 -11 -11    4.67    6.09
  12  11 -11    0.00    4.86
  12  12  -1    0.12    3.68
  12  12  -2    0.11    3.62
  12  12  -3   -0.00    3.60
  12  12  -4   -0.00    4.52
  12  12  -5    4.40    4.37
  12  12  -6    1.25    4.83
  12  13  -1    0.00    3.49
 -11   0   1   77.01   14.39
  11   0  -1   76.45   14.34
  11   0  -1   62.04   13.74
 -11   0   2    2.59    4.30
  11   0  -2   -0.00    3.59
  11   0  -2    2.67    5.24
 -11   0   3   33.90    9.97
  11   0  -3   43.59   10.62
  11   0  -3   46.98   11.12
 -11   0   4    3.74    4.40
  11   0  -4    0.52    3.76
  11   0  -4    1.27    4.62
 -11   0   5  103.24   17.82
  11   0  -5  134.37   19.14
  11   0  -5   86.19   16.97
 -11   0   6   -0.00    4.63
  11   0  -6    1.39    4.54
 -11   0   7    0.39    4.03
  11   0  -7   -0.00    5.44
 -11   0   8   -0.00    4.64
  11   0  -8    0.00    5.80
 -11   0   9   39.38   10.66
  11   0  -9   19.92    8.38
 -11   0  10   -0.00    5.02
  11   0 -10    1.04    4.55
 -11   0  11   40.32   11.07
  11   0 -11   29.15    9.89
 -11   0  12   -0.00    5.30
  11   0 -12    0.00    4.42
 -11   0  13   -0.00    4.77
  11   0 -13    7.39    6.23
 -11   0  14    6.70    6.01
  11   0 -14   -0.00    5.68
 -11   0  15   30.12    9.65
  11   0 -15   10.68    7.52
 -11   0  16    0.00    3.51
  11   0 -16   -0.00    6.08
 -11   0  17    0.00    5.67
  11   0 -17   -0.00    4.80
 -11   0  18    0.00    4.68
  11   0 -18   -0.00    5.32
 -11   0  19   12.11    7.09
  11   0 -19    6.16    5.92
 -11   0  20   -0.00    4.89
  11   0 -20   -0.00    5.93
 -11   0  21   21.83    8.96
  11   0 -21   19.42    8.49
 -11   0  22    0.00    5.00
  11   0 -22    0.00    5.25
 -11   0  23   -0.00    5.42
  11   0 -23    6.90    7.29
 -11   0  24   -0.00    6.42
  11   0 -24   -0.00    5.52
 -11   0  25   -0.00    5.23
  11   0 -25    4.62    7.38
 -11   0  26    5.49    6.20
  11   0 -26   -0.00    5.87
 -11   0  27    7.25    7.42
 -11   0  28   -0.00    5.56
 -11   0  29    1.34    5.48
 -11   0  30    3.03    5.38
 -11   1   1   88.96   16.12
  11  -1  -1  109.31   16.80
  11  -1  -1   48.02   13.23
  11   1  -1   82.24   14.61
 -11   1   2    5.77    5.50
  11  -1  -2    5.18    4.54
  11  -1  -2    1.27    4.94
  11   1  -2   -0.00    4.39
 -11   1   3   30.48   10.06
  11  -1  -3   53.51   11.84
  11  -1  -3   34.21   10.41
  11   1  -3   59.78   11.79
  11   1  -3   48.77   11.34
 -11  -1   3   44.45   10.91
 -11   1   4   -0.00    5.46
  11  -1  -4   -0.00    4.36
  11  -1  -4    2.72    4.75
  11   1  -4    4.19    4.26
  11   1  -4    0.46    4.52
 -11  -1   4    4.17    5.23
 -11   1   5    5.29    5.59
  11  -1  -5    7.14    5.76
  11  -1  -5    0.00    4.68
  11   1  -5   10.65    6.04
 -11  -1   5   13.94    6.91
 -11   1   6    5.12    5.57
  11  -1  -6    0.98    4.72
  11  -1  -6    0.00    5.15
  11   1  -6   -0.00    4.46
 -11  -1   6   -0.00    4.76
 -11   1   7   30.58   10.10
  11  -1  -7   39.05   10.47
  11   1  -7   39.78   10.70
 -11  -1   7   43.09   11.23
 -11   1   8    0.29    4.54
  11  -1  -8   -0.00    5.20
  11   1  -8    2.45    4.73
 -11  -1   8    9.31    6.37
 -11   1   9   20.04    8.11
  11  -1  -9   24.76    8.98
  11   1  -9    1.80    4.93
 -11  -1   9   43.11   10.41
 -11   1  10    0.66    4.35
  11  -1 -10   -0.00    4.27
  11   1 -10    3.62    4.06
 -11  -1  10    0.00    4.14
 -11   1  11    5.67    5.95
  11  -1 -11    8.18    6.76
  11   1 -11   17.95    7.00
 -11  -1  11    4.36    4.97
 -11   1  12    4.63    6.50
  11  -1 -12   -0.00    6.05
  11   1 -12    8.95    6.12
 -11  -1  12   12.84    8.16
 -11   1  13   27.09    9.24
  11  -1 -13   17.82    8.73
  11   1 -13   29.71   10.10
 -11  -1  13   43.89   10.88
 -11   1  14   -0.00    5.19
  11  -1 -14    5.16    6.55
  11   1 -14   -0.00    5.06
 -11  -1  14   -0.00    4.64
 -11   1  15   -0.00    5.27
  11  -1 -15    0.00    4.29
  11   1 -15   -0.00    4.09
 -11  -1  15   -0.00    5.73
 -11   1  16    3.33    5.99
  11  -1 -16   -0.00    4.35
  11   1 -16    1.42    5.26
 -11  -1  16   -0.00    4.82
 -11   1  17    9.94    7.00
  11  -1 -17   16.21    8.36
  11   1 -17    9.66    7.89
 -11  -1  17   12.98    7.00
 -11   1  18    6.40    6.94
  11  -1 -18    1.65    5.29
  11   1 -18    0.00    5.48
 -11  -1  18    4.56    5.56
 -11   1  19   13.38    7.55
  11  -1 -19   -0.00    6.09
  11   1 -19    3.06    4.93
 -11  -1  19   10.22    6.61
 -11   1  20   -0.00    4.01
  11  -1 -20    2.32    5.72
  11   1 -20    0.56    5.75
 -11  -1  20   -0.00    4.95
 -11   1  21    1.50    6.28
  11  -1 -21   -0.00    6.07
  11   1 -21    0.01    5.09
 -11  -1  21   -0.00    4.62
 -11   1  22   -0.00    3.31
  11  -1 -22   -0.00    5.60
  11   1 -22   -0.00    6.35
 -11  -1  22   -0.00    5.00
 -11   1  23   13.07    7.76
  11  -1 -23   14.11    8.69
  11   1 -23   26.19    9.97
 -11  -1  23   32.86   10.58
 -11   1  24   -0.00    6.50
  11  -1 -24    1.52    6.28
  11   1 -24    1.00    5.79
 -11  -1  24    3.79    5.45
 -11   1  25    4.39    6.93
  11   1 -25    5.06    7.35
 -11  -1  25    6.46    7.13
 -11   1  26   -0.00    6.19
  11   1 -26    0.54    5.92
 -11  -1  26   -0.00    6.54
 -11   1  27    2.75    5.70
  11   1 -27   -0.00    5.84
 -11  -1  27    0.00    6.50
 -11   1  28    0.80    5.42
  11   1 -28   -0.00    6.65
 -11  -1  28    1.00    4.48
 -11   1  29    5.09    6.23
 -11  -1  29   10.81    6.84
 -11   1  30    0.04    7.01
 -11  -1  30   -0.00    5.61
  11  -2  -1   17.02    8.18
  11  -2  -1   10.07    6.97
  11   2  -1   17.78    6.98
 -11   2   2    4.04    5.23
  11  -2  -2    4.70    5.43
  11  -2  -2   -0.00    4.95
  11   2  -2    1.63    3.96
 -11   2   3   14.37    7.24
  11  -2  -3    7.61    6.03
  11  -2  -3   12.80    7.70
  11   2  -3    7.32    5.42
 -11   2   4    7.99    6.89
  11  -2  -4    3.76    5.03
  11  -2  -4    0.22    5.73
  11   2  -4    0.00    5.28
 -11   2   5   55.65   12.58
  11  -2  -5   52.46   12.02
  11  -2  -5   52.64   12.30
  11   2  -5   33.59   10.06
 -11   2   6   11.95    7.03
  11  -2  -6   11.71    6.44
  11  -2  -6    8.71    6.81
  11   2  -6   17.12    7.28
 -11  -2   6   15.66    6.60
 -11   2   7    9.64    6.93
  11  -2  -7    1.68    3.80
  11  -2  -7   -0.00    4.59
  11   2  -7    5.52    5.67
 -11  -2   7   15.38    7.32
 -11   2   8   21.53    8.16
  11  -2  -8    9.65    6.28
  11   2  -8    9.59    6.32
 -11  -2   8    8.41    6.34
 -11   2   9   20.17    8.47
  11  -2  -9   23.62    8.90
  11   2  -9   23.60    8.21
 -11  -2   9   23.66    8.13
 -11   2  10    0.00    4.60
  11  -2 -10   -0.00    5.87
  11   2 -10    0.61    4.16
 -11  -2  10    2.68    5.46
 -11   2  11   11.89    7.14
  11  -2 -11    5.78    6.79
  11   2 -11    6.74    6.72
 -11  -2  11   11.29    6.93
 -11   2  12    0.00    5.01
  11  -2 -12   -0.00    5.80
  11   2 -12    0.00    5.25
 -11  -2  12    0.00    4.57
 -11   2  13   10.33    6.57
  11  -2 -13    0.00    5.90
  11   2 -13    9.19    6.34
 -11  -2  13    0.00    4.59
 -11   2  14    3.04    6.77
  11  -2 -14    0.56    5.41
  11   2 -14    2.99    5.83
 -11  -2  14    9.93    5.96
 -11   2  15   22.31    9.06
  11  -2 -15   38.98   11.88
  11   2 -15   24.42    8.96
 -11  -2  15   38.73   10.85
 -11   2  16    3.16    6.16
  11  -2 -16    0.00    4.41
  11   2 -16   -0.00    6.03
 -11  -2  16   -0.00    4.84
 -11   2  17    4.92    5.81
  11  -2 -17    1.53    5.44
  11   2 -17   -0.00    5.47
 -11  -2  17    4.36    4.93
 -11   2  18   -0.00    4.84
  11  -2 -18    3.38    5.26
  11   2 -18    1.86    5.29
 -11  -2  18    0.55    5.18
 -11   2  19    4.33    5.62
  11  -2 -19    3.54    5.77
  11   2 -19    8.22    7.44
 -11  -2  19    3.69    5.32
 -11   2  20    0.21    5.20
  11  -2 -20    9.84    7.60
  11   2 -20   -0.00    5.33
 -11  -2  20   -0.00    4.91
 -11   2  21   26.50    9.54
  11  -2 -21   10.94    7.87
  11   2 -21   15.33    8.88
 -11  -2  21    5.46    7.10
 -11   2  22   -0.00    5.06
  11  -2 -22    4.04    6.17
  11   2 -22   -0.00    6.32
 -11  -2  22   -0.00    6.14
 -11   2  23   -0.00    4.57
  11  -2 -23   -0.00    6.01
  11   2 -23    5.95    7.11
 -11  -2  23   -0.00    5.13
 -11   2  24    5.82    5.65
  11   2 -24   -0.00    6.17
 -11  -2  24    1.57    4.55
 -11   2  25    5.10    7.27
  11   2 -25    1.06    6.83
 -11  -2  25   13.37    7.58
 -11   2  26    8.31    6.82
  11   2 -26   -0.00    6.15
 -11  -2  26    4.17    5.64
 -11   2  27    3.49    5.56
  11   2 -27   10.81    8.13
 -11  -2  27    3.31    6.71
 -11   2  28    1.71    6.56
  11   2 -28   -0.00    7.23
 -11  -2  28    0.00    5.99
 -11   2  29    7.19    7.37
  11   2 -29    3.69    6.79
 -11  -2  29    1.05    6.89
 -11   2  30    5.82    6.13
 -11  -2  30    0.00    6.29
  11  -3  -1   10.62    6.35
  11  -3  -1    0.00    6.47
  11   3  -1    9.10    5.62
  11   3  -1    4.68    4.78
 -11  -3   1   20.04    6.88
  11  -3  -2    6.97    5.79
  11  -3  -2   18.67    8.17
  11   3  -2   11.89    6.04
  11   3  -2    9.38    5.66
 -11  -3   2   14.83    6.38
 -11   3   3   50.40   12.18
  11  -3  -3   40.77   11.43
  11  -3  -3   39.52   11.39
  11   3  -3   66.55   12.19
 -11   3   4   17.67    7.72
  11  -3  -4   13.43    6.27
  11  -3  -4    1.27    3.94
  11   3  -4   16.70    6.74
 -11   3   5    3.05    5.19
  11  -3  -5    5.53    5.35
  11  -3  -5   -0.00    5.16
  11   3  -5    1.33    4.78
 -11   3   6    9.55    7.39
  11  -3  -6    9.54    6.82
  11  -3  -6   20.37    7.85
  11   3  -6   11.16    6.66
 -11   3   7   42.79   10.93
  11  -3  -7   51.38   12.19
  11  -3  -7   21.06    8.92
  11   3  -7   35.50    9.60
 -11  -3   7   32.47    9.28
 -11   3   8   -0.00    4.65
  11  -3  -8    1.21    4.91
  11  -3  -8   10.39    7.19
  11   3  -8    6.78    5.84
 -11  -3   8    1.33    4.98
 -11   3   9   19.73    8.27
  11  -3  -9   24.11    9.42
  11   3  -9    6.90    5.97
 -11  -3   9   22.26    7.70
 -11   3  10    4.29    5.40
  11  -3 -10   -0.00    7.05
  11   3 -10    1.53    4.81
 -11  -3  10    0.10    4.85
 -11   3  11   14.64    6.54
  11  -3 -11    6.11    6.57
  11   3 -11   14.07    6.94
 -11  -3  11    8.60    6.12
 -11   3  12    0.00    5.16
  11  -3 -12    8.68    7.87
  11   3 -12   15.48    7.24
 -11  -3  12   14.60    7.26
 -11   3  13   27.71    9.20
  11  -3 -13   11.75    8.40
  11   3 -13    6.06    6.45
 -11  -3  13   18.27    7.34
 -11   3  14   12.37    7.01
  11  -3 -14   -0.00    5.87
  11   3 -14    0.97    5.41
 -11  -3  14    3.64    5.20
 -11   3  15    3.06    5.37
  11  -3 -15    3.98    5.62
  11   3 -15   -0.00    5.83
 -11  -3  15    0.58    4.69
 -11   3  16   -0.00    5.19
  11  -3 -16   -0.00    4.90
  11   3 -16   -0.00    5.32
 -11  -3  16   -0.00    5.03
 -11   3  17    0.00    5.64
  11  -3 -17    0.87    5.10
  11   3 -17   16.38    8.36
 -11  -3  17   15.34    7.51
 -11   3  18    7.95    6.63
  11  -3 -18   -5.63    6.80
  11   3 -18    0.00    5.14
 -11  -3  18    2.36    5.16
 -11   3  19   19.37    8.88
  11  -3 -19   17.06    8.64
  11   3 -19    7.16    6.66
 -11  -3  19   14.39    8.24
 -11   3  20    3.39    6.34
  11  -3 -20    6.01    7.18
  11   3 -20    0.00    5.96
 -11  -3  20    5.01    4.92
 -11   3  21   -0.00    5.63
  11  -3 -21    3.45    6.43
  11   3 -21    0.54    5.67
 -11  -3  21    2.18    5.88
 -11   3  22    9.30    7.94
  11   3 -22    7.05    6.92
 -11  -3  22    0.00    5.43
 -11   3  23   20.04    9.05
  11   3 -23   12.45    7.90
 -11  -3  23   12.22    7.80
 -11   3  24    2.98    5.74
  11   3 -24    5.11    6.91
 -11  -3  24    3.38    5.52
 -11   3  25    5.05    6.69
  11   3 -25   -0.00    6.58
 -11  -3  25   -0.00    5.57
 -11   3  26    4.54    6.11
  11   3 -26    0.00    7.20
 -11  -3  26   -0.00    4.56
 -11   3  27   16.50    8.12
  11   3 -27    7.05    7.11
 -11  -3  27    6.31    6.76
 -11   3  28    2.77    4.98
  11   3 -28    0.67    6.72
 -11  -3  28    0.00    5.44
 -11   3  29    3.26    6.02
  11   3 -29    0.00    5.71
 -11  -3  29    3.22    5.27
  11   3 -30    4.64    6.36
 -11  -3  30   -0.00    4.73
  11  -4  -1    7.41    6.52
  11  -4  -1   26.90    9.62
  11   4  -1   29.96    8.10
  11   4  -1   15.49    6.76
 -11  -4   1   24.78    7.61
  11  -4  -2    6.20    6.23
  11  -4  -2    3.38    5.42
  11   4  -2    2.17    3.35
  11   4  -2    0.82    4.46
 -11  -4   2    2.21    4.21
  11  -4  -3   -0.00    5.82
  11  -4  -3    5.44    6.64
  11   4  -3    8.23    5.45
 -11  -4   3    8.32    5.12
 -11   4   4    6.76    6.24
  11  -4  -4   11.23    6.71
  11  -4  -4    9.09    6.64
  11   4  -4   14.39    6.32
 -11  -4   4    3.70    4.55
 -11   4   5   47.21   12.21
  11  -4  -5   35.42   10.37
  11  -4  -5   27.13    9.98
  11   4  -5   40.98   10.09
 -11   4   6   15.46    8.13
  11  -4  -6   30.82    9.42
  11  -4  -6   12.74    7.06
  11   4  -6    4.49    5.62
 -11   4   7    0.00    6.21
  11  -4  -7   15.70    8.33
  11  -4  -7   -0.00    4.15
  11   4  -7    9.65    6.15
 -11   4   8    4.98    5.60
  11  -4  -8    1.03    5.04
  11  -4  -8    0.02    5.32
  11   4  -8   -0.00    4.53
 -11   4   9   28.58   10.43
  11  -4  -9   30.06   10.01
  11  -4  -9   23.95    9.31
  11   4  -9   29.27    8.90
 -11  -4   9   21.46    8.40
 -11   4  10    3.06    5.75
  11  -4 -10    0.00    5.06
  11   4 -10    7.60    6.69
 -11  -4  10    6.76    5.86
 -11   4  11   28.62    9.83
  11  -4 -11   35.38   11.44
  11   4 -11    9.34    6.83
 -11  -4  11   14.68    7.43
 -11   4  12    1.59    5.89
  11  -4 -12   -0.00    4.50
  11   4 -12    0.60    5.51
 -11  -4  12    4.72    4.97
 -11   4  13    6.74    6.22
  11  -4 -13    6.18    7.97
  11   4 -13    2.56    5.87
 -11  -4  13    1.92    5.01
 -11   4  14   -0.00    5.91
  11  -4 -14    2.07    5.98
  11   4 -14    7.53    6.47
 -11  -4  14    5.97    5.91
 -11   4  15   18.48    8.39
  11  -4 -15    8.29    7.79
  11   4 -15    5.83    6.40
 -11  -4  15   21.70    8.59
 -11   4  16    1.33    5.41
  11  -4 -16    3.60    5.38
  11   4 -16    1.81    4.86
 -11  -4  16    0.89    4.64
 -11   4  17    1.18    4.96
  11  -4 -17   -0.00    5.85
  11   4 -17   -0.00    5.78
 -11  -4  17   -0.00    4.72
 -11   4  18   -0.00    5.89
  11  -4 -18    0.85    6.15
  11   4 -18    0.57    4.90
 -11  -4  18   -0.00    4.62
 -11   4  19    0.00    5.01
  11   4 -19   -0.00    4.78
 -11  -4  19    5.53    5.93
 -11   4  20    8.02    6.24
  11   4 -20    2.97    5.37
 -11  -4  20    0.00    5.89
 -11   4  21   27.77    9.70
  11   4 -21    0.60    5.88
 -11  -4  21    7.30    6.53
 -11   4  22    7.28    7.22
  11   4 -22    0.00    6.16
 -11  -4  22    6.47    6.24
 -11   4  23   -0.00    6.37
  11   4 -23   -0.00    5.56
 -11  -4  23   -0.00    5.49
 -11   4  24    1.38    5.06
  11   4 -24    7.61    7.59
 -11  -4  24    2.76    5.14
 -11   4  25   12.61    7.84
  11   4 -25    9.16    8.02
 -11  -4  25   15.21    7.60
 -11   4  26   -0.00    7.43
  11   4 -26    6.71    6.14
 -11  -4  26    5.58    5.94
 -11   4  27   -0.00    5.85
  11   4 -27    4.82    6.91
 -11  -4  27    5.00    7.48
 -11   4  28    3.36    5.71
  11   4 -28    0.01    5.94
 -11  -4  28    0.00    5.21
  11   4 -29    3.27    7.06
 -11  -4  29   11.68    6.91
  11   4 -30   -0.00    6.08
 -11  -4  30    3.55    6.41
  11   4 -31   -0.00    7.32
  11  -5  -1    3.09    6.07
  11  -5  -1    5.41    6.98
  11   5  -1    1.93    4.01
  11  -5  -2   28.19   10.23
  11  -5  -2   25.44   10.77
  11   5  -2   29.02    8.11
  11  -5  -3   32.96    9.96
  11  -5  -3   40.11   11.99
  11  -5  -4   -0.00    4.97
  11  -5  -4    3.67    7.16
  11   5  -4    1.20    3.57
 -11   5   5    3.23    5.91
  11  -5  -5   -0.00    5.21
  11  -5  -5    0.21    6.04
  11   5  -5    9.23    5.44
 -11  -5   5   -0.00    3.85
 -11   5   6   13.01    7.49
  11  -5  -6   14.81    8.49
  11  -5  -6    4.65    6.14
  11   5  -6   13.84    6.26
 -11   5   7   22.30    9.09
  11  -5  -7   11.07    7.84
  11  -5  -7   15.29    7.74
  11   5  -7   25.77    7.68
 -11   5   8    5.24    5.53
  11  -5  -8    7.78    7.03
  11  -5  -8    4.81    6.35
  11   5  -8    2.32    4.39
 -11   5   9    6.02    6.25
  11  -5  -9   12.54    8.03
  11  -5  -9   20.95    8.85
  11   5  -9   20.71    7.87
 -11  -5   9   19.53    7.76
 -11   5  10    3.20    5.19
  11  -5 -10   -0.00    4.18
  11  -5 -10    1.69    4.59
  11   5 -10   -0.00    5.35
 -11  -5  10    2.62    4.81
 -11   5  11   11.62    7.88
  11  -5 -11    4.03    5.52
  11  -5 -11    1.10    4.81
  11   5 -11   -0.00    4.94
 -11  -5  11   -0.00    4.15
 -11   5  12    9.49    7.47
  11  -5 -12   10.12    7.54
  11   5 -12   28.73    9.26
 -11  -5  12   12.71    6.64
 -11   5  13   17.03    7.61
  11  -5 -13   10.88    7.19
  11   5 -13    7.91    5.93
 -11  -5  13   19.96    8.35
 -11   5  14   10.07    6.80
  11  -5 -14   -0.00    6.95
  11   5 -14   -0.00    5.42
 -11  -5  14    3.06    5.34
 -11   5  15    4.10    6.38
  11  -5 -15    5.82    5.84
  11   5 -15    4.07    5.36
 -11  -5  15   -0.00    4.11
 -11   5  16   -0.00    5.40
  11   5 -16   -0.00    5.64
 -11  -5  16    0.00    5.14
 -11   5  17    3.84    6.46
  11   5 -17   -0.00    4.46
 -11  -5  17   -0.00    5.81
 -11   5  18    4.26    6.64
  11   5 -18   15.73    7.76
 -11  -5  18   12.00    8.01
 -11   5  19   16.99    8.33
  11   5 -19    0.00    7.39
 -11  -5  19   11.04    6.67
 -11   5  20    1.78    5.59
  11   5 -20   -0.00    5.96
 -11  -5  20   -0.00    4.97
 -11   5  21   -0.00    5.35
  11   5 -21    0.00    4.80
 -11  -5  21   -0.00    5.24
 -11   5  22    0.00    6.04
  11   5 -22    4.61    6.28
 -11  -5  22    4.83    6.16
 -11   5  23   15.50    8.45
  11   5 -23   11.08    8.00
 -11  -5  23    9.29    6.94
 -11   5  24    6.09    7.43
  11   5 -24    2.66    6.98
 -11  -5  24   -0.00    3.73
 -11   5  25   10.69    6.62
  11   5 -25   10.45    8.28
 -11  -5  25    0.30    5.11
 -11   5  26    0.63    4.03
  11   5 -26   -0.00    5.40
 -11  -5  26   -0.00    5.99
 -11   5  27   -0.00    7.21
  11   5 -27   -0.00    6.22
 -11  -5  27    1.00    6.14
 -11   5  28    4.93    7.77
  11   5 -28    3.12    5.63
 -11  -5  28   -0.00    5.22
  11   5 -29    1.63    6.39
 -11  -5  29    0.00    4.88
  11   5 -30   -0.00    6.53
 -11  -5  30   -0.00    4.42
  11   5 -31    3.05    6.08
  11   5 -32    1.30    5.98
  11  -6  -1   12.35    8.70
  11  -6  -1   13.30    8.88
  11   6  -1   13.21    5.41
  11  -6  -2    5.23    5.00
  11  -6  -2    0.00    5.61
  11   6  -2   -0.00    4.29
  11  -6  -3    3.16    4.55
  11  -6  -3    2.74    5.12
  11   6  -3    0.00    4.64
  11  -6  -4   32.02   10.47
  11  -6  -4   18.30   10.23
  11   6  -4   16.28    6.45
  11  -6  -5   22.91    8.16
  11  -6  -5   20.62    8.87
  11   6  -5    6.73    4.80
 -11   6   6   24.82    9.60
  11  -6  -6   27.85    9.49
  11  -6  -6    1.12    6.79
  11   6  -6    6.07    5.02
 -11   6   7    0.00    5.16
  11  -6  -7    5.57    6.37
  11  -6  -7    2.77    6.26
  11   6  -7    5.59    5.69
 -11   6   8    0.00    5.05
  11  -6  -8    0.00    4.20
  11  -6  -8    1.53    5.74
  11   6  -8   -0.00    5.56
 -11   6   9   11.53    6.98
  11  -6  -9    8.63    7.30
  11  -6  -9    6.85    5.67
  11   6  -9    1.93    4.96
 -11   6  10   10.63    6.96
  11  -6 -10   21.41    9.21
  11  -6 -10    9.70    7.70
  11   6 -10   13.26    7.62
 -11  -6  10    5.65    4.81
 -11   6  11    3.90    6.37
  11  -6 -11    7.19    7.93
  11  -6 -11    3.35    5.79
  11   6 -11    9.59    5.75
 -11  -6  11    4.61    4.84
 -11   6  12    3.12    6.68
  11  -6 -12   -0.00    6.10
  11  -6 -12    4.85    6.50
  11   6 -12    1.02    4.97
 -11  -6  12   -0.00    5.02
 -11   6  13    2.73    4.48
  11  -6 -13    3.43    5.36
  11   6 -13    2.69    5.26
 -11  -6  13    1.12    4.42
 -11   6  14   14.63    7.73
  11   6 -14   -0.00    5.72
 -11  -6  14    9.64    6.52
 -11   6  15    5.63    6.98
  11   6 -15    2.70    6.61
 -11  -6  15   12.36    6.56
 -11   6  16   24.92   10.00
  11   6 -16    7.81    6.81
 -11  -6  16    6.63    6.33
 -11   6  17    6.85    6.55
  11   6 -17    5.48    5.07
 -11  -6  17    2.38    4.40
 -11   6  18    2.77    5.06
  11   6 -18    6.15    6.35
 -11  -6  18    4.62    5.27
 -11   6  19   11.55    7.21
  11   6 -19    2.34    6.17
 -11  -6  19    2.10    4.75
 -11   6  20    0.00    5.32
  11   6 -20    0.52    5.65
 -11  -6  20    4.27    5.28
 -11   6  21    0.00    5.23
  11   6 -21    0.00    6.10
 -11  -6  21    3.82    5.98
 -11   6  22    0.00    5.28
  11   6 -22    1.23    5.06
 -11  -6  22    6.23    5.93
 -11   6  23    0.01    4.56
  11   6 -23   -0.00    6.13
 -11  -6  23    2.18    5.30
 -11   6  24    0.00    6.27
  11   6 -24   -0.00    6.22
 -11  -6  24   -0.00    5.52
 -11   6  25    9.73    6.96
  11   6 -25    6.01    6.23
 -11  -6  25    1.98    5.21
 -11   6  26    9.74    7.36
  11   6 -26   -0.00    6.06
 -11  -6  26    4.28    6.39
 -11   6  27    0.00    5.46
  11   6 -27    0.00    5.79
 -11  -6  27    1.49    5.80
  11   6 -28    1.07    5.01
 -11  -6  28    0.00    6.76
  11   6 -29    0.00    5.41
 -11  -6  29    0.00    6.57
  11   6 -30    8.97    6.96
 -11  -6  30    0.00    5.64
  11   6 -31    5.70    6.62
  11  -7  -1    1.29    4.97
  11   7  -1    6.00    4.57
  11  -7  -2   40.77   11.35
  11   7  -2   13.49    5.88
  11  -7  -3   -0.00    5.31
  11  -7  -3    4.44    6.75
  11   7  -3    2.19    4.13
  11  -7  -4   12.44    7.17
  11  -7  -4   -0.00    5.63
  11   7  -4    6.30    4.78
  11  -7  -5   -0.00    5.92
  11  -7  -5    3.63    4.99
  11   7  -5    1.13    4.75
  11  -7  -6   21.94    8.95
  11  -7  -6    5.82    6.74
  11   7  -6    0.07    4.38
 -11   7   7    3.36    5.81
  11  -7  -7   -0.00    4.71
  11  -7  -7   -0.00    5.19
  11   7  -7   -0.00    4.61
 -11   7   8   31.34   10.64
  11  -7  -8   28.88   10.19
  11  -7  -8   29.05   11.23
  11   7  -8   16.69    7.70
 -11   7   9   18.80    9.05
  11  -7  -9   22.04    9.33
  11   7  -9   27.51    8.18
 -11   7  10    0.00    5.06
  11  -7 -10   -0.00    5.45
  11   7 -10   -0.00    4.42
 -11   7  11   -0.00    5.03
  11  -7 -11   -0.00    5.96
  11   7 -11    1.21    5.31
 -11   7  12    4.42    6.07
  11  -7 -12   20.26    8.83
  11   7 -12    8.88    6.74
 -11   7  13    1.82    5.22
  11  -7 -13    3.03    6.52
  11   7 -13    1.29    4.28
 -11   7  14   -0.00    4.79
  11  -7 -14    2.24    6.17
  11   7 -14    4.80    5.62
 -11   7  15   -0.00    5.72
  11   7 -15   -0.00    4.92
 -11   7  16    0.92    4.53
  11   7 -16   -0.00    5.07
 -11  -7  16    1.00    4.79
 -11   7  17    4.04    7.11
  11   7 -17    3.99    4.88
 -11  -7  17    2.40    4.50
 -11   7  18    7.89    6.15
  11   7 -18   13.38    7.00
 -11  -7  18    1.54    4.80
 -11   7  19    5.30    5.62
  11   7 -19    0.00    5.05
 -11  -7  19   -0.00    3.59
 -11   7  20    1.05    4.77
  11   7 -20   -0.00    5.41
 -11  -7  20   -0.00    5.16
 -11   7  21    0.49    4.69
  11   7 -21   -0.00    5.30
 -11  -7  21   -0.00    5.17
 -11   7  22    4.77    7.05
  11   7 -22    2.09    5.26
 -11  -7  22   -0.00    5.43
 -11   7  23   10.81    7.66
  11   7 -23    0.00    4.73
 -11  -7  23    5.58    6.46
 -11   7  24    0.70    5.31
  11   7 -24    6.77    6.40
 -11  -7  24    1.47    5.16
 -11   7  25   -0.00    6.24
  11   7 -25    2.73    4.76
 -11  -7  25   -0.00    6.23
 -11   7  26    6.14    5.47
  11   7 -26   -0.00    4.92
 -11  -7  26    3.58    6.55
  11   7 -27    0.80    5.06
 -11  -7  27    0.00    5.69
  11   7 -28    6.33    8.40
 -11  -7  28    0.00    6.22
  11   7 -29    0.89    6.04
 -11  -7  29   -0.00    5.17
 -11  -7  30   -0.00    6.83
  11  -8  -1    0.00    5.02
  11   8  -1   -0.00    3.07
  11  -8  -2    0.00    6.20
  11   8  -2    6.82    4.88
  11  -8  -3   -0.00    5.34
  11   8  -3    2.24    5.04
  11  -8  -4   22.80    8.66
  11   8  -4   21.42    7.80
  11  -8  -5    2.60    4.85
  11   8  -5    3.01    3.78
  11  -8  -6   10.64    7.01
  11   8  -6   10.59    5.89
  11  -8  -7    2.90    5.76
  11   8  -7    1.81    4.32
 -11   8   8   -0.00    5.82
  11  -8  -8    4.66    5.33
  11   8  -8    0.00    3.98
 -11   8   9   -0.00    6.28
  11  -8  -9    0.00    5.45
  11   8  -9    5.92    4.73
 -11   8  10   18.35    9.39
  11  -8 -10    7.30    7.70
  11   8 -10   19.38    7.23
 -11   8  11    2.77    5.35
  11  -8 -11    5.82    6.60
  11   8 -11    1.36    4.25
 -11   8  12    2.31    4.08
  11  -8 -12    2.73    5.26
  11   8 -12    0.00    4.19
 -11   8  13    0.00    5.05
  11  -8 -13    6.22    6.23
  11   8 -13    0.98    4.19
 -11   8  14   10.70    7.66
  11  -8 -14    0.00    4.36
  11   8 -14   -0.00    4.66
 -11   8  15    0.85    5.54
  11  -8 -15   17.03    8.50
  11   8 -15    1.28    4.90
 -11   8  16   11.90    7.01
  11  -8 -16    9.31    7.03
  11   8 -16   13.41    6.59
 -11   8  17    6.70    6.75
  11   8 -17   -0.00    5.07
 -11   8  18    1.26    5.82
  11   8 -18    0.31    4.61
 -11   8  19    7.63    5.62
  11   8 -19   -0.00    4.45
 -11   8  20    0.00    5.49
  11   8 -20    9.55    6.93
 -11   8  21    3.04    6.71
  11   8 -21    0.35    4.87
 -11   8  22    0.00    5.23
  11   8 -22    2.04    5.49
 -11   8  23   -0.00    6.61
  11   8 -23    0.24    5.07
 -11  -8  23   -0.00    5.27
 -11   8  24   -0.00    6.63
  11   8 -24    5.87    6.45
 -11  -8  24    0.00    5.06
  11   8 -25   -0.00    4.89
 -11  -8  25    5.43    6.80
  11   8 -26   -0.00    6.36
 -11  -8  26    0.00    6.31
 -11  -8  27    0.49    5.32
 -11  -8  28    2.50    5.22
 -11  -8  29   -0.00    6.59
  11  -9  -1    0.69    4.63
  11   9  -1    0.21    2.98
  11  -9  -2   43.72   12.25
  11   9  -2   31.33    7.73
  11  -9  -3   -0.00    4.45
  11   9  -3   -0.00    3.30
  11  -9  -4   10.36    7.26
  11   9  -4    0.00    4.24
  11  -9  -5   -0.00    4.60
  11   9  -5    0.39    3.99
  11  -9  -6   11.90    7.35
  11   9  -6    6.96    5.73
  11  -9  -7    6.62    5.62
  11   9  -7    3.38    3.98
  11  -9  -8   29.70   10.25
  11   9  -8   13.33    6.06
  11  -9  -9   -0.00    5.30
  11   9  -9   -0.00    4.14
 -11   9  10   -0.00    6.49
  11  -9 -10   -0.00    6.17
  11   9 -10    0.04    4.18
 -11   9  11   -0.00    6.84
  11  -9 -11    5.75    7.81
  11   9 -11   -0.00    3.36
 -11   9  12    2.72    6.81
  11  -9 -12    3.15    7.71
  11   9 -12    4.08    4.41
 -11   9  13    0.00    4.73
  11  -9 -13   -0.00    6.10
  11   9 -13    0.75    4.78
 -11   9  14   -0.00    6.00
  11  -9 -14    2.55    7.43
  11   9 -14    0.00    4.27
 -11   9  15    5.68    5.91
  11  -9 -15   -0.00    6.45
  11   9 -15   -0.00    4.91
 -11   9  16    1.24    5.77
  11  -9 -16    0.88    6.31
  11   9 -16   -0.00    4.03
 -11   9  17   -0.00    6.23
  11  -9 -17    2.83    6.74
  11   9 -17   -0.00    4.53
 -11   9  18   12.45    7.43
  11  -9 -18    7.47    7.60
  11   9 -18   13.23    7.75
 -11   9  19   -0.00    4.02
  11  -9 -19   -0.00    7.16
  11   9 -19   -0.00    5.60
 -11   9  20   -0.00    5.30
  11   9 -20    2.58    5.37
 -11   9  21    2.00    5.49
  11   9 -21   -0.00    4.23
 -11   9  22    0.00    5.48
  11   9 -22   -0.00    5.50
 -11   9  23   10.82    7.08
  11   9 -23   -0.00    4.52
  11 -10  -1    0.21    5.65
  11  10  -1   -0.00    3.09
  11 -10  -2    1.85    6.18
  11  10  -2    0.85    3.72
  11 -10  -3   -0.00    4.00
  11  10  -3    0.78    3.66
  11 -10  -4    6.83    7.00
  11  10  -4    1.37    3.98
  11 -10  -5    3.89    6.28
  11  10  -5    1.32    3.66
  11 -10  -6   16.61    8.67
  11  10  -6   16.18    6.52
  11 -10  -7   -0.00    5.39
  11  10  -7   -0.00    4.61
  11 -10  -8    5.07    4.92
  11  10  -8    1.78    3.88
  11 -10  -9    4.49    6.47
  11  10  -9   -0.00    3.88
  11 -10 -10    3.67    6.42
  11  10 -10    9.90    5.38
  11 -10 -11    1.60    4.88
  11  10 -11    7.62    5.42
 -11  10  12   -0.00    5.61
  11 -10 -12   -0.00    5.60
  11  10 -12   -0.00    3.55
 -11  10  13    1.89    5.26
  11 -10 -13   -0.00    5.67
  11  10 -13   -0.00    4.12
 -11  10  14    0.00    5.58
  11 -10 -14   10.68    8.30
  11  10 -14    9.77    5.52
 -11  10  15   -0.00    6.15
  11 -10 -15    6.93    5.79
  11  10 -15    2.21    4.98
 -11  10  16   14.34    8.29
  11 -10 -16   19.09    8.76
  11  10 -16    8.90    5.58
 -11  10  17    5.75    7.73
  11 -10 -17    1.19    4.21
  11  10 -17    0.88    4.79
 -11  10  18    4.23    7.43
  11 -10 -18   -0.00    6.10
  11  10 -18   -0.00    4.75
 -11  10  19    6.15    6.60
  11 -10 -19   -0.00    5.71
  11  10 -19   -0.00    4.25
 -11  10  20    6.20    6.63
  11 -10 -20    0.84    5.14
  11  10 -20    1.37    4.63
  11 -10 -21    1.61    4.96
  11 -11  -1    0.00    5.48
  11  11  -1    0.08    2.87
  11 -11  -2   -0.00    6.00
  11  11  -2    6.88    4.52
  11 -11  -3    8.03    6.79
  11  11  -3    2.34    3.65
  11 -11  -4   15.59    8.30
  11  11  -4    2.95    4.03
  11 -11  -5    4.94    6.81
  11  11  -5    3.30    3.46
  11 -11  -6    3.90    5.83
  11  11  -6    0.00    3.90
  11 -11  -7   -0.00    3.95
  11  11  -7   -0.00    3.64
  11 -11  -8   12.80    8.46
  11  11  -8    6.68    5.01
  11 -11  -9   -0.00    4.52
  11  11  -9    0.58    3.19
  11 -11 -10    0.18    7.71
  11  11 -10    1.91    4.40
  11 -11 -11   -0.00    5.31
  11  11 -11    0.39    4.15
  11 -11 -12    0.16    4.99
  11  11 -12    1.86    4.38
 -11  11  13   11.18    7.67
  11 -11 -13   -0.00    5.83
  11  11 -13    3.20    4.86
 -11  11  14    3.80    5.41
  11 -11 -14    0.00    5.82
  11  11 -14    1.44    4.42
 -11  11  15    6.52    7.90
  11 -11 -15    1.37    5.99
  11  11 -15   -0.00    3.81
 -11  11  16   -0.00    5.79
  11 -11 -16   -0.00    4.48
  11  11 -16   -0.00    5.73
 -11  11  17    0.12    5.54
  11 -11 -17   -0.00    6.77
 -11  11  18    0.00    6.72
  11 -11 -18    8.87    7.39
  11 -12  -1    2.78    4.01
  11  12  -1   -0.00    3.05
  11 -12  -2    6.25    7.95
  11  12  -2    0.85    3.38
  11 -12  -3   -0.00    6.35
  11  12  -3    1.79    3.33
  11 -12  -4    5.97    6.54
  11  12  -4    4.47    4.82
  11 -12  -5    4.54    6.83
  11  12  -5    0.76    3.91
  11 -12  -6    3.80    6.00
  11  12  -6    6.54    4.77
  11 -12  -7    0.00    4.93
  11  12  -7   -0.00    4.41
  11 -12  -8   -0.00    4.14
  11  12  -8   -0.00    3.74
  11 -12  -9    2.12    5.01
  11  12  -9    0.00    3.37
  11 -12 -10    7.33    7.03
  11  12 -10    4.03    3.97
  11 -12 -11    1.23    5.70
  11  12 -11   -0.00    4.88
  11 -12 -12   -0.00    5.72
  11  12 -12    1.10    4.04
  11 -12 -13   -0.00    5.14
  11 -12 -14    5.36    7.54
  11 -12 -15   -0.00    5.84
  11 -13  -1    1.26    5.83
  11  13  -1    1.57    3.72
  11 -13  -2    1.13    5.80
  11  13  -2    2.32    3.67
  11 -13  -3    0.73    5.29
  11  13  -3    1.74    3.63
  11 -13  -4   -0.00    5.77
  11  13  -4    2.26    4.19
  11 -13  -5    4.41    5.73
  11  13  -5    0.00    3.49
  11 -13  -6    0.00    5.79
  11  13  -6   -0.00    4.20
  11 -13  -7    1.80    5.63
  11  13  -7    0.04    4.00
  11 -13  -8    4.32    6.47
  11  13  -8   10.48    5.65
  11 -13  -9   12.00    8.84
  11  14  -1    0.08    3.03
  11  14  -2    3.29    3.78
  11  14  -3    0.38    3.26
  10   0  -1    2.05    4.44
  10   0  -2   16.73    6.82
  10   0  -3   -0.00    5.22
  10   0  -4  105.29   17.47
  10   0  -5    3.24    4.67
  10   0  -6   16.47    7.27
 -10   0   7   -0.00    4.56
  10   0  -7   -0.00    5.00
 -10   0   8   18.51    7.29
  10   0  -8   14.55    6.92
 -10   0   9   -0.00    4.53
  10   0  -9   -0.00    5.00
 -10   0  10   87.76   16.28
  10   0 -10  101.78   17.42
 -10   0  11    6.22    5.65
  10   0 -11    0.13    5.14
 -10   0  12    0.00    4.77
  10   0 -12    0.58    4.51
 -10   0  13    0.00    4.57
  10   0 -13   -0.00    5.63
 -10   0  14   17.92    7.65
  10   0 -14   15.60    7.43
 -10   0  15    1.59    5.34
  10   0 -15    0.77    4.20
 -10   0  16   32.05   10.39
  10   0 -16   20.90    9.14
 -10   0  17    0.30    4.85
  10   0 -17   -0.00    5.92
 -10   0  18   11.86    7.57
  10   0 -18   14.94    8.29
 -10   0  19    1.50    5.05
  10   0 -19    0.00    6.25
 -10   0  20   41.68   11.30
  10   0 -20    8.18    7.00
 -10   0  21    0.02    5.73
  10   0 -21    0.60    5.28
 -10   0  22    3.71    4.80
  10   0 -22   -0.00    4.76
 -10   0  23    1.32    5.31
  10   0 -23    3.77    7.30
 -10   0  24    1.88    5.91
  10   0 -24    0.99    6.74
 -10   0  25    0.72    5.63
  10   0 -25    2.40    7.03
 -10   0  26   28.28   10.69
  10   0 -26   27.52   11.23
 -10   0  27   -0.00    6.30
  10   0 -27   -0.00    5.22
 -10   0  28   -0.00    7.02
 -10   0  29    7.21    7.47
 -10   0  30    7.73    5.38
 -10   0  31    4.31    6.19
 -10   0  32    0.00    7.51
  10  -1  -1    1.27    4.22
  10   1  -1   -0.00    4.27
  10   1  -1    0.95    3.89
 -10  -1   1    3.79    4.89
  10  -1  -2  153.87   21.33
  10   1  -2  130.37   19.62
  10   1  -2  143.75   20.15
 -10  -1   2  123.90   19.62
  10  -1  -3    9.17    6.20
  10   1  -3    3.52    4.86
  10   1  -3   10.37    6.17
 -10  -1   3    7.10    4.86
 -10   1   4    4.29    4.85
  10  -1  -4    6.01    5.13
  10  -1  -4   -0.00    3.82
  10   1  -4    7.80    5.61
 -10   1   5   14.23    6.98
  10  -1  -5   20.64    7.15
  10  -1  -5    0.00    4.54
  10   1  -5   12.14    6.79
 -10   1   6  101.03   15.19
  10  -1  -6   54.95   12.28
  10   1  -6   23.11    8.86
 -10   1   7    2.65    4.91
  10  -1  -7    1.44    5.30
  10   1  -7    1.23    4.51
 -10   1   8   52.10   11.34
  10  -1  -8   22.10    9.00
  10   1  -8   47.20   11.34
 -10   1   9    5.51    6.28
  10  -1  -9    2.44    5.56
  10   1  -9    4.99    5.67
 -10  -1   9    4.17    4.84
 -10   1  10   -0.00    4.35
  10  -1 -10   -0.00    4.10
  10   1 -10    1.27    4.12
 -10  -1  10    1.49    5.03
 -10   1  11   14.23    7.67
  10  -1 -11    2.74    4.49
  10   1 -11    6.94    6.38
 -10  -1  11   13.54    6.75
 -10   1  12   74.40   14.42
  10  -1 -12   54.03   13.42
  10   1 -12   53.35   13.22
 -10  -1  12   67.90   13.50
 -10   1  13    5.38    5.95
  10  -1 -13    3.38    5.80
  10   1 -13    0.00    4.97
 -10  -1  13   -0.00    5.02
 -10   1  14    4.43    6.36
  10  -1 -14    5.38    6.38
  10   1 -14    3.82    5.89
 -10  -1  14    5.30    6.07
 -10   1  15   -0.00    5.25
  10  -1 -15    0.00    4.39
  10   1 -15   -0.00    4.94
 -10  -1  15    0.00    4.84
 -10   1  16   10.74    6.89
  10  -1 -16    3.64    6.26
  10   1 -16    6.24    6.43
 -10  -1  16   21.41    8.23
 -10   1  17   -0.00    5.02
  10  -1 -17    5.06    6.68
  10   1 -17   -0.00    5.80
 -10  -1  17    3.03    5.16
 -10   1  18   14.84    7.75
  10  -1 -18   18.52    8.36
  10   1 -18   17.47    8.69
 -10  -1  18   33.95    9.65
 -10   1  19    0.00    5.61
  10  -1 -19    4.30    5.45
  10   1 -19    5.33    6.00
 -10  -1  19   -0.00    5.87
 -10   1  20    1.60    5.71
  10  -1 -20    3.92    6.46
  10   1 -20   -0.00    5.89
 -10  -1  20   -0.00    5.18
 -10   1  21   -0.00    5.20
  10  -1 -21   -0.00    6.33
  10   1 -21    2.47    4.73
 -10  -1  21   -0.00    4.79
 -10   1  22   44.63   12.26
  10  -1 -22   45.95   13.24
  10   1 -22   37.84   12.68
 -10  -1  22   53.80   13.28
 -10   1  23    9.57    7.06
  10  -1 -23   -0.00    5.50
  10   1 -23   -0.00    6.11
 -10  -1  23    6.14    5.57
 -10   1  24    3.69    5.67
  10  -1 -24   -0.00    4.31
  10   1 -24    0.89    5.89
 -10  -1  24    9.18    7.96
 -10   1  25   -0.00    4.96
  10  -1 -25   -0.00    5.74
  10   1 -25    0.00    4.90
 -10  -1  25   -0.00    4.26
  10   1 -26    0.29    5.57
 -10  -1  26    1.92    5.21
 -10   1  27    6.78    7.51
  10   1 -27    1.84    4.73
 -10  -1  27    6.84    7.36
 -10   1  28    5.63    5.89
  10   1 -28   12.91    9.32
 -10  -1  28    5.01    5.86
 -10   1  29   -0.00    4.92
 -10  -1  29   -0.00    6.80
 -10   1  30    6.04    6.04
 -10  -1  30    2.90    4.74
 -10   1  31   -0.00    6.17
 -10  -1  31    6.03    7.06
 -10   1  32   14.72    8.97
 -10  -1  32    1.09    5.61
 -10   2   1   -0.00    4.75
  10  -2  -1    2.09    4.95
  10  -2  -1    6.82    5.28
  10   2  -1    0.68    3.74
  10   2  -1   -0.00    4.51
 -10  -2   1    3.80    3.98
 -10   2   2    3.15    5.18
  10  -2  -2    0.00    4.67
  10  -2  -2    3.48    4.40
  10   2  -2   -0.00    3.77
  10   2  -2   -0.00    4.68
 -10  -2   2    0.00    4.18
 -10   2   3    0.00    5.03
  10  -2  -3   -0.00    4.50
  10  -2  -3   -0.00    4.85
  10   2  -3    2.21    5.09
 -10  -2   3    2.43    3.98
 -10   2   4  135.13   20.75
  10  -2  -4  149.52   21.30
  10  -2  -4  114.33   19.75
  10   2  -4  157.71   20.53
 -10  -2   4  120.66   18.90
 -10   2   5   22.84    8.28
  10  -2  -5   19.53    7.95
  10  -2  -5   24.45    9.55
  10   2  -5   32.14    9.19
 -10  -2   5   48.27   10.11
 -10   2   6   13.88    7.23
  10  -2  -6   32.23    9.01
  10  -2  -6   36.82   10.06
  10   2  -6   17.76    7.41
 -10   2   7    6.83    6.27
  10  -2  -7    5.78    5.89
  10   2  -7    5.85    5.28
 -10   2   8   18.43    8.02
  10  -2  -8   18.78    8.71
  10   2  -8   22.67    8.19
 -10   2   9    4.13    5.62
  10  -2  -9    9.50    6.24
  10   2  -9    2.80    5.85
 -10   2  10   81.39   14.98
  10  -2 -10   37.35   12.21
  10   2 -10   57.24   12.46
 -10  -2  10   85.06   14.48
 -10   2  11    6.83    5.99
  10  -2 -11   12.21    7.13
  10   2 -11    0.00    5.38
 -10  -2  11   11.07    6.51
 -10   2  12    2.99    4.92
  10  -2 -12   -0.00    5.15
  10   2 -12    0.33    4.69
 -10  -2  12    0.93    3.85
 -10   2  13    3.03    4.77
  10  -2 -13   -0.00    5.04
  10   2 -13   -0.00    4.44
 -10  -2  13    4.87    5.31
 -10   2  14   26.86    9.91
  10  -2 -14   17.33    9.02
  10   2 -14   19.91    8.05
 -10  -2  14   25.09    8.78
 -10   2  15    9.48    7.02
  10  -2 -15    9.42    8.13
  10   2 -15   11.57    7.30
 -10  -2  15   12.63    7.20
 -10   2  16    6.56    5.84
  10  -2 -16    3.90    5.65
  10   2 -16    0.00    5.87
 -10  -2  16    8.49    6.59
 -10   2  17    2.90    5.12
  10  -2 -17    5.15    6.24
  10   2 -17    0.00    5.19
 -10  -2  17    3.57    4.89
 -10   2  18   -0.00    4.55
  10  -2 -18    2.85    5.63
  10   2 -18   13.15    7.53
 -10  -2  18    1.58    5.00
 -10   2  19    3.54    6.94
  10  -2 -19    0.00    5.46
  10   2 -19   -0.00    4.46
 -10  -2  19   -0.00    5.52
 -10   2  20   43.59   11.88
  10  -2 -20   30.32   10.77
  10   2 -20   19.37    8.48
 -10  -2  20   33.03   11.04
 -10   2  21    2.00    4.77
  10  -2 -21    2.00    4.98
  10   2 -21   -0.00    5.90
 -10  -2  21    1.99    5.29
 -10   2  22    5.67    5.99
  10  -2 -22    5.69    6.03
  10   2 -22    0.76    5.77
 -10  -2  22   -0.00    5.18
 -10   2  23    2.56    6.76
  10  -2 -23   -0.00    5.22
  10   2 -23   -0.00    6.50
 -10  -2  23    1.69    5.13
 -10   2  24    7.74    8.56
  10   2 -24    0.00    6.72
 -10  -2  24    8.76    6.72
 -10   2  25   -0.00    4.55
  10   2 -25    3.74    5.77
 -10  -2  25    1.20    4.73
 -10   2  26   12.72    8.14
  10   2 -26   13.39    7.63
 -10  -2  26   10.22    7.57
 -10   2  27    2.59    5.06
  10   2 -27   -0.00    6.54
 -10  -2  27   -0.00    5.90
 -10   2  28   -0.00    5.15
  10   2 -28    2.78    6.78
 -10  -2  28    7.59    6.86
 -10   2  29    2.32    6.07
  10   2 -29    4.08    8.04
 -10  -2  29   -0.00    6.11
 -10   2  30   12.51    8.45
 -10  -2  30   10.82    8.57
 -10   2  31    1.20    5.69
 -10  -2  31    0.00    5.62
 -10   2  32   -0.00    6.46
 -10  -2  32    3.20    7.60
  10  -3  -1    4.92    5.81
  10  -3  -1    6.19    5.31
  10   3  -1    4.73    4.88
  10   3  -1    0.00    3.86
 -10  -3   1   14.20    6.27
 -10   3   2   65.40   13.95
  10  -3  -2   71.29   14.27
  10  -3  -2   43.75   12.22
  10   3  -2   71.91   12.65
  10   3  -2  101.31   14.40
 -10  -3   2   79.13   13.73
 -10   3   3   55.03   11.93
  10  -3  -3   44.87   10.91
  10  -3  -3   36.00   10.27
  10   3  -3   29.03    8.98
 -10  -3   3   31.90    8.45
 -10   3   4   -0.00    5.36
  10  -3  -4    0.00    4.45
  10  -3  -4   -0.00    4.46
  10   3  -4    4.89    4.69
 -10  -3   4   -0.00    4.21
 -10   3   5   15.42    7.19
  10  -3  -5    1.17    6.28
  10  -3  -5   16.54    7.50
  10   3  -5    5.53    5.48
 -10  -3   5    4.87    4.65
 -10   3   6   29.19    9.22
  10  -3  -6   22.80    8.21
  10  -3  -6   20.92    7.80
  10   3  -6   23.57    7.91
 -10  -3   6   21.88    7.36
 -10   3   7   24.80    8.79
  10  -3  -7    0.00    6.33
  10  -3  -7    8.33    6.48
  10   3  -7   13.35    6.82
 -10   3   8   61.20   12.98
  10  -3  -8   44.47   11.87
  10   3  -8   45.74   10.80
 -10   3   9    6.20    5.75
  10  -3  -9    2.16    4.57
  10   3  -9   -0.00    4.88
 -10   3  10   -0.00    6.06
  10  -3 -10   11.13    7.29
  10   3 -10    0.00    5.36
 -10   3  11   24.24    8.33
  10  -3 -11    8.74    7.03
  10   3 -11   14.93    7.28
 -10  -3  11    7.40    5.81
 -10   3  12   26.55    8.99
  10  -3 -12   35.33   10.92
  10   3 -12   34.34    9.97
 -10  -3  12   35.76    9.54
 -10   3  13    4.21    5.42
  10  -3 -13    7.40    6.24
  10   3 -13    3.54    5.16
 -10  -3  13    0.28    4.72
 -10   3  14    5.44    5.10
  10  -3 -14   -0.00    4.08
  10   3 -14    0.00    5.23
 -10  -3  14   -0.00    5.35
 -10   3  15   -0.00    4.71
  10  -3 -15    3.60    6.14
  10   3 -15    1.17    5.44
 -10  -3  15   -0.00    4.42
 -10   3  16   29.34   10.22
  10  -3 -16   41.62   11.80
  10   3 -16   13.75    7.70
 -10  -3  16   23.13    9.03
 -10   3  17   17.76    7.73
  10  -3 -17   13.91    8.52
  10   3 -17   19.87    7.67
 -10  -3  17   30.84    9.65
 -10   3  18   13.79    7.66
  10  -3 -18   12.50    7.82
  10   3 -18   10.68    6.97
 -10  -3  18   15.73    7.66
 -10   3  19    1.76    5.72
  10  -3 -19   11.24    7.31
  10   3 -19    0.00    5.30
 -10  -3  19    0.63    3.93
 -10   3  20   -0.00    4.68
  10  -3 -20    3.20    5.29
  10   3 -20   -0.00    4.93
 -10  -3  20   -0.00    4.55
 -10   3  21    5.96    7.93
  10  -3 -21    2.41    6.22
  10   3 -21    1.79    6.09
 -10  -3  21    5.57    6.07
 -10   3  22   41.24   11.32
  10   3 -22   20.40    9.85
 -10  -3  22   25.19    9.19
 -10   3  23    0.00    6.57
  10   3 -23    0.16    6.63
 -10  -3  23   19.25    8.31
 -10   3  24    0.76    4.68
  10   3 -24    2.85    4.86
 -10  -3  24   -0.00    5.46
 -10   3  25    0.00    5.92
  10   3 -25   -0.00    6.56
 -10  -3  25   -0.00    5.14
 -10   3  26   11.71    9.13
  10   3 -26    0.00    6.59
 -10  -3  26    9.17    6.70
 -10   3  27    4.39    6.39
  10   3 -27    4.25    6.39
 -10  -3  27   -0.00    5.21
 -10   3  28    0.61    5.72
  10   3 -28    4.89    6.81
 -10  -3  28    0.00    5.19
 -10   3  29    1.22    5.75
  10   3 -29   -0.00    6.09
 -10  -3  29   -0.00    4.51
 -10   3  30    4.33    6.24
  10   3 -30   -0.00    7.19
 -10  -3  30    2.62    6.44
 -10   3  31    0.00    5.93
  10   3 -31    0.00    5.42
 -10  -3  31    8.45    7.58
 -10  -3  32   10.00    7.84
  10  -4  -1    4.81    5.52
  10  -4  -1   -0.00    5.77
  10   4  -1    0.00    4.17
  10   4  -1    5.31    3.91
 -10  -4   1    2.34    3.58
  10  -4  -2   -0.00    4.48
  10  -4  -2    0.00    5.68
  10   4  -2    1.72    3.94
 -10  -4   2    2.88    4.06
 -10   4   3    7.87    6.09
  10  -4  -3    6.60    5.90
  10  -4  -3   10.93    7.79
  10   4  -3    3.40    4.74
 -10  -4   3   18.29    6.68
 -10   4   4   81.69   14.94
  10  -4  -4   74.15   14.66
  10  -4  -4   61.65   13.51
  10   4  -4   48.52   10.89
 -10  -4   4   58.58   11.54
 -10   4   5   26.81    9.11
  10  -4  -5   53.99   12.18
  10   4  -5   31.83    8.75
 -10  -4   5   38.54    9.03
 -10   4   6   38.17   10.55
  10  -4  -6   59.84   12.57
  10   4  -6   30.05    8.80
 -10  -4   6   22.51    7.73
 -10   4   7    1.38    4.26
 -10   4   7    1.25    4.12
  10  -4  -7   -0.00    5.82
  10   4  -7    1.30    4.23
 -10  -4   7   -0.00    3.88
 -10   4   8   68.79   13.88
  10  -4  -8   73.30   14.71
  10   4  -8   35.36   10.10
 -10   4   9   11.25    6.42
  10   4  -9    4.09    6.21
 -10   4  10   13.27    6.76
  10   4 -10   26.80    8.50
 -10   4  11    7.53    6.61
  10   4 -11    0.72    4.82
 -10   4  12    1.64    4.45
  10   4 -12   -0.00    5.14
 -10  -4  12    0.67    4.45
 -10   4  13    0.70    3.65
  10   4 -13    1.89    5.00
 -10  -4  13    0.75    4.85
 -10   4  14   11.57    6.90
  10   4 -14   16.59    6.67
 -10  -4  14   10.71    6.46
 -10   4  15    0.00    5.03
  10  -4 -15   10.36    7.91
  10   4 -15    5.14    6.10
 -10  -4  15    8.63    6.56
 -10   4  16    9.43    6.43
  10  -4 -16   14.71    8.51
  10   4 -16    4.41    5.84
 -10  -4  16    8.45    6.47
 -10   4  17    3.09    5.32
  10  -4 -17   -0.00    5.55
  10   4 -17    7.72    6.69
 -10  -4  17    8.79    6.32
 -10   4  18   10.55    7.11
  10  -4 -18    2.69    6.04
  10   4 -18    3.29    6.05
 -10  -4  18    1.55    5.25
 -10   4  19    3.89    6.27
  10  -4 -19   10.89    6.89
  10   4 -19    3.35    5.11
 -10  -4  19    8.83    6.52
 -10   4  20   18.77    9.26
  10   4 -20   19.10    9.16
 -10  -4  20   12.90    7.23
 -10   4  21    9.47    5.85
  10   4 -21    7.58    6.15
 -10  -4  21   16.77    7.97
 -10   4  22    0.20    5.69
  10   4 -22    3.99    6.28
 -10  -4  22    0.00    5.75
 -10   4  23    9.18    7.77
  10   4 -23    5.86    6.36
 -10  -4  23    2.66    5.20
 -10   4  24   17.68    8.00
  10   4 -24    4.12    7.01
 -10  -4  24    2.37    5.44
 -10   4  25    0.00    5.96
  10   4 -25   -0.00    6.91
 -10  -4  25    7.96    7.02
 -10   4  26   11.66    7.21
  10   4 -26    0.05    5.05
 -10  -4  26    3.30    5.90
 -10   4  27   -0.00    6.23
  10   4 -27    1.23    5.63
 -10  -4  27    0.56    4.37
 -10   4  28   10.27    8.07
  10   4 -28    0.95    6.23
 -10  -4  28   10.93    7.79
 -10   4  29    1.72    5.55
  10   4 -29   -0.00    6.89
 -10  -4  29    1.22    4.46
 -10   4  30    1.44    5.37
  10   4 -30    2.63    6.49
 -10  -4  30    4.74    5.62
 -10   4  31    1.32    5.99
  10   4 -31    3.66    5.48
 -10  -4  31   -0.00    5.61
  10   4 -32    7.37    7.57
 -10  -4  32   -0.00    5.96
  10  -5  -1   23.69    8.81
  10  -5  -1   36.89   11.21
  10   5  -1   40.10    8.76
  10   5  -1   21.49    7.57
 -10  -5   1   39.41    8.86
  10  -5  -2  199.81   24.19
  10  -5  -2   95.40   20.00
  10   5  -2  137.64   18.56
 -10  -5   2  128.99   18.62
  10  -5  -3   36.97   10.18
  10   5  -3    6.37    5.29
 -10  -5   3   10.64    5.38
 -10   5   4    4.68    6.30
 -10   5   4    1.56    4.95
  10  -5  -4    5.74    5.57
  10   5  -4    3.64    4.20
 -10  -5   4    1.93    4.28
 -10   5   5   -0.00    4.78
 -10   5   5   -0.00    5.88
  10  -5  -5   -0.00    6.35
  10   5  -5   -0.00    4.34
 -10  -5   5    7.64    4.77
 -10   5   6   24.79    9.06
 -10   5   6   39.37   11.20
  10  -5  -6   30.49   10.08
  10   5  -6   23.95    7.96
 -10  -5   6   29.45    7.81
 -10   5   7   33.93   10.21
 -10   5   7   37.70   11.45
  10  -5  -7   53.28   12.86
  10   5  -7   23.89    8.34
 -10  -5   7   29.48    8.26
 -10   5   8   41.27   11.03
 -10   5   8   29.69    9.86
  10  -5  -8   26.56    9.69
  10   5  -8   25.19    8.13
 -10  -5   8   18.33    7.49
 -10   5   9   -0.00    4.50
  10  -5  -9   -0.00    5.19
  10   5  -9    1.14    4.12
 -10   5  10    0.00    4.48
  10  -5 -10    5.06    5.98
  10   5 -10    3.01    4.53
 -10   5  11    3.55    5.42
  10   5 -11   10.59    6.78
 -10   5  12   49.11   12.02
  10   5 -12   20.46    7.83
 -10  -5  12   21.52    7.98
 -10   5  13    9.41    6.36
  10   5 -13    6.94    5.76
 -10  -5  13   11.05    6.11
 -10   5  14   -0.00    5.89
  10   5 -14    1.44    5.65
 -10  -5  14   -0.00    4.05
 -10   5  15    5.53    5.90
  10   5 -15    0.00    4.65
 -10  -5  15   -0.00    3.85
 -10   5  16    7.31    5.97
  10   5 -16    0.00    4.47
 -10  -5  16    0.99    4.70
 -10   5  17   14.14    8.22
  10   5 -17    0.90    5.51
 -10  -5  17   23.61    8.60
 -10   5  18    5.60    6.45
  10   5 -18   18.57    8.24
 -10  -5  18    4.00    5.65
 -10   5  19    0.24    4.98
  10   5 -19    0.24    5.41
 -10  -5  19    0.00    3.66
 -10   5  20    3.40    5.76
  10   5 -20   -0.00    5.58
 -10  -5  20    3.06    4.90
 -10   5  21   10.86    7.54
  10   5 -21    0.43    4.70
 -10  -5  21    2.12    5.92
 -10   5  22    8.51    7.35
 -10  -5  22    7.59    6.94
 -10   5  23    6.84    6.28
  10   5 -23    3.77    6.19
 -10  -5  23    2.68    4.75
 -10   5  24    2.90    7.41
  10   5 -24    6.01    6.05
 -10  -5  24    6.60    6.70
 -10   5  25    0.00    5.59
  10   5 -25    2.22    6.08
 -10  -5  25   -0.00    4.96
 -10   5  26    0.68    4.35
  10   5 -26    1.03    6.76
 -10  -5  26    1.34    6.22
 -10   5  27   17.66    8.31
  10   5 -27    0.87    5.32
 -10  -5  27   12.76    8.02
 -10   5  28    0.79    5.89
  10   5 -28   -0.00    6.15
 -10  -5  28    0.03    5.27
 -10   5  29    0.95    6.39
  10   5 -29    1.01    5.23
 -10  -5  29   -0.00    5.86
 -10   5  30    0.16    4.19
  10   5 -30    0.00    6.57
 -10  -5  30    0.34    6.90
  10   5 -31    0.62    6.50
 -10  -5  31   -0.00    5.09
  10   5 -32    1.79    7.52
 -10  -5  32   -0.00    6.98
  10   5 -33    6.45    7.37
  10  -6  -1    1.14    4.85
  10   6  -1   -0.00    3.76
 -10   6   2    4.13    6.81
  10  -6  -2    5.68    6.31
  10   6  -2    4.19    4.55
 -10   6   3    7.96    6.25
  10  -6  -3   18.13    7.37
  10   6  -3    7.37    5.28
 -10   6   4    6.63    6.76
  10  -6  -4   14.61    7.33
  10   6  -4    2.96    4.22
 -10   6   5   21.07    8.85
 -10   6   5   31.29   10.14
  10  -6  -5   15.29    8.02
  10   6  -5   12.35    6.50
 -10  -6   5   15.64    6.21
 -10   6   6   16.19    8.13
 -10   6   6   48.38   12.10
  10  -6  -6   25.31    9.16
  10   6  -6   10.21    6.22
 -10  -6   6   16.15    6.51
 -10   6   7    0.56    3.87
 -10   6   7    1.80    5.02
  10  -6  -7    2.24    4.77
  10   6  -7    4.39    4.38
 -10  -6   7    1.30    3.85
 -10   6   8    3.07    6.04
 -10   6   8    2.97    5.64
  10  -6  -8   15.18    8.85
  10   6  -8    1.31    4.66
 -10  -6   8   -0.00    3.59
 -10   6   9   60.41   13.17
  10  -6  -9   22.55    9.65
  10   6  -9   19.40    7.53
 -10  -6   9   32.41    8.97
 -10   6  10   27.72    9.62
  10  -6 -10   20.48    8.96
  10   6 -10   17.61    7.09
 -10   6  11    1.98    5.16
  10  -6 -11    0.00    5.55
  10   6 -11    8.32    5.86
 -10   6  12   -0.00    4.83
  10   6 -12   -0.00    4.82
 -10  -6  12   -0.00    4.81
 -10   6  13    6.23    6.68
  10   6 -13    3.55    4.93
 -10  -6  13    6.81    5.46
 -10   6  14    5.24    6.83
  10   6 -14    0.41    4.53
 -10  -6  14    7.11    5.80
 -10   6  15   11.99    7.43
  10   6 -15    6.82    5.33
 -10  -6  15   19.72    7.85
 -10   6  16    9.63    6.23
  10   6 -16   -0.00    4.17
 -10  -6  16    0.00    4.42
 -10   6  17    0.00    4.53
  10   6 -17    0.56    4.11
 -10  -6  17   -0.00    4.43
 -10   6  18   20.29    8.44
  10   6 -18    3.70    5.20
 -10  -6  18    1.20    4.52
 -10   6  19   12.39    7.32
  10   6 -19    3.40    6.59
 -10  -6  19   -0.00    4.95
 -10   6  20    6.33    6.77
  10   6 -20    1.27    4.65
 -10  -6  20   -0.00    5.19
 -10   6  21    6.11    6.55
  10   6 -21    0.00    5.21
 -10  -6  21    3.89    5.91
 -10   6  22    0.49    4.07
  10   6 -22   -0.00    4.36
 -10  -6  22   -0.00    5.28
 -10   6  23    8.19    7.10
  10   6 -23    5.55    6.97
 -10  -6  23    0.97    5.75
 -10   6  24    2.07    5.58
  10   6 -24   -0.00    5.53
 -10  -6  24    5.68    6.66
 -10   6  25   -0.00    4.91
  10   6 -25    3.98    5.84
 -10  -6  25    5.03    7.59
 -10   6  26   16.37    7.97
  10   6 -26    2.06    5.98
 -10  -6  26    3.06    6.29
 -10   6  27    0.99    5.94
  10   6 -27    5.27    6.77
 -10  -6  27   -0.00    5.41
 -10   6  28   -0.00    7.63
  10   6 -28    0.00    6.06
 -10  -6  28    1.81    6.27
 -10   6  29    4.46    5.70
  10   6 -29    2.74    5.60
 -10  -6  29    6.16    6.10
  10   6 -30   -0.00    5.18
 -10  -6  30   10.60    7.87
  10   6 -31    2.38    6.41
 -10  -6  31    4.51    5.96
  10   6 -32    3.44    6.70
  10   6 -33    4.37    6.79
  10   6 -34    8.58    8.18
 -10   7   1   59.80   14.84
  10  -7  -1   55.96   13.25
  10   7  -1   64.73   11.19
 -10   7   2   16.54    8.11
  10  -7  -2    5.87    6.58
  10   7  -2   -0.00    3.58
 -10   7   3    7.84    7.21
  10  -7  -3   21.32    8.62
  10   7  -3    5.78    4.84
 -10   7   4   -0.00    4.59
  10  -7  -4   -0.00    4.43
  10   7  -4    2.49    4.43
 -10   7   5   32.61   10.97
  10  -7  -5   39.51   10.90
  10   7  -5   28.38    8.27
 -10   7   6    0.00    5.34
 -10   7   6   18.19    8.13
  10  -7  -6   -0.00    5.19
  10   7  -6    7.70    4.89
 -10   7   7   49.71   12.41
  10  -7  -7   33.79   12.34
  10   7  -7   19.19    6.79
 -10   7   8    0.00    5.37
  10  -7  -8    0.00    6.98
  10   7  -8    3.46    4.55
 -10   7   9    8.81    6.32
  10  -7  -9    2.63    5.02
  10   7  -9   -0.00    3.37
 -10   7  10    0.00    5.22
  10  -7 -10    0.00    6.15
  10   7 -10    2.21    4.34
 -10   7  11   10.14    6.91
  10  -7 -11    9.12    6.71
  10   7 -11    4.96    5.26
 -10   7  12   11.42    7.14
  10  -7 -12    2.70    5.42
  10   7 -12    4.63    4.46
 -10   7  13   27.03    9.99
  10  -7 -13   38.08   10.20
  10   7 -13   18.29    7.44
 -10  -7  13   12.67    6.90
 -10   7  14   -0.00    6.00
  10   7 -14    0.00    4.75
 -10  -7  14    1.14    4.39
 -10   7  15   -0.00    5.97
  10   7 -15    0.42    3.69
 -10  -7  15    0.99    4.45
 -10   7  16    0.00    4.37
  10   7 -16    3.86    5.40
 -10  -7  16   -0.00    4.13
 -10   7  17   17.23    9.01
  10   7 -17   11.72    7.90
 -10  -7  17   23.28    8.44
 -10   7  18   -0.00    5.20
  10   7 -18   -0.00    5.86
 -10  -7  18    0.14    5.12
 -10   7  19   -0.00    5.51
  10   7 -19   -0.00    5.47
 -10  -7  19    0.77    4.64
 -10   7  20    0.91    5.16
  10   7 -20   -0.00    5.14
 -10  -7  20    1.74    4.89
 -10   7  21    3.45    5.95
  10   7 -21    4.05    5.11
 -10  -7  21    0.18    4.97
 -10   7  22    6.08    6.36
  10   7 -22    3.14    6.55
 -10  -7  22    1.96    5.44
 -10   7  23    1.76    6.45
  10   7 -23    0.50    4.96
 -10  -7  23    0.87    6.32
 -10   7  24   -0.00    5.52
  10   7 -24   -0.00    5.16
 -10  -7  24   -0.00    5.87
 -10   7  25   -0.00    6.18
  10   7 -25    1.47    5.53
 -10  -7  25   -0.00    4.85
 -10   7  26    6.01    7.04
  10   7 -26   -0.00    5.07
 -10  -7  26    1.71    6.36
 -10   7  27    0.00    7.09
  10   7 -27   10.14    7.39
 -10  -7  27   11.01    7.70
 -10   7  28    0.67    5.38
  10   7 -28    0.00    5.92
 -10  -7  28    4.03    7.45
  10   7 -29    0.00    4.79
 -10  -7  29    0.00    6.15
  10   7 -30   -0.00    5.53
 -10  -7  30    1.93    5.69
  10   7 -31    7.02    7.87
 -10  -7  31    1.03    5.29
  10   7 -32    0.00    4.61
  10  -8  -1    0.00    6.47
  10   8  -1    1.41    3.33
  10  -8  -2    4.40    5.63
  10   8  -2   -0.00    3.61
  10  -8  -3   34.67   10.73
  10   8  -3   18.10    6.77
  10  -8  -4   16.76    8.30
  10   8  -4    0.83    4.40
  10  -8  -5   34.52   10.64
  10   8  -5   26.54    7.75
 -10   8   6    3.87    6.34
  10  -8  -6    7.14    5.94
  10   8  -6    0.80    4.30
 -10   8   7    3.04    5.25
  10  -8  -7    1.45    4.00
  10   8  -7    0.22    4.25
 -10   8   8    1.03    4.53
 -10   8   8   -0.00    5.72
  10  -8  -8    0.00    5.15
  10   8  -8    2.60    3.59
 -10   8   9   14.57    7.07
 -10   8   9    2.80    6.06
  10  -8  -9   11.38    7.45
  10   8  -9    6.59    4.40
 -10   8  10   13.00    7.44
 -10   8  10    7.29    6.59
  10  -8 -10   -0.00    5.71
  10   8 -10   -0.00    4.05
 -10   8  11    4.37    5.84
  10  -8 -11    9.77    7.75
  10   8 -11    2.92    5.16
 -10   8  12    3.19    5.42
  10  -8 -12   -0.00    6.14
  10   8 -12    1.06    4.67
 -10   8  13    0.00    5.64
  10  -8 -13    8.54    7.17
  10   8 -13    5.47    5.43
 -10   8  14    3.91    5.43
  10  -8 -14    6.80    6.56
  10   8 -14    3.17    4.70
 -10   8  15   32.11   10.19
  10  -8 -15    7.06    6.83
  10   8 -15   16.82    7.04
 -10   8  16    1.54    5.84
  10   8 -16   -0.00    4.74
 -10   8  17   -0.00    4.85
  10   8 -17   -0.00    4.56
 -10  -8  17    3.84    4.96
 -10   8  18    3.31    5.42
  10   8 -18   -0.00    4.45
 -10  -8  18   -0.00    5.22
 -10   8  19   11.68    7.90
  10   8 -19    4.65    6.01
 -10  -8  19    7.11    6.15
 -10   8  20   -0.00    5.37
  10   8 -20    5.43    5.38
 -10  -8  20   -0.00    5.20
 -10   8  21    6.76    6.61
  10   8 -21   -0.00    5.46
 -10  -8  21    3.48    6.18
 -10   8  22   -0.00    5.98
  10   8 -22    1.21    5.18
 -10  -8  22    4.28    5.63
 -10   8  23   -0.00    5.89
  10   8 -23    1.76    5.73
 -10  -8  23    1.45    5.85
 -10   8  24    0.70    5.12
  10   8 -24   -0.00    6.29
 -10  -8  24    2.26    6.03
 -10   8  25    7.94    7.61
  10   8 -25    9.89    6.92
 -10  -8  25   13.80    8.19
 -10   8  26    3.63    6.18
  10   8 -26    2.23    5.57
 -10  -8  26    0.33    6.24
 -10   8  27   -0.00    5.30
  10   8 -27    0.00    5.28
 -10  -8  27    0.19    5.25
  10   8 -28    5.73    6.24
 -10  -8  28   -0.00    5.88
  10   8 -29    1.72    5.58
 -10  -8  29    2.59    6.72
  10   8 -30    0.00    6.15
 -10  -8  30    0.09    5.97
 -10   9   1   33.59   11.49
  10  -9  -1   16.24    7.96
  10   9  -1   27.74    6.92
 -10   9   2    4.61    6.99
  10  -9  -2    5.50    6.62
  10   9  -2    0.00    3.62
 -10   9   3   16.58    9.32
  10  -9  -3   41.07   11.69
  10   9  -3   18.49    6.09
 -10   9   4   -0.00    4.77
  10  -9  -4    2.24    4.95
  10   9  -4    8.30    5.23
 -10   9   5    7.39    6.97
  10  -9  -5    7.98    6.90
  10   9  -5    3.49    4.04
 -10   9   6   -0.00    4.99
  10  -9  -6    0.98    4.59
  10   9  -6   -0.00    3.63
 -10   9   7   12.50    8.23
  10  -9  -7   34.73   10.18
  10   9  -7   10.34    5.88
 -10   9   8    0.00    4.49
  10  -9  -8    0.00    4.93
  10   9  -8    4.11    4.02
 -10   9   9    0.58    5.99
 -10   9   9   17.72    8.30
  10  -9  -9   12.50    7.56
  10   9  -9    3.26    3.60
 -10   9  10    7.66    6.63
 -10   9  10    0.00    5.61
  10  -9 -10    0.66    4.97
  10   9 -10    1.96    4.55
 -10   9  11   16.18    8.62
 -10   9  11    3.07    6.58
  10  -9 -11   15.12    8.13
  10   9 -11   11.25    5.89
 -10   9  12   -0.00    5.89
 -10   9  12    0.55    5.77
  10  -9 -12    6.67    6.45
  10   9 -12    0.07    3.74
 -10   9  13   11.69    7.43
  10  -9 -13    3.92    6.12
  10   9 -13    3.37    4.62
 -10   9  14    3.92    6.15
  10  -9 -14   -0.00    6.88
  10   9 -14    0.36    4.84
 -10   9  15    1.56    5.49
  10  -9 -15    1.68    5.97
  10   9 -15    2.36    4.46
 -10   9  16    4.03    6.01
  10  -9 -16   -0.00    5.93
  10   9 -16    0.31    4.54
 -10   9  17   31.25   10.85
  10  -9 -17   19.21    9.34
  10   9 -17   14.43    7.33
 -10   9  18   11.64    8.58
  10   9 -18   -0.00    4.37
 -10   9  19   -0.00    5.33
  10   9 -19   -0.00    4.64
 -10   9  20   -0.00    4.41
  10   9 -20    0.00    4.87
 -10   9  21    0.99    7.05
  10   9 -21    5.66    5.82
 -10   9  22   -0.00    5.46
  10   9 -22    0.42    5.16
 -10   9  23   15.07    8.23
  10   9 -23    3.94    5.32
 -10   9  24    1.89    6.46
  10   9 -24    1.60    5.37
 -10  -9  24    4.41    6.20
 -10   9  25   -0.00    4.68
  10   9 -25    0.16    5.26
 -10  -9  25    3.29    5.82
 -10   9  26    3.59    6.05
  10   9 -26    0.76    6.05
 -10  -9  26    0.44    5.69
  10   9 -27    6.29    6.43
 -10  -9  27   -0.00    6.62
 -10  -9  28   -0.00    5.94
 -10  -9  29    9.26    8.31
 -10  -9  30   -0.00    7.77
 -10  10   1   18.89    8.85
  10 -10  -1    0.00    6.27
  10  10  -1    0.26    3.22
 -10  10   2    0.00    4.83
  10 -10  -2    0.00    5.95
  10  10  -2   -0.00    2.97
 -10  10   3    8.55    7.27
  10 -10  -3    8.94    6.39
  10  10  -3    8.22    4.63
 -10  10   4    0.00    3.91
  10 -10  -4   -0.00    5.80
  10  10  -4   -0.00    3.50
 -10  10   5   19.23    9.27
  10 -10  -5   24.33    9.02
  10  10  -5    8.01    5.26
 -10  10   6   -0.00    4.79
  10 -10  -6    2.34    6.35
  10  10  -6   -0.00    3.84
 -10  10   7    8.37    7.47
  10 -10  -7    3.00    4.54
  10  10  -7    2.90    4.27
 -10  10   8   -0.00    4.87
  10 -10  -8    0.85    4.50
  10  10  -8    0.04    4.16
 -10  10   9   12.09    8.54
  10 -10  -9   11.32    7.41
  10  10  -9   10.48    5.74
 -10  10  10    0.00    4.05
  10 -10 -10    0.54    4.71
  10  10 -10    0.00    3.73
 -10  10  11    2.32    6.11
 -10  10  11   -0.00    6.21
  10 -10 -11    0.98    5.93
  10  10 -11    2.69    4.61
 -10  10  12   -0.00    5.19
 -10  10  12    4.74    5.73
  10 -10 -12    2.25    6.10
  10  10 -12    1.46    4.50
 -10  10  13    9.85    7.75
 -10  10  13    9.11    7.96
  10 -10 -13   15.04    8.47
  10  10 -13    4.19    5.39
 -10  10  14    9.45    7.30
  10 -10 -14   -0.00    4.48
  10  10 -14    1.81    4.79
 -10  10  15    5.64    7.34
  10 -10 -15    6.62    6.51
  10  10 -15    5.60    5.23
 -10  10  16   -0.00    6.18
  10 -10 -16    1.01    4.57
  10  10 -16    1.47    4.27
 -10  10  17   -0.00    4.99
  10 -10 -17    2.32    5.29
  10  10 -17    1.16    3.95
 -10  10  18    0.99    5.40
  10 -10 -18    3.18    6.43
  10  10 -18   -0.00    4.43
 -10  10  19    0.00    5.65
  10 -10 -19   20.19    8.13
  10  10 -19    1.63    5.11
 -10  10  20   -0.00    4.57
  10 -10 -20    3.86    5.54
  10  10 -20    0.00    6.17
 -10  10  21    4.81    6.94
  10  10 -21    0.00    5.88
 -10  10  22    6.17    6.86
  10  10 -22    5.71    5.89
 -10  10  23    4.72    6.73
  10  10 -23    1.37    5.08
 -10  10  24   -0.00    6.13
  10  10 -24    5.23    5.79
 -10  10  25    1.75    5.17
 -10  11   1    0.00    5.16
  10 -11  -1   11.02    8.39
  10  11  -1    3.93    3.65
 -10  11   2    1.70    5.18
  10 -11  -2   -0.00    5.28
  10  11  -2    0.00    3.50
 -10  11   3    6.23    6.60
  10 -11  -3    5.29    6.40
  10  11  -3    4.46    4.02
 -10  11   4    6.60    6.72
  10 -11  -4    0.00    6.17
  10  11  -4    0.00    3.64
 -10  11   5    3.96    6.18
  10 -11  -5    5.51    6.48
  10  11  -5    6.61    4.69
 -10  11   6   -0.00    4.07
  10 -11  -6    4.31    6.43
  10  11  -6   -0.00    4.09
 -10  11   7   57.41   15.11
  10 -11  -7   18.10    8.83
  10  11  -7   30.49    8.01
 -10  11   8    4.69    6.62
  10 -11  -8    2.02    4.64
  10  11  -8    4.09    4.27
 -10  11   9   -5.89    6.64
  10 -11  -9    1.15    4.71
  10  11  -9    2.67    3.64
 -10  11  10    0.40    5.90
  10 -11 -10    0.71    4.79
  10  11 -10    0.00    3.86
 -10  11  11    0.00    5.80
  10 -11 -11   13.80    8.03
  10  11 -11    5.48    4.95
 -10  11  12    1.14    6.17
  10 -11 -12   -0.00    3.79
  10  11 -12    0.00    4.81
 -10  11  13    7.53    7.15
 -10  11  13    1.25    6.34
  10 -11 -13    2.26    6.52
  10  11 -13    0.00    4.09
 -10  11  14   -0.00    4.78
 -10  11  14    2.17    6.04
  10 -11 -14   -0.00    6.10
  10  11 -14   -0.00    3.83
 -10  11  15   -0.00    5.21
  10 -11 -15   -0.00    6.41
  10  11 -15    3.55    4.61
 -10  11  16    7.74    7.80
  10 -11 -16    0.00    5.28
  10  11 -16    0.56    3.97
 -10  11  17   12.97    7.99
  10 -11 -17    5.88    6.49
  10  11 -17    4.09    5.49
 -10  11  18    4.22    6.79
  10 -11 -18   -0.00    5.42
  10  11 -18   -0.00    4.52
 -10  11  19    4.09    7.38
  10 -11 -19   -0.00    5.50
  10  11 -19    0.00    5.09
 -10  11  20    0.00    6.26
  10 -11 -20   -0.00    6.02
  10  11 -20   -0.00    4.85
 -10  11  21    2.01    6.38
  10 -11 -21   10.14    7.98
 -10  11  22    2.24    4.93
  10 -11 -22    1.16    5.65
 -10  11  23   22.16    9.75
  10 -11 -23    2.11    5.90
 -10  12   1    0.70    5.41
  10 -12  -1   -0.00    6.84
  10  12  -1    2.90    3.48
 -10  12   2   -0.00    6.05
  10 -12  -2    5.91    7.57
  10  12  -2    3.31    3.48
 -10  12   3    7.08    7.15
  10 -12  -3    7.10    7.37
  10  12  -3    4.81    4.07
 -10  12   4    0.00    5.92
  10 -12  -4   -0.00    5.66
  10  12  -4    1.19    3.66
 -10  12   5   11.35    7.56
  10 -12  -5    5.00    7.45
  10  12  -5    9.04    5.21
 -10  12   6    2.94    5.98
  10 -12  -6    8.39    6.02
  10  12  -6   -0.00    3.03
 -10  12   7    1.12    5.21
  10 -12  -7   -0.00    4.62
  10  12  -7   -0.00    3.29
 -10  12   8    4.47    6.29
  10 -12  -8    8.56    7.32
  10  12  -8   -0.00    3.82
 -10  12   9    7.76    7.51
  10 -12  -9    5.84    6.02
  10  12  -9    1.85    4.93
 -10  12  10   -0.00    6.40
  10 -12 -10    0.29    5.25
  10  12 -10    2.56    4.46
 -10  12  11    2.03    6.07
  10 -12 -11    0.00    6.08
  10  12 -11   -0.00    4.32
 -10  12  12    8.94    7.06
  10 -12 -12    1.75    5.30
  10  12 -12    1.52    5.13
 -10  12  13   -0.00    6.17
  10 -12 -13    3.78    5.84
  10  12 -13    3.52    5.28
 -10  12  14    5.82    6.28
  10 -12 -14    0.00    5.44
  10  12 -14    0.00    4.62
 -10  12  15   13.62    9.01
 -10  12  15    1.30    7.01
  10 -12 -15    9.42    8.14
  10  12 -15    2.77    4.53
 -10  12  16    4.41    6.97
 -10  12  16    2.30    5.71
  10 -12 -16    2.20    4.82
  10  12 -16    3.01    4.48
 -10  12  17   10.76    7.14
  10 -12 -17    1.57    4.61
  10  12 -17   -0.00    2.87
 -10  12  18   -0.00    5.78
  10 -12 -18   -0.00    4.60
 -10  12  19    7.41    7.04
  10 -12 -19    2.74    4.84
 -10  12  20    4.71    6.03
  10 -12 -20    0.00    4.80
  10 -12 -21    3.51    7.16
 -10  13   1    1.07    6.55
  10 -13  -1    7.44    5.99
  10  13  -1    0.97    2.98
 -10  13   2    0.09    5.03
  10 -13  -2   -0.00    5.14
  10  13  -2    0.63    3.20
 -10  13   3   -0.00    5.39
  10 -13  -3   16.64    8.34
  10  13  -3    0.00    3.29
 -10  13   4   -0.00    6.88
  10 -13  -4    0.06    5.23
  10  13  -4    0.42    2.78
 -10  13   5    1.19    4.89
  10 -13  -5    4.59    5.11
  10  13  -5    8.61    4.16
 -10  13   6    8.72    7.56
  10 -13  -6   -0.00    5.09
  10  13  -6    1.48    3.55
 -10  13   7    8.49    7.54
  10 -13  -7    5.79    5.55
  10  13  -7    4.35    4.45
 -10  13   8   -0.00    5.83
  10 -13  -8    8.67    6.68
  10  13  -8    0.94    3.62
 -10  13   9   -0.00    5.63
  10 -13  -9    2.25    6.11
  10  13  -9    0.17    3.31
 -10  13  10   -0.00    5.82
  10 -13 -10    9.96    7.46
  10  13 -10    2.11    4.03
 -10  13  11    4.91    5.49
  10 -13 -11    6.64    6.74
  10  13 -11   -0.00    3.50
 -10  13  12    4.99    6.52
  10 -13 -12   12.94    7.40
  10  13 -12    7.52    5.79
 -10  13  13    3.62    5.95
  10 -13 -13    7.65    6.50
  10  13 -13    3.19    5.09
 -10  13  14    3.07    7.31
  10 -13 -14    1.96    5.53
 -10  13  15   -0.00    4.87
  10 -13 -15    5.08    7.02
 -10  13  16   -0.00    5.03
  10 -13 -16   -0.00    6.17
 -10  13  17    0.00    6.37
 -10  13  17   -0.00    6.12
  10 -13 -17    0.00    6.74
 -10  13  18    6.42    6.22
  10 -13 -18    7.47    7.49
 -10  14   1    3.62    5.31
  10 -14  -1   -0.00    6.04
  10  14  -1    0.13    3.15
 -10  14   2    3.15    5.88
  10 -14  -2    0.56    5.13
  10  14  -2    0.00    3.00
 -10  14   3   -0.00    5.76
  10 -14  -3    8.75    7.57
  10  14  -3    0.00    3.31
 -10  14   4   -0.00    5.85
  10 -14  -4    0.24    4.94
  10  14  -4    0.76    2.78
 -10  14   5    0.79    5.18
  10 -14  -5    0.00    5.72
  10  14  -5   -0.00    3.40
 -10  14   6    6.84    6.15
  10 -14  -6   11.30    8.15
  10  14  -6    4.40    4.08
 -10  14   7    6.63    6.92
  10 -14  -7    2.26    5.54
  10  14  -7    2.86    3.57
 -10  14   8    2.09    5.54
  10 -14  -8    0.54    4.92
  10  14  -8    0.00    3.65
 -10  14   9    7.49    7.22
  10 -14  -9    3.28    5.46
 -10  14  10    0.00    6.40
  10 -14 -10    2.16    5.07
 -10  14  11   -0.00    5.69
  10 -14 -11    1.11    4.85
 -10  14  12    0.00    4.77
  10 -14 -12   -0.00    5.59
 -10  14  13    0.09    6.01
  10 -14 -13   -0.00    6.51
 -10  14  14   -0.00    5.77
 -10  14  15   -0.00    5.13
 -10  14  16   -0.00    5.12
 -10  14  17    0.00    5.83
 -10  15   1    8.17    8.31
  10  15  -1    1.02    3.15
 -10  15   2   -0.00    5.31
  10  15  -2    3.70    3.37
 -10  15   3   -0.00    7.18
  10  15  -3    0.95    3.25
 -10  15   4   -0.00    6.46
  10  15  -4   -0.00    3.10
 -10  15   5    0.00    6.85
 -10  15   6    7.61    6.64
 -10  15   7    7.15    7.79
 -10  15   8   -0.00    5.29
 -10  15   9   -0.00    5.30
 -10  15  10   -0.00    5.64
 -10  15  11   -0.00    5.52
 -10  16   1   -0.00    6.88
 -10  16   2    0.00    5.69
 -10  16   3   -0.00    6.88
  -9   0   1    7.62    5.42
  -9   0   1   19.97    6.51
   9   0  -1    5.92    4.71
  -9   0   2   -0.00    3.43
  -9   0   2   -0.00    3.73
   9   0  -2   -0.00    3.55
  -9   0   3  105.49   17.40
  -9   0   3  137.30   18.99
   9   0  -3  104.12   16.84
  -9   0   4   -0.00    3.28
  -9   0   4   -0.00    4.51
  -9   0   5   32.13    8.86
  -9   0   6    0.89    4.69
  -9   0  11    3.87    6.17
  -9   0  12    2.65    4.02
  -9   0  13  131.41   18.57
   9   0 -13   64.30   15.23
  -9   0  14    3.93    4.75
   9   0 -14   -0.00    4.21
  -9   0  15   12.52    6.19
   9   0 -15   22.57    8.41
  -9   0  16    4.68    5.69
   9   0 -16    1.42    5.90
  -9   0  17   19.68    8.21
   9   0 -17   20.94    9.35
  -9   0  18    3.93    4.94
   9   0 -18   -0.00    5.06
  -9   0  19   48.87   11.88
   9   0 -19   52.57   13.37
  -9   0  20   -0.00    5.59
   9   0 -20   -0.00    5.62
  -9   0  21   17.11    8.20
   9   0 -21    9.30    7.18
  -9   0  22   -0.00    5.05
   9   0 -22    4.10    5.94
  -9   0  23   42.23   11.73
   9   0 -23   26.23   10.85
  -9   0  24   -0.00    3.80
   9   0 -24   -0.00    5.10
  -9   0  25    9.66    6.89
   9   0 -25    8.04    8.35
  -9   0  26   -0.00    3.50
   9   0 -26   -0.00    5.10
  -9   0  27    0.69    6.46
   9   0 -27    0.71    6.37
  -9   0  28    2.20    6.74
  -9   0  29   11.59    7.16
  -9   0  30   -0.00    5.70
  -9   0  31    6.05    5.90
  -9   0  32    3.66    7.17
  -9   0  33    0.48    5.66
  -9   0  34   -0.00    5.83
  -9   1   1  376.83   40.25
  -9   1   1  336.28   39.73
   9  -1  -1  337.26   39.14
   9   1  -1  361.77   38.98
  -9  -1   1  325.06   38.28
  -9   1   2    9.66    6.55
  -9   1   2   14.61    6.21
   9  -1  -2    1.40    3.86
   9   1  -2    3.37    4.37
  -9  -1   2    5.33    5.01
  -9  -1   2    9.32    5.02
  -9   1   3   -0.00    3.78
  -9   1   3    4.51    4.46
   9  -1  -3    5.36    4.94
  -9  -1   3    0.00    4.65
  -9  -1   3    7.33    4.91
  -9   1   4   44.85   10.51
  -9   1   4   47.98   10.99
   9  -1  -4   51.89   10.96
  -9  -1   4   55.57   11.16
  -9  -1   4   44.66   10.30
  -9  -1   5   89.26   15.01
  -9  -1   6   -0.00    3.33
  -9  -1   7   45.06   10.42
  -9  -1   8   -0.00    4.02
   9   1  -9    8.88    5.65
  -9   1  10    0.10    4.76
   9   1 -10    3.10    5.55
  -9   1  11  113.34   17.16
   9   1 -11   72.26   14.64
  -9   1  12    0.00    4.73
   9   1 -12    2.04    4.73
  -9  -1  12    4.85    6.01
  -9   1  13    3.89    4.89
   9   1 -13    0.00    4.78
  -9  -1  13    6.06    5.95
  -9   1  14   -0.00    3.93
   9   1 -14   -0.00    6.23
  -9  -1  14    0.00    4.96
  -9   1  15   56.53   12.03
   9   1 -15   10.35    7.44
  -9  -1  15   48.87   11.22
  -9   1  16    8.79    5.70
   9   1 -16    6.40    7.03
  -9  -1  16   18.95    7.94
  -9   1  17   35.07   10.42
   9  -1 -17   35.79   11.26
   9   1 -17   37.84   11.07
  -9  -1  17   36.52   10.91
  -9   1  18   -0.00    4.84
   9  -1 -18    0.42    5.95
   9   1 -18   11.12    7.42
  -9  -1  18   -0.00    4.73
  -9   1  19    6.55    5.54
   9  -1 -19    5.95    7.93
   9   1 -19   13.46    8.03
  -9  -1  19    5.05    5.69
  -9   1  20    0.00    5.94
   9  -1 -20   12.31    7.06
   9   1 -20    1.51    4.93
  -9  -1  20    5.58    6.33
  -9   1  21   74.86   15.29
   9  -1 -21   53.76   14.02
   9   1 -21   69.38   15.43
  -9  -1  21   58.45   14.06
  -9   1  22    0.65    5.15
   9  -1 -22    4.37    6.96
   9   1 -22    8.46    7.10
  -9  -1  22    4.27    5.22
  -9   1  23   -0.00    5.42
   9  -1 -23    4.52    5.48
   9   1 -23   12.58    7.40
  -9  -1  23    2.85    5.87
  -9   1  24   -0.00    5.62
   9  -1 -24    0.00    5.82
   9   1 -24   -0.00    6.25
  -9  -1  24    4.41    6.20
  -9   1  25   13.55    7.43
   9  -1 -25    5.62    7.30
   9   1 -25   10.05    6.80
  -9  -1  25    0.00    6.21
  -9   1  26    2.09    4.22
   9   1 -26   -0.00    5.00
  -9  -1  26    2.01    5.67
  -9   1  27    7.93    7.64
   9   1 -27   21.20   10.20
  -9  -1  27   10.30    7.56
  -9   1  28    3.42    5.22
   9   1 -28   -0.00    6.93
  -9  -1  28   -0.00    4.43
  -9   1  29   -0.00    7.20
  -9  -1  29   -0.00    6.30
  -9   1  30   -0.00    7.39
  -9  -1  30    3.08    6.84
  -9   1  31   10.53    8.92
  -9  -1  31    0.00    8.10
  -9   1  32    4.72    4.95
  -9  -1  32    0.00    5.49
  -9   1  33    5.89    7.99
  -9  -1  33   -0.00    5.56
  -9   1  34    6.59    7.16
  -9  -1  34    4.72    6.92
  -9   2   1   19.45    8.11
   9   2  -1   38.47    8.88
   9   2  -1   35.21    8.38
   9   2  -1   36.17    9.01
  -9  -2   1   50.81    9.72
  -9   2   2    0.00    4.80
   9   2  -2   -0.00    4.18
  -9  -2   2    0.00    3.56
  -9   2   3  103.27   16.53
   9   2  -3  141.73   16.58
  -9  -2   3   48.40   11.68
  -9   2   4    1.84    4.25
   9   2  -4    6.16    4.39
  -9  -2   4    2.25    3.87
  -9   2   5   15.16    7.01
   9   2  -5   13.10    6.04
  -9  -2   5    8.07    5.09
   9   2  -6    2.42    4.88
  -9  -2   6    0.00    3.74
   9   2  -7   33.17    9.43
  -9  -2   7   67.22   12.01
  -9   2   8   30.82    9.48
   9   2  -8   23.41    8.00
  -9  -2   8   33.77    8.64
  -9   2   9   14.95    7.39
   9   2  -9   45.24   10.23
  -9  -2   9   42.25    9.72
  -9   2  10    0.00    4.69
   9   2 -10   -0.00    4.28
  -9   2  11    2.43    4.57
   9   2 -11    0.64    5.08
  -9   2  12   10.57    6.17
   9   2 -12    1.22    5.83
  -9   2  13   24.35    9.17
   9   2 -13   31.34    9.60
  -9  -2  13   23.47    8.34
  -9   2  14   30.94    9.84
   9   2 -14   16.53    7.93
  -9  -2  14   28.54    9.26
  -9   2  15   17.92    8.35
   9   2 -15   23.24    8.73
  -9  -2  15   16.95    7.64
  -9   2  16    0.19    4.25
   9   2 -16    0.00    5.27
  -9  -2  16    6.59    5.83
  -9   2  17   51.53   12.18
   9   2 -17   30.12    9.60
  -9  -2  17   18.00    8.18
  -9   2  18    0.00    3.81
   9   2 -18   -0.00    5.57
  -9  -2  18    3.33    5.19
  -9   2  19  108.25   17.77
   9   2 -19   96.07   17.55
  -9  -2  19   51.52   13.63
  -9   2  20    0.84    6.35
   9   2 -20    5.59    6.16
  -9  -2  20    6.70    6.11
  -9   2  21   -0.00    5.75
   9  -2 -21    5.13    6.04
   9   2 -21   10.13    7.60
  -9  -2  21    2.11    4.59
  -9   2  22    0.71    6.12
   9  -2 -22    8.82    7.33
   9   2 -22    1.85    5.02
  -9  -2  22    3.23    5.69
  -9   2  23   47.77   12.59
   9  -2 -23   24.91   10.75
   9   2 -23   43.13   12.10
  -9  -2  23   15.32    8.40
  -9   2  24   -0.00    5.54
   9  -2 -24    0.00    6.80
   9   2 -24   -0.00    6.03
  -9  -2  24    7.57    6.44
  -9   2  25    6.15    5.98
   9   2 -25    5.38    7.25
  -9  -2  25    1.88    5.42
  -9   2  26   -0.00    5.80
   9   2 -26   -0.00    4.99
  -9  -2  26    9.76    6.35
  -9   2  27    6.41    6.38
   9   2 -27   -0.00    4.84
  -9  -2  27   -0.00    6.97
  -9   2  28    0.00    7.21
   9   2 -28   -0.00    6.14
  -9  -2  28   -0.00    6.62
  -9   2  29    2.30    7.13
   9   2 -29    3.38    6.27
  -9  -2  29    3.65    6.30
  -9   2  30   -0.00    5.82
   9   2 -30    5.60    6.25
  -9  -2  30    0.00    5.09
  -9   2  31    3.23    5.16
  -9  -2  31   12.14    8.57
  -9   2  32   -0.00    5.70
  -9  -2  32   -0.00    6.63
  -9   2  33    1.41    6.78
  -9  -2  33   -0.00    6.43
  -9   2  34   -0.00    6.43
  -9  -2  34   -0.00    6.63
  -9   3   1  145.17   23.25
   9   3  -1  166.20   21.37
   9   3  -1  206.52   21.97
  -9  -3   1  148.93   20.87
  -9   3   2   44.26   11.11
   9   3  -2   39.76    8.22
   9   3  -2   27.56    7.93
  -9  -3   2   31.08    8.06
  -9   3   3   -0.00    4.34
   9   3  -3    1.81    3.67
   9   3  -3    2.64    4.21
  -9  -3   3   -0.00    4.09
  -9   3   4    7.92    5.20
   9  -3  -4    4.28    4.48
   9  -3  -4    0.73    4.57
   9   3  -4    3.96    4.40
  -9  -3   4    0.00    3.67
  -9   3   5   57.12   12.20
  -9   3   5   52.89   11.98
   9  -3  -5   48.32   11.00
   9  -3  -5   46.86   11.44
   9   3  -5   42.97    9.89
  -9  -3   5   51.98   10.18
  -9   3   6   34.72   10.14
   9  -3  -6   34.35   10.02
   9  -3  -6   49.39   11.80
   9   3  -6   26.71    8.50
  -9  -3   6   37.08    8.91
  -9   3   7   18.75    8.01
   9  -3  -7   15.65    7.98
   9   3  -7   22.79    8.03
  -9  -3   7   13.54    6.22
  -9   3   8   -0.00    5.20
   9  -3  -8    0.00    5.49
   9   3  -8    1.53    3.69
  -9  -3   8   -0.00    4.48
  -9   3   9    9.07    6.27
   9  -3  -9   14.53    8.03
   9   3  -9   10.62    5.58
  -9  -3   9    5.79    5.30
  -9   3  10    1.25    5.45
   9  -3 -10    5.07    5.40
   9   3 -10    4.23    5.97
  -9  -3  10    5.10    4.71
  -9   3  11  134.53   19.46
   9  -3 -11   89.36   17.63
   9   3 -11   90.36   16.30
  -9   3  12   35.50    9.65
   9  -3 -12   32.40   10.64
   9   3 -12   17.71    7.85
  -9   3  13    5.84    5.95
   9  -3 -13    0.00    5.93
   9   3 -13   -0.00    5.07
  -9   3  14   -0.00    5.58
   9   3 -14   -0.00    4.46
  -9  -3  14    1.94    4.45
  -9   3  15   82.76   14.32
   9   3 -15   23.90    9.08
  -9  -3  15   21.37    8.07
  -9   3  16   17.37    8.54
   9   3 -16    3.79    5.69
  -9  -3  16    7.27    5.76
  -9   3  17   38.58   10.92
   9   3 -17   13.79    8.42
  -9  -3  17   21.09    8.73
  -9   3  18   -0.00    6.14
   9   3 -18    0.00    6.59
  -9  -3  18   -0.00    4.50
  -9   3  19   -0.00    4.16
   9   3 -19    2.03    5.31
  -9  -3  19   -0.00    4.90
  -9   3  20   12.56    6.50
   9   3 -20    3.62    6.63
  -9  -3  20    2.18    5.19
  -9   3  21   36.44   10.92
   9   3 -21   20.21   10.28
  -9  -3  21   58.36   13.16
  -9   3  22    4.87    5.91
   9   3 -22    2.94    6.38
  -9  -3  22    2.10    4.27
  -9   3  23    0.00    6.00
   9   3 -23   10.20    7.93
  -9  -3  23    7.08    5.30
  -9   3  24    0.00    4.96
   9   3 -24    1.02    4.50
  -9  -3  24    0.00    4.58
  -9   3  25    0.00    4.56
   9   3 -25    0.99    6.15
  -9  -3  25   12.51    7.57
  -9   3  26    0.00    6.04
   9   3 -26    1.46    5.69
  -9  -3  26    0.81    6.02
  -9   3  27   -0.00    5.48
   9   3 -27   -0.00    5.20
  -9  -3  27    4.65    7.05
  -9   3  28    1.90    5.67
   9   3 -28    5.07    5.82
  -9  -3  28   -0.00    5.33
  -9   3  29    2.46    6.56
   9   3 -29    3.37    6.68
  -9  -3  29   -0.00    6.08
  -9   3  30    9.75    6.56
   9   3 -30    4.18    6.17
  -9  -3  30    0.00    6.77
  -9   3  31    5.76    6.84
   9   3 -31   15.07    8.83
  -9  -3  31   -0.00    6.59
  -9   3  32    5.10    5.22
  -9  -3  32   -0.00    5.67
  -9   3  33    4.90    6.32
  -9  -3  33    3.28    6.28
  -9  -3  34   -0.00    4.75
  -9   4   1    0.00    5.33
   9  -4  -1    7.47    6.20
   9  -4  -1    9.82    6.75
   9   4  -1    0.85    3.06
   9   4  -1    5.73    4.64
  -9  -4   1    3.66    3.69
  -9   4   2   44.16   11.50
  -9   4   2   52.17   12.18
   9  -4  -2   64.11   12.60
   9  -4  -2   36.67   10.69
   9   4  -2   44.29    8.90
   9   4  -2   26.03    8.08
  -9  -4   2   43.85    9.23
  -9   4   3   62.66   12.79
  -9   4   3   51.28   12.31
   9  -4  -3   70.90   13.45
   9  -4  -3   48.08   11.79
   9   4  -3   35.03    8.63
   9   4  -3   37.71    9.36
  -9  -4   3   50.27    9.93
  -9   4   4   56.27   12.02
  -9   4   4   54.95   12.54
   9  -4  -4   41.29   11.19
   9  -4  -4   26.29    9.58
   9   4  -4   48.45    9.84
   9   4  -4   34.37    9.05
  -9  -4   4   44.13    9.43
  -9   4   5   60.88   13.28
  -9   4   5   53.17   12.59
   9  -4  -5   64.34   12.64
   9  -4  -5   36.57   10.94
   9   4  -5   69.49   11.56
   9   4  -5   26.73    8.40
  -9  -4   5   54.97   10.75
  -9   4   6   -0.00    4.78
  -9   4   6    5.73    5.71
   9  -4  -6    0.41    4.48
   9  -4  -6    6.28    5.98
   9   4  -6   -0.00    4.55
  -9  -4   6    2.19    3.76
  -9   4   7   57.04   12.84
   9  -4  -7   87.13   14.76
   9  -4  -7   41.49   11.58
   9   4  -7   57.41   11.71
  -9  -4   7   51.45   11.10
  -9   4   8   71.78   14.45
   9  -4  -8   50.56   13.03
   9   4  -8   54.87   12.11
  -9  -4   8   84.08   13.47
  -9   4   9   60.96   12.77
   9  -4  -9   56.13   13.35
   9   4  -9   33.45    9.36
  -9  -4   9   52.98   10.77
  -9   4  10    0.74    4.71
   9  -4 -10   -0.00    5.47
   9   4 -10    0.56    4.89
  -9  -4  10    3.22    3.95
  -9   4  11   11.05    6.46
   9  -4 -11   11.10    6.61
   9   4 -11    4.94    5.04
  -9   4  12    4.25    5.12
   9  -4 -12    0.00    5.03
   9   4 -12   -0.00    4.43
  -9   4  13   33.70   10.43
   9  -4 -13   14.19    8.42
   9   4 -13   34.45    9.33
  -9   4  14    9.86    6.58
   9  -4 -14    7.46    7.08
   9   4 -14   11.65    6.17
  -9  -4  14    0.62    4.02
  -9   4  15    7.77    6.57
   9  -4 -15   30.81   11.17
   9   4 -15   13.14    6.77
  -9  -4  15    6.65    5.97
  -9   4  16    5.43    6.86
   9  -4 -16   -0.00    4.76
   9   4 -16    0.00    4.40
  -9  -4  16   -0.00    4.33
  -9   4  17   20.45    8.48
   9  -4 -17   35.55   10.61
   9   4 -17    7.41    5.85
  -9  -4  17    8.32    6.95
  -9   4  18   64.43   13.93
   9  -4 -18   45.92   12.73
   9   4 -18   45.94   11.91
  -9  -4  18   36.38   10.81
  -9   4  19   35.65   11.15
   9   4 -19   48.78   12.28
  -9  -4  19   42.31   11.50
  -9   4  20    5.44    5.16
   9   4 -20    0.64    4.70
  -9  -4  20   -0.00    5.83
  -9   4  21    4.84    6.10
   9   4 -21    1.90    5.43
  -9  -4  21   -0.00    4.58
  -9   4  22    2.84    5.89
   9   4 -22    0.04    4.53
  -9  -4  22   -0.00    5.16
  -9   4  23   35.63    9.87
   9   4 -23   -0.00    6.20
  -9  -4  23   13.48    8.91
  -9   4  24   12.31    7.20
   9   4 -24    4.35    6.05
  -9  -4  24    4.68    6.88
  -9   4  25   -0.00    4.91
   9   4 -25    3.29    5.72
  -9  -4  25    6.45    6.63
  -9   4  26    0.00    5.09
   9   4 -26   -0.00    7.09
  -9  -4  26    3.46    4.96
  -9   4  27    2.46    5.77
   9   4 -27    2.12    6.48
  -9  -4  27   -0.00    5.51
  -9   4  28    7.15    7.11
   9   4 -28   -0.00    5.23
  -9  -4  28    6.95    7.14
  -9   4  29    5.97    6.24
   9   4 -29   -0.00    6.07
  -9  -4  29   -0.00    5.17
  -9   4  30   -0.00    6.00
   9   4 -30    5.81    6.37
  -9  -4  30    1.22    6.02
  -9   4  31    0.52    6.01
   9   4 -31    3.11    6.16
  -9  -4  31    0.00    6.50
  -9   4  32   -0.00    5.49
   9   4 -32    0.67    7.56
  -9  -4  32    0.00    5.76
  -9   4  33    2.36    6.63
  -9  -4  33   -0.00    6.23
  -9   5   1   75.38   16.46
   9  -5  -1   96.90   17.08
   9  -5  -1  106.63   18.24
   9   5  -1  101.90   14.25
   9   5  -1   84.70   13.69
  -9  -5   1  111.07   14.93
  -9   5   2   56.15   12.91
   9  -5  -2   62.55   13.20
   9  -5  -2   50.02   12.38
   9   5  -2   50.76    9.64
   9   5  -2   34.23    8.86
  -9  -5   2   56.92    9.97
  -9   5   3   12.56    7.18
  -9   5   3   10.01    6.87
   9  -5  -3   11.14    6.25
   9  -5  -3    1.11    6.06
   9   5  -3    2.53    3.86
   9   5  -3    5.79    4.15
  -9  -5   3   13.42    5.45
  -9   5   4   79.30   14.66
  -9   5   4   63.71   14.24
   9  -5  -4   35.09   11.18
   9  -5  -4   67.04   14.08
   9   5  -4   65.77   11.28
   9   5  -4   61.17   11.42
  -9  -5   4   52.95   10.66
  -9   5   5   23.94    9.23
  -9   5   5   23.36    8.61
   9  -5  -5   29.44    9.32
   9  -5  -5   38.32   10.68
   9   5  -5   28.16    7.58
   9   5  -5   13.49    6.64
  -9  -5   5   25.72    7.59
  -9   5   6   22.58    8.78
  -9   5   6   40.66   10.90
   9  -5  -6   39.62   10.67
   9  -5  -6   24.25    8.99
   9   5  -6   31.47    8.24
   9   5  -6   25.77    7.69
  -9  -5   6   40.25    8.93
   9  -5  -7   76.69   14.67
   9  -5  -7   84.45   15.74
   9   5  -7   42.67   10.85
  -9  -5   7   67.32   11.99
  -9   5   8   -0.00    4.56
   9  -5  -8    5.39    5.62
   9  -5  -8    0.00    5.31
   9   5  -8    0.09    4.38
  -9  -5   8   -0.00    4.03
  -9   5   9    4.06    4.93
   9  -5  -9    0.00    5.31
   9   5  -9    1.75    4.02
  -9  -5   9   -0.00    4.15
  -9   5  10    5.16    5.22
   9  -5 -10    0.00    6.28
   9   5 -10    3.61    5.09
  -9  -5  10    4.47    4.44
  -9   5  11   52.27   12.55
   9  -5 -11   43.48   12.38
   9   5 -11   51.39   11.31
  -9  -5  11   65.45   12.03
  -9   5  12   19.61    8.97
   9  -5 -12   21.18    8.49
   9   5 -12    9.13    5.56
  -9   5  13   -0.00    5.14
   9  -5 -13    0.00    5.94
   9   5 -13    0.27    4.37
  -9   5  14    3.60    5.73
   9  -5 -14   26.52   10.19
   9   5 -14   15.08    6.92
  -9  -5  14   19.02    7.44
  -9   5  15   27.11    9.57
   9  -5 -15   15.69    8.98
   9   5 -15   18.76    7.72
  -9  -5  15   13.94    6.75
  -9   5  16   36.96   10.40
   9  -5 -16   17.81    9.28
   9   5 -16   21.91    7.61
  -9  -5  16   12.77    7.02
  -9   5  17   25.46   10.02
   9  -5 -17    6.25    7.00
   9   5 -17   20.18    8.36
  -9  -5  17   21.68    9.02
  -9   5  18    4.18    6.26
   9   5 -18   -0.00    5.32
  -9  -5  18    3.44    5.65
  -9   5  19    2.62    4.37
   9   5 -19    0.31    4.10
  -9  -5  19    2.50    5.38
  -9   5  20   13.68    8.55
   9   5 -20    0.00    4.80
  -9  -5  20   13.97    7.31
  -9   5  21   15.15    8.18
   9   5 -21   22.31    8.44
  -9  -5  21    8.33    6.53
  -9   5  22   11.93    7.99
   9   5 -22   13.08    7.56
  -9  -5  22   20.32    8.98
  -9   5  23    1.58    5.49
   9   5 -23    1.34    4.95
  -9  -5  23    7.02    6.45
  -9   5  24    6.73    6.12
   9   5 -24    0.00    5.72
  -9  -5  24    0.41    5.59
  -9   5  25    0.00    4.35
   9   5 -25    1.97    4.83
  -9  -5  25   -0.00    5.85
  -9   5  26    8.49    7.24
   9   5 -26    2.25    4.69
  -9  -5  26    6.07    7.42
  -9   5  27    8.86    6.59
   9   5 -27   17.90    8.59
  -9  -5  27    6.53    7.05
  -9   5  28   -0.00    6.36
   9   5 -28    0.06    4.41
  -9  -5  28    3.09    5.68
  -9   5  29    0.09    3.02
   9   5 -29    1.16    5.44
  -9  -5  29    0.00    4.59
  -9   5  30    0.00    5.12
   9   5 -30    0.43    6.40
  -9  -5  30    2.81    5.03
  -9   5  31    5.45    6.86
   9   5 -31    1.57    4.74
  -9  -5  31    2.23    7.33
  -9   5  32    1.12    6.34
   9   5 -32    0.61    6.20
  -9  -5  32    0.00    6.65
   9   5 -33    1.61    5.67
  -9  -5  33   -0.00    7.60
  -9   6   1    4.51    5.11
   9  -6  -1    0.38    4.99
   9  -6  -1    0.85    5.50
   9   6  -1   -0.00    4.08
  -9  -6   1    1.30    3.55
  -9   6   2   79.07   16.73
   9  -6  -2  111.69   17.99
   9  -6  -2  136.41   20.64
  -9  -6   2   83.44   13.37
  -9   6   3   31.49    9.45
   9  -6  -3   41.02   10.76
   9  -6  -3   25.18    9.44
   9   6  -3   17.64    6.52
  -9  -6   3   26.68    7.20
  -9   6   4   17.58    7.87
  -9   6   4   37.41   11.07
   9  -6  -4   16.19    7.59
   9  -6  -4   19.85    8.40
   9   6  -4   16.55    6.34
  -9  -6   4   18.73    5.97
  -9   6   5   20.67    7.83
  -9   6   5   10.55    7.05
   9  -6  -5   19.70    8.18
   9  -6  -5    7.40    6.87
   9   6  -5    5.95    5.16
  -9  -6   5   16.34    5.87
  -9   6   6    4.18    5.04
  -9   6   6    8.46    6.89
   9  -6  -6   12.27    6.77
   9  -6  -6    0.00    6.01
   9   6  -6    1.32    3.31
  -9  -6   6    9.80    5.00
  -9   6   7   24.83    9.27
  -9   6   7   21.83    9.07
   9  -6  -7   48.06   11.26
   9  -6  -7   12.07    7.29
   9   6  -7   12.11    6.53
  -9  -6   7   25.31    7.22
  -9   6   8   47.66   13.07
   9  -6  -8   83.27   15.33
   9  -6  -8   70.42   15.35
   9   6  -8   58.50   11.44
  -9  -6   8   66.23   12.22
  -9   6   9   23.30    7.93
   9  -6  -9    8.46    6.53
   9  -6  -9   11.22    7.15
   9   6  -9    3.74    4.92
  -9  -6   9   15.80    6.23
  -9   6  10    7.41    6.14
   9  -6 -10    0.00    5.83
   9  -6 -10    2.83    6.10
   9   6 -10    0.00    3.37
  -9  -6  10    0.76    3.89
  -9   6  11   -0.00    4.54
   9  -6 -11   -0.00    5.74
   9   6 -11    0.17    3.37
  -9  -6  11    2.95    4.66
  -9   6  12   29.14   10.00
   9  -6 -12   21.16    9.33
   9   6 -12   33.08    8.82
  -9   6  13   22.33    9.24
   9  -6 -13   18.53    8.68
   9   6 -13   11.05    6.01
  -9   6  14   38.47   10.69
   9  -6 -14   31.81   11.01
   9   6 -14   15.15    7.71
  -9  -6  14   41.30   10.02
  -9   6  15   14.39    7.24
   9   6 -15    2.29    5.23
  -9  -6  15   14.01    6.81
  -9   6  16    2.32    5.80
   9   6 -16   -0.00    5.16
  -9  -6  16    1.94    5.09
  -9   6  17    7.41    7.31
   9   6 -17    5.67    6.11
  -9  -6  17   12.60    6.50
  -9   6  18   37.57   10.61
   9   6 -18   23.15    8.34
  -9  -6  18   30.21    9.91
  -9   6  19    4.13    5.56
   9   6 -19    3.65    5.09
  -9  -6  19   14.31    7.40
  -9   6  20   13.44    7.13
   9   6 -20    2.87    6.79
  -9  -6  20   -0.00    5.33
  -9   6  21   -0.00    5.07
   9   6 -21   -0.00    5.14
  -9  -6  21    0.00    5.91
  -9   6  22   -0.00    6.27
   9   6 -22    4.77    5.63
  -9  -6  22    3.72    5.33
  -9   6  23    4.38    6.09
   9   6 -23    0.01    5.01
  -9  -6  23    6.29    6.24
  -9   6  24    6.85    6.34
   9   6 -24   -0.00    5.04
  -9  -6  24   11.09    7.06
  -9   6  25    4.39    6.70
   9   6 -25    9.33    6.46
  -9  -6  25   -0.00    6.47
  -9   6  26    0.00    5.66
   9   6 -26    0.55    4.36
  -9  -6  26    6.80    7.79
  -9   6  27    3.85    6.41
   9   6 -27    0.00    4.81
  -9  -6  27    0.00    6.68
  -9   6  28    4.58    5.49
   9   6 -28    1.55    6.06
  -9  -6  28   -0.00    5.68
  -9   6  29   11.03    6.52
   9   6 -29    2.16    5.00
  -9  -6  29    9.45    7.33
  -9   6  30    3.89    6.70
   9   6 -30   -0.00    5.65
  -9  -6  30    0.00    5.73
  -9   6  31    3.87    6.05
   9   6 -31   -0.00    6.40
  -9  -6  31    4.49    7.40
  -9   6  32    0.00    6.22
   9   6 -32   -0.00    6.33
  -9  -6  32   -0.00    5.93
   9   6 -33    7.21    6.32
  -9  -6  33    9.60    8.12
   9   6 -34   -0.00    5.57
  -9   7   1    5.33    5.21
   9  -7  -1    0.00    5.31
   9   7  -1    2.07    3.38
  -9   7   2   12.04    7.85
   9  -7  -2   21.43    8.27
   9   7  -2    7.87    4.79
  -9   7   3   -0.00    4.19
   9  -7  -3   -0.00    5.06
   9  -7  -3   -0.00    4.71
   9   7  -3    0.27    3.52
  -9   7   4   16.98    7.93
   9  -7  -4   31.07    9.49
   9  -7  -4   10.90    6.79
   9   7  -4   19.76    6.64
  -9   7   5   10.85    6.65
   9  -7  -5    9.31    6.82
   9  -7  -5    5.45    6.73
   9   7  -5    6.54    4.58
  -9   7   6   34.93   10.28
  -9   7   6   28.43   10.23
   9  -7  -6   22.80    9.00
   9   7  -6   29.30    7.40
  -9  -7   6   29.06    8.15
  -9   7   7    6.96    6.74
  -9   7   7   10.70    6.50
   9  -7  -7    5.58    5.52
   9  -7  -7    6.18    6.22
   9   7  -7    6.56    4.07
  -9  -7   7    0.00    3.49
  -9   7   8    0.55    6.07
   9  -7  -8    5.11    6.29
   9  -7  -8    0.00    5.46
   9   7  -8   -0.00    2.96
  -9  -7   8    0.35    3.42
  -9   7   9    5.18    6.06
   9  -7  -9   19.05    8.10
   9  -7  -9    5.28    5.25
   9   7  -9    9.65    5.39
  -9  -7   9   15.42    6.35
  -9   7  10   12.12    6.86
   9  -7 -10   26.06    8.68
   9  -7 -10   12.70    7.40
   9   7 -10   12.36    5.93
  -9  -7  10   35.89    8.78
  -9   7  11   12.84    7.23
   9  -7 -11   20.77    8.62
   9  -7 -11    7.75    6.13
   9   7 -11   15.22    6.81
  -9  -7  11   15.14    6.62
  -9   7  12   49.27   12.90
   9  -7 -12   49.59   12.66
   9   7 -12   46.68   10.93
  -9   7  13    3.54    6.04
   9   7 -13    2.69    4.57
  -9   7  14    4.37    5.55
   9   7 -14    7.25    5.93
  -9  -7  14    6.29    5.39
  -9   7  15    7.38    7.63
   9   7 -15   -0.00    5.20
  -9  -7  15    3.04    5.56
  -9   7  16   47.32   12.10
   9   7 -16   32.05    9.31
  -9  -7  16   26.84    9.06
  -9   7  17    4.62    5.45
   9   7 -17    2.20    4.32
  -9  -7  17    5.76    5.34
  -9   7  18    4.59    5.29
   9   7 -18    0.95    4.75
  -9  -7  18    3.93    5.60
  -9   7  19   -0.00    4.68
   9   7 -19   -0.00    4.66
  -9  -7  19   -0.00    4.76
  -9   7  20   13.82    7.33
   9   7 -20   10.95    7.21
  -9  -7  20   12.85    7.72
  -9   7  21   -0.00    3.69
   9   7 -21    7.58    6.33
  -9  -7  21    6.61    6.37
  -9   7  22    7.51    6.67
   9   7 -22   22.95    9.16
  -9  -7  22   12.16    7.88
  -9   7  23    0.00    4.39
   9   7 -23   -0.00    5.29
  -9  -7  23    1.25    6.05
  -9   7  24    0.00    5.21
   9   7 -24   -0.00    5.32
  -9  -7  24   -0.00    5.24
  -9   7  25   -0.00    6.33
   9   7 -25    0.00    5.67
  -9  -7  25   -0.00    5.97
  -9   7  26   23.13    9.27
   9   7 -26   11.59    7.73
  -9  -7  26   23.41    8.75
  -9   7  27    4.37    5.80
   9   7 -27    2.85    5.51
  -9  -7  27    4.17    7.20
  -9   7  28   -0.00    5.03
   9   7 -28    0.69    6.23
  -9  -7  28   -0.00    6.61
  -9   7  29   -0.00    6.59
   9   7 -29   -0.00    5.79
  -9  -7  29    6.76    5.89
  -9   7  30    7.38    7.18
   9   7 -30    5.13    6.55
  -9  -7  30   -0.00    5.77
  -9   7  31    3.07    6.57
   9   7 -31    9.97    8.35
  -9  -7  31   -0.00    4.52
   9   7 -32    0.18    5.44
  -9  -7  32    1.29    7.26
   9   7 -33    4.03    6.33
   9   7 -34    1.56    5.00
   9  -8  -1   13.92    6.95
   9   8  -1   12.00    4.80
   9  -8  -2   20.02    8.36
   9   8  -2   21.27    6.19
   9  -8  -3    0.66    4.99
   9   8  -3    1.24    3.28
   9  -8  -4   56.83   12.53
   9   8  -4   33.99    7.95
   9  -8  -5   -0.00    5.43
   9  -8  -5    9.41    7.31
   9   8  -5   -0.00    3.34
   9  -8  -6    2.12    5.55
   9  -8  -6    1.48    5.60
   9   8  -6    2.34    3.71
  -9   8   7    4.55    5.79
   9  -8  -7    0.28    4.32
   9   8  -7   -0.00    3.71
  -9   8   8   63.55   14.13
  -9   8   8   40.02   12.95
   9  -8  -8   87.57   15.52
   9   8  -8   59.34   11.15
  -9   8   9    5.56    6.27
  -9   8   9    1.60    5.13
   9  -8  -9   12.44    6.91
   9   8  -9    5.87    4.83
  -9   8  10   10.35    6.68
   9  -8 -10    2.79    5.15
   9   8 -10   12.13    5.47
  -9   8  11   -0.00    5.31
   9  -8 -11    3.27    6.23
   9   8 -11    2.68    4.06
  -9  -8  11    0.00    3.79
  -9   8  12    0.00    4.17
   9  -8 -12   14.94    7.35
   9   8 -12   12.36    6.15
  -9   8  13   -0.00    3.48
   9  -8 -13    0.00    4.32
   9   8 -13   -0.00    5.12
  -9   8  14   19.27    8.28
   9  -8 -14   19.11    8.15
   9   8 -14    6.57    5.85
  -9  -8  14   11.32    6.81
  -9   8  15    0.44    5.76
   9   8 -15   -0.00    5.31
  -9  -8  15    0.87    3.71
  -9   8  16   -0.00    4.57
   9   8 -16    1.01    4.14
  -9  -8  16    0.00    5.12
  -9   8  17   10.44    6.12
   9   8 -17    0.60    4.12
  -9  -8  17    0.00    3.99
  -9   8  18   10.53    7.16
   9   8 -18   10.01    6.83
  -9  -8  18   21.97    8.67
  -9   8  19    4.20    5.93
   9   8 -19    2.95    5.54
  -9  -8  19    0.00    6.13
  -9   8  20    0.00    4.86
   9   8 -20    7.16    6.16
  -9  -8  20    5.39    6.91
  -9   8  21    4.37    5.68
   9   8 -21    1.72    4.53
  -9  -8  21    0.41    5.19
  -9   8  22    9.37    6.48
   9   8 -22    3.36    5.45
  -9  -8  22   -0.00    5.73
  -9   8  23    4.36    5.65
   9   8 -23    8.96    7.08
  -9  -8  23    1.03    5.00
  -9   8  24    4.24    6.39
   9   8 -24    5.29    6.35
  -9  -8  24    7.38    6.46
  -9   8  25    0.00    4.81
   9   8 -25    3.04    5.10
  -9  -8  25    2.36    6.09
  -9   8  26    7.62    6.92
   9   8 -26    0.32    5.76
  -9  -8  26   -0.00    6.27
  -9   8  27   -0.00    4.92
   9   8 -27   -0.00    3.52
  -9  -8  27    2.63    4.88
  -9   8  28   -0.00    5.05
   9   8 -28   -0.00    5.05
  -9  -8  28    1.00    6.90
  -9   8  29    1.83    6.12
   9   8 -29   -0.00    5.43
  -9  -8  29    3.34    7.16
  -9   8  30   14.69    7.98
   9   8 -30    4.02    5.72
  -9  -8  30    0.00    6.60
   9   8 -31   -0.00    5.15
  -9  -8  31   -0.00    7.56
   9   8 -32    5.22    6.28
  -9  -8  32    0.00    7.37
   9   8 -33    0.00    5.94
  -9   9   1   -0.00    4.62
   9  -9  -1    1.19    4.72
   9   9  -1    2.75    3.37
  -9   9   2   35.79   11.36
   9  -9  -2   21.96    8.01
   9   9  -2    8.59    4.60
  -9   9   3   -0.00    4.67
   9  -9  -3    7.22    6.10
   9   9  -3    7.65    4.06
  -9   9   4   16.03    8.53
   9  -9  -4    4.68    6.05
   9   9  -4    3.65    3.74
  -9   9   5    1.47    5.75
   9  -9  -5   -0.00    5.67
   9   9  -5   -0.00    3.03
  -9   9   6   41.22   12.76
   9  -9  -6   52.47   12.85
   9   9  -6   35.52    8.43
  -9   9   7   -0.00    5.62
   9  -9  -7    6.35    6.56
   9   9  -7   -0.00    3.22
  -9   9   8   -0.00    4.91
  -9   9   8    0.00    4.20
   9  -9  -8    0.00    4.74
   9   9  -8    0.00    3.95
  -9   9   9   -0.00    5.07
  -9   9   9    2.52    5.62
   9  -9  -9   -0.00    5.78
   9   9  -9    0.97    4.09
  -9   9  10   11.56    6.65
  -9   9  10    4.75    5.29
   9  -9 -10    8.81    5.73
   9   9 -10    3.27    4.35
  -9   9  11   -0.00    4.30
   9  -9 -11    1.16    5.16
   9   9 -11   -0.00    3.84
  -9   9  12   25.40    9.42
   9  -9 -12   29.13   10.96
   9   9 -12   11.57    6.59
  -9   9  13    0.06    4.27
   9  -9 -13   -0.00    5.35
   9   9 -13   -0.00    4.64
  -9   9  14   -0.00    5.55
   9  -9 -14    2.99    5.63
   9   9 -14   -0.00    3.64
  -9   9  15   -0.00    5.54
   9  -9 -15   -0.00    3.42
   9   9 -15    5.11    5.82
  -9   9  16   17.65    9.88
   9  -9 -16   27.73    9.77
   9   9 -16   23.58    8.29
  -9   9  17   -0.00    4.71
   9   9 -17   -0.00    4.45
  -9  -9  17    1.21    5.42
  -9   9  18    3.23    5.38
   9   9 -18   -0.00    5.20
  -9  -9  18    2.63    5.17
  -9   9  19    0.52    5.22
   9   9 -19   -0.00    5.48
  -9  -9  19   -0.00    5.09
  -9   9  20    0.00    4.45
   9   9 -20    0.00    4.59
  -9  -9  20   13.60    7.75
  -9   9  21    0.79    4.78
   9   9 -21    0.10    5.07
  -9  -9  21   -0.00    5.97
  -9   9  22    8.57    7.56
   9   9 -22   14.76    7.64
  -9  -9  22   13.94    7.94
  -9   9  23    4.59    6.39
   9   9 -23    7.37    6.92
  -9  -9  23    3.80    5.98
  -9   9  24    3.46    5.77
   9   9 -24   -0.00    5.55
  -9  -9  24    3.54    7.37
  -9   9  25    0.00    5.67
   9   9 -25   -0.00    5.64
  -9  -9  25    4.61    6.42
  -9   9  26    8.75    7.37
   9   9 -26   -0.00    4.96
  -9  -9  26    2.38    6.89
  -9   9  27    0.30    5.36
   9   9 -27    0.81    5.33
  -9  -9  27    2.47    5.50
  -9   9  28    0.73    5.58
   9   9 -28   -0.00    5.26
  -9  -9  28    1.00    6.64
  -9   9  29    0.00    5.13
   9   9 -29   -0.00    4.36
  -9  -9  29   -0.00    5.64
   9   9 -30    0.10    5.03
  -9  -9  30    2.45    6.51
  -9  -9  31   -0.00    6.61
  -9  10   1    0.04    4.16
   9 -10  -1   -0.00    6.38
   9  10  -1    3.69    3.35
  -9  10   2    8.29    7.01
   9 -10  -2   14.11    6.99
   9  10  -2   14.04    4.95
  -9  10   3   -0.00    5.01
   9 -10  -3    8.21    7.25
   9  10  -3    2.53    3.30
  -9  10   4   34.12   11.12
   9 -10  -4   34.80   10.68
   9  10  -4   30.47    7.49
  -9  10   5    0.00    5.67
   9 -10  -5   -0.00    4.99
   9  10  -5    0.34    2.86
  -9  10   6   -0.00    5.42
   9 -10  -6    5.64    6.44
   9  10  -6    1.62    3.63
  -9  10   7    4.19    4.94
   9 -10  -7   12.50    8.07
   9  10  -7    1.57    4.31
  -9  10   8    7.49    7.66
   9 -10  -8    5.62    7.03
   9  10  -8   26.53    6.96
  -9  10   9    4.48    6.07
   9 -10  -9    3.93    4.55
   9  10  -9    1.35    3.97
  -9  10  10   -0.00    5.18
  -9  10  10    0.00    5.73
   9 -10 -10    3.36    6.46
   9  10 -10   -0.00    3.85
  -9  10  11    4.05    5.99
  -9  10  11    2.10    5.04
   9 -10 -11    1.80    5.80
   9  10 -11    3.70    4.93
  -9  10  12    4.69    5.42
  -9  10  12   19.48    8.99
   9 -10 -12   11.77    7.75
   9  10 -12    0.00    5.32
  -9  10  13    1.43    5.63
   9 -10 -13    1.47    4.23
   9  10 -13    0.43    4.22
  -9  10  14   10.10    7.10
   9 -10 -14   30.55   10.04
   9  10 -14   11.91    6.26
  -9  10  15    0.00    5.15
   9 -10 -15   -0.00    3.79
   9  10 -15    0.00    5.45
  -9  10  16   -0.00    5.27
   9 -10 -16    1.68    4.35
   9  10 -16   -0.00    4.30
  -9  10  17    0.00    5.52
   9 -10 -17   -0.00    5.88
   9  10 -17   -0.00    5.54
  -9  10  18    5.32    7.66
   9 -10 -18   23.27    9.43
   9  10 -18   11.84    6.78
  -9  10  19   -0.00    5.73
   9  10 -19    4.47    5.73
  -9  10  20    4.39    6.25
   9  10 -20    0.00    5.13
  -9  10  21   -0.00    5.91
   9  10 -21   10.21    6.16
  -9  10  22    4.65    6.62
   9  10 -22   10.90    7.44
  -9  10  23   -0.00    6.00
   9  10 -23   -0.00    4.96
  -9  10  24   -0.00    5.44
   9  10 -24    1.17    6.78
  -9 -10  24   12.79    7.71
  -9  10  25   -0.00    6.22
   9  10 -25   -0.00    5.19
  -9 -10  25    4.41    6.51
  -9  10  26    7.82    7.88
   9  10 -26    5.36    7.36
  -9 -10  26    1.05    5.77
  -9  10  27    2.49    6.19
   9  10 -27   -0.00    5.83
  -9 -10  27   -0.00    5.83
  -9  10  28   -0.00    6.46
  -9 -10  28    3.77    7.64
  -9 -10  29   -0.00    6.25
  -9 -10  30   -0.00    6.12
  -9  11   1   -0.00    4.78
   9 -11  -1   -0.00    6.00
   9  11  -1    0.00    2.74
  -9  11   2   10.14    7.46
   9 -11  -2   21.91    8.27
   9  11  -2   11.67    4.76
  -9  11   3   -0.00    4.70
   9 -11  -3    7.19    6.41
   9  11  -3    0.00    3.27
  -9  11   4   19.04    8.58
   9 -11  -4    5.64    6.81
   9  11  -4   10.74    4.81
  -9  11   5   -0.00    5.37
   9 -11  -5    5.90    6.93
   9  11  -5    0.88    2.98
  -9  11   6   11.45    7.33
   9 -11  -6   14.78    8.15
   9  11  -6    3.18    3.93
  -9  11   7    3.63    5.18
   9 -11  -7    2.81    4.45
   9  11  -7   -0.00    3.30
  -9  11   8   -0.00    5.02
   9 -11  -8   -0.00    5.94
   9  11  -8    4.72    4.39
  -9  11   9    1.01    5.35
   9 -11  -9    0.00    5.46
   9  11  -9    0.00    4.08
  -9  11  10    6.74    6.77
   9 -11 -10   17.57    8.97
   9  11 -10   17.09    6.71
  -9  11  11    0.53    6.17
   9 -11 -11    1.33    4.81
   9  11 -11   -0.00    4.51
  -9  11  12    5.47    6.17
  -9  11  12   11.92    7.69
   9 -11 -12    7.31    7.68
   9  11 -12    4.34    5.13
  -9  11  13    2.44    5.41
  -9  11  13    1.59    4.98
   9 -11 -13   -0.00    5.40
   9  11 -13    0.00    4.33
  -9  11  14    7.71    7.03
   9 -11 -14    6.03    5.97
   9  11 -14    6.02    5.40
  -9  11  15    5.14    5.59
   9 -11 -15   -0.00    4.70
   9  11 -15   -0.00    4.57
  -9  11  16   18.97    8.30
   9 -11 -16   19.91    8.75
   9  11 -16   16.70    8.17
  -9  11  17    0.00    4.68
   9 -11 -17   -0.00    4.66
   9  11 -17    0.00    4.34
  -9  11  18    1.81    5.32
   9 -11 -18    6.01    6.12
   9  11 -18   -0.00    4.36
  -9  11  19   -0.00    5.22
   9 -11 -19    0.00    5.28
   9  11 -19   -0.00    4.34
  -9  11  20    7.60    6.24
   9 -11 -20    2.73    6.21
   9  11 -20    4.36    5.21
  -9  11  21   -0.00    4.97
   9 -11 -21    0.00    5.05
   9  11 -21   -0.00    5.57
  -9  11  22   -0.00    5.46
   9  11 -22    3.86    5.37
  -9  11  23    0.00    6.22
   9  11 -23    0.02    4.44
  -9  11  24    2.66    5.68
   9  11 -24    0.80    5.09
  -9  11  25    5.97    5.85
  -9  11  26   10.74    8.46
  -9  12   1    0.30    4.29
   9 -12  -1    4.17    6.11
   9  12  -1    2.26    2.96
  -9  12   2   -0.00    5.45
   9 -12  -2    0.00    3.84
   9  12  -2   -0.00    2.81
  -9  12   3    2.56    5.71
   9 -12  -3    0.00    4.96
   9  12  -3    1.17    2.99
  -9  12   4   22.74    9.52
   9 -12  -4   21.64    8.87
   9  12  -4    8.03    4.49
  -9  12   5    0.00    5.81
   9 -12  -5    0.00    4.36
   9  12  -5    0.56    2.81
  -9  12   6   -0.00    5.48
   9 -12  -6    2.89    4.78
   9  12  -6    0.74    2.72
  -9  12   7   -0.00    5.35
   9 -12  -7    0.28    5.19
   9  12  -7    1.72    2.89
  -9  12   8    7.17    7.30
   9 -12  -8   18.22    8.83
   9  12  -8   18.67    6.41
  -9  12   9    6.82    6.54
   9 -12  -9    3.46    4.85
   9  12  -9    7.87    5.07
  -9  12  10    3.73    6.52
   9 -12 -10    8.14    6.22
   9  12 -10   -0.00    4.49
  -9  12  11    0.00    5.32
   9 -12 -11   -0.00    6.51
   9  12 -11    3.74    3.88
  -9  12  12    4.76    6.01
   9 -12 -12    3.32    5.91
   9  12 -12    3.51    4.58
  -9  12  13    0.00    6.25
   9 -12 -13   -0.00    5.47
   9  12 -13   -0.00    3.81
  -9  12  14   11.69    7.26
  -9  12  14    2.07    7.25
   9 -12 -14    0.00    6.60
   9  12 -14    5.25    5.75
  -9  12  15   -0.00    5.27
  -9  12  15    0.27    3.85
   9 -12 -15    3.44    6.79
   9  12 -15    3.21    4.28
  -9  12  16    9.94    6.39
   9 -12 -16    0.41    5.78
   9  12 -16    2.68    4.53
  -9  12  17    3.48    6.05
   9 -12 -17   -0.00    5.52
   9  12 -17   -0.00    5.50
  -9  12  18    2.22    5.77
   9 -12 -18    0.00    5.74
   9  12 -18    7.29    5.23
  -9  12  19    2.16    5.54
   9 -12 -19    5.40    6.04
   9  12 -19   -0.00    5.33
  -9  12  20   14.46    8.49
   9 -12 -20    9.43    7.14
   9  12 -20    0.00    5.32
  -9  12  21   -0.00    5.53
   9 -12 -21    1.23    5.57
   9  12 -21    6.08    6.25
  -9  12  22    1.80    5.26
   9 -12 -22   -0.00    6.18
  -9  12  23    3.94    5.79
   9 -12 -23    0.31    4.21
  -9  12  24    7.13    7.20
   9 -12 -24    8.73    7.33
  -9  12  25   -0.00    5.82
  -9  13   1    6.75    6.40
   9 -13  -1    0.00    5.23
   9  13  -1    5.88    3.33
  -9  13   2   -0.00    4.73
   9 -13  -2   -0.00    5.24
   9  13  -2    0.71    2.59
  -9  13   3   -0.00    6.94
   9 -13  -3   -0.00    5.67
   9  13  -3    1.19    3.03
  -9  13   4    8.37    9.04
   9 -13  -4    1.92    5.16
   9  13  -4   -0.00    2.95
  -9  13   5    0.36    4.69
   9 -13  -5    2.36    5.60
   9  13  -5    4.81    3.69
  -9  13   6    7.13    5.79
   9 -13  -6    0.34    3.73
   9  13  -6    2.82    3.66
  -9  13   7    3.97    6.08
   9 -13  -7    0.89    5.02
   9  13  -7    0.00    2.96
  -9  13   8    1.13    5.26
   9 -13  -8   -0.00    5.83
   9  13  -8   -0.00    3.48
  -9  13   9   -0.00    5.42
   9 -13  -9    7.54    6.82
   9  13  -9   -0.00    3.53
  -9  13  10    6.80    7.18
   9 -13 -10   11.15    7.73
   9  13 -10    1.69    3.75
  -9  13  11   -0.00    5.97
   9 -13 -11    3.01    4.94
   9  13 -11   -0.00    3.72
  -9  13  12    4.03    6.38
   9 -13 -12    1.00    5.25
   9  13 -12    1.32    4.35
  -9  13  13    1.44    5.37
   9 -13 -13    0.00    5.13
   9  13 -13    5.69    4.87
  -9  13  14    6.28    7.37
   9 -13 -14    1.51    4.83
   9  13 -14   -0.00    3.94
  -9  13  15    0.00    4.26
   9 -13 -15    5.08    6.04
   9  13 -15   -0.00    3.67
  -9  13  16    8.85    7.63
  -9  13  16    5.14    6.64
   9 -13 -16    2.91    4.75
   9  13 -16    5.74    5.15
  -9  13  17    2.16    4.98
   9 -13 -17    5.03    6.45
   9  13 -17   -0.00    4.68
  -9  13  18   -0.00    5.96
   9 -13 -18   10.37    7.37
  -9  13  19   -0.00    6.22
   9 -13 -19   -0.00    5.86
  -9  13  20    0.26    5.21
   9 -13 -20    6.41    6.09
  -9  13  21   -0.00    6.79
   9 -13 -21    0.00    4.77
  -9  13  22    5.89    7.10
   9 -13 -22   10.31    7.53
   9 -13 -23    0.00    5.10
  -9  14   1    0.76    4.37
   9 -14  -1    2.68    5.32
   9  14  -1   -0.00    2.68
  -9  14   2    1.46    6.36
   9 -14  -2    2.99    5.60
   9  14  -2    1.04    3.09
  -9  14   3    0.00    4.91
   9 -14  -3    7.98    6.97
   9  14  -3    1.07    2.75
  -9  14   4    1.67    5.85
   9 -14  -4    2.08    4.62
   9  14  -4    5.86    3.94
  -9  14   5    2.30    5.66
   9 -14  -5    3.04    5.18
   9  14  -5   -0.00    3.02
  -9  14   6    3.18    5.61
   9 -14  -6   -0.00    6.38
   9  14  -6   -0.00    2.72
  -9  14   7   -0.00    5.91
   9 -14  -7    2.32    4.10
   9  14  -7    3.25    3.80
  -9  14   8    0.74    4.68
   9 -14  -8    3.05    5.53
   9  14  -8    0.00    3.85
  -9  14   9    0.33    4.40
   9 -14  -9    2.66    5.09
   9  14  -9   -0.00    3.74
  -9  14  10    1.74    6.24
   9 -14 -10    0.00    5.57
   9  14 -10    0.00    3.78
  -9  14  11   -0.00    5.83
   9 -14 -11    1.77    6.10
   9  14 -11    0.00    4.39
  -9  14  12   -0.00    5.02
   9 -14 -12    9.33    7.33
   9  14 -12    1.94    3.45
  -9  14  13    0.00    5.70
   9 -14 -13    0.00    5.44
   9  14 -13    2.89    4.75
  -9  14  14    2.87    5.66
   9 -14 -14    8.74    7.25
  -9  14  15   -0.00    6.34
   9 -14 -15    2.99    6.68
  -9  14  16    5.52    7.53
   9 -14 -16    0.03    5.70
  -9  14  17    0.44    5.27
   9 -14 -17    2.35    5.63
  -9  14  18   -0.00    6.40
   9 -14 -18    3.23    5.32
  -9  14  19   -0.00    6.29
   9 -14 -19    0.00    6.08
   9 -14 -20   -0.00    5.07
  -9  15   1    0.48    5.25
   9 -15  -1    0.46    5.37
   9  15  -1    1.76    3.01
  -9  15   2    7.33    6.12
   9 -15  -2   -0.00    5.18
   9  15  -2    3.58    2.99
  -9  15   3    4.97    7.64
   9 -15  -3   -0.00    6.11
   9  15  -3    2.82    3.62
  -9  15   4    5.01    6.44
   9 -15  -4   -0.00    5.41
   9  15  -4    2.56    3.44
  -9  15   5   -0.00    6.06
   9 -15  -5    0.00    5.14
   9  15  -5    0.00    3.50
  -9  15   6   -0.00    5.97
   9 -15  -6   11.23    7.49
   9  15  -6    0.87    3.85
  -9  15   7    3.97    6.28
   9 -15  -7    0.91    4.85
   9  15  -7   -0.00    3.85
  -9  15   8    1.41    5.20
   9 -15  -8   -0.00    7.02
   9  15  -8    0.00    4.09
  -9  15   9    3.19    6.31
   9 -15  -9    5.47    5.48
  -9  15  10   -0.00    5.66
   9 -15 -10    4.47    5.47
  -9  15  11    5.23    7.05
   9 -15 -11   -0.00    5.07
  -9  15  12    2.06    5.81
   9 -15 -12    2.48    6.08
  -9  15  13   -0.00    5.96
   9 -15 -13   -0.00    5.18
   9 -15 -14   -0.00    4.58
   9 -15 -15    0.65    6.01
   9 -15 -16    2.54    5.37
  -9  16   1    4.34    5.72
   9  16  -1    0.00    2.60
  -9  16   2   -0.00    6.59
   9  16  -2    3.41    3.43
  -9  16   3    2.35    5.80
   9  16  -3    0.00    3.09
  -9  16   4    1.50    5.21
   9 -16  -4   -0.00    5.56
  -9  16   5   -0.00    4.80
   9 -16  -5    5.70    6.89
  -9  16   6    0.00    4.89
   9 -16  -6   -0.00    4.33
   9 -16  -7    0.00    5.47
   9 -16  -8    4.08    6.73
  -8   0   1    0.35    3.59
  -8   0   1    1.00    3.61
   8   0  -1   -0.00    4.24
   8   0  -1   -0.00    2.76
   8   0  -1    3.37    4.05
  -8   0   2  444.35   45.00
  -8   0   2  417.62   44.72
   8   0  -2  396.91   44.12
   8   0  -2  449.95   43.95
   8   0  -2  369.05   43.66
  -8   0   3    1.25    4.40
  -8   0   3    1.06    3.28
   8   0  -3    0.00    3.70
  -8   0   4   61.82   11.46
   8   0  -4   51.46   10.73
  -8   0   5    0.00    3.79
   8   0  -5   -0.00    4.32
  -8   0   6   63.10   11.60
   8   0  -6   53.96   11.56
  -8   0   7    1.91    4.57
   8   0  -7    0.62    3.62
  -8   0   8  195.98   25.23
   8   0  -8  196.21   25.69
  -8   0   9   -0.00    4.58
   8   0  -9    2.23    3.62
  -8   0  10   -0.00    4.31
   8   0 -10    0.19    3.43
   8   0 -11   -0.00    5.43
   8   0 -12  172.53   24.13
   8   0 -13    1.89    4.54
   8   0 -14   46.55   11.45
  -8   0  15    3.66    5.06
  -8   0  16    3.25    5.33
  -8   0  17    2.32    5.02
  -8   0  18   72.67   14.94
  -8   0  19   -0.00    4.56
  -8   0  20    6.66    5.93
  -8   0  21    0.00    5.64
  -8   0  22   40.48   11.09
   8   0 -22   25.34   10.06
  -8   0  23   -0.00    4.50
   8   0 -23    0.00    3.95
  -8   0  24   17.07    9.07
   8   0 -24   16.16    8.54
  -8   0  25   -0.00    5.29
   8   0 -25    0.00    5.55
  -8   0  26   13.83    6.88
   8   0 -26   -0.00    7.13
  -8   0  27   -0.00    5.37
   8   0 -27    0.00    7.21
  -8   0  28   44.92   12.73
  -8   0  29   -0.00    4.74
  -8   0  30    7.22    7.75
  -8   0  31   -0.00    4.54
  -8   0  32    0.00    5.74
  -8   0  33   -0.00    4.52
  -8   0  34    8.62    7.10
  -8   0  35    5.34    7.14
  -8   1   1   52.49   10.65
  -8   1   1   40.25    9.89
   8  -1  -1   53.08   10.62
   8  -1  -1   37.26    9.46
   8   1  -1   51.48   10.01
   8   1  -1   63.21   10.17
   8   1  -1   47.50   10.06
  -8  -1   1   46.00    9.67
  -8   1   2    3.14    4.60
  -8   1   2    0.00    3.64
   8  -1  -2    0.00    4.05
   8  -1  -2    3.68    4.42
   8   1  -2    0.00    3.67
   8   1  -2    0.00    3.62
  -8  -1   2    0.00    3.70
  -8  -1   2    2.50    3.47
  -8   1   3    3.78    3.82
  -8   1   3    5.89    4.32
   8  -1  -3    2.48    3.86
   8  -1  -3    9.67    5.58
   8   1  -3    0.00    3.43
   8   1  -3    0.00    4.20
  -8  -1   3    2.86    3.45
  -8  -1   3    4.84    3.94
  -8   1   4   40.49    8.90
   8  -1  -4   31.87    8.77
   8   1  -4   30.75    7.33
   8   1  -4   30.33    8.00
  -8  -1   4   19.07    6.82
  -8   1   5    9.51    5.89
   8  -1  -5    6.20    5.05
   8   1  -5    6.67    4.61
   8   1  -5    4.00    4.91
  -8  -1   5    0.00    3.53
  -8   1   6   87.51   14.38
   8  -1  -6   85.27   14.59
   8   1  -6   82.69   14.10
  -8  -1   6   82.03   13.75
  -8   1   7    3.01    4.46
   8  -1  -7    9.10    5.76
   8   1  -7    0.00    3.93
  -8  -1   7    7.53    4.92
  -8   1   8    7.09    5.76
   8  -1  -8   -0.00    4.55
   8   1  -8   -0.00    4.68
  -8  -1   8    7.75    4.56
  -8   1   9   18.12    7.50
   8  -1  -9   14.16    6.51
   8   1  -9   12.89    6.91
  -8  -1   9   14.47    6.56
   8  -1 -10   94.63   16.89
   8   1 -10  134.36   18.75
  -8  -1  10  114.55   17.36
   8  -1 -11    0.00    4.87
  -8  -1  11    9.97    5.72
   8  -1 -12   13.59    6.52
   8  -1 -13   -0.00    5.96
  -8   1  14   72.81   14.47
   8  -1 -14  105.71   17.30
  -8   1  15   33.86    9.89
   8  -1 -15   29.65    9.20
  -8  -1  15   38.25    9.76
  -8   1  16   55.60   12.59
   8  -1 -16   56.08   13.00
  -8  -1  16   57.54   12.60
  -8   1  17    0.00    6.09
   8  -1 -17   -0.00    5.19
  -8  -1  17    0.00    5.04
  -8   1  18   -0.00    5.47
   8  -1 -18   12.16    7.39
  -8  -1  18   -0.00    3.84
  -8   1  19   -0.00    5.33
   8   1 -19    9.09    6.64
  -8  -1  19    2.77    5.66
  -8   1  20    5.93    5.69
   8   1 -20    6.38    6.72
  -8  -1  20   12.06    6.48
  -8   1  21   -0.00    5.51
   8   1 -21    0.82    6.07
  -8  -1  21    1.81    6.36
  -8   1  22   51.67   12.38
   8   1 -22   20.44   10.73
  -8  -1  22   51.55   12.50
  -8   1  23    2.58    4.93
   8   1 -23    4.18    6.33
  -8  -1  23   -0.00    6.09
  -8   1  24    1.95    4.51
   8   1 -24    0.00    5.12
  -8  -1  24    5.70    7.34
  -8   1  25    2.91    6.90
   8   1 -25   -0.00    6.37
  -8  -1  25    4.07    5.99
  -8   1  26    7.01    6.42
   8  -1 -26    8.07    7.58
   8   1 -26   10.40    7.68
  -8  -1  26   13.12    8.22
  -8   1  27    1.90    6.47
   8   1 -27    1.66    5.57
  -8  -1  27   -0.00    6.15
  -8   1  28   -0.00    4.15
   8   1 -28   -0.00    5.15
  -8  -1  28    1.80    5.31
  -8   1  29   -0.00    4.21
   8   1 -29   -0.00    5.01
  -8  -1  29   -0.00    7.24
  -8   1  30   11.91    8.42
  -8  -1  30   -0.00    7.45
  -8   1  31   11.27    7.72
  -8  -1  31    3.49    5.00
  -8   1  32   14.41    9.03
  -8  -1  32   10.16    6.47
  -8   1  33   -0.00    5.23
  -8  -1  33    8.32    6.95
  -8   1  34   -0.00    7.12
  -8  -1  34   -0.00    5.99
  -8   1  35   -0.00    6.53
  -8  -1  35   -0.00    5.55
  -8   2   1    2.48    3.64
  -8   2   1   -0.00    3.75
   8  -2  -1    0.00    3.69
   8  -2  -1    4.76    4.25
   8   2  -1    4.49    3.58
   8   2  -1    1.16    2.92
  -8  -2   1   -0.00    2.82
  -8  -2   1   -0.00    2.77
  -8   2   2   57.36   11.44
  -8   2   2   50.47   11.16
   8  -2  -2   60.05   11.42
   8  -2  -2   59.57   11.77
   8   2  -2   66.42   10.41
   8   2  -2   62.71   11.03
  -8  -2   2   30.70    8.73
  -8  -2   2   58.19   10.24
  -8   2   3   13.82    5.75
  -8   2   3    6.80    4.58
   8  -2  -3   11.23    6.06
   8  -2  -3   19.74    6.99
   8   2  -3   12.79    4.93
   8   2  -3   12.89    5.14
  -8  -2   3   11.89    5.43
  -8   2   4   29.81    8.99
  -8   2   4   37.07    9.33
   8  -2  -4   42.40    9.58
   8  -2  -4   32.32    8.80
   8   2  -4   42.41    8.34
   8   2  -4   19.14    6.95
  -8  -2   4   30.30    8.03
  -8   2   5    6.21    5.02
   8  -2  -5    3.11    5.10
   8   2  -5    7.83    4.18
   8   2  -5    1.03    3.67
  -8  -2   5    8.94    4.79
  -8   2   6   75.09   13.33
   8  -2  -6   52.11   11.94
   8   2  -6   83.53   12.64
   8   2  -6   54.34   11.47
  -8  -2   6   69.00   12.13
  -8   2   7   30.82    8.58
   8  -2  -7   34.31    9.37
  -8  -2   7   32.43    8.32
   8  -2  -8   63.33   12.91
  -8  -2   8   82.78   13.49
   8  -2  -9    5.73    6.05
  -8  -2   9    7.84    5.46
   8  -2 -10   -0.00    5.34
  -8  -2  10   -0.00    3.79
   8  -2 -11    4.69    4.74
  -8  -2  11   -0.00    4.45
   8  -2 -12   43.05   11.25
  -8  -2  12   43.76   10.07
  -8   2  13   24.31    8.23
   8  -2 -13   23.38    8.51
  -8   2  14   51.83   10.90
   8  -2 -14   14.31    7.49
  -8   2  15   14.59    7.07
   8  -2 -15   31.34    9.78
  -8   2  16   26.24    8.61
   8  -2 -16   41.14   11.11
   8   2 -16   20.49    8.02
  -8  -2  16   16.46    7.76
  -8   2  17   10.39    7.40
   8  -2 -17   20.18    8.83
   8   2 -17   12.25    7.39
  -8  -2  17    3.74    5.64
  -8   2  18  147.94   21.24
   8  -2 -18  117.17   20.49
   8   2 -18   90.41   18.17
  -8  -2  18  129.35   20.20
  -8   2  19   10.32    7.91
   8  -2 -19    2.87    6.51
   8   2 -19    0.00    6.09
  -8  -2  19    2.46    4.74
  -8   2  20   -0.00    5.80
   8  -2 -20    4.31    6.57
   8   2 -20   -0.00    6.26
  -8  -2  20   -0.00    4.83
  -8   2  21    0.97    5.01
   8  -2 -21    0.26    6.48
   8   2 -21    2.63    5.43
  -8  -2  21   -0.00    6.14
  -8   2  22   26.63    9.54
   8   2 -22   34.75   11.05
  -8  -2  22   13.76    7.23
  -8   2  23   -0.00    5.54
   8   2 -23   -0.00    4.95
  -8  -2  23    0.00    5.44
  -8   2  24    1.92    5.21
   8   2 -24   -0.00    5.95
  -8  -2  24    8.19    7.31
  -8   2  25    1.80    4.90
   8   2 -25    1.20    5.56
  -8  -2  25    0.51    5.42
  -8   2  26    4.53    6.49
   8   2 -26   -0.00    5.03
  -8  -2  26    3.58    5.66
  -8   2  27   12.25    7.03
   8   2 -27    2.80    5.75
  -8  -2  27    9.15    7.18
  -8   2  28    7.74    7.29
   8   2 -28    1.27    4.23
  -8  -2  28    7.55    7.28
  -8   2  29    1.92    6.01
   8   2 -29    0.00    4.81
  -8  -2  29   -0.00    5.46
  -8   2  30    2.70    6.36
   8   2 -30    0.32    6.24
  -8  -2  30    1.26    5.25
  -8   2  31    3.74    5.45
  -8  -2  31    0.00    5.48
  -8   2  32    3.86    6.17
  -8  -2  32    6.44    7.07
  -8   2  33    0.89    4.78
  -8  -2  33    5.84    6.99
  -8   2  34    4.95    6.48
  -8  -2  34   -0.00    5.15
  -8   2  35    5.63    5.62
  -8  -2  35   -0.00    6.79
  -8   3   1   88.15   14.53
  -8   3   1   78.08   14.28
   8  -3  -1   72.73   13.47
   8  -3  -1   75.94   13.87
   8   3  -1   71.52   11.50
  -8  -3   1   75.45   12.13
  -8  -3   1   68.35   10.95
  -8   3   2    0.97    3.79
  -8   3   2    4.45    4.62
   8  -3  -2    3.40    4.96
   8  -3  -2   -0.00    4.06
   8   3  -2    0.00    3.38
  -8  -3   2   -0.00    3.02
  -8  -3   2    0.39    2.82
  -8   3   3   42.91   10.22
  -8   3   3   41.85    9.96
   8  -3  -3   39.02    9.55
   8  -3  -3   66.96   11.84
   8   3  -3   43.62    8.60
  -8  -3   3   31.65    7.72
  -8  -3   3   34.44    7.65
  -8   3   4   95.89   16.05
  -8   3   4   84.79   15.82
   8  -3  -4  122.31   17.66
   8  -3  -4   88.21   15.74
   8   3  -4  108.37   14.58
  -8  -3   4   85.88   14.05
   8  -3  -5   14.98    6.59
   8   3  -5    8.78    4.66
  -8  -3   5   10.11    4.93
   8  -3  -6   39.91   10.16
   8   3  -6   46.18    9.25
  -8  -3   6   35.06    8.62
   8  -3  -7   10.17    6.72
   8   3  -7    6.82    4.88
  -8  -3   7    4.57    4.94
   8  -3  -8    4.11    5.37
  -8  -3   8    3.37    4.51
   8  -3  -9    0.00    3.78
  -8  -3   9    7.96    4.96
   8  -3 -10   97.10   16.24
  -8  -3  10   67.51   12.96
  -8   3  11   68.29   13.34
   8  -3 -11   52.51   12.81
  -8  -3  11   88.51   13.92
  -8   3  12   -0.00    4.61
   8  -3 -12    1.63    4.08
   8   3 -12    4.50    4.53
  -8  -3  12    4.47    4.53
  -8   3  13    4.43    5.13
   8  -3 -13    7.07    5.99
   8   3 -13    0.00    4.73
  -8   3  14   32.12    9.29
   8  -3 -14   13.93    7.65
   8   3 -14   12.07    6.26
  -8   3  15   25.16    8.57
   8  -3 -15   52.69   11.90
   8   3 -15   17.67    7.60
  -8   3  16   69.33   14.06
   8  -3 -16   63.55   14.35
   8   3 -16   54.63   12.84
  -8  -3  16   46.55   11.44
  -8   3  17   -0.00    3.88
   8  -3 -17    3.87    6.28
   8   3 -17    3.51    4.75
  -8  -3  17    0.00    4.51
  -8   3  18    0.68    4.72
   8  -3 -18    0.00    5.22
   8   3 -18    6.00    6.05
  -8  -3  18    6.71    6.44
  -8   3  19   10.12    7.16
   8  -3 -19   16.72    8.20
   8   3 -19    8.96    6.82
  -8  -3  19   17.49    8.57
  -8   3  20   93.37   16.84
   8  -3 -20   58.60   15.31
   8   3 -20   78.01   15.85
  -8  -3  20   71.57   15.24
  -8   3  21    3.53    5.99
   8  -3 -21    4.16    4.91
   8   3 -21    4.96    6.78
  -8  -3  21   -0.00    4.75
  -8   3  22    0.00    5.49
   8  -3 -22    7.03    7.99
   8   3 -22    4.82    5.73
  -8  -3  22    6.32    6.27
  -8   3  23    5.20    4.53
   8   3 -23    0.00    5.41
  -8  -3  23    1.20    5.90
  -8   3  24   10.73    6.97
   8   3 -24    1.90    5.90
  -8  -3  24    4.45    7.57
  -8   3  25    5.43    6.67
   8   3 -25    5.71    7.22
  -8  -3  25    0.00    5.12
  -8   3  26   -0.00    5.87
   8   3 -26    9.52    7.29
  -8  -3  26    0.00    5.30
  -8   3  27    2.24    4.34
   8   3 -27    6.89    6.36
  -8  -3  27    3.35    5.55
  -8   3  28   -0.00    4.85
   8   3 -28    2.66    4.95
  -8  -3  28    0.30    6.40
  -8   3  29    0.25    5.64
   8   3 -29   -0.00    3.12
  -8  -3  29   -0.00    6.31
  -8   3  30   -0.00    4.72
   8   3 -30    5.34    7.09
  -8  -3  30    4.19    7.52
  -8   3  31   -0.00    6.16
   8   3 -31    0.00    6.13
  -8  -3  31   -0.00    7.01
  -8   3  32    5.66    7.37
  -8  -3  32    7.33    7.18
  -8   3  33    2.65    6.21
  -8  -3  33   -0.00    6.29
  -8   3  34    0.00    6.27
  -8  -3  34    2.16    5.02
  -8   3  35    1.89    7.13
  -8  -3  35    3.15    7.03
  -8   4   1   51.72   12.02
   8  -4  -1   53.09   12.56
   8   4  -1   83.35   11.15
  -8  -4   1   51.20    9.84
  -8  -4   1   63.47    9.57
  -8   4   2   21.93    8.04
   8  -4  -2   24.90    8.42
   8   4  -2   29.79    6.74
  -8  -4   2   29.35    6.87
  -8  -4   2   23.19    5.52
  -8   4   3   13.51    7.04
   8  -4  -3    8.23    5.76
   8   4  -3    9.65    4.76
  -8  -4   3   16.90    5.79
  -8  -4   3   15.13    4.71
  -8   4   4   86.38   16.11
   8  -4  -4   74.70   15.19
   8   4  -4  102.63   14.48
  -8  -4   4  111.58   14.83
  -8   4   5    7.22    5.11
   8  -4  -5    3.91    4.59
   8   4  -5    7.99    4.69
  -8  -4   5   11.90    5.49
   8  -4  -6   47.96   11.18
   8   4  -6   38.88    8.97
  -8  -4   6   35.60    8.69
   8  -4  -7   60.48   13.31
   8   4  -7   55.32   11.07
  -8  -4   7   82.06   12.59
   8  -4  -8   24.37    9.14
   8   4  -8   30.10    7.92
  -8  -4   8   17.95    6.80
  -8   4   9   10.43    5.89
   8  -4  -9    0.53    4.65
   8   4  -9    2.01    3.78
  -8  -4   9    6.11    4.57
  -8   4  10    3.37    5.82
   8  -4 -10    3.77    4.96
   8   4 -10    7.49    4.83
  -8  -4  10    3.35    4.49
  -8   4  11    2.51    5.62
   8  -4 -11    8.85    6.40
   8   4 -11    6.87    4.96
  -8  -4  11    5.57    5.17
  -8   4  12   82.30   15.04
   8  -4 -12   90.87   15.92
   8   4 -12   57.37   12.04
  -8  -4  12   57.43   12.16
  -8   4  13   13.39    7.08
   8  -4 -13   13.53    7.61
   8   4 -13   10.68    6.32
  -8   4  14   24.21    7.98
   8  -4 -14   43.01   11.25
   8   4 -14   26.64    8.41
  -8   4  15   -0.00    5.19
   8  -4 -15    0.54    5.27
   8   4 -15    2.33    4.69
  -8   4  16    5.36    5.25
   8  -4 -16    6.04    5.95
   8   4 -16    5.94    5.73
  -8  -4  16   13.78    7.06
  -8   4  17   20.49    9.28
   8  -4 -17    8.84    7.67
   8   4 -17   16.61    7.32
  -8  -4  17   11.63    7.01
  -8   4  18   75.63   14.32
   8  -4 -18   45.53   12.47
   8   4 -18   47.15   11.18
  -8  -4  18   28.38    9.92
  -8   4  19    1.60    5.56
   8  -4 -19    8.56    7.48
   8   4 -19    2.36    4.92
  -8  -4  19    3.64    5.51
  -8   4  20    5.84    6.66
   8  -4 -20    9.86    7.28
   8   4 -20    0.91    4.22
  -8  -4  20    9.40    7.05
  -8   4  21   -0.00    4.97
   8   4 -21    0.00    5.38
  -8  -4  21    2.77    5.53
  -8   4  22   24.16    9.28
   8   4 -22   12.81    7.23
  -8  -4  22    6.55    6.86
  -8   4  23    9.80    7.78
   8   4 -23    3.94    5.45
  -8  -4  23    4.10    5.94
  -8   4  24    5.69    7.17
   8   4 -24    5.38    5.66
  -8  -4  24   -0.00    6.38
  -8   4  25    7.05    6.60
   8   4 -25   -0.00    5.87
  -8  -4  25    1.79    6.19
  -8   4  26    0.91    5.40
   8   4 -26    5.90    6.94
  -8  -4  26    0.15    5.88
  -8   4  27    1.29    5.46
   8   4 -27   -0.00    4.95
  -8  -4  27    5.60    7.62
  -8   4  28    0.00    5.76
   8   4 -28    0.00    5.21
  -8  -4  28    8.53    6.87
  -8   4  29    5.79    6.12
   8   4 -29   -0.00    4.58
  -8  -4  29    1.87    6.48
  -8   4  30    2.01    5.74
   8   4 -30    0.69    5.62
  -8  -4  30    1.01    5.94
  -8   4  31    0.74    6.69
   8   4 -31   -0.00    4.18
  -8  -4  31    2.36    5.87
  -8   4  32    0.00    6.07
   8   4 -32    1.41    7.17
  -8  -4  32    2.95    6.89
  -8   4  33    2.39    6.05
  -8  -4  33    0.72    6.08
  -8   4  34   10.41    7.38
  -8  -4  34   16.80    9.04
  -8   4  35    0.67    6.00
  -8  -4  35    7.97    8.29
  -8   5   1   27.60    9.14
   8  -5  -1   11.10    7.50
   8   5  -1   32.89    6.82
  -8  -5   1   24.06    6.20
  -8  -5   1   24.00    5.11
  -8   5   2   22.72    8.37
   8  -5  -2   10.02    6.86
   8   5  -2   26.39    6.36
  -8  -5   2   12.36    5.04
  -8  -5   2   19.18    4.87
  -8   5   3   66.13   13.82
   8  -5  -3   86.10   15.30
   8   5  -3   65.81   10.74
  -8  -5   3   56.80   10.06
  -8  -5   3   54.12    9.00
  -8   5   4   11.69    6.37
  -8   5   4   24.69    8.87
   8  -5  -4    3.62    5.22
   8  -5  -4   10.66    6.79
   8   5  -4   14.80    5.51
  -8  -5   4    7.93    4.34
  -8   5   5   44.92   11.19
  -8   5   5   51.08   12.13
   8  -5  -5   60.15   12.18
   8  -5  -5   48.84   11.50
   8   5  -5   64.65   10.23
   8   5  -5   30.74    8.02
  -8  -5   5   33.01    8.29
  -8   5   6   73.57   14.01
   8  -5  -6   74.26   14.06
   8  -5  -6   60.04   13.25
   8   5  -6   80.20   12.17
   8   5  -6   41.89    9.89
  -8  -5   6   82.58   12.37
  -8   5   7    3.86    5.58
   8  -5  -7    0.00    5.05
   8  -5  -7    0.58    4.69
   8   5  -7    0.08    3.58
   8   5  -7   -0.00    3.63
  -8  -5   7    8.48    4.62
  -8   5   8   10.32    5.79
   8  -5  -8    7.54    5.80
   8   5  -8    6.59    4.86
   8   5  -8   -0.00    3.57
  -8  -5   8    3.98    3.82
  -8   5   9    4.13    5.19
   8  -5  -9   13.25    7.28
   8   5  -9    4.96    3.80
  -8  -5   9   11.90    5.18
  -8   5  10  214.85   25.37
   8  -5 -10  154.74   23.54
   8   5 -10  131.91   20.34
  -8  -5  10  153.51   21.12
  -8   5  11   28.52    9.41
   8  -5 -11   39.52   11.19
   8   5 -11   14.67    6.18
  -8  -5  11   15.30    6.61
  -8   5  12    0.00    5.23
   8  -5 -12   -0.00    5.12
   8   5 -12    0.03    4.36
  -8  -5  12   -0.00    4.64
  -8   5  13    0.39    3.96
   8  -5 -13    0.00    5.09
   8   5 -13    0.77    4.55
  -8  -5  13    0.44    4.12
  -8   5  14    8.49    6.44
   8  -5 -14   17.45    7.70
   8   5 -14   10.14    6.19
  -8   5  15   17.11    8.13
   8  -5 -15   12.78    7.17
   8   5 -15   19.75    7.70
  -8   5  16   71.54   13.81
   8  -5 -16   33.42   11.19
   8   5 -16   31.88   10.00
  -8  -5  16   59.80   12.48
  -8   5  17   -0.00    3.99
   8  -5 -17    0.00    5.52
   8   5 -17    5.69    5.13
  -8  -5  17    7.03    6.22
  -8   5  18    2.26    5.50
   8  -5 -18    4.24    6.95
   8   5 -18    2.17    5.29
  -8  -5  18   -0.00    4.48
  -8   5  19    8.46    5.36
   8   5 -19   18.81    7.75
  -8  -5  19    6.09    5.99
  -8   5  20   27.34    9.46
   8   5 -20   26.80    9.54
  -8  -5  20   25.24    9.50
  -8   5  21   30.44    9.95
   8   5 -21   23.19    9.11
  -8  -5  21   19.91    9.22
  -8   5  22    8.96    6.44
   8   5 -22   13.02    6.33
  -8  -5  22    4.84    6.66
  -8   5  23   -0.00    3.49
   8   5 -23    3.76    5.22
  -8  -5  23   -0.00    5.37
  -8   5  24   16.82    8.03
   8   5 -24    0.73    4.69
  -8  -5  24    3.15    6.41
  -8   5  25    0.00    6.73
   8   5 -25    3.96    5.42
  -8  -5  25    1.02    6.00
  -8   5  26    5.57    6.62
   8   5 -26    0.34    3.98
  -8  -5  26    0.00    5.63
  -8   5  27   -0.00    6.53
   8   5 -27    3.54    6.85
  -8  -5  27    0.00    6.00
  -8   5  28    1.65    5.33
   8   5 -28   -0.00    4.47
  -8  -5  28    0.00    6.14
  -8   5  29    2.04    5.81
   8   5 -29   -0.00    4.58
  -8  -5  29    0.80    5.38
  -8   5  30    2.09    6.35
   8   5 -30    2.53    5.98
  -8  -5  30   10.95    8.55
  -8   5  31    0.00    5.74
   8   5 -31    9.13    7.46
  -8  -5  31    6.07    7.20
  -8   5  32   -0.00    5.84
   8   5 -32   -0.00    6.13
  -8  -5  32   -0.00    6.08
  -8   5  33    1.52    7.21
   8   5 -33    7.28    7.30
  -8  -5  33    2.58    7.14
  -8   5  34    6.31    6.10
  -8  -5  34    0.00    6.29
  -8   6   1   56.95   13.70
   8  -6  -1   87.20   15.39
   8   6  -1  105.83   12.60
   8   6  -1   52.15   10.48
  -8  -6   1   68.55   10.90
  -8  -6   1   86.32    9.21
  -8   6   2   88.81   15.80
   8  -6  -2   68.00   13.63
   8  -6  -2   58.87   14.01
   8   6  -2   77.49   11.36
   8   6  -2   66.08   10.72
  -8  -6   2   59.15   10.35
  -8  -6   2   64.97    8.77
  -8   6   3   88.19   15.90
   8  -6  -3   76.75   14.33
   8  -6  -3   70.98   14.51
   8   6  -3   98.90   12.76
   8   6  -3   57.41   10.76
  -8  -6   3   69.19   11.43
  -8   6   4   23.23    9.03
  -8   6   4   29.67    9.65
   8  -6  -4   31.91    9.96
   8  -6  -4   23.27    9.34
   8   6  -4   21.77    6.16
   8   6  -4   10.06    4.87
  -8  -6   4   16.29    5.64
  -8   6   5   22.93    8.45
  -8   6   5   40.12   11.21
   8  -6  -5   10.97    7.16
   8  -6  -5   37.37   10.39
   8   6  -5   18.71    6.09
   8   6  -5   12.44    5.33
  -8  -6   5   16.52    5.84
  -8   6   6   30.07    9.11
  -8   6   6   28.18    8.69
   8  -6  -6   30.98    9.41
   8  -6  -6   12.43    7.82
   8   6  -6   37.76    7.92
   8   6  -6   23.02    6.69
  -8  -6   6   19.75    6.19
  -8   6   7   17.81    8.26
   8  -6  -7   24.33    8.81
   8  -6  -7   28.63    9.65
   8   6  -7   22.46    6.87
   8   6  -7   16.97    6.35
  -8  -6   7   23.41    6.92
  -8   6   8   35.07    9.74
   8  -6  -8   15.03    8.13
   8  -6  -8   14.58    7.08
   8   6  -8   14.43    5.74
   8   6  -8   18.92    6.77
  -8  -6   8   23.56    6.80
  -8   6   9    3.03    5.20
   8  -6  -9    0.72    5.11
   8  -6  -9    3.16    5.29
   8   6  -9   -0.00    4.14
  -8  -6   9    3.26    4.86
  -8   6  10    9.42    6.05
   8  -6 -10    6.04    5.14
   8   6 -10    0.00    4.56
  -8  -6  10    7.40    4.90
  -8   6  11   18.12    7.66
   8  -6 -11   33.61   10.15
   8   6 -11   11.72    5.85
  -8  -6  11   12.39    6.10
  -8   6  12   10.38    6.21
   8  -6 -12   24.56    9.07
   8   6 -12   14.42    6.36
  -8  -6  12   19.79    7.63
  -8   6  13   26.63    8.66
   8  -6 -13   11.41    6.79
   8   6 -13    6.72    5.44
  -8   6  14   22.95    7.74
   8  -6 -14   35.58   10.97
   8   6 -14    1.50    4.89
  -8   6  15   14.50    7.91
   8  -6 -15   22.15    8.30
   8   6 -15    6.73    5.61
  -8   6  16    3.11    4.81
   8   6 -16    6.34    5.07
  -8  -6  16    3.70    5.59
  -8   6  17   40.66   11.24
   8   6 -17   27.15    9.38
  -8  -6  17   47.02   11.35
  -8   6  18   19.93    8.56
   8   6 -18   22.79    8.64
  -8  -6  18    9.99    7.17
  -8   6  19   16.47    7.39
   8   6 -19    1.73    4.72
  -8  -6  19    2.31    4.67
  -8   6  20    0.00    5.10
   8   6 -20    5.00    6.35
  -8  -6  20    0.00    4.91
  -8   6  21   -0.00    5.69
   8   6 -21   -0.00    4.09
  -8  -6  21    2.50    5.83
  -8   6  22    4.77    5.69
   8   6 -22    1.24    4.87
  -8  -6  22   -0.00    5.17
  -8   6  23   15.30    7.52
   8   6 -23   10.65    6.64
  -8  -6  23   14.28    8.32
  -8   6  24    0.83    5.16
   8   6 -24    4.79    6.23
  -8  -6  24    7.61    7.24
  -8   6  25    1.83    4.92
   8   6 -25   -0.00    4.85
  -8  -6  25    4.63    6.35
  -8   6  26    0.00    5.61
   8   6 -26   -0.00    5.80
  -8  -6  26   -0.00    6.60
  -8   6  27   10.95    6.82
   8   6 -27    0.00    5.20
  -8  -6  27    5.62    6.17
  -8   6  28    1.26    5.59
   8   6 -28    8.38    6.26
  -8  -6  28    6.48    6.89
  -8   6  29    6.42    5.85
   8   6 -29   -0.00    5.35
  -8  -6  29   -0.00    6.76
  -8   6  30    8.11    6.75
   8   6 -30    0.00    5.23
  -8  -6  30   -0.00    6.14
  -8   6  31    1.68    5.99
   8   6 -31   -0.00    5.42
  -8  -6  31   -0.00    7.34
  -8   6  32    5.78    7.30
   8   6 -32    4.38    6.29
  -8  -6  32    1.23    6.17
  -8   6  33    3.25    6.01
   8   6 -33    7.34    7.19
  -8  -6  33   12.57    9.84
  -8   6  34    3.05    5.81
  -8  -6  34    0.67    6.34
  -8   7   1   66.07   14.10
   8  -7  -1   71.10   13.87
   8   7  -1   44.70    8.73
  -8  -7   1   59.82    9.29
  -8   7   2   -0.00    5.36
   8  -7  -2   -0.00    6.16
   8   7  -2    0.51    3.20
  -8  -7   2   -0.00    2.88
  -8  -7   2   -0.00    1.41
  -8   7   3   13.85    7.55
   8  -7  -3   37.38    9.84
   8  -7  -3   36.09   11.02
   8   7  -3   16.92    5.69
  -8  -7   3   31.87    6.88
  -8   7   4   -0.00    4.43
   8  -7  -4    0.00    4.93
   8  -7  -4   -0.00    5.27
   8   7  -4    0.00    3.70
  -8  -7   4   -0.00    3.12
  -8   7   5   52.37   12.60
  -8   7   5   47.03   12.22
   8  -7  -5   56.53   12.75
   8  -7  -5   68.98   14.06
   8   7  -5   34.34    8.77
  -8  -7   5   63.46   10.22
  -8   7   6    0.00    4.89
  -8   7   6   14.26    7.33
   8  -7  -6   24.95    8.27
   8  -7  -6   18.85    8.58
   8   7  -6    3.12    4.13
  -8  -7   6   13.74    5.40
  -8   7   7    3.21    5.74
  -8   7   7    0.00    4.11
   8  -7  -7   -0.00    6.72
   8  -7  -7   -0.00    3.95
   8   7  -7   -0.00    3.03
   8   7  -7    0.78    3.66
  -8  -7   7   -0.00    3.15
  -8   7   8    2.00    4.94
   8  -7  -8    2.63    6.45
   8  -7  -8    2.21    4.94
   8   7  -8   -0.00    3.55
   8   7  -8   -0.00    4.22
  -8  -7   8    0.84    3.37
  -8   7   9   60.05   12.71
   8  -7  -9   33.95   10.45
   8  -7  -9   22.64    9.15
   8   7  -9   28.19    7.87
  -8  -7   9   26.55    8.26
  -8   7  10    0.00    5.98
   8  -7 -10    7.83    6.99
   8  -7 -10   10.78    6.48
   8   7 -10    0.88    4.23
  -8  -7  10   10.04    5.46
  -8   7  11   33.23   10.29
   8  -7 -11   45.66   11.88
   8  -7 -11   31.87   10.88
   8   7 -11   26.65    8.54
  -8  -7  11   42.48   10.09
  -8   7  12   -0.00    6.06
   8  -7 -12    0.28    5.54
   8   7 -12   -0.00    4.61
  -8  -7  12    0.00    5.23
  -8   7  13    9.72    6.84
   8   7 -13    2.58    5.23
  -8   7  14   10.64    7.08
   8   7 -14   15.12    6.75
  -8   7  15   61.04   13.18
   8   7 -15   36.03    9.97
  -8   7  16    5.76    6.27
   8   7 -16    6.58    5.57
  -8  -7  16    0.33    4.65
  -8   7  17    0.58    5.38
   8   7 -17    2.59    5.63
  -8  -7  17   -0.00    4.79
  -8   7  18    5.66    5.82
   8   7 -18    3.80    5.37
  -8  -7  18    2.77    5.44
  -8   7  19    3.87    5.88
   8   7 -19    6.85    5.63
  -8  -7  19    0.12    5.18
  -8   7  20    2.68    5.87
   8   7 -20    0.00    4.76
  -8  -7  20    1.76    5.94
  -8   7  21   25.08    9.83
   8   7 -21   11.51    7.10
  -8  -7  21    5.64    6.74
  -8   7  22   -0.00    4.85
   8   7 -22    6.24    5.55
  -8  -7  22   -0.00    5.66
  -8   7  23   -0.00    5.15
   8   7 -23   11.38    7.36
  -8  -7  23   -0.00    5.76
  -8   7  24   -0.00    5.92
  -8  -7  24   -0.00    5.23
  -8   7  25    4.89    6.02
   8   7 -25    5.56    7.28
  -8  -7  25   12.81    8.07
  -8   7  26    6.95    6.40
   8   7 -26    0.00    4.72
  -8  -7  26    4.26    7.84
  -8   7  27   -0.00    5.21
   8   7 -27    6.78    5.65
  -8  -7  27   -0.00    6.17
  -8   7  28   -0.00    4.27
   8   7 -28   -0.00    4.62
  -8  -7  28   -0.00    6.12
  -8   7  29    0.00    5.32
   8   7 -29    0.00    5.94
  -8  -7  29    7.90    7.43
  -8   7  30    3.45    5.71
   8   7 -30   -0.00    6.12
  -8  -7  30   -0.00    7.12
  -8   7  31    4.00    5.96
   8   7 -31    1.17    6.41
  -8  -7  31    0.46    6.49
  -8   7  32    2.89    5.58
   8   7 -32   -0.00    5.11
  -8  -7  32    1.63    5.77
  -8   7  33   -0.00    7.57
   8   7 -33    3.15    5.95
  -8  -7  33    2.30    7.69
   8   7 -34    0.00    4.52
  -8   8   1   69.91   14.29
   8  -8  -1   62.97   12.68
   8   8  -1   30.55    6.92
  -8   8   2    0.00    5.36
   8  -8  -2    0.00    5.32
   8   8  -2    0.00    2.85
   8  -8  -3   22.65    8.28
   8   8  -3   25.68    6.54
   8  -8  -4   22.67    8.34
   8   8  -4   15.55    5.28
   8  -8  -5    6.66    5.88
   8  -8  -5    0.36    4.28
   8   8  -5    4.34    3.93
   8  -8  -6    0.00    3.99
   8  -8  -6    1.80    5.54
   8   8  -6   -0.00    2.99
  -8  -8   6    0.89    3.26
  -8   8   7  100.06   16.43
   8  -8  -7  118.05   17.48
   8  -8  -7   89.50   16.83
   8   8  -7   57.97   11.00
  -8  -8   7   37.90    9.96
  -8   8   8   -0.00    5.39
   8  -8  -8    9.04    6.94
   8  -8  -8    3.17    6.25
   8   8  -8    0.31    3.79
  -8  -8   8    4.42    4.62
  -8   8   9   12.86    7.59
   8  -8  -9    2.76    5.41
   8   8  -9    5.26    4.90
  -8  -8   9    8.30    5.37
  -8   8  10   13.51    7.08
   8  -8 -10   10.66    7.51
   8   8 -10    6.41    5.09
  -8  -8  10    6.48    5.06
  -8   8  11    2.87    4.96
   8  -8 -11    2.88    5.06
   8   8 -11    1.05    3.81
  -8  -8  11    2.03    4.26
  -8   8  12    2.83    4.53
   8  -8 -12    0.00    4.88
   8   8 -12    3.37    5.00
  -8  -8  12    5.11    5.53
  -8   8  13   35.64   10.52
   8  -8 -13   55.81   12.87
   8   8 -13   21.26    8.07
  -8   8  14    0.00    4.81
   8   8 -14    1.71    4.00
  -8   8  15    6.87    7.04
   8   8 -15   20.77    7.34
  -8  -8  15    0.00    5.28
  -8   8  16    0.06    5.04
   8   8 -16    9.13    6.36
  -8  -8  16    5.89    5.83
  -8   8  17   32.67   10.14
   8   8 -17   23.04    8.02
  -8  -8  17   14.32    7.76
  -8   8  18    0.00    5.19
   8   8 -18   -0.00    3.64
  -8  -8  18    4.46    5.95
  -8   8  19    6.80    6.07
   8   8 -19    1.20    4.44
  -8  -8  19    1.61    5.65
  -8   8  20    1.92    5.40
   8   8 -20    0.00    4.76
  -8  -8  20    5.98    6.02
  -8   8  21    4.44    5.97
   8   8 -21    3.47    5.45
  -8  -8  21    9.88    7.09
  -8   8  22   -0.00    4.77
   8   8 -22   -0.00    6.12
  -8  -8  22   -0.00    7.51
  -8   8  23    4.70    6.94
   8   8 -23    5.12    5.97
  -8  -8  23    5.23    6.75
  -8   8  24    1.86    5.38
   8   8 -24    8.64    6.57
  -8  -8  24   -0.00    5.97
  -8   8  25    5.33    5.73
   8   8 -25   -0.00    5.85
  -8  -8  25    0.57    5.56
  -8   8  26   -0.00    5.61
   8   8 -26    3.68    5.69
  -8  -8  26    4.34    6.96
  -8   8  27    8.91    7.83
   8   8 -27    0.00    6.25
  -8  -8  27   18.50    8.96
  -8   8  28    3.11    5.61
   8   8 -28    2.91    6.09
  -8  -8  28    0.00    6.64
  -8   8  29   23.61    9.01
   8   8 -29    0.00    6.14
  -8  -8  29    2.50    7.28
  -8   8  30   -0.00    5.25
   8   8 -30    0.39    5.56
  -8  -8  30    1.68    7.32
  -8   8  31   -0.00    6.26
   8   8 -31   -0.00    4.98
  -8  -8  31    2.64    6.32
  -8   8  32    0.00    5.44
   8   8 -32    3.43    6.20
  -8  -8  32   -0.00    7.37
  -8   8  33    0.00    5.44
   8   8 -33   -0.00    6.63
  -8  -8  33    0.00    7.15
   8   8 -34    2.86    6.77
   8   8 -35    0.00    5.93
   8  -9  -1   68.81   13.72
   8   9  -1   55.81    9.21
   8  -9  -2    0.00    5.12
   8   9  -2   -0.00    2.88
  -8   9   3   17.43    9.25
   8  -9  -3   43.50   11.35
   8   9  -3   27.75    6.61
  -8   9   4   -0.00    5.35
   8  -9  -4    8.97    7.41
   8   9  -4    0.00    3.19
  -8   9   5   30.30   10.54
   8  -9  -5   71.32   13.67
   8   9  -5   30.08    7.57
  -8   9   6    0.00    4.75
   8  -9  -6   -0.00    4.76
   8   9  -6    4.38    4.07
  -8   9   7    2.59    6.22
   8  -9  -7    0.77    3.77
   8   9  -7    2.43    3.68
  -8   9   8    6.76    6.50
  -8   9   8   -0.00    5.63
   8  -9  -8   -0.00    5.54
   8   9  -8    0.00    3.35
  -8   9   9   -0.00    5.55
  -8   9   9    5.00    5.66
   8  -9  -9    9.95    7.65
   8   9  -9    0.00    3.85
  -8   9  10    5.13    6.47
   8  -9 -10   18.32    8.33
   8   9 -10   -0.00    4.17
  -8   9  11   63.51   13.97
   8  -9 -11   54.24   13.58
   8   9 -11   42.46   10.20
  -8   9  12    3.60    5.27
   8  -9 -12    1.48    5.24
   8   9 -12   -0.00    4.11
  -8  -9  12    2.41    5.12
  -8   9  13    5.79    7.21
   8  -9 -13    0.00    4.58
   8   9 -13   -0.72    4.39
  -8   9  14    2.68    6.02
   8  -9 -14    0.00    5.49
   8   9 -14    0.19    4.45
  -8   9  15   35.45   10.73
   8  -9 -15   54.26   12.68
   8   9 -15   29.24    9.03
  -8  -9  15   26.30    9.42
  -8   9  16   -0.00    5.07
   8   9 -16    0.00    3.93
  -8  -9  16    6.49    6.50
  -8   9  17   -0.00    4.61
   8   9 -17    1.45    3.87
  -8  -9  17    0.99    5.12
  -8   9  18    3.87    5.94
   8   9 -18    4.69    5.77
  -8  -9  18    0.00    4.43
  -8   9  19   17.53    8.00
   8   9 -19    5.51    6.28
  -8  -9  19    0.13    6.18
  -8   9  20    2.93    5.60
   8   9 -20    1.90    5.80
  -8  -9  20   -0.00    5.93
  -8   9  21   15.10    8.10
   8   9 -21    3.44    5.83
  -8  -9  21    9.48    7.53
  -8   9  22    0.00    5.63
   8   9 -22    7.19    5.89
  -8  -9  22    0.00    6.35
  -8   9  23   -0.00    4.83
   8   9 -23   -0.00    5.87
  -8  -9  23   -0.00    5.03
  -8   9  24   -0.00    5.72
   8   9 -24   -0.00    5.09
  -8  -9  24   -0.00    6.67
  -8   9  25   15.93    8.49
   8   9 -25    0.00    5.80
  -8  -9  25    6.77    7.21
  -8   9  26    0.00    6.20
   8   9 -26    1.51    5.06
  -8  -9  26    1.20    5.56
  -8   9  27    5.32    5.79
   8   9 -27   -0.00    6.12
  -8  -9  27    7.78    7.10
  -8   9  28   -0.00    5.71
   8   9 -28   -0.00    7.72
  -8  -9  28    0.40    5.88
  -8   9  29    4.26    7.07
   8   9 -29    4.85    6.66
  -8  -9  29   -0.00    5.51
  -8   9  30    0.00    5.99
   8   9 -30    5.32    5.95
  -8  -9  30   -0.00    5.76
  -8   9  31    0.96    5.94
   8   9 -31    9.84    7.76
  -8  -9  31    0.69    6.92
  -8   9  32   -0.00    5.21
   8   9 -32    0.36    6.82
  -8  -9  32   -0.00    7.03
   8   9 -33    1.77    7.37
  -8  10   1   38.05   11.18
   8 -10  -1   24.08    9.11
   8  10  -1   22.24    5.55
  -8  10   2    3.75    4.84
   8 -10  -2   -0.00    4.54
   8  10  -2    0.45    2.65
  -8  10   3   36.82   11.19
   8 -10  -3   53.55   12.04
   8  10  -3   27.46    6.76
  -8  10   4   19.10    8.95
   8 -10  -4   10.09    6.28
   8  10  -4    7.30    4.17
  -8  10   5    1.60    5.14
   8 -10  -5   13.12    7.48
   8  10  -5    5.01    4.08
  -8  10   6    0.63    4.48
   8 -10  -6   -0.00    5.84
   8  10  -6    0.00    3.42
  -8  10   7   28.12   10.52
   8 -10  -7   91.66   15.12
   8  10  -7   34.99    8.24
  -8  10   8    0.00    4.05
   8 -10  -8   -0.00    5.38
   8  10  -8    1.08    3.53
  -8  10   9    2.46    6.17
   8 -10  -9    5.57    5.47
   8  10  -9    1.93    3.75
  -8  10  10    4.75    6.16
  -8  10  10   -0.00    4.50
   8 -10 -10    1.79    5.62
   8  10 -10    1.29    3.77
  -8  10  11    0.00    5.34
   8 -10 -11   13.05    7.11
   8  10 -11    2.54    4.27
  -8  10  12   -0.00    4.49
   8 -10 -12    2.97    5.20
   8  10 -12    4.27    4.78
  -8  10  13   17.36    8.00
   8 -10 -13   30.02    9.63
   8  10 -13   22.79    7.90
  -8  10  14   -0.00    5.12
   8 -10 -14   -0.00    3.95
   8  10 -14    2.11    4.94
  -8  10  15    3.82    6.01
   8 -10 -15   -0.00    5.03
   8  10 -15    0.00    4.64
  -8  10  16    0.11    4.75
   8 -10 -16    1.28    4.88
   8  10 -16    1.25    4.64
  -8  10  17   28.47    9.80
   8 -10 -17   17.74    9.00
   8  10 -17   16.66    7.72
  -8  10  18   -0.00    5.65
   8  10 -18    0.00    4.98
  -8 -10  18    1.39    5.15
  -8  10  19   16.55    8.53
   8  10 -19   -0.00    4.80
  -8 -10  19   22.07    9.66
  -8  10  20   -0.00    5.67
   8  10 -20   -0.00    4.95
  -8 -10  20    3.79    4.82
  -8  10  21    8.02    6.95
   8  10 -21    6.90    6.29
  -8 -10  21   11.89    7.90
  -8  10  22   -0.00    4.84
   8  10 -22   -0.00    5.11
  -8 -10  22    5.57    6.98
  -8  10  23    1.98    5.84
   8  10 -23   -0.00    4.76
  -8 -10  23    8.49    7.12
  -8  10  24    0.60    4.66
   8  10 -24   -0.00    5.57
  -8 -10  24    3.69    7.47
  -8  10  25    1.03    5.35
   8  10 -25   -0.00    4.85
  -8 -10  25    8.13    6.96
  -8  10  26    0.91    4.70
   8  10 -26   -0.00    5.91
  -8 -10  26    0.00    5.05
  -8  10  27    0.00    5.64
   8  10 -27    6.89    6.62
  -8 -10  27    2.48    6.84
  -8  10  28    3.77    6.13
   8  10 -28    1.37    6.28
  -8 -10  28    1.02    6.63
  -8  10  29    9.81    7.14
   8  10 -29    0.31    5.14
  -8 -10  29    7.96    8.33
  -8  10  30   -0.00    6.23
   8  10 -30   -0.00    6.33
  -8 -10  30    1.72    6.05
  -8  10  31   -0.00    6.14
  -8 -10  31    3.43    7.28
  -8  11   1   27.59   10.05
   8 -11  -1   26.93   10.03
   8  11  -1   16.70    4.98
  -8  11   2    5.29    6.60
   8 -11  -2    5.04    5.69
   8  11  -2    4.60    3.21
  -8  11   3    8.91    6.13
   8 -11  -3   11.19    6.38
   8  11  -3    5.39    3.34
  -8  11   4    0.11    3.63
   8 -11  -4    4.35    5.10
   8  11  -4    2.58    3.37
  -8  11   5   12.50    7.87
   8 -11  -5   26.78    9.28
   8  11  -5   11.99    4.95
  -8  11   6    5.73    6.64
   8 -11  -6    0.00    4.67
   8  11  -6   -0.00    2.56
  -8  11   7    7.69    6.56
   8 -11  -7    0.00    5.41
   8  11  -7   -0.00    3.56
  -8  11   8    3.04    5.41
   8 -11  -8    8.52    7.34
   8  11  -8    3.84    3.68
  -8  11   9    7.74    7.10
   8 -11  -9   25.66    9.22
   8  11  -9   15.80    6.16
  -8  11  10    1.77    4.73
   8 -11 -10    2.34    5.77
   8  11 -10   -0.00    3.59
  -8  11  11    9.50    7.29
   8 -11 -11    0.39    6.26
   8  11 -11    8.22    4.70
  -8  11  12   -0.00    5.39
  -8  11  12   12.16    7.20
   8 -11 -12    4.86    5.89
   8  11 -12   10.38    5.81
  -8  11  13    0.00    4.57
   8 -11 -13    4.50    6.33
   8  11 -13   -0.00    4.79
  -8  11  14    0.00    4.82
   8 -11 -14   -0.00    5.09
   8  11 -14    0.59    3.79
  -8  11  15   13.14    8.58
   8 -11 -15   34.91   10.58
   8  11 -15   26.54    8.63
  -8  11  16    0.56    4.78
   8 -11 -16    0.66    4.80
   8  11 -16   -0.00    4.81
  -8  11  17    6.77    6.02
   8 -11 -17   -0.00    4.65
   8  11 -17    2.27    3.08
  -8  11  18   -0.00    5.52
   8 -11 -18    2.23    6.06
   8  11 -18   -0.00    5.27
  -8  11  19    6.23    7.30
   8 -11 -19   12.01    7.03
   8  11 -19    2.61    5.95
  -8  11  20   -0.00    5.10
   8 -11 -20   -0.00    5.27
   8  11 -20   -0.00    4.68
  -8  11  21    2.91    5.67
   8  11 -21    2.21    4.51
  -8  11  22    4.75    6.04
   8  11 -22   -0.00    4.82
  -8  11  23    3.78    5.55
   8  11 -23    0.89    4.81
  -8  11  24    6.88    6.67
   8  11 -24    7.23    6.48
  -8  11  25    6.84    6.40
   8  11 -25   10.79    7.15
  -8 -11  25   12.29    8.01
  -8  11  26   -0.00    5.97
   8  11 -26   -0.00    5.13
  -8 -11  26    1.85    6.97
  -8  11  27    6.99    7.45
   8  11 -27    1.38    5.03
  -8 -11  27    7.09    7.34
  -8  11  28   -0.00    6.15
  -8 -11  28   -0.00    5.21
  -8  11  29    0.00    6.23
  -8 -11  29    2.61    6.14
  -8 -11  30   -0.00    6.92
  -8 -11  31    7.17    7.60
  -8  12   1   -0.00    5.72
   8 -12  -1    1.08    5.02
   8  12  -1   -0.00    2.36
  -8  12   2    4.05    5.49
   8 -12  -2   -0.00    6.38
   8  12  -2    1.63    2.87
  -8  12   3   42.66   12.19
   8 -12  -3   49.84   12.34
   8  12  -3   34.65    7.74
  -8  12   4    4.62    6.14
   8 -12  -4   10.36    5.92
   8  12  -4    3.72    3.22
  -8  12   5    2.71    5.70
   8 -12  -5    0.00    5.80
   8  12  -5    1.76    3.21
  -8  12   6   -0.00    5.98
   8 -12  -6    4.40    5.70
   8  12  -6    1.58    4.00
  -8  12   7   29.04    9.88
   8 -12  -7   17.53    8.71
   8  12  -7   13.54    5.72
  -8  12   8    3.52    4.54
   8 -12  -8    4.64    6.48
   8  12  -8    2.47    4.05
  -8  12   9    7.90    6.80
   8 -12  -9    4.72    5.75
   8  12  -9    9.25    4.98
  -8  12  10    2.02    5.07
   8 -12 -10   -0.00    4.81
   8  12 -10    2.83    4.72
  -8  12  11    3.44    5.72
   8 -12 -11    1.28    4.99
   8  12 -11   -0.00    3.50
  -8  12  12   -0.00    4.63
   8 -12 -12    6.48    6.17
   8  12 -12    3.29    4.51
  -8  12  13    6.33    6.73
   8 -12 -13   24.39    9.87
   8  12 -13    0.00    4.58
  -8  12  14   -0.00    5.19
   8 -12 -14    1.73    5.24
   8  12 -14    0.92    4.71
  -8  12  15   -0.00    4.66
   8 -12 -15   -0.00    4.74
   8  12 -15   -0.00    3.90
  -8  12  16    8.18    6.78
   8 -12 -16   -0.00    5.55
   8  12 -16    5.55    4.71
  -8  12  17   11.71    7.00
   8 -12 -17    3.09    6.16
   8  12 -17   -0.00    4.72
  -8  12  18    6.27    6.77
   8 -12 -18    1.14    4.74
   8  12 -18    2.97    5.07
  -8  12  19    9.50    7.61
   8 -12 -19   12.88    8.30
   8  12 -19    6.59    6.23
  -8  12  20    4.57    6.40
   8 -12 -20   -0.00    4.10
   8  12 -20   -0.00    4.58
  -8  12  21    3.34    5.99
   8 -12 -21    1.69    5.35
   8  12 -21    0.94    4.61
  -8  12  22   -0.00    4.50
   8 -12 -22    0.07    5.25
   8  12 -22   -0.00    5.37
  -8  12  23    6.49    6.53
   8 -12 -23   -0.00    4.80
   8  12 -23    2.47    4.74
  -8  12  24    5.28    6.52
   8  12 -24   -0.00    5.84
  -8  12  25    1.48    5.33
  -8  12  26   -0.00    6.76
  -8  12  27    0.00    5.54
  -8  12  28    0.00    5.39
  -8  13   1    0.35    4.76
   8 -13  -1    2.41    6.03
   8  13  -1    3.76    3.52
  -8  13   2   -0.00    5.74
   8 -13  -2    2.23    4.93
   8  13  -2    3.16    3.45
  -8  13   3   -0.00    5.33
   8 -13  -3    0.39    5.97
   8  13  -3   -0.00    2.84
  -8  13   4    0.89    3.42
   8 -13  -4    3.73    5.82
   8  13  -4    6.14    4.07
  -8  13   5   19.70    9.51
   8 -13  -5   16.12    8.05
   8  13  -5   18.48    6.07
  -8  13   6   -0.00    4.75
   8 -13  -6    6.15    5.93
   8  13  -6    0.00    4.20
  -8  13   7    7.58    6.56
   8 -13  -7    9.98    7.48
   8  13  -7   -0.00    3.62
  -8  13   8    1.99    4.73
   8 -13  -8   -0.00    5.51
   8  13  -8    2.39    3.88
  -8  13   9   12.41    8.32
   8 -13  -9    8.59    6.91
   8  13  -9    5.29    5.09
  -8  13  10    6.61    6.55
   8 -13 -10   -0.00    5.34
   8  13 -10    2.98    3.81
  -8  13  11   10.76    7.45
   8 -13 -11   17.77    8.47
   8  13 -11    5.63    4.37
  -8  13  12    2.86    5.45
   8 -13 -12   -0.00    5.26
   8  13 -12    1.38    4.85
  -8  13  13    1.13    4.13
   8 -13 -13   -0.00    6.74
   8  13 -13   -0.00    4.57
  -8  13  14   -0.00    4.11
   8 -13 -14    3.56    5.58
   8  13 -14    2.26    5.00
  -8  13  15    5.04    6.95
   8 -13 -15    0.00    5.29
   8  13 -15    8.52    6.13
  -8  13  16    3.60    6.69
   8 -13 -16   -0.00    3.98
   8  13 -16    1.88    4.05
  -8  13  17   -0.00    5.31
   8 -13 -17    1.56    4.90
   8  13 -17    0.00    4.85
  -8  13  18    0.00    6.43
   8 -13 -18    2.76    6.02
   8  13 -18    0.00    5.31
  -8  13  19   -0.00    6.21
   8 -13 -19    0.00    4.79
   8  13 -19    0.33    4.45
  -8  13  20    6.37    7.00
   8 -13 -20   -0.00    3.87
   8  13 -20    0.00    5.35
  -8  13  21    4.92    6.65
   8 -13 -21    0.00    5.10
  -8  13  22   -0.00    5.18
   8 -13 -22   -0.00    5.72
  -8  13  23    2.87    5.63
   8 -13 -23    1.73    5.03
  -8  13  24   -0.00    5.45
   8 -13 -24   -0.00    5.85
  -8  13  25    9.75    6.78
   8 -13 -25    3.37    5.36
  -8  13  26    0.00    6.03
   8 -13 -26   -0.00    4.75
   8 -13 -27    6.24    6.61
  -8  14   1    5.15    7.24
   8 -14  -1    7.55    6.99
   8  14  -1    7.24    4.06
  -8  14   2    7.58    6.73
   8 -14  -2    3.24    5.84
   8  14  -2    9.33    4.22
  -8  14   3    0.89    5.46
   8 -14  -3   -0.00    6.23
   8  14  -3    7.78    4.26
  -8  14   4   -0.00    4.07
   8 -14  -4   -0.00    4.73
   8  14  -4    2.64    3.66
  -8  14   5    1.71    5.56
   8 -14  -5    4.96    5.96
   8  14  -5    0.29    2.93
  -8  14   6    0.00    5.73
   8 -14  -6   -0.00    5.85
   8  14  -6    1.49    4.18
  -8  14   7    5.04    6.48
   8 -14  -7    9.56    7.03
   8  14  -7    9.90    5.84
  -8  14   8    0.00    4.55
   8 -14  -8   10.11    7.06
   8  14  -8    3.17    4.39
  -8  14   9    4.49    6.48
   8 -14  -9    3.61    6.16
   8  14  -9    0.11    3.23
  -8  14  10    1.33    4.86
   8 -14 -10    1.38    5.05
   8  14 -10    0.00    3.39
  -8  14  11    4.36    6.48
   8 -14 -11    0.00    5.40
   8  14 -11    1.86    4.37
  -8  14  12    6.26    5.85
   8 -14 -12   -0.00    5.29
   8  14 -12   -0.00    4.57
  -8  14  13    1.58    5.19
   8 -14 -13    8.41    7.12
   8  14 -13    1.94    3.26
  -8  14  14    0.00    5.58
   8 -14 -14   -0.00    4.78
   8  14 -14   -0.00    4.35
  -8  14  15    2.63    4.55
   8 -14 -15    1.81    5.00
   8  14 -15    6.67    5.31
  -8  14  16    3.18    6.12
   8 -14 -16    0.00    5.97
   8  14 -16   -0.00    4.05
  -8  14  17    0.76    5.87
   8 -14 -17   -0.00    6.87
  -8  14  18    4.66    6.63
   8 -14 -18    0.07    5.80
  -8  14  19    5.34    6.78
   8 -14 -19   -0.00    5.81
  -8  14  20    7.58    6.79
   8 -14 -20   -0.00    4.81
  -8  14  21    4.45    6.59
   8 -14 -21    1.05    4.68
  -8  14  22    0.08    5.87
   8 -14 -22    4.97    6.45
  -8  14  23   -0.00    5.72
   8 -14 -23    7.88    6.84
  -8  14  24    0.11    6.17
  -8  15   1   12.13    7.94
   8 -15  -1    0.57    5.80
   8  15  -1    3.22    3.66
  -8  15   2    2.59    5.63
   8 -15  -2    0.00    4.97
   8  15  -2    0.00    3.48
  -8  15   3    0.20    4.65
   8 -15  -3    0.00    5.68
   8  15  -3   -0.00    3.60
  -8  15   4   -0.00    5.81
   8 -15  -4   12.52    7.64
   8  15  -4   -0.00    2.96
  -8  15   5   14.76    8.02
   8 -15  -5    4.94    5.70
   8  15  -5    7.96    4.49
  -8  15   6    0.01    5.15
   8 -15  -6    3.17    5.71
   8  15  -6    3.54    4.32
  -8  15   7   -0.00    5.10
   8 -15  -7   -0.00    3.95
   8  15  -7    0.51    3.62
  -8  15   8   -0.00    4.72
   8 -15  -8   -0.00    5.11
   8  15  -8    0.28    3.40
  -8  15   9   -0.00    5.30
   8 -15  -9    6.48    6.55
   8  15  -9    0.63    4.19
  -8  15  10    0.67    5.63
   8 -15 -10    5.01    5.93
   8  15 -10   -0.00    3.70
  -8  15  11   -0.00    5.25
   8 -15 -11    1.12    4.80
   8  15 -11   -0.00    3.81
  -8  15  12   -0.00    5.78
   8 -15 -12    0.00    6.03
  -8  15  13    2.80    5.83
   8 -15 -13    2.20    6.21
  -8  15  14   -0.00    5.25
   8 -15 -14    6.73    6.03
  -8  15  15   -0.00    5.90
   8 -15 -15    1.24    5.22
   8 -15 -16    4.20    5.69
   8 -15 -17    2.64    5.44
   8 -15 -18   -0.00    4.81
   8 -15 -19    0.79    4.69
  -8  16   1    0.00    5.19
   8 -16  -1    0.00    5.86
   8  16  -1    0.11    2.91
  -8  16   2    2.84    6.69
   8 -16  -2    3.36    5.24
   8  16  -2   -0.00    3.37
  -8  16   3   -0.00    5.31
   8 -16  -3    2.37    5.43
   8  16  -3    0.82    3.46
  -8  16   4   -0.00    6.38
   8 -16  -4    5.81    6.35
   8  16  -4    0.94    3.61
  -8  16   5   -0.00    5.17
   8 -16  -5   -0.00    5.40
   8  16  -5   -0.00    3.41
  -8  16   6    4.21    6.03
   8 -16  -6   -0.00    5.05
   8  16  -6    2.55    3.23
  -8  16   7   -0.00    5.22
   8 -16  -7    0.78    5.92
  -8  16   8   -0.00    6.11
   8 -16  -8    8.76    6.94
  -8  16   9    1.43    6.02
   8 -16  -9    5.98    6.61
   8 -16 -10    4.76    6.17
   8 -16 -11    1.75    4.97
   8 -16 -12   18.73    8.64
   8 -16 -13   -0.00    5.82
   8 -16 -14    0.00    5.19
   8 -17  -1   -0.00    5.48
   8 -17  -2   -0.00    4.62
   8 -17  -3   11.79    7.19
   8 -17  -4   -0.00    5.72
   8 -17  -5    0.37    5.80
   8 -17  -6   -0.00    5.22
   8 -17  -7   -0.00    4.88
   8 -17  -8   -0.00    5.70
   8 -17  -9   -0.00    4.85
  -7   0   1  787.73   74.03
  -7   0   1  720.45   73.56
  -7   0   1  782.71   72.61
   7   0  -1  748.34   73.75
   7   0  -1  718.29   73.34
  -7   0   2    0.72    3.10
  -7   0   2   -0.00    3.51
  -7   0   2    0.61    3.45
   7   0  -2    0.00    2.88
   7   0  -2    2.91    4.62
  -7   0   3    8.69    4.88
  -7   0   3    6.70    4.16
   7   0  -3   10.78    4.79
   7   0  -3    5.89    4.79
  -7   0   4   -0.00    3.21
   7   0  -4    3.10    3.47
   7   0  -4    0.59    3.79
  -7   0   5   26.06    7.41
   7   0  -5   43.63    8.38
   7   0  -5   20.81    7.03
  -7   0   6    0.00    3.96
   7   0  -6   -0.00    3.18
   7   0  -6    1.43    4.40
  -7   0   7  299.43   32.47
   7   0  -7  277.77   31.33
   7   0  -7  264.62   32.03
  -7   0   8   -0.00    3.84
   7   0  -8    1.01    3.30
  -7   0   9   10.57    5.43
   7   0  -9    0.00    4.37
  -7   0  10    0.93    3.46
   7   0 -10   -0.00    4.39
  -7   0  11  320.92   34.73
   7   0 -11  268.34   33.75
  -7   0  12    0.61    4.05
   7   0 -12   -0.00    4.11
  -7   0  13   99.65   15.71
   7   0 -13   77.78   14.94
   7   0 -14   -0.00    2.89
   7   0 -15   14.37    7.17
   7   0 -16    2.95    5.03
  -7   0  17  405.61   44.99
   7   0 -17  384.57   44.91
  -7   0  18   -0.00    3.73
   7   0 -18    0.00    5.21
  -7   0  19    1.40    4.87
   7   0 -19   21.16    7.74
  -7   0  20    0.38    5.39
   7   0 -20    2.61    5.15
  -7   0  21    7.31    6.24
   7   0 -21    1.00    5.60
  -7   0  22    5.63    6.45
   7   0 -22    2.33    5.48
  -7   0  23   31.52   10.80
  -7   0  24   -0.00    5.94
  -7   0  25   -0.00    5.64
  -7   0  26    0.75    4.74
  -7   0  27   55.26   14.00
  -7   0  28    0.66    5.35
  -7   0  29    4.70    5.61
  -7   0  30    5.72    4.53
  -7   0  31    1.75    6.53
  -7   0  32   -0.00    5.07
  -7   0  33   17.46    9.41
  -7   0  34    6.14    6.17
  -7   0  35    0.03    6.95
  -7   0  36   -0.00    6.19
  -7   0  37   -0.00    5.89
  -7   1   1    0.87    3.64
  -7   1   1    0.00    2.95
  -7   1   1    0.26    3.69
   7  -1  -1    4.08    4.45
   7  -1  -1    1.16    2.84
   7  -1  -1    0.00    4.30
   7   1  -1    5.28    3.43
   7   1  -1    0.59    4.11
  -7  -1   1    0.54    3.59
  -7   1   2   37.41    8.64
  -7   1   2   24.66    7.38
  -7   1   2   33.98    7.61
   7  -1  -2   33.84    8.34
   7  -1  -2   31.78    7.90
   7  -1  -2   30.56    8.09
   7   1  -2   43.20    8.16
   7   1  -2   39.17    8.67
  -7  -1   2   33.70    7.83
  -7  -1   2   38.85    8.20
  -7   1   3  197.61   27.38
  -7   1   3  253.66   27.77
   7  -1  -3  256.21   27.91
   7  -1  -3  220.93   28.07
   7   1  -3  246.27   27.16
   7   1  -3  274.30   28.52
  -7  -1   3  243.76   27.65
  -7   1   4    3.64    4.07
  -7   1   4   -0.00    3.34
   7  -1  -4   -0.00    3.48
   7  -1  -4    0.31    4.13
   7   1  -4   -0.00    2.96
   7   1  -4    0.00    3.22
  -7  -1   4    0.22    3.85
  -7   1   5   70.67   12.75
  -7   1   5   91.99   13.43
   7  -1  -5   92.13   13.42
   7  -1  -5   84.62   13.86
   7   1  -5   78.23   12.38
   7   1  -5   70.32   12.63
  -7  -1   5   89.88   13.31
  -7   1   6    0.00    3.45
  -7   1   6    0.14    3.78
   7  -1  -6   -0.00    3.04
   7  -1  -6   -0.00    3.69
   7   1  -6    0.80    3.33
   7   1  -6    0.00    2.99
  -7  -1   6    0.00    3.11
  -7   1   7   26.69    7.83
  -7   1   7   35.68    7.72
   7  -1  -7   27.54    7.96
   7   1  -7   23.20    7.02
   7   1  -7   19.15    7.05
  -7  -1   7   52.58    9.59
  -7   1   8    8.97    5.46
   7  -1  -8   10.77    6.14
   7   1  -8   23.04    6.74
   7   1  -8   21.40    6.79
  -7  -1   8   23.16    6.57
  -7   1   9  261.27   31.44
   7  -1  -9  254.58   31.59
   7   1  -9  282.77   31.64
  -7  -1   9  276.50   31.30
  -7   1  10   13.49    6.72
   7  -1 -10   18.12    7.25
   7   1 -10   13.87    6.70
  -7  -1  10   26.03    7.40
  -7   1  11   61.98   12.10
   7  -1 -11   51.12   11.62
   7   1 -11   64.02   12.09
  -7  -1  11   71.57   12.58
  -7   1  12    1.22    4.00
   7  -1 -12    0.72    3.49
   7   1 -12    1.11    5.02
  -7  -1  12    0.00    3.95
  -7   1  13  132.19   20.37
   7  -1 -13  164.67   22.32
   7   1 -13  145.92   20.95
  -7  -1  13  162.19   21.61
   7  -1 -14    7.92    6.01
   7   1 -14    5.30    5.13
  -7  -1  14    0.00    4.36
   7  -1 -15  117.11   18.89
   7   1 -15  109.86   18.02
   7  -1 -16    1.30    4.69
   7   1 -16   29.19    9.40
  -7   1  17   14.06    7.17
   7  -1 -17   27.54    8.88
   7   1 -17   19.00    8.24
  -7  -1  17   19.48    7.91
  -7   1  18    2.85    4.97
   7  -1 -18   -0.00    5.80
   7   1 -18   -0.00    5.43
  -7  -1  18    2.41    5.30
  -7   1  19  148.49   20.87
   7  -1 -19  149.35   22.00
  -7  -1  19   94.14   18.49
  -7   1  20    2.86    4.29
   7  -1 -20    3.52    6.06
  -7  -1  20   11.86    6.26
  -7   1  21   50.81   11.71
   7  -1 -21   48.86   12.79
  -7  -1  21   36.25   11.24
  -7   1  22    5.99    6.42
   7  -1 -22    6.35    6.64
  -7  -1  22    0.00    6.01
  -7   1  23    1.04    4.74
   7  -1 -23   28.69   10.50
  -7  -1  23   33.17    9.97
  -7   1  24    8.03    6.08
   7  -1 -24   15.80    7.95
  -7  -1  24    5.07    8.08
  -7   1  25   29.73   10.63
   7  -1 -25   50.30   13.58
   7   1 -25   36.05   12.06
  -7  -1  25   39.06   10.75
  -7   1  26    3.37    6.28
   7   1 -26   -0.00    4.62
  -7  -1  26    2.88    4.89
  -7   1  27   -0.00    4.74
   7   1 -27    4.84    6.93
  -7  -1  27    3.03    6.13
  -7   1  28   -0.00    6.17
   7   1 -28    3.13    4.91
  -7  -1  28    0.00    5.36
  -7   1  29   33.88   10.89
   7   1 -29   15.56    9.01
  -7  -1  29   14.09    9.15
  -7   1  30   -0.00    6.98
  -7  -1  30    0.00    4.94
  -7   1  31   18.76    8.76
  -7  -1  31    7.22    7.52
  -7   1  32    2.94    5.45
  -7  -1  32   -0.00    5.72
  -7   1  33    1.75    6.04
  -7  -1  33    2.93    5.72
  -7   1  34    0.00    5.82
  -7  -1  34    0.46    4.98
  -7   1  35    0.00    6.04
  -7  -1  35    4.12    6.09
  -7   1  36    0.00    5.71
  -7  -1  36    0.00    5.24
  -7   1  37    1.64    4.32
  -7  -1  37    8.77    7.64
  -7   2   1   36.93    9.09
  -7   2   1   51.88   10.18
  -7   2   1   34.68    8.33
   7  -2  -1   49.13   10.05
   7  -2  -1   49.62    9.29
   7  -2  -1   33.93    8.74
   7   2  -1   40.77    7.96
   7   2  -1   37.73    7.98
  -7  -2   1   50.57    8.77
  -7  -2   1   51.07    8.47
  -7   2   2   50.19   10.11
  -7   2   2   56.96   10.76
  -7   2   2   49.20    9.37
   7  -2  -2   40.62    9.48
   7  -2  -2   48.80    9.30
   7  -2  -2   55.18   10.44
   7   2  -2   33.28    7.46
   7   2  -2   53.59    9.02
  -7  -2   2   45.86    8.66
  -7  -2   2   33.02    7.44
  -7   2   3    3.53    3.59
  -7   2   3   12.87    6.07
  -7   2   3    9.94    4.77
   7  -2  -3    6.82    4.67
   7  -2  -3    2.59    3.33
   7  -2  -3    3.56    4.54
   7   2  -3    8.50    4.79
   7   2  -3    4.91    3.91
  -7  -2   3    8.86    4.20
  -7   2   4    8.01    4.90
  -7   2   4    3.42    3.76
   7  -2  -4    1.52    3.92
   7   2  -4    5.96    3.75
   7   2  -4    6.24    4.04
  -7  -2   4    4.66    3.80
  -7   2   5  253.08   30.44
  -7   2   5  273.98   30.26
   7  -2  -5  279.91   31.37
   7   2  -5  252.99   28.80
   7   2  -5  242.07   29.12
  -7  -2   5  264.39   29.44
  -7   2   6   13.61    6.64
  -7   2   6   16.47    6.44
   7  -2  -6   20.05    7.58
   7   2  -6   14.34    5.48
   7   2  -6   13.14    5.82
  -7  -2   6   11.63    5.04
  -7   2   7  243.51   29.03
  -7   2   7  260.11   28.60
   7  -2  -7  220.99   28.68
   7   2  -7  267.97   28.16
   7   2  -7  200.49   27.21
  -7  -2   7  244.51   27.88
  -7   2   8    2.50    3.55
  -7   2   8    7.68    4.57
   7  -2  -8    0.00    3.79
   7   2  -8    4.25    4.31
   7   2  -8    4.04    4.66
  -7  -2   8    5.18    4.36
  -7   2   9   72.46   12.69
  -7   2   9   62.34   11.43
   7  -2  -9   42.56   10.71
   7   2  -9   66.55   11.48
   7   2  -9   62.34   11.68
  -7  -2   9   63.68   11.35
  -7   2  10   12.20    5.74
   7  -2 -10    3.78    4.81
   7   2 -10   11.09    5.55
  -7  -2  10   19.24    6.21
  -7   2  11  149.02   20.87
   7  -2 -11  138.85   20.86
   7   2 -11  171.09   21.31
  -7  -2  11  133.16   19.86
  -7   2  12   -0.00    5.90
   7  -2 -12   35.23    9.21
   7   2 -12   39.11    9.11
  -7  -2  12   34.77    8.67
   7  -2 -13   61.47   12.95
   7   2 -13   55.92   12.16
  -7  -2  13   72.40   12.94
   7  -2 -14    0.93    4.67
   7   2 -14    0.23    3.54
  -7  -2  14    4.24    4.57
   7  -2 -15   39.60   10.42
   7   2 -15   21.72    7.76
  -7   2  16   58.05   12.56
   7  -2 -16   49.46   12.80
  -7   2  17   57.38   12.71
   7  -2 -17   61.84   13.73
  -7   2  18   38.54   10.14
   7  -2 -18   33.57   10.31
  -7  -2  18   30.53    9.86
  -7   2  19    1.32    3.81
   7  -2 -19   -0.00    4.92
  -7  -2  19    0.00    6.32
  -7   2  20    4.60    4.78
   7  -2 -20    6.23    6.26
  -7  -2  20   11.11    7.12
  -7   2  21   53.03   13.45
   7  -2 -21   67.99   15.22
  -7  -2  21   58.34   13.38
  -7   2  22    4.74    6.51
   7  -2 -22   13.83    8.05
   7   2 -22    0.74    6.03
  -7  -2  22    2.46    4.88
  -7   2  23   13.43    8.23
   7  -2 -23   26.70   10.35
   7   2 -23   32.34   10.70
  -7  -2  23   36.41   10.69
  -7   2  24    0.62    4.46
   7  -2 -24    5.85    5.57
   7   2 -24    0.12    5.05
  -7  -2  24   -0.00    5.62
  -7   2  25    9.20    7.28
   7   2 -25    2.53    4.87
  -7  -2  25   11.70    7.89
  -7   2  26    0.00    5.62
   7   2 -26    1.53    5.32
  -7  -2  26   -0.00    4.00
  -7   2  27   10.53    8.14
   7   2 -27    8.05    6.50
  -7  -2  27   19.44    9.97
  -7   2  28    1.21    4.96
   7   2 -28   -0.00    5.07
  -7  -2  28    4.64    6.66
  -7   2  29    2.85    4.87
   7   2 -29   10.17    7.66
  -7  -2  29    5.67    7.17
  -7   2  30    0.00    6.33
   7   2 -30    0.00    5.19
  -7  -2  30   -0.00    5.42
  -7   2  31    1.86    5.35
  -7  -2  31    7.87    8.91
  -7   2  32   -0.00    6.48
  -7  -2  32    6.41    6.95
  -7   2  33    9.24    8.15
  -7  -2  33   11.88    9.10
  -7   2  34    1.99    6.91
  -7  -2  34   -0.00    7.03
  -7   2  35    2.43    7.27
  -7  -2  35    0.00    5.35
  -7   2  36    1.65    7.17
  -7  -2  36   -0.00    7.67
  -7   2  37    0.00    6.60
  -7   3   1    0.00    4.54
  -7   3   1    2.89    3.99
  -7   3   1    0.92    4.06
   7  -3  -1    0.00    3.83
   7  -3  -1    4.55    4.22
   7   3  -1   -0.00    2.27
   7   3  -1    0.36    2.99
  -7  -3   1    0.44    2.77
  -7  -3   1    1.46    2.74
  -7   3   2  127.26   19.10
  -7   3   2  157.12   20.74
  -7   3   2  143.64   19.12
   7  -3  -2  121.23   18.85
   7  -3  -2  121.25   19.23
   7   3  -2  159.42   17.84
   7   3  -2  143.11   17.96
  -7  -3   2  141.71   17.76
  -7  -3   2  148.84   17.36
  -7   3   3   43.99    9.90
  -7   3   3   34.04    9.12
  -7   3   3   62.02   10.81
   7  -3  -3   46.72    9.96
   7  -3  -3   55.06   11.04
   7   3  -3   39.87    8.15
   7   3  -3   54.24    9.18
  -7  -3   3   43.55    8.40
  -7   3   4    1.91    4.30
  -7   3   4    9.27    4.81
   7  -3  -4   11.03    5.65
   7  -3  -4    0.00    4.23
   7   3  -4    6.34    3.90
   7   3  -4    5.51    4.13
  -7  -3   4    3.25    3.33
  -7   3   5   89.03   14.94
  -7   3   5   76.38   13.45
   7  -3  -5   85.68   14.77
   7   3  -5   95.78   13.44
   7   3  -5   92.72   13.86
  -7  -3   5  102.69   13.94
  -7   3   6   14.72    5.88
  -7   3   6   16.98    6.09
   7  -3  -6    6.87    5.25
   7   3  -6   28.16    6.92
   7   3  -6   11.87    4.99
  -7  -3   6   18.92    5.70
  -7   3   7    0.00    3.92
  -7   3   7    5.78    4.46
   7  -3  -7    3.89    4.50
   7   3  -7    1.15    3.71
   7   3  -7    4.47    3.77
  -7  -3   7    0.00    2.74
  -7   3   8    1.01    3.66
  -7   3   8   -0.00    3.87
   7  -3  -8    0.00    4.73
   7   3  -8    2.75    3.49
   7   3  -8   -0.00    4.14
  -7  -3   8    1.30    3.41
  -7   3   9  219.53   27.43
  -7   3   9  240.22   27.57
   7  -3  -9  222.22   27.92
   7   3  -9  228.06   26.36
   7   3  -9  202.66   25.91
  -7  -3   9  199.83   25.74
  -7   3  10   62.09   12.26
  -7   3  10   56.45   11.51
   7  -3 -10   56.73   12.37
   7   3 -10   63.89   11.75
   7   3 -10   67.70   11.84
  -7  -3  10   72.24   12.29
  -7   3  11    0.00    3.42
   7  -3 -11   12.22    6.19
   7   3 -11   11.38    5.02
  -7  -3  11    3.35    4.51
  -7   3  12   -0.00    4.14
   7  -3 -12   -0.00    3.89
   7   3 -12   -0.00    4.01
  -7  -3  12   -0.00    3.89
   7  -3 -13   76.53   14.91
  -7  -3  13   76.08   13.73
   7  -3 -14   70.82   14.87
  -7  -3  14  106.84   16.10
  -7   3  15  174.24   23.49
   7  -3 -15  148.19   22.93
  -7   3  16   20.75    8.43
   7  -3 -16   12.94    7.25
  -7   3  17    6.65    5.79
   7  -3 -17    7.42    7.07
  -7   3  18   25.51    9.09
   7  -3 -18   19.15    8.56
  -7  -3  18   11.09    6.77
  -7   3  19  245.08   31.97
   7  -3 -19  269.91   33.64
   7   3 -19  240.03   31.71
  -7  -3  19  237.43   31.55
  -7   3  20    1.55    5.29
   7  -3 -20    0.97    4.38
   7   3 -20    1.34    4.55
  -7  -3  20    9.26    6.43
  -7   3  21    7.30    5.74
   7  -3 -21   13.15    7.45
   7   3 -21    0.00    4.20
  -7  -3  21   -0.00    6.53
  -7   3  22    0.00    5.44
   7  -3 -22   -0.00    5.28
   7   3 -22   -0.00    4.91
  -7  -3  22    0.00    5.51
  -7   3  23   19.98    8.42
   7  -3 -23   10.99    7.42
   7   3 -23   10.11    7.09
  -7  -3  23   20.58    8.33
  -7   3  24    0.11    5.34
   7   3 -24    4.75    6.67
  -7  -3  24    2.73    7.14
  -7   3  25   25.02    8.99
   7   3 -25   -0.00    4.93
  -7  -3  25   16.01    8.70
  -7   3  26   -0.00    4.85
   7   3 -26   -9.01    6.74
  -7  -3  26    2.96    6.43
  -7   3  27    3.16    5.05
   7   3 -27   -0.00    4.96
  -7  -3  27   -0.00    6.17
  -7   3  28    0.00    5.38
   7   3 -28    1.46    5.73
  -7  -3  28   -0.00    8.09
  -7   3  29   33.51   10.11
   7   3 -29   -0.00    5.84
  -7  -3  29    6.34    6.92
  -7   3  30   -0.00    5.24
   7   3 -30    2.02    6.19
  -7  -3  30    0.00    8.04
  -7   3  31    8.25    6.67
   7   3 -31    5.00    6.10
  -7  -3  31    1.57    6.73
  -7   3  32    0.00    5.36
  -7  -3  32   15.01    8.17
  -7   3  33   -0.00    6.63
  -7  -3  33    0.00    6.73
  -7   3  34    3.25    6.92
  -7  -3  34    0.73    5.60
  -7   3  35    4.45    5.44
  -7  -3  35    9.80    8.07
  -7   3  36    2.48    6.69
  -7  -3  36   -0.00    6.40
  -7   3  37   -0.00    6.18
  -7   4   1   34.13   10.24
  -7   4   1   64.87   11.66
   7  -4  -1   76.17   12.89
   7  -4  -1   87.88   14.09
   7   4  -1   57.54    9.45
   7   4  -1   76.11   10.59
  -7  -4   1   59.30    9.69
  -7  -4   1   67.30    9.17
  -7   4   2   85.83   14.82
  -7   4   2   91.44   15.34
  -7   4   2   91.36   14.20
   7  -4  -2   69.94   13.68
   7  -4  -2   69.35   13.83
   7   4  -2   89.06   12.38
   7   4  -2  115.00   13.48
  -7  -4   2   89.66   12.44
  -7  -4   2   77.11   11.13
  -7   4   3   11.19    5.92
  -7   4   3   16.24    6.76
  -7   4   3   15.32    6.24
   7  -4  -3   10.52    5.75
   7  -4  -3   15.17    6.33
   7   4  -3    7.58    4.44
   7   4  -3    9.29    4.57
  -7  -4   3   11.17    4.37
  -7   4   4   35.68    9.10
  -7   4   4   16.46    7.27
  -7   4   4   21.25    7.38
   7  -4  -4   33.61    9.08
   7  -4  -4   33.05    8.87
   7   4  -4   39.94    7.59
   7   4  -4   33.02    7.29
  -7  -4   4   29.99    6.83
  -7   4   5   80.20   13.68
  -7   4   5   77.12   12.83
   7  -4  -5   32.25   10.06
   7   4  -5   68.76   10.88
   7   4  -5   60.39   10.60
  -7  -4   5   77.82   11.59
  -7   4   6   57.17   11.71
  -7   4   6   55.70   10.97
   7  -4  -6   53.31   11.49
   7   4  -6   51.69    9.78
   7   4  -6   51.93    9.77
  -7  -4   6   61.62   10.28
  -7   4   7   44.62   10.43
  -7   4   7   44.98    9.88
   7  -4  -7   49.37   11.17
   7   4  -7   54.62    9.65
   7   4  -7   37.19    8.54
  -7  -4   7   37.25    8.39
  -7   4   8   64.73   12.07
  -7   4   8   52.99   10.62
   7  -4  -8   52.51   11.78
   7   4  -8   37.30    8.65
   7   4  -8   38.00    8.77
  -7  -4   8   57.14   10.17
  -7   4   9   16.97    6.39
   7  -4  -9   16.06    7.10
   7   4  -9   29.53    7.29
  -7  -4   9   31.97    7.63
  -7   4  10    0.70    3.82
   7  -4 -10   -0.00    4.79
   7   4 -10    4.78    4.34
  -7  -4  10    0.88    3.67
  -7   4  11  118.26   16.93
   7  -4 -11   79.05   16.01
  -7  -4  11   94.70   15.27
  -7   4  12  143.91   20.39
   7  -4 -12  117.01   20.09
  -7  -4  12  140.19   19.54
  -7   4  13  151.49   19.80
   7  -4 -13  119.82   19.15
  -7  -4  13   91.53   16.52
  -7   4  14   12.31    6.49
  -7   4  14   17.80    7.25
   7  -4 -14    1.12    4.80
  -7  -4  14   23.04    7.65
  -7   4  15   47.27   11.30
   7  -4 -15   54.18   12.83
   7   4 -15   52.49   11.33
  -7   4  16   37.27    9.94
   7  -4 -16   36.00   10.68
   7   4 -16   18.94    7.82
  -7   4  17  132.87   20.00
   7  -4 -17  116.03   20.25
   7   4 -17  120.46   19.26
  -7   4  18   22.55    8.58
   7  -4 -18   17.41    8.63
   7   4 -18   18.55    7.90
  -7  -4  18   14.67    7.67
  -7   4  19    6.33    6.10
   7  -4 -19   25.01    9.64
   7   4 -19   14.38    6.99
  -7  -4  19   12.53    7.33
  -7   4  20   42.69   11.01
   7  -4 -20   26.22    9.14
   7   4 -20   15.91    8.12
  -7  -4  20   28.72    9.85
  -7   4  21   38.83   10.75
   7  -4 -21   41.73   11.74
   7   4 -21   23.85    8.66
  -7  -4  21   18.35    8.80
  -7   4  22   19.92    8.43
   7   4 -22   31.87   10.17
  -7  -4  22   20.86    9.13
  -7   4  23   20.86    8.09
   7   4 -23    7.34    6.89
  -7  -4  23    5.63    7.10
  -7   4  24    0.00    5.57
   7   4 -24    2.36    5.91
  -7  -4  24    0.00    4.87
  -7   4  25    2.16    6.50
   7   4 -25    4.68    5.23
  -7  -4  25    2.09    7.15
  -7   4  26    3.34    6.01
   7   4 -26   11.09    7.83
  -7  -4  26    0.45    5.62
  -7   4  27    4.66    6.02
   7   4 -27   13.92    7.23
  -7  -4  27    5.80    6.44
  -7   4  28    0.00    5.57
   7   4 -28   -0.00    6.12
  -7  -4  28    7.79    8.33
  -7   4  29   -0.00    5.75
   7   4 -29   -0.00    5.78
  -7  -4  29    6.98    7.59
  -7   4  30    2.71    4.85
   7   4 -30    0.80    4.75
  -7  -4  30    0.00    7.22
  -7   4  31    1.55    5.68
   7   4 -31    3.23    6.80
  -7  -4  31   -0.00    7.76
  -7   4  32   -0.00    4.67
   7   4 -32   -0.00    5.82
  -7  -4  32   -0.00    6.85
  -7   4  33   14.87    8.57
  -7  -4  33    0.00    5.02
  -7   4  34    6.90    7.54
  -7  -4  34   11.57    8.47
  -7   4  35   -0.00    4.51
  -7  -4  35   -0.00    7.05
  -7   4  36    3.75    6.32
  -7  -4  36   -0.00    6.43
  -7   5   1    0.18    4.20
  -7   5   1    3.45    4.48
   7  -5  -1    1.07    4.21
   7  -5  -1   -0.00    4.48
   7   5  -1    1.97    3.09
   7   5  -1    5.68    3.54
  -7  -5   1   -0.00    2.06
  -7  -5   1    3.52    2.06
  -7   5   2    2.16    3.94
  -7   5   2    4.56    4.31
   7  -5  -2    0.26    4.10
   7  -5  -2   -0.00    4.28
   7   5  -2    0.00    3.09
   7   5  -2    2.00    3.00
  -7  -5   2    1.55    2.84
  -7  -5   2    2.72    2.32
  -7   5   3   38.08    9.45
  -7   5   3   16.12    7.07
  -7   5   3   47.12    9.86
   7  -5  -3   51.64   10.85
   7  -5  -3   25.51    8.54
   7   5  -3   42.70    7.89
   7   5  -3   37.69    7.42
  -7  -5   3   31.85    6.84
  -7   5   4   87.67   15.06
  -7   5   4  110.15   16.88
  -7   5   4  103.57   15.44
   7  -5  -4   67.36   14.10
   7  -5  -4   82.90   15.11
   7   5  -4   86.14   12.72
   7   5  -4   88.19   12.62
  -7  -5   4   88.22   12.79
  -7   5   5   42.38    9.24
   7  -5  -5   34.61    9.37
   7   5  -5   35.00    7.39
   7   5  -5    9.40    4.78
  -7  -5   5   42.61    7.59
  -7   5   6    0.00    4.01
   7  -5  -6    5.45    4.70
   7   5  -6    1.54    3.33
  -7  -5   6   -0.00    2.85
  -7   5   7   20.07    6.64
   7  -5  -7   17.68    6.73
   7   5  -7    6.68    4.04
  -7  -5   7   11.07    5.23
  -7   5   8   72.47   13.26
   7  -5  -8   57.25   12.56
   7   5  -8   84.55   12.33
  -7  -5   8   51.39   10.43
  -7   5   9  112.67   17.44
   7  -5  -9  107.85   18.10
   7   5  -9  127.21   16.56
  -7  -5   9   94.09   15.45
  -7   5  10   29.02    8.90
   7  -5 -10   52.69   11.70
   7   5 -10   40.10    8.72
  -7  -5  10   23.76    7.42
  -7   5  11   91.23   15.33
   7  -5 -11   76.02   15.60
  -7  -5  11   90.97   14.61
  -7   5  12    2.11    4.64
  -7   5  12    1.42    4.69
   7  -5 -12   10.52    6.86
   7   5 -12    0.50    4.06
  -7  -5  12    1.26    3.96
  -7   5  13   32.04    9.49
  -7   5  13   46.94   10.75
   7  -5 -13   47.72   11.82
   7   5 -13   30.17    8.68
  -7  -5  13   39.27    9.69
  -7   5  14   40.88   10.75
  -7   5  14   43.16   10.60
   7  -5 -14   47.80   12.08
   7   5 -14   50.99   11.41
  -7  -5  14   54.48   11.49
  -7   5  15  135.68   20.36
  -7   5  15  157.56   21.38
   7  -5 -15  125.17   20.42
   7   5 -15  103.70   17.89
  -7   5  16   -0.00    5.03
  -7   5  16    0.00    4.89
   7  -5 -16   -0.00    5.41
   7   5 -16    0.25    4.05
  -7   5  17    0.00    4.52
   7  -5 -17   11.64    7.29
   7   5 -17   -0.00    4.19
  -7  -5  17    6.47    5.80
  -7   5  18    0.00    4.97
   7  -5 -18    2.98    5.47
   7   5 -18    6.09    4.63
  -7  -5  18    2.18    4.79
  -7   5  19   38.03   10.77
   7  -5 -19   19.61    8.56
   7   5 -19   13.52    7.33
  -7  -5  19   15.31    8.16
  -7   5  20   46.04   11.65
   7   5 -20   28.37    9.45
  -7  -5  20   28.87   10.33
  -7   5  21    0.00    5.59
   7   5 -21    0.84    5.33
  -7  -5  21    7.93    7.58
  -7   5  22   -0.00    5.22
   7   5 -22    3.04    5.31
  -7  -5  22   -0.00    5.90
  -7   5  23    0.00    5.44
   7   5 -23    0.09    5.52
  -7  -5  23    0.36    5.13
  -7   5  24   12.79    7.41
   7   5 -24   17.06    8.05
  -7  -5  24   10.36    8.00
  -7   5  25    9.16    7.61
   7   5 -25    8.95    6.08
  -7  -5  25    2.07    6.04
  -7   5  26    5.66    6.43
   7   5 -26    1.76    4.96
  -7  -5  26    1.06    6.41
  -7   5  27    3.33    6.24
   7   5 -27    3.14    4.89
  -7  -5  27   -0.00    6.64
  -7   5  28   -0.00    6.16
   7   5 -28    0.16    5.94
  -7  -5  28   10.39    7.61
  -7   5  29    2.34    5.58
   7   5 -29    1.03    5.22
  -7  -5  29    9.11    9.40
  -7   5  30    7.32    6.39
   7   5 -30    3.46    4.95
  -7  -5  30    0.50    6.94
  -7   5  31    2.87    6.26
   7   5 -31    0.07    6.15
  -7  -5  31    4.93    7.24
  -7   5  32   -0.00    6.39
   7   5 -32    1.40    5.50
  -7  -5  32    6.78    7.12
  -7   5  33   -0.00    6.44
  -7  -5  33   -0.00    7.00
  -7   5  34    5.03    7.27
  -7  -5  34    2.77    6.07
  -7   5  35   10.44    7.78
  -7  -5  35   10.99    7.54
  -7   5  36    0.29    4.51
  -7   6   1   82.25   15.00
  -7   6   1   54.24   12.37
   7   6  -1   87.83   10.94
   7   6  -1   57.58    9.56
  -7  -6   1   86.59   10.72
  -7  -6   1   65.00    7.66
  -7   6   2   71.72   13.52
  -7   6   2   46.54   10.95
   7  -6  -2   46.88   11.62
   7   6  -2   51.47    8.82
  -7  -6   2   67.79    9.53
  -7  -6   2   52.92    7.13
  -7   6   3   48.22   11.28
  -7   6   3   34.45    9.11
   7  -6  -3   50.49   11.19
   7   6  -3   40.52    7.61
  -7  -6   3   27.70    6.56
  -7  -6   3   27.71    5.37
  -7   6   4    9.94    6.49
  -7   6   4   13.00    6.12
   7  -6  -4    9.83    6.70
   7   6  -4    5.01    3.60
  -7  -6   4    8.36    4.04
  -7   6   5   -0.00    4.24
  -7   6   5    0.00    4.40
   7  -6  -5    2.77    5.27
   7   6  -5   -0.00    3.02
  -7  -6   5    1.76    3.19
  -7   6   6  104.20   15.79
   7  -6  -6   54.59   13.45
   7   6  -6   72.72   11.95
  -7  -6   6   90.17   12.85
  -7   6   7  124.69   19.42
   7  -6  -7  133.01   20.16
   7   6  -7  122.45   17.07
  -7  -6   7  141.96   18.03
  -7   6   8   60.18   12.43
   7  -6  -8   69.42   13.54
   7   6  -8   47.15    9.77
  -7  -6   8   53.59   10.54
  -7   6   9   -0.00    5.35
  -7   6   9   -0.00    3.85
   7  -6  -9    4.80    4.76
   7   6  -9    3.59    4.19
   7   6  -9    2.08    4.08
  -7  -6   9    3.13    4.13
  -7   6  10   56.99   13.14
  -7   6  10   90.10   15.39
   7  -6 -10   94.72   16.02
   7   6 -10   69.57   12.23
   7   6 -10   71.07   12.56
  -7  -6  10   74.63   13.24
  -7   6  11  136.56   19.82
  -7   6  11   98.31   17.90
   7  -6 -11  112.96   18.95
   7   6 -11  108.40   16.76
  -7  -6  11  127.22   18.06
  -7   6  12   13.16    7.48
  -7   6  12   20.80    8.13
   7  -6 -12    0.00    5.46
   7   6 -12   16.98    6.37
  -7  -6  12   13.43    6.56
  -7   6  13    0.00    4.98
  -7   6  13    5.84    5.42
   7  -6 -13    6.33    6.24
   7   6 -13   12.10    5.59
  -7  -6  13   16.96    7.21
  -7   6  14   16.13    6.99
  -7   6  14    1.62    5.24
   7  -6 -14   12.27    7.42
   7   6 -14    7.82    5.68
  -7  -6  14    6.30    6.02
  -7   6  15    7.71    6.03
  -7   6  15    1.82    4.66
   7  -6 -15    4.04    4.95
   7   6 -15   -0.00    4.71
  -7   6  16   44.22   11.55
  -7   6  16   39.24   11.24
   7  -6 -16   69.44   14.33
   7   6 -16   41.83   10.68
  -7   6  17   39.88   10.83
   7   6 -17   52.73   11.92
  -7  -6  17   42.11   11.53
  -7   6  18   74.46   14.54
   7   6 -18   60.38   12.59
  -7  -6  18   52.97   12.93
  -7   6  19   -0.00    5.65
   7   6 -19    9.43    5.75
  -7  -6  19    2.11    4.82
  -7   6  20   -0.00    6.19
   7   6 -20    6.98    5.70
  -7  -6  20   -0.00    4.89
  -7   6  21    3.78    5.60
   7   6 -21    1.27    4.80
  -7  -6  21    5.60    6.22
  -7   6  22   27.92   10.05
   7   6 -22   22.01    8.39
  -7  -6  22   22.05    8.88
  -7   6  23   20.05    8.62
   7   6 -23    0.00    5.64
  -7  -6  23    2.75    6.62
  -7   6  24   10.56    6.87
   7   6 -24    0.72    5.50
  -7  -6  24   13.27    7.87
  -7   6  25    1.73    4.77
   7   6 -25   -0.00    4.60
  -7  -6  25    2.02    5.33
  -7   6  26   12.77    8.03
   7   6 -26   21.51    8.94
  -7  -6  26   16.09    9.45
  -7   6  27    0.42    4.14
   7   6 -27    3.11    7.17
  -7  -6  27    0.00    7.23
  -7   6  28    2.84    6.17
   7   6 -28    5.30    7.03
  -7  -6  28    1.31    4.75
  -7   6  29   -0.00    3.99
   7   6 -29    6.50    6.17
  -7  -6  29   -0.00    5.99
  -7   6  30    1.04    5.37
   7   6 -30    0.00    5.94
  -7  -6  30   -0.00    5.79
  -7   6  31   13.48    7.62
  -7  -6  31   -0.00    6.27
  -7   6  32   14.26    8.32
   7   6 -32    5.99    7.02
  -7  -6  32    2.97    7.21
  -7   6  33    5.46    6.86
   7   6 -33   14.83    9.07
  -7  -6  33   -0.00    6.92
  -7   6  34    4.28    6.51
  -7  -6  34    8.55    8.54
  -7   6  35    4.24    5.86
  -7  -6  35    1.13    6.35
  -7   6  36    6.28    7.67
  -7   7   1    3.56    5.11
  -7   7   1   -0.00    4.86
   7  -7  -1    2.75    5.56
   7   7  -1    3.47    2.98
  -7  -7   1    3.59    3.05
  -7   7   2   42.17   10.77
  -7   7   2   27.71    8.69
   7  -7  -2   25.34    8.08
   7   7  -2   26.88    5.60
  -7  -7   2   20.83    5.02
  -7  -7   2   17.39    2.68
  -7   7   3    6.80    6.16
  -7   7   3    4.40    4.82
   7  -7  -3    5.52    5.08
   7   7  -3    0.00    3.32
  -7  -7   3    8.15    3.81
  -7  -7   3    8.96    2.51
  -7   7   4  221.30   29.94
  -7   7   4  237.93   29.26
   7  -7  -4  235.02   29.44
   7  -7  -4  186.90   28.69
   7   7  -4  256.52   25.55
  -7  -7   4  208.77   24.88
  -7   7   5   70.40   14.18
  -7   7   5   56.65   13.69
  -7   7   5   85.54   15.06
   7  -7  -5   90.65   15.33
   7  -7  -5   64.11   14.29
   7   7  -5   91.76   12.09
   7   7  -5   63.87   11.22
  -7  -7   5   82.72   11.98
  -7   7   6    9.95    5.87
  -7   7   6   14.45    7.30
  -7   7   6   -0.00    4.69
   7  -7  -6   13.42    7.43
   7  -7  -6    6.71    6.25
   7   7  -6   11.83    4.63
   7   7  -6    1.06    3.24
  -7  -7   6    6.04    4.22
  -7   7   7   65.52   13.62
  -7   7   7   57.02   12.95
   7  -7  -7   73.57   13.93
   7  -7  -7   60.87   13.75
   7   7  -7   77.57   11.32
   7   7  -7   68.50   11.29
  -7  -7   7   56.70   10.93
  -7   7   8   10.38    6.20
  -7   7   8    6.67    6.41
   7  -7  -8   15.71    7.06
   7  -7  -8   13.51    7.87
   7   7  -8    8.33    4.53
   7   7  -8   10.09    5.02
  -7  -7   8    7.14    5.05
  -7   7   9   25.50    8.77
  -7   7   9   20.93    7.59
   7  -7  -9   16.76    7.50
   7  -7  -9   17.32    7.83
   7   7  -9   32.27    7.51
   7   7  -9   23.54    7.22
  -7  -7   9   25.81    7.73
  -7   7  10   57.27   12.95
  -7   7  10   88.20   15.02
   7  -7 -10   59.14   13.03
   7  -7 -10   73.91   15.02
   7   7 -10   64.23   11.36
   7   7 -10   55.25   11.26
  -7  -7  10   79.03   13.07
  -7   7  11   24.66    8.25
  -7   7  11   33.90    9.71
   7  -7 -11   26.98    9.36
   7   7 -11   17.55    7.67
  -7  -7  11   21.49    7.47
  -7   7  12    1.79    5.27
  -7   7  12    1.93    5.23
   7  -7 -12    2.40    6.28
   7   7 -12    0.04    4.01
  -7  -7  12    0.00    4.49
  -7   7  13   16.93    8.08
   7  -7 -13   16.62    8.06
   7   7 -13    6.80    5.86
  -7  -7  13   17.78    7.42
  -7   7  14  140.36   21.32
   7   7 -14  153.71   20.17
  -7  -7  14  106.97   19.04
  -7   7  15    1.35    4.35
   7   7 -15    2.59    5.02
  -7   7  16    0.00    6.09
   7   7 -16   -0.00    4.47
  -7   7  17    0.00    5.10
   7   7 -17   -0.00    3.61
  -7  -7  17    1.58    5.63
  -7   7  18    3.90    4.81
   7   7 -18    4.88    4.74
  -7  -7  18    0.00    6.51
  -7   7  19    3.84    5.43
   7   7 -19    7.82    5.59
  -7  -7  19    1.52    4.92
  -7   7  20   22.16    9.03
   7   7 -20   12.38    6.63
  -7  -7  20   21.24    8.80
  -7   7  21    2.84    5.31
   7   7 -21    1.36    4.57
  -7  -7  21    2.74    5.45
  -7   7  22    3.05    5.13
   7   7 -22   -0.00    4.80
  -7  -7  22   -0.00    5.95
  -7   7  23    1.59    5.48
   7   7 -23    8.58    5.74
  -7  -7  23   15.38    8.44
  -7   7  24   25.73    9.33
   7   7 -24   21.53    8.92
  -7  -7  24   13.14    8.35
  -7   7  25    2.75    5.81
   7   7 -25   -0.00    5.86
  -7  -7  25    6.18    7.47
  -7   7  26   18.98    8.27
   7   7 -26   19.86    8.49
  -7  -7  26    0.00    6.33
  -7   7  27   -0.00    5.18
   7   7 -27    2.40    6.48
  -7  -7  27    3.15    6.86
  -7   7  28    0.00    5.65
   7   7 -28    2.60    6.27
  -7  -7  28   -0.00    6.13
  -7   7  29   10.08    6.91
   7   7 -29   16.18    8.08
  -7  -7  29   -0.00    6.83
  -7   7  30    8.85    7.51
   7   7 -30    3.59    6.49
  -7  -7  30    6.69    6.81
  -7   7  31    1.76    5.51
   7   7 -31    2.48    5.94
  -7  -7  31    5.42    7.43
  -7   7  32    4.14    5.93
   7   7 -32    2.41    6.30
  -7  -7  32    5.03    6.69
  -7   7  33    0.00    5.11
   7   7 -33   -0.00    5.98
  -7  -7  33    6.09    7.11
  -7   7  34    1.91    5.91
   7   7 -34   -0.00    6.70
  -7  -7  34   -0.00    7.88
  -7   7  35    0.00    5.84
  -7   8   1   44.51   11.27
  -7   8   1   58.88   12.21
   7  -8  -1   22.38    8.40
   7   8  -1   23.29    5.67
  -7   8   2   72.16   14.58
  -7   8   2   79.74   14.99
   7  -8  -2   59.54   13.04
   7   8  -2   69.90   10.23
  -7  -8   2   71.32   10.23
  -7   8   3    8.74    6.62
  -7   8   3   11.31    7.12
   7  -8  -3    8.77    5.95
   7   8  -3    5.20    3.65
  -7  -8   3    6.59    3.62
  -7   8   4   13.50    7.69
  -7   8   4   23.20    8.20
   7  -8  -4   29.15    8.49
   7   8  -4    7.53    4.32
  -7  -8   4   23.36    5.73
  -7   8   5   12.61    6.38
   7  -8  -5    9.54    6.79
   7  -8  -5    6.18    6.00
   7   8  -5    2.27    3.22
  -7  -8   5    5.98    4.10
  -7   8   6   23.92    8.21
  -7   8   6   37.15    9.89
   7  -8  -6   12.13    7.55
   7  -8  -6   40.94   11.14
   7   8  -6   23.29    6.86
  -7  -8   6   32.44    7.67
  -7   8   7   -0.00    4.67
  -7   8   7   -0.00    4.28
   7  -8  -7    4.00    5.42
   7  -8  -7    1.19    5.29
   7   8  -7   -0.00    3.14
   7   8  -7   -0.00    3.19
  -7  -8   7   -0.00    3.47
  -7   8   8   49.91   11.65
  -7   8   8   72.00   13.77
   7  -8  -8   63.82   12.75
   7  -8  -8   31.75   10.23
   7   8  -8   53.68    9.48
   7   8  -8   36.24    8.89
  -7  -8   8   41.35    9.44
  -7   8   9    5.19    6.55
   7  -8  -9    1.16    5.03
   7  -8  -9    0.00    5.56
   7   8  -9    6.60    4.12
   7   8  -9    1.13    3.57
  -7  -8   9    5.77    5.15
  -7   8  10   14.84    7.58
   7  -8 -10   15.10    7.81
   7   8 -10   10.50    5.04
  -7  -8  10   15.77    6.52
  -7   8  11   12.06    6.75
   7  -8 -11    0.31    4.01
   7   8 -11   -0.92    4.38
  -7  -8  11    0.00    4.78
  -7   8  12  155.73   22.25
   7  -8 -12  154.62   21.99
   7   8 -12   96.81   17.26
  -7  -8  12  157.11   20.82
  -7   8  13    1.68    4.57
   7   8 -13    0.00    4.44
  -7  -8  13    4.52    5.56
  -7   8  14   12.23    6.95
   7   8 -14    0.00    4.12
  -7   8  15   -0.00    5.06
   7   8 -15    1.38    4.42
  -7   8  16   63.34   13.24
   7   8 -16   33.75    9.91
  -7  -8  16   31.33   10.32
  -7   8  17    6.09    5.71
   7   8 -17    5.36    4.89
  -7  -8  17   -0.00    5.16
  -7   8  18    0.17    4.59
   7   8 -18    2.14    5.06
  -7  -8  18   10.25    6.57
   7   8 -19    2.47    4.83
  -7  -8  19    0.00    4.79
  -7   8  20   13.05    6.63
   7   8 -20    0.95    5.12
  -7  -8  20   16.27    8.17
  -7   8  21    3.23    5.27
   7   8 -21    2.53    5.09
  -7  -8  21   -0.00    4.87
  -7   8  22   18.43    8.45
   7   8 -22    6.48    6.44
  -7  -8  22    6.64    6.55
  -7   8  23   19.38    8.33
   7   8 -23    7.73    6.56
  -7  -8  23   -0.00    6.23
  -7   8  24    0.00    5.09
   7   8 -24    8.09    6.37
  -7  -8  24   -0.00    5.09
  -7   8  25    2.59    5.81
   7   8 -25    1.26    4.56
  -7  -8  25    0.00    5.92
  -7   8  26    7.55    7.36
   7   8 -26   -0.00    5.35
  -7  -8  26    1.70    6.15
  -7   8  27    1.81    7.03
   7   8 -27   -0.00    5.18
  -7  -8  27    4.90    6.15
  -7   8  28    2.94    5.73
   7   8 -28    7.45    6.91
  -7  -8  28    8.45    8.19
  -7   8  29    0.00    4.87
   7   8 -29   -0.00    5.67
  -7  -8  29    5.94    7.09
  -7   8  30   -0.00    5.21
   7   8 -30    0.08    5.29
  -7  -8  30   -0.00    6.46
  -7   8  31    6.24    6.45
   7   8 -31   -0.00    6.12
  -7  -8  31    4.04    5.97
  -7   8  32    7.48    6.43
   7   8 -32    0.97    5.24
  -7  -8  32    0.00    8.11
  -7   8  33    4.41    6.73
   7   8 -33   -0.00    5.95
  -7  -8  33    0.00    7.24
  -7   8  34   -0.00    4.12
   7   8 -34    1.11    7.42
  -7  -8  34    0.00    6.81
  -7   8  35   -0.00    5.51
   7   8 -35    0.39    5.11
  -7   9   1   -0.00    6.11
   7  -9  -1   -0.00    4.72
   7   9  -1    0.06    2.32
   7  -9  -2   17.48    7.82
   7   9  -2   19.28    5.04
   7  -9  -3    0.00    4.28
   7   9  -3    3.28    3.11
   7  -9  -4   37.72   10.02
   7   9  -4   19.23    5.66
  -7   9   5    4.80    5.02
   7  -9  -5    1.06    4.84
   7   9  -5    2.08    3.35
  -7   9   6    7.27    6.30
   7  -9  -6   21.96    7.47
   7   9  -6   11.23    4.93
  -7   9   7    0.63    4.91
   7  -9  -7   27.19    8.99
   7   9  -7    7.84    4.54
  -7  -9   7   11.18    5.52
  -7   9   8   36.25    9.93
  -7   9   8   29.64    9.53
   7  -9  -8    0.00    5.71
   7   9  -8   19.40    6.34
  -7  -9   8   20.94    7.10
  -7   9   9    1.60    5.45
   7  -9  -9    0.00    5.50
   7   9  -9   -0.00    3.82
  -7  -9   9    1.33    4.75
  -7   9  10   99.95   17.68
   7  -9 -10  103.18   17.43
   7   9 -10   64.99   13.05
  -7  -9  10  112.41   16.07
  -7   9  11   -0.00    5.00
   7  -9 -11    2.59    5.14
   7   9 -11   -0.00    3.26
  -7  -9  11   -0.00    4.11
  -7   9  12    1.90    4.78
   7  -9 -12   -0.00    4.14
   7   9 -12    2.95    5.17
  -7  -9  12    1.53    4.29
  -7   9  13    9.67    6.40
   7  -9 -13    7.09    5.44
   7   9 -13    3.56    4.69
  -7  -9  13    4.42    5.38
  -7   9  14   44.46   11.72
   7  -9 -14   68.01   13.65
   7   9 -14   40.14    9.96
  -7   9  15    1.12    4.01
   7   9 -15   -0.00    3.94
  -7   9  16    2.84    5.28
   7   9 -16    5.64    5.18
  -7  -9  16    3.91    6.36
  -7   9  17    5.46    5.80
   7   9 -17   -0.00    5.02
  -7  -9  17   -0.00    4.04
  -7   9  18   20.34    8.82
   7   9 -18    7.05    5.99
  -7  -9  18   21.03    9.49
  -7   9  19   -0.00    5.24
   7   9 -19    1.15    4.45
  -7  -9  19    3.68    5.80
  -7   9  20   18.96    8.54
   7   9 -20   15.70    7.32
  -7  -9  20   18.81    8.97
  -7   9  21    2.69    4.65
   7   9 -21    1.92    4.38
  -7  -9  21    2.76    6.02
  -7   9  22   -0.00    4.98
   7   9 -22    4.06    5.12
  -7  -9  22    0.00    5.87
  -7   9  23   -0.00    4.12
   7   9 -23    0.00    5.29
  -7  -9  23   -0.00    5.91
  -7   9  24    3.26    6.07
   7   9 -24   34.56   10.11
  -7  -9  24   14.71    8.27
  -7   9  25    0.00    5.22
   7   9 -25    1.86    4.98
  -7  -9  25    0.65    5.79
  -7   9  26    1.96    5.87
   7   9 -26    0.00    5.09
  -7  -9  26    1.20    6.67
  -7   9  27   -0.00    4.74
   7   9 -27    7.20    6.40
  -7  -9  27   -0.00    7.02
  -7   9  28    1.53    5.48
   7   9 -28   -0.00    4.49
  -7  -9  28    0.88    5.69
  -7   9  29    0.00    6.08
   7   9 -29    4.10    5.50
  -7  -9  29    6.84    7.75
  -7   9  30    2.80    5.84
   7   9 -30    0.00    5.22
  -7  -9  30   -0.00    6.48
  -7   9  31    4.69    6.32
   7   9 -31    0.56    5.26
  -7  -9  31    3.60    7.96
  -7   9  32   11.78    7.60
   7   9 -32    2.46    6.05
  -7  -9  32    1.00    6.30
  -7   9  33   -0.00    5.47
   7   9 -33    0.00    6.09
  -7  -9  33   -0.00    7.44
  -7   9  34    0.00    5.66
   7   9 -34    5.93    7.03
   7   9 -35    0.00    7.13
  -7  10   1    8.31    6.71
   7 -10  -1   13.63    7.05
   7  10  -1    7.10    3.59
  -7  10   2   44.83   11.57
   7 -10  -2   30.32    8.95
   7  10  -2   31.74    6.82
  -7  10   3    4.73    5.48
   7 -10  -3    2.92    5.26
   7  10  -3   -0.00    2.85
  -7  10   4   -0.00    5.35
   7 -10  -4    6.40    6.20
   7  10  -4    0.53    2.89
  -7  10   5    4.17    5.37
   7 -10  -5    0.00    4.78
   7  10  -5    0.21    2.77
  -7  10   6   80.64   16.19
   7 -10  -6  118.88   17.63
   7  10  -6   57.62   11.03
  -7  10   7    0.00    4.81
   7 -10  -7   -0.00    5.27
   7  10  -7    0.00    3.40
  -7  10   8    3.00    4.33
   7 -10  -8    4.16    4.97
   7  10  -8    4.53    4.01
  -7  10   9    2.07    5.07
  -7  10   9    0.97    4.25
   7 -10  -9   -0.00    5.33
   7  10  -9    2.03    4.81
  -7  10  10    4.21    5.14
   7 -10 -10    0.00    5.09
   7  10 -10    4.64    4.67
  -7  10  11    0.00    5.46
   7 -10 -11    3.39    5.30
   7  10 -11    4.83    4.31
  -7  10  12   32.24   10.44
   7 -10 -12   68.92   13.39
   7  10 -12   34.09    8.73
  -7 -10  12   30.41    9.30
  -7  10  13   -0.00    5.66
   7 -10 -13   -0.00    4.70
   7  10 -13    1.50    4.43
  -7  10  14    7.15    6.33
   7 -10 -14    5.36    5.64
   7  10 -14    0.31    4.35
  -7  10  15    0.89    5.91
   7 -10 -15    9.88    6.36
   7  10 -15   -0.00    4.73
  -7 -10  15   -0.00    5.15
  -7  10  16   44.58   11.54
   7 -10 -16   27.21    9.38
   7  10 -16   28.54    8.71
  -7 -10  16   13.61    7.58
  -7  10  17   -0.00    4.67
   7  10 -17    0.00    4.51
  -7 -10  17    2.89    5.28
  -7  10  18   21.06    8.57
   7  10 -18   14.70    7.28
  -7 -10  18   18.15    8.70
  -7  10  19    8.60    5.80
   7  10 -19    3.27    4.75
  -7 -10  19    3.54    6.16
  -7  10  20    0.45    5.22
   7  10 -20    4.41    4.87
  -7 -10  20    1.55    6.23
  -7  10  21    1.26    5.80
   7  10 -21    4.30    6.16
  -7 -10  21    7.36    7.37
  -7  10  22   12.77    7.72
   7  10 -22   23.58    9.21
  -7 -10  22   18.17    9.13
  -7  10  23   -0.00    5.25
   7  10 -23   -0.00    4.03
  -7 -10  23   -0.00    5.93
  -7  10  24   -0.00    4.81
   7  10 -24   -0.00    4.63
  -7 -10  24    0.00    5.98
  -7  10  25    0.32    4.57
   7  10 -25    2.29    5.05
  -7 -10  25   12.75    7.70
  -7  10  26   17.61    8.40
   7  10 -26   14.00    8.25
  -7 -10  26    3.94    6.87
  -7  10  27    2.91    4.84
   7  10 -27    0.00    6.45
  -7 -10  27   -0.00    6.05
  -7  10  28    2.13    5.58
   7  10 -28   13.09    7.21
  -7 -10  28    0.00    6.14
  -7  10  29    2.48    6.32
   7  10 -29    1.85    5.26
  -7 -10  29   10.63    8.99
  -7  10  30    2.33    5.74
   7  10 -30    5.05    6.68
  -7 -10  30    7.83    7.83
  -7  10  31    2.50    5.93
   7  10 -31    4.37    7.50
  -7 -10  31    5.75    7.34
  -7  10  32    1.95    5.31
   7  10 -32    4.62    6.59
  -7 -10  32    0.70    6.41
  -7  10  33    0.00    6.74
   7  10 -33    3.86    6.84
  -7  11   1    3.09    5.08
   7 -11  -1    5.19    6.05
   7  11  -1    1.89    3.04
  -7  11   2    5.07    5.46
   7 -11  -2    4.43    4.83
   7  11  -2    1.44    3.09
  -7  11   3   12.31    6.62
   7 -11  -3    5.25    5.61
   7  11  -3    1.19    2.98
  -7  11   4   16.41    8.14
   7 -11  -4   17.35    7.75
   7  11  -4   11.18    5.33
  -7  11   5   14.62    7.70
   7 -11  -5   13.57    7.92
   7  11  -5   10.73    4.77
  -7  11   6    0.00    4.92
   7 -11  -6    0.00    4.70
   7  11  -6   -0.00    3.37
  -7  11   7   21.80    8.38
   7 -11  -7    4.71    5.66
   7  11  -7    7.24    4.18
  -7  11   8    8.18    5.83
   7 -11  -8   10.72    6.43
   7  11  -8   13.42    5.64
  -7  11   9    6.02    5.51
   7 -11  -9    0.00    5.48
   7  11  -9    2.77    3.82
  -7  11  10   17.15    8.31
   7 -11 -10   32.33    9.67
   7  11 -10   19.79    6.60
  -7  11  11    6.49    5.26
  -7  11  11    0.00    4.98
   7 -11 -11    1.79    5.47
   7  11 -11    0.00    4.28
  -7  11  12    1.39    4.79
   7 -11 -12   -0.00    5.55
   7  11 -12   -0.00    4.14
  -7  11  13    1.79    4.87
   7 -11 -13   -0.00    4.66
   7  11 -13    3.71    4.99
  -7  11  14   20.13    8.57
   7 -11 -14   19.15    8.89
   7  11 -14   10.95    5.91
  -7  11  15   -0.00    5.21
   7 -11 -15   -0.00    4.65
   7  11 -15    0.24    4.35
  -7  11  16    8.95    7.03
   7 -11 -16    3.96    5.64
   7  11 -16    2.50    4.31
  -7  11  17    3.71    5.99
   7 -11 -17   10.63    6.08
   7  11 -17    0.17    3.45
  -7  11  18   14.92    7.83
   7 -11 -18    6.34    6.70
   7  11 -18    4.78    5.29
  -7  11  19   -7.79    6.60
   7 -11 -19    1.72    4.84
   7  11 -19   -0.00    5.04
  -7 -11  19   -0.00    5.85
  -7  11  20   23.66    8.50
   7  11 -20   14.71    6.98
  -7 -11  20   11.79    8.34
  -7  11  21    0.81    5.20
   7  11 -21    0.56    5.94
  -7 -11  21   -0.00    5.98
  -7  11  22   -0.00    5.44
   7  11 -22    0.00    4.68
  -7 -11  22    4.78    6.03
  -7  11  23   -0.00    5.08
   7  11 -23    0.83    4.93
  -7 -11  23    0.00    5.68
  -7  11  24   13.98    8.21
   7  11 -24   15.48    7.99
  -7 -11  24   21.85    9.74
  -7  11  25   -0.00    4.56
   7  11 -25    0.81    5.77
  -7 -11  25    9.24    8.29
  -7  11  26   -0.00    5.87
   7  11 -26    0.00    5.65
  -7 -11  26   -0.00    5.91
  -7  11  27   -0.00    5.44
   7  11 -27    3.59    5.23
  -7 -11  27   -0.00    6.03
  -7  11  28    1.08    6.22
   7  11 -28    2.80    6.19
  -7 -11  28    5.99    6.09
  -7  11  29    3.62    6.00
   7  11 -29    4.68    5.48
  -7 -11  29   -0.00    7.15
  -7  11  30    2.81    6.21
   7  11 -30    6.71    7.60
  -7 -11  30    5.57    7.36
  -7  11  31    8.81    6.99
  -7 -11  31   -0.00    7.31
  -7  11  32   -0.00    6.93
  -7  12   1    5.77    6.24
   7 -12  -1    3.83    5.20
   7  12  -1   -0.00    2.83
  -7  12   2   15.25    7.34
   7 -12  -2   27.14    9.40
   7  12  -2    4.26    3.69
  -7  12   3    6.89    6.70
   7 -12  -3    2.56    5.27
   7  12  -3    1.19    3.12
  -7  12   4   -0.00    4.42
   7 -12  -4    4.96    5.34
   7  12  -4    0.00    3.54
  -7  12   5    5.78    6.46
   7 -12  -5    1.24    5.72
   7  12  -5    4.83    4.03
  -7  12   6   17.30    8.93
   7 -12  -6   33.34   10.20
   7  12  -6   22.04    6.55
  -7  12   7    0.00    5.08
   7 -12  -7   -0.00    5.57
   7  12  -7    0.00    3.18
  -7  12   8    1.99    5.19
   7 -12  -8    9.84    6.55
   7  12  -8    2.10    3.89
  -7  12   9    4.40    5.08
   7 -12  -9    3.56    5.32
   7  12  -9    2.20    3.71
  -7  12  10    3.18    5.59
   7 -12 -10    7.19    5.88
   7  12 -10    7.97    4.94
  -7  12  11    3.67    5.79
   7 -12 -11    0.58    5.26
   7  12 -11    4.05    4.80
  -7  12  12    6.57    6.26
   7 -12 -12   25.35    9.11
   7  12 -12    4.84    4.92
  -7  12  13   -0.00    5.01
   7 -12 -13    3.73    5.46
   7  12 -13    4.38    4.94
  -7  12  14    0.00    5.23
   7 -12 -14    0.00    4.11
   7  12 -14    1.27    4.26
  -7  12  15   -0.00    4.95
   7 -12 -15    0.00    4.20
   7  12 -15    2.28    5.28
  -7  12  16    9.79    7.54
   7 -12 -16   12.59    7.64
   7  12 -16   12.52    6.48
  -7  12  17    7.45    6.09
   7 -12 -17   -0.00    4.63
   7  12 -17    0.00    3.97
  -7  12  18    6.20    6.88
   7 -12 -18    1.29    5.38
   7  12 -18   -0.00    4.98
  -7  12  19   -0.00    5.09
   7 -12 -19    2.82    5.53
   7  12 -19   -0.00    4.45
  -7  12  20    5.27    6.41
   7 -12 -20    4.02    5.27
   7  12 -20    3.61    5.16
  -7  12  21    0.00    6.11
   7 -12 -21    0.70    5.24
   7  12 -21    0.00    3.89
  -7  12  22   10.10    7.37
   7 -12 -22    6.18    6.67
   7  12 -22    0.24    4.33
  -7  12  23    0.93    5.27
   7  12 -23    1.75    4.99
  -7  12  24   10.98    6.88
   7  12 -24    4.05    5.20
  -7  12  25    2.40    5.95
   7  12 -25    2.32    3.83
  -7  12  26    1.72    5.40
   7  12 -26    7.39    6.52
  -7  12  27    6.48    6.96
   7  12 -27    0.48    4.64
  -7 -12  27    3.16    6.79
  -7  12  28   -0.00    6.16
  -7 -12  28   -0.00    7.19
  -7  12  29   -0.00    4.84
  -7 -12  29    3.47    6.85
  -7  12  30   -0.00    5.44
  -7 -12  30    0.00    7.49
  -7  13   1   -0.00    5.99
   7 -13  -1    3.74    6.01
   7  13  -1    0.00    2.54
  -7  13   2    1.86    5.38
   7 -13  -2   15.45    7.19
   7  13  -2    3.99    3.64
  -7  13   3   13.27    7.85
   7 -13  -3    9.61    7.20
   7  13  -3    7.91    4.02
  -7  13   4   50.42   13.24
   7 -13  -4   23.24    9.51
   7  13  -4   32.17    7.53
  -7  13   5    0.80    4.77
   7 -13  -5   10.97    6.38
   7  13  -5    6.30    4.04
  -7  13   6    1.38    5.52
   7 -13  -6    6.12    6.29
   7  13  -6    1.33    3.56
  -7  13   7   -0.00    4.69
   7 -13  -7   -0.00    5.19
   7  13  -7    0.33    4.01
  -7  13   8    8.56    6.82
   7 -13  -8   17.14    7.85
   7  13  -8    5.43    4.45
  -7  13   9    0.88    4.91
   7 -13  -9   12.65    7.05
   7  13  -9   11.39    5.23
  -7  13  10   17.86    7.98
   7 -13 -10   23.73    9.64
   7  13 -10    0.79    3.48
  -7  13  11    0.63    4.94
   7 -13 -11    0.14    3.86
   7  13 -11    0.00    4.73
  -7  13  12   -0.00    5.92
   7 -13 -12   -0.00    4.81
   7  13 -12    0.00    3.97
  -7  13  13   -0.00    4.43
   7 -13 -13    0.17    5.52
   7  13 -13    6.36    4.94
  -7  13  14    1.42    5.41
   7 -13 -14   31.26    9.63
   7  13 -14    8.19    5.84
   7 -13 -15   -0.00    4.57
   7  13 -15   -0.00    4.47
  -7  13  16    0.54    4.79
   7 -13 -16   -0.00    5.06
   7  13 -16    4.24    5.30
  -7  13  17   -0.00    5.18
   7 -13 -17    1.18    4.69
   7  13 -17   -0.00    4.69
  -7  13  18    0.10    5.51
   7 -13 -18   -0.00    5.00
   7  13 -18    0.00    4.98
  -7  13  19   -0.00    5.10
   7 -13 -19    2.03    5.32
   7  13 -19   -0.00    4.80
  -7  13  20    6.68    6.11
   7 -13 -20    5.40    5.53
   7  13 -20   10.40    6.42
  -7  13  21   10.28    6.91
   7 -13 -21   12.76    7.84
   7  13 -21    0.00    3.87
  -7  13  22    2.79    4.67
   7 -13 -22    2.59    5.22
   7  13 -22    2.54    5.50
  -7  13  23   17.19    8.32
   7 -13 -23    0.86    5.29
   7  13 -23    0.59    4.46
  -7  13  24    6.06    6.70
   7 -13 -24    1.09    4.54
  -7  13  25   -0.00    5.66
   7 -13 -25   -0.00    5.60
  -7  13  26   11.46    8.02
  -7  14   1   -0.00    5.41
   7 -14  -1   -0.00    4.23
   7  14  -1    1.71    2.87
  -7  14   2    9.55    7.20
   7 -14  -2    7.19    6.52
   7  14  -2    7.51    3.97
  -7  14   3    0.00    5.18
   7 -14  -3    7.67    6.81
   7  14  -3    6.14    3.94
  -7  14   4    0.00    5.37
   7 -14  -4   -0.00    4.59
   7  14  -4   -0.00    2.83
  -7  14   5    3.02    4.82
   7 -14  -5    0.13    4.36
   7  14  -5   -0.00    2.68
  -7  14   6   10.91    7.40
   7 -14  -6   20.58    8.64
   7  14  -6   14.68    5.84
  -7  14   7   16.47    8.31
   7 -14  -7    9.79    7.54
   7  14  -7   24.97    6.95
  -7  14   8    0.00    5.20
   7 -14  -8   14.50    7.71
   7  14  -8    4.43    4.89
  -7  14   9    4.93    5.56
   7 -14  -9    1.23    6.06
   7  14  -9   -0.00    4.21
  -7  14  10    9.90    7.17
   7 -14 -10    4.07    5.97
   7  14 -10    7.58    5.44
  -7  14  11    3.41    5.58
   7 -14 -11   -0.00    4.84
   7  14 -11    3.22    3.62
  -7  14  12    0.55    5.23
   7 -14 -12    4.82    6.12
   7  14 -12    6.39    5.54
  -7  14  13    2.58    5.22
   7 -14 -13    9.26    6.77
   7  14 -13   -0.00    3.57
  -7  14  14   -0.00    5.60
   7 -14 -14    0.91    5.18
   7  14 -14   -0.00    4.84
  -7  14  15   -0.00    4.64
   7 -14 -15    0.00    5.23
   7  14 -15   -0.00    4.69
  -7  14  16    6.15    6.27
   7 -14 -16   -0.00    5.75
   7  14 -16   -0.00    3.74
   7 -14 -17   -0.00    4.74
   7  14 -17    0.00    5.48
  -7  14  18    3.15    6.53
   7 -14 -18   12.15    7.94
   7  14 -18   -0.00    4.37
  -7  14  19    0.46    4.17
   7 -14 -19   -0.00    5.41
   7  14 -19    3.93    5.17
  -7  14  20    0.00    5.38
   7 -14 -20    0.72    4.32
  -7  14  21    6.53    6.05
   7 -14 -21   10.27    7.29
  -7  14  22    3.39    5.39
  -7  15   1   -0.00    3.95
   7 -15  -1    0.79    4.16
   7  15  -1    0.72    3.21
  -7  15   2   -0.00    5.45
   7 -15  -2    0.71    4.21
   7  15  -2   -0.00    2.78
  -7  15   3    3.83    6.10
   7 -15  -3    4.51    6.40
   7  15  -3    0.00    3.40
  -7  15   4    0.41    5.50
   7 -15  -4    2.71    5.34
   7  15  -4    3.93    4.00
  -7  15   5   -0.00    4.88
   7 -15  -5    4.37    5.93
   7  15  -5   -0.00    3.33
  -7  15   6    0.00    5.20
   7 -15  -6    2.42    5.44
   7  15  -6    0.60    3.13
  -7  15   7   -0.00    5.45
   7 -15  -7    0.00    5.44
   7  15  -7   -0.00    2.93
  -7  15   8    4.12    5.88
   7 -15  -8    2.29    5.95
   7  15  -8    1.29    3.71
  -7  15   9    1.77    4.77
   7 -15  -9    4.39    5.31
   7  15  -9    5.43    5.23
  -7  15  10    2.44    5.85
   7 -15 -10    0.00    5.10
   7  15 -10    3.87    4.99
  -7  15  11    2.79    5.03
   7 -15 -11    0.00    5.09
   7  15 -11    5.45    4.83
  -7  15  12    3.87    5.86
   7 -15 -12   -0.00    5.63
   7  15 -12    2.65    4.36
  -7  15  13   -0.00    4.33
   7 -15 -13   -0.00    4.95
   7  15 -13    1.18    4.89
  -7  15  14   -0.00    4.27
   7 -15 -14    1.91    5.24
   7  15 -14    1.58    4.36
  -7  15  15    1.30    5.61
   7 -15 -15    8.85    6.32
   7  15 -15   -0.00    4.58
  -7  15  16   -0.00    5.27
   7 -15 -16    5.10    5.50
  -7  15  17   -0.00    5.62
  -7  16   1    0.00    5.80
   7 -16  -1    9.06    8.02
   7  16  -1    3.69    3.90
  -7  16   2    3.92    6.95
   7 -16  -2    1.43    5.56
   7  16  -2    1.54    3.59
  -7  16   3   -0.00    3.97
   7 -16  -3   -0.00    5.82
   7  16  -3    1.68    3.56
  -7  16   4   -0.00    6.23
   7 -16  -4   -0.00    5.25
   7  16  -4    1.75    3.01
  -7  16   5    0.00    5.29
   7 -16  -5   -0.00    4.94
   7  16  -5    1.04    2.84
  -7  16   6    6.40    6.57
   7 -16  -6   -0.00    4.99
   7  16  -6    2.86    3.53
  -7  16   7   -0.00    5.69
   7 -16  -7    2.90    5.59
   7  16  -7    0.00    3.76
  -7  16   8   -0.00    5.93
   7 -16  -8   -0.00    5.21
   7  16  -8   -0.00    3.60
  -7  16   9    5.00    6.67
   7 -16  -9    0.00    5.77
   7  16  -9    0.00    3.22
  -7  16  10    0.00    4.68
   7 -16 -10    9.27    6.64
  -7  16  11    3.41    6.42
   7 -16 -11    0.00    5.89
  -7  17   1    0.04    4.96
   7 -17  -1    8.44    6.66
   7  17  -1   -0.00    2.85
   7 -17  -2    0.00    6.09
   7  17  -2   -0.00    3.95
   7 -17  -3    0.54    5.78
   7  17  -3    0.00    3.51
   7 -17  -4    0.00    5.92
   7 -17  -5    2.52    4.78
   7 -17  -6    1.92    5.52
  -6   0   1   -0.00    3.49
  -6   0   1   -0.00    2.96
  -6   0   1    0.68    3.54
   6   0  -1    0.00    3.62
   6   0  -1    1.34    3.79
  -6   0   2  313.15   34.51
  -6   0   2  322.36   34.00
   6   0  -2  321.61   34.07
   6   0  -2  347.53   35.23
  -6   0   3   -0.00    3.87
  -6   0   3   -0.00    3.18
   6   0  -3    1.58    3.56
   6   0  -3    1.01    3.65
  -6   0   4   23.42    6.52
  -6   0   4   27.45    6.45
   6   0  -4   32.03    7.31
   6   0  -4   29.67    7.62
  -6   0   5    2.42    3.55
  -6   0   5    2.63    3.45
   6   0  -5   -0.00    3.59
   6   0  -5    5.24    4.27
  -6   0   6 1095.82  110.56
  -6   0   6 1136.68  110.06
   6   0  -6 1343.81  111.46
   6   0  -6 1157.17  111.29
  -6   0   7    0.11    3.68
  -6   0   7    0.14    3.42
   6   0  -7   -0.00    3.64
   6   0  -7    1.00    3.90
  -6   0   8   17.35    6.35
  -6   0   8   30.43    7.17
   6   0  -8   38.62    7.97
   6   0  -8   27.68    7.16
  -6   0   9   -0.00    3.27
  -6   0   9    3.41    4.15
   6   0  -9    4.11    4.32
   6   0  -9    0.00    3.73
  -6   0  10  217.85   25.75
  -6   0  10  212.29   24.62
   6   0 -10  187.00   24.44
   6   0 -10  220.75   25.99
  -6   0  11    0.29    4.53
  -6   0  11   -0.00    4.05
   6   0 -11   -0.00    2.92
   6   0 -11    1.15    4.50
  -6   0  12  278.68   31.36
  -6   0  12  234.19   29.22
   6   0 -12  288.40   31.93
  -6   0  13    7.94    4.93
  -6   0  13   -0.00    3.76
   6   0 -13    6.42    4.40
  -6   0  14   85.72   13.89
  -6   0  14   73.61   12.52
   6   0 -14   58.28   12.79
  -6   0  15    5.38    4.86
   6   0 -15   -0.00    4.31
  -6   0  16  277.17   31.51
   6   0 -16  222.39   30.18
   6   0 -17   -0.00    5.20
   6   0 -18   98.96   17.11
  -6   0  19    2.30    5.10
   6   0 -19    0.82    5.46
  -6   0  20    3.91    5.56
   6   0 -20    4.45    5.63
  -6   0  21    0.65    5.36
   6   0 -21    2.20    4.97
  -6   0  22   66.91   14.98
   6   0 -22   70.77   14.95
  -6   0  23    0.00    6.17
   6   0 -23   -0.00    5.41
  -6   0  24    2.04    4.84
   6   0 -24   -0.00    5.83
  -6   0  25    2.12    5.72
   6   0 -25    1.05    5.93
  -6   0  26   25.89   10.06
   6   0 -26   24.24   10.16
  -6   0  27   -0.00    4.59
   6   0 -27   -0.00    4.88
  -6   0  28   13.97    8.54
  -6   0  29   -0.00    6.27
  -6   0  30   14.75    7.81
  -6   0  31    5.06    7.54
  -6   0  32   41.07   13.16
  -6   0  33    1.00    6.57
  -6   0  34   -0.00    6.84
  -6   0  35   -0.00    7.13
  -6   0  36    9.67    8.59
  -6   0  37   -0.00    5.81
  -6   0  38   -0.00    5.28
  -6   1   1    8.03    4.51
  -6   1   1    5.45    4.13
  -6   1   1    7.65    4.00
   6  -1  -1    3.80    4.56
   6  -1  -1    8.81    4.46
   6  -1  -1    3.93    4.08
   6   1  -1    0.00    3.47
   6   1  -1    7.22    4.15
  -6  -1   1    5.13    3.84
  -6  -1   1    0.00    3.02
  -6   1   2  542.03   55.56
  -6   1   2  514.23   55.68
  -6   1   2  612.15   55.51
   6  -1  -2  556.52   55.00
   6  -1  -2  541.99   55.70
   6   1  -2  588.18   54.60
   6   1  -2  551.99   54.87
  -6  -1   2  559.50   54.81
  -6  -1   2  533.09   53.70
  -6   1   3   20.48    6.96
  -6   1   3   26.18    7.21
   6  -1  -3   31.55    7.20
   6  -1  -3   22.54    7.04
   6   1  -3   35.67    7.14
   6   1  -3   24.32    6.48
  -6  -1   3   34.20    7.28
  -6  -1   3   34.41    6.62
  -6   1   4  738.28   72.73
  -6   1   4  739.26   72.09
   6  -1  -4  813.29   72.67
   6  -1  -4  716.44   72.68
   6   1  -4  809.76   71.99
   6   1  -4  705.84   71.92
  -6  -1   4  663.07   71.38
  -6  -1   4  787.34   71.40
  -6   1   5   83.35   14.04
  -6   1   5  116.41   15.26
   6  -1  -5   95.79   14.27
   6  -1  -5  105.48   15.65
   6   1  -5  123.17   14.93
   6   1  -5   84.62   14.10
  -6  -1   5  109.70   14.82
  -6  -1   5  124.29   14.57
  -6   1   6   89.42   13.63
  -6   1   6   96.92   13.72
   6  -1  -6  101.35   13.67
   6  -1  -6   80.60   13.56
   6   1  -6   97.68   13.25
   6   1  -6   92.67   13.78
  -6  -1   6   77.43   12.69
  -6  -1   6   68.21   11.59
  -6   1   7  192.50   24.86
  -6   1   7  200.71   24.40
   6  -1  -7  205.47   24.68
   6  -1  -7  214.46   25.72
   6   1  -7  222.45   24.68
   6   1  -7  205.79   24.99
  -6  -1   7  233.06   25.41
  -6  -1   7  210.16   23.94
  -6   1   8  695.65   67.20
  -6   1   8  674.79   66.29
   6  -1  -8  689.06   66.56
   6  -1  -8  662.52   67.26
   6   1  -8  654.39   66.05
   6   1  -8  681.18   66.92
  -6  -1   8  714.97   66.91
  -6  -1   8  630.11   65.13
  -6   1   9    5.49    5.16
  -6   1   9   12.05    5.11
   6  -1  -9    4.06    5.32
   6  -1  -9   10.70    6.23
   6   1  -9   10.80    5.13
   6   1  -9    9.42    5.45
  -6  -1   9    9.05    5.01
  -6  -1   9   19.06    6.03
  -6   1  10  104.46   15.71
  -6   1  10  120.14   15.75
   6  -1 -10  122.93   15.94
   6  -1 -10   81.03   14.78
   6   1 -10  104.74   15.04
   6   1 -10   88.59   14.81
  -6  -1  10   85.03   14.66
  -6  -1  10  101.06   14.50
  -6   1  11   16.17    6.10
  -6   1  11   21.34    6.67
   6  -1 -11    9.38    5.22
   6   1 -11   16.77    6.18
   6   1 -11   18.96    6.96
  -6  -1  11   13.98    5.84
  -6  -1  11    9.97    4.67
  -6   1  12  247.12   32.38
  -6   1  12  356.65   34.15
   6  -1 -12  273.35   33.59
   6   1 -12  299.23   33.77
  -6   1  13   46.88   10.63
  -6   1  13   52.94   10.45
   6  -1 -13   45.08   10.68
   6   1 -13   67.79   12.02
  -6  -1  13   56.41   11.35
  -6   1  14  150.59   21.01
  -6   1  14  136.69   19.76
   6  -1 -14  143.45   21.09
   6   1 -14  155.37   21.00
  -6  -1  14  157.49   20.91
  -6   1  15   15.50    6.32
  -6   1  15    4.61    5.09
   6  -1 -15    8.58    5.36
   6   1 -15   14.44    6.07
  -6  -1  15    5.68    5.00
  -6   1  16    0.00    4.04
   6  -1 -16    3.63    5.03
   6   1 -16   10.21    5.66
  -6  -1  16    0.00    5.51
   6  -1 -17    4.45    5.29
   6   1 -17    6.61    5.73
   6  -1 -18  245.90   31.51
   6   1 -18  244.84   31.03
  -6   1  19   16.98    8.16
   6  -1 -19   36.77   10.29
   6   1 -19   34.07    9.74
  -6  -1  19   28.13    9.43
  -6   1  20    0.00    4.69
   6  -1 -20    5.64    6.45
   6   1 -20   -0.00    5.12
  -6  -1  20    0.00    5.69
  -6   1  21   -0.00    6.02
   6  -1 -21    0.00    5.68
   6   1 -21    0.32    4.61
  -6  -1  21    4.07    5.27
  -6   1  22    3.20    7.04
   6  -1 -22    8.21    7.01
   6   1 -22   26.11    8.89
  -6  -1  22    3.59    6.49
  -6   1  23    6.49    6.25
   6  -1 -23    1.69    5.39
   6   1 -23    8.75    6.35
  -6  -1  23    3.42    6.19
  -6   1  24   16.12    8.54
   6  -1 -24   14.17    8.12
   6   1 -24   22.05    8.11
  -6  -1  24   17.15    8.18
  -6   1  25    0.00    5.09
   6  -1 -25    1.39    5.45
  -6  -1  25    0.57    4.52
  -6   1  26    4.99    6.36
   6  -1 -26    0.07    4.92
  -6  -1  26   -0.00    6.59
  -6  -1  27    4.38    5.68
  -6   1  28   42.37   12.32
  -6  -1  28   21.38   11.14
  -6   1  29    6.64    6.99
  -6  -1  29    1.89    6.74
  -6   1  30   25.10    9.55
  -6  -1  30    5.30    7.64
  -6   1  31    9.38    6.38
  -6  -1  31    7.37    6.89
  -6   1  32   -0.00    5.59
  -6  -1  32    1.19    5.01
  -6   1  33   -0.00    6.27
  -6  -1  33   -0.00    5.70
  -6   1  34   19.38    9.42
  -6  -1  34    2.18    5.52
  -6   1  35    2.69    6.48
  -6  -1  35   -0.00    6.47
  -6   1  36   -0.00    7.14
  -6  -1  36    3.78    6.18
  -6   1  37    1.98    6.61
  -6  -1  37    2.53    5.08
  -6   1  38    2.47    7.12
  -6  -1  38    0.35    5.47
  -6   2   1    8.76    5.50
  -6   2   1    4.91    4.21
  -6   2   1    0.00    3.94
   6  -2  -1    5.27    4.36
   6  -2  -1    7.92    4.46
   6  -2  -1    5.54    4.78
   6   2  -1    4.84    3.48
   6   2  -1    7.92    4.15
  -6  -2   1    6.42    4.14
  -6  -2   1    4.41    3.29
  -6  -2   1    8.69    3.51
  -6   2   2   16.89    6.24
  -6   2   2    7.53    5.46
  -6   2   2   10.15    5.11
   6  -2  -2   16.38    6.40
   6  -2  -2   16.12    5.42
   6  -2  -2   10.93    6.01
   6   2  -2   15.98    4.96
   6   2  -2   19.60    5.46
  -6  -2   2   12.77    4.71
  -6  -2   2   20.33    4.85
  -6   2   3   -0.00    3.52
  -6   2   3    0.57    3.84
   6  -2  -3    4.97    4.36
   6  -2  -3    2.03    4.43
   6   2  -3    6.01    4.04
   6   2  -3    0.00    3.62
  -6  -2   3    0.00    3.10
  -6  -2   3    4.82    3.49
  -6   2   4   79.10   12.00
  -6   2   4   72.44   11.31
   6  -2  -4   59.03   10.42
   6  -2  -4   59.47   11.18
   6   2  -4   70.27   10.35
   6   2  -4   62.53   10.38
  -6  -2   4   38.04    8.90
  -6  -2   4   76.35   10.13
  -6   2   5   12.82    5.88
  -6   2   5    9.91    4.90
   6  -2  -5   14.26    4.99
   6  -2  -5    8.23    5.53
   6   2  -5    8.91    4.87
   6   2  -5    4.74    4.01
  -6  -2   5    5.92    4.42
  -6  -2   5   10.41    4.00
  -6   2   6  268.37   34.25
  -6   2   6  367.98   35.70
   6  -2  -6  323.86   34.70
   6  -2  -6  268.84   34.51
   6   2  -6  340.28   34.34
   6   2  -6  326.33   34.57
  -6  -2   6  294.31   33.73
  -6  -2   6  370.88   33.88
  -6   2   7   46.27    9.92
  -6   2   7   53.64   10.26
   6  -2  -7   39.60    9.06
   6  -2  -7   81.32   12.41
   6   2  -7   44.94    9.30
   6   2  -7   59.95   10.19
  -6  -2   7   44.56    9.07
  -6  -2   7   62.21    9.51
  -6   2   8    7.24    5.30
  -6   2   8    9.83    5.25
   6  -2  -8   13.01    5.46
   6  -2  -8    1.48    4.07
   6   2  -8    6.30    4.52
   6   2  -8    9.87    4.66
  -6  -2   8    6.96    4.33
  -6  -2   8    1.02    2.78
  -6   2   9    0.01    3.34
  -6   2   9   -0.00    3.72
   6  -2  -9   -0.00    3.34
   6  -2  -9   -0.00    4.65
   6   2  -9   -0.00    3.63
   6   2  -9    2.05    3.77
  -6  -2   9   -0.00    3.34
  -6  -2   9    0.29    2.68
  -6   2  10  436.08   35.96
  -6   2  10  258.31   31.44
   6  -2 -10  264.60   32.49
   6   2 -10  238.13   30.86
   6   2 -10  279.26   31.84
  -6  -2  10  279.95   31.83
  -6   2  11  284.44   30.39
  -6   2  11  246.97   28.65
   6  -2 -11  265.53   30.38
   6   2 -11  289.29   29.66
   6   2 -11  196.46   27.51
  -6  -2  11  210.89   27.92
  -6   2  12   82.53   14.42
  -6   2  12   75.80   13.81
   6  -2 -12   88.23   15.17
   6   2 -12  109.15   15.37
  -6  -2  12   94.75   14.74
  -6   2  13   10.73    5.72
  -6   2  13    4.59    4.58
   6  -2 -13   10.11    5.89
   6   2 -13   13.77    5.28
  -6  -2  13   13.72    6.12
  -6   2  14   60.55   13.02
  -6   2  14  114.20   15.63
   6  -2 -14   84.79   14.92
   6   2 -14   72.82   13.57
  -6  -2  14   95.56   15.07
  -6   2  15   22.81    7.45
  -6   2  15   27.27    8.09
   6  -2 -15   24.22    8.30
   6   2 -15   31.45    8.30
  -6  -2  15   36.29    9.15
  -6   2  16   51.63   10.93
   6  -2 -16   42.98   11.09
   6   2 -16   55.92   11.73
  -6  -2  16   59.86   11.85
  -6   2  17    9.56    6.07
   6  -2 -17   16.70    7.48
   6   2 -17   14.19    6.59
  -6   2  18   23.84    7.76
   6  -2 -18   23.44    9.09
   6   2 -18   18.40    7.22
  -6   2  19    2.13    4.91
   6  -2 -19    5.14    5.81
   6   2 -19   16.37    7.62
  -6  -2  19    6.79    6.11
  -6   2  20  104.45   18.24
   6  -2 -20  173.00   22.55
   6   2 -20  103.09   18.40
  -6  -2  20  113.66   19.55
  -6   2  21    2.02    4.94
   6  -2 -21    4.70    6.16
   6   2 -21    7.71    5.66
  -6  -2  21    0.35    5.17
  -6   2  22    6.85    5.90
   6  -2 -22   28.08    9.87
  -6  -2  22   21.11    9.64
  -6   2  23    4.12    6.21
   6  -2 -23    0.00    4.52
  -6  -2  23    5.85    7.02
  -6   2  24    1.45    6.06
   6  -2 -24   22.11    9.26
  -6  -2  24   12.87    7.22
  -6   2  25    6.90    6.63
   6  -2 -25    8.87    7.20
  -6  -2  25    8.58    6.74
  -6   2  26   39.29   10.50
  -6  -2  26    5.35    6.87
  -6   2  27    5.33    5.87
   6   2 -27    5.38    5.63
  -6  -2  27   -0.00    6.25
  -6   2  28   10.90    7.31
   6   2 -28   24.07    9.51
  -6  -2  28    3.94    5.96
  -6   2  29    4.47    6.24
   6   2 -29   -0.00    3.91
  -6  -2  29    0.98    5.16
  -6   2  30    9.09    7.48
   6   2 -30   14.61    7.89
  -6  -2  30    2.62    6.72
  -6   2  31    0.39    6.45
  -6  -2  31    2.02    6.74
  -6   2  32   11.65    8.44
  -6  -2  32    8.18    7.86
  -6   2  33   -0.00    5.97
  -6  -2  33    0.60    5.17
  -6   2  34    0.00    5.86
  -6  -2  34   -0.00    6.01
  -6   2  35    0.66    5.61
  -6  -2  35   -0.00    5.77
  -6   2  36    5.45    7.89
  -6  -2  36    6.04    7.45
  -6   2  37    1.99    7.76
  -6  -2  37    3.49    7.01
  -6   2  38    0.00    6.66
  -6   3   1    4.25    4.56
  -6   3   1    0.00    2.98
  -6   3   1    0.00    3.42
   6  -3  -1    5.70    5.10
   6  -3  -1   -0.00    4.13
   6  -3  -1    0.32    4.01
   6   3  -1   -0.00    2.58
   6   3  -1    3.49    3.48
  -6  -3   1    4.19    3.31
  -6  -3   1    0.00    2.41
  -6  -3   1    5.90    2.75
  -6   3   2  151.09   19.29
  -6   3   2  145.39   19.31
  -6   3   2  139.91   18.37
   6  -3  -2  156.12   19.45
   6  -3  -2  142.70   18.14
   6  -3  -2  138.54   18.69
   6   3  -2  141.11   16.56
   6   3  -2  128.64   16.39
  -6  -3   2  124.26   16.09
  -6  -3   2  122.53   15.13
  -6   3   3  106.29   16.66
  -6   3   3  167.84   19.41
  -6   3   3  122.58   17.01
   6  -3  -3  118.79   17.20
   6  -3  -3  127.79   16.96
   6  -3  -3  121.55   17.29
   6   3  -3  130.49   15.63
   6   3  -3  105.34   15.15
  -6  -3   3  121.22   15.49
  -6  -3   3  128.56   14.63
  -6   3   4   44.03    8.93
  -6   3   4   39.48    8.65
   6  -3  -4   25.90    7.07
   6  -3  -4   38.49    8.95
   6   3  -4   46.62    7.86
   6   3  -4   25.45    6.68
  -6  -3   4   33.17    6.93
  -6  -3   4   35.26    6.45
  -6   3   5   18.88    6.36
  -6   3   5    6.00    4.86
   6  -3  -5   14.61    5.28
   6  -3  -5   12.21    6.03
   6   3  -5    9.23    4.33
   6   3  -5    4.58    4.38
  -6  -3   5    5.54    3.90
  -6  -3   5    8.39    3.79
  -6   3   6   20.94    6.87
  -6   3   6   16.80    5.84
   6  -3  -6    0.00    3.55
   6  -3  -6   16.58    6.08
   6   3  -6    5.37    3.90
   6   3  -6   12.16    4.95
  -6  -3   6    7.41    4.29
  -6  -3   6    8.85    3.92
  -6   3   7   12.46    5.56
  -6   3   7   14.69    6.18
   6  -3  -7   19.86    6.20
   6  -3  -7   18.60    6.84
   6   3  -7   19.60    6.25
   6   3  -7   29.01    6.53
  -6  -3   7   27.63    6.63
  -6  -3   7   20.47    5.69
  -6   3   8  364.28   41.50
  -6   3   8  435.85   42.23
   6  -3  -8  391.27   42.25
   6   3  -8  343.72   39.77
  -6  -3   8  402.11   40.84
  -6   3   9   82.03   12.88
   6  -3  -9   52.73   11.43
   6   3  -9   59.58   11.03
   6   3  -9   75.41   11.98
  -6  -3   9   80.42   12.47
  -6   3  10   12.80    5.87
  -6   3  10   23.20    7.11
   6  -3 -10   27.46    8.32
   6   3 -10   26.67    7.12
   6   3 -10   19.01    6.26
  -6  -3  10   23.62    6.65
  -6   3  11    0.00    4.28
  -6   3  11    0.00    3.75
   6  -3 -11    7.21    5.78
   6   3 -11   10.61    5.07
   6   3 -11    6.44    4.95
  -6  -3  11   12.49    5.40
  -6   3  12  148.35   17.25
  -6   3  12   83.21   13.77
   6  -3 -12   68.58   13.37
   6   3 -12   71.27   12.61
   6   3 -12   69.49   12.67
  -6  -3  12   63.44   12.59
  -6   3  13  103.37   17.74
  -6   3  13  133.08   18.49
   6  -3 -13  162.39   20.47
   6   3 -13  106.14   16.91
  -6  -3  13  129.64   18.45
  -6   3  14  175.77   21.84
  -6   3  14  126.01   19.54
   6  -3 -14  124.00   20.21
   6   3 -14  164.78   21.11
  -6  -3  14  144.16   20.57
  -6   3  15   24.03    7.31
   6  -3 -15   19.78    7.76
   6   3 -15   13.47    6.80
  -6  -3  15   32.00    8.50
  -6   3  16   21.74    7.60
   6  -3 -16   36.83    9.95
   6   3 -16    5.71    5.22
  -6  -3  16    0.00    4.23
  -6   3  17   76.19   13.39
   6  -3 -17   73.28   14.61
   6   3 -17   53.83   12.36
  -6   3  18  106.94   18.05
  -6   3  18   94.43   16.29
   6  -3 -18  113.34   18.68
  -6   3  19   19.48    8.46
  -6   3  19   45.43   10.76
   6  -3 -19   24.52    8.72
  -6  -3  19   29.72    9.94
  -6   3  20    4.28    5.42
  -6   3  20    1.01    4.69
   6  -3 -20    0.86    5.48
  -6  -3  20   -0.00    4.65
  -6   3  21    0.00    4.57
   6  -3 -21    0.20    4.16
  -6  -3  21    0.00    4.02
  -6   3  22   33.18   10.30
   6  -3 -22   53.11   12.63
  -6  -3  22   28.21   10.74
  -6   3  23    5.32    6.11
   6  -3 -23   10.83    7.42
  -6  -3  23    4.27    7.53
  -6   3  24   45.28   11.66
   6   3 -24   32.09   10.93
  -6  -3  24   77.51   15.78
  -6   3  25   -0.00    5.56
   6   3 -25    1.41    4.93
  -6  -3  25   -0.00    6.19
  -6   3  26    2.18    5.04
   6   3 -26    1.64    5.74
  -6  -3  26    2.52    5.34
  -6   3  27   -0.00    3.84
   6   3 -27    2.45    5.56
  -6  -3  27   -0.00    6.76
  -6   3  28   13.78    7.54
   6   3 -28   11.30    7.12
  -6  -3  28   10.48    7.38
  -6   3  29   -0.00    6.17
   6   3 -29   -0.00    5.52
  -6  -3  29   -0.00    5.06
  -6   3  30   18.70    8.77
   6   3 -30    3.23    7.01
  -6  -3  30   33.22   10.79
  -6   3  31    0.99    5.34
   6   3 -31   -0.00    5.50
  -6  -3  31    1.29    6.55
  -6   3  32    0.22    5.91
  -6  -3  32    4.50    6.57
  -6   3  33    8.51    6.90
  -6  -3  33   -0.00    7.20
  -6   3  34    8.98    6.89
  -6  -3  34    4.68    7.18
  -6   3  35    0.05    5.97
  -6  -3  35    1.48    7.15
  -6   3  36   -0.00    5.84
  -6  -3  36    0.00    5.26
  -6   3  37    0.00    6.06
  -6  -3  37    9.09    7.94
  -6   3  38   -0.00    6.71
  -6   4   1  146.84   21.31
  -6   4   1  143.97   20.22
   6  -4  -1  190.05   22.36
   6  -4  -1  174.61   21.02
   6  -4  -1  162.70   21.80
   6   4  -1  164.61   18.46
   6   4  -1  157.68   18.36
  -6  -4   1  183.08   18.88
  -6  -4   1  150.55   16.86
  -6   4   2   22.89    6.46
  -6   4   2   14.23    5.95
  -6   4   2   16.56    6.10
   6  -4  -2   20.31    6.86
   6  -4  -2   10.85    5.66
   6  -4  -2   13.61    5.80
   6   4  -2   22.32    5.42
   6   4  -2   12.65    4.22
  -6  -4   2   18.15    4.85
  -6  -4   2   17.95    3.93
  -6   4   3    5.06    4.83
  -6   4   3    6.38    4.63
  -6   4   3    3.17    3.68
   6  -4  -3    6.94    5.86
   6  -4  -3    0.00    4.15
   6  -4  -3    1.14    4.12
   6   4  -3   12.15    4.50
   6   4  -3    5.35    3.43
  -6  -4   3    6.17    3.36
  -6  -4   3    4.05    2.52
  -6   4   4   12.93    5.58
  -6   4   4   14.07    6.19
   6  -4  -4   10.80    6.22
   6  -4  -4    8.20    4.90
   6   4  -4   12.92    4.44
   6   4  -4   24.85    5.60
  -6  -4   4   23.02    5.26
  -6  -4   4    0.54    2.27
  -6   4   5  187.77   26.26
  -6   4   5  227.97   26.93
   6  -4  -5  280.95   28.82
   6  -4  -5  214.13   27.29
   6   4  -5  233.18   25.33
   6   4  -5  198.02   24.38
  -6  -4   5  202.72   24.61
  -6  -4   5  256.52   24.24
  -6   4   6  211.41   27.15
  -6   4   6  204.96   26.30
   6  -4  -6  200.04   26.85
   6   4  -6  227.75   25.39
   6   4  -6  227.81   25.41
  -6  -4   6  258.42   26.09
  -6   4   7   65.50   12.08
  -6   4   7   57.53   11.36
   6  -4  -7   82.18   13.51
   6   4  -7   75.52   11.46
   6   4  -7   66.43   10.88
  -6  -4   7   54.02   10.24
  -6   4   8    3.53    4.38
  -6   4   8    4.22    4.46
   6  -4  -8    8.33    5.68
   6   4  -8    5.36    3.99
   6   4  -8    0.00    3.16
  -6  -4   8    7.07    4.32
  -6   4   9   34.32   10.08
  -6   4   9   36.95    9.64
   6  -4  -9   61.03   11.88
   6   4  -9   62.14   10.65
   6   4  -9   56.89   10.11
  -6  -4   9   62.11   10.64
  -6   4  10   21.43    7.70
  -6   4  10   38.75    9.38
   6  -4 -10   21.14    7.77
   6   4 -10   30.91    7.41
   6   4 -10   35.82    7.80
  -6  -4  10   21.99    7.10
  -6   4  11  100.17   17.35
  -6   4  11  143.50   19.31
   6  -4 -11  189.26   21.89
   6   4 -11  111.74   17.03
   6   4 -11  134.85   17.99
  -6  -4  11  122.10   17.90
  -6   4  12   81.74   14.56
  -6   4  12   91.86   15.25
   6  -4 -12   91.79   15.62
   6   4 -12   80.76   13.80
  -6  -4  12  100.35   15.30
  -6   4  13   44.11    9.91
  -6   4  13   18.98    6.92
   6  -4 -13   21.45    7.77
   6   4 -13   42.36    9.33
  -6  -4  13   36.35    9.20
  -6   4  14    0.00    4.50
   6  -4 -14    0.00    4.80
   6   4 -14    0.66    4.28
  -6  -4  14    6.11    5.17
  -6   4  15   97.68   17.16
   6  -4 -15  148.54   20.60
  -6  -4  15  131.84   19.16
  -6   4  16  144.42   20.36
   6  -4 -16  117.33   19.88
  -6  -4  16  136.14   20.50
  -6   4  17    8.43    5.69
  -6   4  17   15.44    6.43
   6  -4 -17    8.79    6.17
  -6   4  18   36.91   10.25
  -6   4  18   58.05   11.98
   6  -4 -18   41.16   11.43
  -6   4  19   84.60   15.94
  -6   4  19  109.23   17.28
   6  -4 -19   93.61   17.38
  -6  -4  19   81.49   16.40
  -6   4  20   81.87   15.88
  -6   4  20   85.45   16.03
   6  -4 -20   95.91   17.34
   6   4 -20   76.62   15.50
  -6  -4  20  121.59   18.74
  -6   4  21   -0.00    4.93
  -6   4  21    7.40    5.34
   6  -4 -21    9.99    7.33
   6   4 -21    6.55    6.02
  -6  -4  21    8.85    6.46
  -6   4  22    4.74    5.17
   6   4 -22    6.74    5.79
  -6  -4  22    6.76    6.87
  -6   4  23    1.62    5.08
   6   4 -23    2.99    5.60
  -6  -4  23   -0.00    6.28
  -6   4  24   -0.00    5.10
   6   4 -24    0.73    5.36
  -6  -4  24    2.38    5.42
  -6   4  25    0.03    4.92
   6   4 -25    2.62    6.64
  -6  -4  25    3.81    6.18
  -6   4  26    8.24    7.02
   6   4 -26    3.21    6.01
  -6  -4  26    4.65    6.41
  -6   4  27    5.89    5.32
   6   4 -27    0.92    5.44
  -6  -4  27    1.85    5.57
  -6   4  28    7.06    6.56
   6   4 -28    4.99    6.24
  -6  -4  28   19.00    8.94
  -6   4  29   -0.00    6.60
   6   4 -29    5.57    5.40
  -6  -4  29    2.65    6.52
  -6   4  30   10.46    7.00
   6   4 -30    5.89    7.03
  -6  -4  30    0.00    6.84
  -6   4  31   -0.00    6.22
   6   4 -31   -0.00    4.68
  -6  -4  31   -0.00    6.04
  -6   4  32   15.42    8.43
  -6  -4  32   -0.00    5.06
  -6   4  33   11.07    7.10
  -6  -4  33    5.28    6.71
  -6   4  34   -0.00    4.98
  -6  -4  34    4.54    6.84
  -6   4  35   11.72    8.13
  -6  -4  35    0.15    5.83
  -6   4  36    2.78    8.34
  -6  -4  36    5.61    6.79
  -6   4  37    2.91    6.70
  -6  -4  37    5.83    7.80
  -6   4  38    2.90    6.76
  -6   5   1   22.05    7.24
  -6   5   1   14.17    6.16
   6  -5  -1   11.77    6.26
   6  -5  -1    8.57    5.64
   6   5  -1   20.84    4.92
   6   5  -1   21.12    4.72
  -6  -5   1   22.42    4.71
  -6  -5   1   12.24    3.04
  -6  -5   1   18.20    3.29
  -6   5   2   85.04   14.73
  -6   5   2   83.42   14.13
   6  -5  -2   83.70   14.24
   6  -5  -2   64.78   13.50
   6   5  -2   97.09   12.16
   6   5  -2   87.82   11.62
  -6  -5   2   97.85   11.94
  -6  -5   2   93.48   10.57
  -6  -5   2   82.98   10.03
  -6   5   3  142.94   19.06
  -6   5   3  111.59   17.89
  -6   5   3  115.82   17.23
   6  -5  -3  131.45   18.50
   6  -5  -3  105.51   17.40
   6   5  -3  124.08   15.30
   6   5  -3  121.33   15.00
  -6  -5   3  117.29   14.93
  -6  -5   3  126.91   13.78
  -6   5   4   80.80   14.73
  -6   5   4  119.22   16.71
  -6   5   4  113.56   15.76
   6  -5  -4   79.93   14.38
   6  -5  -4   79.96   14.70
   6   5  -4   94.29   12.78
   6   5  -4  106.56   13.03
  -6  -5   4   81.76   12.24
  -6   5   5    3.58    4.98
  -6   5   5    0.20    3.86
   6  -5  -5    2.19    3.67
   6  -5  -5    4.32    4.30
   6   5  -5    3.16    3.35
   6   5  -5    1.54    3.03
  -6  -5   5    7.23    3.74
  -6   5   6   -0.00    3.68
  -6   5   6    3.67    4.54
   6  -5  -6    0.38    4.39
   6  -5  -6    1.16    4.27
   6   5  -6    3.00    3.12
   6   5  -6    4.60    3.08
  -6  -5   6    3.70    3.65
  -6   5   7   54.69   11.72
  -6   5   7   62.18   11.88
   6  -5  -7   86.36   13.79
   6   5  -7   57.74   10.28
   6   5  -7   54.90    9.95
  -6  -5   7   68.00   10.94
  -6   5   8   38.76   10.17
  -6   5   8   62.98   11.45
   6  -5  -8   46.95   10.56
   6   5  -8   45.52    9.06
   6   5  -8   48.79    9.08
  -6  -5   8   38.22    8.80
  -6   5   9   98.22   15.43
  -6   5   9   71.41   13.39
   6  -5  -9   82.03   14.75
   6   5  -9   87.04   13.13
   6   5  -9   88.94   13.33
  -6  -5   9   76.53   13.09
  -6   5  10   56.96   11.26
  -6   5  10   39.09   10.14
   6  -5 -10   45.55   10.75
   6   5 -10   38.11    8.65
   6   5 -10   53.06    9.64
  -6  -5  10   33.20    8.87
  -6   5  11    3.54    4.83
  -6   5  11   -0.00    3.55
   6  -5 -11    0.84    4.46
   6   5 -11    0.00    4.01
   6   5 -11    4.52    4.21
  -6  -5  11   -0.00    3.84
  -6   5  12    0.00    4.16
   6  -5 -12   10.14    6.32
  -6  -5  12   13.01    6.12
  -6   5  13  256.44   31.04
   6  -5 -13  206.12   30.13
  -6  -5  13  298.58   31.84
  -6   5  14  198.19   27.44
   6  -5 -14  197.06   27.96
  -6  -5  14  268.36   29.48
  -6   5  15    1.52    5.09
   6  -5 -15   -0.00    4.30
  -6  -5  15    3.83    5.18
  -6   5  16    4.85    5.80
  -6   5  16   21.98    7.84
   6  -5 -16    9.48    6.36
  -6   5  17    2.39    4.63
  -6   5  17    0.28    4.29
   6  -5 -17    0.92    4.33
   6   5 -17    0.16    4.64
  -6   5  18  113.87   18.14
  -6   5  18  106.66   17.59
   6  -5 -18   89.72   17.66
   6   5 -18  103.69   17.51
  -6   5  19   15.62    7.44
  -6   5  19    4.21    5.15
   6  -5 -19   24.93    9.10
   6   5 -19   26.26    8.34
  -6  -5  19   11.60    7.11
  -6   5  20   11.96    6.95
   6   5 -20   16.48    7.63
  -6  -5  20    1.10    5.31
  -6   5  21    0.41    4.29
   6   5 -21    4.26    5.51
  -6  -5  21    0.99    5.41
  -6   5  22    0.00    3.96
   6   5 -22    0.55    5.09
  -6  -5  22   -0.00    5.02
  -6   5  23   24.39    9.48
   6   5 -23   30.71   10.01
  -6  -5  23   24.69    9.59
  -6   5  24   44.50   11.25
   6   5 -24   25.32    9.69
  -6  -5  24   15.13    9.69
  -6   5  25    0.46    5.07
   6   5 -25   -0.00    5.84
  -6  -5  25    0.00    6.38
  -6   5  26    0.00    5.29
   6   5 -26    2.99    5.02
  -6  -5  26   -0.00    6.55
  -6   5  27    1.97    5.01
   6   5 -27    1.16    6.08
  -6  -5  27    2.18    6.03
  -6   5  28    5.23    5.78
   6   5 -28    8.53    6.97
  -6  -5  28    0.00    7.20
  -6   5  29   12.25    7.99
   6   5 -29   17.25    8.37
  -6  -5  29    9.19    7.77
  -6   5  30   19.70    8.60
   6   5 -30    0.00    5.76
  -6  -5  30   11.44    8.32
  -6   5  31   -0.00    4.91
   6   5 -31    1.21    5.54
  -6  -5  31    2.27    6.83
  -6   5  32   -0.00    6.08
   6   5 -32    0.45    5.65
  -6  -5  32   -0.00    5.32
  -6   5  33    0.00    4.68
  -6  -5  33    7.05    7.50
  -6   5  34    3.26    6.77
  -6  -5  34   -0.00    5.65
  -6   5  35    0.63    4.84
  -6  -5  35   -0.00    7.37
  -6   5  36    1.45    5.19
  -6  -5  36   -0.00    6.59
  -6   5  37    4.44    7.47
  -6   5  38   -0.00    6.03
  -6   6   1  108.11   18.10
  -6   6   1  133.75   18.32
   6  -6  -1  124.74   18.21
   6   6  -1  148.14   14.99
   6   6  -1  122.22   14.42
  -6  -6   1  125.66   14.41
  -6  -6   1  119.45   11.61
  -6  -6   1  118.68   11.60
  -6   6   2   21.26    7.89
  -6   6   2   36.65    9.06
   6  -6  -2   24.55    7.97
   6  -6  -2   16.11    7.42
   6   6  -2   40.16    6.49
   6   6  -2   30.51    6.16
  -6  -6   2   23.70    5.40
  -6  -6   2   31.38    4.47
  -6  -6   2   32.04    4.44
  -6   6   3    5.85    5.34
  -6   6   3    0.00    3.98
   6  -6  -3    0.00    4.15
   6  -6  -3   15.59    6.36
   6   6  -3    5.94    3.55
   6   6  -3    7.20    3.52
  -6  -6   3    2.25    2.46
  -6   6   4   25.69    8.20
  -6   6   4   14.83    7.06
  -6   6   4   19.74    6.78
   6  -6  -4   15.64    5.99
   6  -6  -4    9.53    5.81
   6   6  -4   12.78    4.57
   6   6  -4   11.47    4.34
  -6  -6   4   11.86    4.35
  -6   6   5  136.18   19.11
  -6   6   5  110.15   17.31
   6  -6  -5   86.00   16.43
   6  -6  -5  128.74   18.69
   6   6  -5  129.82   15.31
   6   6  -5  109.46   15.07
  -6  -6   5  129.25   15.74
  -6   6   6   82.91   14.67
  -6   6   6   89.07   14.94
   6  -6  -6   89.19   15.27
   6  -6  -6  122.17   17.37
   6   6  -6   71.50   11.74
   6   6  -6   72.46   11.79
  -6  -6   6   98.84   13.34
  -6   6   7   34.82   10.09
  -6   6   7   66.83   12.12
   6  -6  -7   39.13   10.02
   6  -6  -7   35.02    9.69
   6   6  -7   73.09   10.28
   6   6  -7   55.29    9.59
  -6  -6   7   59.54    9.97
  -6   6   8    8.52    6.32
  -6   6   8   17.72    6.75
   6  -6  -8    8.68    5.92
   6   6  -8   18.13    5.57
  -6  -6   8    7.73    4.96
  -6   6   9   84.71   15.36
   6  -6  -9   96.27   15.98
   6   6  -9   86.52   13.48
  -6  -6   9  106.96   15.27
  -6   6  10   84.05   14.80
   6  -6 -10   56.85   13.44
   6   6 -10   95.36   13.29
  -6  -6  10   90.26   14.15
  -6   6  11   50.94   11.55
   6  -6 -11   57.23   12.70
   6   6 -11   82.39   12.11
  -6  -6  11   47.86   10.72
  -6   6  12   73.21   13.75
   6  -6 -12   69.65   13.98
  -6  -6  12   62.93   12.55
  -6   6  13    1.41    4.11
   6  -6 -13    2.39    4.66
   6   6 -13    0.00    4.87
  -6  -6  13    0.00    4.34
  -6   6  14    3.56    6.05
  -6   6  14    1.29    4.06
   6  -6 -14    3.91    5.08
   6   6 -14    4.30    4.90
  -6  -6  14   -0.00    4.14
  -6   6  15   36.88   10.30
  -6   6  15   72.06   13.61
   6  -6 -15   40.50   11.40
   6   6 -15   48.79   11.04
  -6  -6  15   73.45   13.52
  -6   6  16   17.19    7.62
  -6   6  16    9.58    5.79
   6  -6 -16   19.83    7.76
   6   6 -16   10.51    6.11
  -6   6  17   18.63    7.42
   6  -6 -17   20.93    8.50
   6   6 -17   10.99    6.18
  -6   6  18   34.53   10.55
   6   6 -18   46.41   10.88
  -6  -6  18   53.82   12.34
  -6   6  19   14.99    7.37
   6   6 -19   23.72    8.42
  -6  -6  19   13.92    7.55
  -6   6  20    0.00    4.77
   6   6 -20   -0.00    4.68
  -6  -6  20    6.19    6.30
  -6   6  21   39.15    9.81
   6   6 -21   17.29    7.56
  -6  -6  21    9.33    6.75
  -6   6  22    7.96    4.99
   6   6 -22    5.26    5.43
  -6  -6  22    3.05    6.14
  -6   6  23    7.88    6.70
   6   6 -23   19.96    7.81
  -6  -6  23   20.32    8.45
  -6   6  24   -0.00    5.13
   6   6 -24   -0.00    4.87
  -6  -6  24    4.35    6.74
  -6   6  25   11.69    7.42
   6   6 -25   15.45    7.98
  -6  -6  25   27.88    9.73
  -6   6  26   23.74    9.05
   6   6 -26   26.18    9.66
  -6  -6  26   12.49    7.87
  -6   6  27    8.05    6.72
   6   6 -27    7.50    6.62
  -6  -6  27   14.69    8.48
  -6   6  28   -0.00    6.26
   6   6 -28    4.46    6.80
  -6  -6  28    6.82    7.91
  -6   6  29    5.02    6.28
   6   6 -29    3.69    7.20
  -6  -6  29   -0.00    6.69
  -6   6  30    0.00    6.34
   6   6 -30   -0.00    5.84
  -6  -6  30    0.00    6.59
  -6   6  31    1.76    5.32
   6   6 -31   -0.00    5.87
  -6  -6  31   11.62    7.79
  -6   6  32    0.48    5.56
   6   6 -32    5.96    6.28
  -6  -6  32    3.16    7.15
  -6   6  33    7.15    5.70
   6   6 -33    5.12    8.35
  -6  -6  33   -0.00    5.48
  -6   6  34   -0.00    5.59
  -6  -6  34    0.00    7.39
  -6   6  35   11.46    7.82
  -6  -6  35    1.83    7.46
  -6   6  36    1.77    6.09
  -6  -6  36    4.83    6.84
  -6   6  37   -0.00    6.37
  -6   7   1   26.44    7.91
  -6   7   1   12.85    6.26
   6   7  -1    8.75    3.22
   6   7  -1   11.87    3.70
  -6  -7   1   13.45    3.71
  -6   7   2   23.97    8.20
  -6   7   2    6.57    6.08
   6   7  -2   18.04    4.32
   6   7  -2   21.59    4.90
  -6  -7   2   12.89    4.13
  -6   7   3  244.50   31.06
  -6   7   3  282.01   31.29
   6   7  -3  247.79   25.81
   6   7  -3  231.53   25.98
  -6  -7   3  241.99   26.18
  -6   7   4   75.21   14.05
  -6   7   4   72.43   13.14
   6  -7  -4   73.04   13.88
   6   7  -4   76.20   10.20
   6   7  -4   54.53    9.49
  -6  -7   4   54.02    9.56
  -6   7   5   11.68    6.72
  -6   7   5   13.75    6.42
   6  -7  -5   10.36    5.91
   6   7  -5   21.93    5.26
  -6  -7   5   15.25    5.01
  -6   7   6   15.20    6.95
   6  -7  -6   17.51    7.03
   6   7  -6   23.07    5.63
  -6  -7   6   19.30    6.04
  -6   7   7   26.24    8.11
   6  -7  -7   21.48    7.94
   6   7  -7   20.32    5.39
  -6  -7   7   15.12    5.59
  -6   7   8   27.81    8.19
   6  -7  -8   26.48    9.03
   6   7  -8   35.47    7.54
  -6  -7   8   28.87    7.54
  -6   7   9  151.93   21.59
   6  -7  -9  144.01   21.22
   6   7  -9  149.50   18.31
  -6  -7   9  127.97   18.83
  -6   7  10    1.59    3.86
   6  -7 -10   -0.00    3.89
   6   7 -10   -0.00    3.60
   6   7 -10    2.02    3.14
  -6  -7  10   -0.00    4.12
  -6   7  11    8.22    5.93
   6  -7 -11   -0.00    4.72
   6   7 -11    0.65    3.19
   6   7 -11    4.88    4.11
  -6  -7  11    0.00    3.90
  -6   7  12   22.32    8.38
  -6   7  12   18.89    7.40
   6  -7 -12   20.73    8.10
   6   7 -12   17.06    6.40
  -6  -7  12   18.61    7.71
  -6   7  13  143.67   20.47
  -6   7  13  134.83   20.48
   6  -7 -13  148.33   21.40
   6   7 -13   96.11   16.98
  -6  -7  13  119.44   18.63
  -6   7  14    0.00    3.95
  -6   7  14    0.00    4.67
   6  -7 -14    6.70    5.50
   6   7 -14    6.70    5.69
  -6  -7  14   11.76    6.03
  -6   7  15    9.68    5.88
   6   7 -15    0.87    4.91
  -6  -7  15    8.16    6.32
  -6   7  16    1.21    5.03
   6   7 -16    2.38    4.30
  -6   7  17    8.69    5.83
   6   7 -17    9.14    5.49
  -6   7  18    6.76    6.11
   6   7 -18    5.83    4.88
  -6  -7  18    0.51    5.73
  -6   7  19   53.44   12.18
   6   7 -19   52.12   11.94
  -6  -7  19   40.74   11.56
  -6   7  20    1.19    5.20
   6   7 -20    7.34    5.65
  -6  -7  20    6.07    6.10
  -6   7  21    7.18    5.27
   6   7 -21    0.00    4.11
  -6  -7  21    8.58    7.06
  -6   7  22    2.70    4.57
   6   7 -22    2.38    4.50
  -6  -7  22   -0.00    5.98
  -6   7  23   14.76    7.20
   6   7 -23    5.50    6.54
  -6  -7  23    7.03    7.61
  -6   7  24    0.00    4.53
   6   7 -24    0.12    4.69
  -6  -7  24    4.25    6.71
  -6   7  25   33.80   10.08
   6   7 -25   12.00    7.42
  -6  -7  25   11.93    7.69
  -6   7  26    4.13    5.72
   6   7 -26    3.23    4.75
  -6  -7  26    2.65    5.39
  -6   7  27    0.10    4.98
   6   7 -27    0.00    5.45
  -6  -7  27    4.99    6.08
  -6   7  28    7.58    7.11
   6   7 -28    7.45    6.69
  -6  -7  28   11.86    8.40
  -6   7  29   12.60    7.90
   6   7 -29   22.34    9.47
  -6  -7  29   15.15    9.30
  -6   7  30    9.03    6.93
   6   7 -30    1.42    5.35
  -6  -7  30    0.24    5.63
  -6   7  31   12.66    7.00
   6   7 -31   -0.00    5.78
  -6  -7  31    4.16    7.84
  -6   7  32    0.34    6.03
   6   7 -32   -0.00    6.82
  -6  -7  32    7.31    7.74
  -6   7  33    4.56    5.59
   6   7 -33    0.00    4.92
  -6  -7  33    0.00    5.83
  -6   7  34    6.65    6.49
   6   7 -34    3.46    6.46
  -6  -7  34   -0.00    6.70
  -6   7  35    8.92    6.75
  -6  -7  35   -0.00    7.10
  -6   7  36    4.12    5.97
  -6   7  37    1.48    5.44
  -6   8   1  125.82   19.68
  -6   8   1   95.54   17.65
   6   8  -1  120.58   13.67
  -6  -8   1  126.21   14.18
  -6   8   2    8.01    5.24
  -6   8   2    4.58    5.90
   6   8  -2    9.01    3.17
  -6  -8   2    0.00    2.54
  -6   8   3    4.54    5.16
  -6   8   3    4.69    6.16
   6   8  -3   -0.00    2.48
  -6  -8   3   -0.00    3.05
  -6  -8   3    0.00    0.72
  -6  -8   3    0.08    0.79
  -6   8   4    0.03    4.44
  -6   8   4    0.00    5.05
   6   8  -4   -0.00    2.68
  -6  -8   4   -0.00    3.13
  -6   8   5  220.19   28.21
  -6   8   5  194.98   26.78
   6   8  -5  198.88   22.52
  -6  -8   5  210.01   23.90
  -6   8   6   12.32    6.61
  -6   8   6    0.00    4.78
   6  -8  -6    9.07    6.33
   6   8  -6    8.84    4.19
   6   8  -6    1.60    3.28
  -6  -8   6    3.04    3.96
  -6   8   7   70.46   14.30
   6  -8  -7   63.18   13.92
   6   8  -7   84.52   11.50
   6   8  -7   62.78   11.09
  -6  -8   7   73.90   12.19
  -6   8   8   11.29    6.51
  -6   8   8    3.14    5.37
   6  -8  -8    6.23    5.78
   6   8  -8    4.63    3.77
   6   8  -8   -0.00    3.83
  -6  -8   8    1.59    4.37
  -6   8   9  133.90   19.86
  -6   8   9  102.64   18.29
   6  -8  -9  138.86   20.02
   6  -8  -9  109.55   19.01
   6   8  -9  131.87   16.35
   6   8  -9   91.35   15.57
  -6  -8   9  134.64   17.89
  -6   8  10   29.73    9.37
  -6   8  10   29.87    9.39
   6  -8 -10   28.21    9.00
   6  -8 -10   40.70   10.86
   6   8 -10   32.28    7.64
   6   8 -10   31.00    7.89
  -6  -8  10   38.62    9.43
  -6   8  11   71.74   14.45
   6  -8 -11   82.79   14.76
   6   8 -11   64.41   12.15
  -6  -8  11   62.34   12.69
  -6   8  12   11.51    7.04
   6   8 -12   12.32    5.79
  -6  -8  12   18.65    6.98
  -6   8  13    3.94    5.56
   6   8 -13    3.39    4.81
  -6  -8  13    4.18    4.69
  -6   8  14   12.13    7.29
   6   8 -14    3.14    4.31
  -6  -8  14    3.92    5.86
  -6   8  15   93.73   16.26
   6   8 -15   78.25   14.44
  -6   8  16    0.61    4.67
   6   8 -16    3.49    4.32
  -6   8  17   29.22    9.62
   6   8 -17   23.98    8.21
  -6  -8  17   22.45    8.67
  -6   8  18    1.19    4.44
   6   8 -18    0.48    3.78
  -6  -8  18    9.04    6.41
  -6   8  19    5.31    5.65
   6   8 -19   11.31    6.49
  -6  -8  19   14.58    7.99
  -6   8  20    4.63    4.89
   6   8 -20    0.60    4.24
  -6  -8  20    7.27    7.47
  -6   8  21    0.00    5.87
   6   8 -21   15.52    7.17
  -6  -8  21   13.15    7.65
  -6   8  22    7.19    6.33
   6   8 -22    1.47    4.79
  -6  -8  22    4.51    6.08
  -6   8  23    9.41    6.67
   6   8 -23    3.04    5.13
  -6  -8  23    0.00    6.17
  -6   8  24   -0.00    4.79
   6   8 -24    5.25    5.18
  -6  -8  24   -0.00    5.13
  -6   8  25    6.58    6.59
   6   8 -25   24.78    9.23
  -6  -8  25   17.88    9.47
  -6   8  26    7.01    6.65
   6   8 -26   -0.00    4.55
  -6  -8  26    9.49    7.36
  -6   8  27    3.38    5.76
   6   8 -27    3.92    6.27
  -6  -8  27    8.00    7.90
  -6   8  28   -0.00    6.58
   6   8 -28    2.29    5.71
  -6  -8  28    3.29    7.52
  -6   8  29    1.65    4.92
   6   8 -29   -0.00    5.18
  -6  -8  29    1.87    6.08
  -6   8  30   -0.00    4.98
   6   8 -30    0.18    5.43
  -6  -8  30   -0.00    7.65
  -6   8  31    2.14    5.04
   6   8 -31    4.22    6.25
  -6  -8  31   -0.00    6.78
  -6   8  32   -0.00    5.51
   6   8 -32    0.00    4.93
  -6  -8  32    2.89    7.47
  -6   8  33    7.61    7.49
   6   8 -33   -0.00    5.82
  -6  -8  33    3.98    7.02
  -6   8  34    0.24    5.36
   6   8 -34    0.10    6.09
  -6  -8  34   -0.00    7.49
  -6   8  35   -0.00    5.78
  -6   8  36   17.85    8.51
  -6   8  37    0.00    6.08
  -6   9   1    6.17    5.85
   6  -9  -1    3.36    5.03
  -6   9   2    0.00    4.74
   6  -9  -2   16.15    7.35
   6   9  -2    1.52    2.66
  -6   9   3  117.03   21.21
   6  -9  -3  166.70   22.79
   6   9  -3  190.01   19.21
  -6  -9   3  141.30   18.06
  -6   9   4   17.65    7.41
   6  -9  -4   19.68    7.22
   6   9  -4    9.76    4.25
  -6  -9   4   19.17    5.53
   6  -9  -5   -0.00    4.17
   6   9  -5    0.00    2.81
  -6  -9   5    0.00    3.34
   6  -9  -6   13.46    6.68
   6   9  -6   12.63    5.13
  -6  -9   6   10.45    4.95
  -6   9   7   17.55    7.64
   6  -9  -7   14.51    7.27
   6   9  -7    8.36    4.34
  -6  -9   7    7.09    4.77
  -6   9   8   -0.00    5.11
   6  -9  -8    1.70    4.82
   6   9  -8    0.00    3.02
   6   9  -8    2.18    4.19
  -6  -9   8    2.05    3.65
  -6   9   9   67.78   14.37
   6  -9  -9  106.24   16.79
   6   9  -9   83.25   12.45
   6   9  -9   58.23   11.68
  -6  -9   9  103.60   14.96
  -6   9  10    6.74    5.85
   6  -9 -10   12.89    6.45
   6   9 -10    0.91    3.30
   6   9 -10    3.44    3.84
  -6  -9  10    2.94    4.92
  -6   9  11   -0.00    4.67
   6  -9 -11    5.71    5.64
   6   9 -11    0.00    3.45
  -6  -9  11    2.30    4.94
  -6   9  12    1.93    4.46
   6  -9 -12   -0.00    5.49
   6   9 -12   -0.00    3.57
  -6  -9  12    3.54    5.64
  -6   9  13   63.58   13.48
   6  -9 -13   67.05   13.98
   6   9 -13   53.22   11.75
  -6  -9  13   76.36   13.97
  -6   9  14    5.28    5.62
   6   9 -14    2.28    4.18
  -6   9  15   12.44    6.63
   6   9 -15    7.34    6.09
  -6   9  16   13.66    7.29
   6   9 -16    5.66    5.07
  -6   9  17    5.70    5.10
   6   9 -17    1.23    5.08
  -6  -9  17    7.72    7.12
  -6   9  18   -0.00    4.51
   6   9 -18    0.34    4.07
  -6  -9  18    0.00    4.33
  -6   9  19   29.81    9.58
   6   9 -19   15.51    7.79
  -6  -9  19   41.33   11.29
  -6   9  20    3.34    4.84
   6   9 -20    0.00    4.84
  -6  -9  20    7.14    6.31
  -6   9  21   -0.00    4.92
   6   9 -21    0.67    4.04
  -6  -9  21   -0.00    5.64
  -6   9  22    0.00    4.81
   6   9 -22   -0.00    5.04
  -6  -9  22   -0.00    5.08
  -6   9  23    9.63    7.43
   6   9 -23   11.94    6.99
  -6  -9  23   19.30    8.71
  -6   9  24    2.19    5.64
   6   9 -24   -0.00    4.67
  -6  -9  24    3.99    6.72
  -6   9  25   14.13    7.87
   6   9 -25   12.93    7.74
  -6  -9  25    4.50    6.88
  -6   9  26    0.00    4.57
   6   9 -26   -0.00    3.67
  -6  -9  26    2.05    5.87
  -6   9  27   -0.00    4.07
   6   9 -27   -0.00    6.01
  -6  -9  27    0.00    5.28
  -6   9  28    4.95    6.88
   6   9 -28   -0.00    4.12
  -6  -9  28    5.61    6.51
  -6   9  29   21.66    9.38
   6   9 -29    8.50    7.59
  -6  -9  29    3.64    7.65
  -6   9  30    1.22    5.14
   6   9 -30    0.00    5.00
  -6  -9  30   14.84    9.25
  -6   9  31    0.00    6.18
   6   9 -31   -0.00    5.81
  -6  -9  31    5.33    7.10
  -6   9  32   -0.00    5.01
   6   9 -32    9.06    7.47
  -6  -9  32    2.24    6.86
  -6   9  33   19.70    8.42
   6   9 -33   10.15    7.73
  -6  -9  33    2.53    7.37
  -6   9  34    3.12    6.52
   6   9 -34    0.00    5.79
  -6  -9  34   -0.00    7.54
  -6   9  35    3.51    6.44
   6   9 -35    0.83    6.02
  -6   9  36    0.01    5.80
  -6  10   1   29.06    9.56
   6 -10  -1   49.94   11.50
   6  10  -1   27.54    5.92
  -6  10   2    7.58    5.65
   6 -10  -2    3.45    5.19
   6  10  -2    7.79    3.74
  -6  10   3   -0.00    3.95
   6 -10  -3   -0.00    5.05
   6  10  -3   -0.00    2.68
  -6  10   4   11.10    6.44
   6 -10  -4   13.51    6.70
   6  10  -4    7.88    4.04
  -6  10   5   29.10    9.71
   6 -10  -5   25.03    9.03
   6  10  -5   36.38    7.51
  -6  10   6    6.22    6.15
   6 -10  -6    1.14    4.55
   6  10  -6    2.42    3.17
  -6  10   7   16.70    7.78
   6 -10  -7   39.02    9.83
   6  10  -7   20.14    6.25
  -6  10   8    4.49    4.77
   6 -10  -8    1.55    4.95
   6  10  -8    0.68    3.11
  -6 -10   8    1.07    3.52
  -6  10   9    2.25    5.14
  -6  10   9   -0.00    4.05
   6 -10  -9   -0.00    5.23
   6  10  -9    0.69    2.66
  -6 -10   9    0.06    4.00
  -6  10  10   -0.00    5.37
   6 -10 -10    0.00    4.40
   6  10 -10    3.13    4.62
  -6 -10  10    6.25    5.43
  -6  10  11   86.14   16.37
   6 -10 -11  116.53   18.27
   6  10 -11   67.95   13.47
  -6 -10  11  110.34   16.65
  -6  10  12    3.48    5.94
   6 -10 -12    0.00    4.20
   6  10 -12    2.26    3.99
  -6 -10  12   -0.00    5.12
  -6  10  13    1.14    5.53
   6 -10 -13    0.00    5.08
   6  10 -13   12.57    5.76
  -6 -10  13    8.21    5.74
  -6  10  14    3.43    5.29
   6 -10 -14    8.40    6.82
   6  10 -14    2.47    3.84
  -6  10  15   47.48   12.09
   6 -10 -15   61.17   12.89
   6  10 -15   51.12   11.29
  -6  10  16   -0.00    4.40
   6  10 -16    2.94    4.09
  -6 -10  16    4.68    5.75
  -6  10  17   25.25    9.24
   6  10 -17   10.85    6.80
  -6 -10  17   34.96   10.19
  -6  10  18    3.32    5.39
   6  10 -18    2.84    4.98
  -6 -10  18   -0.00    5.60
  -6  10  19    2.85    5.83
   6  10 -19    4.07    5.97
  -6 -10  19    5.58    6.04
  -6  10  20    1.04    4.90
   6  10 -20    0.58    4.65
  -6 -10  20   -0.00    5.73
  -6  10  21   26.20    9.35
   6  10 -21   24.24    9.01
  -6 -10  21   24.44   10.14
  -6  10  22    0.00    5.41
   6  10 -22   -0.00    5.24
  -6 -10  22   -0.00    4.81
  -6  10  23    2.50    5.37
   6  10 -23    7.82    6.20
  -6 -10  23    2.97    6.47
  -6  10  24    0.93    5.90
   6  10 -24   -0.00    4.45
  -6 -10  24   -0.00    5.87
  -6  10  25    6.79    5.90
   6  10 -25    6.26    5.96
  -6 -10  25    6.74    7.55
  -6  10  26   -0.00    5.52
   6  10 -26   -0.00    4.81
  -6 -10  26    2.63    5.18
  -6  10  27    4.41    5.71
   6  10 -27    4.13    5.05
  -6 -10  27    5.95    6.94
  -6  10  28    1.39    6.36
   6  10 -28    4.31    5.13
  -6 -10  28   -0.00    5.78
  -6  10  29    8.89    6.24
   6  10 -29   10.04    7.35
  -6 -10  29    0.00    5.88
  -6  10  30   -0.00    6.05
   6  10 -30   -0.00    5.39
  -6 -10  30   -0.00    6.72
  -6  10  31    2.38    5.92
   6  10 -31   -0.00    5.70
  -6 -10  31    0.00    7.41
  -6  10  32    2.83    6.19
   6  10 -32   -0.00    6.22
  -6 -10  32    3.17    7.12
  -6  10  33   -0.00    5.69
   6  10 -33    8.37    6.48
  -6 -10  33   -0.00    6.88
  -6  10  34   -0.00    5.69
   6  10 -34   -0.00    6.69
  -6  10  35    0.00    5.71
   6  10 -35    3.02    6.99
  -6  11   1    1.86    5.89
   6 -11  -1    0.00    5.00
   6  11  -1    4.31    3.38
  -6  11   2    0.62    4.43
   6 -11  -2    1.16    5.17
   6  11  -2    0.00    2.82
  -6  11   3   38.50   10.91
   6 -11  -3   22.42    8.05
   6  11  -3   33.74    7.19
  -6  11   4    4.11    5.65
   6 -11  -4    1.22    4.33
   6  11  -4    1.88    3.18
  -6  11   5    0.00    4.50
   6 -11  -5    3.06    4.39
   6  11  -5    0.86    3.04
  -6  11   6    4.13    4.82
   6 -11  -6   -0.00    5.01
   6  11  -6    0.91    3.03
  -6  11   7    9.53    6.52
   6 -11  -7    3.05    5.37
   6  11  -7   11.56    5.11
  -6  11   8   -0.00    4.81
   6 -11  -8   17.22    8.04
   6  11  -8    6.63    4.38
  -6  11   9   11.76    6.94
   6 -11  -9   19.58    8.04
   6  11  -9   13.57    5.78
  -6  11  10    3.22    5.45
   6 -11 -10    7.13    5.55
   6  11 -10    4.18    3.80
  -6  11  11    1.24    4.96
   6 -11 -11    1.29    4.68
   6  11 -11    0.69    3.91
  -6  11  12    3.94    5.54
   6 -11 -12    1.32    4.91
   6  11 -12    2.22    4.52
  -6  11  13   13.87    7.38
   6 -11 -13   15.91    7.31
   6  11 -13   27.25    7.85
  -6  11  14   -0.00    4.42
   6 -11 -14   -0.00    3.94
   6  11 -14    0.52    4.23
  -6  11  15   11.18    6.35
   6 -11 -15   16.72    7.67
   6  11 -15    2.34    5.27
  -6 -11  15    5.92    5.58
  -6  11  16    5.46    5.16
   6 -11 -16   -0.00    4.27
   6  11 -16   -0.00    4.94
  -6 -11  16    1.12    4.92
  -6  11  17   12.01    7.25
   6 -11 -17   13.44    7.73
   6  11 -17    8.11    5.97
  -6 -11  17    5.18    6.39
  -6  11  18    7.05    6.34
   6 -11 -18    5.57    5.80
   6  11 -18    0.57    4.55
  -6 -11  18   -0.00    6.20
  -6  11  19   45.71   11.19
   6  11 -19    6.45    6.37
  -6 -11  19   16.26    9.13
  -6  11  20   -0.00    4.09
   6  11 -20   -0.00    4.33
  -6 -11  20   -0.00    3.99
  -6  11  21   -0.00    4.40
   6  11 -21    0.89    4.86
  -6 -11  21   -0.00    5.30
  -6  11  22   -0.00    5.32
   6  11 -22    0.00    4.72
  -6 -11  22    0.19    3.75
  -6  11  23   13.09    7.28
   6  11 -23    7.13    6.12
  -6 -11  23   19.13    8.84
  -6  11  24    4.74    5.37
   6  11 -24    3.54    6.61
  -6 -11  24   -0.00    6.96
  -6  11  25    2.16    5.64
   6  11 -25    1.42    5.25
  -6 -11  25    0.87    6.17
  -6  11  26    0.00    5.08
   6  11 -26   -0.00    4.18
  -6 -11  26    2.02    5.38
  -6  11  27    5.99    5.83
   6  11 -27    7.65    6.11
  -6 -11  27    1.00    5.54
  -6  11  28    2.64    4.90
   6  11 -28    0.45    4.84
  -6 -11  28   -0.00    6.30
  -6  11  29    8.13    7.63
   6  11 -29   12.80    7.08
  -6 -11  29    0.60    6.41
  -6  11  30   -0.00    5.31
   6  11 -30   -0.00    5.78
  -6 -11  30    6.35    6.74
  -6  11  31   -0.00    5.85
   6  11 -31    0.60    4.31
  -6 -11  31   -0.00    6.84
  -6  11  32   -0.00    5.28
   6  11 -32   -0.00    5.54
  -6 -11  32   -0.00    5.76
  -6  12   1   40.05   11.51
   6 -12  -1   34.89   10.33
   6  12  -1   32.52    6.91
  -6  12   2    1.76    5.02
   6 -12  -2    0.00    4.32
   6  12  -2   -0.00    3.10
  -6  12   3    1.64    4.66
   6 -12  -3    0.88    5.13
   6  12  -3    0.00    3.52
  -6  12   4    3.40    4.64
   6 -12  -4    2.90    5.50
   6  12  -4    1.36    4.09
  -6  12   5   27.08    9.32
   6 -12  -5   26.54    9.21
   6  12  -5   14.47    5.52
  -6  12   6   -0.00    4.79
   6 -12  -6    2.27    5.38
   6  12  -6    0.00    3.30
  -6  12   7    7.89    6.12
   6 -12  -7    3.84    5.09
   6  12  -7    6.91    4.55
  -6  12   8    1.75    4.32
   6 -12  -8    2.39    4.92
   6  12  -8    4.25    4.10
  -6  12   9    1.54    5.06
   6 -12  -9    4.67    5.83
   6  12  -9    7.76    5.49
  -6  12  10    6.25    5.98
   6 -12 -10   -0.00    4.63
   6  12 -10    0.20    3.64
  -6  12  11    5.19    7.11
   6 -12 -11   24.76    9.74
   6  12 -11   14.50    6.55
   6 -12 -12   -0.00    4.98
   6  12 -12   -0.00    3.33
  -6  12  13    9.42    6.44
   6 -12 -13    7.21    5.93
   6  12 -13    3.99    4.62
  -6  12  14    5.21    5.37
   6 -12 -14   -0.00    4.22
   6  12 -14   -0.00    4.07
  -6  12  15   12.07    7.57
   6 -12 -15   21.61    8.75
   6  12 -15   14.18    6.43
  -6  12  16    4.27    5.71
   6 -12 -16    0.00    4.93
   6  12 -16    2.85    4.52
  -6  12  17    0.00    5.12
   6 -12 -17   14.49    7.22
   6  12 -17   -0.00    3.52
  -6  12  18   -0.00    4.85
   6 -12 -18    3.32    5.03
   6  12 -18    0.00    3.67
  -6  12  19    0.17    4.08
   6 -12 -19   -0.00    5.00
   6  12 -19    4.51    5.03
  -6  12  20    4.12    5.82
   6 -12 -20   -0.00    5.29
   6  12 -20   -0.00    5.20
  -6 -12  20    3.76    6.08
  -6  12  21    5.21    6.40
   6 -12 -21    8.15    6.14
   6  12 -21    5.96    5.97
  -6 -12  21   11.98    7.24
  -6  12  22   -0.00    5.02
   6  12 -22    0.00    5.01
  -6 -12  22    1.05    6.14
  -6  12  23    0.00    4.83
   6  12 -23   -0.00    5.42
  -6 -12  23    0.00    5.23
  -6  12  24   -0.00    5.99
   6  12 -24    0.90    4.61
  -6 -12  24    0.00    7.03
  -6  12  25    0.00    5.59
   6  12 -25    6.22    6.53
  -6 -12  25    0.00    7.05
  -6  12  26   -0.00    6.18
   6  12 -26    0.00    5.10
  -6 -12  26    1.59    5.43
  -6  12  27    9.23    6.74
   6  12 -27   -0.00    6.22
  -6 -12  27    3.71    6.37
  -6  12  28    0.00    5.35
   6  12 -28    5.50    5.81
  -6 -12  28   -0.00    7.02
   6  12 -29    0.63    6.38
  -6 -12  29    2.81    5.94
  -6 -12  30   -0.00    6.86
  -6 -12  31    2.30    6.51
  -6  13   1    0.56    5.31
   6 -13  -1    3.15    5.40
   6  13  -1    2.21    3.01
  -6  13   2    2.06    6.44
   6 -13  -2   -0.00    4.72
   6  13  -2    4.30    3.68
  -6  13   3   42.28   11.45
   6 -13  -3   14.68    7.74
   6  13  -3   17.88    5.97
  -6  13   4   13.26    7.64
   6 -13  -4   12.51    7.68
   6  13  -4    9.47    4.83
  -6  13   5    0.16    5.12
   6 -13  -5    2.38    4.75
   6  13  -5    2.30    4.23
  -6  13   6    3.19    5.37
   6 -13  -6    2.26    4.53
   6  13  -6    6.37    5.07
  -6  13   7   18.11    8.72
   6 -13  -7    8.43    6.62
   6  13  -7    4.26    4.50
  -6  13   8    4.44    5.80
   6 -13  -8    1.79    5.62
   6  13  -8    2.10    4.06
  -6  13   9   11.55    6.68
   6 -13  -9   30.63    9.69
   6  13  -9   24.33    8.43
  -6  13  10    4.05    4.88
   6 -13 -10    3.10    5.17
   6  13 -10    1.85    4.50
  -6  13  11    2.38    4.38
   6 -13 -11   -0.00    4.39
   6  13 -11    2.50    4.06
  -6  13  12    4.30    5.43
   6 -13 -12   -0.00    5.15
   6  13 -12    1.49    4.11
  -6  13  13    7.53    5.86
   6 -13 -13    2.65    5.59
   6  13 -13    7.14    5.07
   6 -13 -14    0.00    4.51
   6  13 -14    0.46    3.51
  -6  13  15    4.75    5.54
   6 -13 -15    6.12    6.30
   6  13 -15    3.81    4.83
  -6  13  16    2.45    6.03
   6 -13 -16   -0.00    6.07
   6  13 -16    0.09    4.68
  -6  13  17    5.11    6.19
   6 -13 -17   11.75    6.80
   6  13 -17   -0.00    4.83
  -6  13  18    5.90    7.17
   6 -13 -18    0.76    4.64
   6  13 -18   -0.00    3.53
  -6  13  19   10.56    7.26
   6 -13 -19   16.20    7.05
   6  13 -19    8.36    6.52
  -6  13  20    3.12    6.06
   6 -13 -20    0.00    5.08
   6  13 -20    0.74    4.79
  -6  13  21   -0.00    5.14
   6 -13 -21   -0.00    4.69
   6  13 -21   -0.00    5.67
  -6  13  22   -0.00    5.57
   6 -13 -22    0.52    5.16
   6  13 -22    3.38    4.98
  -6  13  23    6.46    6.12
   6 -13 -23    0.13    4.58
   6  13 -23   -0.00    4.67
  -6  13  24   -0.00    6.32
   6  13 -24   -0.00    5.69
   6  13 -25    2.18    6.10
  -6 -13  28    5.76    8.15
  -6 -13  29    2.38    6.09
  -6 -13  30    0.60    7.77
  -6  14   1   11.34    7.63
   6 -14  -1   -0.00    4.93
   6  14  -1    4.92    3.72
  -6  14   2    0.00    6.19
   6 -14  -2    8.56    5.85
   6  14  -2    3.41    3.39
  -6  14   3   -0.00    4.51
   6 -14  -3   -0.00    4.80
   6  14  -3    0.70    2.99
  -6  14   4    1.82    4.72
   6 -14  -4    6.18    6.13
   6  14  -4    3.59    3.75
  -6  14   5   15.50    7.71
   6 -14  -5    9.16    6.96
   6  14  -5    4.18    3.67
  -6  14   6    4.35    5.34
   6 -14  -6    6.27    6.41
   6  14  -6    9.63    5.48
  -6  14   7    3.13    6.21
   6 -14  -7   12.38    7.40
   6  14  -7    3.42    4.29
  -6  14   8   -0.00    4.70
   6 -14  -8    5.82    6.05
   6  14  -8    0.00    3.46
  -6  14   9    0.12    4.01
   6 -14  -9   11.19    6.95
   6  14  -9   16.14    6.20
  -6  14  10    0.61    5.22
   6 -14 -10    5.09    5.92
   6  14 -10    4.38    4.31
  -6  14  11    0.96    5.06
   6 -14 -11    6.10    6.02
   6  14 -11    0.00    4.70
  -6  14  12    0.37    4.68
   6 -14 -12    0.00    3.73
   6  14 -12   -0.00    4.59
  -6  14  13    5.02    5.49
   6 -14 -13    3.07    4.78
   6  14 -13    3.48    4.72
  -6  14  14    0.00    4.58
   6 -14 -14    1.70    5.74
   6  14 -14    0.49    4.01
  -6  14  15    4.71    6.22
   6 -14 -15   -0.00    4.56
   6  14 -15    4.76    4.02
   6 -14 -16    0.82    4.61
   6  14 -16    6.00    5.52
   6 -14 -17   -0.00    5.66
   6  14 -17    2.22    5.26
  -6  14  18    2.70    5.75
   6 -14 -18    0.63    4.57
   6  14 -18    0.99    4.34
  -6  14  19    1.10    5.45
   6  14 -19    3.95    5.86
   6  14 -20    3.02    5.34
   6  14 -21    7.03    6.38
   6  14 -22   -0.00    4.90
  -6  15   1   -0.00    5.83
   6 -15  -1    0.00    5.14
   6  15  -1    0.55    2.91
  -6  15   2    0.00    5.57
   6 -15  -2    7.99    6.23
   6  15  -2    7.73    4.56
  -6  15   3   -0.00    5.42
   6 -15  -3   10.90    6.70
   6  15  -3    5.77    4.12
  -6  15   4    3.80    5.96
   6 -15  -4    1.02    5.15
   6  15  -4    5.61    4.23
  -6  15   5    2.61    5.50
   6 -15  -5    0.00    4.68
   6  15  -5    3.27    4.13
  -6  15   6   -0.00    5.12
   6 -15  -6    2.08    5.04
   6  15  -6   -0.00    3.28
  -6  15   7    0.00    4.54
   6 -15  -7    6.15    5.34
   6  15  -7    4.07    4.36
  -6  15   8   12.33    6.81
   6 -15  -8    0.00    5.34
   6  15  -8    0.47    4.41
  -6  15   9   -0.00    5.28
   6 -15  -9    0.00    4.48
   6  15  -9    4.78    4.99
  -6  15  10    0.56    5.86
   6 -15 -10   -0.00    4.36
   6  15 -10   -0.00    4.46
  -6  15  11    6.45    5.43
   6 -15 -11   -0.00    4.62
   6  15 -11    3.68    4.96
  -6  15  12    9.37    6.96
   6 -15 -12    0.55    4.81
   6  15 -12   -0.00    5.13
  -6  15  13    1.11    4.98
   6 -15 -13    3.05    4.87
   6  15 -13    4.19    5.19
  -6  15  14    3.69    5.73
   6  15 -14    4.06    4.10
  -6  15  15   -0.00    6.31
   6  15 -15   -0.00    4.79
  -6  15  16    1.90    4.97
   6  15 -16   -0.00    4.76
  -6  15  17   -0.00    4.72
   6  15 -17   -0.00    4.95
  -6  16   1   -0.00    5.53
   6 -16  -1    1.20    5.14
   6  16  -1    1.00    3.72
  -6  16   2    4.52    6.54
   6 -16  -2   -0.00    5.00
   6  16  -2    0.00    2.97
  -6  16   3   -0.00    5.05
   6 -16  -3   11.86    6.85
   6  16  -3   -0.00    3.88
  -6  16   4    8.00    7.08
   6 -16  -4    4.03    5.20
   6  16  -4   -0.00    4.01
  -6  16   5    0.96    5.87
   6 -16  -5    0.00    4.74
   6  16  -5    0.00    4.06
  -6  16   6    0.00    5.09
   6 -16  -6   -0.00    6.13
   6  16  -6    2.93    4.36
  -6  16   7   -0.00    5.47
   6 -16  -7    3.42    5.12
   6  16  -7    0.00    3.29
  -6  16   8   -0.00    5.61
   6 -16  -8    0.00    5.37
   6  16  -8    5.45    4.67
  -6  16   9    2.41    5.83
   6  16  -9    2.11    3.84
  -6  16  10   -0.00    4.45
   6  16 -10    0.00    4.71
  -6  16  11    0.00    4.08
   6  16 -11    0.06    3.70
  -6  16  12    2.20    4.70
   6  16 -12    2.73    5.64
  -6  16  13    0.00    5.37
  -6  17   1    0.00    5.97
   6 -17  -1    6.20    6.29
   6  17  -1    0.78    3.12
  -6  17   2    1.44    6.18
   6 -17  -2    8.01    7.25
   6  17  -2    3.51    3.68
  -6  17   3    0.24    5.15
   6 -17  -3   12.87    6.91
   6  17  -3    6.82    4.45
  -6  17   4    0.00    6.05
   6  17  -4    1.59    3.76
  -6  17   5    6.57    5.46
   6  17  -5    1.47    4.04
   6  17  -6   -0.00    3.69
  -5   0   1    5.18    3.65
  -5   0   1   -0.00    3.30
  -5   0   1   -0.00    3.24
   5   0  -1    0.42    2.67
   5   0  -1    1.51    3.01
  -5   0   2    3.95    3.39
  -5   0   2   -0.00    3.09
   5   0  -2   -0.00    2.98
   5   0  -2    1.11    3.07
  -5   0   3   71.63   11.56
  -5   0   3   95.41   12.06
   5   0  -3   79.82   11.40
   5   0  -3   82.16   12.11
  -5   0   4    1.60    3.63
  -5   0   4    4.11    3.43
   5   0  -4    0.30    3.37
   5   0  -4    0.47    3.93
  -5   0   5 2219.10  202.41
  -5   0   5 2243.46  201.89
   5   0  -5 2249.38  202.07
   5   0  -5 2163.50  202.46
  -5   0   6    1.40    3.17
  -5   0   6    2.61    3.75
   5   0  -6    0.00    4.24
   5   0  -6    0.00    4.00
  -5   0   7   57.93    9.43
  -5   0   7   27.91    6.83
   5   0  -7   70.27    9.75
   5   0  -7    7.63    5.56
  -5   0   8    0.00    4.10
  -5   0   8   -0.00    3.92
   5   0  -8   -0.00    3.59
   5   0  -8    2.34    4.26
  -5   0   9  536.38   53.68
  -5   0   9  530.32   52.95
   5   0  -9  499.06   52.98
   5   0  -9  567.39   54.45
  -5   0  10    0.39    3.83
  -5   0  10   -0.00    3.85
   5   0 -10   -0.00    4.02
   5   0 -10    0.00    4.36
  -5   0  11   28.79    8.06
  -5   0  11   51.40    9.16
   5   0 -11   43.56    9.06
   5   0 -11   29.46    7.98
  -5   0  12    0.00    4.34
  -5   0  12    3.09    3.77
   5   0 -12   -0.00    3.84
   5   0 -12    0.84    4.40
  -5   0  13    6.99    5.52
  -5   0  13    5.11    4.63
   5   0 -13    6.74    5.25
   5   0 -13    2.43    5.10
  -5   0  14   -0.00    3.99
  -5   0  14    0.27    3.67
   5   0 -14    3.32    4.90
  -5   0  15  127.76   19.65
  -5   0  15  155.49   19.87
   5   0 -15  157.16   20.78
  -5   0  16    1.03    4.02
  -5   0  16   -0.00    2.96
   5   0 -16    1.11    3.96
  -5   0  17   77.18   13.66
  -5   0  17   73.46   12.51
   5   0 -17   57.39   12.60
  -5   0  18    0.00    3.55
   5   0 -18   -0.00    5.14
  -5   0  19  152.87   20.38
   5   0 -19  128.43   20.42
   5   0 -20   -0.00    4.23
  -5   0  21  182.15   25.68
   5   0 -21  175.25   25.13
  -5   0  22    0.00    4.55
   5   0 -22    0.00    4.53
  -5   0  23   -0.00    6.03
   5   0 -23    3.74    5.30
  -5   0  24   -0.00    3.51
   5   0 -24    4.73    5.63
  -5   0  25   17.62    8.63
   5   0 -25    1.35    6.08
  -5   0  26    5.13    5.64
   5   0 -26   -0.00    5.96
  -5   0  27   35.68   10.80
   5   0 -27   -0.00    5.09
  -5   0  28   -0.00    7.58
  -5   0  29    0.00    5.91
  -5   0  30    4.43    7.15
  -5   0  31   25.76   10.53
  -5   0  32    0.00    7.08
  -5   0  33   -0.00    6.37
  -5   0  34   15.63    8.01
  -5   0  35    9.51    6.94
  -5   0  36   -0.00    6.97
  -5   0  37    5.48    8.61
  -5   0  38   -0.00    5.66
  -5   0  39   -0.00    6.50
  -5   1   1  462.80   45.70
  -5   1   1  401.77   45.08
  -5   1   1  462.72   45.05
   5  -1  -1  397.84   44.95
   5  -1  -1  461.43   45.07
   5  -1  -1  505.23   46.13
   5   1  -1  462.12   44.25
   5   1  -1  438.14   44.49
  -5  -1   1  439.41   44.37
  -5  -1   1  487.10   44.14
  -5   1   2    3.15    3.27
  -5   1   2    1.33    3.65
   5  -1  -2    4.52    3.74
   5  -1  -2    6.59    4.61
   5   1  -2    5.30    3.40
   5   1  -2   -0.00    3.66
  -5  -1   2    3.72    3.39
  -5  -1   2    3.93    2.69
  -5   1   3  532.14   48.24
  -5   1   3  486.42   47.27
   5  -1  -3  516.47   47.52
   5  -1  -3  454.89   47.38
   5   1  -3  447.08   46.28
   5   1  -3  441.53   46.60
  -5  -1   3  431.59   46.31
  -5  -1   3  501.96   46.34
  -5   1   4   16.17    5.60
  -5   1   4    4.55    4.15
   5  -1  -4    5.40    3.92
   5  -1  -4    9.11    4.74
   5   1  -4    9.96    4.21
   5   1  -4   12.51    5.24
  -5  -1   4    3.91    4.17
  -5  -1   4    9.39    4.07
  -5   1   5  107.41   14.53
  -5   1   5  114.39   14.44
   5  -1  -5   92.19   13.44
   5  -1  -5   78.20   13.49
   5   1  -5  113.61   14.04
   5   1  -5  101.29   13.97
  -5  -1   5   84.30   13.29
  -5  -1   5  129.05   14.01
  -5   1   6  536.34   53.61
   5  -1  -6  543.67   53.12
   5  -1  -6  559.04   54.12
   5   1  -6  556.18   53.01
   5   1  -6  537.55   53.34
  -5  -1   6  568.21   53.42
[truncated: 875,658 more chars]
