# Supplementary material for: LED-pump-X-ray-multiprobe crystallography for sub-second timescales
Source: Commun Chem. 2022 Aug 26;5:102. doi: 10.1038/s42004-022-00716-1 (PMC9814726; doi:10.1038/s42004-022-00716-1)
Supplement: Supplementary file 10 — Supplementary Data 1 [file 42004_2022_716_MOESM10_ESM.zip › CIFs/8s_270K/270K_8s_t8_decay.cif]

 data_global

# SUBMISSION DETAILS
 
_publ_contact_author_name       'Hatcher, Lauren'
_publ_contact_author_address
;
School of Chemistry
Cardiff University
Main Building
Park Place 
Cardiff
CF10 3AT
United Kingdom
;
_publ_contact_author_email       'HatcherL1@cardiff.ac.uk'
_publ_requested_category          FM
_publ_section_comment
; 
?
;
_publ_section_references
;
Diamond General Data Aquisition (GDA) software: http://www.opengda.org/

XIA2: Winter, G. (2010) J. Appl. Cryst. 43, 186-190.
POINTLESS: Evans, P. (2006) Acta Cryst. D62, 72-82.
AIMLESS: Evans, P. R. and Murshudov, G. N. (2013) Acta Cryst. D69, 1204-1214.
DIALS: Winter, G., et al. Acta Cryst. (2018) D74, 85-97.
CCP4: Winn, M. D. et al. (2011) Acta Cryst. D67, 235-242.
   
SHELXL: Sheldrick G. M. (2015). Acta Cryst. C71, 3-8.
SHELXT:	Sheldrick, G. M. (2015). Acta Cryst. A71, 3-8.
 
OLEX2: Dolomanov, O.V.; Bourhis, L.J.; Gildea, R.J.; Howard, J.A.K.; Puschmann,
 H., OLEX2: A complete structure solution, refinement and analysis program 
 (2009). J. Appl. Cryst., 42, 339-341.

MERCURY: Macrae, C. F., Bruno, I. J., Chisholm, J. A., Edgington,
P. R., McCabe, P., Pidcock, E., Rodriguez-Monge, L., Taylor, R.,
van de Streek, J. & Wood, P. A. (2008). J. Appl. Cryst. 41, 466-470.
;

####
 
data_270K_8s_t8_decay
 
_audit_creation_method            'SHELXL-2018/3'
_shelx_SHELXL_version_number      '2018/3'
_chemical_name_systematic         
;
Nitro-(N,N,N',N'-tetrabutyldiethylenetriamine)palladium(II)
tetraphenylborate, tetrahydrofuran solvate
;
_chemical_name_common             ?
_chemical_melting_point           ?
_chemical_formula_moiety          
;
C20 H45 N4 O2 Pd, C24 H20 B, C4 H8 O
;
_chemical_formula_sum            'C48 H73 B N4 O3 Pd' 
_chemical_formula_weight          871.31

loop_
 _atom_type_symbol
 _atom_type_description
 _atom_type_scat_dispersion_real
 _atom_type_scat_dispersion_imag
 _atom_type_scat_source
 'C'  'C'   0.0010   0.0010
 'International Tables Vol C Tables 4.2.6.8 and 6.1.1.4'
 'H'  'H'   0.0000   0.0000
 'International Tables Vol C Tables 4.2.6.8 and 6.1.1.4'
 'B'  'B'   0.0000   0.0000
 'International Tables Vol C Tables 4.2.6.8 and 6.1.1.4'
 'N'  'N'   0.0030   0.0020
 'International Tables Vol C Tables 4.2.6.8 and 6.1.1.4'
 'O'  'O'   0.0050   0.0030
 'International Tables Vol C Tables 4.2.6.8 and 6.1.1.4'
 'Pd'  'Pd'  -2.5040   0.6150
 'International Tables Vol C Tables 4.2.6.8 and 6.1.1.4'
 
_space_group_crystal_system       monoclinic
_space_group_IT_number            14
_space_group_name_H-M_alt         'P 21/n'
_space_group_name_Hall            '-P 2yn'
 
_shelx_space_group_comment
;
The symmetry employed for this shelxl refinement is uniquely defined
by the following loop, which should always be used as a source of
symmetry information in preference to the above space-group names.
They are only intended as comments.
;
 
loop_
 _space_group_symop_operation_xyz
 'x, y, z'
 '-x+1/2, y+1/2, -z+1/2'
 '-x, -y, -z'
 'x-1/2, -y-1/2, z-1/2'
 
_cell_length_a                    11.6914(7)
_cell_length_b                    13.6084(8)
_cell_length_c                    30.2164(17)
_cell_angle_alpha                 90
_cell_angle_beta                  93.223(5)
_cell_angle_gamma                 90
_cell_volume                      4799.9(5)
_cell_formula_units_Z             4
_cell_measurement_temperature     270(2)
_cell_measurement_reflns_used     7947
_cell_measurement_theta_max       19.2187910877
_cell_measurement_theta_min       1.24499325129
 
_exptl_crystal_description        Plate
_exptl_crystal_colour             Yellow
_exptl_crystal_density_meas       ?
_exptl_crystal_density_method     ?
_exptl_crystal_density_diffrn     1.206          
_exptl_crystal_F_000              1856
_exptl_transmission_factor_min    ?
_exptl_transmission_factor_max    ?
_exptl_crystal_size_max           0.100
_exptl_crystal_size_mid           0.100
_exptl_crystal_size_min           0.050
_exptl_absorpt_coefficient_mu     0.201
_shelx_estimated_absorpt_T_min    0.980
_shelx_estimated_absorpt_T_max    0.990
_exptl_absorpt_correction_T_min   0.995138773526
_exptl_absorpt_correction_T_max   1.0
_exptl_absorpt_correction_type    empirical
_exptl_absorpt_process_details    
;
CCP4 7.0.048: AIMLESS, version 0.5.32 : 29/03/17
Scaling & analysis of unmerged intensities, absorption correction using spherical harmonics
;
_exptl_absorpt_special_details    ?
_diffrn_ambient_temperature       270(2)
_diffrn_radiation_wavelength      0.534
_diffrn_measurement_device_type   'Photon counting pixel array'
_diffrn_radiation_type            Synchrotron
_diffrn_measurement_method        'shutterless scans'
_diffrn_radiation_source          'Diamond Light Source Beamline I19-2'
_diffrn_radiation_monochromator   'Silicon 111'
_diffrn_detector_area_resol_mean  ?
_diffrn_reflns_number             33083
_diffrn_reflns_av_unetI/netI      0.1078
_diffrn_reflns_av_R_equivalents   0.0892
_diffrn_reflns_limit_h_min        -14
_diffrn_reflns_limit_h_max        14
_diffrn_reflns_limit_k_min        -16
_diffrn_reflns_limit_k_max        17
_diffrn_reflns_limit_l_min        -32
_diffrn_reflns_limit_l_max        37
_diffrn_reflns_theta_min          1.233
_diffrn_reflns_theta_max          19.496
_diffrn_reflns_theta_full         18.687
_diffrn_measured_fraction_theta_max   0.990
_diffrn_measured_fraction_theta_full  0.991
_diffrn_reflns_Laue_measured_fraction_max    0.990
_diffrn_reflns_Laue_measured_fraction_full   0.991
_diffrn_reflns_point_group_measured_fraction_max   0.990
_diffrn_reflns_point_group_measured_fraction_full  0.991
_reflns_number_total              9714
_reflns_number_gt                 4545
_reflns_threshold_expression      'I > 2\s(I)'
_reflns_Friedel_coverage          0.000
_reflns_Friedel_fraction_max      .
_reflns_Friedel_fraction_full     .
 
_reflns_special_details
;
 Reflections were merged by SHELXL according to the crystal
 class for the calculation of statistics and refinement.
 
 _reflns_Friedel_fraction is defined as the number of unique
 Friedel pairs measured divided by the number that would be
 possible theoretically, ignoring centric projections and
 systematic absences.
;
 
_computing_data_collection        'Diamond GDA (http://www.opengda.org/)'
_computing_cell_refinement        'DIALS (Winter, 2018)'
_computing_data_reduction         'XIA2 (Winter 2010)'
_computing_structure_solution     'SHELXT (Sheldrick, 2015)'
_computing_structure_refinement   'SHELXL (Sheldrick, 2015)'
_computing_molecular_graphics     'OLEX2 (Dolomanov et al., 2009)'
_computing_publication_material   'MERCURY (Macrae et al., 2008)'
_refine_special_details           ?
_refine_ls_structure_factor_coef  Fsqd
_refine_ls_matrix_type            full
_refine_ls_weighting_scheme       calc
_refine_ls_weighting_details
'w=1/[\s^2^(Fo^2^)+(0.0607P)^2^] where P=(Fo^2^+2Fc^2^)/3'
_atom_sites_solution_primary      ?
_atom_sites_solution_secondary    ?
_atom_sites_solution_hydrogens    geom
_refine_ls_hydrogen_treatment     constr
_refine_ls_extinction_method      none
_refine_ls_extinction_coef        .
_refine_ls_number_reflns          9714
_refine_ls_number_parameters      526
_refine_ls_number_restraints      490
_refine_ls_R_factor_all           0.1268
_refine_ls_R_factor_gt            0.0614
_refine_ls_wR_factor_ref          0.1557
_refine_ls_wR_factor_gt           0.1295
_refine_ls_goodness_of_fit_ref    0.903
_refine_ls_restrained_S_all       0.904
_refine_ls_shift/su_max           0.001
_refine_ls_shift/su_mean          0.000
 
loop_
 _atom_site_label
 _atom_site_type_symbol
 _atom_site_fract_x
 _atom_site_fract_y
 _atom_site_fract_z
 _atom_site_U_iso_or_equiv
 _atom_site_adp_type
 _atom_site_occupancy
 _atom_site_site_symmetry_order  
 _atom_site_calc_flag
 _atom_site_refinement_flags_posn
 _atom_site_refinement_flags_adp
 _atom_site_refinement_flags_occupancy
 _atom_site_disorder_assembly
 _atom_site_disorder_group
Pd1 Pd 0.33972(3) 0.77507(3) 0.34657(2) 0.05782(16) Uani 1 1 d . . . . .
N2 N 0.3457(3) 0.9277(3) 0.33774(12) 0.0667(9) Uani 1 1 d . . . . .
N3 N 0.4542(3) 0.7985(2) 0.39783(11) 0.0554(8) Uani 1 1 d . . . . .
H3 H 0.531092 0.788346 0.387330 0.066 Uiso 1 1 calc R U . . .
N4 N 0.3316(3) 0.6318(2) 0.37129(12) 0.0615(8) Uani 1 1 d . . . . .
C1 C 0.4418(4) 0.9635(3) 0.36934(15) 0.0732(12) Uani 1 1 d . . . . .
H1A H 0.514459 0.957341 0.355571 0.088 Uiso 1 1 calc R U . . .
H1B H 0.430205 1.032261 0.376282 0.088 Uiso 1 1 calc R U . . .
C2 C 0.4442(4) 0.9033(3) 0.41127(15) 0.0728(12) Uani 1 1 d . . . . .
H2A H 0.509008 0.922061 0.430909 0.087 Uiso 1 1 calc R U . . .
H2B H 0.374467 0.913502 0.426613 0.087 Uiso 1 1 calc R U . . .
C3 C 0.4345(4) 0.7234(3) 0.43233(14) 0.0616(10) Uani 1 1 d . . . . .
H3A H 0.365716 0.738663 0.447455 0.074 Uiso 1 1 calc R U . . .
H3B H 0.498850 0.721500 0.454038 0.074 Uiso 1 1 calc R U . . .
C4 C 0.4218(3) 0.6259(3) 0.40869(14) 0.0642(11) Uani 1 1 d . . . . .
H4A H 0.494422 0.607357 0.397095 0.077 Uiso 1 1 calc R U . . .
H4B H 0.400829 0.575661 0.429543 0.077 Uiso 1 1 calc R U . . .
C5 C 0.2310(4) 0.9655(3) 0.35119(17) 0.0811(13) Uani 1 1 d . . . . .
H5A H 0.220608 0.943942 0.381296 0.097 Uiso 1 1 calc R U . . .
H5B H 0.171698 0.934450 0.332307 0.097 Uiso 1 1 calc R U . . .
C6 C 0.2119(5) 1.0755(4) 0.3493(2) 0.1059(18) Uani 1 1 d . . . . .
H6A H 0.217777 1.098054 0.319034 0.127 Uiso 1 1 calc R U . . .
H6B H 0.271081 1.108077 0.367659 0.127 Uiso 1 1 calc R U . . .
C7 C 0.0943(5) 1.1032(4) 0.3652(2) 0.134(2) Uani 1 1 d . . . . .
H7A H 0.035885 1.064357 0.349263 0.160 Uiso 1 1 calc R U . . .
H7B H 0.091870 1.087539 0.396496 0.160 Uiso 1 1 calc R U . . .
C8 C 0.0685(7) 1.2084(5) 0.3586(3) 0.200(4) Uani 1 1 d . . . . .
H8A H 0.050075 1.220634 0.327735 0.299 Uiso 1 1 calc R U . . .
H8B H 0.134121 1.246791 0.368277 0.299 Uiso 1 1 calc R U . . .
H8C H 0.004535 1.226307 0.375485 0.299 Uiso 1 1 calc R U . . .
C9 C 0.3660(4) 0.9607(3) 0.29185(15) 0.0724(12) Uani 1 1 d . . . . .
H9A H 0.375824 1.031454 0.292118 0.087 Uiso 1 1 calc R U . . .
H9B H 0.298119 0.946125 0.273035 0.087 Uiso 1 1 calc R U . . .
C10 C 0.4677(4) 0.9151(4) 0.27157(16) 0.0840(14) Uani 1 1 d . . . . .
H10A H 0.463905 0.844220 0.274429 0.101 Uiso 1 1 calc R U . . .
H10B H 0.537431 0.937512 0.287330 0.101 Uiso 1 1 calc R U . . .
C11 C 0.4707(5) 0.9425(4) 0.22276(17) 0.1056(17) Uani 1 1 d . . . . .
H11A H 0.406168 0.912279 0.206435 0.127 Uiso 1 1 calc R U . . .
H11B H 0.463035 1.013226 0.219689 0.127 Uiso 1 1 calc R U . . .
C12 C 0.5790(5) 0.9105(6) 0.2033(2) 0.150(3) Uani 1 1 d . . . . .
H12A H 0.578993 0.931980 0.172994 0.226 Uiso 1 1 calc R U . . .
H12B H 0.584357 0.840155 0.204371 0.226 Uiso 1 1 calc R U . . .
H12C H 0.643240 0.938775 0.219849 0.226 Uiso 1 1 calc R U . . .
C13 C 0.2122(3) 0.6235(3) 0.38882(15) 0.0694(12) Uani 1 1 d . . . . .
H13A H 0.203949 0.675368 0.410399 0.083 Uiso 1 1 calc R U . . .
H13B H 0.156833 0.636023 0.364370 0.083 Uiso 1 1 calc R U . . .
C14 C 0.1807(4) 0.5277(3) 0.41004(17) 0.0829(14) Uani 1 1 d . . . . .
H14A H 0.232656 0.515032 0.435572 0.099 Uiso 1 1 calc R U . . .
H14B H 0.188284 0.474422 0.389072 0.099 Uiso 1 1 calc R U . . .
C15 C 0.0585(4) 0.5315(4) 0.42446(19) 0.0944(16) Uani 1 1 d . . . . .
H15A H 0.051762 0.585224 0.445269 0.113 Uiso 1 1 calc R U . . .
H15B H 0.007435 0.545275 0.398786 0.113 Uiso 1 1 calc R U . . .
C16 C 0.0208(4) 0.4376(4) 0.4458(2) 0.1086(18) Uani 1 1 d . . . . .
H16A H 0.024299 0.384501 0.425045 0.163 Uiso 1 1 calc R U . . .
H16B H -0.056395 0.444834 0.454620 0.163 Uiso 1 1 calc R U . . .
H16C H 0.070518 0.423745 0.471443 0.163 Uiso 1 1 calc R U . . .
C17 C 0.3497(4) 0.5512(3) 0.33888(15) 0.0739(12) Uani 1 1 d . . . . .
H17A H 0.283465 0.547809 0.318129 0.089 Uiso 1 1 calc R U . . .
H17B H 0.354757 0.489228 0.354760 0.089 Uiso 1 1 calc R U . . .
C18 C 0.4552(4) 0.5632(4) 0.31324(16) 0.0860(14) Uani 1 1 d . . . . .
H18A H 0.522569 0.563472 0.333522 0.103 Uiso 1 1 calc R U . . .
H18B H 0.452041 0.625480 0.297637 0.103 Uiso 1 1 calc R U . . .
C19 C 0.4643(6) 0.4791(5) 0.2799(2) 0.136(2) Uani 1 1 d . . . . .
H19A H 0.456415 0.417132 0.295291 0.163 Uiso 1 1 calc R U . . .
H19B H 0.401079 0.484165 0.257795 0.163 Uiso 1 1 calc R U . . .
C20 C 0.5689(6) 0.4779(6) 0.2579(3) 0.172(3) Uani 1 1 d . . . . .
H20A H 0.571656 0.420156 0.239729 0.258 Uiso 1 1 calc R U . . .
H20B H 0.632307 0.477330 0.279515 0.258 Uiso 1 1 calc R U . . .
H20C H 0.573268 0.535346 0.239646 0.258 Uiso 1 1 calc R U . . .
C21 C 0.6564(3) 0.3740(3) 0.42733(15) 0.0611(10) Uani 1 1 d . . . . .
C22 C 0.7094(4) 0.4235(4) 0.39359(17) 0.0800(13) Uani 1 1 d . . . . .
H22 H 0.725977 0.389346 0.368060 0.096 Uiso 1 1 calc R U . . .
C23 C 0.7379(4) 0.5217(4) 0.3971(2) 0.0990(17) Uani 1 1 d . . . . .
H23 H 0.773166 0.552002 0.373881 0.119 Uiso 1 1 calc R U . . .
C24 C 0.7156(4) 0.5756(4) 0.4337(2) 0.0926(16) Uani 1 1 d . . . . .
H24 H 0.736791 0.641309 0.436140 0.111 Uiso 1 1 calc R U . . .
C25 C 0.6608(4) 0.5293(3) 0.46696(19) 0.0832(14) Uani 1 1 d . . . . .
H25 H 0.643817 0.564334 0.492197 0.100 Uiso 1 1 calc R U . . .
C26 C 0.6305(4) 0.4315(3) 0.46337(16) 0.0703(12) Uani 1 1 d . . . . .
H26 H 0.591158 0.403012 0.485998 0.084 Uiso 1 1 calc R U . . .
C27 C 0.7346(4) 0.2011(3) 0.45901(16) 0.0662(11) Uani 1 1 d . . . . .
C28 C 0.8087(4) 0.2501(4) 0.48817(17) 0.0797(14) Uani 1 1 d . . . . .
H28 H 0.802928 0.318130 0.489968 0.096 Uiso 1 1 calc R U . . .
C29 C 0.8920(5) 0.2028(4) 0.5152(2) 0.1008(18) Uani 1 1 d . . . . .
H29 H 0.940552 0.239838 0.534052 0.121 Uiso 1 1 calc R U . . .
C30 C 0.9032(4) 0.1046(4) 0.5144(2) 0.1045(18) Uani 1 1 d . . . . .
H30 H 0.957358 0.073002 0.533123 0.125 Uiso 1 1 calc R U . . .
C31 C 0.8330(4) 0.0525(4) 0.4854(2) 0.1102(19) Uani 1 1 d . . . . .
H31 H 0.839651 -0.015498 0.484135 0.132 Uiso 1 1 calc R U . . .
C32 C 0.7515(4) 0.1002(3) 0.4576(2) 0.0953(17) Uani 1 1 d . . . . .
H32 H 0.706863 0.063060 0.437391 0.114 Uiso 1 1 calc R U . . .
C33 C 0.5045(4) 0.2305(3) 0.44435(15) 0.0616(10) Uani 1 1 d . . . . .
C34 C 0.4788(4) 0.1459(3) 0.46675(14) 0.0643(11) Uani 1 1 d . . . . .
H34 H 0.537498 0.101245 0.473371 0.077 Uiso 1 1 calc R U . . .
C35 C 0.3695(4) 0.1238(4) 0.48002(16) 0.0794(13) Uani 1 1 d . . . . .
H35 H 0.356462 0.065661 0.495082 0.095 Uiso 1 1 calc R U . . .
C36 C 0.2803(4) 0.1888(4) 0.47068(18) 0.0865(15) Uani 1 1 d . . . . .
H36 H 0.207178 0.175609 0.479727 0.104 Uiso 1 1 calc R U . . .
C37 C 0.3023(5) 0.2734(4) 0.4477(2) 0.0985(18) Uani 1 1 d . . . . .
H37 H 0.243391 0.317324 0.440291 0.118 Uiso 1 1 calc R U . . .
C38 C 0.4118(4) 0.2926(3) 0.43582(19) 0.0887(16) Uani 1 1 d . . . . .
H38 H 0.424646 0.351149 0.421046 0.106 Uiso 1 1 calc R U . . .
C39 C 0.6353(5) 0.2131(3) 0.37477(16) 0.0785(13) Uani 1 1 d . . . . .
C40 C 0.5426(5) 0.2198(3) 0.34471(18) 0.0917(15) Uani 1 1 d . . . . .
H40 H 0.473325 0.242503 0.354389 0.110 Uiso 1 1 calc R U . . .
C41 C 0.5491(6) 0.1932(4) 0.2995(2) 0.1092(19) Uani 1 1 d . . . . .
H41 H 0.486167 0.202168 0.279700 0.131 Uiso 1 1 calc R U . . .
C42 C 0.6471(7) 0.1550(5) 0.2855(2) 0.138(3) Uani 1 1 d . . . . .
H42 H 0.650533 0.135275 0.256126 0.166 Uiso 1 1 calc R U . . .
C43 C 0.7418(7) 0.1448(6) 0.3140(2) 0.154(3) Uani 1 1 d . . . . .
H43 H 0.809273 0.118367 0.304296 0.185 Uiso 1 1 calc R U . . .
C44 C 0.7351(6) 0.1744(5) 0.3575(2) 0.131(2) Uani 1 1 d . . . . .
H44 H 0.800207 0.168461 0.376435 0.157 Uiso 1 1 calc R U . . .
B1 B 0.6333(5) 0.2549(4) 0.42690(19) 0.0662(11) Uani 1 1 d . . . . .
O3 O 0.6830(13) 0.8072(19) 0.3643(8) 0.1054(12) Uani 0.707(14) 1 d D . P A 1
C45 C 0.7300(9) 0.7623(11) 0.3264(4) 0.1085(18) Uani 0.707(14) 1 d D . P A 1
H45A H 0.710101 0.800479 0.299949 0.130 Uiso 0.707(14) 1 calc R U P A 1
H45B H 0.699544 0.696438 0.322114 0.130 Uiso 0.707(14) 1 calc R U P A 1
C46 C 0.8566(8) 0.7585(11) 0.3344(5) 0.130(2) Uani 0.707(14) 1 d D . P A 1
H46A H 0.894621 0.781461 0.308679 0.156 Uiso 0.707(14) 1 calc R U P A 1
H46B H 0.881720 0.691960 0.341214 0.156 Uiso 0.707(14) 1 calc R U P A 1
C47 C 0.8817(8) 0.8246(11) 0.3730(4) 0.130(2) Uani 0.707(14) 1 d D . P A 1
H47A H 0.930345 0.791288 0.395368 0.156 Uiso 0.707(14) 1 calc R U P A 1
H47B H 0.921014 0.883163 0.363708 0.156 Uiso 0.707(14) 1 calc R U P A 1
C48 C 0.7759(8) 0.8500(8) 0.3905(3) 0.1085(18) Uani 0.707(14) 1 d D . P A 1
H48A H 0.767611 0.920948 0.390665 0.130 Uiso 0.707(14) 1 calc R U P A 1
H48B H 0.774397 0.826863 0.420815 0.130 Uiso 0.707(14) 1 calc R U P A 1
O3A O 0.680(3) 0.800(5) 0.362(2) 0.1054(12) Uani 0.293(14) 1 d D . P A 2
C45A C 0.749(2) 0.783(3) 0.3238(10) 0.1085(18) Uani 0.293(14) 1 d D . P A 2
H45C H 0.734588 0.832820 0.301216 0.130 Uiso 0.293(14) 1 calc R U P A 2
H45D H 0.732959 0.718741 0.310863 0.130 Uiso 0.293(14) 1 calc R U P A 2
C46A C 0.8698(19) 0.789(2) 0.3430(13) 0.130(2) Uani 0.293(14) 1 d D . P A 2
H46C H 0.887966 0.738865 0.365341 0.156 Uiso 0.293(14) 1 calc R U P A 2
H46D H 0.926636 0.789260 0.320861 0.156 Uiso 0.293(14) 1 calc R U P A 2
C47A C 0.8477(19) 0.887(2) 0.3618(9) 0.130(2) Uani 0.293(14) 1 d D . P A 2
H47C H 0.907238 0.903123 0.384263 0.156 Uiso 0.293(14) 1 calc R U P A 2
H47D H 0.847092 0.936057 0.338746 0.156 Uiso 0.293(14) 1 calc R U P A 2
C48A C 0.7394(19) 0.8828(17) 0.3809(8) 0.1085(18) Uani 0.293(14) 1 d D . P A 2
H48C H 0.696656 0.942677 0.374375 0.130 Uiso 0.293(14) 1 calc R U P A 2
H48D H 0.749249 0.875599 0.412847 0.130 Uiso 0.293(14) 1 calc R U P A 2
O1 O 0.1245(3) 0.7593(3) 0.29906(12) 0.1250(13) Uani 0.918(5) 1 d D . P B 3
O2 O 0.2610(3) 0.7244(2) 0.25965(12) 0.1250(13) Uani 0.918(5) 1 d D . P B 3
N1 N 0.2251(3) 0.74932(13) 0.29440(10) 0.0831(12) Uani 0.918(5) 1 d D . P B 3
O1A O 0.216(2) 0.7561(2) 0.3039(4) 0.1250(13) Uani 0.082(5) 1 d D . P B 4
O2A O 0.3245(16) 0.7163(4) 0.2539(5) 0.1250(13) Uani 0.082(5) 1 d D . P B 4
N1A N 0.2180(15) 0.7294(3) 0.2627(4) 0.0831(12) Uani 0.082(5) 1 d D . P B 4
 
loop_
 _atom_site_aniso_label
 _atom_site_aniso_U_11
 _atom_site_aniso_U_22
 _atom_site_aniso_U_33
 _atom_site_aniso_U_23
 _atom_site_aniso_U_13
 _atom_site_aniso_U_12
Pd1 0.0589(2) 0.0603(3) 0.0537(3) 0.00142(18) -0.00173(18) -0.00259(17)
N2 0.073(2) 0.064(2) 0.063(2) 0.0092(17) -0.0033(16) 0.0037(15)
N3 0.0544(19) 0.0634(17) 0.048(2) 0.0003(14) -0.0015(16) -0.0036(15)
N4 0.0611(18) 0.063(2) 0.060(2) -0.0015(15) 0.0002(14) -0.0052(16)
C1 0.086(3) 0.064(3) 0.069(3) 0.002(2) -0.005(2) -0.009(2)
C2 0.088(3) 0.063(2) 0.066(3) -0.0014(19) -0.005(2) -0.004(2)
C3 0.066(3) 0.072(2) 0.046(2) 0.0052(16) -0.003(2) -0.001(2)
C4 0.062(2) 0.068(2) 0.062(3) 0.0026(19) -0.0011(19) 0.001(2)
C5 0.085(3) 0.073(2) 0.085(4) -0.004(3) 0.003(2) 0.013(2)
C6 0.124(4) 0.076(3) 0.117(5) -0.006(3) -0.001(4) 0.026(3)
C7 0.117(4) 0.106(4) 0.175(7) -0.029(4) -0.006(4) 0.039(3)
C8 0.172(7) 0.105(4) 0.316(12) -0.044(6) -0.032(8) 0.053(4)
C9 0.080(3) 0.070(3) 0.066(2) 0.015(2) -0.004(2) -0.007(2)
C10 0.078(3) 0.097(4) 0.077(3) 0.017(3) 0.001(2) -0.003(2)
C11 0.113(4) 0.129(5) 0.076(3) 0.012(3) 0.010(3) -0.011(3)
C12 0.129(5) 0.213(8) 0.112(5) -0.014(5) 0.035(4) -0.007(5)
C13 0.062(2) 0.074(3) 0.072(3) 0.006(2) 0.000(2) -0.008(2)
C14 0.072(3) 0.083(3) 0.094(4) 0.017(3) 0.010(3) -0.007(2)
C15 0.075(3) 0.094(3) 0.116(5) -0.008(3) 0.025(3) -0.015(3)
C16 0.093(4) 0.103(4) 0.132(5) 0.008(3) 0.027(4) -0.012(3)
C17 0.084(3) 0.067(3) 0.070(3) -0.009(2) -0.001(2) -0.002(2)
C18 0.087(3) 0.099(4) 0.073(3) -0.009(2) 0.004(2) 0.007(3)
C19 0.144(5) 0.135(5) 0.133(5) -0.049(4) 0.046(4) -0.007(4)
C20 0.177(7) 0.189(8) 0.159(7) -0.027(6) 0.080(5) 0.015(5)
C21 0.057(2) 0.064(2) 0.060(3) 0.0058(17) -0.011(2) -0.0006(19)
C22 0.078(3) 0.078(3) 0.084(3) 0.015(2) 0.013(2) 0.001(2)
C23 0.083(4) 0.079(3) 0.137(4) 0.024(3) 0.015(3) -0.004(3)
C24 0.076(3) 0.057(3) 0.143(4) 0.014(2) -0.013(3) -0.002(2)
C25 0.084(3) 0.060(2) 0.102(4) -0.001(2) -0.022(3) 0.007(2)
C26 0.081(3) 0.062(2) 0.067(3) 0.004(2) -0.007(2) 0.002(2)
C27 0.065(2) 0.060(2) 0.074(3) 0.003(2) 0.0098(19) 0.0055(18)
C28 0.078(3) 0.076(3) 0.084(3) -0.004(2) -0.003(2) 0.007(2)
C29 0.090(4) 0.099(3) 0.111(4) -0.003(3) -0.022(3) 0.012(3)
C30 0.079(4) 0.099(3) 0.135(5) 0.020(3) -0.003(3) 0.018(3)
C31 0.086(4) 0.078(3) 0.165(5) 0.016(3) -0.006(3) 0.013(3)
C32 0.081(3) 0.060(2) 0.143(5) -0.001(3) -0.004(3) 0.008(2)
C33 0.069(2) 0.054(2) 0.061(3) -0.0017(19) -0.003(2) -0.0002(16)
C34 0.072(2) 0.058(2) 0.062(3) 0.004(2) -0.003(2) -0.001(2)
C35 0.077(2) 0.078(3) 0.083(4) 0.008(3) 0.006(3) -0.006(2)
C36 0.073(3) 0.079(3) 0.107(4) -0.005(3) 0.008(3) -0.004(2)
C37 0.073(3) 0.073(3) 0.149(5) 0.006(3) 0.005(3) 0.003(2)
C38 0.073(2) 0.062(3) 0.131(5) 0.013(3) 0.002(3) 0.006(2)
C39 0.103(3) 0.069(3) 0.064(2) -0.003(2) 0.009(2) -0.014(3)
C40 0.124(4) 0.077(3) 0.073(3) 0.003(3) -0.009(3) -0.032(3)
C41 0.175(6) 0.081(4) 0.070(3) 0.008(3) -0.006(3) -0.033(4)
C42 0.210(7) 0.120(5) 0.087(5) -0.016(4) 0.022(3) -0.019(5)
C43 0.188(6) 0.184(7) 0.093(4) -0.035(5) 0.037(4) 0.022(6)
C44 0.136(4) 0.173(6) 0.085(4) -0.023(4) 0.024(3) 0.028(4)
B1 0.071(2) 0.063(2) 0.064(3) -0.001(2) 0.001(2) -0.001(2)
O3 0.088(2) 0.113(4) 0.115(4) -0.017(2) 0.012(2) -0.0043(19)
C45 0.096(3) 0.113(5) 0.117(4) -0.018(3) 0.011(2) -0.002(2)
C46 0.092(3) 0.147(7) 0.152(5) -0.030(4) 0.016(3) -0.008(3)
C47 0.092(3) 0.147(7) 0.152(5) -0.030(4) 0.016(3) -0.008(3)
C48 0.096(3) 0.113(5) 0.117(4) -0.018(3) 0.011(2) -0.002(2)
O3A 0.088(2) 0.113(4) 0.115(4) -0.017(2) 0.012(2) -0.0043(19)
C45A 0.096(3) 0.113(5) 0.117(4) -0.018(3) 0.011(2) -0.002(2)
C46A 0.092(3) 0.147(7) 0.152(5) -0.030(4) 0.016(3) -0.008(3)
C47A 0.092(3) 0.147(7) 0.152(5) -0.030(4) 0.016(3) -0.008(3)
C48A 0.096(3) 0.113(5) 0.117(4) -0.018(3) 0.011(2) -0.002(2)
O1 0.082(2) 0.206(3) 0.0847(19) -0.0249(19) -0.0162(17) 0.0025(19)
O2 0.082(2) 0.206(3) 0.0847(19) -0.0249(19) -0.0162(17) 0.0025(19)
N1 0.083(2) 0.090(3) 0.074(2) 0.007(2) -0.011(2) -0.004(2)
O1A 0.082(2) 0.206(3) 0.0847(19) -0.0249(19) -0.0162(17) 0.0025(19)
O2A 0.082(2) 0.206(3) 0.0847(19) -0.0249(19) -0.0162(17) 0.0025(19)
N1A 0.083(2) 0.090(3) 0.074(2) 0.007(2) -0.011(2) -0.004(2)
 
_geom_special_details
;
 All esds (except the esd in the dihedral angle between two l.s. planes)
 are estimated using the full covariance matrix.  The cell esds are taken
 into account individually in the estimation of esds in distances, angles
 and torsion angles; correlations between esds in cell parameters are only
 used when they are defined by crystal symmetry.  An approximate (isotropic)
 treatment of cell esds is used for estimating esds involving l.s. planes.
;
 
loop_
 _geom_bond_atom_site_label_1
 _geom_bond_atom_site_label_2
 _geom_bond_distance
 _geom_bond_site_symmetry_2
 _geom_bond_publ_flag
Pd1 O1A 1.90(2) . ?
Pd1 N3 2.014(3) . ?
Pd1 N1 2.041(3) . ?
Pd1 N4 2.092(3) . ?
Pd1 N2 2.096(3) . ?
N2 C9 1.489(5) . ?
N2 C5 1.512(5) . ?
N2 C1 1.514(5) . ?
N3 C3 1.487(5) . ?
N3 C2 1.490(5) . ?
N3 H3 0.9800 . ?
N4 C17 1.494(5) . ?
N4 C4 1.504(5) . ?
N4 C13 1.524(5) . ?
C1 C2 1.508(6) . ?
C1 H1A 0.9700 . ?
C1 H1B 0.9700 . ?
C2 H2A 0.9700 . ?
C2 H2B 0.9700 . ?
C3 C4 1.511(5) . ?
C3 H3A 0.9700 . ?
C3 H3B 0.9700 . ?
C4 H4A 0.9700 . ?
C4 H4B 0.9700 . ?
C5 C6 1.514(6) . ?
C5 H5A 0.9700 . ?
C5 H5B 0.9700 . ?
C6 C7 1.530(7) . ?
C6 H6A 0.9700 . ?
C6 H6B 0.9700 . ?
C7 C8 1.475(8) . ?
C7 H7A 0.9700 . ?
C7 H7B 0.9700 . ?
C8 H8A 0.9600 . ?
C8 H8B 0.9600 . ?
C8 H8C 0.9600 . ?
C9 C10 1.502(6) . ?
C9 H9A 0.9700 . ?
C9 H9B 0.9700 . ?
C10 C11 1.524(6) . ?
C10 H10A 0.9700 . ?
C10 H10B 0.9700 . ?
C11 C12 1.491(7) . ?
C11 H11A 0.9700 . ?
C11 H11B 0.9700 . ?
C12 H12A 0.9600 . ?
C12 H12B 0.9600 . ?
C12 H12C 0.9600 . ?
C13 C14 1.507(6) . ?
C13 H13A 0.9700 . ?
C13 H13B 0.9700 . ?
C14 C15 1.518(6) . ?
C14 H14A 0.9700 . ?
C14 H14B 0.9700 . ?
C15 C16 1.509(6) . ?
C15 H15A 0.9700 . ?
C15 H15B 0.9700 . ?
C16 H16A 0.9600 . ?
C16 H16B 0.9600 . ?
C16 H16C 0.9600 . ?
C17 C18 1.502(6) . ?
C17 H17A 0.9700 . ?
C17 H17B 0.9700 . ?
C18 C19 1.532(7) . ?
C18 H18A 0.9700 . ?
C18 H18B 0.9700 . ?
C19 C20 1.424(7) . ?
C19 H19A 0.9700 . ?
C19 H19B 0.9700 . ?
C20 H20A 0.9600 . ?
C20 H20B 0.9600 . ?
C20 H20C 0.9600 . ?
C21 C26 1.388(6) . ?
C21 C22 1.396(6) . ?
C21 B1 1.643(6) . ?
C22 C23 1.380(6) . ?
C22 H22 0.9300 . ?
C23 C24 1.365(7) . ?
C23 H23 0.9300 . ?
C24 C25 1.374(7) . ?
C24 H24 0.9300 . ?
C25 C26 1.379(6) . ?
C25 H25 0.9300 . ?
C26 H26 0.9300 . ?
C27 C28 1.373(6) . ?
C27 C32 1.388(6) . ?
C27 B1 1.659(7) . ?
C28 C29 1.393(7) . ?
C28 H28 0.9300 . ?
C29 C30 1.343(7) . ?
C29 H29 0.9300 . ?
C30 C31 1.366(7) . ?
C30 H30 0.9300 . ?
C31 C32 1.394(7) . ?
C31 H31 0.9300 . ?
C32 H32 0.9300 . ?
C33 C34 1.377(5) . ?
C33 C38 1.386(6) . ?
C33 B1 1.657(7) . ?
C34 C35 1.394(5) . ?
C34 H34 0.9300 . ?
C35 C36 1.384(6) . ?
C35 H35 0.9300 . ?
C36 C37 1.375(7) . ?
C36 H36 0.9300 . ?
C37 C38 1.374(6) . ?
C37 H37 0.9300 . ?
C38 H38 0.9300 . ?
C39 C40 1.377(7) . ?
C39 C44 1.406(7) . ?
C39 B1 1.676(7) . ?
C40 C41 1.419(7) . ?
C40 H40 0.9300 . ?
C41 C42 1.348(9) . ?
C41 H41 0.9300 . ?
C42 C43 1.372(9) . ?
C42 H42 0.9300 . ?
C43 C44 1.380(8) . ?
C43 H43 0.9300 . ?
C44 H44 0.9300 . ?
O3 C48 1.431(13) . ?
O3 C45 1.436(9) . ?
C45 C46 1.487(10) . ?
C45 H45A 0.9700 . ?
C45 H45B 0.9700 . ?
C46 C47 1.489(12) . ?
C46 H46A 0.9700 . ?
C46 H46B 0.9700 . ?
C47 C48 1.415(9) . ?
C47 H47A 0.9700 . ?
C47 H47B 0.9700 . ?
C48 H48A 0.9700 . ?
C48 H48B 0.9700 . ?
O3A C48A 1.42(2) . ?
O3A C45A 1.460(17) . ?
C45A C46A 1.499(17) . ?
C45A H45C 0.9700 . ?
C45A H45D 0.9700 . ?
C46A C47A 1.477(18) . ?
C46A H46C 0.9700 . ?
C46A H46D 0.9700 . ?
C47A C48A 1.422(16) . ?
C47A H47C 0.9700 . ?
C47A H47D 0.9700 . ?
C48A H48C 0.9700 . ?
C48A H48D 0.9700 . ?
O1 N1 1.2009(10) . ?
O2 N1 1.2012(10) . ?
O1A N1A 1.3001(10) . ?
O2A N1A 1.3002(10) . ?
 
loop_
 _geom_angle_atom_site_label_1
 _geom_angle_atom_site_label_2
 _geom_angle_atom_site_label_3
 _geom_angle
 _geom_angle_site_symmetry_1
 _geom_angle_site_symmetry_3
 _geom_angle_publ_flag
O1A Pd1 N3 172.0(4) . . ?
N3 Pd1 N1 179.09(13) . . ?
O1A Pd1 N4 93.86(11) . . ?
N3 Pd1 N4 85.10(12) . . ?
N1 Pd1 N4 94.28(10) . . ?
O1A Pd1 N2 94.45(12) . . ?
N3 Pd1 N2 85.16(13) . . ?
N1 Pd1 N2 95.56(10) . . ?
N4 Pd1 N2 166.32(13) . . ?
C9 N2 C5 109.7(3) . . ?
C9 N2 C1 109.8(3) . . ?
C5 N2 C1 111.0(4) . . ?
C9 N2 Pd1 115.2(3) . . ?
C5 N2 Pd1 105.5(3) . . ?
C1 N2 Pd1 105.5(2) . . ?
C3 N3 C2 116.7(3) . . ?
C3 N3 Pd1 107.9(2) . . ?
C2 N3 Pd1 107.6(2) . . ?
C3 N3 H3 108.1 . . ?
C2 N3 H3 108.1 . . ?
Pd1 N3 H3 108.1 . . ?
C17 N4 C4 109.5(3) . . ?
C17 N4 C13 109.9(3) . . ?
C4 N4 C13 110.6(3) . . ?
C17 N4 Pd1 116.1(3) . . ?
C4 N4 Pd1 105.9(2) . . ?
C13 N4 Pd1 104.7(2) . . ?
C2 C1 N2 109.4(3) . . ?
C2 C1 H1A 109.8 . . ?
N2 C1 H1A 109.8 . . ?
C2 C1 H1B 109.8 . . ?
N2 C1 H1B 109.8 . . ?
H1A C1 H1B 108.2 . . ?
N3 C2 C1 106.8(4) . . ?
N3 C2 H2A 110.4 . . ?
C1 C2 H2A 110.4 . . ?
N3 C2 H2B 110.4 . . ?
C1 C2 H2B 110.4 . . ?
H2A C2 H2B 108.6 . . ?
N3 C3 C4 106.7(3) . . ?
N3 C3 H3A 110.4 . . ?
C4 C3 H3A 110.4 . . ?
N3 C3 H3B 110.4 . . ?
C4 C3 H3B 110.4 . . ?
H3A C3 H3B 108.6 . . ?
N4 C4 C3 110.8(3) . . ?
N4 C4 H4A 109.5 . . ?
C3 C4 H4A 109.5 . . ?
N4 C4 H4B 109.5 . . ?
C3 C4 H4B 109.5 . . ?
H4A C4 H4B 108.1 . . ?
N2 C5 C6 117.2(4) . . ?
N2 C5 H5A 108.0 . . ?
C6 C5 H5A 108.0 . . ?
N2 C5 H5B 108.0 . . ?
C6 C5 H5B 108.0 . . ?
H5A C5 H5B 107.2 . . ?
C5 C6 C7 111.4(5) . . ?
C5 C6 H6A 109.3 . . ?
C7 C6 H6A 109.3 . . ?
C5 C6 H6B 109.3 . . ?
C7 C6 H6B 109.3 . . ?
H6A C6 H6B 108.0 . . ?
C8 C7 C6 112.1(6) . . ?
C8 C7 H7A 109.2 . . ?
C6 C7 H7A 109.2 . . ?
C8 C7 H7B 109.2 . . ?
C6 C7 H7B 109.2 . . ?
H7A C7 H7B 107.9 . . ?
C7 C8 H8A 109.5 . . ?
C7 C8 H8B 109.5 . . ?
H8A C8 H8B 109.5 . . ?
C7 C8 H8C 109.5 . . ?
H8A C8 H8C 109.5 . . ?
H8B C8 H8C 109.5 . . ?
N2 C9 C10 115.3(4) . . ?
N2 C9 H9A 108.5 . . ?
C10 C9 H9A 108.5 . . ?
N2 C9 H9B 108.5 . . ?
C10 C9 H9B 108.5 . . ?
H9A C9 H9B 107.5 . . ?
C9 C10 C11 110.9(4) . . ?
C9 C10 H10A 109.5 . . ?
C11 C10 H10A 109.5 . . ?
C9 C10 H10B 109.5 . . ?
C11 C10 H10B 109.5 . . ?
H10A C10 H10B 108.1 . . ?
C12 C11 C10 112.2(5) . . ?
C12 C11 H11A 109.2 . . ?
C10 C11 H11A 109.2 . . ?
C12 C11 H11B 109.2 . . ?
C10 C11 H11B 109.2 . . ?
H11A C11 H11B 107.9 . . ?
C11 C12 H12A 109.5 . . ?
C11 C12 H12B 109.5 . . ?
H12A C12 H12B 109.5 . . ?
C11 C12 H12C 109.5 . . ?
H12A C12 H12C 109.5 . . ?
H12B C12 H12C 109.5 . . ?
C14 C13 N4 117.5(3) . . ?
C14 C13 H13A 107.9 . . ?
N4 C13 H13A 107.9 . . ?
C14 C13 H13B 107.9 . . ?
N4 C13 H13B 107.9 . . ?
H13A C13 H13B 107.2 . . ?
C13 C14 C15 110.4(4) . . ?
C13 C14 H14A 109.6 . . ?
C15 C14 H14A 109.6 . . ?
C13 C14 H14B 109.6 . . ?
C15 C14 H14B 109.6 . . ?
H14A C14 H14B 108.1 . . ?
C16 C15 C14 113.3(4) . . ?
C16 C15 H15A 108.9 . . ?
C14 C15 H15A 108.9 . . ?
C16 C15 H15B 108.9 . . ?
C14 C15 H15B 108.9 . . ?
H15A C15 H15B 107.7 . . ?
C15 C16 H16A 109.5 . . ?
C15 C16 H16B 109.5 . . ?
H16A C16 H16B 109.5 . . ?
C15 C16 H16C 109.5 . . ?
H16A C16 H16C 109.5 . . ?
H16B C16 H16C 109.5 . . ?
N4 C17 C18 114.2(4) . . ?
N4 C17 H17A 108.7 . . ?
C18 C17 H17A 108.7 . . ?
N4 C17 H17B 108.7 . . ?
C18 C17 H17B 108.7 . . ?
H17A C17 H17B 107.6 . . ?
C17 C18 C19 110.3(4) . . ?
C17 C18 H18A 109.6 . . ?
C19 C18 H18A 109.6 . . ?
C17 C18 H18B 109.6 . . ?
C19 C18 H18B 109.6 . . ?
H18A C18 H18B 108.1 . . ?
C20 C19 C18 114.1(6) . . ?
C20 C19 H19A 108.7 . . ?
C18 C19 H19A 108.7 . . ?
C20 C19 H19B 108.7 . . ?
C18 C19 H19B 108.7 . . ?
H19A C19 H19B 107.6 . . ?
C19 C20 H20A 109.5 . . ?
C19 C20 H20B 109.5 . . ?
H20A C20 H20B 109.5 . . ?
C19 C20 H20C 109.5 . . ?
H20A C20 H20C 109.5 . . ?
H20B C20 H20C 109.5 . . ?
C26 C21 C22 115.2(4) . . ?
C26 C21 B1 121.3(4) . . ?
C22 C21 B1 123.3(4) . . ?
C23 C22 C21 121.7(5) . . ?
C23 C22 H22 119.1 . . ?
C21 C22 H22 119.1 . . ?
C24 C23 C22 121.7(6) . . ?
C24 C23 H23 119.1 . . ?
C22 C23 H23 119.1 . . ?
C23 C24 C25 117.7(5) . . ?
C23 C24 H24 121.2 . . ?
C25 C24 H24 121.2 . . ?
C24 C25 C26 120.9(5) . . ?
C24 C25 H25 119.6 . . ?
C26 C25 H25 119.6 . . ?
C25 C26 C21 122.6(5) . . ?
C25 C26 H26 118.7 . . ?
C21 C26 H26 118.7 . . ?
C28 C27 C32 114.5(4) . . ?
C28 C27 B1 124.4(4) . . ?
C32 C27 B1 121.2(4) . . ?
C27 C28 C29 123.2(5) . . ?
C27 C28 H28 118.4 . . ?
C29 C28 H28 118.4 . . ?
C30 C29 C28 121.0(6) . . ?
C30 C29 H29 119.5 . . ?
C28 C29 H29 119.5 . . ?
C29 C30 C31 118.1(5) . . ?
C29 C30 H30 120.9 . . ?
C31 C30 H30 120.9 . . ?
C30 C31 C32 120.7(5) . . ?
C30 C31 H31 119.6 . . ?
C32 C31 H31 119.6 . . ?
C27 C32 C31 122.4(5) . . ?
C27 C32 H32 118.8 . . ?
C31 C32 H32 118.8 . . ?
C34 C33 C38 114.3(4) . . ?
C34 C33 B1 123.4(4) . . ?
C38 C33 B1 122.3(4) . . ?
C33 C34 C35 123.4(4) . . ?
C33 C34 H34 118.3 . . ?
C35 C34 H34 118.3 . . ?
C36 C35 C34 119.7(5) . . ?
C36 C35 H35 120.1 . . ?
C34 C35 H35 120.1 . . ?
C37 C36 C35 118.5(5) . . ?
C37 C36 H36 120.7 . . ?
C35 C36 H36 120.7 . . ?
C38 C37 C36 119.6(5) . . ?
C38 C37 H37 120.2 . . ?
C36 C37 H37 120.2 . . ?
C37 C38 C33 124.4(5) . . ?
C37 C38 H38 117.8 . . ?
C33 C38 H38 117.8 . . ?
C40 C39 C44 114.7(5) . . ?
C40 C39 B1 123.0(5) . . ?
C44 C39 B1 122.1(5) . . ?
C39 C40 C41 122.4(6) . . ?
C39 C40 H40 118.8 . . ?
C41 C40 H40 118.8 . . ?
C42 C41 C40 119.5(7) . . ?
C42 C41 H41 120.2 . . ?
C40 C41 H41 120.2 . . ?
C41 C42 C43 120.8(8) . . ?
C41 C42 H42 119.6 . . ?
C43 C42 H42 119.6 . . ?
C42 C43 C44 118.8(8) . . ?
C42 C43 H43 120.6 . . ?
C44 C43 H43 120.6 . . ?
C43 C44 C39 123.7(7) . . ?
C43 C44 H44 118.1 . . ?
C39 C44 H44 118.1 . . ?
C21 B1 C33 110.3(4) . . ?
C21 B1 C27 108.6(4) . . ?
C33 B1 C27 110.9(4) . . ?
C21 B1 C39 109.4(4) . . ?
C33 B1 C39 107.0(4) . . ?
C27 B1 C39 110.6(4) . . ?
C48 O3 C45 107.6(8) . . ?
O3 C45 C46 107.8(9) . . ?
O3 C45 H45A 110.1 . . ?
C46 C45 H45A 110.1 . . ?
O3 C45 H45B 110.1 . . ?
C46 C45 H45B 110.1 . . ?
H45A C45 H45B 108.5 . . ?
C45 C46 C47 105.0(8) . . ?
C45 C46 H46A 110.8 . . ?
C47 C46 H46A 110.8 . . ?
C45 C46 H46B 110.8 . . ?
C47 C46 H46B 110.8 . . ?
H46A C46 H46B 108.8 . . ?
C48 C47 C46 107.6(7) . . ?
C48 C47 H47A 110.2 . . ?
C46 C47 H47A 110.2 . . ?
C48 C47 H47B 110.2 . . ?
C46 C47 H47B 110.2 . . ?
H47A C47 H47B 108.5 . . ?
C47 C48 O3 110.3(8) . . ?
C47 C48 H48A 109.6 . . ?
O3 C48 H48A 109.6 . . ?
C47 C48 H48B 109.6 . . ?
O3 C48 H48B 109.6 . . ?
H48A C48 H48B 108.1 . . ?
C48A O3A C45A 100(2) . . ?
O3A C45A C46A 103.4(19) . . ?
O3A C45A H45C 111.1 . . ?
C46A C45A H45C 111.1 . . ?
O3A C45A H45D 111.1 . . ?
C46A C45A H45D 111.1 . . ?
H45C C45A H45D 109.0 . . ?
C47A C46A C45A 90.9(15) . . ?
C47A C46A H46C 113.5 . . ?
C45A C46A H46C 113.5 . . ?
C47A C46A H46D 113.5 . . ?
C45A C46A H46D 113.5 . . ?
H46C C46A H46D 110.8 . . ?
C48A C47A C46A 107.6(16) . . ?
C48A C47A H47C 110.2 . . ?
C46A C47A H47C 110.2 . . ?
C48A C47A H47D 110.2 . . ?
C46A C47A H47D 110.2 . . ?
H47C C47A H47D 108.5 . . ?
C47A C48A O3A 106.6(14) . . ?
C47A C48A H48C 110.4 . . ?
O3A C48A H48C 110.4 . . ?
C47A C48A H48D 110.4 . . ?
O3A C48A H48D 110.4 . . ?
H48C C48A H48D 108.6 . . ?
O1 N1 O2 121.79(15) . . ?
O1 N1 Pd1 119.7(2) . . ?
O2 N1 Pd1 118.5(2) . . ?
N1A O1A Pd1 129.2(11) . . ?
O2A N1A O1A 107.72(12) . . ?
 
loop_
 _geom_torsion_atom_site_label_1
 _geom_torsion_atom_site_label_2
 _geom_torsion_atom_site_label_3
 _geom_torsion_atom_site_label_4
 _geom_torsion
 _geom_torsion_site_symmetry_1
 _geom_torsion_site_symmetry_2
 _geom_torsion_site_symmetry_3
 _geom_torsion_site_symmetry_4
 _geom_torsion_publ_flag
C9 N2 C1 C2 -160.7(4) . . . . ?
C5 N2 C1 C2 77.8(4) . . . . ?
Pd1 N2 C1 C2 -36.0(4) . . . . ?
C3 N3 C2 C1 -168.0(3) . . . . ?
Pd1 N3 C2 C1 -46.6(4) . . . . ?
N2 C1 C2 N3 55.6(4) . . . . ?
C2 N3 C3 C4 167.1(3) . . . . ?
Pd1 N3 C3 C4 45.8(4) . . . . ?
C17 N4 C4 C3 159.0(3) . . . . ?
C13 N4 C4 C3 -79.7(4) . . . . ?
Pd1 N4 C4 C3 33.2(4) . . . . ?
N3 C3 C4 N4 -53.2(4) . . . . ?
C9 N2 C5 C6 -56.9(5) . . . . ?
C1 N2 C5 C6 64.7(5) . . . . ?
Pd1 N2 C5 C6 178.5(4) . . . . ?
N2 C5 C6 C7 -178.1(5) . . . . ?
C5 C6 C7 C8 -173.2(6) . . . . ?
C5 N2 C9 C10 -170.6(4) . . . . ?
C1 N2 C9 C10 67.1(5) . . . . ?
Pd1 N2 C9 C10 -51.8(5) . . . . ?
N2 C9 C10 C11 172.0(4) . . . . ?
C9 C10 C11 C12 171.9(5) . . . . ?
C17 N4 C13 C14 56.0(5) . . . . ?
C4 N4 C13 C14 -65.0(5) . . . . ?
Pd1 N4 C13 C14 -178.7(3) . . . . ?
N4 C13 C14 C15 -178.6(4) . . . . ?
C13 C14 C15 C16 179.7(4) . . . . ?
C4 N4 C17 C18 -69.2(5) . . . . ?
C13 N4 C17 C18 169.1(4) . . . . ?
Pd1 N4 C17 C18 50.6(4) . . . . ?
N4 C17 C18 C19 -178.1(4) . . . . ?
C17 C18 C19 C20 -172.7(6) . . . . ?
C26 C21 C22 C23 2.6(6) . . . . ?
B1 C21 C22 C23 -173.4(4) . . . . ?
C21 C22 C23 C24 0.0(8) . . . . ?
C22 C23 C24 C25 -1.6(8) . . . . ?
C23 C24 C25 C26 0.6(7) . . . . ?
C24 C25 C26 C21 2.2(7) . . . . ?
C22 C21 C26 C25 -3.6(6) . . . . ?
B1 C21 C26 C25 172.4(4) . . . . ?
C32 C27 C28 C29 -1.8(8) . . . . ?
B1 C27 C28 C29 179.1(5) . . . . ?
C27 C28 C29 C30 -0.9(9) . . . . ?
C28 C29 C30 C31 2.0(9) . . . . ?
C29 C30 C31 C32 -0.4(9) . . . . ?
C28 C27 C32 C31 3.4(8) . . . . ?
B1 C27 C32 C31 -177.5(5) . . . . ?
C30 C31 C32 C27 -2.4(9) . . . . ?
C38 C33 C34 C35 -0.2(7) . . . . ?
B1 C33 C34 C35 -177.6(4) . . . . ?
C33 C34 C35 C36 0.0(7) . . . . ?
C34 C35 C36 C37 1.0(8) . . . . ?
C35 C36 C37 C38 -1.9(8) . . . . ?
C36 C37 C38 C33 1.8(9) . . . . ?
C34 C33 C38 C37 -0.7(8) . . . . ?
B1 C33 C38 C37 176.8(5) . . . . ?
C44 C39 C40 C41 -2.3(7) . . . . ?
B1 C39 C40 C41 173.4(4) . . . . ?
C39 C40 C41 C42 3.7(8) . . . . ?
C40 C41 C42 C43 -2.4(11) . . . . ?
C41 C42 C43 C44 0.0(12) . . . . ?
C42 C43 C44 C39 1.3(12) . . . . ?
C40 C39 C44 C43 -0.1(10) . . . . ?
B1 C39 C44 C43 -175.9(6) . . . . ?
C26 C21 B1 C33 45.7(5) . . . . ?
C22 C21 B1 C33 -138.5(4) . . . . ?
C26 C21 B1 C27 -76.0(5) . . . . ?
C22 C21 B1 C27 99.7(5) . . . . ?
C26 C21 B1 C39 163.2(4) . . . . ?
C22 C21 B1 C39 -21.1(6) . . . . ?
C34 C33 B1 C21 -148.8(4) . . . . ?
C38 C33 B1 C21 33.9(6) . . . . ?
C34 C33 B1 C27 -28.4(6) . . . . ?
C38 C33 B1 C27 154.3(5) . . . . ?
C34 C33 B1 C39 92.3(5) . . . . ?
C38 C33 B1 C39 -84.9(5) . . . . ?
C28 C27 B1 C21 13.0(6) . . . . ?
C32 C27 B1 C21 -166.0(4) . . . . ?
C28 C27 B1 C33 -108.4(5) . . . . ?
C32 C27 B1 C33 72.6(6) . . . . ?
C28 C27 B1 C39 133.1(5) . . . . ?
C32 C27 B1 C39 -46.0(6) . . . . ?
C40 C39 B1 C21 -81.4(5) . . . . ?
C44 C39 B1 C21 94.0(6) . . . . ?
C40 C39 B1 C33 38.1(6) . . . . ?
C44 C39 B1 C33 -146.5(5) . . . . ?
C40 C39 B1 C27 159.0(4) . . . . ?
C44 C39 B1 C27 -25.6(7) . . . . ?
C48 O3 C45 C46 13(2) . . . . ?
O3 C45 C46 C47 -13.6(18) . . . . ?
C45 C46 C47 C48 9.6(14) . . . . ?
C46 C47 C48 O3 -2(2) . . . . ?
C45 O3 C48 C47 -6(3) . . . . ?
C48A O3A C45A C46A 46(5) . . . . ?
O3A C45A C46A C47A -54(3) . . . . ?
C45A C46A C47A C48A 44(3) . . . . ?
C46A C47A C48A O3A -19(5) . . . . ?
C45A O3A C48A C47A -17(5) . . . . ?
Pd1 O1A N1A O2A 0.00(3) . . . . ?
 
_refine_diff_density_max    0.351
_refine_diff_density_min   -0.546
_refine_diff_density_rms    0.064

_shelx_res_file
;
TITL shelxt in P 1 n 1
    08_decay.res
    created by SHELXL-2018/3 at 09:54:32 on 27-Mar-2020
CELL 0.534 11.6914 13.6084 30.2164 90 93.223 90
ZERR 4 0.000673 0.000815 0.001747 0 0.005326 0
LATT 1
SYMM 0.5-X,0.5+Y,0.5-Z
SFAC C H B N O Pd
DISP B 0 0 4.561
DISP C 0.001 0.001 6.94
DISP H -0 0 0.611
DISP N 0.003 0.002 10.693
DISP O 0.005 0.003 16.398
DISP Pd -2.504 0.615 1934.604
UNIT 192 292 4 16 12 4
DFIX 1.2 0.001 N1 O1 N1 O2
DFIX 1.3 0.001 O1A N1A N1A O2A
DANG 2.1 0.001 O1 O2 O1A O2A
FLAT 0.001 Pd1 O1 O2 N1 O1A O2A N1A
RIGU 0.001 0.002
EADP O3 O3A
EADP C45 C45A C48 C48A
EADP C46 C46A C47 C47A
EADP O1 O1A O2 O2A
EADP N1 N1A

L.S. 20
PLAN  5
SIZE 0.1 0.1 0.05
TEMP -3
BOND $H
list 4
CONF
fmap 2
acta
SHEL 999 0.8
OMIT 10 0 0
OMIT -1 2 3
OMIT 7 12 0
OMIT -2 1 2
REM <olex2.extras>
REM <HklSrc "%.\\08_decay.hkl">
REM </olex2.extras>

WGHT    0.060700
FVAR       0.23043   0.70652   0.91828
PD1   6    0.339723    0.775066    0.346572    11.00000    0.05895    0.06030 =
         0.05367    0.00142   -0.00173   -0.00259
N2    4    0.345665    0.927714    0.337744    11.00000    0.07258    0.06394 =
         0.06292    0.00923   -0.00331    0.00365
N3    4    0.454179    0.798498    0.397829    11.00000    0.05438    0.06343 =
         0.04783    0.00025   -0.00154   -0.00361
AFIX  13
H3    2    0.531092    0.788346    0.387330    11.00000   -1.20000
AFIX   0
N4    4    0.331575    0.631769    0.371295    11.00000    0.06114    0.06313 =
         0.05999   -0.00149    0.00017   -0.00524
C1    1    0.441836    0.963513    0.369343    11.00000    0.08565    0.06406 =
         0.06873    0.00159   -0.00484   -0.00903
AFIX  23
H1A   2    0.514459    0.957341    0.355571    11.00000   -1.20000
H1B   2    0.430205    1.032261    0.376282    11.00000   -1.20000
AFIX   0
C2    1    0.444184    0.903325    0.411272    11.00000    0.08814    0.06328 =
         0.06607   -0.00138   -0.00458   -0.00350
AFIX  23
H2A   2    0.509008    0.922061    0.430909    11.00000   -1.20000
H2B   2    0.374467    0.913502    0.426613    11.00000   -1.20000
AFIX   0
C3    1    0.434542    0.723412    0.432326    11.00000    0.06606    0.07191 =
         0.04603    0.00518   -0.00291   -0.00118
AFIX  23
H3A   2    0.365716    0.738663    0.447455    11.00000   -1.20000
H3B   2    0.498850    0.721500    0.454038    11.00000   -1.20000
AFIX   0
C4    1    0.421783    0.625857    0.408693    11.00000    0.06235    0.06805 =
         0.06155    0.00261   -0.00106    0.00065
AFIX  23
H4A   2    0.494422    0.607357    0.397095    11.00000   -1.20000
H4B   2    0.400829    0.575661    0.429543    11.00000   -1.20000
AFIX   0
C5    1    0.231030    0.965507    0.351192    11.00000    0.08530    0.07313 =
         0.08463   -0.00444    0.00339    0.01254
AFIX  23
H5A   2    0.220608    0.943942    0.381296    11.00000   -1.20000
H5B   2    0.171698    0.934450    0.332307    11.00000   -1.20000
AFIX   0
C6    1    0.211917    1.075469    0.349270    11.00000    0.12408    0.07562 =
         0.11704   -0.00599   -0.00076    0.02561
AFIX  23
H6A   2    0.217777    1.098054    0.319034    11.00000   -1.20000
H6B   2    0.271081    1.108077    0.367659    11.00000   -1.20000
AFIX   0
C7    1    0.094258    1.103177    0.365242    11.00000    0.11745    0.10634 =
         0.17543   -0.02904   -0.00581    0.03892
AFIX  23
H7A   2    0.035885    1.064357    0.349263    11.00000   -1.20000
H7B   2    0.091870    1.087539    0.396496    11.00000   -1.20000
AFIX   0
C8    1    0.068500    1.208410    0.358606    11.00000    0.17245    0.10505 =
         0.31588   -0.04433   -0.03215    0.05284
AFIX 137
H8A   2    0.050075    1.220634    0.327735    11.00000   -1.50000
H8B   2    0.134121    1.246791    0.368277    11.00000   -1.50000
H8C   2    0.004535    1.226307    0.375485    11.00000   -1.50000
AFIX   0
C9    1    0.365955    0.960679    0.291854    11.00000    0.08048    0.06954 =
         0.06608    0.01450   -0.00435   -0.00747
AFIX  23
H9A   2    0.375824    1.031454    0.292118    11.00000   -1.20000
H9B   2    0.298119    0.946125    0.273035    11.00000   -1.20000
AFIX   0
C10   1    0.467673    0.915127    0.271575    11.00000    0.07758    0.09724 =
         0.07677    0.01718    0.00121   -0.00293
AFIX  23
H10A  2    0.463905    0.844220    0.274429    11.00000   -1.20000
H10B  2    0.537431    0.937512    0.287330    11.00000   -1.20000
AFIX   0
C11   1    0.470731    0.942547    0.222761    11.00000    0.11288    0.12866 =
         0.07591    0.01233    0.00979   -0.01142
AFIX  23
H11A  2    0.406168    0.912279    0.206435    11.00000   -1.20000
H11B  2    0.463035    1.013226    0.219689    11.00000   -1.20000
AFIX   0
C12   1    0.578964    0.910513    0.203258    11.00000    0.12930    0.21316 =
         0.11190   -0.01351    0.03487   -0.00688
AFIX 137
H12A  2    0.578993    0.931980    0.172994    11.00000   -1.50000
H12B  2    0.584357    0.840155    0.204371    11.00000   -1.50000
H12C  2    0.643240    0.938775    0.219849    11.00000   -1.50000
AFIX   0
C13   1    0.212250    0.623454    0.388817    11.00000    0.06177    0.07399 =
         0.07210    0.00565   -0.00037   -0.00839
AFIX  23
H13A  2    0.203949    0.675368    0.410399    11.00000   -1.20000
H13B  2    0.156833    0.636023    0.364370    11.00000   -1.20000
AFIX   0
C14   1    0.180732    0.527693    0.410036    11.00000    0.07233    0.08291 =
         0.09402    0.01716    0.00978   -0.00663
AFIX  23
H14A  2    0.232656    0.515032    0.435572    11.00000   -1.20000
H14B  2    0.188284    0.474422    0.389072    11.00000   -1.20000
AFIX   0
C15   1    0.058496    0.531543    0.424457    11.00000    0.07533    0.09427 =
         0.11573   -0.00788    0.02536   -0.01489
AFIX  23
H15A  2    0.051762    0.585224    0.445269    11.00000   -1.20000
H15B  2    0.007435    0.545275    0.398786    11.00000   -1.20000
AFIX   0
C16   1    0.020800    0.437611    0.445836    11.00000    0.09304    0.10293 =
         0.13208    0.00781    0.02735   -0.01179
AFIX 137
H16A  2    0.024299    0.384501    0.425045    11.00000   -1.50000
H16B  2   -0.056395    0.444834    0.454620    11.00000   -1.50000
H16C  2    0.070518    0.423745    0.471443    11.00000   -1.50000
AFIX   0
C17   1    0.349726    0.551168    0.338884    11.00000    0.08434    0.06668 =
         0.07011   -0.00876   -0.00148   -0.00195
AFIX  23
H17A  2    0.283465    0.547809    0.318129    11.00000   -1.20000
H17B  2    0.354757    0.489228    0.354760    11.00000   -1.20000
AFIX   0
C18   1    0.455247    0.563161    0.313239    11.00000    0.08651    0.09856 =
         0.07282   -0.00898    0.00391    0.00658
AFIX  23
H18A  2    0.522569    0.563472    0.333522    11.00000   -1.20000
H18B  2    0.452041    0.625480    0.297637    11.00000   -1.20000
AFIX   0
C19   1    0.464297    0.479081    0.279879    11.00000    0.14375    0.13516 =
         0.13259   -0.04902    0.04599   -0.00658
AFIX  23
H19A  2    0.456415    0.417132    0.295291    11.00000   -1.20000
H19B  2    0.401079    0.484165    0.257795    11.00000   -1.20000
AFIX   0
C20   1    0.568906    0.477880    0.257901    11.00000    0.17663    0.18888 =
         0.15936   -0.02679    0.07952    0.01501
AFIX 137
H20A  2    0.571656    0.420156    0.239729    11.00000   -1.50000
H20B  2    0.632307    0.477330    0.279515    11.00000   -1.50000
H20C  2    0.573268    0.535346    0.239646    11.00000   -1.50000
AFIX   0

C21   1    0.656408    0.374006    0.427331    11.00000    0.05731    0.06389 =
         0.06045    0.00578   -0.01066   -0.00057
C22   1    0.709405    0.423473    0.393586    11.00000    0.07847    0.07841 =
         0.08399    0.01493    0.01295    0.00101
AFIX  43
H22   2    0.725977    0.389346    0.368060    11.00000   -1.20000
AFIX   0
C23   1    0.737871    0.521703    0.397096    11.00000    0.08264    0.07870 =
         0.13657    0.02354    0.01497   -0.00375
AFIX  43
H23   2    0.773166    0.552002    0.373881    11.00000   -1.20000
AFIX   0
C24   1    0.715588    0.575574    0.433746    11.00000    0.07581    0.05667 =
         0.14317    0.01396   -0.01276   -0.00217
AFIX  43
H24   2    0.736791    0.641309    0.436140    11.00000   -1.20000
AFIX   0
C25   1    0.660753    0.529294    0.466964    11.00000    0.08439    0.06037 =
         0.10191   -0.00103   -0.02200    0.00719
AFIX  43
H25   2    0.643817    0.564334    0.492197    11.00000   -1.20000
AFIX   0
C26   1    0.630493    0.431535    0.463373    11.00000    0.08148    0.06162 =
         0.06653    0.00351   -0.00701    0.00223
AFIX  43
H26   2    0.591158    0.403012    0.485998    11.00000   -1.20000
AFIX   0
C27   1    0.734565    0.201090    0.459009    11.00000    0.06537    0.05956 =
         0.07429    0.00298    0.00983    0.00553
C28   1    0.808661    0.250100    0.488172    11.00000    0.07814    0.07568 =
         0.08436   -0.00442   -0.00332    0.00741
AFIX  43
H28   2    0.802928    0.318130    0.489968    11.00000   -1.20000
AFIX   0
C29   1    0.891966    0.202833    0.515184    11.00000    0.08957    0.09864 =
         0.11108   -0.00283   -0.02151    0.01162
AFIX  43
H29   2    0.940552    0.239838    0.534052    11.00000   -1.20000
AFIX   0
C30   1    0.903246    0.104631    0.514413    11.00000    0.07877    0.09876 =
         0.13490    0.01952   -0.00315    0.01790
AFIX  43
H30   2    0.957358    0.073002    0.533123    11.00000   -1.20000
AFIX   0
C31   1    0.833023    0.052535    0.485384    11.00000    0.08647    0.07786 =
         0.16469    0.01597   -0.00603    0.01307
AFIX  43
H31   2    0.839651   -0.015498    0.484135    11.00000   -1.20000
AFIX   0
C32   1    0.751504    0.100201    0.457600    11.00000    0.08105    0.06030 =
         0.14327   -0.00077   -0.00398    0.00769
AFIX  43
H32   2    0.706863    0.063060    0.437391    11.00000   -1.20000
AFIX   0
C33   1    0.504451    0.230548    0.444349    11.00000    0.06927    0.05381 =
         0.06109   -0.00174   -0.00253   -0.00016
C34   1    0.478833    0.145937    0.466751    11.00000    0.07206    0.05812 =
         0.06184    0.00373   -0.00296   -0.00081
AFIX  43
H34   2    0.537498    0.101245    0.473371    11.00000   -1.20000
AFIX   0
C35   1    0.369458    0.123840    0.480018    11.00000    0.07696    0.07841 =
         0.08296    0.00822    0.00573   -0.00614
AFIX  43
H35   2    0.356462    0.065661    0.495082    11.00000   -1.20000
AFIX   0
C36   1    0.280334    0.188822    0.470678    11.00000    0.07301    0.07935 =
         0.10747   -0.00512    0.00769   -0.00351
AFIX  43
H36   2    0.207178    0.175609    0.479727    11.00000   -1.20000
AFIX   0
C37   1    0.302299    0.273384    0.447720    11.00000    0.07288    0.07343 =
         0.14890    0.00577    0.00476    0.00276
AFIX  43
H37   2    0.243391    0.317324    0.440291    11.00000   -1.20000
AFIX   0
C38   1    0.411828    0.292567    0.435823    11.00000    0.07326    0.06191 =
         0.13050    0.01262    0.00196    0.00575
AFIX  43
H38   2    0.424646    0.351149    0.421046    11.00000   -1.20000
AFIX   0
C39   1    0.635328    0.213052    0.374772    11.00000    0.10305    0.06887 =
         0.06397   -0.00312    0.00893   -0.01410
C40   1    0.542648    0.219758    0.344708    11.00000    0.12379    0.07711 =
         0.07265    0.00308   -0.00884   -0.03196
AFIX  43
H40   2    0.473325    0.242503    0.354389    11.00000   -1.20000
AFIX   0
C41   1    0.549089    0.193233    0.299515    11.00000    0.17540    0.08055 =
         0.07010    0.00842   -0.00639   -0.03256
AFIX  43
H41   2    0.486167    0.202168    0.279700    11.00000   -1.20000
AFIX   0
C42   1    0.647089    0.154974    0.285493    11.00000    0.20973    0.11990 =
         0.08683   -0.01609    0.02204   -0.01907
AFIX  43
H42   2    0.650533    0.135275    0.256126    11.00000   -1.20000
AFIX   0
C43   1    0.741772    0.144774    0.314047    11.00000    0.18839    0.18366 =
         0.09301   -0.03542    0.03670    0.02159
AFIX  43
H43   2    0.809273    0.118367    0.304296    11.00000   -1.20000
AFIX   0
C44   1    0.735067    0.174397    0.357500    11.00000    0.13592    0.17335 =
         0.08527   -0.02258    0.02374    0.02765
AFIX  43
H44   2    0.800207    0.168461    0.376435    11.00000   -1.20000
AFIX   0
B1    3    0.633293    0.254939    0.426896    11.00000    0.07073    0.06347 =
         0.06409   -0.00078    0.00124   -0.00057

PART 1
O3    5    0.683039    0.807162    0.364343    21.00000    0.08814    0.11331 =
         0.11537   -0.01655    0.01242   -0.00428
C45   1    0.730029    0.762268    0.326366    21.00000    0.09599    0.11314 =
         0.11700   -0.01822    0.01142   -0.00204
AFIX  23
H45A  2    0.710101    0.800479    0.299949    21.00000   -1.20000
H45B  2    0.699544    0.696438    0.322114    21.00000   -1.20000
AFIX   0
C46   1    0.856553    0.758471    0.334442    21.00000    0.09207    0.14732 =
         0.15181   -0.02963    0.01649   -0.00834
AFIX  23
H46A  2    0.894621    0.781461    0.308679    21.00000   -1.20000
H46B  2    0.881720    0.691960    0.341214    21.00000   -1.20000
AFIX   0
C47   1    0.881711    0.824564    0.373027    21.00000    0.09207    0.14732 =
         0.15181   -0.02963    0.01649   -0.00834
AFIX  23
H47A  2    0.930345    0.791288    0.395368    21.00000   -1.20000
H47B  2    0.921014    0.883163    0.363708    21.00000   -1.20000
AFIX   0
C48   1    0.775914    0.850030    0.390495    21.00000    0.09599    0.11314 =
         0.11700   -0.01822    0.01142   -0.00204
AFIX  23
H48A  2    0.767611    0.920948    0.390665    21.00000   -1.20000
H48B  2    0.774397    0.826863    0.420815    21.00000   -1.20000
AFIX   0

SAME 0.02 0.04 O3 > C48
PART 0
PART 2
O3A   5    0.680452    0.800209    0.361919   -21.00000    0.08814    0.11331 =
         0.11537   -0.01655    0.01242   -0.00428
C45A  1    0.749033    0.782893    0.323752   -21.00000    0.09599    0.11314 =
         0.11700   -0.01822    0.01142   -0.00204
AFIX  23
H45C  2    0.734588    0.832820    0.301216   -21.00000   -1.20000
H45D  2    0.732959    0.718741    0.310863   -21.00000   -1.20000
AFIX   0
C46A  1    0.869808    0.788597    0.343045   -21.00000    0.09207    0.14732 =
         0.15181   -0.02963    0.01649   -0.00834
AFIX  23
H46C  2    0.887966    0.738865    0.365341   -21.00000   -1.20000
H46D  2    0.926636    0.789260    0.320861   -21.00000   -1.20000
AFIX   0
C47A  1    0.847750    0.886515    0.361840   -21.00000    0.09207    0.14732 =
         0.15181   -0.02963    0.01649   -0.00834
AFIX  23
H47C  2    0.907238    0.903123    0.384263   -21.00000   -1.20000
H47D  2    0.847092    0.936057    0.338746   -21.00000   -1.20000
AFIX   0
C48A  1    0.739421    0.882848    0.380924   -21.00000    0.09599    0.11314 =
         0.11700   -0.01822    0.01142   -0.00204
AFIX  23
H48C  2    0.696656    0.942677    0.374375   -21.00000   -1.20000
H48D  2    0.749249    0.875599    0.412847   -21.00000   -1.20000
AFIX   0

PART 0
PART 3
O1    5    0.124451    0.759300    0.299062    31.00000    0.08189    0.20601 =
         0.08465   -0.02486   -0.01619    0.00249
O2    5    0.260965    0.724412    0.259645    31.00000    0.08189    0.20601 =
         0.08465   -0.02486   -0.01619    0.00249
N1    4    0.225125    0.749323    0.294401    31.00000    0.08307    0.09011 =
         0.07440    0.00693   -0.01085   -0.00395
PART 0
PART 4
O1A   5    0.215744    0.756124    0.303932   -31.00000    0.08189    0.20601 =
         0.08465   -0.02486   -0.01619    0.00249
O2A   5    0.324516    0.716323    0.253928   -31.00000    0.08189    0.20601 =
         0.08465   -0.02486   -0.01619    0.00249
N1A   4    0.217964    0.729351    0.262687   -31.00000    0.08307    0.09011 =
         0.07440    0.00693   -0.01085   -0.00395
HKLF 4


REM  shelxt in P 1 n 1
REM wR2 = 0.1557, GooF = S = 0.903, Restrained GooF = 0.904 for all data
REM R1 = 0.0614 for 4545 Fo > 4sig(Fo) and 0.1268 for all 9714 data
REM 526 parameters refined using 490 restraints

END

WGHT      0.0607      0.0000

REM Highest difference peak  0.351,  deepest hole -0.546,  1-sigma level  0.064
Q1    1   0.1106  0.7768  0.3234  11.00000  0.05    0.33
Q2    1   0.1315  0.6932  0.2834  11.00000  0.05    0.31
Q3    1   0.1448  0.7805  0.2754  11.00000  0.05    0.30
Q4    1   0.3941  0.5725  0.2531  11.00000  0.05    0.26
Q5    1   0.3860  0.7869  0.3840  11.00000  0.05    0.26
;
_shelx_res_checksum   57647

_shelx_hkl_file
;
  17  -1  -6   -0.00    3.85
  16   0  -5    8.25    6.27
 -16   0   6   -0.00    5.04
  16   0  -6    2.79    5.24
 -16   0   7    3.13    5.06
  16   0  -7    0.45    5.09
 -16   0   8    0.96    4.52
 -16   0   9    3.07    5.81
  16   0  -9    1.91    5.05
 -16   0  10   -0.00    4.63
  16   0 -10    0.00    4.01
 -16   0  11    1.92    5.51
  16   0 -11    0.00    3.33
 -16   0  12    3.07    6.49
  16   0 -12    1.73    4.54
 -16   0  13   -0.00    5.50
  16   0 -13    2.25    4.32
 -16   0  14   -0.00    3.62
 -16   0  15   -0.00    4.85
  16  -1  -1    1.97    5.08
  16  -1  -2    3.79    4.89
  16  -1  -2    2.08    6.49
  16  -1  -3    3.67    5.35
  16  -1  -3    5.02    6.58
  16  -1  -4    1.75    4.72
  16  -1  -4    4.02    6.59
  16  -1  -5    0.00    4.37
  16  -1  -5    0.00    5.42
 -16   1   6    0.74    5.02
  16  -1  -6    2.59    5.87
  16  -1  -6    5.83    6.47
 -16   1   7   -0.00    4.29
  16  -1  -7    0.00    4.96
  16  -1  -7   -0.00    5.21
 -16   1   8    5.60    6.39
  16  -1  -8    0.11    5.44
  16  -1  -8   -0.00    6.04
 -16   1   9    5.07    5.28
  16  -1  -9    4.92    5.52
  16  -1  -9   -0.00    6.36
 -16   1  10    0.00    4.95
  16  -1 -10   -0.00    3.64
  16  -1 -10    3.40    5.26
  16   1 -10   -0.00    4.60
 -16   1  11    2.10    5.34
  16  -1 -11   -0.00    5.13
  16  -1 -11    0.00    4.29
  16   1 -11   -0.00    3.96
 -16   1  12   -0.00    4.88
  16  -1 -12    0.00    4.42
  16  -1 -12    1.81    5.06
 -16  -1  12    0.00    4.88
  16   1 -12    0.27    3.80
 -16   1  13    2.61    4.83
  16  -1 -13    3.90    5.39
 -16  -1  13   -0.00    5.39
 -16  -1  14    7.05    6.03
 -16  -1  15   -0.00    4.97
 -16  -1  16   -0.00    3.39
  16  -2  -1   -0.00    5.07
  16  -2  -1    0.77    4.53
  16  -2  -2    2.46    4.24
  16  -2  -2    0.34    5.72
  16  -2  -3   -0.00    4.42
  16  -2  -3    5.05    5.81
  16  -2  -4    3.42    5.15
  16  -2  -4   -0.00    6.13
  16  -2  -5    0.50    3.45
  16  -2  -5    0.50    5.32
  16  -2  -6   -0.00    3.57
  16  -2  -6    2.60    6.38
 -16   2   7    0.00    5.71
  16  -2  -7   -0.00    4.74
  16  -2  -7   -0.00    5.90
 -16   2   8    0.00    5.47
  16  -2  -8    0.86    5.60
  16  -2  -8    0.00    5.81
 -16   2   9    3.45    5.65
  16  -2  -9   -0.00    3.73
  16  -2  -9   -0.00    5.61
 -16   2  10    2.01    5.09
  16  -2 -10   -0.00    5.08
  16  -2 -10    5.15    6.83
 -16   2  11   -0.00    5.05
  16  -2 -11    3.49    5.87
  16  -2 -11    1.19    5.27
  16  -2 -12   -0.00    6.44
  16  -2 -13    3.70    5.33
  16  -2 -14    1.93    5.53
  16  -2 -15   -0.00    6.11
  16  -2 -16    3.46    5.44
  16  -3  -1    3.10    4.98
  16  -3  -1    8.11    6.97
  16  -3  -2    8.25    6.94
  16  -3  -2    0.31    5.45
  16  -3  -3   -0.00    3.35
  16  -3  -3    0.26    4.80
  16  -3  -4   -0.00    5.05
  16  -3  -4   11.43    8.13
  16  -3  -5    0.35    4.64
  16  -3  -6    6.71    5.77
  16  -3  -6    3.07    6.92
  16  -3  -7   -0.00    3.87
  16  -3  -7   -0.00    5.99
 -16   3   8    0.46    4.75
  16  -3  -8    0.69    4.34
  16  -3  -8    2.02    6.08
 -16   3   9    0.43    4.61
  16  -3  -9   11.12    7.53
  16  -3 -10    4.81    6.78
  16  -3 -11    4.31    7.64
  16  -3 -12    2.89    7.96
  16  -3 -13   -0.00    5.27
  16  -3 -14   -0.00    4.93
  16  -3 -15    0.00    6.09
  16  -4  -1    1.73    4.96
  16  -4  -1   -0.00    6.03
  16  -4  -2    7.88    5.98
  16  -4  -2   -0.00    5.38
  16  -4  -3   -0.00    3.98
  16  -4  -3   -0.00    4.95
  16  -4  -4    0.29    5.58
  16  -4  -5    3.00    6.49
  16  -4  -6   -0.00    6.74
  16  -4  -7    3.65    5.87
  16  -4  -8    0.74    5.81
  16  -4  -9   -0.00    7.15
  16  -4 -10    2.18    6.32
  16  -4 -11   -0.00    6.42
  16  -5  -2    0.00    6.22
  16  -5  -3    2.23    6.53
  16  -5  -4   -0.00    5.15
  16  -5  -5    6.60    6.28
  16  -5  -6    9.56    7.33
  16  -5  -7    9.34    7.47
  15   0  -1   -0.00    4.27
  15   0  -1    2.19    5.39
  15   0  -2    0.89    3.46
  15   0  -2   -0.00    5.04
  15   0  -3    7.89    6.09
  15   0  -3   10.04    7.06
 -15   0   4   -0.00    4.92
  15   0  -4    1.47    4.35
  15   0  -4    1.63    5.98
 -15   0   5    7.54    6.23
  15   0  -5    3.01    5.69
  15   0  -5    0.00    5.55
 -15   0   6    0.75    5.23
  15   0  -6   -0.00    4.96
  15   0  -6   -0.00    4.47
 -15   0   7    0.34    4.24
  15   0  -7   -0.00    3.53
  15   0  -7    5.12    5.70
 -15   0   8    4.47    5.44
  15   0  -8    0.00    4.44
  15   0  -8   -0.00    4.83
 -15   0   9   11.30    7.36
  15   0  -9   16.51    7.92
  15   0  -9   16.21    8.36
 -15   0  10    2.37    4.07
  15   0 -10    5.88    4.95
  15   0 -10    0.00    5.15
 -15   0  11   -0.00    5.19
  15   0 -11   -0.00    3.34
  15   0 -11    5.35    6.37
 -15   0  12   -0.00    4.53
  15   0 -12   -0.00    5.76
 -15   0  13    3.10    5.12
  15   0 -13    2.70    5.58
 -15   0  14    0.00    4.23
  15   0 -14    1.58    4.50
 -15   0  15    7.73    4.98
  15   0 -15    2.19    6.04
 -15   0  16    1.43    4.39
  15   0 -16    9.33    6.22
 -15   0  17   -0.00    5.67
  15   0 -17    2.69    6.47
 -15   0  18    1.39    5.15
  15   0 -18   -0.00    6.84
 -15   0  19   -0.00    3.82
  15   0 -19   -0.00    5.61
  15   0 -20   -0.00    5.47
  15   0 -22    0.00    6.07
  15   0 -23   -0.00    5.67
  15  -1  -1    1.84    5.34
  15  -1  -1    2.17    5.99
  15   1  -1   11.69    7.16
  15  -1  -2    4.69    5.63
  15   1  -2    0.00    4.61
  15  -1  -3   12.74    6.50
  15  -1  -3    7.56    6.79
  15   1  -3    3.11    5.94
  15  -1  -4    1.86    3.78
  15  -1  -4    1.80    6.64
  15   1  -4    0.00    4.80
  15   1  -4   -0.00    4.11
 -15   1   5    8.91    7.19
  15  -1  -5   18.13    8.04
  15  -1  -5    3.30    6.18
  15   1  -5    5.67    6.27
  15   1  -5   16.24    8.49
 -15   1   6   -0.00    5.74
  15  -1  -6    1.46    4.20
  15  -1  -6    0.00    5.08
 -15  -1   6   -0.00    3.92
  15   1  -6    3.59    5.48
  15   1  -6   -0.00    5.14
 -15   1   7   -0.00    5.70
  15  -1  -7    5.00    5.90
 -15  -1   7    0.64    5.46
  15   1  -7   10.31    6.39
  15   1  -7   10.13    5.99
 -15   1   8    7.85    5.79
  15  -1  -8    0.00    3.77
  15  -1  -8   -0.00    5.75
  15   1  -8   -0.00    3.97
  15   1  -8   -0.00    4.89
 -15   1   9    0.96    5.14
  15  -1  -9    0.00    5.01
  15  -1  -9    3.01    6.10
 -15  -1   9    2.84    5.64
  15   1  -9   -0.00    4.22
  15   1  -9    2.38    4.88
 -15   1  10    4.76    5.48
  15  -1 -10   -0.00    4.00
  15  -1 -10    5.25    6.58
 -15  -1  10   -0.00    4.34
  15   1 -10    1.46    3.47
  15   1 -10    0.00    5.81
 -15   1  11    1.41    6.01
  15  -1 -11   13.26    7.41
  15  -1 -11    1.05    5.05
 -15  -1  11   11.07    7.43
  15   1 -11    0.24    5.29
 -15   1  12    0.03    4.97
  15  -1 -12   -0.00    2.78
  15  -1 -12   -0.00    5.01
 -15  -1  12    1.33    3.71
  15   1 -12   -0.00    5.73
 -15   1  13   -0.00    4.92
  15  -1 -13   -0.00    4.14
 -15  -1  13    3.55    4.82
  15   1 -13    6.52    7.13
 -15   1  14    2.39    5.77
  15  -1 -14    2.54    5.19
 -15  -1  14   -0.00    3.92
  15   1 -14   -0.00    5.22
 -15   1  15    1.15    4.29
  15  -1 -15    4.09    5.70
 -15  -1  15    4.01    4.27
  15   1 -15    6.52    7.05
  15  -1 -16    1.36    4.55
 -15  -1  16   -0.00    4.42
  15   1 -16   -0.00    6.26
 -15   1  17    3.39    5.37
  15  -1 -17    4.56    7.45
 -15  -1  17    5.69    4.95
  15   1 -17   -0.00    6.38
 -15   1  18   -0.00    4.35
  15  -1 -18    6.02    6.07
 -15  -1  18    0.00    2.81
  15  -1 -19    0.58    5.88
 -15  -1  19    0.00    4.91
  15   1 -19    9.97    8.22
  15  -1 -20    0.44    4.15
 -15  -1  20    3.64    4.91
  15   1 -20   -0.00    6.96
  15  -1 -21    0.00    6.12
  15  -2  -1    5.46    5.41
  15  -2  -1    1.17    5.56
  15   2  -1    4.40    5.14
  15  -2  -2    6.24    5.33
  15  -2  -2    0.37    5.84
  15   2  -2    1.98    5.52
  15  -2  -3    7.72    5.73
  15  -2  -3    1.96    5.83
  15   2  -3    4.95    5.47
  15  -2  -4    1.69    3.78
  15  -2  -4    0.12    5.38
  15   2  -4    8.36    5.67
  15  -2  -5    2.95    5.11
  15  -2  -5    1.25    6.31
  15   2  -5    4.16    5.72
 -15   2   6   -0.00    4.49
  15  -2  -6    5.71    6.11
  15  -2  -6   -0.00    5.31
  15   2  -6   -0.00    5.15
 -15   2   7    5.18    5.35
  15  -2  -7    8.95    7.12
  15  -2  -7   -0.00    5.91
  15   2  -7    1.76    5.34
 -15   2   8    0.00    4.78
  15  -2  -8    1.00    5.17
 -15   2   9    1.57    4.96
  15  -2  -9    1.57    4.58
  15  -2  -9   -0.00    5.94
  15   2  -9    0.68    3.81
  15   2  -9    0.49    4.68
 -15   2  10    6.85    7.12
  15  -2 -10    4.54    5.97
  15  -2 -10   -0.00    5.56
  15   2 -10    3.72    6.66
 -15   2  11    2.66    5.96
  15  -2 -11    0.00    4.16
  15  -2 -11   -0.00    3.70
 -15  -2  11    0.00    5.49
  15   2 -11    4.70    5.96
 -15   2  12    3.52    6.49
  15  -2 -12    3.94    4.97
  15  -2 -12    2.73    6.79
 -15  -2  12    1.42    4.27
  15   2 -12    2.55    4.57
 -15   2  13    1.06    5.40
  15  -2 -13    1.62    3.81
  15  -2 -13    1.98    6.17
 -15  -2  13    3.37    4.72
  15   2 -13    1.82    6.39
 -15   2  14    1.37    5.25
  15  -2 -14   -0.00    5.70
 -15  -2  14    4.26    5.20
  15   2 -14    3.89    5.87
 -15   2  15    1.08    4.73
  15  -2 -15   10.21    7.97
 -15  -2  15   -0.00    3.79
  15   2 -15   -0.00    5.90
 -15   2  16    7.24    6.43
  15  -2 -16    0.67    5.49
 -15  -2  16    0.00    3.67
  15   2 -16    7.23    6.98
 -15   2  17    7.06    6.82
  15  -2 -17   -0.00    5.50
 -15  -2  17    1.77    4.18
  15   2 -17    0.00    6.54
  15  -2 -18    3.93    5.79
 -15  -2  18   -0.00    4.03
  15  -2 -19    7.43    6.42
 -15  -2  19   10.37    6.60
 -15  -2  20    4.60    5.32
  15  -3  -1    4.95    5.57
  15  -3  -1   -0.00    6.15
  15   3  -1   -0.00    5.39
  15  -3  -2   -0.00    4.91
  15  -3  -2    0.75    4.68
  15   3  -2    1.13    4.33
  15  -3  -3   -0.00    4.94
  15  -3  -3    0.00    5.39
  15   3  -3    2.91    4.80
  15  -3  -4    1.84    4.20
  15   3  -4    1.32    4.17
  15  -3  -5    2.97    4.74
  15  -3  -5    0.79    6.85
  15   3  -5    1.92    4.64
 -15   3   6   -0.00    5.28
  15  -3  -6    0.00    3.80
  15  -3  -6    0.00    5.53
  15   3  -6    1.03    4.34
 -15   3   7    0.00    4.77
  15  -3  -7    0.00    6.24
  15  -3  -7    1.26    5.81
  15   3  -7    0.00    4.59
 -15   3   8   -0.00    5.82
  15  -3  -8    4.54    6.79
  15  -3  -8    3.10    5.61
  15   3  -8   -0.00    5.28
 -15   3   9    1.44    4.79
  15  -3  -9   -0.00    3.43
  15  -3  -9    3.57    6.51
  15   3  -9    0.14    2.86
 -15   3  10   -0.00    5.08
  15  -3 -10    0.00    5.43
  15  -3 -10   -0.00    5.05
  15   3 -10    1.33    4.51
 -15   3  11    6.82    6.09
  15  -3 -11   17.33    8.32
  15  -3 -11    0.00    5.18
  15   3 -11    4.70    6.29
 -15   3  12   -0.00    5.87
  15  -3 -12    0.59    4.74
  15  -3 -12    0.00    4.62
  15   3 -12   -0.00    5.76
 -15   3  13    2.21    5.69
  15  -3 -13    1.84    4.51
  15  -3 -13    8.60    6.63
  15   3 -13   -0.00    4.53
 -15   3  14   -0.00    5.72
  15  -3 -14   -0.00    4.81
  15  -3 -14   -0.00    4.17
  15   3 -14   -0.00    5.43
 -15   3  15    3.63    5.88
  15  -3 -15    2.22    3.96
  15  -3 -15    1.79    6.22
  15  -3 -16    3.53    6.18
 -15  -3  17    3.94    5.53
 -15  -3  18    0.00    5.17
 -15  -3  19    5.52    5.91
 -15  -3  20   -0.00    4.50
 -15  -3  21    6.15    5.39
  15  -4  -1   -0.00    4.97
  15  -4  -1   -0.00    4.42
  15   4  -1   -0.00    4.78
  15  -4  -2    8.89    6.79
  15  -4  -2   -0.00    5.26
  15   4  -2    6.42    5.63
  15  -4  -3    5.06    4.99
  15  -4  -3   11.45    7.49
  15   4  -3    0.00    4.93
  15  -4  -4    0.26    5.77
  15   4  -4    6.61    5.99
  15  -4  -5    0.76    4.26
  15  -4  -5    0.00    5.41
  15   4  -5   -0.00    4.46
  15  -4  -6    1.77    4.59
  15  -4  -6   -0.00    5.80
  15   4  -6    0.75    4.23
 -15   4   7    3.16    6.34
  15  -4  -7    0.00    4.66
  15  -4  -7    5.10    5.58
  15   4  -7    3.23    5.20
 -15   4   8   -0.00    6.08
  15  -4  -8    2.65    5.68
  15  -4  -8    1.54    5.96
  15   4  -8    1.05    4.72
 -15   4   9    0.00    4.63
  15  -4  -9    5.51    5.75
  15  -4  -9    1.88    5.29
  15   4  -9    5.86    5.26
 -15   4  10   -0.00    5.21
  15  -4 -10    5.62    6.48
  15   4 -10    0.00    5.83
 -15   4  11    4.50    5.54
  15  -4 -11    6.82    6.30
  15  -4 -11    0.58    5.17
 -15   4  12   -0.00    4.34
  15  -4 -12    4.46    4.82
  15  -4 -12    0.52    6.43
  15  -4 -13    4.84    4.74
  15  -4 -13    0.32    5.87
  15  -5  -1    5.42    6.07
  15   5  -1    2.40    3.55
  15  -5  -2   -0.00    3.92
  15  -5  -2    4.53    5.88
  15   5  -2   -0.00    3.93
  15  -5  -3   -0.00    3.68
  15  -5  -3   -0.00    5.82
  15   5  -3    0.30    3.65
  15  -5  -4    0.94    5.25
  15  -5  -4    9.26    6.86
  15  -5  -5    3.83    6.28
  15  -5  -6   10.48    6.11
  15  -5  -6    0.00    5.74
  15  -5  -7    6.73    5.96
  15  -5  -7   -0.00    6.84
 -15   5   8   -0.00    5.54
  15  -5  -8   -0.00    4.67
  15  -5  -8    4.00    5.44
 -15   5   9    4.61    5.79
  15  -5  -9    0.13    4.45
  15  -5  -9    3.94    7.83
 -15   5  10    6.34    7.59
  15  -5 -10   -0.00    4.99
  15  -6  -1    5.96    5.00
  15  -6  -2    0.00    4.34
  15  -6  -3    0.12    4.18
  15  -6  -3    2.78    6.92
  15  -6  -4    3.67    5.42
  15  -6  -4   -0.00    6.82
  15  -6  -5    1.41    4.73
  14   0  -1   -0.00    2.85
  14   0  -1   -0.00    4.82
  14   0  -2   19.64    7.78
  14   0  -2   12.34    7.24
 -14   0   3    0.07    4.02
  14   0  -3    0.00    4.92
  14   0  -3    2.38    5.31
 -14   0   4   10.89    6.48
  14   0  -4   11.86    7.29
  14   0  -4    2.94    5.68
 -14   0   5   -0.00    4.85
  14   0  -5   -0.00    4.29
 -14   0   6    5.42    5.37
  14   0  -6   14.24    7.12
  14   0  -6    9.03    6.05
 -14   0   7   -0.00    4.80
  14   0  -7    5.34    5.45
  14   0  -7   -0.00    5.89
 -14   0   8    2.92    4.64
  14   0  -8    9.31    5.65
  14   0  -8    3.64    5.62
 -14   0   9    0.00    4.71
  14   0  -9    2.23    4.56
  14   0  -9    8.60    6.29
 -14   0  10   -0.00    4.16
  14   0 -10   -0.00    6.07
 -14   0  11    1.56    4.08
  14   0 -11    0.51    5.02
 -14   0  12   12.97    7.71
  14   0 -12    1.08    4.42
 -14   0  13    3.46    4.58
  14   0 -13    0.00    5.83
 -14   0  14    7.13    5.52
  14   0 -14    2.55    5.92
 -14   0  15    1.23    4.13
  14   0 -15    2.15    5.94
 -14   0  16    0.83    4.22
  14   0 -16    2.87    5.98
 -14   0  17    3.68    6.31
  14   0 -17    2.16    6.61
 -14   0  18    1.19    4.42
  14   0 -18    7.50    6.51
 -14   0  19    1.41    4.03
  14   0 -19    0.12    6.05
 -14   0  20   -0.00    4.52
  14   0 -20    4.10    5.71
 -14   0  21   -0.00    6.19
  14   0 -21   -0.00    6.10
 -14   0  22    4.00    5.78
  14   0 -22   -0.00    5.76
  14   0 -23   -0.00    5.84
  14   0 -24   -0.00    5.08
  14  -1  -1   -0.00    4.60
  14   1  -1   -0.00    3.86
  14   1  -1    0.00    5.09
  14  -1  -2    0.00    3.51
  14  -1  -2    0.58    4.95
  14   1  -2   -0.00    4.12
  14   1  -2    5.14    6.00
  14  -1  -3    1.81    4.80
  14  -1  -3   -0.00    5.01
 -14  -1   3    4.04    4.80
  14   1  -3   -0.00    4.80
  14   1  -3    0.30    4.25
 -14   1   4    4.62    5.59
  14  -1  -4    3.47    5.03
  14  -1  -4    1.80    5.84
 -14  -1   4    0.00    5.03
  14   1  -4    0.00    4.49
  14   1  -4    0.00    4.73
 -14   1   5   -0.00    5.15
  14  -1  -5    1.18    4.58
  14  -1  -5    0.00    4.96
 -14  -1   5    0.01    3.99
  14   1  -5   -0.00    3.37
  14   1  -5    0.54    4.28
 -14   1   6    7.12    6.27
  14  -1  -6    7.33    5.88
  14  -1  -6    7.96    6.67
 -14  -1   6    8.02    6.23
  14   1  -6   14.28    7.10
  14   1  -6    1.31    5.09
 -14   1   7    6.96    6.44
  14  -1  -7    7.13    5.80
  14  -1  -7   -0.00    5.99
 -14  -1   7    0.40    4.18
  14   1  -7    2.34    3.76
  14   1  -7   10.37    6.43
  14  -1  -8    3.05    4.55
  14  -1  -8   -0.00    4.92
 -14  -1   8    5.32    6.05
  14   1  -8   -0.00    2.51
  14   1  -8    2.22    5.62
 -14   1   9    0.00    4.56
  14  -1  -9    0.41    3.73
  14  -1  -9   -0.00    4.58
 -14  -1   9    1.04    4.79
  14   1  -9    1.03    4.08
 -14   1  10   10.47    7.90
  14  -1 -10    6.14    5.23
  14  -1 -10    2.10    4.98
 -14  -1  10   11.47    6.48
  14   1 -10    1.92    6.18
 -14   1  11    4.97    5.66
  14  -1 -11    0.00    4.32
 -14  -1  11   -0.00    4.80
  14   1 -11    6.40    6.94
 -14   1  12    2.83    5.19
  14  -1 -12    4.40    5.40
 -14  -1  12   -0.00    3.90
  14   1 -12    0.00    4.22
 -14   1  13    0.27    4.62
  14  -1 -13    0.00    6.35
 -14  -1  13    3.55    5.25
  14   1 -13    2.34    6.00
 -14   1  14    3.60    4.73
  14  -1 -14    4.01    6.60
 -14  -1  14    3.37    5.53
  14   1 -14    2.68    5.22
 -14   1  15    1.66    4.09
  14  -1 -15    0.21    4.66
 -14  -1  15    2.27    4.45
  14   1 -15   -0.00    7.07
 -14   1  16    0.23    3.65
  14  -1 -16   10.42    7.20
 -14  -1  16    5.05    5.37
  14   1 -16   -0.00    4.36
 -14   1  17    0.33    4.12
  14  -1 -17    1.68    5.61
 -14  -1  17   -0.00    3.90
  14   1 -17   -0.00    5.49
 -14   1  18   -0.00    3.39
  14  -1 -18    2.12    6.81
  14   1 -18    7.79    6.35
 -14   1  19   -0.00    4.45
  14  -1 -19   -0.00    6.39
 -14  -1  19    1.04    4.26
  14   1 -19   -0.00    6.01
 -14   1  20   13.24    7.97
  14  -1 -20    0.28    4.27
 -14  -1  20    8.92    7.02
  14   1 -20    5.08    6.40
 -14   1  21   -0.00    4.56
  14  -1 -21    8.24    7.65
 -14  -1  21    3.70    5.40
  14   1 -21    2.81    5.88
 -14   1  22    0.00    3.85
  14  -1 -22    0.00    5.34
 -14  -1  22   -0.00    4.39
  14   1 -22   -0.00    7.06
 -14  -1  23   -0.00    5.30
  14   1 -23    1.14    5.46
  14   1 -24    4.80    5.91
  14   1 -25    4.57    6.80
  14   1 -26   10.30    7.93
  14  -2  -1    1.22    4.98
  14  -2  -1   -0.00    4.73
  14   2  -1   -0.00    4.59
  14  -2  -2   26.19    8.05
  14  -2  -2    1.92    6.89
  14   2  -2   17.89    7.45
  14  -2  -3   -0.00    4.00
  14  -2  -3   -0.00    5.67
  14   2  -3    0.00    4.13
 -14   2   4    4.40    5.31
  14  -2  -4    2.70    5.01
  14  -2  -4    1.00    5.87
  14   2  -4    5.05    4.28
  14   2  -4    0.06    4.58
 -14   2   5    2.96    5.16
  14  -2  -5    8.22    6.33
  14  -2  -5   -0.00    5.15
 -14  -2   5    0.00    4.40
  14   2  -5    1.46    3.75
  14   2  -5   -0.00    4.77
 -14   2   6    3.41    5.13
  14  -2  -6    1.62    4.71
  14  -2  -6    3.32    5.77
 -14  -2   6    3.16    5.47
  14   2  -6    2.01    5.03
  14   2  -6    5.45    6.21
 -14   2   7   -0.00    5.42
  14  -2  -7   -0.00    3.94
 -14  -2   7   -0.00    4.76
  14   2  -7    2.02    4.10
  14   2  -7    0.00    4.30
 -14   2   8   -0.00    3.64
  14  -2  -8    5.24    6.80
  14  -2  -8    2.51    5.22
 -14  -2   8    0.80    3.88
  14   2  -8    1.26    3.33
  14   2  -8    0.97    3.99
  14  -2  -9    3.22    4.45
  14  -2  -9    4.54    6.14
 -14  -2   9    2.85    5.01
  14   2  -9    2.19    5.51
 -14   2  10    2.56    5.52
  14  -2 -10    0.71    4.59
  14  -2 -10    0.53    4.58
 -14  -2  10    1.41    4.32
  14   2 -10    0.00    5.27
 -14   2  11    1.34    4.74
  14  -2 -11    0.71    3.16
  14  -2 -11   -0.00    5.31
 -14  -2  11   -0.00    3.02
  14   2 -11    0.50    4.45
 -14   2  12    3.35    6.08
  14  -2 -12    2.65    5.20
 -14  -2  12    7.91    5.57
  14   2 -12    6.37    5.40
 -14   2  13   -0.00    4.51
  14  -2 -13   -0.00    5.25
 -14  -2  13   -0.00    2.59
  14   2 -13    2.11    6.54
 -14   2  14    4.38    5.82
 -14  -2  14    2.28    5.01
  14   2 -14    0.00    6.39
 -14   2  15    0.51    4.14
  14  -2 -15    3.23    4.98
 -14  -2  15    2.32    4.13
  14   2 -15   -0.00    4.70
 -14   2  16    0.00    4.99
  14  -2 -16   -0.00    4.89
 -14  -2  16   -0.00    4.59
  14   2 -16    1.10    6.19
 -14   2  17   -0.00    4.31
  14  -2 -17    2.55    6.98
 -14  -2  17    0.58    2.96
  14   2 -17   -0.00    4.84
 -14   2  18    4.50    5.10
  14  -2 -18    5.35    6.17
 -14  -2  18   -0.00    4.11
  14   2 -18    0.00    5.48
 -14   2  19    4.53    5.37
  14  -2 -19   -0.00    5.51
 -14  -2  19   -0.00    4.99
  14   2 -19   -0.00    5.90
 -14   2  20   -0.00    4.89
  14  -2 -20   -0.00    5.46
 -14  -2  20    0.00    4.72
  14   2 -20    3.00    6.14
 -14   2  21   -0.00    4.94
 -14  -2  21    2.24    5.58
  14   2 -21   -0.00    6.08
 -14  -2  22    4.16    5.51
 -14  -2  23    5.31    6.39
  14   2 -23   -0.00    6.64
  14   2 -24    2.07    5.20
  14   2 -25   -0.00    5.75
  14   2 -26   -0.00    5.29
  14  -3  -1   -0.00    4.68
  14  -3  -1   -0.00    5.82
  14   3  -1    0.35    4.11
  14  -3  -2   -0.00    4.42
  14  -3  -2   -0.00    5.30
  14   3  -2   -0.00    4.72
  14  -3  -3    1.46    4.33
  14  -3  -3    1.02    4.29
  14   3  -3    3.78    4.62
  14  -3  -4   -0.00    4.24
  14  -3  -4    1.67    5.42
  14   3  -4    1.58    4.30
 -14   3   5   -0.00    4.46
  14  -3  -5   -0.00    5.27
  14  -3  -5    1.19    5.35
  14   3  -5    0.00    4.49
 -14   3   6   10.94    6.52
  14  -3  -6   21.25    8.50
  14  -3  -6   11.92    7.37
  14   3  -6    0.95    4.49
 -14   3   7    2.34    5.46
  14  -3  -7   -0.00    4.88
  14  -3  -7    2.61    6.15
  14   3  -7   -0.00    4.78
 -14   3   8    6.27    6.46
  14  -3  -8    7.94    5.97
  14  -3  -8    0.15    5.47
  14   3  -8    0.10    5.00
 -14   3   9   -0.00    5.14
  14  -3  -9    0.34    4.91
  14   3  -9    6.22    5.50
  14  -3 -10    9.69    6.72
  14  -3 -10    5.00    6.50
 -14  -3  10    4.35    4.91
  14   3 -10    9.17    6.23
 -14   3  11    0.85    5.11
  14  -3 -11    8.33    6.23
  14  -3 -11    2.27    5.73
 -14  -3  11    5.58    4.79
  14   3 -11    2.03    5.23
 -14   3  12   -0.00    5.82
  14  -3 -12   -0.00    3.69
  14  -3 -12    2.52    6.20
 -14  -3  12   -0.00    3.18
  14   3 -12    2.83    5.58
 -14   3  13   -0.00    5.42
  14  -3 -13   -0.00    4.22
  14  -3 -13    2.19    5.04
 -14  -3  13    3.86    4.43
  14   3 -13    0.30    4.64
 -14   3  14   -0.00    5.42
  14  -3 -14    0.78    5.00
 -14  -3  14    0.00    4.72
  14   3 -14   -0.00    4.81
 -14   3  15    2.19    5.58
  14  -3 -15    1.13    5.16
 -14  -3  15    4.53    5.17
  14   3 -15    8.54    6.42
 -14   3  16   12.60    7.23
  14  -3 -16   -0.00    5.12
 -14  -3  16    9.50    6.77
  14   3 -16    5.04    6.30
 -14   3  17    0.00    4.67
  14  -3 -17    0.45    4.12
 -14  -3  17    1.05    3.32
  14   3 -17   -0.00    4.53
 -14   3  18   -0.00    4.38
  14  -3 -18   -0.00    5.89
 -14  -3  18    3.71    4.86
  14   3 -18    6.63    6.33
 -14   3  19   -0.00    4.35
 -14  -3  19   -0.00    5.03
  14   3 -19    2.07    5.75
 -14   3  20    7.14    6.40
 -14  -3  20   20.58    8.92
  14   3 -20    5.02    6.01
 -14  -3  21   -0.00    4.37
  14   3 -21    0.00    4.80
 -14  -3  22    3.26    5.70
  14   3 -22    8.46    7.22
 -14  -3  23   -0.00    5.23
  14   3 -23   -0.00    5.96
 -14  -3  24    3.36    5.05
  14  -4  -1    4.11    5.86
  14  -4  -1    6.58    7.00
  14   4  -1    8.37    5.22
  14  -4  -2    9.45    6.91
  14  -4  -2    0.49    5.29
  14   4  -2    0.78    3.51
  14  -4  -3    7.61    6.26
  14   4  -3   -0.00    4.90
  14  -4  -4    1.37    3.84
  14  -4  -4   -0.00    5.82
  14   4  -4    0.00    4.16
  14  -4  -5    1.23    3.84
  14  -4  -5   -0.00    5.58
  14   4  -5    3.46    4.64
 -14   4   6    2.37    5.27
  14  -4  -6   -0.00    4.83
  14  -4  -6   -0.00    6.13
  14   4  -6    0.65    3.08
 -14   4   7    6.56    5.91
  14  -4  -7    4.52    5.68
  14  -4  -7    4.03    6.30
  14   4  -7   -0.00    5.12
 -14   4   8   -0.00    4.44
  14  -4  -8    5.48    6.32
  14  -4  -8   -0.00    5.11
  14   4  -8    3.30    5.89
 -14   4   9    9.86    7.13
  14  -4  -9   -0.00    4.84
  14  -4  -9   -0.00    5.38
  14   4  -9    0.05    4.25
 -14   4  10    7.08    5.86
  14  -4 -10   24.67    9.55
  14  -4 -10    2.73    5.41
  14   4 -10   -0.00    5.14
 -14   4  11   -0.00    5.48
  14  -4 -11    2.25    5.33
  14   4 -11    4.07    4.91
 -14   4  12    7.49    6.44
  14  -4 -12   10.67    6.58
  14  -4 -12    3.87    6.26
  14   4 -12    5.97    6.12
 -14   4  13    2.95    5.68
  14  -4 -13   -0.00    3.66
  14  -4 -13    3.89    6.82
  14   4 -13    3.15    5.87
 -14   4  14    0.00    5.63
  14  -4 -14   19.98    7.89
  14  -4 -14    0.12    5.03
  14   4 -14    8.72    6.39
 -14   4  15    1.98    4.66
  14  -4 -15    2.79    6.28
  14   4 -15    3.95    6.36
 -14   4  16    1.77    5.65
 -14  -4  16    0.00    4.48
 -14   4  17   -0.00    6.05
 -14  -4  17    1.94    3.92
  14   4 -17    1.94    5.52
 -14   4  18   -0.00    5.72
 -14  -4  18    0.01    2.87
  14   4 -18    0.00    5.38
 -14  -4  19   -0.00    4.65
  14   4 -19    1.54    5.33
 -14  -4  20    2.49    5.07
  14   4 -20   12.33    7.52
 -14  -4  21    1.07    5.40
 -14  -4  23   -0.00    5.70
 -14  -4  24    2.82    5.64
  14  -5  -1    4.36    6.33
  14  -5  -1    5.43    6.07
  14   5  -1   -0.00    4.85
  14  -5  -2   -0.00    4.37
  14  -5  -2   -0.00    5.78
  14   5  -2    1.30    3.68
  14  -5  -3    0.00    5.17
  14  -5  -3    3.72    5.50
  14   5  -3   -0.00    4.65
  14  -5  -4    2.46    5.71
  14   5  -4    1.28    3.60
  14  -5  -5   13.50    6.43
  14  -5  -5   -0.00    6.13
  14   5  -5    4.27    4.52
  14  -5  -6    4.38    5.22
  14  -5  -6    3.12    6.73
  14   5  -6    0.00    4.80
 -14   5   7    0.61    5.10
  14  -5  -7    4.08    6.37
  14  -5  -7   -0.00    5.30
 -14   5   8   -0.00    3.42
  14  -5  -8   -0.00    5.34
  14  -5  -8    0.93    6.27
  14   5  -8   -0.00    5.11
 -14   5   9   -0.00    5.09
  14  -5  -9    5.93    6.83
  14  -5  -9   -0.00    6.04
  14   5  -9    3.26    5.72
 -14   5  10    9.22    6.78
  14  -5 -10   13.81    7.21
  14  -5 -10    8.80    7.45
  14   5 -10    3.43    6.04
 -14   5  11    3.50    4.71
  14  -5 -11    0.00    5.27
  14  -5 -11    3.79    5.80
  14   5 -11    0.00    5.26
 -14   5  12   -0.00    5.82
  14  -5 -12    2.63    5.88
  14   5 -12    9.34    6.14
 -14   5  13    1.00    5.76
  14  -5 -13   -0.00    4.93
  14   5 -13   -0.00    4.81
 -14   5  14    5.83    6.53
  14  -5 -14    0.10    4.25
  14   5 -14    1.07    4.19
 -14   5  15   -0.00    5.59
  14  -5 -15    2.02    4.70
  14   5 -15   -0.00    4.07
 -14   5  16   10.23    8.12
  14  -5 -16    7.64    5.99
  14   5 -16    4.87    5.78
 -14   5  17    0.00    5.02
  14   5 -17    0.28    4.51
 -14  -5  23    5.41    5.54
 -14  -5  24   10.47    6.92
  14  -6  -1    9.50    7.32
  14   6  -1    0.75    3.52
  14  -6  -2    4.99    5.10
  14  -6  -2   -0.00    5.81
  14   6  -2    5.21    5.05
  14  -6  -3   10.83    6.74
  14  -6  -3    1.24    5.36
  14   6  -3    3.55    4.41
  14  -6  -4    8.74    6.62
  14  -6  -4    1.22    6.47
  14   6  -4    7.89    5.50
  14  -6  -5    5.81    5.73
  14   6  -5   -0.00    4.35
  14  -6  -6    6.81    6.21
  14  -6  -6   -0.00    5.09
  14   6  -6    4.10    4.63
  14  -6  -7    5.99    5.32
  14  -6  -7    2.90    6.71
  14   6  -7   -0.00    4.34
 -14   6   8    0.12    5.04
  14  -6  -8    1.35    6.17
  14   6  -8    1.33    4.20
 -14   6   9    0.00    4.92
  14  -6  -9    0.00    6.89
  14   6  -9   -0.00    4.98
 -14   6  10   -0.00    5.06
  14  -6 -10    3.53    5.25
  14   6 -10    2.29    4.93
 -14   6  11   -0.00    4.46
  14   6 -11   -0.00    4.46
 -14   6  12    5.12    6.04
  14  -6 -12    0.00    5.38
  14   6 -12    0.57    4.07
 -14   6  13   -0.00    4.74
  14  -6 -13    0.34    4.56
  14   6 -13   -0.00    3.85
 -14   6  14    6.18    6.19
  14  -6 -14    2.79    4.57
  14   6 -14   -0.00    3.66
 -14   6  15    0.95    4.54
  14  -7  -1    2.31    5.74
  14   7  -1   -0.00    3.95
  14  -7  -2    0.00    5.66
  14   7  -2    4.70    5.08
  14  -7  -3    3.12    5.74
  14   7  -3   -0.00    4.21
  14  -7  -4   -0.00    5.18
  14   7  -4    0.00    3.51
  14  -7  -5   14.89    7.80
  14   7  -5   12.62    6.51
  14   7  -6    0.96    4.12
  14  -7  -7   -0.00    5.47
  14   7  -7   -0.00    3.94
  14  -7  -8    0.00    3.92
  14   7  -8    2.97    4.35
  14  -7  -9    5.74    6.62
  14   7  -9    3.02    5.18
 -14   7  10    5.99    6.07
  14  -7 -10    0.58    6.92
  14   7 -10    0.22    3.89
 -14   7  11    5.36    7.12
  14  -7 -11    0.00    6.16
  14  -8  -1    7.26    6.63
  14   8  -1    3.13    3.97
  14  -8  -2    4.87    6.16
  14   8  -2    0.35    3.42
  14  -8  -3    0.19    5.05
  14   8  -3    0.60    3.25
  14  -8  -4    0.00    5.48
  14   8  -4    1.55    4.48
  14  -8  -5    2.07    4.60
  14   8  -5    0.28    4.03
  14  -8  -6    7.17    5.24
  13   0  -1   40.28    9.96
  13   0  -1   25.67    9.97
 -13   0   2   -0.00    4.82
  13   0  -2    0.00    4.22
  13   0  -2    0.00    5.06
 -13   0   3    0.60    4.84
  13   0  -3    1.26    3.93
  13   0  -3    2.80    5.61
 -13   0   4   -0.00    4.71
  13   0  -4    2.50    4.36
  13   0  -4    1.40    4.48
 -13   0   5    6.84    5.73
  13   0  -5    5.35    5.16
  13   0  -5    2.93    5.07
 -13   0   6    2.68    4.92
  13   0  -6    0.42    3.12
  13   0  -6   -0.00    4.53
 -13   0   7    8.56    6.41
  13   0  -7   11.34    5.90
  13   0  -7    3.96    6.00
 -13   0   8   -0.00    4.74
  13   0  -8    1.73    3.33
  13   0  -8   -0.00    4.77
 -13   0   9    0.74    5.27
  13   0  -9    5.34    5.57
 -13   0  10    0.33    4.70
  13   0 -10    0.00    3.63
 -13   0  11   22.52    7.87
 -13   0  12    1.75    3.81
  13   0 -12    4.77    5.13
 -13   0  13   15.42    7.28
  13   0 -13    5.06    6.11
 -13   0  14    0.89    3.82
  13   0 -14    0.16    4.31
 -13   0  15    0.30    2.85
  13   0 -15    0.75    5.05
 -13   0  16    2.04    4.33
  13   0 -16   -0.00    5.41
 -13   0  17    4.36    4.89
  13   0 -17   11.21    8.26
 -13   0  18    2.37    3.84
  13   0 -18   -0.00    6.60
 -13   0  19   12.31    7.44
  13   0 -19    0.00    6.40
 -13   0  20   -0.00    3.87
  13   0 -20   -0.00    5.79
 -13   0  21    1.75    6.16
  13   0 -21    0.59    5.02
 -13   0  22   -0.00    3.03
  13   0 -22   -0.00    5.04
 -13   0  23    0.00    4.94
  13   0 -23    5.48    7.00
 -13   0  24   -0.00    5.66
  13   0 -24    1.72    5.19
 -13   0  25    1.15    5.94
  13   0 -25    0.00    6.26
  13  -1  -1    6.25    4.84
  13  -1  -1    1.36    5.44
  13   1  -1    3.24    4.33
  13   1  -1    1.86    5.51
  13  -1  -2   -0.00    2.87
  13  -1  -2   -0.00    4.03
 -13  -1   2    2.98    4.26
  13   1  -2    0.00    4.31
  13   1  -2   -0.00    4.54
 -13   1   3   -0.00    4.16
  13  -1  -3    5.77    4.98
  13  -1  -3    0.00    5.59
 -13  -1   3    1.28    4.51
  13   1  -3    2.05    4.25
  13   1  -3   -0.00    3.60
 -13   1   4   -0.00    4.44
  13  -1  -4    3.54    5.23
 -13  -1   4    2.28    3.82
  13   1  -4    0.69    4.13
  13   1  -4    3.33    4.97
 -13   1   5   55.72   12.70
  13  -1  -5   38.16   10.70
  13  -1  -5   39.59   11.07
  13   1  -5   49.44   11.63
  13   1  -5   30.83    9.89
 -13   1   6    0.00    4.88
  13  -1  -6    2.46    4.51
  13  -1  -6    9.89    6.23
 -13  -1   6    0.00    4.22
  13   1  -6    0.00    2.83
 -13   1   7   -0.00    4.19
  13  -1  -7    0.00    3.49
  13  -1  -7   -0.00    4.13
 -13  -1   7   -0.00    4.60
  13   1  -7    2.33    3.63
  13   1  -7    0.00    5.54
 -13   1   8    0.86    4.85
  13  -1  -8    0.36    3.41
  13  -1  -8    5.32    5.61
 -13  -1   8   -0.00    4.33
  13   1  -8    3.19    5.69
 -13   1   9   20.00    8.55
  13  -1  -9   27.23    8.41
  13  -1  -9    6.76    6.53
 -13  -1   9    8.00    6.19
  13   1  -9    2.29    5.34
 -13   1  10   -0.00    4.36
  13  -1 -10    4.97    4.97
 -13  -1  10    0.00    3.67
  13   1 -10   -0.00    5.09
 -13   1  11    1.15    4.77
  13  -1 -11   -0.00    4.94
 -13  -1  11    0.78    3.29
  13   1 -11    5.70    5.95
 -13   1  12   -0.00    3.25
  13  -1 -12    7.01    5.87
 -13  -1  12    0.24    4.39
 -13   1  13    9.33    5.93
  13  -1 -13    4.88    5.46
 -13  -1  13   -0.00    4.19
  13   1 -13    4.03    5.93
 -13   1  14    0.00    3.17
  13  -1 -14   -0.00    5.10
 -13  -1  14    2.49    4.69
  13   1 -14   -0.00    3.50
 -13   1  15   33.03    9.99
  13  -1 -15    7.90    6.84
 -13  -1  15   32.18   10.52
  13   1 -15   13.12    7.88
 -13   1  16   -0.00    4.71
  13  -1 -16    0.65    5.54
 -13  -1  16    0.00    4.51
  13   1 -16   -0.00    5.77
 -13   1  17    1.03    4.63
  13  -1 -17    0.13    4.01
 -13  -1  17   -0.00    3.87
  13   1 -17    5.47    6.02
 -13   1  18    0.00    4.25
  13  -1 -18    2.74    6.55
 -13  -1  18    0.37    3.44
  13   1 -18    3.71    5.97
 -13   1  19    5.90    6.48
  13  -1 -19    0.00    6.07
 -13  -1  19    3.86    5.23
  13   1 -19    0.00    5.33
 -13   1  20   -0.00    4.95
  13  -1 -20    1.84    5.50
 -13  -1  20   -0.00    5.01
  13   1 -20    0.00    5.66
 -13   1  21    5.65    6.23
  13  -1 -21   -0.00    6.21
 -13  -1  21    7.63    6.37
 -13   1  22    0.33    2.87
  13  -1 -22   -0.00    5.05
 -13  -1  22   -0.00    4.87
  13   1 -22    3.78    6.64
 -13   1  23    2.91    4.76
  13  -1 -23   -0.00    4.55
 -13  -1  23   -0.00    4.97
  13   1 -23    2.21    4.61
 -13   1  24    1.24    5.89
 -13  -1  24   -0.00    6.23
  13   1 -24    0.32    6.51
 -13   1  25    1.93    5.36
 -13  -1  25    3.57    5.16
  13   1 -25    0.06    5.10
 -13  -1  26   -0.00    3.54
  13   1 -26   -0.00    6.40
  13   1 -27    6.42    7.04
  13  -2  -1   39.87    9.72
  13  -2  -1    7.96    6.87
 -13  -2   1   28.72    9.01
  13   2  -1   21.19    7.74
  13   2  -1   18.19    7.42
  13  -2  -2    1.99    4.71
  13  -2  -2    1.13    4.50
 -13  -2   2   -0.00    3.98
  13   2  -2   -0.00    3.68
  13   2  -2    1.61    3.92
 -13   2   3    3.92    5.10
  13  -2  -3   13.78    7.36
  13  -2  -3    0.82    5.66
 -13  -2   3    0.56    4.51
  13   2  -3   10.94    6.10
  13   2  -3    6.74    5.48
 -13   2   4   -0.00    5.44
  13  -2  -4    6.88    5.52
  13  -2  -4   -0.00    4.70
 -13  -2   4    2.32    4.10
  13   2  -4    0.11    2.67
  13   2  -4    2.79    4.72
 -13   2   5   -0.00    4.87
  13  -2  -5    2.82    5.85
  13  -2  -5    6.71    6.29
 -13  -2   5   -0.00    4.45
  13   2  -5    4.74    4.63
  13   2  -5   -0.00    4.03
 -13   2   6   12.02    6.91
  13  -2  -6    5.09    5.80
  13  -2  -6   -0.00    4.41
 -13  -2   6    8.49    5.87
  13   2  -6    0.00    3.51
  13   2  -6    0.31    4.00
 -13   2   7   13.84    7.03
  13  -2  -7   15.80    7.15
  13  -2  -7    0.00    5.53
 -13  -2   7   10.06    6.13
  13   2  -7    2.30    5.44
 -13   2   8    1.13    4.72
  13  -2  -8   -0.00    3.54
  13  -2  -8    1.67    4.20
 -13  -2   8   -0.00    4.94
  13   2  -8    0.00    4.41
 -13   2   9   -0.00    4.84
  13  -2  -9   -0.00    3.83
  13  -2  -9   -0.00    5.09
 -13  -2   9   -0.00    2.85
  13   2  -9    0.00    4.64
 -13   2  10   -0.00    4.68
  13  -2 -10    1.02    4.03
  13  -2 -10    1.81    4.90
 -13  -2  10   -0.00    3.01
  13   2 -10    1.15    3.85
 -13   2  11   15.98    7.82
  13  -2 -11    3.14    5.40
 -13  -2  11   18.49    6.90
  13   2 -11   14.01    8.63
 -13   2  12    3.19    6.46
  13  -2 -12   -0.00    4.85
 -13  -2  12    0.00    3.32
  13   2 -12   -0.00    6.26
  13  -2 -13   10.63    7.40
 -13  -2  13    7.21    5.72
  13   2 -13    3.60    5.19
 -13   2  14   -0.00    3.50
  13  -2 -14    3.90    6.20
  13   2 -14    5.21    6.86
 -13   2  15    1.25    4.52
  13  -2 -15    0.00    4.99
 -13  -2  15    5.02    4.99
  13   2 -15    0.00    4.87
 -13   2  16    3.02    4.48
  13  -2 -16   -0.00    5.30
 -13  -2  16   -0.00    3.83
  13   2 -16    3.71    5.70
 -13   2  17    3.80    5.33
  13  -2 -17    0.92    4.38
 -13  -2  17   10.34    6.77
  13   2 -17   -0.00    6.24
 -13   2  18    0.00    3.41
 -13  -2  18    2.86    4.86
  13   2 -18   -0.00    4.56
 -13   2  19   -0.00    4.52
  13  -2 -19   -0.00    5.96
 -13  -2  19   -0.00    5.54
  13   2 -19   -0.00    5.39
 -13   2  20    0.00    5.74
  13  -2 -20    0.00    4.43
 -13  -2  20    0.14    3.61
  13   2 -20    3.43    5.74
 -13   2  21   10.37    7.07
  13  -2 -21    6.14    7.42
 -13  -2  21    0.00    5.59
  13   2 -21    6.17    6.50
 -13   2  22    0.00    5.38
 -13  -2  22   -0.00    5.08
  13   2 -22    2.45    5.29
 -13   2  23    4.80    6.23
 -13  -2  23    6.03    5.85
  13   2 -23    4.47    4.89
 -13   2  24    1.53    5.39
 -13  -2  24    2.20    5.44
  13   2 -24    7.19    6.83
 -13  -2  25   -0.00    4.78
  13   2 -25   -0.00    6.10
 -13  -2  26   -0.00    6.37
  13   2 -26   11.55    7.69
  13   2 -27    0.00    6.82
  13   2 -28   -0.00    4.31
  13  -3  -1    3.45    4.54
  13  -3  -1    0.00    4.64
  13   3  -1    0.65    4.70
  13  -3  -2    4.14    4.93
  13   3  -2    1.97    4.37
  13  -3  -3    6.26    4.89
  13  -3  -3    0.00    6.11
  13   3  -3    7.40    5.19
 -13   3   4    4.62    5.20
  13  -3  -4    3.64    5.25
  13  -3  -4    1.41    5.72
  13   3  -4   10.97    6.48
  13   3  -4    2.77    3.71
 -13   3   5    1.54    4.78
  13  -3  -5    6.94    6.11
  13  -3  -5    7.86    6.68
 -13  -3   5   16.17    6.70
  13   3  -5    3.76    3.90
  13   3  -5    2.50    3.90
 -13   3   6    5.62    4.73
  13  -3  -6   16.32    7.57
  13  -3  -6   -0.00    5.50
 -13  -3   6    9.36    4.93
  13   3  -6    0.69    4.58
 -13   3   7   -0.00    5.01
  13  -3  -7   -0.00    2.74
  13  -3  -7    0.00    5.49
 -13  -3   7   -0.00    3.40
  13   3  -7    2.64    4.35
 -13   3   8    0.54    4.86
  13  -3  -8   -0.00    4.58
  13  -3  -8    1.97    4.72
 -13   3   9    5.92    6.27
  13  -3  -9    3.11    4.18
  13  -3  -9    2.28    5.43
 -13  -3   9    8.67    5.52
  13   3  -9    4.89    5.66
 -13   3  10   -0.00    5.04
  13  -3 -10    2.39    4.74
  13  -3 -10    3.74    5.43
 -13  -3  10    0.67    3.43
  13   3 -10    0.00    4.72
 -13   3  11    2.10    5.65
  13  -3 -11    0.00    4.14
  13  -3 -11    6.28    7.50
 -13  -3  11    3.55    4.54
  13   3 -11    1.15    5.33
 -13   3  12    0.89    4.37
  13  -3 -12   -0.00    5.65
 -13  -3  12    4.69    4.63
  13   3 -12    0.00    4.39
 -13   3  13    2.67    6.15
  13  -3 -13    5.62    6.04
 -13  -3  13    5.67    5.44
  13   3 -13   -0.00    4.36
 -13   3  14    8.11    6.72
  13  -3 -14    0.27    4.49
 -13  -3  14    2.86    5.46
  13   3 -14    2.37    4.56
 -13   3  15   18.35    7.20
  13  -3 -15   -0.00    4.47
 -13  -3  15    6.08    5.54
  13   3 -15    9.11    6.69
 -13   3  16    1.67    4.97
  13  -3 -16    0.34    4.59
 -13  -3  16    3.31    6.24
  13   3 -16    0.76    4.42
 -13   3  17    2.55    4.26
  13  -3 -17   -0.00    6.70
 -13  -3  17    0.00    4.07
  13   3 -17   -0.00    4.51
 -13   3  18    0.00    5.00
  13  -3 -18   -0.00    4.87
 -13  -3  18    1.87    4.82
  13   3 -18    1.40    4.85
 -13   3  19    5.66    6.08
  13  -3 -19    8.11    7.20
 -13  -3  19    2.36    5.22
  13   3 -19   12.33    7.79
 -13   3  20    2.44    5.89
 -13  -3  20   -0.00    4.30
  13   3 -20    0.91    3.99
 -13   3  21   -0.00    4.80
 -13  -3  21    2.05    5.16
  13   3 -21    0.00    3.96
 -13   3  22   -0.00    4.72
 -13  -3  22   -0.00    4.90
  13   3 -22   -0.00    4.42
 -13   3  23    4.19    5.47
 -13  -3  23    6.15    6.75
  13   3 -23    4.14    5.39
 -13  -3  24   -0.00    5.73
  13   3 -24    0.16    5.22
 -13  -3  25   -0.00    4.74
  13   3 -25    2.03    4.86
 -13  -3  26   -0.00    5.19
  13   3 -26    0.86    4.89
  13   3 -27   -0.00    5.57
  13   3 -28   10.51    7.52
  13  -4  -1   11.18    6.17
  13  -4  -1    9.06    6.61
  13   4  -1    9.25    5.76
  13  -4  -2    3.98    5.15
  13  -4  -2    2.12    5.63
  13   4  -2    0.98    3.77
  13  -4  -3    2.26    3.95
  13  -4  -3   -0.00    5.27
  13   4  -3    0.94    3.54
  13  -4  -4    0.64    3.39
  13  -4  -4    3.97    5.54
  13   4  -4    0.68    3.94
 -13   4   5    0.64    4.67
  13  -4  -5    5.03    5.80
  13  -4  -5   -0.00    5.44
  13   4  -5    0.00    4.66
 -13   4   6    0.00    4.85
  13  -4  -6   -0.00    5.14
  13  -4  -6    0.00    5.30
  13   4  -6    0.12    3.77
 -13   4   7    0.00    5.19
  13  -4  -7   21.10    8.08
  13  -4  -7   10.87    7.99
  13   4  -7    1.98    4.29
 -13   4   8    6.74    5.31
  13  -4  -8   -0.00    4.42
  13  -4  -8   18.55    9.00
  13   4  -8    0.76    5.07
 -13   4   9    5.84    6.48
  13  -4  -9    5.33    5.69
  13  -4  -9    0.14    6.03
 -13   4  10   -0.00    4.63
  13  -4 -10   -0.00    3.45
  13  -4 -10    0.18    5.16
 -13  -4  10   -0.00    2.95
  13   4 -10    1.60    4.43
 -13   4  11   13.04    7.73
  13  -4 -11   11.12    6.57
  13  -4 -11    2.46    6.94
 -13  -4  11    0.35    3.62
  13   4 -11    4.95    5.79
 -13   4  12    6.82    5.70
  13  -4 -12    1.12    4.51
  13  -4 -12    3.86    6.62
 -13  -4  12    6.62    5.44
  13   4 -12    2.84    5.26
 -13   4  13   11.95    7.06
  13  -4 -13    4.62    6.73
 -13  -4  13    6.83    5.94
  13   4 -13    1.65    4.17
 -13   4  14    3.15    6.33
  13  -4 -14   -0.00    4.77
 -13  -4  14   -0.00    4.92
  13   4 -14    0.00    3.84
 -13   4  15   -0.00    4.33
  13  -4 -15    0.91    5.78
 -13  -4  15   -0.00    4.74
  13   4 -15    0.06    4.89
 -13   4  16   10.71    6.52
  13  -4 -16   -0.00    4.59
 -13  -4  16   -0.00    4.63
  13   4 -16    4.76    5.55
 -13   4  17   -0.00    4.32
 -13  -4  17    0.00    5.05
  13   4 -17    4.50    5.37
 -13   4  18    0.00    4.33
  13   4 -18    1.34    4.45
 -13   4  19    8.42    5.83
 -13  -4  19    4.07    5.66
  13   4 -19   -0.00    5.50
 -13   4  20   -0.00    4.53
 -13  -4  20   -0.00    4.80
  13   4 -20    2.24    4.73
 -13   4  21    3.65    5.45
 -13  -4  21    1.06    3.88
  13   4 -21    1.45    4.83
 -13   4  22    2.19    4.20
 -13  -4  22   14.86    7.73
  13   4 -22    3.83    5.24
 -13  -4  23   -0.00    5.24
 -13  -4  24    0.00    5.85
  13   4 -24    8.36    6.70
 -13  -4  25    0.00    4.98
  13   4 -25    0.96    5.80
 -13  -4  26    2.33    6.17
  13   4 -26   -0.00    5.89
  13   4 -27    8.80    6.63
  13  -5  -1    4.84    6.30
  13  -5  -1    1.40    5.32
  13   5  -1    4.67    4.86
  13  -5  -2   -0.00    3.88
  13  -5  -2   -0.00    5.12
  13   5  -2    2.16    3.93
  13  -5  -3    5.31    6.42
  13   5  -3    2.50    4.08
  13  -5  -4    4.10    5.09
  13  -5  -4   -0.00    4.92
  13   5  -4    1.18    4.44
  13  -5  -5   14.19    6.98
  13  -5  -5   11.95    7.12
  13   5  -5    4.20    4.43
 -13   5   6    1.53    4.45
  13  -5  -6   -0.00    4.93
  13  -5  -6    0.00    5.74
  13   5  -6    0.00    4.13
 -13   5   7    1.63    5.12
  13  -5  -7    2.42    5.62
  13  -5  -7   -0.00    6.32
  13   5  -7    3.04    5.32
 -13   5   8    3.80    6.10
  13  -5  -8    0.69    4.75
  13  -5  -8    6.31    6.84
  13   5  -8   -0.00    4.46
 -13   5   9    0.00    4.66
  13  -5  -9    6.46    6.45
  13  -5  -9    3.73    6.22
  13   5  -9    2.56    4.23
 -13   5  10   10.79    6.67
  13  -5 -10    1.72    5.14
  13  -5 -10    4.09    7.07
  13   5 -10    0.00    4.96
 -13   5  11   16.60    8.17
  13  -5 -11    3.09    6.26
  13  -5 -11    6.20    7.69
  13   5 -11    2.75    4.11
 -13   5  12    1.71    5.28
  13  -5 -12    4.53    4.72
  13  -5 -12   -0.00    4.42
  13   5 -12    2.28    4.62
 -13   5  13    0.72    4.56
  13  -5 -13    1.89    3.25
  13  -5 -13   -0.00    5.80
  13   5 -13    3.83    4.08
 -13   5  14    6.03    4.97
  13  -5 -14   11.42    7.21
  13   5 -14    0.56    3.48
 -13   5  15    5.25    5.90
  13   5 -15    8.58    6.31
 -13   5  16    2.35    5.17
 -13  -5  16   -0.00    4.69
  13   5 -16    0.69    3.58
 -13   5  17   -0.00    5.42
 -13  -5  17   -0.00    3.67
  13   5 -17   -0.00    4.71
 -13  -5  18   -0.00    3.51
  13   5 -18    0.00    5.55
 -13   5  19    2.10    4.86
 -13  -5  19    0.86    4.75
 -13   5  20    0.86    5.28
 -13  -5  20    0.64    5.23
  13   5 -20    3.60    5.51
 -13   5  21    2.26    5.40
 -13  -5  21   10.08    6.26
  13   5 -21    0.00    4.85
 -13  -5  22   -0.00    4.88
  13   5 -22    4.15    5.04
 -13  -5  23    1.03    4.34
  13   5 -23   -0.00    5.87
 -13  -5  24   -0.00    5.49
  13   5 -24    2.08    5.86
 -13  -5  25    0.19    4.73
 -13  -5  26   -0.00    5.78
  13  -6  -1    5.14    5.77
  13   6  -1   -0.00    4.26
  13  -6  -2    1.78    4.61
  13  -6  -2   -0.00    5.88
  13   6  -2    0.00    3.59
  13  -6  -3    5.87    5.98
  13  -6  -3   -0.00    5.85
  13   6  -3    3.16    4.73
  13  -6  -4   -0.00    5.38
  13   6  -4    1.08    3.52
  13  -6  -5   -0.00    5.21
  13  -6  -5    1.42    4.74
  13   6  -5    1.39    3.88
  13  -6  -6    7.90    6.07
  13  -6  -6    0.00    6.43
  13   6  -6   15.38    6.60
 -13   6   7    3.37    5.51
  13  -6  -7    0.57    4.49
  13  -6  -7    0.00    5.89
  13   6  -7    0.67    4.04
 -13   6   8    6.20    5.78
  13  -6  -8   -0.00    6.05
  13  -6  -8    0.00    6.86
  13   6  -8    7.11    4.56
 -13   6   9   -0.00    6.09
  13  -6  -9    0.00    4.01
  13  -6  -9   -0.00    5.49
  13   6  -9    1.19    3.67
 -13   6  10    2.28    5.07
  13  -6 -10    2.84    5.61
  13   6 -10    1.69    2.88
 -13   6  11   -0.00    4.25
  13  -6 -11    5.60    5.83
  13   6 -11   -0.00    3.13
 -13   6  12    5.08    4.87
  13  -6 -12    0.00    6.15
  13   6 -12    0.00    5.19
 -13   6  13    7.97    6.99
  13  -6 -13    5.23    8.27
  13   6 -13    5.13    5.53
 -13   6  14    0.85    4.14
  13  -6 -14   -0.00    5.54
  13   6 -14   -0.00    4.25
 -13   6  15    2.46    6.54
  13  -6 -15    0.59    4.37
  13   6 -15    0.80    4.24
 -13   6  16    0.16    5.25
  13  -6 -16    5.85    6.16
  13   6 -16    3.26    5.99
 -13   6  17    4.57    7.11
  13   6 -17    0.00    5.26
 -13   6  18   -0.00    6.72
  13   6 -18    2.26    5.72
 -13   6  19    5.37    6.16
  13   6 -19    0.98    4.28
 -13   6  20    0.00    5.18
  13   6 -20    0.00    5.55
  13   6 -21    3.05    5.14
 -13  -6  23   -0.00    5.63
 -13  -6  24   -0.00    5.65
 -13  -6  25    0.75    4.45
 -13  -6  26    0.00    4.87
  13  -7  -1    7.98    5.69
  13   7  -1    0.35    3.91
  13  -7  -2   -0.00    5.35
  13   7  -2    0.00    4.33
  13  -7  -3    2.93    4.85
  13   7  -3    0.71    3.65
  13  -7  -4   15.72    8.16
  13  -7  -4    0.00    5.32
  13   7  -4    6.72    5.09
  13   7  -5    7.50    5.45
  13  -7  -6    2.44    5.99
  13   7  -6   -0.00    4.84
  13  -7  -7    2.62    5.45
  13   7  -7   -0.00    3.61
 -13   7   8   -0.00    3.85
  13  -7  -8    8.35    7.64
  13   7  -8    0.17    3.59
 -13   7   9    0.00    5.94
  13  -7  -9    0.00    4.40
  13   7  -9    2.79    3.36
 -13   7  10    3.50    4.91
  13  -7 -10    4.19    6.73
  13   7 -10    3.44    5.02
 -13   7  11   -0.00    4.93
  13   7 -11    3.36    4.51
 -13   7  12    5.30    5.39
  13  -7 -12   -0.00    7.35
  13   7 -12   -0.00    5.18
 -13   7  13   -0.00    5.26
  13  -7 -13    2.49    7.05
  13   7 -13   -0.00    4.52
 -13   7  14    5.45    6.14
  13  -7 -14    0.66    5.22
  13   7 -14   -0.00    4.40
 -13   7  15    2.27    3.62
  13  -7 -15    2.68    5.28
  13   7 -15    0.75    4.55
 -13   7  16   12.19    7.55
  13  -7 -16    0.27    6.09
  13   7 -16    1.36    6.29
 -13   7  17    0.00    5.90
  13  -7 -17   -0.00    6.00
  13   7 -17   -0.00    4.77
 -13   7  18    1.67    5.96
  13  -7 -18   -0.00    4.44
  13   7 -18    6.15    5.75
  13  -8  -1    0.66    4.00
  13   8  -1    2.15    3.86
  13  -8  -2    1.12    5.54
  13   8  -2    5.40    4.93
  13  -8  -3    1.56    5.56
  13   8  -3   -0.00    4.54
  13  -8  -4   -0.00    4.86
  13   8  -4    1.91    4.49
  13  -8  -5   -0.00    5.49
  13   8  -5    0.00    3.80
  13  -8  -6    7.23    6.09
  13   8  -6    3.83    3.83
  13  -8  -7   -0.00    5.51
  13   8  -7    2.20    3.59
  13  -8  -8   12.45    7.25
  13   8  -8    4.92    4.24
  13  -8  -9   -0.00    5.54
  13   8  -9    0.00    3.69
 -13   8  10    0.00    5.71
  13  -8 -10    0.00    4.89
  13   8 -10    5.21    4.49
 -13   8  11    2.04    5.82
  13  -8 -11    7.22    7.74
 -13   8  12    4.25    5.90
  13  -8 -12    0.00    5.83
  13   8 -12    7.84    5.51
 -13   8  13    4.73    5.13
  13  -8 -13   -0.00    7.08
  13   8 -13    0.00    4.91
 -13   8  14    5.91    6.01
  13  -8 -14    1.15    6.11
  13   8 -14    0.00    5.62
 -13   8  15    0.00    4.68
  13  -8 -15    9.82    5.74
  13   8 -15   -0.00    3.82
  13  -9  -1   -0.00    5.46
  13   9  -1    4.35    3.75
  13  -9  -2    4.22    5.88
  13   9  -2    0.29    3.20
  13  -9  -3   11.77    8.16
  13   9  -3    1.26    3.26
  13  -9  -4    9.60    6.09
  13   9  -4    0.67    3.55
  13  -9  -5    0.00    3.57
  13   9  -5   -0.00    3.01
  13  -9  -6    4.16    5.46
  13   9  -6   -0.00    3.36
  13  -9  -7   -0.00    4.45
  13   9  -7   -0.00    2.46
  13  -9  -8    0.00    4.47
  13   9  -8    1.67    3.74
  13  -9  -9   -0.00    5.88
  13   9  -9    4.58    4.28
  13  -9 -10    2.52    5.14
  13   9 -10    1.58    3.57
 -13   9  11    1.39    5.18
  13  -9 -11    3.38    5.73
  13   9 -11   -0.00    4.72
 -13   9  12    0.00    5.59
  13  -9 -12   10.16    7.52
  13 -10  -1    1.60    3.45
  13  10  -1   -0.00    2.74
  13 -10  -2    3.42    4.77
  13  10  -2    0.32    3.99
  13 -10  -3    0.72    5.32
  13  10  -3    1.02    3.28
  13 -10  -4   -0.00    4.64
  13  10  -4   -0.00    3.37
  13  10  -5    0.17    3.12
  13  10  -6    5.34    4.44
  13  10  -7   -0.00    4.03
  13  11  -1    2.06    3.68
  13  11  -2   -0.00    3.55
 -12   0   1    1.38    4.50
  12   0  -1   -0.00    2.95
  12   0  -1    1.04    4.74
 -12   0   2   15.72    6.88
  12   0  -2    6.77    5.38
  12   0  -2    7.34    5.59
 -12   0   3   -0.00    3.63
  12   0  -3   -0.00    3.39
  12   0  -3   -0.00    4.62
 -12   0   4   -0.00    5.11
  12   0  -4   10.69    5.66
  12   0  -4   -0.00    4.33
 -12   0   5   -0.00    4.67
  12   0  -5   -0.00    3.13
  12   0  -5   -0.00    4.66
 -12   0   6   33.88   10.32
  12   0  -6   67.27   12.45
  12   0  -6   29.16    9.14
 -12   0   7   -0.00    5.43
  12   0  -7   -0.00    3.27
 -12   0   8    6.12    5.76
  12   0  -8    5.90    5.62
 -12   0   9   -0.00    4.37
  12   0  -9    3.55    5.20
 -12   0  10   19.00    7.67
  12   0 -10   16.41    7.86
 -12   0  11   -0.00    4.73
  12   0 -11   -0.00    5.22
 -12   0  12   17.06    7.30
 -12   0  13   -0.00    3.67
  12   0 -13    3.12    5.43
 -12   0  14   -0.00    4.09
  12   0 -14    9.73    6.74
 -12   0  15   -0.00    3.84
  12   0 -15    4.95    5.34
 -12   0  16   26.20    8.88
  12   0 -16    8.60    7.54
  12   0 -17    0.08    4.46
 -12   0  18   -0.00    4.86
  12   0 -18    2.62    6.12
 -12   0  19   -0.00    3.78
  12   0 -19    6.06    6.38
 -12   0  20    3.51    5.17
  12   0 -20    5.54    5.52
 -12   0  21    0.00    5.14
  12   0 -21    1.10    5.72
 -12   0  22   19.94    8.40
  12   0 -22    0.73    6.23
 -12   0  23   -0.00    5.99
 -12   0  24    0.59    5.23
  12   0 -24    1.89    4.66
 -12   0  25   -0.00    4.69
  12   0 -25   -0.00    5.74
 -12   0  26   -0.00    4.49
  12   0 -26    0.00    5.57
 -12   0  27   -0.00    5.76
 -12   0  28   -0.00    5.92
  12  -1  -1    0.00    3.91
  12  -1  -1   -0.00    4.34
 -12  -1   1   -0.00    4.36
  12   1  -1    0.11    4.06
  12   1  -1    2.27    4.37
 -12   1   2   12.16    6.93
  12  -1  -2   19.43    7.92
  12  -1  -2   23.59    8.77
 -12  -1   2   26.93    8.26
  12   1  -2   37.66    9.47
  12   1  -2   21.62    7.98
 -12   1   3    2.17    4.63
  12  -1  -3    6.21    5.71
 -12  -1   3    1.36    4.70
  12   1  -3    2.80    4.27
  12   1  -3   -0.00    3.96
 -12   1   4   25.90    8.92
  12  -1  -4   52.35   11.77
  12  -1  -4   36.11   10.07
 -12  -1   4   25.73    8.48
  12   1  -4   44.32   10.13
  12   1  -4   21.01    7.92
 -12   1   5    1.83    4.44
  12  -1  -5   -0.00    3.13
  12  -1  -5    1.58    4.71
 -12  -1   5    2.53    4.37
  12   1  -5    4.23    4.54
  12   1  -5   -0.00    4.25
 -12   1   6   -0.00    4.10
  12  -1  -6    3.23    4.07
  12  -1  -6   -0.00    3.86
 -12  -1   6    3.74    4.20
  12   1  -6    3.14    5.01
 -12   1   7    5.05    6.33
  12  -1  -7    3.07    4.04
  12  -1  -7   -0.00    3.59
 -12  -1   7    0.00    4.32
  12   1  -7    5.58    5.40
 -12   1   8   24.14    8.97
 -12  -1   8   30.48    8.51
  12   1  -8   28.61    9.66
 -12   1   9   -0.00    4.25
  12  -1  -9    3.78    4.48
 -12  -1   9    3.44    4.02
  12   1  -9    3.98    5.09
  12  -1 -10   18.04    8.24
 -12  -1  10   13.71    6.14
  12   1 -10   11.05    6.65
 -12   1  11   -0.00    3.64
  12  -1 -11   -0.00    4.59
 -12  -1  11   -0.00    4.01
  12   1 -11    1.54    4.17
 -12   1  12    6.54    5.89
  12  -1 -12    0.66    4.67
 -12  -1  12    4.46    5.51
  12   1 -12    5.31    6.36
 -12   1  13    2.85    4.52
  12  -1 -13    1.49    3.72
 -12  -1  13   -0.00    4.63
  12   1 -13    5.24    7.07
 -12   1  14   47.73   11.57
  12  -1 -14   13.52    7.73
 -12  -1  14   32.30    9.70
  12   1 -14   27.69    9.93
 -12   1  15    0.00    4.51
  12  -1 -15   -0.00    6.04
 -12  -1  15    0.00    4.81
  12   1 -15   -0.00    6.12
 -12   1  16    0.00    4.05
  12  -1 -16    0.31    4.87
 -12  -1  16    4.25    5.52
  12   1 -16   -0.00    5.57
 -12   1  17    4.96    5.50
  12  -1 -17    0.00    4.66
 -12  -1  17    0.33    3.47
 -12   1  18   14.71    7.42
  12  -1 -18   10.94    7.83
 -12  -1  18    5.89    6.56
  12   1 -18   15.03    7.86
 -12   1  19    2.48    5.19
  12  -1 -19   -0.00    5.93
 -12  -1  19    0.00    4.77
  12   1 -19   -0.00    4.55
 -12   1  20   10.39    6.67
  12  -1 -20    6.65    6.52
 -12  -1  20    3.03    5.91
  12   1 -20    6.13    6.15
 -12   1  21    0.00    4.47
  12  -1 -21    1.03    6.58
 -12  -1  21    0.00    4.07
  12   1 -21   -0.00    3.56
 -12   1  22   -0.00    5.56
  12  -1 -22   -0.00    4.95
 -12  -1  22   -0.00    4.32
  12   1 -22   -0.00    4.91
 -12   1  23   -0.00    5.89
  12  -1 -23   -0.00    4.33
 -12  -1  23    0.00    5.90
  12   1 -23    0.00    5.72
  12  -1 -24    2.11    5.74
 -12  -1  24   10.07    6.36
  12   1 -24    5.58    5.88
 -12   1  25   -0.00    5.07
 -12  -1  25    2.60    5.60
  12   1 -25    0.96    4.98
 -12   1  26    4.66    7.00
 -12  -1  26    2.05    5.84
  12   1 -26    4.58    6.36
 -12   1  27    4.66    5.71
 -12  -1  27   -0.00    6.27
  12   1 -27   -0.00    6.54
 -12   1  28    3.33    6.51
 -12  -1  28    5.85    6.02
  12  -2  -1    0.00    4.23
  12  -2  -1   -0.00    4.48
 -12  -2   1    5.78    5.16
  12   2  -1    4.71    4.81
  12   2  -1    6.37    5.38
 -12   2   2   11.90    6.43
  12  -2  -2    7.32    5.54
  12  -2  -2    4.81    5.71
 -12  -2   2   11.86    6.29
  12   2  -2   24.80    7.87
  12   2  -2    4.96    4.61
 -12   2   3    5.11    5.40
  12  -2  -3    0.87    5.28
  12  -2  -3    1.81    5.17
 -12  -2   3    0.00    4.07
  12   2  -3    0.97    3.50
 -12   2   4    0.00    5.33
  12  -2  -4   11.50    6.21
  12  -2  -4    6.81    6.24
 -12  -2   4    4.68    4.99
  12   2  -4    5.59    4.11
  12   2  -4    3.44    4.01
 -12   2   5    4.99    5.55
  12  -2  -5    0.09    3.92
  12  -2  -5    2.22    4.65
 -12  -2   5    5.56    5.37
  12   2  -5    6.27    4.66
  12   2  -5    1.28    4.32
 -12   2   6   23.11    9.46
  12  -2  -6   28.78    9.00
  12  -2  -6   18.04    7.70
 -12  -2   6   26.05    8.59
  12   2  -6   16.97    7.40
 -12   2   7   -0.00    5.52
  12  -2  -7   13.87    6.42
  12  -2  -7    5.19    5.52
  12   2  -7    2.30    5.34
 -12   2   8    0.00    5.01
  12  -2  -8    8.19    5.51
  12  -2  -8    2.36    5.08
 -12  -2   8    0.00    2.67
  12   2  -8    1.16    4.03
 -12   2   9    3.09    5.48
  12  -2  -9    0.00    3.98
 -12  -2   9    0.00    3.04
  12   2  -9    0.00    3.89
 -12   2  10   15.50    7.55
 -12  -2  10   22.44    7.97
  12   2 -10   12.18    6.57
 -12   2  11    3.64    5.42
  12  -2 -11    6.30    6.53
 -12  -2  11    9.70    6.19
  12   2 -11    4.11    5.63
 -12   2  12   13.07    6.54
  12  -2 -12    9.91    7.06
 -12  -2  12   13.87    6.98
  12   2 -12    8.33    6.34
 -12   2  13   -0.00    3.71
  12  -2 -13    2.26    5.14
 -12  -2  13   -0.00    3.22
  12   2 -13    0.20    5.35
 -12   2  14    0.75    4.04
  12  -2 -14    6.20    5.26
 -12  -2  14   -0.00    4.34
 -12   2  15    1.06    4.58
  12  -2 -15    7.46    7.09
 -12  -2  15    1.69    4.87
  12   2 -15    0.00    4.62
 -12   2  16    3.98    4.33
  12  -2 -16    3.36    5.85
 -12  -2  16    4.11    5.72
  12   2 -16    3.78    4.80
 -12   2  17    0.24    4.08
  12  -2 -17   -0.00    5.21
 -12  -2  17   -0.00    5.01
  12   2 -17    0.20    3.19
 -12   2  18   -0.00    4.03
  12  -2 -18   -0.00    5.18
 -12  -2  18    0.00    4.65
  12   2 -18    6.81    6.08
 -12   2  19   -0.00    4.04
  12  -2 -19    0.00    6.70
 -12  -2  19    1.57    4.21
  12   2 -19    0.00    5.14
 -12   2  20    2.32    4.75
  12  -2 -20   12.29    7.92
 -12  -2  20    2.72    5.12
  12   2 -20    8.63    6.12
 -12   2  21   12.80    8.04
  12  -2 -21   15.10    9.38
 -12  -2  21    0.16    4.48
  12   2 -21    2.97    5.14
 -12   2  22    3.55    5.03
  12  -2 -22    2.56    6.17
 -12  -2  22    1.52    5.29
  12   2 -22    0.72    4.42
 -12   2  23    0.45    4.64
 -12  -2  23    1.24    6.05
  12   2 -23    0.81    5.31
 -12   2  24    3.26    6.15
 -12  -2  24   -0.00    4.76
  12   2 -24   -0.00    4.32
 -12   2  25   -0.00    5.08
 -12  -2  25    4.41    5.59
  12   2 -25    6.55    6.41
 -12   2  26    3.80    6.72
 -12  -2  26    0.34    5.84
 -12  -2  27    4.88    6.08
  12   2 -27    1.11    6.14
  12   2 -28   10.90    7.26
  12   2 -29    0.14    5.90
  12  -3  -1    2.14    3.64
  12  -3  -1    0.00    4.81
  12   3  -1    2.63    3.43
  12  -3  -2   11.04    6.06
  12  -3  -2    3.96    5.73
  12   3  -2   19.40    7.06
  12   3  -2   11.74    6.00
 -12   3   3    1.76    4.10
  12  -3  -3   25.32    8.45
  12  -3  -3    2.79    5.91
 -12  -3   3    1.48    3.97
  12   3  -3   15.92    5.95
  12   3  -3    0.00    4.12
 -12   3   4    5.51    6.14
  12  -3  -4   28.96    8.88
  12  -3  -4   12.93    7.68
 -12  -3   4   18.62    7.20
  12   3  -4   31.60    8.11
  12   3  -4    6.80    5.45
 -12   3   5    0.16    3.68
  12  -3  -5    2.88    5.43
 -12  -3   5    0.05    3.87
  12   3  -5   -0.00    4.82
 -12   3   6    1.90    4.52
  12  -3  -6    2.09    4.16
  12  -3  -6    0.00    5.55
 -12  -3   6   -0.00    3.60
  12   3  -6    7.54    4.99
 -12   3   7   -0.00    3.13
  12  -3  -7   -0.00    4.81
  12  -3  -7   -0.00    5.69
 -12  -3   7    3.74    3.93
  12   3  -7    0.00    5.45
 -12   3   8   15.89    7.84
  12  -3  -8   27.89    8.68
  12  -3  -8   10.34    7.68
 -12  -3   8   23.00    7.61
  12   3  -8    8.51    6.48
 -12   3   9    5.36    5.04
  12  -3  -9    9.02    5.52
  12  -3  -9    3.50    5.31
 -12  -3   9    7.62    5.02
  12   3  -9   11.11    5.63
 -12   3  10    9.68    6.57
  12  -3 -10    5.48    6.58
 -12  -3  10    7.89    5.85
  12   3 -10   14.97    6.94
 -12   3  11    0.45    3.77
  12  -3 -11    9.65    6.57
 -12  -3  11    2.59    4.51
  12   3 -11    0.98    4.82
 -12   3  12    7.66    5.51
  12  -3 -12    6.45    7.24
 -12  -3  12    3.59    4.99
  12   3 -12    4.88    4.85
 -12   3  13    9.03    5.93
  12  -3 -13   -0.00    4.33
 -12  -3  13    4.85    4.68
  12   3 -13    3.02    4.15
 -12   3  14   16.40    7.74
  12  -3 -14   28.37   10.10
 -12  -3  14   30.60    9.49
  12   3 -14    6.41    5.83
 -12   3  15    7.00    6.13
  12  -3 -15   -0.00    5.62
 -12  -3  15    0.00    3.78
  12   3 -15    0.59    4.42
 -12   3  16   -0.00    5.32
  12  -3 -16   -0.00    4.38
  12   3 -16   -0.00    5.01
 -12   3  17   -0.00    3.40
  12  -3 -17    1.72    6.41
 -12  -3  17   -0.00    4.25
  12   3 -17    0.44    4.47
 -12   3  18   -0.00    4.53
  12  -3 -18   -0.00    5.24
 -12  -3  18    0.00    4.51
  12   3 -18    0.61    4.77
 -12   3  19    7.24    7.27
  12  -3 -19    6.23    6.14
 -12  -3  19    0.00    5.01
  12   3 -19    3.09    4.97
 -12   3  20   -0.00    5.46
  12  -3 -20   -0.00    4.96
 -12  -3  20    0.10    4.75
  12   3 -20    0.66    4.92
 -12   3  21    3.02    4.17
 -12  -3  21    1.76    4.16
 -12   3  22   10.42    6.71
 -12  -3  22    0.86    4.69
  12   3 -22    3.50    5.62
 -12   3  23    1.00    4.84
 -12  -3  23    2.91    5.71
  12   3 -23   -0.00    5.17
 -12   3  24   13.54    7.44
 -12  -3  24   12.46    6.98
  12   3 -24   12.50    7.48
 -12   3  25    5.77    7.87
  12   3 -25    3.39    5.06
 -12   3  26    0.66    5.35
 -12  -3  26    0.00    4.96
  12   3 -26    2.14    5.91
 -12  -3  27   -0.00    4.99
  12   3 -27   -0.00    6.31
 -12  -3  28   -0.00    4.36
  12   3 -28    2.40    5.67
  12   3 -29   -0.00    6.38
  12   3 -30    2.86    6.48
  12  -4  -1    7.67    6.33
  12  -4  -1    1.95    5.67
  12   4  -1    5.17    4.94
  12  -4  -2   13.42    6.92
  12  -4  -2    6.30    7.40
  12   4  -2   13.92    5.67
  12  -4  -3    5.15    4.99
  12  -4  -3    0.00    5.28
  12   4  -3    5.00    4.95
 -12   4   4    1.72    5.33
  12  -4  -4   -0.00    3.91
  12  -4  -4    0.70    5.00
  12   4  -4    5.26    5.19
 -12   4   5    0.30    4.97
  12  -4  -5    2.87    5.52
  12  -4  -5    3.31    6.61
 -12  -4   5    1.43    3.78
  12   4  -5    1.67    3.73
 -12   4   6    9.30    6.83
  12  -4  -6    8.81    6.97
 -12  -4   6   15.09    6.07
  12   4  -6   28.16    8.42
 -12   4   7   14.56    7.79
  12  -4  -7   11.24    6.74
  12  -4  -7   11.36    6.84
 -12  -4   7   17.43    6.87
  12   4  -7    6.55    5.30
 -12   4   8    0.95    4.91
  12  -4  -8    0.00    5.34
  12  -4  -8    4.25    5.70
 -12  -4   8   -0.00    3.40
  12   4  -8    3.37    4.43
 -12   4   9   -0.00    5.25
  12  -4  -9    3.92    5.81
  12  -4  -9    0.05    4.42
 -12  -4   9    3.40    4.25
  12   4  -9    3.73    4.36
 -12   4  10    6.50    5.60
  12  -4 -10   11.09    7.16
  12  -4 -10    9.70    8.05
 -12  -4  10   26.28    8.07
  12   4 -10    6.70    5.10
 -12   4  11   -0.00    4.04
  12  -4 -11    1.41    4.03
  12  -4 -11    5.05    5.89
 -12  -4  11    6.93    5.51
  12   4 -11    1.39    4.22
 -12   4  12   12.71    6.88
  12  -4 -12    8.77    6.44
 -12  -4  12   24.21    8.06
  12   4 -12   16.34    7.29
 -12   4  13    3.45    5.80
  12  -4 -13    5.96    6.75
 -12  -4  13    3.17    4.09
  12   4 -13    0.20    3.91
 -12   4  14   -0.00    3.74
  12  -4 -14    1.26    5.01
 -12  -4  14    0.13    4.06
  12   4 -14    0.66    4.50
 -12   4  15    8.43    5.70
  12  -4 -15    2.75    4.28
 -12  -4  15    4.52    5.36
  12   4 -15    0.00    4.19
 -12   4  16    9.01    5.84
  12  -4 -16    0.59    4.99
 -12  -4  16    7.25    6.00
  12   4 -16    0.00    4.63
 -12   4  17    8.21    6.40
  12  -4 -17    9.37    6.69
 -12  -4  17   14.83    7.06
 -12   4  18    1.71    4.24
 -12  -4  18    1.85    4.96
  12   4 -18    0.00    4.85
 -12   4  19    0.56    3.52
 -12  -4  19   -0.00    5.17
  12   4 -19    0.62    5.62
 -12   4  20   12.50    7.16
 -12  -4  20   12.56    7.41
  12   4 -20    4.97    5.63
 -12   4  21    0.00    6.04
 -12  -4  21   11.72    6.76
  12   4 -21    6.24    5.88
 -12   4  22    2.09    4.73
 -12  -4  22   17.75    7.99
  12   4 -22    4.23    5.50
 -12   4  23    2.57    5.53
 -12  -4  23    4.35    4.68
  12   4 -23    1.92    5.56
 -12   4  24    0.66    3.90
 -12  -4  24    6.75    6.62
  12   4 -24    1.08    5.22
 -12   4  25    8.31    6.76
 -12  -4  25   -0.00    4.60
  12   4 -25    3.99    5.88
 -12   4  26    5.69    6.99
 -12  -4  26    2.10    5.33
  12   4 -26    2.25    5.25
 -12  -4  27    2.98    5.84
  12   4 -27    0.00    5.61
 -12  -4  28    0.00    5.34
  12   4 -28    0.00    6.58
  12   4 -29    3.02    5.77
  12   4 -30    0.00    7.29
  12   4 -31    6.25    6.36
  12  -5  -1   -0.00    5.52
  12  -5  -1    0.27    4.93
  12   5  -1   -0.00    4.08
  12  -5  -2    6.98    5.35
  12  -5  -2    1.52    4.77
  12   5  -2    3.70    4.51
  12  -5  -3   11.25    6.82
  12  -5  -3   12.58    8.07
  12   5  -3   18.66    6.86
  12  -5  -4    7.12    5.87
  12  -5  -4    5.91    6.97
  12   5  -4    6.29    4.97
 -12   5   5    0.11    4.16
  12  -5  -5    5.89    4.93
  12  -5  -5    2.96    6.03
  12   5  -5    0.00    5.16
 -12   5   6   -0.00    5.31
  12  -5  -6   -0.00    5.52
  12  -5  -6    3.93    6.73
  12   5  -6    1.07    4.29
 -12   5   7    0.00    6.26
  12  -5  -7    9.12    6.21
  12  -5  -7    4.09    7.02
  12   5  -7    3.07    4.23
 -12   5   8   29.11    9.77
  12  -5  -8   11.57    7.51
  12  -5  -8   20.24    9.67
  12   5  -8    2.97    4.68
 -12   5   9   16.25    8.19
  12  -5  -9   12.67    6.99
  12  -5  -9   10.41    7.82
  12   5  -9    6.02    4.97
 -12   5  10    7.54    6.36
  12  -5 -10    4.57    5.64
  12  -5 -10    2.26    6.42
 -12  -5  10   -0.00    3.84
  12   5 -10    8.26    5.33
 -12   5  11   -0.00    5.10
  12  -5 -11   -0.00    4.87
  12  -5 -11    1.81    5.33
 -12  -5  11   -0.00    3.62
  12   5 -11   -0.00    4.30
 -12   5  12   -0.00    5.53
  12  -5 -12   -0.00    3.84
  12  -5 -12    3.73    6.15
 -12  -5  12    4.82    4.78
  12   5 -12    3.37    4.59
 -12   5  13   10.62    6.63
  12  -5 -13    2.60    5.66
 -12  -5  13   24.11    8.89
  12   5 -13    8.19    5.37
 -12   5  14   22.36    8.85
  12  -5 -14    9.77    8.19
 -12  -5  14   12.61    6.42
  12   5 -14   19.04    7.22
 -12   5  15    5.71    6.56
 -12  -5  15   -0.00    4.51
  12   5 -15   -0.00    3.37
 -12  -5  16    4.80    5.12
  12   5 -16    4.11    5.60
 -12   5  17    7.11    5.56
 -12  -5  17    1.63    4.14
  12   5 -17    4.50    6.41
 -12   5  18    8.74    5.83
 -12  -5  18   -0.00    4.68
  12   5 -18    0.00    4.22
 -12   5  19    4.87    4.65
 -12  -5  19    4.87    5.36
  12   5 -19   -0.00    5.17
 -12   5  20   10.28    6.24
 -12  -5  20    2.83    5.11
  12   5 -20    2.74    5.72
 -12   5  21    1.22    4.94
 -12  -5  21   -0.00    4.25
  12   5 -21   -0.00    4.15
 -12   5  22    0.16    4.32
 -12  -5  22   -0.00    4.98
  12   5 -22    4.57    6.09
 -12   5  23    0.79    5.47
 -12  -5  23    0.84    5.36
  12   5 -23    0.38    4.76
 -12   5  24    6.31    7.24
 -12  -5  24    3.71    5.54
  12   5 -24    2.99    5.40
 -12   5  25   -0.00    5.24
 -12  -5  25   -0.00    5.43
  12   5 -25    2.94    6.14
 -12  -5  26   -0.00    4.54
  12   5 -26   -0.00    4.94
 -12  -5  27    0.00    4.83
  12   5 -27   -0.00    5.24
 -12  -5  28   15.82    8.06
  12   5 -28    0.00    4.79
  12   5 -29    0.53    5.22
  12  -6  -1   19.50    8.02
  12  -6  -1    6.81    6.88
  12   6  -1    8.72    5.25
  12  -6  -2    1.81    4.72
  12  -6  -2    1.53    5.04
  12   6  -2    1.33    3.44
  12  -6  -3    6.56    5.61
  12  -6  -3    4.47    6.51
  12   6  -3    2.35    4.21
  12  -6  -4    0.00    4.66
  12  -6  -4    2.68    5.76
  12   6  -4   -0.00    4.22
  12  -6  -5   19.40    9.48
  12  -6  -5   15.47    8.58
  12   6  -5   20.61    6.93
 -12   6   6   19.10    8.61
  12  -6  -6    7.83    5.68
  12  -6  -6    9.75    7.50
  12   6  -6    4.93    4.42
 -12   6   7    5.57    5.07
  12  -6  -7    3.17    5.59
  12  -6  -7    9.84    7.33
  12   6  -7    1.27    3.67
 -12   6   8    2.29    5.38
  12  -6  -8   -0.00    4.39
  12  -6  -8    4.84    5.80
  12   6  -8    4.40    4.46
 -12   6   9    5.76    5.06
  12  -6  -9   -0.00    5.27
  12  -6  -9    1.60    5.15
  12   6  -9   -0.00    4.00
 -12   6  10    0.00    4.47
  12  -6 -10    3.18    4.89
  12  -6 -10    1.38    5.80
  12   6 -10    3.48    4.88
 -12   6  11   20.68    8.68
  12  -6 -11   25.53    9.35
  12  -6 -11   14.11    9.36
  12   6 -11   13.35    6.59
 -12   6  12    4.24    6.36
  12  -6 -12    2.31    6.30
  12   6 -12    0.00    4.62
 -12   6  13    0.00    5.96
  12  -6 -13   -0.00    4.92
  12   6 -13    2.71    5.04
 -12   6  14    0.63    4.78
  12  -6 -14    0.00    4.11
  12   6 -14   -0.00    4.37
 -12   6  15   -0.00    5.68
  12   6 -15   11.17    6.18
 -12   6  16    7.27    6.49
 -12  -6  16    4.81    5.30
  12   6 -16    0.00    4.63
 -12   6  17    1.69    3.99
 -12  -6  17    2.47    5.30
  12   6 -17   -0.00    5.60
 -12  -6  18    3.20    5.54
  12   6 -18    0.00    5.76
 -12   6  19   -0.00    3.08
 -12  -6  19    3.16    4.65
  12   6 -19   -0.00    5.26
 -12   6  20    2.16    4.25
 -12  -6  20    1.58    4.50
  12   6 -20    3.85    5.46
 -12   6  21    0.41    4.35
 -12  -6  21    7.05    5.82
  12   6 -21    0.47    5.30
 -12   6  22    5.86    5.75
 -12  -6  22    2.73    4.18
  12   6 -22    0.35    3.99
 -12   6  23   -0.00    5.65
 -12  -6  23   -0.00    4.16
 -12   6  24    1.06    5.20
 -12  -6  24   -0.00    4.89
  12   6 -24    5.87    6.90
 -12  -6  25   -0.00    5.46
  12   6 -25    2.08    3.83
 -12  -6  26    4.15    5.89
  12   6 -26    2.64    4.99
 -12  -6  27    5.01    5.77
  12   6 -27   -0.00    4.55
 -12  -6  28   -0.00    5.17
  12  -7  -1    6.71    6.12
  12   7  -1    6.02    4.96
  12  -7  -2   11.20    6.85
  12   7  -2    2.48    4.02
  12  -7  -3   10.45    6.53
  12  -7  -3    4.24    6.38
  12   7  -3    2.83    4.21
  12  -7  -4   13.92    6.45
  12  -7  -4    7.73    6.57
  12   7  -4    1.39    3.29
  12  -7  -5    7.83    6.14
  12  -7  -5    0.00    4.58
  12   7  -5    0.97    3.17
  12  -7  -6    2.56    3.24
  12  -7  -6   -0.00    4.25
  12   7  -6   -0.00    3.43
 -12   7   7   16.17    7.51
  12  -7  -7   -0.00    5.55
  12   7  -7    0.00    3.61
 -12   7   8    0.00    4.28
  12  -7  -8    1.03    5.49
  12   7  -8   -0.00    3.44
 -12   7   9   30.77    9.63
  12  -7  -9   27.29   10.25
 -12   7  10    2.54    5.34
  12  -7 -10    0.00    5.13
  12   7 -10   -0.00    3.54
 -12   7  11    1.68    4.51
  12  -7 -11    3.21    6.14
  12   7 -11    1.64    3.53
 -12   7  12   -0.00    3.91
  12  -7 -12    4.44    4.95
  12   7 -12   -0.00    5.39
 -12   7  13    0.64    3.89
  12  -7 -13    6.38    6.60
  12   7 -13    0.94    4.76
 -12   7  14   -0.00    5.28
  12  -7 -14    0.00    5.65
  12   7 -14    2.84    5.27
 -12   7  15    3.81    5.26
  12  -7 -15   16.01    9.41
  12   7 -15    8.10    5.81
 -12   7  16   -0.00    4.59
  12  -7 -16    0.00    3.63
  12   7 -16   -0.00    5.55
 -12   7  17    4.14    5.38
  12   7 -17   -0.00    4.76
 -12   7  18    0.86    4.95
 -12   7  19    2.79    4.68
  12   7 -19    9.54    6.52
 -12   7  20    0.00    4.74
  12   7 -20   -0.00    4.36
 -12   7  21   -0.00    6.08
  12   7 -21    0.90    4.12
 -12   7  22   -0.00    4.98
  12   7 -22   -0.00    4.47
 -12  -7  23   -0.00    5.07
  12   7 -23   -0.00    5.05
 -12  -7  24    8.04    6.37
  12   7 -24   -0.00    4.24
 -12  -7  25    0.34    4.13
 -12  -7  26    0.00    5.26
 -12  -7  27   -0.00    4.69
 -12  -7  28    5.77    6.41
  12  -8  -1   11.84    6.91
  12   8  -1    9.59    4.60
  12  -8  -2    0.00    4.76
  12   8  -2    0.00    4.50
  12  -8  -3    0.63    3.49
  12   8  -3    0.60    3.00
  12  -8  -4   -0.00    5.22
  12   8  -4    1.49    2.64
  12  -8  -5   12.71    7.67
  12   8  -5    9.31    4.65
  12  -8  -6    1.52    5.65
  12   8  -6   -0.00    3.66
  12  -8  -7   30.28    9.87
  12   8  -7   21.46    7.26
  12  -8  -8    0.98    6.04
  12   8  -8   -0.00    3.45
 -12   8   9    1.21    3.93
  12  -8  -9    0.00    6.30
  12   8  -9   -0.00    4.31
 -12   8  10   -0.00    6.03
  12  -8 -10    3.28    4.73
  12   8 -10    2.76    4.52
 -12   8  11    5.22    6.82
  12  -8 -11    5.91    8.12
  12   8 -11    2.59    4.15
 -12   8  12    0.33    4.47
  12  -8 -12   -0.00    7.11
  12   8 -12   -0.00    4.59
 -12   8  13    5.25    6.09
  12  -8 -13    0.00    4.12
  12   8 -13    4.42    5.70
 -12   8  14    4.45    4.23
  12  -8 -14   -0.00    5.13
  12   8 -14    2.39    4.80
 -12   8  15    5.33    5.76
  12  -8 -15   10.82    6.61
  12   8 -15    5.14    5.57
 -12   8  16   -0.00    5.31
  12  -8 -16    2.22    4.39
  12   8 -16    1.08    4.32
 -12   8  17    4.83    6.25
  12  -8 -17    1.92    6.26
  12   8 -17    0.03    4.30
 -12   8  18   -0.00    6.24
  12  -8 -18    5.17    6.72
  12   8 -18    1.10    5.22
 -12   8  19   -0.00    5.24
  12   8 -19    1.58    4.18
 -12   8  20   -0.00    5.41
  12   8 -20    0.29    4.21
  12   8 -21    6.74    5.65
  12  -9  -1   -0.00    5.79
  12   9  -1    2.97    3.76
  12  -9  -2    2.94    4.63
  12   9  -2    4.44    3.69
  12  -9  -3   17.65    9.14
  12   9  -3    6.73    4.48
  12  -9  -4    1.26    4.83
  12   9  -4    1.55    3.46
  12  -9  -5    5.77    5.34
  12   9  -5    4.51    4.12
  12  -9  -6   -0.00    5.11
  12   9  -6    2.24    4.55
  12  -9  -7    0.00    3.39
  12   9  -7    1.95    3.46
  12  -9  -8   -0.00    5.50
  12   9  -8    4.17    4.61
  12  -9  -9   16.67    8.67
  12   9  -9   -0.00    3.84
 -12   9  10   -0.00    5.35
  12  -9 -10    2.89    6.49
  12   9 -10    3.18    4.84
 -12   9  11    4.83    5.31
  12  -9 -11   -0.00    4.47
  12   9 -11    0.00    3.89
 -12   9  12   -0.00    5.31
  12  -9 -12    0.86    5.76
 -12   9  13    0.05    5.07
  12  -9 -13   18.07    8.22
  12   9 -13   -0.00    4.34
 -12   9  14   -0.00    5.07
  12  -9 -14    0.57    6.09
  12   9 -14   -0.00    4.09
 -12   9  15    4.12    6.57
  12  -9 -15    8.48    7.14
  12   9 -15    3.75    4.30
 -12   9  16    1.32    5.45
  12  -9 -16   -0.00    5.21
  12   9 -16    4.63    4.16
 -12   9  17    2.50    5.84
  12  -9 -17   -0.00    4.87
  12   9 -17    1.50    3.06
 -12   9  18    0.73    5.86
  12  -9 -18    1.73    4.54
  12   9 -18    5.70    5.46
  12 -10  -1   -0.00    5.08
  12  10  -1    1.81    3.27
  12 -10  -2    0.00    4.71
  12  10  -2   -0.00    3.24
  12 -10  -3    5.43    5.53
  12  10  -3    2.58    3.23
  12 -10  -4   -0.00    4.33
  12  10  -4    0.00    3.64
  12 -10  -5    5.71    6.11
  12  10  -5    2.49    3.96
  12 -10  -6   -0.00    3.36
  12  10  -6    0.00    3.63
  12 -10  -7    5.39    5.28
  12  10  -7    6.75    4.78
  12 -10  -8    9.48    6.39
  12  10  -8    1.62    3.74
  12 -10  -9    6.02    7.06
  12  10  -9    0.28    4.21
  12 -10 -10    6.95    5.61
  12  10 -10    0.00    3.12
  12 -10 -11    9.31    6.78
  12  10 -11   -0.00    3.80
 -12  10  12    0.00    5.87
  12 -10 -12    1.15    5.65
  12  10 -12    5.10    4.32
 -12  10  13   -0.00    4.29
  12 -10 -13    3.43    6.44
  12  10 -13    0.00    4.53
 -12  10  14    1.82    5.36
  12 -10 -14   -0.00    6.24
  12  10 -14   -0.00    4.01
 -12  10  15    7.49    6.28
  12 -11  -1   -0.00    3.97
  12  11  -1    0.85    2.87
  12 -11  -2    3.31    6.38
  12  11  -2    1.25    3.36
  12 -11  -3    6.60    6.44
  12 -11  -4   -0.00    4.42
  12  11  -4    2.26    4.01
  12 -11  -5   -0.00    7.28
  12  11  -5    1.51    3.73
  12 -11  -6    4.62    6.33
  12  11  -6    0.00    3.09
  12 -11  -7   -0.00    3.52
  12  11  -7    3.43    3.37
  12 -11  -8    0.00    4.89
  12 -11  -9    9.66    7.28
  12  11  -9    3.12    3.75
  12  11 -10   -0.00    3.01
  12 -11 -11    0.00    5.43
  12  12  -1    4.36    3.86
  12  12  -3    0.00    3.28
  12  12  -4    1.64    4.09
  12  12  -5    1.06    3.71
  12  12  -6   -0.00    3.60
  12  13  -1    1.42    3.26
 -11   0   1   74.48   14.02
  11   0  -1  102.37   16.07
  11   0  -1   62.90   13.24
 -11   0   2    1.57    4.41
  11   0  -2    0.00    3.43
  11   0  -2    0.34    4.05
 -11   0   3   25.01    8.38
  11   0  -3   26.53    8.48
  11   0  -3   25.34    7.93
 -11   0   4    1.01    3.17
  11   0  -4    4.52    4.40
  11   0  -4    0.83    4.19
 -11   0   5   80.09   14.66
  11   0  -5   87.68   14.85
  11   0  -5   62.45   14.10
 -11   0   6    1.11    4.45
  11   0  -6   -0.00    4.53
 -11   0   7    1.66    4.87
  11   0  -7    4.38    6.20
 -11   0   8   -0.00    3.80
  11   0  -8   -0.00    5.42
 -11   0   9   28.32    8.38
  11   0  -9   13.35    6.75
 -11   0  10    0.00    3.37
  11   0 -10    0.00    4.66
 -11   0  11   42.01   10.74
  11   0 -11   44.30   11.85
 -11   0  12    6.71    4.96
  11   0 -12   -0.00    4.29
 -11   0  13   -0.00    4.02
  11   0 -13    1.48    5.90
 -11   0  14   -0.00    4.41
  11   0 -14    4.18    6.17
 -11   0  15   13.55    7.10
  11   0 -15   17.39    8.02
 -11   0  16    0.74    4.46
  11   0 -16   -0.00    5.01
 -11   0  17    6.16    5.30
  11   0 -17   -0.00    4.81
  11   0 -18    3.26    5.82
 -11   0  19    5.05    5.12
  11   0 -19   -0.00    6.28
 -11   0  20    7.99    6.12
  11   0 -20   -0.00    6.59
 -11   0  21   17.24    7.95
  11   0 -21    0.00    6.01
 -11   0  22    2.20    5.10
  11   0 -22   -0.00    4.58
 -11   0  23    1.87    5.63
  11   0 -23    2.32    4.17
 -11   0  24    2.38    4.53
  11   0 -24   -0.00    6.12
 -11   0  25    2.09    5.43
  11   0 -25    7.87    6.67
 -11   0  26    0.34    6.03
  11   0 -26   10.05    6.77
 -11   0  27    4.07    6.70
 -11   0  28    1.66    3.64
 -11   0  29    4.69    6.01
 -11   0  30    1.60    3.81
 -11   1   1   68.23   14.01
  11  -1  -1   90.60   15.36
  11  -1  -1   73.65   14.57
  11   1  -1   72.68   13.21
 -11   1   2    1.48    4.25
  11  -1  -2    3.79    4.86
  11   1  -2   -0.00    4.45
 -11   1   3   26.61    8.87
  11  -1  -3   30.75    9.31
  11  -1  -3   28.86    9.37
 -11  -1   3   45.08   10.44
  11   1  -3   34.61    9.03
 -11   1   4    3.10    5.15
  11  -1  -4    0.00    3.34
  11  -1  -4   -0.00    3.86
 -11  -1   4    0.64    4.22
  11   1  -4    1.55    3.22
  11   1  -4    3.37    4.02
 -11   1   5    3.73    5.54
  11  -1  -5    6.85    4.93
  11  -1  -5   -0.00    4.64
 -11  -1   5    8.77    5.34
  11   1  -5    1.10    3.87
 -11   1   6   -0.00    5.20
  11  -1  -6   -0.00    3.42
  11  -1  -6    2.62    4.95
 -11  -1   6    1.53    3.92
  11   1  -6    2.33    3.89
 -11   1   7   48.05   10.82
  11  -1  -7   22.13    8.64
 -11  -1   7   33.49    8.72
  11   1  -7   22.40    8.49
 -11   1   8    0.00    4.36
  11  -1  -8    1.83    5.37
 -11  -1   8   -0.00    2.68
  11   1  -8   -0.00    4.63
 -11   1   9   27.10    7.83
  11  -1  -9   21.89    8.07
 -11  -1   9   17.14    6.94
  11   1  -9    4.27    5.44
 -11   1  10    0.63    4.10
  11  -1 -10   -0.00    5.14
 -11  -1  10    2.12    3.88
  11   1 -10    4.11    5.64
 -11   1  11   14.76    6.71
  11  -1 -11    5.41    6.55
 -11  -1  11    7.79    5.66
  11   1 -11    3.40    5.62
 -11   1  12   -0.00    4.43
  11  -1 -12   -0.00    5.02
 -11  -1  12    3.29    4.38
  11   1 -12   -0.00    5.31
 -11   1  13   27.11    9.11
  11  -1 -13   29.95    9.94
 -11  -1  13   18.38    7.31
  11   1 -13   28.40   10.00
 -11   1  14   -0.00    5.68
  11  -1 -14   -0.00    5.92
 -11  -1  14    0.44    3.84
  11   1 -14    0.00    4.85
 -11   1  15    2.13    4.02
  11  -1 -15   -0.00    4.73
 -11  -1  15   -0.00    5.12
  11   1 -15    4.17    4.89
 -11   1  16    4.40    5.09
  11  -1 -16    0.11    4.10
 -11  -1  16   -0.00    3.60
  11   1 -16    2.12    4.03
 -11   1  17    6.63    5.39
  11  -1 -17   11.31    8.13
 -11  -1  17    7.79    6.04
  11   1 -17    8.37    6.40
 -11   1  18    0.00    5.29
  11  -1 -18    0.00    4.82
 -11  -1  18    1.62    4.59
  11   1 -18    0.00    4.51
 -11   1  19    4.35    5.19
  11  -1 -19    3.75    5.88
 -11  -1  19   10.87    7.10
  11   1 -19    7.92    5.69
 -11   1  20    3.49    4.99
  11  -1 -20   -0.00    5.77
 -11  -1  20   -0.00    4.76
  11   1 -20   -0.00    4.87
 -11   1  21   -0.00    4.73
  11  -1 -21    4.65    6.50
 -11  -1  21   -0.00    3.94
  11   1 -21    1.65    4.60
 -11   1  22   -0.00    4.58
  11  -1 -22    1.84    5.86
 -11  -1  22   -0.00    4.52
  11   1 -22    0.00    5.78
 -11   1  23   33.19   10.14
  11  -1 -23   27.23   10.24
 -11  -1  23   25.15    9.29
  11   1 -23   14.98    8.24
 -11   1  24   -0.00    5.89
  11  -1 -24    0.00    5.00
 -11  -1  24   -0.00    4.18
  11   1 -24   -0.00    5.46
 -11   1  25    5.95    4.89
  11  -1 -25   -0.00    3.77
 -11  -1  25    2.32    5.71
 -11   1  26    2.39    5.46
 -11  -1  26   -0.00    5.85
  11   1 -26    0.00    5.81
 -11   1  27   -0.00    5.38
 -11  -1  27    9.63    6.99
  11   1 -27    2.89    6.30
 -11   1  28   -0.00    4.96
 -11  -1  28   -0.00    5.30
  11   1 -28    0.45    5.58
 -11   1  29    2.13    6.04
 -11  -1  29    2.94    4.91
 -11   1  30    3.16    5.35
 -11  -1  30   -0.00    6.29
  11  -2  -1   20.07    7.40
  11  -2  -1    7.66    6.43
  11   2  -1   14.60    6.87
 -11   2   2   -0.00    3.98
  11  -2  -2    0.00    3.86
  11  -2  -2    7.30    6.10
  11   2  -2    0.00    2.70
 -11   2   3   10.77    6.52
  11  -2  -3    7.67    6.00
  11  -2  -3    8.11    6.22
  11   2  -3    1.89    4.99
 -11   2   4   10.33    6.55
  11  -2  -4    5.38    5.49
  11  -2  -4    0.00    4.86
  11   2  -4    1.63    4.88
  11  -2  -5   46.88   11.10
  11  -2  -5   21.45    8.27
  11   2  -5   22.87    8.27
 -11   2   6   10.74    5.88
  11  -2  -6   13.08    6.16
  11  -2  -6   15.62    7.37
 -11  -2   6    9.69    4.82
  11   2  -6    7.53    6.75
 -11   2   7   10.62    6.64
  11  -2  -7    7.26    4.83
  11  -2  -7    4.57    5.37
 -11  -2   7    1.94    4.16
  11   2  -7    6.65    5.69
 -11   2   8    5.33    4.77
  11  -2  -8    7.65    5.66
 -11  -2   8   17.42    6.65
  11   2  -8   20.13    7.66
 -11   2   9   23.14    8.43
  11  -2  -9   24.05    9.05
 -11  -2   9   25.82    8.26
  11   2  -9   26.56    8.42
 -11   2  10    3.08    3.88
  11  -2 -10   -0.00    4.15
 -11  -2  10    1.32    4.84
  11   2 -10    1.45    4.64
 -11   2  11   27.37    8.52
  11  -2 -11   13.89    7.44
 -11  -2  11   11.88    6.47
 -11   2  12    2.64    3.58
  11  -2 -12    0.82    4.28
 -11  -2  12    2.08    4.92
  11   2 -12    1.75    5.65
 -11   2  13   -0.00    4.29
  11  -2 -13   -0.00    4.50
 -11  -2  13    0.54    4.11
  11   2 -13   -0.00    5.21
 -11   2  14    6.84    5.67
  11  -2 -14    0.41    3.56
 -11  -2  14    1.62    5.52
  11   2 -14    0.01    4.75
 -11  -2  15    8.28    5.41
  11   2 -15   10.11    7.03
 -11   2  16    0.65    3.45
  11  -2 -16    6.06    7.44
 -11  -2  16    8.27    5.93
  11   2 -16    0.00    4.06
 -11   2  17    2.08    4.11
  11  -2 -17    2.10    5.40
 -11  -2  17    0.00    3.21
  11   2 -17    6.69    4.85
 -11   2  18   -0.00    4.76
  11  -2 -18    2.23    6.40
 -11  -2  18    4.09    5.63
  11   2 -18   -0.00    3.13
 -11   2  19    4.41    5.74
  11  -2 -19    1.11    5.94
 -11  -2  19    2.89    5.53
  11   2 -19    1.18    5.75
 -11   2  20   -0.00    5.25
  11  -2 -20    2.09    6.51
 -11  -2  20   -0.00    4.15
  11   2 -20    2.74    6.19
 -11   2  21   26.68    9.39
  11  -2 -21   11.72    8.60
 -11  -2  21   15.05    7.75
  11   2 -21   31.32   10.05
 -11   2  22    2.60    5.58
  11  -2 -22   -0.00    4.76
 -11  -2  22   -0.00    5.25
  11   2 -22   -0.00    4.83
  11  -2 -23    2.29    6.76
 -11  -2  23    2.43    5.69
  11   2 -23    0.44    6.52
 -11   2  24    3.99    5.95
 -11  -2  24    3.09    4.71
  11   2 -24   -0.00    5.95
 -11   2  25    5.67    6.00
 -11  -2  25    4.73    4.95
  11   2 -25    2.07    7.10
 -11   2  26   -0.00    5.18
 -11  -2  26    6.13    5.17
  11   2 -26    4.81    6.44
 -11   2  27   -0.00    5.80
 -11  -2  27    3.14    5.72
  11   2 -27   10.43    7.50
 -11   2  28    2.24    6.51
 -11  -2  28    1.70    4.51
  11   2 -28    0.02    5.28
 -11   2  29    0.00    5.81
 -11  -2  29    0.02    5.83
  11   2 -29   13.03    8.42
 -11   2  30   -0.00    5.44
 -11  -2  30   -0.00    6.09
  11  -3  -1   15.15    6.39
  11  -3  -1   11.26    7.70
 -11  -3   1    0.00    3.97
  11   3  -1   12.61    6.01
  11   3  -1   19.39    6.37
 -11   3   2    8.11    5.68
  11  -3  -2   19.33    6.98
  11  -3  -2    0.00    5.58
 -11  -3   2    4.76    4.37
  11   3  -2   13.70    5.56
  11   3  -2    0.66    4.14
 -11   3   3   27.13    9.28
  11  -3  -3   44.17   10.75
  11  -3  -3   44.70   11.82
  11   3  -3   24.65    8.48
 -11   3   4    0.00    4.77
  11  -3  -4    8.25    6.54
 -11   3   5   -0.00    5.26
  11  -3  -5    7.36    4.93
  11  -3  -5    7.34    6.44
  11   3  -5    1.33    4.62
 -11   3   6   12.71    6.31
  11  -3  -6    0.85    4.18
  11  -3  -6    0.00    4.93
  11   3  -6   23.02    7.24
 -11   3   7   24.05    8.76
  11  -3  -7   22.73    7.97
  11  -3  -7   33.54    9.78
  11   3  -7   39.61    9.58
 -11   3   8    3.73    5.20
  11  -3  -8   13.58    6.25
  11  -3  -8    0.55    4.84
 -11  -3   8   -0.00    3.91
  11   3  -8    4.87    4.78
 -11   3   9    7.94    5.60
  11  -3  -9    6.67    6.24
 -11  -3   9   12.15    5.92
  11   3  -9    6.08    4.65
 -11   3  10   -0.00    4.48
  11  -3 -10    2.08    3.94
 -11  -3  10   -0.00    3.27
  11   3 -10   -0.00    3.42
 -11   3  11    5.60    4.99
  11  -3 -11   11.57    6.53
 -11  -3  11    3.62    5.59
  11   3 -11    4.29    4.56
 -11   3  12    6.77    5.33
  11  -3 -12    6.31    5.89
 -11  -3  12    1.08    4.65
  11   3 -12    9.76    5.58
 -11   3  13    5.18    6.39
  11  -3 -13   14.46    8.25
 -11  -3  13   12.83    6.61
  11   3 -13    5.90    5.51
 -11   3  14   -0.00    4.03
  11  -3 -14    0.89    3.96
 -11  -3  14    0.46    3.94
  11   3 -14    0.07    3.42
 -11   3  15   -0.00    5.07
  11  -3 -15   -0.00    5.66
 -11  -3  15   -0.00    4.44
  11   3 -15    2.54    4.42
 -11   3  16    0.00    5.14
  11  -3 -16   -0.00    6.32
 -11  -3  16    2.04    4.11
  11   3 -16    8.70    6.48
  11  -3 -17   -0.00    6.67
 -11  -3  17    6.98    6.16
  11   3 -17   10.65    6.92
 -11   3  18    7.25    5.50
  11  -3 -18    0.15    4.90
 -11  -3  18    0.71    4.80
  11   3 -18    6.17    6.03
 -11   3  19   16.97    7.47
  11  -3 -19   13.66    8.59
 -11  -3  19   12.68    7.04
  11   3 -19    4.25    6.34
 -11   3  20    5.15    5.85
  11  -3 -20    5.95    6.72
  11   3 -20    0.24    5.35
 -11   3  21    5.66    5.57
  11  -3 -21   -0.00    4.64
 -11  -3  21    2.30    5.56
  11   3 -21    6.25    6.45
 -11   3  22    0.00    5.54
 -11  -3  22    3.93    4.88
  11   3 -22    7.73    6.62
 -11   3  23   10.65    8.29
 -11  -3  23    7.13    6.47
  11   3 -23    7.75    7.08
 -11   3  24    2.75    5.67
 -11  -3  24    3.24    5.32
  11   3 -24    0.77    5.60
 -11   3  25    1.53    4.58
 -11  -3  25   -0.00    3.23
  11   3 -25    2.26    6.23
 -11  -3  26    0.62    4.59
  11   3 -26    5.38    6.26
 -11   3  27   15.83    8.43
 -11  -3  27    6.89    5.77
  11   3 -27    5.40    6.01
 -11   3  28    0.75    4.25
 -11  -3  28    1.94    5.50
  11   3 -28    4.28    6.76
 -11   3  29   -0.00    5.36
 -11  -3  29    9.12    6.70
  11   3 -29    0.00    6.18
 -11  -3  30   -0.00    5.53
  11   3 -30    3.78    6.18
  11  -4  -1   37.30    9.12
  11  -4  -1   21.00    8.69
 -11  -4   1   31.82    8.13
  11   4  -1   17.46    6.80
  11   4  -1   16.91    6.20
  11  -4  -2   -0.00    4.85
  11  -4  -2   -0.00    5.00
 -11  -4   2    0.00    3.84
  11   4  -2    0.00    3.65
  11   4  -2    1.54    4.06
 -11   4   3    6.17    5.42
  11  -4  -3    0.00    4.62
  11  -4  -3   10.95    7.54
 -11  -4   3    6.37    4.53
  11   4  -3    0.00    4.25
 -11   4   4   11.90    7.20
  11  -4  -4   -0.00    4.79
  11  -4  -4    4.42    6.57
 -11  -4   4    3.15    4.16
  11   4  -4    0.40    3.33
 -11   4   5   55.62   12.04
  11  -4  -5   29.26   10.40
  11   4  -5   26.13    8.38
 -11   4   6   13.49    7.08
  11  -4  -6    4.93    5.33
  11  -4  -6    7.47    6.95
  11   4  -6    6.95    4.72
 -11   4   7    5.42    4.94
  11  -4  -7   14.43    6.80
  11  -4  -7    0.00    5.94
  11   4  -7    5.18    4.82
 -11   4   8    0.45    4.87
  11  -4  -8    0.27    4.71
  11  -4  -8    2.12    4.69
  11   4  -8    0.00    3.81
 -11   4   9   39.19   10.30
  11  -4  -9   30.00    9.19
  11  -4  -9    8.20    6.82
 -11  -4   9   30.47    8.33
  11   4  -9   14.27    6.58
 -11   4  10    2.32    4.78
  11  -4 -10    4.04    5.61
 -11  -4  10    2.64    4.32
  11   4 -10    7.76    5.12
 -11   4  11   12.31    6.58
  11  -4 -11    0.00    5.71
 -11  -4  11    7.72    4.95
  11   4 -11    9.59    6.73
 -11   4  12    0.91    3.99
  11  -4 -12   -0.00    5.09
 -11  -4  12    1.72    3.49
  11   4 -12    2.13    4.47
 -11   4  13    1.97    4.33
  11  -4 -13   -0.00    4.25
 -11  -4  13    0.76    4.30
  11   4 -13    3.19    4.90
 -11   4  14    3.32    5.32
  11  -4 -14   15.06    8.37
 -11  -4  14    2.97    4.95
  11   4 -14    8.97    5.79
 -11   4  15   10.88    6.40
  11  -4 -15    2.11    5.11
 -11  -4  15    5.71    5.23
  11   4 -15   10.31    5.61
 -11   4  16    4.94    5.44
  11  -4 -16    3.27    5.39
 -11  -4  16    7.00    5.87
  11   4 -16    7.71    5.53
 -11   4  17   -0.00    5.13
  11  -4 -17   -0.00    5.72
 -11  -4  17   -0.00    3.67
  11   4 -17   -0.00    4.42
 -11   4  18    2.60    5.33
  11  -4 -18    0.00    5.27
  11   4 -18    0.49    3.54
 -11  -4  19    1.67    4.36
  11   4 -19    0.00    5.09
 -11   4  20    0.00    6.07
 -11  -4  20    1.22    4.09
  11   4 -20   -0.00    4.36
 -11   4  21   13.38    8.28
 -11  -4  21   19.35    8.04
  11   4 -21   15.05    8.23
 -11   4  22    7.02    7.05
 -11  -4  22    6.35    5.36
  11   4 -22    7.18    6.36
 -11   4  23   -0.00    5.50
 -11  -4  23    2.78    4.70
  11   4 -23    5.35    5.72
 -11   4  24    0.02    4.93
 -11  -4  24   -0.00    4.77
  11   4 -24    2.60    5.56
 -11   4  25   12.59    6.64
 -11  -4  25    3.14    6.24
  11   4 -25    0.12    4.93
 -11   4  26    2.34    5.77
 -11  -4  26    9.01    6.38
 -11   4  27    2.38    6.92
 -11  -4  27    3.33    6.32
  11   4 -27    2.40    4.84
 -11   4  28    2.01    5.71
 -11  -4  28    2.19    4.47
  11   4 -28   -0.00    4.86
 -11  -4  29    1.53    5.17
  11   4 -29    1.47    4.88
 -11  -4  30   -0.00    4.59
  11   4 -30    0.00    4.96
  11   4 -31   -0.00    5.00
  11  -5  -1    2.18    4.15
  11  -5  -1    2.22    5.31
  11   5  -1    6.66    4.14
  11  -5  -2   34.27    9.80
  11  -5  -2   14.12    8.19
  11   5  -2   21.12    7.06
  11  -5  -3   36.15   10.20
  11  -5  -3    9.07    8.55
  11   5  -3   14.78    6.39
 -11   5   4    0.00    5.31
  11  -5  -4    6.33    5.75
  11   5  -4    2.77    4.19
 -11   5   5   -0.00    4.60
  11  -5  -5    0.70    4.99
  11  -5  -5    0.00    5.03
 -11  -5   5    0.00    3.57
  11   5  -5   -0.00    3.78
 -11   5   6   15.78    8.46
  11  -5  -6    9.35    7.30
  11  -5  -6   15.84    8.72
  11   5  -6    1.71    3.05
 -11   5   7    9.43    6.15
  11  -5  -7    6.48    4.88
  11  -5  -7   14.22    7.87
  11   5  -7    4.06    4.48
 -11   5   8    4.14    4.59
  11  -5  -8   12.22    6.87
  11  -5  -8    0.00    4.63
  11   5  -8    8.80    5.58
 -11   5   9   11.19    7.63
  11  -5  -9    5.77    5.11
  11  -5  -9    7.00    7.03
 -11  -5   9   21.22    7.09
  11   5  -9   26.04    7.58
 -11   5  10   -0.00    4.84
  11  -5 -10   -0.00    4.17
  11  -5 -10    4.38    5.92
 -11  -5  10    5.17    5.28
  11   5 -10    5.69    4.32
 -11   5  11   -0.00    4.72
  11  -5 -11    4.61    5.35
  11  -5 -11    4.44    5.04
 -11  -5  11    7.56    5.29
  11   5 -11    0.23    4.40
 -11   5  12   23.67    8.89
  11  -5 -12    4.82    5.53
 -11  -5  12   24.22    7.85
  11   5 -12    7.87    6.35
 -11   5  13   54.88   12.48
  11  -5 -13   21.88    8.57
 -11  -5  13   26.25    8.73
  11   5 -13   26.21    9.04
 -11   5  14    4.00    4.92
  11  -5 -14    7.40    6.29
 -11  -5  14    1.22    3.96
  11   5 -14    2.86    4.80
 -11   5  15    2.34    5.12
  11  -5 -15   -0.00    4.01
 -11  -5  15    0.00    3.46
  11   5 -15    0.72    4.54
 -11   5  16   -0.00    3.78
 -11  -5  16    0.77    4.47
  11   5 -16    0.14    4.03
 -11   5  17    5.04    5.00
 -11  -5  17    8.82    6.27
  11   5 -17    4.05    5.67
 -11   5  18    0.00    4.52
 -11  -5  18   20.43    7.50
  11   5 -18    1.80    5.24
 -11   5  19   22.04    8.14
 -11  -5  19   13.96    6.93
 -11   5  20    2.93    5.69
 -11  -5  20    2.20    5.18
  11   5 -20    1.98    4.04
 -11   5  21   -0.00    4.73
 -11  -5  21   -0.00    4.42
  11   5 -21   -0.00    3.47
 -11   5  22   -0.00    5.25
 -11  -5  22    1.95    4.26
  11   5 -22    0.18    3.61
 -11   5  23   12.19    8.24
 -11  -5  23   23.79    8.91
  11   5 -23    8.51    6.64
 -11   5  24    4.52    5.20
 -11  -5  24    8.54    6.63
  11   5 -24   -0.00    4.78
 -11   5  25    0.00    6.21
 -11  -5  25   -0.00    5.24
  11   5 -25   -0.00    5.48
 -11   5  26    2.28    5.46
 -11  -5  26    0.00    5.24
  11   5 -26   -0.00    4.70
 -11   5  27   -0.00    3.96
  11   5 -27    0.00    5.47
 -11   5  28    9.13    7.04
 -11  -5  28    3.23    5.48
  11   5 -28    0.28    3.39
 -11  -5  29   -0.00    4.64
  11   5 -29    0.00    4.88
 -11  -5  30   -0.00    4.81
  11   5 -30    0.00    4.30
  11   5 -31   -0.00    5.03
  11   5 -32    3.59    5.61
  11  -6  -1   13.06    6.52
  11  -6  -1    2.90    4.83
  11   6  -1    8.22    4.82
  11  -6  -2    1.82    3.93
  11  -6  -2    2.05    5.69
  11   6  -2    3.54    3.94
  11  -6  -3    0.25    4.46
  11  -6  -3   -0.00    4.35
  11   6  -3    0.18    3.38
  11  -6  -4   14.71    7.42
  11  -6  -4    2.76    5.64
  11   6  -4    9.57    4.63
 -11   6   5   14.70    7.78
  11  -6  -5   18.70    7.69
  11  -6  -5    7.70    6.74
  11   6  -5    9.50    5.13
 -11   6   6   17.22    8.21
  11  -6  -6    8.36    7.12
  11  -6  -6    0.00    6.80
  11   6  -6   14.61    6.03
 -11   6   7    4.39    5.92
  11  -6  -7    0.23    3.69
  11  -6  -7    8.61    7.99
  11   6  -7   -0.00    3.30
 -11   6   8    9.20    6.94
  11  -6  -8    9.67    6.95
  11  -6  -8    2.16    6.40
  11   6  -8    4.59    4.86
 -11   6   9   -0.00    4.38
  11  -6  -9    2.65    4.52
  11  -6  -9    5.55    6.66
  11   6  -9    5.73    4.93
  11  -6 -10   19.52    8.61
  11  -6 -10   10.11    7.38
 -11  -6  10   16.04    6.03
  11   6 -10    2.57    4.63
 -11   6  11   -0.00    5.00
  11  -6 -11    3.33    5.00
  11  -6 -11   16.34    8.77
 -11  -6  11    4.52    4.59
  11   6 -11   -0.00    4.49
 -11   6  12    0.00    3.53
  11  -6 -12    9.40    6.75
 -11  -6  12    0.02    3.88
  11   6 -12    5.54    5.97
 -11   6  13    0.83    3.92
 -11  -6  13   -0.00    3.81
  11   6 -13    1.75    3.73
 -11   6  14    5.28    5.63
 -11  -6  14    2.31    5.20
  11   6 -14    3.28    4.74
 -11   6  15   15.73    7.91
 -11  -6  16    3.30    4.63
  11   6 -16    5.47    5.61
 -11   6  17    1.85    5.60
 -11  -6  17    0.00    3.81
  11   6 -17    0.00    4.09
 -11   6  18    2.19    4.12
 -11  -6  18    2.11    4.86
  11   6 -18   -0.00    4.78
 -11   6  19    0.06    2.72
 -11  -6  19    7.20    5.84
  11   6 -19   -0.00    3.89
 -11   6  20    0.00    5.10
 -11  -6  20   -0.00    4.09
  11   6 -20   -0.00    4.19
 -11   6  21    2.64    5.21
 -11  -6  21    4.77    5.59
  11   6 -21    0.97    3.98
 -11   6  22    4.29    5.25
 -11  -6  22    2.42    4.35
  11   6 -22   -0.00    4.28
 -11   6  23    0.04    4.97
 -11  -6  23    2.66    4.79
  11   6 -23   -0.00    4.73
 -11   6  24   -0.00    4.61
  11   6 -24    1.82    5.02
 -11   6  25    0.33    4.93
 -11  -6  25    3.14    5.18
  11   6 -25    2.44    5.89
 -11   6  26    1.00    4.49
 -11  -6  26    4.62    6.38
  11   6 -26    0.43    5.25
 -11   6  27   -0.00    5.64
 -11  -6  27   -0.00    5.03
  11   6 -27   -0.00    4.83
 -11  -6  28   -0.00    5.44
  11   6 -28   -0.00    5.30
 -11  -6  29    0.00    4.95
  11   6 -29    1.55    4.33
 -11  -6  30    3.14    5.36
  11   6 -30    0.00    4.47
  11   6 -31   -0.00    4.51
  11  -7  -1    5.32    5.59
  11   7  -1    3.00    3.49
  11  -7  -2    7.26    6.67
  11   7  -2    6.84    4.16
  11  -7  -3    0.15    3.09
  11  -7  -3    0.00    5.02
  11   7  -3    1.62    2.97
  11  -7  -4    4.89    5.54
  11  -7  -4   19.36    8.25
  11   7  -4    1.21    3.32
  11  -7  -5    2.98    4.70
  11  -7  -5    0.00    5.77
  11   7  -5    0.45    3.67
  11  -7  -6   19.94    7.51
  11  -7  -6    8.96    6.51
  11   7  -6    2.93    3.98
 -11   7   7    0.00    5.74
  11  -7  -7   -0.00    3.77
  11  -7  -7   -0.00    5.10
  11   7  -7    2.75    3.47
 -11   7   8   14.62    8.22
  11  -7  -8   21.96    9.55
  11   7  -8   19.71    7.40
 -11   7   9   19.44    8.59
  11  -7  -9   12.68    7.28
  11   7  -9   13.11    6.25
 -11   7  10    1.41    4.84
  11  -7 -10    1.79    4.66
  11   7 -10    0.75    4.33
 -11   7  11    0.89    4.96
  11  -7 -11   -0.00    5.14
  11   7 -11   -0.00    4.54
 -11   7  12   14.92    7.58
  11  -7 -12   19.08    8.59
  11   7 -12   11.10    5.98
 -11   7  13    1.91    5.74
  11  -7 -13    1.38    4.77
  11   7 -13    3.15    4.50
 -11   7  14   -0.00    4.72
  11  -7 -14    2.43    5.49
  11   7 -14    0.34    4.35
 -11   7  15    1.70    4.99
  11   7 -15    3.60    3.40
 -11   7  16   -0.00    4.69
 -11  -7  16    0.65    3.92
  11   7 -16   -0.00    4.49
 -11   7  17    3.73    5.69
 -11  -7  17    1.86    4.78
  11   7 -17    1.36    4.26
 -11   7  18    5.25    5.13
 -11  -7  18    8.75    6.03
  11   7 -18    0.48    5.72
 -11   7  19    4.54    5.83
 -11  -7  19   -0.00    4.36
  11   7 -19    5.47    5.73
 -11   7  20   -0.00    4.90
 -11  -7  20   -0.00    4.51
  11   7 -20    0.32    4.84
 -11   7  21    5.76    5.80
 -11  -7  21    1.22    4.19
  11   7 -21   -0.00    6.19
 -11   7  22   -0.00    5.80
  11   7 -22    3.01    4.99
 -11   7  23    1.07    5.29
 -11  -7  23    3.50    5.31
  11   7 -23    0.74    4.60
 -11   7  24   -0.00    4.26
 -11  -7  24   -0.00    5.67
  11   7 -24    2.33    5.46
 -11   7  25    2.75    5.42
 -11  -7  25    1.65    5.06
  11   7 -25    2.63    5.02
 -11   7  26    4.30    6.14
 -11  -7  26   -0.00    4.46
  11   7 -26    2.09    6.10
 -11  -7  27   -0.00    4.57
  11   7 -27   -0.00    4.95
 -11  -7  28   -0.00    4.21
  11   7 -28    2.89    6.14
 -11  -7  29    5.95    6.37
  11   7 -29   -0.00    6.28
 -11  -7  30   -0.00    5.06
  11  -8  -1   -0.00    4.55
  11   8  -1    0.00    2.75
  11  -8  -2    3.73    4.36
  11   8  -2    4.36    3.41
  11  -8  -3    3.00    4.42
  11   8  -3    0.68    3.12
  11  -8  -4   10.72    6.77
  11  -8  -5    0.51    5.28
  11   8  -5   -0.00    3.36
  11  -8  -6   26.18    8.80
  11   8  -6    7.07    5.37
  11  -8  -7    5.94    5.26
  11   8  -7    0.03    3.48
 -11   8   8    0.00    4.49
  11  -8  -8    0.00    6.24
  11   8  -8    4.92    4.29
 -11   8   9    3.02    7.23
  11  -8  -9    0.74    4.65
  11   8  -9    1.19    3.18
 -11   8  10   16.35    8.78
  11  -8 -10    7.48    6.86
  11   8 -10    4.58    4.25
 -11   8  11    0.00    4.28
  11  -8 -11    0.17    4.16
  11   8 -11    1.71    2.52
 -11   8  12    2.65    5.15
  11  -8 -12    2.67    5.22
  11   8 -12   -0.00    3.92
 -11   8  13    3.85    4.41
  11  -8 -13    0.00    6.59
  11   8 -13    0.27    3.73
 -11   8  14    8.31    6.19
  11  -8 -14    1.08    4.16
  11   8 -14   -0.00    3.94
 -11   8  15   12.31    7.31
  11  -8 -15    0.00    5.19
  11   8 -15    2.66    5.01
 -11   8  16   12.91    7.49
  11  -8 -16    0.00    7.39
  11   8 -16   11.62    6.28
 -11   8  17   -0.00    4.98
  11   8 -17   -0.00    3.99
 -11   8  18    0.83    4.68
  11   8 -18   -0.00    4.01
 -11   8  19    2.94    5.36
  11   8 -19   -0.00    3.02
 -11   8  20   14.25    8.30
  11   8 -20    1.84    5.78
 -11   8  21    2.36    5.44
  11   8 -21   -0.00    4.60
 -11   8  22    2.69    5.15
  11   8 -22   16.09    6.97
 -11   8  23   -0.00    6.15
 -11  -8  23    0.00    4.60
 -11   8  24   -0.00    5.32
 -11  -8  24    2.99    5.94
  11   8 -24   -0.00    3.65
 -11  -8  25   -0.00    4.55
  11   8 -25    0.59    4.25
 -11  -8  26    8.22    7.25
  11   8 -26    6.58    5.04
 -11  -8  27    3.82    6.15
 -11  -8  28    1.70    4.70
 -11  -8  29   -0.00    5.40
  11  -9  -1    3.20    3.92
  11   9  -1    0.94    2.71
  11  -9  -2   28.10    9.04
  11   9  -2    8.41    4.56
  11  -9  -3   -0.00    4.69
  11   9  -3    0.00    3.25
  11  -9  -4    7.44    6.96
  11   9  -4    8.57    5.03
  11  -9  -5    2.59    4.88
  11   9  -5   -0.00    3.68
  11  -9  -6    0.00    4.99
  11   9  -6    2.99    3.91
  11  -9  -7    5.22    5.02
  11  -9  -8   28.21    8.74
  11   9  -8    6.20    4.75
  11  -9  -9   -0.00    4.69
  11   9  -9    3.80    4.00
 -11   9  10   -0.00    5.11
  11  -9 -10    1.25    5.07
  11   9 -10    1.53    3.76
 -11   9  11   -0.00    6.23
  11  -9 -11   -0.00    4.51
  11   9 -11    0.31    3.50
 -11   9  12    7.67    6.50
  11   9 -12    4.79    5.02
 -11   9  13    1.24    4.26
  11  -9 -13    0.33    4.36
  11   9 -13    3.29    4.18
 -11   9  14    5.35    6.34
  11  -9 -14    0.90    4.04
  11   9 -14    1.64    4.11
 -11   9  15    1.60    5.87
  11  -9 -15    0.88    3.63
  11   9 -15   -0.00    3.78
 -11   9  16   -0.00    3.58
  11  -9 -16   -0.00    5.58
 -11   9  17   -0.00    5.28
  11  -9 -17    0.00    2.81
  11   9 -17   -0.00    4.32
 -11   9  18    9.97    8.62
  11  -9 -18    8.21    7.19
  11   9 -18   -0.00    5.13
 -11   9  19    0.00    5.55
  11  -9 -19   -0.00    2.73
  11   9 -19    0.00    4.15
 -11   9  20    0.40    4.08
  11   9 -20    0.00    4.09
 -11   9  21    6.13    5.60
  11   9 -21   -0.00    3.08
 -11   9  22    0.00    5.90
  11   9 -22    5.67    4.97
 -11   9  23   -0.00    4.79
  11   9 -23   -0.00    3.62
  11 -10  -1    0.02    4.44
  11  10  -1    3.29    2.91
  11  10  -2    0.22    3.06
  11 -10  -3   -0.00    4.87
  11  10  -3   -0.00    3.01
  11 -10  -4   15.05    7.94
  11  10  -4    3.43    3.89
  11 -10  -5    4.76    6.14
  11  10  -5    0.45    2.40
  11 -10  -6   12.30    6.55
  11  10  -6    1.78    4.28
  11 -10  -7   -0.00    4.57
  11  10  -7    0.45    2.66
  11 -10  -8    0.49    4.86
  11  10  -8   -0.00    3.30
  11 -10  -9    0.00    3.03
  11  10  -9   -0.00    3.31
  11 -10 -10    2.57    5.25
  11  10 -10    3.31    4.60
 -11  10  11   -0.00    5.22
  11 -10 -11   -0.00    5.04
  11  10 -11   -0.00    3.42
 -11  10  12   -0.00    5.29
  11 -10 -12    0.00    4.87
  11  10 -12    1.60    3.84
 -11  10  13    3.64    6.49
  11 -10 -13    0.00    5.90
  11  10 -13    2.98    3.35
 -11  10  14    0.00    4.74
  11  10 -14   -0.00    3.23
 -11  10  15    1.21    3.70
  11 -10 -15   -0.00    4.65
  11  10 -15    2.02    3.45
 -11  10  16    5.89    5.57
  11 -10 -16    5.97    7.92
  11  10 -16    3.34    4.15
 -11  10  17   -0.00    4.14
  11 -10 -17    4.59    4.83
  11  10 -17   -0.00    3.14
 -11  10  18    7.54    6.91
  11 -10 -18   -0.00    3.32
  11  10 -18    0.00    4.13
 -11  10  19    2.68    5.84
  11 -10 -19    5.65    5.64
  11  10 -19   -0.00    4.42
 -11  10  20    9.69    7.25
  11 -10 -20   -0.00    3.85
  11  10 -20    3.52    4.69
 -11  10  21   -0.00    4.80
  11 -10 -21   -0.00    5.13
  11 -11  -1    1.84    6.59
  11  11  -1   -0.00    2.79
  11 -11  -2    2.71    4.95
  11  11  -2    7.50    4.57
  11 -11  -3   -0.00    5.88
  11  11  -3    1.35    2.99
  11 -11  -4    4.03    6.00
  11  11  -4    3.41    3.37
  11 -11  -5   -0.00    2.98
  11  11  -5   -0.00    3.40
  11 -11  -6    4.97    5.21
  11  11  -6   -0.00    3.23
  11 -11  -7    2.25    4.18
  11  11  -7    2.07    3.42
  11 -11  -8   15.79    7.37
  11  11  -8    0.90    4.81
  11 -11  -9    0.00    5.76
  11  11  -9   -0.00    4.71
  11 -11 -10    4.72    6.31
  11  11 -10    3.34    3.84
  11 -11 -11   -0.00    4.52
  11  11 -11    3.11    3.21
  11 -11 -12   10.50    6.76
  11  11 -12    9.31    5.30
 -11  11  13    2.60    5.29
  11 -11 -13    0.06    4.46
  11  11 -13   -0.00    3.75
 -11  11  14    3.57    5.47
  11 -11 -14    8.24    7.35
  11  11 -14    2.24    3.71
 -11  11  15   -0.00    5.49
  11 -11 -15   -0.00    4.98
  11  11 -15    2.03    3.29
 -11  11  16    1.94    5.15
  11  11 -16   -0.00    3.67
 -11  11  17   -0.00    4.23
  11 -11 -17    0.91    4.11
 -11  11  18   -0.00    5.41
  11 -11 -18    0.97    4.14
  11 -12  -1   -0.00    5.74
  11  12  -1    0.73    2.57
  11 -12  -2   -0.00    5.48
  11  12  -2    1.98    3.16
  11 -12  -3    4.74    6.16
  11  12  -3    0.43    3.12
  11 -12  -4    9.52    6.79
  11  12  -4    1.15    3.42
  11 -12  -5   -0.00    5.11
  11  12  -5    4.98    3.68
  11 -12  -6   14.93    7.02
  11  12  -6    8.92    4.53
  11 -12  -7    2.68    5.10
  11  12  -7    1.22    2.67
  11 -12  -8   -0.00    5.06
  11  12  -8   -0.00    3.25
  11 -12  -9   -0.00    4.38
  11  12  -9    1.03    3.73
  11 -12 -10    0.11    3.92
  11  12 -10    0.00    3.30
  11  12 -11    1.54    4.04
  11 -12 -12    6.78    6.36
  11  12 -12   -0.00    3.16
  11 -12 -13   -0.00    5.01
  11 -12 -14    6.15    6.49
  11 -12 -15    1.01    4.82
  11 -13  -1   -0.00    5.18
  11  13  -1    1.98    2.77
  11 -13  -2    0.99    4.55
  11  13  -2   -0.00    2.62
  11 -13  -3    0.00    3.93
  11  13  -3    5.15    3.77
  11 -13  -4    5.19    6.86
  11  13  -4    0.79    3.04
  11 -13  -5   -0.00    6.11
  11  13  -5   -0.00    3.07
  11 -13  -6    0.33    4.40
  11  13  -6    0.34    2.78
  11 -13  -7    9.27    6.40
  11  13  -7    3.02    3.20
  11 -13  -8    7.55    5.97
  11  13  -8    0.72    3.07
  11  14  -1   -0.00    2.94
  11  14  -2    7.20    3.98
  11  14  -3    1.85    2.74
  10   0  -1    6.47    5.06
  10   0  -2   23.97    7.74
  10   0  -3   -0.00    4.17
  10   0  -4   74.75   13.99
  10   0  -5    2.39    3.68
  10   0  -6    1.39    3.54
 -10   0   7    1.16    2.93
  10   0  -7    1.19    3.43
 -10   0   8   21.89    7.29
  10   0  -8   12.87    7.07
 -10   0   9   -0.00    3.25
  10   0  -9    1.77    4.30
 -10   0  10   62.16   12.97
  10   0 -10   88.85   15.91
 -10   0  11    2.31    4.46
  10   0 -11    2.87    4.90
 -10   0  12    3.79    4.49
  10   0 -12   -0.00    4.93
 -10   0  13    0.00    4.64
  10   0 -13   -0.00    4.25
 -10   0  14    8.20    6.56
  10   0 -14   11.80    6.96
 -10   0  15    4.36    4.98
  10   0 -15    2.12    4.70
 -10   0  16   20.80    8.01
  10   0 -16   14.88    7.36
 -10   0  17    1.30    4.61
  10   0 -17    0.00    4.56
 -10   0  18   20.04    8.06
  10   0 -18   14.60    7.91
 -10   0  19    4.62    5.85
  10   0 -19   -0.00    5.07
 -10   0  20   23.93    8.58
  10   0 -20   23.01    8.99
 -10   0  21    1.19    4.55
  10   0 -21    2.42    4.28
 -10   0  22   -0.00    3.56
  10   0 -22   -0.00    4.14
  10   0 -23    2.89    5.24
 -10   0  24    8.98    5.94
  10   0 -24    8.58    6.54
 -10   0  25    2.35    5.82
  10   0 -25    1.38    5.86
 -10   0  26   12.54    7.57
  10   0 -26   -0.00    6.18
 -10   0  27    0.65    4.27
  10   0 -27    6.79    5.98
 -10   0  28    1.25    4.88
 -10   0  29    5.42    6.40
 -10   0  30   10.41    6.10
 -10   0  31    6.06    7.41
 -10   0  32    6.82    6.94
  10  -1  -1   -0.00    4.61
 -10  -1   1   -0.00    4.03
  10   1  -1    3.12    4.44
  10   1  -1    1.99    4.72
  10  -1  -2  125.63   18.77
 -10  -1   2  108.37   17.64
  10   1  -2  131.37   18.26
  10   1  -2  121.92   17.87
  10  -1  -3    0.00    4.41
 -10  -1   3   17.52    6.55
  10   1  -3    5.17    3.99
  10   1  -3    1.60    4.25
 -10   1   4   -0.00    5.42
  10  -1  -4    0.44    3.12
  10  -1  -4    0.00    4.13
  10   1  -4    5.44    4.83
 -10   1   5    3.95    4.83
  10  -1  -5    6.82    4.60
  10  -1  -5   11.10    6.04
  10   1  -5    2.07    5.07
 -10   1   6   61.37   12.84
  10  -1  -6   75.59   13.83
  10   1  -6   54.69   12.09
 -10   1   7    1.62    3.78
  10  -1  -7    1.60    4.98
  10   1  -7   -0.00    3.61
 -10   1   8   30.27    8.58
  10  -1  -8   23.59    8.69
  10   1  -8   39.42    9.65
 -10   1   9    0.00    3.64
  10  -1  -9   -0.00    4.60
 -10  -1   9   -0.00    4.13
  10   1  -9    0.00    5.03
 -10   1  10    0.07    3.45
  10  -1 -10    0.48    3.67
 -10  -1  10   -0.00    3.80
  10   1 -10   -0.00    5.20
 -10   1  11    4.29    4.94
  10  -1 -11    2.39    5.89
 -10  -1  11    7.41    6.39
  10   1 -11    5.52    5.70
 -10   1  12   47.59   11.71
  10  -1 -12   65.58   13.91
 -10  -1  12   74.63   13.97
  10   1 -12   54.91   12.55
 -10   1  13    0.17    3.75
  10  -1 -13    1.65    5.54
 -10  -1  13    0.73    4.41
  10   1 -13   -0.00    4.18
 -10   1  14    0.34    5.05
  10  -1 -14    7.84    6.65
 -10  -1  14   10.92    6.63
  10   1 -14    5.54    5.40
 -10   1  15    2.17    4.78
  10  -1 -15    0.00    5.31
 -10  -1  15    3.60    4.91
  10   1 -15    0.25    3.80
 -10   1  16   11.03    7.31
  10  -1 -16   16.73    8.24
 -10  -1  16   10.82    6.26
  10   1 -16   12.60    7.28
 -10  -1  17    0.15    4.67
  10   1 -17   -0.00    3.33
 -10   1  18   10.68    6.07
  10  -1 -18   29.73    9.73
 -10  -1  18    8.56    6.01
  10   1 -18   11.07    6.07
 -10   1  19   -0.00    4.98
  10  -1 -19    3.82    6.02
 -10  -1  19   -0.00    4.12
 -10   1  20   -0.00    5.26
  10  -1 -20    0.00    4.96
 -10  -1  20    0.25    5.20
  10   1 -20   -0.00    5.83
 -10   1  21    4.03    4.01
  10  -1 -21    0.38    3.93
 -10  -1  21    0.56    3.35
  10   1 -21   -0.00    6.16
 -10   1  22   30.84   10.36
  10  -1 -22   53.69   13.64
 -10  -1  22   37.94   10.76
  10   1 -22   32.62   11.37
 -10   1  23    0.28    4.56
  10  -1 -23    2.74    4.77
 -10  -1  23    9.37    5.89
  10   1 -23    1.87    5.25
 -10   1  24    3.81    5.84
  10  -1 -24    1.12    4.44
 -10  -1  24    0.23    3.74
  10   1 -24    6.97    6.33
 -10   1  25    0.03    3.94
  10  -1 -25   -0.00    5.37
 -10  -1  25    0.46    3.09
  10   1 -25    1.77    4.96
 -10  -1  26   -0.00    4.50
  10   1 -26    0.00    5.03
 -10   1  27    0.06    5.39
 -10  -1  27   -0.00    5.28
  10   1 -27   -0.00    5.50
 -10   1  28   11.80    7.33
 -10  -1  28    9.70    6.80
  10   1 -28    0.69    4.76
 -10   1  29   -0.00    6.26
 -10  -1  29   -0.00    5.18
 -10   1  30   -0.00    5.08
 -10  -1  30   -0.00    6.59
 -10   1  31   -0.00    7.09
 -10  -1  31   -0.00    6.49
 -10   1  32    3.19    7.73
 -10  -1  32   16.21    7.83
 -10   2   1    7.24    5.40
  10  -2  -1   -0.00    4.72
  10  -2  -1    8.36    5.77
 -10  -2   1    1.15    3.05
  10   2  -1    2.53    4.02
  10   2  -1    1.31    3.31
 -10   2   2    0.62    3.23
  10  -2  -2    0.00    4.13
  10  -2  -2    0.00    3.61
 -10  -2   2   11.47    5.99
  10   2  -2    1.35    3.43
  10   2  -2    2.96    4.25
 -10   2   3   -0.00    4.14
  10  -2  -3    1.78    3.11
  10  -2  -3    1.22    3.91
 -10  -2   3   -0.00    3.44
  10   2  -3   -0.00    3.81
 -10   2   4  114.89   17.89
  10  -2  -4  119.55   18.47
  10  -2  -4   88.46   16.97
 -10  -2   4  145.94   18.67
 -10   2   5   23.64    8.56
  10  -2  -5   32.79    8.63
  10  -2  -5   33.17    9.59
 -10  -2   5   21.31    6.98
  10   2  -5   10.61    6.18
 -10   2   6   23.67    7.91
  10  -2  -6   23.71    7.79
  10  -2  -6   32.64    9.29
  10   2  -6   29.05    8.29
 -10   2   7    2.80    4.27
  10  -2  -7    2.95    5.38
  10   2  -7    0.79    4.05
 -10   2   8   10.76    5.91
  10  -2  -8   15.33    7.43
  10   2  -8   22.55    6.87
 -10   2   9    5.29    5.24
  10  -2  -9    2.92    4.78
  10   2  -9    0.98    3.39
 -10   2  10   38.33   10.65
  10  -2 -10   36.91   11.02
 -10  -2  10   68.63   12.93
  10   2 -10   47.81   11.04
 -10   2  11    7.32    5.95
  10  -2 -11    0.00    5.44
 -10  -2  11    2.82    3.54
  10   2 -11    4.01    4.22
 -10   2  12   -0.00    4.33
  10  -2 -12    3.21    4.55
 -10  -2  12   -0.00    3.94
  10   2 -12    0.36    3.68
 -10   2  13   -0.00    3.87
  10  -2 -13    5.58    5.54
 -10  -2  13   -0.00    3.37
  10   2 -13   -0.00    4.01
 -10   2  14   10.98    6.38
  10  -2 -14   10.88    7.42
 -10  -2  14    5.40    5.79
  10   2 -14    9.02    6.23
 -10   2  15    2.30    4.95
  10  -2 -15   13.79    7.86
 -10  -2  15    8.80    5.39
 -10   2  16    8.68    6.45
  10  -2 -16    3.15    5.46
 -10  -2  16    5.30    5.66
  10   2 -16    4.98    5.32
 -10   2  17    1.00    3.82
  10  -2 -17    4.94    6.48
 -10  -2  17    4.39    4.76
  10   2 -17    0.50    4.14
 -10   2  18    7.44    6.14
  10  -2 -18    5.11    6.49
  10   2 -18    3.63    5.22
 -10   2  19    5.69    5.36
  10  -2 -19    1.82    5.27
 -10  -2  19    1.95    5.04
  10   2 -19   -0.00    4.58
 -10   2  20   19.03    7.97
  10  -2 -20   20.92    9.30
 -10  -2  20   23.86    8.59
  10   2 -20   16.10    7.95
 -10   2  21    1.82    5.00
  10  -2 -21    3.21    5.38
 -10  -2  21    1.19    4.13
  10   2 -21    0.00    4.83
 -10   2  22    1.74    3.72
  10  -2 -22   -0.00    4.66
 -10  -2  22    5.64    5.77
  10   2 -22    7.08    6.54
 -10   2  23   -0.00    4.92
  10  -2 -23    0.00    4.82
 -10  -2  23   -0.00    4.94
  10   2 -23   -0.00    5.47
 -10   2  24   15.72    7.38
 -10  -2  24   14.88    7.64
  10   2 -24    6.45    6.52
 -10   2  25   -0.00    5.93
 -10  -2  25    0.00    5.08
  10   2 -25    0.15    4.41
 -10   2  26   19.11    7.93
 -10  -2  26    0.66    5.01
  10   2 -26    6.86    6.32
 -10   2  27    2.56    5.17
 -10  -2  27   -0.00    5.15
  10   2 -27    3.94    5.47
 -10   2  28   -0.00    6.29
 -10  -2  28    7.77    6.70
  10   2 -28   -0.00    5.61
 -10   2  29   -0.00    4.50
 -10  -2  29    4.56    5.42
  10   2 -29    3.18    7.63
 -10   2  30    7.71    6.79
 -10  -2  30    0.96    5.83
 -10   2  32   -0.00    5.13
 -10  -2  32    5.29    5.33
  10  -3  -1   16.23    6.22
  10  -3  -1    3.86    5.33
 -10  -3   1   13.62    6.18
  10   3  -1    7.00    4.59
  10   3  -1    0.56    4.39
 -10   3   2   71.45   13.94
  10  -3  -2   97.76   15.21
  10  -3  -2   81.41   15.27
 -10  -3   2   80.40   13.15
  10   3  -2   76.35   12.64
  10   3  -2   34.44   10.09
 -10   3   3   39.80   10.33
  10  -3  -3   60.42   12.02
  10  -3  -3   21.04    8.34
 -10  -3   3   50.06    9.84
  10   3  -3   25.59    7.83
 -10   3   4    2.38    4.13
  10  -3  -4    0.00    3.20
  10  -3  -4    1.23    4.92
 -10  -3   4    2.43    3.92
  10   3  -4    1.34    3.68
 -10   3   5   12.27    5.71
  10  -3  -5   20.67    7.58
  10  -3  -5    0.58    4.73
 -10  -3   5    0.00    3.62
  10   3  -5    5.36    4.58
 -10   3   6   21.47    7.76
  10  -3  -6   10.89    6.01
  10  -3  -6   11.90    6.65
 -10  -3   6   30.05    8.16
  10   3  -6   18.81    7.00
 -10   3   7   18.39    7.35
  10  -3  -7    9.20    6.92
  10  -3  -7    3.81    5.89
 -10  -3   7    9.26    5.07
  10   3  -7   10.85    5.75
 -10   3   8   37.12   10.38
  10  -3  -8   34.97   10.51
  10   3  -8   33.19    8.93
 -10   3   9    2.28    5.22
  10  -3  -9    0.23    4.81
  10   3  -9    0.00    3.93
 -10   3  10    0.00    3.81
  10  -3 -10   -0.00    5.14
  10   3 -10    0.00    3.16
 -10   3  11    3.97    4.38
  10  -3 -11    8.53    5.64
 -10  -3  11    4.87    4.45
  10   3 -11    7.26    5.38
 -10   3  12   21.67    8.33
  10  -3 -12   21.28    8.73
 -10  -3  12   35.86    9.49
  10   3 -12   31.00    9.21
 -10   3  13    2.26    5.24
  10  -3 -13    0.30    5.69
 -10  -3  13    0.00    4.27
  10   3 -13    0.22    4.23
 -10   3  14    3.51    4.61
  10  -3 -14    1.76    5.18
 -10  -3  14    0.00    4.36
  10   3 -14    0.00    4.53
 -10   3  15   14.71    6.52
  10  -3 -15   -0.00    5.68
 -10  -3  15    3.80    4.08
  10   3 -15    5.50    5.28
 -10   3  16   32.29    9.55
  10   3 -16   17.93    7.92
 -10   3  17   13.83    7.91
  10  -3 -17   24.52   10.45
 -10  -3  17   14.46    7.20
  10   3 -17   13.96    6.48
 -10   3  18    7.58    6.42
  10  -3 -18    5.21    6.28
 -10  -3  18   19.54    7.33
  10   3 -18   16.53    8.18
 -10   3  19    0.14    4.54
  10  -3 -19    6.00    6.92
 -10  -3  19    6.51    6.06
  10   3 -19    3.75    4.62
 -10   3  20    0.62    4.28
  10  -3 -20   -0.00    5.20
 -10  -3  20   -0.00    4.85
  10   3 -20    3.21    4.82
 -10   3  21    1.53    5.38
  10  -3 -21    1.26    5.85
 -10  -3  21    2.73    5.45
  10   3 -21    5.32    6.46
 -10  -3  22   18.43    7.26
  10   3 -22   21.74    9.52
 -10   3  23    2.07    4.29
 -10  -3  23    8.06    6.32
 -10   3  24    3.70    5.28
 -10  -3  24    2.67    4.07
  10   3 -24    7.69    6.47
 -10   3  25   -0.00    5.67
 -10  -3  25    6.22    6.26
  10   3 -25    0.82    4.50
 -10   3  26    9.30    6.12
  10   3 -26    0.93    4.48
 -10   3  27    8.88    6.49
 -10  -3  27    3.69    5.19
  10   3 -27    0.67    4.49
 -10   3  28   14.19    7.28
 -10  -3  28    2.29    5.66
  10   3 -28    3.14    6.02
 -10   3  29    0.31    4.81
 -10  -3  29    3.61    4.53
  10   3 -29   -0.00    4.93
 -10   3  30    2.36    4.88
 -10  -3  30    2.14    3.76
  10   3 -30    2.13    5.20
 -10   3  31   -0.00    5.59
 -10  -3  31    0.91    4.56
  10   3 -31   -0.00    4.36
 -10  -3  32   -0.00    6.10
  10  -4  -1    6.91    4.88
  10  -4  -1    5.49    6.01
 -10  -4   1    0.00    3.36
  10   4  -1    1.09    3.06
  10   4  -1   -0.00    3.15
  10  -4  -2    0.98    4.63
  10  -4  -2    6.23    6.28
 -10  -4   2    2.95    3.57
  10   4  -2    0.26    3.47
 -10   4   3    9.18    6.17
  10  -4  -3   17.61    7.07
  10  -4  -3   11.24    7.07
 -10  -4   3   17.83    5.81
  10   4  -3    5.60    4.15
 -10   4   4   58.80   13.18
  10  -4  -4   65.73   13.35
  10  -4  -4   54.21   13.26
 -10  -4   4   58.46   11.07
  10   4  -4   57.91   11.18
 -10   4   5   24.33    8.50
  10  -4  -5   35.70   10.11
 -10  -4   5   37.50    8.71
  10   4  -5   20.29    6.72
 -10   4   6   31.13    8.89
  10  -4  -6   27.35    8.57
 -10  -4   6   39.00    8.84
  10   4  -6   11.17    5.78
 -10   4   7    2.84    4.39
 -10   4   7   -0.00    5.60
  10  -4  -7    0.41    4.31
 -10  -4   7   -0.00    3.82
  10   4  -7    0.65    4.01
 -10   4   8   41.45   11.67
  10  -4  -8   57.90   12.74
 -10  -4   8   48.17   10.61
  10   4  -8   50.68   10.74
 -10   4   9    8.91    6.22
 -10   4  10   17.96    7.69
  10   4 -10   22.17    7.56
 -10   4  11    8.09    5.64
  10   4 -11   10.64    5.95
 -10   4  12    4.09    5.39
 -10  -4  12   -0.00    3.84
  10   4 -12    0.23    4.02
 -10   4  13    3.50    5.28
 -10  -4  13   10.77    5.95
  10   4 -13    1.56    5.39
 -10   4  14   18.56    7.80
 -10  -4  14   16.08    6.98
  10   4 -14   14.22    6.61
 -10   4  15   18.17    8.05
  10  -4 -15    4.37    6.56
 -10  -4  15   11.30    6.13
  10   4 -15    6.79    6.00
 -10   4  16   11.51    5.99
  10  -4 -16    2.33    6.89
 -10  -4  16   10.76    6.32
  10   4 -16    1.44    4.31
 -10   4  17    2.52    3.44
  10  -4 -17   -0.00    4.03
 -10  -4  17   -0.00    4.48
 -10   4  18    7.26    6.26
  10  -4 -18    4.85    5.62
 -10  -4  18   -0.00    4.58
  10   4 -18    0.00    4.09
 -10   4  19    5.80    5.67
  10  -4 -19    0.00    4.91
 -10  -4  19    5.49    4.88
  10   4 -19    2.74    4.22
 -10   4  20   11.03    6.20
 -10  -4  20   25.62    8.87
  10   4 -20   27.54    9.34
 -10   4  21    3.68    6.00
 -10  -4  21    6.49    6.01
  10   4 -21    3.75    4.89
 -10   4  22    5.07    5.46
 -10  -4  22    0.91    4.00
  10   4 -22    0.77    6.18
 -10   4  23    4.23    6.05
 -10  -4  23    4.76    5.20
  10   4 -23    4.78    5.46
 -10   4  24    5.66    7.37
 -10  -4  24    6.12    5.93
  10   4 -24    6.78    5.48
 -10   4  25    8.48    7.68
 -10  -4  25    1.60    5.26
  10   4 -25    8.08    6.60
 -10   4  26    3.18    5.93
 -10  -4  26    1.31    5.38
  10   4 -26    1.05    5.74
 -10   4  27   -0.00    3.48
 -10  -4  27   -0.00    5.18
  10   4 -27   -0.00    3.75
 -10   4  28   -0.00    5.68
 -10  -4  28    4.17    4.64
  10   4 -28    5.99    5.59
 -10   4  29    3.14    4.90
 -10  -4  29    5.71    7.19
  10   4 -29   -0.00    3.69
 -10   4  30   -0.00    5.77
 -10  -4  30   -0.00    4.53
  10   4 -30    0.00    5.00
 -10   4  31    7.79    5.61
 -10  -4  31    2.59    5.23
  10   4 -31    0.00    5.36
 -10  -4  32    3.50    5.05
  10   4 -32   -0.00    5.32
  10  -5  -1   27.96    8.85
  10  -5  -1   14.36    7.77
 -10  -5   1   38.85    8.41
  10   5  -1   43.13    8.32
  10   5  -1   11.44    5.99
  10  -5  -2  169.84   20.86
  10  -5  -2   73.72   16.71
 -10  -5   2  137.88   17.00
  10   5  -2   86.85   14.86
  10  -5  -3   16.01    7.49
 -10  -5   3   11.70    4.79
  10   5  -3    7.43    4.63
 -10   5   4   -0.00    5.34
 -10   5   4    8.81    6.16
  10  -5  -4   -0.00    3.92
 -10  -5   4    0.99    3.75
  10   5  -4   -0.00    3.41
 -10   5   5    0.00    4.78
 -10   5   5    9.34    6.63
  10  -5  -5    6.07    6.47
  10   5  -5    2.08    4.13
 -10   5   6   14.28    7.37
 -10   5   6   51.57   12.12
  10  -5  -6   45.20   11.01
 -10  -5   6   27.06    7.43
  10   5  -6   13.00    5.84
 -10   5   7   27.14    9.09
 -10   5   7   61.96   13.63
  10  -5  -7   44.46   11.11
 -10  -5   7   53.22   10.78
  10   5  -7   45.89    9.84
 -10   5   8   22.63    8.42
 -10   5   8   22.79    8.53
  10  -5  -8   20.22    7.76
 -10  -5   8   17.62    7.09
  10   5  -8   28.66    8.09
 -10   5   9    3.03    4.47
  10  -5  -9    3.49    4.81
  10   5  -9   -0.00    4.31
 -10   5  10    1.41    3.61
  10   5 -10    1.80    4.80
 -10   5  11    7.34    5.79
  10   5 -11    1.02    4.61
 -10   5  12   28.84    8.87
 -10  -5  12   15.14    6.44
  10   5 -12    8.94    5.71
 -10   5  13    6.24    5.01
 -10  -5  13    9.61    5.91
 -10   5  14   -0.00    4.67
 -10  -5  14    6.44    5.11
  10   5 -14   -0.00    4.62
 -10   5  15    0.00    4.80
 -10  -5  15    7.03    5.25
  10   5 -15    0.00    3.99
 -10   5  16   -0.00    3.11
 -10  -5  16    4.49    4.59
  10   5 -16   -0.00    4.10
 -10   5  17   22.17    8.31
 -10  -5  17   13.02    6.53
  10   5 -17    2.96    4.50
 -10   5  18    7.35    7.28
 -10  -5  18    3.01    4.06
  10   5 -18    0.75    3.67
 -10  -5  19    5.73    5.59
  10   5 -19    3.00    4.73
 -10   5  20   -0.00    3.78
  10   5 -20    0.11    4.40
 -10   5  21   -0.00    3.87
 -10  -5  21    8.67    6.22
  10   5 -21    1.29    4.69
 -10   5  22    8.20    7.14
 -10  -5  22   10.92    6.31
  10   5 -22   13.91    7.08
 -10   5  23    6.57    5.14
 -10  -5  23    5.93    5.83
  10   5 -23    0.67    3.95
 -10   5  24    0.00    3.78
 -10  -5  24    2.65    4.18
  10   5 -24    4.59    5.44
 -10   5  25   -0.00    5.30
 -10  -5  25   -0.00    4.96
  10   5 -25   -0.00    4.90
 -10   5  26   -0.00    6.14
 -10  -5  26    0.00    4.02
  10   5 -26   -0.00    5.07
 -10   5  27    2.73    5.11
 -10  -5  27    1.19    4.25
  10   5 -27    7.56    6.81
 -10   5  28    7.48    6.13
 -10  -5  28    0.00    4.76
  10   5 -28    5.53    6.85
 -10  -5  29   -0.00    5.24
  10   5 -29   -0.00    5.55
 -10   5  30    9.17    6.57
 -10  -5  30    0.00    5.44
  10   5 -30   -0.00    4.91
 -10  -5  31    1.88    5.65
  10   5 -31    2.36    5.85
 -10  -5  32    2.95    4.71
  10   5 -32    0.00    4.26
  10   5 -33    5.88    5.66
  10  -6  -1   -0.00    3.64
 -10   6   2    6.04    5.39
  10   6  -2    3.13    3.22
 -10   6   3   18.75    8.04
  10  -6  -3   13.94    7.11
  10   6  -3    4.61    4.36
 -10   6   4   14.65    7.34
  10  -6  -4    2.75    5.72
  10   6  -4   11.58    5.15
 -10   6   5   20.43    8.23
 -10   6   5   10.44    7.09
  10  -6  -5   20.88    8.33
 -10  -6   5   23.50    6.65
  10   6  -5   13.42    5.53
 -10   6   6   15.82    7.23
 -10   6   6   12.96    8.01
  10  -6  -6   16.17    8.10
 -10  -6   6   24.68    7.05
  10   6  -6   16.94    6.13
 -10   6   7   -0.00    3.79
 -10   6   7    5.23    5.49
  10  -6  -7   -0.00    3.42
 -10  -6   7    0.65    3.32
  10   6  -7    1.27    3.60
 -10   6   8    1.51    3.67
 -10   6   8    5.24    5.49
  10  -6  -8    4.07    4.68
 -10  -6   8    4.84    4.25
  10   6  -8    5.90    4.66
 -10   6   9   33.29    9.63
  10  -6  -9   19.83    8.24
 -10  -6   9   35.15    8.65
  10   6  -9   18.37    6.67
 -10   6  10   33.70    9.91
  10  -6 -10   19.37    7.50
  10   6 -10   12.43    6.34
 -10   6  11    8.15    5.64
  10  -6 -11    3.01    4.96
  10   6 -11    1.92    3.59
 -10   6  12    0.00    5.42
 -10  -6  12    3.13    4.92
  10   6 -12    0.05    4.21
 -10   6  13   12.12    6.23
 -10  -6  13   17.50    7.19
  10   6 -13   11.52    5.63
 -10   6  14    3.14    5.46
 -10  -6  14    6.43    5.29
  10   6 -14    0.57    3.46
 -10   6  15   21.51    8.40
 -10  -6  15   14.25    6.48
  10   6 -15   22.25    7.93
 -10   6  16    2.24    3.82
 -10  -6  16    2.75    4.71
  10   6 -16    4.31    5.39
 -10   6  17    6.58    5.14
 -10  -6  17    4.07    4.80
  10   6 -17   -0.00    4.24
 -10   6  18    5.90    6.19
  10   6 -18    4.84    5.06
 -10   6  19    6.66    5.39
 -10  -6  19    2.62    4.95
  10   6 -19    3.32    4.52
 -10   6  20    5.53    6.34
 -10  -6  20   -0.00    4.25
  10   6 -20   -0.00    4.35
 -10   6  21    1.47    4.12
 -10  -6  21   -0.00    4.01
  10   6 -21    2.08    5.18
 -10   6  22   -0.00    3.67
 -10  -6  22    2.41    5.00
  10   6 -22   -0.00    3.87
 -10   6  23   -0.00    4.09
 -10  -6  23    0.00    4.76
  10   6 -23    0.58    4.52
 -10   6  24    5.31    5.58
 -10  -6  24    2.50    4.21
 -10   6  25    7.50    5.27
 -10  -6  25    3.45    6.54
 -10   6  26    6.23    6.42
 -10  -6  26    1.72    4.46
  10   6 -26   -0.00    3.79
 -10   6  27   -0.00    5.62
 -10  -6  27    5.24    6.52
  10   6 -27    0.54    3.44
 -10   6  28   -0.00    6.48
 -10  -6  28    0.00    5.98
  10   6 -28   -0.00    3.79
 -10   6  29    9.31    7.99
 -10  -6  29    0.00    5.37
  10   6 -29    3.50    4.03
 -10  -6  30   -0.00    5.44
  10   6 -30    4.06    4.96
 -10  -6  31    4.56    5.39
  10   6 -34   -0.00    5.28
 -10   7   1   43.08   11.96
  10  -7  -1   45.57   12.02
  10   7  -1   37.17    7.98
 -10   7   2    2.96    5.23
  10  -7  -2    1.57    3.76
  10   7  -2    0.89    3.58
 -10   7   3   15.48    7.77
  10  -7  -3   17.41    7.65
  10   7  -3   15.95    5.56
 -10   7   4   -0.00    3.86
  10  -7  -4    0.28    4.79
  10   7  -4    1.79    3.67
 -10   7   5   34.38   10.65
  10  -7  -5   33.46    9.82
  10   7  -5   14.99    6.62
 -10   7   6    6.09    5.09
 -10   7   6    3.78    5.17
  10  -7  -6    4.08    6.17
  10   7  -6    2.16    3.23
 -10   7   7   11.73    7.45
  10  -7  -7   16.44    8.18
 -10   7   8   11.74    6.49
  10  -7  -8    7.03    4.95
  10   7  -8    4.54    4.00
 -10   7   9   -0.00    4.62
  10  -7  -9    2.76    4.67
  10   7  -9    1.53    4.44
 -10   7  10    6.00    5.74
  10  -7 -10   -0.00    4.28
  10   7 -10   -0.00    3.85
 -10   7  11   12.59    7.15
  10  -7 -11   14.74    7.81
  10   7 -11    4.10    5.14
 -10   7  12    1.65    4.59
  10  -7 -12    3.39    4.77
  10   7 -12    2.31    5.43
 -10   7  13   24.04    9.30
  10  -7 -13   29.13    9.71
 -10  -7  13   17.40    7.01
  10   7 -13   18.13    6.98
 -10   7  14    3.64    5.05
 -10  -7  14    2.18    4.15
  10   7 -14    0.00    4.07
 -10   7  15   -0.00    4.55
 -10  -7  15    2.43    4.19
  10   7 -15   -0.00    4.68
 -10   7  16   -0.00    4.96
 -10   7  17   13.16    7.55
 -10  -7  17   14.33    6.56
  10   7 -17   14.99    6.50
 -10   7  18    0.44    3.15
 -10  -7  18    2.01    4.10
  10   7 -18    2.14    4.25
 -10   7  19    3.75    5.24
 -10  -7  19   -0.00    4.04
  10   7 -19    4.49    3.61
 -10   7  20    1.34    5.69
 -10  -7  20   -0.00    4.96
  10   7 -20    4.26    4.75
 -10   7  21    0.00    5.02
 -10  -7  21    4.00    5.34
  10   7 -21    1.10    3.92
 -10   7  22    5.24    6.12
 -10  -7  22    0.06    4.38
  10   7 -22   -0.00    4.13
 -10   7  23    5.17    7.14
 -10  -7  23    1.73    5.60
  10   7 -23    2.81    4.77
 -10   7  24   -0.00    5.39
 -10  -7  24    1.22    5.02
  10   7 -24   -0.00    3.65
 -10   7  25   -0.00    5.18
 -10  -7  25   -0.00    4.63
  10   7 -25   -0.00    4.15
 -10   7  26    1.14    3.63
 -10  -7  26    4.69    5.05
  10   7 -26   -0.00    4.52
 -10   7  27    2.14    5.97
 -10  -7  27    7.94    6.78
  10   7 -27    9.68    6.48
 -10   7  28   -0.00    2.87
 -10  -7  28    4.51    6.91
  10   7 -28    1.97    4.44
 -10  -7  29    0.35    5.81
  10   7 -29    2.01    4.07
 -10  -7  30   -0.00    5.78
  10   7 -30    5.97    6.19
 -10  -7  31   -0.00    4.92
  10   7 -31    5.71    5.79
  10   7 -32   -0.00    5.17
  10  -8  -1   -0.00    5.13
  10   8  -1   -0.00    2.84
  10  -8  -2   -0.00    3.63
  10   8  -2    0.00    3.49
  10  -8  -3   32.05    9.34
  10   8  -3   14.91    5.80
  10  -8  -4   16.10    7.63
  10   8  -4    3.76    4.10
  10  -8  -5   32.73    9.89
  10  -8  -6    9.93    7.25
  10   8  -6    1.74    3.57
 -10   8   7    8.55    5.78
 -10   8   7   12.29    7.87
  10  -8  -7    9.83    6.78
  10   8  -7    4.60    4.09
 -10   8   8    8.32    6.87
 -10   8   8    1.59    5.19
  10  -8  -8   -0.00    6.81
  10   8  -8   -0.00    3.45
 -10   8   9    3.49    5.14
 -10   8   9    3.72    5.85
  10  -8  -9   13.34    6.87
  10   8  -9    7.48    4.36
 -10   8  10    5.28    6.02
 -10   8  10    4.14    6.79
  10  -8 -10   11.66    6.10
  10   8 -10    2.82    4.01
 -10   8  11    6.96    5.41
  10  -8 -11   11.55    8.06
  10   8 -11   10.16    5.60
 -10   8  12   -0.00    4.12
  10  -8 -12    2.32    5.06
  10   8 -12    0.30    2.58
 -10   8  13    2.60    5.76
  10  -8 -13   -0.00    4.86
  10   8 -13   -0.00    2.82
 -10   8  14    0.00    4.19
  10  -8 -14   -0.00    4.86
  10   8 -14   -0.00    3.03
 -10   8  15   26.18    9.73
  10  -8 -15   16.38    7.06
  10   8 -15    2.32    4.00
 -10   8  16    7.77    6.20
 -10  -8  16    1.10    3.95
  10   8 -16    0.30    3.92
 -10   8  17   -0.00    4.86
 -10  -8  17    0.00    3.59
  10   8 -17    0.00    3.23
 -10   8  18    3.58    6.72
 -10  -8  18    9.09    6.30
  10   8 -18   -0.00    4.23
 -10   8  19   10.46    6.55
 -10  -8  19    6.38    6.06
  10   8 -19    2.05    4.79
 -10   8  20   -0.00    3.93
 -10  -8  20    0.96    4.05
  10   8 -20   -0.00    3.96
 -10   8  21    8.64    6.07
 -10  -8  21    7.21    6.24
  10   8 -21    1.94    4.60
 -10   8  22   -0.00    4.52
 -10  -8  22   -0.00    4.21
  10   8 -22    2.81    3.80
 -10   8  23    2.73    4.75
 -10  -8  23    5.59    6.36
  10   8 -23    1.53    3.29
 -10   8  24    0.00    4.42
 -10  -8  24    0.24    4.85
  10   8 -24    0.00    4.46
 -10   8  25   -0.00    4.67
 -10  -8  25    3.43    5.27
  10   8 -25    1.59    4.82
 -10   8  26    0.34    4.68
 -10  -8  26    0.44    5.22
  10   8 -26   -0.00    4.68
 -10   8  27   -0.00    5.06
  10   8 -27    4.38    4.96
 -10   8  28   -0.00    3.65
 -10  -8  28    0.00    6.82
  10   8 -28    3.21    5.05
 -10  -8  29    3.04    5.55
  10   8 -29   -0.00    5.20
 -10  -8  30    0.70    5.07
  10   8 -30    1.83    4.29
 -10   9   1   23.92    9.46
  10  -9  -1   43.70   11.63
  10   9  -1   28.76    6.81
 -10   9   2    9.55    6.08
  10  -9  -2    1.34    5.09
  10   9  -2    2.28    3.65
 -10   9   3    1.02    4.55
  10  -9  -3   23.54    8.61
 -10   9   4    0.00    5.53
  10  -9  -4    0.00    4.62
  10   9  -4   -0.00    3.42
 -10   9   5    3.11    6.20
  10  -9  -5    3.01    5.85
  10   9  -5    6.04    4.22
 -10   9   6    4.08    4.85
  10  -9  -6   -0.00    4.11
  10   9  -6    0.00    2.98
 -10   9   7   22.17    9.30
  10  -9  -7   11.90    7.19
  10   9  -7   12.46    5.94
 -10   9   8    5.33    6.14
  10  -9  -8   -0.00    4.89
  10   9  -8    4.49    4.56
 -10   9   9    5.18    5.64
 -10   9   9    6.53    6.43
  10  -9  -9   -0.00    4.55
  10   9  -9    1.38    3.12
 -10   9  10    0.97    4.52
 -10   9  10    4.00    5.41
  10  -9 -10    7.28    6.15
  10   9 -10    0.00    4.03
 -10   9  11   10.02    6.98
 -10   9  11    2.82    5.43
  10   9 -11    5.56    3.85
 -10   9  12    2.77    4.88
  10  -9 -12   -0.00    4.10
  10   9 -12    1.56    3.65
 -10   9  13    7.47    6.19
  10  -9 -13    0.00    4.80
  10   9 -13    0.00    3.95
 -10   9  14    4.71    4.39
  10  -9 -14    2.69    4.35
  10   9 -14    0.00    4.15
 -10   9  15    0.12    5.51
  10  -9 -15   -0.00    4.25
  10   9 -15    0.76    3.19
 -10   9  16    4.16    4.51
  10  -9 -16    0.00    3.41
  10   9 -16   -0.00    3.65
 -10   9  17   22.54    9.17
  10  -9 -17   22.08    8.09
  10   9 -17   13.76    6.36
 -10   9  18   -0.00    5.66
  10   9 -18    0.00    4.50
 -10   9  19    2.46    4.25
  10   9 -19    0.26    3.43
 -10   9  20    1.89    3.44
  10   9 -20   -0.00    4.34
 -10   9  21    1.81    5.37
  10   9 -21    5.33    5.10
 -10   9  22   -0.00    5.96
  10   9 -22   -0.00    4.11
 -10   9  23    5.85    5.26
  10   9 -23    1.07    4.44
 -10   9  24   -0.00    5.28
 -10  -9  24    0.00    4.93
  10   9 -24    0.00    4.49
 -10   9  25   -0.00    4.97
 -10  -9  25    1.85    5.24
  10   9 -25    0.56    4.49
 -10   9  26    0.00    5.90
 -10  -9  26    4.47    5.98
  10   9 -26   -0.00    3.56
 -10  -9  27    4.55    5.46
  10   9 -27    6.24    5.78
 -10  -9  28    1.59    5.22
 -10  -9  29   -0.00    4.72
 -10  -9  30    3.09    5.05
 -10  10   1    4.04    6.50
  10 -10  -1    0.24    4.17
  10  10  -1    3.88    3.32
 -10  10   2   -0.00    4.83
  10 -10  -2    0.00    5.35
  10  10  -2    1.05    3.07
  10 -10  -3    5.98    5.45
  10  10  -3    4.06    3.54
 -10  10   4    2.01    3.64
  10 -10  -4    1.07    4.33
  10  10  -4    3.27    3.99
 -10  10   5    3.80    6.04
  10 -10  -5   35.21   10.05
  10  10  -5   24.95    6.45
 -10  10   6    4.64    5.60
  10 -10  -6    0.00    4.50
 -10  10   7    5.55    5.66
  10  10  -7    0.85    3.51
 -10  10   8   -0.00    5.47
  10 -10  -8    5.32    5.26
  10  10  -8    0.41    2.74
 -10  10   9    5.75    6.53
  10 -10  -9   20.59    8.68
  10  10  -9    0.94    3.71
 -10  10  10   -0.00    5.20
 -10  10  10   -0.00    5.35
  10 -10 -10   -0.00    5.02
  10  10 -10    0.00    4.15
 -10  10  11    4.30    5.99
 -10  10  11    0.00    4.87
  10 -10 -11    0.00    4.58
  10  10 -11    1.25    4.23
 -10  10  12   -0.00    4.29
 -10  10  12   -0.00    5.38
  10 -10 -12    2.35    5.21
  10  10 -12    5.77    4.86
 -10  10  13   24.39    8.88
 -10  10  13    3.93    5.72
  10  10 -13    6.21    5.01
 -10  10  14    4.36    5.62
  10 -10 -14    0.03    4.49
  10  10 -14    1.76    3.61
 -10  10  15   14.89    7.42
  10 -10 -15   14.15    7.60
  10  10 -15    2.85    3.93
 -10  10  16   -0.00    5.25
  10 -10 -16   -0.00    2.64
  10  10 -16   -0.00    4.58
 -10  10  17   -0.00    3.38
  10 -10 -17    2.77    4.70
  10  10 -17    0.00    3.75
 -10  10  18   -0.00    4.03
  10 -10 -18    1.53    4.10
  10  10 -18    1.90    3.99
 -10  10  19    5.86    6.03
  10 -10 -19   13.12    7.52
 -10  10  20   -0.00    4.33
 -10  10  21    0.33    5.34
 -10  10  22    2.18    5.38
 -10  10  23   10.55    7.10
 -10  10  24    1.02    5.47
 -10  10  25    9.21    6.44
 -10  11   1    1.47    5.29
  10 -11  -1    0.04    4.74
  10  11  -1    2.96    2.87
 -10  11   2    0.00    4.25
  10 -11  -2    0.13    4.70
  10  11  -2    0.68    2.58
 -10  11   3    9.02    7.19
  10  11  -3    7.00    3.89
 -10  11   4    8.88    7.13
  10 -11  -4    7.69    5.09
  10  11  -4    0.00    2.39
 -10  11   5   -0.00    4.75
  10 -11  -5   -0.00    5.52
  10  11  -5    0.60    3.07
 -10  11   6    0.00    4.66
  10 -11  -6    8.56    5.94
  10  11  -6    0.77    2.97
 -10  11   7   22.19    9.06
  10 -11  -7   29.45   10.38
  10  11  -7   12.85    5.17
 -10  11   8    5.53    5.41
  10 -11  -8    0.00    5.22
  10  11  -8   -0.00    3.64
 -10  11   9   -0.00    3.04
  10 -11  -9   -0.00    3.33
  10  11  -9    2.65    3.39
 -10  11  10    2.55    5.02
  10 -11 -10   -0.00    5.34
  10  11 -10   -0.00    4.31
 -10  11  11   12.39    7.67
  10 -11 -11   16.42    7.76
  10  11 -11    9.79    5.51
 -10  11  12    0.75    4.88
 -10  11  12   -0.00    4.21
  10 -11 -12    3.36    5.41
 -10  11  13   12.05    7.13
 -10  11  13    0.44    5.54
  10 -11 -13    3.74    5.73
  10  11 -13    4.30    4.48
 -10  11  14    3.07    5.17
 -10  11  14    3.18    5.60
  10 -11 -14    3.90    5.14
  10  11 -14    1.49    3.75
 -10  11  15   17.27    8.19
  10  11 -15   -0.00    4.21
 -10  11  16    1.79    4.19
  10 -11 -16   -0.00    3.64
  10  11 -16   -0.00    3.77
 -10  11  17    9.94    6.44
  10 -11 -17    5.39    5.27
  10  11 -17    3.18    4.88
 -10  11  18   -0.00    5.72
  10 -11 -18    3.55    4.21
  10  11 -18   -0.00    4.66
 -10  11  19    0.00    5.24
  10 -11 -19   -0.00    5.29
  10  11 -19    3.78    5.53
 -10  11  20   -0.00    4.98
  10 -11 -20    0.00    5.63
  10  11 -20   -0.00    4.90
 -10  11  21    6.77    6.43
  10 -11 -21    0.74    4.31
 -10  11  22   -0.00    5.75
  10 -11 -22    0.00    4.85
 -10  11  23    2.67    6.04
 -10  12   1    2.75    6.41
  10 -12  -1    0.29    3.83
  10  12  -1    0.84    2.60
 -10  12   2    2.58    6.00
  10 -12  -2    1.32    4.95
 -10  12   3   -0.00    5.66
  10 -12  -3    0.28    4.29
  10  12  -3    2.19    3.04
 -10  12   4    7.69    6.39
  10 -12  -4    3.16    4.73
  10  12  -4    2.98    3.16
 -10  12   5    5.64    6.20
  10 -12  -5    9.93    5.84
  10  12  -5    9.45    4.38
 -10  12   6    0.00    4.82
  10 -12  -6    0.76    3.40
  10  12  -6    5.34    3.95
 -10  12   7    4.95    5.76
  10 -12  -7    4.26    6.38
  10  12  -7   -0.00    3.23
 -10  12   8    5.26    6.27
  10 -12  -8    1.67    4.74
  10  12  -8    1.83    3.15
 -10  12   9    3.40    4.78
  10 -12  -9    8.26    7.57
  10  12  -9    6.52    4.65
 -10  12  10   -0.00    4.22
  10 -12 -10   -0.00    6.00
  10  12 -10   -0.00    3.97
 -10  12  11   -0.00    4.69
  10 -12 -11    4.00    6.39
  10  12 -11    2.69    3.75
 -10  12  12    0.84    5.10
  10 -12 -12    1.08    5.29
  10  12 -12   -0.00    3.68
 -10  12  13    1.58    5.69
  10 -12 -13   -0.00    4.42
  10  12 -13   -0.00    3.13
 -10  12  14    7.64    7.37
 -10  12  14    1.63    3.94
  10 -12 -14    1.35    5.44
  10  12 -14    0.00    3.84
 -10  12  15    7.92    6.64
 -10  12  15    0.00    5.22
  10 -12 -15    3.73    5.47
  10  12 -15    7.24    5.18
 -10  12  16   -0.00    5.57
 -10  12  16    1.17    5.74
  10 -12 -16    3.72    5.90
  10  12 -16    0.20    3.41
 -10  12  17   -0.00    4.44
  10 -12 -17   -0.00    3.59
  10  12 -17   -0.00    4.61
 -10  12  18   -0.00    4.43
  10 -12 -18   -0.00    4.63
 -10  12  19    8.68    6.54
  10 -12 -19    2.65    4.82
 -10  12  20    0.00    5.10
  10 -12 -20   -0.00    3.67
  10 -12 -21    0.67    4.15
 -10  13   1    8.39    7.39
  10 -13  -1   -0.00    5.46
  10  13  -1    1.12    2.75
 -10  13   2    4.84    6.17
  10 -13  -2   -0.00    5.46
  10  13  -2    1.86    2.79
 -10  13   3    6.78    6.06
  10 -13  -3   12.37    6.65
  10  13  -3    0.00    2.65
 -10  13   4    1.42    5.74
  10 -13  -4    3.97    4.72
  10  13  -4    0.00    2.71
 -10  13   5    0.00    5.34
  10 -13  -5    0.77    5.81
  10  13  -5    1.49    2.90
 -10  13   6    1.78    4.62
  10  13  -6   -0.00    3.08
 -10  13   7    4.30    5.91
  10 -13  -7    7.70    7.47
  10  13  -7    6.32    3.60
 -10  13   8    0.62    4.98
  10 -13  -8   -0.00    3.83
  10  13  -8   -0.00    2.99
 -10  13   9    7.82    7.34
  10 -13  -9   -0.00    4.19
  10  13  -9   -0.00    2.78
 -10  13  10   -0.00    4.66
  10 -13 -10   -0.00    5.23
  10  13 -10   -0.00    3.36
 -10  13  11    8.48    6.93
  10 -13 -11    4.97    6.04
  10  13 -11    0.00    3.72
 -10  13  12    4.87    6.34
  10 -13 -12    4.71    6.59
  10  13 -12    0.00    3.93
 -10  13  13    2.48    6.13
  10 -13 -13    8.94    6.25
  10  13 -13   -0.00    3.77
 -10  13  14    0.00    4.92
  10 -13 -14   -0.00    5.97
 -10  13  15    0.00    5.54
  10 -13 -15   -0.00    5.42
 -10  13  16    3.64    5.79
  10 -13 -16    2.58    6.96
 -10  13  17    4.44    6.22
 -10  13  17    7.36    7.00
  10 -13 -17    0.00    4.92
  10 -13 -18    0.00    4.28
 -10  14   1   -0.00    6.26
  10 -14  -1   -0.00    5.89
  10  14  -1   -0.00    2.60
 -10  14   2    2.86    5.19
  10 -14  -2   -0.00    3.89
  10  14  -2   -0.00    2.81
 -10  14   3    3.39    6.09
  10 -14  -3   -0.00    4.24
  10  14  -3    0.00    2.66
 -10  14   4    0.00    4.39
  10 -14  -4    2.78    5.51
  10  14  -4    2.63    3.46
 -10  14   5    8.13    6.69
  10 -14  -5   -0.00    5.09
  10  14  -5    4.18    3.39
 -10  14   6    0.39    4.79
  10 -14  -6    3.29    5.54
  10  14  -6   -0.00    3.15
 -10  14   7    0.00    3.19
  10 -14  -7   -0.00    5.26
  10  14  -7   -0.00    2.89
 -10  14   8    7.39    6.00
  10 -14  -8   -0.00    4.27
  10  14  -8    1.43    3.54
 -10  14   9   -0.00    4.81
  10 -14  -9    3.34    5.40
 -10  14  10    1.91    5.75
  10 -14 -10    1.65    5.42
 -10  14  11   19.63    9.16
  10 -14 -11    9.46    7.38
 -10  14  12   -0.00    4.54
  10 -14 -12    9.73    7.44
  10 -14 -13   -0.00    3.87
 -10  14  14    3.80    5.56
 -10  14  15   -0.00    5.63
 -10  14  16   -0.00    5.81
 -10  14  17    6.35    6.43
 -10  15   1    0.67    6.60
  10  15  -1    3.11    3.11
 -10  15   2    4.70    6.71
 -10  15   3    7.88    6.83
  10  15  -3    0.00    2.98
 -10  15   4    1.31    5.85
  10  15  -4    2.33    3.23
 -10  15   5   -0.00    4.54
 -10  15   6    5.87    7.55
 -10  15   7    2.54    5.72
 -10  15   8    3.59    5.31
 -10  15   9    2.06    5.22
 -10  15  10    0.00    5.53
 -10  15  11   -0.00    4.92
 -10  15  12    2.75    5.47
 -10  16   1    0.49    5.46
 -10  16   2   -0.00    5.42
 -10  16   3    4.78    6.91
  -9   0   1   11.68    5.50
  -9   0   1   13.55    5.65
   9   0  -1   11.07    5.20
  -9   0   2   -0.00    3.12
   9   0  -2    0.00    3.70
  -9   0   3  121.76   17.22
  -9   0   3  122.85   17.33
   9   0  -3   93.76   15.62
  -9   0   4    1.64    4.08
  -9   0   4    1.48    3.60
  -9   0   5   36.47    8.68
  -9   0   6    2.26    3.51
  -9   0  11    5.15    5.01
  -9   0  12    0.19    3.92
  -9   0  13   78.77   14.79
   9   0 -13   90.07   15.42
  -9   0  14   -0.00    3.42
   9   0 -14    3.59    5.61
  -9   0  15    3.36    4.47
   9   0 -15    4.39    5.20
  -9   0  16   -0.00    4.65
   9   0 -16   -0.00    4.73
  -9   0  17   12.19    7.94
   9   0 -17   13.43    6.92
  -9   0  18    0.51    4.63
   9   0 -18   -0.00    3.14
  -9   0  19   31.47    9.42
  -9   0  20    0.00    5.51
   9   0 -20   -0.00    6.31
  -9   0  21   15.04    7.19
   9   0 -21    2.85    5.70
  -9   0  22    3.90    5.15
   9   0 -22    2.56    5.33
  -9   0  23   16.17    8.18
   9   0 -23   22.28    9.30
  -9   0  24   -0.00    5.17
   9   0 -24   -0.00    4.94
  -9   0  25   24.57    9.35
   9   0 -25    1.08    5.50
  -9   0  26    0.53    5.01
   9   0 -26    2.26    5.28
  -9   0  27    2.90    5.43
   9   0 -27   -0.00    5.97
  -9   0  28    0.13    5.47
  -9   0  29   27.72   10.25
  -9   0  30    0.00    6.55
  -9   0  31    5.52    7.24
  -9   0  32    0.97    5.82
  -9   0  34    1.92    4.16
  -9   1   1  286.97   33.87
  -9   1   1  292.11   34.17
  -9  -1   1  280.43   33.09
   9   1  -1  338.69   34.37
  -9   1   2    2.69    3.94
  -9   1   2    2.97    3.17
   9  -1  -2    4.89    3.87
  -9  -1   2    1.70    4.33
   9   1  -2    7.82    4.61
  -9   1   3    0.00    3.95
  -9   1   3    0.00    3.95
   9  -1  -3    5.16    4.49
  -9  -1   3    0.00    3.94
  -9  -1   3   -0.00    3.77
  -9   1   4   29.02    8.50
  -9   1   4   54.79   10.91
  -9  -1   4   44.40    9.02
  -9  -1   4   31.63    8.33
  -9  -1   5  120.55   17.37
  -9  -1   6    1.16    3.91
  -9  -1   7   36.20    8.58
  -9  -1   8    4.77    4.45
   9   1  -9    9.97    5.42
  -9   1  10    1.56    4.40
   9   1 -10   -0.00    3.44
  -9   1  11   86.35   14.69
   9   1 -11   66.81   13.37
  -9   1  12    5.83    5.02
  -9  -1  12    2.06    4.92
   9   1 -12    1.11    5.13
  -9   1  13   -0.00    4.08
  -9  -1  13    0.25    4.30
   9   1 -13    4.39    5.37
  -9   1  14    0.21    4.76
  -9  -1  14    0.53    3.78
   9   1 -14   -0.00    3.71
  -9   1  15   60.22   12.26
  -9  -1  15   35.82   10.33
   9   1 -15   68.21   13.98
  -9   1  16    2.10    5.41
  -9  -1  16    9.90    6.29
   9   1 -16    5.36    6.03
  -9   1  17   30.40    9.47
   9  -1 -17   31.35   10.21
  -9  -1  17   39.78   10.35
   9   1 -17   22.76    9.22
  -9   1  18    1.93    5.62
   9  -1 -18   -0.00    3.96
  -9  -1  18    4.15    5.40
   9   1 -18    0.00    5.45
  -9   1  19    8.64    6.89
   9  -1 -19    0.00    4.08
  -9  -1  19    5.47    5.94
   9   1 -19    8.33    7.05
  -9   1  20    0.53    5.03
   9  -1 -20    2.59    5.67
  -9  -1  20    3.56    4.39
   9   1 -20    0.00    5.27
  -9   1  21   60.44   12.93
   9  -1 -21   26.32    9.69
  -9  -1  21   42.70   11.61
   9   1 -21   47.48   12.15
  -9   1  22    4.36    6.46
   9  -1 -22    0.35    4.21
  -9  -1  22   -0.00    5.00
   9   1 -22    1.62    3.88
  -9   1  23    3.75    5.17
   9  -1 -23    3.48    5.11
  -9  -1  23    6.59    5.88
   9   1 -23    2.48    5.93
  -9   1  24    7.49    6.24
   9  -1 -24    3.09    4.57
  -9  -1  24    2.04    5.92
   9   1 -24    1.38    5.27
  -9   1  25    4.83    4.47
  -9  -1  25    3.31    4.81
   9   1 -25   10.45    6.74
  -9   1  26   -0.00    4.40
  -9  -1  26    8.82    6.97
   9   1 -26    0.64    4.86
  -9   1  27   11.09    7.61
   9   1 -27    7.59    6.99
  -9   1  28   -0.00    4.50
  -9  -1  28    1.41    4.35
   9   1 -28    0.00    6.23
  -9   1  29   -0.00    4.54
  -9  -1  29    2.06    5.25
  -9   1  30    7.10    5.64
  -9  -1  30   -0.00    3.07
  -9   1  31    2.09    4.81
  -9  -1  31    9.16    7.55
  -9   1  32   -0.00    5.07
  -9  -1  32   -0.00    4.45
  -9   1  33    0.96    5.06
  -9  -1  33    4.04    4.89
  -9   1  34   -0.00    6.31
  -9  -1  34    1.28    5.06
  -9   2   1   36.76    9.42
  -9  -2   1   43.66    8.92
   9   2  -1   44.91    8.69
   9   2  -1   32.62    7.46
   9   2  -1   15.22    6.42
  -9   2   2    3.88    4.14
  -9  -2   2    6.63    4.07
   9   2  -2    2.14    4.33
  -9   2   3  127.64   18.23
  -9  -2   3  127.06   15.99
   9   2  -3   75.58   14.21
  -9   2   4    2.00    4.00
  -9  -2   4    4.18    4.10
   9   2  -4    1.11    3.42
  -9   2   5    8.28    5.27
  -9  -2   5   15.60    5.82
   9   2  -5    2.20    4.47
  -9  -2   6   -0.00    3.35
   9   2  -6    0.30    3.64
  -9  -2   7   44.55    9.38
   9   2  -7   27.11    8.15
  -9   2   8   24.74    7.96
  -9  -2   8   24.42    7.31
   9   2  -8   19.73    7.02
  -9   2   9   28.86    8.42
  -9  -2   9   28.54    8.24
   9   2  -9   30.51    8.21
  -9   2  10   -0.00    4.10
   9   2 -10   -0.00    3.81
   9   2 -11   -0.00    3.08
  -9   2  12    2.79    4.30
   9   2 -12    5.02    5.45
  -9   2  13   21.02    7.58
  -9  -2  13   22.00    7.93
   9   2 -13   20.07    7.80
  -9   2  14   23.68    8.72
  -9  -2  14   27.51    8.78
   9   2 -14   11.75    7.34
  -9   2  15   15.23    6.90
  -9  -2  15    9.76    5.79
   9   2 -15    9.54    6.21
  -9   2  16   -0.00    4.40
  -9  -2  16    4.27    5.18
   9   2 -16   -0.00    4.62
  -9   2  17   27.20    8.83
  -9  -2  17   38.30    9.93
   9   2 -17   23.87    9.14
  -9   2  18   -0.00    5.48
  -9  -2  18   -0.00    4.28
   9   2 -18    0.00    5.62
  -9   2  19   77.14   14.76
  -9  -2  19   52.01   12.33
   9   2 -19   43.25   11.88
  -9   2  20    7.31    5.44
  -9  -2  20   -0.00    5.24
   9   2 -20    0.10    5.13
  -9   2  21    2.32    4.41
   9  -2 -21    3.88    6.32
  -9  -2  21    6.37    5.77
  -9   2  22    4.87    6.92
   9  -2 -22    1.70    4.91
  -9  -2  22    6.16    7.19
   9   2 -22    2.84    4.78
  -9   2  23   40.13   11.56
   9  -2 -23   29.62   10.69
  -9  -2  23   53.90   11.97
   9   2 -23   34.01   10.47
  -9   2  24    3.66    5.50
   9  -2 -24    1.00    5.37
  -9  -2  24   -0.00    3.65
   9   2 -24    4.56    5.93
  -9   2  25    0.00    4.91
  -9  -2  25    3.36    5.74
   9   2 -25    0.93    4.15
  -9   2  26   -0.00    5.32
  -9  -2  26    0.00    3.72
   9   2 -26   -0.00    4.30
  -9   2  27   -0.00    5.98
  -9  -2  27    4.08    5.10
   9   2 -27    1.76    4.71
  -9   2  28    2.07    4.07
  -9  -2  28    6.96    6.38
   9   2 -28    1.08    4.54
  -9   2  29    0.00    5.77
  -9  -2  29   -0.00    4.14
   9   2 -29    3.31    5.78
  -9   2  30    5.01    6.25
  -9  -2  30    5.47    5.53
   9   2 -30    5.07    5.99
  -9   2  31   -0.00    5.87
  -9  -2  31    2.42    5.66
  -9   2  32   -0.00    7.18
  -9  -2  32   -0.00    4.93
  -9   2  33    3.01    5.26
  -9  -2  33    0.00    5.45
  -9   2  34    0.00    6.75
  -9  -2  34    0.00    5.01
  -9   3   1  127.69   19.66
  -9  -3   1  111.67   17.08
   9   3  -1  139.95   17.80
   9   3  -1  147.35   17.27
   9   3  -1  142.74   18.40
  -9   3   2   16.04    6.72
  -9  -3   2   36.45    7.53
   9   3  -2   32.92    7.06
   9   3  -2    4.04    4.33
  -9   3   3   -0.00    3.73
  -9  -3   3   -0.00    3.54
   9   3  -3    1.24    3.37
   9   3  -3   -0.00    3.33
  -9   3   4    0.00    3.39
   9  -3  -4    1.50    3.35
   9  -3  -4    4.57    5.25
  -9  -3   4    6.01    4.16
   9   3  -4    1.55    3.52
  -9   3   5   60.98   11.85
  -9   3   5   49.13   11.18
   9  -3  -5   49.22   11.06
   9  -3  -5   43.03   10.32
  -9  -3   5   54.15    9.93
   9   3  -5   21.61    7.18
  -9   3   6   27.13    8.58
   9  -3  -6   34.82    8.96
   9  -3  -6   29.98    8.93
  -9  -3   6   47.02    9.49
   9   3  -6   19.70    6.60
  -9   3   7   32.79    8.99
   9  -3  -7   16.86    7.33
  -9  -3   7   12.19    6.36
   9   3  -7   15.72    6.06
  -9   3   8   -0.00    3.88
   9  -3  -8    2.30    4.00
  -9  -3   8   -0.00    3.76
   9   3  -8   -0.00    3.24
  -9   3   9   10.19    5.53
   9  -3  -9    9.13    6.24
  -9  -3   9    0.00    4.41
   9   3  -9    7.39    5.13
  -9   3  10    0.00    4.36
   9  -3 -10    1.15    5.28
  -9  -3  10    2.10    4.32
   9   3 -10    3.00    4.69
  -9   3  11  118.28   17.99
   9  -3 -11   76.51   16.09
   9   3 -11  120.40   17.44
  -9   3  12   19.45    8.07
   9  -3 -12   11.09    6.23
   9   3 -12   19.48    7.00
  -9   3  13    0.00    4.03
   9  -3 -13    2.00    4.67
   9   3 -13    0.00    4.16
  -9   3  14    0.00    5.10
  -9  -3  14    2.12    4.38
   9   3 -14    0.70    3.18
  -9   3  15   43.34   11.43
  -9  -3  15   33.67    9.66
   9   3 -15   34.94    9.88
  -9   3  16   11.29    6.51
  -9  -3  16    5.58    5.25
   9   3 -16   10.66    5.76
  -9   3  17   48.99   11.32
  -9  -3  17   23.10    7.80
   9   3 -17    5.68    5.68
  -9   3  18    0.26    4.53
  -9  -3  18    3.02    4.53
   9   3 -18    3.00    4.45
  -9  -3  19    2.64    3.89
   9   3 -19    4.66    4.95
  -9   3  20    3.56    5.25
  -9  -3  20    9.09    6.66
   9   3 -20   10.00    6.91
  -9   3  21   38.89   10.70
  -9  -3  21   47.16   11.17
   9   3 -21   18.67    8.74
  -9   3  22    3.87    5.45
  -9  -3  22    0.00    4.32
   9   3 -22    3.34    5.06
  -9   3  23   15.27    7.70
  -9  -3  23    4.61    5.84
   9   3 -23    3.79    5.95
  -9   3  24   -0.00    4.85
  -9  -3  24    1.56    5.04
   9   3 -24   -0.00    4.88
  -9   3  25    4.56    6.89
  -9  -3  25    6.62    6.03
   9   3 -25    2.89    5.33
  -9   3  26   -0.00    6.14
  -9  -3  26    0.00    5.11
   9   3 -26    1.78    3.83
  -9   3  27    9.36    6.56
  -9  -3  27    4.91    4.57
   9   3 -27    4.81    5.25
  -9   3  28   -0.00    5.62
  -9  -3  28   -0.00    5.46
   9   3 -28    2.33    4.15
  -9   3  29    0.00    6.02
  -9  -3  29   -0.00    5.23
   9   3 -29    4.48    5.60
  -9   3  30    5.03    5.87
  -9  -3  30    4.44    5.99
   9   3 -30   -0.00    5.11
  -9   3  31    5.43    6.64
  -9  -3  31    4.73    6.10
   9   3 -31    1.86    7.21
  -9   3  32    0.00    4.79
  -9  -3  32   -0.00    5.81
  -9   3  33    8.23    7.34
  -9  -3  33    0.00    6.84
  -9  -3  34   -0.00    4.11
  -9   4   1    1.67    3.77
   9  -4  -1    0.73    4.27
   9  -4  -1   12.06    6.82
  -9  -4   1    3.33    3.60
   9   4  -1    2.84    3.29
   9   4  -1   -0.00    3.71
  -9   4   2   27.23    9.25
  -9   4   2   41.11   10.32
   9  -4  -2   55.16   11.37
   9  -4  -2   37.78   11.27
  -9  -4   2   43.25    8.35
   9   4  -2   42.46    8.43
   9   4  -2   21.47    7.04
  -9   4   3   51.48   11.15
  -9   4   3   57.81   12.74
   9  -4  -3   59.29   11.95
   9  -4  -3   41.17   11.03
  -9  -4   3   39.58    8.25
   9   4  -3   52.81    9.26
   9   4  -3   19.95    6.59
  -9   4   4   31.89    9.08
  -9   4   4   37.90   10.46
   9  -4  -4   33.45    9.64
   9  -4  -4   47.77   11.23
  -9  -4   4   33.07    8.35
   9   4  -4   53.54    9.47
   9   4  -4   32.81    8.31
  -9   4   5   51.68   12.04
  -9   4   5   45.86   11.62
   9  -4  -5   66.26   13.46
   9  -4  -5   65.99   13.71
  -9  -4   5   50.68   10.24
   9   4  -5   81.80   11.69
   9   4  -5   42.03    9.68
  -9   4   6    0.00    4.28
  -9   4   6    0.00    4.63
   9  -4  -6    1.32    3.63
   9  -4  -6    5.39    5.37
  -9  -4   6    1.30    2.76
   9   4  -6   -0.00    3.38
  -9   4   7   61.21   12.41
   9  -4  -7   72.76   12.90
   9  -4  -7   47.94   11.37
  -9  -4   7   49.87   10.07
   9   4  -7   32.42    9.37
  -9   4   8   66.65   13.45
   9  -4  -8   71.71   14.12
  -9  -4   8   85.23   13.14
   9   4  -8   52.64   11.38
  -9   4   9   51.45   11.64
   9  -4  -9   42.10   11.17
  -9  -4   9   39.31    9.20
   9   4  -9   41.12    9.54
  -9   4  10   -0.00    3.69
   9  -4 -10   -0.00    4.66
  -9  -4  10    1.59    4.22
   9   4 -10   -0.00    4.31
  -9   4  11   11.11    6.50
   9  -4 -11    3.97    5.23
   9   4 -11    1.28    4.27
  -9   4  12    4.98    4.83
   9  -4 -12    6.92    6.19
   9   4 -12    7.92    4.64
  -9   4  13   36.88    9.69
   9  -4 -13   20.85    8.14
   9   4 -13   25.29    8.33
  -9   4  14   11.83    7.02
   9  -4 -14   14.40    7.12
  -9  -4  14   13.05    5.99
   9   4 -14    3.01    4.68
  -9   4  15    8.86    6.77
   9  -4 -15   12.04    7.27
  -9  -4  15   19.34    7.06
   9   4 -15    6.83    5.68
  -9   4  16   -0.00    3.50
   9  -4 -16    0.00    5.28
  -9  -4  16   -0.00    3.20
   9   4 -16   -0.00    4.01
  -9   4  17    7.05    6.04
   9  -4 -17   29.09    9.70
   9   4 -17   13.38    6.41
  -9   4  18   59.26   12.45
   9  -4 -18   56.98   13.64
  -9  -4  18   35.20    9.98
   9   4 -18   26.07    9.77
  -9   4  19   48.09   12.16
  -9  -4  19   33.47    9.59
   9   4 -19   27.07    8.91
  -9   4  20    1.16    3.37
  -9  -4  20   -0.00    4.39
   9   4 -20    3.33    5.36
  -9   4  21    2.51    4.75
  -9  -4  21    3.23    5.34
   9   4 -21   -0.00    4.93
  -9   4  22    7.77    5.60
  -9  -4  22    2.55    5.33
   9   4 -22   -0.00    3.69
  -9   4  23    7.20    6.47
  -9  -4  23   22.83    8.66
   9   4 -23   34.75   10.05
  -9   4  24    9.04    6.68
  -9  -4  24   12.33    7.13
   9   4 -24    2.92    4.71
  -9   4  25   11.25    7.11
  -9  -4  25   -0.00    5.08
   9   4 -25    2.15    5.10
  -9   4  26   -0.00    4.56
  -9  -4  26   -0.00    2.68
   9   4 -26    0.28    4.98
  -9   4  27    0.69    5.20
  -9  -4  27   -0.00    4.74
   9   4 -27    0.84    5.09
  -9   4  28   -0.00    4.40
  -9  -4  28   -0.00    4.84
   9   4 -28    4.23    5.52
  -9   4  29   22.76    8.20
  -9  -4  29    0.00    5.10
   9   4 -29    4.86    5.67
  -9   4  30    3.40    6.14
  -9  -4  30   -0.00    4.87
   9   4 -30   -0.00    4.37
  -9   4  31    3.45    5.86
  -9  -4  31   -0.00    6.07
   9   4 -31    4.20    6.39
  -9   4  32   -0.00    5.01
  -9  -4  32   -0.00    5.20
   9   4 -32    7.64    5.77
  -9   4  33    0.21    5.11
  -9  -4  33   -0.00    5.32
  -9   5   1   96.69   16.81
   9  -5  -1  133.08   17.90
   9  -5  -1   89.51   16.73
  -9  -5   1   92.29   13.38
   9   5  -1   86.68   12.84
   9   5  -1   75.61   12.49
  -9   5   2   44.61   11.11
   9  -5  -2   54.44   11.47
   9  -5  -2   41.86   11.72
  -9  -5   2   44.03    8.50
   9   5  -2   58.90    9.68
   9   5  -2   32.39    7.94
  -9   5   3    0.00    3.89
  -9   5   3    4.08    5.58
   9  -5  -3    7.10    6.15
   9  -5  -3    3.77    5.75
  -9  -5   3    0.00    3.55
   9   5  -3   11.71    5.15
   9   5  -3    6.66    4.06
  -9   5   4   63.26   13.22
  -9   5   4   73.15   14.19
   9  -5  -4   80.25   14.12
   9  -5  -4   50.64   12.72
  -9  -5   4   46.85    9.84
   9   5  -4   54.66   10.28
   9   5  -4   59.86   10.72
  -9   5   5   11.89    6.46
  -9   5   5   16.97    7.93
   9  -5  -5   24.70    8.27
   9  -5  -5   27.84    9.30
  -9  -5   5   31.72    7.45
   9   5  -5   21.40    6.41
   9   5  -5   19.54    6.74
  -9   5   6   45.79   10.64
  -9   5   6   33.62   10.19
   9  -5  -6   48.44   11.39
   9  -5  -6   38.68   11.30
  -9  -5   6   39.19    8.64
   9   5  -6   26.35    7.74
   9  -5  -7   59.74   11.81
   9  -5  -7   64.58   13.46
  -9  -5   7   74.03   11.55
   9   5  -7   17.12    7.65
  -9   5   8   -0.00    4.68
   9  -5  -8   -0.00    4.45
   9  -5  -8    2.94    5.01
  -9  -5   8   -0.00    3.82
   9   5  -8   -0.00    4.09
  -9   5   9   -0.00    4.53
   9  -5  -9    0.00    4.66
  -9  -5   9    0.22    3.72
   9   5  -9    1.00    4.23
  -9   5  10    7.30    5.54
   9  -5 -10   -0.00    5.06
  -9  -5  10    2.28    4.11
   9   5 -10    2.27    3.67
  -9   5  11   42.84   10.67
   9  -5 -11   35.35   10.40
  -9  -5  11   57.12   10.84
   9   5 -11   25.49    8.55
  -9   5  12   24.15    7.91
   9  -5 -12   20.47    8.04
   9   5 -12   19.10    6.85
  -9   5  13    1.14    5.15
   9  -5 -13    2.83    5.46
   9   5 -13    0.97    4.48
  -9   5  14   12.02    6.15
   9  -5 -14    0.00    5.44
  -9  -5  14   10.63    6.25
   9   5 -14   10.83    6.11
  -9   5  15   22.55    8.47
   9  -5 -15   11.89    7.59
   9   5 -15   11.83    7.48
  -9   5  16   34.28    9.80
   9  -5 -16   17.45    8.52
  -9  -5  16   21.71    8.07
   9   5 -16   16.01    7.85
  -9   5  17   18.40    7.29
   9  -5 -17   26.50    9.95
  -9  -5  17   10.35    6.76
   9   5 -17   21.84    7.83
  -9   5  18   10.99    6.18
  -9  -5  18    0.64    4.15
  -9   5  19    2.60    4.63
  -9  -5  19    0.37    4.71
   9   5 -19   -0.00    3.66
  -9   5  20    1.48    4.04
  -9  -5  20   -0.00    4.50
   9   5 -20    1.76    4.03
  -9   5  21    5.85    6.22
  -9  -5  21    9.76    7.17
   9   5 -21   17.41    6.98
  -9   5  22   23.59    9.07
  -9  -5  22    8.72    6.92
   9   5 -22    8.13    5.62
  -9   5  23    9.50    6.39
  -9  -5  23    6.37    6.05
   9   5 -23    7.27    5.24
  -9   5  24    0.00    4.32
  -9  -5  24    0.00    4.95
   9   5 -24    2.26    4.23
  -9  -5  25    4.29    6.05
   9   5 -25   -0.00    4.32
  -9   5  26    3.71    6.33
  -9  -5  26   12.10    6.98
   9   5 -26    6.86    5.45
  -9   5  27    2.29    5.46
  -9  -5  27    1.33    5.81
   9   5 -27    5.17    5.54
  -9   5  28   -0.00    4.31
  -9  -5  28    3.67    5.46
   9   5 -28    6.60    5.33
  -9   5  29   -0.00    4.09
  -9  -5  29    6.42    6.50
   9   5 -29    1.68    4.41
  -9   5  30   -0.00    6.06
  -9  -5  30    0.00    5.63
   9   5 -30    2.69    5.23
  -9   5  31    5.90    5.90
  -9  -5  31    0.00    5.65
   9   5 -31    3.50    5.07
  -9   5  32   -0.00    5.87
  -9  -5  32    0.90    4.77
   9   5 -32   -0.00    4.28
  -9  -5  33    3.82    6.41
   9   5 -33    7.28    5.84
  -9   6   1    0.72    3.92
   9  -6  -1   -0.00    3.72
   9  -6  -1    2.44    5.30
  -9  -6   1   -0.00    2.54
   9   6  -1    0.54    2.87
  -9   6   2   91.69   16.83
   9  -6  -2   86.91   15.52
   9  -6  -2   83.21   16.75
  -9  -6   2   94.62   13.39
   9   6  -2  107.30   14.21
  -9   6   3   18.57    7.86
   9  -6  -3   17.10    6.92
   9  -6  -3   24.06    9.46
  -9  -6   3   20.97    5.81
   9   6  -3   24.07    6.60
  -9   6   4   18.12    8.24
  -9   6   4   14.08    7.34
   9  -6  -4   14.44    7.23
   9  -6  -4   36.19   11.26
  -9  -6   4   28.18    6.62
   9   6  -4   14.89    5.68
  -9   6   5   10.56    6.54
  -9   6   5   14.79    6.82
   9  -6  -5    7.86    6.66
  -9  -6   5   18.72    6.06
   9   6  -5   11.94    5.20
  -9   6   6   14.40    7.89
  -9   6   6    6.78    6.35
   9  -6  -6    7.32    6.94
   9  -6  -6    0.00    6.18
  -9  -6   6    1.13    3.43
   9   6  -6    7.14    4.57
  -9   6   7   14.46    6.93
  -9   6   7   15.73    7.72
   9  -6  -7   14.52    7.05
   9  -6  -7   19.52    9.54
  -9  -6   7   21.87    6.95
   9   6  -7    7.31    5.26
   9  -6  -8   52.54   12.50
   9  -6  -8   65.93   14.58
  -9  -6   8   60.80   11.40
   9   6  -8   54.33   10.57
  -9   6   9    9.98    6.65
   9  -6  -9    4.06    4.95
   9  -6  -9   11.08    7.43
  -9  -6   9    7.60    4.95
   9   6  -9    6.56    5.00
  -9   6  10   -0.00    4.15
   9  -6 -10   -0.00    4.65
   9  -6 -10    1.69    5.92
  -9  -6  10    0.00    3.36
   9   6 -10    3.56    4.65
  -9   6  11    0.23    4.53
   9  -6 -11   -0.00    5.23
  -9  -6  11   -0.00    3.85
   9   6 -11   -0.00    4.29
  -9   6  12   29.76    9.17
   9  -6 -12   17.23    8.33
   9   6 -12   19.26    7.83
   9  -6 -13    6.18    5.93
   9   6 -13   13.83    5.57
  -9   6  14   26.02    9.02
   9  -6 -14   25.22    9.93
  -9  -6  14   36.34    8.98
   9   6 -14   20.17    7.43
  -9   6  15    2.61    5.77
  -9  -6  15    0.77    3.72
   9   6 -15    4.16    4.93
  -9   6  16    0.00    3.87
  -9  -6  16   -0.00    4.17
   9   6 -16    4.31    5.22
  -9   6  17   17.32    7.28
  -9  -6  17    6.30    4.67
   9   6 -17    2.69    4.57
  -9   6  18    7.22    6.82
  -9  -6  18   31.53    9.81
   9   6 -18   21.92    7.98
  -9   6  19    9.68    6.82
  -9  -6  19    0.48    4.08
   9   6 -19    5.22    4.82
  -9   6  20    0.52    4.24
  -9  -6  20   -0.00    4.74
   9   6 -20    2.16    4.65
  -9   6  21    5.80    5.38
  -9  -6  21    0.70    5.21
   9   6 -21   -0.00    4.30
  -9   6  22    3.79    5.83
  -9  -6  22   11.47    7.32
   9   6 -22    2.44    3.96
  -9   6  23    5.63    5.32
  -9  -6  23    6.29    5.47
   9   6 -23    0.95    4.20
  -9   6  24    5.37    6.97
  -9  -6  24    5.65    4.95
   9   6 -24    5.39    4.89
  -9   6  25    0.15    4.35
  -9  -6  25    0.30    2.90
   9   6 -25    4.25    4.96
  -9   6  26    5.92    5.26
  -9  -6  26    1.13    4.58
   9   6 -26   -0.00    3.09
  -9   6  27    3.11    6.30
  -9  -6  27    4.99    6.25
   9   6 -27    1.39    4.63
  -9   6  28    6.49    6.60
  -9  -6  28    4.13    5.48
   9   6 -28    0.00    4.38
  -9  -6  29   -0.00    3.51
   9   6 -29    7.93    5.30
  -9   6  30    0.98    5.41
  -9  -6  30    2.83    6.77
   9   6 -30   -0.00    4.42
  -9   6  31    2.16    5.09
  -9  -6  31    0.00    5.44
   9   6 -31    2.50    4.79
  -9   6  32    0.00    4.46
  -9  -6  32   -0.00    6.05
   9   6 -32   -0.00    3.94
  -9  -6  33    7.93    6.68
   9   6 -33   -0.00    3.82
   9   6 -34    0.38    4.53
  -9   7   1   15.18    7.05
   9  -7  -1   21.37    8.02
   9   7  -1    5.50    4.17
  -9   7   2    4.88    5.29
   9  -7  -2    8.50    5.26
   9   7  -2    4.84    3.50
  -9   7   3    0.00    3.87
   9  -7  -3    1.57    4.23
   9  -7  -3   -0.00    5.54
   9   7  -3   -0.00    2.95
  -9   7   4    6.34    5.75
   9  -7  -4   18.53    7.63
   9  -7  -4   24.57    9.38
   9   7  -4    8.23    4.60
  -9   7   5    8.14    5.83
  -9   7   5    5.12    6.03
   9  -7  -5   -0.62    5.87
   9  -7  -5    2.99    5.35
   9   7  -5    0.93    3.12
  -9   7   6   24.81    8.55
  -9   7   6   47.62   11.83
   9  -7  -6   51.08   11.68
  -9  -7   6   35.77    8.18
   9   7  -6   16.89    6.09
  -9   7   7    2.49    3.81
  -9   7   7    8.65    6.25
   9  -7  -7    4.83    6.00
   9  -7  -7    0.00    4.46
  -9  -7   7    2.17    3.62
   9   7  -7    4.35    4.23
  -9   7   8    3.19    5.03
   9  -7  -8   -0.00    4.66
   9  -7  -8    0.00    5.88
  -9  -7   8    1.60    3.89
   9   7  -8   -0.00    3.60
  -9   7   9    9.51    6.16
   9  -7  -9   18.97    7.64
   9  -7  -9   -0.00    5.21
  -9  -7   9   11.49    5.01
   9   7  -9    1.35    4.00
  -9   7  10   22.51    8.21
   9  -7 -10   19.15    7.85
   9  -7 -10   14.13    7.62
  -9  -7  10   22.96    7.21
   9   7 -10   15.92    5.63
  -9   7  11   21.43    8.31
   9  -7 -11   20.67    8.02
   9  -7 -11   16.87    8.63
  -9  -7  11   14.35    6.16
   9   7 -11    3.93    4.71
  -9   7  12   39.14   10.81
   9  -7 -12   41.07   11.15
   9   7 -12   23.49    7.22
  -9   7  13    5.05    5.18
   9   7 -13    1.20    2.56
  -9   7  14    1.49    4.71
  -9  -7  14    2.51    4.36
   9   7 -14    2.93    4.23
  -9  -7  15    5.09    4.70
   9   7 -15    1.05    4.60
  -9   7  16   31.83    9.42
  -9  -7  16   23.26    8.13
   9   7 -16   26.64    8.14
  -9   7  17    3.50    5.08
  -9  -7  17    1.61    3.83
   9   7 -17    1.84    4.21
  -9   7  18    2.24    4.30
  -9  -7  18   -0.00    4.45
   9   7 -18   -0.00    5.07
  -9   7  19   -0.00    5.07
  -9  -7  19    1.93    4.48
   9   7 -19    0.47    4.59
  -9   7  20    7.19    5.57
  -9  -7  20    0.00    4.88
   9   7 -20    7.23    5.67
  -9   7  21    0.92    4.19
  -9  -7  21    9.81    6.78
   9   7 -21    2.44    4.28
  -9  -7  22    4.11    6.27
   9   7 -22   15.89    6.77
  -9   7  23   -0.00    3.35
  -9  -7  23   -0.00    4.62
   9   7 -23    0.71    3.59
  -9   7  24    5.06    5.74
  -9  -7  24   -0.00    4.74
   9   7 -24    7.08    5.88
  -9   7  25   -0.00    5.98
  -9  -7  25   -0.00    5.49
   9   7 -25   -3.16    4.79
  -9   7  26    6.40    6.38
  -9  -7  26   12.83    7.45
   9   7 -26    0.06    4.08
  -9   7  27    5.80    5.77
  -9  -7  27    2.24    4.67
   9   7 -27    4.84    4.81
  -9   7  28    0.00    5.50
  -9  -7  28   -0.00    4.05
   9   7 -28    2.68    3.63
  -9   7  29    3.50    5.80
  -9  -7  29    3.09    5.77
   9   7 -29    0.00    4.79
  -9   7  30    2.03    4.82
  -9  -7  30    3.07    7.07
   9   7 -30    0.90    4.23
  -9   7  31    0.34    4.98
  -9  -7  31    5.96    5.55
   9   7 -31    2.31    5.36
  -9  -7  32    7.33    5.82
   9   7 -32    5.43    5.75
   9   7 -33    0.01    4.36
   9   7 -34    3.09    5.42
   9  -8  -1   11.55    5.97
   9   8  -1    2.89    3.15
   9  -8  -2   18.99    7.61
   9   8  -2   20.61    5.61
   9  -8  -3    2.31    3.94
   9   8  -3   -0.00    3.04
   9   8  -4   25.15    6.87
   9  -8  -5   -0.00    5.41
   9  -8  -5    0.00    5.34
   9   8  -5   -0.00    3.11
   9  -8  -6   -0.00    4.54
   9  -8  -6    1.95    4.76
   9   8  -6    4.40    3.48
  -9   8   7   -0.00    4.76
   9  -8  -7   -0.00    4.69
   9   8  -7    2.27    3.63
  -9   8   8   65.93   13.61
  -9   8   8   50.99   13.46
   9  -8  -8   67.69   14.23
   9   8  -8   37.98    8.75
  -9   8   9    3.61    4.17
  -9   8   9    1.43    5.28
   9  -8  -9    3.39    5.65
   9   8  -9    1.30    2.76
  -9   8  10   12.06    6.37
   9  -8 -10   20.75    8.33
   9   8 -10    8.40    4.87
  -9   8  11    7.15    6.09
   9  -8 -11    0.22    3.49
  -9  -8  11    5.30    4.44
   9   8 -11    3.85    4.22
  -9   8  12   14.05    7.89
   9  -8 -12    3.75    5.77
   9   8 -12    6.49    5.48
  -9   8  13   -0.00    4.47
   9  -8 -13   -0.00    5.31
   9   8 -13    0.42    3.77
  -9   8  14   10.75    6.38
  -9  -8  14   12.71    6.35
   9   8 -14   10.96    5.33
  -9   8  15    0.82    5.10
  -9  -8  15    2.98    4.95
   9   8 -15    2.13    4.05
  -9   8  16   -0.00    5.15
  -9  -8  16   -0.00    4.22
   9   8 -16   -0.00    2.91
  -9   8  17    0.81    4.72
  -9  -8  17    1.80    5.44
  -9   8  18   22.22    8.42
  -9  -8  18    8.81    6.00
   9   8 -18   19.08    8.15
  -9   8  19    1.12    4.77
  -9  -8  19    1.77    5.45
   9   8 -19    3.04    5.39
  -9   8  20   11.12    6.63
  -9  -8  20    0.63    4.57
   9   8 -20    3.84    5.63
  -9   8  21    2.29    4.35
  -9  -8  21   -0.00    3.83
   9   8 -21    2.72    4.15
  -9   8  22    0.00    4.51
  -9  -8  22    3.16    5.33
   9   8 -22   -0.00    3.65
  -9   8  23   -0.00    4.03
  -9  -8  23   -0.00    4.22
   9   8 -23    0.79    5.05
  -9   8  24    1.74    4.84
  -9  -8  24   14.17    6.91
   9   8 -24    7.33    6.33
  -9   8  25   -0.00    4.57
  -9  -8  25    7.82    6.57
   9   8 -25    1.66    4.25
  -9   8  26    0.00    5.45
  -9  -8  26   -0.00    6.11
   9   8 -26   10.26    6.78
  -9   8  27   -0.00    4.52
  -9  -8  27    0.00    3.67
   9   8 -27   -0.00    4.02
  -9   8  28    4.70    5.42
  -9  -8  28    5.10    6.02
  -9   8  29    2.58    6.14
  -9  -8  29   -0.00    4.97
   9   8 -29   -0.00    4.80
  -9   8  30    8.71    7.39
  -9  -8  30    1.14    5.71
   9   8 -30    0.00    4.30
  -9  -8  31   -0.00    4.87
   9   8 -31    1.14    4.63
  -9  -8  32    1.68    4.80
   9   8 -32    2.16    4.23
   9   8 -33    1.78    6.03
  -9   9   1   -0.00    4.61
   9  -9  -1    0.00    3.73
   9   9  -1   -0.00    2.22
  -9   9   2    6.66    6.74
   9  -9  -2   54.26   11.63
   9   9  -2   27.08    6.22
  -9   9   3    1.53    4.78
   9  -9  -3    2.02    5.20
  -9   9   4    7.52    6.19
   9  -9  -4    5.95    5.52
   9   9  -4    0.00    3.28
  -9   9   5    1.44    4.20
   9  -9  -5    7.98    5.73
   9   9  -5    3.37    3.10
   9  -9  -6   66.35   12.86
   9   9  -6   21.59    6.32
  -9   9   7    1.70    4.74
   9  -9  -7    0.00    5.06
   9   9  -7   -0.00    3.23
  -9   9   8    0.00    5.40
  -9   9   8   -0.00    4.35
   9  -9  -8    2.85    4.97
   9   9  -8    2.26    3.33
  -9   9   9    0.97    4.77
  -9   9   9   12.44    7.24
   9  -9  -9    2.16    4.37
   9   9  -9    0.00    3.43
  -9   9  10    2.34    4.63
  -9   9  10   23.42    9.11
   9  -9 -10    2.81    5.63
  -9   9  11    0.75    3.87
   9  -9 -11    0.38    5.08
   9   9 -11   -0.00    3.80
  -9   9  12   28.35    9.08
   9  -9 -12   30.03    9.62
   9   9 -12   12.94    6.11
  -9   9  13   -0.00    4.10
   9  -9 -13   -0.00    3.38
   9   9 -13    2.93    3.85
  -9   9  14    2.10    4.36
   9  -9 -14    0.44    3.16
   9   9 -14    0.68    4.12
  -9   9  15    1.21    5.00
   9  -9 -15    4.05    5.41
   9   9 -15   -0.00    3.95
  -9   9  16   19.11    9.02
   9  -9 -16   32.07    9.66
   9   9 -16   13.16    6.43
  -9   9  17    9.10    6.69
  -9  -9  17   -0.00    3.90
   9   9 -17    3.12    4.55
  -9   9  18   -0.00    4.74
  -9  -9  18    7.42    6.25
   9   9 -18    4.73    5.32
  -9   9  19    4.04    5.57
  -9  -9  19    4.37    5.22
   9   9 -19    6.14    5.52
  -9   9  20   -0.00    4.22
  -9  -9  20    8.63    6.06
   9   9 -20    2.55    5.52
  -9   9  21   -0.00    4.68
  -9  -9  21   -0.00    4.09
   9   9 -21    5.20    5.90
  -9   9  22   17.20    8.28
  -9  -9  22    6.22    5.40
   9   9 -22   20.41    7.69
  -9   9  23   -0.00    3.75
  -9  -9  23    3.52    4.32
   9   9 -23    8.52    6.01
  -9   9  24    2.73    4.86
  -9  -9  24   -0.00    4.55
   9   9 -24   -0.00    5.59
  -9   9  25   -0.00    5.84
  -9  -9  25   -0.00    4.94
   9   9 -25    1.48    3.95
  -9   9  26   11.64    7.12
  -9  -9  26    0.18    5.42
   9   9 -26   10.22    6.88
  -9   9  27    1.92    4.53
  -9  -9  27    3.63    6.03
   9   9 -27    4.56    5.20
  -9   9  28    5.65    6.16
  -9  -9  28    0.10    6.18
   9   9 -28    3.07    5.47
  -9   9  29   -0.00    3.78
  -9  -9  29   -0.00    3.98
   9   9 -29    6.36    5.30
  -9  -9  30    3.43    6.52
   9   9 -30    1.59    4.68
  -9  -9  31    4.28    6.57
  -9  10   1    6.81    6.39
   9 -10  -1    1.96    5.20
  -9  10   2    6.95    6.81
   9 -10  -2   13.81    7.68
   9  10  -2   10.49    4.16
  -9  10   3   -0.00    3.22
   9 -10  -3    0.00    4.20
   9  10  -3    0.00    2.36
  -9  10   4    8.90    6.70
   9 -10  -4   34.62    9.71
   9  10  -4   18.66    5.31
  -9  10   5    0.00    4.19
   9 -10  -5    3.59    5.13
   9  10  -5    1.26    2.99
  -9  10   6    4.04    5.24
   9 -10  -6    0.00    3.64
  -9  10   7    1.45    5.18
   9 -10  -7    0.00    4.92
   9  10  -7    2.36    4.05
  -9  10   8   15.19    7.76
   9 -10  -8   13.48    7.38
   9  10  -8   11.71    4.85
  -9  10   9   10.25    7.15
   9 -10  -9   -0.00    5.26
   9  10  -9    1.99    4.26
  -9  10  10   -0.00    5.40
  -9  10  10    4.06    6.20
   9 -10 -10    0.38    4.54
   9  10 -10    6.33    4.14
  -9  10  11    7.83    6.37
  -9  10  11    5.47    6.23
   9 -10 -11    2.19    5.32
   9  10 -11    3.43    4.18
  -9  10  12    5.82    5.97
   9 -10 -12   -0.00    4.93
   9  10 -12    9.21    5.06
  -9  10  13    5.91    5.30
   9 -10 -13   -0.00    5.56
   9  10 -13    3.07    3.72
  -9  10  14    9.45    6.83
   9 -10 -14   11.02    6.03
   9  10 -14   11.29    5.42
  -9  10  15   -0.00    4.27
   9 -10 -15    3.70    4.95
   9  10 -15    0.32    2.93
  -9  10  16    1.51    5.13
   9 -10 -16    1.32    5.51
   9  10 -16    0.33    5.15
  -9  10  17    4.40    5.68
   9 -10 -17   -0.00    5.02
   9  10 -17    1.46    3.90
  -9  10  18   38.83   10.79
   9 -10 -18   12.62    6.72
   9  10 -18    4.95    5.04
  -9  10  19   -0.00    4.83
   9  10 -19    0.23    3.06
  -9  10  20    2.47    5.48
   9  10 -20    1.84    4.42
  -9  10  21   -0.00    5.02
   9  10 -21   -0.00    4.50
  -9  10  22    0.00    5.58
   9  10 -22    3.52    4.21
  -9  10  23    0.00    4.66
   9  10 -23    0.81    4.35
  -9  10  24    6.62    5.38
  -9 -10  24   -0.00    4.71
   9  10 -24    1.76    4.54
  -9  10  25    0.62    4.53
  -9 -10  25    2.06    5.10
   9  10 -25   -0.00    4.93
  -9  10  26   -0.00    4.85
  -9 -10  26   -0.00    3.63
   9  10 -26    1.92    5.20
  -9  10  27   -0.00    3.82
  -9 -10  27   -0.00    4.07
   9  10 -27    3.31    5.75
  -9  10  28    4.96    5.83
  -9 -10  28   -0.00    6.45
  -9 -10  29    4.43    6.43
  -9 -10  30    2.15    5.92
  -9  11   1   -0.00    5.35
   9 -11  -1   -0.00    3.68
   9  11  -1    0.00    2.59
  -9  11   2   14.50    7.04
   9 -11  -2    9.07    7.19
   9  11  -2   14.55    4.81
  -9  11   3    0.00    5.49
   9  11  -3    1.84    2.42
  -9  11   4    3.96    4.92
   9 -11  -4   11.38    6.57
   9  11  -4    1.49    3.01
  -9  11   5    7.29    6.72
   9 -11  -5    2.74    4.23
   9  11  -5    5.09    3.44
  -9  11   6   12.29    7.24
   9 -11  -6   14.61    7.50
   9  11  -6   10.08    4.37
  -9  11   7    1.86    3.96
   9 -11  -7    0.00    5.10
   9  11  -7    5.93    4.20
   9 -11  -8   -0.00    4.69
   9  11  -8    0.00    3.35
  -9  11   9   -0.00    4.96
   9 -11  -9    3.93    5.19
   9  11  -9    0.00    2.99
  -9  11  10    9.00    7.51
   9 -11 -10    4.99    6.18
   9  11 -10   11.66    6.00
  -9  11  11    0.75    4.79
   9 -11 -11   -0.00    4.64
   9  11 -11    1.69    3.24
  -9  11  12    6.47    5.95
  -9  11  12    7.88    6.93
   9 -11 -12    4.68    5.85
   9  11 -12    6.91    4.59
  -9  11  13   -0.00    5.35
  -9  11  13    4.28    6.16
   9 -11 -13    0.00    5.20
   9  11 -13    4.91    4.33
  -9  11  14    0.00    5.53
   9 -11 -14   -0.00    4.84
   9  11 -14    1.55    2.98
  -9  11  15    2.61    4.18
   9 -11 -15    1.06    4.23
   9  11 -15    1.72    4.36
  -9  11  16   19.93    7.88
   9 -11 -16   16.06    7.96
   9  11 -16    6.84    4.65
  -9  11  17    0.41    3.78
   9 -11 -17   -0.00    4.19
   9  11 -17   -0.00    3.57
  -9  11  18    2.04    5.50
   9 -11 -18    3.86    5.38
   9  11 -18   -0.00    3.20
  -9  11  19    0.00    4.28
   9 -11 -19    3.37    5.98
   9  11 -19    0.43    4.39
  -9  11  20   13.43    6.89
   9 -11 -20    9.00    6.29
   9  11 -20    0.00    4.38
  -9  11  21   -0.00    3.29
   9 -11 -21    0.00    4.08
   9  11 -21    3.36    5.12
  -9  11  22    0.00    5.44
   9  11 -22   -0.00    5.03
  -9  11  23    2.42    5.59
   9  11 -23   -0.00    3.50
  -9  11  24    8.67    6.48
   9  11 -24   -0.00    4.05
  -9  11  25    0.00    5.57
  -9  12   1    9.00    6.81
   9 -12  -1   -0.00    3.07
  -9  12   2    6.82    6.03
   9 -12  -2    2.09    5.02
   9  12  -2    1.37    2.52
  -9  12   3    4.46    6.03
   9 -12  -3   -0.00    4.07
   9  12  -3    3.16    3.11
  -9  12   4    7.68    5.50
   9 -12  -4    3.46    4.50
   9  12  -4    6.38    3.96
  -9  12   5    1.23    4.38
   9 -12  -5   -0.00    5.22
   9  12  -5   -0.00    3.03
  -9  12   6    2.79    5.15
   9 -12  -6    3.32    5.19
   9  12  -6    0.00    2.85
  -9  12   7    2.04    4.61
   9 -12  -7    2.87    4.70
   9  12  -7   -0.00    3.49
  -9  12   8   12.67    6.84
   9 -12  -8   18.58    8.65
   9  12  -8    9.77    4.84
  -9  12   9    4.72    5.89
   9 -12  -9   -0.00    4.42
   9  12  -9    0.00    3.59
  -9  12  10    3.24    5.70
  -9  12  11    1.96    5.56
   9 -12 -11    0.09    4.59
   9  12 -11    0.47    2.73
  -9  12  12   -0.00    5.12
   9 -12 -12    5.20    6.86
   9  12 -12    6.21    5.20
  -9  12  13    1.89    4.99
   9 -12 -13   -0.00    2.84
   9  12 -13    1.75    4.24
  -9  12  14    8.21    6.60
  -9  12  14   -0.00    4.28
   9 -12 -14    6.69    6.29
   9  12 -14   11.06    5.59
  -9  12  15    0.00    5.81
   9 -12 -15   -0.00    4.63
   9  12 -15    0.19    3.09
  -9  12  16   -0.00    4.38
   9 -12 -16   -0.00    4.23
   9  12 -16    0.61    2.49
  -9  12  17   -0.00    3.90
   9 -12 -17    3.59    5.12
   9  12 -17    0.11    3.52
  -9  12  18    1.58    4.69
   9 -12 -18    1.73    4.21
   9  12 -18    0.25    4.06
  -9  12  19    1.00    4.44
   9 -12 -19   -0.00    4.30
   9  12 -19    6.70    4.96
  -9  12  20    5.01    5.63
   9 -12 -20   -0.00    4.91
   9  12 -20    1.79    4.23
  -9  12  21   -0.00    4.11
   9 -12 -21   -0.00    4.81
  -9  12  22    0.14    4.96
   9 -12 -22   -0.00    4.46
  -9  12  23   -0.00    4.49
   9 -12 -23   -0.00    4.72
  -9  12  24    9.44    6.54
   9 -12 -24    0.00    5.83
  -9  12  25    3.66    5.97
  -9  13   1    6.77    6.41
   9 -13  -1    0.88    4.34
   9  13  -1    7.92    3.40
  -9  13   2    0.69    5.41
   9 -13  -2    5.47    5.70
   9  13  -2    0.07    2.43
  -9  13   3   -0.00    5.48
   9 -13  -3    1.26    3.72
   9  13  -3   -0.00    3.06
  -9  13   4   -0.00    5.15
   9 -13  -4    0.00    4.75
   9  13  -4    0.85    2.69
  -9  13   5    6.08    6.23
   9 -13  -5    5.66    5.62
  -9  13   6    1.77    5.33
   9  13  -6    0.11    2.59
  -9  13   7    1.77    5.93
   9 -13  -7    0.09    5.50
   9  13  -7    2.04    2.84
  -9  13   8   10.83    6.08
   9 -13  -8    6.80    5.67
   9  13  -8    0.35    2.88
  -9  13   9   -0.00    4.30
   9 -13  -9    3.92    6.57
   9  13  -9    1.20    3.29
  -9  13  10    0.00    4.76
   9 -13 -10   -0.00    5.08
   9  13 -10    7.28    4.79
  -9  13  11    0.65    5.69
   9 -13 -11   -0.00    4.98
   9  13 -11    0.37    3.35
  -9  13  12    3.84    5.61
   9  13 -12    5.97    4.50
  -9  13  13    5.06    6.50
   9 -13 -13    5.48    6.11
   9  13 -13   -0.00    4.35
  -9  13  14    0.00    4.42
   9 -13 -14   -0.00    5.61
   9  13 -14   -0.00    3.81
  -9  13  15    1.30    4.91
   9 -13 -15   -0.00    5.13
   9  13 -15   -0.00    4.42
  -9  13  16    8.62    6.72
  -9  13  16    6.46    6.30
   9 -13 -16    6.51    5.78
   9  13 -16    0.00    3.83
  -9  13  17   -0.00    5.31
   9 -13 -17    4.28    5.10
   9  13 -17   -0.00    3.88
  -9  13  18    2.50    6.19
   9 -13 -18    0.00    5.41
  -9  13  19   -0.00    4.45
  -9  13  20   -0.00    4.72
   9 -13 -20    0.38    3.95
  -9  13  21   -0.00    4.21
   9 -13 -21   -0.00    4.59
  -9  13  22   -0.00    4.64
   9 -13 -22    3.33    4.73
   9 -13 -23    1.89    5.93
  -9  14   1   -0.00    5.19
   9 -14  -1    2.86    4.84
   9  14  -1   -0.00    2.62
  -9  14   2   -0.00    5.77
   9 -14  -2   -0.00    5.01
  -9  14   3    4.87    5.05
   9 -14  -3    0.99    4.42
   9  14  -3    1.24    2.84
  -9  14   4   -0.00    6.68
   9 -14  -4    1.12    3.65
   9  14  -4    5.27    3.28
  -9  14   5   -0.00    4.99
   9 -14  -5   -0.00    4.23
   9  14  -5    0.13    2.47
  -9  14   6    1.95    4.02
   9 -14  -6    0.42    4.16
   9  14  -6    0.51    2.38
  -9  14   7    0.08    5.45
   9 -14  -7   -0.00    4.83
   9  14  -7    2.19    2.54
  -9  14   8   -0.00    4.45
   9 -14  -8    0.00    5.33
   9  14  -8    0.25    2.82
  -9  14   9   -0.00    5.28
   9 -14  -9    2.42    5.51
   9  14  -9    0.00    3.21
  -9  14  10    5.50    6.60
   9 -14 -10   10.66    6.79
   9  14 -10    1.20    3.28
  -9  14  11    4.13    4.67
   9 -14 -11    0.00    4.71
   9  14 -11    0.49    2.67
   9 -14 -12   -0.00    4.79
   9  14 -12    0.52    2.82
  -9  14  13    8.25    6.72
   9 -14 -13    2.16    4.98
  -9  14  14    2.07    5.45
   9 -14 -14    0.06    6.03
  -9  14  15    0.00    4.83
   9 -14 -15   -0.00    5.52
  -9  14  16   -0.00    4.86
   9 -14 -16    2.32    5.79
  -9  14  17   -0.00    4.96
   9 -14 -17    0.57    4.62
  -9  14  18   -0.00    5.70
   9 -14 -18   -0.00    5.21
  -9  14  19    1.24    5.52
   9 -14 -19    0.41    4.30
  -9  14  20    1.07    5.17
   9 -14 -20   -0.00    5.21
  -9  15   1    1.79    5.78
   9 -15  -1    1.35    4.66
   9  15  -1    1.20    2.10
  -9  15   2    2.25    4.39
   9 -15  -2   -0.00    5.18
   9  15  -2   -0.00    2.05
  -9  15   3    4.28    6.91
   9 -15  -3    1.00    4.16
   9  15  -3    1.28    2.20
  -9  15   4   -0.00    3.97
   9 -15  -4    0.05    4.50
   9  15  -4    2.24    2.71
  -9  15   5    6.62    7.11
   9 -15  -5   -0.00    4.33
   9  15  -5    5.61    3.59
  -9  15   6    1.20    5.87
   9 -15  -6    0.19    3.33
   9  15  -6    0.38    2.75
  -9  15   7    8.69    7.87
   9 -15  -7    1.35    4.76
   9  15  -7    0.29    2.55
  -9  15   8   -0.00    4.63
   9 -15  -8    0.67    4.12
   9  15  -8   -0.00    2.91
  -9  15   9    4.50    4.73
   9 -15  -9   -0.00    5.33
  -9  15  10   -0.00    3.86
   9 -15 -10    4.13    5.66
  -9  15  11    3.23    5.11
   9 -15 -11    0.00    5.71
  -9  15  12    2.50    5.95
   9 -15 -12    6.05    5.69
  -9  15  13    3.72    5.58
   9 -15 -13    2.22    4.44
  -9  15  14   -0.00    5.05
   9 -15 -14   -0.00    4.61
   9 -15 -15   -0.00    5.38
   9 -15 -16    4.98    5.98
  -9  16   1   10.94    7.81
   9  16  -1   -0.00    1.87
  -9  16   2    0.00    6.08
   9  16  -2    0.00    2.20
   9 -16  -3    1.06    5.66
  -9  16   4    1.79    5.23
   9 -16  -4   -0.00    4.75
  -9  16   5    0.00    5.47
   9 -16  -5   -0.00    3.36
  -9  16   6   -0.00    6.00
   9 -16  -6    1.83    4.19
  -9  16   7    8.91    7.08
   9 -16  -7    1.96    4.48
   9 -16  -8   -0.00    4.33
   9 -16  -9   -0.00    4.56
  -8   0   1   -0.00    3.43
  -8   0   1   -0.00    2.50
   8   0  -1    0.08    2.50
   8   0  -1    1.93    3.29
   8   0  -1   -0.00    2.94
  -8   0   2  402.70   42.48
  -8   0   2  378.02   42.12
   8   0  -2  396.52   42.17
   8   0  -2  465.09   42.54
   8   0  -2  399.62   42.67
  -8   0   3    1.18    2.78
  -8   0   3   -0.00    3.07
   8   0  -3    0.53    3.22
  -8   0   4   50.72   10.11
   8   0  -4   68.57   11.64
  -8   0   5    2.38    3.18
   8   0  -5   -0.00    3.71
  -8   0   6   87.27   14.30
   8   0  -6   87.12   14.47
  -8   0   7    2.09    2.74
   8   0  -7    2.70    3.46
  -8   0   8  167.76   22.30
   8   0  -8  176.52   22.78
  -8   0   9   -0.00    3.82
   8   0  -9    1.02    3.30
  -8   0  10    0.95    3.58
   8   0 -10    1.14    2.93
   8   0 -11    2.37    4.56
   8   0 -12  132.47   19.52
   8   0 -13    3.79    5.67
   8   0 -14   50.54   11.74
  -8   0  15   -0.00    4.81
  -8   0  16   -0.00    5.22
  -8   0  17    2.67    5.56
  -8   0  18   63.10   13.62
  -8   0  19   -0.00    4.20
  -8   0  20    1.04    4.61
  -8   0  21    3.26    5.05
  -8   0  22   32.27   10.34
   8   0 -22   58.30   13.13
  -8   0  23   -0.00    6.12
   8   0 -23    5.92    5.35
   8   0 -24    8.22    7.04
  -8   0  25   -0.00    5.42
   8   0 -25    0.14    3.93
  -8   0  26   -0.00    4.15
   8   0 -26   -0.00    4.63
  -8   0  27   -0.00    5.48
   8   0 -27   -0.00    5.16
  -8   0  28   34.64   10.46
  -8   0  29   -0.00    4.94
  -8   0  30    6.09    6.38
  -8   0  31    2.25    4.07
  -8   0  32    0.00    6.17
  -8   0  33    1.36    5.18
  -8   0  34    5.94    6.10
  -8   0  35   -0.00    4.71
  -8   1   1   52.97   10.37
  -8   1   1   66.16   11.21
   8  -1  -1   38.10    9.38
   8  -1  -1   51.19   10.10
  -8  -1   1   54.04    9.91
   8   1  -1   39.29    8.58
   8   1  -1   55.73    9.49
   8   1  -1   49.79    9.56
  -8   1   2    4.40    4.17
  -8   1   2    4.46    4.16
   8  -1  -2    0.00    2.94
   8  -1  -2    0.00    3.46
  -8  -1   2    4.84    3.75
  -8  -1   2    5.50    3.49
   8   1  -2    1.36    3.50
   8   1  -2   -0.00    3.64
  -8   1   3    6.06    4.04
  -8   1   3    4.51    3.72
   8  -1  -3    0.32    3.25
   8  -1  -3    0.00    3.77
  -8  -1   3    3.39    3.00
  -8  -1   3    7.17    4.25
   8   1  -3    1.32    3.02
   8   1  -3    3.87    3.33
  -8   1   4   22.21    7.06
   8  -1  -4   34.30    8.27
  -8  -1   4   20.53    6.10
   8   1  -4   30.22    6.99
   8   1  -4   19.48    6.63
  -8   1   5    1.68    3.38
   8  -1  -5    8.68    5.42
  -8  -1   5    1.18    3.27
   8   1  -5    3.55    3.04
   8   1  -5    8.32    4.52
  -8   1   6   70.03   12.15
   8  -1  -6   65.00   12.25
  -8  -1   6   55.71   11.02
   8   1  -6   72.75   12.30
  -8   1   7    5.78    4.30
  -8  -1   7    3.72    3.50
   8   1  -7   -0.00    2.17
  -8   1   8    1.33    2.62
   8  -1  -8    5.35    5.15
  -8  -1   8    6.40    4.17
   8   1  -8    2.93    3.38
  -8   1   9    5.71    5.38
   8  -1  -9    8.66    5.89
  -8  -1   9   13.29    5.65
   8   1  -9    4.94    4.50
   8  -1 -10  120.66   18.52
  -8  -1  10  120.05   17.53
   8   1 -10  121.76   18.05
   8  -1 -11    4.16    4.53
  -8  -1  11    6.96    4.49
   8  -1 -12   11.28    6.11
   8  -1 -13   -0.00    4.09
  -8   1  14   55.39   11.84
   8  -1 -14   54.75   12.65
  -8   1  15   45.54   10.43
   8  -1 -15   41.52   10.32
  -8  -1  15   31.60    8.86
  -8   1  16   33.70    9.76
   8  -1 -16   35.38   10.03
  -8  -1  16   41.61   10.20
  -8   1  17    8.99    5.17
   8  -1 -17   -0.00    4.60
  -8  -1  17   -0.00    5.15
  -8   1  18    3.56    4.50
   8  -1 -18    1.92    4.28
  -8  -1  18    1.88    3.67
  -8   1  19    6.86    6.80
  -8  -1  19    5.90    5.08
   8   1 -19    0.00    4.47
  -8   1  20   13.70    6.80
  -8  -1  20   11.48    6.95
   8   1 -20    3.76    5.57
  -8   1  21    6.14    5.67
  -8  -1  21    5.24    5.81
   8   1 -21    1.41    4.40
  -8   1  22   41.05   11.64
  -8  -1  22   30.05    9.52
   8   1 -22   36.84   10.91
  -8   1  23   -0.00    3.94
  -8  -1  23    2.27    3.70
   8   1 -23    0.23    4.92
  -8   1  24    9.66    6.08
  -8  -1  24    1.21    4.94
   8   1 -24   -0.00    4.39
  -8   1  25    3.11    5.10
  -8  -1  25   -0.00    5.14
   8   1 -25   -0.00    4.32
  -8   1  26    4.35    5.83
   8  -1 -26    5.42    5.65
  -8  -1  26    5.32    5.36
   8   1 -26   11.33    6.80
  -8   1  27    3.01    6.43
  -8  -1  27   -0.00    4.73
   8   1 -27    3.57    5.77
  -8   1  28    3.34    5.27
  -8  -1  28   12.72    6.67
   8   1 -28   -0.00    4.93
  -8   1  29    3.14    4.35
  -8  -1  29   -0.00    5.94
  -8   1  30    5.09    6.89
  -8  -1  30   12.00    7.60
  -8   1  31    3.64    5.66
  -8  -1  31   -0.00    5.04
  -8   1  32    9.96    6.92
  -8  -1  32    3.14    5.99
  -8   1  33    2.67    5.59
  -8  -1  33   -0.00    5.04
  -8   1  34    2.08    5.12
  -8  -1  34    2.28    5.67
  -8   1  35   -0.00    5.75
  -8  -1  35    0.00    7.07
  -8   2   1    0.15    3.21
  -8   2   1    0.74    3.72
   8  -2  -1    0.00    3.39
   8  -2  -1   -0.00    3.74
  -8  -2   1    0.71    2.39
  -8  -2   1   -0.00    2.93
   8   2  -1   -0.00    2.68
   8   2  -1    4.18    3.75
  -8   2   2   43.66   10.24
  -8   2   2   53.55   10.86
   8  -2  -2   64.82   11.84
   8  -2  -2   77.85   12.29
  -8  -2   2   69.84   10.34
  -8  -2   2   39.61    8.40
   8   2  -2   55.24    9.53
   8   2  -2   45.25    9.52
  -8   2   3    8.80    5.30
  -8   2   3    9.50    5.25
   8  -2  -3    5.05    4.05
   8  -2  -3   12.13    5.64
  -8  -2   3    3.83    3.51
   8   2  -3    6.37    3.97
   8   2  -3   16.29    5.39
  -8   2   4   43.21    9.34
  -8   2   4   21.33    7.44
   8  -2  -4   26.42    7.16
   8  -2  -4   23.96    7.70
  -8  -2   4   34.05    7.63
   8   2  -4   25.24    6.40
   8   2  -4   27.71    7.39
  -8   2   5    5.87    4.75
   8  -2  -5   12.66    5.75
  -8  -2   5    7.53    4.18
   8   2  -5    5.19    4.19
   8   2  -5    1.24    3.22
  -8   2   6   59.96   11.89
   8  -2  -6   91.29   14.43
  -8  -2   6   59.72   11.18
   8   2  -6   66.75   11.60
  -8   2   7   29.77    7.90
   8  -2  -7   18.35    6.85
  -8  -2   7   16.09    6.15
   8  -2  -8   78.11   14.76
  -8  -2   8  103.57   14.70
   8  -2  -9    4.31    5.35
  -8  -2   9    8.60    4.72
   8  -2 -10    0.18    4.44
  -8  -2  10    0.32    3.77
   8  -2 -11    0.00    3.84
  -8  -2  11    1.61    3.77
   8  -2 -12   37.45   10.80
  -8  -2  12   46.73    9.83
  -8   2  13   31.71    9.26
   8  -2 -13   28.23    8.93
   8  -2 -14   20.66    8.18
  -8   2  15   10.34    5.76
   8  -2 -15    7.88    5.81
  -8   2  16   11.23    6.70
   8  -2 -16   16.76    7.56
  -8  -2  16   24.12    7.70
   8   2 -16   -0.00    3.41
  -8   2  17   18.01    8.31
   8  -2 -17   19.25    7.91
  -8  -2  17   10.16    6.20
   8   2 -17    4.01    5.77
  -8   2  18  129.71   19.07
   8  -2 -18  140.24   20.64
  -8  -2  18  108.29   17.40
   8   2 -18   70.53   15.34
  -8   2  19    4.06    6.35
   8  -2 -19    4.43    5.52
  -8  -2  19    3.53    4.66
   8   2 -19    0.41    3.96
  -8   2  20    1.92    5.28
   8  -2 -20    0.00    5.49
  -8  -2  20    3.09    4.02
   8   2 -20    2.46    4.96
  -8   2  21   -0.00    4.89
   8  -2 -21    0.00    4.72
  -8  -2  21    1.77    4.58
   8   2 -21    0.00    4.37
  -8   2  22   27.29    9.67
  -8  -2  22   23.34    8.51
   8   2 -22   14.56    7.39
  -8   2  23    7.87    5.22
  -8  -2  23    6.27    5.44
   8   2 -23    0.21    4.07
  -8   2  24    5.05    5.21
  -8  -2  24   11.16    6.02
   8   2 -24    5.01    5.14
  -8   2  25   -0.00    4.51
  -8  -2  25   -0.00    5.46
   8   2 -25   -0.00    4.45
  -8   2  26   -0.00    5.09
  -8  -2  26    0.82    4.53
   8   2 -26    5.36    5.92
  -8   2  27    0.47    3.26
  -8  -2  27    1.16    5.82
   8   2 -27   -0.00    5.62
  -8   2  28    9.88    6.43
  -8  -2  28    7.16    5.98
   8   2 -28   10.00    6.52
  -8   2  29   -0.00    6.06
  -8  -2  29   -0.00    4.62
   8   2 -29    3.64    6.20
  -8   2  30   -0.00    6.13
  -8  -2  30    6.80    6.94
   8   2 -30    2.75    4.99
  -8   2  31   -0.00    4.98
  -8  -2  31   -0.00    4.49
  -8   2  32   -0.00    5.33
  -8  -2  32   -0.00    5.76
  -8   2  33    3.26    5.03
  -8  -2  33   -0.00    7.33
  -8   2  34    7.99    6.90
  -8  -2  34    2.08    6.34
  -8   2  35    3.81    5.89
  -8  -2  35   -0.00    5.97
  -8   3   1   43.44   10.32
  -8   3   1   73.44   12.65
   8  -3  -1   59.16   11.48
   8  -3  -1   59.35   12.09
  -8  -3   1   45.54    9.19
  -8  -3   1   70.56    9.87
   8   3  -1   52.95    8.86
  -8   3   2    6.40    4.40
  -8   3   2    0.06    3.54
   8  -3  -2    1.15    4.78
  -8  -3   2    3.18    2.90
  -8  -3   2    1.43    2.65
   8   3  -2    0.63    2.26
  -8   3   3   48.40   10.56
  -8   3   3   38.31    9.54
   8  -3  -3   39.91    9.65
   8  -3  -3   48.96   10.48
  -8  -3   3   36.58    8.05
  -8  -3   3   45.13    8.21
   8   3  -3   26.69    7.18
  -8   3   4   87.73   14.61
  -8   3   4   64.83   13.72
   8  -3  -4   91.17   14.50
   8  -3  -4   76.83   13.83
  -8  -3   4   90.48   13.16
   8   3  -4   93.73   13.16
   8  -3  -5    8.27    5.45
  -8  -3   5   12.56    4.88
   8   3  -5   10.11    4.60
   8  -3  -6   32.87    8.95
  -8  -3   6   39.53    8.40
   8   3  -6   29.40    7.34
   8  -3  -7   10.36    5.79
  -8  -3   7   14.66    5.59
   8  -3  -8    9.88    6.42
  -8  -3   8    2.75    3.66
   8  -3  -9    1.98    3.92
  -8  -3   9    5.92    4.12
   8  -3 -10   57.35   12.76
  -8  -3  10   75.26   12.60
   8  -3 -11   70.84   13.85
  -8  -3  11   68.18   12.51
  -8   3  12    0.00    4.24
   8  -3 -12    1.89    4.02
  -8  -3  12    0.00    3.42
   8   3 -12   -0.00    3.61
  -8   3  13    5.26    5.68
   8  -3 -13   11.18    6.60
   8   3 -13    3.29    5.70
  -8   3  14    8.31    6.03
   8  -3 -14   23.76    8.27
   8   3 -14    2.32    4.49
  -8   3  15   16.38    7.97
   8  -3 -15   19.61    8.02
   8   3 -15    5.87    5.03
  -8   3  16   45.83   12.05
   8  -3 -16   79.39   15.32
  -8  -3  16   73.32   13.15
   8   3 -16   44.78   10.96
  -8   3  17    0.19    3.06
   8  -3 -17   -0.00    5.63
  -8  -3  17   -0.00    4.65
   8   3 -17   -0.00    3.72
  -8   3  18   -0.00    5.70
   8  -3 -18    4.25    5.70
  -8  -3  18    0.89    4.38
   8   3 -18    3.03    5.28
  -8   3  19    6.52    6.25
   8  -3 -19    3.76    5.70
  -8  -3  19   23.55    7.94
   8   3 -19    9.06    6.06
  -8   3  20   71.70   14.54
   8  -3 -20   59.97   14.09
  -8  -3  20   63.02   13.96
   8   3 -20   76.84   14.80
  -8   3  21    1.76    5.51
   8  -3 -21    0.00    4.67
  -8  -3  21    7.70    5.82
   8   3 -21    6.05    5.09
  -8   3  22    0.54    5.66
   8  -3 -22    8.74    6.75
  -8  -3  22   11.78    6.46
   8   3 -22    9.71    6.34
  -8   3  23    5.37    5.58
  -8  -3  23    7.63    6.58
   8   3 -23    3.90    5.13
  -8   3  24    5.92    6.53
  -8  -3  24   18.28    8.07
   8   3 -24    7.94    7.42
  -8   3  25    0.67    5.76
  -8  -3  25    4.38    5.41
   8   3 -25    0.00    4.58
  -8   3  26    4.97    6.28
  -8   3  27    6.48    6.59
  -8  -3  27    7.21    6.20
  -8   3  28    1.41    4.65
  -8  -3  28    2.03    5.22
  -8   3  29    0.87    5.83
  -8  -3  29    0.00    5.56
  -8   3  30    6.76    6.73
  -8  -3  30    1.55    5.42
  -8   3  31   -0.00    5.61
  -8  -3  31    6.43    6.30
   8   3 -31   -0.00    5.95
  -8   3  32    5.49    7.04
  -8  -3  32    3.50    6.57
  -8   3  33    8.68    7.36
  -8  -3  33   -0.00    4.75
  -8   3  34    0.00    6.76
  -8  -3  34    3.71    4.65
  -8   3  35    4.30    6.42
  -8  -3  35   -0.00    5.26
  -8   4   1   56.53   11.90
   8  -4  -1   44.96   11.47
  -8  -4   1   55.20    9.24
  -8  -4   1   59.78    8.98
   8   4  -1   76.87   10.53
  -8   4   2   18.84    6.80
   8  -4  -2   13.79    7.22
  -8  -4   2   15.77    5.17
  -8  -4   2   27.62    5.78
   8   4  -2   35.44    6.87
  -8   4   3   16.46    6.67
   8  -4  -3   17.10    7.53
  -8  -4   3   17.52    5.41
  -8  -4   3   13.51    4.39
   8   4  -3   18.54    5.27
  -8   4   4  105.45   16.86
   8  -4  -4   88.18   16.33
  -8  -4   4   97.93   14.18
   8   4  -4  104.46   14.28
  -8   4   5    1.96    4.44
   8  -4  -5   -0.00    5.04
  -8  -4   5    9.14    4.30
   8   4  -5    4.93    3.70
   8  -4  -6   47.79   10.58
  -8  -4   6   26.44    7.08
   8   4  -6   37.11    8.24
   8  -4  -7   75.58   14.23
  -8  -4   7   89.11   13.74
   8   4  -7   92.38   13.72
   8  -4  -8   19.26    7.42
  -8  -4   8   30.83    7.65
   8   4  -8   23.46    7.06
  -8   4   9   10.51    4.95
   8  -4  -9    2.97    4.47
  -8  -4   9    0.00    2.76
   8   4  -9    3.04    4.32
  -8   4  10    1.72    4.10
   8  -4 -10    0.00    4.31
  -8  -4  10    2.82    3.84
   8   4 -10    0.00    3.47
  -8   4  11   11.68    6.03
   8  -4 -11    6.74    5.74
  -8  -4  11    5.93    4.60
   8   4 -11    4.49    4.84
  -8   4  12   85.70   14.45
   8  -4 -12   38.75   10.85
  -8  -4  12   52.34   11.31
   8   4 -12   60.69   11.82
  -8   4  13    7.29    5.72
   8  -4 -13    6.38    5.78
   8   4 -13    5.99    5.31
  -8   4  14   15.49    7.02
   8  -4 -14   55.50   11.96
   8   4 -14   28.61    8.80
  -8   4  15   -0.00    4.07
   8  -4 -15    3.74    5.02
  -8   4  16   24.87    8.19
   8  -4 -16   13.85    7.49
  -8  -4  16   10.49    5.83
   8   4 -16   11.34    5.80
  -8   4  17   17.47    7.87
   8  -4 -17   31.09   10.21
  -8  -4  17   11.43    5.97
   8   4 -17   15.93    6.41
  -8   4  18   45.14   11.99
   8  -4 -18   69.93   14.95
  -8  -4  18   48.67   11.53
   8   4 -18   43.56   10.39
  -8   4  19    0.24    3.94
   8  -4 -19    4.42    6.60
  -8  -4  19    2.14    4.26
   8   4 -19   -0.00    4.06
  -8   4  20    4.15    5.64
   8  -4 -20    9.64    7.42
  -8  -4  20   16.39    7.42
   8   4 -20   16.28    6.10
  -8   4  21   -0.00    5.86
  -8  -4  21    0.00    4.38
   8   4 -21   -0.00    3.48
  -8   4  22    6.02    4.52
  -8  -4  22    8.06    6.15
   8   4 -22    8.53    5.66
  -8   4  23    2.68    4.74
  -8  -4  23   10.11    7.08
   8   4 -23    2.60    4.20
  -8   4  24    6.56    5.90
  -8  -4  24    0.00    5.53
   8   4 -24    0.00    4.46
  -8   4  25    0.00    4.63
  -8  -4  25    0.01    3.42
   8   4 -25   -0.00    4.33
  -8   4  26   -0.00    4.36
  -8  -4  26    0.19    4.13
   8   4 -26   -0.00    4.16
  -8   4  27    2.21    5.49
  -8  -4  27    4.72    5.27
   8   4 -27    1.73    4.10
  -8   4  28    2.13    6.08
  -8  -4  28    3.74    6.19
   8   4 -28    6.22    6.04
  -8  -4  29    5.56    6.32
   8   4 -29   -0.00    3.97
  -8   4  30    2.27    4.25
  -8  -4  30    1.60    5.68
   8   4 -30    1.71    4.60
  -8   4  31    3.70    6.31
  -8  -4  31    3.29    5.78
   8   4 -31    0.00    4.52
  -8   4  32    3.76    5.46
  -8  -4  32    0.40    6.35
   8   4 -32    0.35    2.92
  -8   4  33    0.00    5.57
  -8  -4  33    1.91    5.51
  -8   4  34    4.10    5.86
  -8  -4  34    0.86    5.36
  -8   4  35    0.57    4.03
  -8  -4  35    0.64    5.84
  -8   5   1   20.74    7.28
   8  -5  -1   33.82    9.81
  -8  -5   1   25.03    5.90
  -8  -5   1   27.80    5.11
   8   5  -1   23.54    6.13
  -8   5   2   12.72    6.02
   8  -5  -2   13.86    7.27
  -8  -5   2   10.64    3.66
   8   5  -2   26.47    5.99
  -8   5   3   65.26   12.90
  -8  -5   3   59.60   10.09
  -8  -5   3   63.39    9.23
   8   5  -3   61.18   10.17
  -8   5   4   23.46    7.93
  -8   5   4   10.79    6.52
   8  -5  -4    9.59    5.84
  -8  -5   4   11.70    4.76
   8   5  -4   14.77    5.06
  -8   5   5   51.97   10.89
  -8   5   5   57.09   12.11
   8  -5  -5   48.59   11.36
   8  -5  -5   51.59   11.92
  -8  -5   5   38.61    8.22
   8   5  -5   49.80    9.28
   8   5  -5   29.70    7.50
  -8   5   6   68.36   13.69
   8  -5  -6   62.74   12.75
   8  -5  -6   74.21   14.51
  -8  -5   6   76.25   11.94
   8   5  -6   80.30   12.37
   8   5  -6   61.90   11.07
  -8   5   7    5.56    4.26
   8  -5  -7    0.00    3.57
   8  -5  -7    3.24    5.19
   8   5  -7    0.00    2.94
   8   5  -7    3.30    3.99
  -8   5   8    7.60    4.71
   8  -5  -8    4.31    4.47
  -8  -5   8    3.23    3.48
   8   5  -8    7.24    4.54
   8   5  -8    3.39    4.25
  -8   5   9    0.26    3.79
   8  -5  -9    9.26    6.01
  -8  -5   9   14.51    5.34
   8   5  -9   12.48    5.01
   8  -5 -10  148.08   22.13
  -8  -5  10  156.37   20.60
  -8   5  11   30.59    8.13
   8  -5 -11   17.06    7.80
  -8  -5  11   26.33    7.21
   8   5 -11   14.57    6.04
  -8   5  12   -0.00    3.87
   8  -5 -12    4.54    5.49
  -8  -5  12    1.50    3.66
   8   5 -12   -0.00    3.68
  -8   5  13   -0.00    4.49
   8  -5 -13   -0.00    5.01
  -8  -5  13   -0.00    4.54
   8   5 -13    2.10    2.71
  -8   5  14   13.13    6.98
   8  -5 -14   11.40    7.27
   8   5 -14   10.99    5.41
   8  -5 -15   21.22    8.29
   8   5 -15    6.92    4.92
  -8   5  16   42.18   10.74
   8  -5 -16   44.97   12.01
  -8  -5  16   33.82    9.83
   8   5 -16   17.60    7.03
  -8   5  17    3.96    4.78
   8  -5 -17   11.69    7.40
  -8  -5  17    3.73    4.94
   8   5 -17    0.49    4.45
  -8   5  18    3.34    5.39
   8  -5 -18    1.55    5.18
  -8  -5  18    4.64    5.44
   8   5 -18   -0.00    3.93
  -8   5  19   15.13    7.46
  -8  -5  19    5.26    5.90
   8   5 -19   20.05    7.27
  -8   5  20   17.62    7.19
  -8  -5  20   17.52    7.80
   8   5 -20   24.12    7.76
  -8   5  21   11.26    8.08
  -8  -5  21   14.25    7.15
   8   5 -21   10.22    6.06
  -8   5  22    6.41    5.58
  -8  -5  22    6.44    6.81
   8   5 -22    1.60    4.17
  -8   5  23    4.62    5.09
  -8  -5  23    1.29    5.99
   8   5 -23   -0.00    3.20
  -8   5  24    6.93    6.09
  -8  -5  24    0.00    4.62
   8   5 -24    1.84    4.59
  -8   5  25    3.69    5.80
  -8  -5  25   17.26    8.28
   8   5 -25    9.55    5.38
  -8   5  26    8.67    5.88
  -8  -5  26    5.20    5.61
   8   5 -26   -0.00    4.32
  -8   5  27    4.49    5.47
  -8  -5  27   -0.00    3.98
   8   5 -27    1.98    4.17
  -8   5  28   -0.00    6.44
  -8  -5  28    1.27    4.15
   8   5 -28   -1.98    4.28
  -8   5  29   -0.00    5.92
  -8  -5  29    5.56    5.07
   8   5 -29    4.30    5.36
  -8   5  30    2.44    6.57
  -8  -5  30    3.07    6.17
   8   5 -30    6.48    5.91
  -8   5  31    1.36    3.50
  -8  -5  31    2.24    5.33
   8   5 -31    8.60    5.92
  -8   5  32    1.39    4.64
  -8  -5  32    4.77    6.32
   8   5 -32    1.54    4.61
  -8   5  33    0.00    4.77
  -8  -5  33    2.47    5.39
   8   5 -33   -0.00    4.38
  -8   5  34   -0.00    5.86
  -8  -5  34   -0.00    6.02
  -8   6   1   73.43   13.95
   8  -6  -1   55.04   12.29
   8  -6  -1   65.85   13.85
  -8  -6   1   87.79   11.21
  -8  -6   1   80.46    8.33
   8   6  -1   84.66   11.20
   8   6  -1   38.09    9.07
  -8   6   2   74.55   13.98
   8  -6  -2   67.02   12.87
   8  -6  -2   78.99   14.63
  -8  -6   2   68.70   10.31
  -8  -6   2   65.94    8.30
   8   6  -2   68.65   10.43
   8   6  -2   49.13    9.41
   8  -6  -3   70.33   13.44
   8  -6  -3   62.55   13.83
  -8  -6   3   84.98   11.61
   8   6  -3   77.49   11.36
   8   6  -3   55.44   10.08
  -8   6   4   10.55    6.91
  -8   6   4   33.07    9.03
   8  -6  -4   19.05    7.62
   8  -6  -4   32.34   10.14
  -8  -6   4   19.81    5.78
   8   6  -4   24.65    6.21
   8   6  -4   31.61    6.80
  -8   6   5    5.83    5.11
  -8   6   5   18.58    7.82
   8  -6  -5   26.69    9.00
  -8  -6   5   17.54    5.56
   8   6  -5   21.00    5.67
   8   6  -5    9.41    4.38
  -8   6   6   22.86    8.48
  -8   6   6   43.62   10.58
   8  -6  -6   12.43    6.96
   8  -6  -6   26.62    9.23
  -8  -6   6   30.33    7.13
   8   6  -6   25.52    6.51
   8   6  -6   24.90    6.61
  -8   6   7   11.25    6.16
   8  -6  -7   28.66    8.73
   8  -6  -7   14.62    8.03
  -8  -6   7   23.77    6.63
   8   6  -7   25.03    6.34
   8   6  -7    8.76    4.39
  -8   6   8   28.58    8.84
   8  -6  -8   20.75    7.37
   8  -6  -8   19.54    8.13
  -8  -6   8   19.91    6.38
   8   6  -8   15.64    5.63
   8   6  -8    8.28    4.95
  -8   6   9   -0.00    4.58
   8  -6  -9   -0.00    4.24
   8  -6  -9   -0.00    5.12
  -8  -6   9    0.68    3.60
   8   6  -9    1.66    2.53
  -8   6  10    3.45    3.82
   8  -6 -10    1.08    4.36
  -8  -6  10    4.59    3.85
   8   6 -10    3.23    4.08
  -8   6  11    9.68    7.28
   8  -6 -11   11.71    6.63
  -8  -6  11   11.98    5.70
   8   6 -11    6.37    4.28
  -8   6  12   13.71    6.98
   8  -6 -12   10.92    7.53
  -8  -6  12   18.22    6.71
   8   6 -12    8.01    4.76
  -8   6  13   17.25    7.06
   8  -6 -13   10.10    6.75
  -8  -6  13   13.87    6.19
   8   6 -13    7.37    4.97
  -8   6  14   22.15    7.48
   8  -6 -14   28.03    9.53
   8   6 -14   10.01    6.02
  -8   6  15    1.38    4.34
   8  -6 -15    3.43    5.11
   8   6 -15    2.97    4.00
  -8   6  16    0.82    3.92
  -8  -6  16    1.30    4.02
   8   6 -16    5.53    4.95
  -8   6  17   40.31   11.24
  -8  -6  17   47.44   11.10
   8   6 -17   35.04    9.31
  -8   6  18    5.68    5.92
  -8  -6  18    2.42    5.32
   8   6 -18    1.16    4.62
  -8   6  19   -0.00    4.94
  -8  -6  19    0.19    3.99
  -8   6  20    0.26    3.44
  -8  -6  20   -0.00    5.34
  -8   6  21   -0.00    4.90
  -8  -6  21    0.86    3.88
  -8   6  22    0.31    3.13
  -8  -6  22    6.28    5.99
   8   6 -22    0.00    4.17
  -8   6  23    0.00    5.17
  -8  -6  23    8.24    5.91
   8   6 -23    7.81    5.66
  -8   6  24   -0.00    6.20
  -8  -6  24    0.81    5.32
  -8   6  25    1.59    5.56
  -8  -6  25    5.73    6.11
  -8   6  26    2.31    5.56
  -8  -6  26   -0.00    4.35
   8   6 -26   -0.00    3.30
  -8   6  27    0.34    6.28
  -8  -6  27   12.46    7.30
   8   6 -27    3.92    5.74
  -8   6  28   -0.00    4.30
  -8  -6  28    5.13    6.46
   8   6 -28    9.29    5.94
  -8   6  29    9.96    5.95
  -8  -6  29    0.00    3.91
   8   6 -29    7.32    6.27
  -8   6  30    0.57    5.32
  -8  -6  30    0.48    5.24
   8   6 -30    1.01    4.69
  -8   6  31    3.39    5.63
  -8  -6  31    2.51    4.63
   8   6 -31   -0.37    3.97
  -8   6  32    2.94    6.57
  -8  -6  32    2.84    6.59
   8   6 -32   -0.00    3.65
  -8   6  33    8.61    6.66
  -8  -6  33   -0.00    4.74
   8   6 -33   -0.00    3.85
  -8   6  34    3.60    5.35
  -8  -6  34   -0.00    4.12
  -8   7   1   53.74   12.24
   8  -7  -1   94.49   15.04
  -8  -7   1   62.43    8.70
   8   7  -1   33.52    7.40
  -8   7   2    0.50    4.03
   8  -7  -2    0.00    3.22
  -8  -7   2    2.96    2.98
   8   7  -2    0.66    2.91
  -8   7   3   28.07    9.08
   8  -7  -3   30.62    8.51
   8  -7  -3   28.06    9.21
  -8  -7   3   26.33    6.22
   8   7  -3   19.09    5.85
  -8   7   4   -0.00    5.33
   8  -7  -4    0.00    3.96
   8  -7  -4    4.09    5.57
  -8  -7   4    0.95    2.86
   8   7  -4   -0.00    2.60
  -8   7   5   32.21    9.98
  -8   7   5   51.90   12.22
   8  -7  -5   61.47   12.26
   8  -7  -5   54.86   12.62
  -8  -7   5   60.66    9.69
   8   7  -5   41.00    8.28
  -8   7   6    8.51    5.63
  -8   7   6   20.10    7.39
   8  -7  -6   15.85    7.66
   8  -7  -6   15.34    7.68
  -8  -7   6   11.31    4.63
   8   7  -6   13.23    5.30
  -8   7   7    1.73    4.43
  -8   7   7    0.00    4.82
   8  -7  -7   -0.00    3.08
  -8  -7   7    2.22    3.18
   8   7  -7    0.00    2.57
   8   7  -7   -0.00    3.30
  -8   7   8    0.00    4.58
   8  -7  -8    0.49    4.67
   8  -7  -8    4.17    6.05
   8   7  -8   -0.00    2.97
   8   7  -8    1.17    3.47
  -8   7   9   26.20    8.55
   8  -7  -9   30.30    9.28
   8  -7  -9   31.11   10.08
  -8  -7   9   40.64    8.33
   8   7  -9   31.83    7.83
  -8   7  10    0.00    4.20
   8  -7 -10    5.19    5.51
   8  -7 -10   13.17    8.14
  -8  -7  10   13.24    5.44
  -8   7  11   28.27    9.38
   8  -7 -11   40.66   10.45
   8  -7 -11   45.41   12.20
  -8  -7  11   49.25   10.21
   8   7 -11   38.19    8.92
  -8   7  12    0.00    5.55
   8  -7 -12    4.41    5.86
  -8  -7  12    1.96    4.65
   8   7 -12    2.04    3.50
  -8   7  13    2.67    4.56
   8   7 -13   15.43    6.22
  -8   7  14   16.40    7.00
   8   7 -14    0.00    4.05
  -8   7  15   55.94   12.51
   8   7 -15   35.33    8.88
  -8   7  16    4.81    5.66
  -8  -7  16    3.96    5.17
   8   7 -16    1.14    3.07
  -8   7  17    0.00    3.84
  -8  -7  17    3.27    4.92
   8   7 -17    4.99    4.60
  -8   7  18   -0.00    3.79
  -8  -7  18    0.11    4.46
   8   7 -18    1.11    4.54
  -8   7  19    4.45    5.39
  -8  -7  19    2.08    5.17
   8   7 -19   -0.00    3.55
  -8  -7  20    4.64    5.21
   8   7 -20    2.46    4.69
  -8   7  21    5.38    5.91
  -8  -7  21   28.43    9.21
   8   7 -21   23.41    8.10
  -8   7  22    0.00    5.41
  -8  -7  22    1.66    4.78
   8   7 -22    1.12    4.57
  -8   7  23    3.34    5.51
  -8  -7  23    0.91    4.69
   8   7 -23    1.55    4.24
  -8   7  24    0.00    5.33
  -8  -7  24    0.01    4.50
  -8   7  25    4.82    6.17
  -8  -7  25    7.05    5.87
   8   7 -25    0.00    4.51
  -8   7  26    6.57    6.47
  -8  -7  26   -0.00    4.21
   8   7 -26   -0.00    4.19
  -8   7  27    9.56    6.04
  -8  -7  27    0.45    6.49
   8   7 -27    1.42    5.17
  -8   7  28   -0.00    5.78
  -8  -7  28    3.60    5.14
   8   7 -28   -0.00    4.68
  -8   7  29    3.49    6.19
  -8  -7  29    4.28    5.36
   8   7 -29    0.53    4.78
  -8  -7  30   -0.00    6.24
   8   7 -30    4.06    6.08
  -8   7  31    7.76    5.98
  -8  -7  31    0.18    5.45
   8   7 -31    4.68    6.09
  -8   7  32    1.13    4.87
  -8  -7  32    6.78    5.50
   8   7 -32    0.00    5.41
  -8   7  33    4.00    6.06
  -8  -7  33   -0.00    4.05
   8   7 -33   -0.00    4.43
  -8   8   1   35.76   10.35
   8  -8  -1   67.19   13.12
  -8   8   2    0.00    3.57
   8  -8  -2   -0.00    4.43
   8   8  -2    0.18    2.19
   8  -8  -3   26.80    8.72
   8   8  -3   13.46    4.55
   8  -8  -4    4.69    4.91
   8   8  -4    8.48    3.51
   8  -8  -5    1.26    3.90
   8  -8  -5   -0.00    4.52
   8   8  -5    1.67    3.26
  -8   8   6   -0.00    4.63
   8  -8  -6    0.00    4.30
   8  -8  -6    0.17    4.84
  -8  -8   6    0.00    3.15
   8   8  -6    0.00    3.23
  -8   8   7   71.51   14.37
   8  -8  -7   70.47   14.76
   8  -8  -7   69.02   15.34
  -8  -8   7   97.28   12.81
   8   8  -7   64.95   11.67
  -8   8   8   10.38    6.68
   8  -8  -8    4.24    5.85
  -8  -8   8   -0.00    3.14
   8   8  -8    2.94    3.95
  -8   8   9   12.00    6.72
   8  -8  -9    3.65    4.87
  -8  -8   9    8.94    5.33
   8   8  -9   11.54    5.13
  -8   8  10   11.16    6.27
   8  -8 -10    1.18    4.70
  -8  -8  10    4.27    4.12
   8   8 -10    0.53    4.02
  -8   8  11    1.39    5.07
   8  -8 -11    0.00    4.35
  -8  -8  11    0.00    3.80
   8   8 -11    3.13    4.15
  -8   8  12    2.15    4.48
   8  -8 -12    0.00    5.27
  -8  -8  12    1.86    3.88
   8   8 -12    1.16    3.58
  -8   8  13   33.22    9.69
   8   8 -13   27.82    7.70
  -8   8  14    7.80    6.06
   8   8 -14    0.00    5.17
  -8   8  15   13.22    7.13
  -8  -8  15   10.93    6.10
   8   8 -15    6.67    4.90
  -8   8  16    1.48    3.47
  -8  -8  16    2.35    3.83
   8   8 -16    0.00    3.99
  -8   8  17   33.06    9.26
  -8  -8  17   21.18    7.96
   8   8 -17   21.92    7.37
  -8   8  18    3.22    5.09
  -8  -8  18    0.72    4.51
   8   8 -18    1.81    3.98
  -8   8  19    0.00    4.97
  -8  -8  19    5.18    4.96
   8   8 -19    4.76    5.16
  -8   8  20   -0.00    4.28
  -8  -8  20    1.49    4.91
   8   8 -20    5.36    5.38
  -8   8  21    0.00    4.88
  -8  -8  21    2.12    5.02
   8   8 -21    4.33    4.73
  -8   8  22   -0.00    3.83
  -8  -8  22    0.00    5.07
   8   8 -22   -0.00    4.04
   8   8 -23    4.50    6.13
  -8   8  24   -0.00    5.05
  -8  -8  24    4.03    6.14
   8   8 -24    4.49    5.35
  -8   8  25    3.35    5.11
  -8  -8  25    6.11    6.97
   8   8 -25   -0.00    3.79
  -8   8  26    0.00    5.60
  -8  -8  26    1.33    5.09
   8   8 -26   -0.00    5.44
  -8   8  27    0.73    5.11
  -8  -8  27   -0.00    6.13
   8   8 -27   11.52    7.37
  -8   8  28    1.60    5.08
  -8  -8  28    0.00    5.70
   8   8 -28   -0.00    4.90
  -8   8  29    0.00    4.95
  -8  -8  29    0.82    5.50
   8   8 -29    3.68    6.42
  -8   8  30    6.02    5.48
  -8  -8  30   -0.00    4.00
   8   8 -30    3.02    4.98
  -8   8  31   -0.00    5.25
  -8  -8  31    2.95    6.15
   8   8 -31   -0.00    5.44
  -8   8  32    0.40    5.72
  -8  -8  32    0.32    6.41
   8   8 -32    9.78    7.16
  -8   8  33   -0.00    4.10
  -8  -8  33   -0.00    5.73
   8   8 -33    4.70    5.31
   8   8 -34    0.00    4.98
   8   8 -35    4.08    6.24
   8  -9  -1   88.85   15.07
   8   9  -1   49.01    8.23
   8  -9  -2   16.21    6.20
   8   9  -2    3.07    2.94
  -8   9   3   26.60    9.35
   8  -9  -3   33.83    9.77
   8   9  -3   35.76    7.04
  -8   9   4   11.88    6.72
   8  -9  -4    0.00    4.58
   8   9  -4    3.52    3.47
  -8   9   5   28.85    9.47
   8   9  -5   31.75    6.94
  -8   9   6   -0.00    5.05
   8  -9  -6   -0.00    4.32
   8   9  -6    1.18    2.60
  -8   9   7    0.00    4.12
   8  -9  -7    0.00    5.23
   8   9  -7    2.03    3.22
  -8   9   8   -0.00    3.61
  -8   9   8    2.02    4.91
   8  -9  -8   -0.00    4.46
   8   9  -8   -0.00    2.72
  -8   9   9    0.63    4.03
  -8   9   9    7.38    6.26
   8  -9  -9    4.77    6.48
   8   9  -9    5.31    3.76
  -8   9  10    0.00    4.44
   8  -9 -10    4.51    4.80
   8   9 -10   -0.00    3.47
  -8   9  11   64.86   13.52
   8  -9 -11   89.44   15.49
   8   9 -11   33.65    9.13
  -8   9  12    0.00    3.36
   8  -9 -12   -0.00    3.49
  -8  -9  12   -0.00    3.42
   8   9 -12    1.05    3.59
  -8   9  13    0.00    4.49
   8  -9 -13    0.21    3.66
   8   9 -13   -0.00    4.08
  -8   9  14    4.69    5.74
   8  -9 -14    1.39    4.66
  -8   9  15   36.90   10.95
   8  -9 -15   59.81   12.76
  -8  -9  15   45.32   10.60
  -8   9  16    0.00    3.24
  -8  -9  16    0.29    5.01
  -8   9  17    4.62    5.20
  -8  -9  17    5.61    5.70
  -8   9  18   -0.00    3.44
  -8  -9  18    3.53    5.41
   8   9 -18    5.41    5.02
  -8   9  19   12.53    6.15
  -8  -9  19   13.49    7.35
   8   9 -19    6.15    5.91
  -8   9  20    2.52    4.98
  -8  -9  20   -2.04    6.05
   8   9 -20   -0.00    3.33
  -8   9  21    2.12    4.26
  -8  -9  21   10.62    6.99
   8   9 -21   12.65    6.43
  -8   9  22    1.87    3.94
  -8  -9  22    3.40    5.64
   8   9 -22   -0.00    3.29
  -8   9  23    5.30    4.37
  -8  -9  23    2.31    5.80
   8   9 -23    1.78    4.04
  -8   9  24    0.59    5.11
  -8  -9  24    2.84    5.22
   8   9 -24   -0.00    3.61
  -8   9  25   22.07    8.41
  -8  -9  25    9.71    7.02
   8   9 -25   13.91    7.66
  -8   9  26   -0.00    3.77
  -8  -9  26    0.00    5.98
   8   9 -26   -0.00    4.30
  -8   9  27    1.01    4.31
  -8  -9  27   -0.00    4.81
   8   9 -27    0.32    4.91
  -8   9  28    3.39    4.99
  -8  -9  28   -0.00    5.10
   8   9 -28    0.66    4.39
  -8   9  29    0.62    5.76
  -8  -9  29   -0.00    5.06
   8   9 -29    0.96    5.75
  -8   9  30   -0.00    4.05
  -8  -9  30    0.75    4.10
   8   9 -30    0.00    3.47
  -8   9  31    0.41    5.04
  -8  -9  31    2.44    7.01
   8   9 -31    5.37    5.68
  -8   9  32   -0.00    5.60
  -8  -9  32   -0.00    4.66
   8   9 -32    3.48    5.86
   8   9 -33    2.73    5.98
  -8  10   1   14.55    7.12
   8 -10  -1   14.05    7.08
   8  10  -1   16.48    4.60
  -8  10   2    0.00    3.53
   8 -10  -2   -0.00    4.25
   8  10  -2   -0.00    2.44
  -8  10   3   35.72   10.69
   8 -10  -3   37.19   10.08
   8  10  -3   30.42    6.49
  -8  10   4    8.55    6.25
   8 -10  -4    5.37    6.04
   8  10  -4   11.02    4.24
  -8  10   5    0.00    5.21
   8 -10  -5    0.72    3.63
   8  10  -5    5.90    3.21
  -8  10   6    2.74    4.46
   8 -10  -6    5.94    5.37
   8  10  -6   -0.00    2.67
  -8  10   7   31.22   10.43
   8 -10  -7   45.39   11.46
   8  10  -7   31.67    7.74
  -8  10   8    0.00    4.46
   8 -10  -8   -0.00    3.88
   8  10  -8   -0.00    2.45
  -8  10   9    6.28    4.77
  -8  10   9    2.34    5.59
   8 -10  -9    0.00    4.84
   8  10  -9    2.82    3.49
  -8  10  10    2.99    4.36
  -8  10  10   -0.00    5.14
   8 -10 -10   -0.00    6.07
   8  10 -10   -0.00    2.89
  -8  10  11    4.54    6.07
   8 -10 -11    1.39    4.89
   8  10 -11    3.17    3.73
  -8  10  12   -0.00    2.75
   8 -10 -12   -0.00    4.84
   8  10 -12    2.27    4.54
  -8  10  13   26.52    8.66
   8 -10 -13   14.50    8.00
   8  10 -13   16.17    6.75
  -8  10  14   -0.00    3.93
   8 -10 -14   -6.50    6.39
   8  10 -14    4.19    4.41
  -8  10  15    5.06    4.90
   8 -10 -15    3.08    4.84
   8  10 -15    0.39    2.88
  -8  10  16    0.00    5.14
   8 -10 -16    0.10    4.16
   8  10 -16    4.51    4.41
  -8  10  17   10.38    6.24
   8 -10 -17   19.39    7.64
   8  10 -17   18.19    6.86
  -8  10  18   -0.00    4.43
  -8 -10  18   -0.00    4.59
   8  10 -18    0.44    3.72
  -8  10  19    7.50    6.47
  -8 -10  19    9.63    6.16
   8  10 -19    1.85    4.42
  -8  10  20    2.96    5.55
  -8 -10  20   -0.00    5.00
   8  10 -20   -0.00    3.84
  -8 -10  21    0.00    5.69
   8  10 -21    7.12    5.76
  -8  10  22    0.00    5.67
  -8 -10  22    9.83    6.93
   8  10 -22   -0.00    3.35
  -8  10  23    4.43    6.05
  -8 -10  23    4.86    5.72
   8  10 -23    4.77    5.76
  -8  10  24    3.89    5.06
  -8 -10  24   -0.00    5.72
   8  10 -24    0.00    3.45
  -8  10  25    0.00    4.66
  -8 -10  25   -0.00    5.95
   8  10 -25    0.00    4.50
  -8  10  26   -0.00    4.41
  -8 -10  26   -0.00    4.83
  -8  10  27   -0.00    4.07
  -8 -10  27    1.59    6.23
   8  10 -27    7.08    6.70
  -8  10  28    4.75    5.19
  -8 -10  28   -0.00    6.73
   8  10 -28    2.23    5.17
  -8  10  29    3.83    5.49
  -8 -10  29    4.80    7.45
   8  10 -29    0.00    4.80
  -8  10  30   -0.00    3.79
  -8 -10  30    6.20    7.03
   8  10 -30   -0.00    4.95
  -8 -10  31   10.29    7.81
  -8  11   1   27.07    9.81
   8 -11  -1   25.04    9.08
   8  11  -1   20.27    4.88
  -8  11   2    0.00    4.70
   8 -11  -2    6.79    6.38
   8  11  -2   -0.00    2.43
  -8  11   3   12.00    6.67
   8  11  -3    8.28    3.67
  -8  11   4   -0.00    4.37
   8 -11  -4    1.18    4.48
   8  11  -4   -0.00    2.22
  -8  11   5    5.41    5.39
   8 -11  -5   16.98    7.80
   8  11  -5    6.34    3.64
  -8  11   6   -0.00    4.63
   8 -11  -6    0.00    3.91
   8  11  -6    1.70    2.60
  -8  11   7    0.00    3.20
   8 -11  -7    9.92    6.44
   8  11  -7    0.33    3.16
  -8  11   8    2.74    5.55
   8  11  -8    1.17    2.74
  -8  11   9    5.96    5.80
   8 -11  -9   16.74    7.81
   8  11  -9    5.04    4.21
  -8  11  10   -0.00    5.01
   8 -11 -10    9.10    5.68
   8  11 -10    0.79    2.72
  -8  11  11   11.68    6.72
  -8  11  11   10.75    7.18
   8 -11 -11    5.20    4.58
   8  11 -11    7.90    4.46
  -8  11  12    2.35    5.22
  -8  11  12    2.32    5.15
   8 -11 -12   -0.00    4.28
   8  11 -12    4.89    3.84
  -8  11  13    7.55    6.37
   8 -11 -13    0.03    3.92
   8  11 -13   -0.00    3.14
  -8  11  14   -0.00    4.04
   8 -11 -14    1.80    4.25
   8  11 -14   -0.00    3.95
  -8  11  15   21.30    8.58
   8 -11 -15   25.66    9.24
   8  11 -15   15.12    6.31
  -8  11  16    0.00    3.42
   8 -11 -16    4.08    4.91
   8  11 -16   -0.00    3.43
  -8  11  17    3.84    5.32
   8 -11 -17    5.49    5.06
   8  11 -17   -0.00    3.55
  -8  11  18    0.00    5.11
   8 -11 -18   -0.00    3.27
   8  11 -18    1.22    3.71
  -8  11  19   16.16    7.65
   8 -11 -19    5.23    5.48
   8  11 -19    0.99    4.56
  -8  11  20    5.68    5.24
   8 -11 -20   -0.00    4.23
   8  11 -20    2.80    5.07
  -8  11  21    0.00    5.10
   8  11 -21    5.46    5.17
  -8  11  22    1.63    5.56
   8  11 -22   -0.00    3.15
  -8  11  23    0.14    3.84
   8  11 -23   -0.00    4.06
  -8  11  24    3.88    5.31
   8  11 -24    6.56    6.12
  -8  11  25    7.11    5.74
  -8 -11  25    3.23    6.18
   8  11 -25    4.59    5.71
  -8  11  26    4.37    5.10
  -8 -11  26    2.15    5.88
   8  11 -26   -0.00    3.99
  -8  11  27   -0.00    4.96
  -8 -11  27    3.49    5.67
   8  11 -27    1.59    4.95
  -8  11  28    1.60    4.02
  -8 -11  28   -0.00    5.01
  -8  11  29    1.04    5.48
  -8 -11  29    0.38    5.48
  -8  11  30    1.11    4.00
  -8 -11  30    0.00    6.05
  -8 -11  31    2.37    5.88
  -8  12   1    2.31    5.37
   8 -12  -1   -0.00    3.39
   8  12  -1   -0.00    2.00
  -8  12   2    1.92    4.14
   8 -12  -2   -0.00    3.52
   8  12  -2    1.02    2.45
  -8  12   3   29.54   10.30
   8 -12  -3    7.43    6.20
   8  12  -3   14.69    4.73
  -8  12   4   -0.00    3.72
   8 -12  -4    1.86    5.10
   8  12  -4   -0.00    1.96
  -8  12   5   -0.00    4.36
   8 -12  -5    0.04    4.69
   8  12  -5   -0.00    2.91
  -8  12   6    0.99    4.88
   8 -12  -6    1.02    4.24
   8  12  -6    1.28    2.26
  -8  12   7   20.07    8.51
   8 -12  -7   20.53    8.26
   8  12  -7    9.87    4.48
  -8  12   8   17.39    8.01
   8 -12  -8   13.68    7.10
   8  12  -8    2.39    3.65
  -8  12   9   14.88    7.68
   8 -12  -9    8.31    6.20
   8  12  -9    5.64    4.25
  -8  12  10    1.92    5.89
   8 -12 -10    7.70    6.44
   8  12 -10    2.01    3.64
  -8  12  11   -0.00    4.62
   8 -12 -11    2.53    5.40
   8  12 -11    0.00    3.59
  -8  12  12    1.05    3.61
   8 -12 -12    1.84    4.90
   8  12 -12    2.01    4.14
  -8  12  13   10.40    6.62
  -8  12  13    1.06    4.57
   8 -12 -13    1.95    4.20
   8  12 -13    2.73    4.36
  -8  12  14    0.49    5.07
   8 -12 -14   -0.00    4.77
   8  12 -14    3.23    4.88
  -8  12  15   -0.00    5.24
   8 -12 -15    1.58    4.48
   8  12 -15    0.09    2.13
  -8  12  16    2.52    4.82
   8 -12 -16    1.21    3.70
   8  12 -16    1.11    3.44
  -8  12  17    4.91    5.92
   8 -12 -17    3.92    5.44
   8  12 -17    1.94    4.56
  -8  12  18    1.53    3.99
   8 -12 -18   -0.00    4.22
   8  12 -18   -0.00    3.83
  -8  12  19    6.79    6.58
   8 -12 -19    0.00    4.84
   8  12 -19    4.50    4.53
  -8  12  20   -0.00    4.39
   8 -12 -20   -0.00    3.65
   8  12 -20    2.38    4.13
  -8  12  21   -0.00    3.65
   8 -12 -21    0.17    4.67
   8  12 -21   -0.00    3.35
  -8  12  22   -0.00    3.52
   8 -12 -22   -0.00    3.60
   8  12 -22   -0.00    4.61
  -8  12  23   -0.00    4.50
   8 -12 -23    6.23    5.80
   8  12 -23    4.33    5.32
  -8  12  24    2.86    5.17
   8  12 -24   -0.00    4.88
  -8  12  25   -0.00    4.40
  -8  12  26    4.31    5.16
  -8  12  27    1.05    5.14
  -8  13   1   13.51    7.37
   8 -13  -1   -0.00    4.27
   8  13  -1    3.59    2.64
  -8  13   2   -0.00    4.06
   8 -13  -2    0.00    3.30
   8  13  -2    0.00    2.25
  -8  13   3    3.92    4.57
   8 -13  -3    0.90    3.62
  -8  13   4    3.68    5.69
   8 -13  -4   -0.00    5.63
   8  13  -4    7.70    4.24
  -8  13   5   10.78    6.94
   8 -13  -5   12.14    7.17
   8  13  -5   17.22    5.38
  -8  13   6    2.43    4.57
   8  13  -6    3.31    3.58
  -8  13   7   -0.00    4.41
   8 -13  -7    2.75    5.27
   8  13  -7   -0.00    2.90
  -8  13   8    3.28    4.91
   8 -13  -8    2.00    4.95
   8  13  -8   -0.00    3.52
  -8  13   9    3.77    5.96
   8 -13  -9    7.82    6.50
   8  13  -9    4.70    4.30
  -8  13  10   -0.00    5.00
   8 -13 -10    5.30    5.26
   8  13 -10    2.01    3.97
  -8  13  11   15.79    8.54
   8 -13 -11   10.04    6.65
   8  13 -11    1.04    3.33
  -8  13  12   -0.00    4.74
   8 -13 -12    1.88    4.68
   8  13 -12    1.32    2.68
  -8  13  13    1.91    5.14
   8 -13 -13    0.71    4.90
   8  13 -13    3.55    4.22
  -8  13  14   -0.00    4.80
   8 -13 -14    1.76    5.25
   8  13 -14   -0.00    3.93
  -8  13  15   11.12    8.14
   8 -13 -15    8.91    6.86
  -8  13  16    3.56    5.83
   8 -13 -16    0.53    4.36
   8  13 -16   -0.00    3.39
  -8  13  17   -0.00    5.19
   8 -13 -17    2.87    4.84
   8  13 -17   -0.00    3.18
  -8  13  18   -0.00    4.79
   8 -13 -18    8.90    5.71
   8  13 -18    0.80    3.86
  -8  13  19    1.90    3.70
   8 -13 -19    0.00    4.37
   8  13 -19   -0.00    4.18
  -8  13  20    0.12    4.23
   8 -13 -20    0.00    5.18
   8  13 -20    0.29    3.10
  -8  13  21   12.50    6.74
   8 -13 -21    0.02    4.70
  -8  13  22    2.01    4.73
   8 -13 -22    2.41    4.06
  -8  13  23    1.54    4.72
   8 -13 -23    1.01    4.83
  -8  13  24    4.62    5.29
   8 -13 -24   -0.00    3.91
  -8  13  25   -0.00    5.34
   8 -13 -25    1.83    5.26
  -8  13  26    0.10    4.88
   8 -13 -26    3.64    5.20
  -8  14   1   11.07    7.83
   8 -14  -1    7.03    5.87
   8  14  -1    2.49    2.73
  -8  14   2   -0.00    6.88
   8  14  -2    5.17    3.19
  -8  14   3    6.26    7.03
   8 -14  -3    1.57    4.38
   8  14  -3    1.56    2.99
  -8  14   4    0.00    5.10
   8 -14  -4    0.00    3.47
   8  14  -4    0.69    2.39
  -8  14   5   -0.00    4.42
   8 -14  -5   -0.00    4.32
   8  14  -5   -0.00    2.58
  -8  14   6   -0.00    4.38
   8 -14  -6    2.51    5.75
   8  14  -6    0.47    2.59
  -8  14   7    7.66    6.69
   8 -14  -7    2.78    5.52
   8  14  -7    3.17    3.67
  -8  14   8    2.10    3.97
   8 -14  -8   17.53    8.27
   8  14  -8    5.86    4.23
  -8  14   9   -0.00    4.83
   8 -14  -9    6.50    6.05
   8  14  -9    3.05    3.76
  -8  14  10   -0.00    3.91
   8 -14 -10    2.45    4.13
   8  14 -10    4.65    3.92
  -8  14  11    1.55    5.61
   8 -14 -11    1.15    5.27
   8  14 -11    2.51    3.34
  -8  14  12    4.77    6.35
   8 -14 -12    0.00    4.04
   8  14 -12    0.00    3.37
  -8  14  13    7.35    6.62
   8 -14 -13    6.77    6.05
   8  14 -13    0.00    4.45
  -8  14  14   -0.00    5.43
   8  14 -14   -0.00    3.97
  -8  14  15    6.97    6.70
   8 -14 -15   -0.00    5.04
   8  14 -15   -0.00    3.66
  -8  14  16   -0.00    3.57
   8 -14 -16   -0.00    4.88
   8  14 -16   -0.00    4.07
  -8  14  17   -0.00    5.06
   8 -14 -17    1.96    5.20
  -8  14  18    0.00    6.27
   8 -14 -18    8.76    6.39
  -8  14  19    5.17    5.58
   8 -14 -19   13.72    6.99
  -8  14  20    3.24    5.79
   8 -14 -20    1.52    4.55
  -8  14  21    1.58    5.31
   8 -14 -21   -0.00    4.77
  -8  14  22    9.75    7.09
   8 -14 -22   -1.66    5.28
  -8  14  23    3.55    5.70
   8 -14 -23   -0.00    5.24
  -8  14  24   -0.00    4.34
   8 -14 -24    0.00    4.74
  -8  15   1    5.32    7.24
   8 -15  -1   -0.00    4.65
   8  15  -1    5.42    3.14
  -8  15   2   -0.00    5.51
   8 -15  -2   -0.00    5.43
   8  15  -2    1.14    3.33
  -8  15   3    0.78    5.51
   8 -15  -3    0.00    5.09
   8  15  -3   -0.00    2.55
  -8  15   4    0.76    5.88
   8 -15  -4    0.30    3.11
   8  15  -4    0.00    2.67
  -8  15   5    0.00    4.46
   8 -15  -5   -0.00    3.38
   8  15  -5    2.04    3.19
  -8  15   6    6.59    5.73
   8 -15  -6    2.66    4.57
   8  15  -6    4.70    3.79
   8 -15  -7    1.53    3.70
   8  15  -7   -0.00    3.32
  -8  15   8   -0.00    4.50
   8 -15  -8   -0.00    4.29
   8  15  -8    0.00    3.18
  -8  15   9   -0.00    4.12
   8 -15  -9    2.41    5.09
   8  15  -9    0.00    3.57
  -8  15  10    5.55    5.22
   8 -15 -10    5.12    5.03
   8  15 -10   -0.00    3.49
  -8  15  11    1.36    5.18
   8 -15 -11    5.28    6.06
   8  15 -11    2.09    3.28
  -8  15  12    2.65    4.73
   8 -15 -12    3.95    5.72
  -8  15  13    0.00    5.50
   8 -15 -13    0.28    4.27
  -8  15  14    4.69    5.52
   8 -15 -14   -0.00    5.45
  -8  15  15    0.00    5.01
   8 -15 -15    8.41    6.53
   8 -15 -16    0.00    6.04
   8 -15 -17    0.36    4.45
   8 -15 -18   -0.00    5.33
   8 -15 -19   -0.00    5.58
  -8  16   1   10.88    7.32
   8 -16  -1    0.41    4.79
   8  16  -1   -0.00    2.88
  -8  16   2   -0.00    5.16
   8 -16  -2    0.06    5.05
   8  16  -2    0.12    2.56
  -8  16   3   -0.00    4.40
   8 -16  -3   -0.00    4.54
   8  16  -3    1.91    2.94
  -8  16   4   -0.00    5.22
   8 -16  -4    0.00    4.18
   8  16  -4    0.00    3.03
  -8  16   5    0.21    4.62
   8 -16  -5   -0.00    6.06
   8  16  -5   -0.00    2.66
  -8  16   6    2.42    5.72
   8 -16  -6    0.45    4.72
   8  16  -6    0.70    3.22
  -8  16   7    1.11    5.58
   8 -16  -7    3.10    4.69
  -8  16   8   11.58    7.41
   8 -16  -8   -0.00    4.36
  -8  16   9    3.68    5.80
   8 -16  -9   -0.00    4.49
   8 -16 -10    1.58    4.66
   8 -16 -11    5.38    5.79
   8 -16 -12    0.41    3.92
   8 -16 -13   -0.00    4.47
   8 -16 -14    0.53    4.85
   8 -17  -1    3.08    5.78
   8 -17  -2    0.88    4.12
   8 -17  -3    3.13    4.67
   8 -17  -4   -0.00    4.45
   8 -17  -5    2.54    4.74
   8 -17  -6    2.41    6.18
   8 -17  -7    0.00    3.91
   8 -17  -8    6.46    4.95
   8 -17  -9    0.00    4.07
  -7   0   1  777.60   68.70
  -7   0   1  665.28   67.29
  -7   0   1  633.26   66.22
   7   0  -1  610.24   66.64
   7   0  -1 1035.02   70.32
   7   0  -1  675.10   67.80
  -7   0   2   -0.00    3.08
  -7   0   2    1.59    3.15
  -7   0   2    0.67    2.48
   7   0  -2    1.22    3.26
   7   0  -2    0.50    3.33
  -7   0   3   11.32    4.57
  -7   0   3    7.73    4.14
   7   0  -3    4.96    3.73
   7   0  -3   11.29    4.77
  -7   0   4    2.82    3.28
   7   0  -4   -0.00    2.57
   7   0  -4   -0.00    3.33
  -7   0   5   24.93    6.87
   7   0  -5   32.51    7.17
   7   0  -5   22.48    6.98
  -7   0   6    1.93    2.76
   7   0  -6    0.62    2.73
   7   0  -6   -0.00    3.45
  -7   0   7  273.18   31.09
   7   0  -7  281.72   30.10
  -7   0   8   -0.00    3.78
   7   0  -8    0.52    2.91
  -7   0   9    9.26    4.92
   7   0  -9    7.25    4.51
  -7   0  10    3.05    3.54
   7   0 -10    0.60    3.94
  -7   0  11  267.30   28.17
   7   0 -11  190.97   26.34
  -7   0  12   -0.00    3.20
   7   0 -12    1.20    4.11
  -7   0  13  105.12   15.89
   7   0 -13   85.04   14.98
   7   0 -14    0.00    3.79
   7   0 -15   15.44    7.54
   7   0 -16    2.58    3.89
  -7   0  17  342.07   40.29
   7   0 -17  382.34   41.53
  -7   0  18    1.42    3.99
   7   0 -18    4.27    5.76
  -7   0  19    9.21    6.53
   7   0 -19   10.11    6.06
  -7   0  20    1.11    4.02
   7   0 -20    0.38    3.67
  -7   0  21    1.81    4.04
  -7   0  22   -0.00    4.11
   7   0 -22    0.00    4.52
  -7   0  23   49.09   11.75
  -7   0  24   -0.00    4.77
  -7   0  25    2.41    5.20
  -7   0  26   -0.00    4.18
  -7   0  27   40.01   11.21
  -7   0  28    0.55    4.27
  -7   0  29    6.46    5.35
  -7   0  30   -0.00    5.79
  -7   0  31   18.55    8.24
  -7   0  32    0.00    4.68
  -7   0  33   19.58   10.02
  -7   0  34   -0.00    6.80
  -7   0  35    4.74    4.62
  -7   0  36    0.00    5.57
  -7   0  37    6.24    8.48
  -7   1   1    1.31    3.16
  -7   1   1    2.82    3.61
  -7   1   1    2.87    3.50
   7  -1  -1   -0.00    2.83
   7  -1  -1    2.28    3.08
   7  -1  -1    0.79    3.40
  -7  -1   1   -0.00    2.78
   7   1  -1    1.60    3.00
   7   1  -1    0.78    3.14
  -7   1   2   29.02    7.40
  -7   1   2   27.46    7.21
  -7   1   2   38.44    7.75
   7  -1  -2   29.53    7.46
   7  -1  -2   26.31    6.56
   7  -1  -2   30.96    7.72
  -7  -1   2   32.69    7.03
  -7  -1   2   37.15    7.60
   7   1  -2   41.32    7.76
   7   1  -2   37.50    7.77
  -7   1   3  256.20   27.07
  -7   1   3  235.50   25.79
   7  -1  -3  231.58   25.63
   7  -1  -3  227.22   26.51
  -7  -1   3  209.40   25.01
   7   1  -3  213.23   24.72
   7   1  -3  219.40   25.57
  -7   1   4    3.80    3.90
  -7   1   4    1.58    2.57
   7  -1  -4   -0.00    3.28
   7  -1  -4    4.05    4.18
  -7  -1   4    0.00    3.53
   7   1  -4   -0.00    2.56
   7   1  -4    0.00    3.21
  -7   1   5   42.35    9.59
  -7   1   5   68.25   11.13
   7  -1  -5   82.40   11.84
   7  -1  -5   69.87   11.74
  -7  -1   5   60.74   10.55
   7   1  -5   64.80   10.05
   7   1  -5   58.91   10.77
  -7   1   6    2.25    3.89
  -7   1   6   -0.00    3.46
   7  -1  -6   -0.00    3.61
   7  -1  -6    0.02    3.44
  -7  -1   6    6.91    3.96
   7   1  -6    1.25    2.80
   7   1  -6    3.34    3.67
  -7   1   7   31.56    7.83
  -7   1   7   24.90    6.56
   7  -1  -7   24.14    7.42
  -7  -1   7   28.79    6.98
   7   1  -7   32.90    7.44
   7   1  -7   32.06    7.89
  -7   1   8    8.94    5.06
   7  -1  -8   10.02    5.47
  -7  -1   8   16.05    5.65
   7   1  -8   15.34    5.01
   7   1  -8   21.91    6.53
  -7   1   9  299.86   31.74
   7  -1  -9  311.24   32.24
  -7  -1   9  240.71   29.57
   7   1  -9  241.20   29.93
   7  -1 -10   17.70    6.83
  -7  -1  10   29.94    7.72
   7   1 -10   10.53    5.77
  -7   1  11   65.93   11.68
   7  -1 -11   49.58   11.07
  -7  -1  11   66.87   11.65
   7   1 -11   55.40   10.95
  -7   1  12    0.00    3.49
   7  -1 -12    3.85    3.95
  -7  -1  12    2.31    3.57
   7   1 -12    5.83    4.71
  -7   1  13  172.32   21.13
   7  -1 -13  118.52   18.97
  -7  -1  13  133.04   19.30
   7   1 -13  124.64   18.70
   7  -1 -14    0.00    2.87
  -7  -1  14    8.79    4.90
   7   1 -14   10.78    5.40
   7  -1 -15  116.85   18.47
   7   1 -15  123.84   18.50
   7  -1 -16   23.60    8.34
   7   1 -16   36.24    9.51
  -7   1  17   14.78    7.55
   7  -1 -17   12.34    6.51
  -7  -1  17   21.88    7.62
   7   1 -17   13.81    6.46
  -7   1  18    0.00    3.43
   7  -1 -18    3.75    5.06
  -7  -1  18    2.17    4.95
   7   1 -18   -0.00    4.54
  -7   1  19  107.57   17.84
   7  -1 -19  112.80   18.81
  -7  -1  19   92.86   16.61
  -7   1  20    0.48    4.97
   7  -1 -20    9.28    7.20
  -7  -1  20    0.00    4.29
  -7   1  21   37.53   10.70
   7  -1 -21   25.58    9.44
  -7  -1  21   54.86   11.90
  -7   1  22    0.87    4.43
   7  -1 -22    0.00    4.83
  -7  -1  22    0.00    5.67
  -7   1  23   47.83   10.99
   7  -1 -23   21.15    8.45
  -7  -1  23   14.28    7.48
  -7   1  24    7.42    5.68
   7  -1 -24    9.21    5.72
  -7  -1  24   -0.00    5.69
  -7   1  25   17.68    8.82
   7  -1 -25   59.10   13.55
  -7  -1  25   35.55   11.52
   7   1 -25   28.58    9.92
  -7   1  26    0.00    3.82
  -7  -1  26    1.61    5.57
   7   1 -26   -0.00    4.53
  -7   1  27    5.97    5.97
  -7  -1  27    2.55    5.70
   7   1 -27    0.00    6.58
  -7   1  28    2.25    4.52
   7   1 -28    0.58    4.65
  -7   1  29   31.31   10.20
  -7  -1  29   14.40    8.50
   7   1 -29   26.83    9.71
  -7   1  30    0.00    5.03
  -7  -1  30    0.00    5.75
  -7   1  31    8.29    6.73
  -7  -1  31    6.32    6.12
  -7   1  32   -0.00    4.15
  -7  -1  32    2.09    4.77
  -7   1  33    3.92    5.51
  -7  -1  33    0.00    5.18
  -7   1  34   -0.00    6.05
  -7  -1  34    2.69    4.86
  -7   1  35    9.41    8.09
  -7  -1  35    1.69    5.71
  -7   1  36   -0.00    4.40
  -7  -1  36    0.30    4.89
  -7   1  37   -0.00    5.93
  -7  -1  37    8.31    7.77
  -7   2   1   47.98    9.48
  -7   2   1   51.14    9.70
  -7   2   1   37.58    8.18
   7  -2  -1   39.78    8.64
   7  -2  -1   45.72    8.48
   7  -2  -1   43.87    9.51
  -7  -2   1   32.13    6.94
   7   2  -1   37.69    7.22
   7   2  -1   34.25    7.59
  -7   2   2   30.76    7.98
  -7   2   2   45.10    9.02
   7  -2  -2   37.50    8.81
   7  -2  -2   36.47    7.76
   7  -2  -2   41.45    8.78
  -7  -2   2   33.45    7.01
  -7  -2   2   40.51    7.71
   7   2  -2   40.61    7.51
   7   2  -2   30.69    7.24
  -7   2   3    4.25    3.90
  -7   2   3    6.31    4.11
  -7   2   3   11.21    4.58
   7  -2  -3    4.01    3.97
   7  -2  -3    8.02    4.03
   7  -2  -3    6.33    4.57
  -7  -2   3    7.82    4.20
   7   2  -3    7.20    3.37
   7   2  -3    7.00    3.92
  -7   2   4    0.83    3.61
  -7   2   4    1.08    3.34
   7  -2  -4    0.00    2.93
  -7  -2   4    0.00    2.75
   7   2  -4    1.87    3.13
   7   2  -4    7.78    3.88
  -7   2   5  214.48   26.48
  -7   2   5  228.56   26.59
   7  -2  -5  245.61   28.00
  -7  -2   5  245.23   26.71
   7   2  -5  208.91   25.33
   7   2  -5  266.61   27.14
  -7   2   6    8.38    4.68
  -7   2   6   24.10    6.55
   7  -2  -6   10.81    5.85
  -7  -2   6   14.89    5.26
   7   2  -6    3.48    3.37
   7   2  -6    0.00    4.29
  -7   2   7  190.90   25.44
  -7   2   7  237.63   25.92
   7  -2  -7  243.98   27.39
  -7  -2   7  217.58   24.98
   7   2  -7  200.96   24.43
   7   2  -7  208.18   24.95
  -7   2   8   -0.00    2.49
  -7   2   8    7.13    4.76
  -7  -2   8    9.01    4.53
   7   2  -8    0.02    3.04
   7   2  -8    2.90    3.85
  -7   2   9   46.18   10.12
  -7   2   9   53.94   10.42
   7  -2  -9   45.43   10.47
  -7  -2   9   57.70   10.48
   7   2  -9   51.76   10.13
   7   2  -9   59.06   10.59
  -7   2  10    9.50    5.41
   7  -2 -10    3.26    4.45
  -7  -2  10    8.50    4.38
   7   2 -10   11.74    5.10
  -7   2  11   98.92   16.98
   7  -2 -11  111.57   17.85
  -7  -2  11  120.87   17.32
   7   2 -11  160.09   19.12
  -7   2  12   48.43   10.27
   7  -2 -12   32.56    9.26
  -7  -2  12   28.63    7.94
   7   2 -12   30.33    7.96
   7  -2 -13   48.86   10.78
   7   2 -13   46.08   10.40
   7  -2 -14    1.86    4.27
  -7  -2  14    5.32    4.13
   7   2 -14    1.50    4.05
   7  -2 -15   42.97   10.53
   7   2 -15   34.65    9.20
  -7   2  16   45.07   10.58
   7  -2 -16   55.76   11.87
  -7   2  17   38.60   10.45
   7  -2 -17   70.48   13.43
  -7   2  18   32.81    9.50
   7  -2 -18   45.47   10.91
  -7  -2  18   20.44    8.31
  -7   2  19   -0.00    4.77
   7  -2 -19   -0.00    3.25
  -7  -2  19    0.08    4.57
  -7   2  20    3.97    4.88
   7  -2 -20   -0.00    5.30
  -7  -2  20    4.91    5.08
  -7   2  21   44.57   11.59
  -7  -2  21   70.47   14.18
  -7   2  22    5.56    5.47
   7  -2 -22   16.42    9.04
  -7  -2  22   -0.00    3.84
  -7   2  23   24.21    8.73
   7  -2 -23   29.51   10.52
  -7  -2  23   24.39    9.36
  -7   2  24    2.96    5.89
   7  -2 -24    6.42    6.08
  -7  -2  24    4.37    6.33
   7   2 -24    2.36    3.77
  -7   2  25    5.60    6.32
  -7  -2  25    6.07    6.34
   7   2 -25   15.62    6.89
  -7   2  26    0.05    3.48
  -7  -2  26   -0.00    4.14
   7   2 -26    3.96    4.75
  -7   2  27   13.81    7.88
  -7  -2  27    9.13    6.57
   7   2 -27   11.09    6.97
  -7   2  28    0.92    4.11
  -7  -2  28    4.43    5.25
   7   2 -28    2.12    4.73
  -7   2  29    6.93    5.48
  -7  -2  29   -0.00    5.06
   7   2 -29    0.36    3.48
  -7   2  30    2.16    4.98
  -7  -2  30   -0.00    5.13
   7   2 -30   -0.00    4.51
  -7   2  31    1.84    4.87
  -7  -2  31    2.72    6.58
  -7   2  32    3.03    5.20
  -7  -2  32   -0.00    5.05
  -7   2  33    8.63    6.87
  -7  -2  33   16.65    8.06
  -7   2  34    0.00    6.44
  -7  -2  34    4.83    6.48
  -7   2  35    3.18    5.41
  -7  -2  35    1.77    4.37
  -7   2  36    0.00    4.97
  -7  -2  36   -0.00    6.71
  -7   2  37    0.00    5.56
  -7   3   1    3.00    4.40
  -7   3   1   -0.00    3.15
   7  -3  -1   -0.00    3.97
   7  -3  -1   -0.00    3.85
  -7  -3   1   -0.00    2.34
   7   3  -1   -0.00    2.15
   7   3  -1    1.44    2.49
  -7   3   2  132.86   18.40
  -7   3   2  132.81   18.61
  -7   3   2  149.57   18.34
   7  -3  -2  149.47   19.14
   7  -3  -2  112.03   18.07
  -7  -3   2  133.20   16.56
  -7  -3   2  122.67   15.49
   7   3  -2  136.49   16.19
   7   3  -2  118.36   15.77
  -7   3   3   36.34    8.80
  -7   3   3   39.38    9.40
  -7   3   3   61.34   10.20
   7  -3  -3   29.04    7.96
  -7  -3   3   38.48    7.59
   7   3  -3   35.01    7.45
   7   3  -3   48.36    8.40
  -7   3   4    3.44    4.28
  -7   3   4    8.70    4.71
   7  -3  -4    8.03    5.11
   7  -3  -4    5.18    4.93
  -7  -3   4    7.17    3.91
   7   3  -4   10.66    4.24
   7   3  -4    6.22    3.77
  -7   3   5   67.91   12.28
  -7   3   5   54.20   11.23
   7  -3  -5   80.09   13.10
  -7  -3   5   74.94   11.33
   7   3  -5   64.32   10.69
   7   3  -5   88.18   12.23
  -7   3   6   16.80    5.73
   7  -3  -6   13.15    6.25
  -7  -3   6   25.23    6.45
   7   3  -6   12.43    5.01
  -7   3   7    1.25    3.49
  -7   3   7    5.39    4.27
   7  -3  -7    8.22    4.72
  -7  -3   7    3.09    3.26
   7   3  -7    0.52    2.45
   7   3  -7    2.50    3.46
  -7   3   8   -0.00    3.60
  -7   3   8   -0.00    3.45
   7  -3  -8    4.23    4.31
  -7  -3   8    0.00    2.83
   7   3  -8    2.13    3.14
   7   3  -8    4.06    3.80
  -7   3   9  177.19   24.01
  -7   3   9  210.25   24.38
   7  -3  -9  149.83   23.04
  -7  -3   9  187.21   22.78
   7   3  -9  197.49   23.19
   7   3  -9  198.69   23.08
  -7   3  10   67.39   12.54
  -7   3  10   88.05   13.33
   7  -3 -10   56.20   11.95
  -7  -3  10   88.67   13.04
   7   3 -10   60.29   11.25
   7   3 -10   53.72   10.96
  -7   3  11    6.88    5.04
   7  -3 -11   11.43    6.04
  -7  -3  11    9.95    4.74
   7   3 -11    4.34    4.16
  -7   3  12    1.33    3.32
   7  -3 -12   10.25    6.50
  -7  -3  12    0.01    2.16
   7   3 -12   -0.00    3.64
   7  -3 -13   76.38   14.34
  -7  -3  13   69.04   12.39
   7  -3 -14   79.64   15.10
  -7  -3  14   92.09   14.97
  -7   3  15   90.73   16.28
   7  -3 -15  157.25   20.80
  -7   3  16    7.93    5.86
   7  -3 -16   28.48    9.11
  -7   3  17   -0.00    4.69
   7  -3 -17    0.00    4.52
  -7   3  18   19.37    8.30
   7  -3 -18   17.20    7.57
  -7  -3  18   14.11    6.73
  -7   3  19  186.91   26.62
   7  -3 -19  185.52   27.60
  -7  -3  19  257.54   29.96
   7   3 -19  226.48   27.46
  -7   3  20    1.33    5.49
   7  -3 -20   -0.00    5.33
  -7  -3  20   -0.00    5.27
   7   3 -20    2.22    3.69
  -7   3  21    7.08    5.89
   7  -3 -21    3.94    5.23
  -7  -3  21    1.49    4.59
   7   3 -21    0.86    3.94
  -7   3  22    0.29    5.36
   7  -3 -22    1.51    5.11
  -7  -3  22    0.00    5.52
   7   3 -22    0.00    4.17
  -7   3  23    6.48    7.03
   7  -3 -23   12.00    7.36
  -7  -3  23    2.54    4.93
   7   3 -23   15.51    7.40
  -7   3  24   -0.00    4.98
  -7  -3  24   10.69    6.40
   7   3 -24   11.48    6.73
  -7   3  25   22.25    8.73
  -7  -3  25    6.33    5.95
   7   3 -25    7.89    5.96
  -7   3  26    3.46    5.01
  -7  -3  26   -0.00    4.17
   7   3 -26   -0.00    4.04
  -7   3  27   -0.00    4.41
  -7  -3  27   -0.00    4.70
   7   3 -27   -0.00    5.05
  -7   3  28   -0.00    4.22
  -7  -3  28   -0.00    3.95
   7   3 -28   -0.00    4.16
  -7   3  29   18.41    7.60
  -7  -3  29   23.46    9.04
   7   3 -29    1.25    3.77
  -7   3  30    2.01    5.47
  -7  -3  30    2.40    5.91
   7   3 -30   -0.00    4.61
  -7   3  31    1.63    5.40
  -7  -3  31   18.02    8.08
   7   3 -31    6.85    6.29
  -7   3  32    8.16    7.09
  -7  -3  32   -0.00    4.35
  -7   3  33    5.24    6.78
  -7  -3  33    8.41    6.11
  -7   3  34   -0.00    5.67
  -7  -3  34   -0.00    6.66
  -7   3  35    3.88    6.72
  -7  -3  35   27.07    9.06
  -7   3  36    5.04    6.23
  -7  -3  36   -0.00    4.61
  -7   3  37   -0.00    5.57
  -7   4   1   69.48   12.14
  -7   4   1   67.83   11.45
   7  -4  -1   49.76   10.88
   7  -4  -1   58.71   11.99
  -7  -4   1   43.15    8.24
  -7  -4   1   68.79    8.52
   7   4  -1   51.48    8.68
  -7   4   2   80.96   14.15
  -7   4   2   80.58   14.14
  -7   4   2   90.45   14.08
   7  -4  -2   68.38   13.39
   7  -4  -2   87.40   14.98
  -7  -4   2  102.53   12.48
  -7  -4   2   84.61   10.94
   7   4  -2   99.14   12.34
   7   4  -2   77.19   11.68
  -7   4   3   10.52    5.57
  -7   4   3   16.94    5.89
  -7   4   3    8.13    5.03
   7  -4  -3    8.04    4.97
   7  -4  -3    5.69    4.46
  -7  -4   3    7.26    4.18
   7   4  -3   11.15    4.08
   7   4  -3   11.11    4.54
  -7   4   4   19.42    7.12
  -7   4   4   35.03    8.33
   7  -4  -4   38.34    8.78
   7  -4  -4   22.32    7.64
  -7  -4   4   18.63    5.27
   7   4  -4   31.10    6.64
   7   4  -4   23.63    6.01
  -7   4   5   71.05   12.43
  -7   4   5   50.67   10.95
   7  -4  -5   55.72   11.28
   7  -4  -5   88.13   13.88
  -7  -4   5   68.29   10.74
   7   4  -5   73.34   10.93
   7   4  -5   63.85   10.47
  -7   4   6   43.64   10.09
  -7   4   6   55.97   11.14
   7  -4  -6   66.03   12.29
  -7  -4   6   73.79   10.94
   7   4  -6   65.01   10.62
   7   4  -6   66.22   10.57
  -7   4   7   47.31   10.17
  -7   4   7   29.11    8.15
   7  -4  -7   42.10    9.71
  -7  -4   7   43.26    8.27
   7   4  -7   35.62    7.97
   7   4  -7   40.30    8.22
  -7   4   8   33.35    8.86
  -7   4   8   37.86    9.29
   7  -4  -8   44.23   10.26
  -7  -4   8   66.30   10.42
   7   4  -8   51.06    9.57
   7   4  -8   48.04    9.46
  -7   4   9   19.06    6.73
   7  -4  -9   26.87    7.87
   7   4  -9   30.17    7.36
  -7   4  10    0.00    4.25
   7  -4 -10   -0.00    4.80
  -7  -4  10   -0.00    2.89
   7   4 -10    0.00    3.31
  -7   4  11  157.63   20.03
   7  -4 -11  107.34   18.18
  -7  -4  11  124.69   17.48
  -7   4  12  120.81   16.90
   7  -4 -12   61.90   14.47
  -7  -4  12  130.53   16.85
  -7   4  13   95.23   15.97
   7  -4 -13  125.47   18.57
  -7  -4  13   84.34   15.16
  -7   4  14    6.02    5.22
  -7   4  14   28.40    7.86
   7  -4 -14   27.34    9.24
  -7  -4  14   14.71    6.69
  -7   4  15   54.53   11.70
   7  -4 -15   40.46   11.13
   7   4 -15   48.21   10.51
  -7   4  16   31.46    9.04
   7  -4 -16   20.57    8.98
   7   4 -16   39.01    9.18
  -7   4  17   91.02   16.41
   7  -4 -17  120.49   18.68
   7   4 -17   94.10   15.61
  -7   4  18   15.11    7.08
   7  -4 -18   16.68    8.61
  -7  -4  18    9.38    6.04
   7   4 -18    5.80    5.65
  -7   4  19    4.58    6.85
   7  -4 -19    7.90    6.83
  -7  -4  19   19.87    8.23
   7   4 -19    3.58    5.10
  -7   4  20   21.96    7.63
   7  -4 -20   43.61   11.32
  -7  -4  20   24.37    8.18
   7   4 -20   13.70    6.75
  -7   4  21   24.00    8.57
   7  -4 -21   23.84    9.39
  -7  -4  21   28.53    9.47
   7   4 -21   35.21    9.48
  -7   4  22   19.98    8.75
  -7  -4  22    6.25    6.46
   7   4 -22   23.59    7.98
  -7   4  23    8.71    6.52
  -7  -4  23    6.65    6.56
   7   4 -23    0.81    4.46
  -7  -4  24    1.38    3.58
   7   4 -24   -0.00    3.57
  -7   4  25    3.40    4.78
  -7  -4  25    0.93    4.57
   7   4 -25    2.98    3.86
  -7   4  26    2.32    5.67
  -7  -4  26   13.15    7.36
   7   4 -26   17.73    7.91
  -7   4  27    4.98    6.35
  -7  -4  27   13.68    7.32
   7   4 -27    0.18    3.95
  -7   4  28   -0.00    4.10
  -7  -4  28    1.75    5.61
   7   4 -28    2.94    4.75
  -7   4  29    2.51    5.42
  -7  -4  29    6.80    6.43
   7   4 -29    1.71    5.12
  -7   4  30    2.17    4.25
  -7  -4  30    3.06    4.90
   7   4 -30   -0.00    3.34
  -7   4  31    1.68    6.11
  -7  -4  31    6.77    5.20
   7   4 -31    1.10    4.87
  -7   4  32    4.45    6.00
  -7  -4  32   -0.00    5.46
   7   4 -32   -0.00    4.02
  -7   4  33    3.56    5.02
  -7  -4  33   13.97    7.91
  -7   4  34   -0.00    6.36
  -7  -4  34    8.23    7.38
  -7   4  35   -0.00    6.50
  -7  -4  35   -0.00    5.41
  -7   4  36    3.28    6.38
  -7  -4  36    0.00    5.95
  -7   5   1   -0.00    3.46
  -7   5   1   -0.00    3.60
   7  -5  -1    0.00    3.68
   7  -5  -1   -0.00    4.69
  -7  -5   1   -0.00    1.84
  -7  -5   1    2.08    1.65
   7   5  -1    0.00    2.45
   7   5  -1    1.97    2.80
  -7   5   2   -0.00    3.42
  -7   5   2    1.83    3.34
   7  -5  -2    0.01    2.86
   7  -5  -2    3.38    4.68
  -7  -5   2    0.00    2.59
  -7  -5   2    5.09    2.30
   7   5  -2   -0.00    2.65
   7   5  -2    4.99    3.47
  -7   5   3   38.69    9.03
  -7   5   3   46.47   10.27
  -7   5   3   49.62   10.03
   7  -5  -3   33.74    9.29
   7  -5  -3   37.27    9.60
  -7  -5   3   43.56    7.57
   7   5  -3   27.05    6.50
   7   5  -3   32.45    7.30
  -7   5   4   89.17   14.93
  -7   5   4   86.88   15.09
  -7   5   4  122.22   16.34
   7  -5  -4   71.28   14.16
   7  -5  -4   85.02   15.36
  -7  -5   4   69.27   11.62
   7   5  -4   87.50   12.52
   7   5  -4  110.25   13.40
  -7   5   5   45.52    9.83
   7  -5  -5   40.53    9.91
  -7  -5   5   31.71    6.98
   7   5  -5   29.47    7.05
   7   5  -5   47.72    7.99
  -7   5   6    2.80    4.50
   7  -5  -6    0.86    4.15
  -7  -5   6   -0.00    2.67
   7   5  -6    0.00    2.59
  -7   5   7    6.30    4.74
   7  -5  -7    0.64    2.99
  -7  -5   7   12.95    4.87
   7   5  -7   12.48    4.55
  -7   5   8   58.58   11.62
   7  -5  -8   58.67   12.08
  -7  -5   8   55.61    9.83
   7   5  -8   56.18    9.85
  -7   5   9   78.22   14.46
   7  -5  -9   83.96   15.40
  -7  -5   9   92.14   13.94
   7   5  -9  123.83   15.06
  -7   5  10   26.85    8.09
   7  -5 -10   38.07    9.77
  -7  -5  10   25.44    7.42
   7   5 -10   37.79    8.06
  -7   5  11   44.39   10.85
   7  -5 -11  101.58   15.47
  -7  -5  11   70.45   12.30
  -7   5  12   -0.00    3.81
  -7   5  12    4.14    4.88
   7  -5 -12    0.00    4.78
   7   5 -12    8.02    4.70
  -7   5  13   38.03   10.34
  -7   5  13   53.34   11.66
   7  -5 -13   38.15   10.04
  -7  -5  13   39.73    9.65
   7   5 -13   33.98    8.68
  -7   5  14   26.64    8.89
  -7   5  14   47.82   11.14
   7  -5 -14   36.45   10.16
  -7  -5  14   49.85   10.44
   7   5 -14   37.28    9.35
  -7   5  15   86.14   17.47
  -7   5  15  185.04   22.05
   7  -5 -15  107.89   18.91
   7   5 -15  143.36   19.15
  -7   5  16   -0.00    4.39
  -7   5  16    0.00    3.41
   7  -5 -16   -0.00    5.15
   7   5 -16    0.00    3.40
  -7   5  17    5.59    5.86
   7  -5 -17    0.67    4.18
  -7  -5  17    1.03    4.88
   7   5 -17    3.96    4.70
  -7   5  18    2.33    5.18
   7  -5 -18    2.52    5.58
  -7  -5  18   12.69    6.37
   7   5 -18    7.53    4.65
   7  -5 -19   17.46    8.99
  -7  -5  19   31.80    9.92
   7   5 -19   27.55    8.83
  -7   5  20    3.57    5.19
  -7  -5  20   42.42   10.20
   7   5 -20   30.44    9.26
  -7   5  21    7.51    6.39
  -7  -5  21   20.31    7.64
   7   5 -21    3.21    5.18
  -7   5  22   -0.00    4.36
  -7  -5  22    0.00    3.43
   7   5 -22   -0.00    3.87
  -7   5  23   -0.00    4.76
  -7  -5  23    2.48    4.74
   7   5 -23    5.91    5.93
  -7   5  24    4.89    5.86
  -7  -5  24    3.02    5.51
   7   5 -24    4.62    5.45
  -7   5  25    2.00    6.19
   7   5 -25   13.81    7.12
  -7   5  26    1.22    4.23
  -7  -5  26    2.01    5.13
   7   5 -26    7.13    5.56
  -7   5  27    2.04    5.72
  -7  -5  27   -0.00    5.71
   7   5 -27    2.43    4.57
  -7   5  28    1.63    4.64
  -7  -5  28    1.02    5.09
   7   5 -28    1.78    4.88
  -7  -5  29    2.78    5.80
   7   5 -29    2.72    5.17
  -7   5  30    7.88    7.03
  -7  -5  30    2.19    6.04
   7   5 -30    7.53    7.16
  -7   5  31    0.00    5.68
  -7  -5  31   23.34    8.83
   7   5 -31    0.00    4.91
  -7   5  32   -0.00    5.48
  -7  -5  32    0.00    5.75
   7   5 -32   -7.69    6.68
  -7   5  33   -0.00    4.51
  -7  -5  33    0.00    5.90
  -7   5  34    6.84    5.95
  -7  -5  34   14.41    7.96
  -7   5  35   -0.00    4.43
  -7   5  36   -0.00    5.62
  -7   6   1   52.52   11.80
  -7   6   1   66.48   12.52
  -7  -6   1   69.29    9.22
  -7  -6   1   62.27    6.71
   7   6  -1   45.12    8.12
  -7   6   2   52.94   11.43
  -7   6   2   54.36   11.10
   7  -6  -2   28.80    9.80
  -7  -6   2   58.28    8.63
  -7  -6   2   55.55    6.75
   7   6  -2   54.28    8.32
  -7   6   3   28.85    8.32
  -7   6   3   18.41    7.07
   7  -6  -3   19.89    7.84
  -7  -6   3   41.75    7.06
  -7  -6   3   29.21    4.98
   7   6  -3   19.36    5.30
  -7   6   4    6.88    5.74
  -7   6   4   12.31    5.94
   7  -6  -4    8.42    6.65
  -7  -6   4   11.17    4.25
   7   6  -4    9.69    4.48
  -7   6   5   -0.00    3.18
  -7   6   5    1.00    2.80
  -7  -6   5    0.74    2.77
   7   6  -5    0.00    2.81
  -7   6   6   97.25   15.21
   7  -6  -6   67.56   14.45
   7   6  -6   82.69   12.23
  -7   6   7  130.54   18.61
   7  -6  -7  118.39   19.37
  -7  -6   7  120.41   15.99
  -7   6   8   39.01    9.88
   7  -6  -8   43.03   11.04
  -7  -6   8   51.56    9.59
   7   6  -8   62.10   10.19
  -7   6   9   -0.00    3.91
  -7   6   9   -0.00    4.14
   7  -6  -9   -0.00    4.36
  -7  -6   9   -0.00    3.53
   7   6  -9    6.66    4.15
   7   6  -9   -0.00    3.11
  -7   6  10   68.38   13.13
  -7   6  10   81.76   14.15
   7  -6 -10   61.15   12.81
  -7  -6  10   39.68   10.08
   7   6 -10   79.18   11.95
   7   6 -10   68.37   11.56
  -7   6  11  125.35   17.93
  -7   6  11  116.77   17.81
   7  -6 -11   91.38   17.32
  -7  -6  11  121.61   17.16
   7   6 -11  104.34   15.55
  -7   6  12   10.53    5.87
  -7   6  12   16.44    6.77
   7  -6 -12    1.05    4.52
  -7  -6  12    9.24    5.40
   7   6 -12   12.20    5.39
  -7   6  13   15.21    6.35
  -7   6  13    8.31    6.42
   7  -6 -13    5.77    5.62
  -7  -6  13   14.90    6.36
   7   6 -13    5.46    4.44
  -7   6  14    9.11    6.65
  -7   6  14    0.00    5.08
   7  -6 -14    2.93    5.24
  -7  -6  14   15.57    6.33
   7   6 -14    3.58    4.29
  -7   6  15   10.69    5.67
  -7   6  15    0.00    4.49
   7  -6 -15    1.45    4.77
   7   6 -15    2.59    4.07
  -7   6  16   21.43    8.19
  -7   6  16   60.83   12.76
   7  -6 -16   35.76   10.79
   7   6 -16   27.30    8.54
  -7   6  17   37.07    9.77
  -7  -6  17   53.95   11.73
   7   6 -17   29.45    8.71
  -7   6  18   35.69   10.41
  -7  -6  18   49.32   11.20
   7   6 -18   37.98   10.46
  -7   6  19    6.16    5.57
  -7  -6  19    5.23    6.00
   7   6 -19   -0.00    3.82
  -7   6  20    2.50    5.06
  -7  -6  20   -0.00    3.67
   7   6 -20    1.01    3.70
  -7   6  21    0.00    5.43
  -7  -6  21    2.76    5.78
   7   6 -21    5.29    5.40
  -7   6  22   25.91    9.32
  -7  -6  22    5.76    6.38
   7   6 -22   25.47    8.36
  -7   6  23    7.58    5.51
  -7  -6  23    8.53    6.48
   7   6 -23    7.03    5.68
  -7   6  24    0.96    5.63
  -7  -6  24   19.83    8.20
   7   6 -24    4.30    5.14
  -7   6  25    0.00    4.50
  -7  -6  25   -0.00    4.47
   7   6 -25   -0.00    4.65
  -7   6  26   19.23    7.47
  -7  -6  26    5.15    6.56
   7   6 -26   12.50    6.63
  -7   6  27    7.17    5.01
  -7  -6  27    0.20    5.61
   7   6 -27    5.22    5.07
  -7   6  28    4.79    5.57
  -7  -6  28    4.77    6.94
   7   6 -28   11.23    6.93
  -7   6  29   -0.00    4.05
  -7  -6  29    3.78    6.82
   7   6 -29    1.53    4.11
  -7   6  30    0.00    4.83
  -7  -6  30    1.72    5.12
   7   6 -30    0.00    5.50
  -7   6  31   -0.00    4.89
  -7  -6  31    3.62    6.06
  -7   6  32    5.63    5.86
  -7  -6  32    2.44    6.01
   7   6 -32    2.64    6.79
  -7   6  33   -0.00    5.01
  -7  -6  33   -0.00    5.50
   7   6 -33    3.88    6.72
  -7   6  34    3.68    5.79
  -7  -6  34    0.11    5.78
  -7   6  35   -0.00    4.76
  -7  -6  35    0.00    6.35
  -7   6  36    1.93    4.81
  -7   7   1    6.96    4.18
  -7   7   1    0.00    4.52
   7  -7  -1    0.00    4.18
   7   7  -1    1.82    2.30
  -7   7   2   25.80    7.91
  -7   7   2   25.36    8.30
   7  -7  -2   11.10    6.12
  -7  -7   2   17.68    4.66
  -7  -7   2   17.14    2.41
   7   7  -2   23.02    4.94
  -7   7   3    8.07    5.37
  -7   7   3    0.00    3.62
   7  -7  -3   12.74    6.53
   7  -7  -3    5.84    5.31
  -7  -7   3    6.02    3.29
  -7  -7   3    4.66    2.03
   7   7  -3    6.27    3.27
  -7   7   4  224.97   27.44
  -7   7   4  215.18   26.44
   7  -7  -4  204.76   26.05
   7  -7  -4  199.68   26.75
  -7  -7   4  164.64   21.49
   7   7  -4  222.57   22.53
  -7   7   5   62.83   13.16
  -7   7   5   85.17   14.86
  -7   7   5   67.26   13.14
   7  -7  -5   77.63   14.21
   7  -7  -5   61.78   13.91
  -7  -7   5   78.10   10.90
   7   7  -5   83.83   11.43
   7   7  -5   63.50   10.57
  -7   7   6    1.79    4.70
  -7   7   6    1.39    4.97
  -7   7   6    0.00    3.69
   7  -7  -6    4.77    5.52
   7  -7  -6    3.22    5.18
  -7  -7   6    6.38    3.78
   7   7  -6   12.04    4.40
   7   7  -6    1.82    3.49
  -7   7   7   51.06   11.37
  -7   7   7   62.00   12.68
   7  -7  -7   37.80   11.19
  -7  -7   7   68.91   10.64
   7   7  -7   68.68   10.22
   7   7  -7   40.09    8.58
  -7   7   8    5.60    4.76
  -7   7   8   15.92    6.76
   7  -7  -8   21.05    7.31
   7  -7  -8    4.71    6.18
  -7  -7   8   20.11    6.17
   7   7  -8    8.36    4.62
  -7   7   9   36.97    9.67
  -7   7   9   26.95    8.72
   7  -7  -9   35.16    9.17
   7  -7  -9   21.10    8.49
  -7  -7   9   35.89    8.22
   7   7  -9   21.69    6.02
   7   7  -9   24.43    6.92
  -7   7  10   68.02   13.36
  -7   7  10   62.23   13.13
   7  -7 -10   77.84   14.18
   7  -7 -10   89.37   16.32
  -7  -7  10   66.96   12.26
   7   7 -10   77.33   11.50
   7   7 -10   56.63   10.99
  -7   7  11   13.95    6.82
  -7   7  11   17.37    7.61
   7  -7 -11   23.60    9.00
  -7  -7  11   15.65    6.38
   7   7 -11    8.64    4.32
  -7   7  12    0.00    4.10
  -7   7  12    2.30    4.52
   7  -7 -12    0.00    4.90
  -7  -7  12    4.99    4.45
   7   7 -12    0.90    3.17
  -7   7  13   15.16    7.00
   7  -7 -13    4.62    6.24
  -7  -7  13   26.50    7.87
   7   7 -13   16.47    5.83
  -7   7  14  140.27   20.62
  -7  -7  14  130.61   19.88
  -7   7  15   -0.00    3.75
  -7   7  16    3.63    4.92
  -7   7  17    4.19    4.89
  -7  -7  17    4.61    5.39
  -7  -7  18    3.50    5.19
   7   7 -18    0.00    3.60
  -7   7  19   -0.00    5.40
  -7  -7  19    2.64    4.49
   7   7 -19    2.08    3.61
  -7   7  20   19.95    8.30
  -7  -7  20   22.39    8.75
   7   7 -20   15.86    6.68
  -7   7  21   -0.00    3.53
  -7  -7  21   -0.00    4.99
   7   7 -21   -0.00    3.39
  -7   7  22    3.47    4.59
  -7  -7  22    2.26    5.88
   7   7 -22   -0.00    4.85
  -7   7  23   10.90    6.83
  -7  -7  23    5.32    5.74
   7   7 -23   -0.00    3.81
  -7   7  24   17.29    8.00
  -7  -7  24   18.36    8.31
   7   7 -24   14.30    7.86
  -7   7  25    0.51    4.85
  -7  -7  25    0.49    6.76
   7   7 -25    0.44    4.75
  -7   7  26    4.50    5.73
  -7  -7  26    6.02    7.43
   7   7 -26    7.60    6.15
  -7   7  27   -0.00    4.52
  -7  -7  27    0.00    6.01
   7   7 -27    0.71    5.00
  -7   7  28    0.83    4.33
  -7  -7  28    3.91    6.43
   7   7 -28   10.45    5.79
  -7   7  29    0.73    5.14
  -7  -7  29    4.66    6.56
   7   7 -29   -0.00    4.57
  -7   7  30    2.10    5.70
  -7  -7  30    7.86    6.93
   7   7 -30    9.82    6.81
  -7   7  31   -0.00    4.64
  -7  -7  31   -0.00    5.97
   7   7 -31   -0.00    5.02
  -7   7  32    0.00    3.93
  -7  -7  32    1.93    6.25
   7   7 -32   -0.00    5.76
  -7   7  33   -0.00    4.22
  -7  -7  33    2.72    6.04
   7   7 -33   -0.00    5.19
  -7   7  34   -0.00    5.09
  -7  -7  34   -0.00    6.21
   7   7 -34    2.41    5.55
  -7   7  35   -0.00    5.39
  -7   8   1   41.78   10.18
  -7   8   1   22.65    8.81
   7  -8  -1   49.55   10.72
   7   8  -1   25.36    5.71
  -7   8   2   63.12   13.58
  -7   8   2   68.84   13.64
   7  -8  -2   80.98   14.59
  -7  -8   2   79.12   10.38
   7   8  -2   74.54   10.31
  -7   8   3    0.00    4.06
  -7   8   3    7.29    5.25
   7  -8  -3    3.90    4.29
  -7  -8   3    0.00    2.25
   7   8  -3    6.04    3.42
  -7   8   4   25.13    8.36
  -7   8   4    6.61    5.83
   7  -8  -4   24.77    7.95
  -7  -8   4   19.77    4.90
  -7   8   5    9.05    6.24
   7  -8  -5   11.96    7.03
   7  -8  -5    0.00    4.58
  -7  -8   5    3.44    2.74
   7   8  -5    3.52    2.91
  -7   8   6   16.71    7.31
  -7   8   6   27.83    8.41
   7  -8  -6   25.81    8.49
   7  -8  -6   27.85    8.98
  -7  -8   6   26.19    6.38
   7   8  -6   24.08    6.30
  -7   8   7   -0.00    5.32
  -7   8   7    5.58    5.43
   7  -8  -7    1.80    4.92
   7  -8  -7    0.00    4.60
  -7  -8   7    0.00    2.64
   7   8  -7    1.61    3.39
   7   8  -7    3.12    3.33
  -7   8   8   41.67   10.53
  -7   8   8   59.38   12.19
   7  -8  -8   50.02   11.47
   7  -8  -8   62.07   13.42
  -7  -8   8   44.20    9.20
   7   8  -8   50.39    9.19
   7   8  -8   36.34    8.33
  -7   8   9    1.79    4.16
   7  -8  -9    6.64    5.36
   7  -8  -9    4.13    5.14
  -7  -8   9    5.32    4.39
   7   8  -9    0.00    3.67
   7   8  -9    0.00    4.36
  -7   8  10    5.41    4.72
   7  -8 -10    7.40    4.70
  -7  -8  10    7.99    5.12
   7   8 -10    1.20    3.40
  -7   8  11    2.08    4.84
   7  -8 -11    0.87    4.64
  -7  -8  11    2.20    4.46
   7   8 -11    2.20    3.62
  -7   8  12  116.69   18.25
   7  -8 -12   89.19   16.50
   7   8 -12  112.43   16.27
  -7   8  13   -0.00    4.27
  -7  -8  13    2.58    4.22
   7   8 -13    5.24    5.19
  -7   8  14    5.73    4.86
   7   8 -14    7.11    4.62
  -7   8  15    4.74    4.95
   7   8 -15    0.19    2.92
  -7   8  16   59.72   12.39
  -7  -8  16   49.85   11.57
   7   8 -16   40.71   10.40
  -7   8  17   -0.00    4.53
  -7  -8  17    2.51    4.77
   7   8 -17   -0.00    3.46
  -7   8  18    2.13    3.63
  -7  -8  18    6.97    6.54
   7   8 -18   10.97    5.38
  -7  -8  19    0.00    4.32
   7   8 -19   -0.00    3.80
  -7   8  20   11.45    5.83
  -7  -8  20   12.56    6.81
   7   8 -20   15.17    6.82
  -7  -8  21    2.84    5.24
   7   8 -21   -0.00    4.56
  -7   8  22   12.05    6.65
  -7  -8  22   -0.00    5.50
   7   8 -22   11.74    6.87
  -7   8  23    1.65    4.87
  -7  -8  23    5.83    6.16
   7   8 -23    7.95    5.61
  -7   8  24    0.66    4.71
  -7  -8  24    4.47    5.79
   7   8 -24    2.25    5.44
  -7   8  25    2.94    4.34
  -7  -8  25   -0.00    4.53
   7   8 -25   -0.00    4.28
  -7   8  26    2.11    5.49
  -7  -8  26    3.10    5.54
   7   8 -26   23.67    8.33
  -7   8  27   -0.00    4.02
  -7  -8  27    0.97    5.68
  -7   8  28   10.30    6.96
  -7  -8  28   13.74    7.64
   7   8 -28    8.22    6.20
  -7   8  29    3.20    5.55
  -7  -8  29    0.75    4.86
   7   8 -29   -0.00    4.61
  -7   8  30    8.94    7.83
  -7  -8  30    3.67    6.07
   7   8 -30    4.17    5.16
  -7  -8  31   -0.00    5.61
   7   8 -31    0.75    4.32
  -7   8  32   -0.00    4.52
  -7  -8  32    7.46    6.59
   7   8 -32   -0.00    5.49
  -7   8  33    0.52    4.38
  -7  -8  33    0.00    7.05
   7   8 -33   -0.00    4.55
  -7   8  34   -0.00    5.35
  -7  -8  34    0.00    5.89
   7   8 -34   13.96    8.17
  -7   8  35    1.12    5.32
   7   8 -35   -0.00    5.41
  -7   9   1    1.74    3.78
   7  -9  -1    3.10    4.07
   7   9  -1    0.00    1.91
   7  -9  -2   19.74    7.21
   7   9  -2   18.10    4.57
   7  -9  -3    2.04    4.68
   7   9  -3    2.16    2.46
   7  -9  -4   46.61   10.64
   7   9  -4   19.86    5.56
  -7   9   5    2.72    4.11
   7  -9  -5    5.13    4.67
   7   9  -5    3.07    3.12
  -7   9   6   10.65    6.93
   7  -9  -6   25.82    8.37
   7   9  -6   15.01    4.97
  -7   9   7   10.34    6.95
   7  -9  -7    7.58    5.73
  -7  -9   7   14.86    5.23
   7   9  -7   13.96    4.69
  -7   9   8   14.99    6.38
  -7   9   8   16.60    7.47
   7  -9  -8    9.06    5.58
  -7  -9   8   19.06    5.95
   7   9  -8   30.23    6.58
  -7   9   9    3.06    4.27
   7  -9  -9    1.00    4.62
  -7  -9   9    0.00    2.97
   7   9  -9    0.76    2.80
  -7   9  10   74.41   14.44
   7  -9 -10   77.82   14.81
   7   9 -10   62.61   11.61
  -7   9  11   -0.00    4.30
   7  -9 -11   -0.00    3.16
  -7  -9  11   -0.00    4.30
   7   9 -11    0.05    2.56
  -7   9  12    0.00    3.91
   7  -9 -12    1.74    4.04
  -7  -9  12   -0.00    3.65
   7   9 -12    0.00    4.07
  -7   9  13    3.40    5.87
   7  -9 -13    3.34    4.91
  -7  -9  13    0.00    3.98
   7   9 -13    0.75    3.39
  -7   9  14   34.53   10.26
   7  -9 -14   73.70   13.44
   7   9 -14   30.29    8.50
  -7   9  15    0.00    5.08
   7   9 -15    0.15    2.85
  -7   9  16    5.27    5.75
  -7  -9  16    3.48    5.01
   7   9 -16    4.42    4.34
  -7  -9  17   -0.00    3.41
   7   9 -17   -0.00    3.16
  -7   9  18   26.39    8.26
  -7  -9  18   18.54    8.28
   7   9 -18   17.29    7.66
  -7   9  19   -0.00    4.29
  -7  -9  19   -0.00    4.99
   7   9 -19    2.52    4.15
  -7   9  20   13.82    6.53
  -7  -9  20   19.12    7.96
   7   9 -20    5.19    5.48
  -7   9  21   -0.00    4.31
  -7  -9  21    0.00    5.08
   7   9 -21    0.18    3.65
  -7   9  22    1.80    3.52
  -7  -9  22    3.81    4.79
   7   9 -22    0.70    3.65
  -7   9  23    1.95    3.93
  -7  -9  23    0.00    4.90
   7   9 -23    7.24    5.92
  -7   9  24    6.99    6.85
  -7  -9  24    5.54    6.76
   7   9 -24   13.78    7.73
  -7   9  25    2.88    4.52
  -7  -9  25    0.00    4.42
   7   9 -25   -0.00    3.47
  -7   9  26    3.53    4.54
  -7  -9  26    8.08    7.06
   7   9 -26    0.00    5.13
  -7   9  27   -0.00    4.17
  -7  -9  27    5.55    5.76
   7   9 -27    2.25    5.09
  -7   9  28    1.33    4.32
  -7  -9  28   -0.00    5.82
   7   9 -28    2.82    5.29
  -7   9  29   -0.00    4.75
  -7  -9  29    0.00    5.14
   7   9 -29    6.09    6.13
  -7   9  30    3.72    5.36
  -7  -9  30    5.66    7.77
   7   9 -30   -0.00    4.59
  -7   9  31    0.00    4.55
  -7  -9  31    0.00    6.17
   7   9 -31   -0.00    6.28
  -7   9  32    3.49    6.33
  -7  -9  32   -0.00    7.15
   7   9 -32   -0.00    4.72
  -7   9  33    1.68    5.26
  -7  -9  33   -0.00    6.01
   7   9 -33    3.56    5.83
  -7   9  34    0.00    5.16
   7   9 -34   -0.00    5.44
   7   9 -35    0.00    5.48
  -7  10   1    5.33    5.10
   7 -10  -1    8.52    6.14
   7  10  -1    0.41    2.12
  -7  10   2   20.73    7.91
   7 -10  -2   59.74   11.87
  -7  10   3    2.37    4.81
   7 -10  -3   -0.00    3.95
   7  10  -3    0.83    2.54
  -7  10   4    3.91    5.25
   7 -10  -4    5.71    4.63
   7  10  -4   -0.00    2.76
  -7  10   5    1.39    4.35
   7 -10  -5    0.55    4.23
   7  10  -5    0.93    2.58
  -7  10   6   81.38   15.59
   7 -10  -6  100.83   16.56
   7  10  -6   64.35   11.30
  -7  10   7    0.78    4.52
   7 -10  -7   -0.00    4.02
   7  10  -7    3.62    3.63
  -7  10   8   -0.00    4.82
   7 -10  -8    1.84    5.46
   7  10  -8    3.95    3.74
  -7  10   9    2.34    4.10
  -7  10   9    1.33    4.22
   7 -10  -9   -0.00    3.73
   7  10  -9   -0.00    3.34
  -7  10  10    4.78    5.44
   7 -10 -10    0.31    4.46
   7  10 -10   10.66    5.35
  -7  10  11   -0.00    4.31
  -7  10  12   23.04    8.33
   7 -10 -12   20.06    8.31
  -7 -10  12   21.77    7.62
   7  10 -12   41.16    8.95
  -7  10  13    4.82    4.80
   7 -10 -13    4.45    4.37
   7  10 -13    1.44    4.17
  -7  10  14    8.63    5.97
   7 -10 -14    1.71    4.56
   7  10 -14    4.52    4.68
  -7  10  15   -0.00    3.95
   7 -10 -15    0.00    3.69
  -7 -10  15   -0.00    5.03
   7  10 -15   -0.00    3.41
  -7  10  16   27.86    9.53
   7 -10 -16   27.19    9.76
  -7 -10  16   37.69   10.31
  -7  10  17   -0.00    4.03
  -7 -10  17    0.26    4.31
   7  10 -17    0.00    3.15
  -7  10  18   16.45    7.94
  -7 -10  18   22.28    8.56
   7  10 -18   20.01    7.20
  -7  10  19    4.38    5.33
  -7 -10  19    0.00    5.13
   7  10 -19    1.13    3.58
  -7  10  20    0.00    5.40
  -7 -10  20    6.50    6.45
   7  10 -20    2.85    3.86
  -7  10  21    5.37    5.14
  -7 -10  21   12.60    7.43
   7  10 -21    0.00    3.76
  -7  10  22   15.64    7.92
  -7 -10  22    9.03    7.34
   7  10 -22    7.70    6.62
  -7  10  23   -0.00    3.72
  -7 -10  23    1.10    5.22
   7  10 -23    0.20    4.72
  -7  10  24    0.63    3.41
  -7 -10  24    5.30    5.68
   7  10 -24    0.00    3.78
  -7  10  25   -0.00    4.22
  -7 -10  25    2.92    5.87
   7  10 -25    3.56    5.47
  -7  10  26    4.53    4.72
  -7 -10  26    0.16    5.23
   7  10 -26    2.81    6.00
  -7  10  27    2.28    4.42
  -7 -10  27   -0.00    4.50
   7  10 -27   -0.00    5.15
  -7  10  28    9.58    6.65
  -7 -10  28   -0.00    4.07
   7  10 -28    0.00    4.36
  -7  10  29    0.87    4.62
  -7 -10  29   -0.00    7.34
   7  10 -29   -0.00    3.63
  -7  10  30   -0.00    4.48
  -7 -10  30   -0.00    5.25
   7  10 -30   -0.00    4.78
  -7  10  31    0.13    5.82
  -7 -10  31    3.04    7.81
   7  10 -31    2.54    4.59
  -7  10  32    4.33    6.64
  -7 -10  32    1.61    6.13
   7  10 -32    6.81    7.09
  -7  10  33   -0.00    4.76
   7  10 -33   -0.00    5.64
  -7  11   1    2.45    5.73
   7 -11  -1    0.70    5.11
   7  11  -1   -0.00    2.28
  -7  11   2    6.06    5.74
   7 -11  -2    3.38    5.30
   7  11  -2    4.67    3.08
  -7  11   3    8.87    5.79
   7 -11  -3    0.15    4.01
   7  11  -3    2.18    2.76
  -7  11   4   22.80    8.52
   7 -11  -4   37.08    9.78
   7  11  -4   17.69    5.57
  -7  11   5   10.44    5.97
   7 -11  -5   24.96    8.59
   7  11  -5    5.08    3.51
  -7  11   6    5.63    5.63
   7 -11  -6   -0.00    4.64
   7  11  -6    0.85    2.63
  -7  11   7    2.70    4.75
   7 -11  -7   10.45    6.76
   7  11  -7    6.57    4.00
  -7  11   8    8.32    6.42
   7  11  -8    7.62    4.18
  -7  11   9    0.00    4.95
   7 -11  -9   -0.00    4.54
   7  11  -9    0.64    2.92
  -7  11  10   18.01    8.13
   7 -11 -10   12.18    6.82
   7  11 -10    2.77    4.21
  -7  11  11    2.45    4.28
  -7  11  11    1.09    4.13
   7 -11 -11    0.00    4.04
   7  11 -11   -0.00    3.98
  -7  11  12    0.85    4.26
   7 -11 -12    2.90    3.96
   7  11 -12    0.00    3.64
  -7  11  13   -0.00    5.31
   7  11 -13   -0.00    3.46
  -7  11  14    7.59    5.87
   7 -11 -14    6.78    6.00
   7  11 -14    8.05    5.08
  -7  11  15    0.00    3.32
   7 -11 -15    0.44    3.39
   7  11 -15    1.17    4.14
   7 -11 -16    5.77    6.11
   7  11 -16    8.14    5.45
  -7  11  17    8.46    6.02
   7 -11 -17    2.74    4.55
   7  11 -17    4.85    4.67
  -7  11  18   27.38    9.21
   7 -11 -18    5.27    5.27
   7  11 -18    9.19    5.13
  -7  11  19    2.49    4.84
   7 -11 -19    2.18    3.66
  -7 -11  19   -0.00    4.81
   7  11 -19   -0.00    4.26
  -7  11  20   20.43    8.19
  -7 -11  20   14.00    7.40
   7  11 -20   12.66    6.07
  -7  11  21    0.00    4.91
  -7 -11  21    0.00    4.93
  -7  11  22   -0.00    4.91
  -7 -11  22    0.90    5.11
   7  11 -22   -0.00    3.84
  -7  11  23   -0.00    2.87
  -7 -11  23    5.28    5.83
   7  11 -23   -0.00    6.00
  -7  11  24   20.39    8.15
  -7 -11  24    9.93    7.12
   7  11 -24    7.52    5.79
  -7  11  25   -0.00    4.74
  -7 -11  25   -0.00    5.51
   7  11 -25    2.70    4.66
  -7  11  26    0.01    5.47
  -7 -11  26    6.18    7.12
   7  11 -26    1.38    3.79
  -7  11  27   -0.00    4.86
  -7 -11  27    4.08    6.68
   7  11 -27    0.00    4.31
  -7  11  28    5.52    5.68
  -7 -11  28    2.69    5.68
   7  11 -28    7.52    6.33
  -7  11  29    1.73    3.73
  -7 -11  29   -0.00    5.83
   7  11 -29   -0.00    5.10
  -7  11  30    6.98    6.91
   7  11 -30    0.11    5.26
  -7  11  31   -0.00    4.90
  -7 -11  31    0.77    5.54
  -7  11  32    4.87    5.99
  -7  12   1   -0.00    5.04
   7 -12  -1    5.31    5.09
  -7  12   2   13.74    7.28
   7 -12  -2    0.19    4.40
  -7  12   3    2.87    5.44
   7 -12  -3    0.27    4.78
  -7  12   4    4.95    4.94
   7 -12  -4   -0.00    4.34
  -7  12   5    3.77    5.29
   7 -12  -5    3.14    4.74
  -7  12   6   24.28    8.97
   7 -12  -6   36.50    9.40
   7  12  -6    0.58    3.13
  -7  12   7    5.63    5.43
   7 -12  -7    0.44    4.17
   7  12  -7    0.00    2.60
  -7  12   8    6.86    5.41
   7 -12  -8    6.42    5.51
   7  12  -8    4.31    4.46
  -7  12   9    1.54    4.01
   7 -12  -9    0.00    4.88
   7  12  -9    0.18    2.63
  -7  12  10    8.83    5.42
   7 -12 -10   10.52    6.28
   7  12 -10   10.27    4.46
  -7  12  11   -0.00    4.80
   7 -12 -11   -0.00    4.97
   7  12 -11    5.10    3.66
  -7  12  12   19.26    8.08
   7 -12 -12   10.39    6.22
   7  12 -12    6.08    4.57
  -7  12  13   -0.00    4.68
   7 -12 -13    1.23    3.66
   7  12 -13    8.05    5.03
  -7  12  14    1.84    4.87
   7 -12 -14    0.44    3.99
   7  12 -14    2.09    3.74
  -7  12  15    2.72    5.56
   7 -12 -15   -0.00    4.15
   7  12 -15    0.00    3.06
  -7  12  16   15.20    7.56
   7 -12 -16   17.76    8.04
   7  12 -16   12.95    6.54
  -7  12  17   -0.00    3.76
   7 -12 -17    1.33    4.42
   7  12 -17   -0.00    4.16
  -7  12  18    4.57    4.57
   7 -12 -18    3.05    4.31
   7  12 -18    2.90    4.43
  -7  12  19    1.09    4.36
   7 -12 -19    2.17    4.33
   7  12 -19    0.00    3.52
  -7  12  20    3.30    5.29
   7 -12 -20   10.64    6.70
   7  12 -20   -0.00    4.22
  -7  12  21   -0.00    3.51
   7 -12 -21    2.66    4.61
   7  12 -21    3.03    4.48
  -7  12  22    7.52    6.13
   7 -12 -22   12.14    6.14
   7  12 -22    8.30    5.92
  -7  12  23    4.01    5.33
   7  12 -23    2.13    3.72
  -7  12  24    0.00    4.60
  -7  12  25    0.00    4.85
   7  12 -25   -0.00    4.70
  -7  12  26    0.35    4.69
  -7 -12  26    0.00    5.71
   7  12 -26    8.94    6.72
  -7  12  27   -0.00    4.05
  -7 -12  27    0.00    5.33
   7  12 -27    3.68    4.96
  -7  12  28   -0.00    3.49
  -7 -12  28    8.53    7.99
  -7  12  29    0.38    4.74
  -7 -12  29    3.74    6.58
  -7  12  30    4.82    6.05
  -7 -12  30    1.59    6.79
  -7  13   1    2.93    5.46
   7 -13  -1   -0.00    4.16
   7  13  -1   -0.00    2.29
  -7  13   2    0.00    5.38
   7 -13  -2   -0.00    4.48
   7  13  -2    4.92    3.19
  -7  13   3    7.92    6.62
   7 -13  -3    6.52    5.40
   7  13  -3    7.54    3.68
  -7  13   4   33.92   10.47
   7 -13  -4   29.24    9.55
   7  13  -4   17.35    5.61
  -7  13   5    6.24    5.68
   7 -13  -5   -0.00    4.57
   7  13  -5    2.71    3.19
  -7  13   6    0.00    4.66
   7 -13  -6    1.81    5.05
   7  13  -6   -0.00    2.63
  -7  13   7    4.78    4.92
   7 -13  -7    2.69    4.75
   7  13  -7    2.34    2.80
  -7  13   8    0.29    4.64
   7 -13  -8    2.58    5.32
   7  13  -8    1.31    2.76
  -7  13   9    4.16    5.20
   7 -13  -9    6.03    6.94
   7  13  -9    1.03    2.95
  -7  13  10    6.70    6.37
   7 -13 -10   25.38    8.59
   7  13 -10    9.37    4.77
  -7  13  11   -0.00    5.28
   7 -13 -11   -0.00    4.93
   7  13 -11    3.83    3.99
  -7  13  12    3.54    4.76
   7 -13 -12   -0.00    4.65
   7  13 -12    1.33    3.82
  -7  13  13    0.00    5.03
   7 -13 -13    0.66    5.67
   7  13 -13    1.90    3.93
  -7  13  14   23.29    8.88
   7 -13 -14    9.05    6.85
   7  13 -14    5.23    4.44
  -7  13  15    2.02    4.68
   7 -13 -15    2.70    4.34
   7  13 -15   -0.00    3.97
  -7  13  16   -0.00    5.07
   7 -13 -16   -0.00    3.82
   7  13 -16   -0.00    3.66
  -7  13  17   -0.00    4.25
   7 -13 -17    0.00    3.67
   7  13 -17   -0.00    3.72
  -7  13  18    3.53    4.86
   7 -13 -18    1.45    4.23
   7  13 -18    2.20    3.72
  -7  13  19    0.21    3.69
   7 -13 -19    1.21    4.48
   7  13 -19    2.06    4.27
  -7  13  20   -0.00    4.84
   7 -13 -20    3.89    5.69
   7  13 -20   -0.00    3.64
  -7  13  21   -0.00    4.01
   7 -13 -21   -0.00    3.97
   7  13 -21    0.00    4.64
  -7  13  22   -0.00    3.96
   7 -13 -22   -0.00    4.91
   7  13 -22   -0.00    3.94
  -7  13  23    2.94    4.69
   7 -13 -23    6.54    5.39
   7  13 -23    1.71    5.39
  -7  13  24   -0.00    4.51
   7 -13 -24    0.00    5.20
  -7  13  25    2.11    5.08
   7 -13 -25   -0.00    4.09
  -7  13  26    2.89    6.69
  -7  14   1    7.11    6.17
   7 -14  -1    6.55    5.93
   7  14  -1    0.90    2.60
  -7  14   2    8.13    6.72
   7 -14  -2    7.61    6.98
   7  14  -2    2.31    3.29
  -7  14   3    0.63    4.90
   7 -14  -3   -0.00    4.93
   7  14  -3    3.07    3.45
  -7  14   4   -0.00    4.77
   7 -14  -4   -0.00    3.79
   7  14  -4   -0.00    3.11
  -7  14   5    0.00    4.28
   7 -14  -5    0.09    4.68
   7  14  -5    0.48    2.62
  -7  14   6    4.65    6.10
   7 -14  -6   17.17    7.26
   7  14  -6    8.76    4.37
  -7  14   7   17.61    7.95
   7 -14  -7    8.83    6.00
   7  14  -7    8.05    4.34
  -7  14   8    0.00    6.14
   7  14  -8    4.18    3.40
  -7  14   9   -0.00    5.44
   7 -14  -9    5.08    5.90
   7  14  -9    3.59    3.70
  -7  14  10    2.10    5.01
   7 -14 -10    3.61    4.56
   7  14 -10    3.73    4.14
  -7  14  11    0.92    4.89
   7 -14 -11    1.18    4.34
   7  14 -11    0.00    3.29
  -7  14  12    0.00    4.62
   7 -14 -12   18.74    8.01
   7  14 -12    8.77    4.63
  -7  14  13   -0.00    4.68
   7 -14 -13    4.27    5.79
   7  14 -13    0.59    3.17
  -7  14  14    2.41    5.35
   7  14 -14   -0.00    3.93
  -7  14  15   -0.00    4.59
   7 -14 -15    2.59    5.11
   7  14 -15   -0.00    2.46
  -7  14  16   -0.00    5.04
   7 -14 -16    2.11    4.64
   7  14 -16   -0.00    4.47
   7 -14 -17   -0.00    4.72
   7  14 -17   -0.00    4.16
  -7  14  18    2.05    5.42
   7 -14 -18    0.00    4.04
   7  14 -18   -0.00    4.33
  -7  14  19    3.87    5.16
   7 -14 -19   -0.00    4.05
   7  14 -19    2.97    5.12
  -7  14  20    2.22    5.88
   7 -14 -20    2.67    5.33
  -7  14  21    4.59    5.27
   7 -14 -21   -0.00    4.46
  -7  14  22    0.77    4.29
  -7  15   1   -0.00    5.77
   7 -15  -1   -0.00    3.94
   7  15  -1   -0.00    2.82
  -7  15   2    0.82    4.13
   7 -15  -2    0.00    4.24
   7  15  -2   -0.00    3.18
  -7  15   3    9.23    6.99
   7 -15  -3    2.49    5.59
   7  15  -3    1.86    3.43
  -7  15   4    0.00    4.05
   7  15  -4    0.80    2.96
  -7  15   5    0.96    5.38
   7 -15  -5   -0.00    4.78
   7  15  -5    0.00    2.95
  -7  15   6    3.11    5.97
   7 -15  -6    2.03    4.45
   7  15  -6    0.00    2.88
  -7  15   7    3.13    4.48
   7 -15  -7    1.27    3.85
   7  15  -7   -0.00    2.65
  -7  15   8    2.88    5.70
   7 -15  -8    0.00    3.88
   7  15  -8    5.91    4.14
  -7  15   9   -0.00    5.52
   7 -15  -9    1.84    4.29
   7  15  -9   -0.00    3.00
  -7  15  10   -0.00    4.56
   7  15 -10    0.00    3.60
  -7  15  11    1.16    4.55
   7 -15 -11   -0.00    3.88
   7  15 -11    7.00    4.50
  -7  15  12   -0.00    3.87
   7 -15 -12    0.00    5.88
   7  15 -12   -0.00    3.67
  -7  15  13   -0.00    5.05
   7 -15 -13    2.51    5.06
   7  15 -13   -0.00    3.88
  -7  15  14   -0.00    4.29
   7 -15 -14    0.00    3.81
   7  15 -14    5.06    4.70
  -7  15  15    1.79    5.33
   7 -15 -15    0.00    4.62
  -7  15  16    2.54    4.77
   7 -15 -16   -0.00    5.37
  -7  15  17    1.84    4.39
  -7  16   1    0.14    5.41
   7 -16  -1    4.24    5.38
   7  16  -1    3.15    3.05
  -7  16   2    9.51    7.16
   7 -16  -2    3.37    5.04
   7  16  -2    6.42    3.23
  -7  16   3    4.40    5.84
   7 -16  -3   -0.00    4.03
   7  16  -3    1.87    3.24
  -7  16   4    8.85    6.43
   7 -16  -4   -0.00    4.08
   7  16  -4    0.00    3.10
  -7  16   5   -0.00    3.75
   7 -16  -5    0.00    5.12
   7  16  -5   -0.00    3.38
  -7  16   6    0.00    5.40
   7 -16  -6    2.22    4.44
   7  16  -6    2.36    3.70
  -7  16   7    0.00    5.13
   7 -16  -7    1.12    4.63
   7  16  -7    2.18    3.65
  -7  16   8    2.65    5.28
   7 -16  -8    1.62    4.36
   7  16  -8   -0.00    3.58
  -7  16   9    4.05    5.64
   7 -16  -9   -0.00    4.51
   7  16  -9   -0.00    3.39
  -7  16  10    3.75    4.44
   7 -16 -10    2.25    4.53
  -7  16  11    5.22    5.49
   7 -16 -11    1.26    5.18
  -7  16  12    2.73    4.71
  -7  17   1    1.72    5.35
   7 -17  -1    0.90    4.64
   7  17  -1    5.23    3.34
  -7  17   2   -0.00    5.97
   7 -17  -2   -0.00    4.68
   7  17  -2   -0.00    2.39
   7 -17  -3    6.42    4.90
   7  17  -3    2.59    3.02
   7 -17  -4    0.00    4.90
   7 -17  -5    5.57    6.59
   7 -17  -6    2.62    4.86
  -6   0   1    2.58    3.16
  -6   0   1    0.00    2.96
  -6   0   1   -0.00    2.28
   6   0  -1    0.68    2.43
   6   0  -1   -0.00    3.35
  -6   0   2  336.45   33.33
  -6   0   2  318.50   32.82
   6   0  -2  314.16   32.74
   6   0  -2  318.10   33.52
  -6   0   3    0.57    3.46
  -6   0   3   -0.00    3.24
   6   0  -3    0.18    3.02
   6   0  -3    4.23    4.58
  -6   0   4   31.82    6.72
   6   0  -4   20.28    5.92
   6   0  -4   18.04    6.16
  -6   0   5   -0.00    3.19
  -6   0   5   -0.00    3.20
   6   0  -5    2.01    3.84
   6   0  -5    2.40    3.24
  -6   0   6 1103.43  105.26
  -6   0   6 1165.05  104.55
   6   0  -6 1159.80  104.60
   6   0  -6 1154.14  105.81
  -6   0   7    1.15    2.95
  -6   0   7    0.00    3.33
   6   0  -7   -0.00    3.24
   6   0  -7    4.41    4.21
  -6   0   8   24.94    6.90
  -6   0   8   19.11    5.63
   6   0  -8   24.50    6.54
   6   0  -8   27.40    6.81
  -6   0   9    0.00    3.38
  -6   0   9   -0.00    2.92
   6   0  -9   -0.00    3.21
  -6   0  10  191.15   23.91
  -6   0  10  204.29   23.21
   6   0 -10  215.09   24.11
   6   0 -10  189.81   23.92
  -6   0  11   -0.00    3.76
  -6   0  11    1.41    3.80
   6   0 -11    0.42    3.40
   6   0 -11    0.58    3.67
  -6   0  12  230.55   28.27
  -6   0  12  250.90   27.93
   6   0 -12  261.48   29.44
  -6   0  13   -0.00    4.63
  -6   0  13   -0.00    3.50
   6   0 -13    0.00    3.27
  -6   0  14   57.89   11.46
  -6   0  14   61.26   10.91
   6   0 -14   70.86   12.42
  -6   0  15    0.81    3.56
   6   0 -15   -0.00    3.07
  -6   0  16  230.38   28.22
   6   0 -16  231.23   28.65
   6   0 -17    1.94    4.12
   6   0 -18  159.97   22.52
  -6   0  19    1.88    4.17
   6   0 -19   -0.00    3.52
  -6   0  20    0.00    3.61
   6   0 -20   -0.00    3.94
  -6   0  21   -0.00    5.49
   6   0 -21    0.00    4.43
  -6   0  22  109.44   18.37
   6   0 -22   99.74   17.82
  -6   0  23    2.38    4.60
   6   0 -23   -0.00    4.26
   6   0 -24    0.72    4.71
  -6   0  25   -0.00    6.92
   6   0 -25   -0.00    5.48
  -6   0  26   25.50   10.04
   6   0 -26   32.97   10.55
  -6   0  27    2.13    5.36
   6   0 -27    1.99    4.34
  -6   0  28   14.77    7.42
  -6   0  29    0.00    5.09
  -6   0  30    6.00    6.50
  -6   0  31   13.62    8.19
  -6   0  32   29.46    9.76
  -6   0  33    4.44    6.27
  -6   0  34    0.00    6.21
  -6   0  35   -0.00    5.78
  -6   0  36    8.09    6.32
  -6   0  37   -0.00    4.94
  -6   0  38   12.06    8.44
  -6   1   1    0.00    3.57
  -6   1   1    4.64    3.57
  -6   1   1    4.13    4.15
   6  -1  -1    4.87    3.63
   6  -1  -1    7.46    3.77
   6  -1  -1    0.00    3.73
  -6  -1   1    4.84    3.32
   6   1  -1    4.15    3.34
   6   1  -1    4.60    3.53
  -6   1   2  548.43   52.79
  -6   1   2  538.27   53.04
  -6   1   2  502.27   51.76
   6  -1  -2  515.66   51.96
  -6  -1   2  560.70   51.97
  -6  -1   2  565.82   51.35
   6   1  -2  545.38   51.48
   6   1  -2  530.40   51.86
  -6   1   3   26.76    6.68
  -6   1   3   34.34    7.25
   6  -1  -3   34.11    7.07
   6  -1  -3   23.23    6.78
  -6  -1   3   28.29    6.60
  -6  -1   3   31.57    6.60
   6   1  -3   28.42    6.25
   6   1  -3   31.36    7.07
  -6   1   4  663.47   67.53
  -6   1   4  718.92   67.80
   6  -1  -4  760.02   67.92
   6  -1  -4  649.33   67.78
  -6  -1   4  730.69   67.59
  -6  -1   4  681.27   66.37
   6   1  -4  853.41   68.44
   6   1  -4  693.47   67.43
  -6   1   5   85.62   13.43
  -6   1   5   95.56   13.00
   6  -1  -5  106.17   13.56
   6  -1  -5  103.05   14.26
  -6  -1   5   91.21   13.07
  -6  -1   5   82.09   11.69
   6   1  -5   66.46   11.23
   6   1  -5   97.61   13.23
  -6   1   6   71.51   12.12
  -6   1   6  101.46   13.41
   6  -1  -6   79.62   12.39
   6  -1  -6   81.38   13.30
  -6  -1   6   83.45   12.44
  -6  -1   6   86.33   11.77
   6   1  -6   82.24   12.17
  -6   1   7  184.21   23.91
  -6   1   7  213.15   24.26
   6  -1  -7  207.37   24.02
   6  -1  -7  196.72   24.53
  -6  -1   7  235.87   24.73
  -6  -1   7  215.55   23.37
   6   1  -7  219.23   24.14
   6   1  -7  205.58   24.19
  -6   1   8  640.51   63.51
  -6   1   8  685.18   63.05
   6  -1  -8  638.42   62.20
  -6  -1   8  679.84   63.22
  -6  -1   8  636.04   61.80
   6   1  -8  640.04   62.40
   6   1  -8  646.52   63.02
  -6   1   9   13.15    4.96
  -6   1   9   11.12    5.28
   6  -1  -9    7.51    4.36
   6  -1  -9   17.25    6.14
  -6  -1   9    9.42    5.47
  -6  -1   9   13.54    5.06
   6   1  -9    8.35    4.35
   6   1  -9    1.31    4.00
  -6   1  10   89.63   14.18
  -6   1  10  106.57   14.52
   6  -1 -10   95.71   14.17
   6  -1 -10  113.05   15.68
  -6  -1  10   83.32   13.92
  -6  -1  10   96.83   13.53
   6   1 -10   93.00   13.85
   6   1 -10   84.39   13.88
  -6   1  11    6.39    4.60
  -6   1  11   14.25    4.83
   6  -1 -11   11.21    5.41
  -6  -1  11   10.83    5.37
  -6  -1  11    6.19    3.62
   6   1 -11   16.54    5.74
   6   1 -11    9.18    4.83
  -6   1  12  231.35   30.75
  -6   1  12  306.20   31.49
   6  -1 -12  275.94   32.30
  -6  -1  12  352.75   33.11
   6   1 -12  271.98   31.71
  -6   1  13   58.41   11.32
  -6   1  13   58.18   10.10
   6  -1 -13   45.67   10.42
  -6  -1  13   42.66    9.54
   6   1 -13   54.05   10.57
  -6   1  14  138.68   19.49
  -6   1  14  145.53   18.74
   6  -1 -14  140.61   19.77
  -6  -1  14  157.44   19.57
   6   1 -14  103.14   17.62
  -6   1  15   16.76    6.07
  -6   1  15    2.18    4.50
   6  -1 -15   17.17    6.29
  -6  -1  15   13.36    5.87
   6   1 -15    6.67    4.82
  -6   1  16    3.98    3.35
   6  -1 -16    7.87    6.08
  -6  -1  16    0.00    4.05
   6   1 -16   -0.00    4.04
   6  -1 -17    7.54    5.09
   6   1 -17   12.99    5.94
   6  -1 -18  218.58   27.21
   6   1 -18  188.23   25.59
  -6   1  19   27.75    7.98
   6  -1 -19   21.17    7.96
  -6  -1  19   25.39    8.26
   6   1 -19   26.98    8.67
  -6   1  20    2.90    4.67
   6  -1 -20    0.99    4.51
  -6  -1  20   -0.00    4.08
   6   1 -20   -0.00    4.95
  -6   1  21    4.23    4.92
   6  -1 -21    3.27    4.69
  -6  -1  21    4.91    4.97
   6   1 -21    1.69    4.80
  -6   1  22   14.92    7.26
  -6  -1  22    2.36    3.93
  -6   1  23   -0.00    3.52
   6  -1 -23   15.80    7.09
  -6  -1  23    2.46    5.09
   6   1 -23    5.55    5.14
  -6   1  24   14.12    7.78
   6  -1 -24   26.36    9.10
  -6  -1  24    5.98    5.77
   6   1 -24   11.43    5.71
  -6   1  25    0.00    5.92
   6  -1 -25   -0.00    4.85
  -6  -1  25    0.72    4.49
  -6   1  26   -0.00    4.95
   6  -1 -26   -0.00    4.77
  -6  -1  26    2.23    5.52
  -6  -1  27   -0.00    5.49
  -6   1  28   38.04   10.69
  -6  -1  28   26.16    9.73
  -6   1  29    0.00    5.45
  -6  -1  29   -0.00    5.33
  -6   1  30   12.10    7.66
  -6  -1  30   11.84    7.48
  -6   1  31    1.19    4.28
  -6  -1  31    0.85    6.26
  -6   1  32    0.32    4.42
  -6  -1  32   -0.00    3.47
  -6   1  33   -0.00    5.10
  -6  -1  33    0.20    4.89
  -6   1  34    8.15    7.90
  -6  -1  34    4.56    5.47
  -6   1  35    3.10    6.39
  -6  -1  35   -0.00    5.84
  -6   1  36    4.60    4.85
  -6  -1  36   -0.00    5.02
  -6   1  37    1.65    6.68
  -6  -1  37   -0.00    7.11
  -6   1  38   -0.00    6.35
  -6  -1  38   -0.00    5.26
  -6   2   1    4.39    4.22
  -6   2   1    6.37    4.78
  -6   2   1    4.47    3.88
   6  -2  -1    3.02    4.47
   6  -2  -1   10.75    4.62
   6  -2  -1    4.38    4.34
  -6  -2   1    3.71    3.18
  -6  -2   1    4.20    2.84
  -6  -2   1    3.17    2.58
   6   2  -1    6.18    3.69
   6   2  -1    3.40    3.10
  -6   2   2    8.27    4.12
  -6   2   2    7.53    3.95
  -6   2   2   15.29    5.31
   6  -2  -2   10.29    4.66
   6  -2  -2    8.39    4.93
   6  -2  -2   14.32    5.89
  -6  -2   2    6.26    3.58
  -6  -2   2   15.79    3.92
   6   2  -2    6.46    3.74
   6   2  -2    4.56    3.50
  -6   2   3    1.10    3.59
  -6   2   3    0.00    3.26
   6  -2  -3    0.36    2.67
   6  -2  -3    0.41    3.68
  -6  -2   3    5.92    3.42
  -6  -2   3    0.00    2.50
   6   2  -3    7.05    3.48
   6   2  -3    4.64    3.63
  -6   2   4   56.15    9.97
   6  -2  -4   53.05    9.49
   6  -2  -4   62.85   10.87
  -6  -2   4   64.10    9.62
  -6  -2   4   61.80    8.80
   6   2  -4   47.02    8.66
   6   2  -4   46.34    8.82
  -6   2   5   10.30    4.94
  -6   2   5   12.49    5.03
   6  -2  -5   10.32    4.55
   6  -2  -5   18.41    5.77
  -6  -2   5   10.94    4.54
  -6  -2   5   10.99    4.32
   6   2  -5   12.54    4.43
   6   2  -5    7.59    4.40
  -6   2   6  287.84   32.91
  -6   2   6  355.23   33.44
   6  -2  -6  298.56   32.26
   6  -2  -6  282.31   32.91
  -6  -2   6  261.03   31.16
  -6  -2   6  328.94   31.21
   6   2  -6  303.74   31.75
   6   2  -6  316.41   32.35
  -6   2   7   42.80    9.25
  -6   2   7   38.81    8.75
   6  -2  -7   50.11    9.30
  -6  -2   7   43.17    8.44
  -6  -2   7   48.22    8.06
   6   2  -7   40.16    8.18
   6   2  -7   45.02    8.92
  -6   2   8    4.38    4.03
  -6   2   8    6.34    5.20
   6  -2  -8    8.71    4.97
   6  -2  -8    8.23    5.63
  -6  -2   8    6.89    4.48
  -6  -2   8    7.29    3.88
   6   2  -8    6.00    3.78
   6   2  -8    0.00    3.28
  -6   2   9    1.30    3.45
  -6   2   9   -0.00    3.68
   6  -2  -9    0.00    2.03
   6  -2  -9   -0.00    3.96
  -6  -2   9    3.18    2.90
  -6  -2   9    1.89    2.59
   6   2  -9   -0.00    3.86
   6   2  -9    1.27    2.25
  -6   2  10  236.03   26.22
   6  -2 -10  191.65   25.78
  -6  -2  10  219.50   25.14
   6   2 -10  229.51   25.84
   6   2 -10  219.14   25.62
  -6   2  11  203.48   26.23
  -6   2  11  252.56   27.20
  -6  -2  11  243.21   26.71
   6   2 -11  217.20   26.39
  -6   2  12   86.09   13.82
  -6   2  12   97.38   14.10
   6  -2 -12   91.67   14.52
  -6  -2  12   61.89   12.00
   6   2 -12   79.21   13.23
  -6   2  13    6.16    5.36
  -6   2  13   10.01    4.65
   6  -2 -13    8.23    4.80
  -6  -2  13    7.95    4.38
   6   2 -13    4.70    4.24
  -6   2  14   76.81   13.84
  -6   2  14   90.46   13.53
   6  -2 -14   69.43   13.80
  -6  -2  14  112.40   15.93
   6   2 -14   79.42   13.20
  -6   2  15   29.79    7.90
  -6   2  15   19.45    6.78
   6  -2 -15   38.84    9.27
   6   2 -15   18.93    6.49
  -6   2  16   45.93   10.02
   6  -2 -16   85.22   13.95
  -6  -2  16   51.85   10.74
   6   2 -16   46.52    9.99
   6   2 -17   24.62    7.22
  -6   2  18   16.21    6.36
   6  -2 -18   10.76    6.21
   6   2 -18    4.51    3.74
  -6   2  19    5.27    5.02
   6  -2 -19    6.53    6.49
  -6  -2  19    3.45    5.62
   6   2 -19    7.98    5.19
  -6   2  20   76.33   16.03
   6  -2 -20  152.27   20.89
  -6  -2  20  129.11   19.31
   6   2 -20  119.21   17.90
  -6   2  21    2.46    4.62
   6  -2 -21    0.00    4.98
  -6  -2  21    1.79    5.22
   6   2 -21    6.27    5.65
  -6   2  22   16.27    7.28
   6  -2 -22   26.64    9.49
  -6  -2  22   26.31    8.84
  -6   2  23    2.72    4.66
   6  -2 -23   -0.00    4.10
  -6  -2  23   -0.00    4.16
  -6   2  24    3.21    5.48
   6  -2 -24   16.81    7.37
  -6  -2  24    4.98    5.56
  -6   2  25    0.00    4.85
   6  -2 -25    7.42    6.08
  -6  -2  25    6.54    5.92
  -6   2  26    6.83    6.20
  -6  -2  26   20.87    9.01
  -6   2  27    0.57    4.55
  -6  -2  27    4.18    5.10
   6   2 -27    2.84    4.86
  -6   2  28    4.96    5.51
  -6  -2  28   18.42    8.44
   6   2 -28    7.51    6.34
  -6   2  29    5.95    6.16
  -6  -2  29    1.76    4.77
   6   2 -29    4.48    5.53
  -6   2  30   -0.00    5.52
  -6  -2  30    9.86    6.89
   6   2 -30   11.40    6.65
  -6   2  31    1.38    3.80
  -6  -2  31   -0.00    3.61
  -6   2  32    6.19    6.59
  -6  -2  32   19.52    8.24
  -6   2  33    3.18    6.01
  -6  -2  33   11.34    6.82
  -6   2  34    0.00    5.34
  -6  -2  34   -0.00    4.61
  -6   2  35    1.91    5.12
  -6  -2  35    7.91    5.91
  -6   2  36   15.41    8.48
  -6  -2  36    4.96    5.77
  -6   2  37   -0.00    6.25
  -6  -2  37   -0.00    5.62
  -6   2  38    2.86    6.27
  -6   3   1    0.85    3.74
  -6   3   1   -0.00    3.33
  -6   3   1    1.10    3.35
   6  -3  -1    1.58    3.95
   6  -3  -1    2.09    3.62
   6  -3  -1    4.40    4.30
  -6  -3   1    1.70    2.46
  -6  -3   1    0.54    1.93
  -6  -3   1    3.74    2.32
   6   3  -1   -0.00    2.21
   6   3  -1    3.52    2.80
  -6   3   2  109.41   16.34
  -6   3   2  116.00   16.61
  -6   3   2  175.69   18.26
   6  -3  -2  116.18   16.63
   6  -3  -2  109.62   16.79
  -6  -3   2  126.05   14.91
  -6  -3   2  107.07   13.41
   6   3  -2  136.80   15.37
  -6   3   3   96.97   15.58
  -6   3   3  123.84   16.24
   6  -3  -3  110.71   15.81
   6  -3  -3  118.80   15.75
   6  -3  -3  127.07   16.73
  -6  -3   3  100.75   13.85
  -6  -3   3  119.78   13.55
   6   3  -3  131.34   14.86
   6   3  -3  111.25   14.37
  -6   3   4   26.89    7.07
  -6   3   4   35.16    8.26
   6  -3  -4   45.00    8.20
   6  -3  -4   23.76    7.30
  -6  -3   4   36.12    6.98
  -6  -3   4   24.93    5.28
   6   3  -4   31.39    6.59
   6   3  -4   32.64    6.75
  -6   3   5    9.68    4.84
  -6   3   5    8.83    4.45
   6  -3  -5   11.47    4.86
   6  -3  -5    5.05    4.48
  -6  -3   5    6.09    3.43
  -6  -3   5   16.44    4.20
   6   3  -5    4.91    3.80
   6   3  -5    0.00    2.99
  -6   3   6   15.79    6.05
  -6   3   6   20.56    6.29
   6  -3  -6   15.96    5.46
   6  -3  -6   28.78    7.45
  -6  -3   6   12.92    4.65
  -6  -3   6    7.98    3.36
   6   3  -6   13.39    5.06
   6   3  -6    9.16    4.66
  -6   3   7    8.24    4.80
  -6   3   7   18.76    5.82
   6  -3  -7   12.31    5.38
   6  -3  -7   19.64    6.78
  -6  -3   7   20.52    5.87
  -6  -3   7   20.37    4.77
   6   3  -7   27.89    6.45
   6   3  -7   17.73    5.36
  -6   3   8  329.52   37.85
   6  -3  -8  319.70   37.67
  -6  -3   8  322.37   35.75
   6   3  -8  351.35   36.74
   6   3  -8  443.92   37.47
  -6   3   9   52.08   10.37
   6  -3  -9   55.69   11.22
  -6  -3   9   66.24   10.42
   6   3  -9   59.29   10.33
   6   3  -9   50.10    9.21
  -6   3  10   25.02    7.43
  -6   3  10   36.41    8.13
   6  -3 -10   17.14    6.86
  -6  -3  10   21.07    6.14
   6   3 -10   16.70    5.74
   6   3 -10   13.36    5.00
  -6   3  11   11.37    5.33
  -6   3  11   10.45    5.00
   6  -3 -11    6.90    4.94
  -6  -3  11    7.71    5.08
   6   3 -11    3.13    3.23
   6   3 -11    6.91    4.20
  -6   3  12   59.67   11.44
   6  -3 -12   67.32   12.49
   6   3 -12   63.94   11.46
   6   3 -12   72.49   11.89
  -6   3  13  104.71   16.43
  -6   3  13  160.27   18.61
   6  -3 -13   90.55   16.36
  -6  -3  13  102.96   16.19
   6   3 -13  114.60   16.01
  -6   3  14  147.02   20.25
  -6   3  14  159.44   20.76
   6  -3 -14  163.56   21.75
  -6  -3  14  139.82   20.21
   6   3 -14  153.08   20.08
   6  -3 -15   11.61    6.15
  -6  -3  15   18.69    6.39
   6   3 -15   15.21    5.72
  -6   3  16   14.94    5.91
   6  -3 -16   13.67    6.74
  -6  -3  16   20.95    7.70
   6   3 -16   23.67    7.10
  -6   3  17   59.38   11.72
   6  -3 -17   76.52   14.10
   6   3 -17   61.97   12.10
  -6   3  18   98.30   16.66
  -6   3  18  109.84   16.60
   6  -3 -18   96.69   17.02
  -6   3  19   31.21    8.75
  -6   3  19   32.23    9.13
   6  -3 -19   29.20    8.81
  -6  -3  19   22.66    8.85
  -6   3  20   -0.00    3.65
  -6   3  20    3.78    4.23
   6  -3 -20    1.02    5.33
  -6  -3  20    1.20    4.26
  -6   3  21    2.27    5.27
   6  -3 -21    0.30    3.81
  -6  -3  21   -0.00    3.90
  -6   3  22   30.49    9.78
   6  -3 -22   59.38   13.15
  -6  -3  22   47.27   11.46
  -6   3  23   -0.00    4.88
  -6  -3  23    5.84    5.06
  -6   3  24   53.36   12.55
   6   3 -24   39.53   10.98
  -6   3  25   -0.00    5.56
  -6  -3  25   11.30    7.10
   6   3 -25    0.00    4.00
  -6   3  26    1.94    5.20
  -6  -3  26   -0.00    5.61
   6   3 -26    2.08    5.18
  -6   3  27    2.02    3.69
  -6  -3  27   -0.00    6.02
   6   3 -27   -0.00    4.13
  -6   3  28   10.32    6.36
  -6  -3  28   11.36    6.68
   6   3 -28   13.52    7.08
  -6   3  29    7.53    5.72
  -6  -3  29    7.63    7.00
   6   3 -29    6.51    5.50
  -6   3  30    3.38    5.80
  -6  -3  30   14.77    7.36
   6   3 -30   10.73    6.31
  -6   3  31   -0.00    4.56
  -6  -3  31    2.25    6.37
   6   3 -31    1.83    4.76
  -6   3  32   -0.00    7.42
  -6  -3  32    0.18    5.90
  -6   3  33    0.84    4.87
  -6  -3  33    4.30    6.17
  -6   3  34    8.50    7.24
  -6  -3  34    6.10    6.81
  -6   3  35    1.87    5.29
  -6  -3  35    0.30    3.66
  -6   3  36   -0.00    5.07
  -6   3  37   -0.00    4.70
  -6  -3  37   -0.00    6.75
  -6   3  38    4.52    5.41
  -6   4   1  189.95   21.44
  -6   4   1  135.68   19.29
  -6   4   1  164.63   20.15
   6  -4  -1  124.64   19.17
   6  -4  -1  131.60   18.48
   6  -4  -1  160.71   21.29
  -6  -4   1  172.75   17.66
  -6  -4   1  152.47   15.85
   6   4  -1  172.86   17.77
  -6   4   2   11.08    5.25
  -6   4   2   12.99    5.22
  -6   4   2   12.09    4.99
   6  -4  -2   15.02    6.63
   6  -4  -2   14.07    5.41
   6  -4  -2    7.02    4.83
  -6  -4   2    7.83    3.45
  -6  -4   2   13.85    3.25
   6   4  -2   17.17    4.67
   6   4  -2    9.60    3.82
  -6   4   3    6.06    4.41
  -6   4   3   -0.00    2.75
  -6   4   3    3.80    3.62
   6  -4  -3    7.32    4.50
   6  -4  -3    3.49    3.48
   6  -4  -3    0.00    3.61
  -6  -4   3    6.75    3.23
   6   4  -3   10.10    3.76
   6   4  -3    4.56    2.90
  -6   4   4   20.72    6.42
  -6   4   4   12.84    5.67
   6  -4  -4    7.04    4.41
   6  -4  -4   12.64    6.21
  -6  -4   4   25.38    5.42
  -6  -4   4   17.89    3.91
   6   4  -4   16.82    5.03
  -6   4   5  171.56   23.46
  -6   4   5  200.70   23.75
   6  -4  -5  207.06   23.95
   6  -4  -5  199.53   24.17
  -6  -4   5  165.42   21.12
  -6  -4   5  211.97   20.53
   6   4  -5  216.50   22.49
   6   4  -5  179.41   20.94
  -6   4   6  139.52   22.71
  -6   4   6  186.96   23.98
   6  -4  -6  203.21   24.87
   6   4  -6  272.77   24.56
   6   4  -6  225.09   22.82
  -6   4   7   42.25    9.69
  -6   4   7   55.97   10.56
   6  -4  -7   70.67   11.98
  -6  -4   7   59.29    9.32
   6   4  -7   45.09    8.82
   6   4  -7   57.38    9.34
  -6   4   8    7.06    4.31
  -6   4   8    4.76    4.15
   6  -4  -8    2.08    4.08
  -6  -4   8    5.07    3.99
   6   4  -8    2.99    3.18
   6   4  -8    3.37    3.22
  -6   4   9   57.39   11.58
  -6   4   9   58.73   10.91
   6  -4  -9   54.87   11.37
  -6  -4   9   62.37   10.59
   6   4  -9   49.70    9.17
   6   4  -9   50.10    9.29
  -6   4  10   24.41    7.14
   6  -4 -10   18.31    6.82
  -6  -4  10   23.68    6.70
   6   4 -10   29.65    7.04
   6   4 -10   37.05    7.79
  -6   4  11  129.14   18.07
  -6   4  11  135.60   18.25
   6  -4 -11  109.40   17.64
  -6  -4  11  126.42   17.50
   6   4 -11  127.65   16.89
   6   4 -11  110.53   16.38
  -6   4  12  116.47   16.54
  -6   4  12  126.47   16.77
   6  -4 -12   73.44   14.58
  -6  -4  12   82.17   14.07
   6   4 -12   95.89   14.54
  -6   4  13   37.16    9.59
  -6   4  13   33.37    8.74
   6  -4 -13   29.32    9.19
  -6  -4  13   45.08    9.55
   6   4 -13   38.61    8.75
  -6   4  14    4.46    4.80
   6  -4 -14    0.00    4.45
  -6  -4  14    2.10    3.42
   6   4 -14   -0.00    3.80
  -6   4  15   89.53   15.16
   6  -4 -15   95.34   16.24
  -6  -4  15   86.37   14.84
  -6   4  16  170.87   21.50
   6  -4 -16  122.13   20.07
  -6  -4  16  146.76   20.86
  -6   4  17    6.28    6.19
   6  -4 -17    0.00    4.21
  -6   4  18   25.92    8.83
  -6   4  18   55.67   10.53
   6  -4 -18   50.37   12.08
  -6   4  19   66.39   13.63
  -6   4  19   85.44   14.38
   6  -4 -19   73.61   15.02
  -6  -4  19   67.03   14.00
  -6   4  20   79.58   15.13
  -6   4  20   94.97   15.99
   6  -4 -20   85.54   16.24
  -6  -4  20   73.85   15.54
   6   4 -20  129.55   18.20
  -6   4  21    1.26    4.11
  -6   4  21    8.26    5.43
   6  -4 -21    5.43    6.15
  -6  -4  21    8.31    6.47
   6   4 -21    0.00    3.87
  -6   4  22   11.06    6.15
  -6  -4  22    0.00    5.11
   6   4 -22    4.97    4.62
  -6   4  23   -0.00    4.14
  -6  -4  23   -0.00    5.70
   6   4 -23   -0.00    3.64
  -6   4  24    0.22    4.01
  -6  -4  24    7.26    6.37
   6   4 -24    0.77    5.20
  -6   4  25    1.18    4.30
  -6  -4  25    3.63    5.28
   6   4 -25    9.18    6.77
  -6   4  26    2.85    4.62
  -6  -4  26    6.80    6.10
   6   4 -26   16.73    7.80
  -6   4  27    6.75    6.00
  -6  -4  27    5.99    6.90
   6   4 -27   10.57    7.67
  -6   4  28    6.05    6.25
  -6  -4  28    8.69    8.21
   6   4 -28    9.80    6.39
  -6   4  29    0.60    5.08
  -6  -4  29    1.96    7.00
   6   4 -29   -0.00    3.67
  -6   4  30    8.47    6.91
  -6  -4  30    1.96    5.52
   6   4 -30    3.15    5.30
  -6   4  31    4.63    6.74
  -6  -4  31   -0.00    7.52
   6   4 -31    0.00    4.83
  -6   4  32    4.22    5.07
  -6  -4  32    6.57    6.26
  -6   4  33    0.17    5.41
  -6  -4  33   -0.00    6.81
  -6   4  34    9.40    6.83
  -6  -4  34    3.40    7.32
  -6   4  35   -0.00    5.28
  -6  -4  35   -0.00    5.71
  -6  -4  36   -0.00    5.94
  -6  -4  37    0.95    6.73
  -6   5   1   10.76    5.05
  -6   5   1    6.63    5.24
   6  -5  -1   22.44    6.32
   6  -5  -1    8.97    4.80
  -6  -5   1   16.43    4.04
  -6  -5   1    9.04    2.55
  -6  -5   1   12.68    2.75
   6   5  -1   19.09    4.58
   6   5  -1   13.60    3.66
  -6   5   2   89.92   14.07
  -6   5   2   75.04   13.56
  -6   5   2   85.38   13.43
   6  -5  -2   69.79   12.89
   6  -5  -2  101.15   15.30
  -6  -5   2   94.49   11.42
  -6  -5   2   81.04    9.46
   6   5  -2   91.02   11.41
   6   5  -2   79.93   10.67
  -6   5   3  118.17   17.07
  -6   5   3  107.36   16.78
  -6   5   3   93.23   15.57
   6  -5  -3  123.41   17.51
   6  -5  -3  123.77   18.07
  -6  -5   3  109.73   13.96
  -6  -5   3  126.88   13.03
   6   5  -3  114.24   14.35
   6   5  -3  126.68   14.35
  -6   5   4  125.57   16.45
  -6   5   4   99.63   15.46
  -6   5   4  104.72   15.27
   6  -5  -4   72.69   13.66
   6  -5  -4   90.11   15.05
  -6  -5   4   94.30   12.51
   6   5  -4   92.18   12.16
   6   5  -4   92.67   12.37
  -6   5   5    2.18    4.09
  -6   5   5    2.91    3.55
   6  -5  -5   -0.00    2.68
   6  -5  -5   10.89    5.46
  -6  -5   5    2.04    2.28
   6   5  -5    0.00    2.39
   6   5  -5    2.74    2.87
  -6   5   6    7.56    4.79
  -6   5   6    0.00    3.61
   6  -5  -6    2.15    2.86
   6  -5  -6    0.00    4.09
  -6  -5   6    2.18    3.05
   6   5  -6    2.30    3.08
   6   5  -6    3.47    3.27
  -6   5   7   63.16   11.56
  -6   5   7   55.71   10.83
   6  -5  -7   36.95    9.41
  -6  -5   7   61.12    9.89
   6   5  -7   61.79    9.78
   6   5  -7   59.03    9.69
  -6   5   8   44.83    9.79
  -6   5   8   51.63   10.51
   6  -5  -8   36.40    9.64
  -6  -5   8   61.37   10.10
   6   5  -8   47.10    9.02
   6   5  -8   43.76    8.45
  -6   5   9   89.65   13.80
  -6   5   9   56.31   12.06
   6  -5  -9   91.63   14.40
  -6  -5   9   79.61   12.56
   6   5  -9   81.99   12.48
   6   5  -9   75.27   11.96
  -6   5  10   29.20    8.48
  -6   5  10   32.16    8.58
   6  -5 -10   50.15   10.60
  -6  -5  10   48.15    9.30
   6   5 -10   41.48    8.28
   6   5 -10   31.57    7.53
  -6   5  11    4.51    5.19
  -6   5  11    7.92    4.50
   6  -5 -11    0.88    4.13
  -6  -5  11   -0.00    3.37
   6   5 -11    4.45    3.60
   6   5 -11    2.52    3.63
  -6   5  12    2.82    4.76
   6  -5 -12   15.64    6.55
  -6  -5  12    4.39    4.57
  -6   5  13  267.24   29.86
   6  -5 -13  212.92   28.74
  -6   5  14  237.59   27.97
   6  -5 -14  190.89   26.98
  -6  -5  14  217.35   26.88
  -6   5  15    3.00    3.95
   6  -5 -15    0.00    4.63
  -6  -5  15    2.17    4.18
  -6   5  16    3.58    5.32
  -6   5  16   18.27    7.43
  -6   5  17   -0.00    4.26
  -6   5  17    0.00    4.69
   6  -5 -17    0.00    5.57
   6   5 -17    1.11    3.38
  -6   5  18   47.00   12.22
  -6   5  18   94.96   15.65
   6  -5 -18   96.46   16.52
   6   5 -18   83.31   14.27
  -6   5  19    6.97    5.04
  -6   5  19   16.74    6.74
   6  -5 -19    9.58    7.38
  -6  -5  19   24.52    8.14
   6   5 -19   13.75    6.88
  -6   5  20    9.48    6.41
  -6  -5  20    3.64    5.68
   6   5 -20   10.50    6.14
  -6   5  21    3.70    4.76
  -6  -5  21    4.74    5.36
   6   5 -21    1.64    3.76
  -6   5  22    5.77    5.58
  -6  -5  22    0.18    4.56
   6   5 -22   -0.00    4.56
  -6   5  23   21.10    8.50
  -6  -5  23   23.05    9.47
   6   5 -23   37.47   10.12
  -6   5  24    8.03    6.25
  -6  -5  24   12.68    7.68
   6   5 -24   21.30    8.35
  -6   5  25    1.37    4.41
  -6  -5  25    0.09    5.51
   6   5 -25    2.10    4.26
  -6   5  26    1.27    5.21
  -6  -5  26   -0.00    5.51
   6   5 -26    3.52    5.12
  -6   5  27    2.10    3.91
  -6  -5  27   -0.00    5.90
   6   5 -27    0.86    4.35
  -6   5  28    4.28    5.25
  -6  -5  28    6.69    6.29
   6   5 -28    0.00    4.08
  -6   5  29    7.98    6.05
  -6  -5  29    2.78    6.73
   6   5 -29   14.79    7.59
  -6   5  30    0.07    4.32
  -6  -5  30    3.62    6.34
   6   5 -30    4.45    5.23
  -6   5  31   -0.00    4.69
  -6  -5  31   -0.00    5.37
   6   5 -31    3.95    6.62
  -6   5  32   12.55    8.57
  -6  -5  32   -0.00    6.20
   6   5 -32    1.73    5.16
  -6   5  33    0.00    5.07
  -6  -5  33    3.58    7.21
  -6   5  34    0.00    5.07
  -6  -5  34    2.35    5.19
  -6   5  35   10.26    7.34
  -6  -5  35    0.25    6.15
  -6   5  36    1.96    5.35
  -6  -5  36    6.40    8.07
  -6   5  37    7.41    6.49
  -6   5  38   -0.00    4.51
  -6   6   1  107.32   16.36
  -6   6   1  126.95   16.72
   6  -6  -1  124.63   17.03
  -6  -6   1  118.39   12.81
  -6  -6   1  113.40    9.83
  -6  -6   1   89.99    9.57
   6   6  -1  125.96   13.04
  -6   6   2   17.58    6.44
   6  -6  -2   27.30    7.63
   6  -6  -2   25.44    7.64
  -6  -6   2   19.56    4.88
  -6  -6   2   28.14    4.08
  -6  -6   2   28.72    4.02
   6   6  -2   34.29    6.05
   6   6  -2   31.70    5.81
  -6   6   3   12.22    6.30
  -6   6   3    0.00    3.89
  -6   6   3    7.86    4.41
   6  -6  -3    6.25    4.67
   6  -6  -3    8.08    5.60
  -6  -6   3    6.35    3.24
   6   6  -3    6.24    3.31
   6   6  -3    6.76    3.26
  -6   6   4   15.13    6.03
  -6   6   4   12.20    6.01
  -6   6   4   21.88    7.01
   6  -6  -4   26.17    7.49
   6  -6  -4   33.58    9.02
  -6  -6   4   14.46    4.28
   6   6  -4   29.49    5.77
   6   6  -4   18.05    4.59
  -6   6   5   88.73   15.37
  -6   6   5  104.49   16.11
   6  -6  -5   97.73   15.88
   6  -6  -5   74.49   15.11
  -6  -6   5   95.04   13.41
   6   6  -5  126.14   14.19
   6   6  -5  120.94   13.92
  -6   6   6   85.89   14.13
  -6   6   6   90.85   14.15
   6  -6  -6   70.77   13.14
   6  -6  -6   73.95   13.93
  -6  -6   6   68.60   11.10
   6   6  -6   61.60   10.48
   6   6  -6   92.95   11.98
  -6   6   7   58.00   11.39
  -6   6   7   57.43   11.60
   6  -6  -7   65.25   11.86
   6  -6  -7   53.64   11.68
  -6  -6   7   57.23    9.90
   6   6  -7   60.03    9.69
   6   6  -7   54.16    9.65
  -6   6   8   11.45    5.87
  -6   6   8   17.96    6.66
   6  -6  -8    5.79    5.34
  -6  -6   8   12.29    5.13
   6   6  -8   17.24    4.99
  -6   6   9   86.38   14.89
  -6  -6   9   88.89   13.90
   6   6  -9  104.51   13.89
  -6   6  10   77.80   13.59
   6  -6 -10   59.92   12.59
   6   6 -10   78.17   11.82
  -6   6  11   53.95   11.02
   6  -6 -11   35.56    9.81
  -6  -6  11   57.33   10.71
  -6   6  12   67.81   12.91
   6  -6 -12   66.92   13.00
  -6  -6  12   55.52   11.25
  -6   6  13    4.41    5.50
   6  -6 -13    1.66    4.43
  -6  -6  13   -0.00    4.42
   6   6 -13    0.26    2.79
  -6   6  14   -0.00    4.07
   6  -6 -14   -0.00    3.80
  -6  -6  14   -0.00    4.63
   6   6 -14    1.66    3.23
  -6   6  15   29.73    9.26
  -6   6  15   80.14   13.83
   6  -6 -15   61.59   12.95
  -6  -6  15   49.18   11.01
   6   6 -15   41.57   10.23
  -6   6  16    7.12    5.62
  -6   6  16    7.22    5.27
   6  -6 -16    6.57    6.15
   6   6 -16    4.17    4.66
  -6   6  17    8.84    6.44
   6  -6 -17   12.25    7.14
   6   6 -17    5.39    4.69
  -6   6  18   45.11   10.69
  -6  -6  18   26.50    9.71
   6   6 -18   58.23   11.46
  -6   6  19    0.00    4.66
  -6  -6  19   20.89    7.67
   6   6 -19    8.76    5.58
  -6   6  20    5.99    4.66
  -6  -6  20    2.22    4.42
   6   6 -20    3.96    4.80
  -6   6  21    5.65    6.09
  -6  -6  21   22.68    8.43
   6   6 -21   19.34    7.48
  -6   6  22    3.35    4.92
  -6  -6  22    9.20    7.29
   6   6 -22    4.18    5.22
  -6   6  23   19.93    7.63
  -6  -6  23   11.53    6.92
   6   6 -23    5.15    5.98
  -6   6  24    4.32    4.47
  -6  -6  24    3.09    5.69
   6   6 -24   -0.00    4.77
  -6   6  25    7.22    5.79
  -6  -6  25   19.69    7.84
   6   6 -25    0.00    4.18
  -6   6  26   13.43    7.05
  -6  -6  26   12.66    7.81
   6   6 -26   22.93    8.63
  -6   6  27    2.66    4.52
  -6  -6  27    9.73    8.06
   6   6 -27    3.82    4.78
  -6   6  28    3.29    4.61
  -6  -6  28    5.88    6.03
   6   6 -28    0.00    3.71
  -6   6  29   -0.00    4.20
  -6  -6  29    2.62    5.66
   6   6 -29    0.00    4.09
  -6  -6  30   -0.00    5.84
   6   6 -30   -0.00    4.72
  -6   6  31    2.53    5.27
  -6  -6  31    7.70    6.60
   6   6 -31    6.71    6.37
  -6   6  32    3.23    5.06
  -6  -6  32    2.12    5.68
   6   6 -32   -0.00    4.91
  -6   6  33    1.69    5.01
  -6  -6  33    6.06    6.47
   6   6 -33    6.42    6.12
  -6   6  34    0.69    4.46
  -6  -6  34    5.91    6.91
  -6   6  35    3.69    5.73
  -6  -6  35   13.41    8.65
  -6   6  36   -0.00    4.46
  -6  -6  36    3.21    5.68
  -6   6  37    0.00    5.20
  -6   7   1    9.15    4.82
  -6   7   1   17.13    6.12
  -6  -7   1   16.36    3.88
   6   7  -1   13.34    3.46
   6   7  -1   13.95    3.65
  -6   7   2   26.35    7.80
  -6   7   2   24.23    7.34
   6   7  -2   17.31    4.30
   6   7  -2   18.18    4.58
  -6   7   3  206.30   26.54
  -6   7   3  231.40   26.53
  -6  -7   3  178.89   21.39
   6   7  -3  217.06   21.79
   6   7  -3  217.69   22.34
  -6   7   4   47.49   11.41
  -6   7   4   68.06   12.31
   6  -7  -4   36.42   10.40
  -6  -7   4   54.09    8.86
   6   7  -4   77.60    9.48
   6   7  -4   63.43    9.36
  -6   7   5   15.22    6.37
  -6   7   5   32.03    8.25
   6  -7  -5   21.24    7.65
  -6  -7   5   21.07    5.50
   6   7  -5   14.41    4.37
  -6   7   6   18.38    6.85
   6  -7  -6   27.46    8.68
  -6  -7   6   24.66    6.45
   6   7  -6   23.53    5.61
  -6   7   7    9.77    5.47
   6  -7  -7    9.77    6.16
  -6  -7   7   13.50    5.28
   6   7  -7   22.05    5.41
  -6   7   8   31.35    9.28
   6  -7  -8   30.34    9.57
  -6  -7   8   49.97    9.16
   6   7  -8   48.14    8.34
  -6   7   9  134.26   19.20
   6  -7  -9  150.81   20.78
  -6  -7   9  108.79   16.46
   6   7  -9  115.25   15.58
  -6   7  10   -0.00    3.92
   6  -7 -10   -0.00    5.34
  -6  -7  10    0.76    3.01
   6   7 -10    0.00    2.97
   6   7 -10    1.23    2.96
  -6   7  11   -0.00    4.29
   6  -7 -11    0.00    4.85
  -6  -7  11   -0.00    2.96
   6   7 -11    1.07    3.25
   6   7 -11   -0.00    3.09
  -6   7  12    9.37    5.81
  -6   7  12   15.66    6.44
   6  -7 -12    9.69    6.21
  -6  -7  12   20.85    6.91
   6   7 -12    9.69    5.33
  -6   7  13  115.20   18.01
  -6   7  13  134.58   19.34
   6  -7 -13  133.03   19.62
  -6  -7  13  115.72   17.98
   6   7 -13  107.40   16.52
  -6   7  14    2.38    4.19
  -6   7  14    1.43    5.18
   6  -7 -14    4.48    4.75
  -6  -7  14    0.00    4.19
   6   7 -14   -0.00    3.62
  -6   7  15    3.61    5.11
  -6  -7  15    0.00    4.57
   6   7 -15    0.00    3.51
  -6   7  16    3.93    4.93
   6   7 -16    4.32    4.30
  -6   7  17    6.71    5.24
   6   7 -17    0.58    3.83
  -6   7  18   -0.00    4.59
   6   7 -18    0.00    3.02
  -6   7  19   44.56   10.96
   6   7 -19   34.71    9.55
  -6   7  20    0.82    4.21
  -6  -7  20    2.67    5.25
   6   7 -20    0.43    3.37
  -6   7  21    3.42    5.01
  -6  -7  21    3.38    5.21
   6   7 -21    0.00    3.90
  -6   7  22    2.21    4.73
  -6  -7  22   -0.00    4.34
   6   7 -22   -0.00    3.69
  -6   7  23    6.89    6.85
  -6  -7  23   17.56    8.45
   6   7 -23    9.67    6.72
  -6   7  24    0.99    3.74
  -6  -7  24    4.51    5.87
   6   7 -24    7.07    5.83
  -6   7  25   13.72    7.35
  -6  -7  25   20.37    8.85
   6   7 -25    7.72    6.26
  -6   7  26    3.21    4.60
  -6  -7  26    0.14    4.64
   6   7 -26   -0.00    4.86
  -6   7  27   -0.00    3.83
  -6  -7  27    4.01    6.71
   6   7 -27    3.05    4.69
  -6   7  28    6.80    5.90
   6   7 -28   10.27    7.20
  -6   7  29    4.00    5.48
  -6  -7  29    8.68    6.67
   6   7 -29   11.18    7.96
  -6   7  30    3.26    4.86
  -6  -7  30   -0.00    6.20
   6   7 -30    1.55    4.17
  -6   7  31    0.83    5.17
  -6  -7  31    0.52    6.31
  -6   7  32   -0.00    3.85
  -6  -7  32   11.16    7.36
   6   7 -32   -0.00    5.51
  -6   7  33    4.81    6.09
  -6  -7  33   -0.00    6.45
   6   7 -33    5.56    5.95
  -6   7  34    4.56    5.22
  -6  -7  34   -0.00    5.99
   6   7 -34    6.36    7.06
  -6   7  35    7.79    6.76
  -6  -7  35    7.48    6.67
  -6   7  36   -0.00    4.38
  -6   7  37    0.63    5.42
  -6   8   1  101.40   17.14
  -6   8   1  114.26   17.66
   6   8  -1  115.28   12.69
  -6   8   2    2.75    4.08
  -6   8   2    7.44    5.65
  -6  -8   2    7.58    3.09
   6   8  -2    9.87    3.14
  -6   8   3    0.00    3.78
  -6   8   3   -0.00    3.30
  -6  -8   3    1.23    2.29
  -6  -8   3    0.09    0.60
  -6  -8   3    0.00    0.67
   6   8  -3    0.43    2.36
  -6   8   4   -0.00    4.06
  -6   8   4    2.43    3.96
  -6  -8   4    0.29    2.48
   6   8  -4    1.01    2.54
  -6   8   5  206.73   26.31
  -6   8   5  164.36   24.40
  -6  -8   5  204.28   22.47
   6   8  -5  201.01   21.41
  -6   8   6    6.64    5.62
  -6   8   6    0.00    3.39
   6  -8  -6    5.57    5.29
  -6  -8   6    5.17    3.74
   6   8  -6    5.78    3.29
   6   8  -6    3.53    2.97
  -6   8   7   66.89   13.05
   6  -8  -7   78.27   14.57
  -6  -8   7   79.41   12.00
   6   8  -7   67.56   10.18
   6   8  -7   52.70    9.77
  -6   8   8    0.00    5.14
  -6   8   8    1.29    4.12
   6  -8  -8   -0.00    4.68
  -6  -8   8    0.00    3.17
   6   8  -8    3.20    2.82
   6   8  -8    0.00    3.17
  -6   8   9  103.37   16.96
  -6   8   9  126.42   18.23
   6  -8  -9  112.30   17.19
   6  -8  -9   84.97   16.86
  -6  -8   9  121.04   16.19
   6   8  -9  134.46   15.15
   6   8  -9   62.29   12.71
  -6   8  10   42.28   10.07
  -6   8  10   26.60    8.55
   6  -8 -10   15.21    6.82
   6  -8 -10   22.51    8.63
  -6  -8  10   28.29    8.04
   6   8 -10   34.76    7.38
   6   8 -10   22.10    6.83
  -6   8  11   95.57   15.92
   6  -8 -11   96.83   15.63
  -6  -8  11   88.96   14.53
   6   8 -11   63.00   12.04
  -6   8  12    1.92    3.83
  -6  -8  12   22.05    7.25
   6   8 -12    8.15    4.77
  -6   8  13   -0.00    4.23
  -6  -8  13    0.00    3.42
   6   8 -13    0.00    3.68
  -6   8  14    4.47    4.82
  -6  -8  14    6.28    5.43
   6   8 -14    6.04    3.87
  -6   8  15   76.29   13.70
   6   8 -15   47.62   10.77
  -6   8  16    0.00    3.99
   6   8 -16   -0.00    3.76
  -6   8  17   33.52    9.30
  -6  -8  17   26.67    8.81
   6   8 -17   12.74    6.51
  -6   8  18   -0.00    3.53
  -6  -8  18    4.44    4.62
  -6   8  19   11.34    6.67
  -6  -8  19    5.15    5.42
   6   8 -19    0.99    3.97
  -6   8  20   -0.00    4.16
  -6  -8  20    2.58    5.27
   6   8 -20    2.47    4.45
  -6   8  21    4.44    5.43
  -6  -8  21   17.95    7.97
   6   8 -21    7.80    5.67
  -6   8  22    7.03    5.89
  -6  -8  22   -0.00    4.80
   6   8 -22    0.00    4.09
  -6   8  23    7.01    6.10
  -6  -8  23    0.00    5.27
   6   8 -23    3.51    5.19
  -6   8  24    2.94    5.61
  -6  -8  24   -0.00    6.13
   6   8 -24    0.82    3.13
  -6   8  25   22.39    7.95
  -6  -8  25   10.12    7.82
   6   8 -25   10.18    6.97
  -6   8  26    0.15    4.49
  -6  -8  26    4.43    5.70
   6   8 -26    8.86    6.16
  -6   8  27    1.72    5.35
  -6  -8  27    9.72    6.98
   6   8 -27    4.11    5.32
  -6   8  28   -0.00    4.48
  -6  -8  28   -0.00    4.92
   6   8 -28    5.51    5.53
  -6   8  29    3.67    5.11
  -6  -8  29   -0.00    5.75
   6   8 -29   -0.00    5.43
  -6   8  30    2.10    5.70
  -6  -8  30    2.96    5.46
   6   8 -30   -0.00    5.18
  -6   8  31    8.53    7.24
  -6  -8  31   -0.00    5.41
   6   8 -31    1.96    5.13
  -6   8  32    0.38    3.48
  -6  -8  32    0.00    5.86
   6   8 -32   -0.00    5.89
  -6   8  33    1.47    4.98
  -6  -8  33    7.88    6.72
   6   8 -33   -0.00    5.62
  -6   8  34   -0.00    4.64
   6   8 -34   -0.00    5.83
  -6   8  35   -0.00    3.95
  -6   8  36   -0.00    4.42
  -6   8  37    4.69    5.24
   6  -9  -1    0.78    4.13
  -6   9   2    6.46    5.24
   6  -9  -2   11.42    6.20
  -6   9   3  118.63   18.74
   6  -9  -3  121.88   18.95
  -6  -9   3  134.60   15.71
  -6   9   4    0.00    4.79
   6  -9  -4   15.60    6.59
  -6  -9   4   12.91    4.50
   6  -9  -5   -0.00    3.89
  -6  -9   5    2.44    2.92
   6   9  -5   -0.00    2.40
   6  -9  -6   10.97    5.69
  -6  -9   6    6.66    4.49
   6   9  -6    1.27    2.93
  -6   9   7    2.72    4.37
  -6   9   7    7.95    5.12
   6  -9  -7   12.18    5.89
  -6  -9   7    9.52    4.71
   6   9  -7    4.59    3.97
  -6   9   8    2.07    3.86
   6  -9  -8    1.49    3.26
  -6  -9   8    0.00    2.75
   6   9  -8    1.56    3.29
   6   9  -8   -0.00    2.85
  -6   9   9   59.28   12.46
  -6  -9   9   69.57   11.93
   6   9  -9   69.49   10.54
   6   9  -9   42.98    9.71
  -6   9  10    1.73    3.78
   6  -9 -10    6.67    4.61
  -6  -9  10    3.86    4.40
   6   9 -10    4.68    3.74
   6   9 -10   -0.00    3.28
  -6   9  11    0.53    3.58
   6  -9 -11   -0.00    3.60
  -6  -9  11    1.42    4.00
   6   9 -11    0.83    3.08
  -6   9  12    3.69    5.04
   6  -9 -12    2.33    5.17
  -6  -9  12    0.32    3.73
   6   9 -12    1.63    3.33
  -6   9  13   58.73   12.54
   6  -9 -13   69.28   13.33
  -6  -9  13   69.73   13.39
   6   9 -13   63.52   12.08
  -6   9  14   12.19    6.65
   6   9 -14    3.82    3.75
  -6   9  15   17.31    7.70
   6   9 -15   13.11    5.74
   6   9 -16    1.77    4.13
  -6   9  17    0.00    3.78
  -6  -9  17    3.72    4.51
   6   9 -17   13.25    6.52
  -6   9  18   -0.00    4.39
  -6  -9  18    0.71    4.81
   6   9 -18   -0.00    4.41
  -6   9  19   37.32    9.72
  -6  -9  19   20.28    8.35
   6   9 -19   19.21    7.40
  -6   9  20    1.85    4.62
  -6  -9  20    0.00    4.94
   6   9 -20    6.09    4.33
  -6   9  21    0.72    4.06
  -6  -9  21    0.39    3.90
   6   9 -21   -0.00    4.11
  -6   9  22    3.10    4.78
  -6  -9  22    0.00    4.19
   6   9 -22    0.62    3.15
  -6   9  23    3.24    6.00
  -6  -9  23   13.86    7.91
  -6   9  24   -0.00    4.90
  -6  -9  24    4.18    5.53
   6   9 -24    2.81    5.36
  -6   9  25    4.72    5.58
  -6  -9  25    4.88    6.34
   6   9 -25    6.45    6.60
  -6   9  26    0.00    4.35
  -6  -9  26    0.00    4.96
   6   9 -26    2.89    5.08
  -6   9  27    1.33    4.80
  -6  -9  27    1.61    6.11
   6   9 -27   -0.00    4.98
  -6   9  28   -0.00    3.98
  -6  -9  28   -0.00    5.01
   6   9 -28    1.66    5.21
  -6   9  29    0.71    4.32
  -6  -9  29    0.00    6.43
   6   9 -29    5.68    6.33
  -6   9  30   -0.00    4.46
  -6  -9  30   -0.00    7.11
   6   9 -30   -0.00    4.64
  -6   9  31    0.00    5.71
  -6  -9  31    1.74    6.13
   6   9 -31    0.00    4.81
  -6   9  32    0.00    5.50
  -6  -9  32   -0.00    5.89
   6   9 -32    0.00    3.55
  -6   9  33   -0.00    4.65
  -6  -9  33   -0.00    6.78
   6   9 -33   -0.00    6.62
  -6   9  34   -0.00    4.28
  -6  -9  34   -0.00    5.04
   6   9 -34    1.63    5.03
  -6   9  35   -0.00    3.95
   6   9 -35    3.73    5.87
  -6   9  36   -0.00    4.69
  -6  10   1   14.50    7.20
   6 -10  -1   29.26    8.80
   6  10  -1   25.93    5.46
  -6  10   2   10.11    5.89
   6 -10  -2    5.69    5.07
   6  10  -2    3.98    2.75
  -6  10   3   -0.00    4.45
   6 -10  -3   -0.00    4.43
   6  10  -3   -0.00    2.19
  -6  10   4    7.86    5.46
   6 -10  -4   10.83    5.68
   6  10  -4    5.61    3.27
  -6  10   5   33.88    9.12
   6 -10  -5   20.10    7.46
   6  10  -5   33.21    6.71
  -6  10   6   -0.00    3.53
   6 -10  -6    3.02    4.84
   6  10  -6    0.92    2.85
  -6  10   7   21.95    7.72
   6 -10  -7    6.92    5.27
   6  10  -7   16.94    5.60
  -6  10   8    1.14    4.30
   6 -10  -8    0.00    4.18
  -6 -10   8    0.00    3.83
   6  10  -8    0.78    2.52
  -6  10   9    0.00    4.58
   6 -10  -9    1.54    4.91
  -6 -10   9   -0.00    3.25
   6  10  -9   -0.00    3.40
  -6  10  10    0.14    3.70
   6 -10 -10   -0.00    4.98
  -6 -10  10    5.85    4.69
   6  10 -10    0.00    3.87
  -6  10  11   84.66   14.90
   6 -10 -11   73.59   14.18
  -6 -10  11   61.39   12.34
   6  10 -11   62.33   11.29
  -6  10  12   -0.00    3.03
   6 -10 -12   -0.00    3.93
  -6 -10  12   -0.00    4.08
  -6  10  13    0.78    3.74
   6 -10 -13    3.17    3.86
  -6 -10  13   14.39    6.72
   6  10 -13    2.89    4.10
  -6  10  14    1.05    4.33
   6 -10 -14    0.00    2.92
   6  10 -14   -0.00    2.58
  -6  10  15   65.41   12.89
   6 -10 -15   53.96   11.88
   6  10 -15   27.13    8.53
  -6  10  16   -0.00    4.16
  -6 -10  16   -0.00    4.20
   6  10 -16    1.87    3.40
  -6  10  17   40.05   10.37
  -6 -10  17   20.87    8.46
   6  10 -17   25.76    7.76
  -6  10  18    3.90    4.48
  -6 -10  18    0.39    3.06
   6  10 -18    6.67    5.22
  -6  10  19    0.00    3.55
  -6 -10  19    9.08    6.30
   6  10 -19   10.04    6.05
  -6  10  20    0.00    3.90
  -6 -10  20   -0.00    4.28
   6  10 -20    6.15    5.41
  -6  10  21   39.94   10.04
  -6 -10  21   35.97   11.05
   6  10 -21   18.62    8.14
  -6  10  22   -0.00    4.42
  -6 -10  22    0.10    5.55
   6  10 -22   -0.00    3.23
  -6  10  23    0.29    3.03
  -6 -10  23   -0.00    5.98
   6  10 -23    1.24    5.30
  -6  10  24   -0.00    3.43
  -6 -10  24   -0.00    4.91
   6  10 -24   -0.00    5.23
  -6  10  25    0.00    3.97
  -6 -10  25   -0.00    5.09
   6  10 -25    4.68    6.47
  -6  10  26   -0.00    3.36
  -6 -10  26   -0.00    6.13
  -6  10  27    9.84    6.03
  -6 -10  27   15.02    7.85
   6  10 -27   -0.00    4.64
  -6  10  28   -0.00    4.23
  -6 -10  28   -0.00    5.55
   6  10 -28    0.07    4.35
  -6  10  29   -0.00    5.34
  -6 -10  29    1.59    5.58
   6  10 -29   -0.00    4.94
  -6  10  30    1.22    4.57
  -6 -10  30   -0.00    5.12
   6  10 -30   -0.00    4.49
  -6  10  31   -0.00    3.30
  -6 -10  31   -0.00    4.39
   6  10 -31    2.89    4.98
  -6  10  32    0.74    4.88
  -6 -10  32    6.01    6.31
   6  10 -32    3.82    5.44
  -6  10  33    7.09    6.68
  -6 -10  33   -0.00    5.10
   6  10 -33    2.73    5.47
  -6  10  34    1.88    5.13
   6  10 -34    5.52    6.19
  -6  10  35    7.78    6.90
   6  10 -35    6.99    6.83
  -6  11   1    2.38    5.25
   6 -11  -1    0.75    3.33
   6  11  -1    3.99    2.85
  -6  11   2    0.00    4.31
   6 -11  -2   -0.00    4.22
   6  11  -2    0.49    2.26
  -6  11   3   27.30    8.82
   6 -11  -3    9.81    6.53
   6  11  -3   23.58    5.72
  -6  11   4   -0.00    3.68
   6 -11  -4    0.00    3.68
   6  11  -4    2.05    2.92
  -6  11   5   -0.00    3.43
   6 -11  -5    8.06    5.73
   6  11  -5    1.88    3.33
  -6  11   6   -0.00    3.05
   6 -11  -6    0.00    3.87
   6  11  -6    0.00    3.30
  -6  11   7    2.57    4.24
   6 -11  -7   10.09    6.64
   6  11  -7    7.35    3.80
  -6  11   8   -0.00    6.00
   6  11  -8    8.81    4.74
  -6  11   9   19.34    7.52
   6 -11  -9    5.86    5.89
   6  11  -9   22.30    6.55
  -6  11  10   -0.00    5.26
   6 -11 -10    0.60    4.17
   6  11 -10    0.00    2.87
  -6  11  11   -0.00    5.00
   6 -11 -11   -0.00    3.27
   6  11 -11   -0.00    2.47
  -6  11  12    4.18    4.87
   6 -11 -12   -0.00    4.64
   6  11 -12    4.10    4.39
  -6  11  13   17.25    7.06
   6 -11 -13    9.08    5.97
   6  11 -13    9.59    5.37
  -6  11  14   -0.00    3.77
   6 -11 -14   -0.00    4.51
   6  11 -14   -0.00    2.33
  -6  11  15   19.04    7.36
   6 -11 -15   14.82    6.59
  -6 -11  15    9.45    5.74
   6  11 -15   22.17    7.13
  -6  11  16    8.96    5.75
   6 -11 -16    9.07    5.58
  -6 -11  16    4.87    5.36
   6  11 -16   -0.00    3.80
  -6  11  17   11.23    6.36
   6 -11 -17   13.74    6.77
  -6 -11  17    5.93    5.57
   6  11 -17    7.83    4.93
  -6  11  18    0.46    4.03
   6 -11 -18    0.23    3.62
  -6 -11  18    0.30    2.70
   6  11 -18    2.93    4.10
  -6  11  19   14.48    7.65
  -6 -11  19   33.57    9.67
   6  11 -19    8.40    5.79
  -6  11  20    1.04    4.57
  -6 -11  20    0.00    4.96
   6  11 -20    0.00    3.74
  -6  11  21   -0.00    4.15
  -6 -11  21   -0.00    3.58
   6  11 -21    2.16    4.10
  -6  11  22   -0.00    4.12
  -6 -11  22    9.56    6.93
   6  11 -22   -0.00    3.94
  -6  11  23   10.03    5.86
  -6 -11  23   16.71    7.87
   6  11 -23    8.42    7.16
  -6  11  24   -0.00    4.50
  -6 -11  24    3.49    5.05
   6  11 -24   -0.00    4.95
  -6  11  25   11.15    6.42
  -6 -11  25    8.35    6.34
   6  11 -25    1.76    6.22
  -6  11  26   -0.00    3.96
  -6 -11  26    0.72    4.63
   6  11 -26   -0.00    4.74
  -6  11  27    0.66    3.97
  -6 -11  27   -0.00    6.13
   6  11 -27    1.49    5.08
  -6  11  28    1.08    4.78
  -6 -11  28   -0.00    5.52
   6  11 -28   -0.00    5.56
  -6  11  29    6.56    5.90
  -6 -11  29    0.00    4.32
   6  11 -29   11.45    6.45
  -6  11  30    5.20    4.71
  -6 -11  30   -0.00    6.53
   6  11 -30    0.00    4.92
  -6 -11  31    1.63    5.92
   6  11 -31    0.17    4.42
  -6  11  32   -0.00    3.67
  -6 -11  32    0.00    5.87
   6  11 -32    4.33    6.03
  -6  12   1    9.44    7.15
   6 -12  -1    4.97    5.49
   6  12  -1   22.00    5.01
  -6  12   2    0.00    4.54
   6 -12  -2    3.96    4.62
   6  12  -2    0.00    2.45
  -6  12   3    1.64    4.02
   6 -12  -3    2.16    4.22
   6  12  -3    1.03    2.21
  -6  12   4    1.05    4.69
   6 -12  -4    0.49    4.73
   6  12  -4   -0.00    2.84
  -6  12   5   29.74    9.31
   6  12  -5   15.94    5.25
  -6  12   6    0.72    2.71
   6 -12  -6    1.17    4.12
   6  12  -6    0.79    2.31
  -6  12   7    5.05    5.36
   6 -12  -7    5.27    5.01
  -6  12   8    0.57    4.65
   6 -12  -8   -0.00    4.85
   6  12  -8    2.05    3.09
  -6  12   9    9.13    6.14
   6 -12  -9   10.06    6.41
   6  12  -9    0.00    3.61
  -6  12  10    4.74    5.94
   6 -12 -10    2.58    4.31
   6  12 -10    1.82    3.84
  -6  12  11   19.42    8.48
   6 -12 -11   22.76    7.93
   6  12 -11   25.01    7.63
   6 -12 -12    0.00    4.76
   6  12 -12   -0.00    4.19
  -6  12  13    4.16    4.87
   6 -12 -13   -0.00    4.24
   6  12 -13    5.03    4.20
  -6  12  14   -0.00    4.46
   6 -12 -14    2.61    4.85
   6  12 -14    0.56    3.11
  -6  12  15    7.06    5.67
   6  12 -15    9.80    5.47
  -6  12  16    0.00    3.22
   6 -12 -16   -0.00    3.42
   6  12 -16   -0.00    4.02
  -6  12  17    7.86    5.60
   6 -12 -17    3.43    4.04
   6  12 -17    2.84    3.19
   6 -12 -18    1.44    4.84
   6  12 -18   -0.00    3.69
  -6  12  19   -0.00    4.58
   6 -12 -19   -0.00    4.08
   6  12 -19    4.08    4.40
  -6  12  20   -0.00    4.09
   6 -12 -20   -0.00    3.94
  -6 -12  20    0.00    4.42
   6  12 -20   -0.00    3.88
  -6  12  21   17.81    7.74
   6 -12 -21    9.72    6.75
  -6 -12  21   14.26    7.90
   6  12 -21    0.33    4.55
  -6  12  22   -0.00    4.89
  -6 -12  22    5.06    6.18
   6  12 -22   -0.00    3.16
  -6  12  23    1.61    4.73
  -6 -12  23    4.52    5.67
   6  12 -23    0.00    4.49
  -6  12  24    1.20    4.80
  -6 -12  24   -0.00    5.39
   6  12 -24    1.19    4.02
  -6  12  25   10.11    6.20
  -6 -12  25   -0.00    4.80
   6  12 -25    7.61    6.24
  -6  12  26    2.33    5.13
  -6 -12  26    0.04    4.04
   6  12 -26    5.68    6.19
  -6  12  27   -0.00    4.41
  -6 -12  27    0.46    5.33
   6  12 -27    1.79    4.49
  -6  12  28    6.28    6.46
  -6 -12  28   -0.00    5.67
   6  12 -28    7.35    6.13
  -6 -12  29   -0.00    5.21
   6  12 -29    8.11    6.36
  -6 -12  30    0.87    5.51
  -6 -12  31    5.62    7.63
  -6  13   1    6.10    5.33
   6 -13  -1    8.01    5.83
   6  13  -1    7.34    3.46
  -6  13   2    6.93    7.61
   6 -13  -2   -0.00    3.93
   6  13  -2    4.74    3.30
  -6  13   3   33.85    9.83
   6 -13  -3   10.96    6.31
   6  13  -3   26.46    6.26
  -6  13   4   14.47    6.84
   6 -13  -4    5.47    5.08
   6  13  -4    9.93    4.36
  -6  13   5    6.51    5.17
   6 -13  -5    2.90    4.06
   6  13  -5    2.80    2.80
  -6  13   6    0.00    4.49
   6 -13  -6    6.16    5.13
   6  13  -6   -0.00    3.36
  -6  13   7    9.41    6.09
   6 -13  -7   11.06    6.22
   6  13  -7   11.78    4.69
  -6  13   8    4.75    4.51
   6 -13  -8   11.85    6.67
   6  13  -8    0.53    2.43
  -6  13   9   16.83    7.97
   6 -13  -9   43.44   10.55
  -6  13  10   -0.00    3.97
   6 -13 -10    4.04    5.56
   6  13 -10    0.79    3.44
  -6  13  11    1.43    4.85
   6 -13 -11    5.00    4.90
   6  13 -11   -0.00    3.45
  -6  13  12    1.94    4.32
   6 -13 -12    1.96    4.13
   6  13 -12    4.51    5.16
  -6  13  13    2.24    4.89
   6 -13 -13   19.54    7.62
   6  13 -13   13.62    5.69
   6 -13 -14    1.23    5.24
   6  13 -14   -0.00    3.57
  -6  13  15    7.70    6.30
   6 -13 -15    6.24    5.02
   6  13 -15    6.45    5.54
  -6  13  16    3.61    5.48
   6 -13 -16    3.30    4.55
   6  13 -16    2.47    3.61
  -6  13  17    0.00    4.78
   6 -13 -17   -0.00    3.93
   6  13 -17    5.24    4.89
  -6  13  18    5.62    4.80
   6 -13 -18    2.93    3.83
   6  13 -18   -0.00    4.72
  -6  13  19    7.43    5.53
   6 -13 -19    7.15    5.90
   6  13 -19    4.91    4.74
  -6  13  20    0.95    3.78
   6 -13 -20    0.00    4.48
   6  13 -20    2.92    4.54
  -6  13  21   -0.00    3.61
   6 -13 -21   -0.00    5.24
   6  13 -21   -0.00    4.57
  -6  13  22    1.29    3.75
   6 -13 -22   -0.00    5.05
   6  13 -22   -0.00    4.65
  -6  13  23    7.55    5.91
   6 -13 -23    1.51    4.38
   6  13 -23    1.05    4.43
  -6  13  24    3.04    4.76
   6  13 -24    1.80    4.56
   6  13 -25    7.97    6.60
  -6 -13  28   -0.00    5.34
  -6 -13  29    1.15    5.92
  -6 -13  30   -0.00    5.69
  -6  14   1   15.91    7.28
   6 -14  -1    4.49    5.00
   6  14  -1    9.70    4.18
  -6  14   2    0.00    5.36
   6 -14  -2   13.05    6.70
  -6  14   3   -0.00    4.35
   6 -14  -3   -0.00    5.76
   6  14  -3    0.10    2.34
  -6  14   4    9.02    6.58
   6 -14  -4    5.12    5.49
   6  14  -4    3.09    3.12
  -6  14   5   17.01    7.63
   6 -14  -5    6.87    5.49
   6  14  -5   16.71    5.52
  -6  14   6    4.07    5.59
   6 -14  -6    1.19    4.05
   6  14  -6   11.05    4.29
  -6  14   7    3.47    4.66
   6 -14  -7    7.54    6.16
   6  14  -7    3.51    3.38
  -6  14   8   -0.00    4.77
   6 -14  -8    0.00    4.38
   6  14  -8   -0.00    2.71
  -6  14   9    7.97    5.73
   6 -14  -9    0.00    4.72
   6  14  -9    6.14    4.40
   6 -14 -10   -0.00    4.40
   6  14 -10    0.00    3.10
  -6  14  11    2.97    3.97
   6 -14 -11    5.88    5.36
  -6  14  12    2.10    4.77
   6 -14 -12   -0.00    3.78
   6  14 -12    2.63    4.19
  -6  14  13    0.00    4.35
   6 -14 -13    0.00    4.50
   6  14 -13    0.00    4.73
  -6  14  14    1.31    5.12
   6  14 -14   -0.00    2.94
  -6  14  15    0.00    4.50
   6 -14 -15    0.00    3.96
   6  14 -15    4.19    4.54
   6 -14 -16    3.60    5.19
   6  14 -16    2.44    4.10
   6 -14 -17    3.09    6.10
   6  14 -17    2.50    4.65
  -6  14  18    0.35    4.64
   6 -14 -18    4.46    5.42
   6  14 -18    1.91    4.54
  -6  14  19    2.86    6.21
   6  14 -19   -0.00    3.85
   6  14 -20    0.99    4.21
   6  14 -21    3.31    5.00
  -6  15   1    0.02    4.86
   6 -15  -1    0.52    4.44
   6  15  -1    2.91    2.92
  -6  15   2    0.00    4.50
   6 -15  -2    6.79    6.15
   6  15  -2    6.92    3.71
  -6  15   3    7.37    6.58
   6 -15  -3    0.99    4.79
  -6  15   4   -0.00    3.98
   6 -15  -4    4.46    5.65
   6  15  -4    0.00    3.05
  -6  15   5   -0.00    4.62
   6 -15  -5    0.00    3.72
   6  15  -5    0.00    2.60
  -6  15   6   -0.00    5.32
   6 -15  -6   -0.00    3.29
   6  15  -6   -0.00    2.86
  -6  15   7    3.26    5.45
   6 -15  -7    0.00    3.71
   6  15  -7    2.69    3.87
  -6  15   8    9.72    6.19
   6 -15  -8    0.83    4.53
   6  15  -8    6.15    3.89
  -6  15   9    2.00    3.87
   6 -15  -9    0.44    3.68
   6  15  -9    4.45    3.66
  -6  15  10    1.78    4.76
   6 -15 -10   -0.00    4.21
   6  15 -10   -0.00    3.27
  -6  15  11    2.27    4.44
   6 -15 -11   -0.00    3.59
   6  15 -11   -0.00    3.25
  -6  15  12    0.54    4.62
   6 -15 -12   10.76    6.45
  -6  15  13   -0.00    4.92
   6 -15 -13    2.96    4.52
   6  15 -13    5.79    4.67
  -6  15  14   -0.00    4.13
   6  15 -14    3.56    4.21
  -6  15  15    1.07    3.84
   6  15 -15    0.13    3.79
  -6  15  16    2.90    5.58
   6  15 -16   -0.00    4.15
  -6  15  17   -0.00    5.23
   6  15 -17    3.32    5.30
  -6  16   1   -0.00    4.71
   6 -16  -1   -0.00    3.80
   6  16  -1    3.61    3.13
  -6  16   2    0.00    5.05
   6 -16  -2    3.30    4.47
   6  16  -2    1.74    2.83
  -6  16   3   -0.00    5.68
   6 -16  -3    0.00    4.58
   6  16  -3   -0.00    2.26
  -6  16   4    7.49    6.48
   6 -16  -4    0.00    4.77
   6  16  -4    0.78    2.44
  -6  16   5    2.15    5.84
   6 -16  -5    0.28    4.51
   6  16  -5    3.07    3.36
  -6  16   6   -0.00    5.26
   6 -16  -6    0.49    3.49
   6  16  -6    1.61    3.06
  -6  16   7    8.88    5.91
   6 -16  -7    1.09    4.02
   6  16  -7    0.88    2.63
   6 -16  -8    5.48    5.50
   6  16  -8    0.00    3.71
  -6  16   9    2.43    4.29
   6 -16  -9   -0.00    3.86
   6  16  -9    0.90    2.67
  -6  16  10   -0.00    4.69
   6  16 -10    3.69    4.15
  -6  16  11    3.78    5.24
   6  16 -11    0.59    3.46
  -6  16  12   -0.00    5.53
   6  16 -12    6.79    4.56
  -6  16  13    8.22    6.21
  -6  16  14   -0.00    4.94
  -6  17   1   -0.00    5.35
   6 -17  -1    1.85    5.19
   6  17  -1   -0.00    2.82
  -6  17   2   -0.00    6.30
   6 -17  -2   -0.00    3.85
   6  17  -2    2.80    2.89
  -6  17   3    0.82    5.51
   6 -17  -3    1.34    4.52
   6  17  -3    1.30    3.15
  -6  17   5    1.24    4.41
   6  17  -5    0.87    3.21
  -6  17   6    1.71    6.02
   6  17  -6   -0.00    3.56
  -5   0   1    2.90    3.08
  -5   0   1    1.52    2.81
  -5   0   1    0.93    2.87
   5   0  -1    2.67    2.62
   5   0  -1    2.73    3.14
  -5   0   2    2.03    2.89
  -5   0   2    1.87    2.99
   5   0  -2    1.03    2.76
   5   0  -2   -0.00    3.22
  -5   0   3   78.91   11.09
   5   0  -3   92.78   11.76
   5   0  -3   79.04   11.76
  -5   0   4    0.00    3.37
  -5   0   4   -0.00    3.33
   5   0  -4    0.00    2.69
  -5   0   5 2143.71  183.63
   5   0  -5 1960.81  183.37
   5   0  -5 2116.77  184.24
  -5   0   6   -0.00    3.69
  -5   0   6    0.36    3.06
   5   0  -6   -0.00    2.83
   5   0  -6   -0.00    3.15
  -5   0   7   63.23   10.81
  -5   0   7   83.75   10.99
   5   0  -7   65.86   10.73
   5   0  -7   89.97   12.30
  -5   0   8    0.00    3.31
  -5   0   8    0.97    3.03
   5   0  -8    0.00    3.33
   5   0  -8   -0.00    3.73
  -5   0   9  463.48   48.13
  -5   0   9  539.60   48.12
   5   0  -9  460.98   47.79
   5   0  -9  488.11   48.73
  -5   0  10    1.85    4.68
  -5   0  10    1.40    2.84
   5   0 -10    1.96    3.17
   5   0 -10   -0.00    4.07
  -5   0  11   32.10    7.09
   5   0 -11   31.24    7.54
   5   0 -11   19.08    6.52
  -5   0  12    0.71    3.65
  -5   0  12    0.00    3.04
   5   0 -12    0.11    2.68
   5   0 -12    1.10    3.95
  -5   0  13    0.00    3.70
  -5   0  13    3.74    3.63
   5   0 -13    8.89    4.39
   5   0 -13    9.16    5.40
  -5   0  14    0.00    4.23
  -5   0  14   -0.00    3.49
   5   0 -14   -0.00    3.71
  -5   0  15  112.59   17.65
  -5   0  15  159.49   18.71
   5   0 -15  117.30   17.63
  -5   0  16   -0.00    3.81
  -5   0  16    1.44    2.95
   5   0 -16    0.82    3.28
  -5   0  17   63.42   11.61
   5   0 -17   66.84   12.44
  -5   0  18    3.66    3.32
   5   0 -18    2.30    3.83
  -5   0  19  104.22   16.16
   5   0 -19  116.99   17.80
   5   0 -20   -0.00    3.66
  -5   0  21  164.57   23.61
   5   0 -21  167.22   23.45
  -5   0  22    0.00    4.10
   5   0 -22   -0.00    3.77
  -5   0  23    3.56    5.63
  -5   0  24   -0.00    4.45
   5   0 -24   -0.00    3.84
  -5   0  25   23.88    8.77
   5   0 -25   27.66    8.73
  -5   0  26   -0.00    3.39
   5   0 -26   -0.00    3.64
  -5   0  27   42.79   11.21
   5   0 -27   24.44    8.37
  -5   0  28   -0.00    4.74
  -5   0  29    2.54    5.24
  -5   0  30    0.58    4.12
  -5   0  31   29.23   10.03
  -5   0  32    0.09    4.82
  -5   0  33    2.39    6.30
  -5   0  34    2.32    5.54
  -5   0  35    0.43    5.61
  -5   0  36    4.72    6.26
  -5   0  37   18.24    9.34
  -5   0  38   -0.00    4.93
  -5   0  39    0.10    4.09
  -5   1   1  395.11   41.15
  -5   1   1  383.52   40.99
  -5   1   1  414.73   40.90
   5  -1  -1  412.12   41.14
   5  -1  -1  446.97   41.33
   5  -1  -1  439.86   41.65
  -5  -1   1  380.63   39.89
  -5  -1   1  463.68   40.60
   5   1  -1  440.33   40.38
   5   1  -1  423.48   40.62
  -5   1   2    0.00    3.16
  -5   1   2    4.41    3.54
   5  -1  -2    5.41    3.29
   5  -1  -2    0.00    3.49
  -5  -1   2    2.40    2.99
  -5  -1   2    3.59    3.07
   5   1  -2    4.23    3.06
   5   1  -2    0.96    2.71
  -5   1   3  429.05   44.12
  -5   1   3  491.11   44.69
   5  -1  -3  467.09   44.24
   5  -1  -3  412.45   44.25
  -5  -1   3  457.79   43.88
  -5  -1   3  523.02   43.98
   5   1  -3  456.02   43.61
   5   1  -3  406.35   43.43
  -5   1   4    6.13    4.15
  -5   1   4    3.13    3.75
   5  -1  -4   11.75    4.52
   5  -1  -4    4.61    4.17
  -5  -1   4    5.87    3.70
  -5  -1   4    5.17    3.01
   5   1  -4    9.83    3.74
  -5   1   5   87.84   12.52
  -5   1   5   99.10   12.72
   5  -1  -5   91.73   12.14
   5  -1  -5   82.73   12.55
  -5  -1   5   69.49   11.28
  -5  -1   5   83.84   11.19
   5   1  -5   86.56   11.72
   5   1  -5   83.42   11.99
  -5   1   6  466.94   47.66
   5  -1  -6  494.84   47.38
   5  -1  -6  521.25   48.48
  -5  -1   6  478.23   47.25
  -5  -1   6  448.31   46.15
   5   1  -6  504.54   47.35
   5   1  -6  500.92   47.68
  -5   1   7  526.75   55.27
  -5   1   7  577.32   55.64
   5  -1  -7  667.11   56.02
   5  -1  -7  624.61   56.82
  -5  -1   7  519.78   54.83
  -5  -1   7  619.61   55.19
   5   1  -7  575.62   55.20
   5   1  -7  529.31   55.25
  -5   1   8    6.28    4.53
  -5   1   8    0.00    3.77
   5  -1  -8   -0.00    2.88
   5  -1  -8    1.20    3.31
  -5  -1   8   -0.00    4.29
  -5  -1   8    1.01    2.71
   5   1  -8    0.67    2.77
   5   1  -8   -0.00    2.86
  -5   1   9   43.01    8.69
  -5   1   9   54.63    9.10
   5  -1  -9   47.42    8.69
   5  -1  -9   37.00    8.44
  -5  -1   9   25.27    7.28
  -5  -1   9   47.74    8.04
   5   1  -9   46.13    8.81
   5   1  -9   44.21    8.69
  -5   1  10    3.58    4.51
  -5   1  10    1.11    3.21
   5  -1 -10    1.46    3.52
   5  -1 -10    2.41    3.94
  -5  -1  10    2.01    3.02
  -5  -1  10    3.67    3.49
   5   1 -10    0.20    2.95
   5   1 -10   -0.00    3.38
  -5   1  11  144.86   20.62
  -5   1  11  174.47   20.59
   5  -1 -11  148.60   20.46
   5  -1 -11  157.09   21.13
  -5  -1  11  180.44   21.50
  -5  -1  11  226.63   22.00
   5   1 -11  183.41   21.57
   5   1 -11  191.40   21.87
  -5   1  12   11.84    5.36
  -5   1  12   14.51    4.95
   5  -1 -12    7.64    4.46
   5  -1 -12    6.32    4.52
  -5  -1  12    5.79    4.67
  -5  -1  12   11.49    4.86
   5   1 -12   14.07    5.36
   5   1 -12    7.33    4.47
  -5   1  13  352.65   38.30
  -5   1  13  344.62   37.41
   5  -1 -13  365.30   38.15
   5  -1 -13  365.08   38.65
  -5  -1  13  344.58   38.42
  -5  -1  13  337.09   36.88
   5   1 -13  410.24   39.13
  -5   1  14    0.58    3.38
   5  -1 -14    1.63    3.46
  -5  -1  14   -0.00    3.55
  -5  -1  14    4.09    3.17
   5   1 -14   -0.00    2.77
  -5   1  15   32.35    8.23
  -5   1  15   42.11    8.44
   5  -1 -15   33.82    8.58
  -5  -1  15   38.81    9.09
  -5  -1  15   38.60    8.05
   5   1 -15   25.23    7.27
  -5   1  16    3.26    3.81
  -5   1  16    3.07    3.26
   5  -1 -16    2.53    3.65
  -5  -1  16    4.23    4.04
  -5  -1  16    7.82    4.20
   5   1 -16   -0.00    2.63
  -5   1  17   23.58    7.60
  -5   1  17   38.25    8.27
   5  -1 -17   10.69    6.44
  -5  -1  17   27.56    8.07
  -5  -1  17   47.14    9.23
   5   1 -17   21.92    6.99
   5  -1 -18    1.51    3.23
   5   1 -18    2.73    4.60
  -5   1  19  128.63   18.47
   5  -1 -19  114.13   18.51
   5   1 -19  136.72   18.85
  -5   1  20    6.11    4.41
   5  -1 -20    0.00    4.15
   5   1 -20    4.52    5.30
  -5   1  21    1.25    3.59
  -5   1  21    2.91    4.10
   5  -1 -21    0.00    4.92
  -5  -1  21   -0.00    3.31
   5   1 -21   -0.00    4.40
   5  -1 -22   11.57    6.52
  -5  -1  22    5.37    5.52
   5   1 -22    1.92    3.98
  -5   1  23   32.53   10.32
   5  -1 -23   35.98   10.32
  -5  -1  23   35.97   10.42
   5   1 -23   32.23    9.28
  -5   1  24    2.72    5.04
   5  -1 -24   -0.00    3.65
  -5  -1  24    4.18    4.96
   5   1 -24    5.16    4.89
  -5   1  25    8.66    6.48
   5  -1 -25   15.05    7.61
  -5  -1  25   33.34    9.44
   5   1 -25   14.84    6.70
  -5   1  26    7.46    7.27
   5  -1 -26   -0.00    4.40
  -5  -1  26    5.06    6.47
   5   1 -26    6.32    5.73
  -5   1  27   36.50   10.62
  -5  -1  27   31.69   10.08
   5   1 -27   39.50   11.23
  -5   1  28    1.58    4.51
  -5  -1  28    9.25    7.23
   5   1 -28    6.91    5.37
  -5   1  29   23.14    9.23
  -5  -1  29   46.26   11.48
  -5   1  30    0.00    6.02
  -5  -1  30    2.32    4.36
  -5   1  31    0.88    4.14
  -5  -1  31    0.00    4.29
  -5   1  32    3.99    6.19
  -5  -1  32    6.83    6.13
  -5   1  33   17.04    8.53
  -5  -1  33   16.29    8.96
  -5   1  34   -0.00    6.26
  -5  -1  34   -0.00    4.58
  -5   1  35   -0.00    6.22
  -5  -1  35   12.17    6.66
  -5   1  36   -0.00    5.02
  -5  -1  36    0.69    5.66
  -5   1  37    4.51    5.67
  -5  -1  37    0.91    6.37
  -5   1  38    2.96    6.14
  -5  -1  38   -0.00    5.68
  -5   1  39    4.09    7.08
  -5  -1  39   -0.00    6.00
  -5   2   1    6.03    4.01
  -5   2   1    0.00    2.89
  -5   2   1    7.02    4.40
   5  -2  -1    5.88    4.00
   5  -2  -1    2.41    3.52
   5  -2  -1    3.40    3.80
  -5  -2   1    8.77    3.15
  -5  -2   1    4.47    3.01
  -5  -2   1    6.75    3.04
   5   2  -1    4.37    3.32
   5   2  -1    6.71    3.37
  -5   2   2    7.23    4.59
  -5   2   2    7.08    4.76
   5  -2  -2    4.90    4.22
   5  -2  -2   13.26    4.71
   5  -2  -2    7.06    4.42
  -5  -2   2   25.23    5.12
  -5  -2   2   11.40    3.86
   5   2  -2   13.63    3.75
   5   2  -2   12.99    4.12
  -5   2   3  182.60   21.17
  -5   2   3  192.34   21.22
   5  -2  -3  201.06   21.21
   5  -2  -3  161.85   20.68
  -5  -2   3  175.74   19.58
  -5  -2   3  174.93   18.91
   5   2  -3  178.03   19.63
   5   2  -3  182.61   20.07
  -5   2   4   62.59    9.99
  -5   2   4   47.75    9.25
   5  -2  -4   50.52    9.32
   5  -2  -4   59.73   10.28
  -5  -2   4   61.10    9.25
  -5  -2   4   72.44    9.15
   5   2  -4   66.38    9.37
   5   2  -4   62.47    9.67
  -5   2   5  497.68   49.98
  -5   2   5  579.25   50.47
   5  -2  -5  547.07   49.63
   5  -2  -5  524.89   50.37
  -5  -2   5  452.66   48.06
  -5  -2   5  538.06   48.11
   5   2  -5  447.10   47.96
   5   2  -5  515.25   48.82
  -5   2   6    6.96    4.16
  -5   2   6    5.31    3.79
   5  -2  -6    4.69    4.10
  -5  -2   6   10.82    4.00
  -5  -2   6    6.80    3.67
   5   2  -6    4.30    3.74
   5   2  -6   13.62    4.97
  -5   2   7   45.48    9.86
  -5   2   7   70.41   10.99
   5  -2  -7   76.70   11.05
   5  -2  -7   67.05   11.46
  -5  -2   7   75.57   10.45
  -5  -2   7   72.69    9.95
   5   2  -7   65.60   10.30
   5   2  -7   49.05    9.42
  -5   2   8    5.42    4.39
  -5   2   8    6.36    5.09
   5  -2  -8   11.43    4.68
   5  -2  -8   10.76    5.01
  -5  -2   8    5.30    4.68
  -5  -2   8   13.57    4.38
   5   2  -8   13.22    5.31
   5   2  -8    5.03    3.93
  -5   2   9  518.39   53.95
   5  -2  -9  529.07   53.46
   5  -2  -9  609.99   55.70
  -5  -2   9  570.58   54.35
  -5  -2   9  627.73   53.72
   5   2  -9  495.48   52.76
  -5   2  10    0.00    3.13
  -5   2  10    3.72    3.57
   5  -2 -10   -0.00    3.12
   5  -2 -10    0.58    3.70
  -5  -2  10    6.66    4.14
  -5  -2  10   -0.00    2.93
   5   2 -10   -0.00    3.57
   5   2 -10   -0.00    3.22
  -5   2  11   10.23    4.50
  -5   2  11    7.20    4.57
   5  -2 -11    8.97    4.44
   5  -2 -11    8.36    4.55
  -5  -2  11    0.00    4.14
   5   2 -11   15.48    5.55
   5   2 -11   11.66    4.82
  -5   2  12   55.49   10.71
  -5   2  12   63.95   10.98
   5  -2 -12   72.41   11.53
   5  -2 -12   66.86   11.89
  -5  -2  12   49.84   10.69
  -5  -2  12   52.95    9.47
   5   2 -12   73.08   11.87
   5   2 -12   56.34   10.43
  -5   2  13   62.42   10.91
  -5   2  13   55.57    9.99
   5  -2 -13   54.88   10.79
  -5  -2  13   50.17   10.15
  -5  -2  13   39.51    8.61
   5   2 -13   58.66   10.52
   5   2 -13   50.15    9.95
  -5   2  14   38.17    8.89
  -5   2  14   24.17    6.82
   5  -2 -14   28.05    7.69
  -5  -2  14   24.45    7.21
  -5  -2  14   30.79    7.08
   5   2 -14   27.90    7.07
  -5   2  15  297.78   33.59
  -5   2  15  311.84   33.17
   5  -2 -15  287.76   33.74
  -5  -2  15  286.17   33.45
   5   2 -15  296.77   33.02
  -5   2  16    7.40    5.43
  -5   2  16    0.00    3.31
   5  -2 -16    6.42    4.61
  -5  -2  16    1.90    3.93
   5   2 -16   -0.00    2.78
  -5   2  17    6.30    4.42
   5  -2 -17    0.00    3.18
  -5  -2  17    0.00    4.90
   5   2 -17    8.04    4.97
  -5   2  18    1.71    3.64
   5  -2 -18    0.80    4.31
   5   2 -18   -0.00    3.65
  -5   2  19  100.85   15.89
   5  -2 -19  100.98   16.93
  -5   2  20   37.19    9.27
   5  -2 -20   48.17   11.05
  -5   2  21   -0.00    4.86
  -5   2  21    4.11    3.88
   5  -2 -21    6.29    5.31
  -5  -2  21    3.73    5.49
  -5   2  22    1.11    5.19
  -5   2  22   15.16    6.56
   5  -2 -22    8.55    6.01
  -5  -2  22    9.45    6.26
  -5   2  23    5.12    5.76
  -5   2  23    0.00    4.18
   5  -2 -23    7.05    5.45
  -5  -2  23   11.73    6.03
  -5   2  24    0.15    4.22
   5  -2 -24   -0.00    3.81
  -5  -2  24    3.50    6.24
  -5   2  25   51.25   13.04
  -5  -2  25   73.55   14.80
   5   2 -25   57.45   13.11
  -5   2  26    0.00    5.95
  -5  -2  26   -0.00    6.67
  -5   2  27   25.48    9.64
  -5  -2  27   34.41   10.43
  -5   2  28    3.83    6.10
  -5  -2  28   -0.00    5.19
  -5   2  29   30.84    9.65
  -5  -2  29    2.16    7.33
  -5   2  30    1.51    4.94
  -5  -2  30    2.47    6.77
  -5   2  31   25.01   10.01
  -5  -2  31   28.15   10.52
  -5  -2  32    3.52    6.38
  -5  -2  33    3.45    4.70
  -5  -2  34   -0.00    6.70
  -5   2  35   -0.00    4.30
  -5  -2  35    0.00    5.53
  -5   2  36    2.71    6.33
  -5  -2  36    0.00    4.86
  -5  -2  37    8.87    6.75
  -5  -2  38    9.94    7.28
  -5   3   1  246.93   29.04
  -5   3   1  285.60   29.91
  -5   3   1  267.80   29.20
   5  -3  -1  280.22   30.10
   5  -3  -1  269.38   28.80
   5  -3  -1  298.89   30.63
  -5  -3   1  271.30   27.12
  -5  -3   1  261.22   26.45
  -5  -3   1  284.31   26.22
   5   3  -1  270.61   27.11
  -5   3   2   62.04   10.29
  -5   3   2   45.57    9.35
  -5   3   2   42.27    8.47
   5  -3  -2   52.20    9.66
   5  -3  -2   56.45    9.51
   5  -3  -2   33.09    8.43
  -5  -3   2   58.03    8.04
  -5  -3   2   47.02    6.77
   5   3  -2   44.08    7.48
   5   3  -2   54.24    7.83
  -5   3   3   88.37   13.26
  -5   3   3  131.68   14.85
   5  -3  -3   86.45   12.84
   5  -3  -3   82.36   12.43
   5  -3  -3   73.28   12.28
  -5  -3   3   85.99   11.21
   5   3  -3   84.04   11.21
  -5   3   4   -0.00    3.35
  -5   3   4    0.00    3.38
   5  -3  -4    0.00    2.93
   5  -3  -4   -0.00    4.00
  -5  -3   4    1.62    2.76
  -5  -3   4    5.23    2.71
   5   3  -4    0.00    3.04
   5   3  -4    2.80    2.91
  -5   3   5  179.05   20.66
  -5   3   5  165.42   20.47
   5  -3  -5  138.19   19.25
   5  -3  -5  172.67   21.01
  -5  -3   5  167.26   18.95
  -5  -3   5  178.19   18.56
   5   3  -5  206.57   20.32
   5   3  -5  169.64   18.95
  -5   3   6  165.14   21.05
  -5   3   6  156.80   20.52
   5  -3  -6  192.89   21.14
   5  -3  -6  199.90   22.31
  -5  -3   6  176.71   19.95
  -5  -3   6  174.88   19.00
   5   3  -6  171.83   20.20
   5   3  -6  175.18   19.68
  -5   3   7   62.83   11.27
  -5   3   7   65.51   10.72
   5  -3  -7   51.19    9.59
   5  -3  -7   60.01   10.82
  -5  -3   7   60.71    9.99
  -5  -3   7   71.94    9.46
   5   3  -7   53.67    9.65
   5   3  -7   61.24    9.46
  -5   3   8   76.01   12.68
  -5   3   8   80.57   12.43
   5  -3  -8   95.57   12.80
   5  -3  -8   86.93   13.47
  -5  -3   8   79.76   12.28
  -5  -3   8   86.62   11.28
   5   3  -8   81.51   11.97
   5   3  -8   66.82   11.07
  -5   3   9   79.27   12.36
  -5   3   9   72.52   11.77
   5  -3  -9   95.84   12.63
   5  -3  -9   41.32   10.33
  -5  -3   9   49.48   10.03
  -5  -3   9   77.57   10.59
   5   3  -9   88.43   12.12
   5   3  -9   76.25   11.33
  -5   3  10   11.22    5.48
  -5   3  10   14.10    6.14
   5  -3 -10   15.40    5.09
   5  -3 -10   14.24    6.17
  -5  -3  10   18.69    6.09
  -5  -3  10   20.08    5.47
   5   3 -10   17.91    5.67
   5   3 -10   15.50    5.22
[truncated: 829,635 more chars]
