# Supplementary material for: LED-pump-X-ray-multiprobe crystallography for sub-second timescales
Source: Commun Chem. 2022 Aug 26;5:102. doi: 10.1038/s42004-022-00716-1 (PMC9814726; doi:10.1038/s42004-022-00716-1)
Supplement: Supplementary file 10 — Supplementary Data 1 [file 42004_2022_716_MOESM10_ESM.zip › CIFs/8s_270K/270K_8s_t9_decay.cif]

 data_global

# SUBMISSION DETAILS
 
_publ_contact_author_name       'Hatcher, Lauren'
_publ_contact_author_address
;
School of Chemistry
Cardiff University
Main Building
Park Place 
Cardiff
CF10 3AT
United Kingdom
;
_publ_contact_author_email       'HatcherL1@cardiff.ac.uk'
_publ_requested_category          FM
_publ_section_comment
; 
?
;
_publ_section_references
;
Diamond General Data Aquisition (GDA) software: http://www.opengda.org/

XIA2: Winter, G. (2010) J. Appl. Cryst. 43, 186-190.
POINTLESS: Evans, P. (2006) Acta Cryst. D62, 72-82.
AIMLESS: Evans, P. R. and Murshudov, G. N. (2013) Acta Cryst. D69, 1204-1214.
DIALS: Winter, G., et al. Acta Cryst. (2018) D74, 85-97.
CCP4: Winn, M. D. et al. (2011) Acta Cryst. D67, 235-242.
   
SHELXL: Sheldrick G. M. (2015). Acta Cryst. C71, 3-8.
SHELXT:	Sheldrick, G. M. (2015). Acta Cryst. A71, 3-8.
 
OLEX2: Dolomanov, O.V.; Bourhis, L.J.; Gildea, R.J.; Howard, J.A.K.; Puschmann,
 H., OLEX2: A complete structure solution, refinement and analysis program 
 (2009). J. Appl. Cryst., 42, 339-341.

MERCURY: Macrae, C. F., Bruno, I. J., Chisholm, J. A., Edgington,
P. R., McCabe, P., Pidcock, E., Rodriguez-Monge, L., Taylor, R.,
van de Streek, J. & Wood, P. A. (2008). J. Appl. Cryst. 41, 466-470.
;

####
 
data_270K_8s_t9_decay
 
_audit_creation_method            'SHELXL-2018/3'
_shelx_SHELXL_version_number      '2018/3'
_chemical_name_systematic         
;
Nitro-(N,N,N',N'-tetrabutyldiethylenetriamine)palladium(II)
tetraphenylborate, tetrahydrofuran solvate
;
_chemical_name_common             ?
_chemical_melting_point           ?
_chemical_formula_moiety          
;
C20 H45 N4 O2 Pd, C24 H20 B, C4 H8 O
;
_chemical_formula_sum            'C48 H73 B N4 O3 Pd' 
_chemical_formula_weight          871.31

loop_
 _atom_type_symbol
 _atom_type_description
 _atom_type_scat_dispersion_real
 _atom_type_scat_dispersion_imag
 _atom_type_scat_source
 'C'  'C'   0.0010   0.0010
 'International Tables Vol C Tables 4.2.6.8 and 6.1.1.4'
 'H'  'H'   0.0000   0.0000
 'International Tables Vol C Tables 4.2.6.8 and 6.1.1.4'
 'B'  'B'   0.0000   0.0000
 'International Tables Vol C Tables 4.2.6.8 and 6.1.1.4'
 'N'  'N'   0.0030   0.0020
 'International Tables Vol C Tables 4.2.6.8 and 6.1.1.4'
 'O'  'O'   0.0050   0.0030
 'International Tables Vol C Tables 4.2.6.8 and 6.1.1.4'
 'Pd'  'Pd'  -2.5040   0.6150
 'International Tables Vol C Tables 4.2.6.8 and 6.1.1.4'
 
_space_group_crystal_system       monoclinic
_space_group_IT_number            14
_space_group_name_H-M_alt         'P 21/n'
_space_group_name_Hall            '-P 2yn'
 
_shelx_space_group_comment
;
The symmetry employed for this shelxl refinement is uniquely defined
by the following loop, which should always be used as a source of
symmetry information in preference to the above space-group names.
They are only intended as comments.
;
 
loop_
 _space_group_symop_operation_xyz
 'x, y, z'
 '-x+1/2, y+1/2, -z+1/2'
 '-x, -y, -z'
 'x-1/2, -y-1/2, z-1/2'
 
_cell_length_a                    11.6766(4)
_cell_length_b                    13.5811(5)
_cell_length_c                    30.2087(10)
_cell_angle_alpha                 90
_cell_angle_beta                  93.390(3)
_cell_angle_gamma                 90
_cell_volume                      4782.1(3)
_cell_formula_units_Z             4
_cell_measurement_temperature     270(2)
_cell_measurement_reflns_used     8017
_cell_measurement_theta_max       19.0286975165
_cell_measurement_theta_min       1.23497686627
 
_exptl_crystal_description        Plate
_exptl_crystal_colour             Yellow
_exptl_crystal_density_meas       ?
_exptl_crystal_density_method     ?
_exptl_crystal_density_diffrn     1.210          
_exptl_crystal_F_000              1856
_exptl_transmission_factor_min    ?
_exptl_transmission_factor_max    ?
_exptl_crystal_size_max           0.100
_exptl_crystal_size_mid           0.100
_exptl_crystal_size_min           0.050
_exptl_absorpt_coefficient_mu     0.201
_shelx_estimated_absorpt_T_min    0.980
_shelx_estimated_absorpt_T_max    0.990
_exptl_absorpt_correction_T_min   0.995053548468
_exptl_absorpt_correction_T_max   1.0
_exptl_absorpt_correction_type    empirical
_exptl_absorpt_process_details    
;
CCP4 7.0.048: AIMLESS, version 0.5.32 : 29/03/17
Scaling & analysis of unmerged intensities, absorption correction using spherical harmonics
;
_exptl_absorpt_special_details    ?
_diffrn_ambient_temperature       270(2)
_diffrn_radiation_wavelength      0.534
_diffrn_measurement_device_type   'Photon counting pixel array'
_diffrn_radiation_type            Synchrotron
_diffrn_measurement_method        'shutterless scans'
_diffrn_radiation_source          'Diamond Light Source Beamline I19-2'
_diffrn_radiation_monochromator   'Silicon 111'
_diffrn_detector_area_resol_mean  ?
_diffrn_reflns_number             34402
_diffrn_reflns_av_unetI/netI      0.1110
_diffrn_reflns_av_R_equivalents   0.0935
_diffrn_reflns_limit_h_min        -14
_diffrn_reflns_limit_h_max        14
_diffrn_reflns_limit_k_min        -16
_diffrn_reflns_limit_k_max        16
_diffrn_reflns_limit_l_min        -33
_diffrn_reflns_limit_l_max        37
_diffrn_reflns_theta_min          1.379
_diffrn_reflns_theta_max          19.496
_diffrn_reflns_theta_full         18.687
_diffrn_measured_fraction_theta_max   0.995
_diffrn_measured_fraction_theta_full  0.996
_diffrn_reflns_Laue_measured_fraction_max    0.995
_diffrn_reflns_Laue_measured_fraction_full   0.996
_diffrn_reflns_point_group_measured_fraction_max   0.995
_diffrn_reflns_point_group_measured_fraction_full  0.996
_reflns_number_total              9738
_reflns_number_gt                 4673
_reflns_threshold_expression      'I > 2\s(I)'
_reflns_Friedel_coverage          0.000
_reflns_Friedel_fraction_max      .
_reflns_Friedel_fraction_full     .
 
_reflns_special_details
;
 Reflections were merged by SHELXL according to the crystal
 class for the calculation of statistics and refinement.
 
 _reflns_Friedel_fraction is defined as the number of unique
 Friedel pairs measured divided by the number that would be
 possible theoretically, ignoring centric projections and
 systematic absences.
;
 
_computing_data_collection        'Diamond GDA (http://www.opengda.org/)'
_computing_cell_refinement        'DIALS (Winter, 2018)'
_computing_data_reduction         'XIA2 (Winter 2010)'
_computing_structure_solution     'SHELXT (Sheldrick, 2015)'
_computing_structure_refinement   'SHELXL (Sheldrick, 2015)'
_computing_molecular_graphics     'OLEX2 (Dolomanov et al., 2009)'
_computing_publication_material   'MERCURY (Macrae et al., 2008)'
_refine_special_details           ?
_refine_ls_structure_factor_coef  Fsqd
_refine_ls_matrix_type            full
_refine_ls_weighting_scheme       calc
_refine_ls_weighting_details
'w=1/[\s^2^(Fo^2^)+(0.0596P)^2^] where P=(Fo^2^+2Fc^2^)/3'
_atom_sites_solution_primary      ?
_atom_sites_solution_secondary    ?
_atom_sites_solution_hydrogens    geom
_refine_ls_hydrogen_treatment     constr
_refine_ls_extinction_method      none
_refine_ls_extinction_coef        .
_refine_ls_number_reflns          9738
_refine_ls_number_parameters      526
_refine_ls_number_restraints      490
_refine_ls_R_factor_all           0.1224
_refine_ls_R_factor_gt            0.0598
_refine_ls_wR_factor_ref          0.1511
_refine_ls_wR_factor_gt           0.1274
_refine_ls_goodness_of_fit_ref    0.880
_refine_ls_restrained_S_all       0.883
_refine_ls_shift/su_max           0.001
_refine_ls_shift/su_mean          0.000
 
loop_
 _atom_site_label
 _atom_site_type_symbol
 _atom_site_fract_x
 _atom_site_fract_y
 _atom_site_fract_z
 _atom_site_U_iso_or_equiv
 _atom_site_adp_type
 _atom_site_occupancy
 _atom_site_site_symmetry_order  
 _atom_site_calc_flag
 _atom_site_refinement_flags_posn
 _atom_site_refinement_flags_adp
 _atom_site_refinement_flags_occupancy
 _atom_site_disorder_assembly
 _atom_site_disorder_group
Pd1 Pd 0.33978(3) 0.77502(2) 0.34653(2) 0.05589(15) Uani 1 1 d . . . . .
N2 N 0.3460(3) 0.9275(2) 0.33764(11) 0.0651(9) Uani 1 1 d . . . . .
N3 N 0.4538(3) 0.7989(2) 0.39817(10) 0.0553(8) Uani 1 1 d . . . . .
H3 H 0.530872 0.788697 0.387847 0.066 Uiso 1 1 calc R U . . .
N4 N 0.3315(3) 0.6321(2) 0.37147(12) 0.0589(8) Uani 1 1 d . . . . .
C1 C 0.4413(4) 0.9631(3) 0.36965(15) 0.0720(12) Uani 1 1 d . . . . .
H1A H 0.514231 0.957367 0.356067 0.086 Uiso 1 1 calc R U . . .
H1B H 0.429236 1.031871 0.376639 0.086 Uiso 1 1 calc R U . . .
C2 C 0.4442(4) 0.9032(3) 0.41138(14) 0.0702(12) Uani 1 1 d . . . . .
H2A H 0.509362 0.921989 0.430948 0.084 Uiso 1 1 calc R U . . .
H2B H 0.374615 0.913537 0.426792 0.084 Uiso 1 1 calc R U . . .
C3 C 0.4340(4) 0.7233(3) 0.43254(14) 0.0614(10) Uani 1 1 d . . . . .
H3A H 0.365032 0.738427 0.447601 0.074 Uiso 1 1 calc R U . . .
H3B H 0.498330 0.721162 0.454346 0.074 Uiso 1 1 calc R U . . .
C4 C 0.4212(3) 0.6259(3) 0.40884(14) 0.0618(11) Uani 1 1 d . . . . .
H4A H 0.494002 0.607365 0.397358 0.074 Uiso 1 1 calc R U . . .
H4B H 0.400064 0.575522 0.429604 0.074 Uiso 1 1 calc R U . . .
C5 C 0.2306(4) 0.9655(3) 0.35113(16) 0.0759(12) Uani 1 1 d . . . . .
H5A H 0.220433 0.943958 0.381253 0.091 Uiso 1 1 calc R U . . .
H5B H 0.171150 0.934271 0.332247 0.091 Uiso 1 1 calc R U . . .
C6 C 0.2110(5) 1.0763(3) 0.3492(2) 0.1057(18) Uani 1 1 d . . . . .
H6A H 0.270299 1.109128 0.367514 0.127 Uiso 1 1 calc R U . . .
H6B H 0.216403 1.098871 0.318898 0.127 Uiso 1 1 calc R U . . .
C7 C 0.0941(5) 1.1034(4) 0.3651(2) 0.136(2) Uani 1 1 d . . . . .
H7A H 0.035464 1.064399 0.349247 0.163 Uiso 1 1 calc R U . . .
H7B H 0.092115 1.088459 0.396426 0.163 Uiso 1 1 calc R U . . .
C8 C 0.0693(7) 1.2101(4) 0.3578(3) 0.197(4) Uani 1 1 d . . . . .
H8A H 0.045227 1.220806 0.327228 0.296 Uiso 1 1 calc R U . . .
H8B H 0.137322 1.247797 0.365153 0.296 Uiso 1 1 calc R U . . .
H8C H 0.009457 1.230258 0.376255 0.296 Uiso 1 1 calc R U . . .
C9 C 0.3657(4) 0.9608(3) 0.29135(14) 0.0711(11) Uani 1 1 d . . . . .
H9A H 0.297777 0.945857 0.272513 0.085 Uiso 1 1 calc R U . . .
H9B H 0.375385 1.031725 0.291514 0.085 Uiso 1 1 calc R U . . .
C10 C 0.4671(4) 0.9153(3) 0.27149(15) 0.0788(13) Uani 1 1 d . . . . .
H10A H 0.463409 0.844277 0.274544 0.095 Uiso 1 1 calc R U . . .
H10B H 0.536829 0.937942 0.287365 0.095 Uiso 1 1 calc R U . . .
C11 C 0.4709(5) 0.9420(4) 0.22248(17) 0.1048(17) Uani 1 1 d . . . . .
H11A H 0.406367 0.911420 0.206114 0.126 Uiso 1 1 calc R U . . .
H11B H 0.463022 1.012762 0.219204 0.126 Uiso 1 1 calc R U . . .
C12 C 0.5789(5) 0.9101(6) 0.2031(2) 0.150(3) Uani 1 1 d . . . . .
H12A H 0.576671 0.928017 0.172318 0.224 Uiso 1 1 calc R U . . .
H12B H 0.586725 0.839998 0.205897 0.224 Uiso 1 1 calc R U . . .
H12C H 0.642976 0.941748 0.218560 0.224 Uiso 1 1 calc R U . . .
C13 C 0.2123(3) 0.6234(3) 0.38862(15) 0.0686(12) Uani 1 1 d . . . . .
H13A H 0.203406 0.675858 0.409952 0.082 Uiso 1 1 calc R U . . .
H13B H 0.157073 0.635428 0.363946 0.082 Uiso 1 1 calc R U . . .
C14 C 0.1804(4) 0.5282(3) 0.41009(17) 0.0820(14) Uani 1 1 d . . . . .
H14A H 0.232871 0.515757 0.435595 0.098 Uiso 1 1 calc R U . . .
H14B H 0.187816 0.474575 0.389238 0.098 Uiso 1 1 calc R U . . .
C15 C 0.0591(4) 0.5313(4) 0.42470(18) 0.0919(16) Uani 1 1 d . . . . .
H15A H 0.052843 0.584611 0.445801 0.110 Uiso 1 1 calc R U . . .
H15B H 0.007607 0.545863 0.399164 0.110 Uiso 1 1 calc R U . . .
C16 C 0.0210(4) 0.4371(4) 0.4456(2) 0.1082(18) Uani 1 1 d . . . . .
H16A H 0.025012 0.384102 0.424761 0.162 Uiso 1 1 calc R U . . .
H16B H -0.056601 0.444161 0.454078 0.162 Uiso 1 1 calc R U . . .
H16C H 0.070164 0.422938 0.471451 0.162 Uiso 1 1 calc R U . . .
C17 C 0.3502(4) 0.5511(3) 0.33885(15) 0.0726(12) Uani 1 1 d . . . . .
H17A H 0.355675 0.489007 0.354733 0.087 Uiso 1 1 calc R U . . .
H17B H 0.283769 0.547431 0.318079 0.087 Uiso 1 1 calc R U . . .
C18 C 0.4552(4) 0.5632(4) 0.31326(16) 0.0848(14) Uani 1 1 d . . . . .
H18A H 0.522723 0.564316 0.333555 0.102 Uiso 1 1 calc R U . . .
H18B H 0.451299 0.625363 0.297412 0.102 Uiso 1 1 calc R U . . .
C19 C 0.4648(5) 0.4778(4) 0.2800(2) 0.130(2) Uani 1 1 d . . . . .
H19A H 0.458218 0.416028 0.295738 0.156 Uiso 1 1 calc R U . . .
H19B H 0.400789 0.481794 0.258078 0.156 Uiso 1 1 calc R U . . .
C20 C 0.5687(6) 0.4772(5) 0.2577(3) 0.169(3) Uani 1 1 d . . . . .
H20A H 0.574747 0.416412 0.241755 0.253 Uiso 1 1 calc R U . . .
H20B H 0.632634 0.483335 0.278980 0.253 Uiso 1 1 calc R U . . .
H20C H 0.568801 0.531321 0.237259 0.253 Uiso 1 1 calc R U . . .
C21 C 0.6563(3) 0.3740(3) 0.42726(15) 0.0607(10) Uani 1 1 d . . . . .
C22 C 0.7090(3) 0.4240(3) 0.39350(16) 0.0769(13) Uani 1 1 d . . . . .
H22 H 0.724728 0.390086 0.367814 0.092 Uiso 1 1 calc R U . . .
C23 C 0.7383(4) 0.5220(4) 0.3971(2) 0.0935(16) Uani 1 1 d . . . . .
H23 H 0.774125 0.552284 0.374032 0.112 Uiso 1 1 calc R U . . .
C24 C 0.7160(4) 0.5756(4) 0.4338(2) 0.0914(15) Uani 1 1 d . . . . .
H24 H 0.737778 0.641291 0.436281 0.110 Uiso 1 1 calc R U . . .
C25 C 0.6604(4) 0.5301(3) 0.46721(18) 0.0827(14) Uani 1 1 d . . . . .
H25 H 0.642895 0.565607 0.492245 0.099 Uiso 1 1 calc R U . . .
C26 C 0.6307(4) 0.4321(3) 0.46360(16) 0.0711(12) Uani 1 1 d . . . . .
H26 H 0.591921 0.403363 0.486310 0.085 Uiso 1 1 calc R U . . .
C27 C 0.7345(4) 0.2013(3) 0.45917(15) 0.0643(11) Uani 1 1 d . . . . .
C28 C 0.8090(4) 0.2503(3) 0.48839(16) 0.0743(13) Uani 1 1 d . . . . .
H28 H 0.803775 0.318490 0.489985 0.089 Uiso 1 1 calc R U . . .
C29 C 0.8921(4) 0.2031(4) 0.51573(19) 0.0969(17) Uani 1 1 d . . . . .
H29 H 0.940539 0.240023 0.534792 0.116 Uiso 1 1 calc R U . . .
C30 C 0.9025(4) 0.1053(4) 0.5148(2) 0.1032(18) Uani 1 1 d . . . . .
H30 H 0.955890 0.073506 0.533861 0.124 Uiso 1 1 calc R U . . .
C31 C 0.8336(4) 0.0524(4) 0.4852(2) 0.1075(18) Uani 1 1 d . . . . .
H31 H 0.842041 -0.015524 0.483508 0.129 Uiso 1 1 calc R U . . .
C32 C 0.7507(4) 0.0999(3) 0.4577(2) 0.0960(17) Uani 1 1 d . . . . .
H32 H 0.704923 0.062589 0.437802 0.115 Uiso 1 1 calc R U . . .
C33 C 0.5047(4) 0.2304(3) 0.44486(14) 0.0596(10) Uani 1 1 d . . . . .
C34 C 0.4784(4) 0.1453(3) 0.46702(14) 0.0640(11) Uani 1 1 d . . . . .
H34 H 0.536965 0.100229 0.473545 0.077 Uiso 1 1 calc R U . . .
C35 C 0.3698(4) 0.1234(3) 0.48007(16) 0.0757(13) Uani 1 1 d . . . . .
H35 H 0.356620 0.065037 0.495037 0.091 Uiso 1 1 calc R U . . .
C36 C 0.2808(4) 0.1888(3) 0.47073(18) 0.0840(14) Uani 1 1 d . . . . .
H36 H 0.207580 0.175338 0.479686 0.101 Uiso 1 1 calc R U . . .
C37 C 0.3017(4) 0.2733(3) 0.4483(2) 0.0950(17) Uani 1 1 d . . . . .
H37 H 0.242575 0.317524 0.441292 0.114 Uiso 1 1 calc R U . . .
C38 C 0.4113(4) 0.2926(3) 0.43592(19) 0.0886(16) Uani 1 1 d . . . . .
H38 H 0.423658 0.350748 0.420673 0.106 Uiso 1 1 calc R U . . .
C39 C 0.6349(5) 0.2126(3) 0.37465(17) 0.0805(13) Uani 1 1 d . . . . .
C40 C 0.5431(5) 0.2197(3) 0.34449(18) 0.0949(16) Uani 1 1 d . . . . .
H40 H 0.474093 0.243935 0.353927 0.114 Uiso 1 1 calc R U . . .
C41 C 0.5488(6) 0.1916(4) 0.2992(2) 0.1096(19) Uani 1 1 d . . . . .
H41 H 0.485022 0.198083 0.279499 0.132 Uiso 1 1 calc R U . . .
C42 C 0.6474(8) 0.1557(5) 0.2856(3) 0.145(3) Uani 1 1 d . . . . .
H42 H 0.651935 0.138044 0.255990 0.174 Uiso 1 1 calc R U . . .
C43 C 0.7413(7) 0.1445(6) 0.3141(2) 0.155(3) Uani 1 1 d . . . . .
H43 H 0.808495 0.117354 0.304417 0.186 Uiso 1 1 calc R U . . .
C44 C 0.7352(6) 0.1741(5) 0.3577(2) 0.129(2) Uani 1 1 d . . . . .
H44 H 0.800525 0.168217 0.376640 0.155 Uiso 1 1 calc R U . . .
B1 B 0.6326(5) 0.2546(4) 0.42663(19) 0.0666(11) Uani 1 1 d . . . . .
O3 O 0.6848(12) 0.804(2) 0.3655(8) 0.101(2) Uani 0.664(13) 1 d D . P A 1
C45 C 0.7285(9) 0.7613(11) 0.3269(4) 0.1050(19) Uani 0.664(13) 1 d D . P A 1
H45A H 0.704406 0.799515 0.300900 0.126 Uiso 0.664(13) 1 calc R U P A 1
H45B H 0.699765 0.694684 0.322952 0.126 Uiso 0.664(13) 1 calc R U P A 1
C46 C 0.8537(9) 0.7606(11) 0.3330(5) 0.125(2) Uani 0.664(13) 1 d D . P A 1
H46A H 0.887802 0.789019 0.307434 0.149 Uiso 0.664(13) 1 calc R U P A 1
H46B H 0.881925 0.693826 0.337100 0.149 Uiso 0.664(13) 1 calc R U P A 1
C47 C 0.8822(8) 0.8216(12) 0.3739(4) 0.125(2) Uani 0.664(13) 1 d D . P A 1
H47A H 0.928620 0.783804 0.395484 0.149 Uiso 0.664(13) 1 calc R U P A 1
H47B H 0.924567 0.880053 0.366316 0.149 Uiso 0.664(13) 1 calc R U P A 1
C48 C 0.7758(8) 0.8480(9) 0.3913(4) 0.1050(19) Uani 0.664(13) 1 d D . P A 1
H48A H 0.774314 0.825833 0.421822 0.126 Uiso 0.664(13) 1 calc R U P A 1
H48B H 0.767158 0.919036 0.390931 0.126 Uiso 0.664(13) 1 calc R U P A 1
O3A O 0.679(2) 0.807(4) 0.3603(16) 0.101(2) Uani 0.336(13) 1 d D . P A 2
C45A C 0.7490(18) 0.782(2) 0.3240(8) 0.1050(19) Uani 0.336(13) 1 d D . P A 2
H45C H 0.742517 0.831323 0.300926 0.126 Uiso 0.336(13) 1 calc R U P A 2
H45D H 0.726173 0.718485 0.311343 0.126 Uiso 0.336(13) 1 calc R U P A 2
C46A C 0.8686(17) 0.777(2) 0.3444(11) 0.125(2) Uani 0.336(13) 1 d D . P A 2
H46C H 0.879208 0.728991 0.367949 0.149 Uiso 0.336(13) 1 calc R U P A 2
H46D H 0.926896 0.770337 0.322992 0.149 Uiso 0.336(13) 1 calc R U P A 2
C47A C 0.8541(16) 0.8798(19) 0.3604(8) 0.125(2) Uani 0.336(13) 1 d D . P A 2
H47C H 0.915219 0.896568 0.382303 0.149 Uiso 0.336(13) 1 calc R U P A 2
H47D H 0.856019 0.925952 0.335969 0.149 Uiso 0.336(13) 1 calc R U P A 2
C48A C 0.7457(16) 0.8837(16) 0.3797(7) 0.1050(19) Uani 0.336(13) 1 d D . P A 2
H48C H 0.755105 0.874831 0.411594 0.126 Uiso 0.336(13) 1 calc R U P A 2
H48D H 0.708946 0.946781 0.373692 0.126 Uiso 0.336(13) 1 calc R U P A 2
O1 O 0.1251(3) 0.7597(3) 0.29884(11) 0.1240(12) Uani 0.937(5) 1 d D . P B 3
O2 O 0.2618(3) 0.72405(19) 0.25966(12) 0.1240(12) Uani 0.937(5) 1 d D . P B 3
N1 N 0.2259(3) 0.74932(12) 0.29434(10) 0.0807(12) Uani 0.937(5) 1 d D . P B 3
O1A O 0.219(2) 0.7561(2) 0.3040(4) 0.1240(12) Uani 0.063(5) 1 d D . P B 4
O2A O 0.3225(17) 0.7149(4) 0.2525(5) 0.1240(12) Uani 0.063(5) 1 d D . P B 4
N1A N 0.2171(16) 0.7293(3) 0.2627(4) 0.0807(12) Uani 0.063(5) 1 d D . P B 4
 
loop_
 _atom_site_aniso_label
 _atom_site_aniso_U_11
 _atom_site_aniso_U_22
 _atom_site_aniso_U_33
 _atom_site_aniso_U_23
 _atom_site_aniso_U_13
 _atom_site_aniso_U_12
Pd1 0.0548(2) 0.0591(2) 0.0533(3) 0.00096(18) -0.00111(17) -0.00260(16)
N2 0.070(2) 0.062(2) 0.063(2) 0.0073(16) -0.0017(15) 0.0015(15)
N3 0.0584(19) 0.0617(16) 0.0453(19) -0.0046(14) -0.0012(16) -0.0018(15)
N4 0.0540(17) 0.0600(19) 0.062(2) -0.0009(15) -0.0026(14) -0.0037(15)
C1 0.081(3) 0.063(3) 0.070(3) 0.003(2) -0.009(2) -0.002(2)
C2 0.085(3) 0.0605(19) 0.064(3) -0.0035(18) -0.007(2) -0.001(2)
C3 0.064(3) 0.069(2) 0.051(2) 0.0020(15) -0.003(2) -0.001(2)
C4 0.056(2) 0.064(2) 0.064(3) 0.0029(19) -0.0050(18) 0.0019(19)
C5 0.079(2) 0.070(2) 0.079(3) 0.001(3) 0.003(2) 0.007(2)
C6 0.122(4) 0.072(2) 0.121(5) -0.002(3) -0.003(4) 0.021(3)
C7 0.124(4) 0.102(4) 0.181(7) -0.036(4) -0.005(4) 0.039(3)
C8 0.161(7) 0.103(4) 0.322(12) -0.046(5) -0.034(7) 0.052(4)
C9 0.076(3) 0.072(3) 0.064(2) 0.013(2) -0.004(2) 0.000(2)
C10 0.071(3) 0.090(3) 0.075(3) 0.013(3) 0.004(2) -0.005(2)
C11 0.110(4) 0.129(5) 0.077(3) 0.011(3) 0.017(3) -0.010(3)
C12 0.120(5) 0.233(8) 0.098(5) -0.015(5) 0.030(4) -0.001(4)
C13 0.056(2) 0.071(2) 0.078(3) 0.005(2) 0.000(2) -0.0072(19)
C14 0.070(2) 0.079(3) 0.098(4) 0.011(3) 0.012(3) -0.011(2)
C15 0.072(3) 0.090(3) 0.116(4) -0.002(3) 0.025(3) -0.017(2)
C16 0.088(4) 0.099(4) 0.141(5) 0.011(3) 0.032(3) -0.016(3)
C17 0.079(3) 0.064(3) 0.073(3) -0.009(2) -0.002(2) -0.002(2)
C18 0.082(3) 0.095(3) 0.077(3) -0.011(2) 0.006(2) 0.012(3)
C19 0.140(5) 0.128(5) 0.127(5) -0.045(4) 0.043(4) 0.000(4)
C20 0.176(6) 0.172(7) 0.167(7) -0.041(5) 0.083(5) 0.008(5)
C21 0.055(2) 0.0627(19) 0.063(3) 0.0077(17) -0.0086(19) -0.0033(18)
C22 0.069(3) 0.078(2) 0.084(3) 0.015(2) 0.008(2) -0.008(2)
C23 0.072(3) 0.077(3) 0.133(4) 0.024(3) 0.020(3) -0.011(2)
C24 0.072(3) 0.064(3) 0.136(4) 0.014(2) -0.012(3) -0.001(2)
C25 0.079(3) 0.063(2) 0.103(4) -0.001(2) -0.015(3) 0.009(2)
C26 0.082(3) 0.064(2) 0.067(3) 0.007(2) -0.001(2) 0.004(2)
C27 0.063(2) 0.058(2) 0.072(3) 0.0028(19) 0.0104(18) 0.0022(17)
C28 0.069(3) 0.069(3) 0.084(3) -0.005(2) -0.001(2) 0.0110(19)
C29 0.086(3) 0.095(3) 0.108(4) -0.002(3) -0.017(3) 0.020(3)
C30 0.080(3) 0.094(3) 0.134(5) 0.015(3) -0.003(3) 0.023(3)
C31 0.084(4) 0.075(3) 0.163(5) 0.015(3) -0.003(3) 0.013(2)
C32 0.075(3) 0.062(2) 0.149(5) -0.002(3) -0.004(3) 0.008(2)
C33 0.064(2) 0.054(2) 0.061(3) -0.0042(19) -0.0050(19) -0.0052(16)
C34 0.065(2) 0.058(2) 0.068(3) 0.003(2) 0.000(2) 0.0008(18)
C35 0.069(2) 0.075(3) 0.083(3) 0.009(2) 0.002(2) -0.0070(18)
C36 0.067(3) 0.076(3) 0.109(4) -0.001(3) 0.007(3) -0.002(2)
C37 0.067(2) 0.073(3) 0.145(5) 0.010(3) 0.007(3) 0.006(2)
C38 0.071(2) 0.069(3) 0.126(5) 0.017(3) 0.006(3) 0.0055(19)
C39 0.100(3) 0.076(3) 0.067(2) -0.001(2) 0.006(2) -0.015(2)
C40 0.122(4) 0.080(3) 0.080(3) 0.005(3) -0.015(3) -0.030(3)
C41 0.167(5) 0.081(4) 0.079(3) 0.007(3) -0.013(4) -0.044(4)
C42 0.203(7) 0.140(6) 0.093(5) -0.007(5) 0.016(4) -0.021(5)
C43 0.189(6) 0.178(7) 0.100(4) -0.037(5) 0.027(4) 0.028(5)
C44 0.129(4) 0.165(6) 0.094(4) -0.027(4) 0.020(3) 0.019(4)
B1 0.067(2) 0.062(2) 0.070(3) 0.000(2) 0.001(2) -0.0028(19)
O3 0.084(2) 0.111(3) 0.108(5) -0.013(4) 0.013(3) -0.007(2)
C45 0.092(3) 0.115(5) 0.109(4) -0.016(3) 0.011(2) -0.006(2)
C46 0.087(3) 0.144(6) 0.143(6) -0.021(4) 0.014(3) -0.010(3)
C47 0.087(3) 0.144(6) 0.143(6) -0.021(4) 0.014(3) -0.010(3)
C48 0.092(3) 0.115(5) 0.109(4) -0.016(3) 0.011(2) -0.006(2)
O3A 0.084(2) 0.111(3) 0.108(5) -0.013(4) 0.013(3) -0.007(2)
C45A 0.092(3) 0.115(5) 0.109(4) -0.016(3) 0.011(2) -0.006(2)
C46A 0.087(3) 0.144(6) 0.143(6) -0.021(4) 0.014(3) -0.010(3)
C47A 0.087(3) 0.144(6) 0.143(6) -0.021(4) 0.014(3) -0.010(3)
C48A 0.092(3) 0.115(5) 0.109(4) -0.016(3) 0.011(2) -0.006(2)
O1 0.082(2) 0.202(3) 0.0856(19) -0.0270(18) -0.0133(17) 0.0028(17)
O2 0.082(2) 0.202(3) 0.0856(19) -0.0270(18) -0.0133(17) 0.0028(17)
N1 0.084(2) 0.082(3) 0.075(2) 0.007(2) -0.007(2) -0.002(2)
O1A 0.082(2) 0.202(3) 0.0856(19) -0.0270(18) -0.0133(17) 0.0028(17)
O2A 0.082(2) 0.202(3) 0.0856(19) -0.0270(18) -0.0133(17) 0.0028(17)
N1A 0.084(2) 0.082(3) 0.075(2) 0.007(2) -0.007(2) -0.002(2)
 
_geom_special_details
;
 All esds (except the esd in the dihedral angle between two l.s. planes)
 are estimated using the full covariance matrix.  The cell esds are taken
 into account individually in the estimation of esds in distances, angles
 and torsion angles; correlations between esds in cell parameters are only
 used when they are defined by crystal symmetry.  An approximate (isotropic)
 treatment of cell esds is used for estimating esds involving l.s. planes.
;
 
loop_
 _geom_bond_atom_site_label_1
 _geom_bond_atom_site_label_2
 _geom_bond_distance
 _geom_bond_site_symmetry_2
 _geom_bond_publ_flag
Pd1 O1A 1.87(2) . ?
Pd1 N3 2.016(3) . ?
Pd1 N1 2.031(3) . ?
Pd1 N4 2.087(3) . ?
Pd1 N2 2.091(3) . ?
N2 C9 1.500(5) . ?
N2 C1 1.510(5) . ?
N2 C5 1.520(5) . ?
N3 C2 1.477(5) . ?
N3 C3 1.488(5) . ?
N3 H3 0.9800 . ?
N4 C4 1.496(5) . ?
N4 C17 1.502(5) . ?
N4 C13 1.519(5) . ?
C1 C2 1.499(6) . ?
C1 H1A 0.9700 . ?
C1 H1B 0.9700 . ?
C2 H2A 0.9700 . ?
C2 H2B 0.9700 . ?
C3 C4 1.507(5) . ?
C3 H3A 0.9700 . ?
C3 H3B 0.9700 . ?
C4 H4A 0.9700 . ?
C4 H4B 0.9700 . ?
C5 C6 1.522(6) . ?
C5 H5A 0.9700 . ?
C5 H5B 0.9700 . ?
C6 C7 1.519(7) . ?
C6 H6A 0.9700 . ?
C6 H6B 0.9700 . ?
C7 C8 1.491(8) . ?
C7 H7A 0.9700 . ?
C7 H7B 0.9700 . ?
C8 H8A 0.9600 . ?
C8 H8B 0.9600 . ?
C8 H8C 0.9600 . ?
C9 C10 1.493(6) . ?
C9 H9A 0.9700 . ?
C9 H9B 0.9700 . ?
C10 C11 1.527(6) . ?
C10 H10A 0.9700 . ?
C10 H10B 0.9700 . ?
C11 C12 1.485(7) . ?
C11 H11A 0.9700 . ?
C11 H11B 0.9700 . ?
C12 H12A 0.9600 . ?
C12 H12B 0.9600 . ?
C12 H12C 0.9600 . ?
C13 C14 1.504(5) . ?
C13 H13A 0.9700 . ?
C13 H13B 0.9700 . ?
C14 C15 1.509(6) . ?
C14 H14A 0.9700 . ?
C14 H14B 0.9700 . ?
C15 C16 1.507(6) . ?
C15 H15A 0.9700 . ?
C15 H15B 0.9700 . ?
C16 H16A 0.9600 . ?
C16 H16B 0.9600 . ?
C16 H16C 0.9600 . ?
C17 C18 1.496(6) . ?
C17 H17A 0.9700 . ?
C17 H17B 0.9700 . ?
C18 C19 1.543(7) . ?
C18 H18A 0.9700 . ?
C18 H18B 0.9700 . ?
C19 C20 1.423(7) . ?
C19 H19A 0.9700 . ?
C19 H19B 0.9700 . ?
C20 H20A 0.9600 . ?
C20 H20B 0.9600 . ?
C20 H20C 0.9600 . ?
C21 C22 1.398(6) . ?
C21 C26 1.399(6) . ?
C21 B1 1.644(6) . ?
C22 C23 1.376(6) . ?
C22 H22 0.9300 . ?
C23 C24 1.365(7) . ?
C23 H23 0.9300 . ?
C24 C25 1.376(7) . ?
C24 H24 0.9300 . ?
C25 C26 1.378(6) . ?
C25 H25 0.9300 . ?
C26 H26 0.9300 . ?
C27 C28 1.374(6) . ?
C27 C32 1.392(5) . ?
C27 B1 1.663(7) . ?
C28 C29 1.392(6) . ?
C28 H28 0.9300 . ?
C29 C30 1.335(7) . ?
C29 H29 0.9300 . ?
C30 C31 1.369(7) . ?
C30 H30 0.9300 . ?
C31 C32 1.396(6) . ?
C31 H31 0.9300 . ?
C32 H32 0.9300 . ?
C33 C34 1.379(5) . ?
C33 C38 1.393(6) . ?
C33 B1 1.656(7) . ?
C34 C35 1.383(5) . ?
C34 H34 0.9300 . ?
C35 C36 1.384(6) . ?
C35 H35 0.9300 . ?
C36 C37 1.362(6) . ?
C36 H36 0.9300 . ?
C37 C38 1.379(6) . ?
C37 H37 0.9300 . ?
C38 H38 0.9300 . ?
C39 C40 1.369(7) . ?
C39 C44 1.408(7) . ?
C39 B1 1.673(7) . ?
C40 C41 1.425(7) . ?
C40 H40 0.9300 . ?
C41 C42 1.337(9) . ?
C41 H41 0.9300 . ?
C42 C43 1.363(9) . ?
C42 H42 0.9300 . ?
C43 C44 1.381(8) . ?
C43 H43 0.9300 . ?
C44 H44 0.9300 . ?
O3 C48 1.413(11) . ?
O3 C45 1.423(9) . ?
C45 C46 1.463(10) . ?
C45 H45A 0.9700 . ?
C45 H45B 0.9700 . ?
C46 C47 1.507(12) . ?
C46 H46A 0.9700 . ?
C46 H46B 0.9700 . ?
C47 C48 1.425(9) . ?
C47 H47A 0.9700 . ?
C47 H47B 0.9700 . ?
C48 H48A 0.9700 . ?
C48 H48B 0.9700 . ?
O3A C48A 1.406(18) . ?
O3A C45A 1.445(15) . ?
C45A C46A 1.494(16) . ?
C45A H45C 0.9700 . ?
C45A H45D 0.9700 . ?
C46A C47A 1.489(17) . ?
C46A H46C 0.9700 . ?
C46A H46D 0.9700 . ?
C47A C48A 1.426(14) . ?
C47A H47C 0.9700 . ?
C47A H47D 0.9700 . ?
C48A H48C 0.9700 . ?
C48A H48D 0.9700 . ?
O1 N1 1.2009(10) . ?
O2 N1 1.2011(10) . ?
O1A N1A 1.3001(10) . ?
O2A N1A 1.3001(10) . ?
 
loop_
 _geom_angle_atom_site_label_1
 _geom_angle_atom_site_label_2
 _geom_angle_atom_site_label_3
 _geom_angle
 _geom_angle_site_symmetry_1
 _geom_angle_site_symmetry_3
 _geom_angle_publ_flag
O1A Pd1 N3 172.4(5) . . ?
N3 Pd1 N1 179.29(12) . . ?
O1A Pd1 N4 94.10(10) . . ?
N3 Pd1 N4 85.00(12) . . ?
N1 Pd1 N4 94.49(10) . . ?
O1A Pd1 N2 94.49(12) . . ?
N3 Pd1 N2 85.04(12) . . ?
N1 Pd1 N2 95.54(10) . . ?
N4 Pd1 N2 166.13(13) . . ?
C9 N2 C1 110.6(3) . . ?
C9 N2 C5 109.6(3) . . ?
C1 N2 C5 110.6(3) . . ?
C9 N2 Pd1 115.2(3) . . ?
C1 N2 Pd1 105.3(2) . . ?
C5 N2 Pd1 105.3(2) . . ?
C2 N3 C3 117.1(3) . . ?
C2 N3 Pd1 107.8(2) . . ?
C3 N3 Pd1 107.8(2) . . ?
C2 N3 H3 107.9 . . ?
C3 N3 H3 107.9 . . ?
Pd1 N3 H3 107.9 . . ?
C4 N4 C17 109.4(3) . . ?
C4 N4 C13 110.7(3) . . ?
C17 N4 C13 109.8(3) . . ?
C4 N4 Pd1 106.2(2) . . ?
C17 N4 Pd1 115.7(3) . . ?
C13 N4 Pd1 105.0(2) . . ?
C2 C1 N2 110.1(3) . . ?
C2 C1 H1A 109.6 . . ?
N2 C1 H1A 109.6 . . ?
C2 C1 H1B 109.6 . . ?
N2 C1 H1B 109.6 . . ?
H1A C1 H1B 108.1 . . ?
N3 C2 C1 106.9(3) . . ?
N3 C2 H2A 110.3 . . ?
C1 C2 H2A 110.3 . . ?
N3 C2 H2B 110.3 . . ?
C1 C2 H2B 110.3 . . ?
H2A C2 H2B 108.6 . . ?
N3 C3 C4 106.8(3) . . ?
N3 C3 H3A 110.4 . . ?
C4 C3 H3A 110.4 . . ?
N3 C3 H3B 110.4 . . ?
C4 C3 H3B 110.4 . . ?
H3A C3 H3B 108.6 . . ?
N4 C4 C3 110.8(3) . . ?
N4 C4 H4A 109.5 . . ?
C3 C4 H4A 109.5 . . ?
N4 C4 H4B 109.5 . . ?
C3 C4 H4B 109.5 . . ?
H4A C4 H4B 108.1 . . ?
N2 C5 C6 117.3(4) . . ?
N2 C5 H5A 108.0 . . ?
C6 C5 H5A 108.0 . . ?
N2 C5 H5B 108.0 . . ?
C6 C5 H5B 108.0 . . ?
H5A C5 H5B 107.2 . . ?
C7 C6 C5 111.3(5) . . ?
C7 C6 H6A 109.4 . . ?
C5 C6 H6A 109.4 . . ?
C7 C6 H6B 109.4 . . ?
C5 C6 H6B 109.4 . . ?
H6A C6 H6B 108.0 . . ?
C8 C7 C6 111.1(6) . . ?
C8 C7 H7A 109.4 . . ?
C6 C7 H7A 109.4 . . ?
C8 C7 H7B 109.4 . . ?
C6 C7 H7B 109.4 . . ?
H7A C7 H7B 108.0 . . ?
C7 C8 H8A 109.5 . . ?
C7 C8 H8B 109.5 . . ?
H8A C8 H8B 109.5 . . ?
C7 C8 H8C 109.5 . . ?
H8A C8 H8C 109.5 . . ?
H8B C8 H8C 109.5 . . ?
C10 C9 N2 114.8(3) . . ?
C10 C9 H9A 108.6 . . ?
N2 C9 H9A 108.6 . . ?
C10 C9 H9B 108.6 . . ?
N2 C9 H9B 108.6 . . ?
H9A C9 H9B 107.5 . . ?
C9 C10 C11 111.1(4) . . ?
C9 C10 H10A 109.4 . . ?
C11 C10 H10A 109.4 . . ?
C9 C10 H10B 109.4 . . ?
C11 C10 H10B 109.4 . . ?
H10A C10 H10B 108.0 . . ?
C12 C11 C10 112.8(5) . . ?
C12 C11 H11A 109.0 . . ?
C10 C11 H11A 109.0 . . ?
C12 C11 H11B 109.0 . . ?
C10 C11 H11B 109.0 . . ?
H11A C11 H11B 107.8 . . ?
C11 C12 H12A 109.5 . . ?
C11 C12 H12B 109.5 . . ?
H12A C12 H12B 109.5 . . ?
C11 C12 H12C 109.5 . . ?
H12A C12 H12C 109.5 . . ?
H12B C12 H12C 109.5 . . ?
C14 C13 N4 118.0(3) . . ?
C14 C13 H13A 107.8 . . ?
N4 C13 H13A 107.8 . . ?
C14 C13 H13B 107.8 . . ?
N4 C13 H13B 107.8 . . ?
H13A C13 H13B 107.2 . . ?
C13 C14 C15 111.2(4) . . ?
C13 C14 H14A 109.4 . . ?
C15 C14 H14A 109.4 . . ?
C13 C14 H14B 109.4 . . ?
C15 C14 H14B 109.4 . . ?
H14A C14 H14B 108.0 . . ?
C16 C15 C14 113.9(4) . . ?
C16 C15 H15A 108.8 . . ?
C14 C15 H15A 108.8 . . ?
C16 C15 H15B 108.8 . . ?
C14 C15 H15B 108.8 . . ?
H15A C15 H15B 107.7 . . ?
C15 C16 H16A 109.5 . . ?
C15 C16 H16B 109.5 . . ?
H16A C16 H16B 109.5 . . ?
C15 C16 H16C 109.5 . . ?
H16A C16 H16C 109.5 . . ?
H16B C16 H16C 109.5 . . ?
C18 C17 N4 114.4(4) . . ?
C18 C17 H17A 108.7 . . ?
N4 C17 H17A 108.7 . . ?
C18 C17 H17B 108.7 . . ?
N4 C17 H17B 108.7 . . ?
H17A C17 H17B 107.6 . . ?
C17 C18 C19 110.3(4) . . ?
C17 C18 H18A 109.6 . . ?
C19 C18 H18A 109.6 . . ?
C17 C18 H18B 109.6 . . ?
C19 C18 H18B 109.6 . . ?
H18A C18 H18B 108.1 . . ?
C20 C19 C18 114.2(5) . . ?
C20 C19 H19A 108.7 . . ?
C18 C19 H19A 108.7 . . ?
C20 C19 H19B 108.7 . . ?
C18 C19 H19B 108.7 . . ?
H19A C19 H19B 107.6 . . ?
C19 C20 H20A 109.5 . . ?
C19 C20 H20B 109.5 . . ?
H20A C20 H20B 109.5 . . ?
C19 C20 H20C 109.5 . . ?
H20A C20 H20C 109.5 . . ?
H20B C20 H20C 109.5 . . ?
C22 C21 C26 114.9(4) . . ?
C22 C21 B1 123.5(4) . . ?
C26 C21 B1 121.5(4) . . ?
C23 C22 C21 122.0(5) . . ?
C23 C22 H22 119.0 . . ?
C21 C22 H22 119.0 . . ?
C24 C23 C22 121.4(5) . . ?
C24 C23 H23 119.3 . . ?
C22 C23 H23 119.3 . . ?
C23 C24 C25 118.5(5) . . ?
C23 C24 H24 120.8 . . ?
C25 C24 H24 120.8 . . ?
C24 C25 C26 120.2(5) . . ?
C24 C25 H25 119.9 . . ?
C26 C25 H25 119.9 . . ?
C25 C26 C21 122.9(5) . . ?
C25 C26 H26 118.6 . . ?
C21 C26 H26 118.6 . . ?
C28 C27 C32 114.6(4) . . ?
C28 C27 B1 125.0(4) . . ?
C32 C27 B1 120.4(4) . . ?
C27 C28 C29 123.5(4) . . ?
C27 C28 H28 118.3 . . ?
C29 C28 H28 118.3 . . ?
C30 C29 C28 120.4(5) . . ?
C30 C29 H29 119.8 . . ?
C28 C29 H29 119.8 . . ?
C29 C30 C31 119.0(5) . . ?
C29 C30 H30 120.5 . . ?
C31 C30 H30 120.5 . . ?
C30 C31 C32 120.4(5) . . ?
C30 C31 H31 119.8 . . ?
C32 C31 H31 119.8 . . ?
C27 C32 C31 121.9(5) . . ?
C27 C32 H32 119.0 . . ?
C31 C32 H32 119.0 . . ?
C34 C33 C38 114.1(4) . . ?
C34 C33 B1 124.0(4) . . ?
C38 C33 B1 121.7(4) . . ?
C33 C34 C35 123.5(4) . . ?
C33 C34 H34 118.2 . . ?
C35 C34 H34 118.2 . . ?
C34 C35 C36 119.6(4) . . ?
C34 C35 H35 120.2 . . ?
C36 C35 H35 120.2 . . ?
C37 C36 C35 119.2(5) . . ?
C37 C36 H36 120.4 . . ?
C35 C36 H36 120.4 . . ?
C36 C37 C38 119.4(5) . . ?
C36 C37 H37 120.3 . . ?
C38 C37 H37 120.3 . . ?
C37 C38 C33 124.1(5) . . ?
C37 C38 H38 118.0 . . ?
C33 C38 H38 118.0 . . ?
C40 C39 C44 114.8(5) . . ?
C40 C39 B1 123.1(5) . . ?
C44 C39 B1 121.9(5) . . ?
C39 C40 C41 122.7(6) . . ?
C39 C40 H40 118.7 . . ?
C41 C40 H40 118.7 . . ?
C42 C41 C40 118.9(7) . . ?
C42 C41 H41 120.5 . . ?
C40 C41 H41 120.5 . . ?
C41 C42 C43 121.4(8) . . ?
C41 C42 H42 119.3 . . ?
C43 C42 H42 119.3 . . ?
C42 C43 C44 119.0(8) . . ?
C42 C43 H43 120.5 . . ?
C44 C43 H43 120.5 . . ?
C43 C44 C39 123.1(7) . . ?
C43 C44 H44 118.5 . . ?
C39 C44 H44 118.5 . . ?
C21 B1 C33 110.3(4) . . ?
C21 B1 C27 107.9(3) . . ?
C33 B1 C27 110.2(4) . . ?
C21 B1 C39 109.6(4) . . ?
C33 B1 C39 108.0(4) . . ?
C27 B1 C39 110.9(4) . . ?
C48 O3 C45 109.3(8) . . ?
O3 C45 C46 107.7(9) . . ?
O3 C45 H45A 110.2 . . ?
C46 C45 H45A 110.2 . . ?
O3 C45 H45B 110.2 . . ?
C46 C45 H45B 110.2 . . ?
H45A C45 H45B 108.5 . . ?
C45 C46 C47 105.6(8) . . ?
C45 C46 H46A 110.6 . . ?
C47 C46 H46A 110.6 . . ?
C45 C46 H46B 110.6 . . ?
C47 C46 H46B 110.6 . . ?
H46A C46 H46B 108.7 . . ?
C48 C47 C46 106.6(7) . . ?
C48 C47 H47A 110.4 . . ?
C46 C47 H47A 110.4 . . ?
C48 C47 H47B 110.4 . . ?
C46 C47 H47B 110.4 . . ?
H47A C47 H47B 108.6 . . ?
O3 C48 C47 109.4(8) . . ?
O3 C48 H48A 109.8 . . ?
C47 C48 H48A 109.8 . . ?
O3 C48 H48B 109.8 . . ?
C47 C48 H48B 109.8 . . ?
H48A C48 H48B 108.2 . . ?
C48A O3A C45A 99.9(16) . . ?
O3A C45A C46A 104.6(18) . . ?
O3A C45A H45C 110.8 . . ?
C46A C45A H45C 110.8 . . ?
O3A C45A H45D 110.8 . . ?
C46A C45A H45D 110.8 . . ?
H45C C45A H45D 108.9 . . ?
C47A C46A C45A 88.6(14) . . ?
C47A C46A H46C 113.9 . . ?
C45A C46A H46C 113.9 . . ?
C47A C46A H46D 113.9 . . ?
C45A C46A H46D 113.9 . . ?
H46C C46A H46D 111.1 . . ?
C48A C47A C46A 106.8(14) . . ?
C48A C47A H47C 110.4 . . ?
C46A C47A H47C 110.4 . . ?
C48A C47A H47D 110.4 . . ?
C46A C47A H47D 110.4 . . ?
H47C C47A H47D 108.6 . . ?
O3A C48A C47A 106.4(13) . . ?
O3A C48A H48C 110.4 . . ?
C47A C48A H48C 110.4 . . ?
O3A C48A H48D 110.4 . . ?
C47A C48A H48D 110.4 . . ?
H48C C48A H48D 108.6 . . ?
O1 N1 O2 121.79(15) . . ?
O1 N1 Pd1 119.5(2) . . ?
O2 N1 Pd1 118.7(2) . . ?
N1A O1A Pd1 132.1(12) . . ?
O2A N1A O1A 107.72(12) . . ?
 
loop_
 _geom_torsion_atom_site_label_1
 _geom_torsion_atom_site_label_2
 _geom_torsion_atom_site_label_3
 _geom_torsion_atom_site_label_4
 _geom_torsion
 _geom_torsion_site_symmetry_1
 _geom_torsion_site_symmetry_2
 _geom_torsion_site_symmetry_3
 _geom_torsion_site_symmetry_4
 _geom_torsion_publ_flag
C9 N2 C1 C2 -160.6(3) . . . . ?
C5 N2 C1 C2 77.8(4) . . . . ?
Pd1 N2 C1 C2 -35.5(4) . . . . ?
C3 N3 C2 C1 -167.7(3) . . . . ?
Pd1 N3 C2 C1 -45.9(4) . . . . ?
N2 C1 C2 N3 55.0(4) . . . . ?
C2 N3 C3 C4 167.1(3) . . . . ?
Pd1 N3 C3 C4 45.4(4) . . . . ?
C17 N4 C4 C3 158.9(3) . . . . ?
C13 N4 C4 C3 -80.0(4) . . . . ?
Pd1 N4 C4 C3 33.4(4) . . . . ?
N3 C3 C4 N4 -53.1(4) . . . . ?
C9 N2 C5 C6 -57.0(5) . . . . ?
C1 N2 C5 C6 65.3(5) . . . . ?
Pd1 N2 C5 C6 178.5(3) . . . . ?
N2 C5 C6 C7 -178.0(4) . . . . ?
C5 C6 C7 C8 -172.9(5) . . . . ?
C1 N2 C9 C10 67.1(5) . . . . ?
C5 N2 C9 C10 -170.7(4) . . . . ?
Pd1 N2 C9 C10 -52.2(4) . . . . ?
N2 C9 C10 C11 172.0(4) . . . . ?
C9 C10 C11 C12 171.9(5) . . . . ?
C4 N4 C13 C14 -64.2(5) . . . . ?
C17 N4 C13 C14 56.6(5) . . . . ?
Pd1 N4 C13 C14 -178.4(3) . . . . ?
N4 C13 C14 C15 -179.3(4) . . . . ?
C13 C14 C15 C16 178.8(4) . . . . ?
C4 N4 C17 C18 -69.6(5) . . . . ?
C13 N4 C17 C18 168.7(4) . . . . ?
Pd1 N4 C17 C18 50.2(4) . . . . ?
N4 C17 C18 C19 -178.6(4) . . . . ?
C17 C18 C19 C20 -173.3(6) . . . . ?
C26 C21 C22 C23 3.2(6) . . . . ?
B1 C21 C22 C23 -173.1(4) . . . . ?
C21 C22 C23 C24 -0.8(7) . . . . ?
C22 C23 C24 C25 -1.6(8) . . . . ?
C23 C24 C25 C26 1.4(7) . . . . ?
C24 C25 C26 C21 1.2(7) . . . . ?
C22 C21 C26 C25 -3.4(6) . . . . ?
B1 C21 C26 C25 173.0(4) . . . . ?
C32 C27 C28 C29 -2.2(7) . . . . ?
B1 C27 C28 C29 178.8(5) . . . . ?
C27 C28 C29 C30 -0.3(9) . . . . ?
C28 C29 C30 C31 2.6(9) . . . . ?
C29 C30 C31 C32 -2.3(9) . . . . ?
C28 C27 C32 C31 2.4(7) . . . . ?
B1 C27 C32 C31 -178.5(5) . . . . ?
C30 C31 C32 C27 -0.2(9) . . . . ?
C38 C33 C34 C35 -1.0(6) . . . . ?
B1 C33 C34 C35 -176.5(4) . . . . ?
C33 C34 C35 C36 0.2(7) . . . . ?
C34 C35 C36 C37 0.9(7) . . . . ?
C35 C36 C37 C38 -1.0(8) . . . . ?
C36 C37 C38 C33 0.2(9) . . . . ?
C34 C33 C38 C37 0.8(8) . . . . ?
B1 C33 C38 C37 176.4(5) . . . . ?
C44 C39 C40 C41 -0.8(7) . . . . ?
B1 C39 C40 C41 174.4(4) . . . . ?
C39 C40 C41 C42 0.7(9) . . . . ?
C40 C41 C42 C43 0.8(11) . . . . ?
C41 C42 C43 C44 -2.2(12) . . . . ?
C42 C43 C44 C39 2.2(12) . . . . ?
C40 C39 C44 C43 -0.7(9) . . . . ?
B1 C39 C44 C43 -175.9(6) . . . . ?
C22 C21 B1 C33 -139.2(4) . . . . ?
C26 C21 B1 C33 44.7(5) . . . . ?
C22 C21 B1 C27 100.4(5) . . . . ?
C26 C21 B1 C27 -75.7(5) . . . . ?
C22 C21 B1 C39 -20.5(6) . . . . ?
C26 C21 B1 C39 163.4(4) . . . . ?
C34 C33 B1 C21 -149.3(4) . . . . ?
C38 C33 B1 C21 35.6(6) . . . . ?
C34 C33 B1 C27 -30.2(6) . . . . ?
C38 C33 B1 C27 154.6(4) . . . . ?
C34 C33 B1 C39 91.0(5) . . . . ?
C38 C33 B1 C39 -84.2(5) . . . . ?
C28 C27 B1 C21 12.7(6) . . . . ?
C32 C27 B1 C21 -166.3(4) . . . . ?
C28 C27 B1 C33 -107.8(5) . . . . ?
C32 C27 B1 C33 73.2(5) . . . . ?
C28 C27 B1 C39 132.7(5) . . . . ?
C32 C27 B1 C39 -46.2(6) . . . . ?
C40 C39 B1 C21 -81.2(5) . . . . ?
C44 C39 B1 C21 93.6(6) . . . . ?
C40 C39 B1 C33 38.9(6) . . . . ?
C44 C39 B1 C33 -146.2(5) . . . . ?
C40 C39 B1 C27 159.7(4) . . . . ?
C44 C39 B1 C27 -25.4(6) . . . . ?
C48 O3 C45 C46 12(3) . . . . ?
O3 C45 C46 C47 -10(2) . . . . ?
C45 C46 C47 C48 4.3(16) . . . . ?
C45 O3 C48 C47 -9(3) . . . . ?
C46 C47 C48 O3 3(2) . . . . ?
C48A O3A C45A C46A 46(4) . . . . ?
O3A C45A C46A C47A -56(3) . . . . ?
C45A C46A C47A C48A 47(2) . . . . ?
C45A O3A C48A C47A -13(4) . . . . ?
C46A C47A C48A O3A -24(4) . . . . ?
N4 Pd1 O1A N1A -93.07(16) . . . . ?
N2 Pd1 O1A N1A 97.83(17) . . . . ?
Pd1 O1A N1A O2A 0.00(3) . . . . ?
 
_refine_diff_density_max    0.322
_refine_diff_density_min   -0.623
_refine_diff_density_rms    0.064

_shelx_res_file
;
TITL shelxt in P 1 21/n 1
    09_decay.res
    created by SHELXL-2018/3 at 09:59:14 on 27-Mar-2020
CELL 0.534 11.6766 13.5811 30.2087 90 93.39 90
ZERR 4 0.000358 0.000458 0.000968 0 0.002902 0
LATT 1
SYMM 0.5-X,0.5+Y,0.5-Z
SFAC C H B N O Pd
DISP B 0 0 4.561
DISP C 0.001 0.001 6.94
DISP H -0 0 0.611
DISP N 0.003 0.002 10.693
DISP O 0.005 0.003 16.398
DISP Pd -2.504 0.615 1934.604
UNIT 192 292 4 16 12 4
DFIX 1.2 0.001 N1 O1 N1 O2
DFIX 1.3 0.001 O1A N1A N1A O2A
DANG 2.1 0.001 O1 O2 O1A O2A
FLAT 0.001 Pd1 O1 O2 N1 O1A O2A N1A
RIGU 0.001 0.002
EADP O3 O3A
EADP C45 C45A C48 C48A
EADP C46 C46A C47 C47A
EADP O1 O1A O2 O2A
EADP N1 N1A

L.S. 20
PLAN  5
SIZE 0.1 0.1 0.05
TEMP -3
BOND $H
list 4
CONF
fmap 2
acta
SHEL 999 0.8
OMIT 10 0 0
OMIT -1 2 3
OMIT 7 12 0
OMIT -2 1 2
REM <olex2.extras>
REM <HklSrc "%.\\09_decay.hkl">
REM </olex2.extras>

WGHT    0.059600
FVAR       0.23225   0.66358   0.93670
PD1   6    0.339782    0.775023    0.346526    11.00000    0.05478    0.05907 =
         0.05332    0.00096   -0.00111   -0.00260
N2    4    0.345953    0.927548    0.337643    11.00000    0.06995    0.06188 =
         0.06271    0.00728   -0.00165    0.00146
N3    4    0.453769    0.798925    0.398175    11.00000    0.05836    0.06173 =
         0.04534   -0.00461   -0.00122   -0.00185
AFIX  13
H3    2    0.530872    0.788697    0.387847    11.00000   -1.20000
AFIX   0
N4    4    0.331521    0.632081    0.371472    11.00000    0.05399    0.06000 =
         0.06206   -0.00087   -0.00263   -0.00371
C1    1    0.441305    0.963074    0.369653    11.00000    0.08060    0.06331 =
         0.07048    0.00315   -0.00865   -0.00192
AFIX  23
H1A   2    0.514231    0.957367    0.356067    11.00000   -1.20000
H1B   2    0.429236    1.031871    0.376639    11.00000   -1.20000
AFIX   0
C2    1    0.444170    0.903194    0.411378    11.00000    0.08492    0.06046 =
         0.06378   -0.00349   -0.00711   -0.00090
AFIX  23
H2A   2    0.509362    0.921989    0.430948    11.00000   -1.20000
H2B   2    0.374615    0.913537    0.426792    11.00000   -1.20000
AFIX   0
C3    1    0.433976    0.723252    0.432538    11.00000    0.06397    0.06863 =
         0.05077    0.00203   -0.00338   -0.00121
AFIX  23
H3A   2    0.365032    0.738427    0.447601    11.00000   -1.20000
H3B   2    0.498330    0.721162    0.454346    11.00000   -1.20000
AFIX   0
C4    1    0.421221    0.625907    0.408844    11.00000    0.05576    0.06418 =
         0.06431    0.00291   -0.00504    0.00192
AFIX  23
H4A   2    0.494002    0.607365    0.397358    11.00000   -1.20000
H4B   2    0.400064    0.575522    0.429604    11.00000   -1.20000
AFIX   0
C5    1    0.230616    0.965533    0.351129    11.00000    0.07863    0.06967 =
         0.07929    0.00116    0.00314    0.00723
AFIX  23
H5A   2    0.220433    0.943958    0.381253    11.00000   -1.20000
H5B   2    0.171150    0.934271    0.332247    11.00000   -1.20000
AFIX   0
C6    1    0.210982    1.076264    0.349161    11.00000    0.12241    0.07202 =
         0.12140   -0.00155   -0.00261    0.02138
AFIX  23
H6A   2    0.270299    1.109128    0.367514    11.00000   -1.20000
H6B   2    0.216403    1.098871    0.318898    11.00000   -1.20000
AFIX   0
C7    1    0.094149    1.103441    0.365086    11.00000    0.12438    0.10161 =
         0.18071   -0.03558   -0.00464    0.03933
AFIX  23
H7A   2    0.035464    1.064399    0.349247    11.00000   -1.20000
H7B   2    0.092115    1.088459    0.396426    11.00000   -1.20000
AFIX   0
C8    1    0.069330    1.210065    0.357781    11.00000    0.16140    0.10324 =
         0.32196   -0.04579   -0.03433    0.05195
AFIX 137
H8A   2    0.045227    1.220806    0.327228    11.00000   -1.50000
H8B   2    0.137322    1.247797    0.365153    11.00000   -1.50000
H8C   2    0.009457    1.230258    0.376255    11.00000   -1.50000
AFIX   0
C9    1    0.365718    0.960786    0.291351    11.00000    0.07571    0.07234 =
         0.06433    0.01289   -0.00413    0.00001
AFIX  23
H9A   2    0.297777    0.945857    0.272513    11.00000   -1.20000
H9B   2    0.375385    1.031725    0.291514    11.00000   -1.20000
AFIX   0
C10   1    0.467128    0.915286    0.271490    11.00000    0.07067    0.09035 =
         0.07535    0.01274    0.00362   -0.00538
AFIX  23
H10A  2    0.463409    0.844277    0.274544    11.00000   -1.20000
H10B  2    0.536829    0.937942    0.287365    11.00000   -1.20000
AFIX   0
C11   1    0.470915    0.941996    0.222482    11.00000    0.10997    0.12918 =
         0.07653    0.01124    0.01656   -0.01013
AFIX  23
H11A  2    0.406367    0.911420    0.206114    11.00000   -1.20000
H11B  2    0.463022    1.012762    0.219204    11.00000   -1.20000
AFIX   0
C12   1    0.578868    0.910121    0.203100    11.00000    0.12023    0.23346 =
         0.09806   -0.01507    0.03024   -0.00130
AFIX 137
H12A  2    0.576671    0.928017    0.172318    11.00000   -1.50000
H12B  2    0.586725    0.839998    0.205897    11.00000   -1.50000
H12C  2    0.642976    0.941748    0.218560    11.00000   -1.50000
AFIX   0
C13   1    0.212285    0.623431    0.388619    11.00000    0.05638    0.07137 =
         0.07752    0.00511    0.00007   -0.00717
AFIX  23
H13A  2    0.203406    0.675858    0.409952    11.00000   -1.20000
H13B  2    0.157073    0.635428    0.363946    11.00000   -1.20000
AFIX   0
C14   1    0.180450    0.528191    0.410093    11.00000    0.07031    0.07887 =
         0.09775    0.01131    0.01189   -0.01074
AFIX  23
H14A  2    0.232871    0.515757    0.435595    11.00000   -1.20000
H14B  2    0.187816    0.474575    0.389238    11.00000   -1.20000
AFIX   0
C15   1    0.059120    0.531331    0.424699    11.00000    0.07224    0.09014 =
         0.11579   -0.00194    0.02526   -0.01677
AFIX  23
H15A  2    0.052843    0.584611    0.445801    11.00000   -1.20000
H15B  2    0.007607    0.545863    0.399164    11.00000   -1.20000
AFIX   0
C16   1    0.020962    0.437081    0.445648    11.00000    0.08767    0.09932 =
         0.14054    0.01083    0.03204   -0.01551
AFIX 137
H16A  2    0.025012    0.384102    0.424761    11.00000   -1.50000
H16B  2   -0.056601    0.444161    0.454078    11.00000   -1.50000
H16C  2    0.070164    0.422938    0.471451    11.00000   -1.50000
AFIX   0
C17   1    0.350236    0.551062    0.338850    11.00000    0.07925    0.06446 =
         0.07324   -0.00859   -0.00207   -0.00209
AFIX  23
H17A  2    0.355675    0.489007    0.354733    11.00000   -1.20000
H17B  2    0.283769    0.547431    0.318079    11.00000   -1.20000
AFIX   0
C18   1    0.455173    0.563229    0.313264    11.00000    0.08223    0.09540 =
         0.07698   -0.01106    0.00637    0.01238
AFIX  23
H18A  2    0.522723    0.564316    0.333555    11.00000   -1.20000
H18B  2    0.451299    0.625363    0.297412    11.00000   -1.20000
AFIX   0
C19   1    0.464752    0.477848    0.280004    11.00000    0.13988    0.12773 =
         0.12667   -0.04474    0.04270   -0.00001
AFIX  23
H19A  2    0.458218    0.416028    0.295738    11.00000   -1.20000
H19B  2    0.400789    0.481794    0.258078    11.00000   -1.20000
AFIX   0
C20   1    0.568684    0.477174    0.257685    11.00000    0.17581    0.17192 =
         0.16714   -0.04051    0.08333    0.00830
AFIX 137
H20A  2    0.574747    0.416412    0.241755    11.00000   -1.50000
H20B  2    0.632634    0.483335    0.278980    11.00000   -1.50000
H20C  2    0.568801    0.531321    0.237259    11.00000   -1.50000
AFIX   0

C21   1    0.656327    0.373967    0.427264    11.00000    0.05473    0.06273 =
         0.06317    0.00771   -0.00863   -0.00326
C22   1    0.709013    0.424020    0.393498    11.00000    0.06895    0.07846 =
         0.08354    0.01545    0.00769   -0.00815
AFIX  43
H22   2    0.724728    0.390086    0.367814    11.00000   -1.20000
AFIX   0
C23   1    0.738324    0.521960    0.397111    11.00000    0.07212    0.07736 =
         0.13273    0.02352    0.02036   -0.01058
AFIX  43
H23   2    0.774125    0.552284    0.374032    11.00000   -1.20000
AFIX   0
C24   1    0.715971    0.575562    0.433848    11.00000    0.07248    0.06371 =
         0.13575    0.01426   -0.01180   -0.00124
AFIX  43
H24   2    0.737778    0.641291    0.436281    11.00000   -1.20000
AFIX   0
C25   1    0.660420    0.530097    0.467205    11.00000    0.07939    0.06307 =
         0.10327   -0.00065   -0.01543    0.00871
AFIX  43
H25   2    0.642895    0.565607    0.492245    11.00000   -1.20000
AFIX   0
C26   1    0.630704    0.432097    0.463596    11.00000    0.08230    0.06353 =
         0.06681    0.00714   -0.00141    0.00374
AFIX  43
H26   2    0.591921    0.403363    0.486310    11.00000   -1.20000
AFIX   0
C27   1    0.734470    0.201350    0.459172    11.00000    0.06335    0.05805 =
         0.07237    0.00283    0.01037    0.00225
C28   1    0.809047    0.250268    0.488391    11.00000    0.06917    0.06855 =
         0.08438   -0.00484   -0.00101    0.01103
AFIX  43
H28   2    0.803775    0.318490    0.489985    11.00000   -1.20000
AFIX   0
C29   1    0.892051    0.203122    0.515726    11.00000    0.08567    0.09459 =
         0.10777   -0.00189   -0.01692    0.01961
AFIX  43
H29   2    0.940539    0.240023    0.534792    11.00000   -1.20000
AFIX   0
C30   1    0.902536    0.105291    0.514760    11.00000    0.08022    0.09421 =
         0.13412    0.01523   -0.00266    0.02281
AFIX  43
H30   2    0.955890    0.073506    0.533861    11.00000   -1.20000
AFIX   0
C31   1    0.833586    0.052434    0.485235    11.00000    0.08395    0.07453 =
         0.16295    0.01482   -0.00278    0.01341
AFIX  43
H31   2    0.842041   -0.015524    0.483508    11.00000   -1.20000
AFIX   0
C32   1    0.750665    0.099861    0.457701    11.00000    0.07531    0.06190 =
         0.14947   -0.00244   -0.00400    0.00774
AFIX  43
H32   2    0.704923    0.062589    0.437802    11.00000   -1.20000
AFIX   0
C33   1    0.504660    0.230363    0.444860    11.00000    0.06355    0.05363 =
         0.06056   -0.00424   -0.00497   -0.00517
C34   1    0.478435    0.145312    0.467019    11.00000    0.06505    0.05810 =
         0.06850    0.00314    0.00004    0.00081
AFIX  43
H34   2    0.536965    0.100229    0.473545    11.00000   -1.20000
AFIX   0
C35   1    0.369791    0.123413    0.480068    11.00000    0.06907    0.07467 =
         0.08302    0.00900    0.00168   -0.00695
AFIX  43
H35   2    0.356620    0.065037    0.495037    11.00000   -1.20000
AFIX   0
C36   1    0.280784    0.188847    0.470728    11.00000    0.06708    0.07598 =
         0.10931   -0.00095    0.00745   -0.00213
AFIX  43
H36   2    0.207580    0.175338    0.479686    11.00000   -1.20000
AFIX   0
C37   1    0.301697    0.273269    0.448257    11.00000    0.06735    0.07257 =
         0.14524    0.01025    0.00685    0.00604
AFIX  43
H37   2    0.242575    0.317524    0.441292    11.00000   -1.20000
AFIX   0
C38   1    0.411308    0.292573    0.435915    11.00000    0.07088    0.06896 =
         0.12583    0.01655    0.00570    0.00545
AFIX  43
H38   2    0.423658    0.350748    0.420673    11.00000   -1.20000
AFIX   0
C39   1    0.634870    0.212590    0.374647    11.00000    0.09950    0.07556 =
         0.06667   -0.00110    0.00645   -0.01466
C40   1    0.543058    0.219730    0.344493    11.00000    0.12216    0.07984 =
         0.08036    0.00532   -0.01452   -0.02970
AFIX  43
H40   2    0.474093    0.243935    0.353927    11.00000   -1.20000
AFIX   0
C41   1    0.548795    0.191596    0.299225    11.00000    0.16695    0.08083 =
         0.07868    0.00652   -0.01253   -0.04438
AFIX  43
H41   2    0.485022    0.198083    0.279499    11.00000   -1.20000
AFIX   0
C42   1    0.647374    0.155716    0.285577    11.00000    0.20276    0.14013 =
         0.09316   -0.00740    0.01639   -0.02077
AFIX  43
H42   2    0.651935    0.138044    0.255990    11.00000   -1.20000
AFIX   0
C43   1    0.741293    0.144510    0.314121    11.00000    0.18945    0.17831 =
         0.09999   -0.03746    0.02722    0.02831
AFIX  43
H43   2    0.808495    0.117354    0.304417    11.00000   -1.20000
AFIX   0
C44   1    0.735232    0.174051    0.357650    11.00000    0.12891    0.16473 =
         0.09431   -0.02749    0.02013    0.01890
AFIX  43
H44   2    0.800525    0.168217    0.376640    11.00000   -1.20000
AFIX   0
B1    3    0.632640    0.254602    0.426633    11.00000    0.06728    0.06239 =
         0.06967    0.00015    0.00119   -0.00280

PART 1
O3    5    0.684832    0.804096    0.365495    21.00000    0.08401    0.11117 =
         0.10782   -0.01321    0.01264   -0.00708
C45   1    0.728479    0.761309    0.326940    21.00000    0.09159    0.11505 =
         0.10897   -0.01641    0.01074   -0.00596
AFIX  23
H45A  2    0.704406    0.799515    0.300900    21.00000   -1.20000
H45B  2    0.699765    0.694684    0.322952    21.00000   -1.20000
AFIX   0
C46   1    0.853693    0.760573    0.333003    21.00000    0.08718    0.14417 =
         0.14313   -0.02091    0.01430   -0.01013
AFIX  23
H46A  2    0.887802    0.789019    0.307434    21.00000   -1.20000
H46B  2    0.881925    0.693826    0.337100    21.00000   -1.20000
AFIX   0
C47   1    0.882229    0.821556    0.373867    21.00000    0.08718    0.14417 =
         0.14313   -0.02091    0.01430   -0.01013
AFIX  23
H47A  2    0.928620    0.783804    0.395484    21.00000   -1.20000
H47B  2    0.924567    0.880053    0.366316    21.00000   -1.20000
AFIX   0
C48   1    0.775807    0.848001    0.391337    21.00000    0.09159    0.11505 =
         0.10897   -0.01641    0.01074   -0.00596
AFIX  23
H48A  2    0.774314    0.825833    0.421822    21.00000   -1.20000
H48B  2    0.767158    0.919036    0.390931    21.00000   -1.20000
AFIX   0
SAME 0.02 0.04 O3 > C48
PART 0
PART 2
O3A   5    0.679314    0.806997    0.360299   -21.00000    0.08401    0.11117 =
         0.10782   -0.01321    0.01264   -0.00708
C45A  1    0.749026    0.781633    0.324003   -21.00000    0.09159    0.11505 =
         0.10897   -0.01641    0.01074   -0.00596
AFIX  23
H45C  2    0.742517    0.831323    0.300926   -21.00000   -1.20000
H45D  2    0.726173    0.718485    0.311343   -21.00000   -1.20000
AFIX   0
C46A  1    0.868632    0.777218    0.344377   -21.00000    0.08718    0.14417 =
         0.14313   -0.02091    0.01430   -0.01013
AFIX  23
H46C  2    0.879208    0.728991    0.367949   -21.00000   -1.20000
H46D  2    0.926896    0.770337    0.322992   -21.00000   -1.20000
AFIX   0
C47A  1    0.854140    0.879839    0.360436   -21.00000    0.08718    0.14417 =
         0.14313   -0.02091    0.01430   -0.01013
AFIX  23
H47C  2    0.915219    0.896568    0.382303   -21.00000   -1.20000
H47D  2    0.856019    0.925952    0.335969   -21.00000   -1.20000
AFIX   0
C48A  1    0.745663    0.883737    0.379727   -21.00000    0.09159    0.11505 =
         0.10897   -0.01641    0.01074   -0.00596
AFIX  23
H48C  2    0.755105    0.874831    0.411594   -21.00000   -1.20000
H48D  2    0.708946    0.946781    0.373692   -21.00000   -1.20000
AFIX   0

PART 0
PART 3
O1    5    0.125122    0.759654    0.298844    31.00000    0.08216    0.20205 =
         0.08560   -0.02705   -0.01333    0.00284
O2    5    0.261785    0.724049    0.259665    31.00000    0.08216    0.20205 =
         0.08560   -0.02705   -0.01333    0.00284
N1    4    0.225913    0.749320    0.294344    31.00000    0.08368    0.08223 =
         0.07478    0.00652   -0.00675   -0.00190
PART 0
PART 4
O1A   5    0.219140    0.756119    0.304000   -31.00000    0.08216    0.20205 =
         0.08560   -0.02705   -0.01333    0.00284
O2A   5    0.322480    0.714929    0.252517   -31.00000    0.08216    0.20205 =
         0.08560   -0.02705   -0.01333    0.00284
N1A   4    0.217099    0.729278    0.262651   -31.00000    0.08368    0.08223 =
         0.07478    0.00652   -0.00675   -0.00190
HKLF 4


REM  shelxt in P 1 21/n 1
REM wR2 = 0.1511, GooF = S = 0.880, Restrained GooF = 0.883 for all data
REM R1 = 0.0598 for 4673 Fo > 4sig(Fo) and 0.1224 for all 9738 data
REM 526 parameters refined using 490 restraints

END

WGHT      0.0596      0.0000

REM Highest difference peak  0.322,  deepest hole -0.623,  1-sigma level  0.064
Q1    1   0.1383  0.7118  0.2835  11.00000  0.05    0.32
Q2    1   0.8081  0.8528  0.3120  11.00000  0.05    0.32
Q3    1   0.4060  0.7788  0.3719  11.00000  0.05    0.31
Q4    1   0.8568  0.8600  0.3884  11.00000  0.05    0.30
Q5    1   0.9009  0.8472  0.3540  11.00000  0.05    0.28
;
_shelx_res_checksum   24061

_shelx_hkl_file
;
  17  -1  -6   -0.00    3.44
  17  -2  -1   -0.00    5.72
  16   0  -5    0.00    3.96
  16   0  -6   -0.00    5.55
 -16   0   7   -0.00    5.12
  16   0  -7    0.00    3.55
 -16   0   8    1.51    5.10
  16   0  -8    6.47    6.28
 -16   0   9    0.81    5.07
  16   0  -9   -0.00    5.46
 -16   0  10    7.08    6.29
  16   0 -10   -0.00    5.26
 -16   0  11   -0.00    5.49
  16   0 -11    1.34    4.73
 -16   0  12    1.80    4.81
  16   0 -12    5.03    5.90
 -16   0  13    7.15    6.41
  16   0 -13    0.90    4.49
 -16   0  14    5.13    6.86
  16   0 -14   -0.00    3.68
 -16   0  15   -0.00    5.66
  16  -1  -1    0.00    4.50
  16  -1  -2    6.51    6.29
  16  -1  -2    7.47    6.21
  16  -1  -3   -0.00    4.01
  16  -1  -3    8.05    6.83
  16  -1  -4   -0.00    4.46
  16  -1  -4   -0.00    5.80
  16  -1  -5    0.56    3.94
  16  -1  -5    3.87    6.06
  16  -1  -6    4.88    5.12
  16  -1  -6    0.00    6.12
 -16   1   7    1.80    5.55
  16  -1  -7    3.65    4.51
  16  -1  -7   -0.00    4.46
 -16   1   8    0.00    4.01
  16  -1  -8    1.76    5.16
  16  -1  -8   -0.00    4.58
 -16   1   9   -0.00    5.45
  16  -1  -9   -0.00    3.21
  16  -1  -9    5.57    5.75
 -16   1  10   -0.00    6.86
  16  -1 -10   -0.00    4.69
  16  -1 -10    0.00    7.64
  16   1 -10    4.86    6.93
 -16   1  11    2.45    5.18
  16  -1 -11    2.56    5.53
  16  -1 -11   -0.00    5.59
  16   1 -11    2.67    5.17
 -16   1  12    0.00    5.38
  16  -1 -12   10.03    7.36
  16  -1 -12   -0.00    5.65
  16   1 -12    0.71    4.93
 -16  -1  12    0.00    4.58
 -16   1  13   -0.00    5.11
  16  -1 -13   -0.00    6.17
  16   1 -13    2.51    5.40
 -16  -1  13   -0.00    5.94
 -16  -1  14    1.05    5.94
 -16  -1  15   -0.00    6.60
 -16  -1  16    0.00    5.47
  16  -2  -1   -0.00    5.27
  16  -2  -1    2.27    6.16
  16  -2  -2   -0.00    4.99
  16  -2  -2    0.00    5.69
  16  -2  -3   -0.00    5.53
  16  -2  -3   -0.00    4.32
  16  -2  -4    1.53    4.24
  16  -2  -4    2.62    6.36
  16  -2  -5    6.69    6.37
  16  -2  -5   -0.00    5.40
  16  -2  -6   -0.00    4.73
  16  -2  -6    6.38    7.37
 -16   2   7    0.87    5.32
  16  -2  -7    0.49    4.44
  16  -2  -7    0.31    6.52
 -16   2   8   -0.00    5.37
  16  -2  -8   -0.00    5.55
  16  -2  -8    3.23    4.86
 -16   2   9    2.15    5.57
  16  -2  -9   -0.00    5.29
  16  -2  -9   -0.00    5.03
 -16   2  10    2.55    5.43
  16  -2 -10    0.00    4.04
  16  -2 -10   -0.00    8.02
 -16   2  11   -0.00    5.52
  16  -2 -11    9.22    6.67
  16  -2 -11    0.00    5.41
  16  -2 -12   -0.00    5.72
  16  -2 -13    0.49    5.80
  16  -2 -14   -0.00    5.43
  16  -2 -15    5.12    6.79
  16  -2 -16    9.61    8.79
  16  -3  -1    0.85    5.11
  16  -3  -1   -0.00    6.56
  16  -3  -2   -0.00    4.49
  16  -3  -2    1.84    6.09
  16  -3  -3    1.14    4.22
  16  -3  -3    1.15    6.49
  16  -3  -4    3.69    5.75
  16  -3  -4   -0.00    6.49
  16  -3  -5    1.56    5.39
  16  -3  -5    0.67    5.31
  16  -3  -6    0.52    4.67
  16  -3  -6    0.00    6.54
  16  -3  -7    3.20    4.75
  16  -3  -7    0.02    6.51
 -16   3   8    0.08    6.34
  16  -3  -8   13.53    8.14
  16  -3  -8   -0.00    5.18
 -16   3   9    0.00    4.65
  16  -3  -9   10.09    7.61
  16  -3 -10   -0.00    4.96
  16  -3 -11   11.77    8.78
  16  -3 -12   -0.00    7.35
  16  -3 -13   -0.00    6.34
  16  -3 -14   -0.00    4.14
  16  -3 -15   -0.00    6.36
  16  -4  -1   -0.00    4.66
  16  -4  -1   -0.00    6.45
  16  -4  -2    3.07    4.75
  16  -4  -2    1.91    5.46
  16  -4  -3   -0.00    5.11
  16  -4  -3    0.18    6.03
  16  -4  -4    1.97    5.83
  16  -4  -4   -0.00    5.44
  16  -4  -5    2.95    7.08
  16  -4  -6   -0.00    6.65
  16  -4  -7    3.55    6.56
  16  -4  -8   -0.00    5.28
  16  -4  -9   -0.00    5.43
  16  -4 -10   -0.00    5.04
  16  -4 -11    0.80    5.11
  16  -5  -3   -0.00    5.59
  16  -5  -4   -0.00    5.41
  16  -5  -5    3.52    6.19
  16  -5  -6    3.31    7.40
  16  -5  -7    0.00    5.44
  15   0  -1   -0.00    4.55
  15   0  -1   -0.00    5.64
  15   0  -2   -0.00    3.71
  15   0  -2   -0.00    4.17
  15   0  -3   14.36    7.38
  15   0  -3   12.65    7.94
  15   0  -4   -0.00    3.84
  15   0  -4   -0.00    5.69
 -15   0   5   11.52    7.14
  15   0  -5   10.50    6.99
  15   0  -5    2.58    4.92
 -15   0   6    0.00    4.80
  15   0  -6   -0.00    5.20
  15   0  -6   -0.00    4.38
 -15   0   7   -0.00    4.90
  15   0  -7    0.00    4.97
  15   0  -7    2.45    4.20
 -15   0   8   -0.00    4.62
  15   0  -8    2.34    5.10
  15   0  -8    5.16    6.60
 -15   0   9   13.96    8.89
  15   0  -9    9.48    6.48
  15   0  -9    2.51    6.02
 -15   0  10    6.37    6.14
  15   0 -10   -0.00    4.65
  15   0 -10    1.06    5.53
 -15   0  11    8.01    5.86
  15   0 -11    0.20    3.56
  15   0 -11    2.88    5.58
 -15   0  12    0.00    5.74
  15   0 -12   -0.00    4.83
 -15   0  13    0.00    4.12
  15   0 -13    7.81    7.11
 -15   0  14   -0.00    4.65
  15   0 -14    2.13    5.83
 -15   0  15    0.60    3.81
  15   0 -15    5.43    6.14
 -15   0  16    0.00    4.11
  15   0 -16   -0.00    6.02
 -15   0  17   -0.00    5.52
  15   0 -17    2.02    6.28
 -15   0  18    7.69    6.82
  15   0 -18   10.78    7.51
 -15   0  19   11.78    7.67
  15   0 -19    0.00    6.77
  15   0 -20   -0.00    5.78
  15   0 -21   -0.00    6.16
  15   0 -22   11.01    8.19
  15   0 -23    4.11    6.19
  15  -1  -1   16.21    7.64
  15  -1  -1    0.75    5.07
  15   1  -1    7.66    7.30
  15  -1  -2    1.74    5.29
  15  -1  -2   -0.00    6.33
  15   1  -2   -0.00    5.97
  15  -1  -3    2.64    5.04
  15  -1  -3    6.40    5.60
  15   1  -3    2.29    5.17
  15  -1  -4   -0.00    5.16
  15  -1  -4    2.96    5.38
  15   1  -4    1.14    4.75
  15   1  -4   -0.00    4.79
 -15   1   5    4.88    6.27
  15  -1  -5    9.32    6.80
  15  -1  -5   14.85    8.07
  15   1  -5    7.06    6.15
  15   1  -5    5.33    6.54
 -15   1   6    1.34    4.84
  15  -1  -6   -0.00    4.28
  15  -1  -6   -0.00    6.16
  15   1  -6    4.60    5.34
  15   1  -6    0.00    4.74
 -15  -1   6    0.00    4.70
 -15   1   7    3.80    4.69
  15  -1  -7    0.00    5.69
  15  -1  -7    4.10    6.37
  15   1  -7    0.00    4.36
  15   1  -7    4.01    6.09
 -15  -1   7    0.00    4.42
 -15   1   8    5.59    5.70
  15  -1  -8    5.14    5.63
  15  -1  -8   -0.00    6.00
  15   1  -8    0.00    3.68
  15   1  -8   -0.00    5.50
 -15  -1   8    0.25    4.98
 -15   1   9   -0.00    5.84
  15  -1  -9    0.00    4.88
  15  -1  -9   -0.00    5.79
  15   1  -9   -0.00    5.16
  15   1  -9   -0.00    5.86
 -15  -1   9   -0.00    4.88
 -15   1  10    0.94    5.20
  15  -1 -10    1.21    5.04
  15  -1 -10    0.00    5.98
  15   1 -10    4.16    4.92
  15   1 -10   -0.00    4.94
 -15  -1  10   -0.00    4.65
 -15   1  11   11.64    7.82
  15  -1 -11    7.26    6.49
  15  -1 -11    9.00    6.74
  15   1 -11    0.00    3.54
  15   1 -11   15.77    7.86
 -15  -1  11   11.90    7.38
 -15   1  12   -0.00    5.34
  15  -1 -12   -0.00    5.35
  15  -1 -12   -0.00    7.16
  15   1 -12   -0.00    5.13
 -15  -1  12   -0.00    4.70
 -15   1  13    2.92    5.52
  15  -1 -13    0.00    5.58
  15   1 -13    5.21    5.58
 -15  -1  13    0.00    5.02
 -15   1  14   -0.00    3.16
  15  -1 -14   -0.00    6.09
  15   1 -14    4.61    4.91
 -15  -1  14    0.00    4.16
 -15   1  15    0.71    5.12
  15  -1 -15   -0.00    5.79
  15   1 -15   -0.00    6.74
 -15  -1  15    2.32    5.20
 -15   1  16    3.19    6.30
  15  -1 -16   -0.00    4.76
  15   1 -16   -0.00    5.62
 -15  -1  16    4.71    5.33
 -15   1  17    4.37    5.81
  15  -1 -17    1.74    6.08
  15   1 -17    5.13    7.74
 -15  -1  17   -0.00    5.22
 -15   1  18   -0.00    5.05
  15  -1 -18   -0.00    5.35
  15   1 -18    0.37    7.08
 -15  -1  18   10.28    7.44
  15  -1 -19   -0.00    5.88
  15   1 -19    4.39    7.48
 -15  -1  19   -0.00    6.03
  15  -1 -20    7.66    7.05
  15   1 -20    2.62    6.12
 -15  -1  20    0.69    4.69
  15  -1 -21    2.95    7.53
  15  -2  -1   -0.00    4.23
  15  -2  -1   -0.00    5.09
  15   2  -1    3.00    5.15
  15  -2  -2   -0.00    4.45
  15  -2  -2   -0.00    5.67
  15   2  -2    3.95    5.38
  15  -2  -3    5.35    6.15
  15  -2  -3    5.55    6.65
  15   2  -3    8.55    6.34
  15  -2  -4    1.16    4.53
  15  -2  -4    6.58    6.42
  15   2  -4    0.00    6.06
  15  -2  -5   10.80    6.80
  15  -2  -5    2.82    6.56
  15   2  -5    3.42    5.04
 -15   2   6    1.22    5.74
  15  -2  -6   -0.00    5.34
  15  -2  -6    0.89    3.73
  15   2  -6   -0.00    5.44
 -15   2   7    7.69    6.77
  15  -2  -7    6.59    5.22
  15  -2  -7    0.45    5.85
  15   2  -7   10.59    6.90
 -15   2   8    0.00    3.85
  15  -2  -8    5.92    6.15
  15  -2  -8    0.00    5.04
  15   2  -8    7.73    6.96
 -15   2   9    6.87    5.19
  15  -2  -9    0.00    5.40
  15  -2  -9    4.69    7.60
  15   2  -9    2.59    4.76
  15   2  -9   -0.00    5.18
 -15   2  10    1.45    5.90
  15  -2 -10    0.00    4.84
  15  -2 -10   -0.00    5.36
  15   2 -10    0.00    5.11
  15   2 -10    3.35    5.93
 -15   2  11   -0.00    5.74
  15  -2 -11   -0.00    5.36
  15  -2 -11    4.13    6.24
  15   2 -11    1.80    5.32
 -15  -2  11    0.33    4.89
 -15   2  12    1.25    5.57
  15  -2 -12   -0.00    5.17
  15  -2 -12    1.13    4.99
  15   2 -12    4.12    5.62
 -15  -2  12    0.00    3.84
 -15   2  13    1.32    5.49
  15  -2 -13    0.23    4.67
  15  -2 -13    1.44    5.83
  15   2 -13   10.85    7.05
 -15  -2  13    1.46    3.79
 -15   2  14    0.00    4.79
  15  -2 -14    3.17    5.18
  15  -2 -14    3.07    7.13
  15   2 -14    0.63    5.27
 -15  -2  14    0.00    5.74
 -15   2  15    8.93    7.40
  15  -2 -15    4.14    7.14
  15   2 -15    0.41    5.35
 -15  -2  15    8.63    6.55
 -15   2  16    0.34    4.75
  15  -2 -16   -0.00    6.72
  15   2 -16    6.72    6.54
 -15  -2  16    3.18    6.15
 -15   2  17    2.03    6.10
  15  -2 -17   -0.00    6.30
  15   2 -17    1.37    5.15
 -15  -2  17    7.03    5.69
  15  -2 -18   -0.00    4.73
 -15  -2  18    6.19    6.90
  15  -2 -19    6.39    5.98
 -15  -2  19    3.43    5.23
 -15  -2  20    3.82    5.38
  15  -3  -1    3.79    5.75
  15  -3  -1    2.78    4.79
  15   3  -1    5.07    5.41
  15  -3  -2    0.00    3.65
  15  -3  -2    0.46    5.17
  15   3  -2    0.14    4.41
  15  -3  -3   -0.00    4.16
  15  -3  -3    5.68    6.02
  15   3  -3   -0.00    4.33
  15  -3  -4    5.38    5.10
  15  -3  -4   -0.00    4.53
  15   3  -4   -0.00    5.26
  15  -3  -5    2.31    5.14
  15  -3  -5    3.59    5.96
  15   3  -5   -0.00    4.96
  15  -3  -6   -0.00    4.12
  15  -3  -6   -0.00    5.77
  15   3  -6   -0.00    4.46
 -15   3   7    4.99    6.47
  15  -3  -7    3.76    6.05
  15  -3  -7   -0.00    5.01
  15   3  -7   -0.00    5.13
 -15   3   8    3.07    5.61
  15  -3  -8    5.72    6.43
  15  -3  -8   -0.00    4.99
  15   3  -8    3.33    6.15
 -15   3   9    1.04    5.05
  15  -3  -9   -0.00    5.14
  15  -3  -9   -0.00    6.31
  15   3  -9   -0.00    4.78
 -15   3  10    2.79    7.76
  15  -3 -10    1.08    4.40
  15  -3 -10   12.18    9.00
  15   3 -10   -0.00    4.83
 -15   3  11   17.67    8.64
  15  -3 -11   18.78    8.69
  15  -3 -11    4.37    6.63
  15   3 -11   11.82    7.15
 -15   3  12    0.00    5.89
  15  -3 -12    0.04    4.93
  15  -3 -12    0.12    5.14
  15   3 -12    5.01    5.24
 -15   3  13   -0.00    5.72
  15  -3 -13    0.69    4.45
  15  -3 -13    5.35    6.27
  15   3 -13    0.00    5.78
 -15   3  14    0.19    4.66
  15  -3 -14    0.83    4.94
  15  -3 -14    1.95    4.90
  15   3 -14    4.04    5.92
 -15   3  15    8.28    7.01
  15  -3 -15   -0.00    6.02
  15  -3 -15    9.18    7.69
  15  -3 -16    9.28    7.79
 -15  -3  17    3.53    5.27
 -15  -3  18    0.18    4.77
 -15  -3  19    9.44    6.27
 -15  -3  20    1.87    6.43
 -15  -3  21   14.43    8.47
  15  -4  -1   -0.00    4.57
  15  -4  -1   -0.00    5.68
  15   4  -1    2.16    4.22
  15  -4  -2    1.42    4.01
  15  -4  -2   -0.00    4.35
  15   4  -2    5.04    6.27
  15  -4  -3   -0.00    4.62
  15  -4  -3    1.50    5.10
  15   4  -3   -0.00    4.63
  15  -4  -4   14.45    7.77
  15  -4  -4    3.69    7.35
  15   4  -4    0.00    4.97
  15  -4  -5    6.26    6.35
  15  -4  -5   -0.00    7.00
  15   4  -5    4.47    6.19
  15  -4  -6   -0.00    4.08
  15  -4  -6   -0.00    5.13
  15   4  -6    3.72    5.30
  15  -4  -7   -0.00    3.74
  15  -4  -7    1.96    5.01
  15   4  -7   -0.00    4.61
 -15   4   8    3.99    6.35
  15  -4  -8    5.22    5.55
  15  -4  -8    9.18    6.65
  15   4  -8    0.00    4.79
 -15   4   9    0.00    5.29
  15  -4  -9    2.56    5.46
  15  -4  -9    0.00    6.89
  15   4  -9    1.95    5.31
 -15   4  10    0.00    6.66
  15  -4 -10    0.00    4.19
  15  -4 -10   -0.00    5.38
  15   4 -10    2.98    5.04
 -15   4  11    7.37    7.28
  15  -4 -11    7.00    7.34
  15  -4 -11    8.10    8.50
 -15   4  12    0.00    6.36
  15  -4 -12    1.39    4.90
  15  -4 -12   -0.00    5.52
 -15   4  13    4.54    7.31
  15  -4 -13    5.76    6.38
  15  -4 -13    1.95    6.43
  15  -5  -1    3.82    5.33
  15   5  -1    4.65    5.35
  15  -5  -2   -0.00    4.52
  15  -5  -2   -0.00    5.25
  15   5  -2    0.20    3.09
  15  -5  -3    5.27    5.95
  15  -5  -3    2.37    6.09
  15   5  -3   -0.00    5.49
  15  -5  -4    1.50    5.19
  15  -5  -4   -0.00    3.99
  15   5  -4   -0.00    5.32
  15  -5  -5   -0.00    5.01
  15  -5  -5    2.50    5.97
  15  -5  -6    3.72    5.58
  15  -5  -6    5.97    6.66
  15  -5  -7    8.59    6.92
  15  -5  -7    8.88    7.92
  15  -5  -8    7.36    5.55
  15  -5  -8   -0.00    5.31
 -15   5   9   -0.00    7.51
  15  -5  -9   -0.00    5.57
  15  -5  -9   -0.00    7.22
 -15   5  10    2.23    4.96
  15  -5 -10   -0.00    5.52
  15  -6  -1    0.88    4.56
  15  -6  -2   -0.00    6.23
  15  -6  -3    0.00    4.66
  15  -6  -3   -0.00    6.67
  15  -6  -4    4.15    6.26
  15  -6  -4    0.00    5.67
  15  -6  -5   -0.00    4.86
  15  -6  -6   -0.00    5.11
  14   0  -1    4.05    5.44
  14   0  -1   -0.00    5.71
  14   0  -2   26.03    8.98
  14   0  -2   14.07    7.98
 -14   0   3    2.74    5.29
  14   0  -3    1.54    4.61
  14   0  -3    2.89    6.71
 -14   0   4   30.62    9.97
  14   0  -4   35.44   10.09
  14   0  -4   -0.00    5.91
 -14   0   5   -0.00    4.07
  14   0  -5   -0.00    4.96
  14   0  -5    0.00    5.07
 -14   0   6    5.29    6.26
  14   0  -6    0.00    5.27
  14   0  -6    4.45    6.38
 -14   0   7    0.00    5.63
  14   0  -7    0.00    4.88
  14   0  -7   -0.00    5.67
 -14   0   8    8.59    6.80
  14   0  -8    0.00    3.82
  14   0  -8    4.17    5.39
 -14   0   9    0.00    4.56
  14   0  -9    0.00    5.09
  14   0  -9    0.93    5.91
 -14   0  10    3.02    4.95
  14   0 -10    4.35    4.42
  14   0 -10   -0.00    6.48
 -14   0  11    2.54    5.20
  14   0 -11   -0.00    6.21
 -14   0  12    0.00    5.00
  14   0 -12    2.22    6.21
 -14   0  13   -0.00    4.11
  14   0 -13    0.34    5.35
 -14   0  14   13.49    8.12
  14   0 -14   11.05    7.56
 -14   0  15   -0.00    4.78
  14   0 -15    0.00    5.97
 -14   0  16    3.88    6.25
  14   0 -16    2.55    5.40
 -14   0  17    2.10    4.25
  14   0 -17    2.83    6.58
 -14   0  18   10.89    6.41
  14   0 -18   12.60    7.18
 -14   0  19   -0.00    4.60
  14   0 -19    5.46    7.59
 -14   0  20    7.40    6.88
  14   0 -20   10.15    7.75
 -14   0  21   -0.00    5.70
  14   0 -21    8.63    6.91
 -14   0  22   -0.00    5.30
  14   0 -22    2.67    6.07
  14   0 -23    0.00    5.53
  14   0 -24    2.07    7.07
  14  -1  -1    4.42    5.70
  14  -1  -1    0.19    4.34
  14   1  -1    1.99    4.42
  14   1  -1   -0.00    4.03
  14  -1  -2   -0.00    3.65
  14  -1  -2   -0.00    4.35
  14   1  -2    0.00    4.84
  14   1  -2   -0.00    3.12
  14  -1  -3    2.00    4.77
  14  -1  -3    1.91    4.70
  14   1  -3    3.03    4.95
  14   1  -3    7.36    5.84
 -14  -1   3    1.07    4.19
 -14   1   4    3.18    5.95
  14  -1  -4    3.48    4.80
  14  -1  -4    8.60    6.55
  14   1  -4    1.02    4.09
  14   1  -4   10.54    7.33
 -14  -1   4    3.55    5.39
 -14   1   5    1.65    4.98
  14  -1  -5   -0.00    5.21
  14  -1  -5   -0.00    6.31
  14   1  -5   -0.00    4.18
  14   1  -5   -0.00    4.89
 -14  -1   5   -0.00    4.97
 -14   1   6   15.38    7.87
  14  -1  -6    8.33    7.09
  14  -1  -6   10.72    7.71
  14   1  -6    9.28    6.57
  14   1  -6    5.37    6.76
 -14  -1   6   16.62    7.89
 -14   1   7    3.63    5.56
  14  -1  -7    0.41    5.26
  14  -1  -7    5.28    6.74
  14   1  -7    0.44    3.65
  14   1  -7    6.58    6.58
 -14  -1   7    3.02    4.18
 -14   1   8    0.97    4.15
  14  -1  -8    0.00    4.35
  14  -1  -8    4.48    5.31
  14   1  -8    3.97    5.42
  14   1  -8   -0.00    5.22
 -14  -1   8    0.50    3.85
 -14   1   9   -0.00    6.55
  14  -1  -9   -0.00    4.86
  14  -1  -9    2.65    6.65
  14   1  -9    1.75    4.84
  14   1  -9   -0.00    5.14
 -14  -1   9   -0.00    5.26
 -14   1  10    1.68    4.46
  14  -1 -10    7.22    5.53
  14  -1 -10   10.71    7.77
  14   1 -10    9.32    8.17
 -14  -1  10    7.87    6.36
 -14   1  11   -0.00    5.71
  14  -1 -11   -0.00    3.27
  14  -1 -11    3.79    5.65
  14   1 -11    3.88    6.24
 -14  -1  11    5.36    5.61
 -14   1  12    2.67    5.87
  14  -1 -12    4.83    5.81
  14   1 -12   10.01    7.42
 -14  -1  12    3.89    4.55
 -14   1  13   -0.00    5.41
  14  -1 -13   -0.00    5.74
  14   1 -13   -0.00    5.96
 -14  -1  13    0.44    4.70
 -14   1  14    2.05    4.56
  14  -1 -14   -0.00    5.27
  14   1 -14   -0.00    5.45
 -14  -1  14   -0.00    3.87
 -14   1  15    0.33    5.41
  14  -1 -15   -0.00    5.70
  14   1 -15   -0.00    6.03
 -14  -1  15    0.00    4.04
 -14   1  16    9.25    6.90
  14  -1 -16   -0.00    5.74
  14   1 -16    5.20    6.81
 -14  -1  16    7.31    5.92
 -14   1  17   -0.00    5.49
  14  -1 -17    1.23    5.66
  14   1 -17    1.94    6.92
 -14  -1  17    2.59    6.25
 -14   1  18   -0.00    4.77
  14  -1 -18   -0.00    6.32
  14   1 -18    1.74    6.59
 -14  -1  18    4.33    5.29
 -14   1  19    1.42    4.03
  14  -1 -19   -0.00    7.15
  14   1 -19   -0.00    5.68
 -14  -1  19   -0.00    5.63
 -14   1  20    5.79    5.90
  14  -1 -20    7.98    8.70
  14   1 -20   -0.00    5.31
 -14  -1  20    9.97    6.39
 -14   1  21    5.95    6.19
  14  -1 -21   -0.00    6.22
  14   1 -21    0.00    6.37
 -14  -1  21   -0.00    5.63
 -14   1  22    4.84    5.98
  14  -1 -22    1.77    5.19
  14   1 -22   -0.00    7.26
 -14  -1  22    0.05    5.31
  14   1 -23    2.33    5.62
 -14  -1  23    1.70    3.84
  14   1 -24   -0.00    5.86
  14   1 -25    0.80    6.34
  14   1 -26    2.88    5.41
  14  -2  -1    8.50    5.98
  14  -2  -1    5.82    7.06
  14   2  -1   -0.00    4.53
  14  -2  -2   14.97    7.56
  14  -2  -2    6.02    6.44
  14   2  -2   18.37    7.37
  14  -2  -3    2.44    4.28
  14  -2  -3    3.80    4.96
  14   2  -3    0.92    3.56
  14  -2  -4    7.21    6.61
  14  -2  -4    0.00    4.74
  14   2  -4    9.40    5.99
  14   2  -4    1.36    4.75
 -14   2   5    0.00    5.31
  14  -2  -5    1.74    4.59
  14  -2  -5    4.55    6.31
  14   2  -5    2.80    5.07
  14   2  -5   -0.00    5.75
 -14  -2   5    1.35    4.70
 -14   2   6   20.73    8.72
  14  -2  -6   19.44    8.09
  14  -2  -6    4.81    6.35
  14   2  -6    5.83    5.68
  14   2  -6    3.79    6.47
 -14  -2   6   11.14    6.74
 -14   2   7    1.63    5.62
  14  -2  -7    0.89    3.91
  14  -2  -7    1.72    4.37
  14   2  -7    0.15    3.49
  14   2  -7    0.70    5.20
 -14  -2   7   -0.00    4.56
 -14   2   8    6.30    5.79
  14  -2  -8    2.01    3.74
  14  -2  -8    6.29    6.98
  14   2  -8    9.08    5.92
  14   2  -8    6.80    6.62
 -14  -2   8    0.00    5.27
 -14   2   9    0.00    4.93
  14  -2  -9    2.19    4.73
  14  -2  -9   -0.00    5.93
  14   2  -9    0.00    5.74
 -14  -2   9   -0.00    5.64
 -14   2  10    0.17    4.18
  14  -2 -10    1.21    5.00
  14  -2 -10    0.23    5.26
  14   2 -10    0.00    4.26
 -14  -2  10    3.92    5.47
 -14   2  11    2.07    4.74
  14  -2 -11    0.48    5.30
  14  -2 -11    1.53    5.66
  14   2 -11    3.20    6.39
 -14  -2  11    2.32    5.95
 -14   2  12   -0.00    4.44
  14  -2 -12   17.16    7.63
  14  -2 -12    5.09    6.49
  14   2 -12    0.79    4.18
 -14  -2  12    6.24    6.25
 -14   2  13    4.34    6.00
  14  -2 -13   -0.00    6.86
  14   2 -13    8.77    7.02
 -14  -2  13   -0.00    4.73
 -14   2  14    2.64    5.90
  14  -2 -14    0.00    6.75
  14   2 -14    2.78    4.65
 -14  -2  14    2.37    4.83
 -14   2  15    0.00    5.51
  14  -2 -15   -0.00    5.59
  14   2 -15    1.84    5.30
 -14  -2  15    0.00    4.18
 -14   2  16    4.81    4.97
  14  -2 -16    5.08    6.46
  14   2 -16   -0.00    5.19
 -14  -2  16    7.26    6.12
 -14   2  17   -0.00    5.66
  14  -2 -17    1.39    6.41
  14   2 -17    1.74    6.14
 -14  -2  17    6.10    4.71
 -14   2  18    2.69    5.25
  14  -2 -18   -0.00    6.65
  14   2 -18    1.61    5.63
 -14  -2  18    0.00    4.46
 -14   2  19    7.99    7.19
  14  -2 -19    0.94    6.64
  14   2 -19   -0.00    4.90
 -14  -2  19   -0.00    4.79
 -14   2  20    0.42    5.19
  14  -2 -20    1.54    6.25
  14   2 -20   -0.00    6.98
 -14  -2  20   -0.00    4.91
 -14   2  21   -0.00    6.36
  14   2 -21    1.51    4.68
 -14  -2  21    4.24    5.21
  14   2 -22    9.74    6.97
 -14  -2  22    0.13    5.90
  14   2 -23    2.67    6.04
 -14  -2  23    1.05    6.30
  14   2 -24    5.40    7.40
  14   2 -25    2.70    6.35
  14   2 -26   -0.00    4.41
  14  -3  -1   -0.00    4.88
  14  -3  -1   -0.00    5.66
  14   3  -1   -0.00    4.04
  14  -3  -2   -0.00    4.40
  14  -3  -2   -0.00    4.66
  14   3  -2    2.30    4.47
  14  -3  -3   11.61    7.25
  14  -3  -3   -0.00    5.37
  14   3  -3    0.96    4.60
  14  -3  -4   -0.00    4.07
  14  -3  -4    0.00    5.76
  14   3  -4   -0.00    5.52
 -14   3   5    1.69    3.23
  14  -3  -5    0.52    4.56
  14  -3  -5    1.58    4.95
  14   3  -5    2.43    4.92
 -14   3   6   29.71   10.51
  14  -3  -6    9.58    7.05
  14  -3  -6    3.44    6.20
  14   3  -6    7.59    7.22
 -14   3   7    0.00    4.42
  14  -3  -7    2.03    5.14
  14  -3  -7   -0.00    4.52
  14   3  -7    0.43    5.20
 -14   3   8    4.88    5.74
  14  -3  -8    2.70    4.57
  14  -3  -8    8.22    7.15
  14   3  -8    5.79    5.95
 -14   3   9    6.34    6.16
  14  -3  -9    5.47    5.12
  14  -3  -9    3.04    5.70
  14   3  -9    6.24    6.09
 -14   3  10    8.09    6.62
  14  -3 -10    9.79    6.98
  14  -3 -10    9.65    7.23
  14   3 -10   -0.00    5.07
 -14  -3  10    4.96    5.48
 -14   3  11    0.20    5.12
  14  -3 -11   11.75    7.85
  14  -3 -11    3.53    7.60
  14   3 -11    2.69    5.81
 -14  -3  11    8.70    6.35
 -14   3  12    0.00    6.04
  14  -3 -12    2.42    5.27
  14  -3 -12    4.45    5.89
  14   3 -12    2.34    5.04
 -14  -3  12    0.96    4.00
 -14   3  13   -0.00    5.09
  14  -3 -13    1.89    5.25
  14  -3 -13   -0.00    5.70
  14   3 -13    2.07    5.78
 -14  -3  13    2.37    4.57
 -14   3  14    0.00    4.58
  14  -3 -14    1.80    5.46
  14   3 -14    3.20    4.73
 -14  -3  14    2.20    4.90
 -14   3  15    4.93    6.89
  14  -3 -15    1.32    4.92
  14   3 -15    0.07    5.36
 -14  -3  15   -0.00    4.06
 -14   3  16    5.39    6.88
  14  -3 -16    0.00    6.51
  14   3 -16    6.83    7.55
 -14  -3  16    1.02    5.09
 -14   3  17   -0.00    5.93
  14  -3 -17    6.60    6.75
  14   3 -17   -0.00    5.70
 -14  -3  17    0.00    5.33
 -14   3  18   -0.00    5.43
  14   3 -18    2.81    6.54
 -14  -3  18   -0.00    5.55
 -14   3  19    4.42    5.73
  14   3 -19   -0.00    5.81
 -14  -3  19    4.95    6.22
 -14   3  20   17.87    9.14
  14   3 -20    5.03    7.51
 -14  -3  20    3.36    5.99
  14   3 -21    0.78    4.36
 -14  -3  21    1.73    5.65
  14   3 -22   -0.00    4.51
 -14  -3  22    0.00    5.04
  14   3 -23    5.41    6.74
 -14  -3  23   -0.00    5.55
 -14  -3  24    0.00    6.25
  14  -4  -1    5.29    6.35
  14  -4  -1    3.55    5.67
  14   4  -1   -0.00    4.54
  14  -4  -2    3.65    5.45
  14  -4  -2   12.59    7.65
  14   4  -2    7.45    6.69
  14  -4  -3   -0.00    4.21
  14  -4  -3    6.80    6.60
  14   4  -3   -0.00    4.30
  14  -4  -4    8.41    5.61
  14  -4  -4    6.43    5.99
  14   4  -4   -0.00    5.12
  14  -4  -5   -0.00    3.94
  14  -4  -5    2.73    5.76
  14   4  -5   -0.00    3.89
 -14   4   6   -0.00    5.36
  14  -4  -6   -0.00    4.32
  14  -4  -6    0.36    4.97
  14   4  -6   -0.00    5.05
 -14   4   7    8.81    7.86
  14  -4  -7    0.00    5.28
  14  -4  -7    4.27    6.87
  14   4  -7   10.71    5.76
 -14   4   8    4.95    5.18
  14  -4  -8    9.59    7.07
  14  -4  -8    0.00    6.26
  14   4  -8    0.81    4.40
 -14   4   9    0.00    6.21
  14  -4  -9   14.39    8.27
  14  -4  -9    0.00    5.83
  14   4  -9    2.14    4.47
 -14   4  10    8.43    7.70
  14  -4 -10   10.20    6.88
  14  -4 -10    1.38    5.87
  14   4 -10    6.37    6.64
 -14   4  11   -0.00    4.29
  14  -4 -11    0.95    4.82
  14  -4 -11    2.55    5.89
  14   4 -11   -0.00    4.44
 -14   4  12   13.17    8.24
  14  -4 -12   11.32    6.57
  14  -4 -12    8.36    8.30
  14   4 -12   10.43    6.95
 -14   4  13    5.97    6.56
  14  -4 -13   10.39    6.59
  14  -4 -13   14.34    9.87
  14   4 -13    6.51    7.14
 -14   4  14    7.66    7.87
  14  -4 -14   20.46    9.40
  14  -4 -14   10.36    7.93
  14   4 -14   11.78    7.69
 -14   4  15    0.87    4.64
  14  -4 -15    0.96    6.91
  14   4 -15   -0.00    3.78
 -14   4  16    1.21    6.29
  14   4 -16    0.00    6.77
 -14  -4  16    7.77    6.36
 -14   4  17    1.41    4.55
  14   4 -17    0.00    5.68
 -14  -4  17    0.83    4.53
 -14   4  18   -0.00    5.15
  14   4 -18    4.48    5.81
 -14  -4  18   -0.00    5.04
  14   4 -19   -0.00    4.68
 -14  -4  19    1.45    5.43
  14   4 -20    0.00    6.18
 -14  -4  20   -0.00    5.45
  14   4 -21   -0.00    5.51
 -14  -4  21    0.64    4.27
 -14  -4  22   -0.00    5.39
 -14  -4  23   -0.00    5.02
 -14  -4  24    9.63    6.41
  14  -5  -1    5.96    5.66
  14  -5  -1    5.62    8.54
  14   5  -1    0.00    4.44
  14  -5  -2   -0.00    4.15
  14  -5  -2   -0.00    6.77
  14   5  -2    0.00    5.99
  14  -5  -3   -0.00    5.27
  14  -5  -3   -0.00    4.67
  14   5  -3    1.66    5.51
  14  -5  -4    2.32    5.75
  14  -5  -4   -0.00    5.54
  14   5  -4   -0.00    4.74
  14  -5  -5   23.39    9.27
  14  -5  -5    8.04    7.88
  14   5  -5   12.01    6.50
  14  -5  -6    5.14    5.67
  14  -5  -6   12.99    8.77
  14   5  -6    3.89    4.56
 -14   5   7    2.86    5.59
  14  -5  -7    2.18    5.07
  14  -5  -7    3.45    6.04
  14   5  -7    0.14    4.73
 -14   5   8   -0.00    4.70
  14  -5  -8   -0.00    5.11
  14  -5  -8    6.33    5.85
  14   5  -8    0.00    3.94
 -14   5   9   14.44    7.67
  14  -5  -9    0.00    5.02
  14  -5  -9   -0.00    6.79
  14   5  -9   -0.00    5.02
 -14   5  10   29.83   10.55
  14  -5 -10    3.46    5.25
  14  -5 -10    3.02    7.50
  14   5 -10    0.00    4.68
 -14   5  11    0.00    5.67
  14  -5 -11   -0.00    5.91
  14  -5 -11    2.42    6.19
  14   5 -11    3.69    5.36
 -14   5  12    8.82    7.61
  14  -5 -12    6.42    7.02
  14   5 -12    1.49    4.44
 -14   5  13    2.09    5.88
  14  -5 -13    2.06    5.69
  14   5 -13    1.15    5.47
 -14   5  14    0.54    5.30
  14  -5 -14   -0.00    4.61
  14   5 -14    0.31    4.84
 -14   5  15    3.39    5.67
  14  -5 -15   -0.00    5.90
  14   5 -15    0.00    4.14
 -14   5  16   15.27    9.37
  14  -5 -16   10.04    7.23
  14   5 -16    6.33    6.16
 -14   5  17    1.59    6.25
  14   5 -17    5.05    6.14
  14   5 -18   -0.00    4.34
 -14  -5  23    1.76    5.31
 -14  -5  24    1.74    6.13
  14  -6  -1    4.73    5.79
  14   6  -1    0.00    4.44
  14  -6  -2   -0.00    4.78
  14   6  -2    2.39    4.90
  14  -6  -3    9.13    6.47
  14  -6  -3    0.79    6.19
  14   6  -3    3.24    5.04
  14  -6  -4   10.77    6.94
  14  -6  -4    0.82    6.84
  14   6  -4    3.64    4.67
  14  -6  -5    7.95    6.61
  14  -6  -5    0.00    5.73
  14   6  -5    3.93    5.07
  14  -6  -6    6.16    6.39
  14  -6  -6   -0.00    5.75
  14   6  -6   -0.00    4.11
  14  -6  -7    4.80    5.25
  14  -6  -7    9.95    7.02
  14   6  -7    3.36    4.52
  14  -6  -8   -0.00    4.24
  14   6  -8    0.55    4.10
 -14   6   9    1.95    6.67
  14  -6  -9    0.00    5.60
  14   6  -9    2.81    4.40
 -14   6  10   -0.00    5.11
  14  -6 -10    0.00    4.85
  14   6 -10   -0.00    4.33
 -14   6  11    2.12    5.31
  14  -6 -11   10.51    6.71
  14   6 -11    1.06    4.46
 -14   6  12   -0.00    4.01
  14  -6 -12    3.31    5.07
  14   6 -12    4.31    5.66
 -14   6  13    0.00    4.64
  14  -6 -13    0.28    4.79
  14   6 -13   -0.00    3.11
 -14   6  14    0.00    5.91
  14  -6 -14    3.69    5.91
  14   6 -14    0.00    5.36
  14  -7  -1    1.14    5.76
  14   7  -1    0.28    4.62
  14  -7  -2   -0.00    5.02
  14   7  -2    0.00    4.38
  14  -7  -3    3.36    5.11
  14   7  -3    2.56    4.96
  14  -7  -4    4.17    5.41
  14   7  -4    3.04    5.09
  14  -7  -5    2.40    6.07
  14   7  -5    8.23    5.75
  14  -7  -6   -0.00    7.02
  14   7  -6    5.44    4.96
  14  -7  -7    0.00    5.08
  14   7  -7    0.16    4.54
  14  -7  -8    5.15    6.71
  14   7  -8    4.63    4.73
  14  -7  -9    9.19    7.24
  14   7  -9    5.26    5.54
 -14   7  10   -0.00    4.82
  14  -7 -10   -0.00    5.64
  14   7 -10   -0.00    4.82
 -14   7  11    1.50    4.32
  14  -7 -11    2.34    5.89
  14   7 -11    5.70    5.75
  14  -8  -1    5.49    6.43
  14   8  -1   -0.00    4.50
  14  -8  -2    1.95    5.15
  14   8  -2    3.63    4.61
  14  -8  -3    0.00    5.53
  14   8  -3    8.96    6.32
  14  -8  -4    1.01    6.18
  14   8  -4   -0.00    4.19
  14  -8  -5    3.70    6.42
  14   8  -5    6.75    4.93
  14  -8  -6    0.00    5.80
  14   8  -6    1.35    3.87
  13   0  -1   32.96    9.95
  13   0  -1   39.96   11.05
 -13   0   2    4.17    4.59
  13   0  -2   -0.00    3.05
  13   0  -2    4.19    4.96
 -13   0   3   14.93    7.43
  13   0  -3    0.00    4.47
  13   0  -3    2.29    6.07
 -13   0   4    0.06    4.24
  13   0  -4    1.96    3.68
  13   0  -4    0.00    5.24
 -13   0   5    4.86    5.60
  13   0  -5    4.31    5.71
  13   0  -5    0.00    5.67
 -13   0   6   -0.00    4.20
  13   0  -6    1.55    4.22
  13   0  -6    0.98    5.26
 -13   0   7   19.56    8.53
  13   0  -7   18.50    7.81
  13   0  -7    6.76    6.11
 -13   0   8   -0.00    3.80
  13   0  -8    0.00    4.38
  13   0  -8   -0.00    4.73
 -13   0   9    0.00    3.24
  13   0  -9    5.11    5.42
 -13   0  10    7.37    6.48
  13   0 -10    3.17    5.75
 -13   0  11   15.32    8.17
 -13   0  12    7.27    5.68
  13   0 -12    0.00    5.11
 -13   0  13   13.60    7.70
  13   0 -13    2.91    5.20
 -13   0  14   -0.00    4.00
  13   0 -14   -0.00    4.11
 -13   0  15    1.14    4.37
  13   0 -15    1.22    4.72
 -13   0  16   -0.00    4.85
  13   0 -16   -0.00    5.14
 -13   0  17    6.42    6.07
  13   0 -17   19.11    9.05
 -13   0  18    0.52    4.93
  13   0 -18   -0.00    5.76
 -13   0  19   10.82    6.83
  13   0 -19   -0.00    6.77
 -13   0  20   -0.00    5.17
  13   0 -20    1.69    6.03
 -13   0  21    4.00    5.44
  13   0 -21    4.95    6.43
 -13   0  22    3.00    5.36
  13   0 -22    0.95    6.30
 -13   0  23   10.74    7.79
  13   0 -23   17.93   10.35
 -13   0  24   -0.00    4.74
  13   0 -24    0.08    5.93
 -13   0  25    0.00    5.90
  13   0 -25    8.52    7.66
  13  -1  -1    3.00    4.24
  13  -1  -1    6.10    5.35
  13   1  -1   11.57    6.15
  13   1  -1   -0.00    4.83
  13  -1  -2    0.60    4.42
  13  -1  -2    0.00    4.97
  13   1  -2    0.90    3.87
  13   1  -2    1.35    4.88
 -13  -1   2   -0.00    4.43
 -13   1   3    0.00    4.69
  13  -1  -3   10.71    6.41
  13  -1  -3    2.78    6.28
  13   1  -3    2.37    4.82
  13   1  -3    8.27    6.71
 -13  -1   3    6.41    5.66
 -13   1   4   -0.00    5.14
  13  -1  -4    1.52    5.37
  13  -1  -4    1.40    5.24
  13   1  -4    3.37    4.10
  13   1  -4    0.51    3.79
 -13  -1   4    2.49    4.29
 -13   1   5   64.18   14.03
  13  -1  -5   43.37   11.82
  13  -1  -5   45.15   12.14
  13   1  -5   26.50    9.69
  13   1  -5   26.87    9.86
 -13  -1   5   27.36    9.79
 -13   1   6    1.70    5.78
  13  -1  -6    0.67    4.77
  13  -1  -6    3.97    5.15
  13   1  -6    4.96    4.75
  13   1  -6    4.40    5.62
 -13  -1   6    0.00    4.93
 -13   1   7    6.88    6.76
  13  -1  -7    4.51    4.67
  13  -1  -7   -0.00    4.37
  13   1  -7    0.88    4.23
  13   1  -7   -0.00    4.68
 -13  -1   7   -0.00    5.62
 -13   1   8   -0.00    3.78
  13  -1  -8   -0.00    4.56
  13  -1  -8   -0.00    4.81
  13   1  -8    4.22    5.17
 -13  -1   8    1.11    4.88
 -13   1   9   11.75    7.18
  13  -1  -9   10.86    6.84
  13  -1  -9   16.24    8.46
  13   1  -9   10.99    7.30
 -13  -1   9   17.42    8.41
 -13   1  10    4.79    6.22
  13  -1 -10    0.80    4.07
  13   1 -10    1.26    5.00
 -13  -1  10    2.64    5.90
 -13   1  11    5.15    5.74
  13  -1 -11    3.51    5.89
  13   1 -11    0.48    5.26
 -13  -1  11   10.30    7.30
 -13   1  12    7.66    6.27
  13  -1 -12    8.00    7.07
  13   1 -12   -0.00    5.37
 -13  -1  12   -0.00    4.58
 -13   1  13   -0.00    5.78
  13  -1 -13   -0.00    6.22
  13   1 -13    1.41    5.17
 -13  -1  13    8.79    7.03
 -13   1  14    5.69    5.09
  13  -1 -14    0.56    4.55
  13   1 -14   -0.00    4.73
 -13  -1  14    1.18    4.66
 -13   1  15   13.92    7.85
  13  -1 -15   11.73    8.05
  13   1 -15   19.01    8.74
 -13  -1  15   15.07    7.85
 -13   1  16    1.48    6.08
  13  -1 -16   -0.00    7.22
  13   1 -16    1.26    5.26
 -13  -1  16    0.35    3.26
 -13   1  17   -0.00    3.27
  13  -1 -17   -0.00    3.96
  13   1 -17   -0.00    4.98
 -13  -1  17   -0.00    5.02
 -13   1  18   -0.00    5.34
  13  -1 -18    2.62    7.29
  13   1 -18    7.53    7.23
 -13  -1  18    1.97    5.20
 -13   1  19    4.69    6.45
  13  -1 -19    0.92    5.43
  13   1 -19    1.54    5.76
 -13  -1  19   20.43    8.58
 -13   1  20    8.85    6.51
  13  -1 -20    4.27    6.71
  13   1 -20    0.26    4.90
 -13  -1  20    0.00    4.99
 -13   1  21    3.16    6.04
  13  -1 -21    1.52    7.50
  13   1 -21    8.52    6.93
 -13  -1  21    4.12    5.95
 -13   1  22    8.88    6.65
  13  -1 -22    0.00    5.00
  13   1 -22    2.81    5.13
 -13  -1  22    2.70    5.47
 -13   1  23   -0.00    3.86
  13  -1 -23   -0.00    5.91
  13   1 -23    1.22    5.47
 -13  -1  23    0.00    5.26
 -13   1  24   -0.00    5.48
  13   1 -24    0.00    6.89
 -13  -1  24    3.57    6.29
 -13   1  25    5.06    7.69
  13   1 -25    4.82    5.89
 -13  -1  25    8.42    6.84
  13   1 -26   -0.00    4.13
 -13  -1  26    0.00    5.96
  13   1 -27    1.54    5.76
  13  -2  -1   28.75    9.61
  13  -2  -1   33.10   10.82
  13   2  -1   33.44    9.75
  13   2  -1   18.93    8.09
 -13  -2   1   16.59    7.40
  13  -2  -2    0.84    3.64
  13  -2  -2    0.00    5.53
  13   2  -2   -0.00    4.29
  13   2  -2    0.00    5.15
 -13  -2   2   -0.00    4.06
  13  -2  -3    8.11    5.27
  13  -2  -3   -0.00    4.64
  13   2  -3    9.76    6.16
  13   2  -3    1.43    4.24
 -13  -2   3    4.79    5.55
 -13   2   4   12.24    7.00
  13  -2  -4    4.61    5.59
  13  -2  -4    5.89    5.43
  13   2  -4    8.30    5.41
  13   2  -4    0.12    4.43
 -13  -2   4   -0.00    5.60
 -13   2   5   -0.00    5.12
  13  -2  -5   -0.00    4.31
  13  -2  -5    0.81    4.81
  13   2  -5   -0.00    3.50
  13   2  -5    4.95    5.49
 -13  -2   5   -0.00    4.53
 -13   2   6    2.92    5.16
  13  -2  -6   -0.00    3.98
  13  -2  -6   -0.00    6.76
  13   2  -6    0.00    4.81
  13   2  -6    1.91    4.43
 -13  -2   6    3.67    5.49
 -13   2   7   16.46    7.79
  13  -2  -7   13.97    7.62
  13  -2  -7    8.52    7.82
  13   2  -7   15.35    8.07
 -13  -2   7   17.31    7.74
 -13   2   8    2.37    4.29
  13  -2  -8    5.59    5.93
  13  -2  -8    9.61    7.08
  13   2  -8    2.38    5.49
 -13  -2   8    1.79    3.98
 -13   2   9    1.51    6.20
  13  -2  -9    0.85    3.89
  13  -2  -9    0.00    5.41
  13   2  -9    0.00    5.58
 -13  -2   9    0.94    3.63
 -13   2  10   -0.00    4.48
  13  -2 -10   -0.00    5.25
  13  -2 -10   -0.00    4.44
  13   2 -10    0.61    4.18
 -13  -2  10    2.36    4.85
 -13   2  11   14.61    8.11
  13  -2 -11    7.02    7.10
  13   2 -11   18.54    9.39
 -13  -2  11   32.65    9.73
 -13   2  12    1.58    5.99
  13  -2 -12    4.27    5.92
  13   2 -12    1.69    6.95
 -13  -2  12    0.18    3.26
 -13   2  13    2.51    5.16
  13  -2 -13    8.97    7.52
  13   2 -13   13.94    6.99
 -13  -2  13   14.29    7.65
 -13   2  14   -0.00    4.63
  13  -2 -14    0.00    5.98
  13   2 -14    0.00    4.10
 -13  -2  14   -0.00    4.94
 -13   2  15    0.54    4.62
  13  -2 -15    4.05    6.20
  13   2 -15    6.64    6.09
 -13  -2  15    7.03    6.61
 -13   2  16   -0.00    5.55
  13  -2 -16    0.13    5.65
  13   2 -16   -0.00    5.86
 -13  -2  16   -0.00    4.83
 -13   2  17    4.27    6.97
  13  -2 -17    2.57    5.91
  13   2 -17    1.70    6.20
 -13  -2  17    7.15    5.98
 -13   2  18   -0.00    3.02
  13   2 -18    1.26    5.13
 -13  -2  18   -0.00    5.62
 -13   2  19    8.62    6.51
  13  -2 -19    1.37    5.78
  13   2 -19    3.64    6.30
 -13  -2  19    7.38    6.79
 -13   2  20   -0.00    4.03
  13  -2 -20    1.33    5.10
  13   2 -20   -0.00    4.81
 -13  -2  20    3.72    5.76
 -13   2  21    0.00    4.79
  13  -2 -21    1.22    5.51
  13   2 -21   -0.00    5.08
 -13  -2  21    8.78    7.81
 -13   2  22    6.63    5.61
  13   2 -22    0.00    6.33
 -13  -2  22    0.00    4.55
 -13   2  23    0.00    5.19
  13   2 -23    7.54    6.68
 -13  -2  23   11.70    6.74
 -13   2  24    5.94    5.71
  13   2 -24    2.21    7.14
 -13  -2  24    0.20    3.76
  13   2 -25    2.25    5.46
 -13  -2  25   -0.00    6.00
  13   2 -26    0.81    6.72
 -13  -2  26    3.55    6.20
  13   2 -27    1.96    6.40
  13   2 -28    0.00    6.18
  13  -3  -1   12.22    6.36
  13  -3  -1    5.59    6.01
  13   3  -1    3.01    5.71
  13  -3  -2    0.41    4.42
  13  -3  -2   -0.00    5.36
  13   3  -2    1.44    4.27
  13  -3  -3   -0.00    3.56
  13  -3  -3   18.24    8.88
  13   3  -3   -0.00    4.22
  13   3  -3    2.86    5.43
 -13   3   4    3.72    5.83
  13  -3  -4    2.34    4.48
  13  -3  -4   -0.00    5.35
  13   3  -4    5.60    5.55
  13   3  -4   -0.00    4.84
 -13   3   5    8.53    6.49
  13  -3  -5    5.97    6.19
  13  -3  -5   34.35   10.95
  13   3  -5   23.25    8.01
  13   3  -5    1.78    4.71
 -13  -3   5   15.98    7.50
 -13   3   6   -0.00    4.46
  13  -3  -6    5.18    6.15
  13  -3  -6    1.38    5.28
  13   3  -6    4.66    4.59
  13   3  -6    4.28    5.70
 -13  -3   6    1.95    4.93
 -13   3   7    9.29    5.68
  13  -3  -7    7.98    5.91
  13  -3  -7    1.72    5.98
  13   3  -7    5.19    5.23
 -13  -3   7    1.70    5.13
 -13   3   8    1.79    5.92
  13  -3  -8   -0.00    3.62
  13  -3  -8   -0.00    3.83
  13   3  -8    5.57    6.40
 -13  -3   8   -0.00    4.19
 -13   3   9   12.78    7.93
  13  -3  -9    3.65    5.15
  13  -3  -9    0.61    5.84
  13   3  -9    9.24    6.46
 -13  -3   9   16.21    7.29
 -13   3  10    4.55    5.78
  13  -3 -10    1.65    4.21
  13  -3 -10    2.51    5.57
  13   3 -10    0.00    4.82
 -13  -3  10   10.82    6.43
 -13   3  11    7.51    7.36
  13  -3 -11    7.70    6.14
  13  -3 -11    7.34    6.99
  13   3 -11   14.15    6.93
 -13  -3  11   10.94    7.11
 -13   3  12    3.19    4.77
  13  -3 -12    0.00    5.45
  13   3 -12   -0.00    3.20
 -13  -3  12   -0.00    4.92
 -13   3  13    0.00    6.24
  13  -3 -13    0.00    5.57
  13   3 -13    0.00    5.16
 -13  -3  13    6.96    5.48
 -13   3  14   -0.00    5.42
  13  -3 -14   12.49    7.87
  13   3 -14    0.00    5.61
 -13  -3  14    2.03    3.96
 -13   3  15   14.07    7.72
  13  -3 -15    4.50    6.96
  13   3 -15   19.46    9.28
 -13  -3  15   30.44   10.11
 -13   3  16    0.00    5.81
  13  -3 -16    0.74    5.04
  13   3 -16   -0.00    3.50
 -13  -3  16    2.28    4.93
 -13   3  17   -0.00    3.60
  13  -3 -17   11.07    7.87
  13   3 -17   -0.00    4.60
 -13  -3  17    4.50    5.40
 -13   3  18    3.08    5.77
  13  -3 -18    6.53    6.65
  13   3 -18   -0.00    3.31
 -13  -3  18    0.00    6.10
 -13   3  19   12.03    8.70
  13  -3 -19    1.44    5.08
  13   3 -19   11.21    7.25
 -13  -3  19   17.14    8.05
 -13   3  20    0.00    5.66
  13   3 -20    1.36    5.11
 -13  -3  20    7.22    6.23
 -13   3  21    0.00    5.26
  13   3 -21   -0.00    5.37
 -13  -3  21    3.25    4.76
 -13   3  22   -0.00    5.38
  13   3 -22   -0.00    5.32
 -13  -3  22   -0.00    5.21
 -13   3  23    4.20    6.33
  13   3 -23    3.56    6.30
 -13  -3  23    2.20    5.18
  13   3 -24    5.91    6.01
 -13  -3  24    0.00    4.66
  13   3 -25    6.15    6.14
 -13  -3  25    6.33    5.47
  13   3 -26   -0.00    5.16
 -13  -3  26    3.65    5.61
  13   3 -27    1.06    5.95
  13   3 -28   -0.00    5.78
  13   3 -29    7.83    7.60
  13  -4  -1   19.20    7.98
  13  -4  -1   12.12    7.64
  13   4  -1    8.16    5.19
  13  -4  -2    3.97    5.50
  13  -4  -2   12.51    7.53
  13   4  -2    6.01    5.19
  13  -4  -3   -0.00    5.81
  13  -4  -3    4.23    5.82
  13   4  -3    2.74    4.59
  13  -4  -4   -0.00    5.47
  13  -4  -4    4.75    5.71
  13   4  -4    0.29    4.70
 -13   4   5    2.60    5.48
  13  -4  -5   -0.00    4.91
  13  -4  -5    0.69    5.20
  13   4  -5   -0.00    5.12
 -13   4   6   -0.00    3.64
  13  -4  -6    2.76    5.44
  13  -4  -6    5.07    6.22
  13   4  -6   -0.00    5.30
 -13   4   7   14.68    7.81
  13  -4  -7   15.18    8.25
  13  -4  -7    7.98    6.63
  13   4  -7   14.75    7.31
 -13   4   8    9.00    7.31
  13  -4  -8    4.58    4.95
  13  -4  -8    3.18    5.93
  13   4  -8    3.03    4.66
 -13   4   9   -0.00    5.10
  13  -4  -9    1.60    4.43
  13  -4  -9   -0.00    5.74
 -13   4  10   -0.00    4.70
  13  -4 -10    0.06    4.04
  13  -4 -10    1.24    5.20
  13   4 -10   -0.00    6.05
 -13  -4  10    8.20    5.65
 -13   4  11   12.39    7.83
  13  -4 -11    0.00    5.29
  13  -4 -11    0.00    6.52
  13   4 -11   15.58    7.65
 -13  -4  11   14.31    6.84
 -13   4  12    1.41    5.20
  13  -4 -12    2.10    6.63
  13  -4 -12    6.58    6.79
  13   4 -12    2.80    5.60
 -13  -4  12    7.29    5.92
 -13   4  13    4.75    6.42
  13  -4 -13   13.67    7.70
  13  -4 -13    7.12    8.02
  13   4 -13    0.27    3.38
 -13  -4  13   14.44    7.21
 -13   4  14   -0.00    6.05
  13  -4 -14    4.63    6.65
  13   4 -14    0.00    3.51
 -13  -4  14   -0.00    4.41
 -13   4  15   -0.00    5.86
  13  -4 -15    0.56    5.04
  13   4 -15    3.52    6.05
 -13  -4  15   -0.00    4.55
 -13   4  16    2.29    5.31
  13  -4 -16    6.58    7.66
  13   4 -16    0.41    3.90
 -13  -4  16   -0.00    4.68
 -13   4  17   13.57    7.71
  13   4 -17    2.72    6.54
 -13  -4  17    5.61    5.86
 -13   4  18   -0.00    6.07
  13   4 -18   -0.00    3.84
 -13  -4  18   11.30    6.24
 -13   4  19   -0.00    5.92
  13   4 -19    6.22    6.78
 -13  -4  19   -0.00    4.67
 -13   4  20    5.89    6.75
  13   4 -20   -0.00    5.67
 -13  -4  20    2.11    4.87
 -13   4  21    1.28    5.06
  13   4 -21    1.04    5.34
 -13  -4  21    3.13    5.94
 -13   4  22    9.00    7.19
  13   4 -22   -0.00    4.15
 -13  -4  22    0.80    4.92
  13   4 -23    6.70    6.99
 -13  -4  23    1.60    5.28
  13   4 -24    0.00    5.55
 -13  -4  24   -0.00    4.71
  13   4 -25    2.84    6.97
 -13  -4  25   -0.00    5.99
  13   4 -26   -0.00    5.78
 -13  -4  26   -0.00    5.62
  13   4 -27    7.54    7.26
  13  -5  -1    7.14    6.08
  13  -5  -1    1.14    5.27
  13   5  -1    1.62    5.17
  13  -5  -2    8.54    6.32
  13  -5  -2   -0.00    6.22
  13   5  -2    2.40    4.94
  13  -5  -3    9.62    6.94
  13  -5  -3    2.84    6.29
  13   5  -3   -0.00    4.17
  13  -5  -4    1.96    4.36
  13  -5  -4    2.84    5.59
  13   5  -4    0.00    4.52
  13  -5  -5   26.49    9.02
  13  -5  -5   -0.00    6.73
  13   5  -5    0.00    4.74
 -13   5   6    1.58    4.22
  13  -5  -6    0.00    5.22
  13  -5  -6   -0.00    6.15
  13   5  -6   -0.00    4.31
 -13   5   7    4.97    6.85
  13  -5  -7   -0.00    4.26
  13  -5  -7   -0.00    5.88
  13   5  -7    1.72    4.54
 -13   5   8   -0.00    5.68
  13  -5  -8    4.96    5.61
  13  -5  -8    2.07    6.63
  13   5  -8    3.23    4.97
 -13   5   9    0.00    5.91
  13  -5  -9   15.20    7.72
  13  -5  -9   11.90    8.28
  13   5  -9    2.83    6.31
 -13   5  10   22.59    9.18
  13  -5 -10   15.15    8.01
  13  -5 -10   18.58    9.95
  13   5 -10   12.79    6.71
 -13   5  11    1.33    4.82
  13  -5 -11    5.66    6.63
  13  -5 -11    3.56    7.49
  13   5 -11    6.14    5.07
 -13   5  12    2.90    6.33
  13  -5 -12    2.27    5.96
  13  -5 -12    0.67    5.24
  13   5 -12    2.08    5.22
 -13   5  13    1.89    4.38
  13  -5 -13    3.88    5.79
  13  -5 -13   -0.00    5.21
  13   5 -13   -0.00    5.62
 -13   5  14    9.72    6.71
  13  -5 -14    6.42    6.82
  13   5 -14    4.88    6.12
 -13   5  15    5.05    7.14
  13   5 -15    6.15    6.33
 -13   5  16   -0.00    4.92
  13   5 -16    0.43    3.78
 -13  -5  16   -0.00    4.98
 -13   5  17   -0.00    6.13
  13   5 -17   -0.00    5.63
 -13  -5  17    0.54    5.13
 -13   5  18   -0.00    4.22
  13   5 -18    4.50    6.32
 -13  -5  18    2.55    5.06
 -13   5  19    2.97    5.65
  13   5 -19   16.45    7.76
 -13  -5  19    3.14    4.78
 -13   5  20    1.72    5.92
  13   5 -20    4.17    5.77
 -13  -5  20    5.37    5.27
 -13   5  21   -0.00    5.52
  13   5 -21    1.80    5.41
 -13  -5  21   -0.00    4.75
  13   5 -22    0.49    4.17
 -13  -5  22    2.41    5.70
  13   5 -23   -0.00    6.73
 -13  -5  23   -0.00    5.39
  13   5 -24    0.00    5.69
 -13  -5  24    0.23    4.30
 -13  -5  25    1.77    5.52
 -13  -5  26   -0.00    5.50
  13  -6  -1    6.35    5.63
  13   6  -1    4.36    4.94
  13  -6  -2    3.67    6.08
  13  -6  -2    6.74    6.86
  13   6  -2    2.31    4.31
  13  -6  -3   -0.00    3.94
  13  -6  -3    3.35    6.15
  13   6  -3    1.89    4.10
  13  -6  -4    1.42    5.46
  13  -6  -4    0.00    6.15
  13   6  -4    2.31    4.52
  13  -6  -5   -0.00    4.43
  13  -6  -5    1.22    4.99
  13   6  -5   -0.00    4.09
  13  -6  -6    2.78    5.63
  13  -6  -6   12.52    8.31
  13   6  -6    9.80    5.67
 -13   6   7   11.01    7.50
  13  -6  -7   -0.00    4.63
  13  -6  -7    0.31    6.31
  13   6  -7    0.47    3.54
 -13   6   8   -0.00    4.62
  13  -6  -8    0.00    5.58
  13  -6  -8   14.68    8.06
  13   6  -8    3.52    5.14
 -13   6   9    0.37    6.20
  13  -6  -9    2.74    5.36
  13  -6  -9    1.83    7.29
  13   6  -9    2.34    4.73
 -13   6  10    2.17    5.12
  13  -6 -10    0.61    4.36
  13   6 -10    0.06    4.21
 -13   6  11    0.00    5.78
  13  -6 -11    1.64    4.66
  13   6 -11   -0.00    4.41
 -13   6  12    0.00    6.17
  13  -6 -12    1.03    4.56
  13   6 -12    0.00    5.73
 -13   6  13    5.66    6.26
  13  -6 -13    0.00    4.45
  13   6 -13    0.38    4.35
 -13   6  14    0.14    4.52
  13  -6 -14    6.29    5.98
  13   6 -14   -0.00    5.64
 -13   6  15    5.25    5.81
  13  -6 -15   -0.00    5.82
  13   6 -15    0.62    4.68
 -13   6  16    7.78    7.53
  13  -6 -16    2.37    5.59
  13   6 -16   -0.00    5.77
 -13   6  17    7.03    7.58
  13   6 -17   -0.00    4.69
 -13   6  18    3.81    6.61
  13   6 -18    0.13    6.08
 -13   6  19    0.00    6.69
  13   6 -19    0.69    5.60
 -13   6  20    2.57    4.47
  13   6 -20   -0.00    5.14
  13   6 -21    0.00    4.21
  13   6 -22    2.55    6.32
 -13  -6  23   -0.00    3.76
 -13  -6  24   -0.00    5.31
 -13  -6  25    4.27    6.56
 -13  -6  26    3.80    6.21
  13  -7  -1    0.76    5.66
  13   7  -1   -0.00    5.14
  13  -7  -2    0.24    4.94
  13   7  -2   -0.00    3.95
  13  -7  -3   -0.00    4.99
  13   7  -3    0.00    3.36
  13  -7  -4   16.19    8.09
  13   7  -4    7.44    6.06
  13  -7  -5   15.75    7.94
  13   7  -5    7.09    5.52
  13  -7  -6    0.00    5.19
  13   7  -6    2.04    4.77
  13  -7  -7    1.34    4.81
  13   7  -7   -0.00    4.95
  13  -7  -8    8.13    6.18
  13   7  -8    1.77    4.19
 -13   7   9    0.00    5.41
  13  -7  -9    4.22    6.26
  13   7  -9    8.67    6.43
 -13   7  10   13.63    7.78
  13  -7 -10    1.67    5.08
  13   7 -10    5.85    5.54
 -13   7  11    0.00    6.00
  13  -7 -11    0.09    4.45
  13   7 -11    4.75    4.38
 -13   7  12   -0.00    4.81
  13  -7 -12   -0.00    4.60
  13   7 -12    0.37    3.65
 -13   7  13    4.78    6.91
  13  -7 -13    1.89    5.59
  13   7 -13   -0.00    4.31
 -13   7  14    7.85    6.86
  13  -7 -14    4.19    6.05
  13   7 -14    2.57    5.92
 -13   7  15   -0.00    4.58
  13  -7 -15    5.96    6.22
  13   7 -15   -0.00    6.14
 -13   7  16    3.91    5.79
  13  -7 -16   -0.00    3.66
  13   7 -16    4.75    6.30
 -13   7  17    3.88    7.44
  13  -7 -17   -0.00    5.44
  13   7 -17    1.46    4.62
 -13   7  18    0.88    6.38
  13  -7 -18   -0.00    5.30
  13   7 -18    0.05    3.69
  13   7 -19   -0.00    5.40
  13  -8  -1    0.02    4.87
  13   8  -1   -0.00    4.34
  13  -8  -2   17.13    8.92
  13   8  -2    9.02    5.54
  13  -8  -3    3.15    6.33
  13   8  -3    0.06    4.03
  13  -8  -4    2.65    5.77
  13   8  -4    7.41    5.63
  13  -8  -5    5.01    6.48
  13   8  -5    1.02    4.58
  13  -8  -6   14.31    8.08
  13   8  -6    7.55    5.21
  13  -8  -7    2.58    5.08
  13   8  -7    6.59    5.21
  13  -8  -8    9.13    7.32
  13   8  -8    0.00    4.20
  13  -8  -9    3.39    5.31
  13   8  -9    1.13    3.92
 -13   8  10    0.00    5.69
  13  -8 -10   -0.00    6.06
  13   8 -10    2.09    5.27
 -13   8  11   -0.00    4.14
  13  -8 -11    2.46    5.85
  13   8 -11    2.01    4.66
 -13   8  12    6.11    7.63
  13  -8 -12    2.82    5.11
  13   8 -12    6.63    5.48
 -13   8  13   -0.00    7.73
  13  -8 -13   -0.00    5.10
  13   8 -13    3.28    4.28
 -13   8  14    6.06    7.08
  13  -8 -14    1.08    5.01
  13   8 -14   -0.00    4.78
 -13   8  15    0.00    5.33
  13  -8 -15    1.28    5.10
  13   8 -15    0.00    4.47
  13  -9  -1    1.51    4.76
  13   9  -1   -0.00    3.48
  13  -9  -2   -0.00    5.64
  13   9  -2    0.89    3.85
  13  -9  -3    2.97    4.65
  13   9  -3    3.42    4.28
  13  -9  -4    1.27    6.12
  13   9  -4    5.96    4.72
  13  -9  -5    2.76    4.81
  13   9  -5    0.39    4.54
  13  -9  -6    0.72    3.74
  13   9  -6    3.54    4.15
  13  -9  -7    3.01    6.14
  13   9  -7    2.35    4.60
  13  -9  -8    1.19    4.99
  13   9  -8    0.00    3.11
  13  -9  -9   -0.00    4.68
  13   9  -9    6.70    5.85
  13  -9 -10    7.10    6.91
  13   9 -10    3.70    5.45
  13  -9 -11    2.18    4.48
  13   9 -11   -0.00    4.35
 -13   9  12    0.81    5.07
  13  -9 -12   -0.00    3.09
  13   9 -12   -0.00    4.74
  13 -10  -1    3.84    6.74
  13  10  -1   -0.00    3.32
  13 -10  -2    7.39    5.01
  13  10  -2    1.88    3.51
  13 -10  -3   -0.00    7.30
  13  10  -3   -0.00    4.23
  13 -10  -4    0.53    4.97
  13  10  -4    1.04    3.68
  13 -10  -5   -0.00    3.88
  13  10  -5    1.73    3.84
  13  10  -6    0.24    4.37
  13  10  -7   -0.00    4.42
  13  11  -1    0.35    4.00
  13  11  -2    0.96    4.23
 -12   0   1   -0.00    4.08
  12   0  -1   -0.00    3.83
  12   0  -1    2.21    3.80
 -12   0   2   15.81    7.20
  12   0  -2   17.61    7.47
  12   0  -2    6.69    5.89
 -12   0   3   -0.00    3.77
  12   0  -3   -0.00    4.42
  12   0  -3   -0.00    5.24
 -12   0   4    2.67    4.53
  12   0  -4    6.77    5.26
  12   0  -4    3.63    5.26
 -12   0   5    1.20    4.86
  12   0  -5   -0.00    4.55
  12   0  -5    5.03    4.84
 -12   0   6   39.68   10.77
  12   0  -6   48.54   11.53
  12   0  -6   37.55   11.23
 -12   0   7   -0.00    4.17
  12   0  -7    3.14    4.55
 -12   0   8    4.54    5.59
  12   0  -8    1.42    5.20
 -12   0   9   -0.00    4.37
  12   0  -9    4.53    5.15
 -12   0  10   28.47    9.58
  12   0 -10   46.88   12.27
 -12   0  11    0.00    3.79
  12   0 -11   -0.00    6.32
 -12   0  12   20.54    8.38
  12   0 -12   33.41   10.45
 -12   0  13   -0.00    4.67
  12   0 -13    8.19    6.64
 -12   0  14   -0.00    4.94
  12   0 -14    5.42    5.49
 -12   0  15   -0.00    4.55
  12   0 -15    1.71    5.49
 -12   0  16   32.07    9.86
  12   0 -16    4.92    6.58
  12   0 -17    0.16    6.33
 -12   0  18   -0.00    4.65
  12   0 -18    8.77    6.54
 -12   0  19    0.00    6.05
  12   0 -19    2.02    7.24
 -12   0  20    0.36    5.90
  12   0 -20   -0.00    3.96
 -12   0  21   -0.00    4.12
  12   0 -21    1.51    5.54
 -12   0  22    4.94    5.00
  12   0 -22   10.31    8.37
 -12   0  23    4.40    5.86
 -12   0  24    0.00    4.24
  12   0 -24    3.50    5.84
 -12   0  25   -0.00    6.02
  12   0 -25   -0.00    6.05
 -12   0  26    1.04    5.78
  12   0 -26    0.26    5.55
 -12   0  27    2.48    6.24
 -12   0  28    5.72    6.00
  12  -1  -1    2.21    4.15
  12  -1  -1    2.20    5.26
  12   1  -1    1.47    4.27
  12   1  -1   -0.00    4.16
 -12  -1   1    1.80    3.58
 -12   1   2   24.84    9.28
  12  -1  -2   34.33    9.99
  12  -1  -2   21.34    8.97
  12   1  -2   35.67    9.94
  12   1  -2   22.04    8.61
 -12  -1   2   40.05   10.63
 -12   1   3    3.50    3.61
  12  -1  -3   -0.00    3.45
  12  -1  -3    1.95    5.30
  12   1  -3    0.36    4.44
  12   1  -3    1.03    4.66
 -12  -1   3    3.82    5.29
 -12   1   4   35.01   10.53
  12  -1  -4   54.89   12.04
  12  -1  -4   16.37    8.21
  12   1  -4   68.07   13.07
  12   1  -4   30.83    9.61
 -12  -1   4   32.62    9.98
 -12   1   5   -0.00    4.40
  12  -1  -5   -0.00    4.08
  12  -1  -5   -0.00    5.32
  12   1  -5    0.81    4.61
  12   1  -5    2.25    4.92
 -12  -1   5   -0.00    4.21
 -12   1   6    2.06    5.45
  12  -1  -6    2.88    5.42
  12  -1  -6    0.86    4.19
  12   1  -6   -0.00    5.45
 -12  -1   6    4.78    5.42
 -12   1   7    0.29    4.80
  12  -1  -7    4.60    4.58
  12  -1  -7    4.77    5.57
  12   1  -7   -0.00    4.88
 -12  -1   7    3.00    5.22
 -12   1   8   40.32   10.96
  12  -1  -8   46.83   12.05
  12   1  -8   34.67   10.26
 -12  -1   8    1.42    6.30
 -12   1   9    6.38    5.86
  12  -1  -9    2.46    5.32
  12   1  -9    4.04    4.94
 -12  -1   9    3.20    4.95
 -12   1  10   23.08    8.75
  12  -1 -10   11.88    7.10
  12   1 -10    3.91    6.58
 -12  -1  10   15.01    7.05
 -12   1  11   -0.00    5.45
  12  -1 -11    1.00    5.76
  12   1 -11   -0.00    5.47
 -12  -1  11   -0.00    4.10
 -12   1  12    9.37    6.31
  12  -1 -12    3.77    7.15
  12   1 -12    2.73    5.85
 -12  -1  12   13.15    7.17
 -12   1  13   -0.00    3.90
  12  -1 -13    1.97    5.15
  12   1 -13   -0.00    4.94
 -12  -1  13   -0.00    3.67
 -12   1  14   44.29   11.93
  12  -1 -14   28.10   11.28
  12   1 -14   24.98    9.81
 -12  -1  14   40.88   11.18
 -12   1  15    1.22    3.86
  12  -1 -15   -0.00    7.08
  12   1 -15    0.00    5.04
 -12  -1  15    2.81    5.35
 -12   1  16    2.98    4.80
  12  -1 -16    3.36    6.52
  12   1 -16    0.04    4.47
 -12  -1  16   -0.00    5.06
 -12   1  17    5.17    5.72
  12  -1 -17   -0.00    5.48
  12   1 -17   -0.00    6.15
 -12  -1  17    1.81    4.42
 -12   1  18   14.95    7.43
  12  -1 -18   -0.00    6.51
  12   1 -18    4.32    6.30
 -12  -1  18   -0.00    3.71
 -12   1  19   -0.00    4.68
  12  -1 -19   -0.00    6.41
  12   1 -19   -0.00    4.39
 -12  -1  19   -0.00    5.27
 -12   1  20   27.89    9.19
  12  -1 -20   -0.00    6.50
  12   1 -20    9.49    7.85
 -12  -1  20   10.36    6.37
 -12   1  21    4.32    5.02
  12  -1 -21    4.40    6.04
  12   1 -21   -0.00    4.51
 -12  -1  21    2.02    5.34
 -12   1  22   -0.00    4.96
  12  -1 -22   -0.00    5.65
  12   1 -22    4.17    5.97
 -12  -1  22   -0.00    4.71
 -12   1  23   -0.00    5.84
  12  -1 -23   -0.00    5.37
  12   1 -23    1.74    5.86
 -12  -1  23   -0.00    5.79
 -12   1  24    5.58    6.32
  12  -1 -24    4.89    6.24
  12   1 -24    9.20    6.64
 -12  -1  24    3.32    4.56
 -12   1  25   -0.00    4.33
  12   1 -25    8.56    7.77
 -12  -1  25   -0.00    5.10
 -12   1  26    0.00    5.68
  12   1 -26    8.08    8.08
 -12  -1  26    3.38    4.97
 -12   1  27    2.37    5.77
  12   1 -27    7.13    7.21
 -12  -1  27    7.99    6.71
 -12   1  28    3.28    5.76
 -12  -1  28    6.84    7.21
  12  -2  -1    2.21    4.92
  12  -2  -1    1.63    4.97
  12   2  -1    9.78    5.93
  12   2  -1    7.30    5.17
 -12  -2   1    6.95    4.99
  12  -2  -2   33.27    9.41
  12  -2  -2   20.42    9.13
  12   2  -2   31.08    8.94
  12   2  -2   11.24    7.54
 -12  -2   2   12.78    7.07
 -12   2   3   -0.00    4.78
  12  -2  -3    8.16    5.88
  12  -2  -3   -0.00    4.85
  12   2  -3    1.65    4.78
  12   2  -3   12.91    6.43
 -12  -2   3   -0.00    3.97
 -12   2   4   10.08    6.32
  12  -2  -4    9.81    6.34
  12  -2  -4   13.60    7.04
  12   2  -4   14.66    6.85
  12   2  -4    0.00    5.17
 -12  -2   4    3.82    4.81
 -12   2   5    8.49    6.27
  12  -2  -5   11.05    6.73
  12  -2  -5    7.85    6.89
  12   2  -5    5.05    4.75
  12   2  -5    2.97    3.62
 -12  -2   5    7.20    4.71
 -12   2   6   43.97   11.67
  12  -2  -6   31.11   10.16
  12  -2  -6   37.35   11.52
  12   2  -6   32.38    9.99
 -12  -2   6   23.90    9.10
 -12   2   7    4.56    5.05
  12  -2  -7    4.37    4.69
  12  -2  -7    4.38    5.94
  12   2  -7    5.40    5.46
 -12  -2   7    7.95    6.08
 -12   2   8    6.14    5.40
  12  -2  -8   15.22    7.19
  12  -2  -8    0.00    5.97
  12   2  -8    4.17    5.08
 -12  -2   8    5.86    5.18
 -12   2   9    1.57    4.82
  12  -2  -9   -0.00    4.63
  12   2  -9   -0.00    4.60
 -12  -2   9   -0.00    4.88
 -12   2  10   33.01   10.42
  12  -2 -10   29.99   10.73
  12   2 -10   17.26    7.76
 -12  -2  10   17.42    7.93
 -12   2  11   10.84    6.17
  12  -2 -11    1.66    5.05
  12   2 -11    9.43    6.91
 -12  -2  11   16.54    7.31
 -12   2  12    8.52    6.91
  12  -2 -12    4.70    6.56
  12   2 -12   12.05    6.92
 -12  -2  12   26.13    8.63
 -12   2  13    0.02    4.64
  12  -2 -13   -0.00    5.42
  12   2 -13    0.49    5.02
 -12  -2  13    0.00    4.49
 -12   2  14    4.94    6.31
  12  -2 -14    0.00    4.89
  12   2 -14    0.88    5.67
 -12  -2  14    0.57    4.09
 -12   2  15    0.80    4.00
  12  -2 -15    1.57    5.68
  12   2 -15    0.00    5.32
 -12  -2  15    2.65    5.52
 -12   2  16    9.09    6.59
  12  -2 -16   18.76    8.41
  12   2 -16    8.41    6.22
 -12  -2  16    3.05    6.41
 -12   2  17    2.38    4.96
  12  -2 -17    5.89    5.84
  12   2 -17   -0.00    4.65
 -12  -2  17    2.00    5.63
 -12   2  18    7.29    5.59
  12  -2 -18    3.28    5.83
  12   2 -18   -0.00    3.98
 -12  -2  18    0.00    4.83
 -12   2  19   -0.00    6.58
  12  -2 -19    5.12    7.00
  12   2 -19   -0.00    6.19
 -12  -2  19    5.62    5.85
 -12   2  20    6.77    5.95
  12  -2 -20    0.00    5.88
  12   2 -20   -0.00    4.32
 -12  -2  20    0.44    4.94
 -12   2  21    6.77    6.53
  12  -2 -21    5.55    6.43
  12   2 -21    2.56    5.97
 -12  -2  21    2.06    5.56
 -12   2  22    1.54    5.89
  12  -2 -22   13.17    7.82
  12   2 -22   16.24    8.19
 -12  -2  22    1.00    5.26
 -12   2  23   -0.00    5.99
  12   2 -23   -0.00    5.63
 -12  -2  23   -0.00    4.96
 -12   2  24   -0.00    5.57
  12   2 -24    1.76    5.12
 -12  -2  24   -0.00    4.83
 -12   2  25   -0.00    4.99
  12   2 -25    1.85    4.88
 -12  -2  25    8.11    5.81
 -12   2  26    9.51    8.32
  12   2 -26   -0.00    5.48
 -12  -2  26   12.24    7.47
 -12   2  27    4.06    6.37
  12   2 -27    2.70    6.56
 -12  -2  27    2.89    4.90
  12   2 -28    1.77    5.05
 -12  -2  28    0.00    3.91
  12   2 -29    1.71    5.78
  12  -3  -1    0.62    4.37
  12  -3  -1    3.62    6.55
  12   3  -1    3.74    4.95
  12  -3  -2   34.02   10.20
  12  -3  -2   16.55    8.76
  12   3  -2   28.72    8.37
  12   3  -2   11.26    6.94
 -12   3   3   11.05    6.49
  12  -3  -3    2.67    4.90
  12  -3  -3   16.42    7.68
  12   3  -3    9.18    5.29
  12   3  -3    3.62    5.75
 -12  -3   3   11.87    6.91
 -12   3   4   16.11    7.34
  12  -3  -4   27.48    9.13
  12  -3  -4   19.64    9.21
  12   3  -4   10.62    5.54
  12   3  -4    8.68    6.51
 -12  -3   4   17.43    7.48
 -12   3   5    4.72    5.37
  12  -3  -5    3.12    5.00
  12  -3  -5    4.15    5.54
  12   3  -5    5.36    4.34
 -12  -3   5    4.05    5.26
 -12   3   6   -0.00    4.55
  12  -3  -6   -0.00    3.38
  12  -3  -6    1.51    4.56
  12   3  -6   -0.00    5.07
 -12  -3   6    2.09    4.08
 -12   3   7    4.62    5.27
  12  -3  -7    4.71    5.24
  12  -3  -7    9.69    6.86
  12   3  -7    2.27    4.94
 -12  -3   7   10.18    5.52
 -12   3   8   10.00    7.01
  12  -3  -8   36.72   10.70
  12  -3  -8   20.00    8.99
  12   3  -8   12.41    6.48
 -12  -3   8   12.28    7.08
 -12   3   9    5.78    5.71
  12  -3  -9   12.28    6.96
  12  -3  -9    0.00    4.14
  12   3  -9    3.42    5.37
 -12  -3   9   14.65    6.80
 -12   3  10   28.34   10.07
  12  -3 -10   16.82    7.78
  12  -3 -10   14.73    8.29
  12   3 -10   43.56   10.95
 -12  -3  10    9.70    6.09
 -12   3  11   10.61    5.99
  12  -3 -11    2.98    6.09
  12   3 -11   -0.00    5.00
 -12  -3  11    3.83    5.05
 -12   3  12   14.83    7.58
  12  -3 -12   15.53    9.10
  12   3 -12    7.12    6.67
 -12  -3  12   18.30    7.88
 -12   3  13    4.68    5.62
  12  -3 -13   -0.00    3.75
  12   3 -13    4.56    5.84
 -12  -3  13    0.01    4.86
 -12   3  14   39.41   11.26
  12  -3 -14   17.87    9.53
  12   3 -14   11.95    7.42
 -12  -3  14   33.03    9.72
 -12   3  15    9.32    7.08
  12  -3 -15    2.03    4.76
  12   3 -15    6.34    5.08
 -12  -3  15    8.91    6.78
 -12   3  16    2.02    5.14
  12  -3 -16    0.48    5.03
  12   3 -16    2.96    5.32
 -12  -3  16   -0.00    4.78
 -12   3  17    0.00    4.63
  12  -3 -17    1.02    6.19
  12   3 -17   -0.00    5.76
 -12  -3  17    7.65    6.74
 -12   3  18    0.00    5.98
  12  -3 -18   -0.00    5.89
  12   3 -18    1.14    5.55
 -12  -3  18    6.64    5.64
 -12   3  19   11.56    6.65
  12  -3 -19    7.93    7.53
  12   3 -19    8.43    7.12
 -12  -3  19   10.61    6.36
 -12   3  20   -0.00    4.17
  12  -3 -20    2.53    6.95
  12   3 -20    1.61    4.11
 -12  -3  20   -0.00    4.34
 -12   3  21    1.62    6.32
  12   3 -21    0.07    4.88
 -12  -3  21   -0.00    4.26
 -12   3  22    0.65    3.56
  12   3 -22   -0.00    5.82
 -12  -3  22    5.36    6.51
 -12   3  23    5.92    5.58
  12   3 -23    0.00    4.36
 -12  -3  23   -0.00    4.72
 -12   3  24   13.00    8.48
  12   3 -24    5.24    6.27
 -12  -3  24    6.46    6.49
 -12   3  25    0.57    6.71
  12   3 -25    3.22    5.03
 -12  -3  25   -0.00    6.06
 -12   3  26   -0.00    5.51
  12   3 -26   15.36    9.87
 -12  -3  26   -0.00    5.48
  12   3 -27    0.00    7.88
 -12  -3  27   -0.00    5.69
  12   3 -28    6.71    9.02
 -12  -3  28    3.60    5.96
  12   3 -29    5.56    8.90
  12   3 -30   -0.00    7.86
  12  -4  -1   16.93    7.49
  12  -4  -1    7.24    7.52
  12   4  -1    9.69    5.90
  12  -4  -2   18.93    7.53
  12  -4  -2   12.30    8.19
  12   4  -2    2.61    4.06
  12  -4  -3    1.78    5.24
  12  -4  -3    0.00    5.94
  12   4  -3    0.11    4.76
 -12   4   4    2.24    5.49
  12  -4  -4    0.00    3.82
  12  -4  -4    4.51    5.56
  12   4  -4   -0.00    3.85
  12   4  -4    5.90    4.96
 -12   4   5   -0.00    4.65
  12  -4  -5    5.58    5.77
  12  -4  -5    4.37    5.89
  12   4  -5    4.05    4.32
 -12  -4   5    5.20    5.13
 -12   4   6   30.45   10.07
  12  -4  -6   27.39    9.82
  12  -4  -6    8.98    7.11
  12   4  -6   15.79    7.89
 -12  -4   6   29.55    8.65
 -12   4   7    5.18    5.70
  12  -4  -7   17.94    8.13
  12  -4  -7   16.39    7.88
  12   4  -7   15.02    7.21
 -12  -4   7   18.96    7.17
 -12   4   8    9.04    6.34
  12  -4  -8   -0.00    5.41
  12  -4  -8    1.22    5.60
  12   4  -8   -0.00    4.99
 -12  -4   8    1.45    3.75
 -12   4   9    0.00    5.86
  12  -4  -9   15.74    7.43
  12  -4  -9    9.37    7.72
  12   4  -9    0.00    5.70
 -12  -4   9    0.00    4.48
 -12   4  10   18.18    8.47
  12  -4 -10   14.50    8.06
  12  -4 -10   19.49    8.97
  12   4 -10   10.25    6.67
 -12  -4  10   13.78    6.31
 -12   4  11    0.75    4.67
  12  -4 -11    6.15    6.32
  12  -4 -11   -0.00    5.09
  12   4 -11    0.99    4.83
 -12  -4  11    2.09    4.75
 -12   4  12   13.48    7.92
  12  -4 -12   18.56    8.39
  12   4 -12   11.01    7.37
 -12  -4  12   33.10    9.78
 -12   4  13   -0.00    5.55
  12  -4 -13    2.35    5.58
  12   4 -13    1.80    4.69
 -12  -4  13    0.04    4.28
 -12   4  14   -0.00    5.24
  12  -4 -14   -0.00    3.49
  12   4 -14    0.00    5.75
 -12  -4  14   -0.00    4.58
 -12   4  15   -0.00    5.03
  12  -4 -15    0.39    6.04
  12   4 -15    5.62    6.33
 -12  -4  15   -0.00    4.58
 -12   4  16   15.64    8.40
  12  -4 -16    6.65    6.31
  12   4 -16    3.11    5.90
 -12  -4  16    0.76    5.51
 -12   4  17   21.84    9.85
  12  -4 -17    8.52    7.59
  12   4 -17   17.69    8.11
 -12  -4  17   11.22    6.88
 -12   4  18   11.22    7.25
  12   4 -18    1.62    4.51
 -12  -4  18    0.00    4.02
 -12   4  19    6.36    6.89
  12   4 -19   -0.00    4.91
 -12  -4  19    4.52    5.58
 -12   4  20    0.00    3.99
  12   4 -20   12.31    7.58
 -12  -4  20    2.72    5.46
 -12   4  21   12.78    8.00
  12   4 -21    4.72    5.53
 -12  -4  21    5.03    5.64
 -12   4  22   11.09    6.16
  12   4 -22    0.00    8.28
 -12  -4  22    7.29    7.07
 -12   4  23   -0.00    5.82
  12   4 -23    2.18    5.09
 -12  -4  23    1.87    5.77
 -12   4  24   10.20    7.92
  12   4 -24    0.75    4.79
 -12  -4  24    1.54    7.47
 -12   4  25    1.64    6.14
  12   4 -25    0.00    5.67
 -12  -4  25   -0.00    4.30
 -12   4  26   15.53    8.75
  12   4 -26    1.62    5.57
 -12  -4  26    0.00    6.04
  12   4 -27    1.37    5.76
 -12  -4  27   -0.00    5.78
  12   4 -28    3.94    6.70
 -12  -4  28   -0.00    6.91
  12   4 -29   -0.00    6.29
  12   4 -30    0.00    6.25
  12   4 -31   -0.00    4.90
  12  -5  -1   -0.00    5.44
  12  -5  -1    0.00    4.36
  12   5  -1    0.66    3.89
  12  -5  -2    9.73    6.55
  12  -5  -2   14.40    7.76
  12   5  -2   11.08    6.07
  12  -5  -3   28.35    9.18
  12  -5  -3   12.92    7.76
  12   5  -3    2.79    4.25
  12  -5  -4    6.78    5.34
  12  -5  -4    0.00    6.10
  12   5  -4   10.32    5.94
 -12   5   5   10.17    7.59
  12  -5  -5    1.48    5.23
  12  -5  -5    9.55    7.09
  12   5  -5   13.35    5.76
 -12   5   6   -0.00    4.25
  12  -5  -6    2.12    3.92
  12  -5  -6    1.08    5.25
  12   5  -6    0.00    5.09
 -12   5   7    5.00    6.77
  12  -5  -7   -0.00    4.33
  12  -5  -7   13.88    8.87
  12   5  -7    5.27    5.26
 -12   5   8   17.40    9.05
  12  -5  -8   18.57    7.99
  12  -5  -8   14.08    8.35
  12   5  -8   14.28    7.06
 -12   5   9    8.64    7.20
  12  -5  -9    7.02    6.69
  12  -5  -9   13.13    8.40
  12   5  -9    7.12    6.20
 -12   5  10    5.41    5.79
  12  -5 -10   10.47    6.82
  12  -5 -10    0.41    5.51
  12   5 -10    3.59    5.19
 -12  -5  10    7.38    5.68
 -12   5  11   -0.00    5.58
  12  -5 -11    0.00    5.66
  12  -5 -11    7.48    5.46
  12   5 -11   -0.00    5.50
 -12  -5  11    0.93    4.10
 -12   5  12    3.48    5.80
  12  -5 -12    0.00    3.84
  12  -5 -12   -0.00    6.89
  12   5 -12    4.29    4.45
 -12  -5  12    4.21    5.46
 -12   5  13   16.99    8.56
  12  -5 -13    8.51    7.12
  12   5 -13    9.34    6.42
 -12  -5  13   21.81    8.37
 -12   5  14   30.15   10.32
  12  -5 -14    8.89    8.68
  12   5 -14    7.51    6.11
 -12  -5  14   20.46    8.66
  12   5 -15    1.76    4.17
 -12  -5  15    0.00    4.56
 -12   5  16    0.63    5.18
  12   5 -16   10.22    6.96
 -12  -5  16    1.19    4.16
 -12   5  17    0.00    6.16
  12   5 -17    0.00    5.16
 -12  -5  17    3.55    4.61
 -12   5  18    4.47    5.51
  12   5 -18   16.51    8.16
 -12  -5  18    0.51    5.04
 -12   5  19    4.34    6.55
  12   5 -19    1.21    5.57
 -12  -5  19    4.40    5.46
 -12   5  20    8.87    7.32
  12   5 -20   13.13    9.02
 -12  -5  20    0.00    4.44
 -12   5  21    4.18    5.35
  12   5 -21    0.00    4.41
 -12  -5  21    0.00    4.57
 -12   5  22   -0.00    5.32
  12   5 -22    2.59    5.68
 -12  -5  22    0.00    4.03
 -12   5  23    5.11    5.36
  12   5 -23    5.85    7.29
 -12  -5  23   -0.00    6.36
 -12   5  24    3.91    6.28
  12   5 -24    1.62    5.80
 -12  -5  24    5.40    6.20
 -12   5  25    5.10    6.48
  12   5 -25    1.67    7.30
 -12  -5  25    0.00    5.78
  12   5 -26   -0.00    4.57
 -12  -5  26   -0.00    4.93
  12   5 -27    3.41    5.92
 -12  -5  27    0.24    4.66
  12   5 -28   -0.00    4.73
 -12  -5  28    1.84    5.36
  12   5 -29   -0.00    6.05
  12   5 -30   -0.00    6.89
  12  -6  -1    8.41    5.63
  12   6  -1    6.14    5.44
  12  -6  -2   16.49    8.28
  12  -6  -2    6.90    6.80
  12   6  -2    0.81    4.27
  12  -6  -3    4.91    7.03
  12  -6  -3    0.68    5.81
  12   6  -3    0.86    3.78
  12  -6  -4    5.00    5.66
  12  -6  -4   -0.00    5.20
  12   6  -4    0.00    4.48
  12  -6  -5   40.13   11.46
  12  -6  -5   31.50   10.89
  12   6  -5    8.60    6.10
 -12   6   6   24.27    9.53
  12  -6  -6   16.29    8.85
  12  -6  -6   12.54    7.40
  12   6  -6   15.01    6.23
 -12   6   7   21.92    9.03
  12  -6  -7    5.35    4.84
  12  -6  -7   16.61    8.98
  12   6  -7   10.26    6.63
 -12   6   8    0.87    5.85
  12  -6  -8    0.00    4.93
  12  -6  -8    5.72    6.01
  12   6  -8   -0.00    4.44
 -12   6   9    7.16    5.82
  12  -6  -9    3.24    5.42
  12  -6  -9   -0.00    6.88
  12   6  -9    5.26    5.06
 -12   6  10    6.77    6.11
  12  -6 -10   11.78    7.32
  12  -6 -10    1.94    5.75
  12   6 -10   -0.00    5.69
 -12   6  11   29.76   10.48
  12  -6 -11   28.34   11.05
  12  -6 -11   12.69    8.52
  12   6 -11   19.91    7.72
 -12   6  12   13.82    6.96
  12  -6 -12    9.68    6.91
  12   6 -12   -0.00    5.78
 -12   6  13   -0.00    5.84
  12  -6 -13    3.96    6.07
  12   6 -13    1.63    4.84
 -12   6  14   -0.00    5.47
  12  -6 -14    1.28    5.13
  12   6 -14    0.00    5.43
 -12   6  15    8.34    6.97
  12   6 -15    5.72    5.42
 -12   6  16   -0.00    5.39
  12   6 -16    3.50    5.61
 -12  -6  16    3.97    4.77
 -12   6  17   -0.00    4.71
  12   6 -17    0.36    5.13
 -12  -6  17    6.02    5.73
 -12   6  18    3.61    5.26
  12   6 -18    7.09    6.55
 -12  -6  18    4.66    5.63
 -12   6  19    4.62    6.02
  12   6 -19   -0.00    6.03
 -12  -6  19    1.78    4.27
 -12   6  20    0.00    4.70
  12   6 -20   -0.00    5.10
 -12  -6  20   -0.00    5.61
 -12   6  21    6.32    5.47
  12   6 -21    2.57    5.67
 -12  -6  21    0.12    4.91
 -12   6  22    7.26    5.96
  12   6 -22    0.18    5.04
 -12  -6  22   -0.00    5.80
 -12   6  23    0.00    5.52
  12   6 -23    1.98    3.84
 -12  -6  23    1.92    5.70
  12   6 -24   -0.00    5.44
 -12  -6  24    2.32    4.64
  12   6 -25   -0.00    5.45
 -12  -6  25   -0.00    5.06
  12   6 -26    0.97    5.80
 -12  -6  26    4.47    5.30
  12   6 -27    4.15    6.48
 -12  -6  27    1.04    6.40
 -12  -6  28   -0.00    6.06
  12  -7  -1    0.00    5.82
  12   7  -1    6.64    4.47
  12  -7  -2   -0.00    5.70
  12   7  -2    8.46    5.69
  12  -7  -3   18.58    8.81
  12  -7  -3    3.31    7.33
  12   7  -3   15.63    6.95
  12  -7  -4    7.31    5.34
  12  -7  -4    0.00    5.35
  12   7  -4   -0.00    4.32
  12  -7  -5    0.00    4.86
  12  -7  -5    2.94    6.38
  12   7  -5    1.04    4.48
  12  -7  -6    0.36    5.13
  12  -7  -6   -0.00    5.07
  12   7  -6    0.41    3.34
  12  -7  -7    4.50    5.55
  12   7  -7    2.39    3.84
 -12   7   8    0.00    4.27
  12  -7  -8    3.78    6.29
  12   7  -8   -0.00    4.44
 -12   7   9   24.71   10.31
  12  -7  -9   33.25   10.41
  12   7  -9   11.08    6.80
 -12   7  10    3.16    6.11
  12  -7 -10    2.48    6.06
  12   7 -10   -0.00    3.92
 -12   7  11    0.93    4.90
  12  -7 -11   -0.00    4.96
  12   7 -11    1.27    4.61
 -12   7  12    2.89    4.80
  12  -7 -12   -0.00    5.52
  12   7 -12    0.00    4.25
 -12   7  13    2.93    6.23
  12  -7 -13    2.23    4.99
  12   7 -13    0.00    5.28
 -12   7  14    0.00    5.52
  12  -7 -14    2.40    5.56
  12   7 -14    4.95    5.39
 -12   7  15    3.63    5.98
  12  -7 -15   10.95    7.98
  12   7 -15    5.31    5.95
 -12   7  16   -0.00    5.85
  12  -7 -16   -0.00    6.42
  12   7 -16   -0.00    4.83
 -12   7  17    5.98    6.80
  12   7 -17   -0.00    5.03
 -12   7  18    7.74    5.80
  12   7 -18    1.04    4.47
 -12   7  19   14.41    8.01
  12   7 -19   11.37    7.21
 -12   7  20   13.12    8.05
  12   7 -20   -0.00    4.69
 -12   7  21    1.88    6.28
  12   7 -21   -0.00    4.43
 -12   7  22    4.73    6.49
  12   7 -22   -0.00    3.75
  12   7 -23   -0.00    6.15
 -12  -7  23    0.38    5.91
  12   7 -24    2.17    4.78
 -12  -7  24   -0.00    6.44
 -12  -7  25    1.95    5.42
 -12  -7  26    0.00    4.95
 -12  -7  27    0.23    5.87
 -12  -7  28   -0.00    7.40
  12  -8  -1   17.15    8.13
  12   8  -1    9.35    5.53
  12  -8  -2    1.26    5.35
  12   8  -2    1.90    3.61
  12  -8  -3    2.53    5.77
  12   8  -3    0.00    4.45
  12  -8  -4   -0.00    7.79
  12   8  -4   -0.00    3.44
  12  -8  -5   16.51    7.65
  12   8  -5   12.71    6.02
  12  -8  -6   -0.00    5.23
  12   8  -6    0.00    2.89
  12  -8  -7   25.59    9.81
  12   8  -7   17.12    7.39
  12  -8  -8   -0.00    3.63
  12   8  -8    0.86    3.85
 -12   8   9    6.97    6.25
  12  -8  -9    0.80    5.30
  12   8  -9    1.81    4.61
 -12   8  10   -0.00    6.07
  12  -8 -10    3.90    4.49
  12   8 -10   -0.00    4.97
 -12   8  11   11.73    6.73
  12  -8 -11   10.95    7.16
  12   8 -11    5.65    5.62
 -12   8  12    2.59    6.57
  12  -8 -12    2.81    5.47
  12   8 -12    1.36    4.75
 -12   8  13   13.06    7.78
  12  -8 -13    1.02    5.71
  12   8 -13    8.77    7.01
 -12   8  14    5.85    5.00
  12  -8 -14    0.00    4.33
  12   8 -14    0.00    4.47
 -12   8  15    0.00    5.46
  12  -8 -15   -0.00    6.26
  12   8 -15    4.88    4.78
 -12   8  16    0.00    6.51
  12  -8 -16   -0.00    5.42
  12   8 -16    1.73    4.74
 -12   8  17   11.58    7.40
  12  -8 -17    6.57    7.46
  12   8 -17    0.00    4.12
 -12   8  18    8.09    7.00
  12  -8 -18    3.45    6.76
  12   8 -18    2.72    4.77
 -12   8  19   -0.00    5.06
  12   8 -19   -0.00    5.87
 -12   8  20    6.95    7.44
  12   8 -20    0.12    5.62
  12   8 -21   -0.00    5.47
  12  -9  -1    9.73    6.51
  12   9  -1   -0.00    3.86
  12  -9  -2    0.00    5.18
  12   9  -2    2.61    3.82
  12  -9  -3   14.61    8.26
  12   9  -3   14.41    6.26
  12  -9  -4   -0.00    5.18
  12   9  -4    0.00    3.30
  12  -9  -5    6.01    6.76
  12   9  -5    6.63    5.09
  12  -9  -6   -0.00    5.79
  12   9  -6    0.00    5.01
  12  -9  -7   -0.00    6.78
  12   9  -7   -0.00    4.63
  12  -9  -8   -0.00    5.77
  12   9  -8   -0.00    4.40
  12  -9  -9   25.24    9.30
  12   9  -9   17.21    7.33
  12  -9 -10   -0.00    5.23
  12   9 -10   -0.00    3.67
 -12   9  11    0.00    6.15
  12  -9 -11   -0.00    4.34
  12   9 -11    1.23    3.86
 -12   9  12    0.00    6.14
  12  -9 -12   -0.00    3.88
  12   9 -12    2.67    4.58
 -12   9  13    3.89    5.37
  12  -9 -13    5.29    5.45
  12   9 -13    1.83    4.51
 -12   9  14    0.82    5.85
  12  -9 -14    0.13    3.96
  12   9 -14    2.12    4.34
 -12   9  15   12.16    7.06
  12  -9 -15    1.81    5.00
  12   9 -15   -0.00    4.68
 -12   9  16    0.11    4.71
  12  -9 -16    2.40    4.84
  12   9 -16    0.00    5.83
 -12   9  17    2.05    6.59
  12  -9 -17   -0.00    6.40
  12   9 -17    0.00    5.29
 -12   9  18    0.00    6.52
  12  -9 -18    2.62    6.80
  12   9 -18    2.73    4.95
  12 -10  -1   10.00    6.89
  12  10  -1    5.49    4.56
  12 -10  -2    3.12    5.42
  12  10  -2   -0.00    4.45
  12 -10  -3   -0.00    4.78
  12  10  -3    0.00    3.96
  12 -10  -4   -0.00    6.71
  12  10  -4    0.68    3.37
  12 -10  -5    4.24    5.76
  12  10  -5    0.00    3.47
  12 -10  -6   -0.00    6.02
  12  10  -6    0.12    3.37
  12 -10  -7    4.34    6.17
  12  10  -7    1.14    4.90
  12 -10  -8   -0.00    6.22
  12  10  -8   -0.00    4.64
  12 -10  -9    3.44    6.70
  12  10  -9    0.90    4.10
  12 -10 -10   -0.00    4.52
  12  10 -10    0.59    3.77
  12 -10 -11    0.96    5.78
  12  10 -11   11.15    5.59
 -12  10  12    3.37    5.52
  12 -10 -12    1.10    5.07
  12  10 -12    1.07    4.92
 -12  10  13    4.96    6.87
  12 -10 -13   -0.00    5.36
  12  10 -13   -0.00    5.37
 -12  10  14   -0.00    4.92
  12 -10 -14    0.70    4.95
  12  10 -14   -0.00    4.47
 -12  10  15    6.80    6.18
  12 -10 -15    3.43    4.40
  12  10 -15    0.66    5.06
  12 -11  -1    5.57    5.94
  12  11  -1   -0.00    3.24
  12 -11  -2    2.57    5.30
  12  11  -2   -0.00    3.47
  12 -11  -3    0.00    5.93
  12  11  -3    0.00    3.29
  12 -11  -4   -0.00    4.30
  12  11  -4    1.25    3.44
  12 -11  -5   -0.00    5.42
  12  11  -5    1.45    3.71
  12 -11  -6    5.39    6.04
  12  11  -6    2.79    3.30
  12 -11  -7   -0.00    7.06
  12  11  -7    2.28    4.03
  12 -11  -8   -0.00    5.44
  12  11  -8    3.42    4.44
  12 -11  -9    8.46    6.88
  12  11  -9    8.96    5.57
  12 -11 -10   -0.00    4.17
  12  11 -10    0.79    3.84
  12 -11 -11    5.09    5.80
  12  11 -11   -0.00    4.15
  12  12  -1    4.08    4.11
  12  12  -2    0.30    2.69
  12  12  -3    3.00    3.70
  12  12  -4    0.73    3.67
  12  12  -5    0.89    3.08
  12  12  -6    0.00    3.81
  12  13  -1    2.20    3.57
  12  13  -2    1.50    3.05
 -11   0   1   65.19   14.47
  11   0  -1  117.79   17.59
  11   0  -1   78.52   15.17
 -11   0   2   -0.00    4.44
  11   0  -2   -0.00    4.13
  11   0  -2   -0.00    5.09
 -11   0   3   19.51    7.38
  11   0  -3   36.57    9.45
  11   0  -3   11.70    7.25
 -11   0   4   -0.00    3.76
  11   0  -4   -0.00    3.75
  11   0  -4   -0.00    5.38
 -11   0   5   71.62   15.17
  11   0  -5   79.68   15.01
  11   0  -5   75.58   15.42
 -11   0   6    0.00    4.02
  11   0  -6    0.00    4.81
 -11   0   7   -0.00    4.19
  11   0  -7    1.54    5.28
 -11   0   8   -0.00    4.29
  11   0  -8   -0.00    5.28
 -11   0   9   29.98    9.88
  11   0  -9   38.74   10.92
 -11   0  10   -0.00    4.11
  11   0 -10    0.00    3.98
 -11   0  11   39.92   11.01
  11   0 -11   51.51   12.92
 -11   0  12    1.02    3.77
  11   0 -12    0.00    4.33
 -11   0  13    2.90    4.43
  11   0 -13    1.30    4.91
 -11   0  14   -0.00    5.16
  11   0 -14    1.74    5.10
 -11   0  15   32.05    9.47
  11   0 -15   10.89    8.63
 -11   0  16    3.25    5.66
  11   0 -16   -0.00    5.74
 -11   0  17    8.67    6.51
  11   0 -17    3.68    5.70
 -11   0  18    2.39    4.39
  11   0 -18    0.23    4.40
 -11   0  19   10.43    6.98
  11   0 -19    4.25    6.74
 -11   0  20    5.28    4.82
  11   0 -20    4.57    5.96
 -11   0  21   14.01    7.70
  11   0 -21   12.48    7.85
 -11   0  22    1.64    5.55
  11   0 -22    1.88    5.61
 -11   0  23   -0.00    4.43
  11   0 -23   -0.00    5.04
 -11   0  24   11.76    7.85
  11   0 -24    2.10    5.95
 -11   0  25    8.21    6.79
  11   0 -25    4.47    5.46
 -11   0  26    1.54    4.55
  11   0 -26   -0.00    5.30
 -11   0  27    6.24    6.81
 -11   0  28   -0.00    5.45
 -11   0  29    3.37    6.56
 -11   0  30    3.77    5.60
 -11   1   1   65.54   14.24
  11  -1  -1   96.43   15.96
  11  -1  -1   67.63   14.22
  11   1  -1   66.18   13.80
 -11   1   2   -0.00    4.16
  11  -1  -2    6.11    4.63
  11  -1  -2    0.53    4.58
  11   1  -2   -0.00    4.57
 -11   1   3   35.47   10.51
  11  -1  -3   53.40   11.70
  11  -1  -3   13.12    7.49
  11   1  -3   37.90   10.08
  11   1  -3   32.18   10.25
 -11  -1   3   48.84   11.03
 -11   1   4   -0.00    3.90
  11  -1  -4    0.00    4.36
  11  -1  -4    0.36    4.45
  11   1  -4    0.00    3.13
  11   1  -4    0.00    3.69
 -11  -1   4   -0.00    3.84
 -11   1   5    0.00    4.93
  11  -1  -5    5.60    5.24
  11  -1  -5   11.82    6.67
  11   1  -5    2.39    4.48
 -11  -1   5    2.62    4.68
 -11   1   6    5.87    5.88
  11  -1  -6    0.00    4.21
  11  -1  -6    4.99    5.37
  11   1  -6    5.05    4.98
 -11  -1   6    0.00    3.65
 -11   1   7   36.02   10.26
  11  -1  -7   42.47   11.31
  11   1  -7   44.29   11.19
 -11  -1   7   52.77   12.06
 -11   1   8   -0.00    4.42
  11  -1  -8   -0.00    4.84
  11   1  -8    0.20    5.01
 -11  -1   8    1.52    4.25
 -11   1   9   39.30   10.11
  11  -1  -9   20.98    8.97
  11   1  -9   10.76    6.86
 -11  -1   9   21.21    8.23
 -11   1  10   -0.00    5.42
  11  -1 -10    0.97    5.48
  11   1 -10    0.00    4.59
 -11  -1  10    5.29    5.26
 -11   1  11   15.36    7.87
  11  -1 -11    2.20    5.38
  11   1 -11    0.83    5.54
 -11  -1  11    8.38    5.94
 -11   1  12    4.61    5.59
  11  -1 -12    3.42    4.31
  11   1 -12    4.54    6.08
 -11  -1  12    0.00    4.60
 -11   1  13   24.40    9.39
  11  -1 -13   52.28   12.60
  11   1 -13   18.98    9.28
 -11  -1  13   26.99    8.79
 -11   1  14   -0.00    5.52
  11  -1 -14    1.18    6.28
  11   1 -14   -0.00    4.07
 -11  -1  14    1.40    4.26
 -11   1  15    3.49    5.06
  11  -1 -15    0.00    4.12
  11   1 -15    2.06    4.01
 -11  -1  15    1.06    3.98
 -11   1  16   -0.00    4.65
  11  -1 -16    2.43    5.47
  11   1 -16    3.52    4.83
 -11  -1  16    0.00    4.24
 -11   1  17    6.03    5.94
  11  -1 -17   17.01    9.15
  11   1 -17   13.69    7.52
 -11  -1  17    6.27    5.54
 -11   1  18   -0.00    3.97
  11  -1 -18    2.03    5.89
  11   1 -18    1.23    5.07
 -11  -1  18    4.03    5.24
 -11   1  19    4.22    5.29
  11  -1 -19    8.98    6.75
  11   1 -19    5.53    5.26
 -11  -1  19    6.68    6.56
 -11   1  20    5.12    6.07
  11  -1 -20   -0.00    6.19
  11   1 -20    4.30    5.89
 -11  -1  20   -0.00    5.16
 -11   1  21    1.76    5.52
  11  -1 -21   -0.00    6.37
  11   1 -21   -0.00    4.73
 -11  -1  21   -0.00    5.40
 -11   1  22    4.50    5.46
  11  -1 -22   -0.00    6.54
  11   1 -22    0.00    4.94
 -11  -1  22   -0.00    4.46
 -11   1  23   13.71    7.32
  11  -1 -23   43.14   12.88
  11   1 -23   15.21    8.53
 -11  -1  23   19.65    9.11
 -11   1  24    0.00    4.68
  11  -1 -24   -0.00    5.99
  11   1 -24    0.65    6.19
 -11  -1  24    0.00    4.79
 -11   1  25    5.45    6.17
  11  -1 -25    6.57    7.04
  11   1 -25    0.00    5.17
 -11  -1  25    4.36    5.92
 -11   1  26    1.71    5.17
  11   1 -26    0.00    5.29
 -11  -1  26   -0.00    5.19
 -11   1  27    3.66    5.31
  11   1 -27    0.00    6.84
 -11  -1  27    4.73    6.47
 -11   1  28    4.03    6.67
  11   1 -28    0.93    5.35
 -11  -1  28   -0.00    4.66
 -11   1  29    6.55    5.86
 -11  -1  29   -0.00    7.07
 -11   1  30    1.63    6.36
 -11  -1  30   -0.00    5.93
  11  -2  -1   24.51    8.25
  11  -2  -1   16.06    7.51
  11   2  -1   21.33    7.74
 -11   2   2    1.08    4.01
  11  -2  -2    9.09    5.30
  11  -2  -2    4.76    5.33
  11   2  -2    0.08    4.58
 -11   2   3    7.84    6.05
  11  -2  -3    8.87    6.51
  11  -2  -3    6.04    5.69
  11   2  -3    5.13    5.54
 -11   2   4   -0.00    5.35
  11  -2  -4    3.33    4.76
  11  -2  -4    3.59    5.48
  11   2  -4    1.48    4.39
 -11   2   5   43.95   12.28
  11  -2  -5   52.16   12.22
  11  -2  -5   40.44   11.43
  11   2  -5   49.67   11.77
 -11   2   6   17.76    7.87
  11  -2  -6   19.39    7.26
  11  -2  -6   10.56    7.64
  11   2  -6   17.43    7.10
 -11  -2   6   14.11    7.04
 -11   2   7    0.59    4.67
  11  -2  -7   13.84    6.69
  11  -2  -7   -0.00    5.46
  11   2  -7    8.22    6.08
 -11  -2   7    8.91    5.92
 -11   2   8   14.51    7.36
  11  -2  -8   13.49    7.48
  11   2  -8   13.18    6.90
 -11  -2   8    4.74    4.72
 -11   2   9   34.12    9.99
  11  -2  -9   13.94    8.86
  11   2  -9   35.27    9.69
 -11  -2   9   24.14    8.21
 -11   2  10    5.19    4.87
  11  -2 -10    4.62    6.28
  11   2 -10    0.00    4.36
 -11  -2  10    6.06    5.23
 -11   2  11   10.64    6.75
  11  -2 -11   10.86    6.93
  11   2 -11   18.89    8.17
 -11  -2  11   12.90    6.77
 -11   2  12   -0.00    4.48
  11  -2 -12   -0.00    4.05
  11   2 -12    0.00    5.10
 -11  -2  12    1.56    3.83
 -11   2  13    1.68    4.34
  11  -2 -13    2.10    5.23
  11   2 -13    0.00    4.77
 -11  -2  13   -0.00    4.50
 -11   2  14   10.65    6.92
  11  -2 -14    7.68    6.42
  11   2 -14    2.29    5.21
 -11  -2  14    1.52    4.65
 -11   2  15   26.32    9.56
  11  -2 -15   13.74    8.26
  11   2 -15   16.17    8.49
 -11  -2  15   25.67    8.94
 -11   2  16    5.11    5.91
  11  -2 -16    3.08    5.86
  11   2 -16    4.99    5.90
 -11  -2  16    3.41    4.97
 -11   2  17    4.33    5.03
  11  -2 -17    6.48    6.87
  11   2 -17    0.08    4.82
 -11  -2  17    5.83    5.43
 -11   2  18   -0.00    5.48
  11  -2 -18    0.74    5.79
  11   2 -18    2.29    4.00
 -11  -2  18    0.00    5.04
 -11   2  19    4.45    6.11
  11  -2 -19    3.63    5.97
  11   2 -19    2.25    5.17
 -11  -2  19   23.48    8.97
 -11   2  20    6.52    5.73
  11  -2 -20    0.00    5.30
  11   2 -20    1.98    5.65
 -11  -2  20    0.00    4.43
 -11   2  21   33.67   11.36
  11  -2 -21   21.60    9.97
  11   2 -21   11.15    7.54
 -11  -2  21    8.92    6.92
 -11   2  22    0.95    4.36
  11  -2 -22    4.25    6.20
  11   2 -22    0.90    5.49
 -11  -2  22    0.56    2.90
 -11   2  23    4.61    5.91
  11  -2 -23    1.54    5.72
  11   2 -23    0.00    5.04
 -11  -2  23    4.98    6.36
 -11   2  24    3.41    4.88
  11   2 -24    0.36    4.19
 -11  -2  24   -0.00    4.71
 -11   2  25   13.02    8.50
  11   2 -25    2.14    5.67
 -11  -2  25    8.00    7.79
 -11   2  26    0.12    4.87
  11   2 -26   -0.00    6.34
 -11  -2  26   -0.00    4.50
 -11   2  27   14.01    8.44
  11   2 -27    5.19    6.92
 -11  -2  27    0.00    6.00
 -11   2  28    0.00    4.93
  11   2 -28   -0.00    6.31
 -11  -2  28   -0.00    5.80
 -11   2  29    4.71    6.63
  11   2 -29    1.17    7.03
 -11  -2  29   -0.00    6.40
 -11   2  30    0.02    4.32
 -11  -2  30   -0.00    5.69
  11  -3  -1   18.33    7.01
  11  -3  -1    1.81    5.91
  11   3  -1    8.89    5.32
  11   3  -1    3.05    4.45
 -11  -3   1    1.75    4.21
  11  -3  -2   16.97    7.38
  11  -3  -2    6.68    6.85
  11   3  -2   13.85    6.43
  11   3  -2    5.07    5.41
 -11  -3   2   10.54    6.10
 -11   3   3   47.55   12.02
  11  -3  -3   52.27   12.17
  11  -3  -3   56.57   13.48
  11   3  -3   49.56   11.23
 -11   3   4    8.16    6.64
  11  -3  -4    3.62    5.16
  11  -3  -4   -0.00    4.58
  11   3  -4   11.24    6.56
 -11   3   5    3.28    5.06
  11  -3  -5    0.00    4.28
  11  -3  -5    0.00    4.93
  11   3  -5    2.54    5.07
 -11   3   6   10.77    7.10
  11  -3  -6    0.00    4.94
  11  -3  -6   -0.00    5.99
  11   3  -6   15.09    7.18
 -11   3   7   21.91    8.82
  11  -3  -7   43.27   11.88
  11  -3  -7   40.28   11.49
  11   3  -7   40.42   10.29
 -11  -3   7   34.88    9.72
 -11   3   8   -0.00    3.22
  11  -3  -8   -0.00    4.12
  11  -3  -8    0.00    5.55
  11   3  -8    0.20    4.61
 -11  -3   8   14.89    6.45
 -11   3   9   16.14    7.72
  11  -3  -9   -0.00    5.97
  11   3  -9    4.62    5.80
 -11  -3   9   23.04    7.78
 -11   3  10    3.72    4.78
  11  -3 -10    3.90    6.50
  11   3 -10    1.95    4.58
 -11  -3  10    4.07    4.39
 -11   3  11    6.91    6.59
  11  -3 -11   10.24    6.23
  11   3 -11    4.88    5.32
 -11  -3  11    5.26    4.90
 -11   3  12    8.44    6.48
  11  -3 -12    1.51    6.15
  11   3 -12    5.43    6.38
 -11  -3  12   14.07    7.07
 -11   3  13    8.13    7.12
  11  -3 -13    9.86    7.60
  11   3 -13   12.37    7.30
 -11  -3  13   21.44    7.69
 -11   3  14    0.50    3.72
  11  -3 -14    6.41    6.07
  11   3 -14   -0.00    4.67
 -11  -3  14   -0.00    3.71
 -11   3  15    0.93    4.64
  11  -3 -15   -0.00    5.02
  11   3 -15    2.04    4.62
 -11  -3  15   -0.00    4.62
 -11   3  16   -0.00    4.61
  11  -3 -16    4.35    6.15
  11   3 -16   -0.00    3.83
 -11  -3  16   -0.00    4.57
 -11   3  17    8.04    5.46
  11  -3 -17    3.22    6.54
  11   3 -17    8.34    6.61
 -11  -3  17    4.59    5.74
 -11   3  18   14.71    8.46
  11  -3 -18    6.61    6.51
  11   3 -18    0.00    4.98
 -11  -3  18    3.65    5.02
 -11   3  19   23.40   10.09
  11  -3 -19    3.12    6.36
  11   3 -19    0.77    6.14
 -11  -3  19   16.87    7.54
 -11   3  20    0.00    5.70
  11  -3 -20   -0.00    5.26
  11   3 -20    0.00    6.99
 -11  -3  20    0.00    5.16
 -11   3  21   -0.00    4.00
  11  -3 -21   -0.00    4.71
  11   3 -21   -0.00    6.53
 -11  -3  21    8.09    6.74
 -11   3  22    1.97    6.56
  11   3 -22    0.78    6.12
 -11  -3  22    6.71    6.53
 -11   3  23   26.30    9.32
  11   3 -23   11.43    7.36
 -11  -3  23   13.00    8.18
 -11   3  24    5.75    5.57
  11   3 -24    7.56    7.27
 -11  -3  24    3.07    5.80
 -11   3  25   -0.00    6.93
  11   3 -25   -0.00    5.65
 -11  -3  25    0.00    5.60
 -11   3  26    0.74    4.67
  11   3 -26   -0.00    5.35
 -11  -3  26    5.69    6.38
 -11   3  27   12.50    8.65
  11   3 -27    1.24    6.05
 -11  -3  27    8.04    7.84
 -11   3  28   -0.00    4.71
  11   3 -28    1.53    6.46
 -11  -3  28    2.15    4.86
 -11   3  29    8.30    6.23
  11   3 -29    6.28    7.98
 -11  -3  29    0.94    5.20
  11   3 -30    1.23    5.32
 -11  -3  30   -0.00    4.32
  11  -4  -1   18.24    7.88
  11  -4  -1   25.89   10.17
  11   4  -1   29.16    7.87
  11   4  -1   15.82    7.05
 -11  -4   1   27.12    7.92
  11  -4  -2    0.61    4.53
  11  -4  -2   -0.00    5.31
  11   4  -2    5.07    4.49
  11   4  -2    0.00    4.44
 -11  -4   2    6.80    5.28
  11  -4  -3    9.40    6.81
  11  -4  -3    6.50    6.00
  11   4  -3    0.00    3.92
 -11  -4   3    0.00    3.49
 -11   4   4    1.60    6.04
  11  -4  -4    6.06    5.50
  11  -4  -4    0.46    4.84
  11   4  -4    8.79    5.61
 -11  -4   4    0.00    4.00
 -11   4   5   44.16   11.57
  11  -4  -5   59.35   12.83
  11  -4  -5   29.19   10.78
  11   4  -5   22.56    8.13
 -11   4   6    9.93    6.42
  11  -4  -6   10.99    6.86
  11  -4  -6   12.60    7.46
  11   4  -6    8.62    6.02
 -11   4   7   14.57    7.42
  11  -4  -7    8.09    7.37
  11  -4  -7    4.26    4.99
  11   4  -7   12.86    6.76
 -11   4   8    3.23    5.17
  11  -4  -8    4.82    5.85
  11  -4  -8    2.86    6.24
  11   4  -8    1.83    5.04
 -11   4   9   38.84   10.78
  11  -4  -9   36.79   10.44
  11  -4  -9   20.52    9.76
  11   4  -9    9.48    7.28
 -11  -4   9   41.20   10.08
 -11   4  10   13.95    7.90
  11  -4 -10    6.21    6.34
  11   4 -10    8.40    5.70
 -11  -4  10   -0.00    4.13
 -11   4  11    2.94    5.52
  11  -4 -11   12.71    8.47
  11   4 -11    5.10    5.89
 -11  -4  11   15.46    7.01
 -11   4  12    2.68    5.01
  11  -4 -12   -0.00    5.05
  11   4 -12    0.00    3.83
 -11  -4  12   -0.00    4.05
 -11   4  13   -0.00    4.06
  11  -4 -13    0.00    4.67
  11   4 -13    5.94    5.11
 -11  -4  13    0.16    3.23
 -11   4  14   -0.00    4.02
  11  -4 -14    6.51    6.77
  11   4 -14    9.82    6.39
 -11  -4  14    2.03    4.91
 -11   4  15   22.69    8.63
  11  -4 -15   19.25    9.40
  11   4 -15    4.12    6.71
 -11  -4  15   15.68    7.68
 -11   4  16    7.78    6.00
  11  -4 -16    2.87    5.42
  11   4 -16   -0.00    5.48
 -11  -4  16    9.40    6.17
 -11   4  17    0.00    5.40
  11  -4 -17   -0.00    4.99
  11   4 -17   -0.00    4.56
 -11  -4  17    3.40    5.29
 -11   4  18   -0.00    5.47
  11  -4 -18    1.39    6.37
  11   4 -18   -0.00    5.57
 -11  -4  18    2.40    4.77
 -11   4  19    0.08    3.81
  11   4 -19    0.36    7.08
 -11  -4  19   -0.00    4.55
 -11   4  20    3.74    5.18
  11   4 -20    0.82    3.60
 -11  -4  20    3.43    6.73
 -11   4  21   15.91    8.96
  11   4 -21   30.79   10.57
 -11  -4  21    9.61    7.83
 -11   4  22    6.60    5.90
  11   4 -22    2.20    5.42
 -11  -4  22   13.35    8.32
 -11   4  23   -0.00    6.25
  11   4 -23    3.31    5.40
 -11  -4  23    0.00    6.26
 -11   4  24    0.00    5.21
  11   4 -24    3.44    5.83
 -11  -4  24    1.59    5.07
 -11   4  25    9.78    6.57
  11   4 -25    2.76    6.00
 -11  -4  25    5.57    5.94
 -11   4  26   13.47    9.03
  11   4 -26    5.52    6.66
 -11  -4  26    5.29    7.27
 -11   4  27    0.75    4.85
  11   4 -27    2.02    6.54
 -11  -4  27    1.49    4.52
 -11   4  28   -0.00    5.89
  11   4 -28    0.00    5.59
 -11  -4  28   -0.00    5.16
  11   4 -29    0.00    5.39
 -11  -4  29    3.32    6.44
  11   4 -30   -0.00    5.62
 -11  -4  30   -0.00    4.05
  11   4 -31   -0.00    5.59
  11  -5  -1    0.00    5.36
  11  -5  -1    6.36    6.51
  11   5  -1   -0.00    3.71
  11  -5  -2   36.09   10.40
  11  -5  -2   18.78    9.17
  11   5  -2   21.71    7.25
  11  -5  -3   53.65   12.67
  11  -5  -3   23.02    9.53
  11  -5  -4    4.49    5.22
  11  -5  -4    0.00    5.06
  11   5  -4    2.11    4.60
 -11   5   5   -0.00    3.81
  11  -5  -5    0.00    5.18
  11  -5  -5    9.17    6.60
  11   5  -5   -0.00    4.09
 -11  -5   5   -0.00    3.47
 -11   5   6    1.33    5.62
  11  -5  -6   20.95    8.26
  11  -5  -6    3.87    5.89
  11   5  -6    6.74    5.42
 -11   5   7   29.41    9.41
  11  -5  -7   12.60    8.01
  11  -5  -7   15.21    7.96
  11   5  -7   20.15    7.79
 -11   5   8    6.26    5.84
  11  -5  -8   20.83    8.13
  11  -5  -8    7.24    6.80
  11   5  -8    0.00    4.84
 -11   5   9   18.12    8.07
  11  -5  -9   24.95    9.88
  11  -5  -9    6.05    6.23
  11   5  -9    9.51    6.63
 -11  -5   9   28.20    8.19
 -11   5  10    2.52    5.73
  11  -5 -10    8.80    5.64
  11  -5 -10    0.34    5.55
  11   5 -10    2.48    4.54
 -11  -5  10   -0.00    4.49
 -11   5  11    9.57    7.95
  11  -5 -11    0.00    6.33
  11  -5 -11    0.00    5.16
  11   5 -11    3.30    4.96
 -11  -5  11    1.82    4.14
 -11   5  12   25.91    9.37
  11  -5 -12   11.03    8.16
  11   5 -12   24.02    8.81
 -11  -5  12    8.62    6.17
 -11   5  13   18.12    8.48
  11  -5 -13   12.30    7.91
  11   5 -13   14.45    7.23
 -11  -5  13   12.83    6.90
 -11   5  14   -0.00    4.98
  11  -5 -14    3.70    6.77
  11   5 -14    2.67    6.15
 -11  -5  14   -0.00    4.92
 -11   5  15    0.77    5.45
  11  -5 -15   -0.00    5.66
  11   5 -15   -0.00    4.71
 -11  -5  15    0.17    3.85
 -11   5  16    3.80    5.33
  11   5 -16   -0.00    4.69
 -11  -5  16    3.83    4.05
 -11   5  17    0.00    4.76
  11   5 -17   -0.00    5.32
 -11  -5  17    7.59    6.54
 -11   5  18   10.67    6.72
  11   5 -18    8.29    7.31
 -11  -5  18   16.84    7.86
 -11   5  19   22.95    9.02
  11   5 -19    1.04    5.70
 -11  -5  19   23.16    9.19
 -11   5  20   -0.00    3.55
  11   5 -20    0.00    4.40
 -11  -5  20   -0.00    4.43
 -11   5  21   -0.00    3.83
  11   5 -21    0.00    5.77
 -11  -5  21    0.88    4.53
 -11   5  22    2.09    5.84
  11   5 -22    0.00    4.06
 -11  -5  22    2.71    6.34
 -11   5  23   13.89    9.24
  11   5 -23    9.02    7.30
 -11  -5  23   10.46    7.03
 -11   5  24    5.33    6.46
  11   5 -24    0.91    6.32
 -11  -5  24    0.00    4.97
 -11   5  25    6.55    6.37
  11   5 -25   -0.00    5.37
 -11  -5  25   -0.00    4.12
 -11   5  26   -0.00    5.94
  11   5 -26    2.32    5.54
 -11  -5  26    4.12    5.88
 -11   5  27    4.26    6.43
  11   5 -27   -0.00    5.83
 -11  -5  27   -0.00    4.19
 -11   5  28    2.94    7.32
  11   5 -28    7.80    7.50
 -11  -5  28    0.00    3.69
  11   5 -29   -0.00    5.79
 -11  -5  29    0.92    5.69
  11   5 -30    5.06    7.67
 -11  -5  30    8.01    8.70
  11   5 -31    5.94    6.55
  11   5 -32    1.21    6.06
  11  -6  -1    7.56    6.92
  11  -6  -1   15.46    8.82
  11   6  -1   20.15    6.44
  11  -6  -2    2.47    5.57
  11  -6  -2    3.10    5.88
  11   6  -2    0.71    3.89
  11  -6  -3   20.84    8.77
  11  -6  -3    1.54    4.97
  11   6  -3    5.22    4.49
  11  -6  -4    6.98    6.40
  11  -6  -4   14.22    8.71
  11   6  -4   15.67    6.51
  11  -6  -5    8.73    6.80
  11  -6  -5    5.02    6.72
  11   6  -5    8.98    6.21
 -11   6   6   12.11    7.50
  11  -6  -6    7.44    5.38
  11  -6  -6   24.08    9.78
  11   6  -6   10.10    5.78
 -11   6   7    4.17    6.55
  11  -6  -7   -0.00    3.81
  11  -6  -7   -0.00    6.28
  11   6  -7   -0.00    3.93
 -11   6   8    7.64    6.27
  11  -6  -8   15.62    7.88
  11  -6  -8    8.90    7.46
  11   6  -8    3.25    5.75
 -11   6   9    9.54    6.85
  11  -6  -9    7.01    5.62
  11  -6  -9    7.40    6.83
  11   6  -9    2.72    4.71
 -11   6  10    8.84    6.79
  11  -6 -10   25.57    9.04
  11  -6 -10    5.75    6.73
  11   6 -10    7.76    6.13
 -11  -6  10    0.00    3.74
 -11   6  11    8.59    7.04
  11  -6 -11    6.62    5.81
  11  -6 -11    2.05    6.06
  11   6 -11    6.95    5.63
 -11  -6  11    2.12    4.77
 -11   6  12   -0.00    5.57
  11  -6 -12   -0.00    4.93
  11  -6 -12    2.22    5.66
  11   6 -12    5.63    4.74
 -11  -6  12    0.57    4.01
 -11   6  13    0.00    5.87
  11  -6 -13    4.83    5.98
  11   6 -13    5.89    5.43
 -11  -6  13    2.99    4.40
 -11   6  14   10.34    7.75
  11   6 -14    6.80    6.32
 -11  -6  14    3.78    5.29
 -11   6  15    2.79    5.99
  11   6 -15    4.97    5.33
 -11  -6  15    4.56    5.64
 -11   6  16    6.76    5.78
  11   6 -16    6.71    6.58
 -11  -6  16    8.38    6.82
 -11   6  17   -0.00    5.31
  11   6 -17   -0.00    5.23
 -11  -6  17   -0.00    4.28
 -11   6  18   -0.00    4.59
  11   6 -18    5.87    6.35
 -11  -6  18    0.14    3.97
 -11   6  19    0.00    4.04
  11   6 -19    1.27    5.11
 -11  -6  19    0.79    3.79
 -11   6  20   19.13    7.64
  11   6 -20   -0.00    4.98
 -11  -6  20    9.28    6.51
 -11   6  21    8.41    6.57
  11   6 -21    8.99    7.22
 -11  -6  21    2.99    5.24
 -11   6  22    4.48    6.49
  11   6 -22   -0.00    5.17
 -11  -6  22    1.89    5.52
 -11   6  23    0.63    4.39
  11   6 -23    3.38    6.06
 -11  -6  23   -0.00    5.75
 -11   6  24    2.85    5.17
  11   6 -24    2.93    6.12
 -11  -6  24    5.70    6.14
 -11   6  25    0.00    5.39
  11   6 -25    0.00    7.05
 -11  -6  25   -0.00    5.07
 -11   6  26    9.88    7.73
  11   6 -26    5.19    6.10
 -11  -6  26   -0.00    4.67
 -11   6  27   -0.00    6.48
  11   6 -27   -0.00    3.81
 -11  -6  27    0.00    4.90
  11   6 -28    8.35    7.56
 -11  -6  28   -0.00    5.48
  11   6 -29    0.00    6.24
 -11  -6  29   -0.00    4.96
  11   6 -30    7.80    8.02
 -11  -6  30   -0.00    4.26
  11   6 -31    1.45    6.32
  11  -7  -1    8.71    7.71
  11   7  -1    2.22    3.39
  11  -7  -2   25.39    9.62
  11   7  -2   10.67    5.37
  11  -7  -3    0.00    4.76
  11  -7  -3   -0.00    6.50
  11   7  -3    3.85    4.84
  11  -7  -4    7.86    6.48
  11  -7  -4    2.55    5.29
  11   7  -4    1.71    3.79
  11  -7  -5    5.71    5.41
  11  -7  -5    5.52    6.09
  11   7  -5    6.88    5.34
  11  -7  -6   11.16    7.41
  11  -7  -6    6.17    6.57
  11   7  -6    6.50    5.65
 -11   7   7   -0.00    5.23
  11  -7  -7    2.71    4.33
  11  -7  -7   -0.00    3.74
  11   7  -7    0.84    3.90
 -11   7   8   20.17    8.41
  11  -7  -8   40.01   11.59
  11  -7  -8   22.77   10.94
  11   7  -8   20.93    7.43
 -11   7   9   17.22    7.72
  11  -7  -9    1.57    4.24
  11   7  -9   18.13    6.72
 -11   7  10   -0.00    5.69
  11  -7 -10    1.18    4.29
  11   7 -10   -0.00    4.61
 -11   7  11    6.61    5.87
  11  -7 -11    2.24    4.39
  11   7 -11    1.53    4.39
 -11   7  12   13.41    6.99
  11  -7 -12   13.66    7.31
  11   7 -12   15.54    7.10
 -11   7  13    0.00    5.46
  11  -7 -13    5.71    6.40
  11   7 -13    0.20    4.21
 -11   7  14   -0.00    5.28
  11  -7 -14    0.00    5.66
  11   7 -14    0.44    4.92
 -11   7  15    0.00    4.39
  11   7 -15    0.09    4.46
 -11   7  16   -0.00    4.06
  11   7 -16    2.21    5.08
 -11  -7  16    3.08    4.68
 -11   7  17    0.00    6.18
  11   7 -17    5.23    6.30
 -11  -7  17    0.00    4.64
 -11   7  18    5.60    6.42
  11   7 -18    0.00    5.20
 -11  -7  18    7.09    6.58
 -11   7  19   10.56    6.69
  11   7 -19    0.00    3.97
 -11  -7  19    0.20    3.89
 -11   7  20   -0.00    5.68
  11   7 -20    3.24    4.88
 -11  -7  20    3.05    5.20
 -11   7  21   -0.00    3.99
  11   7 -21   -0.00    5.23
 -11  -7  21    0.00    6.02
 -11   7  22    5.69    6.14
  11   7 -22    0.89    4.93
 -11  -7  22    3.56    6.02
 -11   7  23   -0.00    5.93
  11   7 -23    3.32    6.00
 -11  -7  23    0.00    4.78
 -11   7  24    0.00    5.45
  11   7 -24    4.28    5.63
 -11  -7  24    0.00    6.35
 -11   7  25    1.79    4.89
  11   7 -25   -0.00    6.22
 -11  -7  25   -0.00    5.95
 -11   7  26    2.53    5.50
  11   7 -26    6.81    7.02
 -11  -7  26   -0.00    5.86
  11   7 -27    1.27    6.23
 -11  -7  27   -0.00    5.46
  11   7 -28    5.36    7.07
 -11  -7  28    1.36    6.23
  11   7 -29    0.00    6.41
 -11  -7  29   -0.00    4.12
 -11  -7  30    0.00    6.65
  11  -8  -1   -0.00    4.98
  11   8  -1    3.51    3.95
  11  -8  -2    6.35    6.20
  11   8  -2    8.52    4.68
  11  -8  -3   -0.00    6.54
  11   8  -3    3.92    4.13
  11  -8  -4   28.43    9.54
  11   8  -4   26.55    8.13
  11  -8  -5    4.07    5.56
  11   8  -5    1.34    3.81
  11  -8  -6   25.12    9.35
  11   8  -6   21.09    7.24
  11  -8  -7    0.00    4.04
  11   8  -7    3.71    4.49
 -11   8   8    6.48    6.18
  11  -8  -8   -0.00    4.59
  11   8  -8   -0.00    3.73
 -11   8   9    0.00    5.64
  11  -8  -9    9.54    6.75
  11   8  -9    1.68    4.11
 -11   8  10    3.76    6.46
  11  -8 -10   21.34    8.21
  11   8 -10    9.61    5.79
 -11   8  11    4.17    6.03
  11  -8 -11    0.00    4.29
  11   8 -11   -0.00    4.13
 -11   8  12   -0.00    5.11
  11  -8 -12   -0.00    4.65
  11   8 -12   -0.00    4.53
 -11   8  13   -0.00    6.02
  11  -8 -13    4.00    5.00
  11   8 -13   -0.00    4.29
 -11   8  14   -0.00    3.34
  11  -8 -14    0.00    4.56
  11   8 -14   -0.00    5.13
 -11   8  15   10.70    6.54
  11  -8 -15    1.70    6.37
  11   8 -15   12.64    7.15
 -11   8  16   -0.00    5.85
  11  -8 -16   18.82    8.66
  11   8 -16   11.58    7.01
 -11   8  17   -0.00    5.59
  11  -8 -17   -0.00    4.29
  11   8 -17    3.17    4.42
 -11   8  18   -0.00    4.55
  11   8 -18   -0.00    5.02
 -11   8  19    2.23    5.31
  11   8 -19    7.68    7.26
 -11   8  20    0.00    4.39
  11   8 -20   10.37    5.59
 -11   8  21   -0.00    6.25
  11   8 -21   -0.00    4.61
 -11   8  22    2.15    5.38
  11   8 -22    7.71    6.94
 -11   8  23    0.00    5.88
  11   8 -23    1.77    6.24
 -11  -8  23    0.00    5.99
 -11   8  24    0.00    5.14
  11   8 -24    0.00    5.65
 -11  -8  24   -0.00    4.25
  11   8 -25   -0.00    5.41
 -11  -8  25    7.62    6.80
  11   8 -26    2.11    5.69
 -11  -8  26    3.57    6.55
 -11  -8  27    7.24    7.21
 -11  -8  28    0.00    4.78
 -11  -8  29    0.00    5.48
  11  -9  -1    1.46    5.20
  11   9  -1    0.00    3.52
  11  -9  -2   41.07   11.44
  11   9  -2   24.22    7.47
  11  -9  -3    0.00    4.83
  11   9  -3    0.56    3.73
  11  -9  -4    0.00    5.57
  11   9  -4    4.97    4.10
  11  -9  -5    5.16    5.53
  11   9  -5   -0.00    3.36
  11  -9  -6    6.67    6.23
  11   9  -6    3.11    4.66
  11  -9  -7    0.87    5.16
  11   9  -7   -0.00    4.04
  11  -9  -8    5.46    6.35
  11   9  -8    0.00    4.68
  11  -9  -9   -0.00    5.35
  11   9  -9    0.00    3.92
 -11   9  10    0.00    5.21
  11  -9 -10    3.06    4.58
  11   9 -10    5.49    4.60
 -11   9  11   -0.00    5.47
  11  -9 -11    3.19    4.14
  11   9 -11    0.19    4.30
 -11   9  12    6.89    6.99
  11  -9 -12    8.30    6.09
  11   9 -12   11.63    6.96
 -11   9  13   -0.00    5.68
  11  -9 -13    1.50    6.03
  11   9 -13    0.00    5.57
 -11   9  14    0.00    6.35
  11  -9 -14    0.00    6.01
  11   9 -14    4.74    5.57
 -11   9  15   -0.00    4.90
  11  -9 -15    0.00    5.68
  11   9 -15   -0.00    5.71
 -11   9  16   -0.00    5.71
  11  -9 -16    0.67    5.44
  11   9 -16   -0.00    5.45
 -11   9  17   -0.00    5.65
  11  -9 -17   -0.00    6.50
  11   9 -17    3.26    5.09
 -11   9  18   10.36    8.24
  11  -9 -18   20.24    9.24
  11   9 -18    0.00    5.66
 -11   9  19   -0.00    6.47
  11  -9 -19    4.34    6.52
  11   9 -19   -0.00    4.68
 -11   9  20   -0.00    5.91
  11   9 -20    0.64    5.89
 -11   9  21    5.01    6.94
  11   9 -21    0.78    5.71
 -11   9  22    6.39    6.10
  11   9 -22    5.54    7.10
 -11   9  23   -0.00    5.61
  11   9 -23    0.00    4.53
  11 -10  -1    1.61    4.36
  11  10  -1    1.15    3.20
  11 -10  -2    6.44    7.02
  11  10  -2    5.14    3.95
  11 -10  -3   -0.00    4.13
  11  10  -3    0.00    3.36
  11 -10  -4    7.95    5.81
  11  10  -4    3.88    4.08
  11 -10  -5    3.09    5.58
  11  10  -5    0.95    3.84
  11 -10  -6    0.00    5.54
  11  10  -6   13.36    6.17
  11 -10  -7    1.24    5.82
  11  10  -7   -0.00    4.09
  11 -10  -8   -0.00    5.05
  11  10  -8    2.42    4.23
  11 -10  -9   -0.00    5.19
  11  10  -9   -0.00    3.21
  11 -10 -10    7.97    6.46
  11  10 -10   11.22    5.42
  11 -10 -11    4.35    6.14
  11  10 -11   -0.00    4.71
 -11  10  12   -0.00    7.08
  11 -10 -12    0.75    4.69
  11  10 -12   -0.00    4.58
 -11  10  13    0.00    3.72
  11 -10 -13    5.86    6.07
  11  10 -13   -0.00    4.24
 -11  10  14    5.68    6.74
  11 -10 -14    5.76    6.26
  11  10 -14   11.84    6.51
 -11  10  15    3.07    5.39
  11 -10 -15    3.26    5.07
  11  10 -15    6.56    5.79
 -11  10  16   18.16    8.73
  11 -10 -16   22.91    8.69
  11  10 -16    7.91    6.14
 -11  10  17    2.63    5.29
  11 -10 -17   -0.00    5.36
  11  10 -17    0.52    4.95
 -11  10  18    7.96    6.79
  11 -10 -18   -0.00    5.91
  11  10 -18    1.81    4.56
 -11  10  19    1.22    5.73
  11 -10 -19    3.81    5.37
  11  10 -19   -0.00    5.48
 -11  10  20   -0.00    4.84
  11 -10 -20    7.71    7.20
  11  10 -20    2.71    5.69
 -11  10  21    5.79    4.93
  11 -10 -21    3.22    5.31
  11 -11  -1   -0.00    4.32
  11  11  -1    4.64    3.71
  11 -11  -2    7.67    6.70
  11  11  -2    2.22    3.68
  11 -11  -3    0.00    5.58
  11  11  -3    0.00    3.33
  11 -11  -4    6.86    6.75
  11  11  -4    1.51    3.70
  11 -11  -5    2.74    5.74
  11  11  -5    0.00    3.69
  11 -11  -6    7.40    6.90
  11  11  -6   -0.00    3.99
  11 -11  -7   -0.00    4.77
  11  11  -7   -0.00    3.09
  11 -11  -8    5.94    6.88
  11  11  -8    8.54    4.65
  11 -11  -9    2.27    4.66
  11  11  -9   -0.00    3.75
  11 -11 -10    2.34    4.56
  11  11 -10   -0.00    4.78
  11 -11 -11    0.00    5.73
  11  11 -11    0.41    3.79
  11 -11 -12   14.14    8.22
  11  11 -12    4.98    5.57
 -11  11  13   -0.00    5.21
  11 -11 -13   -0.00    5.43
  11  11 -13   -0.00    4.25
 -11  11  14    0.35    4.98
  11 -11 -14    5.75    6.29
  11  11 -14    1.15    4.41
 -11  11  15   -0.00    5.75
  11 -11 -15    1.00    4.33
  11  11 -15    1.29    4.04
 -11  11  16   -0.00    4.25
  11 -11 -16   -0.00    5.24
  11  11 -16   -0.00    5.44
 -11  11  17   -0.00    4.62
  11 -11 -17    0.00    4.48
 -11  11  18   12.84    7.49
  11 -11 -18   12.87    7.58
  11 -12  -1    3.27    5.11
  11  12  -1    1.65    3.14
  11 -12  -2   -0.00    4.76
  11  12  -2    3.27    3.55
  11 -12  -3    5.71    6.79
  11  12  -3    0.95    3.68
  11 -12  -4   18.27    8.67
  11  12  -4   -0.00    3.27
  11 -12  -5   -0.00    5.79
  11  12  -5   -0.00    4.19
  11 -12  -6    7.58    6.54
  11  12  -6    2.92    4.52
  11 -12  -7   -0.00    3.77
  11  12  -7    1.28    3.62
  11 -12  -8    3.69    5.18
  11  12  -8    2.66    3.23
  11 -12  -9    0.00    4.91
  11  12  -9   -0.00    4.23
  11 -12 -10    3.39    5.06
  11  12 -10    0.81    3.50
  11 -12 -11    4.09    5.81
  11  12 -11   -0.00    4.39
  11 -12 -12    5.30    6.14
  11  12 -12    0.88    4.56
  11 -12 -13   -0.00    5.89
  11 -12 -14   -0.00    5.68
  11 -12 -15    3.07    5.44
  11 -13  -1    9.08    5.93
  11  13  -1    4.03    3.80
  11 -13  -2    8.11    7.46
  11  13  -2    1.47    3.59
  11 -13  -3    0.00    4.43
  11  13  -3   -0.00    3.64
  11 -13  -4    7.96    6.82
  11  13  -4    3.38    4.22
  11 -13  -5    0.31    5.14
  11  13  -5    0.00    3.12
  11 -13  -6   -0.00    5.53
  11  13  -6   -0.00    3.75
  11 -13  -7   -0.00    6.11
  11  13  -7   -0.00    3.50
  11 -13  -8   11.58    7.59
  11  13  -8    8.29    4.98
  11 -13  -9   -0.00    5.20
  11  14  -1    0.40    3.30
  11  14  -2    1.70    3.24
  11  14  -3   -0.00    3.98
  10   0  -1    4.58    5.29
  10   0  -2   10.11    6.45
  10   0  -3   -0.00    3.99
  10   0  -4   91.74   16.71
  10   0  -5   -0.00    5.08
  10   0  -6    5.94    5.71
 -10   0   7    2.66    4.57
  10   0  -7    0.27    4.16
 -10   0   8   21.89    7.86
  10   0  -8    5.83    6.54
 -10   0   9   -0.00    2.82
  10   0  -9    4.19    6.13
 -10   0  10  119.90   19.18
  10   0 -10  110.32   19.70
 -10   0  11    0.01    4.46
  10   0 -11    0.00    5.32
 -10   0  12    0.00    3.71
  10   0 -12   -0.00    4.33
 -10   0  13    0.00    5.32
  10   0 -13   -0.00    4.83
 -10   0  14   35.08    9.71
  10   0 -14   13.46    7.83
 -10   0  15    1.93    5.41
  10   0 -15   -0.00    4.38
 -10   0  16   25.57    8.98
  10   0 -16    9.82    7.37
 -10   0  17    0.01    4.09
  10   0 -17    0.00    5.20
 -10   0  18   19.97    8.55
  10   0 -18    6.71    6.43
 -10   0  19    0.00    6.18
  10   0 -19   -0.00    4.59
 -10   0  20   38.26   11.37
  10   0 -20   28.59   10.10
 -10   0  21   -0.00    4.51
  10   0 -21   -0.00    3.89
 -10   0  22   -0.00    5.42
  10   0 -22   -0.00    4.58
 -10   0  23    3.86    5.69
  10   0 -23    0.00    3.98
 -10   0  24    0.00    5.33
  10   0 -24   21.21    9.97
 -10   0  25    8.28    6.55
  10   0 -25    0.00    5.14
 -10   0  26   21.03    9.14
  10   0 -26   18.72    9.61
 -10   0  27   -0.00    4.93
  10   0 -27   -0.00    5.21
 -10   0  28    1.39    6.05
 -10   0  29   -0.00    4.87
 -10   0  30    6.72    5.78
 -10   0  31   -0.00    4.00
 -10   0  32    6.34    7.04
  10  -1  -1    0.17    5.46
  10   1  -1    0.00    4.00
  10   1  -1   -0.00    4.57
 -10  -1   1   -0.00    2.83
  10  -1  -2  114.04   19.08
  10   1  -2  113.31   18.50
  10   1  -2  129.75   19.56
 -10  -1   2  122.45   19.05
  10  -1  -3   10.00    5.93
  10   1  -3   15.92    6.62
  10   1  -3    3.84    5.31
 -10  -1   3   12.30    6.46
 -10   1   4    5.54    5.03
  10  -1  -4    6.88    5.51
  10  -1  -4    1.83    5.23
  10   1  -4    2.25    5.40
 -10   1   5   11.47    6.11
  10  -1  -5    8.20    5.57
  10  -1  -5    4.10    5.73
  10   1  -5    1.86    4.96
 -10   1   6   67.41   12.56
  10  -1  -6   79.57   13.72
  10   1  -6   16.82    7.39
 -10   1   7    0.00    2.73
  10  -1  -7    3.36    5.42
  10   1  -7   -0.00    3.92
 -10   1   8   54.04   11.76
  10  -1  -8   28.47    9.89
  10   1  -8   47.86   11.30
 -10   1   9    2.50    5.42
  10  -1  -9    2.14    5.09
  10   1  -9    6.18    5.10
 -10  -1   9    4.26    5.50
 -10   1  10   -0.00    4.13
  10  -1 -10   -0.00    4.56
  10   1 -10   -0.00    5.19
 -10  -1  10    0.17    3.77
 -10   1  11   10.40    6.42
  10  -1 -11    7.35    5.54
  10   1 -11   14.64    7.21
 -10  -1  11   18.63    7.66
 -10   1  12   57.37   13.01
  10  -1 -12   75.46   14.82
  10   1 -12   42.10   11.69
 -10  -1  12   43.33   11.34
 -10   1  13    0.00    4.46
  10  -1 -13    0.78    5.41
  10   1 -13    3.95    4.93
 -10  -1  13    0.00    4.28
 -10   1  14   12.27    6.68
  10  -1 -14    6.79    6.60
  10   1 -14    5.77    5.71
 -10  -1  14   14.13    7.17
 -10   1  15    3.44    4.56
  10  -1 -15   -0.00    5.42
  10   1 -15    0.90    3.89
 -10  -1  15    2.37    5.44
 -10   1  16    9.26    6.84
  10  -1 -16    2.53    6.42
  10   1 -16   20.36    8.31
 -10  -1  16   20.12    7.99
 -10   1  17    0.00    5.33
  10  -1 -17    1.39    5.30
  10   1 -17   -0.00    4.52
 -10  -1  17    1.10    4.99
 -10   1  18   22.92    8.89
  10  -1 -18   25.21    9.73
  10   1 -18    3.97    5.32
 -10  -1  18   16.05    7.87
 -10   1  19    0.87    5.79
  10  -1 -19   -0.00    5.05
  10   1 -19    2.30    5.95
 -10  -1  19    3.30    5.51
 -10   1  20    2.76    6.21
  10  -1 -20   -0.00    4.90
  10   1 -20    2.55    5.61
 -10  -1  20    2.11    4.79
 -10   1  21    2.05    5.12
  10  -1 -21    0.67    6.29
  10   1 -21   -0.00    4.69
 -10  -1  21    2.52    5.40
 -10   1  22   38.57   11.77
  10  -1 -22   32.87   12.31
  10   1 -22   29.37   11.55
 -10  -1  22   52.55   12.97
 -10   1  23    2.58    6.37
  10  -1 -23    4.14    7.53
  10   1 -23    1.34    5.32
 -10  -1  23    2.55    5.17
 -10   1  24   -0.00    4.89
  10  -1 -24    0.56    4.60
  10   1 -24    2.53    5.77
 -10  -1  24    0.00    6.71
 -10   1  25    0.84    6.26
  10  -1 -25    0.62    5.70
  10   1 -25    2.11    6.15
 -10  -1  25   -0.00    5.86
  10   1 -26    2.32    6.74
 -10  -1  26    1.75    6.29
 -10   1  27    9.68    7.15
  10   1 -27   -0.00    4.32
 -10  -1  27   -0.00    5.41
 -10   1  28    0.57    5.20
  10   1 -28   -0.00    6.54
 -10  -1  28    8.70    7.56
 -10   1  29   -0.00    5.30
 -10  -1  29    4.66    6.54
 -10   1  30   -0.00    6.16
 -10  -1  30   -0.00    4.05
 -10   1  31    1.99    5.12
 -10  -1  31    0.00    5.26
 -10   1  32    9.75    7.85
 -10  -1  32    1.15    5.29
 -10   2   1   -0.00    4.25
  10  -2  -1   -0.00    3.78
  10  -2  -1    0.59    4.09
  10   2  -1    0.00    3.77
  10   2  -1    0.00    3.82
 -10  -2   1    5.65    5.05
 -10   2   2    0.00    4.14
  10  -2  -2    0.00    3.71
  10  -2  -2    1.86    3.92
  10   2  -2    0.75    3.94
  10   2  -2    2.16    4.02
 -10  -2   2    0.85    3.26
 -10   2   3    0.54    4.50
  10  -2  -3   -0.00    4.52
  10  -2  -3    2.08    4.10
  10   2  -3    0.00    3.65
 -10  -2   3    0.00    3.48
 -10   2   4  126.25   20.34
  10  -2  -4  108.38   19.06
  10  -2  -4  131.79   20.82
  10   2  -4  157.42   20.61
 -10  -2   4   99.01   18.08
 -10   2   5   26.56    8.78
  10  -2  -5   21.36    8.23
  10  -2  -5   24.37    8.28
  10   2  -5   52.24   10.76
 -10  -2   5   35.38    9.31
 -10   2   6    8.23    5.74
  10  -2  -6   48.38   10.83
  10  -2  -6   21.11    8.04
  10   2  -6   20.54    7.64
 -10   2   7   10.36    5.98
  10  -2  -7   -0.00    5.00
  10   2  -7    8.12    5.22
 -10   2   8   14.90    7.63
  10  -2  -8   17.33    7.95
  10   2  -8   17.07    7.40
 -10   2   9    7.35    5.76
  10  -2  -9    2.23    4.60
  10   2  -9   10.65    5.75
 -10   2  10   73.46   14.72
  10  -2 -10   59.47   14.43
  10   2 -10   64.81   13.98
 -10  -2  10   89.05   15.45
 -10   2  11    7.30    5.11
  10  -2 -11    0.00    5.90
  10   2 -11    8.55    5.72
 -10  -2  11    6.59    4.91
 -10   2  12   -0.00    5.06
  10  -2 -12   -0.00    4.17
  10   2 -12   -0.00    4.00
 -10  -2  12   -0.00    4.13
 -10   2  13    1.68    4.82
  10  -2 -13   -0.00    5.21
  10   2 -13    2.42    4.88
 -10  -2  13   -0.00    4.05
 -10   2  14   27.22    9.27
  10  -2 -14   17.10    8.30
  10   2 -14   19.46    8.52
 -10  -2  14   30.92    9.45
 -10   2  15    9.59    7.05
  10  -2 -15   12.22    7.22
  10   2 -15    7.16    6.05
 -10  -2  15   16.98    7.24
 -10   2  16   18.01    8.29
  10  -2 -16    3.30    5.25
  10   2 -16    1.89    4.96
 -10  -2  16    9.89    7.09
 -10   2  17   -0.00    5.63
  10  -2 -17   -0.00    4.38
  10   2 -17   -0.00    6.11
 -10  -2  17   -0.00    3.67
 -10   2  18    1.52    4.06
  10  -2 -18    4.27    6.87
  10   2 -18    4.40    5.17
 -10  -2  18    1.99    4.39
 -10   2  19    0.00    6.24
  10  -2 -19    1.87    6.34
  10   2 -19   10.92    7.61
 -10  -2  19    2.75    5.47
 -10   2  20   40.68   11.97
  10  -2 -20   26.02   10.76
  10   2 -20   12.30    7.13
 -10  -2  20   18.27    8.40
 -10   2  21   -0.00    4.23
  10  -2 -21    2.60    5.18
  10   2 -21    2.97    5.40
 -10  -2  21    5.85    5.44
 -10   2  22   -0.00    5.35
  10  -2 -22    2.90    5.94
  10   2 -22    0.00    5.35
 -10  -2  22    3.29    4.93
 -10   2  23   -0.00    4.85
  10  -2 -23    2.87    5.67
  10   2 -23    4.97    6.64
 -10  -2  23   -0.00    5.23
 -10   2  24   20.54    9.90
  10   2 -24    6.69    7.29
 -10  -2  24    5.53    6.83
 -10   2  25    5.12    5.92
  10   2 -25    7.62    6.96
 -10  -2  25    2.22    6.26
 -10   2  26    5.83    7.20
  10   2 -26   11.34    8.40
 -10  -2  26   15.74    8.95
 -10   2  27    2.26    5.07
  10   2 -27    5.78    5.92
 -10  -2  27   -0.00    4.45
 -10   2  28    4.09    5.97
  10   2 -28   -0.00    5.19
 -10  -2  28    1.28    5.21
 -10   2  29   -0.00    5.71
  10   2 -29    0.74    6.63
 -10  -2  29   -0.00    6.40
 -10   2  30    8.68    5.94
 -10  -2  30    3.80    7.04
 -10   2  31    2.17    6.56
 -10  -2  31    0.00    5.22
 -10   2  32    3.25    5.37
 -10  -2  32   -0.00    5.61
  10  -3  -1    3.24    4.36
  10  -3  -1    0.00    4.21
  10   3  -1    9.03    4.87
  10   3  -1    2.48    4.49
 -10  -3   1    7.75    5.22
 -10   3   2   74.22   15.14
  10  -3  -2   69.96   14.62
  10  -3  -2   82.79   16.15
  10   3  -2  101.01   15.09
  10   3  -2   85.52   14.41
 -10  -3   2   65.26   13.29
 -10   3   3   38.06   11.42
  10  -3  -3   52.88   11.65
  10  -3  -3   24.59    9.66
  10   3  -3   35.01    9.05
 -10  -3   3   46.91   10.18
 -10   3   4   -0.00    3.88
  10  -3  -4    1.37    3.89
  10  -3  -4    7.38    6.31
  10   3  -4   -0.00    4.32
 -10  -3   4    0.90    3.86
 -10   3   5    5.15    5.54
  10  -3  -5    3.87    5.10
  10  -3  -5    9.61    7.10
  10   3  -5    1.77    4.17
 -10  -3   5    3.79    4.48
 -10   3   6   12.78    6.58
  10  -3  -6   17.99    8.10
  10  -3  -6    7.25    6.19
  10   3  -6   29.11    8.39
 -10  -3   6   24.53    7.69
 -10   3   7   13.89    6.86
  10  -3  -7   16.00    7.26
  10  -3  -7   25.26    9.29
  10   3  -7    7.10    5.76
 -10  -3   7   12.20    6.50
 -10   3   8   59.90   12.96
  10  -3  -8   47.70   12.65
  10   3  -8   54.88   12.09
 -10   3   9   12.55    6.68
  10  -3  -9    4.90    4.86
  10   3  -9    2.09    4.01
 -10   3  10   -0.00    3.74
  10  -3 -10   -0.00    4.82
  10   3 -10   -0.00    4.46
 -10   3  11   16.32    6.97
  10  -3 -11    7.33    6.51
  10   3 -11    1.85    5.10
 -10  -3  11    2.66    4.50
 -10   3  12   28.88    9.78
  10  -3 -12   32.73   11.02
  10   3 -12   28.27    9.22
 -10  -3  12   34.90    9.45
 -10   3  13    6.80    6.18
  10  -3 -13    0.31    4.72
  10   3 -13    3.02    5.26
 -10  -3  13    1.99    4.53
 -10   3  14    5.25    4.83
  10  -3 -14    1.13    5.69
  10   3 -14    0.24    4.60
 -10  -3  14    0.44    4.34
 -10   3  15    0.00    4.74
  10  -3 -15    1.14    5.10
  10   3 -15    7.83    6.57
 -10  -3  15    9.44    5.97
 -10   3  16   20.43    9.43
  10  -3 -16   40.31   11.82
  10   3 -16    9.92    7.32
 -10  -3  16   33.06   10.08
 -10   3  17   10.23    7.44
  10  -3 -17   23.21    9.35
  10   3 -17   -0.00    5.35
 -10  -3  17    7.90    5.58
 -10   3  18   22.61    9.44
  10  -3 -18   10.60    7.53
  10   3 -18   -0.00    5.64
 -10  -3  18   17.65    7.89
 -10   3  19    5.83    5.45
  10  -3 -19   11.43    7.65
  10   3 -19    7.41    6.82
 -10  -3  19    1.37    4.68
 -10   3  20    1.28    4.95
  10  -3 -20   -0.00    6.25
  10   3 -20   -0.00    5.08
 -10  -3  20   -0.00    6.37
 -10   3  21    4.68    6.43
  10  -3 -21    5.63    5.94
  10   3 -21    0.00    5.34
 -10  -3  21    2.01    4.79
 -10   3  22   18.58    9.21
  10   3 -22   14.29    8.72
 -10  -3  22   20.36    9.34
 -10   3  23    7.50    7.09
  10   3 -23    4.66    6.45
 -10  -3  23    0.00    5.49
 -10   3  24   -0.00    4.87
  10   3 -24    4.51    5.96
 -10  -3  24   -0.00    5.23
 -10   3  25   -0.00    6.95
  10   3 -25    0.64    4.87
 -10  -3  25   -0.00    6.71
 -10   3  26    4.18    7.26
  10   3 -26   14.38    7.98
 -10  -3  26    9.68    7.05
 -10   3  27   10.26    6.09
  10   3 -27    2.02    5.99
 -10  -3  27    4.04    6.13
 -10   3  28    8.46    7.86
  10   3 -28    1.91    6.72
 -10  -3  28    7.08    7.29
 -10   3  29   12.35    6.95
  10   3 -29   -0.00    6.83
 -10  -3  29    0.78    5.23
 -10   3  30   -0.00    5.42
  10   3 -30    8.41    7.99
 -10  -3  30    6.17    6.63
 -10   3  31    2.82    4.26
  10   3 -31    0.00    5.23
 -10  -3  31    1.81    6.32
 -10  -3  32   -0.00    5.78
  10  -4  -1    6.64    5.56
  10  -4  -1   -0.00    6.08
  10   4  -1    1.52    3.36
  10   4  -1    1.31    4.01
 -10  -4   1    1.10    3.64
  10  -4  -2   -0.00    4.33
  10  -4  -2    2.70    6.27
  10   4  -2    1.31    3.85
 -10  -4   2    0.91    3.89
 -10   4   3   26.85    8.73
  10  -4  -3    9.86    6.68
  10  -4  -3    7.20    5.51
  10   4  -3   13.57    5.55
 -10  -4   3    9.02    5.83
 -10   4   4   83.71   15.74
  10  -4  -4   57.35   13.60
  10  -4  -4   48.65   13.65
  10   4  -4   57.99   12.19
 -10  -4   4   75.20   13.03
 -10   4   5   41.73   11.35
  10  -4  -5   27.11    9.35
  10   4  -5   28.20    8.49
 -10  -4   5   35.58    8.92
 -10   4   6   40.79   11.07
  10  -4  -6   55.73   12.40
  10   4  -6   22.02    8.16
 -10  -4   6   36.84    9.05
 -10   4   7   -0.00    4.86
 -10   4   7    1.14    4.74
  10  -4  -7    0.54    4.98
  10   4  -7   -0.00    4.27
 -10  -4   7    3.25    4.43
 -10   4   8   73.41   14.26
  10  -4  -8   38.44   11.51
  10   4  -8   29.84    9.52
 -10  -4   8   54.99   11.50
 -10   4   9    4.26    5.39
  10   4  -9    8.39    5.29
 -10   4  10   22.12    8.56
  10   4 -10   13.42    7.45
 -10   4  11    5.84    5.06
  10   4 -11    5.60    6.33
 -10   4  12    2.59    6.22
  10   4 -12   -0.00    4.17
 -10  -4  12   -0.00    4.43
 -10   4  13   -0.00    4.44
  10   4 -13   -0.00    4.71
 -10  -4  13    0.00    4.78
 -10   4  14    9.94    6.33
  10   4 -14   10.19    5.93
 -10  -4  14   19.05    7.45
 -10   4  15   17.83    7.71
  10  -4 -15    0.91    4.90
  10   4 -15    8.00    6.66
 -10  -4  15    2.15    5.29
 -10   4  16    1.02    4.42
  10  -4 -16    0.00    4.87
  10   4 -16   12.83    6.21
 -10  -4  16   15.35    6.84
 -10   4  17   13.81    6.96
  10  -4 -17    0.00    4.61
  10   4 -17    0.18    5.77
 -10  -4  17   -0.00    4.51
 -10   4  18    0.00    5.42
  10  -4 -18    2.19    7.30
  10   4 -18   -0.00    6.35
 -10  -4  18   -0.00    5.30
 -10   4  19   21.35    7.76
  10  -4 -19    6.16    6.93
  10   4 -19    5.74    5.64
 -10  -4  19   14.56    7.11
 -10   4  20    1.69    5.74
  10   4 -20   29.39   10.31
 -10  -4  20   11.49    7.57
 -10   4  21    8.20    6.47
  10   4 -21    6.72    6.54
 -10  -4  21    8.92    6.64
 -10   4  22    6.88    6.67
  10   4 -22    4.10    6.65
 -10  -4  22    4.10    5.30
 -10   4  23    1.42    4.75
  10   4 -23    9.57    6.68
 -10  -4  23   10.36    6.72
 -10   4  24   14.04    8.04
  10   4 -24    8.73    7.69
 -10  -4  24    7.48    6.40
 -10   4  25    9.42    7.69
  10   4 -25    8.99    8.10
 -10  -4  25   15.48    8.33
 -10   4  26    8.00    8.74
  10   4 -26    0.56    6.40
 -10  -4  26    5.17    5.34
 -10   4  27   -0.00    5.33
  10   4 -27    0.00    6.02
 -10  -4  27    0.20    4.81
 -10   4  28    2.51    5.99
  10   4 -28   -0.00    5.24
 -10  -4  28    0.25    4.54
 -10   4  29    1.42    6.08
  10   4 -29   -0.00    6.81
 -10  -4  29    9.96    7.42
 -10   4  30   12.03    7.38
  10   4 -30    3.25    6.53
 -10  -4  30   -0.00    5.80
 -10   4  31    6.40    6.22
  10   4 -31   10.51    8.95
 -10  -4  31   -0.00    5.70
  10   4 -32    1.86    7.27
 -10  -4  32    0.00    6.56
  10  -5  -1   43.68   11.10
  10  -5  -1   31.22   10.83
  10   5  -1   36.03    8.53
  10   5  -1   34.44    8.69
 -10  -5   1   51.59    9.90
  10  -5  -2  186.19   24.45
  10  -5  -2  115.83   22.21
  10   5  -2  127.96   19.38
 -10  -5   2  151.79   20.30
  10  -5  -3   17.65    8.02
  10   5  -3   13.35    5.88
 -10  -5   3    4.20    4.92
 -10   5   4    1.99    5.22
 -10   5   4   -0.00    4.57
  10  -5  -4    8.27    5.25
  10   5  -4    0.75    4.10
 -10  -5   4    0.00    3.39
 -10   5   5   -0.00    3.51
 -10   5   5    1.61    4.59
  10  -5  -5    0.00    4.15
  10   5  -5    1.29    3.70
 -10  -5   5    5.29    4.11
 -10   5   6   33.35   10.36
 -10   5   6   19.50    8.92
  10  -5  -6   43.09   11.12
  10   5  -6   32.86    8.70
 -10  -5   6   31.66    8.59
 -10   5   7   39.76   11.38
 -10   5   7   28.99   10.40
  10  -5  -7   43.90   11.10
  10   5  -7   22.05    7.84
 -10  -5   7   43.22    9.97
 -10   5   8   20.64    8.64
 -10   5   8   15.64    8.10
  10  -5  -8   15.10    7.62
  10   5  -8   18.34    7.25
 -10  -5   8   12.32    6.20
 -10   5   9    3.59    4.21
  10  -5  -9   -0.00    5.04
  10   5  -9    0.72    3.61
 -10   5  10   -0.00    4.74
  10  -5 -10    0.71    5.10
  10   5 -10    1.29    4.28
 -10   5  11   16.29    8.12
  10   5 -11    7.65    6.35
 -10   5  12   39.24   11.13
  10   5 -12   19.08    7.44
 -10  -5  12   31.81    9.22
 -10   5  13   13.09    7.66
  10   5 -13    8.36    6.57
 -10  -5  13   12.83    6.59
 -10   5  14    0.00    3.23
  10   5 -14   -0.00    4.45
 -10  -5  14    0.00    3.55
 -10   5  15    5.21    5.30
  10   5 -15    1.26    5.12
 -10  -5  15    6.29    5.72
 -10   5  16    1.21    4.88
  10   5 -16    6.21    5.95
 -10  -5  16    3.93    5.94
 -10   5  17   34.96   10.00
  10   5 -17    7.54    6.63
 -10  -5  17   14.53    7.65
 -10   5  18   17.75    7.44
  10   5 -18   13.17    7.01
 -10  -5  18   11.31    7.57
 -10   5  19    0.00    5.52
  10   5 -19    8.59    6.00
 -10  -5  19    2.14    4.58
 -10   5  20    0.00    6.59
  10   5 -20    3.24    4.78
 -10  -5  20   -0.00    4.81
 -10   5  21    0.96    5.79
  10   5 -21   -0.00    5.16
 -10  -5  21    8.26    6.59
 -10   5  22   28.63   10.69
 -10  -5  22   16.17    8.30
 -10   5  23    2.20    5.38
  10   5 -23    4.11    5.34
 -10  -5  23    3.01    5.81
 -10   5  24    0.00    4.99
  10   5 -24   -0.00    4.29
 -10  -5  24   -0.00    4.40
 -10   5  25   -0.00    5.46
  10   5 -25    6.74    5.80
 -10  -5  25    1.95    5.25
 -10   5  26    9.54    6.72
  10   5 -26    2.57    5.71
 -10  -5  26    0.71    6.13
 -10   5  27    9.56    6.27
  10   5 -27   -0.00    4.95
 -10  -5  27   -0.00    6.63
 -10   5  28   -0.00    6.58
  10   5 -28    1.13    6.87
 -10  -5  28    0.00    5.45
 -10   5  29   -0.00    6.16
  10   5 -29    2.35    6.46
 -10  -5  29    1.72    6.34
 -10   5  30    2.93    5.30
  10   5 -30    7.57    7.89
 -10  -5  30    4.96    5.63
  10   5 -31   -0.00    5.25
 -10  -5  31   -0.00    5.59
  10   5 -32   -0.00    7.20
 -10  -5  32    5.57    5.68
  10   5 -33   -0.00    5.51
  10  -6  -1    0.00    4.20
  10   6  -1   -0.00    3.03
 -10   6   2    1.29    4.58
  10  -6  -2   10.36    7.22
  10   6  -2    3.06    4.46
 -10   6   3    8.20    6.95
  10  -6  -3   11.89    6.15
  10   6  -3    6.19    4.42
 -10   6   4   16.07    7.85
  10  -6  -4   11.78    7.02
  10   6  -4    7.02    5.18
 -10   6   5   28.31    9.92
 -10   6   5    8.80    7.14
  10  -6  -5   16.87    8.12
  10   6  -5   15.27    6.33
 -10  -6   5   19.50    6.53
 -10   6   6   32.00   10.02
 -10   6   6    3.59    5.32
  10  -6  -6   29.67    9.27
  10   6  -6   27.69    7.56
 -10  -6   6   20.46    6.79
 -10   6   7    3.11    5.25
 -10   6   7    0.85    4.33
  10  -6  -7    6.09    5.88
  10   6  -7    0.72    4.23
 -10  -6   7    0.00    3.85
 -10   6   8    6.84    6.22
 -10   6   8    2.17    5.00
  10  -6  -8   -0.00    3.79
  10   6  -8    3.32    4.34
 -10  -6   8    0.00    3.28
 -10   6   9   27.64   10.07
 -10   6   9   31.35   10.40
  10  -6  -9   36.72   10.87
  10   6  -9   26.85    8.48
 -10  -6   9   24.38    7.71
 -10   6  10   19.04    7.56
  10  -6 -10   31.45    9.81
  10   6 -10   10.89    6.56
 -10   6  11    8.79    6.95
  10  -6 -11    2.56    4.66
  10   6 -11   -0.00    4.33
 -10   6  12    4.15    6.04
  10   6 -12    0.00    4.56
 -10  -6  12    1.79    3.27
 -10   6  13   11.62    6.23
  10   6 -13    5.70    5.75
 -10  -6  13    7.94    6.07
 -10   6  14    7.66    6.63
  10   6 -14    2.81    5.80
 -10  -6  14    3.97    5.06
 -10   6  15   16.91    7.96
  10   6 -15   18.69    7.75
 -10  -6  15   12.32    6.35
 -10   6  16    7.55    5.39
  10   6 -16    9.66    6.40
 -10  -6  16   -0.00    4.84
 -10   6  17    4.52    4.57
  10   6 -17    0.00    5.16
 -10  -6  17    4.43    5.47
 -10   6  18    7.09    5.37
  10   6 -18    2.44    6.00
 -10  -6  18    6.54    6.10
 -10   6  19   11.78    7.05
  10   6 -19    7.17    6.42
 -10  -6  19    2.67    5.40
 -10   6  20   11.42    6.82
  10   6 -20    0.00    5.36
 -10  -6  20   -0.00    4.84
 -10   6  21   12.55    7.43
  10   6 -21    7.38    5.52
 -10  -6  21    6.85    5.65
 -10   6  22    1.91    4.53
  10   6 -22    0.00    5.47
 -10  -6  22    1.05    4.77
 -10   6  23    8.02    6.61
  10   6 -23    6.18    7.64
 -10  -6  23    0.73    5.74
 -10   6  24   -0.00    6.13
  10   6 -24    2.89    5.34
 -10  -6  24    8.61    5.94
 -10   6  25    4.30    5.96
  10   6 -25    1.03    6.27
 -10  -6  25    1.10    5.40
 -10   6  26   -0.00    4.30
  10   6 -26    1.06    4.57
 -10  -6  26   16.15    8.55
 -10   6  27    0.00    6.67
  10   6 -27    0.00    7.00
 -10  -6  27   -0.00    4.94
 -10   6  28   -0.00    5.20
  10   6 -28   -0.00    5.74
 -10  -6  28   -0.00    5.19
 -10   6  29    0.00    5.91
  10   6 -29    6.02    7.51
 -10  -6  29   -0.00    5.07
  10   6 -30   -0.00    4.99
 -10  -6  30    3.09    6.46
  10   6 -31   -0.00    5.20
 -10  -6  31    8.02    6.42
  10   6 -32    0.28    7.53
  10   6 -33   -0.00    5.91
  10   6 -34   -0.00    4.97
 -10   7   1   56.50   14.61
  10  -7  -1   67.03   15.23
  10   7  -1   59.67   10.71
 -10   7   2    2.20    5.44
  10  -7  -2    6.70    6.43
  10   7  -2   -0.00    3.31
 -10   7   3   21.22    8.72
  10  -7  -3    0.00    4.64
  10   7  -3    2.38    4.09
 -10   7   4    3.37    5.27
  10  -7  -4    0.32    4.06
  10   7  -4    0.00    3.34
 -10   7   5   29.72   10.77
  10  -7  -5   36.69   10.20
  10   7  -5   22.07    7.89
 -10   7   6    7.83    6.55
 -10   7   6    4.72    6.00
  10  -7  -6    0.96    4.52
  10   7  -6    0.00    3.01
 -10   7   7    8.76    7.15
  10  -7  -7   23.85    9.26
  10   7  -7   16.33    6.83
 -10   7   8    3.41    5.49
  10  -7  -8   16.30    7.82
  10   7  -8    5.09    5.25
 -10   7   9    2.28    5.12
  10  -7  -9    0.00    3.85
  10   7  -9   -0.00    4.72
 -10   7  10   -0.00    5.02
  10  -7 -10   -0.00    5.02
  10   7 -10   -0.00    4.51
 -10   7  11    6.12    5.84
  10  -7 -11   10.89    6.55
  10   7 -11   17.17    7.07
 -10   7  12    8.67    6.44
  10  -7 -12    3.61    5.36
  10   7 -12   -0.00    4.32
 -10   7  13   33.59   10.37
  10  -7 -13   29.46   10.31
  10   7 -13   25.50    8.14
 -10  -7  13   17.89    8.28
 -10   7  14    2.01    5.30
  10   7 -14    1.16    4.93
 -10  -7  14   -0.00    4.60
 -10   7  15   -0.00    4.58
  10   7 -15    0.96    4.61
 -10  -7  15   -0.00    5.32
 -10   7  16    9.98    6.94
  10   7 -16    4.14    6.47
 -10  -7  16    1.62    4.83
 -10   7  17    9.03    7.25
  10   7 -17   17.84    8.59
 -10  -7  17   14.64    7.49
 -10   7  18    7.03    6.16
  10   7 -18   12.88    7.02
 -10  -7  18    0.78    4.49
 -10   7  19    0.12    3.84
  10   7 -19   -0.00    5.78
 -10  -7  19   -0.00    4.36
 -10   7  20   11.98    7.03
  10   7 -20    5.88    5.78
 -10  -7  20    0.00    3.98
 -10   7  21    5.85    6.87
  10   7 -21    0.40    4.65
 -10  -7  21   14.36    8.00
 -10   7  22    5.17    5.83
  10   7 -22   10.02    6.47
 -10  -7  22    0.00    5.06
 -10   7  23   18.15    8.73
  10   7 -23    8.34    6.22
 -10  -7  23   11.93    7.42
 -10   7  24   -0.00    4.57
  10   7 -24    0.44    5.03
 -10  -7  24   -0.00    5.05
 -10   7  25    5.10    5.69
  10   7 -25    0.00    6.24
 -10  -7  25    0.00    5.20
 -10   7  26   -0.00    5.58
  10   7 -26    3.72    6.45
 -10  -7  26    0.19    5.85
 -10   7  27    0.00    6.09
  10   7 -27    3.42    5.85
 -10  -7  27   10.33    7.93
 -10   7  28    1.89    5.73
  10   7 -28    0.00    6.52
 -10  -7  28   -0.00    5.60
 -10   7  29    0.60    6.73
  10   7 -29   -0.00    6.19
 -10  -7  29   -0.00    4.19
  10   7 -30    0.00    4.92
 -10  -7  30    6.61    6.38
  10   7 -31   -0.00    7.43
 -10  -7  31    1.59    4.89
  10   7 -32    2.54    5.59
  10   7 -33    4.46    5.93
  10  -8  -1    6.03    6.04
  10   8  -1    4.75    4.00
  10  -8  -2    2.41    4.40
  10   8  -2    4.31    4.24
  10  -8  -3   21.46    8.97
  10   8  -3   17.13    6.04
  10  -8  -4   19.57    8.05
  10   8  -4    7.53    5.21
  10  -8  -5   32.47   10.82
  10   8  -5   25.46    7.45
 -10   8   6    0.00    3.50
  10  -8  -6    2.15    5.29
  10   8  -6    0.89    4.04
 -10   8   7   -0.00    5.08
  10  -8  -7    1.00    4.28
  10   8  -7    4.96    4.76
 -10   8   8   -0.00    4.89
 -10   8   8   -0.00    5.55
  10  -8  -8    5.97    6.29
  10   8  -8   -0.00    3.94
 -10   8   9    7.37    7.01
 -10   8   9    2.12    4.95
  10  -8  -9   16.97    8.68
  10   8  -9    0.71    4.06
 -10   8  10    2.35    6.21
 -10   8  10   13.03    7.68
  10  -8 -10   10.41    6.51
  10   8 -10    3.81    4.34
 -10   8  11   30.52   10.05
  10  -8 -11   13.96    7.38
  10   8 -11    4.39    6.59
 -10   8  12   -0.00    5.72
  10  -8 -12   -0.00    5.58
  10   8 -12    0.00    5.21
 -10   8  13    1.05    5.25
  10  -8 -13    5.61    5.22
  10   8 -13    0.00    4.20
 -10   8  14    0.00    4.88
  10  -8 -14   -0.00    4.67
  10   8 -14    2.25    3.97
 -10   8  15   34.07   10.53
  10  -8 -15   24.29    8.38
  10   8 -15    7.35    6.57
 -10   8  16    4.19    6.27
  10   8 -16   -0.00    5.48
 -10  -8  16    4.31    5.30
 -10   8  17    0.00    3.86
  10   8 -17    0.45    4.69
 -10  -8  17   -0.00    4.60
 -10   8  18    0.59    4.47
  10   8 -18   -0.00    3.32
 -10  -8  18    1.34    5.13
 -10   8  19    1.30    4.16
  10   8 -19    1.77    4.96
 -10  -8  19   14.71    7.38
 -10   8  20   -0.00    4.90
  10   8 -20    4.09    6.03
 -10  -8  20    0.14    4.49
 -10   8  21    5.21    6.38
  10   8 -21    0.00    5.79
 -10  -8  21    3.32    5.12
 -10   8  22    0.62    3.56
  10   8 -22   -0.00    4.08
 -10  -8  22    0.89    5.14
 -10   8  23   -0.00    6.54
  10   8 -23   -0.00    5.02
 -10  -8  23    1.76    4.70
 -10   8  24   10.37    7.90
  10   8 -24    2.11    5.13
 -10  -8  24    1.23    4.71
 -10   8  25    0.00    6.17
  10   8 -25   11.59    6.65
 -10  -8  25   -0.00    5.45
 -10   8  26    0.68    6.57
  10   8 -26    0.72    6.18
 -10  -8  26    0.89    4.34
 -10   8  27   -0.00    6.33
  10   8 -27    8.98    7.50
 -10  -8  27    3.66    5.75
  10   8 -28    3.06    6.31
 -10  -8  28   -0.00    4.95
  10   8 -29    1.81    5.09
 -10  -8  29    4.62    5.47
  10   8 -30    2.85    6.82
 -10  -8  30    1.97    6.36
 -10   9   1   16.39    9.17
  10  -9  -1   21.81   10.14
  10   9  -1   59.66    9.48
 -10   9   2    0.00    4.40
  10  -9  -2    1.82    4.90
  10   9  -2    1.86    3.60
 -10   9   3   10.06    6.99
  10  -9  -3   18.58    8.41
  10   9  -3    6.32    4.38
 -10   9   4    0.76    4.38
  10  -9  -4    0.00    6.85
  10   9  -4    0.80    3.39
 -10   9   5    3.50    6.08
  10  -9  -5    6.25    6.60
  10   9  -5    1.16    3.60
 -10   9   6   -0.00    4.08
  10  -9  -6    1.31    5.07
  10   9  -6   -0.00    3.80
 -10   9   7   14.64    8.80
  10  -9  -7   31.59    9.44
  10   9  -7   15.59    6.27
 -10   9   8   -0.00    5.57
  10  -9  -8    2.46    4.95
  10   9  -8    5.04    4.20
 -10   9   9    3.65    5.67
 -10   9   9    5.93    7.08
  10  -9  -9    7.67    6.62
  10   9  -9   -0.00    3.74
 -10   9  10    1.63    5.03
 -10   9  10    1.26    5.12
  10  -9 -10    1.32    3.76
  10   9 -10    1.78    4.51
 -10   9  11    7.85    6.68
 -10   9  11    4.86    6.03
  10  -9 -11   20.92    8.54
  10   9 -11    5.90    5.23
 -10   9  12    0.74    4.81
 -10   9  12    2.63    6.02
  10  -9 -12   -0.00    5.47
  10   9 -12    1.21    4.34
 -10   9  13   -0.00    5.45
  10  -9 -13   19.37    7.73
  10   9 -13    7.64    5.79
 -10   9  14    0.00    5.06
  10  -9 -14   -0.00    6.47
  10   9 -14    3.01    4.44
 -10   9  15   -0.00    5.68
  10  -9 -15    0.00    5.70
  10   9 -15   -0.00    3.34
 -10   9  16    0.00    6.24
  10  -9 -16    2.20    5.00
  10   9 -16    0.89    5.26
 -10   9  17   17.84    8.45
  10  -9 -17   33.64   10.48
  10   9 -17   21.72    8.57
 -10   9  18    5.12    5.89
  10   9 -18    3.10    5.51
 -10   9  19    5.59    5.50
  10   9 -19   -0.00    5.29
 -10   9  20   -0.00    4.82
  10   9 -20   -0.00    4.46
 -10   9  21   -0.00    4.22
  10   9 -21    1.78    5.40
 -10   9  22    1.47    5.86
  10   9 -22   -0.00    5.29
 -10   9  23   16.73    8.07
  10   9 -23   -0.00    6.22
 -10  -9  23    8.13    6.41
 -10   9  24   -0.00    5.40
  10   9 -24    2.83    6.44
 -10  -9  24    2.14    5.75
 -10   9  25   -0.00    6.29
  10   9 -25    3.11    5.76
 -10  -9  25   -0.00    5.67
 -10   9  26    3.62    5.04
  10   9 -26    5.16    5.58
 -10  -9  26   -0.00    5.14
  10   9 -27    3.64    6.71
 -10  -9  27    0.67    4.75
 -10  -9  28    3.43    6.37
 -10  -9  29    4.60    6.74
 -10  -9  30   -0.00    5.70
 -10  10   1   12.88    8.37
  10 -10  -1    3.90    5.33
  10  10  -1    2.99    3.05
 -10  10   2   -0.00    4.24
  10 -10  -2    1.91    4.55
  10  10  -2    1.21    3.43
 -10  10   3   17.92    9.33
  10 -10  -3    3.33    4.46
  10  10  -3    7.75    4.35
 -10  10   4    2.34    4.58
  10 -10  -4    4.37    6.11
  10  10  -4    0.14    3.53
 -10  10   5   24.05    9.87
  10 -10  -5   38.25   10.83
  10  10  -5   12.52    5.81
 -10  10   6   -0.00    5.84
  10 -10  -6    0.67    4.32
  10  10  -6    2.35    3.34
 -10  10   7    2.27    4.80
  10 -10  -7    3.31    4.65
  10  10  -7    1.82    4.18
 -10  10   8   -0.00    5.80
  10 -10  -8    1.58    5.16
  10  10  -8    1.66    4.45
 -10  10   9    4.52    6.34
  10 -10  -9   23.80    8.59
  10  10  -9   10.79    6.06
 -10  10  10    0.00    4.37
  10 -10 -10   -0.00    4.19
  10  10 -10    0.02    4.14
 -10  10  11   11.48    7.19
 -10  10  11    0.78    4.79
  10 -10 -11    5.78    5.87
  10  10 -11    3.64    4.65
 -10  10  12   -0.00    5.83
 -10  10  12   -0.00    5.48
  10 -10 -12    0.50    3.69
  10  10 -12   -0.00    4.50
 -10  10  13   19.45   10.42
 -10  10  13    7.64    6.82
  10 -10 -13    6.97    6.37
  10  10 -13    6.60    5.96
 -10  10  14   -0.00    5.46
  10 -10 -14   10.66    6.46
  10  10 -14    0.00    5.02
 -10  10  15   11.26    7.90
  10 -10 -15   15.67    7.49
  10  10 -15    0.12    5.53
 -10  10  16   -0.00    6.03
  10 -10 -16    4.92    5.60
  10  10 -16   -0.00    4.82
 -10  10  17    3.84    6.64
  10 -10 -17    0.00    4.41
  10  10 -17   -0.00    4.69
 -10  10  18    0.36    5.53
  10 -10 -18    1.84    5.84
  10  10 -18    2.46    4.77
 -10  10  19   15.57    8.94
  10 -10 -19    2.24    5.32
  10  10 -19    4.19    5.15
 -10  10  20    6.54    6.44
  10 -10 -20   -0.00    4.44
  10  10 -20    2.03    4.49
 -10  10  21    1.44    5.78
  10  10 -21    0.00    4.27
 -10  10  22    4.43    5.33
  10  10 -22    1.34    5.97
 -10  10  23   10.09    7.78
  10  10 -23    5.88    6.20
 -10  10  24    3.54    5.70
  10  10 -24   -0.00    5.02
 -10  10  25   -0.00    4.12
 -10  11   1    1.87    5.64
  10 -11  -1   14.27    8.61
  10  11  -1   13.21    4.74
 -10  11   2   -0.00    4.86
  10 -11  -2    5.73    5.45
  10  11  -2   -0.00    2.41
 -10  11   3    9.95    7.37
  10 -11  -3    8.55    6.86
  10  11  -3    4.13    3.91
 -10  11   4   -0.00    4.53
  10 -11  -4    2.06    5.12
  10  11  -4   -0.00    2.70
 -10  11   5   -0.00    4.97
  10 -11  -5   -0.00    5.62
  10  11  -5    0.00    3.80
 -10  11   6   -0.00    4.48
  10 -11  -6   -0.00    4.34
  10  11  -6   -0.00    3.24
 -10  11   7   21.70    9.05
  10 -11  -7   14.72    7.41
  10  11  -7   13.03    5.56
 -10  11   8   -0.00    5.45
  10 -11  -8    0.59    4.86
  10  11  -8    1.94    3.79
 -10  11   9   -0.00    4.16
  10 -11  -9   -0.00    5.46
  10  11  -9    1.90    3.55
 -10  11  10   -0.00    3.75
  10 -11 -10    3.15    3.37
  10  11 -10    2.48    4.09
 -10  11  11   12.98    7.48
  10 -11 -11   15.92    9.55
  10  11 -11    7.50    4.36
 -10  11  12    2.00    5.47
  10 -11 -12   -0.00    6.54
  10  11 -12   -0.00    5.22
 -10  11  13    6.76    6.36
 -10  11  13    7.37    6.90
  10 -11 -13    7.58    6.17
  10  11 -13    4.20    5.48
 -10  11  14    1.48    5.20
 -10  11  14   -0.00    4.81
  10 -11 -14    0.12    4.46
  10  11 -14    0.00    4.62
 -10  11  15   -0.00    4.89
  10 -11 -15   -0.00    5.44
  10  11 -15    2.08    3.97
 -10  11  16    1.37    6.16
  10 -11 -16    5.69    6.16
  10  11 -16    0.38    4.64
 -10  11  17    1.81    4.62
  10 -11 -17    2.39    5.09
  10  11 -17   13.97    6.40
 -10  11  18    9.71    7.11
  10 -11 -18    2.65    5.33
  10  11 -18    3.19    5.47
 -10  11  19    9.68    8.45
  10 -11 -19   -0.00    5.69
  10  11 -19    0.92    4.42
 -10  11  20    0.00    5.89
  10 -11 -20    1.48    5.50
  10  11 -20   -0.00    4.62
 -10  11  21    4.15    6.23
  10 -11 -21    0.00    6.08
  10  11 -21    3.95    5.22
 -10  11  22   -0.00    4.79
  10 -11 -22   -0.00    4.72
 -10  11  23   12.88    7.96
  10 -11 -23   13.30    8.50
 -10  12   1    1.05    6.39
  10 -12  -1    2.17    5.50
  10  12  -1    0.00    2.97
 -10  12   2    1.63    5.44
  10 -12  -2   -0.00    5.47
  10  12  -2    1.14    3.01
 -10  12   3    7.29    7.53
  10 -12  -3    4.99    7.44
  10  12  -3    9.35    4.25
 -10  12   4    1.22    4.89
  10 -12  -4    5.34    6.48
  10  12  -4   -0.00    2.66
 -10  12   5   13.14    8.71
  10 -12  -5    5.49    7.23
  10  12  -5    4.65    4.00
 -10  12   6   -0.00    5.55
  10 -12  -6   -0.00    4.22
  10  12  -6    1.88    3.55
 -10  12   7   -0.00    5.76
  10 -12  -7    2.62    4.96
  10  12  -7    0.00    3.62
 -10  12   8   -0.00    5.17
  10 -12  -8    3.26    5.30
  10  12  -8   -0.00    3.55
 -10  12   9    2.18    4.72
  10 -12  -9    2.98    5.77
  10  12  -9    8.92    5.31
 -10  12  10    1.89    4.25
  10 -12 -10   -0.00    5.24
  10  12 -10    1.93    4.38
 -10  12  11   -0.00    4.46
  10 -12 -11    0.00    5.96
  10  12 -11    3.00    3.77
 -10  12  12    0.70    4.81
  10 -12 -12    3.67    6.14
  10  12 -12   -0.00    3.75
 -10  12  13   -0.00    5.16
  10 -12 -13    0.00    4.11
  10  12 -13    8.21    5.25
 -10  12  14   -0.00    6.16
  10 -12 -14    6.92    6.45
  10  12 -14    0.25    3.33
 -10  12  15    3.65    6.79
 -10  12  15    0.71    5.90
  10 -12 -15    5.05    6.58
  10  12 -15    0.00    4.27
 -10  12  16    0.00    5.77
 -10  12  16   -0.00    5.74
  10 -12 -16    2.34    4.90
  10  12 -16    9.14    5.08
 -10  12  17    1.25    4.61
  10 -12 -17   -0.00    4.94
  10  12 -17    0.59    3.46
 -10  12  18   -0.00    4.82
  10 -12 -18   -0.00    4.39
 -10  12  19    8.82    7.28
  10 -12 -19   -0.00    4.07
 -10  12  20   -0.00    5.16
  10 -12 -20    0.00    5.39
  10 -12 -21    0.00    4.13
 -10  13   1   -0.00    6.96
  10 -13  -1   -0.00    4.53
  10  13  -1    2.37    3.58
 -10  13   2   -0.00    5.25
  10 -13  -2   -0.00    4.49
  10  13  -2    0.86    2.91
 -10  13   3   -0.00    6.02
  10 -13  -3    5.33    5.91
  10  13  -3    6.45    3.85
 -10  13   4   -0.00    6.18
  10 -13  -4    4.14    6.05
  10  13  -4   -0.00    3.25
 -10  13   5    1.43    5.95
  10 -13  -5   -0.00    4.73
  10  13  -5    2.62    3.96
 -10  13   6    6.79    8.08
  10 -13  -6    1.06    6.90
  10  13  -6    2.08    3.29
 -10  13   7    3.73    5.69
  10 -13  -7   19.14    8.85
  10  13  -7    3.79    3.90
 -10  13   8    1.68    4.38
  10 -13  -8    0.77    5.09
  10  13  -8   -0.00    2.63
 -10  13   9    2.94    5.95
  10 -13  -9    2.23    6.39
  10  13  -9   -0.00    3.93
 -10  13  10   -0.00    5.37
  10 -13 -10   -0.00    5.75
  10  13 -10    1.85    3.70
 -10  13  11    4.07    6.90
  10 -13 -11   10.72    7.10
  10  13 -11    0.65    3.83
 -10  13  12    6.33    6.52
  10 -13 -12    4.47    5.69
  10  13 -12   14.95    5.89
 -10  13  13    4.40    6.10
  10 -13 -13    5.76    6.44
  10  13 -13    2.78    4.74
 -10  13  14   -0.00    4.22
  10 -13 -14    2.18    5.35
 -10  13  15    3.45    5.21
  10 -13 -15   -0.00    5.50
 -10  13  16    0.00    5.61
  10 -13 -16   -0.00    5.33
 -10  13  17   21.08    8.90
 -10  13  17    0.00    4.84
  10 -13 -17    6.67    6.77
 -10  13  18    1.23    4.87
  10 -13 -18    0.00    5.70
 -10  14   1    3.81    6.49
  10 -14  -1    5.34    6.48
  10  14  -1    1.46    3.03
 -10  14   2    0.00    5.82
  10 -14  -2    6.45    6.08
  10  14  -2   -0.00    2.63
 -10  14   3   -0.00    5.32
  10 -14  -3    0.00    5.41
  10  14  -3   -0.00    2.59
 -10  14   4    4.17    5.60
  10 -14  -4    0.00    4.27
  10  14  -4    0.00    3.37
 -10  14   5   17.60    8.79
  10 -14  -5    2.78    5.78
  10  14  -5    2.82    3.26
 -10  14   6    5.59    7.37
  10 -14  -6    0.00    5.18
  10  14  -6    1.71    3.20
 -10  14   7    0.90    4.34
  10 -14  -7    5.02    5.41
  10  14  -7   -0.00    3.33
 -10  14   8    4.01    5.94
  10 -14  -8    5.32    5.49
  10  14  -8    0.00    3.60
 -10  14   9    2.06    5.78
  10 -14  -9    1.32    4.44
  10  14  -9    0.00    3.84
 -10  14  10    1.80    5.31
  10 -14 -10   -0.00    5.13
 -10  14  11   -0.00    7.03
  10 -14 -11    3.87    4.95
 -10  14  12   -0.00    3.92
  10 -14 -12   -0.00    6.05
 -10  14  13    3.26    5.42
  10 -14 -13   -0.00    6.24
 -10  14  14   -0.00    4.40
 -10  14  15    9.76    7.06
 -10  14  16   -0.00    5.47
 -10  14  17   -0.00    5.10
 -10  15   1   -0.00    7.04
  10  15  -1   -0.00    2.73
 -10  15   2    1.45    6.43
  10  15  -2    3.44    3.43
 -10  15   3   -0.00    5.86
  10  15  -3   -0.00    3.36
 -10  15   4    7.07    7.56
  10  15  -4    1.44    3.34
 -10  15   5   -0.00    4.24
 -10  15   6    0.00    5.25
 -10  15   7   -0.00    7.14
 -10  15   8    2.33    5.64
 -10  15   9    6.65    6.80
 -10  15  10    4.96    5.85
 -10  15  11    0.00    4.91
 -10  16   1   -0.00    6.91
 -10  16   2   -0.00    5.40
 -10  16   3   -0.00    4.88
  -9   0   1   13.42    5.96
  -9   0   1   10.90    5.73
   9   0  -1   12.35    5.83
  -9   0   2   -0.00    3.92
  -9   0   2   -0.00    3.57
   9   0  -2   -0.00    3.95
  -9   0   3  116.06   17.60
  -9   0   3  106.56   17.12
   9   0  -3   90.76   16.03
  -9   0   4   -0.00    4.19
  -9   0   4   -0.00    3.54
  -9   0   5   23.16    7.85
  -9   0   6    2.52    3.67
  -9   0  11   19.46    7.79
  -9   0  12   -0.00    3.37
  -9   0  13  113.21   17.79
   9   0 -13   72.83   16.43
  -9   0  14   -0.00    4.71
   9   0 -14    0.00    4.60
  -9   0  15   18.64    7.94
   9   0 -15   15.98    7.50
  -9   0  16   -0.00    4.48
   9   0 -16   -0.00    4.04
  -9   0  17   16.51    8.10
   9   0 -17   18.03    8.16
  -9   0  18   -0.00    4.76
   9   0 -18    2.68    5.07
  -9   0  19   46.73   12.41
   9   0 -19   73.32   15.27
  -9   0  20    1.21    4.28
   9   0 -20   -0.00    4.75
  -9   0  21    6.83    6.26
   9   0 -21    3.42    6.10
  -9   0  22    0.00    5.59
   9   0 -22   -0.00    5.27
  -9   0  23   25.92    8.80
   9   0 -23   29.86   11.23
  -9   0  24    5.29    6.28
   9   0 -24    1.45    6.36
  -9   0  25   21.64    8.79
   9   0 -25   19.19    9.49
  -9   0  26   -0.00    4.95
   9   0 -26   -0.00    4.59
  -9   0  27   -0.00    6.27
   9   0 -27    0.79    5.71
  -9   0  28    6.10    5.88
  -9   0  29   12.64    7.61
  -9   0  30    4.33    6.36
  -9   0  31   -0.00    6.16
  -9   0  32   -0.00    5.40
  -9   0  33    9.92    8.14
  -9   0  34    0.00    5.15
  -9   1   1  361.24   40.00
  -9   1   1  337.83   39.72
   9  -1  -1  325.12   38.82
   9   1  -1  319.61   38.09
  -9  -1   1  295.22   37.80
  -9   1   2    5.70    5.12
  -9   1   2    5.20    5.23
   9  -1  -2    0.00    4.16
   9   1  -2    3.58    4.38
  -9  -1   2   12.32    5.28
  -9  -1   2    0.00    4.07
  -9   1   3    7.17    5.40
  -9   1   3    3.45    4.23
   9  -1  -3    3.08    4.47
  -9  -1   3    6.08    4.56
  -9  -1   3    9.21    5.04
  -9   1   4   32.91    9.60
  -9   1   4   38.10    9.87
   9  -1  -4   56.03   11.67
  -9  -1   4   56.69   10.79
  -9  -1   4   37.39    9.24
  -9  -1   5   75.34   13.54
  -9  -1   6    2.86    4.01
  -9  -1   7   29.14    8.14
  -9  -1   8   -0.00    3.28
   9   1  -9    2.38    5.33
  -9   1  10    2.85    3.85
   9   1 -10   -0.00    4.79
  -9   1  11   76.43   14.36
   9   1 -11   71.84   14.18
  -9   1  12    3.43    4.92
   9   1 -12   -0.00    4.13
  -9  -1  12    5.70    4.99
  -9   1  13    2.44    4.34
   9   1 -13   -0.00    4.86
  -9  -1  13   -0.00    4.49
  -9   1  14    5.63    5.80
   9   1 -14   -0.00    4.14
  -9  -1  14    3.86    4.30
  -9   1  15   69.58   14.63
  -9  -1  15   58.44   13.21
  -9   1  16   26.49    8.40
   9   1 -16   10.79    7.44
  -9  -1  16   13.14    6.86
  -9   1  17   53.65   12.16
   9  -1 -17   42.61   12.30
   9   1 -17   42.79   11.93
  -9  -1  17   44.02   12.27
  -9   1  18    1.08    4.39
   9  -1 -18    0.00    5.42
   9   1 -18    0.59    6.04
  -9  -1  18    0.42    4.12
  -9   1  19    4.87    5.27
   9  -1 -19    1.68    5.34
   9   1 -19   -0.00    5.97
  -9  -1  19    1.10    5.38
  -9   1  20    0.00    4.61
   9  -1 -20    0.56    5.37
   9   1 -20    4.64    6.62
  -9  -1  20    9.14    7.58
  -9   1  21   76.03   15.26
   9  -1 -21   28.00   11.09
   9   1 -21   65.46   15.14
  -9  -1  21   70.63   14.97
  -9   1  22    5.80    6.10
   9  -1 -22   -0.00    4.46
   9   1 -22    4.55    6.15
  -9  -1  22   -0.00    4.93
  -9   1  23   -0.00    6.52
   9  -1 -23    8.03    7.43
   9   1 -23    8.69    7.83
  -9  -1  23   12.78    7.35
  -9   1  24    1.63    5.02
   9  -1 -24    0.70    4.32
   9   1 -24    1.25    7.14
  -9  -1  24    3.80    6.03
  -9   1  25    7.89    5.80
   9  -1 -25    3.76    5.54
   9   1 -25    0.00    5.05
  -9  -1  25    2.64    6.39
  -9   1  26   -0.00    5.54
   9   1 -26    0.00    7.04
  -9  -1  26    2.39    6.67
  -9   1  27   25.13    9.54
   9   1 -27   13.80    8.58
  -9  -1  27   13.33    8.19
  -9   1  28    0.61    6.60
   9   1 -28    0.33    6.30
  -9  -1  28   -0.00    4.90
  -9   1  29   -0.00    6.02
  -9  -1  29    5.90    5.44
  -9   1  30    3.03    5.10
  -9  -1  30   -0.00    7.12
  -9   1  31    6.04    7.31
  -9  -1  31    1.52    5.53
  -9   1  32    1.45    6.17
  -9  -1  32    1.18    6.19
  -9   1  33   -0.00    7.04
  -9  -1  33    9.38    7.01
  -9   1  34   -0.00    6.47
  -9  -1  34    1.36    5.18
  -9   2   1   21.44    7.92
   9   2  -1   34.00    8.18
   9   2  -1   38.66    8.25
   9   2  -1   25.62    7.98
  -9  -2   1   35.16    8.43
  -9   2   2    0.35    3.28
   9   2  -2    9.93    5.29
  -9  -2   2   14.38    5.60
  -9   2   3   92.15   15.82
   9   2  -3  116.07   15.93
  -9  -2   3   60.11   12.87
  -9   2   4   -0.00    4.35
   9   2  -4   11.30    5.16
  -9  -2   4    4.37    4.25
  -9   2   5   17.00    7.69
   9   2  -5    4.87    4.89
  -9  -2   5   18.99    6.55
   9   2  -6    1.83    3.25
  -9  -2   6    0.22    3.05
   9   2  -7   55.81   11.46
  -9  -2   7   42.73   10.21
  -9   2   8   27.58    8.77
   9   2  -8   11.40    6.38
  -9  -2   8   34.73    8.59
  -9   2   9   48.63   10.33
   9   2  -9   20.31    7.29
  -9  -2   9   26.55    8.35
  -9   2  10   -0.00    4.26
   9   2 -10    2.76    5.23
  -9   2  11    0.00    3.45
   9   2 -11   -0.00    4.20
  -9   2  12   10.43    6.44
   9   2 -12    9.20    5.31
  -9   2  13   35.21    9.88
   9   2 -13   27.83    9.59
  -9  -2  13   50.65   11.39
  -9   2  14   47.90   11.63
   9   2 -14   26.85    9.53
  -9  -2  14   45.79   10.89
  -9   2  15   20.21    8.70
   9   2 -15   12.36    7.73
  -9  -2  15    8.59    6.18
  -9   2  16    3.08    5.10
   9   2 -16   -0.00    5.26
  -9  -2  16    1.43    5.28
  -9   2  17   50.70   12.54
   9   2 -17   27.34    9.57
  -9  -2  17   22.93    8.83
  -9   2  18   -0.00    4.50
   9   2 -18    0.10    5.41
  -9  -2  18   -0.00    5.56
  -9   2  19   73.00   15.17
   9   2 -19   49.75   13.25
  -9  -2  19   76.33   15.17
  -9   2  20   14.81    6.96
   9   2 -20    1.38    5.41
  -9  -2  20   -0.00    6.21
  -9   2  21    7.59    5.19
   9  -2 -21   -0.00    6.20
   9   2 -21    5.23    5.56
  -9  -2  21    0.00    4.94
  -9   2  22    2.34    5.04
   9  -2 -22    2.92    5.77
   9   2 -22    4.44    5.84
  -9  -2  22    8.12    5.94
  -9   2  23   59.16   13.61
   9  -2 -23   30.57   10.86
   9   2 -23   26.16    9.82
  -9  -2  23    9.15    7.41
  -9   2  24    2.75    4.23
   9  -2 -24    0.57    4.94
   9   2 -24    0.00    5.69
  -9  -2  24   -0.00    5.35
  -9   2  25   14.60    7.70
   9   2 -25   10.78    6.91
  -9  -2  25    8.75    7.50
  -9   2  26   -0.00    4.73
   9   2 -26    0.00    5.89
  -9  -2  26   -0.00    5.88
  -9   2  27   -0.00    5.37
   9   2 -27   -0.00    3.74
  -9  -2  27   -0.00    4.98
  -9   2  28    0.86    5.61
   9   2 -28    1.13    4.55
  -9  -2  28   -0.00    5.99
  -9   2  29    2.37    5.63
   9   2 -29    4.75    7.39
  -9  -2  29   12.49    6.88
  -9   2  30    1.82    5.58
   9   2 -30    4.33    5.94
  -9  -2  30   -0.00    5.43
  -9   2  31   -0.00    4.77
  -9  -2  31    1.70    6.96
  -9   2  32    2.21    5.85
  -9  -2  32    0.85    6.63
  -9   2  33    0.00    5.55
  -9  -2  33    2.78    5.32
  -9   2  34    5.53    6.07
  -9  -2  34   -0.00    6.41
  -9   3   1  144.99   22.73
   9   3  -1  157.75   20.53
   9   3  -1  187.76   21.13
  -9  -3   1  117.68   19.46
  -9   3   2   42.82   10.48
   9   3  -2   35.69    8.03
   9   3  -2   12.91    6.45
  -9  -3   2   27.89    7.38
  -9   3   3    0.86    2.86
   9   3  -3    0.00    3.19
   9   3  -3    1.89    4.16
  -9  -3   3   -0.00    3.77
  -9   3   4    0.00    3.11
   9  -3  -4    5.38    4.43
   9  -3  -4   -0.00    4.18
   9   3  -4    6.56    4.48
   9   3  -4    2.65    3.41
  -9  -3   4    0.00    3.25
  -9   3   5   61.04   12.39
  -9   3   5   40.37   10.75
   9  -3  -5   55.13   11.54
   9  -3  -5   38.77   10.97
   9   3  -5   39.11    9.35
  -9  -3   5   47.69   10.26
  -9   3   6   29.73    9.25
   9  -3  -6   49.46   11.38
   9  -3  -6   34.25   10.20
   9   3  -6   31.53    8.88
  -9  -3   6   41.53    9.47
  -9   3   7   12.98    7.18
   9  -3  -7   20.07    8.24
   9   3  -7   22.97    7.75
  -9  -3   7   27.76    7.90
  -9   3   8   -0.00    4.05
   9  -3  -8    0.05    3.96
   9   3  -8    0.20    4.08
  -9  -3   8    5.87    4.54
  -9   3   9    9.43    6.36
   9  -3  -9   14.12    6.38
   9   3  -9    0.00    4.43
  -9  -3   9   16.99    6.42
  -9   3  10   -0.00    4.54
   9  -3 -10    0.00    4.86
   9   3 -10    3.46    4.73
  -9  -3  10   11.64    6.33
  -9   3  11  103.50   18.26
   9  -3 -11  107.64   18.85
   9   3 -11   96.80   17.30
  -9   3  12   22.91    8.34
   9  -3 -12   11.61    7.07
   9   3 -12   16.89    7.35
  -9   3  13    9.79    5.82
   9  -3 -13   12.00    7.52
   9   3 -13    0.89    5.31
  -9   3  14   -0.00    4.86
   9   3 -14   -0.00    4.97
  -9  -3  14   -0.00    4.46
  -9   3  15   66.29   14.12
   9   3 -15   60.39   13.24
  -9  -3  15   48.59   11.82
  -9   3  16   24.71    8.92
   9   3 -16    6.66    6.20
  -9  -3  16   16.68    7.89
  -9   3  17   43.67   11.47
   9   3 -17   20.87    8.97
  -9  -3  17   19.26    8.16
  -9   3  18    0.00    6.11
   9   3 -18    6.95    5.93
  -9  -3  18   -0.00    4.69
  -9   3  19   -0.00    4.46
   9   3 -19   -0.00    4.71
  -9  -3  19    7.22    5.35
  -9   3  20    6.88    6.04
   9   3 -20    5.54    7.11
  -9  -3  20    2.79    5.09
  -9   3  21   31.95   10.85
   9   3 -21   21.40    9.71
  -9  -3  21   33.90   10.59
  -9   3  22    5.57    4.92
   9   3 -22   10.20    7.73
  -9  -3  22    7.69    5.69
  -9   3  23    5.25    6.79
   9   3 -23    5.54    5.82
  -9  -3  23   12.74    7.49
  -9   3  24   -0.00    5.41
   9   3 -24    1.09    4.45
  -9  -3  24    2.85    4.52
  -9   3  25   11.46    6.53
   9   3 -25   -0.00    6.20
  -9  -3  25    5.67    5.99
  -9   3  26    1.25    3.50
   9   3 -26    7.07    5.66
  -9  -3  26    0.00    5.64
  -9   3  27   12.56    7.18
   9   3 -27    2.60    5.46
  -9  -3  27    0.07    5.51
  -9   3  28    4.80    5.16
   9   3 -28    5.14    6.43
  -9  -3  28    0.00    5.47
  -9   3  29    0.00    5.97
   9   3 -29   -0.00    6.30
  -9  -3  29   -0.00    4.92
  -9   3  30   -0.00    6.86
   9   3 -30   -0.00    7.12
  -9  -3  30    5.50    5.29
  -9   3  31    1.59    4.24
   9   3 -31   -0.00    6.74
  -9  -3  31    2.93    5.51
  -9   3  32   11.04    6.84
  -9  -3  32   -0.00    5.17
  -9   3  33    8.74    8.25
  -9  -3  33    1.62    6.18
  -9  -3  34   -0.00    5.96
  -9   4   1   -0.00    4.36
   9  -4  -1    5.65    4.97
   9  -4  -1   -0.00    4.97
   9   4  -1    2.84    3.75
   9   4  -1    1.44    3.47
  -9  -4   1    1.60    2.95
  -9   4   2   60.39   12.29
  -9   4   2   34.57   10.44
   9  -4  -2   44.57   11.29
   9  -4  -2   40.16   10.75
   9   4  -2   27.93    7.75
   9   4  -2   39.34    9.09
  -9  -4   2   42.44    9.15
  -9   4   3   30.63    9.87
  -9   4   3   47.23   11.89
   9  -4  -3   45.91   10.90
   9  -4  -3   61.49   13.08
   9   4  -3   41.49    8.72
   9   4  -3   21.29    7.43
  -9  -4   3   49.46    9.74
  -9   4   4   38.83   10.86
  -9   4   4   53.13   12.54
   9  -4  -4   50.76   11.63
   9  -4  -4   63.36   13.16
   9   4  -4   50.83    9.81
   9   4  -4   28.07    8.46
  -9  -4   4   44.58    9.81
  -9   4   5   47.42   12.39
  -9   4   5   71.24   14.70
   9  -4  -5   70.84   13.46
   9  -4  -5   61.85   14.26
   9   4  -5   92.65   13.30
   9   4  -5   48.16   11.05
  -9  -4   5   58.93   11.61
  -9   4   6    2.19    4.59
  -9   4   6    1.42    4.71
   9  -4  -6    5.38    4.79
   9  -4  -6   -0.00    5.62
   9   4  -6    1.86    4.11
  -9  -4   6    5.09    4.07
  -9   4   7   69.71   13.94
   9  -4  -7   41.53   11.61
   9  -4  -7   37.18   11.24
   9   4  -7   59.98   11.78
  -9  -4   7   67.54   12.07
  -9   4   8   63.89   14.08
   9  -4  -8   71.89   15.19
   9   4  -8   61.07   12.65
  -9  -4   8   85.78   14.13
  -9   4   9   43.03   10.92
   9  -4  -9   34.59   11.10
   9   4  -9   30.97    9.12
  -9  -4   9   49.04   10.75
  -9   4  10    0.00    4.12
   9  -4 -10   -0.00    4.15
   9   4 -10    0.00    4.48
  -9  -4  10    1.75    4.35
  -9   4  11    0.00    4.66
   9  -4 -11    0.00    5.00
   9   4 -11    4.02    5.68
  -9   4  12    4.17    5.57
   9  -4 -12   -0.00    4.18
   9   4 -12    0.65    4.14
  -9   4  13   31.08   10.16
   9  -4 -13   32.72   10.38
   9   4 -13   30.23    9.11
  -9   4  14    4.21    5.05
   9  -4 -14    2.87    5.95
   9   4 -14    3.63    5.26
  -9  -4  14    2.46    4.79
  -9   4  15   11.16    7.03
   9  -4 -15   19.67    8.42
   9   4 -15   21.58    8.39
  -9  -4  15   10.69    6.47
  -9   4  16    2.89    5.45
   9  -4 -16   -0.00    4.92
   9   4 -16   -0.00    4.66
  -9  -4  16    1.82    4.95
  -9   4  17    9.52    6.95
   9  -4 -17   16.10    7.82
   9   4 -17    5.92    5.82
  -9  -4  17   28.68    8.64
  -9   4  18   52.40   12.96
   9  -4 -18   42.67   12.42
   9   4 -18   45.50   12.22
  -9  -4  18   33.72   10.50
  -9   4  19   43.83   11.82
   9   4 -19   38.78   11.49
  -9  -4  19   47.08   11.86
  -9   4  20   -0.00    3.14
   9   4 -20    8.11    5.72
  -9  -4  20   -0.00    3.74
  -9   4  21    7.17    5.12
   9   4 -21   -0.00    5.89
  -9  -4  21    0.49    4.42
  -9   4  22    6.21    4.96
   9   4 -22    2.25    5.87
  -9  -4  22    1.38    5.67
  -9   4  23   29.11    9.86
   9   4 -23    9.84    8.24
  -9  -4  23   31.43   10.22
  -9   4  24   12.31    7.92
   9   4 -24   -0.00    4.55
  -9  -4  24    5.10    5.76
  -9   4  25    0.00    6.75
   9   4 -25    5.81    6.35
  -9  -4  25    3.63    5.58
  -9   4  26   -0.00    4.00
   9   4 -26   -0.00    5.56
  -9  -4  26   -0.00    5.09
  -9   4  27   -0.00    5.78
   9   4 -27    3.76    5.80
  -9  -4  27    1.60    5.00
  -9   4  28    0.00    5.46
   9   4 -28    2.83    5.14
  -9  -4  28    9.94    8.02
  -9   4  29   13.89    7.49
   9   4 -29    6.75    6.74
  -9  -4  29   -0.00    5.34
  -9   4  30    1.46    5.28
   9   4 -30    7.49    7.03
  -9  -4  30   -0.00    5.30
  -9   4  31    3.18    5.12
   9   4 -31    0.97    5.85
  -9  -4  31    2.67    6.26
  -9   4  32   -0.00    5.57
   9   4 -32   -0.00    5.70
  -9  -4  32    4.48    6.29
  -9   4  33    7.93    5.91
  -9  -4  33   -0.00    5.58
  -9   5   1  105.99   19.53
   9  -5  -1  137.42   20.34
   9  -5  -1  112.47   19.89
   9   5  -1  116.69   16.55
   9   5  -1  111.33   16.36
  -9  -5   1  114.72   16.58
  -9   5   2   38.12   11.38
   9  -5  -2   46.23   11.74
   9  -5  -2   69.50   14.43
   9   5  -2   61.45   10.52
   9   5  -2   53.29   10.12
  -9  -5   2   46.99    9.77
  -9   5   3    0.00    5.13
  -9   5   3   16.56    7.53
   9  -5  -3   14.40    6.80
   9  -5  -3    0.00    5.03
   9   5  -3   14.91    5.86
   9   5  -3    1.79    3.72
  -9  -5   3   16.77    5.55
  -9   5   4   62.17   13.22
  -9   5   4   81.88   15.20
   9  -5  -4   64.81   13.56
   9  -5  -4   36.48   11.58
   9   5  -4   55.29   10.56
   9   5  -4   44.55   10.21
  -9  -5   4   58.35   10.93
  -9   5   5   34.84    9.93
  -9   5   5   16.76    7.88
   9  -5  -5   21.10    7.97
   9  -5  -5    8.58    6.73
   9   5  -5   20.56    6.67
   9   5  -5   12.38    6.01
  -9  -5   5   22.08    7.14
  -9   5   6   39.06   10.31
  -9   5   6   29.99   10.06
   9  -5  -6   52.52   11.46
   9  -5  -6   41.87   11.71
   9   5  -6   34.45    8.44
   9   5  -6   17.94    7.63
  -9  -5   6   29.67    8.28
  -9   5   7   25.13    9.67
   9  -5  -7   66.50   13.74
   9  -5  -7   80.14   15.28
   9   5  -7   33.86    9.43
  -9  -5   7   71.13   11.91
  -9   5   8    5.80    5.06
   9  -5  -8   10.57    6.63
   9  -5  -8   -0.00    5.80
   9   5  -8    3.86    4.81
  -9  -5   8    3.40    4.70
  -9   5   9   -0.00    4.22
   9  -5  -9    0.95    4.69
   9   5  -9    1.03    4.57
  -9  -5   9    1.52    3.55
  -9   5  10   -0.00    6.01
   9  -5 -10    8.90    7.25
   9   5 -10   -0.00    4.43
  -9  -5  10    2.88    3.89
  -9   5  11   48.33   11.74
   9  -5 -11   30.25   10.48
   9   5 -11   42.35   10.93
  -9  -5  11   67.85   12.31
  -9   5  12   20.48    7.94
   9  -5 -12   18.79    8.59
   9   5 -12   13.39    6.50
  -9   5  13    6.85    6.24
   9  -5 -13   -0.00    5.03
   9   5 -13   -0.00    4.66
  -9   5  14   28.98    9.74
   9  -5 -14   12.97    8.12
   9   5 -14   21.66    8.41
  -9  -5  14    8.58    6.11
  -9   5  15   15.49    7.05
   9  -5 -15   39.22   11.58
   9   5 -15    8.85    7.10
  -9  -5  15   15.33    7.41
  -9   5  16   30.14    8.81
   9  -5 -16   13.51    8.31
   9   5 -16   22.88    8.39
  -9  -5  16   20.45    7.91
  -9   5  17   32.46    9.69
   9  -5 -17   19.31    9.41
   9   5 -17   28.85    9.68
  -9  -5  17   44.26   10.74
  -9   5  18    3.97    5.89
   9   5 -18    2.07    6.14
  -9  -5  18    5.20    5.01
  -9   5  19   -0.00    4.25
   9   5 -19    0.92    3.72
  -9  -5  19    3.19    5.10
  -9   5  20    5.94    6.61
   9   5 -20    4.52    6.78
  -9  -5  20    2.55    5.95
  -9   5  21   25.10    9.19
   9   5 -21   11.03    6.35
  -9  -5  21   11.79    7.14
  -9   5  22   19.10    8.33
   9   5 -22    2.91    5.26
  -9  -5  22   30.42    9.89
  -9   5  23    5.74    5.33
   9   5 -23    3.51    5.04
  -9  -5  23    2.89    5.24
  -9   5  24    0.74    6.03
   9   5 -24    0.70    4.66
  -9  -5  24   -0.00    5.58
  -9   5  25    2.30    4.81
   9   5 -25    4.79    5.93
  -9  -5  25    0.00    4.65
  -9   5  26   19.76    8.39
   9   5 -26    5.72    6.35
  -9  -5  26    7.77    6.72
  -9   5  27    0.00    6.12
   9   5 -27    6.07    6.50
  -9  -5  27   11.20    8.25
  -9   5  28    0.00    5.70
   9   5 -28    0.14    5.30
  -9  -5  28    2.72    5.74
  -9   5  29   -0.00    5.08
   9   5 -29    6.13    5.76
  -9  -5  29    1.58    4.32
  -9   5  30    0.89    4.23
   9   5 -30    0.00    7.69
  -9  -5  30   -0.00    5.25
  -9   5  31    6.53    6.54
   9   5 -31    2.78    6.41
  -9  -5  31    3.54    6.05
  -9   5  32   -0.00    6.40
   9   5 -32   13.91    8.60
  -9  -5  32    0.39    6.38
   9   5 -33    1.53    5.71
  -9  -5  33   -0.00    6.11
  -9   6   1    4.06    5.29
   9  -6  -1   -0.00    4.37
   9  -6  -1   -0.00    4.69
   9   6  -1    1.38    2.74
  -9  -6   1    0.81    3.57
  -9   6   2   77.83   16.03
   9  -6  -2  103.17   16.85
   9  -6  -2   79.35   16.31
   9   6  -2   47.95   11.14
  -9  -6   2  106.56   13.84
  -9   6   3   41.91   10.91
   9  -6  -3   25.48    8.77
   9  -6  -3   19.40    8.48
   9   6  -3   26.32    7.33
  -9  -6   3   24.67    6.68
  -9   6   4   23.57    9.20
  -9   6   4   32.10   10.14
   9  -6  -4   16.72    7.44
   9  -6  -4   24.83    9.19
   9   6  -4   15.86    6.70
  -9  -6   4   25.63    6.76
  -9   6   5   14.04    7.63
  -9   6   5   21.97    8.81
   9  -6  -5   22.36    8.72
   9  -6  -5    8.67    7.57
   9   6  -5   14.38    6.16
  -9  -6   5   28.55    7.52
  -9   6   6    9.11    6.74
  -9   6   6    3.41    5.43
   9  -6  -6    3.54    4.79
   9  -6  -6    8.34    6.49
   9   6  -6   13.39    5.50
  -9  -6   6    8.10    4.58
  -9   6   7   14.86    8.01
  -9   6   7   18.87    8.08
   9  -6  -7   13.57    6.93
   9  -6  -7   28.13    9.46
   9   6  -7   18.40    6.65
  -9  -6   7   22.35    6.69
  -9   6   8   48.88   13.00
   9  -6  -8   70.42   13.94
   9  -6  -8   54.35   13.81
   9   6  -8   58.81   11.49
  -9  -6   8   47.39   10.72
  -9   6   9    1.68    5.47
   9  -6  -9   17.21    7.38
   9  -6  -9   13.26    7.84
   9   6  -9   12.14    6.02
  -9  -6   9   10.88    5.51
  -9   6  10   -0.00    4.06
   9  -6 -10    2.20    5.10
   9  -6 -10    0.87    4.83
   9   6 -10   -0.00    3.91
  -9  -6  10    1.02    3.51
  -9   6  11    0.00    4.04
   9  -6 -11    0.82    4.95
   9   6 -11   -0.00    4.35
  -9  -6  11   -0.00    4.87
  -9   6  12   22.77    8.59
   9  -6 -12   36.51   11.45
   9   6 -12   22.47    8.12
  -9   6  13   25.64    8.84
   9  -6 -13   34.86   10.89
   9   6 -13   21.02    7.70
  -9   6  14   45.96   11.73
   9  -6 -14   24.32    9.93
   9   6 -14   28.41    9.71
  -9  -6  14   25.94    8.85
  -9   6  15    4.11    5.97
   9   6 -15    7.90    5.64
  -9  -6  15    9.31    6.26
  -9   6  16   -0.00    3.76
   9   6 -16    4.89    4.68
  -9  -6  16    4.68    6.09
  -9   6  17    8.92    5.83
   9   6 -17   17.64    7.05
  -9  -6  17   10.89    6.66
  -9   6  18   19.42    9.29
   9   6 -18   28.53    9.16
  -9  -6  18   28.90    9.84
  -9   6  19   13.79    7.29
   9   6 -19    0.79    5.20
  -9  -6  19    2.88    5.43
  -9   6  20   11.07    6.69
   9   6 -20    0.00    5.76
  -9  -6  20    4.75    5.72
  -9   6  21    7.87    6.18
   9   6 -21   -0.00    6.09
  -9  -6  21   -0.00    5.14
  -9   6  22    4.55    5.53
   9   6 -22    1.54    5.12
  -9  -6  22    4.88    5.48
  -9   6  23    2.51    5.97
   9   6 -23    8.73    7.16
  -9  -6  23    8.96    6.84
  -9   6  24   11.53    8.39
   9   6 -24    7.41    6.00
  -9  -6  24   -0.00    4.16
  -9   6  25    0.00    4.84
   9   6 -25    3.12    4.86
  -9  -6  25    5.91    5.76
  -9   6  26    3.31    5.16
   9   6 -26   -0.00    4.38
  -9  -6  26   -0.00    4.58
  -9   6  27    2.59    6.17
   9   6 -27   -0.00    3.54
  -9  -6  27    3.33    5.33
  -9   6  28   -0.00    5.17
   9   6 -28    7.61    7.46
  -9  -6  28    0.00    5.19
  -9   6  29   10.69    7.00
   9   6 -29    0.56    5.80
  -9  -6  29    1.76    4.90
  -9   6  30    0.26    4.81
   9   6 -30    0.00    6.45
  -9  -6  30    0.00    6.84
  -9   6  31    4.28    6.64
   9   6 -31    2.90    5.74
  -9  -6  31   -0.00    5.25
  -9   6  32    2.84    6.28
   9   6 -32    1.00    5.59
  -9  -6  32    6.15    6.45
   9   6 -33   10.65    7.69
  -9  -6  33    3.97    6.36
   9   6 -34    1.18    6.71
  -9   7   1   12.26    6.42
   9  -7  -1    4.97    6.69
   9   7  -1    4.20    4.18
  -9   7   2    6.98    6.29
   9  -7  -2    0.00    5.70
   9   7  -2    0.84    3.59
  -9   7   3   -0.00    4.74
   9  -7  -3    1.71    5.08
   9  -7  -3    0.00    5.52
   9   7  -3    0.00    4.15
  -9   7   4   15.45    7.72
   9  -7  -4   17.57    7.02
   9  -7  -4   15.76    7.76
   9   7  -4   13.36    5.71
  -9   7   5    5.46    6.86
   9  -7  -5   -0.00    4.85
   9  -7  -5    9.37    6.77
   9   7  -5    0.34    3.81
  -9   7   6   38.93   11.21
  -9   7   6   58.16   13.25
   9  -7  -6   57.32   12.58
   9   7  -6   29.54    8.43
  -9  -7   6   49.78    9.84
  -9   7   7    0.34    3.33
  -9   7   7    5.44    5.36
   9  -7  -7    3.72    6.18
   9  -7  -7    2.33    4.31
   9   7  -7    0.00    3.10
  -9  -7   7   -0.00    3.32
  -9   7   8    0.75    5.11
   9  -7  -8    2.09    4.98
   9  -7  -8   -0.00    5.19
   9   7  -8    7.71    4.62
  -9  -7   8   -0.00    3.05
  -9   7   9    8.88    6.24
   9  -7  -9   17.24    6.98
   9  -7  -9   10.82    7.44
   9   7  -9    4.96    5.41
  -9  -7   9    0.00    4.16
  -9   7  10   -0.00    5.22
   9  -7 -10    4.47    5.32
   9  -7 -10   14.00    7.19
   9   7 -10    9.74    6.02
  -9  -7  10   26.10    7.56
  -9   7  11   15.47    7.36
   9  -7 -11    9.32    6.61
   9  -7 -11    6.84    6.09
   9   7 -11    0.78    4.72
  -9  -7  11   21.34    6.99
  -9   7  12   49.13   12.75
   9  -7 -12   47.21   11.38
   9   7 -12   16.03    7.16
  -9   7  13    0.20    4.94
   9   7 -13   -0.00    5.06
  -9   7  14   12.78    7.12
   9   7 -14    0.37    3.59
  -9  -7  14    5.96    5.11
  -9   7  15    0.00    4.05
   9   7 -15    1.26    5.09
  -9  -7  15    0.85    5.02
  -9   7  16   38.42   10.94
   9   7 -16   20.07    7.84
  -9  -7  16   23.24    8.61
  -9   7  17    1.71    4.25
   9   7 -17    4.35    5.69
  -9  -7  17    1.15    4.39
  -9   7  18    1.39    3.72
   9   7 -18   -0.00    5.23
  -9  -7  18   -0.00    4.19
  -9   7  19    3.47    4.71
   9   7 -19    0.44    5.18
  -9  -7  19    4.21    5.80
  -9   7  20   11.72    7.08
   9   7 -20    4.75    5.83
  -9  -7  20    4.59    5.41
  -9   7  21    2.83    4.63
   9   7 -21    4.54    6.10
  -9  -7  21    8.76    6.87
  -9   7  22   15.24    7.86
   9   7 -22   12.85    8.14
  -9  -7  22    9.74    7.21
  -9   7  23    3.65    5.88
   9   7 -23    2.54    5.31
  -9  -7  23    0.15    4.19
  -9   7  24    1.22    6.42
   9   7 -24    6.72    6.26
  -9  -7  24    2.47    5.10
  -9   7  25    1.90    6.48
   9   7 -25   -0.00    4.59
  -9  -7  25    4.15    6.45
  -9   7  26    7.29    8.26
   9   7 -26   16.71    8.53
  -9  -7  26    5.22    5.54
  -9   7  27    3.05    4.96
   9   7 -27    2.41    4.98
  -9  -7  27    4.08    6.03
  -9   7  28    0.00    6.23
   9   7 -28    0.00    5.95
  -9  -7  28    5.11    6.94
  -9   7  29    3.64    6.51
   9   7 -29   -0.00    5.49
  -9  -7  29   -0.00    5.28
  -9   7  30   -0.00    6.38
   9   7 -30   -0.00    4.53
  -9  -7  30   -0.00    7.41
  -9   7  31    5.41    5.90
   9   7 -31   -0.00    4.95
  -9  -7  31    6.91    6.21
   9   7 -32    2.17    4.69
  -9  -7  32    7.66    7.50
   9   7 -33   -0.00    6.93
   9   7 -34    0.63    6.27
   9  -8  -1   13.21    7.39
   9   8  -1    7.27    4.10
   9  -8  -2   20.89    8.52
   9   8  -2   17.37    5.65
   9  -8  -3   -0.00    4.48
   9   8  -3   -0.00    3.13
   9  -8  -4   89.07   16.04
   9   8  -4   53.57   10.62
   9  -8  -5   -0.00    4.52
   9  -8  -5   -0.00    6.19
   9   8  -5    0.91    3.43
   9  -8  -6    0.67    4.69
   9  -8  -6    0.00    4.96
   9   8  -6   -0.00    4.32
  -9   8   7    0.00    4.00
   9  -8  -7    7.32    6.04
   9   8  -7    0.97    3.30
  -9   8   8   75.51   15.38
  -9   8   8   54.71   13.74
   9  -8  -8   63.56   14.28
   9   8  -8   57.36   11.51
  -9   8   9    0.99    4.28
  -9   8   9    2.93    5.68
   9  -8  -9   19.26    7.89
   9   8  -9    0.95    3.65
  -9   8  10   11.11    7.80
   9  -8 -10    7.32    5.26
   9   8 -10   13.29    6.07
  -9   8  11   -0.00    4.90
   9  -8 -11    2.06    4.49
   9   8 -11    0.00    4.13
  -9  -8  11   -0.00    4.96
  -9   8  12   18.96    9.24
   9  -8 -12   25.64    8.68
   9   8 -12   13.06    6.87
  -9   8  13    4.40    6.05
   9  -8 -13   -0.00    3.87
   9   8 -13    2.48    4.71
  -9   8  14   19.23    8.32
   9  -8 -14   25.00    9.70
   9   8 -14    6.19    5.37
  -9  -8  14    8.59    5.56
  -9   8  15    1.27    6.29
   9   8 -15    3.51    4.56
  -9  -8  15   -0.00    4.31
  -9   8  16    1.58    4.15
   9   8 -16   -0.00    4.96
  -9  -8  16    5.52    5.07
  -9   8  17   10.75    6.80
   9   8 -17    7.69    6.23
  -9  -8  17   12.17    6.98
  -9   8  18   19.62    8.81
   9   8 -18   11.19    7.06
  -9  -8  18    7.96    6.53
  -9   8  19   12.59    8.06
   9   8 -19    0.07    4.56
  -9  -8  19    2.21    4.67
  -9   8  20    8.29    7.43
   9   8 -20   14.83    7.64
  -9  -8  20    4.80    5.93
  -9   8  21    1.70    4.06
   9   8 -21   -0.00    5.13
  -9  -8  21    4.05    5.37
  -9   8  22    3.85    6.24
   9   8 -22   -0.00    4.49
  -9  -8  22    4.89    6.74
  -9   8  23    2.77    5.67
   9   8 -23   -0.00    4.13
  -9  -8  23   -0.00    5.24
  -9   8  24    0.00    4.56
   9   8 -24    0.00    5.06
  -9  -8  24   15.37    8.50
  -9   8  25    5.24    6.11
   9   8 -25   -0.00    4.98
  -9  -8  25    5.28    7.51
  -9   8  26    0.00    4.49
   9   8 -26    0.47    6.16
  -9  -8  26    4.11    6.31
  -9   8  27    0.00    4.72
   9   8 -27    2.58    6.15
  -9  -8  27   -0.00    5.15
  -9   8  28    5.57    6.76
   9   8 -28    0.00    4.91
  -9  -8  28    1.81    5.73
  -9   8  29   -0.00    4.94
   9   8 -29    1.04    6.36
  -9  -8  29   -0.00    6.64
  -9   8  30    1.83    4.56
   9   8 -30    2.33    6.21
  -9  -8  30    3.67    5.84
   9   8 -31   -0.00    4.64
  -9  -8  31    5.37    5.97
   9   8 -32    7.82    6.61
  -9  -8  32   -0.00    6.06
   9   8 -33   -0.00    6.65
  -9   9   1   -0.00    5.93
   9  -9  -1    0.00    6.07
   9   9  -1    0.79    2.95
  -9   9   2   23.79    9.45
   9  -9  -2   13.13    7.91
   9   9  -2   22.47    6.03
  -9   9   3    7.91    6.53
   9  -9  -3    8.36    6.23
   9   9  -3    5.11    3.67
  -9   9   4    9.00    6.60
   9  -9  -4    0.00    3.94
   9   9  -4    6.19    4.36
  -9   9   5   -0.00    4.96
   9  -9  -5    4.20    5.75
   9   9  -5    0.00    4.05
  -9   9   6   40.57   12.38
   9  -9  -6   76.61   15.17
   9   9  -6   43.68    9.50
  -9   9   7    1.26    5.08
   9  -9  -7    0.00    4.69
   9   9  -7    0.00    4.08
  -9   9   8    0.00    4.61
  -9   9   8   -0.00    4.66
   9  -9  -8    0.00    4.78
   9   9  -8    0.93    4.02
  -9   9   9    3.63    5.82
  -9   9   9   -0.00    3.71
   9  -9  -9    3.30    4.98
   9   9  -9    0.00    3.46
  -9   9  10   11.38    6.59
  -9   9  10    6.34    5.58
   9  -9 -10   10.76    5.84
   9   9 -10    7.73    4.93
  -9   9  11   -0.00    4.05
   9  -9 -11    5.19    5.95
   9   9 -11    1.25    3.86
  -9   9  12   30.78   10.30
   9  -9 -12   26.65    9.47
   9   9 -12   11.30    6.45
  -9   9  13   -0.00    5.49
   9  -9 -13    2.05    5.37
   9   9 -13   -0.00    5.09
  -9   9  14   -0.00    4.50
   9  -9 -14    1.74    4.62
   9   9 -14    0.32    3.99
  -9   9  15   -0.00    5.86
   9  -9 -15    8.71    6.80
   9   9 -15    2.56    4.55
  -9   9  16   21.69    9.06
   9  -9 -16   41.09   10.92
   9   9 -16   22.77    8.22
  -9   9  17    1.38    5.20
   9   9 -17   -0.00    2.59
  -9  -9  17    2.27    4.84
  -9   9  18    5.03    6.59
   9   9 -18    3.84    5.05
  -9  -9  18    1.33    5.05
  -9   9  19    6.50    6.17
   9   9 -19    0.00    4.94
  -9  -9  19    0.00    4.43
  -9   9  20   11.59    7.22
   9   9 -20    4.56    5.07
  -9  -9  20    6.58    6.02
  -9   9  21    3.89    6.28
   9   9 -21    2.59    4.70
  -9  -9  21   -0.00    5.33
  -9   9  22   19.60    8.33
   9   9 -22    7.88    6.38
  -9  -9  22   11.62    7.78
  -9   9  23   -0.00    5.02
   9   9 -23   -0.00    5.03
  -9  -9  23    3.38    6.34
  -9   9  24    0.93    5.07
   9   9 -24    1.77    4.36
  -9  -9  24   -0.00    5.41
  -9   9  25   -0.00    6.23
   9   9 -25   -0.00    4.78
  -9  -9  25    0.44    4.77
  -9   9  26    8.06    7.10
   9   9 -26    3.16    5.56
  -9  -9  26    9.59    8.79
  -9   9  27    7.50    5.20
   9   9 -27   -0.00    6.18
  -9  -9  27    0.00    4.34
  -9   9  28    0.00    6.13
   9   9 -28    2.04    5.67
  -9  -9  28    1.19    6.36
  -9   9  29   -0.00    5.17
   9   9 -29    1.88    3.97
  -9  -9  29    4.27    6.84
   9   9 -30    0.33    4.22
  -9  -9  30    3.09    6.27
  -9  -9  31    1.02    5.87
  -9  10   1    0.14    4.23
   9 -10  -1    1.08    4.73
   9  10  -1   -0.00    2.84
  -9  10   2   28.97   10.06
   9 -10  -2   11.16    7.25
   9  10  -2   14.00    4.73
  -9  10   3    4.90    6.16
   9 -10  -3    2.38    5.56
   9  10  -3    1.67    3.15
  -9  10   4   22.14    9.05
   9 -10  -4   26.04    9.10
   9  10  -4   11.19    5.23
  -9  10   5    1.17    4.37
   9 -10  -5    0.00    5.67
   9  10  -5   -0.00    2.98
  -9  10   6    3.54    6.13
   9 -10  -6    4.28    5.89
   9  10  -6    0.00    3.68
  -9  10   7   -0.00    4.10
   9 -10  -7    4.88    5.05
   9  10  -7    6.50    4.21
  -9  10   8   17.84    8.12
   9 -10  -8   20.31    8.10
   9  10  -8    7.53    5.58
  -9  10   9    0.00    5.91
   9 -10  -9   -0.00    3.58
   9  10  -9   -0.00    3.78
  -9  10  10    8.89    6.47
  -9  10  10    1.33    5.45
   9 -10 -10    4.65    4.95
   9  10 -10    5.03    4.40
  -9  10  11    6.79    6.13
  -9  10  11    0.88    4.86
   9 -10 -11    1.59    4.94
   9  10 -11    8.27    4.72
  -9  10  12    7.66    6.20
  -9  10  12    4.78    5.61
   9 -10 -12   14.08    7.64
   9  10 -12   10.72    4.86
  -9  10  13    9.13    6.72
   9 -10 -13   -0.00    4.85
   9  10 -13    3.07    4.59
  -9  10  14   20.91    9.66
   9 -10 -14   19.14    8.95
   9  10 -14   13.03    6.06
  -9  10  15    1.09    5.49
   9 -10 -15   -0.00    5.39
   9  10 -15    0.00    4.32
  -9  10  16    1.15    5.31
   9 -10 -16    5.96    5.26
   9  10 -16   -0.00    4.60
  -9  10  17   12.26    8.95
   9 -10 -17    5.34    5.64
   9  10 -17    1.44    4.88
  -9  10  18   18.39    8.82
   9 -10 -18   29.42   10.34
   9  10 -18    7.98    5.70
  -9  10  19   -0.00    4.51
   9  10 -19    5.41    5.78
  -9  10  20   -0.00    4.59
   9  10 -20    3.58    4.89
  -9  10  21   -0.00    3.89
   9  10 -21    2.19    5.11
  -9  10  22    0.20    5.48
   9  10 -22    0.00    5.32
  -9  10  23    0.00    5.39
   9  10 -23   -0.00    5.62
  -9  10  24    1.85    5.43
   9  10 -24    0.00    5.57
  -9 -10  24    3.61    7.14
  -9  10  25    1.73    4.69
   9  10 -25    4.36    5.17
  -9 -10  25   -0.00    5.53
  -9  10  26   -0.00    5.13
   9  10 -26    0.88    4.72
  -9 -10  26    3.70    7.16
  -9  10  27   -0.00    4.02
   9  10 -27    0.00    4.71
  -9 -10  27    4.27    6.75
  -9  10  28    8.56    6.79
  -9 -10  28    4.14    5.49
  -9 -10  29   10.43    7.93
  -9 -10  30   -0.00    6.37
  -9  11   1   -0.00    5.79
   9 -11  -1   -0.00    4.51
   9  11  -1   -0.00    2.68
  -9  11   2    6.44    6.29
   9 -11  -2    8.14    6.54
   9  11  -2   11.31    4.60
  -9  11   3    1.18    5.19
   9 -11  -3    0.00    4.90
   9  11  -3    0.40    2.70
  -9  11   4   12.13    8.16
   9 -11  -4   10.00    6.80
   9  11  -4    5.56    4.11
  -9  11   5   -0.00    5.20
   9 -11  -5   -0.00    4.26
   9  11  -5    0.35    2.56
  -9  11   6    8.41    7.32
   9 -11  -6    7.89    6.90
   9  11  -6    7.07    4.60
  -9  11   7   -0.00    3.80
   9 -11  -7    3.32    5.20
   9  11  -7   -0.00    3.49
  -9  11   8    0.65    4.26
   9 -11  -8    0.00    5.72
   9  11  -8    4.47    3.43
  -9  11   9    1.27    4.89
   9 -11  -9    0.84    5.74
   9  11  -9    1.78    3.63
  -9  11  10    1.89    5.16
   9 -11 -10   12.47    7.66
   9  11 -10   18.95    6.50
  -9  11  11    1.42    5.23
   9 -11 -11    5.60    5.86
   9  11 -11    0.17    3.21
  -9  11  12   12.24    6.98
  -9  11  12    6.46    6.48
   9 -11 -12    7.19    6.66
   9  11 -12    7.49    4.73
  -9  11  13   -0.00    5.74
  -9  11  13    0.07    3.67
   9 -11 -13    3.84    4.69
   9  11 -13    2.71    4.33
  -9  11  14    0.00    5.59
   9 -11 -14    0.29    4.84
   9  11 -14    2.16    4.12
  -9  11  15    3.04    5.06
   9 -11 -15    3.24    5.31
   9  11 -15    0.00    3.56
  -9  11  16   12.88    7.35
   9 -11 -16   14.92    7.32
   9  11 -16    7.60    6.02
  -9  11  17    4.67    6.28
   9 -11 -17    1.45    3.91
   9  11 -17   -0.00    4.33
  -9  11  18    0.00    6.39
   9 -11 -18   -0.00    5.15
   9  11 -18    2.46    4.58
  -9  11  19    0.00    5.51
   9 -11 -19    2.23    4.43
   9  11 -19   -0.00    4.61
  -9  11  20   11.84    7.28
   9 -11 -20    9.40    6.50
   9  11 -20    2.98    5.30
  -9  11  21   -0.00    4.75
   9 -11 -21    5.51    5.73
   9  11 -21    0.00    3.72
  -9  11  22    2.01    5.28
   9  11 -22    7.58    5.44
  -9  11  23    4.30    5.58
   9  11 -23   -0.00    3.92
  -9  11  24   -0.00    5.09
   9  11 -24    0.00    3.86
  -9  11  25   -0.00    6.33
  -9  11  26    4.07    5.47
  -9  12   1    0.00    4.92
   9 -12  -1    3.02    4.96
   9  12  -1    4.67    3.24
  -9  12   2    4.86    6.03
   9 -12  -2   -0.00    3.94
   9  12  -2    0.38    2.42
  -9  12   3    4.69    6.83
   9 -12  -3    0.80    4.82
   9  12  -3    1.04    2.98
  -9  12   4   31.21   11.13
   9 -12  -4   24.48    9.48
   9  12  -4   14.58    5.35
  -9  12   5    2.77    6.38
   9 -12  -5    0.07    3.75
   9  12  -5    0.12    2.75
  -9  12   6   -0.00    5.42
   9 -12  -6   -0.00    4.09
   9  12  -6   -0.00    2.99
  -9  12   7    1.18    6.00
   9 -12  -7   -0.00    4.22
   9  12  -7    0.00    3.15
  -9  12   8    6.43    6.21
   9 -12  -8   22.35    9.22
   9  12  -8    9.02    4.81
  -9  12   9    3.25    4.99
   9 -12  -9    3.60    6.23
   9  12  -9    0.00    3.68
  -9  12  10    0.92    4.96
   9 -12 -10    1.41    4.28
   9  12 -10    0.39    3.43
  -9  12  11    4.02    5.85
   9 -12 -11    0.00    4.96
   9  12 -11    0.89    3.43
  -9  12  12    1.41    4.80
   9 -12 -12   22.11    8.68
   9  12 -12    0.00    3.71
  -9  12  13   -0.00    5.24
   9 -12 -13    0.22    4.51
   9  12 -13    0.00    3.50
  -9  12  14    8.69    6.60
  -9  12  14    0.29    5.27
   9 -12 -14   13.71    8.04
   9  12 -14   12.31    5.91
  -9  12  15    2.15    4.85
  -9  12  15   -0.00    3.34
   9 -12 -15    0.80    5.32
   9  12 -15   -0.00    4.25
  -9  12  16   -0.00    4.15
   9 -12 -16    4.85    5.73
   9  12 -16    0.16    3.64
  -9  12  17   -0.00    4.67
   9 -12 -17    2.34    4.63
   9  12 -17   -0.00    4.46
  -9  12  18    0.00    5.99
   9 -12 -18    8.88    6.22
   9  12 -18   -0.00    3.74
  -9  12  19   -0.00    5.01
   9 -12 -19    1.24    3.95
   9  12 -19    0.82    4.11
  -9  12  20    6.71    7.31
   9 -12 -20   15.15    7.63
   9  12 -20    1.56    5.13
  -9  12  21   -0.00    4.71
   9 -12 -21    5.48    5.57
   9  12 -21   -0.00    4.36
  -9  12  22   -0.00    5.79
   9 -12 -22    1.96    4.62
  -9  12  23    0.47    4.26
   9 -12 -23   -0.00    4.54
  -9  12  24    1.60    5.71
   9 -12 -24    0.00    5.57
  -9  12  25   -0.00    6.38
  -9  13   1    1.41    5.15
   9 -13  -1    0.58    5.77
   9  13  -1    3.50    3.13
  -9  13   2   -0.00    4.91
   9 -13  -2    0.00    3.33
   9  13  -2    0.42    2.57
  -9  13   3    0.02    3.80
   9 -13  -3    2.31    4.64
   9  13  -3    0.00    3.00
  -9  13   4    1.68    6.31
   9 -13  -4    1.69    4.74
   9  13  -4    2.21    3.24
  -9  13   5    4.34    6.37
   9 -13  -5    4.89    5.37
   9  13  -5    0.18    2.50
  -9  13   6    7.82    7.40
   9 -13  -6    5.15    6.69
   9  13  -6    6.14    3.89
  -9  13   7    0.32    6.35
   9 -13  -7    5.53    6.49
   9  13  -7    0.51    3.07
  -9  13   8    1.55    3.84
   9 -13  -8    2.81    7.32
   9  13  -8   -0.00    2.92
  -9  13   9    3.78    5.71
   9 -13  -9   -0.00    4.39
   9  13  -9    1.75    3.83
  -9  13  10    7.47    6.78
   9 -13 -10   11.20    7.75
   9  13 -10    6.29    4.55
  -9  13  11   -0.00    4.68
   9 -13 -11    0.28    4.33
   9  13 -11   -0.00    4.40
  -9  13  12   -0.00    4.73
   9 -13 -12    6.14    6.22
   9  13 -12   -0.00    3.76
  -9  13  13    0.00    4.28
   9 -13 -13   -0.00    6.10
   9  13 -13    0.78    3.65
  -9  13  14    0.00    4.81
   9 -13 -14    5.59    6.38
   9  13 -14   -0.00    4.02
  -9  13  15    0.00    4.81
   9 -13 -15   -0.00    4.81
   9  13 -15   -0.00    3.23
  -9  13  16    3.20    5.66
  -9  13  16   -0.00    4.84
   9 -13 -16    5.00    5.75
   9  13 -16    3.73    4.50
  -9  13  17    2.76    5.35
   9 -13 -17    1.77    5.04
   9  13 -17    0.00    4.06
  -9  13  18    0.00    6.20
   9 -13 -18    4.74    6.10
  -9  13  19    0.00    5.69
   9 -13 -19    3.96    4.96
  -9  13  20    6.55    6.66
   9 -13 -20    0.00    4.67
  -9  13  21    0.14    5.69
   9 -13 -21    7.06    6.84
  -9  13  22    0.84    5.49
   9 -13 -22    5.95    6.50
   9 -13 -23   -0.00    5.17
  -9  14   1   -0.00    3.16
   9 -14  -1    4.36    4.56
   9  14  -1   -0.00    2.86
  -9  14   2    1.79    4.84
   9 -14  -2    1.36    4.53
   9  14  -2    9.02    3.91
  -9  14   3    1.86    5.49
   9 -14  -3   -0.00    4.77
   9  14  -3    9.22    4.07
  -9  14   4    5.97    7.30
   9 -14  -4    3.61    5.87
   9  14  -4    5.27    3.82
  -9  14   5   -0.00    5.09
   9 -14  -5   -0.00    5.53
   9  14  -5    1.47    2.51
  -9  14   6    0.02    5.39
   9 -14  -6   -0.00    4.97
   9  14  -6    0.20    2.31
  -9  14   7    8.25    7.76
   9 -14  -7    8.75    6.34
   9  14  -7    3.94    3.66
  -9  14   8    1.79    5.78
   9 -14  -8    3.23    5.67
   9  14  -8    0.67    3.12
  -9  14   9    0.62    5.70
   9 -14  -9    0.00    5.24
   9  14  -9    1.14    2.86
  -9  14  10    4.60    7.29
   9 -14 -10    3.24    6.69
   9  14 -10    1.67    3.62
  -9  14  11   -0.00    4.89
   9 -14 -11    3.55    5.88
   9  14 -11    3.59    4.11
  -9  14  12    0.00    3.44
   9 -14 -12    5.37    5.91
   9  14 -12   -0.00    3.88
  -9  14  13    0.00    6.32
   9 -14 -13    0.21    4.46
   9  14 -13    3.26    3.90
  -9  14  14   -0.00    3.40
   9 -14 -14    8.45    6.57
  -9  14  15    2.22    5.50
   9 -14 -15   -0.00    5.79
  -9  14  16    4.91    5.96
   9 -14 -16   -0.00    6.18
  -9  14  17    5.38    5.30
   9 -14 -17    1.93    5.92
  -9  14  18    2.14    5.83
   9 -14 -18    8.52    6.24
  -9  14  19    0.79    4.16
   9 -14 -19    4.50    6.51
   9 -14 -20    6.02    6.37
  -9  15   1    1.35    6.02
   9 -15  -1    9.03    6.60
   9  15  -1    0.77    2.35
  -9  15   2    1.98    4.83
   9 -15  -2   -0.00    5.94
   9  15  -2    1.09    2.42
  -9  15   3    0.00    5.00
   9 -15  -3   -0.00    3.50
   9  15  -3   -0.00    2.66
  -9  15   4    1.23    5.68
   9 -15  -4   -0.00    4.53
   9  15  -4    2.10    2.79
  -9  15   5   -0.00    5.12
   9 -15  -5   -0.00    4.43
   9  15  -5    2.72    2.82
  -9  15   6   -0.00    6.46
   9 -15  -6    5.95    5.42
   9  15  -6    3.70    3.92
  -9  15   7    2.57    5.59
   9 -15  -7    0.00    4.42
   9  15  -7    1.22    2.81
  -9  15   8   14.66    8.42
   9 -15  -8   -0.00    4.60
   9  15  -8    0.97    3.00
  -9  15   9   -0.00    4.18
   9 -15  -9    4.90    5.74
  -9  15  10   -0.00    5.41
   9 -15 -10    9.13    6.57
  -9  15  11    0.50    4.57
   9 -15 -11    6.22    5.72
  -9  15  12    1.22    6.83
   9 -15 -12    0.03    4.45
  -9  15  13    3.45    5.22
   9 -15 -13    0.37    5.60
   9 -15 -14    1.80    5.49
   9 -15 -15    0.00    6.11
   9 -15 -16    9.84    8.03
   9 -15 -17   -0.00    4.60
  -9  16   1    0.23    4.16
   9  16  -1    1.42    2.40
  -9  16   2   -0.00    5.99
   9  16  -2    1.90    2.56
  -9  16   3    2.40    5.85
   9 -16  -3   -0.00    4.98
   9  16  -3    6.01    3.64
  -9  16   4    1.61    5.71
   9 -16  -4    1.62    5.03
  -9  16   5   -0.00    5.77
   9 -16  -5    6.77    5.67
  -9  16   6   -0.00    6.02
   9 -16  -6    0.28    3.40
   9 -16  -7    5.22    6.17
   9 -16  -8    1.28    4.05
   9 -16  -9   -0.00    5.11
  -8   0   1    2.71    4.21
  -8   0   1    2.19    2.83
   8   0  -1    4.41    4.16
   8   0  -1    0.00    3.62
   8   0  -1   -0.00    3.85
  -8   0   2  390.45   44.42
  -8   0   2  385.92   44.33
   8   0  -2  350.99   43.59
   8   0  -2  437.11   44.08
   8   0  -2  400.07   44.72
  -8   0   3    0.48    3.10
  -8   0   3    0.00    2.45
   8   0  -3    2.02    4.19
  -8   0   4   59.75   11.69
   8   0  -4   57.88   11.61
  -8   0   5   -0.00    2.72
   8   0  -5   -0.00    3.54
  -8   0   6   81.86   14.14
   8   0  -6   87.34   14.84
  -8   0   7   -0.00    3.79
   8   0  -7    1.98    3.92
  -8   0   8  184.47   24.94
   8   0  -8  185.99   25.46
  -8   0   9    3.17    4.69
   8   0  -9    2.75    4.23
  -8   0  10    1.49    4.54
   8   0 -10   -0.00    3.00
   8   0 -11    0.58    5.04
   8   0 -12  173.81   25.16
   8   0 -13    2.41    4.87
   8   0 -14   73.87   15.02
  -8   0  15   -0.00    4.31
  -8   0  16    0.00    5.22
  -8   0  17    0.00    4.85
  -8   0  18   61.95   13.70
  -8   0  19    0.00    4.25
  -8   0  20    9.25    6.39
  -8   0  21    3.43    5.99
  -8   0  22   49.52   12.19
   8   0 -22   11.72    8.44
  -8   0  23    4.00    5.89
   8   0 -23   -0.00    5.66
  -8   0  24   14.76    8.06
   8   0 -24    9.47    6.84
  -8   0  25   11.23    7.53
   8   0 -25    0.66    5.91
  -8   0  26   -0.00    4.34
   8   0 -26   -0.00    5.83
  -8   0  27    6.23    6.99
   8   0 -27    1.82    5.97
  -8   0  28   32.79   11.64
  -8   0  29   -0.00    5.39
  -8   0  30    2.20    6.87
  -8   0  31    0.61    5.17
  -8   0  32   11.36    7.50
  -8   0  33   -0.00    5.25
  -8   0  34    3.02    5.68
  -8   0  35    0.00    6.15
  -8   1   1   50.60   10.63
  -8   1   1   40.95   10.13
   8  -1  -1   72.75   11.87
   8  -1  -1   59.76   11.56
   8   1  -1   47.41    9.90
   8   1  -1   33.33    8.42
   8   1  -1   46.34    9.97
  -8  -1   1   63.01   10.91
  -8   1   2   -0.00    3.11
  -8   1   2    6.20    3.78
   8  -1  -2    0.00    3.78
   8  -1  -2    0.00    4.33
   8   1  -2    5.60    3.55
   8   1  -2    4.44    4.10
  -8  -1   2    3.13    3.68
  -8  -1   2    3.70    3.52
  -8   1   3    1.80    3.38
  -8   1   3    0.00    3.63
   8  -1  -3    1.67    3.07
   8  -1  -3   -0.00    4.35
   8   1  -3    4.83    3.72
   8   1  -3    3.53    4.09
  -8  -1   3    6.47    4.17
  -8  -1   3    7.89    4.25
  -8   1   4   23.08    7.75
   8  -1  -4   23.46    8.04
   8   1  -4   31.22    7.67
   8   1  -4   21.86    7.09
  -8  -1   4   44.80    9.05
  -8   1   5    2.35    4.68
   8  -1  -5    0.00    3.45
   8   1  -5    6.80    4.15
   8   1  -5    2.45    4.10
  -8  -1   5    0.00    3.68
  -8   1   6   62.59   12.55
   8  -1  -6   67.89   13.63
   8   1  -6   77.45   13.77
  -8  -1   6   75.95   13.03
  -8   1   7    4.35    4.01
   8  -1  -7    3.29    4.91
   8   1  -7    2.05    3.22
  -8  -1   7    6.60    4.64
  -8   1   8   -0.00    4.02
   8  -1  -8    9.05    5.15
   8   1  -8    6.09    5.17
  -8  -1   8    2.89    3.38
  -8   1   9   20.41    6.78
   8  -1  -9   12.63    7.03
   8   1  -9    6.17    5.86
  -8  -1   9   10.60    5.05
   8  -1 -10  167.56   22.43
   8   1 -10  126.96   20.51
  -8  -1  10  133.74   20.28
   8  -1 -11    1.98    4.72
  -8  -1  11    4.96    5.15
   8  -1 -12   11.77    6.75
   8  -1 -13    0.79    4.75
  -8   1  14   66.56   13.13
   8  -1 -14   50.99   12.75
  -8   1  15   44.76   10.51
   8  -1 -15   22.29    8.52
  -8  -1  15   21.08    7.70
  -8   1  16   52.73   12.41
   8  -1 -16   54.04   12.84
  -8  -1  16   46.51   12.16
  -8   1  17    2.27    4.83
   8  -1 -17    3.80    5.20
  -8  -1  17    4.94    5.86
  -8   1  18   -0.00    3.10
   8  -1 -18    4.58    5.52
  -8  -1  18   -0.00    4.33
  -8   1  19    7.17    5.98
   8   1 -19    0.03    5.14
  -8  -1  19    2.57    4.44
  -8   1  20   11.15    6.57
   8   1 -20   16.39    7.62
  -8  -1  20   27.90    9.10
  -8   1  21    7.00    6.88
   8   1 -21   -0.00    5.33
  -8  -1  21    2.60    5.38
  -8   1  22   39.14   11.80
   8   1 -22   34.19   11.38
  -8  -1  22   33.44   11.22
  -8   1  23   -0.00    5.66
   8   1 -23    0.45    6.34
  -8  -1  23    0.25    5.10
  -8   1  24    3.13    5.40
   8   1 -24    1.12    4.51
  -8  -1  24    3.15    6.07
  -8   1  25   -0.00    5.83
   8   1 -25    0.00    6.10
  -8  -1  25    5.37    6.43
  -8   1  26    7.40    7.13
   8  -1 -26    0.00    5.78
   8   1 -26    5.91    7.67
  -8  -1  26    7.94    7.05
  -8   1  27   -0.00    5.38
   8   1 -27    0.00    5.05
  -8  -1  27    2.15    6.20
  -8   1  28    2.63    5.85
   8   1 -28    4.07    6.36
  -8  -1  28   -0.00    4.60
  -8   1  29    5.75    6.68
   8   1 -29   -0.00    5.57
  -8  -1  29    0.00    5.93
  -8   1  30   -0.00    7.71
  -8  -1  30    0.28    6.06
  -8   1  31    4.83    6.75
  -8  -1  31    4.91    5.49
  -8   1  32   10.00    6.66
  -8  -1  32   11.70    8.13
  -8   1  33    0.00    4.15
  -8  -1  33    0.79    6.46
  -8   1  34    2.91    4.76
  -8  -1  34   -0.00    7.10
  -8   1  35   -0.00    6.89
  -8  -1  35   -0.00    5.42
  -8   2   1   -0.00    4.26
  -8   2   1    4.79    4.16
   8  -2  -1   -0.00    3.50
   8  -2  -1   -0.00    3.93
   8   2  -1    0.10    2.39
   8   2  -1   -0.00    3.42
  -8  -2   1   -0.00    3.04
  -8  -2   1   -0.00    2.73
  -8   2   2   61.92   11.74
  -8   2   2   57.80   11.57
   8  -2  -2   42.51   10.18
   8  -2  -2   76.52   13.04
   8   2  -2   52.72    9.59
   8   2  -2   55.30   10.50
  -8  -2   2   29.10    8.28
  -8  -2   2   46.34    9.48
  -8   2   3    6.16    4.37
  -8   2   3    4.34    4.46
   8  -2  -3    9.03    5.56
   8  -2  -3    5.02    4.29
   8   2  -3   22.33    6.12
   8   2  -3   18.50    5.91
  -8  -2   3    9.84    4.50
  -8   2   4   23.48    7.73
  -8   2   4   24.80    7.94
   8  -2  -4   33.72    8.92
   8  -2  -4   36.75    9.77
   8   2  -4   25.21    6.89
   8   2  -4   32.53    8.04
  -8  -2   4   40.48    8.66
  -8   2   5    6.11    4.80
   8  -2  -5   -0.00    3.93
   8   2  -5    5.54    4.10
   8   2  -5    5.77    4.69
  -8  -2   5   12.61    5.04
  -8   2   6   80.80   14.35
   8  -2  -6   78.50   14.29
   8   2  -6   93.51   13.67
   8   2  -6   54.37   11.65
  -8  -2   6   67.84   12.33
  -8   2   7   15.83    6.67
   8  -2  -7   41.40    9.81
  -8  -2   7   31.49    8.18
   8  -2  -8   84.66   16.43
  -8  -2   8  121.38   17.09
   8  -2  -9    8.02    5.21
  -8  -2   9    8.43    5.51
   8  -2 -10    2.13    4.02
  -8  -2  10   -0.00    3.70
   8  -2 -11   -0.00    4.13
  -8  -2  11    6.37    4.55
   8  -2 -12   41.82   11.31
  -8  -2  12   47.57   11.02
  -8   2  13   21.94    8.90
   8  -2 -13   26.48    8.81
  -8   2  14   22.15    9.27
   8  -2 -14   29.86    9.95
  -8   2  15   26.07    8.44
   8  -2 -15    9.78    7.32
  -8   2  16   31.85    9.60
   8  -2 -16   26.65    9.59
   8   2 -16   17.26    7.87
  -8  -2  16   21.01    8.11
  -8   2  17   17.32    8.39
   8  -2 -17   10.96    6.96
   8   2 -17   12.89    7.54
  -8  -2  17    4.98    5.51
  -8   2  18  129.41   20.30
   8  -2 -18  139.00   21.68
   8   2 -18   73.41   17.57
  -8  -2  18  134.00   20.33
  -8   2  19    9.70    6.90
   8  -2 -19   -0.00    4.63
   8   2 -19    2.18    5.56
  -8  -2  19    5.66    5.60
  -8   2  20   -0.00    6.03
   8  -2 -20    0.00    5.78
   8   2 -20    1.53    5.38
  -8  -2  20    7.50    5.55
  -8   2  21   -0.00    3.90
   8  -2 -21   -0.00    4.90
   8   2 -21    3.44    4.57
  -8  -2  21    1.28    4.92
  -8   2  22   30.28   10.45
   8   2 -22   22.01    9.40
  -8  -2  22   18.68    8.13
  -8   2  23    2.51    6.04
   8   2 -23   -0.00    4.67
  -8  -2  23    1.58    5.14
  -8   2  24   -0.00    5.73
   8   2 -24   -0.00    5.58
  -8  -2  24    3.49    6.28
  -8   2  25    1.54    5.23
   8   2 -25   -0.00    5.33
  -8  -2  25    3.27    5.26
  -8   2  26   -0.00    4.30
   8   2 -26   -0.00    4.87
  -8  -2  26   -0.00    5.26
  -8   2  27    0.00    4.81
   8   2 -27    3.07    5.87
  -8  -2  27    1.64    4.62
  -8   2  28    8.47    7.29
   8   2 -28    4.61    6.25
  -8  -2  28   28.03   10.30
  -8   2  29    5.55    7.82
   8   2 -29    0.53    6.09
  -8  -2  29   -0.00    6.69
  -8   2  30    1.31    6.00
   8   2 -30    0.00    7.52
  -8  -2  30    0.00    5.71
  -8   2  31   -0.00    6.19
  -8  -2  31   -0.00    5.70
  -8   2  32   -0.00    5.84
  -8  -2  32    4.10    5.62
  -8   2  33    0.00    6.54
  -8  -2  33   14.69    7.73
  -8   2  34   10.76    8.46
  -8  -2  34   10.38    7.24
  -8   2  35    3.89    7.54
  -8  -2  35    3.89    5.54
  -8   3   1   61.81   12.88
  -8   3   1   64.08   13.18
   8  -3  -1   73.68   13.30
   8  -3  -1   56.43   12.72
   8   3  -1   78.98   11.85
  -8  -3   1   67.98   11.83
  -8  -3   1   82.84   11.79
  -8   3   2    2.91    3.70
  -8   3   2    5.44    4.50
   8  -3  -2    2.98    4.53
   8  -3  -2   -0.00    3.73
   8   3  -2    3.53    3.45
  -8  -3   2    2.04    3.41
  -8  -3   2    0.85    2.48
  -8   3   3   26.66    8.42
  -8   3   3   40.33    9.73
   8  -3  -3   18.42    7.45
   8  -3  -3   26.78    8.75
   8   3  -3   36.86    7.79
  -8  -3   3   34.85    7.90
  -8  -3   3   47.45    8.32
  -8   3   4   67.86   14.91
  -8   3   4  107.35   17.34
   8  -3  -4   95.73   16.30
   8  -3  -4   96.72   16.72
   8   3  -4  117.72   15.56
  -8  -3   4  107.91   15.43
   8  -3  -5    6.20    5.77
   8   3  -5   10.93    5.18
  -8  -3   5    7.48    4.55
   8  -3  -6   27.10    8.54
   8   3  -6   31.34    7.94
  -8  -3   6   39.35    8.53
   8  -3  -7   20.64    7.59
   8   3  -7   11.60    5.59
  -8  -3   7   13.57    5.92
   8  -3  -8    3.99    4.79
  -8  -3   8    6.26    4.23
   8  -3  -9    8.82    6.29
  -8  -3   9    1.47    3.67
   8  -3 -10   72.73   14.91
  -8  -3  10   82.17   14.26
  -8   3  11   67.93   14.12
   8  -3 -11   71.39   15.26
  -8  -3  11  100.76   15.54
  -8   3  12    3.17    4.54
   8  -3 -12    4.07    5.19
   8   3 -12    8.24    5.47
  -8  -3  12    5.69    4.43
  -8   3  13    9.72    6.02
   8  -3 -13    8.02    5.90
   8   3 -13    3.99    5.06
  -8   3  14   23.27    8.46
   8  -3 -14   12.66    7.45
   8   3 -14    6.08    5.55
  -8   3  15   42.78   10.13
   8  -3 -15   23.87   10.01
   8   3 -15   16.79    7.60
  -8   3  16   87.55   15.53
   8  -3 -16   81.51   16.39
   8   3 -16   43.00   12.09
  -8  -3  16   52.40   12.48
  -8   3  17   -0.00    3.84
   8  -3 -17    0.63    5.62
   8   3 -17   -0.00    4.25
  -8  -3  17   -0.00    4.84
  -8   3  18    2.06    5.02
   8  -3 -18    5.45    6.65
   8   3 -18    0.00    4.96
  -8  -3  18    0.47    4.48
  -8   3  19   22.05    8.59
   8  -3 -19   11.13    6.83
   8   3 -19    2.86    4.89
  -8  -3  19   10.05    6.77
  -8   3  20   56.14   13.54
   8  -3 -20   69.84   15.63
   8   3 -20   46.30   12.91
  -8  -3  20   66.74   14.36
  -8   3  21    0.00    5.57
   8  -3 -21   -0.00    4.45
   8   3 -21    5.22    6.58
  -8  -3  21    3.77    3.93
  -8   3  22   10.92    6.15
   8  -3 -22   24.24    9.93
   8   3 -22    5.78    6.13
  -8  -3  22    0.00    4.51
  -8   3  23    5.65    5.43
   8   3 -23   -0.00    5.31
  -8  -3  23    1.67    5.75
  -8   3  24   25.30    9.62
   8   3 -24   12.91    8.20
  -8  -3  24    2.81    5.72
  -8   3  25   12.26    8.54
   8   3 -25    3.05    5.32
  -8  -3  25    8.04    6.78
  -8   3  26    4.47    6.04
   8   3 -26    6.43    6.80
  -8  -3  26    6.06    6.80
  -8   3  27    4.28    5.39
   8   3 -27    2.66    5.86
  -8  -3  27   -0.00    5.80
  -8   3  28   -0.00    5.11
   8   3 -28    0.81    4.36
  -8  -3  28   -0.00    6.13
  -8   3  29    1.56    5.24
   8   3 -29    0.03    4.82
  -8  -3  29   -0.00    5.26
  -8   3  30    4.08    5.06
   8   3 -30   14.48    8.86
  -8  -3  30    0.00    7.06
  -8   3  31   -0.00    5.51
   8   3 -31    1.63    6.60
  -8  -3  31   -0.00    6.36
  -8   3  32    3.20    6.17
  -8  -3  32   12.63    8.58
  -8   3  33    0.99    4.78
  -8  -3  33   -0.00    6.22
  -8   3  34    3.70    7.01
  -8  -3  34    0.00    7.30
  -8   3  35   -0.00    5.19
  -8  -3  35    3.49    6.38
  -8   4   1   70.35   13.86
   8  -4  -1   62.01   13.49
   8   4  -1   68.25   10.79
  -8  -4   1   67.70   10.96
  -8  -4   1   53.74    9.47
  -8   4   2   23.78    7.99
   8  -4  -2   22.88    8.14
   8   4  -2   17.45    5.79
  -8  -4   2   21.81    6.04
  -8  -4   2   18.55    5.03
  -8   4   3   21.90    7.69
   8  -4  -3    8.37    6.18
   8   4  -3   16.40    5.37
  -8  -4   3   27.46    6.77
  -8  -4   3   11.26    4.42
  -8   4   4   92.19   17.37
   8  -4  -4   79.25   16.37
   8   4  -4  123.30   16.25
  -8  -4   4  122.43   16.19
  -8   4   5    3.10    3.95
   8  -4  -5    0.61    4.43
   8   4  -5   12.44    4.93
  -8  -4   5    6.00    3.80
   8  -4  -6   44.61   11.06
   8   4  -6   47.13    9.38
  -8  -4   6   37.56    8.80
   8  -4  -7   93.20   16.84
   8   4  -7   90.31   14.55
  -8  -4   7   91.39   14.61
   8  -4  -8   23.89    8.25
   8   4  -8   24.56    7.24
  -8  -4   8   31.16    8.03
  -8   4   9    1.32    4.15
   8  -4  -9    9.17    6.03
   8   4  -9    6.06    5.24
  -8  -4   9    7.26    4.76
  -8   4  10    2.58    4.70
   8  -4 -10    1.34    4.89
   8   4 -10    1.75    4.60
  -8  -4  10    1.75    4.16
  -8   4  11   12.49    6.14
   8  -4 -11   10.89    6.45
   8   4 -11    2.10    4.10
  -8  -4  11    7.00    5.02
  -8   4  12  107.68   16.82
   8  -4 -12   65.31   14.85
   8   4 -12   71.97   13.74
  -8  -4  12   62.45   13.30
  -8   4  13    7.09    6.38
   8  -4 -13   31.23    9.79
   8   4 -13    7.18    5.13
  -8   4  14   19.28    7.63
   8  -4 -14   35.64   10.61
   8   4 -14   25.27    8.85
  -8   4  15    0.00    5.59
   8  -4 -15    4.30    5.97
   8   4 -15    0.99    4.23
  -8   4  16   10.43    6.19
   8  -4 -16   20.30    8.27
   8   4 -16   12.43    7.25
  -8  -4  16   14.71    7.06
  -8   4  17   10.43    7.04
   8  -4 -17   24.21    9.37
   8   4 -17   10.33    5.84
  -8  -4  17   10.36    6.39
  -8   4  18   70.55   14.69
   8  -4 -18   61.33   14.80
   8   4 -18   54.34   12.52
  -8  -4  18   33.73   10.61
  -8   4  19   -0.00    5.67
   8  -4 -19    8.32    6.97
   8   4 -19    0.00    5.08
  -8  -4  19    5.78    4.87
  -8   4  20   20.21    8.90
   8  -4 -20   17.67    8.10
   8   4 -20    2.58    5.90
  -8  -4  20   14.07    7.47
  -8   4  21    0.00    7.03
   8   4 -21    3.98    6.47
  -8  -4  21    6.60    6.18
  -8   4  22   16.45    8.47
   8   4 -22    4.82    6.44
  -8  -4  22   18.47    8.55
  -8   4  23    6.01    6.41
   8   4 -23    7.23    6.47
  -8  -4  23   12.02    7.45
  -8   4  24   18.80    8.89
   8   4 -24   10.58    7.33
  -8  -4  24    5.26    5.66
  -8   4  25    3.33    6.04
   8   4 -25   -0.00    4.73
  -8  -4  25   -0.00    5.14
  -8   4  26   -0.00    4.27
   8   4 -26   -0.00    5.30
  -8  -4  26    0.00    3.99
  -8   4  27   -0.00    4.71
   8   4 -27    0.72    4.96
  -8  -4  27    2.99    5.97
  -8   4  28   16.97    7.98
   8   4 -28    4.90    6.86
  -8  -4  28    0.88    5.86
  -8   4  29    5.39    6.32
   8   4 -29    6.23    6.11
  -8  -4  29   -0.00    5.79
  -8   4  30    2.44    5.26
   8   4 -30   -0.00    5.32
  -8  -4  30    4.53    5.95
  -8   4  31    0.62    5.04
   8   4 -31   -0.00    5.94
  -8  -4  31    9.96    8.29
  -8   4  32    4.05    6.61
   8   4 -32    2.72    5.72
  -8  -4  32    0.96    5.39
  -8   4  33    6.31    6.99
  -8  -4  33    2.29    6.29
  -8   4  34   17.01    8.83
  -8  -4  34    8.55    7.53
  -8   4  35   -0.00    5.39
  -8  -4  35   -0.00    7.27
  -8   5   1   39.23   10.04
   8  -5  -1   34.13    9.38
   8   5  -1   26.89    6.73
  -8  -5   1   17.45    5.69
  -8  -5   1   30.91    5.72
  -8   5   2   17.69    7.43
   8  -5  -2   23.35    8.17
   8   5  -2   29.23    6.95
  -8  -5   2   19.08    5.31
  -8  -5   2   17.64    4.51
  -8   5   3   53.59   12.46
   8  -5  -3   89.85   15.58
   8   5  -3   80.08   11.52
  -8  -5   3   39.67    9.23
  -8  -5   3   54.75    9.07
  -8   5   4    9.91    6.09
  -8   5   4   11.80    6.79
   8  -5  -4    8.48    5.16
   8  -5  -4    7.95    6.08
   8   5  -4   16.81    5.36
  -8  -5   4    5.94    3.97
  -8   5   5   48.08   11.14
  -8   5   5   45.57   11.67
   8  -5  -5   46.62   10.78
   8  -5  -5   50.40   11.97
   8   5  -5   52.73    9.83
   8   5  -5   40.26    9.11
  -8  -5   5   37.41    8.61
  -8   5   6   84.94   15.31
   8  -5  -6   66.33   13.82
   8  -5  -6   82.17   15.58
   8   5  -6   76.75   12.68
   8   5  -6   67.10   12.17
  -8  -5   6   67.32   12.29
  -8   5   7   -0.00    4.31
   8  -5  -7    3.07    5.71
   8  -5  -7   -0.00    5.21
   8   5  -7    1.68    3.58
   8   5  -7    4.59    4.16
  -8  -5   7    0.00    3.32
  -8   5   8   -0.00    4.80
   8  -5  -8    1.11    4.28
   8  -5  -8    5.65    4.78
   8   5  -8    5.27    4.69
   8   5  -8    1.48    3.18
  -8  -5   8    6.33    4.67
  -8   5   9    7.49    6.54
   8  -5  -9   13.35    7.48
   8   5  -9    5.51    4.82
  -8  -5   9    7.39    4.84
  -8   5  10  166.97   23.79
   8  -5 -10  108.63   21.37
   8   5 -10  180.11   22.35
  -8  -5  10  147.61   21.25
  -8   5  11   26.18    8.97
   8  -5 -11   20.66    8.54
   8   5 -11   35.22    8.74
  -8  -5  11   18.09    6.97
  -8   5  12    0.11    4.14
   8  -5 -12   -0.00    4.11
   8   5 -12    0.07    4.70
  -8  -5  12    1.48    3.41
  -8   5  13    3.55    4.35
   8  -5 -13    6.96    5.94
   8   5 -13    0.92    3.99
  -8  -5  13    2.66    4.49
  -8   5  14    0.00    4.86
   8  -5 -14    7.06    6.53
   8   5 -14    4.14    5.47
  -8   5  15   15.30    6.62
   8  -5 -15   18.21    8.62
   8   5 -15    5.50    5.73
  -8   5  16   58.13   12.75
   8  -5 -16   36.63   11.75
   8   5 -16   47.74   11.44
  -8  -5  16   31.87   10.50
  -8   5  17    5.43    6.54
   8  -5 -17    0.00    5.58
   8   5 -17   11.46    6.25
  -8  -5  17    0.00    4.63
  -8   5  18   -0.00    5.11
   8  -5 -18    1.67    5.39
   8   5 -18    2.10    5.23
  -8  -5  18    1.36    4.90
  -8   5  19   17.43    7.71
   8   5 -19   11.04    6.89
  -8  -5  19   13.47    7.18
  -8   5  20   12.08    7.25
   8   5 -20   13.32    6.98
  -8  -5  20   19.09    8.00
  -8   5  21   31.66   10.60
   8   5 -21   21.58    8.91
  -8  -5  21   15.41    8.01
  -8   5  22    2.13    6.26
   8   5 -22    6.31    5.46
  -8  -5  22    1.73    5.10
  -8   5  23    6.15    5.72
   8   5 -23   -0.00    5.85
  -8  -5  23   -0.00    5.75
  -8   5  24   11.37    6.34
   8   5 -24   16.27    8.11
  -8  -5  24    4.51    6.16
  -8   5  25   22.57    9.14
   8   5 -25    5.66    6.51
  -8  -5  25   10.67    7.05
  -8   5  26   20.35    8.75
   8   5 -26    3.64    5.24
  -8  -5  26   13.10    7.52
  -8   5  27   -0.00    5.75
   8   5 -27   -0.00    4.13
  -8  -5  27    0.32    5.29
  -8   5  28    3.15    5.30
   8   5 -28    0.00    5.45
  -8  -5  28   -0.00    5.68
  -8   5  29   -0.00    4.45
   8   5 -29   11.38    7.91
  -8  -5  29   -0.00    5.27
  -8   5  30    4.13    5.62
   8   5 -30   -0.00    6.07
  -8  -5  30    0.00    6.54
  -8   5  31    3.45    5.96
   8   5 -31    3.78    5.71
  -8  -5  31    2.24    4.75
  -8   5  32    0.00    6.66
   8   5 -32    6.42    7.02
  -8  -5  32   -0.00    6.07
  -8   5  33   -0.00    5.76
   8   5 -33   -0.00    7.00
  -8  -5  33    1.93    6.77
  -8   5  34    2.17    6.04
  -8  -5  34   -0.00    5.62
  -8   6   1   84.31   16.25
   8  -6  -1   94.63   16.16
   8   6  -1   81.57   12.35
   8   6  -1   78.85   12.30
  -8  -6   1   79.04   12.10
  -8  -6   1   85.60   10.11
  -8   6   2   78.70   15.53
   8  -6  -2   79.00   14.83
   8  -6  -2  104.91   17.39
   8   6  -2   76.55   11.73
   8   6  -2   41.56   10.11
  -8  -6   2   84.05   11.90
  -8  -6   2   78.28    9.71
  -8   6   3   96.62   16.53
   8  -6  -3   61.08   13.15
   8  -6  -3   67.46   14.30
   8   6  -3   85.23   11.99
   8   6  -3   43.73   10.04
  -8  -6   3   68.96   11.15
  -8   6   4   49.30   11.12
  -8   6   4   22.37    8.73
   8  -6  -4   56.69   11.69
   8  -6  -4   37.58   10.92
   8   6  -4   27.13    6.96
   8   6  -4    7.96    5.24
  -8  -6   4   25.84    6.66
  -8   6   5   10.46    6.56
  -8   6   5   19.83    7.73
   8  -6  -5   28.22    8.33
   8  -6  -5   16.20    8.44
   8   6  -5   24.48    6.62
   8   6  -5    7.57    5.06
  -8  -6   5    9.63    5.03
  -8   6   6   30.61   10.03
  -8   6   6   43.78   10.62
   8  -6  -6   17.00    7.81
   8  -6  -6   25.21    9.35
   8   6  -6   40.39    8.30
   8   6  -6   17.78    6.59
  -8  -6   6   21.93    6.88
  -8   6   7   24.70    8.42
   8  -6  -7   38.53   10.20
   8  -6  -7    9.45    7.14
   8   6  -7   18.66    6.24
   8   6  -7   22.68    7.04
  -8  -6   7   31.16    7.62
  -8   6   8   15.95    7.18
   8  -6  -8   25.66   10.01
   8  -6  -8   22.53    8.37
   8   6  -8   17.65    6.35
   8   6  -8   25.60    7.58
  -8  -6   8   16.11    6.44
  -8   6   9   -0.29    4.18
   8  -6  -9    3.96    5.67
   8  -6  -9    2.35    4.82
   8   6  -9    0.00    3.85
  -8  -6   9   -0.00    3.18
  -8   6  10    4.42    6.51
   8  -6 -10    6.88    5.76
   8   6 -10    0.00    3.45
  -8  -6  10    3.43    3.87
  -8   6  11   10.39    6.31
   8  -6 -11    6.62    6.21
   8   6 -11    4.87    5.91
  -8  -6  11   18.14    6.83
  -8   6  12    5.01    5.53
   8  -6 -12   28.75    9.35
   8   6 -12   15.88    6.16
  -8  -6  12    7.59    5.58
  -8   6  13   35.91    9.79
   8  -6 -13   12.50    6.93
   8   6 -13    9.83    6.22
  -8  -6  13   14.81    6.93
  -8   6  14   11.88    6.71
   8  -6 -14   22.50    9.56
   8   6 -14   14.66    6.93
  -8   6  15    6.58    6.03
   8  -6 -15   15.47    8.23
   8   6 -15    9.34    5.65
  -8   6  16    5.23    4.90
   8   6 -16    4.31    5.37
  -8  -6  16    0.73    4.00
  -8   6  17   47.51   11.81
   8   6 -17   26.53    9.27
  -8  -6  17   32.04   10.32
  -8   6  18   14.03    7.35
   8   6 -18    6.29    5.92
  -8  -6  18   17.70    8.04
  -8   6  19    8.62    6.27
   8   6 -19    9.85    5.84
  -8  -6  19    7.63    5.87
  -8   6  20   -0.00    5.74
   8   6 -20    6.55    6.98
  -8  -6  20    1.15    3.95
  -8   6  21   -0.00    6.35
   8   6 -21   -0.00    4.78
  -8  -6  21    0.00    5.99
  -8   6  22    7.71    6.01
   8   6 -22    4.85    5.26
  -8  -6  22   13.63    7.24
  -8   6  23   23.98    9.35
   8   6 -23   12.00    7.21
  -8  -6  23   27.71   10.01
  -8   6  24    5.26    7.24
   8   6 -24    4.43    5.65
  -8  -6  24    4.32    4.87
  -8   6  25    1.51    4.49
   8   6 -25    1.93    4.41
  -8  -6  25   -0.00    4.58
  -8   6  26    0.82    4.76
   8   6 -26    1.28    5.41
  -8  -6  26   -0.00    6.88
  -8   6  27   12.06    7.07
   8   6 -27    0.00    4.88
  -8  -6  27    5.89    6.67
  -8   6  28    0.00    6.92
   8   6 -28   -0.00    4.07
  -8  -6  28    1.88    5.91
  -8   6  29    3.56    6.28
   8   6 -29    4.57    5.92
  -8  -6  29    5.41    7.45
  -8   6  30    0.69    4.79
   8   6 -30    0.00    5.36
  -8  -6  30   -0.00    6.22
  -8   6  31   -0.00    6.56
   8   6 -31    4.48    5.60
  -8  -6  31    1.34    6.48
  -8   6  32    3.82    5.62
   8   6 -32    0.50    5.85
  -8  -6  32   -0.00    6.21
  -8   6  33   -0.00    5.57
   8   6 -33    3.86    6.76
  -8  -6  33    7.97    8.47
  -8   6  34    0.00    4.41
  -8  -6  34    2.19    5.59
  -8   7   1   60.05   13.87
   8  -7  -1   36.63   11.00
   8   7  -1   48.01    9.04
  -8  -7   1   61.55    9.30
  -8   7   2    0.00    4.66
   8  -7  -2    0.91    3.83
   8   7  -2   -0.00    3.21
  -8  -7   2    1.02    2.44
  -8  -7   2   -0.00    1.31
  -8   7   3   32.68    9.78
   8  -7  -3   17.21    7.67
   8  -7  -3   32.04   10.19
   8   7  -3   25.02    6.29
  -8  -7   3   21.58    5.91
  -8   7   4    3.32    5.12
   8  -7  -4   -0.00    4.61
   8  -7  -4   -0.00    4.77
   8   7  -4    2.78    4.11
  -8  -7   4    0.71    2.85
  -8   7   5   62.08   13.68
  -8   7   5   62.10   14.26
   8  -7  -5   64.90   13.47
   8  -7  -5   47.76   12.97
   8   7  -5   52.25   10.65
  -8  -7   5   69.45   11.36
  -8   7   6   13.39    7.02
  -8   7   6    6.74    6.09
   8  -7  -6   19.78    7.25
   8  -7  -6   15.48    8.34
   8   7  -6   12.26    5.28
  -8  -7   6    8.39    4.55
  -8   7   7    1.14    4.72
  -8   7   7    0.78    5.28
   8  -7  -7    3.21    4.54
   8  -7  -7   -0.00    4.16
   8   7  -7   -0.00    3.00
   8   7  -7    0.18    3.70
  -8  -7   7    0.34    3.27
  -8   7   8    5.14    5.99
   8  -7  -8   -0.00    5.40
   8  -7  -8   -0.00    5.06
   8   7  -8   -0.00    3.11
   8   7  -8    1.06    3.06
  -8  -7   8   -0.00    3.06
  -8   7   9   33.06    9.89
   8  -7  -9   18.82    8.90
   8  -7  -9   29.43    9.59
   8   7  -9   21.99    7.49
  -8  -7   9   41.81    9.08
  -8   7  10    4.95    5.14
   8  -7 -10   15.43    7.17
   8  -7 -10    4.13    6.17
   8   7 -10    7.22    5.16
  -8  -7  10   17.64    6.65
  -8   7  11   56.02   12.35
   8  -7 -11   24.94    9.53
   8  -7 -11   35.42   11.15
   8   7 -11   31.74    8.73
  -8  -7  11   46.90   10.63
  -8   7  12    5.32    6.13
   8  -7 -12    6.32    5.88
   8   7 -12    0.00    4.07
  -8  -7  12    2.72    4.53
  -8   7  13   16.03    7.52
   8   7 -13    5.96    5.34
  -8   7  14   19.19    8.21
   8   7 -14   -0.00    5.18
  -8   7  15   38.42   10.47
   8   7 -15   20.37    7.98
  -8   7  16    6.07    6.38
   8   7 -16    6.81    5.42
  -8  -7  16    8.19    5.80
  -8   7  17    5.17    5.98
   8   7 -17   -0.00    4.97
  -8  -7  17   -0.00    4.48
  -8   7  18    4.16    5.54
   8   7 -18   -0.00    4.03
  -8  -7  18   -0.00    4.73
  -8   7  19    8.89    6.68
   8   7 -19    2.37    4.35
  -8  -7  19   -0.00    5.74
  -8   7  20    1.25    5.36
   8   7 -20    2.81    4.35
  -8  -7  20    0.43    6.13
  -8   7  21   15.76    7.31
   8   7 -21   13.72    6.56
  -8  -7  21    6.27    6.14
  -8   7  22    0.32    3.89
   8   7 -22    0.43    5.36
  -8  -7  22    6.41    6.44
  -8   7  23    0.69    4.85
   8   7 -23    0.00    4.81
  -8  -7  23    2.43    5.38
  -8   7  24    3.29    5.02
  -8  -7  24   -0.00    5.76
  -8   7  25   17.79    8.65
   8   7 -25    4.05    6.01
  -8  -7  25    2.56    5.96
  -8   7  26    0.00    6.14
   8   7 -26    0.00    4.88
  -8  -7  26    8.96    6.89
  -8   7  27    8.85    6.52
   8   7 -27    5.24    6.20
  -8  -7  27    0.10    5.18
  -8   7  28    1.59    3.97
   8   7 -28    0.00    4.39
  -8  -7  28   -0.00    6.28
  -8   7  29    2.69    5.88
   8   7 -29    2.95    5.12
  -8  -7  29    2.76    7.75
  -8   7  30   -0.00    4.81
   8   7 -30   -0.00    5.75
  -8  -7  30    0.00    5.20
  -8   7  31    0.00    5.21
   8   7 -31    3.86    6.05
  -8  -7  31    3.64    6.27
  -8   7  32    5.56    6.42
   8   7 -32   -0.00    5.11
  -8  -7  32   -0.00    6.70
  -8   7  33    7.29    8.02
   8   7 -33    0.00    4.23
  -8  -7  33    1.81    6.36
   8   7 -34   -0.00    5.55
  -8   8   1   43.92   11.95
   8  -8  -1   77.22   14.26
   8   8  -1   13.67    4.95
  -8   8   2   -0.00    4.27
   8  -8  -2    0.00    4.80
   8   8  -2    1.04    2.82
   8  -8  -3   37.15    9.50
   8   8  -3   20.32    6.40
   8  -8  -4   17.89    7.40
   8   8  -4   11.49    5.40
   8  -8  -5   -0.00    4.27
   8  -8  -5    0.88    4.36
   8   8  -5    0.21    2.84
   8  -8  -6    0.00    3.66
   8  -8  -6   -0.00    4.86
   8   8  -6   -0.00    3.88
  -8  -8   6   -0.00    2.63
  -8   8   7   67.20   13.82
   8  -8  -7  117.67   17.15
   8  -8  -7   77.80   15.35
   8   8  -7   66.80   10.93
  -8  -8   7   19.70    7.59
  -8   8   8    2.89    5.13
   8  -8  -8    3.96    5.31
   8  -8  -8    1.80    5.17
   8   8  -8    2.26    3.89
  -8  -8   8    7.58    5.10
  -8   8   9    1.46    5.17
   8  -8  -9    8.28    6.59
   8   8  -9    6.01    4.53
  -8  -8   9    8.11    5.11
  -8   8  10   16.75    7.52
   8  -8 -10   15.65    7.00
   8   8 -10    7.04    4.84
  -8  -8  10    5.98    5.11
  -8   8  11    0.00    4.65
   8  -8 -11    5.30    5.95
   8   8 -11    0.98    3.63
  -8  -8  11    2.25    3.92
  -8   8  12    7.70    6.00
   8  -8 -12    0.00    4.46
   8   8 -12    2.05    3.73
  -8  -8  12    3.79    4.85
  -8   8  13   18.54    8.54
   8  -8 -13   51.63   11.71
   8   8 -13   18.47    6.99
  -8   8  14   -0.00    5.33
   8   8 -14   -0.00    4.02
  -8   8  15   12.88    7.55
   8   8 -15    9.28    5.59
  -8  -8  15   15.40    7.33
  -8   8  16   -0.00    3.83
   8   8 -16    0.16    3.54
  -8  -8  16    1.71    4.69
  -8   8  17   28.41    9.74
   8   8 -17   12.07    6.14
  -8  -8  17   13.78    7.58
  -8   8  18    1.05    3.94
   8   8 -18    1.56    4.30
  -8  -8  18    0.00    4.18
  -8   8  19   10.34    6.84
   8   8 -19    0.00    4.04
  -8  -8  19    7.71    6.79
  -8   8  20   -0.00    4.57
   8   8 -20    1.69    4.87
  -8  -8  20    1.04    5.58
  -8   8  21    4.32    5.87
   8   8 -21   -0.00    4.88
  -8  -8  21    0.08    5.32
  -8   8  22    0.08    4.52
   8   8 -22    2.94    5.45
  -8  -8  22    1.11    6.12
  -8   8  23   16.70    8.20
   8   8 -23   10.94    7.14
  -8  -8  23    4.52    7.16
  -8   8  24   -0.00    5.66
   8   8 -24    0.68    4.78
  -8  -8  24    1.46    4.40
  -8   8  25    7.88    5.93
   8   8 -25    1.19    3.74
  -8  -8  25    1.69    6.21
  -8   8  26    1.06    4.16
   8   8 -26   -0.00    6.07
  -8  -8  26   -0.00    6.22
  -8   8  27    4.91    7.01
   8   8 -27    9.16    6.86
  -8  -8  27    8.52    7.08
  -8   8  28    0.00    4.40
   8   8 -28   -0.00    4.19
  -8  -8  28    4.95    6.66
  -8   8  29   10.74    7.26
   8   8 -29   14.26    8.02
  -8  -8  29    3.41    7.39
  -8   8  30   -0.00    4.88
   8   8 -30   -0.00    5.76
  -8  -8  30    0.98    6.06
  -8   8  31    4.53    5.52
   8   8 -31   -0.00    4.12
  -8  -8  31   -0.00    5.75
  -8   8  32    1.59    5.10
   8   8 -32   -0.00    4.56
  -8  -8  32   -0.00    5.19
  -8   8  33    0.42    3.76
   8   8 -33   -0.00    5.36
  -8  -8  33   -0.00    6.69
   8   8 -34    1.59    7.71
   8   8 -35    0.93    5.53
   8  -9  -1   51.00   13.30
   8   9  -1   74.81   10.68
   8  -9  -2   -0.00    6.13
   8   9  -2    1.74    2.93
  -8   9   3   29.56    9.49
   8  -9  -3    9.19    6.76
   8   9  -3   28.76    6.43
  -8   9   4    6.62    5.00
   8  -9  -4    3.45    6.06
   8   9  -4    6.84    4.03
  -8   9   5   22.00    9.40
   8  -9  -5   77.29   14.28
   8   9  -5   33.40    7.76
  -8   9   6    3.22    5.37
   8  -9  -6    3.55    4.97
   8   9  -6    3.13    3.65
  -8   9   7    8.98    5.97
   8  -9  -7    7.61    5.65
   8   9  -7    0.97    2.95
  -8   9   8    1.07    5.07
  -8   9   8    4.32    5.39
   8  -9  -8   -0.00    4.62
   8   9  -8   -0.00    3.38
  -8   9   9   18.86    8.18
  -8   9   9   13.37    6.93
   8  -9  -9    5.46    5.20
   8   9  -9    4.68    4.14
  -8   9  10    4.27    6.15
   8  -9 -10    6.75    5.07
   8   9 -10    2.37    3.85
  -8   9  11   71.46   15.10
   8  -9 -11   72.72   15.02
   8   9 -11   51.59   11.22
  -8   9  12    1.69    4.95
   8  -9 -12    0.00    3.84
   8   9 -12   -0.00    3.67
  -8  -9  12   -0.00    3.90
  -8   9  13    3.29    5.83
   8  -9 -13    1.70    5.13
   8   9 -13    0.78    4.10
  -8   9  14    3.76    5.56
   8  -9 -14    5.31    5.90
   8   9 -14    0.00    4.86
  -8   9  15   42.25   12.33
   8  -9 -15   50.05   12.36
   8   9 -15   44.82   10.73
  -8  -9  15   26.82    9.83
  -8   9  16    2.28    4.45
   8   9 -16   -0.00    3.64
  -8  -9  16    2.68    4.54
  -8   9  17    0.00    4.30
   8   9 -17    0.49    4.30
  -8  -9  17   -0.00    4.09
  -8   9  18    2.69    5.72
   8   9 -18    4.87    4.30
  -8  -9  18    1.47    4.60
  -8   9  19    7.88    6.47
   8   9 -19    7.47    5.32
  -8  -9  19    2.94    5.45
  -8   9  20    2.48    3.97
   8   9 -20    3.18    4.58
  -8  -9  20    0.18    4.33
  -8   9  21    7.28    6.64
   8   9 -21    4.34    5.30
  -8  -9  21   17.14    7.64
  -8   9  22    2.20    5.04
   8   9 -22    0.00    5.19
  -8  -9  22    0.48    5.61
  -8   9  23    2.35    4.54
   8   9 -23    5.61    5.25
  -8  -9  23   -0.00    5.22
  -8   9  24   -0.00    5.49
   8   9 -24   -0.00    4.11
  -8  -9  24    0.44    5.28
  -8   9  25    6.12    7.16
   8   9 -25    3.21    4.86
  -8  -9  25    5.22    6.70
  -8   9  26    0.00    5.71
   8   9 -26   -0.00    4.31
  -8  -9  26    7.80    6.50
  -8   9  27   -0.00    5.82
   8   9 -27    3.73    4.93
  -8  -9  27    1.99    5.54
  -8   9  28    0.00    3.96
   8   9 -28    1.88    6.12
  -8  -9  28    1.71    6.11
  -8   9  29    4.75    6.01
   8   9 -29    6.04    6.15
  -8  -9  29    2.54    5.23
  -8   9  30    0.16    3.99
   8   9 -30    1.49    5.24
  -8  -9  30    1.73    5.51
  -8   9  31    2.37    5.85
   8   9 -31    5.98    6.58
  -8  -9  31    2.85    4.91
  -8   9  32    0.00    6.76
   8   9 -32    2.73    6.16
  -8  -9  32   -0.00    5.76
   8   9 -33   -0.00    4.76
  -8  10   1    8.29    7.19
   8 -10  -1   26.48    8.79
   8  10  -1   21.07    5.23
  -8  10   2   -0.00    4.03
   8 -10  -2    4.48    5.40
   8  10  -2   -0.00    2.73
  -8  10   3   25.24   10.05
   8 -10  -3   32.17   10.71
   8  10  -3   26.05    6.35
  -8  10   4    1.51    4.96
   8 -10  -4   18.97    7.76
   8  10  -4    4.82    3.64
  -8  10   5    1.40    5.21
   8 -10  -5    7.64    6.44
   8  10  -5    2.31    3.27
  -8  10   6   -0.00    4.93
   8 -10  -6    5.33    4.59
   8  10  -6   -0.00    2.75
  -8  10   7   36.02   11.50
   8 -10  -7   79.72   14.85
   8  10  -7   46.92    9.72
  -8  10   8    0.47    4.71
   8 -10  -8   -0.00    5.61
   8  10  -8   -0.00    3.41
  -8  10   9    0.28    4.42
   8 -10  -9   13.11    6.53
   8  10  -9    0.00    3.42
  -8  10  10    0.49    5.20
  -8  10  10    1.24    3.85
   8 -10 -10    0.00    4.09
   8  10 -10    2.16    2.87
  -8  10  11   14.18    7.40
   8 -10 -11    4.21    5.86
   8  10 -11    5.13    4.20
  -8  10  12    0.00    4.70
   8 -10 -12   -0.00    4.25
   8  10 -12    3.84    4.57
  -8  10  13   27.69    9.90
   8 -10 -13   37.95   10.42
   8  10 -13   23.69    7.33
  -8  10  14   -0.00    5.22
   8 -10 -14    3.69    4.22
   8  10 -14    0.00    4.23
  -8  10  15    0.00    6.14
   8 -10 -15    6.76    6.08
   8  10 -15    5.56    5.33
  -8  10  16   -0.00    5.37
   8 -10 -16    0.17    3.52
   8  10 -16   -0.00    3.61
  -8  10  17   29.14   10.09
   8 -10 -17   14.00    7.01
   8  10 -17   14.61    6.73
  -8  10  18   -0.00    5.07
   8  10 -18    0.00    4.49
  -8 -10  18   -0.00    3.63
  -8  10  19   24.71    8.96
   8  10 -19    8.39    6.37
  -8 -10  19    6.94    6.82
  -8  10  20    0.85    5.36
   8  10 -20    1.10    4.95
  -8 -10  20   -0.00    3.78
  -8  10  21    7.17    6.44
   8  10 -21    4.76    5.86
  -8 -10  21    7.95    6.63
  -8  10  22    0.00    4.93
   8  10 -22    0.82    4.01
  -8 -10  22    6.24    7.06
  -8  10  23   -0.00    4.84
   8  10 -23    9.48    5.82
  -8 -10  23    1.32    5.91
  -8  10  24   -0.00    3.74
   8  10 -24    0.61    4.42
  -8 -10  24    1.21    6.27
  -8  10  25    0.83    5.99
   8  10 -25   -0.00    4.28
  -8 -10  25    4.54    5.76
  -8  10  26   -0.00    5.65
   8  10 -26    3.74    5.51
  -8 -10  26    2.66    6.98
  -8  10  27    9.32    7.07
   8  10 -27    6.83    6.03
  -8 -10  27    0.97    6.01
  -8  10  28    4.18    5.06
   8  10 -28   -0.00    4.57
  -8 -10  28    5.83    7.74
  -8  10  29    3.73    6.42
   8  10 -29   -0.00    4.98
  -8 -10  29    6.04    7.83
  -8  10  30    2.87    5.99
   8  10 -30   -0.00    5.35
  -8 -10  30    3.76    5.98
  -8  10  31    8.55    6.30
  -8 -10  31   -0.00    6.44
  -8  11   1   32.10   11.22
   8 -11  -1   43.89   11.32
   8  11  -1   30.90    6.19
  -8  11   2   10.03    7.15
   8 -11  -2    2.40    5.18
   8  11  -2    5.18    3.22
  -8  11   3   10.97    7.63
   8 -11  -3   11.97    6.91
   8  11  -3    8.30    4.03
  -8  11   4   -0.00    3.89
   8 -11  -4    7.30    6.35
   8  11  -4    3.19    2.93
  -8  11   5    5.81    6.70
   8 -11  -5   25.87    9.51
   8  11  -5   23.61    6.09
  -8  11   6   -0.00    5.10
   8 -11  -6    3.34    4.79
   8  11  -6    0.00    2.26
  -8  11   7    3.72    4.54
   8 -11  -7    8.28    6.49
   8  11  -7    3.50    3.82
  -8  11   8   -0.00    5.16
   8 -11  -8   16.15    6.95
   8  11  -8   -0.00    3.10
  -8  11   9   10.09    6.48
   8 -11  -9    8.40    7.27
   8  11  -9   15.87    5.89
  -8  11  10    0.23    5.27
   8 -11 -10   -0.00    3.72
   8  11 -10    0.85    3.58
  -8  11  11   10.31    7.50
   8 -11 -11   22.14    9.02
   8  11 -11   15.17    6.02
  -8  11  12    6.62    6.51
  -8  11  12    2.32    4.85
   8 -11 -12    0.00    4.13
   8  11 -12    0.09    3.61
  -8  11  13    0.00    4.63
   8 -11 -13    2.40    4.95
   8  11 -13    0.00    3.50
  -8  11  14   -0.00    4.49
   8 -11 -14   -0.00    4.22
   8  11 -14   -0.00    4.69
  -8  11  15   49.98   12.82
   8 -11 -15   42.73   11.43
   8  11 -15   29.77    8.64
  -8  11  16   -0.00    5.20
   8 -11 -16    0.00    4.45
   8  11 -16    0.27    3.98
  -8  11  17   -0.00    4.97
   8 -11 -17    0.00    5.46
   8  11 -17   -0.00    4.16
  -8  11  18   -0.00    4.52
   8 -11 -18    0.81    3.54
   8  11 -18    0.44    4.11
  -8  11  19    7.06    6.54
   8 -11 -19    0.00    4.78
   8  11 -19    9.74    5.95
  -8  11  20    5.67    5.60
   8 -11 -20    2.82    5.36
   8  11 -20   -0.00    3.46
  -8  11  21   19.99    8.90
   8  11 -21    2.60    4.79
  -8  11  22    1.66    6.14
   8  11 -22    1.99    4.22
  -8  11  23   -0.00    4.61
   8  11 -23   -0.00    4.46
  -8  11  24    4.99    6.44
   8  11 -24    2.90    4.87
  -8  11  25    7.61    6.55
   8  11 -25    3.58    5.75
  -8 -11  25    6.38    6.65
  -8  11  26    7.15    6.89
   8  11 -26   -0.00    5.65
  -8 -11  26   -0.00    4.51
  -8  11  27    0.79    4.65
   8  11 -27    2.40    4.80
  -8 -11  27   -0.00    6.51
  -8  11  28    4.12    4.74
  -8 -11  28    5.70    6.59
  -8  11  29    0.09    5.91
  -8 -11  29    6.03    6.49
  -8 -11  30    1.08    6.95
  -8 -11  31   13.43    8.58
  -8  12   1   -0.00    6.26
   8 -12  -1    1.20    4.43
   8  12  -1    0.00    2.25
  -8  12   2   -0.00    4.49
   8 -12  -2    0.25    4.17
   8  12  -2    0.00    2.58
  -8  12   3   34.93   11.45
   8 -12  -3   20.54    8.90
   8  12  -3   25.58    6.54
  -8  12   4    0.00    5.89
   8 -12  -4    5.23    6.24
   8  12  -4   -0.00    2.41
  -8  12   5    2.23    4.54
   8 -12  -5    0.00    4.81
   8  12  -5    0.12    2.84
  -8  12   6   -0.00    5.05
   8 -12  -6    0.88    6.00
   8  12  -6   -0.00    2.83
  -8  12   7   20.85    9.17
   8 -12  -7    9.09    6.34
   8  12  -7   15.94    5.38
  -8  12   8    4.05    5.73
   8 -12  -8    5.40    5.79
   8  12  -8   10.15    4.98
  -8  12   9    0.81    3.54
   8 -12  -9   12.30    7.36
   8  12  -9    8.01    4.46
  -8  12  10    4.20    5.13
   8 -12 -10   -0.00    4.98
   8  12 -10    2.85    4.17
  -8  12  11    5.81    6.27
   8 -12 -11    7.06    6.16
   8  12 -11    3.42    3.78
  -8  12  12   -0.00    4.25
   8 -12 -12    0.00    4.62
   8  12 -12   -0.00    3.89
  -8  12  13   10.40    7.54
   8 -12 -13   19.14    8.82
   8  12 -13   10.93    5.58
  -8  12  14    0.00    5.72
   8 -12 -14    0.02    4.98
   8  12 -14   -0.00    3.82
  -8  12  15    3.59    5.55
   8 -12 -15    2.61    5.20
   8  12 -15    2.08    4.29
  -8  12  16   -0.00    4.82
   8 -12 -16   -0.00    4.81
   8  12 -16    5.11    4.69
  -8  12  17    1.93    4.29
   8 -12 -17   13.37    7.83
   8  12 -17    6.03    5.34
  -8  12  18   15.79    7.62
   8 -12 -18    0.72    3.91
   8  12 -18   -0.00    2.94
  -8  12  19    5.42    6.75
   8 -12 -19   22.41    9.74
   8  12 -19   24.67    8.18
  -8  12  20    4.18    6.07
   8 -12 -20    0.99    4.48
   8  12 -20   -0.00    3.33
  -8  12  21    0.00    4.53
   8 -12 -21   -0.00    4.92
   8  12 -21   -0.00    4.53
  -8  12  22    3.56    5.59
   8 -12 -22   -0.00    5.11
   8  12 -22    0.94    4.26
  -8  12  23    4.61    5.91
   8 -12 -23   10.57    6.65
   8  12 -23    6.42    5.74
  -8  12  24    0.00    5.92
   8  12 -24   -0.00    5.12
  -8  12  25    2.79    5.46
  -8  12  26   -0.00    4.08
  -8  12  27    0.00    6.17
  -8  12  28    0.00    6.29
  -8  13   1    6.93    6.40
   8 -13  -1    3.90    5.54
   8  13  -1    7.94    3.68
  -8  13   2   -0.00    5.69
   8 -13  -2    0.85    3.74
   8  13  -2    0.00    2.36
  -8  13   3   -0.00    4.78
   8 -13  -3    2.46    4.72
   8  13  -3   -0.00    2.78
  -8  13   4   10.16    7.37
   8 -13  -4    2.41    5.83
   8  13  -4   11.45    4.62
  -8  13   5   26.63    9.71
   8 -13  -5   25.88    9.35
   8  13  -5   15.93    5.66
  -8  13   6   -0.00    5.27
   8 -13  -6    4.18    5.92
   8  13  -6    0.00    2.67
  -8  13   7    4.15    6.51
   8 -13  -7    4.19    6.34
   8  13  -7   -0.00    2.89
  -8  13   8    0.00    5.22
   8 -13  -8    0.00    5.03
   8  13  -8   -0.00    2.59
  -8  13   9   -0.00    6.23
   8 -13  -9   15.51    8.21
   8  13  -9    5.13    5.06
  -8  13  10   -0.00    4.26
   8 -13 -10    0.00    4.34
   8  13 -10    4.69    4.58
  -8  13  11   15.15    8.17
   8 -13 -11    9.58    6.76
   8  13 -11    4.31    5.00
  -8  13  12    0.58    3.63
   8 -13 -12    0.86    4.86
   8  13 -12   -0.00    3.36
  -8  13  13    0.49    3.16
   8 -13 -13    4.41    6.12
   8  13 -13    3.55    4.93
  -8  13  14    0.79    3.84
   8 -13 -14   -0.00    4.81
   8  13 -14    1.82    4.33
  -8  13  15   -0.00    5.01
   8 -13 -15    9.91    6.85
   8  13 -15    8.39    6.18
  -8  13  16    0.00    4.22
   8 -13 -16    4.17    4.44
   8  13 -16    2.09    4.62
  -8  13  17    0.56    5.81
   8 -13 -17   -0.00    6.09
   8  13 -17    0.00    4.22
  -8  13  18   -0.00    4.83
   8 -13 -18   -0.00    5.37
   8  13 -18   -0.00    4.79
  -8  13  19    4.20    6.06
   8 -13 -19    3.57    5.14
   8  13 -19    3.14    4.49
  -8  13  20   -0.00    5.75
   8 -13 -20    4.02    4.48
   8  13 -20    0.99    4.46
  -8  13  21    0.00    5.42
   8 -13 -21    1.04    3.81
  -8  13  22   -0.00    5.71
   8 -13 -22   -0.00    5.64
  -8  13  23   -0.00    5.86
   8 -13 -23   10.48    6.65
  -8  13  24   -0.00    4.97
   8 -13 -24   -0.00    5.43
  -8  13  25    1.31    5.52
   8 -13 -25    4.53    6.03
  -8  13  26   -0.00    6.43
   8 -13 -26    4.36    5.12
   8 -13 -27    0.63    4.26
  -8  14   1    5.15    7.16
   8 -14  -1    1.05    4.34
   8  14  -1    6.67    3.53
  -8  14   2   14.48    8.88
   8 -14  -2    6.97    6.24
   8  14  -2    3.90    3.32
  -8  14   3    3.94    6.00
   8 -14  -3    0.45    4.31
   8  14  -3    8.03    3.78
  -8  14   4    7.91    6.24
   8 -14  -4   -0.00    4.39
   8  14  -4    1.48    2.74
  -8  14   5    3.42    6.74
   8 -14  -5    1.68    5.01
   8  14  -5    0.49    2.44
  -8  14   6   -0.00    5.21
   8 -14  -6   -0.00    4.99
   8  14  -6   -0.00    3.03
  -8  14   7    9.14    7.12
   8 -14  -7   -0.00    5.15
   8  14  -7   10.83    4.73
  -8  14   8    5.99    5.72
   8 -14  -8    0.00    6.35
   8  14  -8    5.96    4.31
  -8  14   9    6.55    6.63
   8 -14  -9   -0.00    5.15
   8  14  -9    1.19    3.74
  -8  14  10   -0.00    5.89
   8 -14 -10   -0.00    5.43
   8  14 -10    6.03    4.04
  -8  14  11    0.65    4.47
   8 -14 -11   -0.00    4.81
   8  14 -11    0.00    3.99
  -8  14  12    0.34    4.59
   8 -14 -12    7.64    6.88
   8  14 -12    5.12    4.69
  -8  14  13    2.55    5.20
   8 -14 -13    5.74    6.54
   8  14 -13    2.82    4.14
  -8  14  14    0.11    4.84
   8 -14 -14    7.97    7.32
   8  14 -14   -0.00    4.08
  -8  14  15    2.94    4.43
   8 -14 -15    0.00    5.87
   8  14 -15   -0.00    4.44
  -8  14  16   -0.00    5.88
   8 -14 -16   -0.00    5.28
   8  14 -16    0.00    4.70
  -8  14  17   -0.00    6.42
   8 -14 -17   -0.00    4.73
  -8  14  18    5.97    6.14
   8 -14 -18    6.90    7.07
  -8  14  19    7.23    7.38
   8 -14 -19   -0.00    5.11
  -8  14  20   -0.00    4.44
   8 -14 -20    1.16    3.71
  -8  14  21    1.83    4.72
   8 -14 -21    4.85    5.71
  -8  14  22   -0.00    6.11
   8 -14 -22    1.78    4.50
  -8  14  23    3.08    6.08
   8 -14 -23    1.73    5.42
  -8  14  24   -0.00    5.13
  -8  15   1   12.09    7.83
   8 -15  -1    5.09    5.43
   8  15  -1    1.17    2.79
  -8  15   2    1.84    5.97
   8 -15  -2   -0.00    4.74
   8  15  -2    0.74    2.03
  -8  15   3   -0.00    5.05
   8 -15  -3    1.66    4.86
   8  15  -3    2.54    2.88
  -8  15   4    4.97    6.42
   8 -15  -4    3.99    5.98
   8  15  -4   -0.00    2.34
  -8  15   5    7.00    6.13
   8 -15  -5    1.35    4.74
   8  15  -5   12.74    4.90
  -8  15   6    0.50    5.04
   8 -15  -6    5.50    5.89
   8  15  -6    0.77    2.54
  -8  15   7   -0.00    5.56
   8 -15  -7    0.71    4.82
   8  15  -7    2.04    2.78
  -8  15   8    3.95    5.93
   8 -15  -8    1.33    5.21
   8  15  -8   -0.00    3.11
  -8  15   9   -0.00    5.36
   8 -15  -9    2.78    5.60
   8  15  -9    1.33    3.24
  -8  15  10   -0.00    5.02
   8 -15 -10    0.00    5.48
   8  15 -10    3.44    5.14
  -8  15  11    2.11    4.84
   8 -15 -11   -0.00    5.36
   8  15 -11   -0.00    3.18
  -8  15  12   -0.00    5.41
   8 -15 -12    3.59    5.60
   8  15 -12    0.48    3.86
  -8  15  13    3.50    6.00
   8 -15 -13   -0.00    5.07
  -8  15  14   -0.00    4.66
   8 -15 -14    3.70    5.82
  -8  15  15    4.93    5.83
   8 -15 -15   -0.00    4.40
   8 -15 -16    4.15    4.92
   8 -15 -17   -0.00    5.34
   8 -15 -18    3.63    5.02
   8 -15 -19    3.11    5.66
  -8  16   1    1.92    6.09
   8 -16  -1    0.00    5.72
   8  16  -1    3.87    2.94
  -8  16   2    1.23    4.80
   8 -16  -2   -0.00    6.25
   8  16  -2    2.21    2.55
  -8  16   3   -0.00    5.17
   8 -16  -3    5.00    6.27
   8  16  -3    0.00    2.70
  -8  16   4    0.03    4.25
   8 -16  -4   -0.00    4.91
   8  16  -4   -0.00    2.24
  -8  16   5   -0.00    4.73
   8 -16  -5    0.00    4.97
   8  16  -5   -0.00    2.70
  -8  16   6    4.26    5.97
   8 -16  -6   -0.00    4.76
   8  16  -6    0.00    3.14
  -8  16   7    0.00    5.39
   8 -16  -7    0.00    4.11
  -8  16   8    4.98    5.54
   8 -16  -8    5.97    6.00
  -8  16   9    0.22    6.30
   8 -16  -9    0.88    5.42
   8 -16 -10    0.05    4.40
   8 -16 -11    0.00    5.13
   8 -16 -12   10.88    7.01
   8 -16 -13    1.90    5.37
   8 -16 -14    4.04    5.03
   8 -17  -1    0.00    5.88
   8 -17  -2   -0.00    4.80
   8 -17  -3    8.44    6.99
   8 -17  -4    2.32    5.76
   8 -17  -5    3.05    4.39
   8 -17  -6    9.73    6.57
   8 -17  -7   -0.00    3.88
   8 -17  -8    0.00    3.83
   8 -17  -9   -0.00    4.20
  -7   0   1  711.35   71.82
  -7   0   1  603.47   70.63
  -7   0   1  702.75   70.43
   7   0  -1  693.85   71.59
   7   0  -1  738.12   72.03
  -7   0   2   -0.00    3.49
  -7   0   2    1.39    2.91
  -7   0   2    0.00    3.07
   7   0  -2    3.50    3.35
   7   0  -2    2.98    3.98
  -7   0   3   11.35    4.78
  -7   0   3   12.20    5.01
   7   0  -3    6.49    3.97
   7   0  -3    4.75    4.35
  -7   0   4   -0.00    2.44
   7   0  -4    0.00    2.53
   7   0  -4    2.12    3.17
  -7   0   5   31.83    7.81
   7   0  -5   38.70    8.08
   7   0  -5   25.51    8.14
  -7   0   6    0.00    2.71
   7   0  -6    0.00    2.95
   7   0  -6    0.00    3.68
  -7   0   7  235.32   31.60
   7   0  -7  288.11   32.17
   7   0  -7  290.71   33.20
  -7   0   8   -0.00    3.90
   7   0  -8    2.59    3.66
  -7   0   9    6.80    4.76
   7   0  -9    6.96    4.69
  -7   0  10   -0.00    4.09
   7   0 -10   -0.00    4.36
  -7   0  11  288.80   35.76
   7   0 -11  304.30   36.36
  -7   0  12    1.97    4.09
   7   0 -12   -0.00    3.00
  -7   0  13   98.25   16.37
   7   0 -13   92.54   16.60
   7   0 -14    0.26    3.26
   7   0 -15    9.24    6.19
   7   0 -16    1.74    4.17
  -7   0  17  321.02   41.87
   7   0 -17  385.87   43.94
  -7   0  18    3.40    4.30
   7   0 -18    5.34    5.51
  -7   0  19    3.55    5.12
   7   0 -19    9.97    6.10
  -7   0  20    0.00    5.45
   7   0 -20    2.40    5.12
  -7   0  21    4.68    5.41
   7   0 -21   -0.00    4.87
  -7   0  22   -0.00    4.78
   7   0 -22   -0.00    3.68
  -7   0  23   35.24   11.23
  -7   0  24    0.36    4.76
  -7   0  25   -0.00    5.15
  -7   0  26    0.76    5.89
  -7   0  27   43.59   12.10
  -7   0  28    2.66    5.15
  -7   0  29   22.12    9.07
  -7   0  30   -0.00    6.01
  -7   0  31    6.63    6.91
  -7   0  32   -0.00    4.58
  -7   0  33   19.71    9.92
  -7   0  34    0.00    6.25
  -7   0  35    4.40    6.52
  -7   0  36   -0.00    4.85
  -7   0  37    8.33    8.16
  -7   1   1    0.00    3.86
  -7   1   1   -0.00    3.18
  -7   1   1    2.95    3.70
   7  -1  -1   -0.00    2.79
   7  -1  -1    0.91    3.12
   7  -1  -1   -0.00    3.98
   7   1  -1    2.62    3.32
   7   1  -1    0.00    3.26
  -7  -1   1    0.00    2.61
  -7   1   2   24.93    7.57
  -7   1   2   63.37   10.43
  -7   1   2   27.95    7.42
   7  -1  -2   43.77    9.07
   7  -1  -2   35.07    7.99
   7  -1  -2   30.61    8.32
   7   1  -2   39.82    7.83
   7   1  -2   36.62    8.04
  -7  -1   2   30.86    7.70
  -7  -1   2   31.90    7.59
  -7   1   3  227.40   28.98
  -7   1   3  217.30   28.75
  -7   1   3  243.23   28.50
   7  -1  -3  268.05   29.06
   7  -1  -3  262.36   30.12
   7   1  -3  241.88   28.02
   7   1  -3  239.90   28.72
  -7  -1   3  208.23   27.70
  -7   1   4    0.00    3.67
  -7   1   4    2.52    3.67
   7  -1  -4   -0.00    3.23
   7  -1  -4   -0.00    3.96
   7   1  -4   -0.00    2.79
   7   1  -4    0.37    2.60
  -7  -1   4    2.20    3.10
  -7   1   5   62.28   11.84
  -7   1   5   85.23   13.08
   7  -1  -5   67.80   11.94
   7  -1  -5   75.97   12.98
   7   1  -5   76.69   12.02
   7   1  -5   57.53   11.53
  -7  -1   5   68.41   11.94
  -7   1   6    0.00    3.11
  -7   1   6   -0.00    3.73
   7  -1  -6    0.47    3.06
   7  -1  -6    0.00    3.83
   7   1  -6    0.81    3.10
   7   1  -6    2.57    3.22
  -7  -1   6    1.86    3.06
  -7   1   7   29.70    7.86
  -7   1   7   36.16    8.02
   7  -1  -7   34.91    8.92
   7   1  -7   31.02    7.60
   7   1  -7   17.43    6.82
  -7  -1   7   26.99    7.53
  -7   1   8   20.90    6.69
   7  -1  -8   16.20    7.23
   7   1  -8    9.51    4.79
   7   1  -8   11.10    5.93
  -7  -1   8   17.75    6.13
  -7   1   9  233.83   33.89
   7  -1  -9  341.97   36.80
   7   1  -9  328.50   35.91
  -7  -1   9  293.76   34.80
  -7   1  10   11.05    6.02
   7  -1 -10   17.05    6.77
   7   1 -10   15.53    6.30
  -7  -1  10   17.64    6.48
  -7   1  11   77.90   13.76
   7  -1 -11   64.59   13.34
   7   1 -11   60.54   12.48
  -7  -1  11   84.99   13.88
  -7   1  12   -0.00    4.75
   7  -1 -12    0.41    3.41
   7   1 -12   -0.00    4.37
  -7  -1  12   -0.00    3.14
  -7   1  13  161.01   22.13
   7  -1 -13  146.57   21.78
   7   1 -13  129.65   20.93
  -7  -1  13  140.16   20.98
   7  -1 -14    9.41    5.91
   7   1 -14    2.09    3.60
  -7  -1  14    3.30    5.02
   7  -1 -15  123.00   20.47
   7   1 -15  137.23   20.72
   7  -1 -16    1.83    5.06
   7   1 -16   14.35    6.23
  -7   1  17   16.97    7.71
   7  -1 -17   12.59    7.37
   7   1 -17   16.79    7.47
  -7  -1  17   14.62    7.32
  -7   1  18    1.76    4.26
   7  -1 -18   -0.00    4.75
   7   1 -18   -0.00    4.62
  -7  -1  18   -0.00    4.34
  -7   1  19  163.81   23.38
   7  -1 -19  126.92   22.49
  -7  -1  19  140.13   22.05
  -7   1  20    0.00    5.40
   7  -1 -20   13.60    6.92
  -7  -1  20    0.34    4.21
  -7   1  21   48.03   12.03
   7  -1 -21   47.55   12.76
  -7  -1  21   32.60   10.74
  -7   1  22   -0.00    5.95
   7  -1 -22    2.46    6.15
  -7  -1  22    1.33    4.51
  -7   1  23    5.49    5.94
   7  -1 -23   34.83   10.93
  -7  -1  23   16.51    8.50
  -7   1  24   12.67    6.77
   7  -1 -24    0.00    4.72
  -7  -1  24   16.84    7.38
  -7   1  25   43.04   12.10
   7  -1 -25   55.02   13.76
   7   1 -25   19.35   10.59
  -7  -1  25   43.10   11.82
  -7   1  26    4.02    7.02
   7   1 -26    0.70    5.39
  -7  -1  26    2.02    4.85
  -7   1  27    4.95    6.03
   7   1 -27    3.16    5.49
  -7  -1  27   -0.00    5.11
  -7   1  28    0.00    6.24
   7   1 -28    6.10    5.96
  -7  -1  28    0.00    6.50
  -7   1  29   23.25   10.03
   7   1 -29   24.05   10.97
  -7  -1  29   35.63   11.52
  -7   1  30   -0.00    5.29
  -7  -1  30    0.00    5.27
  -7   1  31   17.76    8.28
  -7  -1  31    3.74    5.57
  -7   1  32   -0.00    4.99
  -7  -1  32    1.79    6.70
  -7   1  33    0.00    5.62
  -7  -1  33    0.00    6.80
  -7   1  34    5.85    6.22
  -7  -1  34    2.54    5.69
  -7   1  35   -0.00    4.83
  -7  -1  35    4.74    7.01
  -7   1  36    0.00    7.99
  -7  -1  36   -0.00    5.44
  -7   1  37    3.63    6.29
  -7  -1  37    4.33    6.42
  -7   2   1   40.10    9.26
  -7   2   1   46.64    9.46
  -7   2   1   24.55    7.42
   7  -2  -1   25.21    7.73
   7  -2  -1   30.51    7.83
   7  -2  -1   37.97    9.23
   7   2  -1   35.15    7.19
   7   2  -1   36.66    7.81
  -7  -2   1   42.19    7.98
  -7  -2   1   38.30    7.36
  -7   2   2   35.65    9.06
  -7   2   2   31.99    8.48
  -7   2   2   32.76    8.08
   7  -2  -2   49.19   10.31
   7  -2  -2   30.36    7.74
   7  -2  -2   36.53    9.44
   7   2  -2   38.56    7.76
   7   2  -2   47.87    8.87
  -7  -2   2   46.49    8.68
  -7  -2   2   53.47    8.77
  -7   2   3    9.06    5.14
  -7   2   3    8.01    4.49
  -7   2   3    2.07    3.80
   7  -2  -3    4.28    4.12
   7  -2  -3    7.95    4.51
   7  -2  -3    1.93    4.16
   7   2  -3   12.78    4.51
   7   2  -3    8.17    4.72
  -7  -2   3    7.97    4.13
  -7   2   4    8.90    5.78
  -7   2   4    3.88    3.74
   7  -2  -4    4.21    4.16
   7   2  -4    9.61    3.91
   7   2  -4    2.48    3.55
  -7  -2   4    2.33    3.14
  -7   2   5  256.14   30.38
  -7   2   5  269.78   30.10
   7  -2  -5  257.15   30.81
   7   2  -5  243.96   28.43
   7   2  -5  231.09   28.87
  -7  -2   5  206.19   27.96
  -7   2   6   15.46    6.27
  -7   2   6   14.13    5.63
   7  -2  -6    7.54    5.26
   7   2  -6   21.62    5.93
   7   2  -6    8.83    5.22
  -7  -2   6   13.17    5.65
  -7   2   7  225.60   29.95
  -7   2   7  242.31   29.95
   7  -2  -7  262.93   31.62
   7   2  -7  268.36   29.93
   7   2  -7  244.10   29.96
  -7  -2   7  234.21   29.42
  -7   2   8    4.41    3.68
  -7   2   8    4.68    4.97
   7  -2  -8    5.64    4.94
   7   2  -8    7.84    4.83
   7   2  -8    4.41    4.48
  -7  -2   8    9.46    4.91
  -7   2   9   44.54   10.70
  -7   2   9   65.87   11.93
   7  -2  -9   56.60   12.00
   7   2  -9   60.14   11.33
   7   2  -9   59.48   11.88
  -7  -2   9   71.00   12.19
  -7   2  10   18.97    6.91
  -7   2  10   15.66    6.05
   7  -2 -10   12.67    6.24
   7   2 -10    7.76    5.24
  -7  -2  10   19.40    6.43
  -7   2  11  115.35   19.57
   7  -2 -11  134.96   20.66
   7   2 -11  154.49   20.86
  -7  -2  11  138.58   19.77
  -7   2  12    1.75    5.22
   7  -2 -12   41.85    9.89
   7   2 -12   38.95    9.43
  -7  -2  12   34.45    8.57
   7  -2 -13   46.39   11.44
   7   2 -13   40.65   10.54
  -7  -2  13   89.91   13.87
   7  -2 -14   11.35    6.80
   7   2 -14    3.64    4.19
  -7  -2  14    3.38    4.24
   7  -2 -15   40.56   10.88
   7   2 -15   29.12    8.47
  -7   2  16   62.85   13.57
   7  -2 -16   79.96   15.10
  -7   2  17   82.02   15.49
   7  -2 -17   65.91   14.96
  -7   2  18   17.51    8.35
   7  -2 -18   33.27   10.41
  -7  -2  18   33.54    9.84
  -7   2  19  -14.95    8.39
   7  -2 -19   -0.00    3.77
  -7  -2  19    5.81    6.51
  -7   2  20    0.43    4.74
   7  -2 -20    7.40    6.52
  -7  -2  20    9.54    6.59
  -7   2  21   34.68   11.05
   7  -2 -21   68.68   15.03
  -7  -2  21   56.98   13.10
  -7   2  22    4.94    5.71
   7  -2 -22    0.00    5.77
   7   2 -22   -0.00    5.55
  -7  -2  22   10.20    6.86
  -7   2  23   35.24   11.26
   7  -2 -23   37.15   12.19
   7   2 -23   35.20   11.36
  -7  -2  23   48.72   12.86
  -7   2  24    2.70    5.51
   7  -2 -24    3.07    5.73
   7   2 -24   -0.00    5.13
  -7  -2  24    0.00    6.73
  -7   2  25    0.00    6.80
   7  -2 -25    5.60    6.30
   7   2 -25    3.66    5.20
  -7  -2  25    9.36    6.93
  -7   2  26    5.18    5.64
   7   2 -26   -0.00    5.50
  -7  -2  26    2.14    4.81
  -7   2  27    0.00    6.75
   7   2 -27    8.70    7.45
  -7  -2  27   13.97    8.24
  -7   2  28    5.11    6.37
   7   2 -28    0.00    6.56
  -7  -2  28    5.14    6.46
  -7   2  29    3.14    5.11
   7   2 -29    2.18    6.82
  -7  -2  29    3.02    6.95
  -7   2  30   -0.00    6.00
   7   2 -30    4.22    4.97
  -7  -2  30    0.34    6.33
  -7   2  31    6.64    6.03
  -7  -2  31    6.65    7.43
  -7   2  32    2.66    6.33
  -7  -2  32    6.29    6.57
  -7   2  33   -0.00    7.36
  -7  -2  33    4.14    6.94
  -7   2  34   -0.00    6.67
  -7  -2  34    1.20    6.03
  -7   2  35   -0.00    6.01
  -7  -2  35    3.18    5.63
  -7   2  36   -0.00    4.71
  -7  -2  36   -0.00    6.21
  -7   2  37   12.35    8.62
  -7   3   1    0.00    3.78
  -7   3   1    0.00    3.71
  -7   3   1   -0.00    4.01
   7  -3  -1   -0.00    3.45
   7  -3  -1    0.79    3.50
   7   3  -1    0.83    2.41
   7   3  -1    1.64    3.53
  -7  -3   1    0.00    2.52
  -7  -3   1   -0.00    1.86
  -7   3   2  135.81   19.57
  -7   3   2  122.61   19.32
  -7   3   2  136.56   18.95
   7  -3  -2  114.52   18.43
   7  -3  -2  137.51   19.88
   7   3  -2  145.80   17.53
   7   3  -2  142.98   18.05
  -7  -3   2  120.85   17.05
  -7  -3   2  130.53   16.84
  -7   3   3   36.30    9.34
  -7   3   3   41.05    9.37
  -7   3   3   31.23    8.58
   7  -3  -3   34.11    8.65
   7  -3  -3   58.39   11.06
   7   3  -3   52.41    8.81
   7   3  -3   41.53    8.35
  -7  -3   3   28.24    7.03
  -7   3   4    9.61    5.43
  -7   3   4    3.76    3.74
   7  -3  -4    0.00    3.83
   7  -3  -4    3.58    5.25
   7   3  -4    8.39    4.28
   7   3  -4    0.00    2.84
  -7  -3   4    3.65    3.41
  -7   3   5   68.16   13.57
  -7   3   5   73.16   13.35
   7  -3  -5   73.70   14.09
   7   3  -5   98.11   13.64
   7   3  -5   81.63   13.24
  -7  -3   5   96.07   13.56
  -7   3   6   21.98    7.34
  -7   3   6    5.51    4.50
   7  -3  -6   19.84    6.90
   7   3  -6   19.06    6.05
   7   3  -6   24.48    6.57
  -7  -3   6   10.27    4.89
  -7   3   7    5.71    4.75
  -7   3   7    2.98    3.60
   7  -3  -7    5.05    5.01
   7   3  -7    0.00    3.60
   7   3  -7   -0.00    2.59
  -7  -3   7    4.42    4.14
  -7   3   8   -0.00    2.95
  -7   3   8   -0.00    3.17
   7  -3  -8   -0.00    3.67
   7   3  -8    0.54    3.30
   7   3  -8    0.60    3.94
  -7  -3   8    0.98    3.37
  -7   3   9  204.51   28.18
  -7   3   9  247.87   29.29
   7  -3  -9  212.10   29.12
   7   3  -9  233.62   27.85
   7   3  -9  215.77   27.77
  -7  -3   9  220.86   27.71
  -7   3  10   44.88   10.94
  -7   3  10   76.40   12.99
   7  -3 -10   40.22   10.85
   7   3 -10   60.78   11.37
   7   3 -10   59.38   11.46
  -7  -3  10   62.06   11.51
  -7   3  11    7.36    4.93
   7  -3 -11    5.55    5.40
   7   3 -11    1.28    4.29
  -7  -3  11    8.12    4.84
  -7   3  12   -0.00    3.30
   7  -3 -12   -0.00    4.72
   7   3 -12    1.98    3.68
  -7  -3  12    1.02    2.85
   7  -3 -13   73.49   14.92
  -7  -3  13   83.47   14.63
   7  -3 -14   80.29   16.30
  -7  -3  14   91.47   15.88
  -7   3  15  165.48   23.39
   7  -3 -15  145.72   23.63
  -7   3  16   20.47    8.38
   7  -3 -16   23.27    8.96
  -7   3  17    5.31    5.18
   7  -3 -17    0.37    4.42
  -7   3  18   17.27    7.97
   7  -3 -18   30.64   10.16
  -7  -3  18   19.83    7.69
  -7   3  19  293.41   34.72
   7  -3 -19  263.67   34.92
   7   3 -19  218.63   32.24
  -7  -3  19  242.52   33.28
  -7   3  20   -0.00    4.04
   7  -3 -20    0.50    4.90
   7   3 -20    3.39    5.09
  -7  -3  20    5.02    5.95
  -7   3  21    2.46    5.60
   7  -3 -21   -0.00    4.36
   7   3 -21    0.78    4.74
  -7  -3  21    6.81    6.57
  -7   3  22    0.00    6.26
   7  -3 -22    2.42    5.46
   7   3 -22   -0.00    4.80
  -7  -3  22    0.11    5.38
  -7   3  23    9.50    6.56
   7  -3 -23    7.23    6.49
   7   3 -23    6.49    6.78
  -7  -3  23    5.48    5.95
  -7   3  24    0.67    5.70
   7   3 -24    7.47    6.03
  -7  -3  24   15.85    7.91
  -7   3  25   28.55    9.96
   7   3 -25   13.21    8.20
  -7  -3  25    6.56    7.55
  -7   3  26    0.28    5.51
   7   3 -26    0.00    5.07
  -7  -3  26    0.90    5.55
  -7   3  27    1.30    5.30
   7   3 -27    0.00    5.12
  -7  -3  27    7.98    6.95
  -7   3  28   -0.00    4.24
   7   3 -28   -0.00    6.02
  -7  -3  28    1.68    6.10
  -7   3  29    8.74    6.13
   7   3 -29    5.87    6.04
  -7  -3  29   13.75    7.54
  -7   3  30    0.00    3.71
   7   3 -30   -0.00    4.82
  -7  -3  30    1.74    7.54
  -7   3  31   11.37    7.81
   7   3 -31    3.22    7.33
  -7  -3  31   11.11    7.11
  -7   3  32    1.45    5.48
  -7  -3  32   -0.00    6.09
  -7   3  33    6.12    6.17
  -7  -3  33    0.03    6.09
  -7   3  34   -0.00    4.43
  -7  -3  34   -0.00    7.04
  -7   3  35   18.00    8.09
  -7  -3  35    9.19    9.68
  -7   3  36   -0.00    8.09
  -7  -3  36    0.49    5.53
  -7   3  37    0.91    6.00
  -7   4   1   63.71   12.51
  -7   4   1   52.27   10.97
   7  -4  -1   76.17   12.95
   7  -4  -1   59.08   11.86
   7   4  -1   70.62   10.07
   7   4  -1   59.84    9.65
  -7  -4   1   37.78    8.33
  -7  -4   1   54.15    8.40
  -7   4   2   98.01   15.79
  -7   4   2   79.58   15.05
  -7   4   2   70.48   13.67
   7  -4  -2   90.37   15.19
   7  -4  -2   94.06   15.84
   7   4  -2   91.18   12.99
   7   4  -2   71.26   12.30
  -7  -4   2  107.04   13.46
  -7  -4   2   92.99   12.12
  -7   4   3    6.93    4.59
  -7   4   3    5.29    4.21
  -7   4   3   15.15    6.24
   7  -4  -3    0.00    4.39
   7  -4  -3    6.16    4.97
   7   4  -3    5.21    3.62
   7   4  -3    9.12    4.76
  -7  -4   3    7.96    3.86
  -7   4   4   30.59    8.70
  -7   4   4   20.96    7.77
  -7   4   4   29.11    8.13
   7  -4  -4   30.16    8.38
   7  -4  -4   36.53    9.55
   7   4  -4   34.87    7.45
   7   4  -4   25.13    6.52
  -7  -4   4   38.39    7.58
  -7   4   5   76.96   14.03
  -7   4   5   59.65   12.33
   7  -4  -5   76.26   13.40
   7   4  -5   71.93   11.72
   7   4  -5   65.89   11.54
  -7  -4   5   81.19   12.11
  -7   4   6   66.97   12.53
  -7   4   6   58.12   11.56
   7  -4  -6   43.41   11.27
   7   4  -6   67.00   10.89
   7   4  -6   50.65   10.21
  -7  -4   6   57.89   10.47
  -7   4   7   38.47    9.42
  -7   4   7   58.49   11.15
   7  -4  -7   31.89    9.53
   7   4  -7   40.67    8.65
   7   4  -7   45.15    9.15
  -7  -4   7   32.04    8.03
  -7   4   8   39.33   10.07
  -7   4   8   34.28    9.52
   7  -4  -8   53.28   11.59
   7   4  -8   52.81    9.97
   7   4  -8   44.44    9.32
  -7  -4   8   45.73    9.46
  -7   4   9   24.30    7.84
   7  -4  -9   37.14    9.75
   7   4  -9   26.33    7.40
  -7  -4   9   29.88    7.64
  -7   4  10   -0.00    3.14
   7  -4 -10    0.72    4.36
   7   4 -10   -0.00    3.65
  -7  -4  10    1.96    3.48
  -7   4  11  115.80   18.20
   7  -4 -11  115.06   19.33
  -7  -4  11  110.24   17.43
  -7   4  12  131.36   20.55
   7  -4 -12  156.10   22.52
  -7  -4  12  132.59   20.21
  -7   4  13  122.04   17.95
   7  -4 -13   73.57   15.73
  -7  -4  13   88.61   15.59
  -7   4  14   23.49    7.43
  -7   4  14   39.53    9.91
   7  -4 -14   -0.00    5.29
  -7  -4  14   21.98    7.44
  -7   4  15   42.37   10.30
   7  -4 -15   37.19   10.62
   7   4 -15   31.00    9.26
  -7   4  16   33.45    9.26
   7  -4 -16   20.15    8.68
   7   4 -16   22.23    7.99
  -7   4  17  169.28   23.56
   7  -4 -17  153.55   23.75
   7   4 -17  118.14   20.94
  -7   4  18   23.97    8.89
   7  -4 -18   11.74    7.55
   7   4 -18    6.86    6.04
  -7  -4  18   14.00    7.36
  -7   4  19    1.62    4.33
   7  -4 -19   -0.00    4.51
   7   4 -19    2.40    4.40
  -7  -4  19   22.21    8.78
  -7   4  20   22.33    8.87
   7  -4 -20   21.05    8.80
   7   4 -20   22.01    8.96
  -7  -4  20   10.05    7.25
  -7   4  21   31.78    9.63
   7  -4 -21   30.35   10.01
   7   4 -21   16.26    7.47
  -7  -4  21   20.43    8.98
  -7   4  22   34.16   10.20
   7   4 -22   33.00   10.82
  -7  -4  22   29.43    9.60
  -7   4  23   15.22    7.50
   7   4 -23    2.70    6.27
  -7  -4  23    0.00    5.79
  -7   4  24    8.61    7.12
   7   4 -24   15.44    7.81
  -7  -4  24    0.00    4.34
  -7   4  25   -0.00    5.14
   7   4 -25    2.35    4.61
  -7  -4  25    0.00    5.35
  -7   4  26    0.99    6.95
   7   4 -26    8.25    6.70
  -7  -4  26    0.58    6.25
  -7   4  27    3.23    6.26
   7   4 -27    1.09    4.35
  -7  -4  27   16.22    8.24
  -7   4  28   11.72    7.61
   7   4 -28    3.97    7.15
  -7  -4  28    3.25    5.49
  -7   4  29   13.54    7.66
   7   4 -29    0.00    5.84
  -7  -4  29   10.59    6.88
  -7   4  30    3.20    4.90
   7   4 -30    1.12    5.01
  -7  -4  30    3.23    6.42
  -7   4  31    7.34    6.28
   7   4 -31    2.51    5.72
  -7  -4  31   11.62    8.83
  -7   4  32    0.87    5.23
   7   4 -32    5.39    6.81
  -7  -4  32    4.02    7.39
  -7   4  33   15.29    8.27
  -7  -4  33    1.48    5.75
  -7   4  34   -0.00    6.02
  -7  -4  34   -0.00    6.08
  -7   4  35    0.00    5.75
  -7  -4  35    8.93    7.92
  -7   4  36    0.67    6.20
  -7  -4  36    7.70    8.52
  -7   5   1   -0.00    3.80
  -7   5   1    0.14    4.13
   7  -5  -1    0.00    4.32
   7  -5  -1    4.92    5.20
   7   5  -1   -0.00    2.54
   7   5  -1   -0.00    2.48
  -7  -5   1    0.00    1.92
  -7  -5   1    2.96    2.23
  -7   5   2    3.20    3.83
  -7   5   2    0.00    3.05
   7  -5  -2    3.67    4.38
   7  -5  -2   -0.00    3.88
   7   5  -2    0.00    2.18
   7   5  -2   -0.00    2.47
  -7  -5   2    4.43    3.09
  -7  -5   2    1.83    2.14
  -7   5   3   46.72   10.43
  -7   5   3   35.67    9.49
  -7   5   3   27.28    8.56
   7  -5  -3   45.79   10.22
   7  -5  -3   27.79    8.96
   7   5  -3   53.22    8.51
   7   5  -3   38.28    7.83
  -7  -5   3   36.67    7.64
  -7   5   4  107.83   17.17
  -7   5   4  101.78   16.86
  -7   5   4  122.14   17.33
   7  -5  -4   75.38   15.01
   7  -5  -4   73.02   15.25
   7   5  -4  104.44   14.20
   7   5  -4   88.49   13.59
  -7  -5   4   98.64   13.98
  -7   5   5    3.98    4.38
  -7   5   5   32.27    8.61
   7  -5  -5   32.83    9.35
   7   5  -5   34.95    7.11
   7   5  -5    5.39    3.98
  -7  -5   5   36.98    6.98
  -7   5   6    2.69    3.84
   7  -5  -6    0.00    3.40
   7   5  -6   -0.00    3.57
  -7  -5   6    2.75    3.64
  -7   5   7   13.32    5.81
   7  -5  -7   16.46    6.66
   7   5  -7    2.89    3.41
  -7  -5   7   18.25    5.63
  -7   5   8   68.79   13.11
   7  -5  -8   60.96   13.31
   7   5  -8   63.09   11.41
  -7  -5   8   65.77   11.83
  -7   5   9  133.56   19.99
   7  -5  -9  137.56   20.99
   7   5  -9  135.78   18.40
  -7  -5   9  103.08   17.27
  -7   5  10   26.57    8.66
   7  -5 -10   55.61   12.52
   7   5 -10   36.43    8.77
  -7  -5  10   40.12    9.05
  -7   5  11  116.96   17.32
   7  -5 -11   70.54   15.36
  -7  -5  11   79.47   14.50
  -7   5  12    1.60    3.75
  -7   5  12    4.42    5.36
   7  -5 -12    6.31    6.27
   7   5 -12    0.00    4.57
  -7  -5  12    2.07    3.76
  -7   5  13   39.92    9.95
  -7   5  13   44.32   10.68
   7  -5 -13   36.73   10.56
   7   5 -13   25.97    8.58
  -7  -5  13   39.55    9.86
  -7   5  14   63.39   12.59
  -7   5  14   53.16   11.59
   7  -5 -14   35.38   11.06
   7   5 -14   37.81   10.03
  -7  -5  14   40.85   10.51
  -7   5  15  122.61   19.74
  -7   5  15  147.22   21.07
   7  -5 -15  125.74   20.80
   7   5 -15   85.31   17.01
  -7   5  16    0.52    4.91
  -7   5  16    0.00    4.44
   7  -5 -16    0.54    4.70
   7   5 -16   -0.00    4.77
  -7   5  17    4.75    6.20
   7  -5 -17    0.00    5.22
   7   5 -17    5.92    5.33
  -7  -5  17    6.60    5.95
  -7   5  18    3.59    4.59
   7  -5 -18    6.27    6.91
   7   5 -18    2.30    4.90
  -7  -5  18    1.78    4.74
  -7   5  19   44.58   11.11
   7  -5 -19   35.09   10.80
   7   5 -19   22.75    8.45
  -7  -5  19   26.66    9.14
  -7   5  20   23.97    9.24
   7   5 -20   25.92    9.18
  -7  -5  20   22.81    9.06
  -7   5  21    9.50    6.69
   7   5 -21    4.75    5.53
  -7  -5  21    6.42    6.29
  -7   5  22    1.47    4.39
   7   5 -22   -0.00    4.25
  -7  -5  22    1.41    4.72
  -7   5  23   -0.00    4.32
   7   5 -23    3.05    5.10
  -7  -5  23    2.01    5.99
  -7   5  24    8.77    5.78
   7   5 -24    6.64    5.42
  -7  -5  24    5.01    7.84
  -7   5  25    3.96    6.74
   7   5 -25   12.33    7.39
  -7  -5  25    1.36    7.26
  -7   5  26   11.99    7.78
   7   5 -26    3.97    6.57
  -7  -5  26    0.00    5.15
  -7   5  27    6.99    6.86
   7   5 -27   -0.00    5.88
  -7  -5  27    2.43    5.15
  -7   5  28    4.05    5.82
   7   5 -28   -0.00    5.20
  -7  -5  28    0.75    5.53
  -7   5  29    6.31    5.84
   7   5 -29    6.33    7.43
  -7  -5  29   10.24    7.46
  -7   5  30    3.42    6.63
   7   5 -30    0.29    4.83
  -7  -5  30   -0.00    7.93
  -7   5  31    5.26    6.25
   7   5 -31   11.77    7.49
  -7  -5  31    1.37    7.12
  -7   5  32   -0.00    4.87
   7   5 -32    2.02    5.54
  -7  -5  32    0.90    7.07
  -7   5  33    1.40    5.82
  -7  -5  33   -0.00    6.62
  -7   5  34    1.00    5.65
  -7  -5  34    4.98    6.72
  -7   5  35    3.89    6.74
  -7  -5  35   -0.00    8.17
  -7   5  36    0.00    5.99
  -7   6   1   58.51   12.86
  -7   6   1   54.62   12.55
   7   6  -1   85.86   10.83
   7   6  -1   69.36   10.21
  -7  -6   1   60.24    9.56
  -7  -6   1   60.59    7.46
  -7   6   2   61.29   13.17
  -7   6   2   52.69   11.58
   7  -6  -2   45.11   12.13
   7   6  -2   58.65    9.45
  -7  -6   2   55.90    9.19
  -7  -6   2   56.41    7.47
  -7   6   3   20.22    7.93
  -7   6   3   31.08    8.98
   7  -6  -3   35.11    9.85
   7   6  -3   48.16    8.04
  -7  -6   3   36.26    7.23
  -7  -6   3   35.36    5.86
  -7   6   4   11.38    5.81
  -7   6   4   20.70    7.19
   7  -6  -4   16.64    7.67
   7   6  -4    6.32    3.62
  -7  -6   4    6.84    3.59
  -7   6   5    0.91    3.35
  -7   6   5   -0.00    4.41
   7  -6  -5    0.88    4.66
   7   6  -5    0.76    2.67
  -7  -6   5    1.98    3.04
  -7   6   6   72.36   13.64
   7  -6  -6   82.29   15.47
   7   6  -6   51.19   10.68
  -7  -6   6   90.40   12.79
  -7   6   7  148.31   21.06
   7  -6  -7  116.31   20.16
   7   6  -7  134.04   18.05
  -7  -6   7  124.77   18.08
  -7   6   8   51.87   11.92
   7  -6  -8   56.18   12.81
   7   6  -8   56.81   10.60
  -7  -6   8   61.40   11.17
  -7   6   9    4.86    5.86
  -7   6   9   11.30    6.06
   7  -6  -9    0.00    4.52
   7   6  -9    1.77    3.44
   7   6  -9    3.38    3.86
  -7  -6   9    4.54    4.21
  -7   6  10   52.11   12.71
  -7   6  10   85.03   15.03
   7  -6 -10   81.49   15.40
   7   6 -10   66.82   11.99
   7   6 -10   53.34   11.39
  -7  -6  10   78.01   13.16
  -7   6  11   73.23   15.71
  -7   6  11  102.24   17.88
   7  -6 -11  112.68   18.73
   7   6 -11   97.54   15.64
  -7  -6  11  125.68   17.57
  -7   6  12    8.96    5.40
  -7   6  12   11.05    5.91
   7  -6 -12   11.94    7.07
   7   6 -12    6.69    4.21
  -7  -6  12    8.87    5.45
  -7   6  13    7.11    5.43
  -7   6  13    4.35    5.31
   7  -6 -13    8.86    5.61
   7   6 -13    9.21    5.50
  -7  -6  13   12.81    6.65
  -7   6  14    4.22    5.50
  -7   6  14   12.71    7.39
   7  -6 -14   17.30    8.24
   7   6 -14    4.85    4.81
  -7  -6  14    9.50    6.34
  -7   6  15    6.88    6.02
  -7   6  15    6.76    5.73
   7  -6 -15    0.00    4.76
   7   6 -15    7.32    5.52
  -7   6  16   33.60   10.10
  -7   6  16   70.87   13.84
   7  -6 -16   17.91    9.11
   7   6 -16   35.55    9.41
  -7   6  17   53.05   12.18
   7   6 -17   36.21    9.86
  -7  -6  17   31.56   10.53
  -7   6  18   69.24   14.26
   7   6 -18   58.20   12.81
  -7  -6  18   52.02   12.74
  -7   6  19    2.71    4.78
   7   6 -19   10.85    6.38
  -7  -6  19    1.59    4.08
  -7   6  20    1.57    4.37
   7   6 -20   -0.00    4.86
  -7  -6  20   -0.00    4.79
  -7   6  21    0.00    4.91
   7   6 -21    2.81    5.02
  -7  -6  21    2.23    5.24
  -7   6  22   27.49    9.79
   7   6 -22   17.91    7.60
  -7  -6  22   12.35    8.03
  -7   6  23   21.42    8.72
   7   6 -23    4.26    6.29
  -7  -6  23    4.31    6.55
  -7   6  24    6.01    5.82
   7   6 -24    6.07    6.05
  -7  -6  24    7.97    7.48
  -7   6  25   -0.00    5.25
   7   6 -25   -0.00    5.86
  -7  -6  25   -0.00    5.03
  -7   6  26   27.96   10.29
   7   6 -26   13.57    7.74
  -7  -6  26    4.20    6.74
  -7   6  27    2.83    6.30
   7   6 -27    3.58    5.14
  -7  -6  27    6.34    6.23
  -7   6  28    4.26    5.13
   7   6 -28   11.63    6.74
  -7  -6  28   14.68    7.86
  -7   6  29    4.19    5.13
   7   6 -29    3.54    6.12
  -7  -6  29    6.84    5.68
  -7   6  30    1.25    4.56
   7   6 -30    4.50    6.63
  -7  -6  30   -0.00    6.75
  -7   6  31   -0.00    4.34
  -7  -6  31    0.00    6.33
  -7   6  32    1.61    6.78
   7   6 -32    0.00    5.32
  -7  -6  32   14.28    8.81
  -7   6  33    6.61    6.58
   7   6 -33    3.37    6.70
  -7  -6  33    7.25    7.66
  -7   6  34    2.87    5.44
  -7  -6  34   -0.00    7.20
  -7   6  35    8.61    6.62
  -7  -6  35    1.57    5.44
  -7   6  36    0.00    6.00
  -7   7   1   -0.00    2.93
  -7   7   1   -0.00    5.08
   7  -7  -1   -0.00    5.25
   7   7  -1    5.17    2.92
  -7  -7   1    4.03    2.75
  -7   7   2   29.85    9.07
  -7   7   2   22.44    7.83
   7  -7  -2   21.45    7.39
   7   7  -2   27.31    5.73
  -7  -7   2   27.14    5.76
  -7  -7   2   17.23    2.66
  -7   7   3    1.05    4.57
  -7   7   3    6.23    4.87
   7  -7  -3    7.10    4.91
   7   7  -3    5.43    3.65
  -7  -7   3    6.22    3.75
  -7  -7   3   12.40    2.79
  -7   7   4  168.11   27.08
  -7   7   4  253.47   29.57
   7  -7  -4  235.08   28.73
   7  -7  -4  192.83   28.20
   7   7  -4  200.80   23.72
  -7  -7   4  185.57   23.65
  -7   7   5   99.12   16.47
  -7   7   5   70.78   14.86
  -7   7   5   86.76   15.61
   7  -7  -5   76.26   15.25
   7  -7  -5   70.68   15.25
   7   7  -5   88.78   12.43
   7   7  -5   64.10   11.26
  -7  -7   5   75.76   12.31
  -7   7   6    6.37    5.61
  -7   7   6    5.52    5.42
  -7   7   6   11.94    5.87
   7  -7  -6    7.36    5.30
   7  -7  -6    0.00    5.43
   7   7  -6    4.72    3.74
   7   7  -6    6.17    3.81
  -7  -7   6    5.33    4.00
  -7   7   7   54.69   12.42
  -7   7   7   74.95   14.41
   7  -7  -7   56.43   12.50
   7  -7  -7   60.64   13.74
   7   7  -7   75.72   11.54
   7   7  -7   56.63   10.67
  -7  -7   7   69.87   11.85
  -7   7   8   11.91    6.44
  -7   7   8   12.07    6.98
   7  -7  -8   12.95    6.40
   7  -7  -8   11.37    6.85
   7   7  -8    3.56    3.59
   7   7  -8   10.83    4.90
  -7  -7   8   15.47    5.82
  -7   7   9   28.12    8.98
  -7   7   9   25.27    8.78
   7  -7  -9   30.20    9.56
   7  -7  -9   32.45    9.96
   7   7  -9   32.79    7.84
   7   7  -9   15.20    6.07
  -7  -7   9   30.43    7.97
  -7   7  10   66.88   14.48
  -7   7  10   63.42   14.28
   7  -7 -10   87.24   15.55
   7  -7 -10   70.56   15.12
   7   7 -10   80.40   12.89
   7   7 -10   75.10   12.93
  -7  -7  10   77.88   13.80
  -7   7  11   20.09    7.72
  -7   7  11   25.38    8.76
   7  -7 -11   18.65    7.97
   7   7 -11   21.69    6.50
  -7  -7  11   17.13    7.27
  -7   7  12    6.21    5.89
  -7   7  12   -0.00    4.35
   7  -7 -12    2.10    5.78
   7   7 -12    3.02    4.58
  -7  -7  12   -0.00    3.82
  -7   7  13   23.63    8.13
   7  -7 -13   25.68    9.32
   7   7 -13   15.04    6.80
  -7  -7  13   20.61    7.74
  -7   7  14  105.50   19.77
   7   7 -14  138.74   19.82
  -7  -7  14  145.82   21.30
  -7   7  15    2.96    5.31
   7   7 -15    0.00    3.16
  -7   7  16    0.00    4.32
   7   7 -16    2.86    4.09
  -7   7  17    0.64    4.59
   7   7 -17    7.07    4.67
  -7  -7  17    0.00    4.94
  -7   7  18    6.25    4.70
   7   7 -18   12.15    6.35
  -7  -7  18    4.45    6.17
  -7   7  19    7.77    5.80
   7   7 -19   -0.00    3.64
  -7  -7  19    2.40    6.21
  -7   7  20   26.37    9.22
   7   7 -20   15.54    7.44
  -7  -7  20   14.38    7.47
  -7   7  21    1.29    4.72
   7   7 -21    1.59    4.25
  -7  -7  21    3.52    5.89
  -7   7  22    0.00    5.48
   7   7 -22    3.13    5.06
  -7  -7  22   -0.00    5.28
  -7   7  23    0.00    4.57
   7   7 -23   -0.00    3.37
  -7  -7  23    1.71    5.11
  -7   7  24   28.85   10.01
   7   7 -24   12.24    6.99
  -7  -7  24   16.80    8.00
  -7   7  25    0.92    4.96
   7   7 -25   -0.00    5.19
  -7  -7  25   12.51    7.12
  -7   7  26   22.17    9.03
   7   7 -26    3.98    5.88
  -7  -7  26    0.00    6.39
  -7   7  27   -0.00    5.75
   7   7 -27    0.00    5.46
  -7  -7  27   -0.00    4.29
  -7   7  28    1.57    5.08
   7   7 -28    3.41    4.75
  -7  -7  28    0.00    6.39
  -7   7  29    2.60    6.08
   7   7 -29    6.13    5.44
  -7  -7  29    0.13    6.24
  -7   7  30   11.60    7.87
   7   7 -30    5.98    7.35
  -7  -7  30    2.35    5.93
  -7   7  31    0.00    4.78
   7   7 -31    1.51    5.39
  -7  -7  31    7.54    7.13
  -7   7  32   -0.00    5.45
   7   7 -32    0.00    4.07
  -7  -7  32   -0.00    5.21
  -7   7  33    0.31    4.67
   7   7 -33    0.06    4.72
  -7  -7  33   -0.00    5.14
  -7   7  34    1.87    5.87
   7   7 -34    9.53    7.81
  -7  -7  34    4.00    6.85
  -7   7  35   -0.00    6.72
  -7   8   1   29.08    9.56
  -7   8   1   24.08    8.86
   7  -8  -1   70.07   13.07
   7   8  -1   28.73    6.15
  -7   8   2   84.78   15.62
  -7   8   2   99.70   16.40
   7  -8  -2   64.61   13.75
   7   8  -2   56.29    9.85
  -7  -8   2   77.04   10.82
  -7   8   3    4.17    5.56
  -7   8   3   10.15    5.84
   7  -8  -3   19.35    7.42
   7   8  -3    2.64    3.00
  -7  -8   3    2.35    3.02
  -7   8   4   22.58    8.94
  -7   8   4   17.84    7.51
   7  -8  -4   17.72    7.83
   7   8  -4   17.41    4.98
  -7  -8   4   12.47    4.91
  -7   8   5   14.24    7.39
   7  -8  -5   11.78    5.89
   7  -8  -5    4.04    5.35
   7   8  -5    8.78    4.03
  -7  -8   5    5.64    3.93
  -7   8   6   24.01    8.70
  -7   8   6   31.13    9.44
   7  -8  -6   14.01    7.20
   7  -8  -6   17.60    8.09
   7   8  -6   19.62    5.95
  -7  -8   6   18.03    5.93
  -7   8   7    0.57    4.39
  -7   8   7   -0.00    3.78
   7  -8  -7   -0.00    3.61
   7  -8  -7    0.00    4.90
   7   8  -7    1.97    3.32
   7   8  -7   -0.00    3.04
  -7  -8   7    7.31    4.53
  -7   8   8   28.94    9.99
  -7   8   8   52.58   12.44
   7  -8  -8   63.87   12.73
   7  -8  -8   43.21   11.99
   7   8  -8   51.55    9.31
   7   8  -8   37.76    8.89
  -7  -8   8   54.09   10.51
  -7   8   9   -0.00    3.72
   7  -8  -9    0.00    3.89
   7  -8  -9    7.50    6.82
   7   8  -9    4.08    3.74
   7   8  -9    3.27    4.11
  -7  -8   9    5.03    4.77
  -7   8  10   19.18    7.70
   7  -8 -10    7.04    6.03
   7   8 -10   15.77    5.72
  -7  -8  10   10.40    5.93
  -7   8  11    1.03    4.89
   7  -8 -11    7.06    5.12
   7   8 -11    1.52    4.26
  -7  -8  11    2.52    4.78
  -7   8  12  141.13   20.97
   7  -8 -12  100.75   18.61
   7   8 -12  107.25   17.19
  -7  -8  12  128.42   19.34
  -7   8  13    0.00    5.15
   7   8 -13    0.77    2.83
  -7  -8  13    2.42    4.82
  -7   8  14    7.84    5.99
   7   8 -14    1.90    4.97
  -7   8  15    6.86    6.32
   7   8 -15    2.68    3.54
  -7   8  16   62.90   13.70
   7   8 -16   56.68   11.60
  -7  -8  16   38.06   11.37
  -7   8  17    0.80    4.72
   7   8 -17    2.67    4.31
  -7  -8  17    0.00    4.87
  -7   8  18   -0.00    4.61
   7   8 -18    4.14    5.13
  -7  -8  18    0.00    5.95
   7   8 -19    0.14    3.62
  -7  -8  19   -0.00    5.07
  -7   8  20    5.82    5.94
   7   8 -20    6.21    4.76
  -7  -8  20    3.91    6.05
  -7   8  21    0.62    5.25
   7   8 -21   -0.00    4.79
  -7  -8  21    0.00    4.98
  -7   8  22   15.92    7.68
   7   8 -22    2.93    4.86
  -7  -8  22   11.80    8.05
  -7   8  23   16.11    8.01
   7   8 -23   25.33    8.52
  -7  -8  23    3.84    6.48
  -7   8  24   13.39    6.60
   7   8 -24   -0.00    4.49
  -7  -8  24    4.04    5.94
  -7   8  25   -0.00    4.78
   7   8 -25    8.96    6.62
  -7  -8  25    2.21    4.43
  -7   8  26   13.71    7.83
   7   8 -26   -0.00    4.01
  -7  -8  26    3.57    6.38
  -7   8  27    4.32    6.46
   7   8 -27    4.46    5.12
  -7  -8  27    0.41    5.48
  -7   8  28   -0.00    4.79
   7   8 -28    8.72    6.65
  -7  -8  28    5.53    7.31
  -7   8  29    0.00    4.49
   7   8 -29   -0.00    6.48
  -7  -8  29    2.62    7.09
  -7   8  30   -0.00    4.92
   7   8 -30    0.00    5.62
  -7  -8  30    1.62    5.00
  -7   8  31    7.11    6.72
   7   8 -31   -0.00    6.01
  -7  -8  31    0.00    6.03
  -7   8  32    5.19    6.17
   7   8 -32    3.96    6.02
  -7  -8  32    2.79    6.87
  -7   8  33    7.78    6.60
   7   8 -33   -0.00    5.02
  -7  -8  33   -0.00    6.50
  -7   8  34    4.40    5.99
   7   8 -34    1.05    5.04
  -7  -8  34    6.95    7.26
  -7   8  35   -0.00    5.35
   7   8 -35   -0.00    5.89
  -7   9   1   -0.00    4.68
   7  -9  -1    0.17    4.94
   7   9  -1   -0.00    1.58
  -7   9   2   47.33   11.72
   7  -9  -2   16.16    7.68
   7   9  -2   23.48    5.20
   7  -9  -3    0.00    5.25
   7   9  -3    3.22    3.03
   7  -9  -4   34.21   10.03
   7   9  -4   26.75    6.59
  -7   9   5    0.14    4.70
   7  -9  -5    4.43    5.36
   7   9  -5    0.10    2.43
  -7   9   6   18.45    7.68
   7  -9  -6   21.02    7.93
   7   9  -6   14.40    5.49
  -7   9   7    9.91    6.12
   7  -9  -7   10.31    6.61
   7   9  -7   25.52    6.38
  -7  -9   7   12.77    5.64
  -7   9   8   28.58    9.41
  -7   9   8   14.27    7.20
   7  -9  -8   23.48    8.97
   7   9  -8   27.31    7.05
  -7  -9   8   37.75    8.41
  -7   9   9    3.36    3.95
   7  -9  -9    0.57    3.94
   7   9  -9    0.58    3.38
  -7  -9   9    0.00    4.21
  -7   9  10  115.53   18.64
   7  -9 -10   71.33   15.24
   7   9 -10   68.72   13.45
  -7  -9  10  120.50   16.84
  -7   9  11   -0.00    4.36
   7  -9 -11    4.60    4.61
   7   9 -11    0.38    3.73
  -7  -9  11    2.07    4.40
  -7   9  12    3.96    5.24
   7  -9 -12    2.26    5.00
   7   9 -12    3.47    3.42
  -7  -9  12    2.16    5.06
  -7   9  13    3.11    5.10
   7  -9 -13    5.24    4.91
   7   9 -13   -0.00    3.43
  -7  -9  13    5.51    5.07
  -7   9  14   83.54   15.54
   7  -9 -14   46.25   11.67
   7   9 -14   43.17   10.63
  -7   9  15   -0.00    4.80
   7   9 -15    0.00    4.70
  -7   9  16   16.80    7.28
   7   9 -16    9.40    6.12
  -7  -9  16    6.93    6.04
  -7   9  17   -0.00    4.49
   7   9 -17    1.38    4.17
  -7  -9  17    5.57    5.22
  -7   9  18   44.70   10.68
   7   9 -18   18.76    7.00
  -7  -9  18   10.65    6.89
  -7   9  19    0.00    4.95
   7   9 -19    3.69    5.08
  -7  -9  19    1.06    4.67
  -7   9  20   15.43    7.39
   7   9 -20    3.30    5.42
  -7  -9  20   12.30    7.80
  -7   9  21   -0.00    5.21
   7   9 -21    0.00    3.95
  -7  -9  21   -0.00    5.48
  -7   9  22    2.50    5.18
   7   9 -22   -0.00    4.83
  -7  -9  22    3.35    6.15
  -7   9  23   -0.00    3.95
   7   9 -23    0.50    4.70
  -7  -9  23   -0.00    5.05
  -7   9  24   15.97    7.97
   7   9 -24   13.33    7.20
  -7  -9  24   10.03    8.46
  -7   9  25   -0.00    4.25
   7   9 -25    1.42    5.13
  -7  -9  25   -0.00    5.28
  -7   9  26    0.00    5.84
   7   9 -26    5.73    4.52
  -7  -9  26    4.62    6.48
  -7   9  27    0.00    5.10
   7   9 -27   -0.00    4.87
  -7  -9  27   -0.00    5.83
  -7   9  28   -0.00    5.42
   7   9 -28   -0.00    6.55
  -7  -9  28   -0.00    4.96
  -7   9  29    2.26    5.48
   7   9 -29   10.24    7.48
  -7  -9  29   -0.00    5.22
  -7   9  30   12.85    8.20
   7   9 -30    2.78    6.20
  -7  -9  30    7.79    7.90
  -7   9  31    0.84    5.67
   7   9 -31    0.28    4.17
  -7  -9  31    2.48    5.08
  -7   9  32   -0.00    4.53
   7   9 -32   -0.00    3.50
  -7  -9  32   -0.00    5.83
  -7   9  33   -0.00    5.52
   7   9 -33    2.45    6.23
  -7  -9  33    0.26    4.90
  -7   9  34    1.46    4.54
   7   9 -34   -0.00    4.68
   7   9 -35    5.78    6.51
  -7  10   1   -0.00    5.29
   7 -10  -1    7.03    5.52
   7  10  -1    3.10    2.49
  -7  10   2   33.72   10.94
   7 -10  -2   32.05   10.02
   7  10  -2   32.04    6.58
  -7  10   3    1.36    5.11
   7 -10  -3   -0.00    4.64
   7  10  -3    0.14    2.41
  -7  10   4   12.15    7.52
   7 -10  -4    1.19    4.82
   7  10  -4    1.06    2.77
  -7  10   5    4.54    4.47
   7 -10  -5    1.85    5.05
   7  10  -5    2.64    3.74
  -7  10   6   72.65   15.51
   7 -10  -6   87.94   15.98
   7  10  -6   53.22   10.59
  -7  10   7    0.30    4.29
   7 -10  -7   -0.00    5.43
   7  10  -7    0.00    3.22
  -7  10   8    5.13    4.69
   7 -10  -8    6.21    5.11
   7  10  -8    1.45    3.46
  -7  10   9    0.29    4.42
  -7  10   9   -0.00    3.37
   7 -10  -9    5.72    5.83
   7  10  -9   -0.00    3.40
  -7  10  10    1.08    4.47
   7 -10 -10    9.80    6.39
   7  10 -10    8.59    5.02
  -7  10  11   -0.00    3.53
   7 -10 -11    3.29    4.25
   7  10 -11    3.13    4.32
  -7  10  12   44.65   11.58
   7 -10 -12   47.06   11.73
   7  10 -12   31.43    8.71
  -7 -10  12   31.45    9.59
  -7  10  13   10.66    6.00
   7 -10 -13   -0.00    4.16
   7  10 -13    2.37    3.47
  -7  10  14    5.54    6.31
   7 -10 -14   12.11    6.83
   7  10 -14    2.16    3.53
  -7  10  15   -0.00    4.77
   7 -10 -15   -0.00    4.08
   7  10 -15    2.13    3.81
  -7 -10  15    2.57    4.70
  -7  10  16   23.49    9.29
   7 -10 -16   18.28    8.17
   7  10 -16   18.51    7.26
  -7 -10  16   26.71    9.18
  -7  10  17    0.27    3.12
   7  10 -17   -0.00    3.79
  -7 -10  17    1.95    4.88
  -7  10  18   27.54    9.70
   7  10 -18   22.29    8.11
  -7 -10  18   27.97    9.55
  -7  10  19   10.91    7.18
   7  10 -19   -0.00    3.54
  -7 -10  19    2.43    5.51
  -7  10  20    2.91    4.98
   7  10 -20    0.00    4.44
  -7 -10  20    3.32    5.55
  -7  10  21    3.33    4.95
   7  10 -21    2.27    4.84
  -7 -10  21    1.92    5.29
  -7  10  22   20.07    9.03
   7  10 -22   13.16    7.02
  -7 -10  22    0.75    4.57
  -7  10  23    0.00    4.67
   7  10 -23   -0.00    3.89
  -7 -10  23    4.06    6.06
  -7  10  24   -0.00    4.27
   7  10 -24   -0.00    4.42
  -7 -10  24   -0.00    4.76
  -7  10  25   -0.00    4.21
   7  10 -25   -0.00    3.66
  -7 -10  25    0.41    5.46
  -7  10  26   11.11    7.67
   7  10 -26    8.86    6.27
  -7 -10  26    4.45    6.78
  -7  10  27   -0.00    3.86
   7  10 -27    4.47    6.53
  -7 -10  27   -0.00    5.06
  -7  10  28   14.24    7.62
   7  10 -28    2.85    5.05
  -7 -10  28   -0.00    5.51
  -7  10  29    0.63    3.59
   7  10 -29    0.99    3.37
  -7 -10  29   -0.00    7.11
  -7  10  30   -0.00    4.84
   7  10 -30   -0.00    5.22
  -7 -10  30    6.48    7.16
  -7  10  31    8.35    6.55
   7  10 -31    0.66    5.62
  -7 -10  31   -0.00    5.73
  -7  10  32    4.65    6.38
   7  10 -32    3.24    6.72
  -7 -10  32    3.32    6.91
  -7  10  33    2.23    5.37
   7  10 -33    3.12    5.80
  -7  11   1    7.27    6.16
   7 -11  -1    0.96    4.67
   7  11  -1    0.10    1.95
  -7  11   2    0.63    5.22
   7 -11  -2    6.24    5.25
   7  11  -2   -0.00    2.56
  -7  11   3    5.20    6.08
   7 -11  -3    5.14    5.36
   7  11  -3    4.84    3.08
  -7  11   4    9.89    7.54
   7 -11  -4   14.11    7.08
   7  11  -4   15.45    4.86
  -7  11   5   12.84    6.60
   7 -11  -5   16.02    7.23
   7  11  -5    7.08    3.65
  -7  11   6   -0.00    4.97
   7 -11  -6    0.00    4.95
   7  11  -6   -0.00    2.73
  -7  11   7    9.60    6.13
   7 -11  -7   18.53    8.34
   7  11  -7    9.74    4.87
  -7  11   8    5.59    5.43
   7 -11  -8   17.13    7.61
   7  11  -8   13.61    5.43
  -7  11   9    2.31    4.46
   7 -11  -9    0.16    3.48
   7  11  -9   -0.00    3.69
  -7  11  10   19.20    8.04
   7 -11 -10   15.14    7.42
   7  11 -10   10.74    5.89
  -7  11  11    2.94    5.54
  -7  11  11    1.01    4.15
   7 -11 -11   13.95    6.73
   7  11 -11   -0.00    3.89
  -7  11  12   -0.00    3.65
   7 -11 -12   -0.00    5.02
   7  11 -12    0.88    3.66
  -7  11  13    1.52    5.15
   7 -11 -13   -0.00    4.01
   7  11 -13    0.00    3.61
  -7  11  14   16.66    7.70
   7 -11 -14   20.70    8.52
   7  11 -14    8.35    6.03
  -7  11  15    5.75    6.26
   7 -11 -15   -0.00    4.17
   7  11 -15    0.29    3.87
  -7  11  16    4.31    6.05
   7 -11 -16    7.19    6.09
   7  11 -16    0.46    4.87
  -7  11  17    0.13    5.16
   7 -11 -17   -0.00    4.18
   7  11 -17    2.53    5.22
  -7  11  18    1.53    4.77
   7 -11 -18   16.87    8.39
   7  11 -18    9.70    6.81
  -7  11  19    0.00    4.32
   7 -11 -19    3.93    5.97
   7  11 -19    1.44    5.34
  -7 -11  19   -0.00    4.92
  -7  11  20   20.01    8.74
   7  11 -20   20.86    8.22
  -7 -11  20   16.15    8.33
  -7  11  21   -0.00    4.98
   7  11 -21    2.21    4.92
  -7 -11  21    0.24    4.91
  -7  11  22    3.95    5.48
   7  11 -22   -0.00    3.38
  -7 -11  22   -0.00    4.40
  -7  11  23    1.23    4.90
   7  11 -23    0.46    3.66
  -7 -11  23   -0.00    4.68
  -7  11  24    7.91    6.70
   7  11 -24   10.21    6.88
  -7 -11  24   12.34    8.50
  -7  11  25    6.71    6.10
   7  11 -25    1.23    4.14
  -7 -11  25    2.52    5.85
  -7  11  26    4.73    6.07
   7  11 -26    7.60    6.52
  -7 -11  26   -0.00    6.58
  -7  11  27    0.00    5.79
   7  11 -27    0.00    5.55
  -7 -11  27    0.55    6.16
  -7  11  28   -0.00    3.93
   7  11 -28    3.24    5.74
  -7 -11  28    2.78    5.65
  -7  11  29    3.47    5.10
   7  11 -29    2.17    6.23
  -7 -11  29    0.00    5.69
  -7  11  30   12.45    7.65
   7  11 -30    3.50    6.32
  -7 -11  30    7.42    8.10
  -7  11  31    3.04    6.62
  -7 -11  31   -0.00    6.01
  -7  11  32    3.70    6.16
  -7  12   1   -0.00    4.39
   7 -12  -1    1.94    4.81
   7  12  -1   -0.00    2.07
  -7  12   2   12.97    6.61
   7 -12  -2    8.59    6.26
   7  12  -2    0.25    2.28
  -7  12   3   -0.00    5.73
   7 -12  -3    4.47    4.69
   7  12  -3   -0.00    2.41
  -7  12   4   -0.00    5.60
   7 -12  -4   -0.00    4.87
   7  12  -4    1.77    2.89
  -7  12   5    5.72    6.42
   7 -12  -5    5.18    4.91
   7  12  -5    9.07    4.22
  -7  12   6   28.29   10.11
   7 -12  -6   33.00   10.57
   7  12  -6   39.53    8.14
  -7  12   7   13.90    7.61
   7 -12  -7   -0.00    4.25
   7  12  -7   -0.00    3.60
  -7  12   8    6.30    5.32
   7 -12  -8    7.15    6.72
   7  12  -8    7.41    5.10
  -7  12   9    2.59    4.78
   7 -12  -9    2.40    4.76
   7  12  -9   -0.00    4.49
  -7  12  10    4.31    5.52
   7 -12 -10   10.44    7.07
   7  12 -10    2.23    4.14
  -7  12  11    7.26    6.02
   7 -12 -11   -0.00    4.16
   7  12 -11    0.82    4.04
  -7  12  12   11.39    7.13
   7 -12 -12   10.50    7.07
   7  12 -12   15.36    6.92
  -7  12  13   -0.00    4.05
   7 -12 -13    1.07    4.92
   7  12 -13   -0.00    4.50
  -7  12  14    1.70    4.58
   7 -12 -14    0.49    4.72
   7  12 -14    0.87    4.05
  -7  12  15    6.53    5.98
   7 -12 -15    0.00    4.01
   7  12 -15   -0.00    4.75
  -7  12  16   25.89    9.73
   7 -12 -16   37.44   10.86
   7  12 -16   16.58    7.23
  -7  12  17    0.05    5.05
   7 -12 -17    7.69    6.45
   7  12 -17   -0.00    4.97
  -7  12  18   19.22    8.14
   7 -12 -18    5.95    6.27
   7  12 -18    0.65    4.72
  -7  12  19   -0.00    4.83
   7 -12 -19   -0.00    4.38
   7  12 -19    0.26    4.73
  -7  12  20    1.55    5.54
   7 -12 -20    0.00    4.31
   7  12 -20   -0.00    4.74
  -7  12  21    1.99    4.30
   7 -12 -21   -0.00    4.86
   7  12 -21    3.27    4.75
  -7  12  22   -0.00    5.33
   7 -12 -22    9.34    7.23
   7  12 -22    6.88    5.84
  -7  12  23   -0.00    4.50
   7  12 -23    1.42    4.81
  -7  12  24   10.57    6.66
   7  12 -24   -0.00    5.02
  -7  12  25   -0.00    5.94
   7  12 -25    1.97    5.55
  -7  12  26    5.70    5.94
   7  12 -26   -0.00    5.94
  -7 -12  26    0.86    5.81
  -7  12  27   -0.00    3.58
   7  12 -27   -0.00    5.27
  -7 -12  27   -0.00    6.27
  -7  12  28    1.00    4.66
  -7 -12  28    4.29    7.55
  -7  12  29   -0.00    5.56
  -7 -12  29   -0.00    5.63
  -7  12  30    2.20    5.48
  -7 -12  30   -0.00    8.50
  -7  13   1    0.25    4.28
   7 -13  -1    0.88    4.51
   7  13  -1    0.35    2.62
  -7  13   2    1.77    5.13
   7 -13  -2    6.30    5.51
   7  13  -2    3.06    3.28
  -7  13   3    3.68    6.74
   7 -13  -3    9.12    6.85
   7  13  -3    4.22    3.50
  -7  13   4   45.50   12.54
   7 -13  -4   34.13   10.84
   7  13  -4   28.41    7.11
  -7  13   5    8.24    6.20
   7 -13  -5    4.41    5.61
   7  13  -5    0.63    2.37
  -7  13   6    4.62    5.84
   7 -13  -6    6.34    5.64
   7  13  -6    0.00    2.56
  -7  13   7    1.22    3.85
   7 -13  -7    5.07    5.34
   7  13  -7   -0.00    3.00
  -7  13   8    0.98    5.57
   7 -13  -8    0.00    4.58
   7  13  -8    4.19    4.42
  -7  13   9   14.02    7.23
   7 -13  -9   13.59    6.52
   7  13  -9    0.86    3.70
  -7  13  10   13.71    7.32
   7 -13 -10    8.86    6.63
   7  13 -10   -0.00    3.72
  -7  13  11    3.78    5.14
   7 -13 -11   -0.00    4.53
   7  13 -11   -0.00    3.16
  -7  13  12    3.13    5.07
   7 -13 -12    1.21    5.21
   7  13 -12    2.22    4.35
  -7  13  13    0.00    5.17
   7 -13 -13    7.05    6.13
   7  13 -13    0.43    3.90
  -7  13  14    5.87    5.52
   7 -13 -14   17.22    8.08
   7  13 -14    6.93    5.56
   7 -13 -15   -0.00    4.74
   7  13 -15   -0.00    3.20
  -7  13  16    7.45    6.12
   7 -13 -16    5.80    5.00
   7  13 -16   -0.00    5.38
  -7  13  17   -0.00    4.83
   7 -13 -17    2.75    5.52
   7  13 -17   -0.00    4.78
  -7  13  18    3.07    5.12
   7 -13 -18    1.03    4.43
   7  13 -18    2.78    5.29
  -7  13  19   -0.00    4.82
   7 -13 -19   -0.00    4.22
   7  13 -19   -0.00    4.37
  -7  13  20   12.58    7.68
   7 -13 -20   12.57    7.85
   7  13 -20    2.25    5.35
  -7  13  21   11.46    7.64
   7 -13 -21    3.75    4.46
   7  13 -21    4.55    5.31
  -7  13  22   -0.00    4.33
   7 -13 -22    1.12    5.11
   7  13 -22    5.14    5.60
  -7  13  23    2.93    6.07
   7 -13 -23    6.76    6.66
   7  13 -23   -0.00    5.29
  -7  13  24    1.98    5.74
   7 -13 -24   -0.00    3.91
  -7  13  25    3.28    5.14
   7 -13 -25    2.25    5.20
  -7  13  26    1.05    6.27
  -7  14   1   -0.00    4.07
   7 -14  -1    8.55    6.46
   7  14  -1    3.43    3.18
  -7  14   2    1.70    5.41
   7 -14  -2    3.48    5.51
   7  14  -2    6.28    4.22
  -7  14   3    0.76    5.12
   7 -14  -3   -0.00    4.77
   7  14  -3    1.84    3.36
  -7  14   4    1.55    4.49
   7 -14  -4    0.00    5.06
   7  14  -4   -0.00    2.73
  -7  14   5    0.00    6.84
   7 -14  -5    1.14    4.39
   7  14  -5    0.00    2.83
  -7  14   6   17.69    8.76
   7 -14  -6   14.16    6.80
   7  14  -6   13.75    5.61
  -7  14   7    2.42    6.32
   7 -14  -7   21.95    9.00
   7  14  -7   34.12    7.69
  -7  14   8    0.00    6.58
   7 -14  -8    6.28    6.46
   7  14  -8   -0.00    4.00
  -7  14   9    1.83    5.76
   7 -14  -9    6.64    5.78
   7  14  -9    0.30    2.82
  -7  14  10    8.32    5.99
   7 -14 -10   15.87    8.02
   7  14 -10    6.14    4.61
  -7  14  11   -0.00    5.85
   7 -14 -11    4.86    6.06
   7  14 -11    0.94    3.87
  -7  14  12    1.00    4.35
   7 -14 -12    4.37    4.41
   7  14 -12    5.68    5.11
  -7  14  13   -0.00    5.11
   7 -14 -13    0.64    4.56
   7  14 -13    3.90    4.62
  -7  14  14   -0.00    4.93
   7 -14 -14    0.00    4.98
   7  14 -14   -0.00    4.82
  -7  14  15   -0.00    4.16
   7 -14 -15    0.27    5.07
   7  14 -15   -0.00    3.98
  -7  14  16   10.40    5.75
   7 -14 -16    2.82    5.83
   7  14 -16    2.25    4.52
   7 -14 -17    7.03    6.46
   7  14 -17    0.58    4.99
  -7  14  18   -0.00    5.22
   7 -14 -18    7.46    6.77
   7  14 -18    1.09    4.46
  -7  14  19   -0.00    5.42
   7 -14 -19    0.00    4.89
   7  14 -19    3.15    4.80
  -7  14  20   -0.00    4.52
   7 -14 -20    1.57    4.84
  -7  14  21   -0.00    5.94
   7 -14 -21    1.74    4.07
  -7  14  22    0.76    5.14
  -7  15   1   -0.00    4.50
   7 -15  -1    2.08    5.42
   7  15  -1    0.00    2.44
  -7  15   2    6.76    5.84
   7 -15  -2   -0.00    5.23
   7  15  -2    1.49    3.04
  -7  15   3    3.23    5.50
   7 -15  -3    8.39    6.52
   7  15  -3   10.65    4.56
  -7  15   4    6.65    7.32
   7 -15  -4    2.01    5.57
   7  15  -4    0.00    3.01
  -7  15   5    5.84    6.45
   7 -15  -5   -0.00    4.25
   7  15  -5    0.98    3.08
  -7  15   6   -0.00    5.72
   7 -15  -6    6.38    6.52
   7  15  -6    3.47    3.66
  -7  15   7   -0.00    5.00
   7 -15  -7    0.02    4.47
   7  15  -7    0.00    3.58
  -7  15   8   -0.00    4.55
   7 -15  -8    5.49    5.59
   7  15  -8    3.74    3.44
  -7  15   9    2.95    5.90
   7 -15  -9    3.76    5.55
   7  15  -9   -0.00    4.28
  -7  15  10   -0.00    5.28
   7 -15 -10    6.97    6.51
   7  15 -10   -0.00    4.10
  -7  15  11    0.52    4.49
   7 -15 -11   -0.00    5.62
   7  15 -11   -0.00    4.32
  -7  15  12    2.95    4.97
   7 -15 -12   -0.00    5.53
   7  15 -12    0.00    4.76
  -7  15  13    4.08    5.35
   7 -15 -13    3.14    5.66
   7  15 -13    1.13    3.58
  -7  15  14    3.95    5.16
   7 -15 -14    5.19    6.32
   7  15 -14    3.32    5.16
  -7  15  15    6.49    6.13
   7 -15 -15    1.78    5.73
   7  15 -15   -0.00    5.31
  -7  15  16    6.84    6.41
   7 -15 -16    0.00    4.79
  -7  15  17   -0.00    4.68
  -7  16   1    0.95    4.97
   7 -16  -1    7.78    6.47
   7  16  -1    0.12    2.56
  -7  16   2    1.90    6.16
   7 -16  -2    0.00    5.06
   7  16  -2    0.80    3.11
  -7  16   3   -0.00    5.10
   7 -16  -3   -0.00    4.16
   7  16  -3   -0.00    2.76
  -7  16   4    4.76    6.72
   7 -16  -4   -0.00    3.77
   7  16  -4    0.00    3.07
  -7  16   5    0.00    4.61
   7 -16  -5   -0.00    4.25
   7  16  -5   -0.00    3.80
  -7  16   6    0.79    5.72
   7 -16  -6    1.12    4.37
   7  16  -6    0.00    3.09
  -7  16   7   -0.00    5.73
   7 -16  -7    4.30    4.85
   7  16  -7    0.00    4.00
  -7  16   8    9.56    6.52
   7 -16  -8   -0.00    4.19
   7  16  -8   -0.00    3.00
  -7  16   9    0.21    5.78
   7 -16  -9    1.62    5.00
   7  16  -9   -0.00    2.93
  -7  16  10   -0.00    3.78
   7 -16 -10    2.44    4.93
  -7  16  11    0.48    5.84
   7 -16 -11    2.06    4.31
  -7  16  12   -0.00    5.14
  -7  17   1    1.33    5.30
   7 -17  -1    0.33    4.66
   7  17  -1    2.34    3.08
   7 -17  -2    0.69    4.61
   7  17  -2   -0.00    2.66
   7 -17  -3   -0.00    5.05
   7  17  -3   -0.00    3.14
   7 -17  -4    0.15    5.32
   7 -17  -5    0.00    3.83
   7 -17  -6   -0.00    3.70
  -6   0   1   -0.00    3.10
  -6   0   1    0.84    2.87
  -6   0   1    0.15    2.36
   6   0  -1    0.24    2.71
   6   0  -1   -0.00    2.75
  -6   0   2  388.32   37.24
  -6   0   2  351.50   36.00
   6   0  -2  282.70   35.08
   6   0  -2  297.63   35.98
  -6   0   3    3.96    3.34
  -6   0   3    2.19    3.72
   6   0  -3    2.63    2.68
   6   0  -3   -0.00    4.22
  -6   0   4   17.43    5.87
  -6   0   4   19.47    5.80
   6   0  -4   23.79    6.55
   6   0  -4   27.94    7.33
  -6   0   5    0.00    3.66
  -6   0   5    2.66    3.69
   6   0  -5   -0.00    3.08
   6   0  -5    5.05    3.84
  -6   0   6 1052.44  116.56
  -6   0   6 1205.43  116.75
   6   0  -6 1317.64  117.57
   6   0  -6 1149.27  117.45
  -6   0   7   -0.00    3.96
  -6   0   7   -0.00    3.74
   6   0  -7    3.50    4.47
   6   0  -7    0.90    3.88
  -6   0   8   27.26    7.70
  -6   0   8   25.33    6.94
   6   0  -8   31.25    7.32
   6   0  -8   41.89    8.87
  -6   0   9    0.81    4.22
  -6   0   9    0.39    3.51
   6   0  -9    0.00    3.41
   6   0  -9   -0.00    4.21
  -6   0  10  233.29   27.93
  -6   0  10  249.60   27.40
   6   0 -10  217.80   27.13
   6   0 -10  182.07   26.72
  -6   0  11    5.22    4.73
  -6   0  11   -0.00    3.02
   6   0 -11    0.51    2.93
   6   0 -11    0.00    3.75
  -6   0  12  258.37   32.15
  -6   0  12  270.41   31.27
   6   0 -12  257.62   32.39
  -6   0  13   -0.00    4.40
  -6   0  13    0.66    3.07
   6   0 -13   -0.00    3.39
  -6   0  14  107.75   15.54
  -6   0  14   67.00   12.28
   6   0 -14   54.88   12.59
  -6   0  15    6.47    5.40
   6   0 -15   -0.00    3.44
  -6   0  16  226.81   31.28
   6   0 -16  276.53   33.03
   6   0 -17    1.35    4.24
   6   0 -18  132.93   21.16
  -6   0  19   -0.00    5.05
   6   0 -19   -0.00    3.85
  -6   0  20   -0.00    4.28
   6   0 -20    1.78    4.30
  -6   0  21    0.39    5.41
   6   0 -21   -0.00    5.76
  -6   0  22   81.81   16.57
   6   0 -22  103.37   18.88
  -6   0  23    0.00    5.35
   6   0 -23    3.92    5.49
  -6   0  24    0.00    5.14
   6   0 -24    0.39    5.27
  -6   0  25   -0.00    6.18
   6   0 -25   -0.00    4.95
  -6   0  26   49.97   12.95
   6   0 -26   46.66   13.17
  -6   0  27   -0.00    5.89
   6   0 -27    0.96    4.28
  -6   0  28   22.10    9.69
  -6   0  29   -0.00    6.17
  -6   0  30   10.03    7.48
  -6   0  31    6.30    6.66
  -6   0  32   42.70   12.84
  -6   0  33   -0.00    5.58
  -6   0  34   -0.00    7.21
  -6   0  35   -0.00    5.60
  -6   0  36   -0.00    6.74
  -6   0  37   -0.00    6.63
  -6   0  38    3.40    7.22
  -6   1   1    6.46    4.75
  -6   1   1    4.53    3.61
  -6   1   1    3.03    3.20
   6  -1  -1    4.58    3.56
   6  -1  -1    5.42    4.26
   6  -1  -1    2.00    4.38
   6   1  -1    5.90    3.39
   6   1  -1    1.88    3.66
  -6  -1   1    7.89    4.39
  -6  -1   1    9.22    4.03
  -6   1   2  468.49   57.52
  -6   1   2  528.19   58.50
  -6   1   2  563.40   57.84
   6  -1  -2  513.94   57.25
   6  -1  -2  532.47   58.39
   6   1  -2  622.20   57.68
   6   1  -2  571.63   57.90
  -6  -1   2  591.01   57.87
  -6  -1   2  587.30   57.00
  -6   1   3   27.57    6.96
  -6   1   3   22.19    6.49
   6  -1  -3   23.93    6.54
   6  -1  -3   22.57    7.19
   6   1  -3   26.03    6.35
   6   1  -3   20.92    6.43
  -6  -1   3   23.70    6.01
  -6  -1   3   31.16    6.66
  -6   1   4  623.04   75.60
  -6   1   4  802.10   76.54
   6  -1  -4  813.62   76.61
   6  -1  -4  731.42   76.81
   6   1  -4  827.46   76.15
   6   1  -4  732.29   76.14
  -6  -1   4  688.55   75.48
  -6  -1   4  769.03   75.26
  -6   1   5  105.90   15.07
  -6   1   5   91.08   14.19
   6  -1  -5  100.74   14.56
   6  -1  -5   85.31   14.42
   6   1  -5  120.46   15.05
   6   1  -5  115.89   15.53
  -6  -1   5   72.61   13.32
  -6  -1   5  103.84   13.98
  -6   1   6   72.67   13.10
  -6   1   6   82.63   13.35
   6  -1  -6   76.33   13.09
   6  -1  -6   96.00   14.53
   6   1  -6   89.25   13.17
   6   1  -6   91.17   13.90
  -6  -1   6  103.80   14.19
  -6  -1   6   77.55   12.22
  -6   1   7  237.05   27.10
  -6   1   7  224.20   26.28
   6  -1  -7  214.30   25.98
   6  -1  -7  206.29   26.80
   6   1  -7  222.05   25.86
   6   1  -7  176.76   25.46
  -6  -1   7  207.57   25.94
  -6  -1   7  217.91   25.28
  -6   1   8  604.41   70.07
  -6   1   8  753.02   71.07
   6  -1  -8  714.86   70.65
   6  -1  -8  703.70   71.66
   6   1  -8  717.10   70.53
   6   1  -8  741.15   71.46
  -6  -1   8  620.05   69.89
  -6  -1   8  615.75   68.86
  -6   1   9    8.54    5.46
  -6   1   9   11.02    5.16
   6  -1  -9   10.92    4.93
   6  -1  -9    8.08    5.62
   6   1  -9    8.53    5.11
   6   1  -9   10.21    5.84
  -6  -1   9   10.38    5.12
  -6  -1   9    8.90    4.54
  -6   1  10   95.32   15.55
  -6   1  10  110.71   15.74
   6  -1 -10  124.70   16.42
   6  -1 -10   84.96   15.18
   6   1 -10  120.56   16.25
   6   1 -10   81.37   14.81
  -6  -1  10  101.80   15.61
  -6  -1  10   81.01   13.62
  -6   1  11   16.07    5.96
  -6   1  11   16.42    5.80
   6  -1 -11   15.98    6.00
   6   1 -11   19.91    6.96
   6   1 -11    8.36    5.25
  -6  -1  11    4.66    4.00
  -6  -1  11    6.99    4.32
  -6   1  12  256.98   33.07
  -6   1  12  312.47   33.73
   6  -1 -12  293.46   34.52
   6   1 -12  250.10   32.95
  -6   1  13   63.00   11.86
  -6   1  13   37.50    9.38
   6  -1 -13   54.13   11.73
   6   1 -13   53.61   11.11
  -6  -1  13   53.14   11.08
  -6   1  14  165.54   23.45
  -6   1  14  168.60   22.83
   6  -1 -14  201.57   25.24
   6   1 -14  158.06   23.23
  -6  -1  14  152.37   22.94
  -6   1  15   11.83    6.64
  -6   1  15   19.81    6.81
   6  -1 -15   11.83    6.19
   6   1 -15    6.29    4.87
  -6  -1  15    9.43    5.26
  -6   1  16    2.36    3.70
   6  -1 -16    4.24    5.39
   6   1 -16    2.76    4.41
  -6  -1  16    8.03    5.23
   6  -1 -17   11.97    5.85
   6   1 -17    7.69    5.30
   6  -1 -18  199.55   29.32
   6   1 -18  239.23   30.52
  -6   1  19   23.46    8.30
   6  -1 -19   23.47    8.84
   6   1 -19   25.74    8.43
  -6  -1  19   27.02    9.11
  -6   1  20    0.00    5.80
   6  -1 -20    5.00    5.97
   6   1 -20    0.17    4.58
  -6  -1  20    0.00    4.96
  -6   1  21    2.21    4.49
   6  -1 -21    8.35    6.27
   6   1 -21    0.91    5.30
  -6  -1  21    2.29    5.14
  -6   1  22    0.88    4.40
   6  -1 -22   21.41    8.84
   6   1 -22    6.66    6.72
  -6  -1  22    1.95    6.34
  -6   1  23    1.94    3.70
   6  -1 -23    0.00    5.04
   6   1 -23   -0.00    5.27
  -6  -1  23    3.70    5.92
  -6   1  24   10.27    6.93
   6  -1 -24   29.03    9.77
   6   1 -24   29.34   10.18
  -6  -1  24   21.52    9.19
  -6   1  25    2.44    4.86
   6  -1 -25    2.62    6.01
  -6  -1  25   -0.00    3.62
  -6   1  26    5.86    5.58
   6  -1 -26    0.00    6.40
  -6  -1  26    4.29    4.93
  -6  -1  27   -0.00    6.16
  -6   1  28   34.05   11.63
  -6  -1  28   35.67   12.58
  -6   1  29    1.54    5.57
  -6  -1  29    4.25    6.40
  -6   1  30    4.33    6.04
  -6  -1  30   16.26    8.93
  -6   1  31   -0.00    4.41
  -6  -1  31    0.48    5.36
  -6   1  32    6.46    6.74
  -6  -1  32    4.34    6.88
  -6   1  33   -0.00    5.24
  -6  -1  33    4.07    5.85
  -6   1  34    2.42    5.92
  -6  -1  34    9.59    6.72
  -6   1  35   -0.00    5.01
  -6  -1  35    2.72    6.58
  -6   1  36    2.55    6.07
  -6  -1  36   -0.00    7.46
  -6   1  37    0.00    4.55
  -6  -1  37   -0.00    4.88
  -6   1  38   -0.00    6.15
  -6  -1  38    4.96    6.78
  -6   2   1    6.34    4.32
  -6   2   1    4.00    3.91
  -6   2   1    4.36    4.23
   6  -2  -1    4.69    4.50
   6  -2  -1    5.11    3.71
   6  -2  -1    5.98    5.05
   6   2  -1    3.99    3.08
   6   2  -1    5.14    3.96
  -6  -2   1   -0.00    3.26
  -6  -2   1    2.96    3.00
  -6  -2   1    4.70    2.85
  -6   2   2   15.70    5.84
  -6   2   2   13.44    5.16
  -6   2   2   11.72    5.21
   6  -2  -2    9.94    4.81
   6  -2  -2   16.32    5.38
   6  -2  -2   17.34    6.11
   6   2  -2   12.82    4.36
   6   2  -2    5.62    4.12
  -6  -2   2    7.84    3.72
  -6  -2   2   10.23    3.79
  -6   2   3    2.00    4.06
  -6   2   3    1.67    3.54
   6  -2  -3    0.00    3.40
   6  -2  -3    4.50    5.04
   6   2  -3    4.95    3.44
   6   2  -3    0.00    3.82
  -6  -2   3    1.84    2.92
  -6  -2   3    0.00    3.10
  -6   2   4   77.14   12.18
  -6   2   4   72.85   11.57
   6  -2  -4   52.70   10.19
   6  -2  -4   59.41   11.19
   6   2  -4   61.83   10.26
   6   2  -4   56.83   10.14
  -6  -2   4   52.94    9.87
  -6  -2   4   72.65   10.26
  -6   2   5   13.52    5.99
  -6   2   5    8.34    4.55
   6  -2  -5   11.65    5.05
   6  -2  -5    9.93    5.25
   6   2  -5   14.26    5.13
   6   2  -5   12.72    5.71
  -6  -2   5   12.04    4.92
  -6  -2   5   10.53    3.98
  -6   2   6  316.62   36.92
  -6   2   6  374.68   37.65
   6  -2  -6  368.64   37.27
   6  -2  -6  282.27   36.68
   6   2  -6  305.78   35.65
   6   2  -6  365.17   37.02
  -6  -2   6  270.55   35.15
  -6  -2   6  320.81   34.81
  -6   2   7   60.13   11.18
  -6   2   7   41.04    9.77
   6  -2  -7   47.75   10.17
   6  -2  -7   93.33   13.36
   6   2  -7   37.81    8.98
   6   2  -7   55.84   10.35
  -6  -2   7   68.05   11.07
  -6  -2   7   57.24    9.31
  -6   2   8    7.21    5.37
  -6   2   8    3.35    4.61
   6  -2  -8    7.78    4.80
   6  -2  -8    7.75    4.45
   6   2  -8    9.05    4.85
   6   2  -8    6.90    4.78
  -6  -2   8   11.54    4.91
  -6  -2   8   -0.00    2.34
  -6   2   9   -0.00    4.30
  -6   2   9   -0.00    3.68
   6  -2  -9    0.11    2.71
   6  -2  -9   -0.00    4.24
   6   2  -9    0.73    3.48
   6   2  -9   -0.00    3.10
  -6  -2   9   -0.00    2.87
  -6  -2   9   -0.00    2.71
  -6   2  10  370.94   34.58
  -6   2  10  246.83   31.38
   6  -2 -10  224.89   31.63
   6   2 -10  281.02   31.68
   6   2 -10  233.81   30.89
  -6  -2  10  254.25   31.36
  -6   2  11  202.45   28.75
  -6   2  11  243.23   29.39
   6  -2 -11  265.87   30.90
   6   2 -11  278.59   29.94
   6   2 -11  239.10   29.39
  -6  -2  11  201.31   28.45
  -6   2  12   74.22   13.98
  -6   2  12   97.44   15.02
   6  -2 -12   80.47   15.00
   6   2 -12  102.35   15.45
  -6  -2  12   76.24   14.10
  -6   2  13    6.80    5.66
  -6   2  13    4.53    4.29
   6  -2 -13    3.39    4.23
   6   2 -13   12.39    5.68
  -6  -2  13    4.30    4.09
  -6   2  14   87.90   15.07
  -6   2  14   80.67   14.28
   6  -2 -14   81.84   15.08
   6   2 -14   91.13   14.92
  -6  -2  14   80.58   14.73
  -6   2  15   33.33    9.16
  -6   2  15   40.21    9.04
   6  -2 -15   32.04    8.91
   6   2 -15   29.05    8.48
  -6  -2  15   15.73    7.62
  -6   2  16   61.42   11.80
   6  -2 -16   51.81   12.35
   6   2 -16   61.23   12.33
  -6  -2  16   47.25   11.37
  -6   2  17   21.91    7.21
   6  -2 -17   22.08    8.49
   6   2 -17   20.62    7.68
  -6   2  18   20.15    7.38
   6  -2 -18    8.22    6.42
   6   2 -18   15.23    6.79
  -6   2  19    5.76    6.15
   6  -2 -19    5.26    5.66
   6   2 -19   21.12    7.79
  -6  -2  19   22.34    8.91
  -6   2  20  115.87   20.10
   6  -2 -20  156.68   22.76
   6   2 -20  112.92   20.09
  -6  -2  20  139.85   21.79
  -6   2  21    6.70    5.81
   6  -2 -21   -0.00    6.16
   6   2 -21    1.24    4.61
  -6  -2  21    1.81    4.51
  -6   2  22    9.20    7.10
   6  -2 -22   20.96    9.55
  -6  -2  22   19.17    9.45
  -6   2  23   -0.00    5.21
   6  -2 -23    0.00    4.87
  -6  -2  23    4.54    5.93
  -6   2  24   -0.00    4.73
   6  -2 -24    3.49    5.45
  -6  -2  24   -0.00    6.46
  -6   2  25   12.77    7.41
   6  -2 -25    0.00    6.32
  -6  -2  25   11.07    7.39
  -6   2  26   39.96   10.59
  -6  -2  26   25.35   10.57
  -6   2  27   -0.00    4.76
   6   2 -27    0.00    5.12
  -6  -2  27    1.59    5.77
  -6   2  28    3.39    5.82
   6   2 -28    1.90    6.56
  -6  -2  28    2.81    6.76
  -6   2  29   -0.00    4.73
   6   2 -29   -0.00    4.72
  -6  -2  29    3.90    4.33
  -6   2  30   11.29    7.38
   6   2 -30    7.28    6.80
  -6  -2  30    7.45    7.31
  -6   2  31    4.23    6.79
  -6  -2  31   -0.00    6.48
  -6   2  32    9.39    8.45
  -6  -2  32   14.34    8.02
  -6   2  33    0.03    6.66
  -6  -2  33    3.92    6.44
  -6   2  34    0.28    5.70
  -6  -2  34    0.00    6.11
  -6   2  35    9.46    7.57
  -6  -2  35   -0.00    6.44
  -6   2  36    2.94    6.65
  -6  -2  36   -0.00    9.32
  -6   2  37   -0.00    7.26
  -6  -2  37    0.05    5.94
  -6   2  38    4.02    6.77
  -6   3   1   -0.00    3.40
  -6   3   1    2.40    3.92
  -6   3   1    8.97    4.56
   6  -3  -1    2.46    4.20
   6  -3  -1    0.00    3.89
   6  -3  -1    0.83    4.22
   6   3  -1    0.00    2.38
   6   3  -1    0.00    2.80
  -6  -3   1    1.64    2.84
  -6  -3   1    6.07    2.68
  -6  -3   1    3.61    2.62
  -6   3   2  114.42   17.84
  -6   3   2  149.08   19.43
  -6   3   2  154.01   18.86
   6  -3  -2  117.54   17.96
   6  -3  -2  131.56   17.91
   6  -3  -2   92.67   17.10
   6   3  -2  120.85   15.91
   6   3  -2  150.88   17.12
  -6  -3   2  134.57   16.42
  -6  -3   2  119.16   14.86
  -6   3   3  102.27   16.84
  -6   3   3  202.38   21.06
  -6   3   3  132.46   17.81
   6  -3  -3  120.63   17.44
   6  -3  -3  116.37   16.97
   6  -3  -3  111.96   17.44
   6   3  -3  120.29   15.75
   6   3  -3   91.57   15.22
  -6  -3   3  111.14   15.66
  -6  -3   3  140.17   15.06
  -6   3   4   18.43    6.68
  -6   3   4   43.88    8.75
   6  -3  -4   37.61    7.96
   6  -3  -4   19.72    7.13
   6   3  -4   45.24    7.87
   6   3  -4   41.78    7.77
  -6  -3   4   27.43    6.59
  -6  -3   4   26.74    5.68
  -6   3   5    4.55    4.89
  -6   3   5    3.52    3.95
   6  -3  -5   14.35    5.32
   6  -3  -5    5.26    5.37
   6   3  -5   10.01    4.55
   6   3  -5    5.17    4.00
  -6  -3   5   15.40    4.79
  -6  -3   5   12.42    4.05
  -6   3   6   12.15    5.89
  -6   3   6   22.31    6.18
   6  -3  -6   17.78    6.25
   6  -3  -6   19.02    6.62
   6   3  -6   20.72    6.08
   6   3  -6   12.96    4.91
  -6  -3   6   10.17    4.76
  -6  -3   6    9.10    3.86
  -6   3   7    9.00    5.33
  -6   3   7   20.48    6.68
   6  -3  -7   17.35    6.05
   6  -3  -7   21.14    7.73
   6   3  -7   22.83    6.29
   6   3  -7   22.81    6.38
  -6  -3   7   12.50    5.31
  -6  -3   7   30.79    6.22
  -6   3   8  330.49   40.29
  -6   3   8  581.22   44.48
   6  -3  -8  367.72   41.63
   6   3  -8  371.25   39.68
   6   3  -8  266.17   38.24
  -6  -3   8  342.57   39.46
  -6   3   9   62.27   12.07
   6  -3  -9   66.83   12.64
   6   3  -9   54.08   10.81
   6   3  -9   67.78   11.85
  -6  -3   9   71.39   11.87
  -6   3  10   27.29    7.69
  -6   3  10   17.36    6.59
   6  -3 -10   20.99    7.40
   6   3 -10   33.46    7.86
   6   3 -10   14.32    5.67
  -6  -3  10   21.00    6.52
  -6   3  11   10.01    5.51
  -6   3  11    9.40    4.99
   6  -3 -11   -0.00    3.80
   6   3 -11    8.18    4.55
   6   3 -11    6.75    4.66
  -6  -3  11    5.29    4.32
  -6   3  12  114.30   15.89
  -6   3  12   65.99   12.85
   6  -3 -12   64.00   13.32
   6   3 -12   72.95   12.78
   6   3 -12   68.37   12.76
  -6  -3  12   62.78   12.62
  -6   3  13  103.17   17.83
  -6   3  13  122.14   18.44
   6  -3 -13  138.50   19.82
   6   3 -13  123.31   18.23
  -6  -3  13  116.66   18.27
  -6   3  14  143.77   22.02
  -6   3  14  162.12   22.39
   6  -3 -14  170.25   23.59
   6   3 -14  146.18   21.62
  -6  -3  14  158.28   22.37
  -6   3  15    6.37    4.92
   6  -3 -15   26.00    8.33
   6   3 -15    9.42    6.31
  -6  -3  15   17.04    7.07
  -6   3  16   15.53    6.75
   6  -3 -16   22.07    7.71
   6   3 -16   13.17    5.90
  -6  -3  16   19.67    8.18
  -6   3  17   47.52   11.32
   6  -3 -17   51.63   12.52
   6   3 -17   64.71   12.70
  -6   3  18   91.69   17.74
  -6   3  18  132.05   19.16
   6  -3 -18  114.12   19.53
  -6   3  19   20.21    8.07
  -6   3  19   12.41    6.43
   6  -3 -19   12.75    7.07
  -6  -3  19   25.21    9.42
  -6   3  20    6.13    6.21
  -6   3  20    0.80    4.58
   6  -3 -20    4.49    5.49
  -6  -3  20    0.00    5.52
  -6   3  21   -0.00    4.84
   6  -3 -21    0.00    4.15
  -6  -3  21    0.00    5.53
  -6   3  22   29.51    9.97
   6  -3 -22   48.33   12.93
  -6  -3  22   42.44   11.12
  -6   3  23    8.27    6.58
   6  -3 -23   12.03    7.63
  -6  -3  23    6.75    6.87
  -6   3  24   60.62   13.67
   6   3 -24   38.70   12.24
  -6  -3  24   54.43   13.61
  -6   3  25    3.67    5.67
   6   3 -25   -0.00    4.38
  -6  -3  25   -0.00    6.16
  -6   3  26   -0.00    6.35
   6   3 -26   -0.00    5.38
  -6  -3  26   -0.00    4.78
  -6   3  27    0.00    4.40
   6   3 -27   -0.00    4.89
  -6  -3  27   -0.00    5.02
  -6   3  28    0.00    5.86
   6   3 -28   25.17    8.98
  -6  -3  28    7.50    7.49
  -6   3  29    4.47    5.66
   6   3 -29   -0.00    6.13
  -6  -3  29    1.15    5.86
  -6   3  30   18.04    9.05
   6   3 -30   22.27    8.96
  -6  -3  30    5.60    7.78
  -6   3  31   -0.00    5.13
   6   3 -31   -0.00    4.79
  -6  -3  31    0.87    4.10
  -6   3  32   -0.00    5.11
  -6  -3  32    0.00    5.99
  -6   3  33    7.07    6.03
  -6  -3  33   21.55    9.46
  -6   3  34   -0.00    5.97
  -6  -3  34   11.51    9.27
  -6   3  35    0.00    6.04
  -6  -3  35    0.49    5.80
  -6   3  36    4.95    5.47
  -6  -3  36   -0.00    6.76
  -6   3  37   -0.00    6.49
  -6  -3  37   -0.00    5.74
  -6   3  38    1.67    5.92
  -6   4   1  155.47   22.37
  -6   4   1  147.52   21.26
   6  -4  -1  148.48   21.68
   6  -4  -1  196.82   22.42
   6  -4  -1  151.38   22.26
   6   4  -1  178.76   19.65
   6   4  -1  165.16   19.52
  -6  -4   1  168.49   19.36
  -6  -4   1  156.77   17.79
  -6   4   2   17.78    6.14
  -6   4   2   23.00    6.75
  -6   4   2   10.47    5.20
   6  -4  -2   10.75    5.54
   6  -4  -2   13.13    5.43
   6  -4  -2   17.73    6.18
   6   4  -2   12.71    4.52
   6   4  -2    9.91    3.77
  -6  -4   2   10.16    3.94
  -6  -4   2    8.61    3.25
  -6   4   3    3.19    4.07
  -6   4   3    6.99    4.54
  -6   4   3    4.69    4.16
   6  -4  -3    4.47    4.30
   6  -4  -3    7.52    4.51
   6  -4  -3    5.22    4.30
   6   4  -3    0.00    3.00
   6   4  -3    3.61    3.16
  -6  -4   3    6.86    3.34
  -6  -4   3    7.24    2.94
  -6   4   4   10.47    4.89
  -6   4   4   22.67    6.90
   6  -4  -4   14.76    6.17
   6  -4  -4    7.13    4.52
   6   4  -4   14.21    4.59
   6   4  -4   11.06    4.39
  -6  -4   4   14.60    4.46
  -6  -4   4    2.57    2.64
  -6   4   5  224.74   28.30
  -6   4   5  207.20   27.32
   6  -4  -5  261.92   29.27
   6  -4  -5  253.30   29.40
   6   4  -5  220.95   25.93
   6   4  -5  196.21   25.42
  -6  -4   5  197.49   25.54
  -6  -4   5  237.59   24.85
  -6   4   6  203.45   27.66
  -6   4   6  197.55   27.06
   6  -4  -6  197.78   27.73
   6   4  -6  243.51   26.57
   6   4  -6  211.91   25.97
  -6  -4   6  259.79   27.01
  -6   4   7   39.03   10.23
  -6   4   7   61.10   11.47
   6  -4  -7   60.94   12.23
   6   4  -7   59.70   10.36
   6   4  -7   71.69   11.03
  -6  -4   7   57.15   10.42
  -6   4   8    6.97    4.93
  -6   4   8    5.65    4.41
   6  -4  -8    7.46    5.49
   6   4  -8    4.73    3.67
   6   4  -8    2.77    3.80
  -6  -4   8    6.27    4.75
  -6   4   9   61.21   11.76
  -6   4   9   53.92   11.07
   6  -4  -9   59.00   11.96
   6   4  -9   59.66   10.76
   6   4  -9   42.07    9.60
  -6  -4   9   69.67   11.49
  -6   4  10   25.40    7.77
  -6   4  10   24.36    8.08
   6  -4 -10   32.44    9.23
   6   4 -10   34.27    8.01
   6   4 -10   27.84    7.66
  -6  -4  10   31.51    7.91
  -6   4  11  138.10   19.76
  -6   4  11  105.98   18.24
   6  -4 -11  112.83   19.30
   6   4 -11  136.71   18.72
   6   4 -11  137.14   18.72
  -6  -4  11  149.82   19.71
  -6   4  12  109.76   17.08
  -6   4  12  129.42   18.21
   6  -4 -12  106.18   17.69
   6   4 -12   86.30   15.17
  -6  -4  12   93.54   16.07
  -6   4  13   44.60    9.76
  -6   4  13   32.63    8.84
   6  -4 -13   30.68    9.48
   6   4 -13   31.46    8.45
  -6  -4  13   49.61   10.24
  -6   4  14    0.05    5.10
   6  -4 -14    0.00    3.87
   6   4 -14    1.75    3.72
  -6  -4  14    2.67    3.89
  -6   4  15   98.85   16.93
   6  -4 -15  111.41   18.40
  -6  -4  15   95.70   16.92
  -6   4  16  122.06   19.55
   6  -4 -16  128.10   20.61
  -6  -4  16  128.94   20.12
  -6   4  17   11.83    5.83
  -6   4  17   19.90    7.41
   6  -4 -17   11.83    6.60
  -6   4  18   52.77   11.89
  -6   4  18   56.17   12.23
   6  -4 -18   31.25   10.71
  -6   4  19   79.00   15.18
  -6   4  19   82.80   15.66
   6  -4 -19   93.11   17.17
  -6  -4  19   64.85   14.91
  -6   4  20   91.81   16.52
  -6   4  20   96.35   16.77
   6  -4 -20   59.32   14.91
   6   4 -20   90.45   16.61
  -6  -4  20   96.56   17.44
  -6   4  21   10.68    6.20
  -6   4  21   12.78    6.51
   6  -4 -21    0.00    5.10
   6   4 -21    3.02    4.66
  -6  -4  21    0.52    5.02
  -6   4  22    4.37    6.10
   6   4 -22    5.51    4.80
  -6  -4  22    0.28    5.35
  -6   4  23   -0.00    4.76
   6   4 -23   -0.00    4.57
  -6  -4  23    0.00    5.91
  -6   4  24   -0.00    5.08
   6   4 -24    3.42    5.20
  -6  -4  24    0.00    6.24
  -6   4  25   13.25    7.07
   6   4 -25    4.01    5.35
  -6  -4  25   10.25    6.64
  -6   4  26    5.38    5.99
   6   4 -26    3.25    5.62
  -6  -4  26    5.92    7.61
  -6   4  27   -0.00    5.46
   6   4 -27   -0.00    5.37
  -6  -4  27    7.29    7.73
  -6   4  28    7.74    6.65
   6   4 -28    8.47    7.36
  -6  -4  28    9.08    7.60
  -6   4  29    2.32    5.73
   6   4 -29    0.00    4.57
  -6  -4  29   15.93    9.01
  -6   4  30    8.60    7.20
   6   4 -30    3.71    5.50
  -6  -4  30   10.89    6.63
  -6   4  31    3.04    5.38
   6   4 -31   -0.00    4.86
  -6  -4  31    0.49    5.18
  -6   4  32    9.02    7.21
  -6  -4  32    0.34    5.62
  -6   4  33    0.39    5.31
  -6  -4  33    0.63    7.20
  -6   4  34    5.44    6.17
  -6  -4  34   -0.00    6.59
  -6   4  35    5.67    5.70
  -6  -4  35    3.01    6.07
  -6   4  36    5.20    7.38
  -6  -4  36    1.93    6.17
  -6   4  37   10.45    6.89
  -6  -4  37    2.40    6.72
  -6   4  38    2.71    6.77
  -6   5   1   10.30    5.36
  -6   5   1   18.34    6.82
   6  -5  -1   11.54    6.10
   6  -5  -1    6.62    4.99
   6   5  -1   13.91    4.41
   6   5  -1   11.93    4.02
  -6  -5   1   17.34    4.46
  -6  -5   1   19.21    3.48
  -6  -5   1   18.53    3.29
  -6   5   2   88.31   15.19
  -6   5   2   83.11   14.35
   6  -5  -2   87.57   14.78
   6  -5  -2   81.27   14.93
   6   5  -2   98.85   12.62
   6   5  -2   80.71   11.98
  -6  -5   2   90.67   12.15
  -6  -5   2   85.09   10.81
  -6  -5   2   92.43   10.72
  -6   5   3  125.79   18.69
  -6   5   3  127.01   18.99
  -6   5   3  131.56   18.64
   6  -5  -3  151.11   19.56
   6  -5  -3   99.46   17.75
   6   5  -3  113.67   15.48
   6   5  -3  151.29   16.33
  -6  -5   3  114.26   15.43
  -6  -5   3  109.74   13.94
  -6   5   4   86.51   15.52
  -6   5   4   87.20   15.55
  -6   5   4  139.58   17.74
   6  -5  -4  102.50   16.24
   6  -5  -4  106.98   16.84
   6   5  -4  135.12   15.05
   6   5  -4   79.14   12.97
  -6  -5   4   86.66   13.21
  -6   5   5    3.44    4.51
  -6   5   5    2.70    4.08
   6  -5  -5    7.28    4.76
   6  -5  -5    3.68    4.33
   6   5  -5    2.43    2.76
   6   5  -5    0.00    2.60
  -6  -5   5    5.28    3.66
  -6   5   6    3.36    4.56
  -6   5   6    4.70    4.51
   6  -5  -6    2.34    3.85
   6  -5  -6    5.54    4.58
   6   5  -6    0.00    2.64
   6   5  -6    3.51    3.14
  -6  -5   6    4.31    3.59
  -6   5   7   59.11   11.80
  -6   5   7   52.25   11.32
   6  -5  -7   57.83   11.98
   6   5  -7   64.20   10.63
   6   5  -7   61.60   10.40
  -6  -5   7   54.73   10.18
  -6   5   8   60.72   12.18
  -6   5   8   64.75   12.27
   6  -5  -8   61.85   12.54
   6   5  -8   64.93   10.83
   6   5  -8   60.44   10.54
  -6  -5   8   49.16   10.28
  -6   5   9  114.13   16.91
  -6   5   9   99.44   16.13
   6  -5  -9  106.67   16.92
   6   5  -9   84.85   14.09
   6   5  -9   87.54   13.93
  -6  -5   9   88.61   14.60
  -6   5  10   31.79    9.20
  -6   5  10   37.21    9.15
   6  -5 -10   29.29    8.81
   6   5 -10   36.11    8.37
   6   5 -10   36.05    8.25
  -6  -5  10   42.44    9.50
  -6   5  11   -0.00    4.13
  -6   5  11    0.00    4.40
   6  -5 -11    1.86    3.74
   6   5 -11    1.77    3.44
   6   5 -11    2.13    4.14
  -6  -5  11    0.00    4.44
  -6   5  12    7.11    6.00
   6  -5 -12    7.83    5.59
  -6  -5  12    5.37    5.05
  -6   5  13  192.87   27.88
   6  -5 -13  169.09   27.78
  -6  -5  13  319.98   31.34
  -6   5  14  316.33   35.04
   6  -5 -14  253.51   33.81
  -6  -5  14  228.81   32.32
  -6   5  15    0.40    4.69
   6  -5 -15    0.86    4.81
  -6  -5  15    2.11    4.63
  -6   5  16   14.06    7.14
  -6   5  16   13.74    6.88
   6  -5 -16   11.73    6.91
  -6   5  17    0.00    4.57
  -6   5  17    0.00    4.44
   6  -5 -17    4.61    5.34
   6   5 -17    1.31    3.47
  -6   5  18   69.73   14.51
  -6   5  18   90.44   16.17
   6  -5 -18   91.26   16.84
   6   5 -18   70.53   14.42
  -6   5  19   14.61    7.92
  -6   5  19    2.01    4.88
   6  -5 -19   21.64    8.37
   6   5 -19   14.78    7.63
  -6  -5  19   42.60   10.92
  -6   5  20   18.73    7.15
   6   5 -20   14.79    6.76
  -6  -5  20    0.29    4.50
  -6   5  21   -0.00    4.40
   6   5 -21   -0.00    3.76
  -6  -5  21   -0.00    4.08
  -6   5  22    0.00    4.19
   6   5 -22   -0.00    4.35
  -6  -5  22    0.00    5.36
  -6   5  23   33.42   10.43
   6   5 -23   24.40    8.86
  -6  -5  23   24.63    9.71
  -6   5  24   13.85    7.46
   6   5 -24    8.38    6.53
  -6  -5  24   24.77    9.31
  -6   5  25   13.91    7.94
   6   5 -25    5.97    6.31
  -6  -5  25    1.88    6.10
  -6   5  26   -0.00    4.46
   6   5 -26   -0.00    4.30
  -6  -5  26    5.13    6.27
  -6   5  27   -0.00    4.27
   6   5 -27   -0.00    5.14
  -6  -5  27   -0.00    5.82
  -6   5  28    6.44    6.22
   6   5 -28    5.25    5.73
  -6  -5  28    2.32    7.14
  -6   5  29   12.55    7.46
   6   5 -29    5.18    6.31
  -6  -5  29   14.00    8.21
  -6   5  30    5.56    6.20
   6   5 -30   11.10    7.15
  -6  -5  30    4.34    7.85
  -6   5  31   -0.00    4.42
   6   5 -31   -0.00    6.51
  -6  -5  31    1.74    5.12
  -6   5  32    2.12    5.95
   6   5 -32   -0.00    4.19
  -6  -5  32    2.19    6.27
  -6   5  33    6.39    5.96
  -6  -5  33   10.65    7.77
  -6   5  34    7.54    6.97
  -6  -5  34    9.04    7.63
  -6   5  35    8.65    7.40
  -6  -5  35    8.03    7.43
  -6   5  36    6.50    7.45
  -6  -5  36    0.00    5.39
  -6   5  37    1.80    6.96
  -6   5  38    6.94    7.81
  -6   6   1  144.07   20.42
  -6   6   1  147.60   19.95
   6  -6  -1  134.41   19.31
   6   6  -1  126.42   15.37
   6   6  -1  130.71   15.55
  -6  -6   1  147.16   15.86
  -6  -6   1  124.86   12.68
  -6  -6   1  120.40   12.65
  -6   6   2   26.17    8.13
  -6   6   2   43.92    9.47
   6  -6  -2   31.28    8.74
   6  -6  -2   24.24    8.16
   6   6  -2   28.10    5.66
   6   6  -2   27.88    5.76
  -6  -6   2   33.55    6.10
  -6  -6   2   21.65    4.02
  -6  -6   2   28.18    4.25
  -6   6   3    3.82    4.49
  -6   6   3    2.29    4.02
   6  -6  -3    6.41    3.98
   6  -6  -3    6.06    4.88
   6   6  -3    6.80    3.45
   6   6  -3    2.34    2.77
  -6  -6   3    7.06    3.11
  -6   6   4   21.45    7.21
  -6   6   4   22.90    7.57
  -6   6   4   24.44    7.57
   6  -6  -4   15.54    5.85
   6  -6  -4   19.31    7.72
   6   6  -4   19.81    5.23
   6   6  -4   10.86    4.43
  -6  -6   4   18.64    5.16
  -6   6   5  109.55   18.46
  -6   6   5  144.78   19.73
   6  -6  -5  114.72   18.44
   6  -6  -5   99.63   18.02
   6   6  -5  126.66   16.14
   6   6  -5  125.07   15.95
  -6  -6   5  122.27   16.33
  -6   6   6   91.92   15.26
  -6   6   6   49.31   12.30
   6  -6  -6   85.06   14.61
   6  -6  -6   77.27   14.75
   6   6  -6   89.72   12.57
   6   6  -6   76.26   11.79
  -6  -6   6   99.73   13.33
  -6   6   7   55.67   11.84
  -6   6   7   66.42   12.52
   6  -6  -7   48.99   11.28
   6  -6  -7   66.80   12.76
   6   6  -7   66.72   10.70
   6   6  -7   45.97    9.27
  -6  -6   7   63.94   10.79
  -6   6   8   24.75    8.28
  -6   6   8   16.56    6.84
   6  -6  -8   10.16    5.57
   6  -6  -8   18.85    7.39
   6   6  -8   18.88    5.77
  -6  -6   8   13.34    5.61
  -6   6   9  109.12   17.12
   6  -6  -9  120.95   17.94
   6   6  -9   67.50   13.10
  -6  -6   9  102.25   15.25
  -6   6  10   76.41   14.28
   6  -6 -10   69.76   13.97
   6   6 -10   65.16   11.79
  -6  -6  10   79.89   13.36
  -6   6  11   70.33   13.56
   6  -6 -11   57.37   13.10
   6   6 -11   82.57   12.56
  -6  -6  11   49.90   11.60
  -6   6  12   51.09   12.08
   6  -6 -12   51.90   12.32
  -6  -6  12   75.46   12.74
  -6   6  13   -0.00    3.88
   6  -6 -13    0.42    3.93
   6   6 -13   -0.00    3.37
  -6  -6  13    0.73    4.75
  -6   6  14    2.21    4.56
   6  -6 -14   -0.00    3.52
   6   6 -14   -0.00    3.18
  -6  -6  14   -0.00    4.43
  -6   6  15   64.84   12.94
  -6   6  15   46.04   11.63
   6  -6 -15   53.12   12.68
   6   6 -15   51.48   11.27
  -6  -6  15   57.16   12.44
  -6   6  16   15.34    7.26
  -6   6  16    0.00    4.41
   6  -6 -16    8.87    6.49
   6   6 -16    5.89    5.41
  -6   6  17   11.82    7.08
   6  -6 -17   27.01    9.41
   6   6 -17   25.63    8.66
  -6   6  18   48.61   11.87
   6   6 -18   34.46    9.97
  -6  -6  18   47.31   12.28
  -6   6  19   21.34    8.57
   6   6 -19   11.51    6.76
  -6  -6  19   21.61    8.02
  -6   6  20   -0.00    5.50
   6   6 -20    3.21    5.17
  -6  -6  20    8.17    6.62
  -6   6  21   31.49    9.57
   6   6 -21   23.69    8.33
  -6  -6  21    7.79    6.41
  -6   6  22    0.82    4.26
   6   6 -22    6.40    6.37
  -6  -6  22    1.50    6.67
  -6   6  23   11.32    7.19
   6   6 -23    5.14    5.32
  -6  -6  23   15.28    7.41
  -6   6  24   -0.00    5.11
   6   6 -24   -0.00    5.81
  -6  -6  24    5.51    6.50
  -6   6  25   36.62   10.09
   6   6 -25   21.29    7.98
  -6  -6  25    1.93    6.14
  -6   6  26   26.28    9.10
   6   6 -26   10.40    6.76
  -6  -6  26   12.78    7.97
  -6   6  27    6.90    5.79
   6   6 -27    2.38    6.22
  -6  -6  27    6.42    7.07
  -6   6  28    0.00    5.12
   6   6 -28   -0.00    4.83
  -6  -6  28    0.00    6.57
  -6   6  29   -0.00    4.39
   6   6 -29   -0.00    5.19
  -6  -6  29   -0.00    6.31
  -6   6  30    0.00    5.89
   6   6 -30    4.29    5.63
  -6  -6  30   -0.00    5.30
  -6   6  31    7.91    6.86
   6   6 -31    7.14    6.73
  -6  -6  31   11.53    7.03
  -6   6  32    8.93    7.02
   6   6 -32    2.47    4.41
  -6  -6  32   15.14    8.42
  -6   6  33    4.47    6.05
   6   6 -33    2.97    5.54
  -6  -6  33    0.00    6.61
  -6   6  34    0.00    5.97
  -6  -6  34    1.42    7.09
  -6   6  35    0.40    4.14
  -6  -6  35   -0.00    8.40
  -6   6  36   -0.00    6.68
  -6  -6  36   -0.00    6.57
  -6   6  37    4.41    6.68
  -6   7   1   14.68    6.18
  -6   7   1   -0.00    4.21
   6   7  -1   12.51    3.48
   6   7  -1   17.56    3.94
  -6  -7   1   14.14    3.90
  -6   7   2   15.96    7.08
  -6   7   2   26.49    7.99
   6   7  -2   10.56    3.75
   6   7  -2   10.58    3.73
  -6  -7   2   15.51    4.49
  -6   7   3  208.76   28.38
  -6   7   3  227.58   28.49
   6   7  -3  182.16   23.19
   6   7  -3  211.56   23.88
  -6  -7   3  242.62   24.81
  -6   7   4   65.74   13.45
  -6   7   4   68.29   13.34
   6  -7  -4   46.61   12.16
   6   7  -4   76.46   10.59
   6   7  -4   64.16   10.20
  -6  -7   4   79.98   11.26
  -6   7   5   21.00    7.79
  -6   7   5   18.31    7.30
   6  -7  -5   25.78    8.69
   6   7  -5   21.10    5.41
  -6  -7   5   24.33    6.18
  -6   7   6   22.72    7.94
   6  -7  -6   10.01    6.07
   6   7  -6   14.02    4.84
  -6  -7   6   25.27    6.30
  -6   7   7    9.89    6.10
   6  -7  -7   17.90    6.91
   6   7  -7   21.45    5.61
  -6  -7   7   23.10    6.58
  -6   7   8   35.51    9.46
   6  -7  -8   35.43   10.28
   6   7  -8   45.73    8.35
  -6  -7   8   29.04    7.93
  -6   7   9  135.13   20.24
   6  -7  -9  103.97   19.12
   6   7  -9  119.43   16.85
  -6  -7   9  140.47   18.75
  -6   7  10   -0.00    3.72
   6  -7 -10    0.75    3.30
   6   7 -10    0.00    3.38
   6   7 -10   -0.00    2.54
  -6  -7  10    3.63    4.19
  -6   7  11    0.02    4.39
   6  -7 -11   -0.00    3.32
   6   7 -11    0.51    2.64
   6   7 -11    5.02    4.16
  -6  -7  11   -0.00    4.09
  -6   7  12   14.29    6.79
  -6   7  12    6.78    5.51
   6  -7 -12   25.63    8.76
   6   7 -12    8.49    4.95
  -6  -7  12    8.97    5.80
  -6   7  13  152.34   21.05
  -6   7  13  118.99   19.73
   6  -7 -13  101.91   19.20
   6   7 -13  129.03   18.14
  -6  -7  13   99.32   17.87
  -6   7  14    3.35    4.39
  -6   7  14    2.88    4.80
   6  -7 -14   13.37    6.55
   6   7 -14    5.78    4.67
  -6  -7  14    7.92    5.34
  -6   7  15   -0.00    4.05
   6   7 -15   -0.00    3.64
  -6  -7  15    0.00    4.58
  -6   7  16    4.95    5.45
   6   7 -16    5.76    5.11
  -6   7  17    5.66    5.28
   6   7 -17   -0.00    5.14
  -6   7  18    0.00    5.28
   6   7 -18    4.18    4.39
  -6  -7  18   -0.00    5.36
  -6   7  19   61.45   12.99
   6   7 -19   43.12   11.29
  -6  -7  19   72.34   14.61
  -6   7  20   12.82    6.45
   6   7 -20    6.73    5.18
  -6  -7  20    4.47    6.21
  -6   7  21    2.64    5.25
   6   7 -21    0.00    3.93
  -6  -7  21    0.27    4.49
  -6   7  22    2.53    4.56
   6   7 -22   -0.00    5.23
  -6  -7  22   -0.00    5.78
  -6   7  23   21.80    8.28
   6   7 -23    8.64    6.71
  -6  -7  23    9.72    7.24
  -6   7  24    1.36    5.15
   6   7 -24    3.57    5.67
  -6  -7  24    5.30    6.10
  -6   7  25   11.21    7.35
   6   7 -25    7.18    7.05
  -6  -7  25   18.23    8.34
  -6   7  26   -0.00    5.61
   6   7 -26   -0.00    3.66
  -6  -7  26   -0.00    6.73
  -6   7  27   -0.00    4.72
   6   7 -27   -0.00    4.34
  -6  -7  27    0.28    4.41
  -6   7  28    6.65    6.83
   6   7 -28    1.90    5.38
  -6  -7  28   -0.00    7.28
  -6   7  29   19.97    8.61
   6   7 -29    1.48    6.34
  -6  -7  29   12.69    8.24
  -6   7  30    2.30    5.81
   6   7 -30   -0.00    5.13
  -6  -7  30   -0.00    6.80
  -6   7  31    7.18    5.54
   6   7 -31   -0.00    4.99
  -6  -7  31   -0.00    5.90
  -6   7  32   -0.00    6.62
   6   7 -32    0.00    6.13
  -6  -7  32    2.13    6.34
  -6   7  33    5.72    5.78
   6   7 -33    4.70    6.95
  -6  -7  33    1.75    6.18
  -6   7  34    0.73    4.80
   6   7 -34    3.51    6.00
  -6  -7  34    1.19    6.16
  -6   7  35    8.49    7.11
  -6  -7  35    4.93    7.27
  -6   7  36    9.53    6.93
  -6   7  37   -0.00    3.70
  -6   8   1  113.56   19.10
  -6   8   1  108.58   18.77
   6   8  -1  116.32   13.71
  -6  -8   1  112.92   13.98
  -6   8   2    6.90    4.86
  -6   8   2    3.08    4.81
   6   8  -2    7.67    3.01
  -6  -8   2    5.89    3.13
  -6   8   3   -0.00    4.35
  -6   8   3   -0.00    3.79
   6   8  -3    0.91    2.40
  -6  -8   3    3.73    2.88
  -6  -8   3   -0.00    0.68
  -6  -8   3    0.74    0.72
  -6   8   4    0.00    4.08
  -6   8   4   -0.00    4.72
   6   8  -4    0.00    2.78
  -6  -8   4    0.00    2.81
  -6   8   5  198.79   27.23
  -6   8   5  197.62   27.04
   6   8  -5  200.07   22.59
  -6  -8   5  174.57   23.03
  -6   8   6    4.17    5.42
  -6   8   6    7.59    5.19
   6  -8  -6    9.83    6.28
   6   8  -6    2.77    3.52
   6   8  -6    5.88    3.96
  -6  -8   6    2.67    3.56
  -6   8   7   61.97   14.01
   6  -8  -7   84.80   16.27
   6   8  -7  103.66   13.09
   6   8  -7   68.93   12.09
  -6  -8   7   84.69   13.59
  -6   8   8    1.23    4.27
  -6   8   8    1.76    5.33
   6  -8  -8   -0.00    3.99
   6   8  -8    0.00    3.46
   6   8  -8    2.29    3.39
  -6  -8   8    4.12    4.37
  -6   8   9  107.54   18.97
  -6   8   9  138.31   20.50
   6  -8  -9  136.32   19.93
   6  -8  -9   92.08   18.45
   6   8  -9  136.06   16.91
   6   8  -9   99.68   16.09
  -6  -8   9  124.50   18.10
  -6   8  10   30.16    9.51
  -6   8  10   35.98   10.10
   6  -8 -10   41.86   10.28
   6  -8 -10   34.75   10.12
   6   8 -10   44.41    8.86
   6   8 -10   30.38    7.89
  -6  -8  10   39.68    9.57
  -6   8  11   63.77   13.82
   6  -8 -11   79.75   14.83
   6   8 -11   69.97   12.82
  -6  -8  11   72.95   13.51
  -6   8  12   26.74    8.71
   6   8 -12   14.83    6.09
  -6  -8  12   13.84    7.03
  -6   8  13    0.78    3.66
   6   8 -13    1.80    4.06
  -6  -8  13    1.88    4.27
  -6   8  14    6.59    5.42
   6   8 -14    2.30    5.49
  -6  -8  14    0.69    4.34
  -6   8  15   83.48   15.98
   6   8 -15   77.96   14.18
  -6   8  16   -0.00    4.04
   6   8 -16    4.25    3.85
  -6   8  17   48.57   11.17
   6   8 -17   12.39    6.61
  -6  -8  17   17.87    8.33
  -6   8  18    4.21    5.09
   6   8 -18   -0.00    4.27
  -6  -8  18    1.11    5.12
  -6   8  19   10.74    6.41
   6   8 -19   14.50    6.32
  -6  -8  19   12.58    7.30
  -6   8  20    2.33    5.24
   6   8 -20    2.92    4.74
  -6  -8  20    0.00    5.47
  -6   8  21   10.02    7.40
   6   8 -21    7.99    5.76
  -6  -8  21   11.48    7.37
  -6   8  22    4.31    5.03
   6   8 -22    0.00    4.49
  -6  -8  22    3.75    6.46
  -6   8  23   12.93    7.13
   6   8 -23    1.44    6.32
  -6  -8  23   11.25    7.97
  -6   8  24   -0.00    5.26
   6   8 -24    4.71    5.07
  -6  -8  24    0.00    4.78
  -6   8  25   29.06    9.15
   6   8 -25   15.78    8.08
  -6  -8  25   14.26    8.91
  -6   8  26    6.02    6.47
   6   8 -26    2.41    4.69
  -6  -8  26   12.01    6.89
  -6   8  27   25.96    9.18
   6   8 -27   16.79    8.51
  -6  -8  27    3.92    7.30
  -6   8  28   -0.00    5.52
   6   8 -28    4.67    6.57
  -6  -8  28   -0.00    6.29
  -6   8  29    2.91    6.05
   6   8 -29   -0.00    4.53
  -6  -8  29    2.92    6.92
  -6   8  30    3.84    5.32
   6   8 -30    0.48    4.39
  -6  -8  30    0.00    6.37
  -6   8  31    7.34    6.73
   6   8 -31    0.44    5.89
  -6  -8  31   13.51    8.51
  -6   8  32   -0.00    4.80
   6   8 -32    4.19    5.74
  -6  -8  32   -0.00    5.53
  -6   8  33    2.74    6.05
   6   8 -33   -0.00    5.00
  -6  -8  33   -0.00    7.26
  -6   8  34    0.00    5.45
   6   8 -34    5.94    6.15
  -6  -8  34   -0.00    5.14
  -6   8  35    0.30    5.21
  -6   8  36   -0.00    5.52
  -6   8  37    7.78    6.85
  -6   9   1    5.37    5.31
   6  -9  -1    9.96    5.48
  -6   9   2    9.49    6.35
   6  -9  -2    8.31    5.83
   6   9  -2    0.59    2.40
  -6   9   3  137.84   21.40
   6  -9  -3  132.81   20.82
   6   9  -3  137.28   16.93
  -6  -9   3  123.48   16.71
  -6   9   4   11.71    6.80
   6  -9  -4   21.21    7.33
   6   9  -4    4.46    3.89
  -6  -9   4   11.16    4.78
   6  -9  -5    2.83    4.05
   6   9  -5    2.85    3.19
  -6  -9   5    4.16    3.61
   6  -9  -6    7.24    6.11
   6   9  -6    9.63    4.55
  -6  -9   6    9.18    4.84
  -6   9   7    1.95    5.18
   6  -9  -7   12.26    6.69
   6   9  -7    5.72    4.30
  -6  -9   7    6.45    4.86
  -6   9   8   -0.00    4.41
   6  -9  -8   -0.00    4.29
   6   9  -8   -0.00    2.81
   6   9  -8    0.38    3.36
  -6  -9   8    1.82    3.55
  -6   9   9   68.41   14.29
   6  -9  -9   71.74   14.10
   6   9  -9   70.24   11.69
   6   9  -9   64.32   11.98
  -6  -9   9   75.70   13.30
  -6   9  10    7.93    5.55
   6  -9 -10    0.15    4.36
   6   9 -10    5.52    3.74
   6   9 -10   10.61    5.07
  -6  -9  10    3.07    4.60
  -6   9  11   -0.00    4.52
   6  -9 -11    2.39    4.45
   6   9 -11   -0.00    4.04
  -6  -9  11   -0.00    4.20
  -6   9  12   -0.00    4.37
   6  -9 -12    0.00    3.60
   6   9 -12    0.34    3.72
  -6  -9  12    1.00    4.54
  -6   9  13   83.24   15.38
   6  -9 -13   72.36   14.43
   6   9 -13   64.36   12.86
  -6  -9  13   57.46   13.32
  -6   9  14    3.32    4.97
   6   9 -14    1.97    4.95
  -6   9  15   22.84    8.54
   6   9 -15    8.98    5.91
  -6   9  16   11.26    6.60
   6   9 -16    0.00    3.84
  -6   9  17   -0.00    3.91
   6   9 -17    9.44    5.90
  -6  -9  17    7.68    7.03
  -6   9  18    6.88    5.56
   6   9 -18   11.15    6.48
  -6  -9  18    0.94    5.28
  -6   9  19   27.55    9.27
   6   9 -19   20.43    7.58
  -6  -9  19   37.43   11.03
  -6   9  20   -0.00    4.25
   6   9 -20    5.43    5.41
  -6  -9  20    5.76    6.71
  -6   9  21   -0.00    4.16
   6   9 -21   -0.00    4.72
  -6  -9  21    3.60    6.44
  -6   9  22    0.16    3.60
   6   9 -22    3.95    5.65
  -6  -9  22   -0.00    4.56
  -6   9  23   18.40    7.92
   6   9 -23   27.44    8.95
  -6  -9  23   15.37    9.91
  -6   9  24   -0.00    5.37
   6   9 -24    0.00    4.32
  -6  -9  24    0.00    6.01
  -6   9  25   17.36    8.14
   6   9 -25    6.78    5.48
  -6  -9  25    9.26    7.85
  -6   9  26   -0.00    4.35
   6   9 -26    5.19    4.99
  -6  -9  26    0.00    5.14
  -6   9  27    5.25    5.94
   6   9 -27    3.23    5.96
  -6  -9  27    1.81    6.55
  -6   9  28   -0.00    5.94
   6   9 -28    3.13    5.12
  -6  -9  28    0.59    6.35
  -6   9  29   16.84    8.54
   6   9 -29    4.47    5.60
  -6  -9  29    4.19    8.36
  -6   9  30   -0.00    5.26
   6   9 -30    1.31    5.49
  -6  -9  30    0.00    6.68
  -6   9  31   11.97    6.53
   6   9 -31    0.00    5.68
  -6  -9  31   -0.00    5.13
  -6   9  32   -0.00    4.48
   6   9 -32    2.71    5.73
  -6  -9  32    7.24    8.43
  -6   9  33   10.85    8.10
   6   9 -33    4.26    6.21
  -6  -9  33   -0.00    5.48
  -6   9  34   -0.00    5.29
   6   9 -34   -0.00    6.08
  -6  -9  34    1.08    6.36
  -6   9  35   -0.00    6.56
   6   9 -35   -0.00    5.77
  -6   9  36    0.00    4.62
  -6  10   1   21.36    8.99
   6 -10  -1   32.19    9.66
   6  10  -1   27.13    5.83
  -6  10   2    4.84    5.53
   6 -10  -2   10.59    5.77
   6  10  -2   15.37    4.42
  -6  10   3   -0.00    4.16
   6 -10  -3    0.08    3.80
   6  10  -3    0.00    2.31
  -6  10   4   -0.00    4.57
   6 -10  -4    0.00    4.77
   6  10  -4    3.69    3.51
  -6  10   5   32.96   10.45
   6 -10  -5   44.54   10.80
   6  10  -5   41.16    8.11
  -6  10   6    0.00    3.75
   6 -10  -6    9.05    5.66
   6  10  -6    2.12    3.82
  -6  10   7    7.41    6.47
   6 -10  -7   23.01    8.60
   6  10  -7   19.27    5.74
  -6  10   8    1.76    4.03
   6 -10  -8    5.68    6.12
   6  10  -8   -0.00    2.79
  -6 -10   8    0.46    3.75
  -6  10   9   -0.00    5.19
  -6  10   9   -0.00    3.23
   6 -10  -9   -0.00    4.02
   6  10  -9    1.68    3.80
  -6 -10   9    0.00    3.87
  -6  10  10    4.66    5.31
   6 -10 -10    4.34    4.80
   6  10 -10   -0.00    3.89
  -6 -10  10   -0.00    4.12
  -6  10  11   71.62   15.63
   6 -10 -11  115.70   18.21
   6  10 -11   94.61   14.76
  -6 -10  11   72.56   14.70
  -6  10  12   -0.00    4.42
   6 -10 -12   -0.00    3.74
   6  10 -12   -0.00    4.62
  -6 -10  12    0.40    4.22
  -6  10  13    2.57    5.39
   6 -10 -13    7.49    5.88
   6  10 -13   20.52    6.80
  -6 -10  13    2.21    5.68
  -6  10  14    7.03    5.23
   6 -10 -14   -0.00    3.34
   6  10 -14    8.49    4.81
  -6  10  15   38.24   10.88
   6 -10 -15   43.10   11.07
   6  10 -15   24.61    8.39
  -6  10  16   -0.00    4.25
   6  10 -16   -0.00    3.00
  -6 -10  16   -0.00    5.40
  -6  10  17   16.90    7.75
   6  10 -17    2.42    4.84
  -6 -10  17   27.81    8.97
  -6  10  18    7.12    5.76
   6  10 -18    1.77    4.71
  -6 -10  18    1.53    5.49
  -6  10  19    3.93    4.86
   6  10 -19    3.22    4.93
  -6 -10  19    8.59    6.79
  -6  10  20    1.64    5.16
   6  10 -20   -0.00    4.39
  -6 -10  20    7.18    6.57
  -6  10  21   51.26   12.48
   6  10 -21   23.28    8.44
  -6 -10  21   15.50    8.27
  -6  10  22    0.00    5.41
   6  10 -22   -0.00    5.77
  -6 -10  22    5.34    6.78
  -6  10  23    4.84    5.50
   6  10 -23    0.30    3.92
  -6 -10  23    4.25    5.74
  -6  10  24   -0.00    4.26
   6  10 -24   -0.00    5.11
  -6 -10  24   -0.00    5.12
  -6  10  25    5.08    6.27
   6  10 -25    5.08    5.87
  -6 -10  25    3.19    5.96
  -6  10  26    5.45    5.56
   6  10 -26    1.26    4.76
  -6 -10  26    0.00    4.91
  -6  10  27   15.04    7.56
   6  10 -27    3.06    5.18
  -6 -10  27    4.44    6.71
  -6  10  28    0.00    4.32
   6  10 -28   -0.00    5.64
  -6 -10  28   -0.00    5.33
  -6  10  29    6.82    6.99
   6  10 -29    1.97    5.04
  -6 -10  29    4.97    8.73
  -6  10  30   -0.00    3.87
   6  10 -30    0.00    5.43
  -6 -10  30   -0.00    6.51
  -6  10  31    0.00    5.87
   6  10 -31    4.66    7.00
  -6 -10  31    0.32    5.90
  -6  10  32   -0.00    6.08
   6  10 -32   -0.00    6.31
  -6 -10  32   -0.00    7.99
  -6  10  33   -0.00    4.53
   6  10 -33   -0.00    5.36
  -6 -10  33    3.14    6.51
  -6  10  34   -0.00    4.60
   6  10 -34    1.57    4.84
  -6  10  35    8.79    6.88
   6  10 -35    1.91    5.39
  -6  11   1    4.81    6.08
   6 -11  -1    1.98    4.84
   6  11  -1    2.65    2.65
  -6  11   2   -0.00    4.15
   6 -11  -2    2.82    5.17
   6  11  -2   -0.00    2.22
  -6  11   3   37.81   10.60
   6 -11  -3    9.19    6.54
   6  11  -3   26.74    6.05
  -6  11   4    0.26    3.77
   6 -11  -4   -0.00    6.18
   6  11  -4    0.38    2.96
  -6  11   5    2.11    4.33
   6 -11  -5    0.00    5.13
   6  11  -5    4.91    3.79
  -6  11   6    0.00    3.96
   6 -11  -6   -0.00    4.61
   6  11  -6    2.00    3.54
  -6  11   7    2.06    4.65
   6 -11  -7   14.91    7.00
   6  11  -7    7.60    4.11
  -6  11   8    2.85    3.92
   6 -11  -8   19.00    7.94
   6  11  -8   11.10    5.03
  -6  11   9   18.45    7.98
   6 -11  -9   35.46    9.94
   6  11  -9   28.11    7.60
  -6  11  10    1.26    4.98
   6 -11 -10    6.71    5.18
   6  11 -10    0.46    4.01
  -6  11  11   -0.00    3.70
   6 -11 -11    1.35    3.94
   6  11 -11    0.57    3.65
  -6  11  12    5.80    5.12
   6 -11 -12    1.43    4.29
   6  11 -12    0.79    4.27
  -6  11  13   12.71    6.94
   6 -11 -13   30.57    9.60
   6  11 -13   21.87    7.80
  -6  11  14    0.00    5.47
   6 -11 -14    1.60    4.29
   6  11 -14   -0.00    3.47
  -6  11  15    8.58    6.00
   6 -11 -15   29.53    9.59
   6  11 -15    3.20    4.70
  -6 -11  15    7.17    6.29
  -6  11  16    0.00    5.15
   6 -11 -16   -0.00    4.93
   6  11 -16    0.60    4.53
  -6 -11  16   -0.00    4.35
  -6  11  17   12.08    7.56
   6 -11 -17   25.43    8.97
   6  11 -17   11.63    6.18
  -6 -11  17    7.97    7.41
  -6  11  18    2.78    5.36
   6 -11 -18    1.48    4.53
   6  11 -18   -0.00    3.56
  -6 -11  18    1.39    4.51
  -6  11  19   18.72    8.17
   6  11 -19   15.64    6.67
  -6 -11  19    1.77    5.74
  -6  11  20    1.87    4.92
   6  11 -20   -0.00    4.57
  -6 -11  20    1.25    5.29
  -6  11  21   -0.00    4.96
   6  11 -21   -0.00    5.74
  -6 -11  21   -0.00    4.63
  -6  11  22   -0.00    4.59
   6  11 -22    0.00    4.37
  -6 -11  22    3.93    5.99
  -6  11  23   26.33    8.89
   6  11 -23    5.75    6.16
  -6 -11  23    9.83    6.89
  -6  11  24    0.00    4.60
   6  11 -24    3.65    5.33
  -6 -11  24    2.14    5.35
  -6  11  25    4.55    4.81
   6  11 -25    2.18    4.97
  -6 -11  25    0.00    6.82
  -6  11  26   -0.00    4.70
   6  11 -26   -0.00    4.95
  -6 -11  26    3.74    5.84
  -6  11  27    0.00    5.06
   6  11 -27    1.41    4.76
  -6 -11  27    1.25    4.89
  -6  11  28   -0.00    5.91
   6  11 -28   -0.00    5.64
  -6 -11  28    0.78    6.80
  -6  11  29    6.19    6.22
   6  11 -29    5.41    6.73
  -6 -11  29    3.31    7.65
  -6  11  30    4.09    5.32
   6  11 -30   -0.00    5.51
  -6 -11  30   12.59    8.35
  -6  11  31   -0.00    5.44
   6  11 -31    2.88    5.90
  -6 -11  31    2.79    8.08
  -6  11  32   -0.00    5.57
   6  11 -32   -0.00    5.71
  -6 -11  32   -0.00    6.79
  -6  12   1   27.01    9.75
   6 -12  -1   28.71    9.00
   6  12  -1   39.44    7.34
  -6  12   2    3.46    6.19
   6 -12  -2   -0.00    3.68
   6  12  -2    1.50    3.04
  -6  12   3    3.46    4.91
   6 -12  -3    1.47    4.40
   6  12  -3   -0.00    2.95
  -6  12   4    1.68    4.51
   6 -12  -4    4.68    5.02
   6  12  -4    2.35    2.92
  -6  12   5   18.36    8.57
   6 -12  -5   19.17    8.28
   6  12  -5   32.94    7.32
  -6  12   6    2.58    4.03
   6 -12  -6   -0.00    5.14
   6  12  -6    1.72    4.08
  -6  12   7    4.69    5.34
   6 -12  -7    4.27    5.79
   6  12  -7    6.45    4.56
  -6  12   8    0.00    4.04
   6 -12  -8    3.22    5.39
   6  12  -8    0.00    3.73
  -6  12   9    3.04    4.85
   6 -12  -9    8.45    5.81
   6  12  -9    5.54    5.13
  -6  12  10   -0.00    4.33
   6 -12 -10    0.50    3.60
   6  12 -10   -0.00    2.85
  -6  12  11   19.01    8.12
   6 -12 -11   38.14   10.85
   6  12 -11   20.02    7.78
   6 -12 -12    9.58    5.93
   6  12 -12   -0.00    3.53
  -6  12  13   -0.00    5.29
   6 -12 -13   -0.00    5.08
   6  12 -13    2.25    4.32
  -6  12  14   -0.00    4.47
   6 -12 -14    0.00    3.78
   6  12 -14    0.26    4.36
  -6  12  15   12.79    7.22
   6 -12 -15   19.07    8.11
   6  12 -15   15.36    7.11
  -6  12  16   -0.00    5.06
   6 -12 -16    2.97    5.40
   6  12 -16    5.34    4.90
  -6  12  17   10.88    7.25
   6 -12 -17    9.68    6.48
   6  12 -17    4.14    6.33
  -6  12  18    5.13    5.89
   6 -12 -18    3.77    5.46
   6  12 -18    0.00    4.37
  -6  12  19   -0.00    4.39
   6 -12 -19    0.46    3.67
   6  12 -19   -0.00    4.83
  -6  12  20   -0.00    5.11
   6 -12 -20   -0.00    3.16
   6  12 -20    3.05    4.62
  -6 -12  20    6.85    7.04
  -6  12  21   14.10    7.61
   6 -12 -21   35.91   10.05
   6  12 -21    7.54    6.47
  -6 -12  21   10.53    7.03
  -6  12  22    1.41    4.64
   6  12 -22    0.16    4.15
  -6 -12  22    1.81    5.63
  -6  12  23    1.05    5.07
   6  12 -23    0.20    4.80
  -6 -12  23    6.12    6.42
  -6  12  24    4.73    5.26
   6  12 -24   -0.00    5.10
  -6 -12  24    3.36    6.72
  -6  12  25   16.12    8.10
   6  12 -25    2.63    5.74
  -6 -12  25    0.00    6.14
  -6  12  26    0.00    5.34
   6  12 -26    3.28    6.02
  -6 -12  26   -0.00    6.33
  -6  12  27    1.25    5.23
   6  12 -27    9.86    6.96
  -6 -12  27   14.34    8.75
  -6  12  28    0.32    4.90
   6  12 -28    5.13    5.71
  -6 -12  28   -0.00    7.35
   6  12 -29    7.07    6.15
  -6 -12  29   -0.00    5.24
  -6 -12  30    7.78    8.44
  -6 -12  31    8.63    8.06
  -6  13   1    0.24    4.81
   6 -13  -1    5.25    5.78
   6  13  -1    9.90    3.78
  -6  13   2    0.00    5.82
   6 -13  -2    2.87    4.38
   6  13  -2    0.00    3.40
  -6  13   3   29.31    9.90
   6 -13  -3   31.12    9.89
   6  13  -3   31.68    7.06
  -6  13   4    2.32    5.46
   6 -13  -4    9.24    5.78
   6  13  -4   15.36    5.50
  -6  13   5    6.55    6.09
   6 -13  -5    1.40    4.71
   6  13  -5    5.57    4.53
  -6  13   6    0.00    5.72
   6 -13  -6   -0.00    4.55
   6  13  -6    0.32    2.96
  -6  13   7    6.37    6.28
   6 -13  -7   16.71    7.92
   6  13  -7    5.69    4.51
  -6  13   8    1.37    4.96
   6 -13  -8    2.53    5.61
   6  13  -8    3.94    4.24
  -6  13   9    5.72    5.10
   6 -13  -9   32.06    9.97
   6  13  -9   27.55    7.92
  -6  13  10    0.77    4.16
   6 -13 -10   11.99    6.15
   6  13 -10    0.62    4.40
  -6  13  11    4.15    4.11
   6 -13 -11   -0.00    3.68
   6  13 -11   -0.00    4.77
  -6  13  12    0.00    4.98
   6 -13 -12    0.00    5.10
   6  13 -12    6.60    5.02
  -6  13  13    6.72    5.74
   6 -13 -13   11.39    7.03
   6  13 -13    0.84    4.44
   6 -13 -14    1.77    5.52
   6  13 -14    4.92    5.64
  -6  13  15    3.24    5.20
   6 -13 -15   15.61    7.70
   6  13 -15    3.79    4.90
  -6  13  16    4.44    5.75
   6 -13 -16   -0.00    5.09
   6  13 -16   -0.00    4.58
  -6  13  17    2.98    5.40
   6 -13 -17    0.95    4.14
   6  13 -17    0.00    4.61
  -6  13  18    0.91    4.64
   6 -13 -18    7.43    6.07
   6  13 -18    3.89    4.30
  -6  13  19    6.10    5.77
   6 -13 -19   14.08    7.19
   6  13 -19    9.78    6.30
  -6  13  20    0.00    5.14
   6 -13 -20    4.14    5.33
   6  13 -20    3.61    4.81
  -6  13  21    0.00    5.21
   6 -13 -21    0.88    4.88
   6  13 -21   -0.00    4.85
  -6  13  22   -0.00    5.87
   6 -13 -22    0.00    4.47
   6  13 -22    5.99    5.60
  -6  13  23    5.20    5.89
   6 -13 -23    0.28    4.03
   6  13 -23    5.78    5.80
  -6  13  24   -0.00    4.76
   6  13 -24   -0.00    5.24
   6  13 -25    0.98    4.74
   6  13 -26    1.99    5.68
  -6 -13  28    2.70    6.77
  -6 -13  29   14.15    9.99
  -6 -13  30    3.47    5.83
  -6  14   1    9.31    7.47
   6 -14  -1   17.77    7.56
   6  14  -1   10.41    4.52
  -6  14   2    0.00    4.19
   6 -14  -2    0.00    3.25
   6  14  -2    5.05    3.68
  -6  14   3    0.72    5.11
   6 -14  -3   -0.00    3.97
   6  14  -3    0.43    3.20
  -6  14   4    6.96    6.34
   6 -14  -4    1.96    5.39
   6  14  -4    4.41    3.91
  -6  14   5    7.14    6.16
   6 -14  -5   13.76    7.05
   6  14  -5    9.78    5.06
  -6  14   6    4.61    7.30
   6 -14  -6   11.60    6.59
   6  14  -6   12.90    5.48
  -6  14   7    2.60    5.21
   6 -14  -7   11.35    6.60
   6  14  -7    9.99    5.00
  -6  14   8    0.40    3.89
   6 -14  -8   -0.00    4.37
   6  14  -8    0.49    3.97
  -6  14   9    0.04    3.36
   6 -14  -9    5.07    5.03
   6  14  -9    2.26    4.51
  -6  14  10    4.15    4.84
   6 -14 -10    0.00    4.43
   6  14 -10    0.00    3.31
  -6  14  11    3.70    4.93
   6 -14 -11    9.96    6.72
   6  14 -11    1.20    3.60
  -6  14  12   -0.00    4.34
   6 -14 -12    5.59    6.16
   6  14 -12   -0.00    4.34
  -6  14  13    1.12    4.61
   6 -14 -13    0.00    4.23
   6  14 -13    0.00    4.24
  -6  14  14   -0.00    4.65
   6 -14 -14    2.03    5.06
   6  14 -14    0.00    4.09
  -6  14  15    4.48    5.81
   6 -14 -15   -0.00    4.65
   6  14 -15    0.00    4.83
   6 -14 -16   10.15    6.52
   6  14 -16    2.90    4.26
   6 -14 -17    0.00    4.90
   6  14 -17    1.81    4.66
  -6  14  18   -0.00    4.06
   6 -14 -18   -0.00    4.98
   6  14 -18   -0.00    3.51
  -6  14  19   -0.00    4.00
   6  14 -19    5.10    5.04
   6  14 -20   -0.00    5.25
   6  14 -21   -0.00    4.34
   6  14 -22    3.57    6.36
  -6  15   1   -0.00    5.26
   6 -15  -1   -0.00    4.62
   6  15  -1    2.08    3.00
  -6  15   2    0.18    6.17
   6 -15  -2    0.28    5.19
   6  15  -2    2.09    3.16
  -6  15   3   13.16    7.09
   6 -15  -3    5.05    5.32
   6  15  -3    3.37    3.86
  -6  15   4    3.06    4.79
   6 -15  -4    1.05    4.99
   6  15  -4   -0.00    2.83
  -6  15   5    2.47    5.29
   6 -15  -5   -0.00    4.86
   6  15  -5    0.93    2.94
  -6  15   6    1.64    5.69
   6 -15  -6    1.42    3.90
   6  15  -6    0.85    3.22
  -6  15   7    3.04    4.05
   6 -15  -7    1.20    4.63
   6  15  -7    3.74    4.24
  -6  15   8    1.07    3.89
   6 -15  -8    3.28    4.86
   6  15  -8    5.49    5.26
  -6  15   9   -0.00    3.17
   6 -15  -9    3.38    4.96
   6  15  -9    8.12    5.86
  -6  15  10    2.95    4.59
   6 -15 -10    1.50    5.11
   6  15 -10   -0.00    3.67
  -6  15  11    0.33    5.00
   6 -15 -11    1.05    4.79
   6  15 -11    3.22    4.32
  -6  15  12   -0.00    3.49
   6 -15 -12    1.97    4.53
   6  15 -12    2.07    4.29
  -6  15  13   11.07    6.59
   6 -15 -13    9.50    7.28
   6  15 -13    0.00    4.66
  -6  15  14    4.70    5.57
   6  15 -14    2.74    4.23
  -6  15  15    0.00    3.61
   6  15 -15    2.21    4.13
  -6  15  16   10.22    6.49
   6  15 -16   -0.00    5.04
  -6  15  17   -0.00    4.21
   6  15 -17    1.11    4.67
  -6  16   1    0.00    5.48
   6 -16  -1    7.17    7.19
   6  16  -1    3.43    3.71
  -6  16   2    0.00    6.08
   6 -16  -2   -0.00    4.62
   6  16  -2    2.40    3.10
  -6  16   3    0.00    5.18
   6 -16  -3   -0.00    5.69
   6  16  -3   -0.00    3.16
  -6  16   4    5.47    6.14
   6 -16  -4    1.54    4.78
   6  16  -4   -0.00    3.39
  -6  16   5    3.44    5.84
   6 -16  -5    0.00    4.90
   6  16  -5   -0.00    3.38
  -6  16   6   -0.00    5.42
   6 -16  -6    6.50    6.06
   6  16  -6    0.00    3.09
  -6  16   7    0.92    4.25
   6 -16  -7   -0.00    3.41
   6  16  -7   -0.00    3.93
  -6  16   8   -0.00    5.04
   6 -16  -8    1.77    4.06
   6  16  -8   -0.00    3.70
  -6  16   9   -0.00    4.14
   6  16  -9    2.65    5.20
  -6  16  10    1.83    5.77
   6  16 -10   -0.00    4.33
  -6  16  11   -0.00    4.65
   6  16 -11    4.47    4.44
  -6  16  12    1.63    5.02
   6  16 -12    0.00    4.89
  -6  16  13   -0.00    4.58
  -6  17   1   -0.00    5.65
   6 -17  -1    1.24    4.14
   6  17  -1    0.00    3.23
  -6  17   2    0.00    3.76
   6 -17  -2    0.85    4.35
   6  17  -2    0.56    2.80
  -6  17   3    0.00    5.52
   6 -17  -3    2.65    6.24
   6  17  -3    5.20    3.95
  -6  17   4   12.30    7.17
   6  17  -4    2.84    3.34
  -6  17   5   -0.00    3.39
   6  17  -5   -0.00    3.45
   6  17  -6    0.87    3.37
  -5   0   1   -0.00    3.12
  -5   0   1    4.14    3.16
  -5   0   1    1.13    3.26
   5   0  -1    0.00    2.72
   5   0  -1    0.00    3.03
  -5   0   2   -0.00    2.90
  -5   0   2   -0.00    3.16
   5   0  -2    2.24    3.07
   5   0  -2    2.73    4.04
  -5   0   3   69.20   11.24
  -5   0   3   80.70   11.45
   5   0  -3   81.39   11.39
   5   0  -3   70.42   11.56
  -5   0   4   -0.00    3.00
  -5   0   4    0.56    3.40
   5   0  -4    0.31    2.50
   5   0  -4    1.66    3.84
  -5   0   5 2424.01  211.36
  -5   0   5 2093.85  210.01
   5   0  -5 2129.66  210.17
   5   0  -5 2112.13  210.75
  -5   0   6   -0.00    3.46
  -5   0   6   -0.00    3.70
   5   0  -6   -0.00    3.30
   5   0  -6   -0.00    3.79
  -5   0   7   54.77    9.59
  -5   0   7   35.31    8.08
   5   0  -7   63.11   10.09
  -5   0   8    0.44    3.34
  -5   0   8   -0.00    3.75
   5   0  -8    0.40    3.58
   5   0  -8    1.65    3.96
  -5   0   9  471.92   51.29
  -5   0   9  491.90   50.87
   5   0  -9  476.88   51.10
   5   0  -9  468.57   51.57
  -5   0  10   -0.00    3.73
  -5   0  10    0.17    4.05
   5   0 -10    1.56    3.41
   5   0 -10    1.20    4.54
  -5   0  11   31.55    8.16
  -5   0  11   28.84    7.76
   5   0 -11   42.51    9.36
   5   0 -11   43.72    9.28
  -5   0  12    1.57    3.00
  -5   0  12   -0.00    2.98
   5   0 -12   -0.00    4.25
   5   0 -12    1.70    3.51
  -5   0  13    6.55    5.37
  -5   0  13    8.19    4.25
   5   0 -13    3.94    4.63
   5   0 -13   11.69    5.48
  -5   0  14   -0.00    3.22
  -5   0  14    0.73    2.69
   5   0 -14    7.53    5.35
  -5   0  15   94.48   17.39
  -5   0  15  149.44   18.67
   5   0 -15  136.88   19.34
  -5   0  16   -0.00    3.62
  -5   0  16   -0.00    3.64
   5   0 -16    0.84    3.47
  -5   0  17   91.65   15.77
  -5   0  17   76.76   13.32
   5   0 -17   70.92   14.38
  -5   0  18    5.02    4.10
   5   0 -18   -0.00    4.66
  -5   0  19  113.12   18.36
   5   0 -19  143.47   20.91
   5   0 -20    2.70    4.52
  -5   0  21  156.43   25.47
   5   0 -21  226.91   28.52
  -5   0  22   -0.00    4.67
   5   0 -22    6.69    5.23
  -5   0  23    0.27    5.53
   5   0 -23   -0.00    4.93
  -5   0  24    0.76    4.34
   5   0 -24   -0.00    4.26
  -5   0  25   18.28    8.01
   5   0 -25    2.24    5.12
  -5   0  26   -0.00    4.25
   5   0 -26    0.00    3.76
  -5   0  27   44.80   11.44
   5   0 -27   -0.00    5.85
  -5   0  28    0.30    6.12
  -5   0  29   -0.00    5.66
  -5   0  30    1.34    5.78
  -5   0  31   21.93    9.28
  -5   0  32    1.77    5.75
  -5   0  33    0.00    6.36
  -5   0  34    4.54    6.71
  -5   0  35    5.13    6.94
  -5   0  36    0.00    5.99
  -5   0  37   14.05    9.32
  -5   0  38    0.79    4.66
  -5   0  39   -0.00    6.52
  -5   1   1  436.42   47.27
  -5   1   1  388.56   46.74
  -5   1   1  500.19   47.35
   5  -1  -1  426.14   47.06
   5  -1  -1  445.92   46.75
[truncated: 877,311 more chars]
