# Supplementary material for: LED-pump-X-ray-multiprobe crystallography for sub-second timescales
Source: Commun Chem. 2022 Aug 26;5:102. doi: 10.1038/s42004-022-00716-1 (PMC9814726; doi:10.1038/s42004-022-00716-1)
Supplement: Supplementary file 11 — Supplementary Data 2 [file 42004_2022_716_MOESM11_ESM.zip]

Archive with 178 entries (178 files):
- Check-cifs/260K_8s_t1_excit_checkcif.pdf
- Check-cifs/260K_8s_t10_decay_checkcif.pdf
- Check-cifs/260K_8s_t11_decay_checkcif.pdf
- Check-cifs/260K_8s_t12_decay_checkcif.pdf
- Check-cifs/260K_8s_t13_decay_checkcif.pdf
- Check-cifs/260K_8s_t14_decay_checkcif.pdf
- Check-cifs/260K_8s_t15_decay_checkcif.pdf
- Check-cifs/260K_8s_t16_decay_checkcif.pdf
- Check-cifs/260K_8s_t17_decay_checkcif.pdf
- Check-cifs/260K_8s_t2_excit_checkcif.pdf
- Check-cifs/260K_8s_t3_excit_checkcif.pdf
- Check-cifs/260K_8s_t4_excit_checkcif.pdf
- Check-cifs/260K_8s_t5_excit_checkcif.pdf
- Check-cifs/260K_8s_t6_decay_checkcif.pdf
- Check-cifs/260K_8s_t7_decay_checkcif.pdf
- Check-cifs/260K_8s_t8_decay_checkcif.pdf
- Check-cifs/260K_8s_t9_decay_checkcif.pdf
- Check-cifs/265K_4s_t1_excit_checkcif.pdf
- Check-cifs/265K_4s_t10_decay_checkcif.pdf
- Check-cifs/265K_4s_t11_decay_checkcif.pdf
- Check-cifs/265K_4s_t12_decay_checkcif.pdf
- Check-cifs/265K_4s_t13_decay_checkcif.pdf
- Check-cifs/265K_4s_t14_decay_checkcif.pdf
- Check-cifs/265K_4s_t15_decay_checkcif.pdf
- Check-cifs/265K_4s_t16_decay_checkcif.pdf
- Check-cifs/265K_4s_t17_decay_checkcif.pdf
- Check-cifs/265K_4s_t18_decay_checkcif.pdf
- Check-cifs/265K_4s_t19_decay_checkcif.pdf
- Check-cifs/265K_4s_t2_excit_checkcif.pdf
- Check-cifs/265K_4s_t3_excit_checkcif.pdf
- Check-cifs/265K_4s_t4_excit_checkcif.pdf
- Check-cifs/265K_4s_t5_excit_checkcif.pdf
- Check-cifs/265K_4s_t6_excit_checkcif.pdf
- Check-cifs/265K_4s_t7_decay_checkcif.pdf
- Check-cifs/265K_4s_t8_decay_checkcif.pdf
- Check-cifs/265K_4s_t9_decay_checkcif.pdf
- Check-cifs/265K_8s_t1_excit_checkcif.pdf
- Check-cifs/265K_8s_t10_decay_checkcif.pdf
- Check-cifs/265K_8s_t11_decay_checkcif.pdf
- Check-cifs/265K_8s_t12_decay_checkcif.pdf
- Check-cifs/265K_8s_t13_decay_checkcif.pdf
- Check-cifs/265K_8s_t14_decay_checkcif.pdf
- Check-cifs/265K_8s_t15_decay_checkcif.pdf
- Check-cifs/265K_8s_t16_decay_checkcif.pdf
- Check-cifs/265K_8s_t17_decay_checkcif.pdf
- Check-cifs/265K_8s_t2_excit_checkcif.pdf
- Check-cifs/265K_8s_t3_excit_checkcif.pdf
- Check-cifs/265K_8s_t4_excit_checkcif.pdf
- Check-cifs/265K_8s_t5_excit_checkcif.pdf
- Check-cifs/265K_8s_t6_decay_checkcif.pdf
- Check-cifs/265K_8s_t7_decay_checkcif.pdf
- Check-cifs/265K_8s_t8_decay_checkcif.pdf
- Check-cifs/265K_8s_t9_decay_checkcif.pdf
- Check-cifs/270K_4s_t1_excit_checkcif.pdf
- Check-cifs/270K_4s_t10_decay_checkcif.pdf
- Check-cifs/270K_4s_t11_decay_checkcif.pdf
- Check-cifs/270K_4s_t12_decay_checkcif.pdf
- Check-cifs/270K_4s_t13_decay_checkcif.pdf
- Check-cifs/270K_4s_t14_decay_checkcif.pdf
- Check-cifs/270K_4s_t15_decay_checkcif.pdf
- Check-cifs/270K_4s_t16_decay_checkcif.pdf
- Check-cifs/270K_4s_t17_decay_checkcif.pdf
- Check-cifs/270K_4s_t18_decay_checkcif.pdf
- Check-cifs/270K_4s_t19_decay_checkcif.pdf
- Check-cifs/270K_4s_t2_excit_checkcif.pdf
- Check-cifs/270K_4s_t3_excit_checkcif.pdf
- Check-cifs/270K_4s_t4_excit_checkcif.pdf
- Check-cifs/270K_4s_t5_excit_checkcif.pdf
- Check-cifs/270K_4s_t6_excit_checkcif.pdf
- Check-cifs/270K_4s_t7_decay_checkcif.pdf
- Check-cifs/270K_4s_t8_decay_checkcif.pdf
- Check-cifs/270K_4s_t9_decay_checkcif.pdf
- Check-cifs/270K_8s_t1_excit_checkcif.pdf
- Check-cifs/270K_8s_t10_decay_checkcif.pdf
- Check-cifs/270K_8s_t11_decay_checkcif.pdf
- Check-cifs/270K_8s_t12_decay_checkcif.pdf
- Check-cifs/270K_8s_t13_decay_checkcif.pdf
- Check-cifs/270K_8s_t14_decay_checkcif.pdf
- Check-cifs/270K_8s_t15_decay_checkcif.pdf
- Check-cifs/270K_8s_t16_decay_checkcif.pdf
- Check-cifs/270K_8s_t17_decay_checkcif.pdf
- Check-cifs/270K_8s_t2_excit_checkcif.pdf
- Check-cifs/270K_8s_t3_excit_checkcif.pdf
- Check-cifs/270K_8s_t4_excit_checkcif.pdf
- Check-cifs/270K_8s_t5_excit_checkcif.pdf
- Check-cifs/270K_8s_t6_decay_checkcif.pdf
- Check-cifs/270K_8s_t7_decay_checkcif.pdf
- Check-cifs/270K_8s_t8_decay_checkcif.pdf
- Check-cifs/270K_8s_t9_decay_checkcif.pdf
- Check-cifs/272K_4s_t1_excit_checkcif.pdf
- Check-cifs/272K_4s_t10_decay_checkcif.pdf
- Check-cifs/272K_4s_t11_decay_checkcif.pdf
- Check-cifs/272K_4s_t12_decay_checkcif.pdf
- Check-cifs/272K_4s_t13_decay_checkcif.pdf
- Check-cifs/272K_4s_t14_decay_checkcif.pdf
- Check-cifs/272K_4s_t15_decay_checkcif.pdf
- Check-cifs/272K_4s_t16_decay_checkcif.pdf
- Check-cifs/272K_4s_t17_decay_checkcif.pdf
- Check-cifs/272K_4s_t18_decay_checkcif.pdf
- Check-cifs/272K_4s_t19_decay_checkcif.pdf
- Check-cifs/272K_4s_t2_excit_checkcif.pdf
- Check-cifs/272K_4s_t3_excit_checkcif.pdf
- Check-cifs/272K_4s_t4_excit_checkcif.pdf
- Check-cifs/272K_4s_t5_excit_checkcif.pdf
- Check-cifs/272K_4s_t6_excit_checkcif.pdf
- Check-cifs/272K_4s_t7_decay_checkcif.pdf
- Check-cifs/272K_4s_t8_decay_checkcif.pdf
- Check-cifs/272K_4s_t9_decay_checkcif.pdf
- Check-cifs/274K_4s_t1_excit_checkcif.pdf
- Check-cifs/274K_4s_t10_decay_checkcif.pdf
- Check-cifs/274K_4s_t11_decay_checkcif.pdf
- Check-cifs/274K_4s_t12_decay_checkcif.pdf
- Check-cifs/274K_4s_t13_decay_checkcif.pdf
- Check-cifs/274K_4s_t14_decay_checkcif.pdf
- Check-cifs/274K_4s_t15_decay_checkcif.pdf
- Check-cifs/274K_4s_t16_decay_checkcif.pdf
- Check-cifs/274K_4s_t17_decay_checkcif.pdf
- Check-cifs/274K_4s_t18_decay_checkcif.pdf
- Check-cifs/274K_4s_t19_decay_checkcif.pdf
- Check-cifs/274K_4s_t2_excit_checkcif.pdf
- Check-cifs/274K_4s_t3_excit_checkcif.pdf
- Check-cifs/274K_4s_t4_excit_checkcif.pdf
- Check-cifs/274K_4s_t5_excit_checkcif.pdf
- Check-cifs/274K_4s_t6_excit_checkcif.pdf
- Check-cifs/274K_4s_t7_decay_checkcif.pdf
- Check-cifs/274K_4s_t8_decay_checkcif.pdf
- Check-cifs/274K_4s_t9_decay_checkcif.pdf
- Check-cifs/280K_0-8s_t1_excit_checkcif.pdf
- Check-cifs/280K_0-8s_t10_decay_checkcif.pdf
- Check-cifs/280K_0-8s_t11_decay_checkcif.pdf
- Check-cifs/280K_0-8s_t2_excit_checkcif.pdf
- Check-cifs/280K_0-8s_t3_excit_checkcif.pdf
- Check-cifs/280K_0-8s_t4_excit_checkcif.pdf
- Check-cifs/280K_0-8s_t5_decay_checkcif.pdf
- Check-cifs/280K_0-8s_t6_decay_checkcif.pdf
- Check-cifs/280K_0-8s_t7_decay_checkcif.pdf
- Check-cifs/280K_0-8s_t8_decay_checkcif.pdf
- Check-cifs/280K_0-8s_t9_decay_checkcif.pdf
- Check-cifs/280K_1-6s_t1_excit_checkcif.pdf
- Check-cifs/280K_1-6s_t10_decay_checkcif.pdf
- Check-cifs/280K_1-6s_t11_decay_checkcif.pdf
- Check-cifs/280K_1-6s_t12_decay_checkcif.pdf
- Check-cifs/280K_1-6s_t13_decay_checkcif.pdf
- Check-cifs/280K_1-6s_t2_excit_checkcif.pdf
- Check-cifs/280K_1-6s_t3_excit_checkcif.pdf
- Check-cifs/280K_1-6s_t4_excit_checkcif.pdf
- Check-cifs/280K_1-6s_t5_excit_checkcif.pdf
- Check-cifs/280K_1-6s_t6_decay_checkcif.pdf
- Check-cifs/280K_1-6s_t7_decay_checkcif.pdf
- Check-cifs/280K_1-6s_t8_decay_checkcif.pdf
- Check-cifs/280K_1-6s_t9_decay_checkcif.pdf
- Check-cifs/282K_0-4s_t1_excit_checkcif.pdf
- Check-cifs/282K_0-4s_t2_excit_checkcif.pdf
- Check-cifs/282K_0-4s_t3_excit_checkcif.pdf
- Check-cifs/282K_0-4s_t4_decay_checkcif.pdf
- Check-cifs/282K_0-4s_t5_decay_checkcif.pdf
- Check-cifs/282K_0-4s_t6_decay_checkcif.pdf
- Check-cifs/282K_0-4s_t7_decay_checkcif.pdf
- Check-cifs/282K_0-4s_t8_decay_checkcif.pdf
- Check-cifs/282K_0-4s_t9_decay_checkcif.pdf
- Check-cifs/283K_0-4s_t1_excit_checkcif.pdf
- Check-cifs/283K_0-4s_t2_excit_checkcif.pdf
- Check-cifs/283K_0-4s_t3_excit_checkcif.pdf
- Check-cifs/283K_0-4s_t4_decay_checkcif.pdf
- Check-cifs/283K_0-4s_t5_decay_checkcif.pdf
- Check-cifs/283K_0-4s_t6_decay_checkcif.pdf
- Check-cifs/283K_0-4s_t7_decay_checkcif.pdf
- Check-cifs/283K_0-4s_t8_decay_checkcif.pdf
- Check-cifs/283K_0-4s_t9_decay_checkcif.pdf
- Check-cifs/284K_0-4s_t1_excit_checkcif.pdf
- Check-cifs/284K_0-4s_t2_excit_checkcif.pdf
- Check-cifs/284K_0-4s_t3_excit_checkcif.pdf
- Check-cifs/284K_0-4s_t4_decay_checkcif.pdf
- Check-cifs/284K_0-4s_t5_decay_checkcif.pdf
- Check-cifs/284K_0-4s_t6_decay_checkcif.pdf
- Check-cifs/284K_0-4s_t7_decay_checkcif.pdf
- Check-cifs/284K_0-4s_t8_decay_checkcif.pdf
- Check-cifs/284K_0-4s_t9_decay_checkcif.pdf
