# Supplementary material for: LED-pump-X-ray-multiprobe crystallography for sub-second timescales
Source: Commun Chem. 2022 Aug 26;5:102. doi: 10.1038/s42004-022-00716-1 (PMC9814726; doi:10.1038/s42004-022-00716-1)
Supplement: Supplementary file 12 — Supplementary Data 3 [file 42004_2022_716_MOESM12_ESM.zip › dz_opt/job_33122375.log]

INFO: 
      examples and tutorials are located in $ORCA_EXAMPLES
slurmstepd: error: Unable to unlink domain socket `/var/log/slurm/spool_slurmd/ccs3003_33122375.4294967294`: No such file or directory
