# Supplementary material for: LED-pump-X-ray-multiprobe crystallography for sub-second timescales
Source: Commun Chem. 2022 Aug 26;5:102. doi: 10.1038/s42004-022-00716-1 (PMC9814726; doi:10.1038/s42004-022-00716-1)
Supplement: Supplementary file 12 — Supplementary Data 3 [file 42004_2022_716_MOESM12_ESM.zip › dz_opt/nbound_raw.xyz]

72
WABGUE
C       4.604435   12.899521   18.607362
H       3.701399   12.813748   19.004737
H       4.754387   13.852411   18.386336
C       4.683378   12.071271   17.353991
H       3.951705   12.315190   16.732335
H       5.548288   12.222715   16.895072
C       4.901081    9.628069   16.753639
H       5.754522    9.855904   16.306259
H       4.190523    9.573120   16.066592
C       5.025784    8.313323   17.482997
H       4.138715    8.045281   17.833029
H       5.331633    7.615073   16.853648
C       7.007595   12.962511   19.232569
H       7.193323   12.711892   18.294611
H       7.678735   12.505500   19.797710
C       7.215103   14.466227   19.371931
H       6.539747   14.944682   18.827205
H       7.090921   14.730248   20.318469
C       8.602784   14.864269   18.915675
H       8.681238   14.723547   17.939548
H       9.273404   14.289319   19.362758
C       8.888770   16.323758   19.240853
H       8.886988   16.448397   20.211950
H       8.199190   16.890667   18.836082
H       9.766415   16.573037   18.880465
C       5.285191   12.890140   20.973560
H       5.173535   13.873854   20.957582
H       6.044061   12.687768   21.575983
C       4.036767   12.279004   21.558230
H       4.089907   11.292609   21.496094
H       3.248058   12.577871   21.040430
C       3.873252   12.685088   23.012508
H       4.587427   12.258901   23.549541
H       3.983972   13.666121   23.087959
C       2.524248   12.295087   23.586230
H       2.496304   12.520242   24.540758
H       2.387074   11.331476   23.472610
H       1.815512   12.782923   23.114589
C       7.430335    8.357550   18.130395
H       8.027406    8.550540   18.895259
H       7.559331    9.079923   17.466131
C       7.876025    7.049505   17.499566
H       7.290998    6.840432   16.729376
H       7.785351    6.319090   18.161463
C       9.322650    7.129917   17.030292
H       9.407275    7.864352   16.371354
H       9.900474    7.349712   17.803441
C       9.815926    5.839295   16.396800
H      10.751915    5.943831   16.128728
H       9.270740    5.632903   15.607969
H       9.742604    5.108881   17.045974
C       5.760785    7.318887   19.602130
H       6.505860    7.305485   20.253374
H       5.770280    6.455792   19.117173
C       4.453312    7.435485   20.361668
H       4.444932    8.282498   20.871775
H       3.701774    7.458269   19.717821
C       4.264971    6.288265   21.302881
H       4.407690    5.446613   20.800763
H       4.967745    6.339193   21.999100
C       2.954132    6.207853   21.974837
H       2.954382    5.455995   22.602707
H       2.251318    6.072492   21.303768
H       2.784068    7.041463   22.460681
N       6.957896   10.073554   20.944267
N       5.644021   12.437149   19.600059
N       4.559980   10.653731   17.761721
N       6.001095    8.423220   18.622452
O       8.175280   10.214411   20.841595
O       6.469460    9.746007   22.025434
Pd      5.772236   10.369205   19.350923
H       3.674687   10.547453   18.066779
