# Supplementary material for: LED-pump-X-ray-multiprobe crystallography for sub-second timescales
Source: Commun Chem. 2022 Aug 26;5:102. doi: 10.1038/s42004-022-00716-1 (PMC9814726; doi:10.1038/s42004-022-00716-1)
Supplement: Supplementary file 12 — Supplementary Data 3 [file 42004_2022_716_MOESM12_ESM.zip › dz_opt/orca.engrad]

#
# Number of atoms
#
 72
#
# The current total energy in Eh
#
  -1284.044455786627
#
# The current gradient in Eh/bohr
#
      -0.000025999254
       0.000060228801
       0.000001393635
      -0.000017911473
      -0.000003832258
       0.000006576946
       0.000012609707
      -0.000012411451
       0.000001632134
      -0.000008210560
       0.000002150024
      -0.000015823400
      -0.000025855031
      -0.000011094996
       0.000005052839
       0.000007190489
      -0.000004288146
       0.000005570960
      -0.000081721968
      -0.000002238111
      -0.000004369387
       0.000024492432
       0.000005438781
       0.000029878124
      -0.000010262868
      -0.000003740160
      -0.000003983800
       0.000017381830
      -0.000039735893
      -0.000038733490
      -0.000027282436
       0.000008053166
       0.000023479053
       0.000001834870
       0.000002745205
       0.000000580865
       0.000017005775
      -0.000043006130
       0.000032947238
       0.000005902098
       0.000014936356
      -0.000013240910
      -0.000023056722
       0.000010600416
       0.000015831037
       0.000057064201
       0.000067647218
      -0.000031688382
      -0.000030299740
      -0.000018956762
       0.000012691073
       0.000005847804
      -0.000031630561
       0.000020376051
      -0.000028163128
      -0.000067322379
      -0.000023631048
      -0.000010921114
       0.000020377401
      -0.000011767255
      -0.000009633089
       0.000004167457
       0.000031611153
       0.000037644986
       0.000063098529
       0.000007202865
      -0.000003068562
      -0.000027531166
       0.000012323540
      -0.000015162500
      -0.000022059046
      -0.000014427545
       0.000003820231
      -0.000021454400
      -0.000005660329
       0.000015694492
      -0.000003670993
      -0.000007017225
       0.000005428651
       0.000016746379
       0.000004630581
      -0.000009306257
      -0.000023325506
      -0.000000584022
      -0.000002330854
       0.000006043117
       0.000009887424
       0.000017299882
      -0.000041242487
       0.000023279341
      -0.000001759316
       0.000008243594
      -0.000028586525
       0.000018939408
       0.000025496020
      -0.000041703286
       0.000006408253
      -0.000024078964
      -0.000002145100
      -0.000024707999
      -0.000001421963
       0.000001069371
      -0.000068341010
      -0.000020120617
       0.000048839684
       0.000008060700
       0.000007192477
       0.000002666375
       0.000030015960
       0.000024837318
      -0.000019450459
      -0.000005012926
       0.000016213668
      -0.000008300929
      -0.000012214819
       0.000061650966
       0.000014775322
      -0.000031527866
      -0.000031463941
       0.000022620497
       0.000008048759
      -0.000016570195
      -0.000025787130
       0.000015427975
      -0.000052688250
      -0.000043661385
      -0.000036198065
      -0.000005671237
       0.000004111083
      -0.000012600456
       0.000017760610
       0.000033248078
      -0.000030620723
       0.000043348156
      -0.000005799440
      -0.000019707860
      -0.000016648175
      -0.000017331638
      -0.000011534643
      -0.000028916094
       0.000020455300
       0.000035877047
      -0.000062850524
      -0.000026094338
      -0.000009750619
       0.000010818898
       0.000001118088
      -0.000031471339
       0.000008031474
      -0.000004228178
      -0.000025185466
       0.000006352346
       0.000020828289
       0.000012426605
       0.000031476708
       0.000007584208
      -0.000010347549
      -0.000006319098
       0.000000650433
      -0.000026511075
      -0.000005570832
      -0.000015949778
      -0.000033769935
      -0.000032481686
       0.000052331247
       0.000031137794
       0.000012314675
       0.000003190738
      -0.000029165976
       0.000002491458
      -0.000015478364
       0.000015346813
      -0.000005231098
       0.000002294648
      -0.000020302441
      -0.000002772247
      -0.000007861163
      -0.000014743814
       0.000016590407
       0.000013585579
      -0.000040981810
       0.000024159247
       0.000023327106
       0.000009943127
      -0.000011345252
       0.000002277218
      -0.000013836669
       0.000002826531
      -0.000019502065
      -0.000004725037
      -0.000012403472
      -0.000028974622
      -0.000047297209
       0.000007019839
      -0.000103498718
      -0.000043871316
       0.000024090542
       0.000043352481
      -0.000066437977
       0.000018121149
      -0.000101834039
       0.000067280995
      -0.000139471422
      -0.000015849392
      -0.000029157831
      -0.000007673231
       0.000020525173
       0.000005612038
      -0.000032069900
       0.000031325225
       0.000106051958
       0.000026209861
       0.000162514764
      -0.000029074282
       0.000029107898
      -0.000034093215
#
# The atomic numbers and current coordinates in Bohr
#
   6     8.8196586   24.4673235   35.0909293 
   1     6.9181001   24.2388530   35.9045972 
   1     9.0563128   26.4987409   34.6809533 
   6     8.9828871   22.9329581   32.6672775 
   1     7.5389953   23.5835636   31.3032576 
   1    10.8409197   23.1405541   31.7493383 
   6     9.3347840   18.3054232   31.4635204 
   1    11.1513070   18.8506806   30.6042151 
   1     7.9306140   18.1760926   29.9207926 
   6     9.5334547   15.7926073   32.8416714 
   1     7.6680539   15.2987936   33.6237620 
   1    10.0509991   14.2710664   31.5116274 
   6    13.2565915   24.6649934   36.5030733 
   1    13.7554030   24.1256346   34.5504730 
   1    14.5838844   23.6392240   37.7363732 
   6    13.6250892   27.5047452   36.8404474 
   1    12.2080956   28.5903106   35.7525727 
   1    13.3671018   28.0326465   38.8428598 
   6    16.2654004   28.3104875   35.9894408 
   1    16.5264134   27.8056773   33.9766389 
   1    17.6937411   27.2116460   37.0483929 
   6    16.7507578   31.1226154   36.3490214 
   1    16.5841219   31.6714609   38.3553560 
   1    15.3937110   32.2764561   35.2604749 
   1    18.6674209   31.6376770   35.7138355 
   6     9.8355776   24.3053985   39.6199533 
   1     9.4853369   26.3647722   39.6899392 
   1    11.4443443   23.9071479   40.8793182 
   6     7.5261051   22.8845609   40.5763808 
   1     7.8009868   20.8377282   40.2605476 
   1     5.8073232   23.4534877   39.5293671 
   6     7.0874125   23.3420210   43.3924992 
   1     8.7836089   22.7239297   44.4425254 
   1     6.8883620   25.3935306   43.7435865 
   6     4.7742766   21.9612641   44.3996255 
   1     4.5182988   22.3169047   46.4368641 
   1     4.9542618   19.8967527   44.1408959 
   1     3.0305861   22.5776676   43.4306621 
   6    14.0263621   15.6618864   34.0606900 
   1    15.2485463   16.2427082   35.6435884 
   1    14.2904003   17.0969929   32.5697932 
   6    14.8502311   13.0815388   33.0729587 
   1    13.5864455   12.4056630   31.5500176 
   1    14.7504463   11.6619200   34.5992995 
   6    17.5554286   13.1786658   32.0665693 
   1    17.6685051   14.5758952   30.5144359 
   1    18.8194458   13.8867176   33.5730169 
   6    18.4980891   10.6256045   31.1355556 
   1    20.4514531   10.7636805   30.4227071 
   1    17.3105771    9.8930145   29.5829317 
   1    18.4858910    9.2079659   32.6670446 
   6    10.7894279   13.9053395   36.8883523 
   1    12.4775996   13.7428636   38.0984504 
   1    10.5681771   12.0769910   35.8993342 
   6     8.4940359   14.4286524   38.5359644 
   1     8.7788690   16.2420687   39.5336640 
   1     6.7669916   14.6295960   37.3726330 
   6     8.0608535   12.3470230   40.4888121 
   1     7.8040781   10.5148542   39.5153660 
   1     9.7778088   12.1500233   41.6631568 
   6     5.7935574   12.8725122   42.1790321 
   1     5.5371957   11.3563527   43.5853007 
   1     4.0296047   13.0057861   41.0699408 
   1     6.0286193   14.6658079   43.2227376 
   7    13.2545991   19.0755000   39.4263965 
   7    10.6816462   23.6234140   37.0258033 
   7     8.6539778   20.2526980   33.3263573 
   7    11.3642091   15.8907846   34.9782687 
   8    15.5052844   18.8335323   39.0619501 
   8    12.2729824   19.0300034   41.4979038 
  46    10.9935346   19.6365940   36.4371497 
   1     6.8329206   19.9610690   33.9135476 
