# Supplementary material for: LED-pump-X-ray-multiprobe crystallography for sub-second timescales
Source: Commun Chem. 2022 Aug 26;5:102. doi: 10.1038/s42004-022-00716-1 (PMC9814726; doi:10.1038/s42004-022-00716-1)
Supplement: Supplementary file 12 — Supplementary Data 3 [file 42004_2022_716_MOESM12_ESM.zip › dz_opt/orca.hess]

$orca_hessian_file

$act_atom
  0

$act_coord
  0

$act_energy
        0.000000

$hessian
216
                    0                  1                  2                  3                  4        
    0      5.7133749386E-01   3.8061436276E-02  -7.5068467372E-02  -2.7270129092E-01  -3.3390722566E-02
    1      3.8040380150E-02   6.0524061127E-01  -8.8638498340E-03  -2.8989963297E-02  -5.5402812465E-02
    2     -7.5061393100E-02  -8.8884538621E-03   4.9953263617E-01   9.6206610802E-02   1.4817022827E-02
    3     -2.7267828990E-01  -2.9009175067E-02   9.6190482635E-02   2.9630643357E-01   3.0480458475E-02
    4     -3.3388971415E-02  -5.5368182679E-02   1.4825903758E-02   3.0482522565E-02   5.3837237076E-02
    5      1.0536048824E-01   1.3615945082E-02  -9.1017436341E-02  -1.0239956802E-01  -1.3076353087E-02
    6     -5.3619213827E-02  -4.0671492664E-02   9.4541348978E-03  -1.4782017347E-03  -2.7324156505E-02
    7     -3.5432844476E-02  -3.0211716789E-01   4.6785140690E-02  -9.9961366940E-05  -9.3771077235E-04
    8      7.9938354519E-03   4.6946093741E-02  -6.0134952985E-02   1.0173350971E-03   1.2417703483E-02
    9     -8.8574660050E-02   5.8923784814E-03   1.7028714071E-02   1.7696957501E-04   1.8078755194E-02
   10      5.5065073689E-03  -1.1235587424E-01  -7.0658752261E-02  -1.1660554538E-04   5.5287192803E-04
   11      1.4170373433E-02  -5.0786569742E-02  -1.7316557535E-01   9.1696354767E-04  -9.3919980539E-03
   12      1.1738024757E-03  -6.3686637390E-04   3.5484782383E-03   8.4024434253E-04  -3.7088613315E-04
   13     -1.3544549209E-02   7.5570905267E-03  -8.2050373507E-03   4.1805690955E-04   5.7406493239E-04
   14     -1.8999616749E-02   8.7900624330E-03  -1.3779626748E-02   1.5879453807E-04   9.5968075564E-04
   15      6.2327017160E-04   9.8818595638E-04   1.2804389649E-04   1.2571308213E-03   4.4503745331E-05
   16      1.9363681798E-02   2.0763616784E-03  -7.5831181549E-03  -7.2510824976E-04  -1.5601586945E-03
   17      2.5003692565E-02   2.3060398381E-03  -1.2040888337E-02  -3.6939243851E-04  -3.0340281246E-03
   18     -5.7112143469E-04  -2.6580629606E-03   1.3653500403E-03   2.0582353845E-04   1.7122172470E-04
   19     -1.0815106687E-04  -4.0900728414E-03   2.2732338860E-03   2.0328068829E-04  -1.5743311711E-04
   20      5.0999007081E-04   2.6815781435E-03  -1.7143095674E-03  -7.1521709468E-05  -1.8573560188E-04
   21      4.4603446272E-04   1.9510896259E-04  -4.3047651394E-05  -2.4373362080E-05  -1.5630332424E-04
   22      5.6925448433E-05   3.1019995933E-05  -2.5526750568E-04  -1.4226837462E-04  -5.3464421429E-05
   23     -1.2487395082E-04   1.0741127047E-04  -3.9021633467E-06  -6.0137273672E-05   7.9094039440E-05
   24      1.2817202431E-05   2.5684518054E-05  -5.9279477464E-05   2.2233322722E-06   7.5639027586E-06
   25      2.1746917248E-04  -5.6916969274E-04   9.4622690965E-05  -3.3948574125E-05   7.2798640444E-05
   26      5.2395492495E-06  -3.1593245700E-04   2.1779256393E-04  -2.2232482993E-05   5.6854131469E-05
   27      1.3531636103E-03   5.2209237197E-04   8.6923994635E-04  -9.5582923538E-05  -4.9156445683E-05
   28     -5.0832309395E-04  -1.1543801744E-03   5.8182081132E-05   4.1668743370E-05   2.1486170863E-05
   29      6.7654463297E-04  -1.6852656948E-03   1.9607797980E-03  -6.4429319459E-05   9.7229730427E-05
   30     -1.0307044773E-04  -3.5632482939E-05  -6.6254101826E-05   1.6443105561E-05  -4.1326873715E-06
   31      8.6865992404E-05   8.3672176255E-05  -7.0778425092E-05   8.5039884673E-06  -4.7306078945E-05
   32     -9.7881906776E-05  -1.1796045011E-05  -3.4561984044E-05   1.6438629282E-05   7.5916229640E-06
   33     -1.2702720044E-04  -2.0455420702E-05  -1.7605583284E-04   1.2719821829E-05  -8.4480984283E-06
   34      5.3113683336E-05  -4.9194443567E-04   4.3444367098E-04  -1.1694489603E-05   3.4774578792E-05
   35     -1.9280522258E-04   2.2933359104E-04  -5.0035224740E-04   2.1365552612E-05  -1.9212756800E-05
   36     -3.1520254500E-02  -3.9119999790E-03  -4.3814865966E-03  -7.9862315233E-04  -5.4721695263E-05
   37      1.0700622869E-02   3.7747816023E-03  -3.9588129098E-03   3.3090631112E-03  -1.0249903080E-03
   38     -2.1882339482E-02  -8.7414986849E-03   7.4587744894E-03  -3.7576863038E-03   1.2581956101E-03
   39      1.2398446586E-03   4.0015636723E-04   1.3570432931E-03   2.6668643423E-04   3.3235400479E-05
   40      4.3429156309E-04   2.0002002482E-04  -3.4794816943E-04  -1.0209591029E-05  -1.5334471556E-04
   41     -4.9584429396E-04   2.7024467231E-04  -4.5320215228E-04   8.5141037892E-05  -8.5051811497E-05
   42     -4.5432889469E-03  -1.9359845847E-03   3.5876080623E-03  -1.1014417634E-03   3.9603043059E-04
   43     -2.7490468743E-03  -2.7630023380E-04   1.0420991207E-03  -7.0047248002E-04   2.6358397976E-04
   44      1.4042129919E-03  -4.0474075942E-05  -3.2799531366E-04   3.0154203401E-04  -1.2565551115E-04
   45      1.7650005134E-03  -2.6546378288E-03   1.9368500147E-03   2.2063557649E-05   2.0175386958E-04
   46     -9.6458830267E-04   1.0816182025E-03  -1.2238673373E-03   4.2956992633E-04   5.5725313988E-05
   47     -2.4201059760E-04  -6.2952791697E-04   2.3983291422E-04   5.0277868918E-05  -5.3936272213E-05
   48     -1.3897225391E-03  -9.6037718032E-04  -8.5737884020E-04   8.0466775764E-05  -3.3754686492E-05
   49     -1.9999325977E-06  -8.0107191196E-04   6.0821926026E-04  -4.9780051885E-05   4.5229632507E-04
   50     -8.6632771016E-04  -1.6789257874E-04  -3.8764517119E-04   8.2588486719E-05   1.3698410387E-05
   51     -4.8756788170E-04   7.4899735535E-05  -1.8337106421E-04  -2.8028405352E-05  -1.5811074359E-04
   52      1.4202759313E-04  -2.3596951810E-04   1.3302866321E-04  -4.8415790268E-05   6.0109651433E-05
   53     -2.2078548211E-04   2.8538499268E-05  -3.6459403988E-05  -4.4796984110E-05  -1.2859668963E-04
   54     -3.1173475319E-04   8.5765224779E-05  -3.9892613122E-04   3.6047928323E-05  -9.3737240041E-05
   55      9.6980928177E-04  -6.7777859635E-04   1.1044186698E-03  -1.3300975119E-04   1.5342006988E-04
   56     -2.2080507965E-04  -2.7249024333E-04   1.6087585085E-04  -5.1085969533E-05  -7.9321707726E-05
   57      3.1764910954E-05   2.3524953330E-05   3.2056689733E-05   5.7978489707E-06   2.1421856904E-05
   58     -4.9831392902E-05   7.7928435899E-05  -5.0553980350E-05   4.0425397954E-06  -1.8426542199E-05
   59      4.4739053909E-05  -2.6025672891E-05  -1.5679931936E-05  -5.9664450950E-07   1.8822792634E-06
   60     -6.1231575189E-05   2.5503719889E-04  -2.8545809500E-04   4.8408302064E-05  -8.6927888692E-05
   61     -1.2115113534E-04  -4.7340509565E-05  -1.0615833818E-04  -5.4712395794E-06  -5.9662805100E-05
   62      1.1005399095E-04   1.5037706396E-05   2.2009517968E-05   1.7209337092E-05   2.8832219455E-05
   63      2.8828386899E-04  -1.7230644820E-04   3.1639876422E-04  -3.6486692187E-05   7.6830842351E-06
   64     -3.4732395510E-05   2.6757539492E-05  -4.6457784938E-05   2.1538074668E-05   1.8234867786E-05
   65      2.1434027239E-05   3.8751622761E-05  -1.3283718894E-04   4.4753938981E-05  -4.9571141159E-07
   66     -4.0089580162E-06  -6.1825480564E-06  -7.4477532593E-06   2.6461731017E-06  -1.4415714636E-06
   67      1.1173034987E-05  -9.4122855517E-06   2.0693364730E-06  -3.7690585088E-06  -2.4871510842E-07
   68     -4.4162536172E-06  -1.6224540498E-06   1.1043152614E-05  -8.0686686067E-06  -6.8383373921E-06
   69     -1.9623203763E-05  -7.5423083213E-07  -1.4196631586E-05   4.5782007033E-06   7.5408827985E-06
   70      4.3914696141E-06  -9.9225156999E-05   8.4884067051E-05  -1.6411151262E-05   1.0901419261E-05
   71     -2.1450913176E-05   4.1323789529E-05  -2.1018640359E-05   9.2761041187E-07   1.5591653963E-06
   72      1.2076911241E-05   2.6985003263E-05   2.3783031639E-05  -1.2366383267E-05  -8.7559013453E-06
   73      7.7950558984E-05  -8.0409447104E-05   1.3662656677E-04  -2.7956205430E-05  -2.8930691877E-06
   74      5.9093141365E-06   8.8722538196E-06   7.5986025329E-06  -1.1202628831E-06  -3.2301877436E-07
   75      9.9116165705E-03  -7.4266761671E-03  -2.2023625188E-02  -1.2262735355E-03  -7.5194332823E-04
   76     -3.8193237004E-03   9.8973749157E-04   8.4222424250E-03   1.3126857451E-05   1.0098495446E-03
   77     -2.4849116262E-03  -6.6949004226E-03  -3.1764891068E-02   1.8154877664E-03  -4.5038015887E-04
   78     -1.5355836960E-05  -6.9905209366E-04  -5.2789423479E-04  -6.0350067433E-05  -2.9921159322E-04
   79      6.5077402748E-04   9.9049380922E-04   9.4699640828E-04  -2.8107809011E-04  -2.0768182238E-04
   80      1.0740280913E-03  -1.8137861217E-03   2.2792425188E-03  -2.1705425936E-04  -3.1840122213E-05
   81     -5.5594337195E-04   3.5575342731E-04   2.4820607059E-03   7.4675137752E-05   8.3848271834E-05
   82      9.8394068040E-04   7.7314511988E-05  -1.1091181576E-03  -1.8816781082E-04  -2.1760133876E-04
   83      3.3682333516E-03  -2.8615762004E-03  -3.9810674511E-03   7.2660653960E-05  -1.7312455648E-04
   84      1.1058729672E-03  -9.2647172542E-04   1.2795150079E-03   3.2348574425E-04   2.5801884118E-04
   85      2.5274020685E-04   2.1878457508E-04   1.6983256701E-05   6.5431082491E-05   5.6848514047E-05
   86      1.8599640215E-03   6.1458287069E-04  -2.7488995000E-05   1.2981962449E-03   2.7035966998E-05
   87      7.4575121974E-05  -8.0100691098E-05   5.7317979435E-07  -1.2415067156E-04   1.3749976904E-04
   88     -2.9425691740E-05  -9.2181087334E-05   3.9390588607E-04   1.9252216755E-05  -2.8420612314E-04
   89     -9.5621635947E-05  -9.8789214679E-05  -2.5519229733E-04  -1.7316536803E-04   1.8700562719E-04
   90     -1.0929579941E-03   2.7616766005E-04  -6.5938853180E-04   7.6780337198E-04  -2.5372228480E-04
   91      4.2630259340E-05  -3.5392654533E-05   5.6320432709E-04  -3.0936766417E-04   4.2669037847E-04
   92      6.8774480307E-04   6.9998140367E-04  -1.6815891819E-03   1.1097211182E-03   6.6804696996E-04
   93     -9.5675061351E-04   4.3116984028E-04  -1.0301747915E-03   3.6318144995E-04  -1.4736544735E-04
   94     -5.3530326746E-04   1.7200622894E-04   2.1553271594E-04  -1.0477205910E-04   2.3277561720E-05
   95     -3.3596030190E-04   5.4724492525E-05  -1.9667779683E-04   6.7615756113E-05   1.5940848379E-04
   96     -9.5268181588E-06  -2.9225958263E-05   2.1430865256E-04  -5.4629884073E-05   1.1112498930E-05
   97     -1.4810164052E-05  -3.4228434043E-05  -1.0392051230E-04   1.4791542358E-05  -2.5818480603E-05
   98     -3.8399359338E-04   8.1861316695E-05  -1.0253037387E-04   2.0216395527E-04  -4.9373339833E-05
   99      7.6040251260E-05  -1.0627664880E-05  -1.0771477676E-05  -1.2671433811E-05   3.8555619265E-06
  100      1.3845499321E-08   1.2884294157E-06   8.6163318114E-06   2.1082460439E-05  -4.8526926793E-05
  101     -5.9403929326E-05   7.0036006061E-06   8.3239670493E-05   2.1679043390E-05  -9.3661532828E-05
  102      8.6739880637E-05  -1.7261185788E-05   1.0996953197E-04   5.0584287922E-05  -5.5484359834E-06
  103      4.2806074277E-05  -8.7048884188E-05  -2.3872127057E-06   3.3957029911E-05  -2.7397938333E-05
  104      2.6396352735E-04  -1.3313882133E-04   2.5366814336E-04  -1.4424034812E-05  -3.3821894390E-05
  105     -1.1266435702E-04   4.6508639981E-05  -5.9416880978E-05  -1.4589204434E-05   8.4764372309E-06
  106     -5.0404771427E-05   3.2457378057E-05  -3.6081521779E-05  -3.1966407638E-06   4.6785482949E-06
  107      1.8427189428E-05  -3.8111141099E-05   3.9478743182E-05   1.4471285294E-05  -5.3239124407E-06
  108     -1.6453766310E-06   3.4582631429E-06   7.6305065999E-06  -9.5906273646E-07   1.5900118334E-06
  109     -1.5675285626E-05   1.5860701481E-05   8.6796495023E-06  -4.1470983610E-06  -1.5701318763E-05
  110      1.1432832618E-05   8.2545274410E-06  -1.0651561913E-05  -8.6292686549E-06   1.8352248987E-05
  111     -1.2655595983E-04   1.6876157510E-05   9.5042267800E-06  -2.0017161392E-06   1.1248729186E-05
  112      1.5364296306E-05   1.6233966095E-05   1.9778847572E-05  -2.5230404280E-06   2.2200270962E-05
  113      1.6633242142E-05   7.7981092128E-06  -2.0239666771E-05  -1.6619636040E-05   5.1006089684E-06
  114     -4.3231898802E-04  -2.6634454563E-04  -3.5702475516E-04   1.7806490246E-05   1.3767757307E-05
  115     -3.2456573104E-04   1.3907229201E-04  -3.4000346346E-04   1.6699196507E-05   1.5598409625E-05
  116      1.4422605013E-04   2.0389201263E-04   4.9488790337E-05   1.0414775785E-06  -1.6826330668E-05
  117     -3.1049760857E-05   1.7622392280E-05  -5.5494728478E-05  -7.3225005396E-06   5.7223023937E-06
  118      1.1796904032E-04  -2.2801559985E-07   1.5733025467E-04  -8.6815221429E-06   1.8385920420E-06
  119      3.8017417307E-05   1.7773576352E-05   2.0513383763E-05   1.2668590282E-06  -2.1473775578E-06
  120      7.4008131955E-05  -8.5065641939E-06   1.0967735599E-04  -1.4695507317E-05   3.9373626564E-06
  121      4.6160138158E-05  -2.6588143307E-05   7.7718631836E-05  -1.0331692476E-05   5.6278985732E-06
  122     -1.8235954909E-05  -3.5792662205E-05   3.5716956583E-06  -2.7187085298E-06   1.0126127932E-06
  123      1.5039661272E-04   2.4967572476E-05   1.3730023890E-04  -7.1602656711E-06  -5.7036896826E-06
  124      1.6968415058E-04  -6.7639996375E-06   1.8153409334E-04  -1.0356860608E-05  -4.3350066653E-06
  125     -5.5950671811E-05  -4.7705642938E-05  -3.9392778864E-06  -3.2581581446E-07   4.5517605288E-06
  126     -1.5072701535E-05  -1.3495650569E-06  -2.6230104460E-05   2.4774211438E-06  -3.8143754634E-07
  127     -4.2810627380E-05   2.8905887468E-05  -7.3335772003E-05   5.4921731801E-06  -7.3871177977E-08
  128     -2.0256493660E-05   3.7009563992E-05  -5.4733788431E-05   4.9233467145E-06  -2.2978611471E-06
  129     -1.0178868099E-05   3.8815610659E-06  -1.6511639801E-05   1.1172220003E-06  -8.3055986327E-08
  130      7.7801443563E-06   5.8390498042E-06   5.1060407332E-06   3.2621641572E-07  -6.8607574051E-07
  131     -8.4596949146E-07   4.7529588822E-06  -7.4157734074E-06  -5.6606235835E-07  -3.3902810146E-08
  132     -6.6438424516E-05  -2.1312327429E-05  -4.8159292705E-05  -4.2615862248E-06   6.4325484565E-06
  133     -1.3069794625E-04  -2.0182737463E-05  -1.2234046034E-04   3.3635244259E-06   6.3524261547E-06
  134      2.6482232793E-05   2.9240970158E-05   4.5758710312E-06   1.5802711234E-06  -4.9563428777E-06
  135      8.5825418022E-06   1.9269395905E-07   1.2672501332E-05  -1.1640430327E-06  -1.5658970934E-06
  136      1.3529188766E-05   1.3973028378E-06   1.5606617473E-05  -2.5792326845E-07   1.2825261816E-07
  137     -1.7570012600E-05  -1.0518677680E-05  -7.7375541457E-06  -2.7254427607E-06   1.8364334381E-06
  138     -1.0687832059E-05   1.2714799248E-05  -2.4593964111E-05   3.2914832921E-06  -7.8024760404E-07
  139      5.8619541226E-06  -2.6891347300E-07   8.2935555520E-06  -1.6801332452E-06  -4.2129306912E-07
  140     -2.1105757046E-06   1.3377440608E-06  -7.4591173528E-06   2.5589829356E-06   7.1877319449E-07
  141      5.9515933555E-05   1.5591398359E-05   4.8168756922E-05   1.0644535730E-06  -4.3067145151E-06
  142      4.3473198473E-05   1.0563873453E-05   3.7353818306E-05  -5.3646185372E-07  -4.1259216871E-06
  143     -2.0646855288E-05  -8.0168420969E-06  -1.4506201123E-05  -7.7161370454E-08   1.4502541501E-06
  144      2.0300831223E-05   6.6286562086E-06   1.5077196782E-05   8.3822381160E-07  -2.5165058472E-06
  145     -2.4559643565E-05  -6.5383166356E-06  -1.9644065511E-05  -4.7777281016E-07   1.7084065758E-06
  146     -9.4399433723E-06  -2.9215856912E-06  -5.9981367191E-06  -7.1845803099E-07   1.0476255028E-06
  147     -1.1150078019E-05  -3.5993012151E-06  -9.4384194734E-06  -4.6854796090E-08   1.5966197896E-06
  148     -9.6698470725E-06   2.8799510215E-07  -1.3249197519E-05   1.1769906959E-06   7.4863977010E-07
  149     -1.1001490874E-06   3.7849102332E-06  -5.8127562268E-06   1.2963034920E-06  -2.9151698632E-07
  150     -7.9117964952E-06  -3.2476069933E-06  -5.0581899450E-06  -7.0117799700E-07   1.1353976426E-06
  151      3.1492311369E-06   1.1152919200E-06   2.6578594475E-06   4.1866157714E-07   2.0073766671E-07
  152      2.1379324425E-06   1.7714312434E-07   1.0767449113E-06  -1.6967650003E-07  -3.3420374762E-07
  153      3.1651241889E-05   1.1470400047E-04  -9.4580728559E-05  -1.5654307893E-06  -3.4588175184E-06
  154     -7.7310155551E-05   2.8659386778E-04  -2.0622250215E-04   5.8115313978E-06  -1.3293983855E-05
  155     -4.8480994858E-04  -9.1161083031E-05  -4.3351460246E-04   4.9812125004E-05  -7.1529346419E-06
  156     -3.1340331022E-05   2.8024030969E-06  -2.2817836780E-05   1.6085726078E-06  -4.8427485717E-06
  157      7.1940083036E-05  -1.2931816771E-06   8.5125678400E-05  -4.0183837320E-06   1.4244061657E-06
  158      3.7212365317E-05   4.4370310794E-05  -6.4267724740E-06   2.6845538819E-06   2.6849050674E-06
  159     -1.8835719757E-05  -1.9114547318E-05   7.0904988512E-06   3.1616523877E-06  -2.8177631786E-06
  160     -1.6942423034E-04  -1.4165058288E-06  -1.8451561503E-04   1.3993403176E-05   5.8256108676E-07
  161      1.5211964320E-04   9.8483027931E-07   1.7989382467E-04  -1.7061437475E-05   3.9274683945E-06
  162      1.3037689002E-04  -1.4111004544E-05   1.4302978812E-04  -9.6953135298E-06   1.5173324862E-05
  163      4.1050632343E-05  -3.0798759712E-05   8.8044371354E-05   9.9711764804E-06   2.5952329712E-08
  164      1.8411928437E-04  -1.6457024488E-05   1.4491560763E-04  -1.0000773579E-05  -1.0455317798E-07
  165      5.9370498870E-05   2.3935737040E-05   4.5247471967E-05  -1.4301851694E-05   1.6571458836E-05
  166     -4.2363102900E-05   9.7446336969E-06  -2.4959408439E-05   1.5846733595E-06  -5.9450155610E-06
  167     -1.0017865789E-05   1.4500675784E-05  -3.1334608796E-05  -5.1066000302E-06   2.2381644836E-05
  168     -7.0124798649E-05   1.5107930680E-05  -7.9663691893E-05   1.4583672475E-05  -1.7025206285E-05
  169     -4.1257195160E-05  -1.1091602017E-05  -1.5105528354E-05   9.5757104078E-06  -1.4665785326E-05
  170     -5.3645110033E-05  -9.3661869354E-06  -3.0287037007E-05   7.9316897400E-06  -1.2183711288E-05
  171     -4.9718038445E-05  -1.2412979332E-05  -4.1896245032E-05   7.9613849117E-06  -1.2126075413E-05
  172      2.8799050579E-05   3.9845040631E-05   1.8016052054E-05  -1.1772035367E-06  -7.3154692437E-06
  173     -6.6372362958E-05   1.2241011614E-05  -5.5325945393E-05  -2.2510694387E-06   7.8157037609E-06
  174     -2.7754981743E-06   3.8913473937E-07  -1.7078985210E-06   2.6720467633E-07   1.4349054142E-06
  175     -2.6446924995E-05   1.0451651429E-05  -3.0175399195E-05  -3.5404480723E-06   4.8143117457E-06
  176      1.3057623193E-05  -1.2700036209E-06   9.3603208513E-06  -1.3865177261E-06  -1.7204099159E-06
  177     -1.2402616430E-05  -2.3423216615E-06  -6.4924921285E-06   1.3014880988E-06  -8.5111061897E-07
  178      2.7399771574E-05  -3.8015567433E-06   2.5063880671E-05  -2.1702194277E-06   4.0894098693E-06
  179     -1.2975921332E-05  -6.5211700156E-07  -1.3292659485E-05   4.6410919257E-06  -4.4977753816E-06
  180      3.8243899049E-05   3.9630842860E-06   2.2841339728E-05   1.3026806701E-07   1.4493478136E-06
  181     -2.9086023086E-05  -2.7531031352E-05  -1.9356222490E-05   5.9038345383E-06   4.6863787712E-06
  182      2.0192672541E-05  -6.2046127076E-06   2.2200125592E-05   6.5603916281E-06  -3.3804263164E-06
  183     -2.3420943678E-05  -8.5224090784E-06  -1.1994716894E-05   1.6631506043E-06  -6.7469022073E-07
  184     -2.0931469219E-06   3.7916363782E-06  -8.0011975564E-06  -3.9316874530E-06   4.0430484082E-06
  185      1.8699831300E-05   8.2956279658E-06   1.3335090703E-05  -7.8886449128E-07  -2.9491404607E-06
  186     -2.5494228752E-05  -3.2609604974E-06  -1.4480283580E-05   3.3575853763E-06  -3.5135678101E-06
  187     -7.7256921440E-06  -1.6352863084E-06   5.1359261562E-06   3.0943370737E-06  -5.5411141342E-06
  188     -1.6301302162E-05  -1.7320328859E-06  -8.0406226949E-06  -9.5128146762E-08   8.0674453873E-07
  189      1.6392067286E-05   3.8883151303E-06   6.7104052538E-06  -3.9006952398E-06   1.0830749181E-06
  190      5.2207198432E-06   6.3656483251E-06   4.2028129135E-07  -1.3020489312E-06  -8.5448956140E-07
  191      1.3360880649E-06   1.0308424286E-05  -1.4135188798E-05  -6.3873058208E-06   6.0712902490E-06
  192     -2.1798777989E-03  -1.1918967961E-04  -8.4738539682E-04  -2.4504699098E-04   7.7977846586E-05
  193      1.3654584438E-03  -4.5463784142E-04   1.4856790901E-03  -1.0809609535E-04   2.5503942750E-06
  194     -1.4169324311E-03  -7.8205779096E-04  -1.9785459259E-03   1.2812299064E-04   8.0540849206E-05
  195     -1.3271015523E-01   2.9605511717E-02  -2.9280501050E-02  -2.3886772959E-02   1.2337038169E-02
  196      9.6795455816E-03  -9.2106664470E-02   1.3411940561E-02  -3.1939197463E-03   9.7909930091E-04
  197     -3.4330931049E-02   3.2415716232E-02  -1.2865287618E-01   4.0118930262E-03  -3.6161873798E-03
  198      8.6230788043E-04   6.1702777153E-03  -2.7377909013E-03   1.0986904445E-03   8.9086344740E-04
  199     -3.2185705683E-03  -4.1467797959E-02   2.9039045246E-03  -4.6926507070E-04   2.1672910389E-03
  200     -3.8298164535E-03  -3.3547318115E-02   6.1943256066E-03  -7.2030568557E-04   1.7730638129E-04
  201     -6.5209400912E-04  -1.0395886173E-03  -7.8896594371E-04   2.8960431217E-05  -3.7179988158E-05
  202     -9.6443231706E-04  -3.1478553267E-04  -1.0766394914E-03   1.6173396999E-04  -6.1892613348E-05
  203     -8.2199288421E-04  -1.3135410591E-03  -1.0128165338E-03   5.8578843169E-05  -7.6585221559E-07
  204      1.5570234289E-03   2.4472026389E-04   6.7771645953E-04   2.8399854143E-04  -9.6575083675E-05
  205     -2.3694870295E-04   2.5610531114E-04  -4.3102827591E-04   6.7246712273E-05   2.7713998456E-06
  206      6.3015716608E-04   3.2446766067E-04   7.3529892448E-04  -1.5244937901E-05  -4.2396411610E-05
  207      4.9601762561E-04   3.5420245502E-05   1.9324349908E-04   9.8936087041E-05  -2.5722605085E-05
  208     -5.1722075388E-04   1.5363402012E-04  -3.7047648688E-04  -2.3004550434E-05  -5.9511269554E-06
  209      1.2361675646E-03   4.0748068406E-04   1.3614637400E-03  -1.2016121965E-04  -6.5796594533E-05
  210     -5.2320408290E-04   9.5470200564E-03  -4.8591381224E-04  -4.3392150839E-04   4.8991613082E-04
  211      9.4502424075E-03  -1.1796451663E-02   8.0378707471E-03  -4.1574667076E-04   6.9087803665E-05
  212     -4.0196309882E-04   9.2582402362E-03   2.3178437553E-03  -2.0264387740E-04   8.8414264474E-05
  213      7.0719874890E-04  -1.6381028777E-04  -5.8967761329E-04  -8.1444505328E-05  -4.1501728661E-04
  214     -1.4925168672E-03   1.3184181490E-03   8.4432534311E-04   8.9583957662E-04  -5.7764429707E-04
  215     -1.7633256780E-03  -2.5572981677E-04   7.8190575945E-04   6.0261041751E-04  -3.8162226358E-04
                    5                  6                  7                  8                  9        
    0      1.0537966587E-01  -5.3636091452E-02  -3.5419714935E-02   7.9964734718E-03  -8.8568970265E-02
    1      1.3603450217E-02  -4.0670717212E-02  -3.0213892931E-01   4.6944309652E-02   5.8936196025E-03
    2     -9.1034221492E-02   9.4641533877E-03   4.6790507434E-02  -6.0141047584E-02   1.7049458436E-02
    3     -1.0240058995E-01  -1.4774326705E-03  -9.9981942194E-05   1.0164800710E-03   1.7670121307E-04
    4     -1.3072110209E-02  -2.7323570049E-02  -9.3824376185E-04   1.2416192573E-02   1.8079893125E-02
    5      1.0757868169E-01   3.4678332781E-03  -3.5527180672E-04  -1.3369060910E-03   2.6897816682E-02
    6      3.4674181516E-03   5.6878662793E-02   3.6853029484E-02  -2.7913013029E-03  -4.3582826870E-04
    7     -3.5547704318E-04   3.6848435543E-02   3.2474142280E-01  -5.3256261471E-02  -3.2443917949E-03
    8     -1.3367551741E-03  -2.7829760099E-03  -5.3250351894E-02   6.4430960480E-02  -4.5389505714E-03
    9      2.6899828328E-02  -4.3880625050E-04  -3.2445691837E-03  -4.5396740279E-03   6.4337757871E-01
   10      2.7832244410E-03   3.9270333386E-03  -1.3375259690E-02  -2.4621804361E-02  -2.1481789853E-02
   11     -1.4146267524E-02   8.9234320889E-04   4.5854240619E-03   9.0716929397E-03  -7.6076010425E-03
   12     -2.4686602527E-05   1.2849998041E-04  -1.3940624647E-04  -4.9361653744E-04  -1.8526758938E-01
   13      5.2349255164E-04  -3.6036995001E-04   1.7741736436E-04   3.7219569200E-04   5.0604654270E-02
   14      7.8745698252E-04  -4.7720978487E-05  -4.1787912496E-04   5.1536033546E-04  -1.1827722144E-01
   15     -5.7715730014E-04   3.9194995674E-04   2.8901803182E-04   3.7996747988E-04  -2.7039674033E-01
   16     -3.7677973310E-03   2.4614057735E-04   6.7068302652E-04   5.7922106533E-04  -1.4387428618E-02
   17     -3.6513146918E-03  -6.4157622978E-04   5.1199788319E-04   1.1519087197E-03   1.0241648394E-01
   18      9.8384441529E-05   3.5368664690E-04  -6.1200114548E-04  -7.3618353803E-04  -8.3304170895E-04
   19     -1.5027270712E-04   2.1007636524E-04   2.4771636247E-05  -1.1122571073E-03   5.6659235063E-03
   20     -1.1786556738E-04   1.9355222600E-04   5.1458550740E-04   1.0259140184E-03  -6.8523209244E-03
   21     -1.7750755854E-04   3.6110312398E-06   2.2289654503E-05   3.1821101322E-05   5.3404288352E-04
   22      1.2524478183E-04  -5.5272704065E-05   6.1070270993E-06   4.7609157649E-05   2.4473125100E-03
   23      1.2234084428E-04  -4.8033952114E-05   1.0142340833E-05  -8.0356033159E-07   2.6969646158E-04
   24      6.9322381672E-08  -1.7460039096E-05   1.8693042833E-05   1.0502525128E-05   3.9142289910E-04
   25      5.9797978127E-05   3.1661893917E-05  -1.1713037586E-04  -1.0452589447E-04  -8.4013746300E-04
   26      3.2168788546E-05   1.6735483614E-05  -8.7216873020E-05  -7.9806261834E-05   3.4287776997E-04
   27     -1.3746018255E-04  -1.3893795474E-04   6.7050258113E-05  -1.7332570128E-04  -9.6631944300E-04
   28      2.6180268367E-05   1.1578539682E-04  -1.9165773878E-04  -8.5876540024E-05   1.8878368358E-03
   29      3.4847148497E-05  -6.5143420870E-05  -2.8523729502E-04  -7.8837546539E-04   2.9608219683E-03
   30      1.7964742310E-05   1.1517529133E-05  -3.2264053550E-06   1.7581483218E-05   2.4790413029E-04
   31     -4.5687130458E-05  -1.6268079405E-07   2.2825480229E-05   3.6325583381E-05  -1.3183405455E-04
   32      2.8490437744E-05   1.2734283795E-05   2.4327006916E-06   5.6407818140E-06  -1.4136253220E-06
   33      9.8562521232E-06   4.9093922666E-05  -2.8699043002E-05   8.3553520890E-05   2.2681438944E-04
   34      1.8180521405E-05   1.1525978036E-05  -6.6056387389E-05  -1.7972133796E-04   9.8584452986E-04
   35     -8.0774856834E-06   7.0019293658E-05   4.3082970297E-05   2.0559207914E-04  -4.5718867561E-04
   36     -2.0916197898E-03   1.3461188850E-03  -1.8881971569E-03   1.5976597646E-03   1.0994205790E-03
   37      2.3842379896E-03   1.8276498018E-03  -9.3666553785E-05   3.7567293784E-04  -2.9684805821E-04
   38     -3.7766990793E-03  -5.1938427353E-05   4.5114663684E-04   5.6022190402E-04  -1.8200550490E-03
   39      1.1438840586E-05  -2.0124973000E-04   1.9597225443E-04  -1.0941077087E-04  -1.1610977513E-03
   40      1.0197571052E-04   7.7395108651E-05  -1.5375044676E-04  -1.7952569933E-04  -3.1883122554E-04
   41      8.0092689922E-05   4.1801716041E-05  -1.0611458412E-04   3.8065376703E-05  -1.0030773785E-03
   42     -1.3172685404E-03   1.0912447444E-04   4.2734256812E-05   1.3058674395E-04   3.3148852941E-05
   43     -5.5870601400E-04  -2.2213474717E-04  -4.7100124130E-05  -9.8958466501E-05  -1.4255315906E-06
   44      3.1462199183E-04   2.3269871964E-04  -1.3626814029E-04  -2.4401954332E-05   5.3950249652E-05
   45     -1.0639595418E-04  -1.1300682358E-03  -6.7633130278E-04  -1.8314744360E-04  -3.1904910034E-04
   46      2.7984856335E-04  -4.5759118384E-05  -1.0379287930E-04   2.0298166328E-04   2.2434414575E-05
   47      9.6763941121E-05  -1.0071485251E-03  -7.0024630369E-04  -3.4240317748E-04   2.8140057598E-04
   48      7.6656694859E-05  -1.0012840632E-03  -1.5033762657E-03  -4.5935915706E-04   3.6007134898E-05
   49     -1.1316369012E-04  -1.7879507052E-03  -4.5801402866E-05  -8.4910085319E-04  -1.7162759257E-05
   50      2.8962651131E-05  -3.7772197200E-04  -6.3861158012E-04   4.7410038527E-04  -6.5028672725E-05
   51     -8.3642560818E-06   2.7931943140E-04  -8.5789651381E-05  -8.4259441471E-05   3.5407386461E-05
   52     -4.0498475173E-05  -5.5585442936E-05  -5.9287820370E-07  -5.5018774884E-05   1.3753349975E-04
   53     -2.9914629550E-05   2.0762696167E-04  -6.5047967662E-05  -6.0335962688E-05   7.2703201368E-05
   54      6.3996981662E-05   8.4576810101E-06  -4.9406876844E-05   7.0372787768E-05  -3.5984375048E-06
   55     -1.5019030528E-04  -1.7200890992E-04   1.8585456124E-04  -2.9102721801E-04  -9.3408471885E-05
   56     -8.5675209587E-05   4.2644383879E-04   6.2998228265E-05   2.9827754690E-04  -1.7607726760E-04
   57     -7.1006671091E-06  -4.4213740604E-05   1.3603814389E-05   5.7398085116E-05  -6.8294814944E-05
   58      7.7401557176E-06   2.3859223243E-05  -1.2101415284E-05   5.2235228288E-06  -8.1963306319E-06
   59      1.2358117452E-05  -1.5269079426E-05  -5.9082656941E-06  -6.3131588477E-05   8.7916455572E-05
   60      4.7442116702E-05   1.7203264420E-04  -8.6929641706E-05   1.5316987896E-04   3.5790808687E-06
   61      9.5336549692E-06   7.1668194010E-05  -2.9223841961E-05   5.9512904477E-05  -7.5814704989E-06
   62      1.7454318049E-05  -2.9317604971E-05   1.7876969306E-05  -5.8806820476E-05   3.1313038154E-05
   63     -4.0907480386E-05   6.7482456437E-05   4.7729785243E-05   1.4067730486E-05  -3.1380311489E-05
   64      9.0705369407E-06  -4.5010072974E-05   4.7853109533E-05  -2.4705838684E-05  -1.8613179635E-05
   65      5.3630529863E-05  -6.8406592747E-05  -3.3428466263E-05  -3.4037288222E-05   6.8388006700E-05
   66      2.5600137784E-06  -2.7047885957E-07   3.5134582324E-06  -1.6142546673E-05   9.5246740640E-07
   67      1.7511191863E-07   5.7089326058E-06  -2.2279237911E-06  -5.7959520431E-06   2.9503977911E-05
   68     -4.1874164133E-06   2.3129710650E-05  -2.8814036295E-06  -9.7706096110E-06   1.5561352042E-05
   69      2.8704827037E-06  -2.2594402678E-06   7.5868582647E-06  -1.1444268989E-05   2.5684869543E-06
   70     -1.6342192992E-05  -1.7186780820E-05   4.7242226152E-06   4.3632983876E-06  -1.0082724932E-05
   71     -3.3633602740E-06   4.8604711196E-06   7.0268179299E-06   2.6555750772E-05  -7.2581118335E-06
   72     -1.0107418312E-05   2.1167440442E-05  -7.0969624299E-06   7.2729610369E-06   2.9714668385E-06
   73     -2.5474585438E-05   5.1039409115E-05   6.2817631507E-06   1.0199772600E-05  -4.3266507978E-06
   74     -3.4093551288E-06  -7.0512237825E-07   6.0610064834E-06  -6.0830772143E-07  -1.1624132982E-05
   75     -1.8836578073E-03  -6.0055907044E-04   5.0909898168E-05  -7.7276463224E-04  -4.5632018267E-03
   76     -2.0193258674E-04   5.1016483397E-04   1.7023968959E-04   2.3673476315E-03   8.0324853754E-04
   77      8.2496661482E-04   1.2022847384E-03  -5.2526100198E-04   2.2658528596E-03  -1.7041077802E-03
   78     -1.9406826303E-05   3.8201801343E-04  -9.6578559617E-05   2.2532912915E-04  -1.1491709251E-04
   79     -2.2291292024E-04  -3.2366085220E-04   1.1894169709E-04  -8.0565011499E-04  -1.7309720536E-04
   80     -1.2641156965E-04   1.4612120584E-04   5.5733567690E-04  -1.2010752489E-04  -5.7225939764E-05
   81      2.4895739882E-04   5.4536015132E-05  -3.9138465787E-05   3.0786181743E-05   6.5314446594E-04
   82      3.7992748520E-05  -8.8870418342E-05   8.9455676093E-05  -4.6571011718E-04  -2.8520539054E-04
   83      1.4427093666E-04  -6.8492656859E-05   1.0514690228E-04  -1.1196707513E-04  -1.2388804374E-03
   84     -1.3519611901E-03  -4.8575707560E-04   1.3827137905E-04   3.3824700561E-04  -4.1111464814E-04
   85      8.9807981149E-04   9.4770494258E-05   2.4046404799E-05  -1.8474989417E-04   1.5718085105E-04
   86     -2.0934806833E-03   1.1568766513E-04   2.8888593715E-05  -2.7777308701E-04   2.6133797220E-04
   87      1.9054872174E-04  -8.2732012583E-05   5.9559187737E-05  -7.6869020674E-05   4.1082358621E-05
   88     -4.7369656580E-05  -4.2831528596E-06   5.8674460881E-05  -1.4074689236E-04  -7.0175070524E-05
   89      2.2627028628E-04  -4.9575537133E-05  -4.3063214437E-05   5.8649287950E-05   4.5289938492E-05
   90      1.4610363231E-03   2.4884620798E-04  -5.9762646015E-05  -6.3943211722E-05   7.2786023252E-04
   91      4.7554926435E-04  -1.8369037728E-04  -3.0110001634E-05   4.9452611814E-05  -1.4983880519E-05
   92     -1.9250616984E-03   1.4735221529E-04  -7.6833729167E-06  -8.4903924687E-05   3.3640188531E-05
   93      3.4232950474E-04   2.3848289821E-04  -3.5445687718E-05  -2.7895731759E-05   3.6286034371E-04
   94     -3.4357138740E-04  -9.7584864931E-05   1.0249248359E-05   7.2906430038E-05  -3.9813024840E-05
   95     -2.7863003885E-04  -3.9093571362E-05   1.3485263245E-05   1.8002565441E-05   6.2250239578E-05
   96     -1.2446471242E-05  -3.4492461438E-06  -1.4379969622E-05   9.5279520807E-06  -4.3994334015E-05
   97      2.9307229792E-05   3.1729181166E-05  -2.9974131801E-06  -4.5335802146E-06   1.2931394867E-05
   98      2.0240453673E-04   9.0835714893E-05  -1.4516975914E-05  -2.6044857028E-05   2.0036049811E-04
   99     -4.0580018259E-05   3.2580130595E-06  -3.6152742439E-06   1.0140699034E-05  -2.2680859895E-05
  100      2.1546212308E-05   1.9256506840E-05   1.0367743771E-05  -3.4069029762E-05  -1.3888436386E-06
  101      1.1687699460E-05   2.5543898876E-05   1.8731707678E-05  -4.4523735747E-05  -1.4459092450E-06
  102      3.3193316438E-05   7.3695415396E-06   7.3716793962E-06  -8.5756427458E-06   1.6003222675E-05
  103      9.4429766111E-05   1.5679581330E-05   3.3708471805E-06  -2.1909635256E-05   8.6975444355E-06
  104      9.1673057650E-05   2.6953873140E-06   5.7731829922E-06  -1.7773063002E-05  -2.4236571236E-06
  105     -4.1052851415E-05   9.6333289372E-09  -3.6437332129E-06   6.4427264232E-06   1.5297818791E-06
  106     -2.6613129965E-05  -7.8624999226E-07  -1.7953567985E-06   6.4403723061E-06   2.8624909504E-07
  107      3.1272142763E-05   4.5538039100E-06   2.2417940603E-06  -5.9675502737E-06   6.8297128896E-06
  108      1.3239381937E-06  -3.8948042804E-06   2.2365317378E-06  -6.6457517154E-06  -5.4155030521E-06
  109     -2.0738695255E-05   4.8352228766E-06   6.1132043587E-06  -8.6701413719E-06  -8.2776930021E-06
  110     -9.9168828003E-06  -6.6982279105E-06  -2.2945882985E-06   8.2006247277E-06  -5.7998729947E-06
  111      1.7586459873E-05  -2.9920402150E-07  -6.6045899020E-06   4.9893138278E-06   2.7927627874E-05
  112     -9.0495956685E-06  -1.0478785680E-05  -1.8003110465E-06   5.1624752697E-06   2.4756983917E-07
  113     -3.8443098661E-06  -9.1949035742E-06  -2.8969423982E-06   5.4813418100E-06  -1.9733150517E-05
  114      3.4579751677E-05   1.3312348054E-04  -8.5453563590E-05   1.2301689701E-04   2.3536632354E-04
  115      4.2751374787E-05   5.2379810861E-05  -1.8896731571E-05   6.8929656754E-05   2.2500233032E-04
  116     -3.1379190435E-05  -4.4994959770E-05   3.5696835252E-05  -1.6613404141E-05  -2.6571219649E-04
  117      7.5825490915E-08  -2.6528352875E-07  -1.4250589386E-06   1.8343282154E-05  -2.0887751549E-05
  118     -1.3536076814E-05  -1.0350002262E-05   9.6135815009E-06  -3.9156706737E-05  -2.7348694552E-05
  119      2.8979568147E-06  -6.9602384014E-06   2.6705227809E-06  -4.7628697139E-06  -2.8513949251E-05
  120     -1.0611545704E-05  -1.1191330125E-05  -6.2535978012E-06  -3.2604618214E-05  -2.6744938005E-05
  121     -1.5283398649E-06  -8.0190812762E-06  -1.6812145167E-06  -2.2698704073E-05   3.2656697399E-05
  122      2.1059825915E-06   1.2393625942E-05   1.8872795406E-06   6.2954668796E-07   9.1157801421E-05
  123     -1.0887481811E-05  -3.4451101531E-05   1.7376710090E-05  -3.7763639603E-05  -4.9326315391E-05
  124     -1.6124986487E-05  -3.2584745604E-05   1.7687031071E-05  -4.7112250202E-05  -9.8644161585E-06
  125      1.2886023731E-05   1.4828407180E-05  -1.6408321244E-05  -5.2666842724E-06   1.7127241623E-04
  126      1.5979182467E-06   1.0931626595E-06   2.1815131805E-06   6.8885845419E-06  -2.5144931244E-05
  127      2.9781925083E-06   5.5927930327E-06   6.4404919170E-07   2.1066099261E-05  -1.1315000810E-05
  128     -1.0198076134E-07  -2.4110358264E-08   6.1582852778E-06   1.7906650006E-05  -5.4298529203E-05
  129      1.2153637879E-07   2.8401922646E-06   2.0964152439E-07   5.7976685612E-06   1.4234735573E-06
  130     -1.2900104917E-06  -2.7900514483E-06  -1.8271655937E-06  -5.6153857794E-07  -3.8672953385E-05
  131     -1.1544005664E-06   1.7553824640E-07   8.4403415542E-07   2.0429087042E-06  -1.3129209347E-05
  132      2.4924251694E-06   1.6499007915E-05  -1.8098039064E-05   1.1616388958E-05   2.3580351316E-05
  133      1.2115550325E-05   2.9319844382E-05  -2.1094741652E-05   3.0338803649E-05   4.6948727326E-05
  134     -6.3626403438E-06  -2.4392640896E-06   7.7280752664E-06   7.3214972801E-06  -7.0633475637E-05
  135     -1.3244333746E-06  -4.5914320420E-07   1.7120824521E-07  -2.8772140721E-06  -4.1780188407E-06
  136     -1.1437166846E-06  -2.7173973268E-06   1.5165008797E-06  -2.7641404233E-06  -5.7144963251E-06
  137      2.1210929157E-06   6.1895866631E-06  -2.9511741148E-06   1.2425425075E-06   3.5073341217E-05
  138      6.3556295520E-07  -4.6452523335E-07   2.0020649326E-06   6.8505919823E-06  -1.3057597480E-05
  139     -1.5412675197E-06  -4.0952677875E-07   8.2265598333E-07  -1.5770299285E-06  -1.3300931915E-06
  140      1.5056660831E-06  -3.2752395045E-06   6.1668215035E-07  -3.5109878169E-07  -4.4879020265E-06
  141     -3.6753505741E-06  -1.3979809976E-05   1.2660511500E-05  -1.1480156597E-05  -2.3411229450E-05
  142     -3.2796420131E-06  -8.1521053216E-06   9.8066281038E-06  -7.6821818373E-06  -1.5961533305E-05
  143      3.2906134928E-06   4.8681019654E-06  -3.7782294557E-06   2.7089808559E-06   2.4539606169E-05
  144     -1.1666440765E-06  -4.1438724323E-06   6.0581895426E-06  -2.3976691079E-06  -1.0011489391E-05
  145      1.6415848773E-06   5.8180853620E-06  -5.5433112034E-06   4.3203992197E-06   1.0919471411E-05
  146      1.0794163023E-07   2.5719659813E-06  -2.9198098132E-06   1.9092125297E-06   1.6538457819E-06
  147      7.5892977895E-07   1.4963929588E-06  -2.9672329241E-06   1.0990711296E-06   4.8259343299E-06
  148      1.0892652383E-06   4.2241706818E-07  -1.1019569586E-06   2.1390198226E-06   7.3343827261E-07
  149     -3.7199979710E-08  -1.3896419168E-06   1.0669674224E-06   1.3366971954E-06  -6.9406312520E-06
  150      4.0787925283E-07   2.1158081322E-06  -2.5118769797E-06   1.2055930998E-06   4.6252646248E-06
  151     -5.4362783631E-07  -1.1304080251E-06  -3.5023453825E-07  -2.3685833260E-07  -9.7530343941E-06
  152     -1.5401532141E-07   6.0546686859E-08   5.3897212804E-07  -4.0749402649E-07   4.3451745653E-07
  153     -2.1749213608E-05  -1.9260630033E-05   3.1116060036E-05   3.0043056758E-05  -1.8146828333E-04
  154     -1.5567044324E-05  -3.1753182825E-05   3.4819425446E-05   2.9795867832E-05  -8.6551728144E-05
  155      5.0750252807E-05   1.2412285203E-04  -9.2155866611E-05   1.2938077697E-04   1.3077140953E-04
  156     -8.5938640001E-08   3.6316304304E-06  -4.0587951609E-06   2.7091321059E-06   2.4420296582E-05
  157      5.2219063900E-07  -8.6597272414E-06  -4.0292489213E-06  -2.0382008321E-05  -3.3357704025E-06
  158     -4.5252425286E-07  -1.1656867932E-05   9.4599218174E-06   6.5094062418E-06  -5.0865079445E-05
  159      6.7378030758E-06   7.7907721053E-06  -9.1646035723E-06  -1.1155281177E-06   3.5059947800E-05
  160      1.2235614804E-05   4.1829282641E-05  -2.4878574667E-05   5.6065090475E-05   5.4946953273E-06
  161     -1.6850137750E-05  -2.6101644066E-05   7.9659538781E-06  -5.0830227846E-05   9.6802731896E-06
  162      2.0800249989E-05  -2.0228832433E-05   1.3760242174E-06  -3.3277381898E-05  -3.5325143710E-05
  163      2.1797201872E-05  -7.2863981528E-06  -3.0279888260E-06  -1.9644598153E-05  -1.0609406589E-06
  164      3.1845612073E-06  -3.3606136010E-05   2.7017891295E-05  -4.1266333802E-05  -4.7103357649E-05
  165     -1.8763839168E-05  -9.4483805191E-06   7.3088845687E-06  -6.0058188519E-06  -4.5453017256E-05
  166      6.8146312564E-06   7.6428028743E-06  -7.0441444511E-06   4.9080181768E-06  -1.6532244493E-05
  167      3.1091199468E-06   4.8972269692E-06  -1.3321471282E-05   1.1788725900E-05  -1.6842011156E-05
  168     -2.5811554011E-06   1.1017281976E-05   5.8579178901E-06   2.3270914819E-05   1.6448389522E-05
  169     -1.0861429076E-06   7.0343087882E-06   1.6408674772E-06   4.0649694644E-06   3.4913026472E-05
  170      1.0798201562E-06   8.7829533583E-06  -1.5633849494E-06   7.1661634575E-06   1.2038120824E-05
  171     -5.9658851882E-06   1.1918193162E-05  -1.1832503150E-06   1.3340336860E-05   1.5848818676E-05
  172     -1.0500077735E-05  -8.1548885311E-06   1.3263706334E-05  -2.7448343705E-06  -1.7725834737E-05
  173     -3.0233627733E-07   1.0159885527E-05  -1.4552520064E-05   1.4604095758E-05   1.1992570824E-05
  174      3.6760186149E-06  -1.7141385259E-07  -1.3350949504E-06   3.5328292714E-08   2.1804686731E-06
  175     -4.3044786208E-06   2.8048582978E-06  -4.7674502190E-06   7.0629824051E-06  -2.7967798795E-06
  176     -4.6670974127E-06  -1.6804566487E-06   2.8576821959E-06  -3.0656279120E-06  -5.8243203571E-07
  177      9.0627100874E-07   2.4926879545E-07  -1.0331805897E-06   9.7920646227E-07   2.7192386530E-06
  178      3.1884706145E-06  -3.3278569224E-06  -6.7897671451E-07  -5.2099218358E-06  -1.4396774093E-05
  179      1.0051812090E-06   1.9191204837E-06   1.8634024308E-06   3.6939337009E-06   7.2581669265E-06
  180      3.1844030218E-06  -5.6808591714E-06   6.0141416353E-06  -4.5981231481E-06  -7.2253959093E-06
  181      1.8545065936E-05   7.9721497254E-06  -1.1642571511E-05   5.6980436267E-06   9.9619604065E-06
  182      1.4519368047E-05  -1.3414622349E-06   3.1298843042E-06  -4.6002214029E-06  -3.6082431318E-07
  183      3.2779933324E-06   4.9347958367E-06  -4.8319741330E-06   2.9816410513E-06   7.8482208104E-06
  184     -4.9996263478E-06  -5.4225479461E-07  -1.7047971533E-06   1.5437042711E-06  -1.1778002270E-06
  185     -4.4217304263E-06  -3.3023485532E-06   5.8106629969E-06  -2.9300836377E-06  -5.2162182013E-06
  186      1.9020779763E-06   3.3887678311E-06  -1.8962468918E-06   2.9643981233E-06   8.9318013680E-06
  187      2.1444440612E-06   1.3964805486E-06   1.6128703479E-06  -8.1131808961E-07   5.1838530022E-06
  188      4.7268977036E-07   1.2055159481E-06  -2.7223447243E-06   1.4403510516E-06   3.8513041852E-06
  189     -6.0196874122E-06  -1.9264550877E-06   1.8763338070E-06  -1.9245377857E-06  -8.8471666066E-06
  190     -4.8175365257E-06  -1.5776200945E-06   3.0335305562E-06  -4.6135256018E-07  -3.4512480174E-06
  191     -1.0524555154E-05  -1.6444270916E-06  -1.0823347663E-06   2.7993824813E-06  -5.0605978943E-06
  192     -1.6388848820E-04   5.4170628650E-04  -2.8670695557E-04   3.4814328806E-04  -3.8275227287E-04
  193     -7.8046344209E-05  -1.3885065949E-04   5.1320863520E-05  -2.7784326941E-04  -2.4686871486E-03
  194      4.9318413613E-04   2.7353323108E-04  -3.5221479550E-04   4.2745825510E-04   5.6207736922E-04
  195     -2.7285909676E-02  -1.6038056205E-03   4.8216001152E-03  -2.2658735813E-03   1.3403687121E-03
  196     -2.6310283298E-03   2.6652780701E-02  -8.4330937102E-03   2.5240454776E-02  -1.1055168494E-02
  197      6.3575386186E-03  -1.0130176496E-02   5.2563048279E-03  -9.3821117035E-03  -2.6032223203E-02
  198     -7.5553114721E-04   7.8623577163E-04   1.0623626306E-03   1.6880168531E-03  -9.4697006076E-02
  199      2.0744203384E-03   2.3524014077E-04  -1.2916655539E-03  -5.6339446234E-03  -4.0111681578E-03
  200      1.4025669124E-03  -2.2256706886E-04  -2.6497578738E-03  -5.4893416649E-03   1.2544480239E-02
  201      1.0744135388E-05   1.3296492163E-04  -4.5944947392E-05   2.9136040938E-04  -6.3030650665E-05
  202      8.0800991588E-05   2.5502336972E-04   3.2015004080E-05   3.3044623194E-04  -4.6845408703E-04
  203      4.8258013340E-05   3.0103158645E-04   2.6921934548E-05   3.7122930054E-04  -7.7652397594E-05
  204      1.4270063715E-04  -2.9018817981E-04   1.8048761442E-04  -2.0666282829E-04  -1.2737116089E-03
  205      5.9747938378E-05  -3.4364020797E-05  -1.1251121491E-05   3.8505127077E-05   6.1904570312E-04
  206     -1.3812223812E-04  -9.8856150066E-05   1.1468753144E-04  -1.6411285452E-04  -5.6144451365E-04
  207      1.4662157284E-04  -1.4014618868E-04   4.7989219869E-05  -9.3771958899E-05   5.7888310944E-05
  208     -5.9316427749E-05   4.7892256217E-05   1.8018562975E-05   7.0372628528E-05   5.8895020754E-04
  209     -3.8587981566E-04  -1.5067525053E-04   2.1021017478E-04  -1.8855253301E-04  -7.6954080448E-04
  210      1.1505787523E-04  -1.1824138049E-03   4.9128599628E-04  -1.5835427742E-03   2.4650206384E-03
  211     -6.8216655075E-04  -3.4784616855E-04   5.1822713761E-04  -9.6839180937E-04   8.3587417499E-03
  212      3.3621000433E-05  -1.8536406539E-03   3.0935765291E-04  -2.1054841784E-03  -3.4538892922E-03
  213     -3.1202334266E-04   1.9572598252E-04   8.5170228389E-05   6.7809153485E-05  -2.1128228671E-03
  214     -1.1408659725E-03   6.4472639839E-04   8.9379272298E-05   9.5637456842E-05  -3.6910091418E-02
  215     -2.3378179789E-05   3.8006770375E-04   7.0004040982E-05  -9.7644562533E-05   1.0587768223E-02
                   10                 11                 12                 13                 14        
    0      5.4955214752E-03   1.4177327011E-02   1.1743260605E-03  -1.3544408078E-02  -1.8999792600E-02
    1     -1.1233842692E-01  -5.0827382334E-02  -6.3626097900E-04   7.5570592518E-03   8.7900254210E-03
    2     -7.0650162194E-02  -1.7316890385E-01   3.5480441093E-03  -8.2047311871E-03  -1.3779939359E-02
    3     -1.1947864123E-04   9.1540818549E-04   8.4029161733E-04   4.1804403123E-04   1.5875602038E-04
    4      5.4974622874E-04  -9.3977649468E-03  -3.7114665523E-04   5.7400024434E-04   9.6011066162E-04
    5      2.7794235632E-03  -1.4149475208E-02  -2.4291715242E-05   5.2363800070E-04   7.8748140533E-04
    6      3.9306745640E-03   8.9291503005E-04   1.2822409869E-04  -3.6078502742E-04  -4.8065495462E-05
    7     -1.3372857414E-02   4.5865301293E-03  -1.3954705807E-04   1.7733536804E-04  -4.1795500180E-04
    8     -2.4619594419E-02   9.0729047229E-03  -4.9372134407E-04   3.7207511702E-04   5.1509157909E-04
    9     -2.1447641607E-02  -7.5500868325E-03  -1.8525698768E-01   5.0593009190E-02  -1.1827457128E-01
   10      4.7425304727E-01  -2.6338181202E-02   5.4063672383E-02  -7.0180008092E-02   4.6374048920E-02
   11     -2.6374221858E-02   5.7208178664E-01  -1.2190588841E-01   4.5098920998E-02  -1.6047754431E-01
   12      5.4077563997E-02  -1.2191214895E-01   1.8883998527E-01  -5.7715861411E-02   1.2899200290E-01
   13     -7.0169353795E-02   4.5106823883E-02  -5.7715318835E-02   8.2050578371E-02  -5.5321116834E-02
   14      4.6381211398E-02  -1.6047011479E-01   1.2899189430E-01  -5.5321516351E-02   1.7034830392E-01
   15     -2.3342615643E-02   1.0518333487E-01  -1.6415423524E-02  -1.9228523524E-03   9.8137748548E-03
   16     -5.0221662632E-02   8.0813620770E-03   7.2169569174E-03   1.7413228593E-03  -4.7512495303E-03
   17      1.2833298681E-02  -9.9066992722E-02  -1.8268094324E-02  -2.3214726846E-03   1.0516939524E-02
   18      1.7577870032E-03  -5.8388768009E-03   2.2735962759E-04   2.5683636311E-04   6.8081319343E-04
   19     -2.4122865260E-02  -2.3004270827E-02   3.6386215509E-04   1.9256153179E-03   2.2145824240E-04
   20      3.0875967178E-03   9.2146741525E-03   3.6708368795E-04   2.2646603883E-03   6.7684489948E-04
   21     -1.3504776323E-03  -5.1586715377E-04  -1.8466210202E-04   6.3306845545E-05   5.1375802849E-05
   22      2.0871621504E-03  -1.1538812407E-03  -1.1366612119E-04  -1.9608554669E-04   1.0903258583E-04
   23      1.7067748478E-03   6.9635227464E-04  -1.4525706594E-04  -9.1175498447E-05   6.9937993116E-05
   24     -8.5402295567E-04   3.3181679066E-04  -2.2914593276E-04  -3.5179031584E-04  -3.6878440842E-04
   25      2.4436205035E-03  -1.2110252034E-03   4.5314029071E-04  -1.7784575695E-04   4.6718753809E-04
   26      9.2391978075E-04  -1.0418796936E-04  -7.0259249007E-05  -6.7648552508E-04   1.7436460059E-04
   27     -3.6576001283E-05   8.6905614385E-04   1.9718575145E-05  -8.7546280989E-05  -7.0264896466E-05
   28     -1.1593120692E-03  -2.3210206249E-03   7.8649430792E-05  -4.9549029674E-04  -7.9194915792E-05
   29     -1.6942578449E-03  -4.2576901866E-03   4.2764364219E-06  -4.8115830795E-04   1.3102661387E-04
   30     -6.1635494987E-05  -1.6548917888E-04   2.2224014076E-06   2.4487729112E-05  -2.0895234752E-06
   31     -3.1795093465E-04   3.4541584947E-05  -2.7534556186E-05   1.2228624993E-04  -1.2242015683E-05
   32      5.5085302549E-05   1.7496162463E-05   8.4518488679E-07  -1.6644475302E-05  -1.0294087885E-05
   33     -2.5495958498E-04   2.1701405280E-04  -1.0643828961E-05  -4.8428495144E-06  -6.9342379804E-06
   34      1.0311829352E-04  -1.0119475392E-03   4.3386567188E-06  -1.9219636904E-04   2.6608995598E-05
   35      4.7568201633E-04   1.0380281215E-03  -6.3926659146E-06   3.7748875550E-05  -9.3948848681E-06
   36     -8.7312379897E-04  -6.1707949637E-04  -7.1715879048E-05   3.8582742576E-04   7.1364661890E-04
   37     -8.2754677410E-04   4.3729646011E-05   2.9908010139E-04   4.1681244896E-04   1.2582456154E-04
   38      2.0183739733E-04   8.8221284152E-04   3.3598600677E-04  -1.1086251405E-04  -3.1950680308E-04
   39     -8.6968942571E-04   3.9625954534E-05   2.9926792914E-04   1.6969732749E-04  -1.2775991358E-04
   40      2.0194623751E-04  -2.0713537437E-04   4.4976653945E-05  -1.3634151244E-05  -2.8975065668E-05
   41     -6.6791126541E-04  -4.8648435559E-04  -1.4358388327E-04   3.2832791047E-05   1.2670317203E-04
   42      3.2178805576E-04   4.8401916633E-04   9.9534811177E-05  -6.7458881544E-05  -9.0764090450E-05
   43      3.5606740058E-04   1.0850522150E-04  -1.0424764788E-05  -9.7051886886E-05  -2.4739153664E-05
   44      3.7679088298E-04  -4.1784811306E-06  -1.2252037769E-04  -4.3456924960E-05   6.2775422030E-05
   45      8.5093520584E-05   6.9135241009E-05   1.3403230408E-05  -5.2248400668E-05  -1.5786820482E-04
   46     -1.6934414208E-04   6.8798769609E-04   5.6920500003E-05   3.5486296282E-05   4.1390630037E-05
   47      6.4639155560E-05  -8.4995744851E-04  -1.1739636003E-04  -3.8310209907E-05   8.5410314537E-05
   48     -1.2139003249E-05   2.0209052232E-04   8.1309201524E-06  -7.8895039108E-06   2.7782678602E-05
   49     -2.3140008173E-04  -4.5870006816E-04  -3.3188290694E-05   6.4194438104E-06  -1.7891171604E-05
   50     -9.2068257540E-05   3.4637387481E-04  -1.4330170472E-06  -3.8312657074E-06   8.7925736836E-07
   51      6.2165789015E-05   6.1604589262E-05   1.1910527189E-05   7.7021436468E-06   1.2260500955E-05
   52     -1.4144859112E-05  -2.0010336734E-04  -7.3589835599E-05  -2.1966504375E-05   4.2964471704E-05
   53      7.6233531376E-05   2.6583639704E-05   8.1981967106E-07  -3.3969333369E-06   8.3178678670E-06
   54     -8.7776027905E-05   3.4856059760E-05   4.5800039233E-05   3.8103494802E-05   2.5698485067E-05
   55      6.0877920939E-05  -2.0460778034E-04  -1.1919141593E-05  -2.1514820106E-05  -6.6499205303E-05
   56     -3.7564923470E-05   3.6175717270E-04  -5.1918909137E-06  -4.8728599890E-06  -2.1573377952E-05
   57     -5.2460319644E-05   2.8674749000E-05  -5.6657454388E-06  -1.3770661455E-06  -1.2861560343E-05
   58      2.0947434648E-05   2.4373493694E-05   1.6918627676E-05   4.7357555909E-06  -4.1396272939E-07
   59      2.0600109084E-05  -7.8602280338E-05  -7.4920820352E-06  -2.7895463196E-06   1.1739750753E-05
   60      3.8543785468E-05   1.4887357270E-04   4.4220567177E-06  -3.1956126611E-06   1.0524367438E-05
   61      5.3488032345E-06   3.1309371606E-05   3.2321244735E-07  -1.6491105219E-06   1.3501206176E-06
   62      3.3758401114E-05  -4.9581263342E-05   8.6666550412E-06  -1.4311268497E-07   1.0456517774E-06
   63      3.1092869910E-05   2.8669949108E-05  -2.3956327712E-05  -2.2789257444E-05  -2.5175059587E-05
   64     -6.8652092016E-06  -6.3848281230E-06   1.5569547809E-05   1.2854442388E-05   6.0541484259E-06
   65     -7.1060625841E-06  -6.0027817396E-05  -2.4648100659E-06   2.1952450240E-07   1.2446034904E-05
   66     -9.6365280261E-06  -1.0530780847E-05   4.2197878376E-06   4.4196423295E-06   1.6660623086E-06
   67      1.0459873197E-05  -1.5110753763E-05  -5.0559186736E-06  -3.8769033048E-06   3.5261425327E-06
   68      1.5825778700E-05  -7.9826393855E-06   2.6528507785E-06  -1.0641141509E-06   2.2173170550E-07
   69      1.9570853882E-06  -1.6471430535E-05   7.8030155271E-06   3.6055409548E-06   1.7415887819E-06
   70     -2.7421591378E-05  -1.5233146820E-05  -1.0761991828E-05  -4.5780677052E-06  -5.4301456221E-06
   71      3.8318554533E-06   2.2818238641E-05  -2.7555571342E-06  -4.7717759042E-07   2.0251106330E-06
   72      2.0263209024E-05   1.6149880678E-05  -7.4396091888E-06  -6.1893277562E-06  -1.4687309650E-06
   73      2.5031988470E-05   1.0294991290E-05  -1.1898252596E-05  -1.2327874891E-05  -9.9557407196E-06
   74     -9.1467915029E-06   7.2681304985E-06  -8.6591373844E-07   1.6210438262E-06  -6.5461873293E-07
   75      3.0687537386E-03  -3.9353339892E-03   4.5308242968E-05  -1.2444465714E-03  -1.4591845786E-03
   76     -9.5138135949E-04   8.6769701875E-04   3.3131098032E-05   3.9607308478E-04   1.5409545389E-04
   77      1.3169913551E-03  -1.3508852282E-03   2.1705856787E-04  -2.3716726770E-04  -1.7192803719E-04
   78     -3.3991090931E-05   2.8940929149E-06   7.0852206124E-07   1.2157484896E-05   1.8339913991E-05
   79      1.0663014248E-04  -1.0150078205E-04  -9.4918571282E-06  -1.6265881398E-05  -6.5290477023E-05
   80      5.5203059154E-05   1.1247949090E-05  -2.0465766740E-05   2.1323861121E-05  -5.3713803259E-05
   81     -2.2447058857E-04   5.3873915949E-04   2.8199458421E-05   1.4953403263E-04   1.8919009202E-04
   82      6.6598732820E-04  -3.8475953771E-04  -1.4098491236E-05  -1.7350803774E-04  -1.3245955193E-04
   83      1.2183054939E-03  -8.1962533415E-04   3.5172307378E-05  -4.1904720257E-04  -4.2134195946E-04
   84     -2.0354434117E-04  -3.2023357307E-04   3.3207586806E-05  -1.8003729584E-06  -1.2398498612E-04
   85      7.0780328984E-04  -7.8738651632E-05  -1.9637405831E-05  -1.4647280458E-04  -3.4289429622E-05
   86      5.6761866446E-05   2.3699387726E-04  -1.8940557853E-05  -3.2740981655E-05  -7.5660511933E-06
   87     -8.9799432472E-05  -3.5958261045E-05  -4.0956611920E-06   5.6440118650E-05   1.0604627003E-06
   88     -3.0078623541E-04   3.9329135827E-05  -1.3568824564E-05   5.5133920170E-05   1.0312135859E-05
   89      3.1382338949E-05  -2.6440468394E-05   7.4057295832E-06   1.1038485957E-05   1.5367470881E-05
   90      3.3790095372E-04   2.1001725289E-04  -2.5118951269E-05   2.4913169873E-06   1.0078705844E-04
   91     -7.6592342892E-05  -9.6246496483E-06   8.1010702949E-06   4.6169853481E-05  -9.4323668585E-06
   92      7.7957261005E-05   3.8946483145E-05   1.3130470269E-06   1.3745569110E-05   1.7522129358E-06
   93      1.7467103806E-05   1.4048055817E-04  -4.1127310488E-06   5.2707509250E-05   7.6523372892E-05
   94     -3.2958096842E-04   2.7238880354E-05   9.0462074656E-06   8.1671766410E-05   3.3805525907E-05
   95     -6.0954511912E-05  -8.9913687515E-05   1.9417200042E-05   3.6377785059E-05   3.4364122624E-05
   96     -1.3020534316E-05   1.1324127680E-05  -1.7736545542E-06  -5.9466812761E-06   1.0474156372E-06
   97      8.1675081288E-05  -1.3129188544E-05  -1.8267275186E-06  -2.0461493945E-05  -4.9460023676E-06
   98      1.3301286918E-04   7.8721533680E-05  -6.8016867041E-06  -8.3140944388E-06   2.8700067491E-05
   99      3.2965922643E-05  -8.2525074096E-06   1.3604371036E-06  -1.3273060278E-05  -1.0672042780E-05
  100     -5.2237370388E-05   8.1517803736E-07  -2.4693636398E-06   7.0088391055E-06   2.9648398964E-07
  101     -6.9242219329E-05   4.8377247733E-06  -4.4024442741E-06   1.2774176073E-05  -1.1886175098E-06
  102      1.9324139959E-05   1.8209238783E-05  -4.2515320936E-06  -6.5614351279E-06  -1.8096903194E-05
  103      1.0137099718E-04  -1.5783366993E-05  -6.5740171416E-06  -2.5568392551E-05  -1.0032042891E-05
  104      7.2552113158E-05   6.0474135912E-06  -1.0720282672E-05  -2.9085038893E-05  -2.3400921689E-05
  105     -3.9086751663E-05  -9.5807584481E-07   3.6735844884E-06   1.1890334743E-05   1.3331019525E-05
  106     -2.7107683696E-05   1.2707438615E-06   1.4984843782E-06   7.4642016944E-06   6.1156845046E-06
  107      2.2475474612E-05   1.5059869359E-06  -5.7698573217E-06  -8.2941592915E-06  -5.9970960245E-06
  108     -2.1611086503E-05  -2.6876681615E-07   1.1593688001E-06   7.5602377004E-06   8.6841699616E-07
  109     -6.1392888843E-05  -5.9935474160E-07  -1.5611902913E-08   1.0603091938E-05   2.7453870926E-06
  110      6.7926226376E-06  -2.1927127601E-06   3.6776273312E-06   1.4207022904E-06  -3.3649520513E-07
  111      1.3087794724E-05   1.0802830903E-05  -1.4564625502E-06   9.3201810381E-08   1.5091294470E-05
  112     -4.0992665785E-06   6.4623948797E-06   2.2835650189E-06   4.9316402044E-06  -6.2604075054E-07
  113     -4.0341193741E-06  -7.6009528751E-06   4.0614842049E-06   1.7751009639E-06  -9.0029592704E-07
  114      9.6811312352E-05  -7.4745937184E-05   2.9443135724E-05  -3.5821891836E-05   4.5473175746E-05
  115     -3.6487993196E-05   5.4894622788E-05  -1.4065198078E-05  -3.8353259853E-05   4.3232342713E-05
  116     -2.0244584512E-04   1.1820107560E-04   1.5845199399E-05   5.5745606171E-05  -2.0295347867E-05
  117      3.8201337055E-05   2.8849471963E-05   3.9345945736E-06  -8.8990841645E-06   2.4350014151E-06
  118     -2.9773425861E-05  -6.1241277283E-05  -4.3902905459E-06   2.2635536945E-05  -8.1553932327E-06
  119     -7.3473118624E-05   7.8073669322E-06   3.7111442234E-06   1.3569712898E-05  -4.9265283767E-06
  120      1.3076393000E-04  -9.5391802438E-05  -4.0210835381E-06  -4.5597851910E-07   3.6990781616E-06
  121      8.0495763210E-05  -5.8824730736E-05  -1.5916930166E-05  -1.5891156421E-06   1.0634648512E-05
  122     -2.3677154183E-05  -4.1825433966E-05  -2.1144007545E-05  -1.7999793542E-06   9.0059386487E-06
  123     -2.0452922115E-05   9.3589052004E-06  -9.8558750099E-06   7.6772471907E-06  -1.4259728268E-05
  124     -6.6356170730E-05  -3.0264354570E-05  -8.3007609042E-06   7.7700267810E-06  -9.8638312477E-06
  125      4.0226563124E-05  -8.1723515644E-05  -1.4691920892E-05  -2.8104591491E-05   1.5958167278E-05
  126     -3.0340541679E-06   7.6442121395E-06   4.3192131392E-06   6.6419318673E-06  -1.3606719097E-06
  127     -1.1763287655E-07   7.1991633730E-05   5.8419355970E-06  -8.7063691605E-06  -2.5951168273E-06
  128     -1.1310232156E-05   7.3882827845E-05   3.6086012443E-06   4.9985935240E-06  -3.0252806147E-06
  129     -1.3878507661E-05   1.4799032982E-05  -1.3331868338E-07   1.1083577139E-06  -7.9743627451E-08
  130      1.4812260548E-05   1.8856974209E-06   5.6087411926E-06   2.5365260742E-06  -1.9349148068E-06
  131      2.4462996585E-06   1.0847436276E-05   4.5819884654E-06   4.1509618935E-07  -2.2018131032E-06
  132      9.8052724510E-05  -2.9293290406E-05   9.6388168146E-06  -1.4428408144E-05   6.2581429941E-06
  133      9.3132215453E-05  -3.6166684224E-06   1.2776190495E-05  -1.9930318194E-05   9.5682049302E-06
  134     -5.6377590974E-05   5.9817436274E-05  -2.8426846908E-06   1.5511261972E-05  -5.2367115683E-06
  135      3.8656566603E-06  -4.8796227704E-06  -2.2539677345E-06   2.3965427009E-06   4.4173795928E-07
  136     -8.0347368161E-06  -7.0534867130E-07  -3.4238734435E-06   3.3479215691E-06   1.6990922482E-07
  137      1.8197002033E-05  -1.2232017625E-05  -1.7447241107E-06  -5.9090634406E-06   2.3020150106E-06
  138     -2.7009657779E-06   2.8341095139E-05   2.1671646463E-06  -1.1368305568E-06  -1.0772936352E-06
  139     -2.8128988179E-06  -2.8019247209E-06  -1.6504336477E-06   1.2780252671E-06   9.6922165994E-08
  140     -4.7557621162E-06  -1.3771197018E-06   3.3055474881E-06  -4.7532543599E-07  -5.1048204351E-07
  141     -6.2205795952E-05   1.7516987718E-05  -6.7077404335E-06   1.1281919802E-05  -5.2219071094E-06
  142     -5.2320869559E-05   1.3401077273E-05  -5.7094044132E-06   9.6924445363E-06  -3.8450746890E-06
  143      2.1247448382E-05  -8.6243100837E-06   5.7028381187E-07  -4.7604943334E-06   2.4698900155E-06
  144     -3.6776638972E-05   1.0887780427E-05  -3.5658692986E-06   5.6340006197E-06  -2.2696619206E-06
  145      2.9605387838E-05  -7.9421622273E-06   3.0530992925E-06  -5.2805539878E-06   2.1590653841E-06
  146      1.5613130218E-05  -3.8874264485E-06   7.6605608215E-07  -1.9908989049E-06   1.2554063109E-06
  147      1.8485881461E-05  -6.5985051427E-06   2.4761318077E-06  -3.1997834228E-06   1.0507602429E-06
  148      8.2689086353E-06   1.9729237332E-06   3.1806986271E-06  -2.7677964126E-06  -1.1850389978E-07
  149     -4.9454050101E-06   6.8046311657E-06   3.7805402469E-07   4.0263706009E-08  -2.4643740512E-07
  150      1.4132515007E-05  -4.9843214984E-06   1.2368827616E-06  -2.1666749117E-06   9.6290079183E-07
  151      8.5319122445E-07   2.8866644192E-07   2.5614320107E-07   1.2261542299E-06  -1.5000503197E-07
  152     -3.4603611147E-06   4.4363208025E-07   8.7378743269E-07   2.0845856794E-07  -8.1243727397E-07
  153     -2.1844085431E-04   1.8779153904E-04   2.6305302959E-05   2.6102403109E-06  -2.8955015130E-05
  154     -2.4932594697E-04   7.7964991533E-05   1.9504909336E-09   5.5811460939E-05  -9.2952171128E-06
  155      9.2941614254E-05   1.9610907734E-05   2.8339472054E-05  -5.7864255783E-05   3.0315385517E-05
  156      1.9649861366E-05  -7.3888909313E-06  -2.4322429773E-06  -4.3421170215E-06   4.5499360108E-06
  157     -1.2239351693E-05  -2.5245171936E-05  -6.0414057781E-07   1.9836739346E-05   2.6418984385E-06
  158     -5.1372377920E-05   6.8878276269E-05   7.6627615288E-06  -8.1482017700E-07  -5.9589165215E-06
  159      4.8228224943E-05  -1.7438402759E-05  -1.1043349644E-06  -1.2332960050E-05   2.3889101748E-06
  160      4.9097066414E-05   8.2909909278E-05   1.5201013517E-05  -1.7918409222E-05   8.7662900960E-06
  161      1.5888169138E-05  -4.6377668618E-05  -8.2258518121E-06  -7.3942066842E-06  -5.3255827665E-06
  162      1.6144294567E-04  -2.7254028581E-06   6.2061394798E-07  -1.3616171795E-05  -7.5510146113E-06
  163      6.4978587782E-05   2.1299962522E-05   4.2670193411E-06  -8.1705805466E-06  -1.2599958806E-05
  164     -5.1450226190E-05  -1.3820599819E-05  -2.1419901993E-05   4.2464742150E-05  -2.4476258802E-05
  165     -1.1845697003E-04   5.9070808763E-06   1.0602842642E-05   3.6090463723E-05  -4.1544488844E-06
  166      2.2934679288E-05   4.3882309289E-06   1.5471327324E-05  -9.2274830977E-06   5.3064575006E-06
  167      7.8144971303E-05   3.1997740187E-05   1.7041950922E-05  -2.4444563008E-05   8.8884456352E-06
  168     -1.1881006382E-04   2.5202688427E-05  -3.4597273219E-06   1.1911306647E-05  -6.4537669213E-07
  169     -3.3846706726E-05  -3.9815204336E-05  -6.0122024591E-06   4.6314172623E-06   3.6224196516E-06
  170      4.0959630481E-06  -5.7662053366E-06  -8.0313798987E-07  -5.5360911359E-06   5.3907367049E-06
  171     -8.1361692615E-05  -1.7373426485E-05   2.0445273566E-07   1.2742463385E-05  -2.5864115842E-07
  172     -9.3144904439E-05   3.3997159420E-05   4.6160188720E-07   7.9901245219E-06  -3.7869555137E-06
  173      7.7736088947E-05   8.5775289723E-06   1.4580970568E-05  -2.2648444658E-05   1.0632915599E-05
  174      2.5066042065E-05   2.5158764895E-06   1.1680277699E-06  -4.8513360701E-06   8.5130536870E-08
  175      3.7365638981E-05   8.5356155616E-06   6.8902534534E-06  -1.0821804081E-05   4.0660802426E-06
  176     -2.4724158213E-05  -7.2676122737E-06  -3.6420880493E-06   7.6782662902E-06  -1.8138787110E-06
  177      1.2635134463E-05  -8.0773011971E-07  -8.7513497234E-07  -3.5523841423E-06   2.5256443713E-06
  178      1.1392009873E-05  -2.2238829787E-06   1.9701498520E-06   2.0380172055E-06  -1.3183569428E-06
  179     -2.4606956497E-05   2.1478552851E-06  -2.5739139782E-06   2.2761650083E-06  -6.5479413791E-07
  180     -2.2684945372E-05   9.4805913816E-06  -1.3948112076E-06   7.6332607140E-06  -7.2283634239E-06
  181      7.8880724346E-05  -1.3818792628E-05   3.5363816122E-06  -1.1978510334E-05   2.8017209103E-06
  182      6.7017204265E-07   6.4383977965E-06  -3.5047221142E-06   4.7211409956E-07  -3.9247583781E-06
  183      2.5324132110E-05  -6.5175841361E-06   9.3728350422E-07  -5.2944642134E-06   3.3019314627E-06
  184      1.1348391839E-05  -2.2475735030E-06   2.1154901688E-06  -7.9819467692E-07   7.3140121954E-07
  185     -4.0283251951E-05   6.7563155284E-06  -2.5527719437E-06   6.4021787016E-06  -2.3417248417E-06
  186      7.2368961430E-06  -5.6731589042E-07  -1.3259049403E-06  -4.6791930653E-06   3.4234346509E-06
  187     -1.5398024560E-05   1.0900265344E-06  -3.3465517450E-06   1.2199198520E-06   9.4963879703E-07
  188      1.8771445009E-05  -2.9093307379E-06   4.7378570241E-07  -3.6381536774E-06   2.8347843644E-06
  189     -1.7857806241E-05  -1.9784183367E-06   1.3257326361E-06   4.6109867985E-06  -1.3920822786E-06
  190     -1.9513468750E-05   4.2079892658E-06  -3.9621506131E-07   2.3694913079E-06  -1.0412960391E-06
  191      4.9643053155E-06   9.9124731753E-07   4.0553036469E-06  -3.4401814330E-07   3.9119214592E-07
  192      2.3566976048E-03  -1.4966949578E-03   7.2347687769E-05  -5.0664088518E-05   1.9752805583E-04
  193      6.4164595990E-05  -2.8300117360E-03   1.0375450500E-04   7.9092573196E-04  -1.2742018211E-04
  194      3.9887689743E-03  -1.4947888196E-04   3.2316836164E-04  -8.6882664795E-04   7.4447918417E-05
  195     -2.2895214421E-03  -4.1634038825E-03   8.3530953939E-04   3.7545272037E-04   9.7611652694E-04
  196      4.9707338725E-03  -7.8032889561E-03   4.9648567016E-05  -1.9342365417E-03  -2.1639418517E-03
  197      1.2290559894E-02  -3.0925222027E-02   1.1799792431E-03  -5.0487155552E-03  -4.5698888092E-03
  198     -2.5488915583E-02   2.4387912901E-02   7.8790672540E-03   2.3259994082E-02  -1.9103415312E-03
  199     -1.9874700468E-01   4.1563122690E-02  -3.4961686590E-03  -2.0278168428E-02   5.2763807787E-03
  200      2.5455782387E-02  -9.6521982103E-02   6.3620487293E-03   2.6004025561E-02  -3.7400356177E-03
  201      3.7452994929E-04  -2.9956264025E-05   2.7589775957E-05  -5.5452288704E-05  -4.3186992989E-05
  202     -6.6287310732E-04   2.5979138872E-04   2.5135326383E-05   3.9785396763E-04  -2.8850300271E-05
  203     -2.5640449768E-04   1.7781974375E-04   6.1365619664E-05  -4.7978624827E-05  -7.8831355670E-05
  204     -3.0776172631E-03  -2.9422271623E-04   5.9479054689E-05   8.4022363380E-04  -1.0788194572E-04
  205      1.8081800758E-04   6.6713930276E-04  -2.4277263221E-05  -2.3940484227E-04   2.8344401860E-05
  206     -1.6042441806E-03  -2.4565341781E-04  -1.7479119141E-05   4.1985672018E-04  -1.3867039839E-05
  207     -2.8901808230E-04   2.5707717945E-04   1.1476907683E-05  -3.5529673965E-05  -4.4102184324E-05
  208      4.8763818607E-05   6.1093381741E-04  -5.1990838148E-05  -1.7005457776E-04   3.7121029944E-05
  209     -3.7097637761E-03   1.5645098577E-04   9.1074681834E-05   8.2917761914E-04  -6.1287411284E-05
  210      8.0562609211E-03  -2.0695735329E-03   1.1355834580E-04  -1.8445523126E-03   1.7379860461E-04
  211     -4.6639726647E-03   1.2379053774E-02  -4.2975943843E-04  -3.2179541467E-03   1.2205177382E-04
  212      1.1746133981E-02  -8.0392813055E-03  -7.3359039065E-04  -9.1603204241E-04  -3.3806158517E-05
  213      1.1032665574E-03  -3.1859760854E-04   1.3634103728E-03   6.6599872568E-04  -3.4998604677E-04
  214     -8.0088861917E-03   1.2374878561E-02   3.5131129635E-04   1.1995770115E-03   4.2407499784E-04
  215      4.5728188975E-03  -3.6494941827E-03   5.5309906895E-04  -7.3721669434E-04   1.0157647061E-04
                   15                 16                 17                 18                 19        
    0      6.2647414321E-04   1.9355410828E-02   2.4997086143E-02  -5.7107503896E-04  -1.0793357362E-04
    1      9.8906496198E-04   2.0765540382E-03   2.3062824692E-03  -2.6581736461E-03  -4.0906147269E-03
    2      1.2910567874E-04  -7.5751860077E-03  -1.2027218254E-02   1.3651858688E-03   2.2731724369E-03
    3      1.2570107681E-03  -7.2535771304E-04  -3.6980310192E-04   2.0582773251E-04   2.0330921166E-04
    4      4.4689414730E-05  -1.5601578161E-03  -3.0341512004E-03   1.7128412053E-04  -1.5757073134E-04
    5     -5.7706422320E-04  -3.7676623342E-03  -3.6511146275E-03   9.8393186622E-05  -1.5030959455E-04
    6      3.9285447641E-04   2.4823390697E-04  -6.4045858575E-04   3.5368423865E-04   2.1008105040E-04
    7      2.8918977747E-04   6.7093213678E-04   5.1147341050E-04  -6.1201984310E-04   2.4769438678E-05
    8      3.7975555239E-04   5.7903306211E-04   1.1514924190E-03  -7.3619502955E-04  -1.1122634512E-03
    9     -2.7042176685E-01  -1.4426865412E-02   1.0236063509E-01  -8.3167014236E-04   5.6661104988E-03
   10     -2.3351492095E-02  -5.0246527511E-02   1.2776896555E-02   1.7550680308E-03  -2.4120712442E-02
   11      1.0518455197E-01   8.0504185902E-03  -9.9144751245E-02  -5.8398868825E-03  -2.3003492610E-02
   12     -1.6415319354E-02   7.2177042622E-03  -1.8267259646E-02   2.2744261178E-04   3.6360660450E-04
   13     -1.9226053107E-03   1.7415965144E-03  -2.3210508396E-03   2.5631258489E-04   1.9249066350E-03
   14      9.8136739474E-03  -4.7504522400E-03   1.0517662513E-02   6.8088103787E-04   2.2099359876E-04
   15      2.8492712336E-01   2.5494051060E-02  -1.1396996189E-01   6.8452979646E-04   1.2579388264E-03
   16      2.5494927869E-02   6.3325461611E-02  -1.2298782027E-02  -2.5159436628E-03   1.8203100172E-03
   17     -1.1397200790E-01  -1.2302613658E-02   1.0531655138E-01  -8.5713630684E-04  -1.0339914710E-03
   18      6.8458753640E-04  -2.5006210907E-03  -8.5389327471E-04   6.3361639181E-01   4.7079685540E-02
   19      1.2565355845E-03   1.8393929601E-03  -1.0278383322E-03   4.7169342835E-02   4.8580305360E-01
   20     -4.8644726451E-05   1.8215981540E-03   7.4178800454E-04   9.7130970215E-03  -2.5466393693E-02
   21      3.3131008743E-04   8.5340806997E-04   5.2218786721E-05  -2.6006476074E-01  -6.2880128377E-02
   22     -7.0397004632E-04  -1.7563923666E-04   1.8291609412E-04  -6.9490338967E-02  -6.8263218046E-02
   23     -3.0669670358E-04  -5.5444543579E-04   3.7433598117E-04   8.9814930825E-02   2.5964900197E-02
   24     -1.8558547361E-04   1.8116950942E-04  -6.5215326310E-05  -1.7968976212E-01  -8.6824025521E-03
   25     -7.7066339161E-05  -1.0315038698E-04  -3.2867231005E-05  -7.3783406762E-03  -5.1998638499E-02
   26      4.2147390035E-05  -2.0522169189E-04  -6.2018421198E-06  -1.2878433089E-01  -6.5014292050E-03
   27      4.7023229417E-04   7.3035751732E-05  -8.5608845733E-05  -8.6973833917E-02   1.3662708797E-03
   28     -7.2320363863E-05  -4.8218896764E-05  -1.3886500570E-04  -2.2885202977E-04  -1.8016359862E-01
   29     -1.6335067021E-04   2.1668948881E-04   6.7788205556E-05   1.9030837742E-03   6.9229625947E-02
   30     -7.4628712817E-05   1.3071525763E-04   2.8563304797E-05   4.1909550118E-03   1.2589639790E-03
   31      2.0397212428E-04   1.2842559597E-04  -8.6058590670E-05  -2.7477001769E-02  -9.8760172278E-03
   32     -6.3902240728E-05  -1.5759436838E-04  -9.2817399895E-06   1.4706630030E-02   4.1292469145E-03
   33     -4.6504765850E-07   6.6418304071E-05  -1.4463924250E-05  -9.8160118354E-04  -1.5782680351E-03
   34     -4.0856942225E-05   3.2839359447E-05   2.5210171356E-06   7.9046983158E-03  -1.5815198971E-02
   35      2.3605462290E-05  -2.3025420948E-05  -2.3484945311E-05  -4.3417237099E-03   9.8335761539E-03
   36     -2.9450345438E-04   1.8705075281E-04   4.5358506989E-04   2.9105432044E-04  -5.9403545398E-05
   37     -2.1913224082E-04   4.3485342169E-05  -6.1063588615E-04  -9.7849986019E-07  -1.0951849780E-04
   38     -5.9249327532E-04  -5.4071016763E-04  -1.2736020878E-03  -3.1346041355E-04   3.2378586066E-05
   39     -5.0739482588E-04  -4.8425485092E-04  -1.4331612219E-03  -5.0005315060E-06  -7.9031314042E-05
   40     -4.3207270952E-04   2.8186717203E-04  -2.8494360952E-04  -7.3435287857E-05   5.5764643752E-06
   41     -1.1130266083E-03  -2.1993581405E-04  -2.9821549674E-05   3.5547415061E-05   5.9734871672E-05
   42      1.1881199450E-04  -1.4280723870E-04  -1.7575566785E-04  -1.9555232833E-05  -3.8443304775E-05
   43      6.5133380675E-05   3.8292132994E-05   1.1527774289E-04   2.9050935457E-05  -4.0715166583E-05
   44     -3.1245333701E-06   2.2213403040E-04   4.0260176929E-04  -4.0536923898E-06   1.0688063135E-05
   45      7.7533271226E-05  -9.0062159881E-05  -8.0529940980E-05  -5.6922389949E-05   4.0437229466E-05
   46     -5.3726346935E-07  -3.8257736031E-05  -1.9758541632E-04  -5.6909610872E-05  -6.7159695377E-05
   47      5.7281687513E-06  -2.2693376540E-05   2.8955232990E-04   1.3927096877E-04   1.4565514568E-05
   48     -2.7955287133E-05   5.2773715472E-05  -9.3321178448E-06  -1.8066217049E-05  -1.7523959969E-05
   49      1.1044751700E-05  -5.1255521964E-05   4.0385886384E-05   3.2086337666E-05   3.5028598022E-05
   50      2.6381507734E-05  -7.1738586451E-05  -8.0252101641E-05  -3.8016693009E-05  -1.6047250749E-05
   51     -1.0226168161E-05   4.0792716955E-05   1.9777700129E-05  -5.8700626898E-06   1.4002046817E-06
   52     -2.2215978572E-05   1.9513252990E-06   1.7870922480E-04   3.1804760585E-05   2.3000520488E-05
   53     -4.1233913242E-05   4.5567286913E-05   2.3559119052E-05   5.0895667038E-06  -3.4876847650E-07
   54      1.8734630736E-05   1.5978320685E-05  -8.5612406552E-05   4.2360228090E-05  -7.6554328818E-05
   55      7.5470850156E-06  -2.5148351564E-05   3.9218570795E-05  -1.3064863804E-05   4.7870164858E-05
   56     -1.3020018808E-05  -8.6689194568E-05  -1.7134058406E-05  -9.2315904135E-05   3.4155841608E-05
   57     -6.3744470532E-06  -6.7425825082E-05  -2.4161791414E-05  -3.3003174892E-06  -1.1871979092E-06
   58     -1.5836963984E-05   1.0557780279E-06  -1.9895595640E-05  -1.0223805193E-05  -4.1525813513E-06
   59      1.2310214960E-05   3.9903612540E-05   3.3733359990E-05   3.4183145104E-05  -4.5991465416E-06
   60      5.1642695291E-06   4.7782789903E-06  -8.5260988984E-06  -1.3476103468E-05  -1.0045807326E-05
   61      3.6941524814E-06   3.7535585504E-06  -7.2354091359E-06   1.4284363538E-06  -6.3008404444E-06
   62     -7.1102405485E-06   3.0560685330E-05  -2.7731140033E-06  -2.7446324284E-06   1.4129105174E-06
   63      8.4519115277E-07  -1.6377183597E-05   3.7590345422E-05  -3.3086933332E-05   4.5335145142E-05
   64     -7.1821385343E-06  -6.4840459701E-06  -2.3865860884E-05   2.8401348153E-06  -2.0037600447E-05
   65      8.0487963597E-06   2.7484441002E-05  -1.3111776791E-06   3.3309659929E-05  -2.3594464700E-05
   66     -2.3552890697E-06   5.4622935809E-06  -4.5237305118E-06   4.9004518850E-06  -9.1081492441E-06
   67      4.5069850473E-06   1.2627762037E-05   1.2247810171E-05   8.7617791528E-06  -4.4856662241E-08
   68     -9.0587329395E-07   1.2923907549E-05   4.9086964653E-06   4.6614443128E-06   3.4859682618E-06
   69     -2.9543612496E-06   4.1962165243E-06  -1.0825486241E-05   7.0919981210E-06  -1.2671195878E-05
   70      5.9968009576E-06  -1.2732378242E-05   9.1491782057E-06   2.5348803680E-06   4.6772473010E-06
   71      1.6897456026E-06  -9.3635082089E-06   4.2373762470E-07  -7.3725948714E-06   3.0825719395E-06
   72      1.3747306977E-06  -3.6775126919E-07   1.4913411375E-05  -1.2129742498E-05   2.0189785182E-05
   73      4.3100038334E-07  -6.9289662491E-07   2.3318794846E-05  -1.6901781621E-05   2.6095571045E-05
   74     -2.1559452832E-07  -3.7923515725E-06   4.2954309024E-07  -3.9813566768E-06  -3.3771718953E-07
   75      4.9325520953E-05   1.5073845284E-04   2.0033616768E-04  -2.2201746303E-04   8.1465017426E-05
   76     -7.6084228884E-05   4.5781262100E-05   5.3409687317E-06   4.9939625434E-06  -9.4477782204E-05
   77     -3.8119429275E-05   7.4373458157E-05  -1.7014016615E-04   1.5139681162E-04  -1.2139387429E-04
   78     -2.9856036059E-05   4.9542371538E-05   2.2524102305E-05   5.2382627013E-05  -4.3492492960E-05
   79      2.0795348856E-06   5.7035200776E-05   1.0064327422E-04  -1.6918054776E-05   6.6232578366E-05
   80     -1.8869401567E-05   7.0807969974E-05   1.4019410053E-04  -2.7249796370E-07   3.9707352664E-05
   81      1.0639861291E-05  -6.2666605975E-05  -8.5553858677E-05   2.8241027700E-05  -1.1349233411E-05
   82     -4.8268347390E-06   2.5034285735E-05   5.3433451683E-05   4.2637249351E-05  -4.4330955400E-05
   83      4.3425315839E-05  -2.4040524998E-05   1.2424756104E-05  -3.5203146987E-05  -1.2061306657E-05
   84     -1.5517587645E-06   2.1094209911E-04   2.1667426304E-04  -4.6278572084E-07  -7.1138766330E-05
   85      6.3796633537E-05  -8.4702397759E-05  -3.3727437639E-05   9.1144649587E-06  -4.1166656240E-05
   86      8.3886475713E-05  -5.3274475850E-05   3.4182322349E-05  -5.3750351547E-05   1.1167248839E-04
   87     -1.1808422652E-05  -2.0886138200E-05  -5.7385842209E-06  -5.4743071792E-05   5.1953440052E-05
   88     -1.3969005621E-06   2.2012222000E-05   1.7250268886E-05  -2.5018475968E-05   1.6357825249E-04
   89     -1.2734596427E-05  -1.6145009320E-05  -2.2070238318E-05  -1.0771453506E-05  -7.3010277947E-05
   90      4.8946675615E-05  -2.0741151211E-04  -2.5496265020E-04   1.2511131516E-05   5.2895450922E-05
   91     -1.2579027176E-05   2.3215269432E-05   2.9555867983E-05  -3.1493118318E-05  -4.8555957452E-05
   92     -2.0760919130E-05  -5.4215122336E-05  -4.8456234876E-05  -2.4736402640E-06  -3.0398212415E-05
   93      1.6899285936E-05  -1.0796745504E-04  -1.6441700498E-04  -6.4428801171E-06   7.4047298580E-05
   94     -3.1666426046E-05   6.0136857699E-05   3.2138921566E-05   1.3746833170E-05   2.3964955022E-05
   95     -2.5041179113E-05   1.2997798816E-05  -4.6152697342E-06   2.6266561313E-05  -8.9008164320E-05
   96     -1.6480685549E-06   1.0158588403E-05   1.5560004507E-05   3.6375599165E-06  -6.6696401534E-06
   97      1.8276202492E-06  -7.2961409746E-06  -5.6432128683E-06   9.4497493900E-06  -9.6161879896E-06
   98      1.1285225525E-05  -5.3166277188E-05  -6.6577315265E-05   1.9028522427E-05   1.0610428570E-06
   99     -1.1644781759E-06   7.9108870411E-06   9.4957860415E-06   9.1713890161E-06  -2.6358175324E-05
  100      2.8824506406E-06  -1.7073404237E-06  -3.1359002057E-06   3.4182453873E-07   1.4066087054E-05
  101      5.6143490063E-07   4.1335028888E-06   3.3603991990E-06  -3.0726847740E-06   4.7626056348E-05
  102      1.3172252632E-06  -6.3438939031E-06   2.4301296742E-06  -8.6692704885E-06   1.9485157684E-05
  103      1.0137517091E-05  -1.9794054931E-05  -5.3256209714E-06  -2.5072742044E-05   5.5748179108E-05
  104      1.2557803794E-05  -7.8150765316E-06   1.0601227013E-05  -1.0234534685E-05   3.3213950294E-05
  105     -4.0692823716E-06   6.4554626025E-06  -2.9833858585E-06   1.0016325595E-05  -1.7183311284E-05
  106     -2.4480228188E-06   4.8878799712E-06  -9.5920108608E-07   7.0406603604E-06  -9.5568625978E-06
  107      4.9242977134E-06  -7.8888743944E-06  -2.6466008757E-07  -9.1828060361E-06   3.0404353022E-05
  108     -1.4324838400E-06   8.8057722963E-07   9.1384369686E-07  -7.2703699964E-06   6.2664612526E-06
  109     -1.7983466524E-06   7.5471243239E-06   6.5545998886E-07   8.9101107940E-06  -7.5898655997E-06
  110     -2.5537657401E-06   8.0193340125E-07   2.0102881166E-06  -6.6289052526E-07  -1.7888699252E-05
  111      2.3580166728E-06  -5.4147168296E-06  -9.7755626206E-06   1.0220172911E-05  -7.8081170940E-06
  112     -2.5930731318E-06  -7.6765559640E-09   2.3503707552E-06  -1.6833754091E-06  -1.0316389638E-05
  113     -3.2607511615E-06   6.9139941031E-06   5.3326680378E-06   3.2680338340E-06  -1.8083282096E-05
  114     -5.3332677295E-06  -2.9866795876E-05  -2.1039698330E-05   6.5568675117E-04   1.2173538872E-03
  115     -4.7367027679E-05  -1.0501317798E-04   3.6602045255E-06   1.2698366306E-03  -6.6017138028E-05
  116     -1.2128256784E-05   9.6651690186E-05  -2.7532426776E-05  -1.1802471732E-03  -1.1802920730E-03
  117     -3.4054584292E-06   4.1605726273E-06  -7.3044989528E-06   1.1043846092E-04  -5.1432864903E-04
  118      2.9393124783E-05   3.9650515464E-06   2.5815874285E-05  -1.2623927722E-04   5.4891987446E-04
  119     -1.1118211581E-05   4.3283310501E-06  -6.8528082299E-06  -6.3287964805E-05   8.9166504497E-05
  120      2.6794261459E-05   3.4917929107E-05   9.3170749762E-07  -1.5387328901E-03   6.1167690198E-04
  121      1.7907470253E-05   6.4493535283E-06   4.9637087400E-05   7.6099645371E-04  -9.3992229686E-05
  122      3.8424294318E-06  -4.6810980525E-05   3.9801639015E-05  -1.0193770739E-03   6.8330894821E-04
  123      2.0744946026E-06   2.4095284936E-05   8.7596552965E-07  -2.6784587333E-04  -1.8113768379E-04
  124      7.7336262132E-06   1.3957372112E-05   7.0509340889E-06  -2.0209120121E-04  -1.4989975927E-05
  125      3.8461741785E-06  -3.3717143196E-05   1.9304720967E-05   1.6496132608E-04   4.6465719362E-04
  126     -2.4901562438E-06  -3.7492513337E-06  -5.7465946491E-06   4.0890158012E-05  -3.6537995113E-05
  127     -8.7909149084E-06  -4.4014657033E-06  -1.5514813282E-05   1.0168482988E-04  -3.2574328191E-04
  128     -3.0285023853E-06   3.1400601087E-06  -8.3054579400E-06  -7.4531907668E-06  -2.8212046000E-04
  129     -2.0754132755E-06  -5.1319627240E-06   6.9301207689E-07   6.8644919950E-05  -4.9984121810E-05
  130      1.4943206856E-06   1.8508265052E-05  -6.9411853044E-06  -1.4324052548E-04  -9.7716952682E-05
  131     -2.4318817302E-06   3.5368888086E-06  -6.1241658212E-06   1.6526345187E-05  -1.1332782866E-04
  132      1.3696220633E-06   5.9689496308E-06  -7.2451103909E-06  -3.5213964589E-05   5.7511917891E-05
  133     -5.2904952671E-06  -6.7164096504E-06  -1.6644594692E-05   1.3952799383E-04   5.1666333831E-05
  134      3.1793588691E-06   8.7326227325E-06   8.1750541402E-06  -8.8528154792E-05  -1.5614669121E-04
  135      2.9469895910E-06   5.6154513171E-06   4.1590164020E-06  -6.6642793239E-05   1.4534812064E-05
  136      3.6635009515E-06   1.1645267788E-06   5.3468829276E-06  -4.1620030796E-05   1.5199177410E-05
  137      7.4195867846E-07  -7.4752748592E-06   5.6182707073E-07   7.2295842749E-05   4.2560449178E-05
  138     -2.7638812673E-06  -5.0590365009E-07  -5.4235778366E-06   2.0531791900E-05  -1.0903296492E-04
  139      1.4486001694E-06   1.4383632971E-06   3.6837674403E-06  -5.4965970183E-06   3.9341827780E-06
  140     -3.1007007278E-06  -2.3592515086E-06  -5.7074353729E-06   2.8218160601E-05   4.9894338833E-06
  141      6.5953351965E-07   3.1378091166E-08   5.1739580974E-06  -2.3676058609E-05  -4.1995016472E-05
  142      1.5234260445E-06  -1.0585726495E-06   6.2404987659E-06  -1.4094789015E-05  -3.1675039417E-05
  143     -3.6795580517E-07  -5.1711571113E-06  -2.7891587851E-06   6.0850387459E-05   3.2715645947E-05
  144      3.3824173971E-07  -2.2676593926E-06   3.2060917648E-06   6.4094694790E-06  -2.7630793668E-05
  145     -5.5684688831E-07   1.3378730559E-06  -2.9130939802E-06   6.2871066975E-06   1.8100572993E-05
  146      8.0043991971E-07   1.6415288178E-06   1.5047283593E-07  -1.0646584339E-05   1.4007846155E-05
  147     -6.9095483926E-07   7.3255730195E-07  -2.4640539878E-06  -8.9047951393E-07   1.0243142517E-05
  148     -2.4997426464E-06  -3.3518341610E-07  -4.5516562820E-06   1.5007762876E-05  -1.7801897682E-05
  149     -5.7439261574E-07   1.8315823338E-07  -1.0827956248E-06   2.9627239023E-06  -2.6455620643E-05
  150     -8.0025404812E-08   2.1049203976E-07  -6.5378524250E-07   3.7452104729E-06   1.3805698973E-05
  151      8.4338938990E-07   3.0892472269E-06   8.8532566678E-07  -3.3367400849E-05   3.6592939969E-06
  152     -1.0674931018E-06  -2.2395426030E-08  -8.9601489206E-07   1.3821617109E-06  -6.6637230707E-06
  153     -2.6721186284E-05  -8.4137991428E-06  -1.7240832392E-05  -4.1612564020E-03  -1.4544530043E-03
  154     -2.2519432543E-05  -6.8015579747E-06  -4.2931440396E-06  -4.6458199268E-04  -2.5543335045E-04
  155      9.1007282610E-06   2.4857090470E-05  -4.4772057750E-05  -1.8149348984E-03  -9.3252108549E-04
  156      5.7703545942E-07   5.9362360498E-06  -1.8774026734E-06   5.2468153087E-04  -3.9210186018E-05
  157      7.4385912049E-06  -5.2539989353E-06   1.2898733450E-05   8.6386046962E-04   7.5790790725E-04
  158     -9.2616341327E-06  -4.5994206830E-06  -6.3060777711E-06  -8.7483587270E-04  -5.4755110084E-04
  159      4.8017093552E-06   7.9205226022E-07  -3.0935858032E-06  -1.4954272483E-04   1.9682483084E-05
  160     -5.7917040184E-06   2.7494889856E-06  -2.0203158030E-05   1.6595542947E-04   9.8071790454E-05
  161      3.8874974276E-06  -1.6393239288E-06   1.1963156315E-05   7.3609067131E-05   1.8800549098E-05
  162      5.8212357695E-07  -3.7115244780E-05   1.4596916425E-05  -2.6847725395E-04   1.6329504868E-04
  163      1.8765253689E-05   7.1102923380E-06  -8.5310723304E-06  -1.1187620401E-04   3.4264640830E-04
  164     -3.7378516327E-06  -2.6906171950E-05   3.8954316155E-05   3.5938637556E-05   1.9318106856E-04
  165     -1.1665397547E-05   2.3698667840E-06   5.0645055839E-06   4.9082599968E-05   6.5012841619E-05
  166     -2.5233242973E-06   5.9014535547E-06  -1.9338869042E-05   1.7537973928E-05  -3.9147545036E-05
  167     -1.8229157922E-06  -5.4666620387E-06  -6.5719122935E-06   1.4320708971E-04  -1.8567304936E-04
  168      3.4895074811E-07   2.0898137284E-05  -1.4357258389E-05   6.8004108553E-04  -2.4614957770E-04
  169      7.0003257916E-06   1.6007370081E-05  -1.8045299041E-06  -9.7255576171E-05   4.4156678560E-05
  170      4.7939434893E-06   2.0749949960E-06  -1.0901797583E-05  -7.6879006127E-05  -7.0143551012E-05
  171      5.3985209583E-06   2.2415606995E-05  -8.0742452919E-06   2.7519716240E-04   7.0593706489E-06
  172     -1.3241246326E-07   3.7101917238E-06  -5.6635029472E-06  -4.9683933457E-06  -2.1665592804E-04
  173     -5.3869276174E-07   4.4850318890E-07  -1.4808856455E-05   5.7630962192E-05  -1.0558852952E-04
  174     -5.8503122544E-07  -2.6049879335E-06  -1.4434053098E-06  -1.7396858645E-05  -1.5570112240E-05
  175     -2.6980787674E-06  -2.2271876058E-06  -5.8445398013E-06   4.4283231252E-05  -8.0749945907E-05
  176     -1.7956268489E-06   1.1167166647E-06   4.8537380178E-06  -1.6182686783E-05   2.6501427515E-05
  177      2.6763689500E-07  -1.5851561244E-07  -1.2937834210E-06  -3.3255895007E-05   5.9830900925E-06
  178      6.6781241053E-07  -4.1001707272E-06   4.0820507851E-06  -1.1431494005E-04   7.0243017955E-05
  179      3.1705150997E-07   4.9147006673E-06  -2.0619650806E-06   1.3059222687E-04  -2.8591534676E-05
  180     -2.8369257569E-06  -3.8088819891E-06   4.5022017412E-06   1.9687881749E-05  -2.1147294991E-05
  181      4.3620490411E-06  -2.8328331221E-06  -3.7543520618E-06  -9.2686353375E-06   9.0787790568E-05
  182      1.1323240724E-06  -5.7043361054E-06   9.0427482854E-07  -1.0096610974E-05   1.1002097144E-05
  183      2.3152559692E-06   1.0957586605E-06  -2.4301865857E-06  -1.2179250605E-06   3.2999845822E-05
  184     -1.4531350398E-06   2.6654479360E-07   3.6063024325E-07  -1.4014265527E-06  -9.8404156984E-06
  185     -9.7142151809E-07   1.1018380154E-06   2.2213548969E-06   8.3307658757E-06  -2.7263572023E-05
  186      1.8396663751E-06   2.0606468719E-06  -3.4048666183E-06   2.6357008565E-05  -3.3624985555E-07
  187      2.1241294457E-06   7.9575866642E-07  -7.0226747176E-07   6.3738815649E-06   7.0710465570E-06
  188      7.5102631502E-07  -7.2881037401E-07  -1.7635359891E-06  -1.7360152899E-05   4.2819230155E-06
  189     -4.4294778217E-07   3.2240485983E-06   1.2327349532E-06  -8.4243135862E-06   7.7287689074E-06
  190     -1.6812042842E-06   1.1790710736E-06   8.4179243492E-08   1.4804134543E-05  -3.2726557625E-05
  191     -3.7226856036E-06   4.1513548420E-07   1.4775204610E-06   1.5669673864E-05  -4.3948931543E-05
  192     -8.1646023276E-05  -1.3886005920E-05  -2.5141002919E-05  -2.2414524294E-04  -1.7591889974E-03
  193     -9.0367009473E-06  -4.9346338526E-05   1.8150590975E-05   1.6255578101E-03   1.0009719236E-04
  194      7.1348839318E-05  -1.6400763147E-04  -9.6632078345E-05   1.9111228881E-03  -3.0014905524E-03
  195     -9.8108176559E-06  -7.6095140363E-04   4.3860307574E-04  -1.5255257523E-04  -1.6193620660E-04
  196      1.9238869709E-04   1.8172792103E-04   5.3085744758E-04   5.1646877611E-04  -4.2571461924E-04
  197      1.5293173081E-04   1.0193044247E-03   1.9614789632E-03   1.7609444228E-04  -9.1103952634E-05
  198     -2.5587013012E-03  -3.3993860980E-02   7.5511546426E-03  -9.9541983360E-02   1.9072982299E-02
  199     -1.7533669914E-03  -1.1627888279E-02   1.6412218072E-03   6.7963548484E-03  -1.4390936738E-01
  200      1.4091383441E-03   1.7224676659E-02  -4.1826663329E-03   2.2236158318E-02  -5.0136919583E-02
  201     -4.0504968004E-05   2.8057532549E-06   2.9767612043E-06  -2.2043206207E-03   3.7479926132E-03
  202      5.6362006127E-05   1.0423729416E-04  -3.2621897674E-05   2.1491804331E-02   2.3002077176E-03
  203     -9.3058810953E-05  -1.0240181627E-04  -2.3282998851E-05  -1.7335777544E-02   1.3208853520E-03
  204      6.9848876116E-05   1.6783325381E-04  -1.5064097587E-04  -2.0498522582E-03   2.9814019059E-03
  205     -1.3040642810E-05  -1.8137616084E-05  -5.7071985609E-05   4.0813640688E-05  -6.0154607903E-04
  206      2.4872136799E-05   8.2743430529E-05   1.6330825617E-05  -1.0131931084E-03   1.2794048420E-03
  207      3.4993183881E-05  -2.7718660537E-05  -1.3195726138E-05   2.0223561289E-06   3.5465573520E-04
  208     -1.6166861165E-05   1.2510843360E-05   1.7558586256E-05  -1.7832822514E-04  -2.9253709690E-04
  209      9.4630617818E-05   1.7734282423E-04   1.5075449075E-04  -1.0574851380E-03   2.5708589099E-03
  210     -1.7744126148E-05  -6.9569255353E-04   6.0943019661E-04   4.8175612483E-03  -6.0882909133E-03
  211      3.5497639359E-04  -5.5324655704E-05   5.5463554313E-04  -5.6066811901E-03   3.0321116712E-03
  212     -4.8132883724E-04  -4.1196655734E-04  -4.4588115942E-04  -5.6799767454E-03  -5.7168725305E-03
  213      1.5614980831E-03  -2.6171485389E-04  -1.8889444758E-04  -6.6527091683E-03  -1.7576224493E-03
  214     -2.7508335200E-04  -6.5626727525E-03   9.7600295894E-04   2.6451407456E-02   3.9397229339E-03
  215      8.4799868973E-05   1.4134707982E-03   1.9730584986E-05   2.7518121823E-02   1.4851883588E-03
                   20                 21                 22                 23                 24        
    0      5.0993560405E-04   4.4599078661E-04   5.7144742366E-05  -1.2474281747E-04   1.2806163294E-05
    1      2.6810241440E-03   1.9521604929E-04   3.0621587923E-05   1.0718675738E-04   2.5652300216E-05
    2     -1.7144391989E-03  -4.2966832859E-05  -2.5558264013E-04  -4.0085433980E-06  -5.9316417381E-05
    3     -7.1484676310E-05  -2.4377420415E-05  -1.4226714803E-04  -6.0129130356E-05   2.2268569620E-06
    4     -1.8591992647E-04  -1.5628962274E-04  -5.3470734106E-05   7.9079539968E-05   7.5632436292E-06
    5     -1.1795467538E-04  -1.7750209715E-04   1.2524806896E-04   1.2233789737E-04   6.6436972434E-08
    6      1.9355138344E-04   3.6119591254E-06  -5.5267256497E-05  -4.8031613387E-05  -1.7461129609E-05
    7      5.1458548838E-04   2.2295816624E-05   6.0873919860E-06   1.0135753432E-05   1.8690921202E-05
    8      1.0259062073E-03   3.1824184531E-05   4.7596507889E-05  -8.0579911410E-07   1.0501069439E-05
    9     -6.8537556462E-03   5.3493235450E-04   2.4354090578E-03   2.6575657834E-04   3.9131654549E-04
   10      3.0906755475E-03  -1.3512836144E-03   2.1014366766E-03   1.7116258462E-03  -8.5425581208E-04
   11      9.2155826804E-03  -5.1659756173E-04  -1.1425080771E-03   7.0073049011E-04   3.3200679101E-04
   12      3.6742115439E-04  -1.8471987445E-04  -1.1304381203E-04  -1.4526870513E-04  -2.2938825658E-04
   13      2.2639934685E-03   6.3439355128E-05  -1.9654904941E-04  -9.1088225057E-05  -3.5198235376E-04
   14      6.7684937243E-04   5.1432180721E-05   1.0872619398E-04   7.0096151102E-05  -3.6876179553E-04
   15     -5.0123608808E-05   3.3201652861E-04  -7.0525035429E-04  -3.0775719643E-04  -1.8548328944E-04
   16      1.8293818141E-03   8.5621159958E-04  -1.8027908780E-04  -5.5446520285E-04   1.8145724645E-04
   17      7.4151051076E-04   5.2843784702E-05   1.8518157221E-04   3.7583140377E-04  -6.5061477023E-05
   18      9.6696359303E-03  -2.6012040919E-01  -6.9480493754E-02   8.9851592038E-02  -1.7970491038E-01
   19     -2.5466831518E-02  -6.2905636786E-02  -6.8226161440E-02   2.6016173022E-02  -8.6720715013E-03
   20      5.7183245433E-01   9.5838268018E-02   3.1528052750E-02  -9.2027858858E-02  -1.3379239546E-01
   21      9.5828590322E-02   2.7551126897E-01   6.5885982967E-02  -1.0517803219E-01  -1.5592184673E-02
   22      3.1502792338E-02   6.5890301062E-02   7.8120349424E-02  -2.6861949680E-02  -4.4066004437E-05
   23     -9.2076857350E-02  -1.0518215988E-01  -2.6859240216E-02   1.0068875882E-01  -1.9457378887E-02
   24     -1.3377554507E-01  -1.5592179502E-02  -4.4183964125E-05  -1.9457742685E-02   1.8272884778E-01
   25     -5.9864082770E-03  -5.4996879586E-03   3.0333793743E-04  -6.1736758796E-03   8.1874387771E-03
   26     -1.8453753505E-01   8.8487759110E-03   8.2044717073E-04   1.1232402385E-02   1.4021714116E-01
   27      2.5315381791E-03   4.7838652197E-03  -2.7961010024E-02   1.2234035009E-02  -1.5899969345E-03
   28      4.9083529494E-02   2.7771563977E-04  -7.9840503001E-03   4.3750538311E-03  -1.8801517461E-03
   29     -1.0724364126E-01  -1.8930643383E-03   1.1500883124E-02  -6.3056042707E-03   8.7783440315E-04
   30     -1.0678587543E-03   9.5944245179E-04   1.6360952363E-03  -3.0898468034E-04   8.3601003743E-04
   31      1.3338853973E-02   1.0953219180E-03  -4.6490124300E-03   2.3273930513E-03   2.9245229522E-04
   32     -7.6247797798E-03  -9.7538086313E-04   3.0354191792E-03  -3.1411216646E-04   2.0839225897E-04
   33      1.5834915835E-03   4.8096681603E-04  -2.8671077758E-05  -6.0090954480E-04   2.8488773646E-05
   34     -1.8520475432E-02  -5.3813761151E-04   1.1492738493E-03  -5.7097845567E-04   3.1827695653E-04
   35      1.2221808256E-02   2.7230336816E-04  -5.0458290990E-04   5.7353085444E-04  -2.9239696690E-04
   36     -1.1414536360E-04  -2.2140648038E-05   5.0976689609E-05   5.0684383637E-06   2.2812162074E-05
   37     -1.7914852042E-04   4.7163142758E-05  -2.7089817431E-05  -1.8430724346E-05   1.0089909661E-05
   38      1.0503933995E-04   1.9175378404E-05  -9.9321589693E-05  -8.6717042208E-05   2.7576796642E-05
   39     -1.5633133267E-04   3.2646117876E-05  -3.1926084841E-05  -8.5901088063E-06  -6.3034415000E-06
   40      7.1838863081E-05  -1.2772486009E-05   9.7392655984E-06  -6.1879147976E-05   2.3464207737E-05
   41      1.7591143599E-05  -3.6059639348E-06   3.4625519141E-05   3.0374935497E-05  -8.4081293001E-06
   42      1.0877381441E-05  -8.5843811941E-07  -1.8875266533E-06  -5.4452782073E-06   3.0851522424E-06
   43      2.0695533974E-05  -1.2754455169E-05   6.9990911591E-06  -8.1282888329E-06  -2.5415959167E-06
   44      5.1522789004E-05  -2.5281208626E-05   1.3136892898E-05  -1.3523161489E-05   4.9674521087E-06
   45      1.4329588331E-05   8.7870808269E-06  -2.2777181353E-05  -8.5011034640E-06  -9.7759505319E-06
   46      6.4037426608E-05  -7.4203855241E-06   2.0594667126E-07  -1.5048582316E-05   1.0096293055E-05
   47     -7.6554122465E-05   3.4311514031E-07   1.9126448051E-05   2.8618048693E-05  -1.2317019991E-05
   48      2.9232407338E-05  -5.0862115134E-06   7.3938292999E-06  -5.2660755514E-06   4.7518780204E-06
   49     -8.9871921083E-05   9.0594990745E-06  -7.9662860590E-06   1.2746072884E-05  -4.4557339457E-06
   50      3.6575871735E-05   1.6749390597E-06  -3.3566114807E-06  -2.5584539665E-06   9.8585131779E-07
   51      2.1880591044E-05  -1.9758649207E-06   1.3310427024E-06   9.5339883776E-08   9.9498717930E-07
   52      4.8292020896E-06  -1.5587958317E-06   1.0416081511E-05   1.6476773432E-05  -6.8709216015E-06
   53      1.2298962143E-05  -3.5885417524E-06   4.9415515600E-06   3.4218888529E-07   1.2399921405E-06
   54     -7.5386781492E-05   3.0099327573E-07   1.4687801863E-06  -1.0051961625E-05   9.0585480009E-06
   55     -8.9746611048E-06   4.5252077629E-06  -6.4792805551E-06   7.0282224958E-06  -6.7244986627E-06
   56      8.7520832039E-05   7.2938213768E-06  -1.5436726843E-05   6.3981455014E-06  -4.3907496975E-06
   57     -7.4582539767E-06   4.7061771201E-06  -7.3642906447E-06   1.5173407562E-06  -2.2887704016E-06
   58      4.4869004017E-06  -3.0077879930E-06  -1.3548181820E-06  -5.7619550360E-06   3.5085131852E-06
   59     -1.6138852599E-05  -1.7695316441E-06   6.6097826664E-06   2.6182183124E-06  -1.3054743613E-06
   60      2.7115865814E-05  -2.7293670758E-06   2.5410535800E-06  -4.0113305435E-06   1.5667936963E-06
   61      4.4705819212E-06  -2.7181688638E-07   9.3229325239E-07  -9.2378978929E-07   3.3687366330E-08
   62      1.5282902151E-06  -4.3781480200E-06   5.2071572300E-06  -4.8890599949E-06   3.5044396648E-06
   63      4.7926740584E-05   1.4008320080E-06  -2.9379267555E-06   5.2278495040E-06  -5.7143957553E-06
   64     -1.7599370835E-05  -9.6095622530E-07  -1.1835414163E-06  -4.7092196615E-06   3.1819084448E-06
   65     -3.0456519803E-05  -1.7358284316E-06   5.9226065643E-06  -2.0605635360E-06   1.6685776664E-06
   66     -1.0804521114E-05   8.5502836804E-10  -2.3089065071E-07  -8.0040094284E-07   1.0284658633E-06
   67     -1.8729994413E-06  -4.9908912913E-07   2.6192704940E-06   1.1062805100E-06  -6.7906450139E-07
   68      2.1322399805E-06  -1.5267627712E-06   1.7579691543E-06  -2.5831537441E-07   5.4407945702E-07
   69     -1.4408115487E-05  -1.2674245010E-06   9.2500487636E-07  -3.1711529037E-06   2.5115892457E-06
   70     -4.3341094856E-06   2.6605334619E-06  -2.1446743965E-06   3.5197206173E-06  -2.2448813314E-06
   71      7.8251897875E-06   7.0639718915E-07  -7.5049928146E-07   7.2397877880E-07  -8.3028322130E-07
   72      2.2758092788E-05   2.4026021582E-07   2.4216134964E-07   3.2550186935E-06  -2.3186040204E-06
   73      2.7345576934E-05   1.1232179858E-07   3.3865777740E-07   3.6629914948E-06  -2.6995275707E-06
   74      6.3923496912E-07   1.0996625054E-06  -1.2843433968E-06   9.7528535815E-07  -7.0404003372E-07
   75      2.8643337446E-04  -3.2887418940E-05   1.6143273982E-05  -5.8608483322E-06   2.6814165339E-05
   76     -1.5537654263E-04   1.2049817808E-05  -9.5879396261E-06   2.3109484499E-05  -1.9974695770E-05
   77     -9.9083795871E-05   1.7719201107E-05   3.3510403938E-07  -4.1172295093E-05   1.5227073255E-05
   78     -3.5409651019E-05   4.3021821460E-06   2.5515042416E-06  -8.2536041300E-06  -8.6522207855E-07
   79     -1.4361804168E-05   2.6821926465E-06  -4.6967350910E-06   7.3678222503E-06  -5.5532067123E-06
   80     -6.3995132896E-05   6.1838125897E-06  -5.9620804692E-06   1.8012879204E-05  -1.3764905078E-05
   81     -1.9752263285E-05   1.8126728236E-06  -4.0016347622E-06  -5.1544866364E-06  -1.5850638515E-06
   82     -2.5400453249E-05  -8.5079091865E-06  -1.8502459119E-06  -1.4583104663E-05  -1.5213753726E-06
   83      7.2288926219E-05  -1.1227624530E-05   4.3336408941E-06  -1.0330150554E-05   4.7928586785E-06
   84     -7.7178783604E-05   3.4349964600E-06   8.6286247587E-06   2.0541434470E-05  -1.5501485613E-06
   85      5.3838334508E-05  -2.3145391089E-05   9.9662204260E-06  -9.2790670670E-06   8.2261365784E-06
   86      3.5158779699E-05  -6.3708154998E-06  -9.1256567439E-07   2.7237365570E-05  -7.6306315194E-06
   87      6.8237632451E-05  -7.8885763834E-06  -2.1627660968E-06   1.0019348527E-05   7.9847340787E-06
   88      1.8288517406E-05   1.0561234072E-05  -1.6001365654E-05   1.0062699479E-05  -9.8747654925E-06
   89     -2.0218179391E-05  -4.2104313487E-06   1.1024962823E-05   7.8749821625E-06   6.3034533139E-06
   90      7.6337393823E-05  -1.7017362498E-06  -6.2046384311E-06  -2.1839704999E-05  -9.7174850447E-07
   91     -3.2207943698E-06  -6.0769292989E-06   9.2993691495E-06   1.9563923409E-05   1.6148459376E-06
   92      5.8016104950E-06  -1.7192021446E-06   1.1975035372E-05  -2.1146050038E-07   1.9307122996E-06
   93      4.0296906838E-05   5.3421028711E-06  -1.1327970580E-05  -1.4048835752E-05   2.6793406428E-06
   94     -4.7722816134E-05   5.6312717123E-06  -7.1807817948E-06   6.1364242184E-06  -6.5929645052E-06
   95     -6.5308699895E-05  -5.1180030081E-07   7.0555401916E-06  -1.4797579527E-06   7.7390061886E-06
   96     -6.9376146316E-06   6.2421724628E-07   3.9047294339E-08  -1.2252176462E-06  -4.3532432443E-07
   97     -7.4844573683E-07  -3.0565446344E-06  -6.4234192422E-07  -5.1308609517E-06   1.1019734915E-07
   98      1.3242422300E-05  -2.4182283277E-06  -2.0272208730E-06  -9.4761771172E-06  -2.3708505427E-06
   99     -1.1895842257E-05  -1.1804645558E-06   3.0473819867E-06  -4.9005507362E-07   3.2897412063E-07
  100      5.9541916591E-06   3.4879528842E-06  -1.2895269226E-06   9.5838718572E-08  -2.9296054851E-06
  101      1.1311206212E-05   1.7443852381E-06  -6.4647998891E-06   1.5503083172E-06  -4.3419727716E-06
  102      2.0120794765E-05  -2.4084811981E-06  -5.8576707857E-07   3.8454810824E-06  -5.9088192226E-07
  103      4.0626543464E-05  -3.5953255729E-06  -7.3777349499E-06   4.4660272751E-07   2.1295122796E-06
  104      3.5070414434E-05  -2.1427067150E-06  -1.5136363260E-07   2.4173518158E-06  -3.7140463973E-06
  105     -1.7717795352E-05   2.1365523863E-06   5.2943505954E-07  -2.1860274049E-06   3.1533460585E-07
  106     -8.5628817648E-06   1.4459024481E-06   1.2431845686E-06  -1.6324721883E-06  -6.8611235989E-07
  107      2.4789748864E-05   3.7588318521E-07  -1.6216419162E-06   8.5429585340E-07  -2.3831945176E-06
  108      3.4458569724E-06   1.3505270995E-07  -1.7994000233E-06   1.4230315256E-07   9.0175943161E-07
  109     -9.8249189358E-06   3.5553365747E-06   1.3910151768E-06  -9.8748762388E-07  -2.7913115751E-06
  110     -1.1438073340E-05  -1.6881089265E-06   1.1931682660E-06   2.4092578273E-06   2.8264513846E-06
  111     -5.4139909707E-06   1.1135315640E-06   3.1854464669E-07  -3.8425414427E-06  -1.3116450344E-06
  112     -3.6468255714E-06  -1.7088619189E-06   9.1291137048E-07   2.1027652800E-06   1.5226310557E-06
  113     -1.4374499051E-05  -8.3808778380E-07   1.2599812579E-06  -5.4883903528E-08   1.8634487519E-06
  114      1.0735943764E-04  -3.6388716894E-04  -3.6443560518E-04   1.6453500609E-04   4.7370770157E-05
  115     -6.2571616459E-04   6.4098775767E-04  -7.9050880607E-04   9.6081297997E-04  -4.5679625456E-04
  116      3.5516700760E-04  -6.3514008274E-04   8.2227963032E-04  -5.4365487956E-04   6.6951789741E-05
  117      2.5802807037E-04   9.3571994468E-05   1.9520154444E-04  -6.9215976131E-05   8.0259832328E-05
  118      2.3385760965E-04  -7.2829919031E-05   3.1595968602E-04  -2.1412151318E-04   1.3198416157E-04
  119     -1.1346761203E-04   2.2793840708E-05  -2.7617031910E-04   1.4385843626E-04  -5.4357736267E-05
  120      3.9038210922E-04  -8.3520784885E-04   1.0516249393E-03  -1.1311248956E-03   3.1132974165E-04
  121      3.9303709643E-04   8.7382225087E-04   2.9660833478E-04   1.9543244217E-04   8.7070787303E-05
  122     -3.5916136033E-05  -8.5458495011E-04   9.2570407602E-05   2.7939897103E-04  -1.5949757689E-04
  123      7.5632595916E-05   5.8047956038E-05   1.4939699979E-04  -4.3158756406E-05   9.0925948947E-06
  124     -2.0093006349E-04   1.8020219201E-05  -2.6938831206E-05   2.6864075559E-07   1.1074389007E-06
  125     -1.0452648187E-03   1.8059899650E-05  -1.8584981710E-04   3.3303562335E-04  -1.5097558519E-04
  126      1.5028501889E-04  -2.2581366446E-05  -3.3283972770E-05  -2.5379634366E-05   4.3366071270E-06
  127      1.0647048137E-04  -1.2921471249E-05  -7.0929378424E-05  -4.4523393689E-05   3.1898634749E-05
  128      4.3607949145E-04   6.3622023098E-06   7.9393405459E-05  -6.3123065410E-05   1.9559169770E-05
  129     -6.4687477606E-06  -6.0906818498E-06  -6.6003532595E-05   2.5436119905E-05   4.3596109953E-08
  130      1.6569113876E-04   3.0440098777E-05   1.0996681441E-04  -1.4431186438E-04   7.1006640274E-05
  131      6.5480333560E-05  -2.6785324306E-05  -6.1385126111E-06  -7.5338319455E-05   3.4787540310E-05
  132      5.1756122498E-05   1.8095674108E-05   3.6451695149E-05  -7.4506150840E-05   4.9762849531E-05
  133      4.3299206420E-05   9.8280107412E-06  -3.1424832950E-05  -6.2256453784E-05   2.8532898249E-05
  134      3.7818319030E-04  -2.7190002699E-05   6.4912983125E-05  -2.0129880310E-06   3.1213160164E-06
  135      4.3002512340E-05  -1.8052313174E-05   6.3068578523E-05   9.2458390645E-06  -4.2416507431E-06
  136      2.8519372407E-05   2.8740045151E-07   2.4831442507E-05   1.0471363523E-05  -1.3446919185E-05
  137     -6.8097275636E-05   2.3642713898E-05  -4.0801777337E-05   1.8997269717E-05  -1.3128297463E-05
  138      1.0408952353E-04   5.1254214642E-06  -4.1339417821E-07  -1.0948140774E-05   4.8602107406E-06
  139      2.1953535751E-05  -1.0116998172E-06   9.6460442257E-06   1.2894776738E-05  -3.3218965653E-06
  140     -5.5043507611E-05  -3.4585548785E-06  -2.0885258433E-05  -1.0512791327E-05   7.3335201849E-06
  141      5.5866857431E-06  -9.0665713059E-07  -3.6012370105E-06   3.6941683584E-05  -2.4997581673E-05
  142      2.4388907532E-05   3.0636254007E-06  -5.5562951599E-06   2.7112500127E-05  -1.8162720998E-05
  143     -3.9626987514E-05   1.3547330305E-05  -2.4643361201E-05  -2.8537410567E-06  -9.7852685512E-06
  144      3.1122292301E-06   2.2233700840E-06  -8.6417068786E-06   1.6651743348E-05  -1.0669286783E-05
  145     -1.4326822765E-06  -8.1580590055E-07   7.2424463480E-06  -1.6828802319E-05   1.1136374741E-05
  146      1.1178434859E-05  -1.2607493911E-06   7.4146529150E-06  -7.2278300755E-06   5.5218888462E-06
  147     -1.3493158436E-05  -1.9348163231E-06   2.8205831642E-06  -8.7572746505E-06   6.1442858961E-06
  148     -9.6757043442E-06  -4.4011102284E-06  -9.0775636681E-06  -1.5877313056E-05   1.2033821723E-05
  149      1.4375977337E-05  -2.0016625793E-06   3.6462575577E-06  -2.6298013843E-06   2.9932819872E-06
  150     -6.4686783842E-06  -7.3671300428E-07  -5.3317898276E-06  -5.8190990317E-06   4.1305113158E-06
  151      1.9218600265E-05  -6.7344197009E-06   1.8855482634E-05  -3.8396015403E-06   3.7905213289E-06
  152     -3.9096046633E-06  -1.6806751995E-06  -4.7983128987E-06  -4.3860191904E-06   4.7184482631E-06
  153     -5.0276761054E-03   7.3262291945E-05  -2.1977831867E-04   8.2506329981E-05  -1.9327789554E-04
  154     -8.2508767196E-04   1.0029440090E-04  -2.1959287424E-05   1.3396118246E-04  -1.8813541276E-04
  155     -2.3772237748E-03   3.7526575430E-06   1.4777378512E-05  -1.3743852876E-04   1.0283299014E-04
  156      4.5773270911E-04  -8.3811524443E-07   9.3760942477E-05  -4.0326914822E-05   5.3987779443E-05
  157      1.2753006155E-03  -2.0215986536E-05   6.2397556732E-05  -5.2660503520E-05   6.2539660148E-05
  158     -9.4188422110E-04   3.5633376173E-05   5.4950972822E-05  -3.8473114012E-06  -2.7768196886E-05
  159      3.5838621045E-05  -2.1165776110E-05  -7.2728371308E-05  -1.6205827424E-06   4.8103818523E-06
  160      6.1598634642E-05  -1.5841333724E-05   1.6489879032E-04  -1.0277332601E-04   1.8657132522E-05
  161      1.0887847145E-04  -2.8729355603E-06  -5.7959730364E-05   3.9512234533E-05  -7.8543592259E-06
  162     -3.4334845300E-04   1.7046744910E-05  -2.1077663882E-04   8.4628749255E-05   2.2694832566E-05
  163      1.7644883267E-04  -1.0253337079E-04   1.1592594548E-05  -7.2069526404E-05   4.9450260377E-05
  164      3.1032271719E-04   7.5541519869E-06  -4.0568261963E-05   6.3595378383E-05   5.4205623821E-06
  165     -2.9764454520E-05  -1.4918721604E-05   4.1351562717E-05  -3.9524616957E-06   8.4140459577E-06
  166     -4.1536271703E-05   1.8927328638E-05  -4.8546777649E-06   4.7506845377E-06   3.7917041116E-06
  167     -9.4112862212E-05  -9.3481094231E-06   6.6557430707E-05  -2.3687668676E-05   7.7963084328E-06
  168      1.1833875468E-04   9.5226899497E-06   2.7873749125E-04  -1.1336242907E-04  -2.1310295965E-05
  169      1.6180480507E-05   1.9346305428E-05  -3.8596012799E-05   3.7056085435E-06  -1.0079407873E-05
  170      7.4206004517E-05  -8.2679655696E-06   2.4336044452E-05  -9.6464867845E-06  -8.6276619700E-07
  171      1.5386064199E-04  -7.2209608477E-07   1.3312120613E-04  -8.1252095719E-05   8.2105489818E-06
  172     -9.0387540347E-05   3.5176262721E-05   4.0543665992E-05   1.2682365304E-05  -3.4164818554E-05
  173     -1.2068920895E-04   7.0459250124E-06   2.2917998437E-05  -9.9454180711E-06   2.6812552428E-06
  174     -7.6657203629E-06   3.5943502493E-07  -1.2339661238E-05   3.8158096791E-06  -6.0914543354E-08
  175     -3.7471196556E-05  -1.0373600355E-06   1.1399506962E-05  -5.0794489745E-06   1.9892207425E-06
  176      1.1230039000E-05  -1.7796763376E-06  -1.0386216367E-05   4.8745834431E-06  -7.5561819950E-07
  177      1.6165039775E-05  -1.5096072138E-07  -1.1840573120E-05   6.1773759842E-06  -2.7943012648E-06
  178     -1.0742474769E-06  -2.7054390838E-06  -4.1385786566E-05   1.5593633512E-05   6.2739091427E-06
  179      5.7008181895E-05   1.7336973072E-06   4.8320857638E-05  -2.2191901831E-05  -1.5677880465E-06
  180      1.0468188314E-05   2.1649501587E-07   4.4780768061E-06   6.4868855335E-06  -4.4474151756E-06
  181      6.9401339413E-05  -1.2626324060E-05  -1.2200593357E-05  -1.3626576779E-05   1.8500048970E-05
  182      1.7539568865E-05   4.3208498865E-06  -8.9806697440E-06   8.2310246189E-06  -4.6841082863E-06
  183      1.9558184344E-05  -3.3582858419E-06  -4.0235136426E-06  -6.4309497987E-06   5.7316337072E-06
  184     -8.7104214015E-06  -3.4007079588E-07  -1.2230397382E-06   2.9035465806E-07   1.4514440753E-06
  185     -1.5650735977E-05   4.2400505530E-06   7.0010616521E-06   5.0639701276E-06  -7.7468742062E-06
  186      1.0465242972E-05   1.1045334140E-06   9.4936545046E-06  -6.6968213853E-06  -6.9965764636E-07
  187      3.9685179829E-06   2.6212482656E-06   3.0720351193E-06  -1.3648495176E-06  -4.4797310576E-06
  188     -7.2592757703E-06  -7.0378282205E-07  -6.6140969760E-06  -3.4491506135E-07   1.7147441481E-06
  189      8.8421336739E-07  -3.4669319622E-08  -3.0001010207E-07   8.6178764712E-07   1.4692618716E-06
  190     -1.6510936488E-05   1.7476354114E-06   6.1421662951E-06   1.5567516098E-06  -3.3848769061E-06
  191     -2.5812963998E-05  -1.0978832604E-06   4.6846430925E-06   1.6889223116E-06   1.2930575423E-06
  192     -3.2210033591E-03  -3.5622779467E-05  -4.9490453193E-05   9.3302556525E-05   3.0151713612E-05
  193      2.5505136677E-03  -5.3135449670E-05  -4.9219278791E-05  -1.5040599449E-04  -2.7779243602E-04
  194     -6.1364409521E-04   4.1150626366E-06   1.8556768236E-04  -7.7422744718E-05   1.3003421222E-04
  195     -1.0028398350E-04  -3.3649601545E-05  -2.2115258134E-05  -1.8931854365E-05   3.4056387426E-05
  196     -6.1406424391E-04  -6.4171594967E-06   1.6583303135E-05   6.0622803888E-05  -9.6294866830E-05
  197     -3.8699569991E-05  -1.3417879277E-04   1.0598742792E-04   6.1693735542E-05   5.3710411733E-06
  198      4.4979638573E-02  -7.3734489120E-03   2.5741027513E-02   2.3067985449E-02   1.0519366024E-02
  199     -6.3453337019E-02   4.4808636092E-05   2.1919390643E-03   3.1769078712E-03   2.2835368063E-03
  200     -1.4691233350E-01   4.5680779136E-03  -1.4730343475E-02  -1.3151160051E-02   1.1919333821E-02
  201     -6.0422637451E-03  -1.3305974948E-04   2.7447351090E-04   9.2201170885E-04   8.2886472721E-04
  202      2.3894176487E-02  -4.4017377195E-04   1.2749273358E-03  -7.9663256381E-04   3.6235611626E-04
  203     -2.4852621720E-02   2.1679158082E-04  -1.3797576614E-03   9.3642652117E-04   3.4964462977E-04
  204      1.1733757148E-03   5.1384283823E-05  -2.0157024188E-05  -2.4215861269E-04   2.3903087425E-04
  205     -6.8820393898E-04  -1.2299709961E-05  -3.3605057644E-05   9.9578515128E-05  -7.5205945554E-06
  206      3.8483053374E-05   4.8083422253E-05  -1.0703729170E-04   3.1839059054E-05   5.2399047219E-05
  207      6.2976402903E-04   9.1511822650E-06   5.1401737160E-05  -4.2729430761E-05   2.9706455019E-05
  208     -7.5322008276E-04   1.2024987405E-05   6.3329514093E-05   3.5283169128E-05   3.2272918967E-05
  209      1.8051563577E-03   1.3576369341E-04  -2.3628011650E-04   7.6251622267E-05   1.5883080746E-04
  210     -3.8121390637E-03   5.3251684906E-06   3.0464024402E-04   8.6483559440E-04  -3.2074946092E-04
  211     -6.3214735395E-03  -8.8180178569E-05  -5.7716780922E-05  -2.3890225821E-04   1.1556963303E-03
  212     -1.7942777562E-02  -6.1861746268E-04   5.5656426672E-04  -3.3214386097E-04  -2.7414942160E-04
  213      7.8069292132E-04   1.3317243053E-03   1.2021689862E-03   5.0826039665E-04   1.5315583362E-03
  214     -9.2897209772E-03   1.0682730721E-03  -3.7565535958E-03  -3.1011815187E-03  -4.6865160273E-04
  215     -1.0981239184E-02   9.1236868744E-04  -3.5858781946E-03  -2.5532610101E-03   1.8280607847E-04
                   25                 26                 27                 28                 29        
    0      2.1752913989E-04   5.2725586600E-06   1.3531762144E-03  -5.0832292192E-04   6.7653196239E-04
    1     -5.6905775424E-04  -3.1588425918E-04   5.2211251455E-04  -1.1545567565E-03  -1.6853116552E-03
    2      9.4753382647E-05   2.1789752703E-04   8.6924236578E-04   5.8188390160E-05   1.9607689000E-03
    3     -3.3951325753E-05  -2.2232060514E-05  -9.5587928374E-05   4.1686692489E-05  -6.4415970770E-05
    4      7.2803726803E-05   5.6839057785E-05  -4.9144232797E-05   2.1414794895E-05   9.7213153778E-05
    5      5.9818366031E-05   3.2172083086E-05  -1.3744456528E-04   2.6158319631E-05   3.4834045972E-05
    6      3.1665266829E-05   1.6737695676E-05  -1.3893804874E-04   1.1578330431E-04  -6.5142956373E-05
    7     -1.1712109428E-04  -8.7210864058E-05   6.7049440933E-05  -1.9165536051E-04  -2.8523523153E-04
    8     -1.0452038720E-04  -7.9802471550E-05  -1.7332448933E-04  -8.5878204972E-05  -7.8837722961E-04
    9     -8.3949246208E-04   3.4345656284E-04  -9.6636485703E-04   1.8880436144E-03   2.9607844916E-03
   10      2.4445630132E-03   9.2399688306E-04  -3.6634342180E-05  -1.1592027191E-03  -1.6941934942E-03
   11     -1.2098287119E-03  -1.0456721170E-04   8.6913437216E-04  -2.3209275003E-03  -4.2577603261E-03
   12      4.5293211071E-04  -6.9879787100E-05   1.9706902734E-05   7.8649373894E-05   4.2804249722E-06
   13     -1.7668584534E-04  -6.7579119513E-04  -8.7547988710E-05  -4.9548819748E-04  -4.8116397952E-04
   14      4.6734839145E-04   1.7468107337E-04  -7.0266368338E-05  -7.9189673183E-05   1.3101061195E-04
   15     -7.6771794160E-05   4.2104212974E-05   4.7025301223E-04  -7.2249918232E-05  -1.6332359277E-04
   16     -1.0272578073E-04  -2.0518633022E-04   7.3128008179E-05  -4.7967317545E-05   2.1660641260E-04
   17     -3.2473744402E-05  -6.3502128762E-06  -8.5520083077E-05  -1.3860692444E-04   6.7771181803E-05
   18     -7.3528736217E-03  -1.2879114436E-01  -8.6973275985E-02  -2.1237010070E-04   1.8940076390E-03
   19     -5.1998515021E-02  -6.5115732747E-03   1.3442375179E-03  -1.8017442859E-01   6.9227140621E-02
   20     -5.9761745688E-03  -1.8453288661E-01   2.5420113147E-03   4.9073506181E-02  -1.0724408392E-01
   21     -5.4987834425E-03   8.8485069256E-03   4.7888572885E-03   2.8150190138E-04  -1.8927356653E-03
   22      3.0282804983E-04   8.2116688251E-04  -2.7973839849E-02  -7.9936077638E-03   1.1506515222E-02
   23     -6.1724786937E-03   1.1232447935E-02   1.2245941356E-02   4.3822744008E-03  -6.3048071315E-03
   24      8.1859431589E-03   1.4021473464E-01  -1.5893415204E-03  -1.8803387538E-03   8.7879446724E-04
   25      5.5327361410E-02   1.3694089161E-02   1.9924590463E-02   5.8599119204E-03   1.8144671018E-02
   26      1.3693314029E-02   2.0339739406E-01  -9.8171168340E-03  -1.2131642467E-03  -9.1691591987E-03
   27      1.9923620853E-02  -9.8164254743E-03   5.7349479230E-01   1.7290932781E-03  -9.0289300934E-02
   28      5.8593825833E-03  -1.2124163293E-03   1.8169999675E-03   5.7461812141E-01   3.5294279888E-02
   29      1.8145511509E-02  -9.1691639050E-03  -9.0224713598E-02   3.5264349615E-02   5.2707136142E-01
   30     -5.1110588127E-04   7.1877590208E-05  -2.6346439194E-01  -5.5111383442E-02   9.1886125819E-02
   31      1.2166339330E-03  -6.9249743717E-04  -5.5553290327E-02  -6.3939398607E-02   2.1454022255E-02
   32     -2.5733766593E-04   1.2678306710E-04   1.0138848764E-01   2.4308005251E-02  -9.0378155089E-02
   33      3.0877643845E-04   8.3378640429E-05  -6.8978554525E-02   5.6413282880E-02   5.0157612779E-02
   34      3.3433550198E-04   2.8887346712E-04   5.2492400185E-02  -1.9259785914E-01  -1.1992546094E-01
   35     -5.7308800517E-04   4.3849867546E-04   4.6349815785E-02  -1.2049219967E-01  -1.5412628476E-01
   36      2.6719222930E-05   6.9598709784E-05  -6.1391658077E-04   3.7623735173E-04  -3.0153209543E-04
   37      1.8063244487E-05  -1.1599951856E-05   6.7519668295E-05   1.5471610508E-04   2.7898900050E-04
   38     -2.7394584438E-05  -5.4231263307E-05   2.5345778694E-04  -1.3020691907E-04   1.0726727318E-04
   39     -1.3062877618E-06   6.1895976783E-06   8.0325995951E-05  -3.5724126919E-05   1.0946524421E-04
   40      5.6113268529E-06  -1.2179718718E-05  -2.8984993990E-05  -6.1544324290E-06  -6.7674880874E-05
   41     -4.7103684787E-06  -1.0991478138E-06  -2.5973623837E-05   1.9245861964E-05  -5.2394319460E-06
   42      4.3124942318E-06   3.1761024390E-06  -8.2062343396E-07  -6.5766965473E-06  -3.5430091999E-05
   43      1.3600352845E-05   1.3237572624E-05  -1.0307537303E-04   5.0523774636E-05  -9.5234057788E-05
   44      2.3936390702E-06   4.7508255701E-06  -3.2211984461E-05   1.2828106233E-05  -8.1685919626E-05
   45     -6.3444901824E-06  -2.0376417276E-05   1.9790202096E-04  -7.6243533231E-05   1.4804331016E-04
   46     -2.5245774555E-06  -3.8846901648E-06  -8.8552899127E-05   1.8732139984E-05  -1.2591167840E-04
   47      8.3946960877E-06   2.3898951878E-05  -9.4974295468E-05   4.5026395770E-05  -2.4268237901E-05
   48     -3.1927973758E-07  -2.4906126453E-06  -2.6763162942E-05   1.3704556674E-05  -3.9587991269E-05
   49     -4.8509507506E-06   2.1593256685E-06   3.1770169992E-05   5.2000721404E-06   8.9912873367E-05
   50     -5.7239055285E-06  -5.0981155006E-06   2.2522777604E-06  -8.4137348027E-06  -2.3364835173E-05
   51     -6.5165474166E-07  -1.1009769896E-06  -7.3000661082E-06   1.3931188186E-06  -1.5985904191E-05
   52     -1.3616822221E-06   2.3235780555E-06  -3.5722790365E-06   4.5816593817E-06   4.9657712419E-06
   53      1.6738880071E-06  -6.8146166959E-07  -5.1276090889E-06   2.3130587936E-06  -1.0937410480E-05
   54      1.2181700804E-05   1.4884270050E-05  -9.1398885946E-05   4.0959830525E-05  -4.9781350581E-05
   55     -5.6111435982E-06  -8.5018547702E-06   9.4563469392E-05  -3.4297050462E-05   8.6241746472E-05
   56     -1.5545144630E-05  -1.8303653656E-05   8.8356983861E-05  -4.7285228546E-05   3.5382151376E-05
   57     -2.8269415020E-06  -8.3812966542E-07   1.0698382987E-05  -5.4187141027E-06   1.4014433720E-05
   58      1.1281047079E-06  -8.2793851685E-07  -3.8612849314E-06   1.2615869568E-06  -1.0079192309E-05
   59      4.3199375911E-06   4.6337202407E-06  -2.1172903930E-05   1.1573891959E-05  -6.2090494600E-06
   60      1.0393716598E-06  -1.0861732935E-06  -7.2088343611E-06  -1.9060038219E-06  -2.5826019357E-05
   61      6.1966188296E-07   3.3318197596E-07  -5.0311010075E-06   1.0451420412E-06  -7.5264971016E-06
   62      1.9249079379E-06   3.8755167470E-07  -6.1527090436E-06   3.6985572888E-06  -1.0451388493E-05
   63     -9.0055168756E-06  -1.0955144468E-05   6.8058698093E-05  -3.0903210457E-05   3.9015514290E-05
   64      3.7882458978E-06   3.4577211615E-06  -2.0471877969E-05   8.9807354946E-06  -1.4807914721E-05
   65      5.4937156789E-06   7.4589880181E-06  -3.8651083178E-05   1.8632442349E-05  -1.9869835893E-05
   66      1.4374897940E-06   1.7278041809E-06  -7.8593011817E-06   3.9166638089E-06  -2.6995958425E-06
   67      8.1058346290E-07   1.2431867025E-06  -4.6082920622E-06   2.1424587985E-06  -2.1939337914E-06
   68      7.2840747721E-07  -3.5460038860E-07  -1.6633532862E-07   7.3649081414E-07  -6.5388228293E-07
   69      3.0474478398E-06   2.5964972486E-06  -1.3348327216E-05   6.8059948758E-06  -8.5596001758E-06
   70     -2.1498263861E-06  -5.6846519654E-07   7.5066633355E-06  -2.9139227890E-06   1.2616863365E-05
   71     -1.1537426826E-06  -7.4856194097E-07   3.5501709332E-06  -2.7041290451E-06  -9.4723780621E-07
   72     -3.4877352893E-06  -3.7903493760E-06   1.6553584496E-05  -8.0638009473E-06   7.3850916447E-06
   73     -4.5994396457E-06  -5.6157943207E-06   3.1211848331E-05  -1.4023300070E-05   1.6554788309E-05
   74     -7.9897873386E-07  -3.4349524034E-07   3.5452325038E-06  -1.8943969834E-06   3.2202294115E-06
   75      1.0185438686E-05  -3.0437183432E-05   7.1074646842E-05  -8.7346604809E-05  -1.5377909573E-04
   76      1.6696732239E-05   1.2142833831E-06   3.1690505295E-04   2.1204832198E-05   4.4820864279E-04
   77      4.8848665487E-05   6.1699512716E-05  -4.0787528899E-04   2.6697594778E-04  -1.3134793736E-04
   78      1.2683090700E-05   1.1369477940E-05  -6.6770401659E-05   2.8288035610E-05  -2.2237044448E-05
   79     -1.4175760665E-05  -1.2669195956E-05   5.8795702143E-05  -2.1670261441E-05   5.1197394379E-05
   80      1.7565070130E-06  -9.6793185727E-06   2.2211129806E-04  -8.8393106106E-05   2.0924424744E-04
   81      1.0716554468E-06   7.0200615667E-06  -2.4704946908E-05   5.2695868842E-07  -1.6921052681E-05
   82      1.9045922270E-05   1.4044996264E-05  -1.0560678972E-04   4.5481436196E-05  -9.2020124894E-05
   83      1.4234121637E-05   1.0334682868E-06  -5.3762032125E-06  -9.2796480170E-06  -6.3505097414E-05
   84      6.6219602697E-06  -1.9379007739E-06   1.0677095764E-04  -4.8359925124E-05   1.3527124740E-04
   85      1.9781845927E-05   3.5538400426E-05  -7.0481611784E-05  -1.1398432049E-05  -1.4893009662E-04
   86     -3.2869369088E-05  -2.8415945069E-05   1.0258663182E-04  -1.9311319196E-05   3.8787695880E-05
   87     -1.6251150378E-05  -2.4059389456E-05   1.0877311991E-04  -3.3918257242E-05   5.3521015074E-05
   88     -4.1139058361E-05  -3.3718815086E-05   4.4788517870E-05   8.6928871391E-06   4.9458030307E-05
   89      7.9808628583E-06   2.3950207906E-06   3.2729369476E-05  -9.9543096841E-07   1.7654200895E-05
   90     -1.9758106522E-06   1.4918763131E-06  -7.9415113713E-05   1.6039941540E-05  -9.1118948479E-05
   91      1.7891266729E-07  -1.1475172235E-05   7.3459129812E-05  -1.1506508656E-05   4.7688321852E-05
   92      5.1583806095E-06   5.6363827979E-06  -1.6769217626E-05   3.2901879377E-06  -1.4411761564E-05
   93     -8.9090412944E-06  -5.6963868336E-06  -3.8342572167E-05   2.0158091898E-05  -2.9761561842E-05
   94     -1.1452985546E-05  -8.4947090114E-06  -1.1282029412E-05   3.0203014646E-05   3.0160309226E-05
   95      1.3762927477E-05   1.7451855429E-05  -5.1431822411E-05   2.2600901532E-05  -2.3184202354E-05
   96      1.1777533434E-06   3.7817082199E-06  -1.3856831660E-05   2.1724726741E-06  -6.9330909676E-06
   97      3.9488373813E-06   4.1280555848E-06  -1.8937824258E-05   1.4794004683E-06  -2.1617812280E-05
   98      4.5175566163E-06   4.7274975261E-06  -4.3221825715E-05   1.0118618116E-05  -4.2548871535E-05
   99      5.1086725827E-06   3.9949155004E-06  -8.6810097484E-06   1.1043733026E-06  -5.5792310516E-06
  100     -2.4234349376E-06  -2.8893614820E-06   7.0431298469E-06   7.9671206945E-07   1.7183435232E-05
  101     -1.0321477486E-05  -8.9799942263E-06   1.3002145000E-05   7.2463216071E-07   1.7505080518E-05
  102     -4.2929016326E-06  -9.2351204837E-06   3.1786231277E-05  -9.8372584961E-06   1.5812787028E-05
  103     -9.6876502211E-06  -6.3744789976E-06   2.8796465307E-05  -2.0916780982E-05  -8.9956221112E-06
  104     -5.0219894653E-06  -6.2302293238E-06   2.6851240147E-05  -2.0073355978E-05   1.2615916048E-05
  105      3.0574919389E-06   5.5414768363E-06  -2.3049024750E-05   9.6245211040E-06  -6.4524607307E-06
  106      1.9787377050E-06   2.7359988887E-06  -1.5090580655E-05   4.7987166994E-06  -2.2711840372E-07
  107     -4.2084523668E-06  -4.4622022283E-06   1.6405820319E-05  -8.9583580587E-06   1.0270086868E-05
  108     -1.2713223750E-06  -3.9643181668E-06   1.9051436602E-05  -1.3947013262E-07   9.5716940148E-06
  109      9.7694839454E-07   2.5772222625E-06  -1.1994069942E-05   4.8789470326E-06   9.8542774567E-06
  110      2.3714728903E-06   5.4902112251E-07   4.9526112491E-06   3.4100919480E-06  -6.1125940756E-06
  111      2.7274600415E-06   6.0543790057E-06  -2.8523030089E-05   5.9230994283E-06  -1.6238208190E-05
  112      1.9497688407E-06  -3.2819744454E-06   1.6098037900E-05   2.3088117427E-06   5.1087774573E-06
  113      2.3212582065E-06   2.6276345789E-06  -7.6818237684E-06   3.3485635677E-06  -6.5650336327E-06
  114     -7.5378225104E-04   4.2654747315E-04  -3.1948525226E-02   7.7072702732E-04  -2.8234453453E-03
  115      9.2370056392E-05   2.5806314564E-04  -3.8907647357E-03  -4.9517430553E-04  -9.8354042258E-04
  116      4.3342707232E-04  -1.3109043552E-04  -2.5478699260E-02   2.5324630484E-04   1.1529379000E-02
  117      1.2530429647E-04  -3.5100788000E-05  -4.7785053217E-03  -9.6154196003E-04   3.9006270576E-03
  118     -6.3978785956E-05  -8.8742299452E-05   1.2983222234E-03   1.1949422769E-04  -8.1430476779E-05
  119     -7.8016974878E-05   1.2222672901E-05   2.8473844729E-03   4.0370241935E-04  -6.7428013877E-04
  120     -4.4051284960E-05  -1.8795148708E-04   1.3667496216E-03  -8.2680603105E-04   9.9003276175E-04
  121      2.5138198594E-05  -6.0321744096E-05   1.3269967273E-04  -1.2921518703E-04   8.3088099020E-04
  122     -1.1633264605E-04   9.8483132083E-05  -6.8091213537E-04  -8.3310591566E-05  -3.5978423978E-04
  123      1.1907002641E-04  -9.9114146899E-05   1.2409258777E-03   1.5848106743E-03   2.8956440821E-03
  124      5.7406301569E-05  -8.0043848134E-05   9.2265620051E-04   5.4211858304E-04   1.7104637892E-03
  125      1.3694632630E-05   8.7009172085E-05   1.3018397478E-04   6.4564574798E-04   1.2366318613E-03
  126     -7.2280494215E-06   1.8766846447E-05  -1.3588651342E-03   9.1159571224E-04  -2.5827559550E-04
  127      3.5103361045E-06   2.1970828573E-05   2.0483536883E-04  -2.6776531659E-04  -6.9977548767E-04
  128      3.3826377154E-06   1.2920369654E-05  -7.1577723730E-04  -4.1840093150E-05  -7.0810645206E-04
  129     -1.4348520516E-05   1.6682473796E-05  -4.3075416518E-04  -4.6859049474E-05  -2.0454634896E-04
  130      1.0700969569E-05  -4.8727402363E-05  -5.2312076558E-05  -1.2240973182E-04  -1.9567550649E-04
  131      4.8735297228E-06  -1.5289259040E-05  -2.3773304770E-04  -8.6033377671E-05  -1.5105395620E-04
  132     -2.9334898602E-05  -4.1038780655E-06  -1.6972047712E-04   6.5326053013E-05  -1.7428853005E-04
  133     -5.2176941236E-05   4.8885992067E-05  -6.7518910491E-04  -2.5262073933E-04  -1.3476122088E-03
  134     -1.2902291543E-05   8.5960339319E-06  -6.2704882966E-04  -3.9034180247E-07  -3.8884306557E-04
  135      6.5052684647E-06  -9.8906179984E-06   2.8251452285E-05  -3.1364144803E-05   1.7403952258E-06
  136      4.2361879073E-06  -4.5455642484E-06   2.2069592179E-05   2.4995049262E-05   7.6715046985E-05
  137     -3.1368567492E-06   1.0257335354E-05   5.0794357363E-05   4.9100286964E-05   3.8087297203E-05
  138     -6.4974513149E-07   1.1322093886E-05  -4.1875440335E-05  -7.8462465172E-05  -3.7621251619E-04
  139     -1.8720694017E-06  -4.7674017738E-07   5.5866556707E-05  -7.1567553741E-05  -1.4174225601E-06
  140      4.6998226544E-07  -2.0988364509E-07   1.5670401329E-04  -3.8375756318E-05   3.2268010066E-05
  141      2.4923345836E-05  -1.0978673874E-05   2.5487834530E-04   5.7267680987E-05   3.5130683851E-04
  142      1.6465291656E-05  -6.2156337779E-06   5.7867863730E-05   2.5870696529E-06   1.6912597961E-04
  143      1.0336929306E-06   8.6178253685E-06   5.2582378908E-05   2.8842707549E-05  -8.2967589321E-05
  144      6.7725164812E-06   9.4284439835E-07   2.9305990542E-05  -2.5610817973E-05   3.5763139167E-05
  145     -1.0124542737E-05   3.5974110347E-06  -6.0615626448E-05  -1.8774212126E-05  -1.4241990363E-04
  146     -6.9869329011E-06  -6.4458600703E-09  -2.3824073784E-05  -1.8936894208E-05  -6.9041802972E-05
  147     -1.9695662069E-06  -3.0616870994E-07  -2.1632483275E-05   9.0714440704E-06   4.9224004895E-06
  148     -3.9809483280E-06   1.4429700631E-06   1.1094884125E-05  -2.4568673210E-05  -8.9480084102E-05
  149     -3.0353926595E-06   3.0067937414E-06  -1.1948934887E-05  -4.4441099038E-05  -8.8966440920E-05
  150     -3.8205742304E-06   1.6774539027E-07  -3.1770548619E-06   7.4992097424E-06  -2.3751070268E-06
  151     -1.7543852678E-06  -4.4572061145E-06  -6.3298256193E-06  -3.0948940698E-06  -1.0550773573E-05
  152      4.2883690883E-07  -1.4460049165E-06  -8.7962367845E-06  -6.3780976484E-06   5.9726937609E-06
  153      1.7397019810E-03  -7.0186653746E-04   6.2155442127E-03   1.9005425985E-02  -1.5480152929E-02
  154      4.1903011641E-04  -3.3241477904E-05   6.7043734630E-03  -3.0863627910E-03   4.0132716874E-03
  155      5.2053673207E-04  -2.4162454160E-05  -3.1440432168E-03   2.1323108832E-02  -2.4635280994E-02
  156     -1.5582135452E-04   8.4704084282E-05  -8.1853792854E-05  -1.0918234306E-03   1.6759649917E-03
  157     -4.7297850063E-04   1.4017563997E-04  -2.0807308676E-03  -3.1279029037E-03   1.6623342932E-03
  158      4.2129428922E-04  -1.3264084917E-04   1.7122595128E-03   4.3737038872E-03  -1.3541097433E-03
  159     -2.7731514425E-05  -3.9613570416E-06   5.9467570599E-05   9.2880648738E-04  -9.9515677750E-05
  160     -2.5685096954E-05   6.7659728708E-05  -1.3707384580E-03   9.2079883827E-04  -1.8530173878E-03
  161     -3.5844850738E-05  -1.7723103851E-05   3.5554818261E-04   1.5884981239E-03   2.2746037271E-03
  162      6.0578949566E-05  -1.0427357370E-04   9.7480453980E-04   8.4363671101E-04   1.1919611518E-03
  163     -1.4470819781E-04  -1.8166763917E-05  -1.5034950036E-03   2.1736547251E-04  -6.3660816463E-04
  164     -5.6748950766E-05  -2.7263227463E-05   1.2942055351E-03  -4.0940566337E-04  -2.3223950567E-04
  165     -4.7668155942E-05  -1.1598631676E-05  -1.4735483571E-04   4.0348256702E-05  -8.7554104985E-05
  166      1.5375907451E-05   4.5253700344E-06   7.3925447926E-05  -3.9848486217E-05   3.9952639513E-05
  167      2.0585235878E-05   2.6090180185E-05  -2.8182264328E-04   7.2989826924E-05  -4.6169456499E-04
  168     -5.2572282861E-05   7.5062532849E-05  -1.0500997415E-03  -3.9782087691E-04  -6.4244971427E-04
  169      2.7407268480E-05   1.3105121497E-06  -1.0788470158E-04   1.6317343090E-04   5.2026242049E-04
  170      1.3660114012E-05  -6.6728041494E-07   9.3474402657E-04   8.3705651757E-05  -1.7986526240E-03
  171     -7.5077210747E-05   3.6244303533E-05  -8.4379940881E-04  -1.4375541718E-04  -8.6523710210E-04
  172      9.3913874446E-05  -6.3720823109E-06   4.7817431106E-04   2.0711252207E-04   2.4570333920E-04
  173      2.7730006751E-05   1.7011666424E-05   1.1119534868E-04   1.3970653066E-04  -1.5652739575E-04
  174      1.2031004743E-05  -4.6511738290E-06   7.2179806706E-05   9.7906265324E-06   2.7809111972E-05
  175      9.1268227451E-06   1.3823927498E-05  -4.1320748122E-05   1.7374547385E-05  -2.8585486929E-05
  176     -5.3192132274E-06  -5.6781833501E-06   1.5854874670E-05  -4.1305509776E-05   3.6271022171E-05
  177      2.0589163051E-06   4.4034451711E-06  -9.2826464656E-06  -5.6392124029E-05   1.8018721731E-04
  178     -1.7741073307E-06  -1.4737867426E-05   2.1152640871E-04   4.9705635196E-05   7.2372440377E-05
  179     -2.1577011014E-05   1.5765944371E-05  -2.5044718242E-04  -1.5217152715E-04  -2.7570667965E-05
  180      1.0946492285E-05  -1.2920967411E-05   9.6277814340E-05  -3.6831277701E-05   9.9810175417E-05
  181     -4.3762782217E-05   4.6607303331E-06  -1.9573112313E-04  -9.3746186769E-05  -1.9473246999E-04
  182      7.3012974517E-06  -9.6696358700E-06   1.7527044691E-04  -1.8329741696E-05   1.8255534967E-04
  183     -1.5663656164E-05   5.7594359146E-06  -1.0602482821E-04  -2.8654653644E-05  -7.3640533161E-05
  184      2.5618003695E-06   2.6367196215E-07   2.1598268216E-05   6.7009884230E-06   7.4503956851E-06
  185      1.3584836029E-05  -2.8412140591E-06   4.2694273442E-05   2.3329695017E-05   7.0992204431E-05
  186     -9.5661576398E-06   1.1647945140E-05  -1.1951625667E-04  -3.9755284114E-05  -1.9252609610E-06
  187      3.3176166303E-06  -4.5156534429E-07  -4.7971424879E-06   7.5935981038E-06   9.6490461635E-06
  188      2.1268132431E-06  -6.8431765429E-07   1.0830857297E-05   1.9330277580E-05  -2.4073529177E-05
  189     -4.2075281111E-06  -9.0547641959E-07  -2.1925726161E-06   2.2695188372E-06  -1.1270415106E-06
  190      7.2415083692E-06   2.5368803924E-06   1.9695349052E-06   1.0256396037E-05   1.0401775137E-05
  191      5.8396470640E-06   4.7755531484E-06  -1.0523328492E-05   8.7748344914E-06  -7.3621082898E-06
  192      6.9435948627E-05   1.6317792793E-04  -1.6662577774E-03   1.0100661067E-04  -4.3870981235E-05
  193      2.2276950075E-04   2.2314079652E-04  -7.0368478247E-04  -2.9291541873E-04  -1.0974195182E-03
  194      7.8064219184E-04   6.3133098910E-04  -2.4799117899E-03   1.2265123016E-03  -2.2494817749E-03
  195     -1.5441342883E-06  -4.7782714984E-05  -9.8796085677E-04   1.3060244391E-03  -2.7088351918E-04
  196      2.5153512324E-04   2.0140568657E-04   1.3730367937E-03  -1.1818552221E-03   8.4242875964E-04
  197      2.3503831607E-04   6.5001527648E-05  -4.9531861820E-04   1.0342356433E-03   9.2593762949E-05
  198     -1.6708284044E-02  -1.1237082455E-02  -1.1739112479E-04   2.5281690508E-03  -9.6418021886E-04
  199     -5.7329460785E-03  -6.7430885678E-03   1.2190300120E-02  -4.2048520795E-02  -3.0694252500E-02
  200     -2.4485448396E-02  -2.0913486390E-02  -2.9659164083E-03   5.6691113744E-03   7.6779768699E-03
  201      1.4022040576E-04   4.9878838259E-04  -1.2869277566E-01  -1.9843488522E-02  -4.1477815433E-02
  202     -5.6776231529E-03   1.6372652843E-03  -3.2364380570E-04  -8.2664959225E-02   6.3104474805E-03
  203      4.5648904499E-03  -8.7600898485E-04  -3.2803587068E-02  -1.2244195433E-02  -1.4080328635E-01
  204     -8.0320597659E-04  -5.5003828267E-04   1.5563003126E-03  -2.5686921298E-04   3.7911322041E-04
  205      1.0785695300E-04   5.5734727971E-05  -2.5528299783E-04   2.9563996445E-04   3.1454508459E-04
  206     -3.5438678928E-04  -2.4558217294E-04   7.8649672947E-04  -3.3874403921E-04   8.8670015949E-04
  207      6.5543600707E-06  -2.1556462056E-05   3.9929143602E-04  -2.2508478637E-05  -1.0448225764E-04
  208      8.9202771980E-06  -5.6226211565E-06   3.4687237354E-05   1.4014820405E-04   2.2821342406E-04
  209     -5.2187572705E-04  -4.0988667690E-04   1.4579954117E-03  -5.7525371398E-04   1.1274849969E-03
  210      1.9792735714E-03   1.3321723963E-03   2.3357937746E-03  -7.5394193047E-03  -3.2114490382E-03
  211     -2.4291296552E-03  -1.4588138970E-03  -7.2550368580E-03  -3.5358489736E-03  -1.0913594966E-02
  212     -6.3808321593E-04  -4.0953627326E-04  -2.8530356014E-03  -1.2172392631E-02  -8.5381241586E-03
  213     -3.5509318582E-04  -5.9000816019E-04   3.3443481302E-04   2.6586934132E-04  -3.6015929220E-04
  214      6.8599409948E-04  -1.6463416086E-04   1.9269576579E-03   1.7908107258E-03  -4.6446022693E-04
  215      1.1448465781E-03   5.1459730291E-04  -8.8118615516E-04   4.8079414242E-04   5.8627876474E-04
                   30                 31                 32                 33                 34        
    0     -1.0307002229E-04   8.6869136380E-05  -9.7876339272E-05  -1.2702973303E-04   5.3113097156E-05
    1     -3.5638597104E-05   8.3715857218E-05  -1.1757144945E-05  -2.0442759386E-05  -4.9194932408E-04
    2     -6.6253321327E-05  -7.0778888545E-05  -3.4568235283E-05  -1.7604870637E-04   4.3444565725E-04
    3      1.6445122349E-05   8.5057135104E-06   1.6439908459E-05   1.2719168705E-05  -1.1694204416E-05
    4     -4.1330052046E-06  -4.7301120662E-05   7.6015970865E-06  -8.4453335334E-06   3.4770677094E-05
    5      1.7967189017E-05  -4.5692122005E-05   2.8487888026E-05   9.8580736217E-06   1.8179391293E-05
    6      1.1517662431E-05  -1.6176778311E-07   1.2735015085E-05   4.9093747614E-05   1.1525842688E-05
    7     -3.2267658460E-06   2.2830831034E-05   2.4360169250E-06  -2.8698139349E-05  -6.6056212373E-05
    8      1.7581628499E-05   3.6324689395E-05   5.6401491687E-06   8.3554055245E-05  -1.7972130486E-04
    9      2.4788102719E-04  -1.3173200815E-04  -1.3902417518E-06   2.2679338569E-04   9.8584310904E-04
   10     -6.1684349658E-05  -3.1765548911E-04   5.5150664146E-05  -2.5491413804E-04   1.0313771760E-04
   11     -1.6546195308E-04   3.4437706674E-05   1.7443963011E-05   2.1703031342E-04  -1.0119348545E-03
   12      2.2214000894E-06  -2.7532214505E-05   8.4625523009E-07  -1.0647480378E-05   4.3374901923E-06
   13      2.4483512730E-05   1.2230869694E-04  -1.6636659171E-05  -4.8389729140E-06  -1.9219347507E-04
   14     -2.0868843457E-06  -1.2257901088E-05  -1.0304068946E-05  -6.9338828587E-06   2.6609866941E-05
   15     -7.4625414232E-05   2.0398301638E-04  -6.3898922319E-05  -4.6875879302E-07  -4.0857146315E-05
   16      1.3071250685E-04   1.2841225454E-04  -1.5758207285E-04   6.6445159755E-05   3.2870372717E-05
   17      2.8566544651E-05  -8.6056280412E-05  -9.2845596776E-06  -1.4458973819E-05   2.5355998559E-06
   18      4.1901431806E-03  -2.7475505776E-02   1.4707500217E-02  -9.8463830575E-04   7.9014543645E-03
   19      1.2577416755E-03  -9.8724617810E-03   4.1272514483E-03  -1.5754805069E-03  -1.5812569681E-02
   20     -1.0661571237E-03   1.3336251969E-02  -7.6213827143E-03   1.5836389828E-03  -1.8519582611E-02
   21      9.5958046907E-04   1.0954439773E-03  -9.7536536869E-04   4.7997183339E-04  -5.3885453281E-04
   22      1.6360852105E-03  -4.6490263495E-03   3.0354137196E-03  -2.8172052638E-05   1.1491854971E-03
   23     -3.0906979730E-04   2.3272165988E-03  -3.1415375683E-04  -6.0086146136E-04  -5.7094814912E-04
   24      8.3594815387E-04   2.9235111198E-04   2.0887801304E-04   2.8553322529E-05   3.1834040238E-04
   25     -5.1098284039E-04   1.2158866927E-03  -2.5583261103E-04   3.0826153174E-04   3.3494992771E-04
   26      7.1787237709E-05  -6.9171138211E-04   1.2503063640E-04   8.3505657922E-05   2.8892449517E-04
   27     -2.6350081575E-01  -5.5554505719E-02   1.0139418773E-01  -6.8913408084E-02   5.2503179030E-02
   28     -5.5130766912E-02  -6.3994007618E-02   2.4294042840E-02   5.6407980148E-02  -1.9260176347E-01
   29      9.1878804004E-02   2.1431108254E-02  -9.0394901591E-02   5.0199909550E-02  -1.1993953531E-01
   30      2.8618421476E-01   5.9774713261E-02  -9.6165213899E-02  -5.2300173413E-03  -1.9689205852E-03
   31      5.9771173081E-02   6.8334083524E-02  -3.0662873943E-02   2.0871726127E-02   7.2587547684E-03
   32     -9.6169898048E-02  -3.0659213238E-02   1.0135540021E-01   1.5542622655E-02   5.8124706741E-03
   33     -5.2290847207E-03   2.0871158475E-02   1.5541970003E-02   7.2857872111E-02  -5.7643461204E-02
   34     -1.9686807714E-03   7.2592593501E-03   5.8126567487E-03  -5.7649896641E-02   2.0458550306E-01
   35      2.4913012964E-03  -8.6363149819E-03  -5.9443413355E-03  -4.4338340008E-02   1.3202592726E-01
   36      2.9504637884E-05  -3.5345407418E-05   3.0959238329E-05   1.4722426348E-04   3.3168602477E-05
   37     -9.4822557767E-06   9.2379544606E-06  -1.2760547203E-05  -5.5319284640E-07   2.6832500798E-05
   38     -1.0240914765E-05   3.3983235626E-05  -2.8516010620E-05  -5.0885633480E-05  -1.7982260143E-05
   39     -1.5207728058E-05  -1.6541271855E-07  -1.3519616594E-05  -1.4671961506E-05   2.0572613113E-05
   40      9.5284492689E-06   5.3574372756E-06   3.0339258019E-06   1.9642795566E-06  -6.9931808402E-06
   41      2.0834277884E-06   1.2258976869E-06   3.2897549756E-06   1.2847087261E-05  -3.8218205011E-06
   42     -7.6767690143E-06  -4.2090559047E-06  -2.1957881913E-06  -4.1903438368E-06  -7.0856542039E-06
   43      3.1394180249E-06   7.5005797500E-07   8.6579540002E-06   1.3470951746E-05  -5.8618175216E-06
   44      5.2352167330E-06  -4.6560142337E-06   7.7706140037E-06  -1.9000519638E-06  -7.6742997707E-06
   45     -1.1412738161E-05   1.1172333371E-05  -9.1078409546E-06  -4.0228655386E-05  -1.7292044505E-06
   46      8.4561947498E-06  -2.2261429721E-06   5.8536289889E-06   1.6814817075E-05  -1.1793133854E-05
   47      4.7256268743E-06  -1.0428271092E-05   1.0918250004E-05   1.8575139323E-05   1.5736149412E-05
   48      3.4205973899E-06  -4.7152750380E-07   2.6323749215E-06   4.3941796527E-06  -6.8355282422E-06
   49     -5.9572181346E-06  -1.1269040032E-06  -3.0555040028E-06  -5.1288739099E-06   1.5212306271E-05
   50      1.5886405693E-06   2.8424985882E-06   2.7858779193E-07  -8.3221636101E-07  -8.1617696270E-06
   51      1.0559194737E-06   3.7253245944E-07   1.3596462995E-07   2.4229511705E-06  -2.6176482069E-06
   52     -1.6447849910E-07  -1.0873166295E-06   1.1480864476E-06   2.0704400732E-06  -6.5800865812E-07
   53     -8.7584335264E-07  -9.4805503698E-07  -2.4403259977E-07   2.0535796610E-06  -2.3925422964E-06
   54     -1.6701445199E-06  -8.4631039294E-06  -3.0302488913E-07   1.8113893868E-05   1.2878218001E-05
   55     -5.5776497147E-06   4.5840314979E-06  -5.3800033062E-06  -2.1164773677E-05   1.3656693797E-07
   56     -1.9327748052E-06   1.1617711395E-05  -6.2542914242E-06  -1.3254190637E-05  -1.2380929915E-05
   57     -1.6554861216E-06   1.7890869827E-06  -7.7428107044E-07  -6.6238374168E-07   1.4279445705E-06
   58      1.2162128267E-06   1.1132834338E-06   4.5624356419E-07  -2.4251952701E-07  -7.9638374069E-07
   59     -2.1204919020E-06  -2.9889173930E-06   1.6378098307E-06   6.1361423629E-06   2.3909861718E-06
   60      2.8171629575E-06   7.5721005803E-07   9.2770010711E-07  -1.4633341293E-07  -5.1454605174E-06
   61      8.7472526249E-07  -2.9923381189E-07   5.2073640886E-07   1.6385115642E-06  -4.4255933462E-07
   62      3.5093131906E-06  -1.2013207134E-06   1.5279347185E-06  -2.3944829038E-06  -8.4530649509E-07
   63     -3.1938764765E-07   6.1691549011E-06  -9.0518496832E-07  -1.3016329310E-05  -8.0206914723E-06
   64      1.2437031616E-06  -2.2269946675E-06  -5.0809078129E-07   2.0486887669E-06   2.9097996848E-06
   65      8.4063082449E-07  -4.8140494162E-06   2.0218568369E-06   6.7629548487E-06   4.9641790461E-06
   66     -2.7191117361E-07  -1.2174155346E-06  -3.5460086078E-07   1.5221081418E-06   1.8812151941E-06
   67     -5.2163262836E-07  -6.8923874742E-07   4.4682232111E-07   1.3160671723E-06   1.7800557276E-07
   68     -6.0330038286E-07   8.5965588281E-08   5.1738524195E-07   7.0657018767E-07  -3.4146345508E-07
   69      5.2479112413E-07  -1.8997491039E-06  -1.0082352101E-07   1.1208201716E-06   2.1466955595E-06
   70     -1.6911883819E-06   4.1795005577E-07  -6.8842900748E-07   2.8212105685E-07   1.2322693265E-06
   71      5.0823924857E-07   8.9043401846E-07  -2.0862090226E-07  -1.1610387880E-06  -1.5301001837E-06
   72      2.2719693753E-07   2.3667579386E-06   4.0926714824E-07  -2.3121149593E-06  -3.9338057867E-06
   73      2.3431339063E-07   3.0092134649E-06  -9.5938493561E-08  -5.9871458334E-06  -4.7903992822E-06
   74     -3.0351225437E-07   2.4302882120E-07  -6.3868997969E-07  -4.8204960000E-07  -8.0563709365E-08
   75     -8.4845530885E-06   1.0579500583E-05  -1.6243586893E-05  -2.2090669822E-05  -5.0840621790E-05
   76     -2.7521978110E-05  -7.8796685898E-06  -2.2800026641E-05  -4.1937950175E-05   1.8629089264E-05
   77      4.4852839104E-05  -9.5312367399E-06   3.7476193709E-05   1.1042701233E-04   5.1223789011E-05
   78      7.7954795305E-06  -7.7017641056E-07   9.0743842192E-06   1.4462322833E-05   9.9274341072E-06
   79     -2.5412659483E-06   5.0245578147E-06   3.7449007579E-07  -1.8171906685E-05  -6.8382246899E-06
   80     -2.2162475000E-05   2.3239209675E-06  -1.8642062589E-05  -4.4769945268E-05   9.4078648648E-06
   81      1.5100435272E-06   8.8756463749E-07   1.4827023421E-07   7.7155862836E-07   4.7559067377E-06
   82      3.7936334215E-06  -7.3423664276E-06   1.2588665272E-06   1.5449613658E-05  -2.4070585671E-06
   83      3.0695070553E-06  -3.0608603572E-06   1.7052165417E-07  -1.4812049474E-06  -1.4810780640E-05
   84     -1.4864004390E-06  -3.3100735966E-06   1.1894662379E-05  -1.6373283832E-05   1.4078633824E-05
   85     -1.8005137084E-05  -1.8014621989E-05  -3.2466931866E-05   9.2421471538E-06  -6.1853119106E-06
   86     -1.2651618614E-05   9.7948045805E-06  -8.4836166264E-06  -1.6546285818E-05  -1.6825387035E-05
   87     -1.3873268732E-05  -1.2160289487E-05  -1.8310872987E-05  -1.5652161165E-05  -3.4552936329E-06
   88     -3.2494712528E-06   2.2409250571E-05  -2.8467393085E-06  -4.4482900118E-06  -1.0738577162E-05
   89     -2.2995738693E-06  -2.4210294571E-05  -4.6080574664E-06  -1.8460843797E-06   5.6654756921E-06
   90      1.0306052820E-05   1.1362566213E-05   4.1903643623E-06   1.2684282192E-05  -1.3366088863E-05
   91     -3.9427280238E-06  -1.5154324503E-05   1.2888351491E-06  -1.0500612312E-05   3.4055233665E-06
   92      8.5206363281E-08  -6.3843369020E-07   1.1875543719E-06   1.6674275039E-06   1.8432203952E-07
   93      4.5651869948E-06   1.0638411053E-05   2.1316869296E-07   1.0906424648E-05  -4.8894015699E-06
   94      6.9459107437E-06   5.3529550199E-06   9.8213263498E-06   4.6147915843E-06   5.2432343421E-06
   95      7.3765135621E-07  -1.3913608840E-05  -1.2988437357E-06   7.7187285834E-06   1.3193486192E-05
   96     -2.9001882258E-07   1.1877962157E-06  -1.3151935657E-06   3.0775366759E-08   4.5033524563E-07
   97     -2.5953334425E-06  -1.3890287512E-06  -5.2376733544E-06   1.4670412559E-06  -5.9938832360E-07
   98      4.1063100878E-06   2.7872594962E-06   8.0530399951E-07   5.2826539984E-06  -3.7407309151E-06
   99      6.7172174191E-07  -2.7131197038E-06   1.7525044583E-06   1.3220054146E-07   1.2843024769E-06
  100      4.4038454920E-06   1.6246519097E-06   6.3583515465E-06  -3.1488436124E-07  -4.3160898276E-07
  101      1.6464195563E-06   6.9673386894E-06   2.3007366590E-06  -1.7154457541E-07  -2.1715054333E-06
  102     -1.3899264409E-07  -1.7392841612E-07   1.6585865945E-06  -3.7711059868E-06  -3.7396177695E-06
  103     -1.4473814107E-05   7.7291302451E-06  -2.1433034207E-05  -6.4721883381E-06  -7.5562568377E-06
  104     -6.6537535535E-07   7.2500658613E-06   1.4518461616E-06  -3.9793226592E-06  -5.9354582519E-06
  105      1.6305585085E-06  -6.2646475460E-07   1.8531294522E-06   3.8739896220E-06   3.4240204143E-06
  106      3.7338722477E-06   6.0051999294E-07   5.0464586150E-06   2.5922455178E-06   2.0865147391E-06
  107      5.3339841087E-07   4.8530527884E-06   1.3446416480E-06  -1.4943548003E-06  -3.7376449228E-06
  108     -2.2835752981E-07  -1.4044453714E-06   8.3903252767E-07  -1.0637046079E-06  -5.7610799620E-07
  109      5.6762947986E-06   5.6262475938E-07   8.7110506695E-06   2.5015235006E-06   2.6867300696E-06
  110     -2.3739295801E-06  -5.9598509567E-06  -3.9285691533E-06  -1.4113643128E-06   1.2784125406E-06
  111      1.9860361728E-06   2.5678053413E-06   7.5053492226E-07   2.8904006821E-06   5.9496776102E-07
  112      1.0709839145E-06  -4.6849526211E-06   2.3679957576E-06  -1.0449804400E-06   1.7658636460E-07
  113     -1.4182441182E-06  -3.2873664246E-06  -2.4572830348E-06  -2.2899319106E-07   1.9410602725E-06
  114     -6.8244821445E-04   1.0099718308E-03  -1.6505053750E-03   1.4594190688E-03   1.0159841075E-03
  115     -1.2547688827E-03  -8.9888059375E-05  -6.4974171790E-04  -1.3657001607E-03   3.9381108273E-04
  116     -4.9632238242E-03   5.1570040351E-05  -4.7418081977E-03  -8.0661486528E-04  -6.0675755710E-04
  117     -1.1613485525E-03   8.5837553477E-05  -1.3737733405E-03   6.1382389273E-05  -5.4737116100E-05
  118      3.6836886197E-04   7.0737018706E-05   1.9413716881E-04   2.4722249339E-05  -1.4486357362E-04
  119      6.7043085860E-04   7.3081670166E-06   6.4382654385E-04   1.6415123794E-04   1.2540608518E-04
  120      2.9367113668E-04   2.3553631652E-05   2.3333922631E-05  -1.6081618096E-04  -1.2541763687E-04
  121      4.7146076240E-05  -1.0136908940E-04  -1.9802250661E-04  -1.0098118527E-04  -2.8631670749E-04
  122      8.4353861053E-05   4.9706338132E-06   3.8669837843E-05   2.0538709359E-06  -4.3185131961E-05
  123      1.0182003334E-04  -1.6720014888E-04  -1.8459376023E-04  -1.1040099239E-03   3.7620902606E-04
  124     -4.0908825433E-04   9.7798094408E-05  -2.7595974155E-04   2.9842195327E-04  -9.8633466468E-05
  125     -1.5968548378E-04   2.8914361989E-05  -2.6266065897E-05  -1.0171749828E-03   5.9596350457E-04
  126      8.5582737915E-05  -4.3794311159E-05   3.5027087564E-05  -1.3389289642E-03   1.2226228185E-03
  127     -2.9646397267E-05   2.8527004108E-04   2.7582969755E-04   1.4636664313E-03  -5.4205951450E-05
  128      7.0011238722E-05   1.4150418237E-04   1.6011010871E-04   4.5965144558E-04   1.2952778301E-04
  129     -6.2044412248E-05   1.1449942831E-04   6.1650932567E-05   2.3676753956E-04   1.5402488808E-04
  130      6.4312204780E-05   2.1417834414E-06   4.9388154333E-05  -2.3556943424E-06  -5.2131319469E-05
  131     -4.0338459500E-05   1.1737168732E-04   5.7884310403E-05   2.0289628127E-04   8.9429125863E-05
  132      6.1974358611E-06   4.7999228869E-05   6.2247390684E-05  -1.4209982948E-05   5.0701451935E-06
  133      1.4662422232E-04   4.0570011271E-05   2.2281497237E-04  -7.2548444450E-05   9.9634996466E-05
  134     -5.9655961606E-07   1.2642212434E-04   6.7378825678E-05   4.7050093738E-04  -1.0792675653E-04
  135      1.0342008473E-05  -1.0741734814E-05  -1.2479521329E-05  -3.2610111186E-05  -4.1697178769E-05
  136      3.1184601163E-08  -9.2171886699E-06  -2.0803930169E-05  -1.5090579431E-05  -3.1129228394E-05
  137     -1.3357817795E-06  -1.2627299197E-05   6.7740321034E-07  -2.7918875671E-05   2.3539965224E-05
  138      3.7329399599E-05   6.3051263079E-05   8.8065800916E-05   1.7405397989E-04   2.2323006832E-05
  139      7.6663531989E-06  -1.7674427897E-05  -2.0188791024E-05  -1.8853770615E-05  -8.7471849161E-06
  140      2.7322159416E-05  -4.4608627684E-05  -1.1555772645E-05  -5.1008476749E-05   5.4743004321E-06
  141     -3.3242614344E-05   1.5224614710E-06  -3.8987170386E-05   6.8837492770E-05  -4.1502016521E-05
  142     -5.0475880064E-05   2.1314589226E-05  -2.7886720134E-05   8.0384596871E-05   7.0632479456E-06
  143      3.1276532651E-05  -6.3757738571E-06   4.2139053971E-05  -4.2771784442E-05   4.4725920785E-05
  144     -1.9364906037E-05   1.1136918625E-05  -7.9941495989E-06   2.8642627282E-05   4.5647783974E-06
  145      2.5403133332E-05  -6.9529950443E-06   1.9502131631E-05  -4.3189599816E-05   6.3245947865E-06
  146      1.2061251948E-05  -2.2706696204E-06   6.9185823939E-06  -2.2687009413E-05  -2.7273838969E-06
  147      3.3665468508E-06  -7.5990362527E-06  -4.4380982621E-06  -4.9476289501E-06  -3.2454204549E-06
  148      1.4067236600E-05   2.0738774843E-06   1.8610090549E-05   9.5427461251E-06   1.4998264190E-05
  149      8.2241651585E-06   1.7331150426E-06   5.5782917759E-06   1.2643921701E-05  -1.1155636209E-05
  150      1.4428168711E-06   6.3969878703E-07   2.8244813230E-06   3.3505678950E-08   6.0704291588E-06
  151      8.7959646745E-06  -2.3726447931E-06   3.4740818414E-07  -1.4319240798E-05  -8.6107290852E-06
  152     -6.8215194576E-06   5.4366462409E-06  -4.0560957802E-07   1.6814117197E-05   6.5386727959E-06
  153     -1.2182930769E-03   1.2616405810E-03  -1.2536353180E-03  -4.9301195008E-04   7.4614398340E-05
  154     -1.3062220204E-03   7.1118579646E-04  -6.2572799311E-05  -1.3492522674E-03   1.3409826837E-03
  155      1.5386286991E-03   7.3667519231E-04   1.0369139877E-03   8.0220122242E-04   2.2238376685E-04
  156      1.1814375512E-04  -1.3834931709E-04   1.9230090465E-04   4.2683542408E-05   2.5363879669E-05
  157      2.1637253135E-04  -2.0622554788E-04  -1.8374861705E-04   7.4110309842E-05  -6.1284053304E-05
  158      1.8408876843E-04   9.7841395882E-07   1.0887708162E-04   1.3748443557E-05  -1.0813620907E-04
  159     -1.3467899545E-04   3.9310031729E-04   4.0874766894E-05   3.5003989121E-04  -1.9479092981E-06
  160      4.8628847211E-04  -2.4878520105E-04   1.6146451116E-04   2.2516456221E-04   7.3056936151E-06
  161     -4.0976036631E-05  -5.8247367358E-05  -4.0816513908E-06   4.3605836536E-04  -4.7468346673E-04
  162      2.6530510592E-04   4.0103196450E-05  -1.4519446917E-03  -5.6852708825E-04  -4.0099441266E-04
  163     -2.4816158254E-04  -1.5916412501E-04   1.4169417436E-04   4.8619354972E-05  -4.7870092544E-05
  164      6.9095048028E-04   8.2450825065E-04  -1.9141016902E-03  -5.6075849156E-05   1.1975139288E-04
  165     -2.5903000334E-06  -1.1194659298E-04   1.5305566209E-04   1.1523046202E-05  -4.2359840850E-06
  166      2.3382452995E-05  -2.4702597483E-05  -9.7225596119E-05   4.7316542102E-06  -5.3743534699E-05
  167      8.4116032910E-05  -2.2241948045E-04   1.5337804705E-04   7.6738178544E-05   7.7444746276E-05
  168      9.5076401404E-04  -7.3394219253E-08   1.2086613673E-03   3.2543930345E-04   1.7059525390E-04
  169     -1.9829032202E-04   4.4109613615E-04   4.3860243198E-04   2.7670644095E-05  -4.3446275464E-05
  170      7.8572049844E-04   4.3155926832E-04  -1.7033589394E-03   2.0495748512E-04   7.5142474572E-05
  171      3.1292003410E-04   1.6264588170E-04   3.8045326424E-04   2.4648314609E-04   8.3108370296E-05
  172      7.6956802880E-05   3.6075447846E-06   3.8834903509E-04   1.3033489416E-04   6.6223879075E-05
  173      9.8457277167E-05   2.5560409687E-05   6.5355199436E-05   7.4291314042E-05   2.6779797667E-05
  174     -1.8559453723E-05   2.2795164612E-06  -2.9842435802E-05  -1.8295632001E-06  -5.3863486440E-06
  175     -9.5533809637E-06  -8.3572389239E-05  -4.6403826402E-05  -2.3741165907E-05  -1.2831909808E-05
  176     -1.4249182010E-05   3.3666912141E-05  -2.9953689749E-06  -4.1380918917E-06  -2.3462524035E-06
  177     -4.9050452517E-05  -2.2219492302E-05  -1.5497698975E-05  -8.1524656888E-06   5.6374736251E-07
  178     -1.2778944604E-04  -4.9467802906E-05  -1.3178698945E-04  -7.9123597219E-05  -2.7924220172E-05
  179      1.3396960078E-04   7.3685871599E-06   1.2974537986E-04   4.9147358279E-05   2.7325410147E-05
  180      4.9839614577E-05  -1.6158856573E-05   1.5716217044E-05  -1.6159821825E-06  -3.0035227985E-06
  181     -2.1556894516E-05  -1.9622118243E-06  -1.1601467050E-04  -1.8710786057E-05  -1.1545309983E-05
  182     -2.6894530910E-05  -1.7543806499E-05   8.3594031049E-06  -1.0284267889E-05  -5.0361680678E-06
  183     -1.3517518242E-05   9.8632495859E-06  -3.2689938736E-05   2.0576587901E-06   9.5810610279E-08
  184     -7.5976031444E-06  -1.1575709617E-06   2.2539972460E-07  -1.5373718571E-06   2.7552157951E-07
  185      1.6250774283E-05  -4.2130823904E-06   3.5443670821E-05   5.7718794646E-06   2.6557395879E-06
  186      1.2072450038E-06  -9.9600604442E-06   1.3554711714E-05   2.2580532573E-06   3.5847384627E-06
  187      1.2119934177E-05   2.1533825030E-05   1.6535407314E-05   1.4569688849E-05   1.5958064259E-06
  188     -1.0380110200E-05   1.3602198844E-05   4.2595398309E-06  -2.2430695629E-06  -1.0078340081E-06
  189     -2.2008315959E-06   1.2211235008E-06   2.3476905866E-06  -5.1929371473E-07   3.0245819804E-06
  190      8.6938328386E-06  -9.4242538587E-06   1.2696116936E-05  -2.4220431250E-06   1.2450080557E-06
  191     -1.8915152528E-06  -2.3404664445E-05  -3.7827757490E-06  -7.0585514028E-06  -1.2893144019E-06
  192     -4.1283939010E-04  -5.7915672795E-05  -2.3918539165E-04   4.7786966143E-04   2.4783218299E-04
  193      1.5955985803E-04   3.4694116511E-05   6.5902049425E-05   6.1453753667E-06  -1.1382303655E-04
  194      2.9077372549E-04  -1.9046607298E-04   3.5949269368E-04   3.3722013709E-04   7.1843629672E-05
  195      5.0236850994E-05   4.3798889732E-05   3.8895282034E-05   1.9594421645E-04  -1.0501235535E-04
  196     -1.6587185911E-04  -2.0551522953E-05  -1.0907453888E-04  -3.8720141863E-04   1.9355494696E-04
  197     -2.1313231073E-05  -3.2357255741E-05  -7.9374537012E-06   1.5672467532E-04  -7.2929121855E-05
  198      1.1028400128E-03  -6.7538220000E-04  -8.4993813591E-04   9.7755963722E-04  -7.7713716234E-04
  199      4.4934151488E-04   2.9394872873E-03  -1.3161400738E-03   8.3993303353E-04  -5.9191675999E-03
  200     -4.7447697154E-04   5.2372465687E-04   5.9459182618E-04  -6.6404101283E-04   2.2957283923E-03
  201     -2.3235845928E-02  -1.3558753333E-03  -2.9696921405E-02   2.2006789867E-03  -3.3353953627E-03
  202     -2.7421258366E-03  -5.5782892828E-04  -5.9297921374E-03  -1.8280071128E-02   6.1096479220E-04
  203      4.4453404972E-03   6.5909161379E-04   7.3080451621E-03  -2.1656981693E-02  -1.2970142138E-03
  204      3.4030094216E-04   7.6682922139E-05   1.8926618850E-04  -2.8456453971E-04  -1.3314753419E-04
  205     -1.7302323033E-04  -3.4814464642E-06  -8.1242971367E-05   1.1844491928E-04   5.8706009215E-05
  206     -1.4026792381E-04   8.4689780453E-05  -1.2553311356E-04  -4.2561298035E-05  -1.2108596746E-05
  207      1.7764893973E-04  -7.4087056460E-06   1.4537056526E-04  -1.3709211153E-04  -5.8335157009E-05
  208      5.2189033748E-05  -3.4399611034E-05   6.0918241678E-05   1.5909538002E-05   3.8597622888E-05
  209     -2.1640229367E-04   1.5691585795E-04  -2.5823847013E-04  -1.1281706993E-04  -1.0552815543E-04
  210     -4.3171356911E-04  -5.2550095071E-04  -2.4695065940E-04  -1.3723434646E-03   1.3826809853E-04
  211      3.8283324607E-04  -2.4722138882E-04   4.9647517469E-04   1.0058753748E-03  -1.6154613120E-04
  212      7.1971496005E-05  -2.1053433194E-04   2.5910793889E-04  -1.5598969860E-03   4.6218355786E-04
  213     -2.8497418291E-05   6.7110066406E-04  -1.6120982611E-04   3.1324731212E-04  -5.9389841699E-05
  214     -8.8786778795E-04  -1.1376395962E-03   4.9693856546E-04  -7.1393435204E-04  -1.8637213216E-05
  215      1.0356736138E-04  -1.4594193997E-04   4.9248074778E-04   3.6145401845E-05   4.2637037063E-05
                   35                 36                 37                 38                 39        
    0     -1.9280564511E-04  -3.1518330632E-02   1.0698577878E-02  -2.1879314021E-02   1.2500311297E-03
    1      2.2932565274E-04  -3.9195680332E-03   3.7755762890E-03  -8.7414219615E-03   4.0237918832E-04
    2     -5.0035462295E-04  -4.3854587814E-03  -3.9600409397E-03   7.4575422027E-03   1.3489516525E-03
    3      2.1366319988E-05  -7.9835953708E-04   3.3090434333E-03  -3.7578569662E-03   2.6645937770E-04
    4     -1.9215219540E-05  -5.4492183787E-05  -1.0248740019E-03   1.2582579174E-03   3.3282144752E-05
    5     -8.0786399330E-06  -2.0915946049E-03   2.3842531377E-03  -3.7766833426E-03   1.1512691461E-05
    6      7.0019315627E-05   1.3331788628E-03   1.8399188669E-03  -6.2969367795E-05  -2.0195637963E-04
    7      4.3082772983E-05  -1.8840491347E-03  -9.6545601123E-05   4.5404482425E-04   1.9620113687E-04
    8      2.0559185554E-04   1.5930029344E-03   3.7563643584E-04   5.6022648026E-04  -1.0986289772E-04
    9     -4.5718442762E-04   1.0976939234E-03  -2.9923455535E-04  -1.8266351938E-03  -1.1635132883E-03
   10      4.7566822910E-04  -8.7293749902E-04  -8.2828605910E-04   2.0234294752E-04  -8.7297692172E-04
   11      1.0380246318E-03  -6.1656230925E-04   4.0927968674E-05   8.8001846011E-04   4.8836610064E-05
   12     -6.3915048408E-06  -7.1735482899E-05   2.9902886446E-04   3.3590274488E-04   2.9912031217E-04
   13      3.7746294480E-05   3.8582980653E-04   4.1683897816E-04  -1.1083332382E-04   1.6973667032E-04
   14     -9.3961600064E-06   7.1359447386E-04   1.2578348233E-04  -3.1957019222E-04  -1.2794710562E-04
   15      2.3606650839E-05  -2.9305215472E-04  -2.2011700525E-04  -5.8351794767E-04  -4.9695181963E-04
   16     -2.3029592175E-05   1.8637922881E-04   4.2493572866E-05  -5.3691422173E-04  -4.9317013077E-04
   17     -2.3482929025E-05   4.5155238366E-04  -6.1241927269E-04  -1.2703024439E-03  -1.4292374498E-03
   18     -4.3423446145E-03   2.9109184121E-04  -1.0516107813E-06  -3.1355390595E-04  -5.1726495777E-06
   19      9.8344102003E-03  -5.9421625137E-05  -1.0967742012E-04   3.2164257131E-05  -7.9359911295E-05
   20      1.2221908756E-02  -1.1419286450E-04  -1.7926584581E-04   1.0493012511E-04  -1.5651331343E-04
   21      2.7246375143E-04  -2.2114454842E-05   4.7030303431E-05   1.9010126140E-05   3.2683401546E-05
   22     -5.0343411804E-04   5.1069553993E-05  -2.7174736114E-05  -9.9468176005E-05  -3.1863640524E-05
   23      5.7327960854E-04   5.1212522284E-06  -1.8558175639E-05  -8.6897688934E-05  -8.5356821229E-06
   24     -2.9216983304E-04   2.2815983346E-05   1.0080942910E-05   2.7568508552E-05  -6.3064556028E-06
   25     -5.7344912238E-04   2.6710671220E-05   1.8054829343E-05  -2.7408032143E-05  -1.3104259467E-06
   26      4.3847855294E-04   6.9591511951E-05  -1.1610236110E-05  -5.4241615430E-05   6.1823746995E-06
   27      4.6419549102E-02  -6.1390152306E-04   6.7503613154E-05   2.5344678822E-04   8.0326330636E-05
   28     -1.2052961404E-01   3.7622924995E-04   1.5466659280E-04  -1.3025155657E-04  -3.5763285206E-05
   29     -1.5409938080E-01  -3.0154598037E-04   2.7897352471E-04   1.0726434278E-04   1.0945969325E-04
   30      2.4905504123E-03   2.9504805979E-05  -9.4866836185E-06  -1.0243977525E-05  -1.5209841394E-05
   31     -8.6362807677E-03  -3.5363132436E-05   9.2151875872E-06   3.3975270138E-05  -1.7299948146E-07
   32     -5.9441937489E-03   3.0948593207E-05  -1.2770771810E-05  -2.8516645539E-05  -1.3522529782E-05
   33     -4.4332576637E-02   1.4722226345E-04  -5.6118861127E-07  -5.0892225682E-05  -1.4674038108E-05
   34      1.3202235542E-01   3.3168793372E-05   2.6823288066E-05  -1.7988830395E-05   2.0569859531E-05
   35      1.6848689027E-01   1.8174978376E-04  -9.5259705892E-06  -4.8963938069E-05  -2.7048445432E-05
   36      1.8174888897E-04   4.9482370465E-01  -6.5842854914E-02   3.3296899933E-02  -5.9790570853E-02
   37     -9.5249237001E-06  -6.5863505171E-02   5.0834113430E-01  -5.6212564546E-03   1.6148805914E-02
   38     -4.8963926291E-05   3.3262489776E-02  -5.6262945546E-03   6.3504773670E-01   4.7257565253E-02
   39     -2.7048384544E-05  -5.9833223899E-02   1.6099107076E-02   4.7261209927E-02   7.1302125776E-02
   40      1.5849563690E-05   1.6791000495E-02  -6.4634969912E-02  -6.5817892356E-02  -9.8643742199E-03
   41      3.9560480725E-06   5.5877476748E-02  -6.2637475816E-02  -2.8394217391E-01  -6.1449951766E-02
   42      6.7549486640E-06  -1.5085621269E-01   8.3369640913E-02  -9.8635626150E-02   6.3347192381E-03
   43      2.9322129808E-05   9.0039990069E-02  -1.1463591306E-01   8.5093589768E-02  -5.7534136739E-03
   44      1.8487444419E-05  -1.0718594602E-01   8.2349038138E-02  -1.5232097335E-01  -1.8003582524E-02
   45     -5.1948096953E-05  -7.8667075174E-02   4.8384953521E-03  -2.6689166811E-03   7.1375389246E-04
   46      3.3344356580E-05   1.0338464628E-03  -1.9779265583E-01  -1.7155962141E-02  -9.3775732780E-05
   47      1.5532792661E-05  -3.5787696069E-03  -2.0320639679E-02  -8.8075605612E-02  -1.6063571142E-03
   48      9.9433221658E-06   3.5606765649E-03  -3.3817837880E-03   3.8195549663E-03   5.6359582968E-05
   49     -1.8824486451E-05   2.3188767073E-02  -1.6452807482E-02   1.8707836429E-02  -2.8024527028E-04
   50      3.5557080489E-06   4.9247429544E-03  -1.6767050371E-03   2.2945907606E-03   4.7809788971E-04
   51      4.9318413521E-06  -5.9132222586E-04  -1.4378704220E-03  -4.5556043955E-03   5.8556099517E-04
   52     -1.6026990871E-06   4.7137418307E-03  -9.3080103598E-03  -3.3339753738E-02  -1.0007950436E-03
   53      1.5550259603E-06   3.4175628616E-04  -2.7296538842E-04  -1.6206583832E-03   1.9748426593E-04
   54      2.4870865965E-05  -7.8341006226E-03  -1.0029039238E-02   2.7501221312E-04   8.8558090423E-04
   55     -3.0192919897E-05  -3.2102788163E-02  -1.1671137685E-02   9.1997384662E-03  -8.0865654315E-04
   56     -1.4022082912E-05  -3.2078441837E-03   1.7597509539E-03  -4.4369756261E-04  -1.3231065916E-03
   57     -3.0261756836E-06   6.4428404152E-04   1.7134530844E-03   1.1631417025E-03   1.8836346579E-04
   58      1.3019889067E-06  -4.2448996300E-04   7.6100735515E-04   1.7063088423E-03  -2.2420884140E-04
   59      3.4734982345E-06  -6.5580767259E-04  -1.1652612834E-03   9.7866810730E-05   3.8628798057E-04
   60      4.1700298437E-06   3.6189031822E-04   1.9210071562E-03  -6.9879705705E-04  -5.7766690994E-05
   61      2.5268182753E-06  -1.1828540540E-03   7.3329050658E-04  -4.8958312813E-04   9.1945209312E-05
   62      5.5136841261E-07   1.9247268958E-04  -1.1537558496E-04   4.1422638474E-04  -1.5872788347E-04
   63     -1.7490686757E-05  -5.3972497086E-03   5.2173707517E-04   1.7533892769E-03  -2.9540651635E-04
   64      5.4965863171E-06  -5.8160755697E-04  -3.7655076036E-04   3.1018902055E-04   1.4565685644E-05
   65      8.4958040055E-06   1.7259170748E-03  -4.2363129877E-04  -1.2584283354E-03  -5.9223065116E-05
   66      2.2428293795E-06  -4.0848887660E-05  -1.8836697417E-04   8.1843154058E-06  -7.2851384883E-05
   67      7.0254625581E-07   2.2126414581E-04  -4.6066386398E-05  -6.4037624843E-06   1.0786592811E-05
   68     -5.0356060892E-07  -6.5802393561E-05   2.1767168381E-04   3.6422843285E-04   9.0461806116E-05
   69      2.7233375712E-06   1.6646220447E-04  -2.7234327551E-04   1.0574997537E-04   1.1547737487E-05
   70     -2.0606473345E-06   5.5317627634E-05   1.6302576503E-04  -2.3734954194E-04   7.7281200691E-05
   71     -4.9094521676E-07   2.6657076574E-04  -8.3563043054E-05   6.8756548397E-05   4.7451412462E-06
   72     -3.7318137242E-06  -2.2095845980E-05   2.4804436692E-04   2.5169611676E-04  -1.4383829068E-05
   73     -7.9597852696E-06  -1.5304165712E-03   5.8110143729E-04   5.3504259727E-04  -4.7322023044E-05
   74     -2.8141629403E-07  -9.4614746142E-05  -8.7941093628E-05   5.6931679129E-04  -2.2387275247E-05
   75      4.6839710309E-06  -1.4929596298E-02   7.0454020214E-03   3.2794379207E-02  -5.0900117709E-03
   76     -9.3470049882E-05  -3.0495314438E-03   3.4835225371E-03   1.3797953847E-02  -3.0708446123E-03
   77      1.3141624395E-04   1.4625181802E-02   2.0074558403E-03  -1.0463660001E-02  -1.6333014273E-03
   78      1.6615612395E-05   7.6088837988E-04   1.7487981496E-03   1.5618822655E-04   1.1572628625E-05
   79     -2.4955634051E-05  -8.6387959793E-04  -5.4650928242E-04  -2.8010048093E-04   1.4683963477E-04
   80     -7.1424066314E-05  -1.5049168031E-03  -1.1087852737E-03   5.7494359478E-04   5.6962353720E-05
   81      4.1960909955E-06   1.2628529017E-03  -8.3181775197E-04   2.1222085101E-03   1.6547055998E-04
   82      2.2430692452E-05  -2.1428990072E-04   4.6720749279E-04   5.7060105220E-04  -1.1388752856E-04
   83      8.8853617772E-06  -2.3739374127E-03   2.7790310845E-04   8.6436548219E-05   9.7159153725E-05
   84     -3.0838118693E-05   8.4221477220E-04  -8.4989117877E-05   1.0523672296E-05   3.8206928004E-04
   85      3.2729462633E-05   3.9376943535E-04  -1.5648929957E-03  -3.5459145279E-03   9.7209456976E-04
   86     -2.3982445043E-05  -1.4336817826E-03  -1.0717751334E-03  -5.1867534465E-03   1.5321614979E-03
   87     -1.9011666040E-05  -1.0597311804E-04  -1.4809882023E-05  -3.1366500361E-04   3.1838529698E-05
   88     -1.3335976094E-05  -2.0018738188E-04   3.4485841488E-04   1.0699433938E-04  -4.9731559816E-05
   89      1.9416375179E-06   1.1984111080E-04   1.2263794294E-04   2.8499565206E-04  -5.5652463196E-05
   90      2.0989737065E-05  -1.1836437354E-04  -5.2873505441E-05   2.5117684372E-04  -8.5159721847E-05
   91     -1.2020601426E-05   1.1795499976E-05   8.6653565139E-05  -4.7152779086E-05   5.4605564809E-05
   92      3.8447636594E-06   3.7620231337E-05   1.0941583916E-04  -1.8444415477E-05  -6.5112815635E-05
   93      1.1965759340E-05   3.8413434868E-04   3.8964822701E-04   1.5416664482E-03  -5.5186596119E-04
   94     -2.0206728898E-06   6.2293179506E-05   7.9971910341E-04   1.0372507771E-03  -4.1606319376E-04
   95      1.6404347921E-05   1.8283637234E-04  -3.6605219460E-05   3.2726754204E-04  -1.2998003493E-04
   96      1.4720906630E-06  -2.7524891518E-05  -6.9360620553E-06  -5.4336470674E-05   1.7828267098E-05
   97      3.6628717410E-06   2.4551795939E-05  -2.3708715182E-05   1.9891829089E-05  -7.2812032515E-06
   98      8.9923231153E-06  -1.2609520033E-05  -1.4548478880E-05  -3.7433605333E-05   1.9213452455E-06
   99      1.7331426733E-06   5.8747720025E-06  -1.2245558272E-05  -1.2934792304E-05   8.1363599592E-06
  100     -3.1546993723E-06  -2.4628034731E-05  -2.0379397746E-05  -5.4820037958E-05   1.6111358377E-05
  101     -5.4802612245E-06  -3.2555076953E-05   1.2570247586E-04   3.1398000541E-05  -2.5928155782E-05
  102     -6.3621074424E-06  -7.4534260671E-05  -5.5522274341E-05  -1.3012351762E-04   6.4761599924E-05
  103     -5.9717271985E-06  -6.9684854811E-05  -1.1760010913E-04  -1.9586476460E-04   8.7519883461E-05
  104     -9.6229298873E-06  -1.7196150552E-04  -2.5162051684E-04  -6.7663967224E-04   2.4266171877E-04
  105      4.8889983520E-06   7.8752117480E-05   8.2171623744E-05   1.7696131839E-04  -7.2706526095E-05
  106      1.6113382212E-06   3.9785264023E-05   4.8153619077E-05   1.1434069995E-04  -4.4706159405E-05
  107     -5.3588372559E-06  -8.1111518206E-05  -6.2282959155E-05  -8.0212143129E-05   3.5877616565E-05
  108     -2.4581678075E-06   1.1280392186E-05   4.5776371155E-06  -5.6834612389E-06   2.5584535816E-07
  109      3.0574344862E-07   1.5624814470E-05   1.5975447001E-05   2.3988729682E-05  -1.3406489631E-05
  110      2.7397751682E-06   2.7835849325E-05   7.5104283024E-06   1.9216981553E-05  -8.0421635878E-06
  111      4.1892367484E-06   1.3908466415E-05   8.8856465845E-07  -1.2635855009E-05  -3.9798690269E-06
  112     -3.9763775503E-07   1.0805746370E-05   9.3277759895E-06  -1.9102971104E-05   3.4882506338E-06
  113      2.4065173677E-06   2.6933324163E-05   2.2573259751E-05   3.2514037860E-05  -1.5492993439E-05
  114      2.4325884589E-03   7.2387597939E-04   4.2068137378E-05  -2.3013960365E-04  -9.0087289360E-07
  115     -8.8812929637E-05   3.6204105236E-04  -6.2642096158E-04  -2.8225506445E-04  -1.3209138556E-05
  116      1.4807933948E-04  -2.0717498552E-04  -1.9968027705E-04   1.9397236589E-04  -4.0756448965E-06
  117      7.3730571579E-05   7.3612827264E-06  -7.2686672570E-06  -6.2182358729E-06   6.6399872071E-06
  118     -7.7317233514E-07   2.7577051841E-05  -5.3027946855E-05   2.0549349831E-05   3.8543174837E-05
  119      1.0185360625E-05  -4.7446191511E-05  -9.6476554441E-06   7.2161871834E-05  -2.3305416624E-05
  120     -2.1026850404E-04  -2.9734521977E-06   1.6250162650E-05  -3.9902019723E-07   3.6075382571E-05
  121     -4.1493082544E-06  -1.4257540439E-05   8.3545426999E-06  -9.1395810270E-06  -4.8314132231E-06
  122      1.2730114606E-04   9.8279121955E-05  -4.0232032640E-05  -1.0979298033E-04   8.5062456607E-06
  123      1.0177514514E-04  -2.4656198514E-04   1.2068379761E-04   9.7024716940E-05  -8.0994911094E-07
  124     -1.4862237044E-04  -1.8179222771E-04   9.2343973893E-05   8.6090648265E-05   8.6831321243E-06
  125     -9.6081700951E-05   1.0230032185E-04  -2.8328082171E-05  -1.0622005649E-04   5.1812179714E-06
  126      1.8124320503E-04   1.4821670619E-07  -6.1811814713E-06  -2.2494913939E-06  -5.2057666177E-06
  127      3.6696385377E-04   1.7614058512E-06  -8.8202504693E-06  -9.8094269741E-06  -1.0219910519E-05
  128      9.2742596288E-04  -1.9248961591E-05  -1.0370803704E-05   5.1905860252E-06  -9.9325274033E-06
  129     -3.4180796430E-05   1.7998953007E-05  -6.6197706994E-07  -7.5470342798E-06  -2.8534603105E-06
  130      4.3875498452E-05  -1.6496013085E-05   7.7373400818E-06   3.6183677664E-05  -1.9308956838E-06
  131     -5.4797300199E-07  -1.6720408087E-06   1.6795200067E-06   8.2447677227E-06   1.6400836608E-06
  132      3.3499085300E-05   1.2402863485E-04  -5.8318271761E-07  -2.7196177213E-05   9.5169166128E-06
  133      2.0517745329E-04   1.6967327633E-04  -5.6527733403E-05  -7.2935696355E-05   3.0984157966E-06
  134      3.6213744533E-04  -1.7820273544E-05  -9.4321056503E-06   4.2714904733E-05  -5.7244750879E-06
  135      4.1944885143E-05  -4.2791142893E-07   3.1271645401E-06   1.5944473647E-06   4.3582548864E-06
  136      1.9282920869E-05  -1.1750609723E-05   3.6870829596E-06   6.3983406306E-06   1.0776323980E-06
  137     -4.8814035695E-05   3.9614897047E-05  -7.5584820244E-06  -3.8406059233E-05   1.1872746602E-05
  138      1.8010335053E-04  -1.6255672526E-05   9.5683816364E-07   2.0934088875E-06  -7.4004055681E-06
  139     -5.3708875559E-06   4.1442951453E-06  -1.2985904543E-06  -3.2829250674E-06   4.9004714991E-06
  140     -7.4569466086E-05  -2.5009606017E-05   2.2947562344E-06   8.6198710161E-06  -8.8706374579E-06
  141     -1.5027526841E-05  -9.4998975704E-05   1.9300687456E-05   3.1977293671E-05  -6.8140281089E-06
  142      4.3910963362E-05  -5.3160973093E-05   5.7513686264E-06   1.6806452915E-05  -1.2214366091E-08
  143      4.6567850647E-06   2.6339753964E-05  -6.8569730270E-06  -2.3821677054E-05   3.6096901467E-06
  144      1.1465326490E-05  -2.8976435432E-05  -2.0941294204E-06   7.4876531971E-06  -7.4669817552E-07
  145     -2.8402717020E-06   3.6834712760E-05  -4.6990179788E-06  -1.2802742381E-05   2.1067549638E-06
  146     -5.7264366686E-06   1.9041624895E-05   5.5630776930E-07  -1.0912598092E-06   8.9232443196E-07
  147     -1.3350509867E-05   1.1296620362E-05   2.0536042164E-07  -3.9642051914E-06  -3.7117438319E-07
  148     -1.0629392054E-05  -8.8721464951E-07   1.0145281815E-06  -8.9346375894E-07  -3.7725199227E-06
  149      1.7114045906E-05  -1.0654868385E-05  -4.6194592331E-07   3.7099141649E-06  -3.2195497008E-06
  150     -1.6298944786E-05   1.5616272079E-05   1.9794649006E-07  -3.3857706092E-06   8.4673008864E-07
  151      3.6702160540E-06  -4.9442432095E-06   3.8531163936E-06   1.1541613464E-05  -3.1001409747E-06
  152     -4.2391838612E-06  -9.2506026014E-07  -1.0944405142E-08  -4.4074537509E-07   2.5322695198E-07
  153     -3.7193870626E-04  -6.7784892504E-05  -2.7874842584E-05   7.4096333431E-05  -2.4427101714E-05
  154     -3.0732187270E-03   6.4260924426E-05   3.4452734037E-04   2.6792819789E-07  -2.6329817160E-05
  155      9.6782215373E-04   6.0784955755E-04   1.1511322456E-04  -1.4387877754E-04  -2.1212311252E-05
  156      2.1687436769E-05  -9.3416988409E-06   3.6042229375E-06  -2.0119500088E-05  -1.2863933684E-06
  157      4.2227128596E-04  -3.1247208789E-05  -4.0892953894E-06   1.8170734065E-05   1.7814371363E-06
  158      1.3183850951E-04  -5.7915242532E-05  -1.0024519428E-05   2.1501067270E-05  -4.1985714262E-06
  159      2.0055520596E-04   1.6669720119E-05   7.8836095307E-06  -2.0600284455E-05   6.1471915082E-06
  160      9.1039185000E-04   1.9690580275E-04   2.0906479758E-05  -5.8272295497E-05  -1.0604800503E-05
  161      2.8578687769E-05  -1.5389949686E-04  -5.0839898942E-05   3.8266423560E-05   9.7762984599E-06
  162      2.6869125058E-04  -8.8736914411E-05  -3.1596976209E-05   8.0034685700E-06   2.4993662275E-05
  163      2.5996733755E-04  -4.3452545691E-05   8.1529557369E-05   3.6716103259E-05   2.4316640583E-05
  164     -1.1474083393E-04  -1.2284269601E-04   1.5751433331E-04  -8.6038707349E-06  -3.6386417707E-06
  165     -1.3088184284E-04   3.6029695713E-05  -2.7858192768E-05   4.6035766212E-05  -8.9959039362E-07
  166      1.2895632076E-04   2.1349754562E-05  -6.0063737187E-05   1.5752162264E-05   7.7197763730E-06
  167      8.3799041239E-05   4.1842776182E-05  -9.3720715532E-05  -3.5275945956E-06   1.0371855523E-05
  168     -9.0522563695E-05  -5.2935043473E-06  -1.0111563342E-05  -1.2318075872E-05  -1.3197050144E-05
  169     -1.0239171569E-05  -9.6912037171E-06   6.1865484114E-06  -3.4809937840E-06  -6.8481671447E-07
  170     -6.8517370394E-05  -1.0978020820E-07   4.6989866413E-07  -6.5106266704E-06   6.4705945067E-07
  171      5.4844048400E-06   3.5578711678E-05   1.6170597588E-05   9.8048280975E-06  -8.1354529856E-06
  172     -4.2189268795E-05  -5.3841235622E-05  -2.3981524976E-05   2.5268259489E-05   1.6342445164E-06
  173     -2.6922579012E-05   6.8943156542E-05  -4.8866211585E-05  -2.5448043803E-06   3.7031141289E-06
  174      2.0703566079E-05  -8.9523875519E-07  -1.7761167763E-06  -5.3554099094E-06   3.3391539748E-06
  175      6.5792627657E-05   3.0619230538E-05  -1.6804299275E-05  -2.7528825255E-06  -1.7190777048E-06
  176     -2.4965598105E-05  -4.4985022572E-06   1.4294213742E-05  -2.1150404523E-07  -4.2658691028E-06
  177      1.6711737564E-05  -4.7269423093E-06  -2.9645161524E-06  -3.2818598128E-06   8.8336860732E-07
  178      1.5652139878E-05  -1.5881733737E-06  -6.9294430252E-06   6.8981321798E-06   3.7221638639E-06
  179     -1.6706459912E-05  -9.4686295899E-06   2.8441067567E-06  -2.1265610208E-06  -2.6242160242E-06
  180     -7.8038314172E-06  -2.5094823689E-05   6.3968946428E-06   5.4679227901E-07   1.9858460478E-06
  181      3.8752122349E-05   3.1273681292E-05  -1.3352193168E-05  -1.9408378656E-05   8.9127366097E-06
  182     -2.4778052529E-06  -3.8254103611E-05  -1.3353677267E-05  -5.6544822797E-06   8.0295784926E-06
  183      7.8943972906E-06   1.7059573637E-05  -4.5042924505E-06  -5.0223545151E-06   1.3137317731E-06
  184     -1.2553955325E-06   1.9521555823E-05   5.8496913911E-06   5.4632718853E-07  -2.4321434407E-06
  185     -1.0781604930E-05  -2.0318811990E-05   2.3510758792E-06   7.8211880935E-06  -2.4003882881E-06
  186      2.6562639990E-06  -1.3036893862E-06  -5.1707868065E-06  -4.6016662754E-06  -1.3805879485E-07
  187     -9.5947565823E-06  -1.6232937245E-05  -4.4907875217E-06   8.2963107935E-07   2.9730998937E-07
  188      1.8655508721E-06   5.8667774972E-06  -1.3988337428E-06  -3.2009023738E-06   5.0333585303E-07
  189     -8.1378366885E-06   6.8993120907E-06   8.0601862394E-06   8.6826076821E-06  -2.8365614492E-06
  190      2.5388123830E-06  -7.2034642505E-06   3.8569887624E-06   2.7192690594E-06  -2.2342809370E-06
  191      1.5729010632E-05   2.6823009838E-05   6.7778771757E-06   2.2949047779E-06  -5.3132126349E-06
  192      3.7364521943E-04   5.1448394199E-03  -4.9066736214E-04   7.8587188757E-04  -1.3958528976E-04
  193      3.3774281437E-05  -2.0684535040E-03  -1.5728210814E-04   3.2811606871E-04  -1.0983092812E-06
  194      6.7694638696E-04   1.3106855425E-03   3.7683450122E-04  -5.4289799441E-04   4.6790190443E-05
  195      3.2362306083E-04  -1.5393454457E-01  -4.0823622802E-02   1.0525929006E-02  -1.4444212038E-02
  196     -3.7376296915E-04  -1.6201731830E-02  -8.8543740238E-02   2.7626295589E-03   4.2991949436E-03
  197      1.5822002093E-04   1.3630680084E-02   8.7849571160E-03  -1.0020001315E-01   3.4232421068E-02
  198      1.7348878126E-04  -1.2811899927E-03  -1.3351768579E-04   4.1955567253E-04   1.0812359638E-04
  199      5.5609469099E-03   6.9196726045E-05   7.1285769450E-05  -1.8252383786E-04   2.3101999053E-04
  200     -9.6695181880E-04  -2.6870339475E-04  -1.7767149583E-04  -3.5939094171E-04  -1.7646521077E-04
  201     -1.0437293054E-03   8.1451362708E-05   1.9727367878E-03   2.3295958552E-04  -1.3571507337E-05
  202     -1.8441183436E-02   1.0734112790E-03   9.4665773892E-05  -3.2190454900E-04  -1.4734201077E-04
  203     -2.2736840423E-02   5.5181254585E-04  -8.3085846512E-04  -2.3286746675E-04  -7.3962639396E-05
  204     -2.7583207561E-04  -3.8965746927E-03   2.4593138009E-04  -6.5224295500E-04   8.1711621518E-05
  205      9.3574511187E-05   8.0743986039E-05  -3.3176731277E-04  -5.1972768249E-04   5.8045751622E-05
  206     -1.8801162349E-04  -8.4216897030E-04   2.5064957687E-04   2.9716489936E-04   4.3184576107E-05
  207     -7.7293348911E-05  -1.3492181715E-03   5.4790259145E-05  -2.4051670449E-04   2.4142689066E-05
  208      2.1051921256E-05   6.5144182406E-04  -1.9863539625E-04   1.9447275517E-05  -6.6212480505E-05
  209     -2.5515970181E-04  -7.3715641492E-04   1.9300527583E-03   3.1242164531E-04   1.0188349518E-05
  210     -1.9667270180E-03   7.7258220138E-04  -1.2656449160E-02  -1.1229165542E-03  -2.9570632484E-04
  211      1.6396431761E-03  -8.7299587241E-03  -1.1640643984E-02   1.0185906715E-03   4.3691706264E-04
  212     -1.3306789913E-03  -5.8411468541E-04  -6.3933074325E-04   1.2576963967E-03   4.4635281469E-04
  213      2.2672060996E-05  -6.7255677346E-05   1.2112064302E-04   7.9526716287E-05  -1.3442952141E-05
  214      7.9222191653E-06  -2.3374742043E-04  -2.6717169890E-05   3.0990778577E-04   9.8795372744E-05
  215     -1.1405139543E-04  -9.5644711087E-05   1.0547163315E-04  -9.2357969280E-06   7.0007030007E-05
                   40                 41                 42                 43                 44        
    0      4.3125703392E-04  -4.9303116060E-04  -4.5432891645E-03  -2.7486227552E-03   1.4040755035E-03
    1      1.9749129629E-04   2.6886104286E-04  -1.9360584534E-03  -2.7645853303E-04  -4.0472374377E-05
    2     -3.4548893012E-04  -4.5685049801E-04   3.5876281853E-03   1.0423500644E-03  -3.2806912395E-04
    3     -1.0230506115E-05   8.5225820642E-05  -1.1014461667E-03  -7.0047683816E-04   3.0154631766E-04
    4     -1.5332858728E-04  -8.5071220347E-05   3.9603608747E-04   2.6358603627E-04  -1.2565624200E-04
    5      1.0196391733E-04   8.0082165715E-05  -1.3172732485E-03  -5.5870653030E-04   3.1462131238E-04
    6      7.6263243456E-05   4.0022026755E-05   1.0904708670E-04  -2.2203344598E-04   2.3265258997E-04
    7     -1.5336910364E-04  -1.0597406873E-04   4.2752441460E-05  -4.7098282438E-05  -1.3626847431E-04
    8     -1.7789808953E-04   3.8070462303E-05   1.3054293146E-04  -9.8903270637E-05  -2.4414601018E-05
    9     -3.1294109509E-04  -1.0104746763E-03   3.3298827198E-05  -1.3651516362E-06   5.4115874353E-05
   10      1.9865414501E-04  -6.6927459330E-04   3.2174714064E-04   3.5605880553E-04   3.7674264119E-04
   11     -2.0515474172E-04  -4.7967764100E-04   4.8410788381E-04   1.0856343945E-04  -4.0584310394E-06
   12      4.4776033696E-05  -1.4352235949E-04   9.9532801262E-05  -1.0426042478E-05  -1.2252366869E-04
   13     -1.3579171121E-05   3.2844392895E-05  -6.7458250269E-05  -9.7051214220E-05  -4.3455955586E-05
   14     -2.9088166710E-05   1.2668915237E-04  -9.0765124528E-05  -2.4739214255E-05   6.2774506471E-05
   15     -4.3183202276E-04  -1.1031617039E-03   1.1886119630E-04   6.5207192249E-05  -3.1431621128E-06
   16      2.7929034646E-04  -2.1830345228E-04  -1.4287724232E-04   3.8283818642E-05   2.2199362274E-04
   17     -2.8117889908E-04  -2.3328415922E-05  -1.7561268159E-04   1.1538963321E-04   4.0272740557E-04
   18     -7.3850015912E-05   3.5313096688E-05  -1.9561927379E-05   2.9056382260E-05  -4.0558425104E-06
   19      5.0688340898E-06   5.9498842255E-05  -3.8444642441E-05  -4.0713176084E-05   1.0680250820E-05
   20      7.1619263171E-05   1.7548435724E-05   1.0871836341E-05   2.0698431881E-05   5.1517080203E-05
   21     -1.3176707783E-05  -3.9536455095E-06  -8.6259240273E-07  -1.2748830928E-05  -2.5276664165E-05
   22      9.3795128701E-06   3.4060307126E-05  -1.8860747192E-06   6.9998471193E-06   1.3133151761E-05
   23     -6.2197040529E-05   3.0036735629E-05  -5.4437280458E-06  -8.1181891045E-06  -1.3518381318E-05
   24      2.3445684837E-05  -8.4187721258E-06   3.0846318870E-06  -2.5418009784E-06   4.9669391343E-06
   25      5.6010428501E-06  -4.7166599845E-06   4.3116545041E-06   1.3600227714E-05   2.3926047755E-06
   26     -1.2191346684E-05  -1.1019343684E-06   3.1753822626E-06   1.3237521564E-05   4.7502300930E-06
   27     -2.9004581328E-05  -2.5978249366E-05  -8.2513447952E-07  -1.0307677216E-04  -3.2210778786E-05
   28     -6.2270777004E-06   1.9238092049E-05  -6.5794829494E-06   5.0526319377E-05   1.2827112413E-05
   29     -6.7668966039E-05  -5.2251198763E-06  -3.5430316137E-05  -9.5232300462E-05  -8.1685020127E-05
   30      9.5227743743E-06   2.0812815510E-06  -7.6772350634E-06   3.1394503715E-06   5.2352145450E-06
   31      5.3475570588E-06   1.2253767666E-06  -4.2116872564E-06   7.4892356575E-07  -4.6570066948E-06
   32      3.0334245343E-06   3.2918686983E-06  -2.1971861158E-06   8.6572423326E-06   7.7700040339E-06
   33      1.9579683904E-06   1.2843251165E-05  -4.1913166958E-06   1.3470232628E-05  -1.9006417693E-06
   34     -7.0040292439E-06  -3.8270658614E-06  -7.0862103519E-06  -5.8622552559E-06  -7.6747243711E-06
   35      1.5848869392E-05   3.9567677773E-06   6.7549628267E-06   2.9322144969E-05   1.8487580563E-05
   36      1.6832128931E-02   5.5856012583E-02  -1.5087558747E-01   9.0058999080E-02  -1.0719976445E-01
   37     -6.4603722177E-02  -6.2649670410E-02   8.3378178005E-02  -1.1470758332E-01   8.2375624094E-02
   38     -6.5817115571E-02  -2.8395765316E-01  -9.8655102375E-02   8.5134531188E-02  -1.5233588880E-01
   39     -9.8668541600E-03  -6.1452546299E-02   6.3346209410E-03  -5.7542292698E-03  -1.8006343243E-02
   40      7.3092255767E-02   6.9672201665E-02  -4.4137709058E-03   4.0396873916E-03   1.3838028491E-02
   41      6.9675421722E-02   3.0341302782E-01   4.9609703485E-03  -5.6275999628E-03  -1.5385345709E-02
   42     -4.4159226438E-03   4.9621991309E-03   1.7265580790E-01  -8.4475147218E-02   1.0961450427E-01
   43      4.0349487612E-03  -5.6240590344E-03  -8.4476131964E-02   1.2874258053E-01  -8.8447559089E-02
   44      1.3831389212E-02  -1.5380719258E-02   1.0961380305E-01  -8.8447623390E-02   1.5602471732E-01
   45      4.6905022285E-03   5.3708668095E-05   2.9092082746E-03   1.9212949295E-02   3.7323835286E-03
   46     -1.0295721900E-02  -1.3735291078E-03  -1.1052277167E-03  -1.8234298834E-02  -3.9916695671E-03
   47     -3.2328907124E-02  -3.5627212652E-03   2.3046754326E-03   1.9588178514E-02   4.1934744707E-03
   48      5.0445827139E-04  -3.3005665045E-05   2.4708655612E-04  -1.4618737669E-03   8.8791181837E-05
   49      1.1264331954E-03  -2.5660908514E-04  -1.2865584224E-03  -5.5783092100E-03  -1.6499246440E-03
   50      4.2659953316E-04   6.6888996564E-04  -1.0239772141E-04  -1.0812290681E-03   1.0871276063E-03
   51     -8.3241505871E-04   3.7966136736E-04   1.2375245031E-04   2.1137451382E-04   7.6342934008E-04
   52     -6.2101692357E-03  -7.6229845994E-04   5.4244070689E-05   1.3774829012E-03   2.1624620529E-04
   53     -3.4641873319E-06   1.3782852805E-03  -1.8108012915E-04  -2.7745973826E-04   8.1305456280E-04
   54      1.6577562185E-03   4.5013293284E-04   1.3145782862E-03   1.6934005774E-03   6.3946308912E-06
   55      1.3338228546E-03   7.9144532207E-04  -4.2058820998E-04   8.8198227867E-04   8.1320914854E-05
   56     -1.3869782704E-03   7.8077394784E-04   4.2847829487E-04   4.6662299410E-05   1.3520328741E-04
   57     -6.6898217584E-04  -5.7830983346E-04  -3.2614087806E-05  -8.0622780682E-05  -1.0338351921E-04
   58     -9.4938384366E-05  -3.2207128410E-04  -8.1620117031E-06   1.7796742945E-05   7.7779598630E-05
   59      1.0717140257E-03   3.0920865424E-04   2.9529951968E-06  -1.0036467423E-04  -3.9060903382E-05
   60     -9.6272827493E-05  -3.5846533868E-05  -3.2663639806E-05  -1.1213870400E-03   2.7473513650E-04
   61      4.8539306171E-05  -9.4048735425E-05   3.2344253728E-05   6.8276080446E-05   2.7983530111E-04
   62      1.5157577361E-04  -1.5263109081E-04  -3.2059036053E-04  -1.4142136586E-04   1.3380693295E-04
   63      1.8728083032E-05  -2.1765011324E-04   2.0765984666E-05  -2.3038374345E-04   2.7662299657E-04
   64     -8.4102601174E-05   9.4395186000E-05  -1.4321983492E-04  -2.8577778145E-05  -8.4561086237E-05
   65      2.6097177321E-04   4.1188803487E-04   8.7782108706E-05  -2.1874999383E-04   4.4063634633E-05
   66      5.6095018283E-05   1.0629323019E-04   1.6339188837E-06   3.7611239457E-05  -8.7984844379E-07
   67      2.2855759685E-04   1.9482791736E-04   2.4041925449E-05  -2.3427265367E-05  -3.0950679964E-05
   68      1.9620299657E-04  -3.0387965838E-05   9.4532297990E-06   8.5480058830E-06  -1.8383190956E-05
   69      3.2946856916E-05   1.3801389096E-05  -1.4299551252E-04  -3.7632203548E-05  -2.8338134115E-05
   70      9.5297881891E-06   3.4416539516E-05   3.8900782762E-06   2.9761024383E-04  -6.6945054230E-05
   71     -6.0582730431E-05  -1.8772695930E-05  -3.2606909383E-05  -8.6543607804E-05  -4.6360007754E-05
   72     -3.7770818756E-05  -2.7904997400E-05  -6.7250864351E-06  -7.1433369904E-05  -1.7587333137E-05
   73      3.1096073194E-05  -8.5675131344E-05  -2.9004310166E-06   2.4420470356E-05   7.5555517657E-05
   74      7.2520133045E-05  -1.3983015828E-05   7.0925764045E-06  -3.4440564465E-05  -2.5353333551E-05
   75     -2.1449571278E-03   7.9658409117E-04   5.3633865137E-04   9.7124755864E-05   1.5480390613E-03
   76     -2.6818963524E-04   1.1055475381E-03   8.6099734031E-05  -2.7176664505E-04  -4.7537330770E-04
   77      4.5979153053E-05   8.9386460498E-04  -2.2053768067E-03  -4.9912745777E-04   1.2688535548E-03
   78     -4.4468759643E-04   9.6613463370E-06   3.7587609706E-05   2.3889603628E-05  -2.7956414942E-05
   79      1.1669623953E-04  -1.8419098116E-05  -1.9023679868E-05  -2.3724254212E-07   2.5200655445E-05
   80      2.1904054665E-04  -7.1036437136E-06   1.1835504893E-04   6.5890104121E-05  -1.4878957534E-04
   81     -1.1286133228E-04   9.5893479395E-05   1.8736225799E-05   4.4846699762E-04  -3.5909919719E-05
   82     -1.7091881224E-04  -9.8563651479E-05  -2.8248477330E-05   2.6948822377E-04   1.7635657711E-04
   83     -2.8982187023E-04   5.1007466540E-04   9.5916943889E-04  -3.2114444423E-04  -3.1004119354E-05
   84     -1.5803770430E-04  -4.7267112487E-05   1.8773458693E-04  -9.4545183620E-05  -7.8341155257E-05
   85      5.7686851970E-04  -5.5552017879E-04  -1.9182790173E-04   1.2723937274E-04   5.3863410466E-05
   86      3.4635325300E-04  -2.1733793911E-05   2.0755540908E-04  -1.8291498950E-04   1.7252611509E-04
   87      5.0089166541E-05   2.9555754368E-05  -1.0264903861E-05  -1.5977171913E-05  -1.1414291137E-05
   88     -4.6932311956E-05   4.7313015593E-05   3.9529750444E-05  -2.9589911357E-05  -5.2435398354E-05
   89     -5.4391105603E-05  -1.8721737634E-05  -2.2347369671E-05   2.1371807894E-06  -6.4515384843E-06
   90     -4.5427484332E-05   1.5980289148E-04   2.3849117823E-04  -5.5466001008E-05   3.4362886024E-05
   91     -3.8797486734E-05   7.0862481059E-05   8.1638770105E-05  -6.3857053038E-05  -5.9602497878E-05
   92      2.4021934972E-05  -4.2827146968E-05  -7.3651379450E-05  -2.2195794425E-05   3.8573127736E-05
   93     -1.3849875791E-04   1.5962348063E-04   2.4666585248E-05   1.2401879016E-05  -1.3178955111E-05
   94     -1.5273963887E-04   1.2960786286E-04   1.2869335576E-05  -6.6045401459E-05  -4.5419898647E-05
   95     -1.9905191016E-05   8.8911572296E-05   3.1146490924E-05  -1.5428205071E-05  -9.7340918012E-06
   96      5.6977046108E-06  -5.9070073405E-06   3.4811306262E-06  -5.4232365632E-06  -1.0701391769E-05
   97      2.0125957794E-06  -2.0917349935E-05  -7.2864809802E-06   3.8115807363E-05   7.7167055737E-06
   98      8.0451210328E-06   2.6562815632E-06   3.8720604279E-05   1.5660496083E-05  -8.6456979613E-06
   99     -4.7387303084E-06  -1.5042427293E-05  -4.9946130090E-06   1.1903984669E-05   9.1517177065E-06
  100      4.1883573438E-06   6.2925322672E-06  -1.1973165999E-06  -1.0239578685E-05  -3.7029866299E-06
  101     -1.3936675935E-05   1.4917305657E-05  -1.9308087461E-06  -6.5600121440E-06  -3.5317425605E-06
  102      1.8681680967E-05  -2.4139106868E-05   1.4462019311E-06   2.0741522640E-06   2.9835247186E-06
  103      2.9415690254E-05  -4.6873867112E-05  -1.0731634702E-05   2.2944489397E-05   1.8598511518E-05
  104      7.5011781277E-05  -8.1066130047E-05  -1.3866937297E-05   1.1150821931E-05   9.9731598950E-06
  105     -2.2124087206E-05   2.5539541975E-05   5.5344953233E-06  -5.7133418524E-06  -6.3176289176E-06
  106     -1.6047599543E-05   1.8005773759E-05   2.6891742787E-06  -3.8600227651E-06  -4.7934545553E-06
  107      1.7060725447E-05  -1.6594010745E-05  -6.2357019606E-06   7.1714366546E-06   2.9190611544E-06
  108      5.3191692857E-07   5.7428830072E-06   4.9189065770E-07  -6.4915287881E-06  -2.9370131934E-06
  109     -4.8126646368E-06   1.5433819530E-05   2.9151581638E-06  -1.0601897376E-05  -8.4889672859E-06
  110     -4.8563875727E-06   3.6880603846E-06   6.3940105511E-07  -1.9638425541E-07   1.7788195490E-06
  111      2.3186845108E-06   3.0874968274E-06   8.4974555729E-06  -3.0948832968E-06  -6.9585851760E-06
  112     -5.9911928529E-07   2.4040652784E-06   2.0687319157E-06  -5.8567378600E-06  -2.7138292177E-06
  113     -5.9768436215E-06   6.7955746541E-06  -1.6319682103E-06  -2.9912024785E-06   4.4912898178E-07
  114     -1.8345660430E-05   7.1471904130E-05  -1.9163720277E-05   3.6236934273E-05  -5.4669977064E-05
  115     -4.7689174963E-05   6.9704264205E-05  -4.1418159407E-07   6.6647864871E-06  -3.9630062087E-05
  116      3.8594785528E-05  -4.4847017181E-05   3.8130176682E-07  -2.4715302601E-05   2.2318210985E-06
  117     -6.8055199257E-07  -1.8873466709E-06   1.9503172334E-05   1.3060453069E-05   6.4411703441E-06
  118     -5.3856118007E-05   4.5581625266E-05  -1.7009482648E-05  -5.9145812216E-05  -4.2640298702E-05
  119      3.4423074850E-05  -4.1500724070E-05  -6.7467429164E-06  -5.2835842739E-05   2.1194291117E-05
  120      2.5423352891E-06   1.2949918076E-05   5.6801638945E-06  -1.7478978768E-05  -3.3678987510E-05
  121     -3.0529625962E-07   1.0305551011E-05   5.7572293739E-06  -2.0666543152E-05  -2.8873389513E-05
  122     -5.3588177856E-05   8.3704378969E-05   2.3995774055E-06  -2.9096983051E-05  -6.7489299700E-05
  123      1.9185219277E-05  -3.8309442636E-05   7.5092701821E-06   2.7376268140E-06   3.0292531998E-05
  124     -6.8514074154E-07  -8.1289076405E-06   3.1248616785E-06  -1.6287376909E-05  -1.1722842484E-06
  125     -2.5926801413E-05   3.0893943107E-05  -2.3963698326E-06   7.6404619272E-06  -2.7404147584E-06
  126      9.7065237955E-07  -9.9922777070E-07  -3.0054830606E-06   2.9807962126E-07   2.8707421057E-06
  127      1.0250629301E-05  -1.0610772717E-05   3.4998416101E-06   1.5493947760E-05   1.8489649232E-05
  128      9.6841394529E-06  -8.3871225997E-06   1.6998399750E-06   9.2601290955E-06   1.2899041127E-05
  129     -4.0029981423E-06   5.5283087729E-06  -2.4325311797E-07  -1.5672153882E-06  -1.9350191093E-06
  130      1.6337995338E-05  -1.9970529897E-05   3.4991456710E-07   3.2196462632E-06   1.0873608461E-05
  131      3.0350716113E-06  -3.3096940700E-06   1.9526160471E-06   2.5420538409E-07   6.0923185759E-07
  132      5.6525310382E-06   9.3298579342E-07   8.1947484342E-06   1.3041417513E-05  -4.3070471243E-06
  133      4.6833266012E-06   5.7628646096E-06   2.3535142638E-06   1.7646235518E-05  -5.6189389087E-07
  134      1.2982501537E-06  -2.4326546601E-06   3.3753207414E-06  -7.8130516751E-06  -4.5157936208E-06
  135      1.3248522286E-06   1.2994255132E-06   7.4668353769E-07  -6.5075387802E-07  -3.4628533385E-06
  136     -1.5466027814E-06   6.8053770190E-07  -5.4485045623E-07  -2.9182436696E-06  -1.9294914964E-06
  137     -9.7059297659E-06   1.6843319449E-05   2.9702599091E-06  -5.6568999559E-07  -1.3047980818E-05
  138      6.1022606697E-06  -6.8695285230E-06  -1.0170252242E-06   5.2078753653E-06   9.5279765095E-06
  139     -2.9232487462E-06   7.5992777798E-06   2.0976167142E-06  -3.3249671704E-06  -9.3128727167E-06
  140      3.7648223296E-06  -9.9887464684E-06  -3.8386940962E-06   3.1645288200E-06   1.2941969864E-05
  141      1.2795268736E-07  -5.3516378060E-06  -4.3939086989E-06  -7.2761728943E-06   6.0665601834E-06
  142     -4.7694709502E-06   4.6392542867E-06  -5.8643640955E-07  -9.0360820888E-06  -4.4029659522E-06
  143     -2.2740793141E-06   3.6420927548E-06  -7.2130488091E-07   3.7868509757E-06  -3.9687192915E-07
  144     -3.6284465616E-06   3.5390681034E-06  -8.5637408991E-07  -6.0808505399E-06  -2.8772190223E-06
  145      2.1978233748E-06   1.3885313854E-07   1.2775299684E-06   5.1877283186E-06  -1.5762649399E-07
  146      1.4671674438E-06  -1.7776429516E-06   1.5493478187E-06   2.8182302608E-06   3.1508533772E-07
  147      1.6727889803E-06  -1.7215867442E-06  -2.0569503537E-07   2.3342541114E-06   1.6377159185E-06
  148      3.3722480939E-06  -4.2739452353E-06  -1.3143953587E-06   3.4081859980E-06   5.7605608056E-06
  149      1.6668735189E-06  -2.7209313001E-06  -1.2475285337E-06   9.0647824103E-07   3.1969361332E-06
  150      4.8085382543E-07  -5.2993413933E-07   9.8140508859E-07   2.5817056336E-06   3.7881695737E-08
  151      3.2211746857E-06  -5.8443559612E-06  -4.7916954016E-07   6.8658478896E-07   4.1274616526E-06
  152     -1.6029435702E-07   1.4204754582E-06   4.7866358743E-07  -1.0215531142E-06  -8.1165840024E-07
  153      3.5967179994E-06  -1.4411527548E-05   7.9768368314E-06  -1.6779118894E-05   1.6316103650E-05
  154     -5.7779631179E-06   5.9243318024E-05  -2.1686741108E-05  -3.3407211658E-05  -2.4916234404E-05
  155      5.3458366137E-05  -3.5251415695E-07  -3.3060723910E-05   4.2597835207E-05   1.4046312677E-05
  156      1.6379861451E-06  -3.6008585010E-06   5.6525377784E-06   2.3269015351E-05   1.2045897691E-05
  157     -6.3789342096E-06   4.1271689448E-06  -1.1769870174E-05  -1.8386578157E-05  -3.5640385029E-06
  158      4.6576447274E-06  -2.8091920921E-06   2.5781402221E-06  -7.7550720877E-06   4.7157191610E-06
  159      3.2304706013E-06  -2.2125364329E-06   3.0924670598E-06   8.7831798833E-06   3.6636274283E-06
  160      1.3611562031E-05   9.6698571578E-07  -1.5911148917E-06   2.1659622680E-05   8.3764800855E-06
  161     -1.4252111149E-05  -5.3973509084E-06   1.0851424459E-05  -8.6831673478E-06   6.9299201386E-07
  162     -1.1563292581E-05  -1.6549607215E-05  -3.7233341809E-06  -9.3473026319E-06  -6.0592388311E-06
  163      3.8435722859E-05  -4.6384857705E-05   1.6473947916E-07   2.1571514209E-05   3.2572312139E-05
  164      3.9626441941E-07   6.0842477317E-05  -2.5541339239E-05  -2.5357192434E-05  -3.7282340019E-05
  165     -3.2325733676E-06   1.8906072435E-05  -8.8908468097E-06  -3.1894787587E-05  -1.5342295004E-05
  166     -2.3971041763E-06  -2.0730957949E-05  -7.6018171177E-07  -1.2026542942E-05  -3.7368745930E-06
  167      3.3856718605E-07  -3.8785323447E-05   2.9270673382E-05   3.8259416898E-05   3.6373872816E-05
  168      6.6065590587E-07   7.9260818415E-06   6.1133780894E-07   1.2285146375E-05   3.7514413747E-06
  169     -1.3989143433E-06   5.3057286289E-06   1.1903100391E-08   2.0715518878E-06  -6.2892756286E-06
  170      4.3380934924E-06  -1.6802512456E-06   2.6980812330E-06   6.6693861135E-06  -3.0501500582E-07
  171      6.4357583194E-06   3.2347562474E-06   6.6364453456E-08   9.4111205612E-07   3.7322865121E-07
  172     -8.6968861303E-06  -2.1957975234E-06   7.7756127186E-06  -1.0404721260E-05  -1.7969658655E-06
  173     -2.3580323485E-06  -2.5846639166E-05   9.3952584424E-06   1.1531044021E-05   1.3419197444E-05
  174     -2.7698716514E-08  -3.5451372174E-06   1.5631095921E-06   5.1640778566E-06   1.9654891531E-06
  175     -3.4244140576E-06  -6.3627237019E-06   5.8375833049E-06   6.4350664940E-06   5.3848418419E-06
  176     -1.8420871439E-06   1.2247960586E-05  -3.0163925453E-06  -4.7752289578E-06  -6.2035139333E-06
  177      1.7771851989E-06  -5.1255417202E-07   6.8208353973E-07   1.9860755904E-06  -3.4071295386E-07
  178      2.2926168698E-06  -2.7234323243E-06  -1.8899122815E-06  -7.2016504092E-06  -7.6598699692E-07
  179      2.1225180775E-06   1.7049966705E-06  -5.5219786443E-07   4.1710791517E-06   6.3715693347E-07
  180     -2.1880681761E-06   4.2290669667E-06  -2.6639487838E-06  -5.4458821227E-06  -3.4787223064E-06
  181      8.9658620309E-06  -1.7190243910E-05  -1.9189281258E-06   1.2208319588E-05   8.6507826536E-06
  182      6.1029190872E-07  -4.9003901572E-06  -3.0720698718E-06   5.3694297275E-07  -4.5424133999E-07
  183      2.7541116288E-06  -5.1787650610E-06   6.7149580286E-07   5.2475590324E-06   3.4326599728E-06
  184     -1.4070603964E-06   7.7211043612E-07   1.3063877085E-06   1.1730926398E-06   7.5259215165E-07
  185     -2.8076637968E-06   5.9384140948E-06  -4.6908810398E-07  -5.2140942828E-06  -3.4083424884E-06
  186      2.1824248353E-06  -2.3168546823E-06   6.1205740692E-07   4.4743347499E-06   1.9145549041E-06
  187      3.6152036655E-07   4.5603217678E-07  -3.8331875491E-07  -2.9051948438E-07  -6.0247178225E-07
  188      6.3766052676E-07  -1.7781061282E-06   9.1711470122E-07   2.7165881770E-06   1.0864418990E-06
  189     -7.3242768540E-07   3.8430700212E-06   5.0287993831E-07  -3.6082753250E-06  -1.4772502211E-06
  190     -1.6647647839E-06   6.0228781426E-06   8.8721665821E-07  -2.6329308797E-06  -3.3055725355E-06
  191     -3.5104486681E-06   3.6795268597E-06   2.4989523105E-06  -4.9473972344E-08   1.5920474237E-07
  192     -3.6150021953E-04   1.4365220189E-04   2.0565022790E-04  -3.4593894064E-03  -3.3254616924E-04
  193      2.3886012131E-04  -2.1985762400E-04  -4.7818662383E-05  -8.1326283676E-04   1.2880668696E-03
  194      4.0197681644E-04  -6.0930790767E-04  -2.1392005185E-04   1.4165275040E-03   8.5043315778E-04
  195     -3.7288046888E-03   1.6838780295E-03  -2.7495483993E-02  -1.2578690209E-02   7.5507777496E-03
  196      1.6354071437E-03   3.5517755216E-04   9.2564361480E-03   4.5130783295E-03  -3.6728263621E-03
  197      1.3838440609E-02  -4.3888838065E-03  -1.9650068473E-02  -8.9080394563E-03   4.1591685459E-03
  198     -7.2367242804E-05  -9.8201498883E-05   2.5000216152E-04   1.8688343502E-04  -1.0714913949E-04
  199     -4.0201249356E-05   2.2307545347E-04  -1.3919816400E-04  -1.8982340064E-04  -1.7101740366E-04
  200      6.7000085854E-05   2.8151587679E-05   8.7032633810E-05   3.1806882541E-04   1.5073417682E-04
  201      4.2264726341E-05  -1.0373675827E-04   2.9105247546E-07   7.3634916197E-05   9.7224546524E-05
  202      1.6606654093E-04   1.0611061175E-04  -8.4316028629E-05   1.3653932153E-04   4.3397918737E-05
  203     -2.5976237876E-05   1.0448939714E-04  -2.6184594347E-05   9.7201878012E-05  -3.2921009152E-05
  204      2.7891594281E-04  -1.2540178003E-04   1.7022229220E-04   2.1998385918E-03   5.2571680111E-04
  205     -3.0787260556E-05   5.5777466041E-05   1.8869744916E-04  -2.2743038854E-04   4.9768523893E-04
  206     -1.2875348457E-04   2.3841058231E-04  -7.7972466479E-05   2.2021918323E-04  -6.2602549699E-04
  207      1.8408979463E-04  -1.3927112780E-04  -2.7838463909E-04   6.5487957528E-04   2.8057559063E-04
  208     -8.1202162128E-05   9.7449878962E-05  -7.7869528232E-05  -6.7289530225E-04  -9.8058994304E-05
  209     -3.8143652591E-04   6.9686250266E-04   6.5566689216E-04  -3.6780001788E-04  -7.8446154086E-04
  210     -8.6867755459E-04   5.1938395396E-04  -1.1293190577E-03  -1.8158138686E-03  -6.2505228169E-04
  211     -7.7356987413E-04  -2.2052698485E-04   7.1256903500E-04  -1.7070423059E-05  -2.3894678653E-04
  212      7.2107212680E-04  -6.8709125091E-04  -6.0221610715E-04  -1.0770272851E-03   1.0824766786E-05
  213     -6.1346619075E-06   2.6467690681E-05  -4.9204043626E-06   9.4495207374E-06  -1.2647935274E-05
  214     -3.9820381462E-05  -9.1761720136E-05   9.1034601598E-05  -2.6550900803E-06  -7.5231256226E-05
  215      5.6637964400E-05   7.7610162624E-05   4.5821780408E-05   5.9306463007E-05  -2.5572469194E-05
                   45                 46                 47                 48                 49        
    0      1.7646658244E-03  -9.6362603025E-04  -2.4309717708E-04  -1.3809729379E-03  -2.1162818748E-06
    1     -2.6562041431E-03   1.0816396934E-03  -6.3064594915E-04  -9.5032298966E-04  -8.0024304885E-04
    2      1.9381294025E-03  -1.2237002562E-03   2.4088676308E-04  -8.5675488667E-04   6.0906242481E-04
    3      2.2140375226E-05   4.2958508444E-04   5.0271970598E-05   8.0263224180E-05  -4.9809015924E-05
    4      2.0183729561E-04   5.5750641626E-05  -5.3922048209E-05  -3.3868080279E-05   4.5227680501E-04
    5     -1.0638335797E-04   2.7987900953E-04   9.6782480479E-05   7.6695507656E-05  -1.1315680960E-04
    6     -1.1488967381E-03  -4.8897458137E-05  -1.0212236320E-03  -1.0039221551E-03  -1.8088353877E-03
    7     -6.8068375584E-04  -1.0272921480E-04  -7.0097547201E-04  -1.5066224498E-03  -4.9307794442E-05
    8     -1.8635928053E-04   2.0215220398E-04  -3.4200283310E-04  -4.6124347252E-04  -8.5253219059E-04
    9     -3.1902878966E-04   2.2740667880E-05   2.8135024116E-04   3.6085560143E-05  -1.6838731740E-05
   10      8.4826503744E-05  -1.6935016508E-04   6.4347461146E-05  -1.1956960154E-05  -2.3100553552E-04
   11      6.9182256060E-05   6.8813667402E-04  -8.5009004085E-04   2.0209839056E-04  -4.5867381615E-04
   12      1.3412849172E-05   5.6916205477E-05  -1.1741613647E-04   8.1219231891E-06  -3.3211457249E-05
   13     -5.2257644530E-05   3.5483983269E-05  -3.8320901837E-05  -7.9135996317E-06   6.3979736709E-06
   14     -1.5787280675E-04   4.1385103341E-05   8.5397920912E-05   2.7771951094E-05  -1.7900558782E-05
   15      7.7750792603E-05  -6.4444843765E-07   5.9889724691E-06  -2.7975774983E-05   1.1409168915E-05
   16     -8.9843422687E-05  -3.8213753603E-05  -2.1710702768E-05   5.2551716736E-05  -5.0600134230E-05
   17     -8.0461084331E-05  -1.9753759514E-04   2.8959304382E-04  -9.4825096598E-06   4.0480589007E-05
   18     -5.6917111937E-05  -5.6907234688E-05   1.3926058778E-04  -1.8065216931E-05   3.2087678999E-05
   19      4.0442089420E-05  -6.7166408694E-05   1.4520597873E-05  -1.7523465158E-05   3.5023084645E-05
   20      1.4335744561E-05   6.4033149537E-05  -7.6551979515E-05   2.9231945975E-05  -8.9870091191E-05
   21      8.7820683809E-06  -7.4229836804E-06   3.4025525133E-07  -5.0874072392E-06   9.0596980689E-06
   22     -2.2771473603E-05   2.0516683364E-07   1.9109180511E-05   7.3949280004E-06  -7.9664698518E-06
   23     -8.4960880475E-06  -1.5047162022E-05   2.8613107253E-05  -5.2655703700E-06   1.2747667378E-05
   24     -9.7753686527E-06   1.0096035335E-05  -1.2319669152E-05   4.7520804690E-06  -4.4561300544E-06
   25     -6.3478220183E-06  -2.5272576261E-06   8.3872332155E-06  -3.1989112319E-07  -4.8527879715E-06
   26     -2.0377688246E-05  -3.8857927471E-06   2.3897219272E-05  -2.4909911143E-06   2.1590730547E-06
   27      1.9790314244E-04  -8.8554765691E-05  -9.4977730041E-05  -2.6762947410E-05   3.1769848456E-05
   28     -7.6242462287E-05   1.8728565422E-05   4.5015049634E-05   1.3704186362E-05   5.1984861757E-06
   29      1.4804395082E-04  -1.2591418245E-04  -2.4264358065E-05  -3.9588517415E-05   8.9913484900E-05
   30     -1.1412415081E-05   8.4562458809E-06   4.7253735056E-06   3.4206147358E-06  -5.9571803239E-06
   31      1.1169474776E-05  -2.2301766297E-06  -1.0429578548E-05  -4.7195533878E-07  -1.1276466298E-06
   32     -9.1096945714E-06   5.8509912765E-06   1.0918532241E-05   2.6320814949E-06  -3.0558840302E-06
   33     -4.0229335386E-05   1.6813007726E-05   1.8573618653E-05   4.3941378691E-06  -5.1291988193E-06
   34     -1.7291873103E-06  -1.1794123611E-05   1.5734707342E-05  -6.8355310086E-06   1.5212055495E-05
   35     -5.1947663457E-05   3.3344476626E-05   1.5533254002E-05   9.9433325126E-06  -1.8824366755E-05
   36     -7.8645651779E-02   1.0573492198E-03  -3.5995568479E-03   3.5591650835E-03   2.3183922148E-02
   37      4.8607852183E-03  -1.9777473671E-01  -2.0349385914E-02  -3.3863290491E-03  -1.6456299111E-02
   38     -2.6629227688E-03  -1.7141157088E-02  -8.8073261043E-02   3.8197888719E-03   1.8700537011E-02
   39      7.2314401781E-04  -7.6433736995E-05  -1.5996751306E-03   5.7865376415E-05  -2.7917765770E-04
   40      4.7031927036E-03  -1.0274996946E-02  -3.2330975284E-02   5.0332303566E-04   1.1282311732E-03
   41      4.8362878740E-05  -1.3762258769E-03  -3.5540179482E-03  -3.3042911877E-05  -2.5627401311E-04
   42      2.9188219869E-03  -1.1050468003E-03   2.3062407457E-03   2.4704512377E-04  -1.2864235315E-03
   43      1.9225410715E-02  -1.8229304416E-02   1.9591684625E-02  -1.4619902095E-03  -5.5782878833E-03
   44      3.7345817202E-03  -3.9881121314E-03   4.1951138453E-03   8.8775473993E-05  -1.6498466170E-03
   45      5.1818015683E-01  -4.8219803021E-02   2.2677278088E-02  -1.6093070156E-01   9.0220208504E-02
   46     -4.8229338451E-02   5.1118453021E-01   2.0529365945E-03   9.0382448840E-02  -1.1732769745E-01
   47      2.2674155763E-02   2.0219851462E-03   6.0068859660E-01  -9.2809459332E-02   6.9431529548E-02
   48     -1.6092868487E-01   9.0370086015E-02  -9.2800115375E-02   1.8140382250E-01  -9.5375708544E-02
   49      9.0197809926E-02  -1.1731083427E-01   6.9413941098E-02  -9.5381406853E-02   1.2707103423E-01
   50     -9.4007571900E-02   6.9235133335E-02  -1.2483891463E-01   1.0119648843E-01  -7.6506971610E-02
   51     -4.9893227181E-02   9.5216143467E-03   2.5746126572E-02   2.7156708317E-03  -6.0762133039E-03
   52      8.9646972460E-03  -6.4910028940E-02  -6.0565779475E-02  -2.8794440072E-03   4.2985248610E-03
   53      2.6517340511E-02  -6.2624517544E-02  -2.9547366731E-01   2.5886091938E-03  -3.9662163535E-03
   54     -1.8379105205E-01  -2.4101820312E-02   3.4190644257E-02  -2.3633837594E-02  -6.4049601060E-03
   55     -2.5851486168E-02  -8.3397628597E-02   9.1169833985E-03   1.5313691302E-02   4.2130209920E-03
   56      3.4543092570E-02   8.8761368616E-03  -9.2408820061E-02  -1.7044563474E-02  -5.1700783168E-03
   57     -5.6707258157E-03   5.6481546148E-03   3.1202263187E-02   1.3204130194E-03   5.2585836615E-04
   58     -1.0517232752E-03   5.7547368423E-04   8.8857290108E-03   2.7164273176E-04   1.4405336239E-04
   59      1.1092154260E-03  -1.5504436211E-03  -9.1362536450E-03   2.2287842205E-04   7.0042289810E-06
   60     -2.2651651453E-02   1.4181115303E-02  -1.5963926086E-02  -5.1143532362E-03  -2.0736509772E-03
   61     -7.1092727151E-03   4.1075563917E-03  -5.4854623060E-03  -2.1703667008E-03  -1.5146783116E-04
   62      8.2784410979E-03  -5.5923202337E-03   5.3110488155E-03   2.6087769957E-03   4.8735225369E-04
   63     -8.4696138733E-03  -3.4553847514E-02  -3.7746054348E-03   1.5208943032E-03  -8.3488695382E-04
   64     -6.6592955499E-03  -1.1952403653E-02   4.9560402948E-04   1.5673285981E-03   1.2834162091E-03
   65      1.5307731648E-03   1.1010332326E-02   4.4117581426E-04  -4.5299421497E-04  -8.4896046702E-04
   66      6.5837497428E-04   1.5571403153E-04  -1.2588399124E-03  -3.4204667103E-05  -1.1769223042E-06
   67      1.3075377820E-03   1.4322304952E-03  -9.5011850784E-04  -6.4588606622E-05  -1.8945286197E-05
   68      1.4115423589E-04   5.8119075137E-04   7.7822045691E-04   2.9494092947E-05  -2.8011454747E-05
   69      1.4472410118E-03  -4.9854364385E-04   6.6203966075E-04   2.2074226260E-04   2.9954982298E-04
   70      1.7477942251E-03   1.4131200680E-03   1.9710255750E-04  -1.1488059860E-03  -5.8136333644E-07
   71     -2.1590351213E-05  -4.3646276720E-05   1.0586170676E-04   2.6706155420E-04   4.0194775094E-04
   72      1.0774130643E-03  -1.1686476972E-03  -4.8461028698E-04   3.6480479934E-04   1.1879069327E-04
   73      2.0056234597E-04  -6.7069844216E-03  -1.4189604530E-03   7.1519623331E-05   3.9603322740E-05
   74     -1.9999660999E-04  -9.3275823764E-04   2.6343509361E-04   3.6885513305E-04  -3.4617725842E-05
   75     -1.1115985472E-03  -7.9048907234E-04  -7.1704609726E-04   2.0495216814E-04  -2.2049315271E-04
   76     -1.2198016919E-03   1.1468942178E-03   1.9525926293E-03   1.0926209192E-04  -1.5642384481E-04
   77     -1.6873566643E-03   3.8215148891E-04   1.2287711795E-03   2.3470701493E-04   9.1863706955E-05
   78     -3.2301009175E-04  -1.1352007996E-04   6.1112742905E-04  -2.4832580145E-05  -1.0332275257E-04
   79     -1.2199308302E-03  -6.8554396922E-04  -1.3507253843E-04  -1.1629924755E-05  -5.5846877339E-05
   80      4.3506587713E-04   5.4057942069E-04   6.4449385628E-04   6.5397172648E-05   3.2706870492E-04
   81      3.8091200908E-05   8.9560043641E-05   9.5115218389E-05   9.1687947349E-06   7.0452440869E-05
   82      2.9586183681E-04   4.8145832184E-05   7.2144046897E-04  -7.2459150451E-05   2.2057350008E-05
   83      2.6332444771E-04   3.0243015941E-04  -1.2320620635E-04  -4.7337149060E-06  -1.7174767789E-04
   84      3.6768437065E-04   1.7311019971E-04   2.2597863505E-04  -5.5068233727E-05   2.2026179110E-05
   85     -7.0856378829E-04  -3.9073609444E-04  -1.5895036071E-04   5.5590448934E-05   6.4547587865E-05
   86      1.0845994934E-04  -5.9786057356E-04  -4.4092517890E-04  -1.2245098102E-05   2.8397333694E-05
   87     -2.2987067751E-04  -1.2590333923E-04  -9.5026932986E-05   2.1539082014E-05   4.1630076645E-05
   88      8.2346148779E-05  -1.2979436539E-04  -2.6635235668E-04   2.8762305993E-06   1.5124030184E-05
   89      1.5427653387E-04   2.6880816741E-05  -6.0235858607E-05  -2.1331397368E-05  -1.9233604799E-05
   90     -2.2875712038E-05   5.6315401250E-05  -1.0701904362E-04   2.0483049273E-05  -7.6441586833E-05
   91      2.0928188514E-05   2.1905488344E-05  -6.8050456187E-06  -6.9606119141E-06  -2.6308281642E-06
   92     -5.6471520197E-05   7.1333299758E-06   1.2659344373E-05  -5.3344206707E-06  -1.1925721730E-05
   93     -8.3257835650E-05   1.0876057753E-04   5.7698041155E-06   2.0696197568E-05  -3.5404137980E-05
   94      4.9563598640E-05   7.4389713352E-05   2.6159897173E-05   3.0076761865E-06   1.3502152169E-06
   95     -1.6985131254E-04   2.9358858169E-06   2.5099523321E-05   9.1379041137E-06   9.8033449188E-06
   96      6.5972933288E-06  -7.1564978345E-06  -6.7517453235E-06  -1.1467835928E-06   1.1223519177E-06
   97     -8.2453513045E-06   1.6898234826E-05   4.1225858605E-05   3.5869449530E-07  -2.2724708920E-06
   98      1.2448628505E-05   1.7620966690E-05  -2.5329448736E-05   5.4245239433E-06  -2.3574545642E-05
   99      7.1721477512E-07   2.2875205035E-05   5.9978760417E-05  -1.6927686047E-06  -3.0757810614E-06
  100      3.2093965657E-05  -3.1238837870E-05  -5.7491546283E-05  -5.0478733931E-07   5.7691987943E-06
  101      3.8320231020E-05  -3.4053718143E-05  -3.4100440340E-05  -1.8838687300E-06   4.6578568621E-06
  102      3.9760497219E-05   5.5948298780E-06   1.9276338498E-05  -4.3097695139E-06  -8.3371750858E-07
  103      3.2417733787E-05  -2.1922239453E-05  -2.3578680545E-05  -3.6750965755E-06  -1.6468043767E-06
  104      6.8134637230E-05  -5.3361118448E-05  -3.6133735506E-05  -7.2573238388E-06   1.3780201753E-06
  105     -2.9422985869E-05   8.2679247812E-06   4.2783124665E-06   2.7642792030E-06   8.7644067341E-07
  106     -1.3964206371E-05   6.7320335650E-06   7.5248605682E-06   1.6986709453E-06  -1.1458232688E-07
  107      2.6145976407E-05  -1.7797398316E-06   1.1965694341E-07  -2.2943233164E-06  -2.7998708898E-06
  108     -5.5131141652E-07  -1.1247222819E-05  -1.8200999961E-05  -4.3990066161E-07   3.0925908246E-06
  109      2.7756889939E-07  -9.6206294074E-06  -1.9250653552E-05  -1.5019407870E-07   3.1525110676E-06
  110     -1.6060297720E-05   4.3087591817E-06   6.6220978630E-06   2.9867656995E-07   1.3225986472E-06
  111     -3.7019989858E-06  -6.3934863147E-07  -1.8981875901E-05   2.6563363042E-06  -4.7965534797E-06
  112     -3.7819359132E-06  -1.3233250149E-06  -2.6675353020E-06   4.1467506965E-08   1.1283903478E-06
  113     -1.4314482196E-05  -2.8806893528E-07   2.8188332711E-07   1.3182027214E-06   1.6624671516E-06
  114     -2.1151472197E-04   4.7310878465E-05   1.0234536395E-04   4.5360489916E-06   1.3765065766E-05
  115     -2.2475797312E-04   6.6448155024E-05   1.1165876504E-04   1.3127226624E-05  -1.1384579342E-05
  116      2.6413559057E-05   1.4617017929E-05  -7.9429536063E-05   1.3046398664E-07  -4.9169075820E-06
  117     -4.0714967276E-06   2.2727198453E-06   1.1790244916E-06  -3.2222235518E-06  -4.0506802205E-06
  118     -2.4663390170E-05  -1.0563104112E-05  -9.4965401534E-06  -6.9236526509E-06   3.1490545889E-05
  119      1.5410417854E-05   4.5407695676E-06  -1.8033840897E-05   2.5447834364E-06  -1.4172568033E-06
  120      1.5346287110E-06  -9.4835286361E-06   3.4369423686E-06  -6.9097775843E-06   1.1931496626E-05
  121      4.5571423881E-06  -9.1878230588E-06   7.1008382580E-06  -2.9914778453E-06   7.3706492260E-06
  122     -4.3098665482E-05  -1.6414028154E-05   4.3156075183E-05  -3.6434136159E-06   1.6228883017E-05
  123      1.0123717540E-04  -2.8252131794E-05  -4.2629334381E-05  -3.8279966493E-06  -6.1007342501E-06
  124      7.6877524320E-05  -1.8942194377E-05  -3.7720891239E-05  -4.7530304433E-06   4.8245495273E-06
  125     -3.5430513529E-05   1.5935334324E-06   4.8422453584E-05  -5.8577344945E-07   2.8693925195E-06
  126     -2.4633588788E-06   1.9620385283E-06  -2.8079954883E-07   3.1325198655E-06  -2.1140441384E-06
  127     -6.7035721531E-07   6.2630049026E-06   2.5805577612E-06   3.2592582419E-06  -9.3630716522E-06
  128      4.0323758343E-06   4.2790637411E-06  -3.3275752836E-06   3.0088031314E-06  -7.0172390009E-06
  129     -6.2457882183E-06   3.2304846540E-07   3.1611013838E-06   3.5726156645E-07   6.3432194217E-07
  130      6.3951325748E-06   3.6314610928E-06  -1.0890853991E-05  -4.6484744975E-08  -1.8408112223E-06
  131      1.6073175299E-06   8.2208105319E-07  -4.7955721726E-06  -2.4416395869E-07  -8.4655517828E-07
  132     -3.7355153432E-05   1.0881478704E-05   1.4184150722E-05  -3.2717148390E-06   2.0494355615E-06
  133     -6.0889811144E-05   2.1244737456E-05   3.0705914757E-05   1.7310475698E-06  -2.6575135114E-06
  134      2.4498898021E-06   5.4207817108E-07  -1.3421291426E-05  -3.0336554731E-06   2.7492216356E-06
  135      1.6655569077E-06   1.4716497107E-07   1.4561011309E-07  -1.6042418987E-06   1.1252011451E-06
  136      3.8658226564E-06  -1.8705672535E-06  -1.4749457701E-06  -8.4678949430E-07   1.3123161061E-06
  137     -1.1147237228E-05  -2.6077353833E-07   1.1782370726E-05  -2.1225500559E-06   2.6140799649E-06
  138      4.9448006153E-06   1.9405271396E-06  -1.5965394915E-06   2.2896549575E-06  -5.1877379051E-06
  139     -1.4040887173E-06  -1.4519835221E-06   5.2562189334E-07  -1.4686493610E-06   2.2996089308E-06
  140      6.3908560860E-06  -3.0462564410E-07  -3.4386670731E-06   4.1275098540E-06  -3.6067612014E-06
  141      3.2359976783E-05  -9.8227240029E-06  -1.3929604045E-05   9.5958618167E-07  -1.0917667828E-06
  142      1.7998165014E-05  -6.6075396997E-06  -8.1307896030E-06  -1.2543948809E-06   1.8694374560E-06
  143     -8.2652488908E-06   2.2618180817E-06   8.7395094239E-06   4.8127479799E-07  -5.3380750234E-07
  144      8.5201816040E-06  -3.3449540907E-06  -3.8722698881E-06  -2.7244335528E-07   8.9933938944E-07
  145     -1.1560869914E-05   4.3062295627E-06   5.6681790098E-06  -5.4438213221E-07  -3.0399851147E-07
  146     -5.6012351521E-06   2.0260878049E-06   1.5878132392E-06  -1.1365591108E-06   4.2866804051E-07
  147     -4.1281725745E-06   1.4514017163E-06   1.6329874698E-06   1.1588498056E-06  -8.7883415889E-07
  148      1.6693301838E-08   1.2378898214E-06   1.3590489149E-07   1.8216869569E-06  -2.3726284665E-06
  149      2.5481342993E-06  -1.7669528195E-09  -1.5939602351E-06   1.4127121303E-06  -1.4767125295E-06
  150     -4.6925006166E-06   1.3199645531E-06   1.8867391285E-06  -5.0413869668E-07   2.2351845933E-07
  151      1.4206390463E-06   3.9774492684E-07  -2.7001945907E-06   1.2543856309E-07  -3.0612638774E-07
  152      6.5544231307E-07  -1.1790792132E-07  -4.1738457610E-07  -2.6043065397E-07   9.8288023156E-08
  153      2.1442421610E-05  -9.8670469943E-06  -4.3374431038E-05   3.2360398769E-06  -6.3886067711E-06
  154      3.2220444111E-05  -4.6815972697E-05  -1.5757470744E-05   2.6784404146E-06   2.7622398512E-06
  155     -1.6494805172E-04   7.0968919203E-05   9.0176532375E-05   1.0769162268E-05  -6.2547785553E-06
  156      2.4417914437E-06   1.5439308647E-06   6.2849098578E-06   5.2915015676E-07  -3.4665716453E-06
  157      7.7383335731E-06  -7.0406225205E-06  -4.6409419481E-06  -2.7499643159E-06   8.5892179137E-06
  158      1.6822089626E-05  -1.7244504007E-06  -7.9311071919E-06   1.0534340072E-06  -4.7426722621E-06
  159     -3.4961336948E-06   4.5022152960E-06   1.3035963833E-05  -1.0226606902E-06  -1.8516353953E-06
  160     -5.5448986560E-05   2.4336988293E-05   2.7370057114E-05   4.6132788460E-06  -7.3979150278E-06
  161      3.7094936836E-05  -1.5754220828E-05  -1.9770855410E-05  -3.6786704736E-06   1.4035359750E-06
  162      2.2678901442E-05  -5.4904153118E-06  -1.3202556545E-06  -5.4692340404E-06   6.2358091809E-06
  163      4.8115159184E-05   3.0040023581E-06  -8.5108697003E-06  -4.2046305660E-06  -6.4235354840E-07
  164      5.7630064300E-05  -2.8508202828E-05   1.6281007571E-05  -4.9262502805E-06   1.6306036166E-05
  165     -2.6695507478E-05  -6.5143376891E-06  -2.3161659228E-05  -4.3725543561E-07   1.4379629845E-05
  166     -1.2818654392E-05   6.6842978863E-06  -2.3266765668E-05   1.4650112654E-06  -3.6258831109E-06
  167     -1.3164175944E-05   7.8058910542E-06  -8.9927297734E-06   2.4424488886E-07  -5.2119540976E-06
  168     -1.2519446803E-06   4.5975147769E-06   7.7490333506E-07   3.9468533625E-06  -7.8103404242E-06
  169      3.3082273485E-06  -2.1945203341E-06   3.6628887038E-06   5.8691388458E-07  -2.3860262571E-06
  170      2.3557403024E-07   3.1886715070E-06   1.6994401429E-06   1.6100024286E-06  -4.7926889616E-06
  171     -7.4821914355E-06   4.2802842593E-06   9.5895030868E-08   1.0437011706E-06  -1.0310818845E-06
  172      1.5628152671E-05  -6.4462089623E-06  -1.8676081100E-05  -3.9441600679E-07  -1.5781489231E-06
  173     -2.6777235569E-05   1.0952539122E-05  -2.7556371462E-06   9.8208208580E-07  -5.4764263586E-06
  174      1.3144756249E-06   9.2313756604E-07   1.6165511136E-06  -1.8034381116E-07  -1.2002200243E-06
  175     -1.3015695195E-05   3.6220829743E-06  -1.7354118428E-06   9.8397818606E-07  -2.4441647919E-06
  176      8.5010724344E-07  -3.2559160429E-06   8.4153313432E-07   1.1724020774E-08   2.3997298074E-06
  177      8.2334468392E-07   9.9752563887E-07   3.4138371605E-07   8.3058778585E-07  -1.7608712790E-06
  178      8.0804297485E-07  -1.1721715629E-06  -1.6657826442E-06  -1.3692173581E-06   3.2162748986E-06
  179      3.4405001644E-06   7.2569007371E-07   1.2696888432E-06   8.8567702079E-07  -1.9925407193E-06
  180      8.6643778228E-06  -4.0953630776E-06  -8.0768590037E-07  -1.1269851399E-06   2.3749025004E-06
  181     -7.7342206731E-06   1.0363359308E-05   1.1962221618E-05   2.7472400186E-08  -2.1370920695E-06
  182      1.4258951644E-05   6.0551500545E-07   1.7174404777E-06  -1.1021332473E-06  -5.6588248037E-07
  183     -4.7846079848E-06   3.6945155957E-06   3.6389698258E-06   1.5359318392E-07  -1.2866734829E-06
  184     -7.2741311804E-06  -4.7744990832E-07   7.8328177509E-07   2.0451798507E-07   6.5748058087E-07
  185      6.1145697431E-06  -3.6831632319E-06  -3.8768798689E-06  -4.9717092697E-07   1.1612880093E-06
  186      3.2307761942E-07   2.4184966569E-06   1.0545321560E-06   1.0700364146E-06  -2.6812951589E-06
  187      5.7345538651E-06   3.0694614358E-07  -6.5447257752E-07  -1.8387336867E-07  -9.9516304380E-07
  188     -2.3896626578E-06   1.6549697242E-06   5.0534787637E-07   7.5260125851E-07  -1.3630260317E-06
  189     -1.8328507440E-06  -2.8382483640E-06  -2.7346169814E-06  -4.3622498977E-07   2.3149557105E-06
  190      1.3552341228E-06  -2.3595967422E-06  -3.0675991940E-06   3.4380211470E-07   1.3991360799E-07
  191     -1.1088711930E-05  -1.4863904883E-06  -7.8110010130E-07   3.8708794559E-07   1.1140968210E-06
  192     -2.2278390577E-03   7.0320934948E-06  -3.4132981309E-04  -6.4429847294E-05   7.2849918190E-04
  193      1.0794352197E-03  -9.0222179815E-05  -1.0951244990E-04  -5.1208817023E-05  -1.2481223698E-04
  194     -1.4397209573E-04  -5.5636690170E-06   6.8956396139E-04  -1.2601897321E-05  -1.5132318285E-04
  195     -1.2135941903E-02  -9.8716877997E-03   2.8430071289E-03   3.7936761602E-04   1.1427722820E-04
  196     -3.7597198116E-02  -7.9152601118E-03   1.0394003705E-02   9.4321981797E-04   1.8522543346E-03
  197     -2.5106464646E-03   1.4797823611E-03   5.7042243104E-04   3.2761457558E-05  -9.2367413067E-05
  198      2.6585039648E-04   3.2370056558E-04  -1.3954447747E-04   3.6389006577E-05  -1.6714093574E-04
  199      8.2876254432E-05  -4.4564254377E-04   4.0217157274E-04  -1.7617913404E-04   4.0272216627E-04
  200      1.2656399262E-04  -2.2749715560E-04   1.5106889169E-04  -4.9276214732E-05   2.6192290507E-05
  201      3.6834423591E-04  -1.2737694606E-04  -1.6865022248E-04   3.7065669641E-06   1.3001668609E-05
  202     -3.4273510154E-04   2.8244643586E-04   2.6176682911E-04   2.4506508224E-05  -2.8633209949E-05
  203     -3.3998439450E-04   2.1309869824E-04   1.1218652733E-04   2.8742419069E-05   2.9442724756E-06
  204      1.6563866049E-03  -3.4066281588E-05   2.5823540810E-04   7.1646453224E-05  -6.0492574036E-04
  205      6.2713265744E-05   6.0595900311E-05   1.6997394300E-04   2.6761076184E-05  -1.3770379135E-04
  206      1.2165872272E-04  -1.0128972654E-04  -2.2819443728E-04   1.9680226062E-05   1.1998977055E-05
  207      5.9231187667E-04  -1.2350960186E-05   1.3044613497E-04   2.8106582315E-05  -1.9977395075E-04
  208     -3.5394484031E-04   9.9462527765E-06  -1.4187171313E-06   9.6758012940E-06   7.8567061133E-05
  209      2.9267227873E-04  -3.2569753063E-04  -5.0301564935E-04   7.5056231538E-06   1.0529944439E-04
  210     -2.5021429729E-03  -2.1856743588E-04   9.8859953996E-04  -1.1491714883E-05   2.4549150798E-04
  211      8.7717764574E-04  -8.1811381504E-04  -5.7087097604E-04  -1.3132365638E-05   3.6104227392E-05
  212      7.5601925674E-05   1.5628666365E-05   1.9989832442E-04  -1.2985400294E-04   1.3721530388E-04
  213      6.8955856142E-05  -1.2277768926E-05  -1.5114812412E-05  -4.1357287711E-09  -6.5626673493E-06
  214      6.1603365829E-05   3.7607196626E-05  -5.3937508059E-05   4.5523704372E-06  -2.9322362270E-05
  215      6.2369741567E-05   4.8302590520E-05   3.8386979113E-05   4.8561425676E-06  -3.4601784148E-05
                   50                 51                 52                 53                 54        
    0     -8.6237717206E-04  -4.8760766178E-04   1.4203787242E-04  -2.2085082597E-04  -3.1196368544E-04
    1     -1.6221829983E-04   7.4846039553E-05  -2.3599421485E-04   2.8465023758E-05   8.5612951614E-05
    2     -3.8450869337E-04  -1.8339091347E-04   1.3304785383E-04  -3.6502991353E-05  -3.9892362184E-04
    3      8.2423168621E-05  -2.8024339069E-05  -4.8409626363E-05  -4.4791757944E-05   3.6049141369E-05
    4      1.3546231640E-05  -1.5811763122E-04   6.0109689716E-05  -1.2858867629E-04  -9.3731431317E-05
    5      2.8948853399E-05  -8.3717773756E-06  -4.0496736152E-05  -2.9910617403E-05   6.3996964625E-05
    6     -3.7706247048E-04   2.7959717828E-04  -5.5539063232E-05   2.0791215127E-04   8.6166942935E-06
    7     -6.3582871654E-04  -8.5543907337E-05  -5.5483525810E-07  -6.4923109247E-05  -4.9407860584E-05
    8      4.8319139970E-04  -8.4027387853E-05  -5.4968441062E-05  -6.0240291887E-05   7.0175388369E-05
    9     -6.4934942744E-05   3.5401311436E-05   1.3752347210E-04   7.2680721727E-05  -3.6415733702E-06
   10     -9.1871692058E-05   6.2160559900E-05  -1.4144787204E-05   7.6226306563E-05  -8.7865811746E-05
   11      3.4641866773E-04   6.1620279446E-05  -2.0008252385E-04   2.6585349284E-05   3.4865547699E-05
   12     -1.4510985938E-06   1.1910738779E-05  -7.3589756664E-05   8.1992114710E-07   4.5793952604E-05
   13     -3.8498479848E-06   7.7009378930E-06  -2.1966148788E-05  -3.3976966911E-06   3.8101137895E-05
   14      8.7240734122E-07   1.2260599716E-05   4.2965384669E-05   8.3180141830E-06   2.5697391484E-05
   15      2.6856941077E-05  -1.0224573677E-05  -2.2207657623E-05  -4.1219997909E-05   1.8654080268E-05
   16     -7.1121791010E-05   4.0781858790E-05   1.9438580302E-06   4.5557066068E-05   1.5913050939E-05
   17     -8.0159771236E-05   1.9768665779E-05   1.7870764139E-04   2.3548763019E-05  -8.5664624602E-05
   18     -3.8019694493E-05  -5.8702204840E-06   3.1805185893E-05   5.0901072616E-06   4.2360119545E-05
   19     -1.6066162577E-05   1.4006732189E-06   2.3001160533E-05  -3.4862914003E-07  -7.6562232600E-05
   20      3.6580272928E-05   2.1881190269E-05   4.8299560730E-06   1.2298415860E-05  -7.5386092928E-05
   21      1.6757666586E-06  -1.9764005968E-06  -1.5587211953E-06  -3.5882454982E-06   2.9896722685E-07
   22     -3.3632333491E-06   1.3313648057E-06   1.0416317957E-05   4.9418819695E-06   1.4649800939E-06
   23     -2.5583964687E-06   9.5582865341E-08   1.6477094619E-05   3.4216255815E-07  -1.0052783365E-05
   24      9.8446911374E-07   9.9504274880E-07  -6.8709342382E-06   1.2399950500E-06   9.0581170396E-06
   25     -5.7276171917E-06  -6.5182378556E-07  -1.3617949063E-06   1.6736863861E-06   1.2179669651E-05
   26     -5.0984232446E-06  -1.1010328884E-06   2.3235680975E-06  -6.8158325774E-07   1.4883472769E-05
   27      2.2512770813E-06  -7.3001519598E-06  -3.5722457251E-06  -5.1279768633E-06  -9.1398813104E-05
   28     -8.4180937508E-06   1.3934530409E-06   4.5821618705E-06   2.3127649475E-06   4.0957995008E-05
   29     -2.3362336335E-05  -1.5985819938E-05   4.9663626043E-06  -1.0937772186E-05  -4.9780951009E-05
   30      1.5885071334E-06   1.0559514173E-06  -1.6442582950E-07  -8.7586130186E-07  -1.6701290150E-06
   31      2.8422055145E-06   3.7228354167E-07  -1.0876360327E-06  -9.4820839906E-07  -8.4644184309E-06
   32      2.7888605811E-07   1.3577576650E-07   1.1478613408E-06  -2.4414628200E-07  -3.0368241931E-07
   33     -8.3245335455E-07   2.4228971980E-06   2.0703222939E-06   2.0534479747E-06   1.8113049673E-05
   34     -8.1622936479E-06  -2.6176305642E-06  -6.5804276441E-07  -2.3925979898E-06   1.2877781583E-05
   35      3.5559211386E-06   4.9318639407E-06  -1.6026553110E-06   1.5550199229E-06   2.4871132713E-05
   36      4.9212054249E-03  -5.8623537192E-04   4.7296691399E-03   3.4241817501E-04  -7.8417257958E-03
   37     -1.6758681048E-03  -1.4304341668E-03  -9.2962268718E-03  -2.7623937803E-04  -1.0036514449E-02
   38      2.2955679522E-03  -4.5580913727E-03  -3.3348204773E-02  -1.6232234305E-03   2.7762594718E-04
   39      4.8052692091E-04   5.8545572877E-04  -1.0008381042E-03   1.9749439344E-04   8.7508954051E-04
   40      4.2620508470E-04  -8.3246049400E-04  -6.2099903380E-03  -3.4046811307E-06   1.6424661171E-03
   41      6.7039846132E-04   3.7971386980E-04  -7.6194102849E-04   1.3783676802E-03   4.5160763199E-04
   42     -1.0245301369E-04   1.2448626106E-04   5.3816876216E-05  -1.8061440531E-04   1.3135410572E-03
   43     -1.0812678692E-03   2.1109771921E-04   1.3748882598E-03  -2.7656495218E-04   1.6921580153E-03
   44      1.0871278858E-03   7.6281822339E-04   2.1550460408E-04   8.1334011820E-04   5.4369242863E-06
   45     -9.4021882304E-02  -4.9919903048E-02   8.9493668417E-03   2.6530054489E-02  -1.8379773052E-01
   46      6.9247630526E-02   9.5013871394E-03  -6.4968371312E-02  -6.2632498544E-02  -2.4113186477E-02
   47     -1.2484359810E-01   2.5756016656E-02  -6.0580944972E-02  -2.9552001706E-01   3.4182371248E-02
   48      1.0119659085E-01   2.7153734697E-03  -2.8803935535E-03   2.5889346210E-03  -2.3639044284E-02
   49     -7.6507342269E-02  -6.0759041304E-03   4.2976882118E-03  -3.9660021529E-03  -6.4131758656E-03
   50      1.2735008208E-01  -2.0566378045E-02   1.5722789495E-02  -1.3647228354E-02   8.1773042068E-03
   51     -2.0565335790E-02   5.6997235699E-02  -6.0050212642E-03  -3.4177720193E-02  -5.2273994838E-03
   52      1.5723049891E-02  -6.0046222690E-03   7.1319320776E-02   6.7520776193E-02  -1.0335980923E-03
   53     -1.3646835766E-02  -3.4176761899E-02   6.7525597578E-02   3.1531133112E-01   1.5462653764E-03
   54      8.1745555111E-03  -5.2150940055E-03  -1.0236786577E-03   1.5466353402E-03   5.1985885010E-01
   55     -4.9341503470E-03   6.2739348710E-03   1.5702244329E-03  -1.9213675431E-03  -3.8080402421E-02
   56      5.2294564949E-03   3.1234746307E-02   9.2686240299E-03  -9.5219684568E-03   2.4887495374E-02
   57     -1.9969288921E-04  -5.4039378355E-03  -2.1370991436E-03   1.9600662967E-03  -5.2547130226E-02
   58     -5.8579273545E-04  -1.8250645352E-03  -1.8220501238E-04   3.5146280695E-04   8.0872658292E-03
   59      9.6341972347E-04   1.9490824716E-03   4.6906854123E-04   1.0450399581E-03   2.8058414852E-02
   60      2.2599545046E-03   1.1687898433E-03   2.3189615890E-04   9.6923143747E-05  -1.6875118140E-01
   61      5.2914575601E-04   5.7894174935E-04   1.1916840638E-04  -8.8830826911E-06   9.2420259362E-02
   62      6.4924328494E-04  -2.3113695575E-04  -6.3603425830E-04   8.8161612925E-04  -9.2758891135E-02
   63     -6.6281929903E-05   1.3858393000E-03   1.5269932948E-04  -8.6110319224E-04  -8.3013614711E-02
   64     -3.3542412967E-04   1.3496649618E-03   8.6316832644E-04  -4.9650966844E-04  -2.0737020223E-02
   65      2.0319431279E-04   2.5031311575E-04   1.2909437650E-03   7.4366480038E-04  -3.6311276374E-03
   66     -9.3684565578E-05   3.5556376238E-05  -1.8410323893E-04   3.0433001258E-04  -7.9786227711E-04
   67      1.2013338170E-04  -6.2894804322E-04  -8.3870354522E-06   7.3988212227E-04   2.5216443233E-03
   68     -9.5661232248E-05  -6.2504119220E-04  -4.5421739577E-04   2.1207496054E-04   5.8615917586E-04
   69     -3.4055199373E-04  -4.1927940471E-05   2.1048865372E-05   4.6230854177E-05   3.7038690132E-03
   70     -1.3759021790E-04  -1.0328727939E-04  -3.6909221189E-06  -6.8820995056E-06   2.1689060216E-02
   71      5.1718382179E-05  -1.2028640680E-04   7.1850273558E-05  -1.0946861881E-04   4.1729506201E-03
   72      6.6675811949E-05   4.3898321671E-05   1.2503336351E-04  -3.8589034518E-05  -2.5098899799E-03
   73     -2.6526851975E-04   3.3007228439E-04  -1.7818738538E-05   2.1472611810E-05  -3.0648548430E-02
   74     -1.8001977769E-05  -2.8597190151E-04  -1.1459236549E-04   3.6808542018E-04  -5.7159632806E-03
   75     -3.1150463948E-04  -6.0525711053E-04  -8.8395784164E-04   1.5594458003E-03   2.0874659325E-04
   76      6.0049962619E-04  -9.5001318434E-04   6.5149552277E-05  -7.4696727551E-05  -1.9187129344E-05
   77      2.9178967965E-06  -8.3626179168E-05  -5.1188135681E-04  -5.6087499610E-04   2.8528101190E-04
   78      2.8439126696E-05  -1.5610327606E-03  -1.0237082943E-03   1.3806062456E-04  -1.9298085491E-04
   79     -1.2090910702E-04  -8.5975894514E-04  -9.4145698429E-06   1.1067770462E-03   7.5553558104E-05
   80     -2.4088811710E-04   5.1563212594E-04   4.1869184396E-04  -6.3471733311E-05  -4.5078779606E-05
   81      6.1223052590E-05   6.3764599292E-05   1.0142992783E-04   2.8292952790E-05  -9.1387108343E-06
   82     -2.2937873997E-04  -5.5032273995E-05  -5.2373865285E-04  -1.2898045015E-04  -1.2202336556E-04
   83      1.0742102795E-04   7.0232262181E-05   3.5926601417E-04  -9.1780698080E-05   8.3692708961E-05
   84      1.1549415293E-04  -1.5502373943E-04  -9.3742824239E-06  -2.5090827349E-04  -1.1800822305E-04
   85     -1.4876301402E-04   8.5409834905E-05   9.2636662747E-05   5.1780677010E-04   6.9535759765E-05
   86      2.6020853417E-05   8.0422477045E-05   3.9057221737E-04   3.8982764087E-04   4.3463598076E-05
   87     -4.4909380459E-05   8.3122261727E-05   1.1695404673E-04   1.7635405325E-04   5.9525334183E-05
   88     -3.7461591014E-05   4.1809632559E-05   5.8791573611E-05   1.6673495634E-04   3.5472457496E-05
   89      7.7109892844E-06  -3.7023590309E-05  -9.1048984300E-05  -4.6015552788E-05  -2.9207331373E-05
   90      6.5013573223E-05   6.4371457766E-05   1.3352809965E-04   4.7159517686E-05   3.4050589467E-05
   91      3.5815349364E-05  -1.3083115215E-06   6.1414968887E-05  -1.7952857273E-05   1.2167211172E-05
   92     -3.7652198439E-06  -9.2600436165E-06  -2.9152074932E-05   1.1539950922E-05  -5.3350384547E-07
   93      4.2342794889E-06   4.3111240256E-05  -3.1219611502E-05  -1.7916127410E-05   4.4203381619E-05
   94      1.6861496712E-05  -1.4177474849E-05   2.5608717663E-05  -2.2670956043E-05   2.3587471413E-05
   95     -1.7516345051E-05   2.2086608811E-05   4.2493435805E-05   7.0089339290E-05   7.4975007286E-05
   96      1.9042069078E-06  -3.6266295890E-06   1.4922750727E-06  -1.9632525670E-06  -1.8285822485E-06
   97     -2.0079118415E-05   3.1243971919E-06  -2.7853811845E-05   6.9215145142E-07  -3.3203294398E-07
   98      1.8896427008E-05   2.9312969868E-06   1.7077583794E-05  -2.2833492683E-06   2.2242741999E-06
   99     -5.5692369263E-06  -2.3122255583E-05  -1.5182384812E-05  -9.8966901813E-06  -8.1513008112E-06
  100     -4.9176799930E-06   1.8577017785E-05   3.6522341730E-06   7.1170881892E-06  -2.2573518183E-06
  101     -1.5139056299E-05   2.0479827128E-05   5.6962329237E-06   1.6817691748E-05   8.3155093486E-07
  102      5.6994607802E-06  -1.6332989725E-05  -1.7264091094E-06  -1.1282505759E-05  -2.4598611223E-05
  103     -5.0953235270E-06   1.3988960805E-06  -2.1929262525E-05  -1.2638389191E-06  -1.9273799891E-05
  104      8.1314215353E-06  -1.4136146379E-05   1.6400523613E-06  -9.4966501635E-06  -3.9745982367E-05
  105     -4.2507585579E-06   9.7195279248E-06   6.4196953339E-06   7.2286850494E-06   1.9874036524E-05
  106      9.6820618754E-07   1.1675332961E-06   4.1367268593E-06  -5.7018733728E-07   7.5706464430E-06
  107      2.7391407849E-06  -8.0146416145E-06  -1.0898808514E-05  -7.2205378128E-06  -2.1321981718E-05
  108     -7.6655364277E-07   6.9229898511E-06   3.9343510548E-06   4.6772654687E-06   4.1235373429E-06
  109     -2.6610773236E-06   9.5400230001E-06   7.4769565339E-06   6.1475199937E-06   5.9787246956E-06
  110     -1.2651359651E-06   1.3475862459E-06   1.3905625003E-06   2.3896990001E-06   9.1912423413E-06
  111      7.7913588435E-06   1.4721623245E-06   9.5270966005E-06   1.6072442279E-06   4.4348960828E-06
  112      3.8915945959E-06  -1.6338414236E-06   6.4702203971E-06  -3.6787341633E-07   3.9222394635E-06
  113     -7.8398488573E-07   9.4214155450E-07   2.2325141973E-06   2.7546979441E-06   8.8868676541E-06
  114     -1.4870741276E-05   1.0530315437E-05   1.1227703993E-05   6.8277100799E-06   1.2112186866E-04
  115     -8.2907821342E-07  -5.7344990801E-07   1.9354842534E-05   8.6632158484E-06   5.5925641762E-05
  116      1.1904450563E-05  -1.6809736956E-06  -2.6502730267E-05  -6.7549354275E-06  -2.5722709059E-05
  117     -1.1177949730E-06   1.4749204713E-07  -2.4420665507E-06   1.8471398699E-06   1.6826236404E-05
  118     -3.2727368165E-06   1.3665293072E-06   9.4764523134E-06   3.7228187711E-06  -1.3333896893E-05
  119      1.5962859175E-06   2.2151280474E-06  -1.0375244157E-05  -4.5219926139E-06  -1.2853221704E-05
  120     -4.1406955649E-06  -3.3689638669E-06   8.8560494553E-07   1.6929342558E-06   9.5166338932E-06
  121     -3.1754529255E-06  -6.6860446664E-07   4.3990881490E-06   7.0395392900E-07  -3.8174484949E-06
  122     -5.2153573855E-06   1.9588165953E-06   2.6757477680E-05   8.1319405865E-06   6.4933065588E-07
  123      3.0920838111E-06  -3.4016035673E-06  -5.8247675614E-06  -2.3282389143E-06  -3.7080278258E-05
  124      1.2685273645E-06  -1.7467886795E-06  -1.5662541182E-06  -3.9364171947E-08  -3.2453372829E-05
  125     -4.5067414602E-06   7.9846297741E-07   1.1514453813E-05   1.1063730674E-06   1.3385100669E-05
  126      1.1047695944E-06   1.7262560648E-07   4.8292579607E-07  -3.1634853778E-07  -4.4030866468E-06
  127      8.4440962073E-07   5.6983885080E-08  -1.9114033392E-06   2.3785420809E-07   2.9951723557E-06
  128      2.4151247307E-06  -4.6884555020E-08  -1.8671760541E-06  -1.0738436510E-06  -3.8037219545E-06
  129     -3.2081747248E-07   1.5514961627E-06   1.7062631007E-06   3.5137106365E-07   1.5103138740E-06
  130      1.2600689236E-06   3.0709456456E-08  -8.2472023001E-06  -3.7586048176E-06   1.9131799783E-06
  131     -3.6187531921E-07  -2.9938200118E-07  -1.4372748803E-06   1.3777199623E-06   2.5260607301E-06
  132     -4.1752933180E-06   1.4542040120E-06  -3.5326778048E-06   1.4777509915E-06   3.7799908623E-05
  133     -4.2227103558E-06   2.6121357599E-07  -1.0489536648E-06   2.8387723145E-06   3.8296930261E-05
  134      2.1418145636E-06   3.1797129316E-06  -3.7672087639E-06  -3.3025335750E-06  -1.3386028226E-06
  135     -4.2612746869E-07  -1.1860874199E-06  -3.2992000990E-07   5.8847323306E-07   1.5094612257E-06
  136      5.9531656007E-07   2.9453924359E-07  -1.5823654556E-07  -1.3060046846E-06  -2.7855161011E-06
  137     -2.9504820055E-06  -1.6551217593E-06   5.8511351260E-06   5.0973535228E-06   8.4583435827E-06
  138      1.5387876769E-06  -2.4625765188E-07  -1.4306477564E-06  -9.5833614960E-07  -3.2786920408E-06
  139     -3.6586192052E-07  -6.6237813744E-07   2.0524118569E-06   1.5155833019E-06   1.2286251350E-06
  140      1.8140633217E-06   5.6278233472E-07  -1.7538461752E-06  -2.4092468390E-06  -9.0493497907E-06
  141      2.6588153467E-06  -6.0529722741E-07   8.8624505128E-07  -1.5172731592E-06  -2.4857331824E-05
  142      9.5214406669E-07  -3.7738706600E-07   2.3495969365E-06   5.7064087639E-07  -1.3792691644E-05
  143     -1.3379136894E-06  -8.2588631536E-07   1.5428261535E-06   1.5114330333E-06   4.9564561512E-06
  144      9.2260256102E-07   1.0038862711E-07   1.5541224585E-06  -1.0133597783E-07  -9.2338419305E-06
  145     -1.2985618749E-06  -2.7362891556E-07  -9.0214404941E-07   9.3633920144E-07   1.0679850481E-05
  146     -6.4464613003E-07   5.9173219314E-07  -1.3217775484E-06  -3.6386224636E-07   7.2015072146E-06
  147     -3.3990828134E-08  -1.2545491353E-07  -4.7663897102E-07  -1.1958371302E-07   2.5981892780E-06
  148      3.5151453059E-07  -4.9603098982E-08  -8.3790230289E-07  -3.5678789836E-07  -7.6901233509E-07
  149      1.0523438560E-06  -3.7876412940E-08  -3.4977366674E-07  -8.9512688113E-07  -3.9645311010E-06
  150     -6.4046736532E-07   3.9634773036E-07  -5.6663439531E-07   5.4878193039E-08   5.3986461970E-06
  151      5.9280101507E-07   8.9074031361E-07  -2.2578613563E-06  -1.9769767449E-06  -1.2812461177E-07
  152     -3.6741187053E-07  -1.9360590163E-07   3.5195200533E-07   8.9038921953E-07   9.7460571604E-08
  153      1.3832833424E-06   4.9642167340E-06  -6.0927160938E-07   8.2661553555E-06  -1.3194284295E-05
  154     -2.3688641861E-06   1.0415642667E-05   2.6891764086E-05   1.6316679695E-05  -2.8489037395E-05
  155     -3.7545867909E-06   9.9823753288E-06  -1.5614609616E-05  -1.4619640054E-05   9.0658492626E-05
  156      4.3646922096E-07  -2.3303482995E-07  -4.2637803399E-07  -6.9208818983E-07   3.6872390732E-06
  157     -3.6929698955E-07  -1.1700799813E-07   1.0212455963E-07  -2.8600623160E-07  -9.4068019903E-06
  158      1.9241066872E-06   3.1499900128E-07  -6.2686682749E-07   5.3777271625E-07  -1.1661448210E-05
  159     -6.4066061043E-07  -1.1093531368E-06  -1.4300618376E-06  -2.4750249689E-06   7.8606344511E-06
  160     -2.2042121229E-06   3.9833199193E-06  -2.6658715180E-06  -3.3673684995E-07   3.6120821648E-05
  161     -3.9479350058E-07  -2.3232580784E-06   2.1146943089E-06   3.1279199795E-06  -1.4110537860E-05
  162     -2.9829775743E-08  -6.3337971033E-06  -5.2482926327E-06  -5.9534418644E-06  -1.0048802168E-05
  163      1.1403463533E-06  -5.6112216531E-06  -1.4795155131E-05  -1.0758881851E-05  -1.4168480939E-05
  164     -2.1288123464E-07   2.1790059853E-06   2.3853842744E-05   1.7021313361E-07  -4.8640829451E-05
  165     -2.9884901192E-06   4.9915802074E-06   4.5427052208E-06   8.5488220226E-06   1.0333737396E-06
  166      1.5461818313E-06  -3.4343349225E-06  -1.5505890062E-05  -5.1462352769E-07   1.3232852785E-05
  167     -2.7013634911E-06  -1.6768622989E-06  -1.0862248567E-05   5.3767522506E-07   2.0497655591E-05
  168      2.8458358919E-06   1.9709133888E-07   3.5607073099E-06   1.5429171284E-06  -6.8914797294E-06
  169      1.6653011724E-06  -1.6627713419E-07   3.2209096473E-06  -4.5205885946E-07  -4.4208343759E-06
  170      2.1693888168E-06  -1.4354156742E-06  -7.2295242676E-07  -1.2589675069E-06  -9.2778916302E-07
  171     -2.5772230800E-07   3.1731854654E-06  -9.9625797078E-09   4.4636448546E-07   3.2993481072E-06
  172      1.0906517131E-07   8.4716608062E-08   1.5720646113E-06   4.8414302658E-06  -9.0057533858E-06
  173     -1.5169454766E-06   3.3235819652E-07  -1.0607568591E-05  -4.0636314691E-07   2.7181225910E-05
  174      1.0038557005E-07  -1.0856770165E-06  -1.3828582400E-06  -9.1689078190E-07   1.6961681275E-06
  175     -1.1406814214E-06   9.0540800840E-07  -1.4062769870E-06   2.0660354647E-06   1.3517520954E-05
  176     -3.0353756132E-07   1.3534524168E-06   5.1806754698E-06   1.8610247195E-06  -2.9873968188E-06
  177      1.2547867295E-06  -1.1317596496E-06   1.5695662101E-08  -5.6781507051E-07  -1.6681147499E-06
  178     -5.7248082202E-07  -3.5230906779E-07  -2.1341883037E-06  -7.8413473492E-07  -1.3656828692E-06
  179      1.0937782217E-06  -3.5546108380E-07   4.4534017977E-07  -6.1217775272E-07  -4.4347471775E-06
  180     -2.7826472595E-07  -6.8301274677E-07   1.9098631158E-06   3.5696312002E-07  -6.6480314168E-06
  181      6.7987761244E-07  -3.0618850720E-06  -9.5626685244E-06  -7.2441869082E-06   6.4017891491E-06
  182      1.7478842910E-06  -3.9467029246E-06  -3.5935977460E-06  -4.2966096226E-06  -1.2159027847E-05
  183      4.6991873717E-08  -2.1319720385E-07  -2.9457541341E-06  -1.8919448051E-06   4.2298060881E-06
  184     -1.2367975884E-06   1.8135293492E-06   1.1182360910E-06   1.5435431101E-06   6.8829018026E-06
  185     -1.5325008616E-07   6.0707540145E-07   2.7642147562E-06   1.9748415076E-06  -5.7467945581E-06
  186      1.4649845894E-06  -1.1410911859E-06  -1.0073435247E-06  -1.2479107294E-06  -1.5530414034E-06
  187      1.1799209267E-06  -1.1360374609E-06  -1.4494093101E-07  -8.4336196605E-07  -5.7266147760E-06
  188      8.4349228934E-07  -6.1379872834E-07  -3.7468316788E-07  -4.8728269410E-07   1.7524567507E-06
  189     -1.4747979747E-06   2.1692060289E-06   1.5752925017E-06   2.0255476867E-06   1.7785386475E-06
  190      3.2299046281E-08   5.6341974544E-07   2.9581361188E-06   2.1934877084E-06  -1.4209981065E-06
  191     -2.2672816582E-06   3.2335532223E-06   2.9506412729E-06   3.9019152049E-06   1.0788964165E-05
  192     -1.3770035868E-04   2.5257670280E-04   8.1958985296E-05   1.3604932000E-04   8.0920494802E-04
  193     -7.5385606515E-06  -2.2885139760E-05  -3.6020431106E-05  -2.3786297908E-05  -2.8151524145E-04
  194     -6.3089547204E-05  -3.4642799614E-05  -4.4601685829E-04  -2.2075979195E-04   2.3598198638E-04
  195     -5.4946387432E-04   3.8864440190E-04   4.0758452107E-04   9.4198541431E-05   2.2915122653E-03
  196      4.2488973516E-04   5.8355909234E-04   1.3425013864E-03  -5.1513190032E-04   3.3976709935E-03
  197     -2.7073653464E-05  -2.1385387999E-04   5.5091788970E-04  -2.6852337611E-05  -2.2165981522E-04
  198      1.3283788057E-04  -1.7461937540E-05  -3.9039548245E-05   4.7351612875E-06  -5.4022115484E-05
  199     -1.6560970634E-04  -4.2636693708E-05   7.9845127920E-05  -6.5039386727E-05  -4.0005178692E-06
  200     -1.3537695994E-04  -2.5630290877E-05   5.3951525301E-05   3.3216781382E-05  -1.2528466937E-05
  201     -3.7941983214E-06   3.7047799298E-06  -1.5611370270E-05  -4.5495405116E-06  -6.6822358150E-05
  202     -1.3254123146E-05   3.6565156624E-05   1.4958929959E-05  -5.8785191240E-06   1.7643964747E-04
  203     -2.7632554387E-06  -7.5382131804E-06   2.9031615202E-06   1.6447036981E-05   1.0698760760E-04
  204      1.1806412614E-04  -1.7599252738E-04  -4.6558330756E-05  -9.6870915046E-05  -5.8867689334E-04
  205      8.5812180028E-06  -4.1979833285E-05  -1.7400607769E-05  -1.3996697765E-05   6.3727326539E-05
  206      3.8462623908E-05  -1.5439687165E-05   1.4469163151E-04   6.8038017997E-05  -1.6148894482E-04
  207      5.0352395827E-05  -8.2694857339E-05  -4.5921543065E-05  -6.9420768146E-05  -2.6727232815E-04
  208     -2.0205892242E-06   3.6211071902E-05   9.5619887281E-05   3.4043869627E-05   1.1883485046E-04
  209      5.0477266759E-05   4.3178574424E-05   4.0296091808E-04   1.7270849386E-04  -2.0245073875E-04
  210     -6.5402130247E-06   4.6512466550E-05   1.2100213490E-04  -6.0077305566E-05   3.7739760904E-04
  211      1.2480487837E-04  -1.0290574097E-04   7.4297962116E-05   1.3999030283E-05  -5.1570966776E-04
  212     -6.2962315335E-05   8.6334395689E-05  -6.1751604619E-05  -5.1639351090E-05   2.8400768343E-05
  213      1.9908881842E-06   1.0050881475E-06   9.6654604223E-06   7.1897569896E-06  -2.6384524337E-05
  214      3.8952381843E-05  -3.2320735357E-08  -2.6078761061E-05  -6.2932872979E-06  -1.0918523882E-05
  215      1.8075339714E-05  -4.4431231403E-06  -4.1937271415E-06  -9.0421724955E-06  -1.5440888278E-05
                   55                 56                 57                 58                 59        
    0      9.6973609027E-04  -2.2084662153E-04   3.1729070199E-05  -4.9859639374E-05   4.4703753179E-05
    1     -6.7780864025E-04  -2.7250399038E-04   2.3506249262E-05   7.7911805545E-05  -2.6027278265E-05
    2      1.1044080347E-03   1.6092953980E-04   3.2066929273E-05  -5.0528184642E-05  -1.5676829013E-05
    3     -1.3301498664E-04  -5.1087916296E-05   5.7937176476E-06   4.0378744189E-06  -5.9656231021E-07
    4      1.5341972922E-04  -7.9321983406E-05   2.1423021971E-05  -1.8427442943E-05   1.8829823150E-06
    5     -1.5018989001E-04  -8.5673261361E-05  -7.1002545850E-06   7.7424401775E-06   1.2357396004E-05
    6     -1.7196738547E-04   4.2657817656E-04  -4.4178140074E-05   2.3760828433E-05  -1.5290921636E-05
    7      1.8580337385E-04   6.2984404879E-05   1.3627201158E-05  -1.2127038424E-05  -5.9196835750E-06
    8     -2.9109978556E-04   2.9823697630E-04   5.7333487486E-05   5.2607136147E-06  -6.3135479348E-05
    9     -9.3396936384E-05  -1.7609770179E-04  -6.8296853007E-05  -8.2201321923E-06   8.7961641357E-05
   10      6.0851560141E-05  -3.7594814354E-05  -5.2420879534E-05   2.0938109756E-05   2.0653088010E-05
   11     -2.0458437725E-04   3.6176544338E-04   2.8656652947E-05   2.4367487763E-05  -7.8631981616E-05
   12     -1.1923682713E-05  -5.1966777824E-06  -5.6742596123E-06   1.6913145923E-05  -7.4926743407E-06
   13     -2.1514708507E-05  -4.8733737966E-06  -1.3784794607E-06   4.7342915353E-06  -2.7891595222E-06
   14     -6.6501449393E-05  -2.1573874209E-05  -1.2862459495E-05  -4.1575632021E-07   1.1740484615E-05
   15      7.4507496282E-06  -1.3118490042E-05  -6.4169290201E-06  -1.5900315556E-05   1.2285916564E-05
   16     -2.5210307616E-05  -8.6758776624E-05  -6.7340012656E-05   1.0487244187E-06   3.9919003240E-05
   17      3.9192486800E-05  -1.7134937557E-05  -2.4161901942E-05  -1.9923646681E-05   3.3787362799E-05
   18     -1.3070891176E-05  -9.2318123250E-05  -3.3031364413E-06  -1.0222791347E-05   3.4185656335E-05
   19      4.7859286177E-05   3.4147043434E-05  -1.1940242364E-06  -4.1581698342E-06  -4.5983043122E-06
   20     -8.9792753408E-06   8.7522412502E-05  -7.4600236476E-06   4.4840491775E-06  -1.6140172734E-05
   21      4.5243808382E-06   7.2947185919E-06   4.7051966710E-06  -3.0057216153E-06  -1.7670121939E-06
   22     -6.4867932141E-06  -1.5441718690E-05  -7.3687124452E-06  -1.3608313315E-06   6.6099444567E-06
   23      7.0232103693E-06   6.3948651050E-06   1.5149816261E-06  -5.7654999058E-06   2.6177147576E-06
   24     -6.7253211064E-06  -4.3913405778E-06  -2.2894066556E-06   3.5081618739E-06  -1.3054363301E-06
   25     -5.6124918704E-06  -1.5546468357E-05  -2.8278707240E-06   1.1272487248E-06   4.3198016871E-06
   26     -8.5025749996E-06  -1.8304025570E-05  -8.3865005927E-07  -8.2834423243E-07   4.6336870473E-06
   27      9.4558724660E-05   8.8355953681E-05   1.0697369523E-05  -3.8622008031E-06  -2.1172632530E-05
   28     -3.4301555209E-05  -4.7286671750E-05  -5.4216818181E-06   1.2592161226E-06   1.1573740195E-05
   29      8.6240753100E-05   3.5383654886E-05   1.4014700356E-05  -1.0079524036E-05  -6.2096363127E-06
   30     -5.5778826644E-06  -1.9328027158E-06  -1.6556353328E-06   1.2161247591E-06  -2.1204950542E-06
   31      4.5827038594E-06   1.1617590085E-05   1.7886157881E-06   1.1129197473E-06  -2.9889372191E-06
   32     -5.3806740408E-06  -6.2540991463E-06  -7.7432869781E-07   4.5616759601E-07   1.6378230996E-06
   33     -2.1165792952E-05  -1.3254726659E-05  -6.6272699561E-07  -2.4268896168E-07   6.1361299235E-06
   34      1.3564717360E-07  -1.2381288742E-05   1.4275349728E-06  -7.9667886557E-07   2.3909866846E-06
   35     -3.0193116502E-05  -1.4022000619E-05  -3.0261233614E-06   1.3018708532E-06   3.4734837497E-06
   36     -3.2117623620E-02  -3.2092669129E-03   6.4022247370E-04  -4.3003692333E-04  -6.5470896034E-04
   37     -1.1683873070E-02   1.7568941854E-03   1.7054767316E-03   7.5250267496E-04  -1.1636975932E-03
   38      9.2020866485E-03  -4.4440824726E-04   1.1660975587E-03   1.7091338506E-03   9.9937494643E-05
   39     -8.2613866336E-04  -1.3307133953E-03   1.7444521145E-04  -2.4028001145E-04   3.8925172642E-04
   40      1.3173878329E-03  -1.3933554765E-03  -6.8665782078E-04  -1.1300770654E-04   1.0749736841E-03
   41      7.9465499090E-04   7.8266726407E-04  -5.7152671687E-04  -3.1359308296E-04   3.0655477054E-04
   42     -4.0909247542E-04   4.2339701680E-04  -3.2583155447E-05  -7.9796559791E-06   3.2059902194E-06
   43      8.9548607014E-04   4.3296276640E-05  -8.0498248681E-05   1.8416216729E-05  -1.0043255882E-04
   44      7.9662788507E-05   1.3676834199E-04  -1.0364866681E-04   7.7253589524E-05  -3.9251070133E-05
   45     -2.5858463332E-02   3.4554717230E-02  -5.6682114407E-03  -1.0544811807E-03   1.1104173155E-03
   46     -8.3411942570E-02   8.8766290335E-03   5.6445938237E-03   5.6799186289E-04  -1.5449339645E-03
   47      9.1099762101E-03  -9.2414550983E-02   3.1200709624E-02   8.8846377689E-03  -9.1315595426E-03
   48      1.5310224628E-02  -1.7046628450E-02   1.3181574974E-03   2.7132602762E-04   2.2244355069E-04
   49      4.2072716092E-03  -5.1690352371E-03   5.2646313453E-04   1.4431181828E-04   7.0787563416E-06
   50     -4.9304451339E-03   5.2292573667E-03  -1.9909042270E-04  -5.8582409305E-04   9.6375598795E-04
   51      6.2648885296E-03   3.1236845550E-02  -5.4039446228E-03  -1.8250738568E-03   1.9491881678E-03
   52      1.5619180304E-03   9.2691535994E-03  -2.1371056520E-03  -1.8220067301E-04   4.6910940852E-04
   53     -1.9231086648E-03  -9.5244660813E-03   1.9599630549E-03   3.5152154436E-04   1.0450615180E-03
   54     -3.8092967193E-02   2.4872088790E-02  -5.2577900468E-02   8.0851575050E-03   2.8068270167E-02
   55      5.2272025204E-01  -1.6523292855E-03   8.2209366537E-03  -6.1162831473E-02  -5.7010817321E-02
   56     -1.6472737100E-03   5.9230182023E-01   2.6480259888E-02  -5.6090275871E-02  -2.9052019117E-01
   57      8.2274105946E-03   2.6474415472E-02   5.6948378644E-02  -4.4413041427E-03  -3.3310897333E-02
   58     -6.1161951431E-02  -5.6076034963E-02  -4.4409500030E-03   6.8738612580E-02   6.3501575180E-02
   59     -5.7005026351E-02  -2.9047674551E-01  -3.3311666975E-02   6.3504106158E-02   3.1051278562E-01
   60      9.2597708753E-02  -9.1107270616E-02   3.3402714475E-03  -2.9942402881E-03   2.4632877441E-03
   61     -1.1733179711E-01   6.9377111705E-02  -6.1283609125E-03   4.0282338527E-03  -3.9367075380E-03
   62      7.0311779631E-02  -1.2156113049E-01  -2.0564003155E-02   1.5776134491E-02  -1.4000269649E-02
   63     -1.8211847519E-02  -3.1651733364E-03   2.3333966715E-04   3.0477393348E-03  -1.7598926910E-05
   64     -2.1525365298E-01  -1.7973008241E-02  -1.3737132842E-03  -8.9785386371E-03  -4.6802520018E-04
   65     -1.8626525411E-02  -8.4385406071E-02  -6.0011717103E-03  -3.3085543693E-02  -2.5412793051E-03
   66     -1.3258415281E-03  -5.5097418547E-03   6.4005967494E-04  -1.1034364988E-03  -1.0106390992E-04
   67     -8.7796611544E-03  -3.2940809837E-02  -1.5416143290E-03  -6.5179021593E-03  -6.5481301442E-04
   68     -2.5016336218E-04  -2.1230567123E-03   8.0230862596E-05  -5.1288383624E-04   1.5816913825E-03
   69     -4.2073500506E-03   4.4740215231E-03   1.3386618965E-04   5.9924660288E-04   2.2553102406E-04
   70     -1.8244410439E-02   1.7862841036E-02   1.0099401155E-04   1.3023085094E-03  -2.2696382826E-04
   71     -3.5495909781E-03   2.7032785124E-03   6.9798937052E-04   2.3274824754E-04   7.0634055037E-04
   72      6.9608374489E-04   4.2171926851E-04   2.0020309528E-04  -1.1099922735E-04  -3.1606989399E-04
   73     -6.8926819986E-03   1.0815212743E-02   1.0959032148E-04   1.3345665436E-03  -1.9805043959E-04
   74     -1.3299995188E-03   7.9100487282E-05  -5.0875990566E-04   2.6625970645E-04   4.0242985099E-04
   75      7.7579396559E-04   9.3304537805E-04  -2.3478475940E-04  -7.4119053577E-05  -9.6269648565E-05
   76     -8.4988636547E-04  -5.4326810285E-05   1.6971199294E-04  -5.0221956287E-05  -2.8053989563E-04
   77     -1.4687099029E-03  -6.5345341594E-04   2.4772452872E-04   1.4362692050E-04  -9.5719961050E-05
   78     -2.0483730518E-04  -2.8468889909E-04   1.8938302144E-04   6.3123132963E-05  -9.0298531496E-05
   79      4.4010327293E-04   4.2878331337E-04  -1.8422448413E-04  -4.0099087333E-05   1.0715166047E-04
   80      6.3836263188E-05  -1.5145353670E-04  -2.1185348032E-05  -4.4304950564E-05   1.8659676806E-06
   81      3.2571092813E-06   6.8091618623E-05  -2.6957058160E-05  -1.0424596704E-05  -9.6592583836E-06
   82     -2.4385758723E-05  -2.5570257527E-04   1.0844722646E-04   3.2025381213E-05  -5.9858771592E-05
   83      5.3097456794E-05   8.9936247509E-05  -6.0481391009E-05  -2.4490553632E-05   1.8119482506E-05
   84     -1.3471767112E-04  -1.3612117999E-04   8.9385115163E-05   1.4935061960E-05  -4.1289588677E-05
   85      2.0714632426E-04   2.6345930609E-04  -1.3524105993E-04  -3.7217333230E-05   7.2568353057E-05
   86      4.2780133798E-04   2.5860995560E-04  -1.3689246621E-04  -5.0356954161E-05   1.0887682963E-04
   87      1.0303484847E-04   1.0892445279E-04  -5.8458953622E-05  -1.9781952584E-05   2.9680695420E-05
   88      1.4391645070E-04   9.1940886847E-05  -4.4489595662E-05  -1.3864450988E-05   2.7209322248E-05
   89     -2.0967654700E-05  -3.8683523030E-05   2.3556850841E-05   1.2328621743E-05  -1.1130306346E-05
   90      7.3629274924E-06   5.6753448447E-05  -3.2798295864E-05  -7.1748448274E-06   1.6924609338E-05
   91      1.6039362603E-06   1.0796500305E-05  -4.4387619804E-06  -3.5872054348E-06   4.2678983288E-07
   92     -1.9443714123E-05  -6.2032159184E-06   2.6364592274E-06   2.3103607397E-06  -1.4940216149E-06
   93     -8.8576494372E-05  -9.7637427073E-06   2.0802601487E-06   6.7571051446E-06  -1.3520605316E-05
   94     -1.5957972707E-05  -2.1951764632E-05   6.1075045280E-06  -4.3011131562E-06  -1.6925264495E-05
   95     -3.1049044573E-05   4.0462079662E-06  -1.9135393306E-05  -5.4064793767E-06  -1.4474735335E-06
   96      3.5423175165E-06   3.3353735369E-07  -2.8306363240E-08   4.7725301668E-07   1.5485588064E-06
   97     -1.4687747626E-05  -1.2038588743E-05   5.2646483252E-06   1.5777193098E-06  -9.3549673172E-06
   98     -3.2426213547E-06   4.3668514814E-06  -3.3486662078E-06   3.7104447259E-07   3.6872063343E-06
   99     -2.0891143599E-05  -2.0002284338E-05   1.0665165419E-05   1.1664246082E-06  -1.0833598203E-05
  100      2.1717331336E-05   1.2324524738E-05  -5.4822017249E-06   3.1987303882E-07   1.0132397414E-05
  101      3.4282753372E-05   1.0869982941E-05  -6.9199993796E-06  -2.1631943502E-06   6.4349060711E-06
  102      3.8909066404E-06  -2.6089880159E-06   6.4787359395E-06  -3.0955395234E-07  -3.4191824998E-06
  103      1.4355608212E-05   8.5006275483E-06   1.5787700640E-06   2.5136239071E-06   1.0846975159E-06
  104      3.7566090711E-05   1.1630005348E-05   3.1894818095E-06   1.2465308117E-06   1.0826412697E-05
  105     -9.8462946926E-06  -1.9331796433E-06  -3.7912184176E-06  -1.0922893398E-06  -1.0840222236E-06
  106     -7.1751526324E-06  -4.2063544319E-06  -9.8223543465E-08  -6.4003052512E-07  -2.0381949237E-06
  107      4.2497659751E-06   2.5117547698E-06   4.9622897813E-06   1.6903398074E-06  -2.8039050024E-07
  108      5.7651589749E-06   5.0227330123E-06  -2.8675456437E-06  -3.2060478627E-07   2.8663525370E-06
  109      5.9983040327E-06   3.5921075840E-06  -3.2220536680E-06  -9.0340482785E-08   5.8470632927E-06
  110     -5.0136572710E-06  -1.8842187672E-06  -1.2928499417E-06  -3.4848871550E-07  -6.8665425987E-07
  111      1.0654263550E-06   1.5526581460E-06  -2.3003385121E-06   6.9213254603E-08   3.3830881896E-06
  112     -2.7211419119E-07   4.0707619986E-07  -1.0025392359E-06  -8.3103003320E-07   1.8334987856E-07
  113     -1.6582524157E-06  -2.4581011621E-06  -1.6068042429E-06  -4.4968608445E-07  -1.0552067666E-08
  114     -8.8576492450E-05  -7.6137628852E-05   7.2283508766E-07  -5.6237787077E-06   3.3149401314E-05
  115     -8.8673047433E-05  -7.2708743920E-05  -3.3214341273E-06  -6.2670561169E-06   3.3338188330E-05
  116      9.6857083467E-06   5.2386416014E-05  -5.9411921568E-07   9.6047122221E-06  -2.6770331619E-05
  117     -8.7408615360E-06  -6.8710004315E-07   8.3818525319E-07  -1.0830022051E-06   4.2103570119E-06
  118      6.1905562404E-06   1.7413929717E-05   4.0088091758E-06  -7.0516653403E-06   5.8061668319E-06
  119      4.1480996921E-06   1.3253098191E-05  -2.9560703275E-06   4.9008819900E-06  -1.4010400149E-05
  120      1.5892161337E-06  -7.4219901126E-06   5.2833856889E-06  -5.5262381019E-06   1.0248667714E-05
  121      6.2533243440E-06   2.8191302438E-06  -8.7453933252E-07  -2.5308340912E-06   1.1358212995E-06
  122     -2.7006934546E-06  -9.5884266307E-06   1.4653536801E-06  -1.0688540920E-05   1.9836220657E-05
  123      3.7317273188E-05   2.5140626687E-05   1.5188929141E-06   2.0147231460E-06  -1.0345971267E-05
  124      3.4012530397E-05   2.7708249522E-05   2.6856557852E-07   1.1853247739E-07  -7.9444455110E-06
  125     -1.2649238418E-05  -2.1647103047E-05   1.3497562034E-07  -4.3603709071E-06   1.0283133952E-05
  126      9.2808277844E-07  -1.9891958223E-06  -1.6821526984E-06   1.2026389183E-06  -1.8200019869E-06
  127     -4.0638675706E-06  -6.2862940816E-06  -1.4780434924E-06   1.9739338810E-06  -5.2630487304E-07
  128      2.9955607145E-07   1.1576859875E-06  -1.2982126116E-06   1.7100447030E-06  -3.2677642247E-06
  129     -1.6577805271E-06   1.5008160773E-06  -1.1837400845E-06  -1.8554946191E-07  -3.6129596915E-07
  130     -8.7066060415E-07   6.5054788073E-06  -2.8173957857E-07   2.6546253648E-06  -7.7116694171E-06
  131     -1.0304462879E-06  -1.8428895297E-06   6.6313388663E-07   3.5527246417E-07   2.0072112454E-06
  132     -2.1889835412E-05  -1.3420934341E-05   1.7280099516E-06  -1.0293119430E-06   7.2369997781E-06
  133     -3.1478684339E-05  -3.2059041816E-05   1.2864214992E-06  -5.0907130235E-07   1.2381272233E-05
  134      2.8925419522E-07   2.6009350752E-05  -1.4109987326E-06   6.1243048906E-07  -9.7743138109E-06
  135     -2.0067861455E-07  -2.0230827579E-06   2.4617493192E-06  -8.6792756734E-07   2.9074744088E-06
  136      2.3122695973E-06   5.2870410817E-06  -5.7203845909E-08  -5.2936966699E-07  -2.2653314461E-06
  137     -4.9008899059E-06  -1.4451206973E-05   3.5683251567E-06  -4.1555343580E-06   1.3869238676E-05
  138      1.2012108864E-06  -5.6136879310E-07  -1.0167023054E-06   1.8190645943E-06  -2.8841094122E-06
  139      8.0248418326E-08  -6.1473951471E-07   1.7344390232E-06  -1.8712332217E-06   4.5181635191E-06
  140      4.3313701645E-06   1.6983154345E-06  -3.4406043502E-06   3.0946583480E-06  -7.5432299028E-06
  141      1.6774715119E-05   1.3186116332E-05  -9.2973999005E-07   1.3395619194E-06  -6.9344778426E-06
  142      9.4637728818E-06   9.4151693236E-06   3.8620313731E-07  -9.6343208341E-07  -4.5507002327E-07
  143     -3.9952394081E-06  -1.1042350153E-05   7.7312738462E-07  -1.0429989681E-06   5.1649613819E-06
  144      5.0418838069E-06   6.3469614027E-06  -3.4675654030E-07  -7.7107177918E-07  -9.4054407096E-07
  145     -7.0797523268E-06  -7.4076954149E-06   1.2148203700E-06  -3.9175565796E-08   3.4786441700E-06
  146     -3.9260407925E-06   2.7288837076E-07   2.2410146972E-07  -1.6138500161E-07  -2.9254894712E-07
  147     -1.4633279631E-06  -3.6932675518E-06  -4.1974359379E-07   6.9790758445E-07  -1.0834765703E-07
  148     -4.3916989455E-08  -2.8008519209E-06  -9.3093779927E-07   1.4695557980E-06  -1.5172054685E-06
  149      2.0247180566E-06   1.3521455147E-06  -8.8707110163E-07   7.7374988437E-07  -2.5496246558E-06
  150     -2.8334292348E-06  -1.3560796406E-06  -5.7783995986E-08  -1.2450452515E-07   3.3704763900E-07
  151      3.4536541022E-07   5.3466959845E-06  -1.0829438244E-06   1.1884445611E-06  -5.0213257429E-06
  152     -1.8655717070E-07  -1.1570398054E-06   4.6056429363E-07   6.7478967085E-08   1.6583106513E-06
  153      1.2028442120E-05   1.8599322651E-05  -4.1461832286E-06   2.2803908896E-06  -8.6403549714E-07
  154      2.8969171345E-05   1.2955209578E-05  -3.7146233097E-06  -5.5967234164E-06   1.3708159187E-05
  155     -8.6423898393E-05  -4.8995255134E-05  -2.1069016171E-06   4.9450723001E-06  -4.0271389046E-06
  156     -2.0295637404E-06  -2.8219732011E-06   3.7559499690E-07   3.6252603260E-07   3.4419587631E-07
  157      6.3802961852E-06   8.8513945706E-06   2.2267973859E-06  -1.6782284745E-07  -1.4790801237E-06
  158      6.7816413708E-06   6.9752096921E-06  -8.1344480428E-07   1.0435092293E-06  -2.8172904592E-06
  159     -5.6850648522E-06  -6.4224158645E-06   1.1394160884E-06  -7.6610012225E-08   6.6659560051E-07
  160     -2.9798519337E-05  -2.1782756631E-05  -1.8964406889E-06   1.2524598029E-06   3.8594891089E-06
  161      1.8936504988E-05   1.0010159955E-05   3.8192607823E-08  -1.1623083940E-06  -4.7947067382E-08
  162      5.8630062514E-06   2.6347713604E-06   4.1848505694E-06  -8.2391814740E-07  -2.9765740667E-06
  163      7.2023498821E-06   9.1103145074E-06   4.2843774938E-06   2.1573984048E-06  -8.8303400713E-06
  164      3.5587579751E-05   2.3317871823E-05   3.1367501919E-06  -4.1428681835E-06  -3.2824277499E-07
  165      3.2755340486E-06   7.8371323221E-06  -2.8184902997E-06  -1.9165333362E-06   3.6677164482E-06
  166     -8.6633204836E-06  -8.4007040311E-06   1.8132848947E-07   1.8671435890E-06   8.4755720299E-07
  167     -1.3467426497E-05  -8.2212287910E-06  -1.4482532791E-06   6.7528837149E-07  -3.9781145434E-07
  168     -1.3169669880E-08  -7.9896347179E-07  -1.1754300744E-06   6.6948710969E-07   9.1085270415E-07
  169      1.3955694156E-06   5.1408630213E-07   6.9016241533E-07   5.2141285296E-07  -3.6877905427E-07
  170     -1.7941953408E-06  -2.8340835143E-06   2.4122787000E-07   3.7041989349E-07  -1.2266314118E-07
  171     -3.4522389363E-06   2.3277444126E-06  -1.2033053088E-06   5.8817497086E-07  -1.4409698688E-06
  172      8.2324819752E-06   4.9093987256E-06  -2.6039975867E-07  -1.0672112316E-06   4.3279581674E-06
  173     -1.6480804341E-05  -1.0895917173E-05  -1.6618997494E-06   1.4295917312E-06  -1.0038457741E-06
  174     -1.0458832885E-06  -1.9870161395E-06   4.3762337843E-07   5.4036395294E-08  -2.5947858162E-08
  175     -5.9169963861E-06  -6.2373093558E-06  -1.3471214412E-06   5.9633760560E-07   1.5666941267E-06
  176      3.6417056308E-06   1.7540423401E-06  -3.9897535721E-07  -4.8502513283E-07   1.2880248374E-06
  177     -7.3079790227E-08  -1.2093056455E-06   2.3570162187E-07   1.8295428412E-07   3.1457424886E-07
  178      7.9803905842E-08   2.4384818960E-06   4.6335504543E-07  -1.3281959983E-07  -1.2697978889E-06
  179      1.1911360755E-06   5.4900981405E-07   8.5207016079E-08   2.4167191486E-07  -5.2172762733E-07
  180      4.6853102475E-06   2.7799761488E-06   7.4737184521E-07  -6.9570778289E-07   6.5295034664E-07
  181     -1.0088436694E-05  -5.5480247928E-06   1.6315429222E-06   1.2777883429E-06  -5.0258339539E-06
  182      2.6180836738E-06   1.8247840057E-06   2.5832586383E-06   2.6211257884E-08  -1.5481203094E-06
  183     -4.1950808594E-06  -1.9697668475E-06   1.1917780496E-07   4.6427102502E-07  -1.5883805417E-06
  184     -1.5719289416E-06  -1.4921215888E-06  -1.1673069047E-06  -1.5939868131E-07   9.8161903142E-09
  185      4.2584640424E-06   3.6800600980E-06  -9.7598933703E-08  -6.0480301806E-07   1.3777046726E-06
  186     -1.0859913394E-06  -1.4410632927E-06   2.3019720376E-07   4.9080582586E-07  -4.0083046070E-07
  187      1.4826263651E-06   1.8558141451E-06   7.1056792782E-07  -2.1537839311E-08  -8.2798917919E-08
  188     -1.3652038860E-06  -1.7607772728E-06  -8.5580827036E-08   3.2183343260E-07  -1.0159608291E-07
  189      1.3165722353E-06   1.7778276672E-06  -8.4260319647E-07  -2.8853927815E-07   6.4008814973E-07
  190      2.5702167384E-06   4.9306028849E-07  -3.6335344194E-07  -2.1631647463E-07   2.1556739361E-06
  191     -1.6623245466E-06  -2.3279408318E-06  -2.0149482137E-06  -3.4927789310E-07   1.4201622866E-06
  192     -5.8555803939E-04   8.2867798240E-05  -4.5093896973E-05  -3.7545671376E-05   1.1409047583E-04
  193      3.4474896981E-04   1.5459533806E-04   1.0540023744E-05   8.7116528806E-06  -5.1909226144E-05
  194     -3.5706863812E-04  -2.0968304669E-04   4.6881906337E-05   5.7181077711E-05  -1.4492245457E-04
  195     -2.5877882353E-03  -1.6329266198E-03   1.2149621044E-04   2.2880172634E-04   4.5430732335E-05
  196     -8.2660066314E-03  -2.9321142259E-03   1.5346439093E-04   1.0923516038E-04   3.7113075857E-04
  197      1.4147046784E-04  -4.1454910238E-04  -3.9797535216E-04  -2.1361759897E-04   5.9660782239E-04
  198     -3.2313268024E-06   1.0560443162E-04   1.9602389180E-05   1.6314263152E-05  -2.7435671338E-05
  199      1.6319653073E-04  -1.0918810951E-04   3.2384996052E-05  -2.2372186266E-05   4.6438492937E-06
  200      1.1289090891E-04  -2.1097773366E-04  -4.6252240430E-05   5.5097368833E-06   6.0596775990E-05
  201      1.3251620804E-04   4.9976651803E-05  -1.7047288704E-06   3.6952235186E-06  -2.6735467148E-05
  202     -1.8151248195E-04  -1.0257947056E-04  -1.1328029668E-05   7.6226652017E-06   6.7660557847E-06
  203     -1.4332186065E-04  -1.1051058425E-04  -5.8771330553E-06  -2.2239774490E-07   3.4052015427E-05
  204      4.3179740752E-04  -7.9979542386E-05   2.2465103291E-05   3.1439465460E-05  -7.9492999791E-05
  205     -4.0075321539E-05  -1.1840964516E-04   5.6716505811E-06   2.7438886787E-06   1.0855264376E-05
  206      1.6648440462E-04   4.7422198408E-05  -5.1659310432E-06  -2.2645496595E-05   5.9360468120E-05
  207      1.5238436084E-04  -3.4343080972E-05   2.2046210353E-05   1.8935266552E-05  -5.0339474508E-05
  208     -8.2300673940E-05  -2.3271114874E-05  -1.8437322709E-05  -9.4258273916E-06   3.2844508278E-05
  209      3.6789655803E-04   2.0532247238E-04  -3.6268099667E-05  -4.9628084461E-05   1.1371876902E-04
  210     -6.8617096742E-04  -2.4290547246E-04   8.3010688314E-06  -6.9580209872E-06   5.0929575463E-05
  211      5.3872913340E-04   2.9375559055E-04   1.9481316753E-05  -1.1659535253E-05  -4.9719639973E-05
  212      3.1300706618E-06   1.1879565063E-04   2.2360852609E-05   9.0833498895E-06  -5.4155122141E-05
  213      2.1221870166E-05   2.3761568402E-05  -8.3085622784E-08  -3.0111555970E-06  -4.0151723426E-07
  214      5.7542218153E-06   5.0008196238E-05   1.3343777859E-05   8.8306621627E-07  -1.7428973526E-05
  215     -2.0591461982E-06   4.7685406179E-06   7.0209969098E-06   1.1564848269E-06  -4.7245999555E-06
                   60                 61                 62                 63                 64        
    0     -6.1261785115E-05  -1.2118867382E-04   1.1005609955E-04   2.8823663786E-04  -3.4750417324E-05
    1      2.5503129250E-04  -4.7337245167E-05   1.5033947261E-05  -1.7238778715E-04   2.6733697409E-05
    2     -2.8547540981E-04  -1.0617216555E-04   2.2015507780E-05   3.1639033871E-04  -4.6457430848E-05
    3      4.8407023953E-05  -5.4727505983E-06   1.7209730534E-05  -3.6487150814E-05   2.1540144823E-05
    4     -8.6927413144E-05  -5.9662493997E-05   2.8832195559E-05   7.6813573608E-06   1.8236728355E-05
    5      4.7441384120E-05   9.5332074808E-06   1.7454567407E-05  -4.0908446718E-05   9.0707582450E-06
    6      1.7198967587E-04   7.1667444093E-05  -2.9332217458E-05   6.7410445845E-05  -4.5045668298E-05
    7     -8.6938198964E-05  -2.9218542849E-05   1.7875886829E-05   4.7681422687E-05   4.7843499313E-05
    8      1.5316493342E-04   5.9512300860E-05  -5.8797686657E-05   1.4032583465E-05  -2.4713842973E-05
    9      3.5787026184E-06  -7.5960392540E-06   3.1311456775E-05  -3.1395742781E-05  -1.8613446359E-05
   10      3.8545754222E-05   5.3503829138E-06   3.3761189151E-05   3.1062781312E-05  -6.8737732287E-06
   11      1.4887230293E-04   3.1304865358E-05  -4.9578150805E-05   2.8668429645E-05  -6.3768210299E-06
   12      4.4220683202E-06   3.2261765276E-07   8.6665670891E-06  -2.3958942630E-05   1.5568941518E-05
   13     -3.1957388020E-06  -1.6488041573E-06  -1.4314539297E-07  -2.2792924288E-05   1.2853713248E-05
   14      1.0524373307E-05   1.3497962100E-06   1.0458927961E-06  -2.5176071599E-05   6.0543982395E-06
   15      5.1651442838E-06   3.6833061202E-06  -7.1121861808E-06   8.4588052131E-07  -7.1791360695E-06
   16      4.7782147496E-06   3.7548716239E-06   3.0564300269E-05  -1.6394814454E-05  -6.4937602901E-06
   17     -8.5290442462E-06  -7.2396724390E-06  -2.7747957343E-06   3.7580984856E-05  -2.3866748375E-05
   18     -1.3476692266E-05   1.4242557423E-06  -2.7456890847E-06  -3.3087203698E-05   2.8422480319E-06
   19     -1.0046576346E-05  -6.3036628184E-06   1.4122644465E-06   4.5332253690E-05  -2.0037945849E-05
   20      2.7114316083E-05   4.4676685663E-06   1.5283399257E-06   4.7927103610E-05  -1.7598832654E-05
   21     -2.7291476323E-06  -2.7201203810E-07  -4.3773521680E-06   1.4003395789E-06  -9.5897781442E-07
   22      2.5409067521E-06   9.3126784269E-07   5.2071068984E-06  -2.9385890981E-06  -1.1833495939E-06
   23     -4.0117209702E-06  -9.2486879037E-07  -4.8893770169E-06   5.2279404433E-06  -4.7093485054E-06
   24      1.5666909794E-06   3.3308891644E-08   3.5042297217E-06  -5.7145035223E-06   3.1818426620E-06
   25      1.0392107757E-06   6.1946327949E-07   1.9247553911E-06  -9.0061967089E-06   3.7878648158E-06
   26     -1.0862929520E-06   3.3298080863E-07   3.8752894669E-07  -1.0955367845E-05   3.4576656186E-06
   27     -7.2098191878E-06  -5.0343646879E-06  -6.1540052473E-06   6.8058397614E-05  -2.0471978815E-05
   28     -1.9071376523E-06   1.0422288960E-06   3.6978080195E-06  -3.0904156606E-05   8.9809814734E-06
   29     -2.5826893618E-05  -7.5276330589E-06  -1.0450991779E-05   3.9015675895E-05  -1.4807731539E-05
   30      2.8170818629E-06   8.7449884660E-07   3.5092701002E-06  -3.1938106458E-07   1.2437507802E-06
   31      7.5698082892E-07  -2.9950868200E-07  -1.2013397520E-06   6.1687531957E-06  -2.2272931618E-06
   32      9.2754016591E-07   5.2061101019E-07   1.5279900047E-06  -9.0537935062E-07  -5.0829557829E-07
   33     -1.4650744788E-07   1.6382287836E-06  -2.3946327723E-06  -1.3016608216E-05   2.0484185472E-06
   34     -5.1456001149E-06  -4.4290072267E-07  -8.4544214986E-07  -8.0208351507E-06   2.9096800749E-06
   35      4.1699941403E-06   2.5266790291E-06   5.5137348162E-07  -1.7490589872E-05   5.4966096921E-06
   36      3.4792145966E-04  -1.1986416002E-03   1.9461291567E-04  -5.3971869932E-03  -5.8171008802E-04
   37      1.9154748933E-03   7.2763406311E-04  -1.1452897990E-04   5.2159640531E-04  -3.7660378722E-04
   38     -7.0259544645E-04  -4.9364931979E-04   4.1634770193E-04   1.7535371937E-03   3.1016800808E-04
   39     -5.7536292772E-05   9.1094613023E-05  -1.5953857204E-04  -2.9530612608E-04   1.4772488883E-05
   40     -9.5893547775E-05   4.8431080374E-05   1.5168125710E-04   1.8778120072E-05  -8.3931836905E-05
   41     -3.5462988963E-05  -9.3614794050E-05  -1.5264265261E-04  -2.1762815660E-04   9.4431297833E-05
   42     -3.1571010683E-05   3.5603123403E-05  -3.2180721386E-04   2.0761040804E-05  -1.4357537750E-04
   43     -1.1220392825E-03   7.0963174836E-05  -1.4134387115E-04  -2.3036836110E-04  -2.8931875189E-05
   44      2.7433217340E-04   2.8047909394E-04   1.3495065163E-04   2.7663925033E-04  -8.4533788602E-05
   45     -2.2654591928E-02  -7.1090319691E-03   8.2829172923E-03  -8.4697332464E-03  -6.6576916339E-03
   46      1.4181153381E-02   4.1117830283E-03  -5.5899397410E-03  -3.4553893512E-02  -1.1950447859E-02
   47     -1.5963212470E-02  -5.4867215779E-03   5.3107752699E-03  -3.7749384595E-03   4.9639858480E-04
   48     -5.1144176129E-03  -2.1704316661E-03   2.6088333898E-03   1.5252155918E-03   1.5684204426E-03
   49     -2.0736503705E-03  -1.5139451852E-04   4.8733152067E-04  -8.3063429344E-04   1.2857917241E-03
   50      2.2599334239E-03   5.2910466193E-04   6.4928046626E-04  -6.6596681365E-05  -3.3462990920E-04
   51      1.1697006191E-03   5.7844397516E-04  -2.3246420500E-04   1.3883296959E-03   1.3489624292E-03
   52      2.3231064235E-04   1.1923274748E-04  -6.3697166463E-04   1.5436208363E-04   8.6299954982E-04
   53      9.6946469930E-05  -9.0775247223E-06   8.8130819925E-04  -8.6036352138E-04  -4.9664466089E-04
   54     -1.6876874809E-01   9.2428513600E-02  -9.2772238083E-02  -8.3009994448E-02  -2.0736815755E-02
   55      9.2603212981E-02  -1.1735154957E-01   7.0323553099E-02  -1.8207824021E-02  -2.1524922897E-01
   56     -9.1122616561E-02   6.9389623343E-02  -1.2157410460E-01  -3.1598307144E-03  -1.7956121054E-02
   57      3.3400139649E-03  -6.1282146814E-03  -2.0564356893E-02   2.3320652135E-04  -1.3718493490E-03
   58     -2.9944527123E-03   4.0282720413E-03   1.5776730926E-02   3.0485448325E-03  -8.9750378637E-03
   59      2.4632006497E-03  -3.9365358032E-03  -1.3999966150E-02  -1.7736910387E-05  -4.6735155631E-04
   60      1.8477900844E-01  -9.7359464688E-02   9.8098897957E-02   4.8458361836E-03  -4.0082075202E-03
   61     -9.7359656205E-02   1.3030658180E-01  -7.6157622019E-02   2.1996069678E-02  -1.8455039525E-02
   62      9.8098594252E-02  -7.6157794764E-02   1.2380150954E-01   3.9347393252E-03  -3.2734564207E-03
   63      4.8461530126E-03   2.1996461072E-02   3.9343557786E-03   5.8754227512E-01  -1.1214493142E-02
   64     -4.0077651471E-03  -1.8455462063E-02  -3.2735635987E-03  -1.1217539020E-02   5.0431336528E-01
   65      3.9735971729E-03   1.7629844184E-02   2.6285788945E-03  -4.6932686751E-03  -1.0349854743E-02
   66      2.5923550125E-05   3.0985239423E-04   5.8319974902E-04  -5.0506204778E-02   5.9731953623E-03
   67      3.9774647168E-04   1.3438603455E-03   1.4220711583E-04   5.7072133518E-03  -6.4128218015E-02
   68      1.3990295813E-05  -3.6563569170E-04   7.6621558619E-04   2.0951926000E-02  -6.5221677753E-02
   69      7.8138891361E-04  -1.5912889239E-03   2.2545305422E-04  -1.6414527975E-01   9.5801112406E-02
   70     -1.8052900633E-03  -6.1722960564E-03  -1.2713964202E-03   9.4385423664E-02  -1.2554359703E-01
   71     -8.7448160043E-05  -1.4634792924E-03   1.1232869184E-03  -9.3080344567E-02   7.7055582580E-02
   72      6.7924918663E-04  -1.8537619993E-04   3.8263021541E-06  -2.8304793326E-01  -6.0529601267E-02
   73      1.8381276463E-04   1.2069470720E-03   5.0031313553E-04  -5.7927464313E-02  -6.2168179381E-02
   74      3.3019226420E-04   3.1580275789E-04   2.7007640369E-05   7.8902604367E-02   2.0506879345E-02
   75     -6.7847843729E-05   3.0002093338E-05   6.5333475924E-06   1.5882730490E-04   4.6127179007E-05
   76      2.0798338782E-04   4.3119847391E-05  -1.1493673920E-06  -8.0925902662E-05   2.0700589189E-05
   77      6.0199771489E-05   7.6542424993E-05   4.6873315470E-05  -3.9200496922E-04   5.9480459068E-05
   78      7.3495570219E-05   2.4085097951E-05   1.8101525933E-05   6.1218839793E-05  -3.6050513381E-05
   79     -4.9090949958E-05  -6.7429682319E-06  -1.6487519114E-05   3.7730827935E-05   5.0958021799E-05
   80     -8.4845338181E-05  -2.7849708432E-05   2.2246987668E-05  -2.3517631585E-05   1.3473802141E-05
   81     -2.1378918842E-05  -5.5508493042E-07  -8.6565496257E-06  -1.2247007404E-05   5.1384563764E-07
   82     -5.1847463807E-05   3.5608270756E-06   3.2438090417E-05   2.5255870905E-05  -1.8061904157E-05
   83      2.8729813823E-05  -3.1369542722E-06  -7.9580571728E-06  -1.1983035559E-05   1.9131785285E-05
   84      3.1018541475E-05   7.4784174011E-08  -1.0220997131E-05   1.2183164894E-05  -1.6667903570E-05
   85     -5.0821315252E-05  -7.0955014876E-06   1.1089404604E-06   7.3652456933E-06   7.7169898978E-06
   86     -1.5400152078E-05  -2.5372439901E-05  -2.5617671205E-05   8.3712975199E-05  -1.9938622518E-05
   87     -2.5221920515E-05  -7.5601324019E-06  -4.4803757831E-06  -5.8247899315E-06   7.4696244190E-06
   88     -1.9072819501E-05  -7.3016417468E-06  -5.9319589295E-06   1.8241078267E-05   7.4244224226E-07
   89      5.1680481176E-06   1.2755903636E-06   5.4687255241E-07   4.7419240451E-06  -2.3331015707E-06
   90      2.3648209869E-05  -1.9092640416E-06  -6.9123908587E-06  -9.9977348945E-06   9.0022562510E-06
   91      6.3885231326E-06  -2.1055110507E-06  -4.0551792614E-06  -3.6771356566E-06   5.2676643689E-06
   92      5.2785766670E-06  -1.1641037220E-06   1.3044671783E-06  -3.5296642201E-06   2.4899977796E-06
   93      6.7365018449E-07   8.2324078026E-06   2.3308152447E-06  -3.5694565413E-05   1.0389933702E-05
   94      6.9310115440E-06  -1.1921246072E-06   4.3400668662E-06  -1.3631349588E-05   1.9531978140E-05
   95     -1.2221188186E-05   5.0163410180E-06   6.0148257557E-06  -4.3191351366E-05   2.3265945643E-05
   96      1.1196053799E-06  -1.5878491523E-06  -3.7661685563E-07   7.8493713702E-07  -5.6953748076E-07
   97     -4.7052197716E-06   5.5554128253E-06   6.3826782466E-06  -1.6260709325E-06   2.1030373422E-06
   98      1.0686673777E-05   1.1516595628E-06  -1.6430233735E-06  -1.3540835566E-07   1.0257463656E-06
   99      6.9242976551E-07   3.9893290282E-06   4.5545147596E-06   1.1285668390E-06   2.0733224478E-06
  100     -2.6816787652E-06  -2.4352768174E-06  -4.9603251774E-06   4.4536166013E-06  -6.7848568514E-06
  101     -6.2852434945E-06  -9.7477344515E-07  -9.2183487772E-07   6.7115249355E-06  -2.5910429756E-06
  102      2.5496331309E-06  -4.7380658551E-07  -1.6404381824E-07   1.2566087111E-05  -4.3669905219E-06
  103     -1.4161225695E-06  -9.0974588947E-08  -1.4325976031E-07   1.1980750566E-05  -7.7854500157E-06
  104      4.9917199974E-06  -4.0135323728E-06  -5.5604705132E-06   2.7252638453E-05  -1.5517580756E-05
  105     -2.6516274148E-06   1.8591425391E-06   1.3187050153E-06  -1.1480577915E-05   5.7230320856E-06
  106      3.6682850300E-07   9.0087945980E-08   1.0854912860E-06  -5.2514503899E-06   3.6663408088E-06
  107      1.8721120004E-06  -3.6591762115E-07  -1.2249950870E-06   1.2005015987E-05  -6.5586099413E-06
  108     -1.6180336701E-06  -7.7021489900E-07  -1.2481561423E-06  -1.1687673550E-06  -5.7674742054E-07
  109     -1.6696541052E-06  -8.8038018658E-07  -2.6989590973E-06  -1.8544352761E-06  -1.9179982021E-06
  110     -1.0950780913E-06   6.8134262445E-07   5.9328146464E-07  -5.5601606357E-06   2.7564458518E-06
  111      4.3308629560E-06  -1.8597913904E-06  -1.0891782989E-06  -2.1580703829E-06   1.3148712764E-06
  112      6.3480085283E-07  -4.6042586908E-07  -3.1790834644E-07  -2.0747172032E-06   1.7652774535E-06
  113     -2.0077458588E-08  -6.3089058471E-07   7.4871198036E-07  -5.2762679866E-06   3.1798407223E-06
  114     -1.3309479939E-05   4.6872050387E-06  -2.0603342592E-05  -7.9102649532E-05   1.5995604028E-05
  115     -3.5827883242E-06   1.2486941204E-06  -9.0166278611E-06  -5.2986173599E-05   3.4309939276E-06
  116      2.9797167227E-06  -8.5072223098E-07   6.0178188035E-06   1.7905570685E-05   1.2771791662E-06
  117     -1.2000433901E-06   5.2881164813E-07  -6.4133727375E-06  -9.7945470258E-06   1.2160749186E-06
  118     -1.0123155525E-05  -4.2657233827E-06  -1.4416798153E-05   5.2578892546E-06  -8.6821996428E-06
  119      2.4639168470E-07  -1.2348443813E-07   1.1236501476E-05   1.0047094203E-05   1.0699272282E-06
  120     -6.1099911981E-06  -1.1214337620E-06  -9.9445020506E-06  -6.1699844326E-06  -2.6226601430E-06
  121     -2.6383566711E-06   1.1573322915E-07   1.3827247548E-09   2.0340213693E-06  -1.8230542353E-06
  122     -7.7020663887E-06  -3.0439412606E-06  -1.3760483092E-05  -4.8993164203E-06  -8.6821004277E-06
  123      4.9556368544E-06  -2.9459712631E-07   5.5404510580E-06   2.7797542648E-05  -5.1538763985E-06
  124      3.7015394183E-07  -2.0741765118E-06   1.6767280873E-06   2.4333002441E-05  -5.4024104259E-06
  125     -2.7058826008E-06   2.6851790113E-07  -3.1354045656E-06  -1.0701238016E-05  -1.5575320671E-07
  126      1.7215082975E-06  -5.0370646253E-07   4.0694395725E-06   1.7134432263E-06   6.5021547774E-07
  127      3.6732067328E-06   1.1180838001E-06   3.7959977798E-06  -2.1470259664E-06   2.1059472995E-06
  128      3.5244541623E-06   3.4898637033E-07   3.8043742286E-06   1.9424000976E-06   1.3006470641E-06
  129     -6.0555898041E-07   6.7617712134E-08   1.0054195732E-07  -9.2088373913E-07   1.2425217980E-07
  130      1.1964729241E-06   1.1944020499E-06   3.5613851444E-06  -1.8281893904E-08   3.0173200050E-06
  131     -2.3178381375E-07   1.9949007750E-07  -1.3221300773E-06  -1.2206237729E-06  -1.7484656541E-07
  132     -4.1107925870E-06   1.9595431144E-06  -8.1313821005E-06  -2.2584712740E-05   4.9568810372E-06
  133     -2.0408923382E-06   2.0317094864E-06  -5.0858131289E-06  -2.6112998611E-05   4.9946386094E-06
  134     -1.5011017225E-06   6.1946387584E-07  -1.6930024888E-06   2.8693064293E-06   5.5768860529E-07
  135     -5.3306739445E-07   2.8104679510E-08  -3.3037135554E-06  -5.9479466084E-07  -6.7471804776E-07
  136     -4.8209730102E-07  -4.1443064585E-08   8.1638109644E-08   1.9376912577E-06  -2.0352009287E-07
  137     -2.8634866003E-06  -9.6520880694E-07  -9.3154531313E-06  -6.6283107500E-06  -3.4245849184E-06
  138      3.2559941795E-06   9.5687693391E-07   3.9797049916E-06   2.2984629269E-06   1.5548411026E-06
  139     -1.7519951841E-06  -1.2056451458E-06  -4.7984510542E-06  -1.1927776227E-06  -1.7669914412E-06
  140      2.9049815443E-06  -1.3389494155E-07   9.3444273845E-06   5.1489148371E-06   1.9019629099E-06
  141      2.9386287818E-06  -6.8690504964E-07   5.5969334427E-06   1.6203762704E-05  -2.9595829696E-06
  142     -3.9743886637E-07  -1.0925925177E-06  -1.1760816336E-06   9.0385885949E-06  -3.7159838080E-06
  143     -4.4407224226E-07   1.0414154722E-07  -1.1496210196E-06  -3.9458600813E-06  -1.5184266670E-07
  144     -3.7327182407E-07  -7.5391536640E-07  -8.1541193084E-08   5.6201256470E-06  -2.2705671870E-06
  145     -4.9108407103E-07   7.5512314257E-07  -2.4193144012E-06  -6.5216039989E-06   1.3429562734E-06
  146     -4.8054450791E-07   1.0210422187E-06  -1.3503487126E-06  -3.8280997774E-06   1.3164784458E-06
  147      5.3376798382E-07  -2.1250409905E-07   1.4083608757E-06  -2.0512085740E-06   1.2823673661E-06
  148      1.6064084091E-06   3.0687128074E-07   3.2505539472E-06   3.1481627421E-07   1.2360130654E-06
  149      1.3244556661E-06  -2.4912215332E-07   2.7017033969E-06   2.0578325844E-06   4.8609656714E-07
  150     -4.3113587533E-07   5.7943122967E-07  -6.5393383270E-07  -3.0201452222E-06   9.4292388291E-07
  151      6.4192123791E-07   6.9595768733E-07   2.5800331400E-06   7.2170800908E-07   1.5964297677E-06
  152     -2.4393848466E-07  -7.0891601028E-08  -9.9714164116E-07   1.0696301095E-07  -5.8542096070E-07
  153      7.2926422318E-08  -1.1267732260E-06   1.6390020469E-06   1.0546108801E-05  -4.7614404176E-06
  154      2.5113646256E-07  -3.3022683322E-06  -5.9635479634E-06   1.9288157049E-05  -1.3085848365E-05
  155     -1.9227751000E-06   7.3405730950E-06   4.9726650949E-06  -6.1512181868E-05   2.4084945226E-05
  156      4.3251575086E-07  -1.1192488650E-06   1.5833119890E-07  -2.2236323476E-06   9.7511568195E-07
  157     -3.8644218045E-06  -2.6176770650E-06  -1.2600587964E-06   6.3174870305E-06  -3.6452842066E-06
  158      2.5534437986E-06   5.9950925523E-07   2.8862016507E-06   7.5141505010E-06  -1.4948648142E-06
  159      4.3619406278E-07   7.4472719103E-07  -5.6789721800E-07  -4.9822128295E-06   1.8556238085E-06
  160      3.2394729904E-07   2.3287804200E-06   3.3935936301E-07  -2.4055018206E-05   8.4966142040E-06
  161      2.1078025817E-07  -1.1983032920E-06  -6.5799196375E-07   1.0633773168E-05  -3.1693155509E-06
  162     -7.6562828583E-07   1.8062671750E-07  -1.0864912325E-06   6.1908368628E-06  -2.1665256773E-06
  163      7.5028451421E-07   4.0501043804E-07   2.4087208332E-06   1.0803926970E-05  -1.4548803133E-06
  164     -2.0427700475E-07  -3.3481159799E-06  -2.8271879128E-06   3.1658607501E-05  -1.2687391561E-05
  165     -5.1326333361E-06  -7.5560795645E-07  -3.0207803210E-06   6.7194152188E-08  -2.3454334001E-06
  166     -8.3552656142E-07  -5.0498307480E-08   7.8184209942E-07  -9.2169173368E-06   3.2601249422E-06
  167     -1.4352162629E-06   1.6266917328E-06   3.5397866309E-07  -1.2471788246E-05   4.8805972975E-06
  168      3.8425638589E-06  -6.4778564466E-07   1.6924619827E-06   2.9048968713E-06  -9.4863308547E-07
  169      2.0399432093E-06   7.3357959137E-07   4.2339708522E-07   2.0553605965E-06  -1.4781655445E-06
  170      2.7112576773E-06   2.1643816778E-07   8.4373326330E-07  -3.2045121152E-07   5.2340158188E-07
  171     -2.0787375831E-07   7.4859614219E-07   7.0158413987E-07  -1.5594260224E-06   7.2293455259E-07
  172     -5.4212145733E-07  -1.3796526167E-06  -2.8055176358E-06   6.2936363621E-06  -4.3335920408E-06
  173     -9.7989347538E-07   2.6024711202E-06   1.6353179065E-06  -1.6753520738E-05   7.2158381149E-06
  174      4.4208438571E-07   3.1846045013E-07   3.8680671655E-08  -1.0394303983E-06   5.8537094162E-07
  175      2.2806247028E-08   6.2459293319E-07   2.3353147251E-07  -8.2085104628E-06   3.2762022072E-06
  176      7.4503224514E-08  -6.5852315499E-07  -7.6716442966E-07   1.9142036170E-06  -1.1084698311E-06
  177      1.2834575677E-06  -3.0066753142E-07   2.8997315775E-07   5.3158985126E-07   2.0702276329E-08
  178     -1.2891219455E-06   5.5400662222E-07  -8.0714707637E-08   8.8803407969E-07  -6.4948589802E-07
  179      1.1995708569E-06   7.2666129388E-09   8.9062638053E-07   2.3663025565E-06  -5.9512284473E-07
  180     -5.0046244415E-07  -4.7679779036E-07  -1.1043867942E-06   4.5107738691E-06  -2.1811874236E-06
  181      4.5956571034E-07   1.5237740840E-06   2.6367704916E-06  -4.8943996618E-06   3.5225362450E-06
  182      7.4986174864E-07  -2.8007250745E-07  -1.5603285864E-08   6.7040117483E-06  -2.8113190822E-06
  183      1.5702978349E-07   7.7306069047E-07   9.6536925985E-07  -2.8687981189E-06   1.5800366742E-06
  184     -5.7643688840E-07   4.5367824465E-07   4.5359785081E-07  -3.9533731478E-06   1.7525812197E-06
  185     -5.6185035669E-07  -4.4655619494E-07  -1.1480290857E-06   3.9732361970E-06  -2.2449863290E-06
  186      1.4730392600E-06  -1.0472829536E-07   7.8263388191E-07   2.6449491835E-07   2.2363588914E-07
  187      6.3698713078E-07  -2.0623318996E-07  -2.9863699016E-07   3.3323523267E-06  -1.4996536648E-06
  188      8.9610548873E-07  -1.7264017542E-07   4.4589534013E-07  -1.4447331428E-06   9.4075991755E-07
  189     -1.4293257775E-06   4.8238978505E-08  -4.2817887421E-07  -5.7336184581E-07  -2.6987642615E-07
  190      2.4854496199E-07  -6.5112252022E-07  -9.6375958612E-07   1.0999457280E-06  -9.4713097934E-07
  191     -1.0146697244E-06   3.8027572264E-07  -7.6373387930E-08  -5.9053487734E-06   2.3631676606E-06
  192     -4.4500920692E-04  -1.2269325971E-04  -2.1059267746E-04  -4.9746623606E-04   1.4684981327E-05
  193      4.2031744668E-05   2.4046625558E-05   2.7134189792E-05   2.1373225878E-04  -4.2880400935E-05
  194     -5.9338910636E-06   9.4452173428E-05   1.0554467574E-04  -1.6731810687E-04   8.7666837410E-05
  195      4.8587473490E-04   2.9708701739E-04   2.7899202834E-05  -8.4057656409E-04   5.7122992280E-04
  196     -1.8790929144E-04   2.8028198549E-04  -3.2217017631E-04  -3.0192773127E-03   4.5203190673E-04
  197      3.4818583898E-04  -1.2696381687E-04   1.0587903686E-05   5.0478158635E-05  -2.5839786478E-04
  198      6.7625221933E-05   5.9211670159E-06  -5.3547221595E-06   3.1427686610E-05   9.9156945188E-06
  199     -1.1226440560E-04  -2.3203376680E-05  -5.3677532303E-06  -8.2860211130E-06   5.8595105711E-06
  200      1.7652417164E-06  -9.0367600744E-06   4.6805804797E-05  -1.7375616104E-05   1.8742095654E-05
  201      4.2228190115E-06  -4.1376494067E-06   1.9660051095E-05   6.4404029744E-05  -4.5062870872E-06
  202      5.7474147828E-06   1.1178925146E-05   7.6816480478E-06  -1.2409419262E-04   4.9239535606E-05
  203     -4.0111825600E-06   2.5023604379E-06  -6.5578817122E-06  -9.1718987433E-05   2.1331519146E-05
  204      3.3626707362E-04   8.4986731008E-05   1.6521238130E-04   3.6762206871E-04  -7.5920419514E-06
  205      5.3389155945E-05   1.7907010642E-05   1.4498063832E-05  -3.9320340243E-05   3.1311284402E-05
  206      4.9150523747E-05  -1.9026687625E-05  -3.0856243838E-05   9.9959130158E-05  -3.7320618966E-05
  207      1.2738191072E-04   2.8119759478E-05   7.5100354554E-05   1.5691223510E-04  -1.8732680983E-06
  208     -4.1334034152E-05  -2.6545013649E-05  -2.3138341718E-05  -8.3403210209E-05   1.6825050954E-05
  209      1.2806106577E-05  -7.5649039736E-05  -8.8650329609E-05   1.7992973679E-04  -8.6040301205E-05
  210     -1.1231158773E-04   1.0939314736E-05  -5.3560548418E-05  -3.4986734460E-04   2.9617672080E-05
  211      4.2162241773E-05  -2.4097759563E-05   7.4913420010E-06   3.7048600315E-04  -1.0674224285E-04
  212     -9.2319714378E-05  -1.3201990067E-05  -1.9458312921E-05  -1.6819208607E-05  -6.3735784990E-07
  213      2.6349795955E-06  -1.9919539641E-07  -3.3169288419E-06   2.1021774023E-05  -8.5991091553E-06
  214      9.1824845271E-06   1.4937137633E-06  -7.8829186635E-06   1.2681007713E-05   1.8304308467E-07
  215      1.0304226065E-05   4.4556821951E-06   8.2311873817E-07   1.0196474574E-05  -3.5923780284E-06
                   65                 66                 67                 68                 69        
    0      2.1400132174E-05  -3.9999091492E-06   1.1181573161E-05  -4.4164395711E-06  -1.9650107988E-05
    1      3.8719819039E-05  -6.1805957856E-06  -9.4058196742E-06  -1.6251948097E-06  -7.9346862428E-07
    2     -1.3282130603E-04  -7.4440203129E-06   2.0743718549E-06   1.1042172556E-05  -1.4191299371E-05
    3      4.4752586683E-05   2.6471022491E-06  -3.7678504532E-06  -8.0686946215E-06   4.5774269118E-06
    4     -4.9563205428E-07  -1.4410706852E-06  -2.4801422320E-07  -6.8385089815E-06   7.5401279127E-06
    5      5.3631850105E-05   2.5602123417E-06   1.7540288401E-07  -4.1874403310E-06   2.8711288117E-06
    6     -6.8446027182E-05  -2.7264030885E-07   5.7087985713E-06   2.3125802160E-05  -2.2999993783E-06
    7     -3.3438065240E-05   3.5078533205E-06  -2.2282590217E-06  -2.8840461959E-06   7.5655321541E-06
    8     -3.4011247875E-05  -1.6146380933E-05  -5.7954297994E-06  -9.7721439254E-06  -1.1444484776E-05
    9      6.8379209960E-05   9.5415488976E-07   2.9504997902E-05   1.5561763182E-05   2.5609226527E-06
   10     -7.1227451516E-06  -9.6351329933E-06   1.0461943592E-05   1.5826202321E-05   1.9410775817E-06
   11     -6.0025493114E-05  -1.0528816325E-05  -1.5108241882E-05  -7.9831078151E-06  -1.6473329074E-05
   12     -2.4678757734E-06   4.2197935172E-06  -5.0558254028E-06   2.6526968423E-06   7.8010264516E-06
   13      2.1714155343E-07   4.4194029572E-06  -3.8768823006E-06  -1.0643430680E-06   3.6028437516E-06
   14      1.2445970227E-05   1.6661266162E-06   3.5263519896E-06   2.2165969911E-07   1.7410705972E-06
   15      8.0492453984E-06  -2.3548709094E-06   4.5069805346E-06  -9.0552547112E-07  -2.9541063519E-06
   16      2.7475312495E-05   5.4618688344E-06   1.2627613157E-05   1.2924211396E-05   4.1906692461E-06
   17     -1.3120666204E-06  -4.5243000687E-06   1.2247489384E-05   4.9081481423E-06  -1.0828871757E-05
   18      3.3310049453E-05   4.9006582546E-06   8.7620166230E-06   4.6616160015E-06   7.0916778604E-06
   19     -2.3597406001E-05  -9.1078425749E-06  -4.4456204067E-08   3.4859421962E-06  -1.2672989059E-05
   20     -3.0455777110E-05  -1.0804197749E-05  -1.8727331812E-06   2.1322886582E-06  -1.4408093839E-05
   21     -1.7346800390E-06   8.3420084043E-10  -4.9889213421E-07  -1.5265743115E-06  -1.2675644162E-06
   22      5.9221097401E-06  -2.3082255366E-07   2.6194066503E-06   1.7580500556E-06   9.2453899876E-07
   23     -2.0607196218E-06  -8.0031853348E-07   1.1063574231E-06  -2.5829257537E-07  -3.1711599435E-06
   24      1.6683649818E-06   1.0284831119E-06  -6.7906560614E-07   5.4407160100E-07   2.5115249417E-06
   25      5.4931882707E-06   1.4374706339E-06   8.1057536026E-07   7.2837514072E-07   3.0471726364E-06
   26      7.4589211523E-06   1.7278098024E-06   1.2432005135E-06  -3.5460927710E-07   2.5964449006E-06
   27     -3.8651258785E-05  -7.8592354276E-06  -4.6083489523E-06  -1.6635305224E-07  -1.3348410417E-05
   28      1.8631802708E-05   3.9168857984E-06   2.1426412428E-06   7.3647354915E-07   6.8054150869E-06
   29     -1.9869536002E-05  -2.6994715200E-06  -2.1938566021E-06  -6.5385243607E-07  -8.5595238965E-06
   30      8.4061422879E-07  -2.7189628996E-07  -5.2162595724E-07  -6.0329767766E-07   5.2478000718E-07
   31     -4.8141035141E-06  -1.2174275585E-06  -6.8925125510E-07   8.5958945794E-08  -1.8998368050E-06
   32      2.0219016481E-06  -3.5461332996E-07   4.4680363870E-07   5.1738359936E-07  -1.0083449053E-07
   33      6.7627786691E-06   1.5220929462E-06   1.3160396742E-06   7.0655130699E-07   1.1207881005E-06
   34      4.9640590410E-06   1.8812255445E-06   1.7800338168E-07  -3.4147132902E-07   2.1466418235E-06
   35      8.4958527317E-06   2.2428437739E-06   7.0255157609E-07  -5.0355659460E-07   2.7233530337E-06
   36      1.7259751399E-03  -4.0827499975E-05   2.2117966678E-04  -6.5786272361E-05   1.6647781834E-04
   37     -4.2382429427E-04  -1.8829314684E-04  -4.6079193314E-05   2.1768184591E-04  -2.7249407413E-04
   38     -1.2582736384E-03   8.2042166424E-06  -6.4775658420E-06   3.6425538339E-04   1.0582163361E-04
   39     -5.9168049427E-05  -7.2850939763E-05   1.0783181813E-05   9.0454482336E-05   1.1560198818E-05
   40      2.6092213841E-04   5.6103102948E-05   2.2856923841E-04   1.9619432665E-04   3.2914190974E-05
   41      4.1191992775E-04   1.0630499711E-04   1.9484982728E-04  -3.0380360622E-05   1.3806559698E-05
   42      8.7898740594E-05   1.6315519316E-06   2.3964966233E-05   9.4558534818E-06  -1.4299383781E-04
   43     -2.1864759117E-04   3.7617921142E-05  -2.3505777051E-05   8.5527810046E-06  -3.7634472692E-05
   44      4.4050392885E-05  -8.8059757864E-07  -3.0956122045E-05  -1.8379745956E-05  -2.8336913236E-05
   45      1.5307376395E-03   6.6072186163E-04   1.3110334034E-03   1.4063922292E-04   1.4464482753E-03
   46      1.1010631174E-02   1.5734902894E-04   1.4350667625E-03   5.8162035213E-04  -4.9985981852E-04
   47      4.4198680108E-04  -1.2582423026E-03  -9.4916430426E-04   7.7832747116E-04   6.6200746517E-04
   48     -4.5220941089E-04  -3.4351394750E-05  -6.4708588930E-05   2.9467959826E-05   2.2293563979E-04
   49     -8.4657127724E-04  -1.7164967763E-06  -1.8990285023E-05  -2.8151212390E-05   3.0451901162E-04
   50      2.0451456279E-04  -9.4472857366E-05   1.2000910593E-04  -9.5763455043E-05  -3.4115729703E-04
   51      2.4716768793E-04   4.1457292765E-05  -6.2163077072E-04  -6.2390723196E-04  -4.1798302546E-05
   52      1.2860451394E-03  -1.7544636699E-04   1.8860737835E-06  -4.5296030337E-04   2.0885668977E-05
   53      7.4375461051E-04   3.0412348024E-04   7.3990179447E-04   2.1202821522E-04   4.6468028672E-05
   54     -3.6342779667E-03  -7.9846173853E-04   2.5248847947E-03   5.8465373792E-04   3.7126306731E-03
   55     -1.8640319576E-02  -1.3223886414E-03  -8.7729504972E-03  -2.5246555520E-04  -4.2019095925E-03
   56     -8.4390381310E-02  -5.5058284097E-03  -3.2941498300E-02  -2.1248033422E-03   4.4744695014E-03
   57     -5.9999114330E-03   6.4004109195E-04  -1.5416668794E-03   8.0221473041E-05   1.3410014453E-04
   58     -3.3082094039E-02  -1.1034177490E-03  -6.5178018969E-03  -5.1290129352E-04   5.9931243764E-04
   59     -2.5395715486E-03  -1.0096786714E-04  -6.5452957858E-04   1.5817058503E-03   2.2564533823E-04
   60      3.9735031387E-03   2.5777407368E-05   3.9796990776E-04   1.3995156841E-05   7.8137585939E-04
   61      1.7629943282E-02   3.1005201630E-04   1.3434698669E-03  -3.6616259110E-04  -1.5912458008E-03
   62      2.6288236432E-03   5.8360734161E-04   1.4169884995E-04   7.6596708629E-04   2.2541661229E-04
   63     -4.6909429449E-03  -5.0511006403E-02   5.7023054915E-03   2.0948823317E-02  -1.6415414469E-01
   64     -1.0330059178E-02   5.9686802075E-03  -6.4152737476E-02  -6.5233589572E-02   9.5807106130E-02
   65      5.8207493781E-01   2.1215513219E-02  -6.3192059536E-02  -3.0063929478E-01  -9.3001878964E-02
   66      2.1218616972E-02   4.7267671941E-02  -5.0731001645E-03  -2.3042224778E-02   2.5468737733E-03
   67     -6.3181305189E-02  -5.0729505958E-03   7.0548910091E-02   7.1796067774E-02  -3.2411730865E-03
   68     -3.0060012126E-01  -2.3043186193E-02   7.1797801279E-02   3.1860432541E-01   2.8646056934E-03
   69     -9.2994541512E-02   2.5469817667E-03  -3.2411129593E-03   2.8648926170E-03   1.7083135049E-01
   70      7.5889099050E-02  -6.8237299719E-03   4.6416830995E-03  -4.2314702138E-03  -1.0272561129E-01
   71     -1.2409692799E-01  -2.0250786822E-02   1.6776738828E-02  -1.2727612368E-02   1.0114298186E-01
   72      7.8432931100E-02   2.4596089652E-04   4.1914148398E-04  -9.5773855225E-04  -1.5540861038E-02
   73      1.9507159053E-02   8.1192212653E-03   1.2653912410E-03  -1.6139266404E-03   1.5668875055E-02
   74     -7.4284671452E-02   2.8026955580E-02   7.8174908028E-03  -6.6962136083E-03  -1.6338176901E-02
   75     -1.8141004921E-04   2.5807002784E-05  -4.4327435717E-05   6.1189704931E-06   6.3683396331E-06
   76      3.7228652121E-06  -5.6364298849E-05  -5.0042528186E-05  -5.6192024077E-05  -1.2628142092E-05
   77      2.1704164994E-04  -2.3545976139E-05  -6.2048341231E-05  -6.1495554461E-05   1.1539470581E-05
   78      1.6165022826E-05  -3.3402738490E-05  -1.4295570213E-05  -1.7175792271E-05  -1.7059384908E-05
   79     -1.7501597522E-05   1.6168432203E-05   9.9321194393E-06  -4.4637543489E-06   9.2950130966E-06
   80      3.6403563997E-05   2.9955515496E-06  -4.5732812736E-06  -1.0883367986E-05   8.5814988100E-06
   81     -1.3896381831E-05   8.4548655290E-06  -6.5602703193E-07   1.2333080105E-06   4.7221877795E-07
   82      2.0850359902E-05  -9.6636783269E-06  -1.9080469170E-05  -1.0107683735E-05  -7.4206606136E-06
   83      1.4832806140E-05   9.8779939401E-06  -2.0039922150E-07   2.4012545332E-07   5.5495081302E-06
   84     -2.7746111557E-07  -1.6506322577E-05  -4.1628622287E-06  -3.6016052822E-06  -7.5998466322E-06
   85      1.5604325507E-06   1.5493091793E-05   9.8201221983E-06   7.6014280750E-06   3.3710072525E-06
   86     -1.2848896513E-05   1.4773293610E-05   3.2486518755E-05   1.8465563540E-05  -2.5666894276E-06
   87     -7.6296102411E-07   1.0059921229E-05   4.4175214766E-06   2.5821184114E-06   3.9506396327E-06
   88     -1.3539170642E-05   1.1195556316E-05   6.8588539330E-06   7.4861309948E-06   3.0639211100E-06
   89     -6.4395412025E-06  -1.6404418306E-06  -1.1557153998E-06   7.9847087479E-07  -1.2604745890E-06
   90     -4.3613216624E-06   4.9080352289E-06   7.5735835929E-06   2.7231237102E-06   4.3542054303E-06
   91      1.1564170228E-06  -7.2170558917E-07   1.2407172452E-06  -2.2671214217E-06   5.7231477449E-07
   92     -8.2020730995E-07  -1.7772115650E-06   7.5740794954E-07  -6.3502431371E-07   7.5577218362E-07
   93      3.5360860272E-06   6.3148337697E-06  -7.0112875687E-06  -1.1546664198E-06   2.9469484495E-06
   94      1.3366377938E-05  -7.0631403525E-06  -3.9674072450E-06  -1.3035447005E-05   4.0559311625E-06
   95      2.5510786163E-05   6.9339946697E-06  -6.0684063071E-06  -1.0062363927E-05   6.8334844042E-06
   96     -2.8518404273E-06  -5.5644630235E-07   1.3649606898E-06   4.9205958634E-07   7.5539930684E-07
   97      9.5519226178E-06  -5.6143057162E-07  -6.1346081130E-06  -2.5436911698E-06  -1.6557563562E-06
   98     -1.1266668831E-06   5.1017489520E-07   2.5401020526E-06   7.6975448604E-07   1.0306541734E-06
   99      1.0561447540E-05  -4.6155599988E-06  -5.0187367099E-06  -4.3204719572E-06  -2.0570692275E-06
  100     -1.0004696345E-05   4.8961029891E-06   4.0630877742E-06   6.1487995685E-06   7.9650807466E-07
  101     -2.2809989287E-06   3.4923183710E-06   8.8120602183E-07   2.8686206788E-06   2.1918060704E-07
  102     -1.2592042250E-06  -4.9748795993E-06  -2.1231695803E-07  -4.8929397690E-07  -3.1296404323E-06
  103     -8.0615233585E-06   1.5003339261E-07   5.4638491841E-07   3.8699747304E-06  -2.7396778520E-06
  104     -1.4791485739E-05  -1.9420479787E-06   6.4432885507E-06   7.2699333519E-06  -4.0603361153E-06
  105      6.0571456511E-06   2.8762794046E-06  -1.5760548958E-06  -2.0275194736E-06   1.7599637430E-06
  106      3.7020166697E-06  -4.7858771872E-07  -4.5566404976E-07  -2.0979090777E-06   1.0267302534E-06
  107     -6.2786446478E-06  -2.9490622285E-06   2.2192712198E-07   2.4180775220E-06  -2.9365002291E-06
  108     -2.3294245891E-06   2.0484916506E-06   1.1100904099E-06   1.0898881428E-06   4.6320015962E-07
  109     -3.2572602295E-06   3.7373710685E-06   1.7150377893E-06   3.1728045898E-06   1.1786662198E-06
  110      3.0971567498E-06   1.2306768654E-06  -8.0819250941E-07  -1.1252936976E-06   8.7861496484E-07
  111     -2.1859253874E-06   2.4271322106E-07   2.4550888929E-06   5.3897451240E-07   1.6842718231E-06
  112      1.0050061749E-06  -2.4380164372E-07   5.3714066370E-07  -1.2853949627E-06   4.7014378397E-07
  113      2.3709274922E-06   5.8272409336E-07   2.2831665274E-07  -1.2861648783E-06   1.7887193085E-06
  114      3.7041348806E-05   1.1999567351E-05   5.4496420863E-06   2.2878051701E-06   8.7143205109E-06
  115      3.0824048077E-05   3.1597683981E-06   9.5154644978E-06   4.5178452295E-06   4.6315970197E-06
  116     -2.0231075536E-05  -1.3843545422E-06  -7.1721449173E-06  -4.6170871527E-06  -3.1437672419E-06
  117      1.4749047043E-06   1.8297280869E-06   7.9446636170E-07   4.7932353240E-07   1.8235356873E-08
  118     -7.7359621085E-06  -2.9738001035E-06   1.9996995511E-06   2.7358498949E-06  -4.4851776746E-06
  119     -5.0004830326E-06  -1.1705800443E-06  -3.9357341107E-06  -1.9980447901E-06  -7.5055147514E-08
  120      3.5165036632E-06   2.8490337860E-07   2.7982650902E-06   1.6738130877E-06  -9.0977730456E-07
  121     -3.9737933618E-07  -1.3370537644E-07   5.1664158059E-07  -3.4367976369E-07  -1.0812270750E-06
  122      3.0000921866E-06  -1.6334249621E-06   6.0322715599E-06   4.7037345690E-06  -2.9633174988E-06
  123     -1.2324148593E-05  -3.3678680398E-06  -2.2876166051E-06  -3.1033917225E-07  -3.2228537762E-06
  124     -1.2878842039E-05  -3.1207910125E-06  -1.5454420888E-06  -5.5406590677E-08  -3.4797386112E-06
  125      9.0686402236E-06   9.9809574906E-07   2.7759966137E-06   9.9290279198E-07   8.7226438223E-07
  126      3.8634595760E-07  -6.0157837586E-07  -1.0418461539E-07  -3.4233768055E-07   1.1879190613E-06
  127      2.5797345523E-06   3.9121737553E-07  -8.3450317296E-08  -9.6549444049E-08   1.6212217718E-06
  128     -4.0056370372E-07  -3.8007648820E-07  -5.3962867074E-07  -8.1635787923E-07   8.7955686508E-07
  129     -2.3110511060E-07   3.7577462805E-07  -2.0310159089E-07  -2.1314058556E-07  -1.7722060664E-07
  130     -1.3024147859E-06   8.5618039009E-07  -2.3273670092E-06  -2.1726624293E-06   5.0656944247E-07
  131      4.0262185063E-07   1.1950126747E-07   2.6473644281E-07   9.0517356682E-07   4.1016296164E-08
  132      7.8734471684E-06   4.6964571624E-06   6.0761377522E-07   1.6599051093E-07   1.7587333579E-06
  133      1.4292498791E-05   3.5286154644E-06   2.5510419689E-06   1.8925379441E-06   3.5100640653E-06
  134     -8.3405134782E-06   8.6258978028E-07  -3.1824870817E-06  -2.7205867644E-06  -3.0692956813E-06
  135      5.5397685509E-07  -2.3652286754E-07   6.2942092661E-07   8.4897596931E-07  -4.2572332475E-07
  136     -1.6205323422E-06   6.0439275187E-08  -5.1232868558E-07  -1.0760609106E-06  -7.7242677495E-07
  137      4.9257312142E-06  -3.5778855167E-07   3.8797465333E-06   3.6864038962E-06  -6.4337978067E-07
  138     -4.4597628419E-08  -5.9519130580E-08  -7.4657577947E-07  -7.4032196833E-07   9.2211254159E-07
  139     -2.1040286086E-07  -5.4676776762E-07   1.3228346603E-06   1.2397476838E-06  -6.0512243238E-07
  140     -9.6603735101E-07  -4.9576127406E-07  -1.6534406130E-06  -1.7969642355E-06   1.8431027274E-06
  141     -6.6947545761E-06  -2.5979782369E-06  -1.2674032370E-06  -5.2309593622E-07  -1.5630511100E-06
  142     -4.8621596487E-06  -1.9129110188E-06   1.6634490642E-07   7.9454921790E-07  -2.3017680857E-06
  143      4.1824992161E-06   1.6321395228E-07   1.4601696601E-06   1.0501413648E-06   7.1396734340E-07
  144     -3.0544071569E-06  -1.2301746101E-06   1.8517973565E-08   1.2572261775E-07  -1.5299164981E-06
  145      3.2683980036E-06   1.0158187719E-06   5.5773694585E-07   7.0102426917E-07   7.3909159414E-07
  146      8.4698482211E-07   1.3067707679E-06  -4.2033979289E-07  -6.0257348959E-07  -1.5665224058E-07
  147      1.4836332837E-06   2.3219556141E-07   4.1191090860E-08  -1.7913804477E-07   1.3800977533E-06
  148      9.1407982934E-07   4.7216556769E-08  -3.8280301861E-07  -2.6596375312E-07   1.1825551488E-06
  149     -6.2289794939E-07  -3.9017603893E-07  -3.9435604872E-07  -6.8396153629E-07   5.5062643255E-07
  150      1.0861229119E-06   9.1617938545E-07  -1.1809568629E-07  -2.6107045059E-07   1.7408935445E-07
  151     -1.2769493289E-06   6.6888539695E-07  -1.4997185200E-06  -1.5715122701E-06   8.5578865788E-08
  152      3.2103927752E-09  -2.4021301694E-07   2.9965998006E-07   8.7116941784E-07  -1.5856502993E-07
  153     -8.3278266197E-06  -7.8436102301E-07  -2.2115479194E-07   2.4652837438E-06  -1.9827194849E-06
  154     -9.0706703727E-06  -3.3803714815E-06   4.3859338416E-06   6.4484729862E-06  -3.7953166973E-06
  155      2.9236719359E-05   9.6239005046E-06  -3.8597429826E-06  -8.4980073105E-06   9.7012685642E-06
  156      1.1049260867E-06   1.0919593300E-07   1.4142093536E-07  -1.0440397506E-07   7.7264899458E-07
  157     -4.3295325886E-06  -1.5627560088E-06  -4.4045137297E-07   6.2033935218E-07  -2.1225552128E-06
  158     -3.3925418924E-06  -1.1996595380E-06  -6.4104897646E-07   2.0890345450E-08  -8.8213358393E-07
  159      3.0633253812E-06   8.2337461585E-07   2.2409005198E-08  -4.7219277930E-07   8.8380570371E-07
  160      1.1880441278E-05   4.1272118302E-06   3.4902616459E-07  -1.5130807245E-06   4.6678689341E-06
  161     -4.8922489471E-06  -9.4288868921E-07   3.7544393616E-07   9.4935138261E-07  -1.2337477337E-06
  162     -1.5344924014E-06  -1.4656022943E-06  -6.2944968440E-07  -5.6134630036E-07  -1.8095942803E-06
  163     -4.9044149119E-06  -2.2471619397E-06  -2.2832613386E-06  -1.6982289277E-06  -1.7543805406E-06
  164     -1.4050193095E-05  -5.7379536898E-06   4.8000701933E-07   3.2052211740E-06  -6.2297804833E-06
  165     -2.9630593206E-06   9.4545413844E-07   7.3042659968E-07   1.1043623218E-06  -1.1059116271E-06
  166      3.6794818571E-06   1.8447424761E-06   2.7199053115E-07  -9.0204387164E-07   1.7085166359E-06
  167      5.9038345981E-06   2.6862197564E-06  -2.4563034021E-07  -1.7547540824E-06   2.3129030408E-06
  168     -7.5647183160E-07  -1.3746863872E-06   6.2156891066E-07   1.0474766793E-06   4.8963363081E-08
  169     -6.5357158827E-07  -8.8463332911E-07   4.4942166267E-08   4.7205667283E-07  -7.6258534118E-07
  170      5.0146864913E-07  -6.8229235864E-07   2.3120362086E-07  -2.2688664065E-08   5.2799084231E-07
  171     -1.8441595919E-07   7.8619704007E-07  -7.2596668295E-07  -8.9045589412E-08  -2.4467588294E-07
  172     -3.5651168703E-06  -1.4182208279E-06   1.4264558676E-06   2.7808848353E-06  -1.7955564403E-06
  173      7.9539449396E-06   3.7745973377E-06  -1.0515285663E-06  -2.5191235982E-06   3.0345503532E-06
  174      1.0111274845E-06   9.1987216414E-08  -2.9763952112E-08  -3.5291801006E-07   2.3568264763E-07
  175      3.8626667474E-06   2.0202349791E-06   2.5589667796E-07  -4.2807334935E-07   2.1308463332E-06
  176     -1.3631657872E-06  -6.4208855627E-08   5.1726968880E-07   8.2106845825E-07  -7.9152557164E-08
  177     -2.2601263895E-07  -5.8384478491E-07   3.0364937538E-07   1.6360093334E-08   4.3106037765E-07
  178     -7.1267259219E-07  -2.1140342960E-07  -4.6832262292E-07  -3.2584002227E-07  -7.8934903204E-07
  179     -7.0808297631E-07  -7.0323241716E-07  -2.2147568089E-08   7.2854893714E-08  -2.3444676376E-07
  180     -1.7455751907E-06  -9.7894540947E-07   2.6581471028E-07   7.0171883617E-07  -1.1461374697E-06
  181      3.7218458119E-06   1.5952674795E-07  -1.6710303768E-06  -2.7184843539E-06   7.3798487569E-07
  182     -2.2320156384E-06  -2.3227386138E-06  -1.4974743781E-07   3.5501737125E-07  -1.8450146775E-06
  183      1.6022999354E-06   5.8796941418E-07  -6.0660134273E-07  -9.1158048242E-07   3.3904359687E-07
  184      1.9350480147E-06   1.3827727657E-06  -1.3857767527E-07  -6.8086922302E-07   9.1533101842E-07
  185     -2.1186342190E-06  -7.1560558628E-07   3.9058714179E-07   1.0734399891E-06  -1.1640378929E-06
  186      5.5648289128E-08  -5.7799036539E-07   1.3770397758E-07  -1.2984617261E-07   3.6519350665E-07
  187     -1.6092882649E-06  -1.0914463170E-06   1.4002689708E-07   4.4735322425E-07  -9.6242282561E-07
  188      5.8280318199E-07  -1.4064180248E-08   1.8478074576E-07  -3.5768772663E-07   7.7838532597E-07
  189     -3.2884430998E-07   8.3131658835E-07  -6.5212835353E-08   3.3816134121E-07  -7.9684135343E-08
  190     -1.1137711443E-06  -6.0012812924E-08   6.9998153614E-07   1.0836434200E-06   1.3861240624E-07
  191      2.6186251503E-06   2.1562060052E-06   1.0213242309E-07  -3.2515727014E-07   1.5148058395E-06
  192      2.6473403494E-05   7.4690174067E-05   1.2422857952E-05   3.3684720260E-05  -4.3314622814E-06
  193     -8.7767559836E-05  -2.7571683008E-05  -1.0600782889E-05   3.6045850797E-06  -2.0292933310E-05
  194      1.1044287889E-04   2.4028901159E-05  -6.8027746527E-05  -6.6780016050E-05   9.0608967481E-06
  195      6.4253300244E-04   2.3680307751E-05  -5.1957244254E-05  -8.5757772459E-05   3.6143294785E-05
  196      1.1941772194E-03   1.1382123972E-04   8.3030699079E-05  -8.9164006739E-05   1.5238932500E-04
  197      6.0408810698E-04   4.1671714675E-05   2.0081564722E-04   3.2501533300E-05  -3.2589496199E-05
  198     -2.3938744287E-05  -8.6539051080E-06  -1.8397092360E-06  -3.7860850864E-06   5.7623831443E-07
  199      1.7651302173E-05   1.2935887710E-05  -4.9838573839E-06  -1.0821424432E-05   8.7262454350E-06
  200      4.2895652902E-05   6.0154872021E-06   1.8266527032E-05   1.2428818609E-05   2.7756065777E-05
  201     -2.5481577747E-05  -3.5779437373E-06  -7.4481996766E-06  -4.3915000767E-06  -1.4355194910E-06
  202      5.7892006411E-05   1.7757813618E-05  -1.4549694239E-06  -1.1524934638E-05   2.2137894614E-05
  203      4.7900506909E-05   7.9721473751E-06   8.5523564302E-06   3.0239976954E-06   1.2688396807E-05
  204     -1.3532686457E-05  -5.5983311373E-05  -7.5374368209E-06  -2.3860245108E-05   9.7459366350E-06
  205      5.4946130354E-05   9.6009989219E-06   7.9185497367E-07  -7.9303585703E-06   1.6277871233E-05
  206     -3.6864241698E-05  -1.8944068024E-05   2.8839111159E-05   2.3882971639E-05  -1.9885215101E-06
  207     -8.0676614665E-06  -2.8718030540E-05  -6.0073592843E-06  -1.3633442920E-05   2.1282050891E-06
  208      2.2167344176E-05   1.6518483435E-05   1.1205966417E-05   1.9005320117E-06   1.0901428877E-05
  209     -1.1436907067E-04  -1.9635351013E-05   5.1149975915E-05   5.5502427810E-05  -1.2914420154E-05
  210      1.1706643294E-04   2.1138618713E-05   1.0551753002E-05  -4.7870572907E-06   7.5915017185E-06
  211     -1.5797729101E-04  -5.9957506791E-05   9.3878522607E-06   2.4534809843E-05  -5.5756470802E-05
  212     -4.2815621556E-05   4.9505479221E-06  -2.1492754415E-05  -8.7729957759E-06  -1.5680417011E-05
  213     -1.0731654932E-05  -2.5367656135E-06   6.7211652184E-07   2.7114307402E-06  -4.6983034158E-06
  214     -1.5355468799E-05  -3.6114559609E-06  -4.1352978665E-06  -2.2102009984E-06  -2.8889446827E-06
  215     -9.7257236328E-07  -3.4428311536E-06  -3.2442917804E-07  -1.3543606039E-06  -2.7971453345E-06
                   70                 71                 72                 73                 74        
    0      4.3542610968E-06  -2.1469610855E-05   1.2077595868E-05   7.7951705303E-05   5.9099881271E-06
    1     -9.9270935710E-05   4.1305871556E-05   2.6984231632E-05  -8.0410563888E-05   8.8714369025E-06
    2      8.4895313418E-05  -2.0998845628E-05   2.3781894461E-05   1.3662600231E-04   7.5990791948E-06
    3     -1.6412226001E-05   9.2674989521E-07  -1.2366222607E-05  -2.7956099856E-05  -1.1201636700E-06
    4      1.0900459372E-05   1.5584017093E-06  -8.7556628311E-06  -2.8930228545E-06  -3.2302675387E-07
    5     -1.6341560699E-05  -3.3619280578E-06  -1.0107473454E-05  -2.5474666798E-05  -3.4094095584E-06
    6     -1.7237311197E-05   4.8369717549E-06   2.1163890929E-05   5.1036873170E-05  -7.0671134169E-07
    7      4.7033436659E-06   7.0209829671E-06  -7.0990299356E-06   6.2801598087E-06   6.0602802038E-06
    8      4.3737346914E-06   2.6577972405E-05   7.2726696996E-06   1.0200007557E-05  -6.0624073239E-07
    9     -1.0094505344E-05  -7.2655374906E-06   2.9729920362E-06  -4.3247788811E-06  -1.1622322338E-05
   10     -2.7441457427E-05   3.8184409687E-06   2.0265036554E-05   2.5033014357E-05  -9.1458167386E-06
   11     -1.5234683682E-05   2.2820540409E-05   1.6149821131E-05   1.0294984445E-05   7.2682356009E-06
   12     -1.0764557196E-05  -2.7581699277E-06  -7.4396415208E-06  -1.1898103869E-05  -8.6584067643E-07
   13     -4.5808243571E-06  -4.7992479677E-07  -6.1894331644E-06  -1.2327853009E-05   1.6210336705E-06
   14     -5.4305946355E-06   2.0250368724E-06  -1.4687143609E-06  -9.9557221418E-06  -6.5457923449E-07
   15      5.9967289011E-06   1.6889571208E-06   1.3752313122E-06   4.3176944659E-07  -2.1480683413E-07
   16     -1.2739365416E-05  -9.3684869369E-06  -3.6741385534E-07  -6.9250789088E-07  -3.7916173116E-06
   17      9.1455868005E-06   4.2301167227E-07   1.4912769003E-05   2.3318408648E-05   4.2969442547E-07
   18      2.5346528154E-06  -7.3731139637E-06  -1.2129468205E-05  -1.6901009787E-05  -3.9809258813E-06
   19      4.6750095318E-06   3.0803716664E-06   2.0190002987E-05   2.6096101470E-05  -3.3740918927E-07
   20     -4.3340082736E-06   7.8256327516E-06   2.2758161248E-05   2.7345635821E-05   6.3936368910E-07
   21      2.6608557037E-06   7.0647746131E-07   2.4039875061E-07   1.1289889247E-07   1.0999600678E-06
   22     -2.1451384925E-06  -7.5115198903E-07   2.4227389611E-07   3.3900865168E-07  -1.2841247511E-06
   23      3.5197484055E-06   7.2402882177E-07   3.2550548125E-06   3.6630711710E-06   9.7536200667E-07
   24     -2.2450160862E-06  -8.3042938235E-07  -2.3185948589E-06  -2.6995041489E-06  -7.0402785813E-07
   25     -2.1501742622E-06  -1.1540854433E-06  -3.4877496034E-06  -4.5994359359E-06  -7.9897542142E-07
   26     -5.6851189222E-07  -7.4856999992E-07  -3.7903559861E-06  -5.6157896952E-06  -3.4348562171E-07
   27      7.5064484961E-06   3.5499791729E-06   1.6553608295E-05   3.1211960104E-05   3.5453219149E-06
   28     -2.9147038544E-06  -2.7048012341E-06  -8.0637095816E-06  -1.4023094574E-05  -1.8942412590E-06
   29      1.2616999701E-05  -9.4697668448E-07   7.3850913844E-06   1.6554768851E-05   3.2202312294E-06
   30     -1.6912055451E-06   5.0821552878E-07   2.2720387474E-07   2.3432805881E-07  -3.0350313153E-07
   31      4.1783952172E-07   8.9037919221E-07   2.3667446365E-06   3.0092114082E-06   2.4304233656E-07
   32     -6.8844317475E-07  -2.0858514153E-07   4.0925139940E-07  -9.5954306106E-08  -6.3869017402E-07
   33      2.8205810251E-07  -1.1610765152E-06  -2.3121400372E-06  -5.9871524104E-06  -4.8205215034E-07
   34      1.2321818212E-06  -1.5301803132E-06  -3.9338057328E-06  -4.7903899365E-06  -8.0551860434E-08
   35     -2.0606308237E-06  -4.9092067380E-07  -3.7318055696E-06  -7.9597891590E-06  -2.8141417389E-07
   36      5.5309154052E-05   2.6657205578E-04  -2.2096659822E-05  -1.5304280419E-03  -9.4594051848E-05
   37      1.6282835154E-04  -8.3616006790E-05   2.4804077169E-04   5.8109957750E-04  -8.7932390752E-05
   38     -2.3725018784E-04   6.8829473901E-05   2.5169402338E-04   5.3502589967E-04   5.6932381415E-04
   39      7.7305933534E-05   4.7481292223E-06  -1.4383467613E-05  -4.7320144947E-05  -2.2388690477E-05
   40      9.4866328828E-06  -6.0623156750E-05  -3.7774989866E-05   3.1092019475E-05   7.2514727490E-05
   41      3.4444334310E-05  -1.8756666824E-05  -2.7900220069E-05  -8.5669532688E-05  -1.3981632102E-05
   42      3.8959835623E-06  -3.2607338072E-05  -6.7295944201E-06  -2.9188173632E-06   7.1011917702E-06
   43      2.9760935439E-04  -8.6539935597E-05  -7.1439348852E-05   2.4399914251E-05  -3.4429673089E-05
   44     -6.6944447345E-05  -4.6356557136E-05  -1.7588894781E-05   7.5553209511E-05  -2.5353461745E-05
   45      1.7467055432E-03  -2.1208573561E-05   1.0775093754E-03   2.0064631673E-04  -1.9998795271E-04
   46      1.4113880416E-03  -4.2135471485E-05  -1.1685656015E-03  -6.7069392459E-03  -9.3274692245E-04
   47      1.9707756213E-04   1.0573586123E-04  -4.8466237443E-04  -1.4190083412E-03   2.6332876647E-04
   48     -1.1457628210E-03   2.6633421826E-04   3.6483238546E-04   7.1520202898E-05   3.6887348518E-04
   49      7.5026939778E-06   4.0108353493E-04   1.1879017848E-04   3.9578487186E-05  -3.4611408277E-05
   50     -1.3860062168E-04   5.2782441232E-05   6.6635086692E-05  -2.6527714307E-04  -1.8015940106E-05
   51     -1.0317676833E-04  -1.2060079727E-04   4.3872539839E-05   3.3008185005E-04  -2.8599983457E-04
   52     -3.7534149761E-06   7.1940559162E-05   1.2493001813E-04  -1.7861121072E-05  -1.1454852012E-04
   53     -6.7131914441E-06  -1.0968805558E-04  -3.8573592802E-05   2.1477731653E-05   3.6806570594E-04
   54      2.1699157832E-02   4.1752095870E-03  -2.5087561765E-03  -3.0647004695E-02  -5.7150020130E-03
   55     -1.8240442246E-02  -3.5478910565E-03   6.9688652833E-04  -6.8908376343E-03  -1.3285175140E-03
   56      1.7864289805E-02   2.7039880602E-03   4.2110402094E-04   1.0814258300E-02   7.8376562583E-05
   57      1.0099644744E-04   6.9809773205E-04   2.0008764857E-04   1.0970947015E-04  -5.0864506675E-04
   58      1.3026354558E-03   2.3286339645E-04  -1.1116694353E-04   1.3345156000E-03   2.6630056488E-04
   59     -2.2689176789E-04   7.0636829676E-04  -3.1629521878E-04  -1.9789467400E-04   4.0255997682E-04
   60     -1.8053019510E-03  -8.7454235700E-05   6.7926822152E-04   1.8387709825E-04   3.3020468581E-04
   61     -6.1722592284E-03  -1.4634643100E-03  -1.8527001329E-04   1.2070274155E-03   3.1592589770E-04
   62     -1.2713946172E-03   1.1233031391E-03   3.8287802677E-06   5.0003572339E-04   2.6864549463E-05
   63      9.4389239955E-02  -9.3085913430E-02  -2.8305726288E-01  -5.7933343644E-02   7.8901703315E-02
   64     -1.2555632754E-01   7.7073072726E-02  -6.0538021934E-02  -6.2177165788E-02   2.0506938292E-02
   65      7.5907134844E-02  -1.2411120331E-01   7.8429286513E-02   1.9505743450E-02  -7.4287186938E-02
   66     -6.8241500505E-03  -2.0250622352E-02   2.4595641594E-04   8.1191463534E-03   2.8027229811E-02
   67      4.6415420026E-03   1.6776595714E-02   4.1921534599E-04   1.2653659696E-03   7.8175160143E-03
   68     -4.2318123312E-03  -1.2727468679E-02  -9.5758271306E-04  -1.6138300007E-03  -6.6962845445E-03
   69     -1.0272589049E-01   1.0114255229E-01  -1.5540753642E-02   1.5668952858E-02  -1.6337964539E-02
   70      1.3778458910E-01  -8.2349258072E-02  -5.2385787714E-03   4.4045620238E-03  -5.4389762669E-03
   71     -8.2348884326E-02   1.2640782510E-01   7.0496194393E-03  -7.0082708181E-03   5.8407674114E-03
   72     -5.2388437689E-03   7.0495103307E-03   2.9857797198E-01   6.5861819601E-02  -8.4411610932E-02
   73      4.4046039892E-03  -7.0082219623E-03   6.5862270439E-02   6.7935612080E-02  -2.0864746739E-02
   74     -5.4390866337E-03   5.8408710800E-03  -8.4410347496E-02  -2.0864168795E-02   7.3499019105E-02
   75     -3.3010795767E-06  -1.6436888098E-05  -2.6085069519E-06   4.4728340894E-05   1.8871311598E-05
   76     -4.9566319997E-05   4.8166490504E-05   9.6051379992E-06  -6.5027239511E-05  -2.5076529125E-05
   77     -2.4462744750E-05   1.4925634229E-05  -3.4650097603E-05  -1.7248532636E-04  -2.8739296444E-05
   78     -2.5822223416E-06   3.8895048333E-06   1.6903976323E-05   2.4187026110E-05  -1.0614024319E-05
   79      2.9169175554E-06  -7.6537277231E-07  -1.0215797376E-05  -2.8301704829E-06   5.1331559563E-06
   80      7.6147852489E-06  -9.3937433145E-06  -3.7885441062E-06  -1.3430439321E-05  -8.0974460295E-06
   81      6.5092678698E-06   3.6332797035E-07  -8.0903420786E-07   3.2867958069E-07   2.4360343859E-06
   82      8.1808601329E-06  -1.1145320029E-05   8.7355156856E-06   1.4122099987E-05  -1.0818284221E-05
   83     -1.0850671597E-05  -2.8669574776E-06  -1.0746175955E-05  -1.3214740226E-05   3.2989447700E-06
   84      2.4428768489E-06   5.5873803752E-06   8.6082642703E-06   7.2184847271E-06  -4.7036046882E-06
   85      6.7378284493E-06  -8.7688381052E-06   4.4131074223E-06   8.9115911778E-06   5.4863648189E-07
   86      8.2368566232E-06  -6.4927345016E-06   7.2242575518E-06   3.7328215865E-05   5.3292394328E-06
   87      1.5603644638E-06  -3.6625063678E-06  -4.3253788578E-06  -3.8290376874E-06   2.1483131150E-06
   88      3.6590530549E-06  -6.6322909334E-06  -4.1972927383E-06   7.6798225797E-06   4.5423233670E-06
   89      4.3113461650E-07   5.7859108466E-07  -3.4868043628E-07   2.2820637323E-06   1.7008415111E-06
   90     -8.0776566277E-06   3.9317256335E-06  -3.5910531361E-06  -6.2539076571E-06   1.3347563232E-06
   91     -2.0005501924E-06   3.7719227964E-06  -1.3270116461E-06  -4.8426983906E-06   4.1131252682E-07
   92     -2.1272960901E-06   2.6721557536E-06   2.6505987443E-07  -1.8816390174E-06  -9.6097738707E-07
   93     -2.7579651459E-06  -2.7713702976E-06  -7.3079711545E-06  -1.5603660359E-05   2.1175908649E-06
   94     -6.7065623547E-06   9.1028131787E-06  -5.7733195281E-06  -1.7252715935E-05  -3.0809016049E-06
   95     -2.3152286877E-06  -1.3481426577E-06  -1.2278950521E-05  -2.5406075949E-05   6.0028149103E-07
   96     -2.7640818249E-07   1.3965302306E-06   3.2594354085E-08   8.0949592428E-07  -5.0902207775E-08
   97      6.0840790288E-07  -3.3235398040E-06   1.0013634939E-06  -1.0956380120E-06  -1.5050061408E-06
   98     -2.8554375976E-06   1.4966869630E-06  -4.2081136837E-07  -1.4184592086E-07   4.8153254636E-07
   99     -6.3989318118E-07  -3.0786284930E-07   1.9423380466E-06  -1.7886628898E-06  -2.9805531100E-06
  100      2.4128552319E-06  -3.1719507155E-06  -1.3701029761E-06   5.1836519360E-06   2.8557264148E-06
  101      1.9190209488E-06  -3.7637599257E-06  -1.0685158510E-06   3.8888896311E-06   1.3943151985E-06
  102      2.9109092800E-07   1.6028313916E-06   4.7580491682E-06   5.1477325317E-06  -1.8095542716E-06
  103      1.8445902332E-06  -1.6241008858E-06   4.3850446997E-06   8.9187982602E-06   6.4991767094E-07
  104      2.4220905967E-06  -2.3964866210E-08   7.2790703311E-06   1.6474481730E-05   4.8003440421E-07
  105     -5.4499934068E-07  -1.2354896700E-06  -3.6676703027E-06  -6.4496234808E-06   7.4885008724E-07
  106     -9.0569043397E-07   1.1552077755E-06  -1.1935763507E-06  -3.5096761883E-06  -5.0674393313E-07
  107      6.9615479074E-07   2.7336652295E-07   4.6768966407E-06   6.8241689007E-06  -9.0992605041E-07
  108      6.8118129839E-07  -6.3412534091E-07  -8.7377968994E-07   2.8800977886E-07   1.1555173033E-06
  109      1.1555876930E-06  -2.5610496189E-06  -2.3483074993E-06   4.6652281719E-07   1.6220455458E-06
  110     -1.4386930804E-07  -4.4584832277E-07  -1.8388910622E-06  -3.2349641080E-06   4.2926944826E-07
  111     -1.4792562385E-06   1.8989351922E-06  -1.1118246163E-06  -9.8366517864E-07   1.9430812265E-07
  112     -4.6211390609E-07   1.3459331559E-06  -5.0481079685E-07  -1.7023572009E-06   1.2359838783E-07
  113     -5.9297698668E-07   7.4520268464E-07  -2.1459592474E-06  -3.1207977108E-06   9.4498135417E-08
  114      5.5046057518E-06  -7.5951898554E-06  -1.8820670206E-05  -3.7794352037E-05  -6.6157512209E-07
  115      9.8571418183E-07  -2.7241688930E-06  -5.7953589144E-06  -1.8992983452E-05  -4.5941963292E-06
  116     -1.6281706833E-06   3.9259889002E-06   4.8048221473E-06   8.9547991311E-06   3.6224264553E-06
  117      2.2571639023E-06  -9.7597337677E-07  -1.8021514874E-06  -4.6478183329E-06   9.1087033517E-07
  118      7.1770927251E-06   4.2274884654E-07   7.3299600812E-06   6.8433023996E-06  -4.9234849969E-07
  119     -2.2992900767E-06   6.8609830942E-07   2.3096211463E-06   4.2594941352E-06   4.5538677126E-07
  120      4.2839750893E-06  -1.2462459936E-06  -5.8091912099E-07  -2.5715803708E-06  -4.2594697255E-07
  121      1.4492320085E-06   8.0595206978E-08   9.8540404029E-07   1.8156627939E-06   5.7785505291E-07
  122      5.7389987287E-06  -7.8244287717E-07   4.0633069337E-06   1.8933513377E-06  -1.8653289216E-06
  123     -1.5668814147E-06   1.7475401693E-06   4.7874385307E-06   1.1121820762E-05   5.3118460991E-07
  124      3.7669587855E-07   1.6838128070E-06   5.5453167084E-06   1.1234740960E-05   8.2728529331E-07
  125      1.2539224099E-06  -1.2979417544E-06  -1.8233562399E-06  -4.3924498074E-06  -1.0564052980E-06
  126     -1.7649688826E-06   5.2714290322E-07  -3.7331514085E-08   1.4372360184E-06  -6.5911640928E-07
  127     -2.2261087171E-06  -1.9721736810E-07  -1.6465044991E-06  -1.6139637835E-06  -5.2810944642E-07
  128     -2.0033052538E-06   7.5990686477E-07  -1.1072825766E-07   8.5777052487E-07  -1.3847314367E-07
  129      2.3391551984E-07  -5.4585802690E-08   2.7296716664E-07   5.7461614689E-08   4.4710288886E-07
  130     -9.5185546535E-07   3.4031097571E-07  -9.2022995348E-07  -8.7059719951E-07   1.1791491536E-06
  131      2.0843811957E-07  -5.3482382135E-07  -4.9304584621E-07  -1.0443839278E-06  -3.3808500653E-07
  132      2.9018575336E-06  -2.6855560967E-06  -6.0632807700E-06  -1.2076281444E-05   1.3283842656E-06
  133      7.3946261749E-07  -3.1685002353E-06  -6.8188589532E-06  -1.3486081952E-05  -1.4125530371E-06
  134      2.0564346115E-06   1.2467459534E-06   2.8335465933E-06   2.0285026509E-06   3.4587258923E-06
  135      8.6106786103E-07  -3.8548458760E-07  -2.8209042860E-07  -1.2251592611E-06  -4.5411188328E-07
  136      4.3541033001E-07   6.1057207682E-07   9.1145245978E-07   1.2905516947E-06   9.1177509282E-07
  137      2.7381527089E-06  -1.5713256737E-06  -2.5334576524E-07  -3.0842182311E-06  -1.8054791860E-06
  138     -2.0734204213E-06   3.9753643912E-07  -7.8713294168E-07   2.2707985167E-07  -6.8406814114E-09
  139      1.6039197725E-06  -6.3864162891E-08   6.5555334412E-07  -4.7737723602E-08  -5.3771375821E-07
  140     -3.3247527962E-06   1.0670603031E-06  -1.4012507461E-07   3.1050022874E-06  -1.8718189892E-07
  141     -1.7517304107E-06   1.5917255829E-06   3.8831796414E-06   7.8406441691E-06  -1.7676520793E-07
  142      7.8675794188E-07   7.7273001202E-07   3.4891751311E-06   4.8987791333E-06  -1.3926177842E-07
  143      3.9093798284E-08  -7.4721879278E-07  -1.2109342284E-06  -2.0304837864E-06  -9.8493678904E-07
  144      3.8977264944E-07   7.5422058623E-07   2.5924840844E-06   3.5381182752E-06   8.7375314939E-08
  145      4.9168503364E-07  -1.0311325582E-06  -2.0696674825E-06  -4.0934786976E-06  -2.9377371640E-07
  146      6.5479822765E-07  -4.6326856393E-07  -1.0050897935E-06  -2.4588094119E-06   1.0179063117E-06
  147     -7.8447291631E-07  -2.1436391001E-08  -1.2960170871E-06  -8.8377473408E-07  -4.2341085968E-07
  148     -1.5183476728E-06  -2.1553629627E-09  -9.3689036515E-07  -1.3122633203E-07  -3.9155458232E-07
  149     -1.0754224283E-06   6.4102916980E-07   2.0194546773E-07   1.3243442088E-06  -9.0183589682E-08
  150      3.1918196847E-07  -4.0680269572E-07  -9.2980105776E-07  -1.7193533363E-06   5.2805976740E-07
  151     -5.4869309090E-07   3.3565307905E-07  -1.9796396867E-07   1.7014648021E-07   1.0813335466E-06
  152      2.1754711323E-07  -3.7194427189E-07   8.0209366090E-08  -2.0417699112E-07  -4.5544377972E-07
  153     -2.9959235349E-07  -4.3478425652E-07   3.5355645737E-06   6.1746761034E-06   2.1718554297E-07
  154      1.4983674615E-06  -6.9011117931E-07   6.2826634798E-06   1.0857407552E-05  -1.9099563880E-06
  155     -2.8502342382E-06  -1.7127724218E-06  -1.6141762272E-05  -3.0372559723E-05   1.8792651299E-06
  156     -4.6410665323E-07   1.0805052584E-07  -7.5078409091E-07  -1.4225609650E-06  -8.6727720816E-08
  157      1.5887877958E-06   3.4880896195E-07   3.0799030493E-06   3.7853961231E-06  -1.7018868369E-07
  158     -1.1254790839E-06   7.5726751473E-07   1.9712192568E-06   3.8181132768E-06  -7.8225772320E-08
  159     -7.6285167532E-08  -3.9459017765E-07  -1.8650938644E-06  -3.1030652986E-06  -1.6326087729E-08
  160     -1.2568203668E-06  -1.5313531256E-06  -7.1169879938E-06  -1.1930195611E-05   1.2721635825E-07
  161      5.3769924371E-07   1.4978128392E-07   1.7253495817E-06   4.6697488341E-06   2.3781387130E-07
  162      1.4366667799E-06   3.2349743097E-07   1.9205179415E-06   2.4233774186E-06   1.0747520215E-07
  163      1.0291071045E-07   1.1132715447E-06   2.8440942210E-06   4.4284947458E-06   1.1651250922E-07
  164      2.0889150932E-06   1.1021737975E-06   9.8477805505E-06   1.5505390491E-05  -1.1945988695E-06
  165      2.1852689169E-06  -7.9927777797E-07   8.3173027678E-07   1.6499267889E-06   6.7914403560E-07
  166     -5.7913351406E-07  -1.2993481124E-07  -3.2989160193E-06  -4.2967437340E-06   6.0701030371E-07
  167     -1.0732577254E-08  -9.4042958212E-07  -4.4548198774E-06  -6.3620454693E-06   8.4812953403E-07
  168     -1.6702384586E-06   6.3897745532E-07   1.3396364516E-06   1.9386786348E-06  -1.0413647136E-06
  169     -4.8228096349E-07   2.8613492642E-07   1.1229920636E-06   1.0408300920E-06  -2.7934856002E-07
  170     -1.0391836167E-06   6.4801597591E-07   1.7873845797E-08  -1.6894369209E-07  -5.4211162668E-07
  171     -1.2045504355E-07  -4.6859180967E-07  -3.6356790290E-08  -6.5929620830E-07   5.0957464918E-07
  172      8.8307816815E-07  -2.7095429062E-07   2.6269966154E-06   3.6128499663E-06  -7.3048183140E-07
  173     -5.8586028414E-07  -9.7791644938E-07  -5.4222979637E-06  -8.6761198443E-06   1.3283424438E-06
  174     -1.2985051240E-07   1.6706769007E-08  -4.7626096819E-07  -8.0463207878E-07   2.5209613582E-08
  175     -4.6078680322E-07  -7.5655390964E-07  -3.3301672827E-06  -4.3176719065E-06   4.2317050193E-07
  176      1.3964766411E-07  -1.6124001578E-07   1.8734750035E-07   1.0266977519E-06  -3.9787323429E-08
  177     -5.1046199531E-07   5.8575096669E-07   7.7555580507E-08   3.4580113380E-07  -4.2422922965E-07
  178      6.9865438677E-07   1.9505134870E-08   7.8211151022E-07   7.3551408910E-07   1.4145259779E-07
  179     -5.4584649393E-07   4.1243955597E-07   7.7629363890E-07   1.2607477109E-06  -3.2955350795E-07
  180      6.1331176422E-07   1.4785696636E-08   1.5195829163E-06   2.1320381509E-06  -2.6589131954E-07
  181     -6.8974483295E-07   5.9189228078E-07  -1.0441128478E-06  -2.8600077661E-06   2.1221261122E-07
  182      2.1976076011E-07   8.1734615319E-07   3.0229036951E-06   3.4724250412E-06  -8.3028864858E-07
  183     -2.6785907250E-07  -4.4298077279E-08  -7.5914612947E-07  -1.5863927996E-06   3.1360244646E-07
  184     -8.8693209839E-08  -4.2683132894E-07  -1.7071739261E-06  -2.0769040957E-06   5.7641364147E-07
  185      5.5269038402E-07  -1.1932291371E-07   1.5987167325E-06   2.1682031466E-06  -2.2709810888E-07
  186     -6.8514688465E-07   5.8567841609E-07   1.2250277304E-07   2.3905568758E-07  -4.0058233504E-07
  187      3.4998279535E-08   4.4696727383E-07   1.5601820464E-06   1.7444845950E-06  -3.6828371902E-07
  188     -5.0408968911E-07   4.2627041803E-07  -6.7154143671E-07  -7.3493023646E-07  -1.1119093845E-07
  189      4.8417673300E-07  -6.6843683313E-07  -3.9176926021E-07  -1.0324835286E-07   4.0901817590E-07
  190      6.6753260343E-08  -2.0893245043E-07  -4.5296545743E-08   6.4855098505E-07  -2.2017749879E-07
  191     -2.2114381407E-08  -9.7105882472E-07  -2.7082732000E-06  -3.1585012245E-06   7.1338160341E-07
  192      1.5204985123E-04  -4.8627997503E-05  -2.1916006925E-05  -1.5036829668E-04   2.4497295640E-05
  193     -8.6655293302E-06   9.2372797257E-06   3.7464290485E-05   9.1955573502E-05  -2.9435164945E-06
  194     -1.2751067269E-05  -7.3683620615E-06  -4.8134209578E-05  -9.3407918143E-05   1.1531452844E-05
  195     -1.8044177616E-04   1.9131253927E-05  -5.6039776295E-05  -4.4198361648E-04  -4.7751015743E-05
  196      9.2206520649E-05   2.8987453062E-05  -2.0783325017E-04  -1.0493646897E-03  -1.1063975973E-04
  197     -5.9300718895E-05  -2.9557344381E-05   1.0521942144E-05  -4.3045876332E-06   9.7825997084E-06
  198     -1.7983517714E-05   1.2796368814E-05   5.4420690164E-06   1.0987867542E-05  -1.5229884727E-06
  199      3.3092834085E-05  -1.3811869733E-05  -2.0892888463E-05  -1.2710925803E-05   5.2084823175E-06
  200     -2.6943993099E-05  -9.2849673480E-06  -2.0880727041E-05  -1.2608764545E-05  -1.0158352946E-05
  201     -6.1283675334E-06   2.6548653674E-06   2.8641902543E-06   2.2297754421E-05   3.5432317865E-06
  202     -8.9480968273E-06  -4.1516624580E-06  -2.7899328092E-05  -5.8014980033E-05  -1.4931404441E-06
  203     -2.1459925103E-06  -5.1840419407E-06  -1.3622895631E-05  -3.7798359396E-05  -5.8648456586E-06
  204     -1.2244745810E-04   3.6805132595E-05   1.1598103702E-05   1.0959402386E-04  -2.0687778657E-05
  205     -2.0284404333E-05  -3.2471449563E-06  -2.6820186126E-05  -3.8530028867E-05   6.2458922834E-07
  206     -9.9128062379E-06   8.3177811700E-06   1.7526550979E-05   4.6636678450E-05  -9.3646264025E-06
  207     -5.0647551807E-05   1.9752126657E-05   9.4380838168E-06   4.9172529718E-05  -1.0437812921E-05
  208      7.6550532461E-06  -3.5464089082E-06  -1.8105258553E-05  -3.3807177347E-05   3.2267877936E-06
  209      1.1071586508E-05   3.7997101718E-06   3.7776661650E-05   8.8155404922E-05  -4.7518676273E-06
  210      4.2420983734E-05  -6.1094735484E-06  -1.5253414309E-05  -1.0959716408E-04  -9.7607103760E-06
  211      3.7214482064E-06   2.4033032396E-05   9.8995495954E-05   1.7756557054E-04  -5.2205556230E-06
  212      3.6365264606E-05  -2.0215454874E-06   1.1194286678E-05   4.4719000114E-06   7.0141546619E-06
  213      2.4419355302E-06   9.7869275705E-08   6.2877268201E-06   1.0721451563E-05   7.3352311731E-08
  214      9.6060281871E-07   4.2777750659E-06   3.6319974254E-06   4.8183894338E-06   7.0609932974E-07
  215     -8.3324862092E-07   2.0474232624E-06   3.8317854745E-06   4.4137239249E-06  -1.1047019715E-06
                   75                 76                 77                 78                 79        
    0      9.9113408239E-03  -3.8191016191E-03  -2.4903226489E-03  -1.7303280421E-05   6.5061635860E-04
    1     -7.4265570822E-03   9.9136326850E-04  -6.6969673714E-03  -7.0254549545E-04   9.8834814765E-04
    2     -2.2028426646E-02   8.4241754505E-03  -3.1756928701E-02  -5.3334616239E-04   9.4516108050E-04
    3     -1.2129631924E-03   1.4110062630E-05   1.8315458449E-03  -6.0089015832E-05  -2.8041659468E-04
    4     -7.5236911425E-04   1.0081007805E-03  -4.4727303498E-04  -2.9978123032E-04  -2.0795847840E-04
    5     -1.8758786848E-03  -2.0005765980E-04   8.5113540290E-04  -2.1580406597E-05  -2.2340875503E-04
    6     -6.0058717242E-04   5.0796363657E-04   1.2044530498E-03   3.7976030497E-04  -3.2722924208E-04
    7      5.0814265044E-05   1.6987342006E-04  -5.2496091522E-04  -9.8286512651E-05   1.1604551033E-04
    8     -7.7303200733E-04   2.3687505604E-03   2.2657199660E-03   2.2113064298E-04  -8.0842365184E-04
    9     -4.5633053503E-03   8.0338613571E-04  -1.7037771371E-03  -1.1488797032E-04  -1.7309866641E-04
   10      3.0686521723E-03  -9.5141497749E-04   1.3168063052E-03  -3.4016896323E-05   1.0661849622E-04
   11     -3.9350193351E-03   8.6780651259E-04  -1.3511318252E-03   2.8319584015E-06  -1.0148546683E-04
   12      4.5308843034E-05   3.3125284683E-05   2.1705649231E-04   7.0937826212E-07  -9.4922214096E-06
   13     -1.2444512918E-03   3.9608100089E-04  -2.3717502643E-04   1.2153938693E-05  -1.6266641070E-05
   14     -1.4591955861E-03   1.5409768157E-04  -1.7193426532E-04   1.8331745947E-05  -6.5291042124E-05
   15      4.9299828360E-05  -7.6076652367E-05  -3.8096402724E-05  -2.9850632730E-05   2.0800474412E-06
   16      1.5080765505E-04   4.5798346653E-05   7.4168714778E-05   4.9554013272E-05   5.7032835182E-05
   17      2.0031001598E-04   5.3664971113E-06  -1.7030851999E-04   2.2530074614E-05   1.0064826287E-04
   18     -2.2202221368E-04   5.0026968861E-06   1.5141252681E-04   5.2385056609E-05  -1.6916437128E-05
   19      8.1444243673E-05  -9.4492121170E-05  -1.2140393932E-04  -4.3496780701E-05   6.6229635004E-05
   20      2.8641184120E-04  -1.5538403725E-04  -9.9092028604E-05  -3.5413404315E-05  -1.4365192445E-05
   21     -3.2889132747E-05   1.2049816723E-05   1.7712668435E-05   4.3023729492E-06   2.6819492483E-06
   22      1.6143712588E-05  -9.5801778335E-06   3.5199711032E-07   2.5514470266E-06  -4.6957370064E-06
   23     -5.8672096210E-06   2.3117704571E-05  -4.1162692566E-05  -8.2540259162E-06   7.3684499007E-06
   24      2.6814443444E-05  -1.9974449080E-05   1.5228914423E-05  -8.6498950653E-07  -5.5530232649E-06
   25      1.0181555396E-05   1.6694458706E-05   4.8840357039E-05   1.2682491321E-05  -1.4176210958E-05
   26     -3.0439568629E-05   1.2145763006E-06   6.1695941369E-05   1.1368994065E-05  -1.2669396082E-05
   27      7.1072503020E-05   3.1692225866E-04  -4.0786962859E-04  -6.6769146802E-05   5.8797050849E-05
   28     -8.7358937279E-05   2.1197690131E-05   2.6697267858E-04   2.8285994318E-05  -2.1670782465E-05
   29     -1.5378992869E-04   4.4820179063E-04  -1.3134998019E-04  -2.2238715143E-05   5.1196400773E-05
   30     -8.4851794628E-06  -2.7520358583E-05   4.4853654144E-05   7.7956162109E-06  -2.5409103459E-06
   31      1.0570045710E-05  -7.9032306035E-06  -9.5497298310E-06  -7.7116570424E-07   5.0222793767E-06
   32     -1.6249537959E-05  -2.2816718448E-05   3.7465536433E-05   9.0737356927E-06   3.7277420727E-07
   33     -2.2090879349E-05  -4.1939063978E-05   1.1042428765E-04   1.4462389895E-05  -1.8172032927E-05
   34     -5.0840701092E-05   1.8629337385E-05   5.1223551978E-05   9.9274116993E-06  -6.8382403689E-06
   35      4.6835805094E-06  -9.3468326180E-05   1.3141752548E-04   1.6615574740E-05  -2.4955586278E-05
   36     -1.4914132323E-02  -3.0362386562E-03   1.4621645708E-02   7.6604970260E-04  -8.6326594660E-04
   37      7.0739767551E-03   3.5029674711E-03   1.9910219935E-03   1.7664637758E-03  -5.4666356424E-04
   38      3.2797087171E-02   1.3803573215E-02  -1.0471936070E-02   1.6292916371E-04  -2.7964628169E-04
   39     -5.0901590699E-03  -3.0710281496E-03  -1.6334427363E-03   1.1466424651E-05   1.4677129258E-04
   40     -2.1448757240E-03  -2.6809474923E-04   4.5857913324E-05  -4.4452197736E-04   1.1676575600E-04
   41      7.9663867457E-04   1.1059178222E-03   8.9414840510E-04   9.8467751045E-06  -1.8327769245E-05
   42      5.3358737467E-04   8.5841978771E-05  -2.2025678289E-03   3.7709593270E-05  -1.9068244948E-05
   43      9.9376132321E-05  -2.7230243771E-04  -4.9932976277E-04   2.3979908221E-05  -2.3339246213E-07
   44      1.5543293521E-03  -4.7621430257E-04   1.2664135746E-03  -2.8112436914E-05   2.5339251547E-05
   45     -1.1224030706E-03  -1.2439144870E-03  -1.6728077034E-03  -3.6364715079E-04  -1.2313097067E-03
   46     -7.9023051248E-04   1.1438274650E-03   3.8822571012E-04  -1.2041946988E-04  -6.8585298892E-04
   47     -7.0850174874E-04   1.9711125756E-03   1.2228290602E-03   6.4990089721E-04  -1.2456453183E-04
   48      2.0547279567E-04   1.1082833591E-04   2.3311605266E-04  -2.1652561983E-05  -1.0257581960E-05
   49     -2.2064660811E-04  -1.5624932455E-04   9.1525939009E-05  -1.0215176550E-04  -5.5507322180E-05
   50     -3.1102466919E-04   6.0127569787E-04   2.9005596808E-06   2.8367631513E-05  -1.2015029547E-04
   51     -6.0821808954E-04  -9.5651679493E-04  -8.5056499807E-05  -1.5978059132E-03  -8.7660352257E-04
   52     -8.8883521394E-04   5.4059494924E-05  -5.1641829358E-04  -1.0479879356E-03  -1.3307080966E-05
   53      1.5567416465E-03  -7.9342709635E-05  -5.6058617794E-04   1.2852962156E-04   1.0998105371E-03
   54      2.0800524156E-04  -1.9832032718E-05   2.8567402086E-04  -1.9305960417E-04   7.5674237392E-05
   55      7.7554899813E-04  -8.5014070800E-04  -1.4685935725E-03  -2.0485220832E-04   4.4013463590E-04
   56      9.3355794966E-04  -5.3863684204E-05  -6.5365523719E-04  -2.8460846760E-04   4.2874144797E-04
   57     -2.3480937453E-04   1.6967998944E-04   2.4773219846E-04   1.8933230248E-04  -1.8424012651E-04
   58     -7.4124864180E-05  -5.0228050029E-05   1.4361967760E-04   6.3115055394E-05  -4.0100447037E-05
   59     -9.6230500416E-05  -2.8050838093E-04  -9.5741200694E-05  -9.0246359433E-05   1.0716535008E-04
   60     -6.7946460118E-05   2.0786632515E-04   6.0244763054E-05   7.3432857454E-05  -4.9107821829E-05
   61      3.0040488040E-05   4.3105791542E-05   7.6533270363E-05   2.4094074437E-05  -6.7455774226E-06
   62      6.5699514609E-06  -1.1122437142E-06   4.6860011299E-05   1.8123805367E-05  -1.6477396396E-05
   63      1.5867688481E-04  -8.1045764397E-05  -3.9193625678E-04   6.1095381293E-05   3.7741836232E-05
   64      4.5974756428E-05   2.0546941419E-05   5.9555104556E-05  -3.6170367036E-05   5.0929617757E-05
   65     -1.8133297555E-04   3.7948383889E-06   2.1699905090E-04   1.6233235679E-05  -1.7497340627E-05
   66      2.5766916772E-05  -5.6406018277E-05  -2.3527358269E-05  -3.3450479659E-05   1.6168338037E-05
   67     -4.4360881855E-05  -5.0082514657E-05  -6.2025035592E-05  -1.4338779942E-05   9.9224537604E-06
   68      6.1067993903E-06  -5.6201806427E-05  -6.1502482051E-05  -1.7179638438E-05  -4.4691996698E-06
   69      6.3587705005E-06  -1.2631784358E-05   1.1538278943E-05  -1.7068076114E-05   9.3013933672E-06
   70     -3.3203805316E-06  -4.9580737986E-05  -2.4459866616E-05  -2.5981053553E-06   2.9163849196E-06
   71     -1.6423869146E-05   4.8176312947E-05   1.4917281937E-05   3.8997077722E-06  -7.6938894685E-07
   72     -2.6169319200E-06   9.5963079492E-06  -3.4646186716E-05   1.6896188281E-05  -1.0217618594E-05
   73      4.4721495617E-05  -6.5033000408E-05  -1.7248219835E-04   2.4182329148E-05  -2.8311512664E-06
   74      1.8874167921E-05  -2.5073602161E-05  -2.8740046205E-05  -1.0610851102E-05   5.1338234620E-06
   75      5.7990554809E-01  -2.5063274283E-02   6.7656129324E-02  -5.6822891268E-02   4.5784597941E-02
   76     -2.5061643414E-02   5.8668456570E-01  -3.0164353641E-02   4.4431827121E-02  -3.0051195630E-01
   77      6.7661726617E-02  -3.0143521213E-02   4.8844187078E-01  -1.1408506223E-03  -1.7375373478E-03
   78     -5.6787189422E-02   4.4470608545E-02  -1.1656661932E-03   6.1358355825E-02  -4.5516477725E-02
   79      4.5785625982E-02  -3.0046006464E-01  -1.7424833171E-03  -4.5513221256E-02   3.2452694009E-01
   80     -3.5324662209E-03   3.0734399104E-03  -4.9014372509E-02  -5.6431473223E-03   6.1154894821E-03
   81     -2.1467182296E-01   4.4882829562E-02  -1.3212010081E-01  -2.5175567655E-03  -4.3814396948E-04
   82      4.6898611690E-02  -6.2083674128E-02   3.6282359023E-02   2.2798986179E-02  -4.0688056580E-03
   83     -1.2245883870E-01   3.0331844312E-02  -1.4153837747E-01   1.6355136711E-03  -4.4466993216E-05
   84     -1.6709832806E-01  -5.4681141695E-02   2.5508189489E-02   3.6135799991E-03   2.6239404912E-03
   85     -5.8345009539E-02  -1.2051253339E-01   2.1337932691E-02  -2.8339859601E-02  -1.5430065912E-02
   86      1.8122165983E-02   1.5268133344E-02  -8.3761000229E-02   3.5022178844E-04   3.7528217703E-04
   87      3.3357682999E-03  -2.8430445034E-02  -3.3609469642E-03  -3.9932099656E-03  -2.5250613805E-03
   88      2.1237970731E-03  -1.7417024405E-02  -2.2203118170E-03  -2.9042071052E-03  -3.8987599798E-04
   89     -1.9675472928E-04   1.1859059116E-02  -8.1058414450E-04   2.0915365448E-03   7.3241378053E-04
   90     -2.1205169897E-02   7.7743124901E-03  -1.4140436048E-02   1.2511876534E-03   5.2488978699E-05
   91     -1.5736561467E-02   4.0671106959E-03  -1.0241311560E-02   3.2556280443E-04   1.0670533879E-03
   92      1.0187154066E-02  -3.9031979997E-03   5.1353247201E-03  -7.3970133084E-04  -2.9918209863E-04
   93     -5.6155135206E-03   6.0638382820E-03   2.6248104106E-02   7.0717435790E-04   2.4467897257E-04
   94      4.8892214906E-05   3.3462973171E-03   1.5917806087E-02  -2.9380380108E-04   1.2731170459E-04
   95      8.6851244377E-03   1.6775490923E-03  -1.5035674475E-02  -1.2433142159E-03  -6.6640958277E-04
   96      9.5834682461E-04  -3.4396085509E-04   1.1809543157E-03  -3.2439736690E-05  -3.3107511443E-05
   97      3.4647086919E-04  -1.8966642175E-05   4.3986406606E-04   1.1457443520E-04   1.0154269720E-05
   98     -2.3496777484E-03  -2.3418496166E-04   4.7083413235E-04   4.7670457529E-05  -6.8693399719E-05
   99      3.4878994919E-04   8.5535153881E-04   1.4435908186E-04   6.8653220057E-05  -2.0106076177E-04
  100     -5.0463336054E-04   2.5680501636E-04   5.5530107207E-04   4.9293477971E-04   4.2218432147E-04
  101     -5.6369336356E-04  -1.4780384810E-03   8.4555377833E-04   3.5585279974E-04   7.0368472328E-04
  102     -6.1688527774E-04  -6.4488317137E-05   1.6639837166E-05  -1.3206101057E-04  -1.4475402476E-04
  103     -1.2282547631E-05  -9.9792965745E-04  -1.3058253751E-03  -2.3307962823E-05   3.8119210851E-04
  104     -9.3382018680E-04  -2.2856082743E-03  -5.4487240389E-03  -2.1271538370E-05   1.8934441828E-04
  105      6.4344427383E-04   4.6262113609E-04   1.2513490699E-03  -1.4821748339E-06  -5.5719183330E-05
  106      4.1858317102E-05   7.8411089722E-04   6.3988599011E-04   9.8032421367E-05   8.6985580786E-07
  107     -2.5501066604E-04  -4.6990159493E-04  -2.8765261304E-04   1.4877221111E-05   4.7405691419E-05
  108      4.2346140452E-06  -4.9580647320E-05  -3.1634203851E-04   3.3043104718E-05   1.6580397849E-04
  109      5.2183922658E-05   4.4346750282E-04  -1.1598200702E-04   1.8300513038E-04   1.3393091623E-04
  110      5.4405744738E-05   8.2731815610E-05   2.8550196598E-05  -3.4537865624E-05  -1.2914547351E-04
  111      2.9777300336E-04  -1.3471068947E-04   3.9807808232E-05  -2.2147195224E-05  -6.9215876537E-06
  112     -1.3113938046E-04  -2.3714317852E-05  -2.5337574385E-04  -2.5541078499E-05  -3.4259204958E-05
  113      2.7583036674E-04   1.3859119752E-04   8.2415134659E-05  -1.4834700059E-05  -1.5463914189E-05
  114     -3.8935251503E-05  -4.2174277657E-04   3.5023099347E-04   4.8624864549E-05  -6.9437822939E-05
  115     -7.8445637926E-05   2.1733716685E-04   1.9364338186E-04   1.2243739430E-05  -4.0625706962E-05
  116      6.3962713405E-05   2.5045018527E-04  -5.3417371486E-05  -3.5119058783E-05   1.6319493054E-05
  117     -1.9908141688E-05   5.6587235763E-05   1.2167131223E-05   6.7361911914E-06  -6.9146464042E-06
  118      2.1530275722E-05  -3.1802965855E-06  -5.1588985727E-05  -1.9717392491E-05   1.7673333417E-05
  119      5.3436523194E-05  -5.2847131032E-06   3.7220926199E-05  -1.7115994175E-05   6.3219759037E-06
  120     -2.5826781814E-05   2.4108690896E-05  -8.5190666535E-06   6.3381295399E-06   2.8826596986E-06
  121     -6.4173913251E-06   4.4748291195E-05  -2.6037010937E-05  -3.2207612673E-06   3.4661644421E-06
  122     -9.4311722155E-06  -3.7033296838E-05  -5.1831565909E-05  -3.2260497307E-06   1.5771400717E-06
  123      1.8316887025E-05   5.9863615005E-05  -1.1389844891E-04  -8.0992201169E-06   2.1282447819E-05
  124      5.0678445523E-05   2.5034149093E-05  -1.4376014831E-04  -2.1299370807E-05   2.3415449829E-05
  125     -4.0477145602E-05  -3.4636687282E-05   4.5534548020E-05   1.4169477255E-05  -7.4248094648E-06
  126      3.7528114928E-06  -5.7600107385E-06   1.0656659525E-07  -1.3040760393E-06   1.7640371115E-07
  127     -9.8943844290E-07  -3.4203867607E-06   1.4940898469E-05   5.3896562286E-06  -7.0008579466E-06
  128      8.3320091785E-07   3.5799739468E-06   3.0688426688E-06   1.9021682433E-06  -1.4681598008E-06
  129      6.6607617999E-06  -1.5386410423E-05   1.2384490262E-06  -1.3722705233E-06  -2.1438305949E-06
  130     -7.2175134364E-06   1.3316827371E-05   3.1228366485E-05   2.9253998310E-06  -2.8362585384E-07
  131      7.8832523623E-06   9.8297085211E-07  -7.4758620604E-06  -1.7865513753E-06  -1.2722425917E-06
  132     -1.8290891463E-05  -2.3446307610E-05   7.1314237592E-05   1.2446004554E-05  -1.9315187647E-05
  133     -3.0896023896E-05  -3.1453320569E-05   1.1022670422E-04   1.7635205182E-05  -2.2489298100E-05
  134      1.0967918083E-05   4.0376550969E-06   3.4807625296E-06  -4.4585722867E-06   3.7347071772E-06
  135     -4.5487973130E-06   4.2586356398E-06  -1.2077063004E-07   1.0592059442E-06   1.2730724932E-06
  136     -1.7757175120E-06   3.0939830172E-06  -1.6887902587E-06  -6.7694103008E-07   2.1145588525E-06
  137     -1.0428703435E-06  -1.0974573525E-05  -1.0809824916E-05   1.4869514657E-06  -2.7156443769E-06
  138     -4.5966161731E-07   1.2207255081E-06   3.0203733121E-07   1.5901426097E-06  -1.0249657494E-06
  139      6.5512472870E-07  -6.2545616104E-07  -1.1522882098E-05  -8.2170059314E-07   1.0306536763E-06
  140      1.1300939406E-06   3.6889708202E-06   3.2996775759E-06  -1.0409854805E-06   8.5754514055E-07
  141      1.4873373449E-05   1.7654682645E-05  -5.4547890389E-05  -8.8022273338E-06   1.3172474120E-05
  142      1.4904789547E-05   9.0211541031E-06  -4.4881742461E-05  -7.3092520712E-06   1.0178357206E-05
  143     -5.8035582490E-06  -6.0505376775E-06   1.0060303561E-05   3.0211933389E-06  -3.3028497013E-06
  144      7.1433257274E-06   5.2598333317E-06  -2.0959280210E-05  -4.2581109067E-06   6.1641560822E-06
  145     -7.1751008664E-06  -6.8083278428E-06   2.2097264535E-05   4.3626698189E-06  -5.5653566389E-06
  146     -4.1977899930E-06  -2.9418264874E-06   1.4670389369E-05   2.4123987120E-06  -3.3066020356E-06
  147     -3.2447293357E-06  -2.2367546015E-06   9.4652913171E-06   1.7069687616E-06  -2.9897467495E-06
  148     -7.5525902632E-07  -1.0697173594E-06   4.8424263796E-06   1.0112322970E-06  -1.6658746898E-06
  149     -6.3802281177E-07   1.4515557037E-06   8.4126951467E-07  -2.5572979322E-07   5.9317628459E-07
  150     -1.6107773289E-06  -2.9676720463E-06   8.3026970755E-06   1.5815082276E-06  -3.0119637183E-06
  151     -2.2542824000E-06   1.8091482188E-06   1.0673415079E-05   5.7464492787E-07  -2.9783581203E-07
  152      3.3459939254E-06  -1.9363035887E-07  -6.7269066804E-06  -7.5639830256E-07   6.3057885673E-07
  153      1.8985378167E-04   1.1483762551E-05  -1.8165770988E-04  -5.8992549921E-05  -1.3461508559E-05
  154      1.6049599563E-04  -4.4205888688E-04  -1.3336922201E-04  -3.3176037218E-05  -6.2028641530E-05
  155     -1.7870654004E-04  -5.2778640040E-04   6.8569254176E-04   1.1368871102E-04  -7.8168280238E-05
  156     -2.0975083519E-05   3.7893698553E-06   2.1627022934E-05   1.1052420303E-05  -3.2936783778E-06
  157      2.0089872908E-05   5.7985964047E-06  -1.1869870934E-05  -1.0596689891E-05   1.0096544178E-05
  158      1.9918322662E-05   1.4039022951E-05  -4.9545767550E-05  -6.1838066481E-06   3.3743204555E-06
  159     -5.2174110225E-05  -3.7180218644E-06   6.2002274849E-05   2.8727842843E-05   5.4547478616E-06
  160     -2.0230883539E-05  -2.0228573049E-04   1.6068822532E-04   2.4052133451E-05  -3.3152133148E-05
  161      5.2183221072E-05   1.4277190633E-04  -1.7996997344E-04  -3.4898836149E-05   9.4302860475E-06
  162     -1.2630485111E-04   1.4681906795E-04   2.8074931354E-05   4.2138542298E-05   4.3210013795E-05
  163     -1.4380291506E-04   9.5658566421E-06   1.6152749189E-04   6.7505961634E-05   5.8141063103E-05
  164     -6.0768927349E-05  -1.5480582277E-05  -9.8288040101E-05   2.2877797628E-05   5.1221408270E-05
  165      1.8281628851E-04  -9.6651991717E-05  -1.1660153938E-04  -8.7313880319E-05  -2.3539664841E-05
  166      2.2598730674E-05   4.9883830815E-05  -1.5322879133E-05   6.5303359127E-06  -2.6894724478E-06
  167      3.5991545216E-05  -7.1723390518E-06   2.4660827855E-05  -2.2469007401E-05  -3.1627746119E-05
  168      4.5671311911E-06  -1.8148661751E-05  -1.0066641200E-06   4.3880899230E-06   4.7829591020E-07
  169     -2.0528170735E-05   1.4954406545E-05   1.8074411781E-05   9.4292946263E-06   4.8424562180E-06
  170     -2.4219067177E-05   7.8500718281E-06   4.0168941225E-05   1.1195778362E-05   1.4246881801E-06
  171      1.8749401347E-05  -2.3278134281E-05   2.9746661155E-05   4.0043293255E-06   2.7307690686E-07
  172      6.5918222547E-05   4.0361452191E-05  -8.6593280909E-05  -1.6112376269E-05   6.0715151506E-06
  173      3.9046784973E-05  -2.8046414396E-05   3.1880053458E-05  -1.4329346082E-05  -3.3280392258E-05
  174     -1.5326155304E-05   1.4415292926E-06   8.7704626581E-06   3.0421366445E-06  -1.7801594835E-06
  175      3.1701596773E-05  -7.8052562439E-06  -1.7715158031E-05  -9.9290529170E-06  -1.5846198121E-05
  176      6.5716575334E-06   5.6864021000E-06  -2.3597158319E-05   1.1562409154E-07   5.6255240185E-06
  177     -1.2353105912E-05   8.5180334177E-07   9.7614667646E-06   3.1273194710E-06   2.3989179759E-07
  178     -1.8155982683E-06  -3.1648879743E-06   7.3183006134E-06  -2.6027921157E-06   2.0830861438E-06
  179     -1.2889749381E-05   9.9240371715E-07   9.3980651840E-06   5.5363393560E-06   3.8224948489E-06
  180     -5.5492123470E-06   6.4306084914E-06  -3.1585597673E-05  -2.3638055533E-06   5.5862520940E-06
  181     -8.2813656775E-05  -1.9416449187E-05   1.0678619466E-04   1.9128130679E-05  -5.8850433634E-06
  182     -7.2793121979E-05   3.1558484421E-05   4.6334075683E-05   1.9481351475E-05   1.6145668767E-05
  183     -1.6381321783E-05  -8.0675471014E-06   3.9323416091E-05   5.7644574065E-06  -3.2998629948E-06
  184      3.0210690497E-05  -1.5497461615E-05  -2.4455038078E-05  -1.0117734487E-05  -9.9904397338E-06
  185      2.3513272040E-05   3.3218768356E-06  -3.5644264874E-05  -7.3231624932E-06   4.3113097948E-06
  186     -1.8192053896E-05   1.7651657072E-07   2.7449587010E-05   6.8031661733E-06   1.2163972023E-06
  187     -1.3536300380E-05   4.6610869741E-06   1.7424246777E-05   4.7794650010E-06   6.3015843862E-06
  188     -4.7445957090E-06  -4.2224719263E-06   1.2700357456E-05   1.1335358918E-06  -3.0107628397E-06
  189      2.9123723343E-05   7.9098794955E-06  -2.3219493327E-05  -4.3674245496E-06   1.8529379970E-06
  190      1.7068006898E-05   7.7569144794E-06  -2.9082898118E-05  -2.7026891557E-06   2.5301508845E-06
  191      6.1770159390E-05  -2.7527297971E-05  -6.1210364920E-05  -2.0693900126E-05  -1.6600240565E-05
  192     -9.0636946396E-04  -2.2664211106E-04  -9.0293390571E-05   7.2865848649E-04  -7.3221466836E-04
  193      4.9662942584E-04   1.2077542808E-03  -1.4056093995E-03  -4.0000982925E-04   2.9909320086E-04
  194      5.1599823445E-04  -9.8612882960E-04   6.2090595517E-03  -1.1993631268E-04  -8.6831633738E-06
  195     -1.0144027384E-01   1.1183087475E-02   1.9149248888E-02  -2.9217372847E-03   3.1506520032E-03
  196      4.0449892504E-03  -9.0237002981E-02  -1.4043593456E-02   1.0118204090E-02  -7.4337605427E-03
  197      1.6955624646E-02  -3.9933802117E-02  -1.6005054012E-01   3.3744160506E-03  -5.8999851870E-03
  198      3.1096565126E-04   2.5854548749E-05  -6.0604131328E-04  -2.5299169610E-05  -6.9653189097E-07
  199      5.3828810166E-05  -1.0949014624E-04   2.4598986085E-04  -1.3464150630E-05   1.2956706688E-04
  200      2.8666857705E-04   2.5387717120E-04  -4.1011040648E-04   5.6570557109E-05   7.3492614745E-05
  201     -2.4493212734E-05  -6.1877879365E-04   3.4494528900E-04   5.9876155364E-05   6.4570180559E-07
  202      4.7363783680E-05  -2.8834712311E-03   7.2402408592E-04   1.8787949931E-04  -5.0497031750E-05
  203      6.4619919144E-06   6.7811857422E-04  -3.0937603690E-05  -1.1103681535E-04   9.3796922029E-05
  204     -1.3235085637E-04   1.0158431010E-03  -2.1517924583E-04  -4.4470241246E-04   3.8001218360E-04
  205      2.0581455827E-04  -5.1964341605E-04   3.7163627793E-04   1.1222504711E-04  -4.1855608915E-05
  206     -5.5104001292E-05   4.7846076895E-04  -1.9329383596E-03  -3.0898828932E-05   5.8929676075E-06
  207     -5.3166623374E-05   5.0178239118E-05   5.9565331186E-04  -7.9748562927E-05   2.3253536322E-04
  208     -7.2087996639E-04  -1.3460967527E-03  -4.1573254518E-04   4.0124631425E-04  -1.1315551215E-04
  209     -4.4908783515E-04   7.8717014907E-04  -4.7548680283E-03   2.2983999185E-04  -8.7416062103E-05
  210      2.6003623938E-04   3.4229472437E-03   1.4702798086E-03  -4.5684115381E-05   9.0390745500E-05
  211      2.6507958097E-03  -4.3525329694E-03  -8.6519565922E-03  -6.9598592605E-04   6.6368488358E-04
  212      1.6049661417E-03  -1.3234016029E-02  -1.6307835676E-06   6.5907995044E-04  -2.8197980821E-04
  213      1.8050226428E-05  -3.8253368771E-05  -1.4663183784E-04  -6.2462541725E-06   2.1474602930E-05
  214      4.4532099830E-05  -1.4037894219E-04  -5.8052843153E-05  -1.8544592638E-05  -1.9557969417E-05
  215     -2.0948709237E-04  -1.4886125868E-04   6.5162077419E-05   4.5303058214E-05   2.7052517372E-05
                   80                 81                 82                 83                 84        
    0      1.0744817708E-03  -5.5593029265E-04   9.8380224902E-04   3.3681244622E-03   1.1054722798E-03
    1     -1.8179965773E-03   3.5579236786E-04   7.7422878122E-05  -2.8614478904E-03  -9.2584603848E-04
    2      2.2762392209E-03   2.4821100251E-03  -1.1093258225E-03  -3.9811466840E-03   1.2798600927E-03
    3     -2.1705380105E-04   7.4631055380E-05  -1.8815822996E-04   7.2619276755E-05   3.2138554377E-04
    4     -3.2603098689E-05   8.3799017275E-05  -2.1759411505E-04  -1.7315081355E-04   2.5536484929E-04
    5     -1.2736018118E-04   2.4897259624E-04   3.8028204756E-05   1.4427232045E-04  -1.3503345945E-03
    6      1.5145064258E-04   5.4519240242E-05  -8.8791552282E-05  -6.8561449981E-05  -4.8578016081E-04
    7      5.6084596213E-04  -3.9140058916E-05   8.9479931276E-05   1.0511222688E-04   1.3821740774E-04
    8     -1.2235306683E-04   3.0801229477E-05  -4.6569390355E-04  -1.1196808496E-04   3.3824018389E-04
    9     -5.7234154889E-05   6.5313959681E-04  -2.8519090397E-04  -1.2388744632E-03  -4.1123054134E-04
   10      5.5203973064E-05  -2.2446818325E-04   6.6598430862E-04   1.2182828379E-03  -2.0345999519E-04
   11      1.1303774019E-05   5.3875193520E-04  -3.8473659916E-04  -8.1961630493E-04  -3.2014094540E-04
   12     -2.0464818302E-05   2.8199206581E-05  -1.4097857788E-05   3.5171915695E-05   3.3200390399E-05
   13      2.1319297486E-05   1.4953391732E-04  -1.7350805008E-04  -4.1904820158E-04  -1.8029449698E-06
   14     -5.3719484121E-05   1.8919066426E-04  -1.3245827345E-04  -4.2134183753E-04  -1.2396011111E-04
   15     -1.8871012586E-05   1.0640063808E-05  -4.8244460617E-06   4.3426505923E-05  -1.5610665114E-06
   16      7.0784016858E-05  -6.2665152716E-05   2.5033550265E-05  -2.4054321403E-05   2.1095644123E-04
   17      1.4017718421E-04  -8.5557001275E-05   5.3445491322E-05   1.2434761611E-05   2.1667929983E-04
   18     -2.7017940247E-07   2.8238799928E-05   4.2645222475E-05  -3.5196109523E-05  -4.2339816371E-07
   19      3.9704060758E-05  -1.1349834796E-05  -4.4327121362E-05  -1.2058005121E-05  -7.1123835859E-05
   20     -6.3997217309E-05  -1.9757828200E-05  -2.5390392687E-05   7.2298312121E-05  -7.7231508940E-05
   21      6.1833731810E-06   1.8121507889E-06  -8.5072484530E-06  -1.1227835232E-05   3.4369079882E-06
   22     -5.9608468794E-06  -4.0012700425E-06  -1.8496127634E-06   4.3348096086E-06   8.6273384327E-06
   23      1.8013592372E-05  -5.1558808136E-06  -1.4579676278E-05  -1.0327520192E-05   2.0537228485E-05
   24     -1.3764609708E-05  -1.5850977542E-06  -1.5208912259E-06   4.7933023086E-06  -1.5455380055E-06
   25      1.7554462727E-06   1.0714026200E-06   1.9046020924E-05   1.4233768468E-05   6.6223009273E-06
   26     -9.6798106195E-06   7.0196742318E-06   1.4045606874E-05   1.0338174318E-06  -1.9469610393E-06
   27      2.2211172324E-04  -2.4706483971E-05  -1.0559875606E-04  -5.3698097616E-06   1.0681942446E-04
   28     -8.8393203131E-05   5.2195170202E-07   4.5486614465E-05  -9.2749078795E-06  -4.8393454151E-05
   29      2.0924433333E-04  -1.6927698532E-05  -9.2015838918E-05  -6.3499552578E-05   1.3520947245E-04
   30     -2.2162285139E-05   1.5097175777E-06   3.7949720927E-06   3.0707124373E-06  -1.4689546374E-06
   31      2.3227692702E-06   8.8491760604E-07  -7.3440009621E-06  -3.0626874456E-06  -3.3432472220E-06
   32     -1.8642785475E-05   1.4610405857E-07   1.2571231399E-06   1.6908304088E-07   1.1868620023E-05
   33     -4.4770132674E-05   7.7142603718E-07   1.5449914355E-05  -1.4812077817E-06  -1.6369597216E-05
   34      9.4078356393E-06   4.7556908539E-06  -2.4064858415E-06  -1.4810366032E-05   1.4077360865E-05
   35     -7.1424000691E-05   4.1957692747E-06   2.2431440462E-05   8.8860114102E-06  -3.0841197394E-05
   36     -1.5041819685E-03   1.2545576366E-03  -2.1487117705E-04  -2.3644467975E-03   8.4198101836E-04
   37     -1.1184572149E-03  -8.3479027319E-04   4.7105019066E-04   2.8117548785E-04  -8.4948266355E-05
   38      5.6971514484E-04   2.1400214392E-03   5.7520812120E-04   6.2138276300E-05   1.0120771060E-05
   39      5.6958772091E-05   1.6553863261E-04  -1.1391321193E-04   9.7094226217E-05   3.8205706628E-04
   40      2.1898741314E-04  -1.1284976939E-04  -1.7096451446E-04  -2.8984216933E-04  -1.5804361499E-04
   41     -7.1502902292E-06   9.5544004095E-05  -9.8412102386E-05   5.1053657742E-04  -4.7309330655E-05
   42      1.1837750748E-04   6.9149907171E-06  -2.6424101189E-05   9.7686994744E-04   1.8781484240E-04
   43      6.5803461504E-05   4.4822971412E-04   2.7094407468E-04  -3.2056422703E-04  -9.4617257890E-05
   44     -1.4876056124E-04  -2.5522984230E-05   1.7435764964E-04  -4.6706680014E-05  -7.8395460143E-05
   45      4.6608712912E-04   3.7474145871E-05   2.9418516516E-04   2.6432373429E-04   3.6773034370E-04
   46      5.4559802566E-04   9.0238608222E-05   4.6812403023E-05   3.0206410065E-04   1.7321999771E-04
   47      6.2296129129E-04   9.4694256597E-05   7.2446576521E-04  -1.2310584203E-04   2.2583558756E-04
   48      6.5028073721E-05   9.2107689874E-06  -7.2518453951E-05  -4.6973904800E-06  -5.5065662870E-05
   49      3.2724759832E-04   7.0397145790E-05   2.2007757175E-05  -1.7161505871E-04   2.2042987531E-05
   50     -2.4222775795E-04   6.1290563702E-05  -2.2931667313E-04   1.0727227028E-04   1.1549463646E-04
   51      5.3304515554E-04   6.4428731483E-05  -5.8130796479E-05   7.3203897514E-05  -1.5492079760E-04
   52      4.2762982841E-04   1.0733564480E-04  -5.2251797284E-04   3.5679915892E-04  -9.2228596998E-06
   53     -5.9835893386E-05   2.5969384753E-05  -1.3031501087E-04  -9.1265991010E-05  -2.5090128678E-04
   54     -4.5036966896E-05  -9.1490174960E-06  -1.2205483868E-04   8.3753683765E-05  -1.1799595088E-04
   55      6.3855951730E-05   3.2836787914E-06  -2.4419380131E-05   5.3099759255E-05  -1.3468614818E-04
   56     -1.5148925566E-04   6.8127977494E-05  -2.5564048858E-04   8.9879118533E-05  -1.3613652377E-04
   57     -2.1163454035E-05  -2.6957411835E-05   1.0844368159E-04  -6.0481961200E-05   8.9386113752E-05
   58     -4.4301293652E-05  -1.0426843222E-05   3.2022346951E-05  -2.4491016264E-05   1.4935833899E-05
   59      1.8436097974E-06  -9.6548065151E-06  -5.9851266327E-05   1.8119563623E-05  -4.1289474982E-05
   60     -8.4812230532E-05  -2.1362944969E-05  -5.1844175221E-05   2.8736744741E-05   3.1030546912E-05
   61     -2.7848342435E-05  -5.0735892951E-07   3.5790382245E-06  -3.1635795768E-06   9.0164030703E-08
   62      2.2241829532E-05  -8.6715067816E-06   3.2424534631E-05  -7.9633913827E-06  -1.0225883393E-05
   63     -2.3475970945E-05  -1.2256198784E-05   2.5247057177E-05  -1.1972496230E-05   1.2186463407E-05
   64      1.3527302773E-05   4.9403666479E-07  -1.8091662671E-05   1.9141824660E-05  -1.6664708359E-05
   65      3.6379827318E-05  -1.3883810508E-05   2.0864039368E-05   1.4824435598E-05  -2.7767732138E-07
   66      3.0090687066E-06   8.4525034545E-06  -9.6704992086E-06   9.8840009956E-06  -1.6509353190E-05
   67     -4.5547653023E-06  -6.5736581245E-07  -1.9087048531E-05  -1.9457871100E-07  -4.1634258552E-06
   68     -1.0884842522E-05   1.2292813142E-06  -1.0111732699E-05   2.3862769585E-07  -3.6029696512E-06
   69      8.5804068408E-06   4.7231704153E-07  -7.4202899605E-06   5.5497786018E-06  -7.5984019433E-06
   70      7.6203942498E-06   6.5068136750E-06   8.1790605201E-06  -1.0849132363E-05   2.4450521213E-06
   71     -9.3965041721E-06   3.6487763307E-07  -1.1145191777E-05  -2.8685198006E-06   5.5863041399E-06
   72     -3.7855333229E-06  -8.0970823303E-07   8.7348616150E-06  -1.0745566465E-05   8.6084008934E-06
   73     -1.3428228469E-05   3.2715252952E-07   1.4120999084E-05  -1.3214428371E-05   7.2188642106E-06
   74     -8.0983122001E-06   2.4370639579E-06  -1.0817833566E-05   3.2987903020E-06  -4.7039306034E-06
   75     -3.5132032255E-03  -2.1472795211E-01   4.6892408672E-02  -1.2245621708E-01  -1.6712360726E-01
   76      3.0810881741E-03   4.4896232919E-02  -6.2061448968E-02   3.0359247098E-02  -5.4680551409E-02
   77     -4.9009591732E-02  -1.3214912757E-01   3.6300214050E-02  -1.4151193952E-01   2.5526823943E-02
   78     -5.6482768298E-03  -2.5165736596E-03   2.2798468903E-02   1.6338021736E-03   3.6158411484E-03
   79      6.1107225672E-03  -4.3985233497E-04  -4.0729380833E-03  -4.3537465502E-05   2.6233291807E-03
   80      5.7350855925E-02  -1.6702206153E-03   1.8361939333E-02   2.1832803393E-03  -2.8762333860E-03
   81     -1.6714832716E-03   2.3116715900E-01  -4.5747926850E-02   1.3062023356E-01  -2.2532398072E-02
   82      1.8360722073E-02  -4.5750307908E-02   6.1019067994E-02  -3.3985391177E-02  -1.4592758142E-02
   83      2.1840648788E-03   1.3062026839E-01  -3.3992072420E-02   1.6554606293E-01   8.1864635799E-03
   84     -2.8754967212E-03  -2.2527708661E-02  -1.4593751561E-02   8.1829138043E-03   5.5400553311E-01
   85      9.0987839848E-03   5.2795164416E-03   3.8753013818E-03  -2.4266563123E-03  -3.0546132686E-02
   86      9.0941617455E-04  -1.3102829646E-02  -9.8290386045E-03   6.1766502441E-03   3.8697258819E-02
   87      2.1084933601E-03   8.4765443907E-04   3.3151086114E-04  -3.5310826562E-04  -5.5090886935E-02
   88      7.5418202192E-04   1.9405796685E-06   5.5232461547E-04   1.2764829032E-04   3.4776751455E-02
   89     -3.3162889145E-04  -4.6092664258E-05  -6.3373039615E-04   1.4711948792E-04   2.2980619827E-03
   90      3.5185674278E-04  -2.9152262618E-03  -2.9556509842E-03   2.2567848563E-03  -2.2069321409E-01
   91     -7.2990305028E-04  -3.3572045270E-03  -1.0033190734E-03   1.4709783615E-03   6.1643521112E-02
   92      3.6281379157E-04   1.7346041548E-03   1.0306331498E-03  -4.6179769342E-04  -1.0389019506E-01
   93     -4.3887188467E-04   8.2524117685E-04   3.8059248750E-04   1.7323939511E-03  -7.9043524925E-02
   94      9.2806069754E-04   4.0467890217E-04   7.8184991598E-04  -2.7230251514E-05   2.8811219157E-03
   95      1.0670152944E-03  -1.8898587764E-03  -6.5600800362E-04   1.3853078829E-03   1.2932854958E-02
   96      2.9835681893E-05   2.2028913905E-04   1.0058246350E-04  -1.7203549404E-04   3.7476255268E-03
   97      1.3271237266E-05  -2.9281431378E-04   1.8600613857E-04   4.4259183749E-04  -5.1241591272E-03
   98      2.2446494155E-05   1.1766917726E-03   3.6524407316E-04  -1.6287354136E-04  -2.5223161794E-02
   99      3.5054445367E-04  -6.1459126023E-05   2.0355467834E-04  -9.5145974855E-05  -1.6470923469E-03
  100     -4.0293347673E-04   6.3951349700E-05  -1.2615616219E-04  -1.2688380467E-04   7.2728588989E-04
  101     -2.5382636802E-04   7.9878917758E-05   1.2723705767E-04   2.8805274790E-05   4.8257977741E-03
  102      1.1823726473E-04   2.5159533204E-04  -5.1717189665E-05   1.8262872394E-04  -5.8295684624E-03
  103     -9.6445797671E-05  -1.2428508270E-04  -1.9514747855E-04  -1.4226890027E-04   4.8854904235E-03
  104     -1.6946814708E-04   2.5195769748E-04  -2.1851262995E-04  -1.0201803816E-04   3.0112880209E-02
  105      3.5690950516E-05   1.6273911765E-05   1.0525398112E-04   1.3571416162E-06  -4.5213987834E-03
  106      1.3590994229E-05  -1.5064216559E-05   2.7233510661E-05  -6.4358823408E-07  -2.9157794512E-03
  107     -4.0076452615E-05   4.2251302397E-05   6.0512914623E-06  -2.1584331532E-05   2.1013523448E-03
  108     -4.3358564547E-05   2.9030188110E-06  -6.4195679847E-05  -3.1571915345E-05   1.0878988219E-03
  109     -1.3534465825E-04   3.8118483792E-05  -2.5803267602E-05  -2.6919233047E-05   7.3927298005E-04
  110     -2.8042401291E-05  -5.4550039780E-05  -3.1141619773E-06   3.2534169543E-05  -6.4719153836E-04
  111     -2.3134297998E-05   2.9529395933E-04   9.3845850437E-05  -9.9030379821E-05   8.8431502325E-04
  112      6.7397167835E-06   5.4505117530E-05  -3.5426067706E-05   3.2992030003E-05   2.2609485469E-04
  113      3.5614349388E-06  -7.0905115616E-05   1.6272871362E-05  -1.4954969470E-04   8.5724304488E-04
  114     -2.0106256109E-04  -6.3071621724E-06   5.5908899955E-05  -9.9580886252E-06  -8.2310012456E-05
  115     -2.0318060784E-05   1.6489611427E-06   2.6651838193E-05  -6.0808245899E-06  -7.8718097369E-06
  116      7.5696656904E-05  -5.9350856118E-06  -4.4959119573E-05  -6.8902452084E-07   3.2984405399E-05
  117      2.8754284454E-06   2.4800951784E-06   3.2939995593E-05   9.9939859978E-06   3.9235750716E-06
  118      1.4614119725E-05  -2.0494330330E-05  -2.7687539111E-05  -1.2044363153E-05   6.0558426210E-06
  119     -8.7670582470E-06  -5.9647615171E-06  -5.2894827919E-05  -1.4835062363E-05   3.3092848378E-06
  120      1.3558477183E-05   1.8782125705E-06  -1.2277625313E-06  -4.8187915180E-06   1.9531280927E-05
  121      1.8302595479E-05  -9.9560087683E-07  -5.0308881057E-06  -4.8818842265E-06   1.9562355826E-05
  122      2.1733596271E-06  -2.9641790718E-06   6.5083456737E-06  -6.6248337365E-06  -9.6372292916E-06
  123      4.9288287290E-05   3.4438422053E-06  -1.2450650329E-05   6.6760909452E-06   2.2876888582E-05
  124      4.9433272585E-05  -3.4510868653E-06  -2.3980399448E-05   5.0919188516E-07   1.2725492755E-05
  125     -1.9762517369E-05   4.0465247781E-06   1.3087625407E-05  -5.8169554424E-06  -5.1457082508E-06
  126     -2.6182318963E-06  -3.8626094642E-07   2.4759921340E-07   1.8866637512E-06  -3.7300886486E-06
  127     -6.7495198082E-06   3.4148982148E-06   1.1343483921E-05   6.0706490809E-06  -5.7288900656E-06
  128     -1.4493164159E-06   2.2242562439E-06   5.4057664150E-06   5.4041296499E-06  -2.3212799129E-06
  129     -4.3014329480E-06  -8.7600342925E-07  -6.3442339420E-08   1.2124714630E-07  -6.9238977077E-06
  130     -3.7196524361E-06   4.7368173757E-07  -6.5033478426E-07   5.5200885591E-07   6.7362616442E-06
  131      1.5045647018E-06  -4.7685267693E-07   4.5376458359E-07   1.0002235859E-06  -1.4586749002E-06
  132     -2.3914097287E-05   3.6252289111E-06   1.7706409550E-05  -3.3018089146E-06  -1.0240440980E-05
  133     -4.0639846265E-05   4.1744902609E-06   2.0073940947E-05  -3.2591493163E-06  -1.0261546448E-05
  134      1.0191915470E-06  -1.7819544188E-06  -7.5803075211E-06  -5.4987255282E-07   1.1835902015E-06
  135      7.6822739175E-07   2.6233346029E-07  -6.3464707316E-07  -1.2876195705E-06   3.5490765067E-06
  136      2.6129128748E-06  -2.5201096452E-07  -2.0314142505E-06  -5.4652335958E-07   2.4533768046E-06
  137     -1.4890865422E-06   2.7291587994E-07   3.8026705560E-06  -1.8807636990E-06  -2.4246964519E-06
  138     -2.8510329752E-07   1.5000480056E-06   3.3719684705E-06   3.4290848022E-06  -1.6451499247E-06
  139      2.1674019313E-06  -1.7096187075E-07  -2.0135549576E-07  -1.4058828109E-06   4.1860903709E-07
  140      8.4700845689E-07   3.0709857379E-07  -1.1569994031E-06   2.1956154136E-06  -8.8788649458E-07
  141      1.9585578406E-05  -2.3854446344E-06  -1.1763851305E-05   2.7432844581E-06   6.9558215329E-06
  142      1.3676288222E-05  -2.0818359260E-06  -1.0684054214E-05  -2.6273026011E-07   4.7533327307E-06
  143     -4.6984986046E-06   7.3094742311E-07   3.9536703005E-06  -5.1145923815E-07  -1.2340104213E-06
  144      6.4511070880E-06  -1.4702863176E-06  -6.1082970309E-06   1.1327010901E-07   2.9442023831E-06
  145     -7.9106425627E-06   1.3982314167E-06   5.4423749555E-06  -8.2398709033E-07  -2.7059516302E-06
  146     -3.9326210311E-06   8.8592967297E-07   3.4938481860E-06  -4.0949117379E-07  -1.2230461935E-06
  147     -3.0904077289E-06   6.3173779940E-07   2.7658896786E-06   2.1604415080E-07  -1.8462541070E-06
  148     -1.6366856590E-06   5.6901909622E-07   2.1852765233E-06   1.4085251698E-06  -1.7831329873E-06
  149      2.8537196325E-07   2.9404535862E-07  -8.1596713430E-08   1.1715994074E-06  -2.0761839001E-07
  150     -2.7113696821E-06   3.7764195652E-07   2.4953143876E-06  -1.9368617188E-07  -1.8037902797E-06
  151     -1.1195537363E-06   2.5504734854E-07   1.9489708593E-07   4.2217413349E-07   5.4211863023E-07
  152      1.0333639182E-06  -3.1969138640E-07  -8.0404456408E-07  -1.0684393168E-07  -2.4913732713E-07
  153      5.2897133819E-05  -1.3827030518E-05  -2.8363552935E-05   8.3551807073E-06  -7.1018719542E-05
  154     -7.0309042046E-05  -1.8574326696E-05  -1.5473895780E-05   1.0914641241E-05  -1.1495736945E-04
  155     -3.1225280287E-04   1.1554922160E-05   3.9679950442E-05  -2.7386721083E-05  -2.5533330094E-05
  156     -4.1466270055E-06   1.7673938485E-05   4.2912956411E-06  -7.6783097116E-07   7.9065182612E-06
  157      9.0039140261E-06  -4.3712076050E-06  -3.4279296283E-05  -2.0206246284E-05   9.8751801701E-06
  158      1.5304880242E-05  -6.0166425137E-06   5.2197670947E-06   1.0098293800E-05  -5.3578718408E-06
  159     -1.8147344253E-05   8.6330017293E-06   8.7561716976E-06   1.2394662450E-06   2.4438449960E-05
  160     -9.0954708594E-05   5.6886504501E-06   2.6873901697E-05   1.1991030881E-06  -3.7221142153E-05
  161      9.6174823251E-05   1.7832221975E-06  -3.6696528697E-06   7.6437262778E-06  -5.0435294121E-06
  162      9.3472528558E-06  -6.6783825219E-06  -1.8446076992E-07  -2.8681277265E-06   1.9432686874E-04
  163     -5.2197487382E-05   1.3314308417E-05  -3.1702749297E-05  -1.2692957329E-05   1.5422319683E-05
  164      6.8400263877E-06  -1.3116725359E-05  -2.6948398520E-05  -3.0629412912E-06   5.9712260018E-05
  165      4.2790970052E-05  -3.9114463857E-05  -5.0653095758E-05  -9.2293465148E-06  -1.9879470191E-04
  166     -1.5399178504E-05  -9.4715357101E-06  -1.6763331528E-06  -1.0177646469E-05  -9.0270742722E-05
  167     -3.8171531141E-06  -1.0389896676E-05  -6.1427561335E-06   5.0509467412E-06  -1.1246453765E-04
  168     -8.2211358662E-06   8.8673760095E-06   1.1877919262E-05   5.6804080507E-06  -4.4236582359E-06
  169     -1.8697899453E-06   1.2697140574E-05   1.9083393855E-05   8.6898962185E-07   4.3954442239E-05
  170     -9.8049019179E-06   1.5333810973E-05   1.8850427786E-05  -2.4653163290E-07   2.5411611997E-05
  171     -1.6883606704E-05   7.8484175708E-07   1.9481612980E-06  -3.8532410223E-07  -1.9189943611E-05
  172      2.8140326166E-05  -2.4817446885E-06  -1.1336398117E-05   3.0576042962E-06  -1.1244861741E-05
  173     -5.5840592335E-07  -2.3481300728E-06   1.7052320546E-05   6.7595913422E-06  -4.1149088444E-05
  174      4.7302502841E-07   1.8950105355E-06   4.1338335045E-06   1.2894013311E-06   1.3326266519E-05
  175      7.2427098469E-06  -5.6698762651E-07   9.3518153132E-06   3.8878484297E-06  -3.1900080952E-05
  176      2.2712701603E-06   3.8901165443E-07  -3.5945140495E-06  -2.9702836101E-06  -2.6029309438E-06
  177     -2.2735317823E-06   5.2118581091E-06   4.6751009858E-06  -9.6753556340E-07   7.1327504862E-06
  178     -3.7510342736E-07  -7.2697919613E-06  -9.4790118295E-06  -1.6308727061E-06   1.5738235592E-07
  179     -4.4394597922E-06   2.1771997348E-06   2.1694117034E-06   1.2154474409E-06   5.2030625683E-06
  180      8.5235225472E-06  -5.0435090267E-06  -8.0831171052E-06  -7.3943867086E-07   2.3996970293E-05
  181     -2.9911085222E-05  -1.7511568424E-06   5.9391949469E-06   1.7512606355E-06   3.6107067105E-05
  182     -1.3177708873E-05   1.3734429116E-06  -4.3969387994E-06  -2.6695982198E-06   6.5949445975E-05
  183     -9.7381327312E-06   3.8060717533E-06   6.5271248554E-06   1.9761543356E-07   3.2639645349E-06
  184      8.1823222660E-06  -3.5725412345E-06   2.6946086309E-06   3.2540241081E-06  -2.5028232709E-05
  185      1.0345929441E-05  -1.7781361118E-06  -6.0469916463E-06   1.9843215003E-07  -9.1917797006E-06
  186     -7.4090574698E-06   7.3495348409E-06   6.1961355191E-06  -1.0997243035E-06   1.0433564698E-05
  187     -3.2067059740E-06   8.0797745374E-06   2.5443133609E-06  -3.4458320900E-06   1.5861575899E-05
  188     -2.3651466254E-06   5.6806420430E-06   5.4906232104E-06  -1.9790886044E-06   2.0962183677E-06
  189      4.3038884138E-06  -8.6781486921E-06  -7.3087375157E-06   1.5069659424E-06  -3.3462240847E-05
  190      5.7267927321E-06  -6.1727886465E-07  -1.3613951835E-06  -8.8097246356E-07  -4.1657338411E-06
  191      1.7870496005E-05  -7.1324263831E-06   3.0880835147E-06   6.1133349743E-06  -5.0683368135E-05
  192      1.6852648613E-04   1.1585346524E-03   1.6640874257E-03   1.1507843808E-04  -1.6495571451E-04
  193      8.1608526899E-04   6.5036858923E-04  -5.8748072449E-04  -2.9667491478E-05   6.5422254247E-05
  194     -2.2306953224E-03  -8.7012593194E-04  -2.9435970566E-03  -4.3485274354E-04  -8.8489809222E-04
  195      1.0430005590E-02   7.5649465219E-03  -8.1127461564E-03  -2.2689275703E-02  -6.8318189790E-03
  196     -3.7983600273E-02  -2.1514765442E-03   1.3091871796E-03   5.3601711348E-03  -1.1462255276E-03
  197     -1.2791876886E-02   9.3664641872E-03  -9.2729865384E-03  -2.8334993564E-02   7.1121817158E-03
  198      9.3487956498E-05   3.2220902816E-05   2.3255878812E-04   2.5352602918E-04  -5.8274322723E-05
  199      1.4715803813E-04  -4.4182166679E-05  -1.6130333930E-04  -9.0249452557E-05   2.8363013412E-04
  200      3.2760660305E-04   2.4771666093E-06   4.2697432181E-04   2.3213118635E-04   1.6323856916E-05
  201     -2.8532261689E-04   7.5360408410E-06   3.5143207625E-05  -2.5007058680E-05  -7.6718003553E-05
  202     -8.5159145452E-04   7.2516485007E-06   1.1121223509E-04  -4.8609672933E-05  -3.3318151270E-04
  203      1.0328713945E-04   1.0601637389E-05   6.7657359867E-05  -3.7322084339E-05  -7.0799731713E-05
  204      1.8440661422E-04  -6.9955746171E-04  -6.4915461050E-04   3.6039679156E-04   1.0698528340E-04
  205     -2.3567391292E-04  -1.0016241319E-04  -3.9399597860E-04  -1.0211053467E-04   1.4058652083E-05
  206      6.6815611239E-04   2.1611822189E-04   6.1102475167E-04   7.5619902248E-05   3.4386687727E-04
  207     -2.6846353137E-04  -5.6820691858E-04  -1.6510037771E-04  -1.9925018549E-04  -1.6658229128E-03
  208      3.0404940616E-04   1.0739232300E-03  -2.2987342709E-04   4.8647900071E-04   4.9602864024E-04
  209      1.7569654679E-03   8.5168197056E-04   2.2817355687E-03   5.1115667908E-04  -8.2544426900E-06
  210      4.0826907651E-04  -1.3565605112E-04  -6.3860006323E-04  -5.0244903487E-04  -2.8725053169E-04
  211      1.7504332612E-03  -1.7584604423E-04   4.5933490611E-04   8.1313339151E-04   1.2201035224E-03
  212     -2.5241501825E-03  -3.7909079120E-04  -6.8704470428E-04  -4.4990219138E-04   9.2775123218E-04
  213      2.4293495220E-05  -1.4922067792E-05   8.9063204589E-07   2.1573913636E-05   5.4295684007E-05
  214     -2.9951180324E-05   2.2233444578E-05   7.8304201143E-06   2.6371571802E-05  -2.0221572799E-04
  215     -5.2342371176E-05   8.6192249701E-05   6.8645382731E-05   7.4613481584E-06  -1.5181157393E-04
                   85                 86                 87                 88                 89        
    0      2.5282850018E-04   1.8532813436E-03   7.4334075256E-05  -2.9083241860E-05  -9.6421513581E-05
    1      2.2111170252E-04   6.0573582688E-04  -8.0365089804E-05  -9.1634436361E-05  -9.9720505702E-05
    2      1.5693047135E-05  -1.0436079386E-05   9.7047138444E-07   3.9330850877E-04  -2.5421445768E-04
    3      6.3027511449E-05   1.3093544093E-03  -1.2387555625E-04   1.8718288662E-05  -1.7311535104E-04
    4      5.4247166462E-05   7.5105611223E-06   1.3636863895E-04  -2.8397951061E-04   1.8504553271E-04
    5      8.9398568876E-04  -2.0737594336E-03   1.9095206263E-04  -4.7127922633E-05   2.2663532795E-04
    6      9.4713138064E-05   1.1577506888E-04  -8.2729775303E-05  -4.2949948730E-06  -4.9551024293E-05
    7      2.3988734633E-05   2.9151236406E-05   5.9553975250E-05   5.8643414175E-05  -4.2985544473E-05
    8     -1.8484905986E-04  -2.7781147752E-04  -7.6862285418E-05  -1.4072015549E-04   5.8602556797E-05
    9      1.5708651778E-04   2.6111518566E-04   4.1102719946E-05  -7.0248090253E-05   4.5385966844E-05
   10      7.0776530307E-04   5.6558348017E-05  -8.9785591424E-05  -3.0081313225E-04   3.1314495946E-05
   11     -7.8499983531E-05   2.3733438457E-04  -3.6056373995E-05   3.9521588832E-05  -2.6674545546E-05
   12     -1.9638848058E-05  -1.8960611746E-05  -4.0922584822E-06  -1.3566656867E-05   7.4094200632E-06
   13     -1.4645940169E-04  -3.2738696101E-05   5.6441712658E-05   5.5131840363E-05   1.1048741898E-05
   14     -3.4287907477E-05  -7.5714402884E-06   1.0557724832E-06   1.0320693669E-05   1.5330812215E-05
   15      6.3807646460E-05   8.3869613392E-05  -1.1809269739E-05  -1.3994685991E-06  -1.2725384466E-05
   16     -8.4686318715E-05  -5.3281834238E-05  -2.0884966298E-05   2.2013423738E-05  -1.6143752176E-05
   17     -3.3737100211E-05   3.4170664376E-05  -5.7391130086E-06   1.7254906451E-05  -2.2091726256E-05
   18      9.1680190864E-06  -5.3680520513E-05  -5.4730150291E-05  -2.5016730376E-05  -1.0755249666E-05
   19     -4.1184329149E-05   1.1163675838E-04   5.1951026385E-05   1.6360130811E-04  -7.3045915364E-05
   20      5.3786802600E-05   3.5080752429E-05   6.8214680649E-05   1.8287804910E-05  -2.0226697849E-05
   21     -2.3140774976E-05  -6.3700041444E-06  -7.8888325900E-06   1.0561375112E-05  -4.2075567240E-06
   22      9.9663977389E-06  -9.0474689298E-07  -2.1637445040E-06  -1.6000321244E-05   1.1023634319E-05
   23     -9.2810203445E-06   2.7237599260E-05   1.0019148098E-05   1.0062331437E-05   7.8709709519E-06
   24      8.2326459913E-06  -7.6214131892E-06   7.9862913908E-06  -9.8746935152E-06   6.3063161048E-06
   25      1.9778300246E-05  -3.2879674387E-05  -1.6252668644E-05  -4.1137900665E-05   7.9743283364E-06
   26      3.5526766788E-05  -2.8434050630E-05  -2.4060915026E-05  -3.3719074510E-05   2.3899990776E-06
   27     -7.0409716138E-05   1.0267770040E-04   1.0878102656E-04   4.4795351134E-05   3.2754532243E-05
   28     -1.1437639047E-05  -1.9370389079E-05  -3.3932419270E-05   8.6960890073E-06  -1.0203489912E-06
   29     -1.4897124371E-04   3.8733024645E-05   5.3495189987E-05   4.9434377911E-05   1.7659770960E-05
   30     -1.7980996458E-05  -1.2616994828E-05  -1.3874715278E-05  -3.2460263428E-06  -2.2908132845E-06
   31     -1.8076138153E-05   9.7099219101E-06  -1.2160079615E-05   2.2413793306E-05  -2.4242719822E-05
   32     -3.2512873912E-05  -8.5394582283E-06  -1.8299871235E-05  -2.8146605711E-06  -4.5895525286E-06
   33      9.2450725174E-06  -1.6543725693E-05  -1.5652095039E-05  -4.4474968041E-06  -1.8462280026E-06
   34     -6.1869668987E-06  -1.6827397383E-05  -3.4549035792E-06  -1.0739214855E-05   5.6651202238E-06
   35      3.2728557596E-05  -2.3982829805E-05  -1.9011642688E-05  -1.3338165420E-05   1.9433081351E-06
   36      3.9358461122E-04  -1.4334460686E-03  -1.0585808094E-04  -2.0020496395E-04   1.1997194811E-04
   37     -1.5650242905E-03  -1.0716914128E-03  -1.4551626150E-05   3.4492585316E-04   1.2268844757E-04
   38     -3.5457611253E-03  -5.1867604951E-03  -3.1392800193E-04   1.0694696268E-04   2.8495525229E-04
   39      9.7208888249E-04   1.5321392025E-03   3.1839627982E-05  -4.9733909619E-05  -5.5648613418E-05
   40      5.7685894711E-04   3.4634424507E-04   5.0093968005E-05  -4.6930875279E-05  -5.4392058843E-05
   41     -5.5550347209E-04  -2.1723780145E-05   2.9530359182E-05   4.7306942462E-05  -1.8721989051E-05
   42     -1.9186699353E-04   2.0756408043E-04  -1.0308033245E-05   3.9547848932E-05  -2.2336590978E-05
   43      1.2721473641E-04  -1.8287392150E-04  -1.6012347808E-05  -2.9576327685E-05   2.1449061514E-06
   44      5.3898563296E-05   1.7252475209E-04  -1.1409420467E-05  -5.2461830060E-05  -6.4492718290E-06
   45     -7.0857537532E-04   1.0848930230E-04  -2.2989235664E-04   8.2292555061E-05   1.5431954317E-04
   46     -3.9075716433E-04  -5.9782830516E-04  -1.2586065387E-04  -1.2980665023E-04   2.6915843540E-05
   47     -1.5898322307E-04  -4.4090424959E-04  -9.5047243457E-05  -2.6633678891E-04  -6.0242263656E-05
   48      5.5591096372E-05  -1.2264272207E-05   2.1540393337E-05   2.8797514464E-06  -2.1330905571E-05
   49      6.4560291781E-05   2.8389234443E-05   4.1635894721E-05   1.5127458264E-05  -1.9230439462E-05
   50     -1.4873128372E-04   2.6007912393E-05  -4.4913548651E-05  -3.7463471968E-05   7.7121027911E-06
   51      8.5507829989E-05   8.0406585166E-05   8.3118237378E-05   4.1800805487E-05  -3.7017809433E-05
   52      9.2735225798E-05   3.9055086294E-04   1.1695855218E-04   5.8777205870E-05  -9.1042768163E-05
   53      5.1780023468E-04   3.8984894285E-04   1.7635062534E-04   1.6673152309E-04  -4.6013781835E-05
   54      6.9537511552E-05   4.3461456325E-05   5.9531453751E-05   3.5472596477E-05  -2.9202802201E-05
   55      2.0714110992E-04   4.2779758446E-04   1.0305154471E-04   1.4392066831E-04  -2.0964792851E-05
   56      2.6346884890E-04   2.5861553412E-04   1.0891280529E-04   9.1937834455E-05  -3.8682810419E-05
   57     -1.3524124946E-04  -1.3689436135E-04  -5.8458331152E-05  -4.4489472262E-05   2.3557031344E-05
   58     -3.7218371505E-05  -5.0358526404E-05  -1.9780709767E-05  -1.3864193520E-05   1.2328660327E-05
   59      7.2568878338E-05   1.0887593345E-04   2.9679560245E-05   2.7209108362E-05  -1.1130577781E-05
   60     -5.0822966038E-05  -1.5403222345E-05  -2.5216841939E-05  -1.9071283535E-05   5.1680690032E-06
   61     -7.0967499179E-06  -2.5375726424E-05  -7.5542398079E-06  -7.2997609571E-06   1.2753004437E-06
   62      1.1110611221E-06  -2.5615859838E-05  -4.4837955776E-06  -5.9330278226E-06   5.4715453236E-07
   63      7.3757841720E-06   8.3708285036E-05  -5.8238842667E-06   1.8241665591E-05   4.7426785262E-06
   64      7.7120755725E-06  -1.9938669578E-05   7.4736367723E-06   7.4298990865E-07  -2.3321022897E-06
   65      1.5602327795E-06  -1.2849506598E-05  -7.6468024092E-07  -1.3539659075E-05  -6.4392966942E-06
   66      1.5491248707E-05   1.4774194015E-05   1.0059809440E-05   1.1195222829E-05  -1.6403235493E-06
   67      9.8178492142E-06   3.2488402456E-05   4.4182197734E-06   6.8587575391E-06  -1.1555066949E-06
   68      7.6010622903E-06   1.8464935099E-05   2.5818547946E-06   7.4860948301E-06   7.9847973188E-07
   69      3.3734626006E-06  -2.5688414417E-06   3.9507213116E-06   3.0640533814E-06  -1.2604799542E-06
   70      6.7401945295E-06   8.2347001638E-06   1.5608123550E-06   3.6593205041E-06   4.3116050863E-07
   71     -8.7706169722E-06  -6.4927338716E-06  -3.6627424580E-06  -6.6324779259E-06   5.7857651577E-07
   72      4.4129808149E-06   7.2242588786E-06  -4.3252601088E-06  -4.1972859104E-06  -3.4862570198E-07
   73      8.9114561366E-06   3.7328258584E-05  -3.8287202133E-06   7.6799026474E-06   2.2821156592E-06
   74      5.4864915568E-07   5.3294299412E-06   2.1481326551E-06   4.5422667500E-06   1.7008773354E-06
   75     -5.8344777183E-02   1.8165018573E-02   3.3202956007E-03   2.1128555850E-03  -1.8358906329E-04
   76     -1.2051389266E-01   1.5276934525E-02  -2.8403379402E-02  -1.7409746693E-02   1.1864284645E-02
   77      2.1336492782E-02  -8.3778414762E-02  -3.3582005060E-03  -2.2137256337E-03  -8.1925578149E-04
   78     -2.8339877657E-02   3.4646775096E-04  -3.9932450151E-03  -2.9042482526E-03   2.0916081722E-03
   79     -1.5428710265E-02   3.7521870676E-04  -2.5250193347E-03  -3.9013550226E-04   7.3282236856E-04
   80      9.0981817289E-03   9.0927217379E-04   2.1084088751E-03   7.5412806272E-04  -3.3153566462E-04
   81      5.2812527572E-03  -1.3104119038E-02   8.4861995883E-04   2.1018015704E-06  -4.6219436136E-05
   82      3.8787648903E-03  -9.8351688883E-03   3.3203088591E-04   5.5232802414E-04  -6.3470697839E-04
   83     -2.4290372878E-03   6.1783459233E-03  -3.5324830660E-04   1.2796484549E-04   1.4688370175E-04
   84     -3.0547083710E-02   3.8685026353E-02  -5.5152932884E-02   3.4784041524E-02   2.2916194576E-03
   85      5.8351976782E-01   4.0199691173E-03   3.7564815131E-02  -2.9857274128E-01  -3.2862883593E-02
   86      3.9926929974E-03   4.9565623164E-01   3.9994094004E-03  -3.5191629611E-02  -4.8847044767E-02
   87      3.7530881785E-02   4.0082230684E-03   5.6291976456E-02  -3.6829120422E-02  -8.4648342295E-03
   88     -2.9852866586E-01  -3.5194729213E-02  -3.6837510604E-02   3.2394675034E-01   3.8720225123E-02
   89     -3.2890114890E-02  -4.8866555817E-02  -8.4709571566E-03   3.8723286283E-02   5.7853684079E-02
   90      5.9817381168E-02  -1.0416852530E-01  -2.2910972182E-03   3.5721595115E-04  -1.3431260986E-03
   91     -7.3375847146E-02   3.7278211941E-02   2.4547372625E-02  -5.9052860783E-03   1.5919846949E-02
   92      3.5874267209E-02  -1.0671306214E-01   4.8872737571E-03  -1.1462482927E-03   2.1079924627E-03
   93      3.3207272992E-03   1.2626069565E-02  -9.6646303385E-04   5.9070764859E-04   5.5375647625E-03
   94     -8.4671976369E-02  -2.2711813512E-02   4.3293903778E-03  -5.3786989135E-03  -3.3449422380E-02
   95     -2.3917576786E-02  -1.9602347737E-01   5.5542069573E-04  -1.5303642953E-03  -7.4695813156E-03
   96     -2.2561093728E-03   3.1214908376E-03   2.6896764024E-04  -6.3592089240E-05  -3.4854661153E-04
   97      1.1748196995E-03  -3.8271073780E-03  -8.1705965167E-04   5.6381986609E-04  -1.5485648384E-06
   98      1.0421287975E-02  -1.9485546971E-02  -1.2155206464E-04  -2.9655463071E-05   1.2251396439E-03
   99      4.2564605869E-03   5.4110595086E-04   6.3987951150E-04  -2.6460504337E-04   1.1261042157E-03
  100     -4.0949169168E-03  -8.2811778753E-04  -3.5241423517E-04   1.1570092346E-03  -8.0216434678E-04
  101     -3.3151130346E-02  -7.4505530891E-03   1.0129015983E-03  -8.5416768102E-04  -6.3865950326E-03
  102     -1.6394962922E-03   5.9910392650E-03   2.3381994659E-04  -4.1977604004E-04  -9.7613884558E-04
  103      2.5057793272E-03   2.9392649383E-04   9.7947785419E-04   1.0188185010E-03  -9.5473313948E-04
  104      1.7829165557E-02  -1.6821185898E-02  -2.3957767942E-04   7.9997202268E-04   1.6618650877E-03
  105     -3.3149552580E-03   9.3641687855E-04  -1.6411893651E-05  -8.0896249025E-05  -3.8533993415E-04
  106     -1.5623057843E-03   7.9321321702E-04  -1.8939013840E-04   2.6062981792E-04   1.8254012036E-04
  107      1.6736222441E-03   6.6605345894E-04  -1.1051396816E-04  -1.7203186762E-05   1.4639683161E-04
  108     -3.5234289231E-04  -1.1957513021E-03   6.8918727445E-05   5.0637430605E-04   3.7183857730E-04
  109      7.3625382718E-04  -8.1239439361E-04  -3.8203720574E-04   3.0191195474E-04   9.3170095327E-04
  110      1.1084579613E-03   1.0662886544E-03   2.8393615295E-04  -3.0017262081E-04  -1.4957964995E-05
  111      5.1750061330E-04  -1.6313512072E-03  -2.1426248786E-05   1.0026986724E-05   3.4414096637E-05
  112      3.0478950196E-04  -7.0498282706E-04   1.0956182182E-04  -7.2334041295E-05   1.3228144207E-04
  113     -6.1227016068E-04   1.6560286217E-03  -1.3042833148E-07  -4.2993188142E-05  -4.7768846462E-05
  114      8.4696625876E-05  -4.5630604455E-05   1.3907776217E-05  -3.9924130723E-05  -8.2850834313E-06
  115      1.8521345829E-04  -5.0464794717E-05  -4.5244597568E-05  -7.8745073595E-05   3.2457892238E-05
  116      5.3137168503E-05  -2.8451776964E-05   1.5250569878E-06  -3.4899432444E-05   1.8444517337E-05
  117      7.0867900055E-06  -2.5672179861E-05  -3.7859938449E-05  -1.7051661425E-05   2.6327164184E-05
  118     -8.9788430408E-06   3.7723012199E-05   3.7700280071E-05   3.4438339193E-05  -1.7047999910E-05
  119     -4.9616012924E-06  -1.0350455379E-05   2.4037867365E-05   5.8575552148E-06   2.0860366399E-07
  120     -1.7761851280E-05  -1.3883793111E-05   5.2589483987E-06  -1.2583217068E-05   1.6203888311E-05
  121      1.7479889918E-05  -7.9509458016E-06  -1.2127429918E-05  -1.6077474051E-05   2.6083768226E-06
  122      1.9251544358E-05   5.9103318905E-05   1.3744871505E-05   3.1448115437E-05  -1.9078555754E-05
  123     -7.1226057513E-05   1.0231800961E-05  -1.0605007060E-05   1.6522585224E-05   2.7900035775E-06
  124     -2.4700899543E-05   2.7123580217E-05   1.9104193380E-05   1.4440908902E-05  -4.4115473688E-06
  125     -7.5253304293E-06   1.4268415562E-05  -1.2170565296E-05   1.5772807432E-05  -2.0524525208E-06
  126      3.7225602315E-06   1.3716142436E-06   8.6924382913E-07   8.3738338824E-07  -1.8104091883E-06
  127      8.8568518774E-06  -1.0653022270E-05  -1.3552039525E-05  -7.9324878684E-06  -4.0402798537E-07
  128      1.9864444002E-06  -6.4263753134E-06  -9.6016067911E-06  -3.8137416503E-06  -2.9263642549E-06
  129      6.0293927977E-06   8.6985941604E-06   4.2175314495E-06   7.2525381786E-06  -2.4962261455E-06
  130     -7.3700610644E-06  -2.4553744703E-05  -4.1906365748E-06  -1.5726847667E-05   6.2112204606E-06
  131      8.4443624052E-06  -2.2343769994E-06   2.8787308944E-06  -4.9709970976E-06   4.0180251960E-07
  132      3.7778102707E-05  -2.1409813147E-05  -5.3057106120E-06  -2.1561242188E-05   1.7699067876E-06
  133      3.7658579745E-05  -3.0377450057E-05  -1.4535220372E-05  -2.7340180459E-05   4.2923465266E-06
  134     -5.1215939455E-06  -1.2134420913E-07   3.8778873544E-06   5.6753024806E-06   2.0590983149E-06
  135     -5.7844523662E-06  -1.3136488709E-06  -9.4687681873E-07  -7.1916485900E-07   8.1343182474E-07
  136     -4.9600362336E-06   9.7965879230E-07   1.0499718819E-06   1.8781654567E-06   2.1797796494E-06
  137      8.6995913885E-06   6.9013265723E-06   2.0022067554E-06   7.4492774062E-07  -2.3909211472E-06
  138     -1.1115023358E-06  -1.8575305738E-06  -6.2464645708E-06  -6.5447197930E-07  -1.4282906619E-06
  139     -5.5694993885E-07   3.9225502653E-06   3.5110932094E-06   2.2917837206E-06   1.0264046772E-07
  140     -2.2747458139E-06  -2.0358311828E-06  -4.6645739238E-07  -2.1394030979E-07  -1.8956857077E-09
  141     -2.5775739184E-05   1.4710041544E-05   5.5672996527E-06   1.4916933224E-05  -7.5425029376E-07
  142     -1.7513002804E-05   1.3789397638E-05   6.7716426366E-06   1.2353060480E-05  -1.0222645183E-06
  143      6.2219101569E-06  -2.0727895908E-06  -2.2636957525E-06  -3.8910526372E-06   1.3160312907E-07
  144     -1.0558816277E-05   7.0169685360E-06   3.1533091465E-06   7.3952221035E-06  -4.3420219765E-07
  145      9.7938827591E-06  -6.5386954366E-06  -3.2583485910E-06  -6.4765083934E-06   6.4244031438E-07
  146      6.2400235746E-06  -4.3915584765E-06  -1.6695800185E-06  -4.3642283831E-06   3.2276862955E-07
  147      5.1312999775E-06  -3.4156294578E-06  -1.4391433764E-06  -3.3104046043E-06  -9.5360403162E-09
  148      2.3957362804E-06  -2.0174363532E-06  -2.0625455238E-06  -1.7048504591E-06  -4.9276815187E-07
  149     -1.5126291680E-06  -1.0172542736E-06  -1.3643595038E-06   1.7799229314E-07  -4.4276752107E-07
  150      5.9632169652E-06  -2.3695377380E-06  -1.6747118181E-07  -3.1192548575E-06  -1.1276267970E-08
  151     -8.1482355303E-07  -3.8818546905E-06  -1.1319336525E-06  -1.6172867636E-06   1.2073534460E-06
  152     -6.0343367245E-07   2.1908752008E-06   1.0311619468E-06   1.3708360422E-06  -2.8742367693E-07
  153      2.0558882842E-04   6.7570482981E-05   6.6683266120E-05   1.3655404278E-05  -4.5572715455E-05
[truncated: 1,593,751 more chars]
