# Supplementary material for: LED-pump-X-ray-multiprobe crystallography for sub-second timescales
Source: Commun Chem. 2022 Aug 26;5:102. doi: 10.1038/s42004-022-00716-1 (PMC9814726; doi:10.1038/s42004-022-00716-1)
Supplement: Supplementary file 12 — Supplementary Data 3 [file 42004_2022_716_MOESM12_ESM.zip › dz_opt/orca.inp]

! PBE0 RIJCOSX def2-SV(P) def2/J
! opt anfreq allpop
! tightscf
! SlowConv
%scf maxiter 300 end
%geom maxiter 300 end

* xyzfile 1 1 nbound_raw.xyz *
