# Supplementary material for: LED-pump-X-ray-multiprobe crystallography for sub-second timescales
Source: Commun Chem. 2022 Aug 26;5:102. doi: 10.1038/s42004-022-00716-1 (PMC9814726; doi:10.1038/s42004-022-00716-1)
Supplement: Supplementary file 12 — Supplementary Data 3 [file 42004_2022_716_MOESM12_ESM.zip › dz_opt/orca.opt]

$orca_opt_file

$trust
    0.300000000000

$epredict
    0.000000000000

$ediffsc
  1000.000000000000

$ctyp
  3

$coordinates
 24 216
   8.70112115  24.37656195  35.16281825   6.99463042  24.21447447  35.91374818
   8.98448936  26.17726308  34.74513965   8.85030180  22.81139628  32.79429032
   7.46764021  23.27233639  31.61953073  10.48474483  23.09758396  31.92705909
   9.26170085  18.19441361  31.65978946  10.87447061  18.62495936  30.81436378
   7.91894083  18.09057505  30.36145879   9.49735537  15.70990373  33.03807633
   7.82103790  15.20337776  33.69954095  10.07532622  14.39040246  31.84877908
  13.24243541  24.49559580  36.34428826  13.59341046  24.02199452  34.57180452
  14.51070620  23.63197017  37.41224998  13.63456870  27.33720722  36.60764428
  12.35833082  28.24135614  35.57826132  13.39989873  27.83613460  38.39634187
  16.25690575  28.08939759  35.74544539  16.40516232  27.82347155  33.90083269
  17.52419389  27.00289955  36.59030982  16.79734097  30.84743210  36.35994275
  16.79397348  31.08296567  38.19505013  15.49422362  31.91873485  35.59503642
  18.45584966  31.31850114  35.67890813   9.98756356  24.35883443  39.63428445
   9.77656429  26.21778448  39.60409041  11.42162003  23.97640677  40.77269894
   7.62838410  23.20395476  40.73915063   7.72880414  21.33993835  40.62173061
   6.13794009  23.76873154  39.76065044   7.31938553  23.97134230  43.48733777
   8.66898069  23.16596559  44.50218307   7.52861601  25.82522600  43.62991950
   4.77013741  23.23434722  44.57151523   4.71733091  23.65982851  46.37531174
   4.51091612  21.41338633  44.35680455   3.43082047  24.15622366  43.68024291
  14.04129823  15.79348065  34.26148125  15.16959891  16.15817890  35.70686474
  14.28506535  17.15856779  33.00620421  14.88353027  13.32163383  33.06938720
  13.77798946  12.92654312  31.61393903  14.71218125  11.94134952  34.32019126
  17.61725534  13.47359049  32.18258786  17.77717342  14.86147150  30.93737550
  18.70918446  13.88894284  33.64362773  18.54941189  11.03466837  30.98546147
  20.31817477  11.23221278  30.47887881  17.51915966  10.64464401  29.49478692
  18.41085339   9.65438594  32.21222255  10.88630597  13.83069204  37.04265734
  12.29429367  13.80536593  38.27333015  10.90424892  12.19967886  36.12622142
   8.41554007  14.05103032  38.47797615   8.39970416  15.65165292  39.44193868
   6.99533907  14.09408584  37.26128165   8.05962716  11.88309871  40.25661095
   8.32932698  10.29260693  39.30774545   9.38767755  11.97933868  41.57227419
   5.58250044  11.73114205  41.52642377   5.58297287  10.31033634  42.71292612
   4.25437446  11.47534683  40.25828714   5.26112606  13.30643665  42.44453587
  13.14851791  19.03625826  39.57892871  10.66565398  23.50280550  37.03874372
   8.61711338  20.13263389  33.56478836  11.34042605  15.91757897  35.19133422
  15.44904027  19.30243941  39.38490674  12.22550763  18.41728413  41.62203824
  10.90794522  19.59495768  36.56794491   6.94415206  19.93179758  34.14126443

   8.70310064  24.38210833  35.16243378   6.95830240  24.21830855  35.93115088
   8.99587168  26.22440206  34.73611624   8.85142910  22.81397665  32.78883651
   7.43841040  23.28708787  31.58525115  10.52404288  23.10292331  31.90334471
   9.26135598  18.19675134  31.65433602  10.91124985  18.64050498  30.79250029
   7.88876199  18.09020359  30.32395723   9.49850951  15.70798683  33.03417270
   7.78526201  15.18807618  33.71022105  10.09225835  14.35792813  31.81746884
  13.23916451  24.49629956  36.34677069  13.59814836  24.00802733  34.53369719
  14.53197674  23.60893025  37.44184187  13.63485128  27.34113641  36.60871619
  12.33270837  28.26905710  35.55372842  13.39434132  27.85444207  38.43740076
  16.26500983  28.08726110  35.74616425  16.41760205  27.81191686  33.85877062
  17.55800600  26.97297281  36.61304787  16.81482559  30.84826725  36.35748521
  16.81154018  31.09551294  38.23978085  15.48356898  31.95278839  35.57115813
  18.51747585  31.32657486  35.66034200   9.98324777  24.36704631  39.63325757
   9.77069377  26.26939234  39.59849158  11.45125635  23.97469294  40.79614930
   7.61777035  23.21659259  40.74330908   7.71566629  21.30824058  40.62808777
   6.09149756  23.79512701  39.74369908   7.31661012  23.99579389  43.49380946
   8.69842138  23.17188487  44.53114935   7.53615180  25.89281573  43.63301401
   4.76306926  23.26865578  44.58779824   4.71275915  23.71100022  46.43609028
   4.48825882  21.40152589  44.37671395   3.38792020  24.21356977  43.67554235
  14.03623201  15.79459318  34.26238844  15.18594494  16.16927771  35.74411413
  14.28471699  17.19352957  32.98039142  14.88045608  13.31945163  33.06778406
  13.75249240  12.91363766  31.57594100  14.70558907  11.90521156  34.34530995
  17.61798513  13.47871408  32.18491904  17.78177894  14.90061659  30.91268880
  18.73251488  13.90461773  33.68188067  18.55406757  11.03739239  30.98561117
  20.36925827  11.24030500  30.46764622  17.50140798  10.63489213  29.45459364
  18.41277494   9.61845508  32.24095492  10.88426735  13.82733977  37.03715375
  12.32657510  13.80448643  38.29392251  10.90641298  12.16110194  36.09479820
   8.41205888  14.03462913  38.47829141   8.39032446  15.66992104  39.47048636
   6.95442953  14.07606534  37.23787738   8.07450216  11.84762688  40.25447770
   8.35686374  10.22504088  39.27665024   9.43714485  11.94640380  41.59686317
   5.58393137  11.68265957  41.53399766   5.58878201  10.22141366  42.74661461
   4.21759963  11.41999251  40.23762190   5.24576027  13.29188369  42.48366022
  13.14166311  19.03857978  39.58052661  10.66285681  23.50782147  37.03893544
   8.61550143  20.13481244  33.55820317  11.33825176  15.91568854  35.18872169
  15.43509331  19.30691267  39.37922264  12.20689508  18.42196517  41.61083091
  10.90476156  19.59600713  36.56808466   6.90810192  19.92828736  34.14482793

   8.70358060  24.38866163  35.16229540   6.92073486  24.22362663  35.94932392
   9.00605503  26.27247296  34.72768971   8.84969678  22.81686317  32.78218569
   7.40675709  23.30315612  31.54953245  10.56058732  23.10686842  31.87809140
   9.25738798  18.19929528  31.64743391  10.94406703  18.65802157  30.76958204
   7.85541665  18.08949792  30.28455566   9.49738000  15.70526489  33.02919831
   7.74752755  15.17142354  33.72012608  10.10677914  14.32475360  31.78527546
  13.23353840  24.49780500  36.35011485  13.59965276  23.99285458  34.49689521
  14.54850325  23.58427939  37.47293149  13.63831353  27.34576292  36.60874507
  12.31268971  28.30072198  35.52760712  13.39337526  27.87599307  38.47700792
  16.27855610  28.07995631  35.74481766  16.43449818  27.79264954  33.81479612
  17.59450030  26.93496738  36.63446541  16.84624136  30.84302890  36.34974307
  16.84487025  31.10603588  38.27775381  15.49167795  31.98529249  35.54210405
  18.59344697  31.32391821  35.63647578   9.97587911  24.37640010  39.63278466
   9.76214788  26.32233463  39.59382212  11.47859325  23.97365892  40.81902049
   7.60363510  23.22928822  40.74832562   7.69933278  21.27648557  40.63476670
   6.04044612  23.82135831  39.72871556   7.31005070  24.01932854  43.50183386
   8.72507209  23.17720257  44.56089551   7.53969559  25.95968251  43.63822588
   4.75230768  23.30073487  44.60586525   4.70321109  23.75878733  46.49809674
   4.46047310  21.38810156  44.39935224   3.33983231  24.26733987  43.67478135
  14.02794242  15.79498244  34.26237532  15.19677308  16.18118070  35.78166339
  14.27973543  17.22909303  32.95471150  14.87931216  13.31797473  33.06393611
  13.73166846  12.89910728  31.53411550  14.70316846  11.86803712  34.36660081
  17.62114976  13.49095976  32.18712663  17.78693817  14.94857554  30.88913892
  18.75603292  13.92933619  33.72132856  18.56728159  11.04977503  30.98469786
  20.42796870  11.26058666  30.45666843  17.49604511  10.63184508  29.41232713
  18.42623582   9.59031108  32.26560151  10.87952705  13.82335365  37.03114472
  12.35746192  13.80458563  38.31242107  10.90640761  12.12184360  36.06274761
   8.40689599  14.01628715  38.48083283   8.37945512  15.68625347  39.50126264
   6.90922856  14.05483112  37.21949296   8.09120624  11.80878502  40.25588867
   8.38585072  10.15369758  39.24919537   9.49042424  11.91010870  41.62331599
   5.58541608  11.63335154  41.54734958   5.59273970  10.13324942  42.78657976
   4.17894737  11.36406052  40.22565338   5.23021284  13.27573061  42.52861146
  13.13082834  19.04140781  39.58333728  10.65737132  23.51454216  37.03973811
   8.61053918  20.13738556  33.54942326  11.33336730  15.91225953  35.18513956
  15.41605527  19.31272063  39.37280512  12.17952038  18.42766447  41.59737856
  10.89873326  19.59692692  36.56869362   6.87114172  19.92443208  34.14526032

   8.70257657  24.39566083  35.16234548   6.88225182  24.23015802  35.96838175
   9.01502037  26.32077012  34.71959911   8.84449183  22.81964176  32.77495603
   7.37232802  23.32064206  31.51316732  10.59352436  23.10814873  31.85175003
   9.24897235  18.20167025  31.63956258  10.97171221  18.67786201  30.74622695
   7.81832295  18.08770018  30.24367461   9.49368322  15.70177414  33.02311732
   7.70792957  15.15324177  33.72932943  10.11844392  14.29104556  31.75197928
  13.22526109  24.49950422  36.35463374  13.59752161  23.97513302  34.46204114
  14.55935269  23.55709274  37.50593681  13.64476414  27.34979389  36.60766212
  12.29878689  28.33542200  35.49985918  13.39706165  27.90001249  38.51470368
  16.29678334  28.06555208  35.74154243  16.45507418  27.76308093  33.76934298
  17.63238910  26.88684608  36.65472005  16.89112670  30.82887313  36.33618333
  16.89380499  31.11263270  38.30874919  15.51860120  32.01414466  35.50693756
  18.68370371  31.30715676  35.60670596   9.96526436  24.38713453  39.63286110
   9.75106371  26.37670133  39.58983564  11.50356784  23.97359690  40.84081858
   7.58648793  23.24273648  40.75434942   7.68041732  21.24557188  40.64218954
   5.98521276  23.84785270  39.71629388   7.30021844  24.04281525  43.51100250
   8.74951992  23.18324214  44.59084480   7.53970888  26.02647917  43.64494853
   4.73918225  23.33171727  44.62525329   4.68975734  23.80455514  46.56114972
   4.42872645  21.37405355  44.42478387   3.28732494  24.31846134  43.67756427
  14.01594998  15.79454582  34.26139909  15.20092013  16.19400425  35.81968522
  14.26930342  17.26549670  32.92979823  14.88022333  13.31807918  33.05784839
  13.71653990  12.88339406  31.48819956  14.70558662  11.83045999  34.38353997
  17.62652076  13.51180088  32.18974345  17.79211759  15.00694906  30.86777629
  18.77882616  13.96485216  33.76262257  18.58962184  11.07444827  30.98348660
  20.49536553  11.29635951  30.44692641  17.50434883  10.63757565  29.36811543
  18.45240864   9.57184912  32.28669755  10.87168582  13.81812809  37.02419461
  12.38675326  13.80517361  38.32787410  10.90405822  12.08147859  36.02964127
   8.40026364  13.99561379  38.48502708   8.36772659  15.70013792  39.53359851
   6.85979801  14.02988619  37.20618786   8.10967147  11.76723730  40.25973540
   8.41567595  10.07933229  39.22458526   9.54740146  11.87087920  41.65006816
   5.58853978  11.58472237  41.56467270   5.59576607  10.04720526  42.83153660
   4.13961452  11.30928011  40.22064914   5.21662036  13.25977335  42.57763454
  13.11499487  19.04390024  39.58839052  10.64881651  23.52281004  37.04142760
   8.60150775  20.14010671  33.53866095  11.32519674  15.90678763  35.18046049
  15.39255908  19.31874813  39.36860320  12.14269570  18.43301651  41.58460019
  10.88925614  19.59723525  36.57034003   6.83181786  19.91937110  34.14306695

   8.69869951  24.40299056  35.16138688   6.84234381  24.23872937  35.98799612
   9.02071698  26.36880005  34.71046767   8.83184445  22.82212187  32.76637865
   7.33226618  23.34176191  31.47568304  10.61827329  23.10309237  31.82245125
   9.23118588  18.20361153  31.62933666  10.98791906  18.70308180  30.72138650
   7.77378154  18.08299381  30.19934437   9.48485919  15.69746213  33.01356667
   7.66498199  15.13253172  33.73604938  10.12349279  14.25712829  31.71492246
  13.21194579  24.50022644  36.36114967  13.58898256  23.95062846  34.43122628
  14.55881674  23.52325571  37.54207259  13.65701976  27.35046129  36.60452882
  12.29731173  28.37417546  35.46949576  13.40977432  27.92645771  38.54847697
  16.32333412  28.03563800  35.73549762  16.48265907  27.71158997  33.72240814
  17.67216743  26.81757263  36.67319837  16.96042114  30.79485580  36.31256059
  16.97094284  31.10863250  38.32731897  15.58043328  32.03270355  35.46076621
  18.79989193  31.26063706  35.56719856   9.94762226  24.40022781  39.63310909
   9.73457546  26.43325439  39.58646408  11.52330041  23.97519116  40.85911411
   7.56394832  23.25764381  40.76218132   7.65716479  21.21657335  40.65113395
   5.92197673  23.87416951  39.70945073   7.28524598  24.06658460  43.52180923
   8.77145665  23.19198640  44.62002936   7.53397025  26.09326917  43.65373509
   4.72397668  23.36133782  44.64808875   4.67218599  23.84773627  46.62694616
   4.39245824  21.35951908  44.45720227   3.22838903  24.36471978  43.68846078
  13.99666930  15.79351674  34.25795180  15.19144610  16.21024483  35.85790833
  14.24846122  17.30471947  32.90649185  14.88541902  13.32304110  33.04779173
  13.71364801  12.86648975  31.43476651  14.71781124  11.79426953  34.39234896
  17.63619595  13.55016785  32.19406317  17.79775015  15.08590758  30.85163256
  18.79967791  14.02272861  33.80818125  18.62997405  11.12432263  30.98381530
  20.57993644  11.36379765  30.44220684  17.54002930  10.66157989  29.32220878
  18.50353428   9.57419470  32.30350940  10.85705356  13.81041505  37.01408885
  12.41224218  13.80649566  38.33556129  10.89655320  12.03881157  35.99379617
   8.39083615  13.97095127  38.49131235   8.35515044  15.70990880  39.56724337
   6.80211083  13.99837904  37.20236057   8.13120370  11.72234889  40.26740738
   8.44581502  10.00084544  39.20511041   9.61146952  11.82800454  41.67568002
   5.59673365  11.53897610  41.58980300   5.59976593   9.96704275  42.88646971
   4.10051614  11.25819042  40.22989105   5.20993480  13.24602612  42.63455670
  13.08674442  19.04415297  39.59814713  10.63376014  23.53373011  37.04401445
   8.58395648  20.14318381  33.52340282  11.30990787  15.89739815  35.17232107
  15.35803651  19.32285331  39.37280414  12.08609029  18.43592693  41.57404033
  10.87225417  19.59607816  36.57312186   6.78706907  19.91106360  34.13519489

   8.68797816  24.41390024  35.14850934   6.80519350  24.25286699  36.00034249
   9.00816901  26.41596355  34.69288242   8.79591493  22.83086608  32.74691587
   7.27945554  23.38571667  31.43286580  10.61158169  23.08439630  31.77645740
   9.18754391  18.21167281  31.60078982  10.96777378  18.75194314  30.68364726
   7.71694115  18.07699277  30.13339496   9.46030799  15.69954087  32.97851507
   7.61515867  15.11765949  33.71993587  10.09812313  14.23221799  31.65323462
  13.18922596  24.48920281  36.36904701  13.57091442  23.90331178  34.41246438
  14.52803196  23.46057928  37.57595766  13.68863771  27.33048584  36.60191013
  12.33240818  28.41306044  35.45086503  13.45512928  27.93807428  38.57543554
  16.37120784  27.96027130  35.72600243  16.52867423  27.59696117  33.68168337
  17.71823845  26.69429010  36.68332522  17.08424413  30.70495282  36.26655633
  17.10928032  31.06830848  38.31230980  15.72360181  32.00870122  35.38856201
  18.96935042  31.13267306  35.50872725   9.91072205  24.41405416  39.62657591
   9.69872615  26.48406401  39.58142820  11.52739908  23.98115788  40.85537015
   7.53570495  23.26190483  40.77281165   7.63924168  21.18408857  40.66619163
   5.84656855  23.87321421  39.71910146   7.26673982  24.08103393  43.53329708
   8.79989806  23.21249536  44.64014981   7.51491093  26.14546852  43.65922847
   4.71999317  23.37026220  44.68567624   4.66603098  23.87719691  46.69805800
   4.37664026  21.32884347  44.52385731   3.16893454  24.36726111  43.72472808
  13.95685811  15.80241521  34.23956943  15.14036185  16.25521036  35.88241063
  14.20165278  17.35538491  32.87954332  14.90273135  13.34901376  33.03366734
  13.74749158  12.84566437  31.37595830  14.75654552  11.78169266  34.39109607
  17.65788830  13.63432358  32.20888018  17.80779185  15.20714418  30.85131606
  18.81248984  14.14835518  33.86305724  18.71892400  11.23409639  31.00955537
  20.70573216  11.50835767  30.47362016  17.65030154  10.72248876  29.30126130
  18.62082232   9.64024200  32.33979863  10.82020054  13.80001224  36.98087086
  12.42370034  13.80714848  38.29923036  10.86501569  11.99745183  35.94076516
   8.37723771  13.94879248  38.49766849   8.35316173  15.71796279  39.59484009
   6.72611741  13.96759860  37.22791112   8.16409535  11.68716150  40.28200762
   8.46690442   9.93363773  39.19746484   9.70203979  11.79044659  41.68170331
   5.63610747  11.51973557  41.64997648   5.63518878   9.92114026  42.97403011
   4.07606163  11.24303520  40.30277359   5.25639834  13.25196200  42.73054676
  12.97479673  19.02128596  39.63413876  10.60101660  23.54983085  37.03995563
   8.53984982  20.15317065  33.48599290  11.27076985  15.88304770  35.14000666
  15.24639082  19.29905735  39.45164293  11.90528232  18.42058894  41.57139709
  10.82963933  19.59264655  36.56424097   6.72393094  19.89335924  34.09808834

   8.67861531  24.41874751  35.15460441   6.79154664  24.24268405  36.01352002
   8.97551986  26.43559621  34.70992705   8.78417807  22.85012649  32.74470631
   7.27457124  23.43372154  31.42212683  10.60852700  23.09162711  31.77030669
   9.19269402  18.23182745  31.57543377  10.98486492  18.79498692  30.67705028
   7.74271117  18.09213439  30.07636210   9.45668905  15.71572641  32.94487200
   7.60016490  15.13779522  33.68439066  10.08157918  14.23690773  31.61286249
  13.17600572  24.47514336  36.38064117  13.55563426  23.87340821  34.41948897
  14.50610337  23.42101793  37.58911002  13.70007884  27.30719888  36.61224361
  12.33466987  28.41881426  35.48431225  13.49923066  27.92080301  38.59631260
  16.37447712  27.92010591  35.70071961  16.51381615  27.51676966  33.65350264
  17.73350010  26.65172918  36.65684952  17.11203748  30.66313427  36.18883254
  17.15289700  31.07408674  38.23466597  15.75847645  31.97719727  35.29376235
  19.00472111  31.07125375  35.41587822   9.89144365  24.41490241  39.63528564
   9.65542348  26.49120788  39.59451639  11.53304626  24.00141892  40.85100938
   7.54696240  23.21976619  40.79582488   7.69473433  21.13616114  40.69530209
   5.82859068  23.78863764  39.74809397   7.26809826  24.03871683  43.55482820
   8.84221622  23.21989136  44.65807560   7.46633255  26.11753980  43.67672364
   4.75366826  23.26262232  44.72560936   4.68403594  23.79040946  46.74103417
   4.46462989  21.20101833  44.59632578   3.15379252  24.19842914  43.76360346
  13.93791969  15.81564731  34.24223022  15.10121799  16.29867347  35.90123964
  14.18351937  17.37666767  32.87889187  14.91772095  13.36829149  33.06085178
  13.77928582  12.82531792  31.39298992  14.78422527  11.79852516  34.42947155
  17.67408743  13.67633408  32.24959519  17.81873676  15.25186077  30.88123977
  18.81724900  14.22547974  33.91125502  18.77150155  11.28485967  31.07575473
  20.76547545  11.57415068  30.54038046  17.71964465  10.73461484  29.35807153
  18.69426634   9.68737679  32.41712933  10.77893463  13.79206238  36.94760089
  12.39726441  13.78508572  38.26043365  10.81432039  11.98380145  35.89916373
   8.34715246  13.96326141  38.47496585   8.34466801  15.74280680  39.57058290
   6.67571888  13.99190178  37.21736104   8.12268841  11.71151382  40.27317303
   8.38652667   9.93972335  39.19216477   9.68676412  11.79437861  41.65727958
   5.60604703  11.60223019  41.66863762   5.57414385   9.99952349  43.00112854
   4.01295112  11.35993126  40.33999427   5.27101573  13.34597996  42.76295815
  13.00397352  19.02840941  39.59273891  10.58126904  23.55763558  37.04855696
   8.52433899  20.16915467  33.45580202  11.24604839  15.87706373  35.11758143
  15.27037151  19.30734549  39.36275202  11.96792282  18.44744444  41.55319172
  10.79211249  19.58776773  36.56808484   6.70272648  19.88103042  34.04982954

   8.69369140  24.42190474  35.15925095   6.81001929  24.23567524  36.03391532
   8.96408054  26.44785958  34.71816447   8.77667631  22.86061606  32.74662489
   7.26845845  23.47169679  31.42875641  10.59835647  23.08533039  31.75470153
   9.19726072  18.24546489  31.55835403  10.98844308  18.83526245  30.66539213
   7.76089942  18.09497050  30.04163809   9.47323281  15.72742822  32.91659868
   7.61523009  15.14840872  33.66484409  10.07771659  14.24256242  31.57481512
  13.19301662  24.47705280  36.38463672  13.57430407  23.86512494  34.42266390
  14.52094050  23.41045607  37.59045580  13.71620897  27.30334032  36.61829785
  12.33727962  28.42990791  35.51380351  13.53579016  27.91700407  38.60892326
  16.37851327  27.92578900  35.68123381  16.51030444  27.48796503  33.63577672
  17.75580787  26.66853705  36.63564912  17.11075853  30.67236751  36.12512400
  17.15682888  31.12597428  38.16656105  15.75662728  31.98141580  35.21303464
  19.00520842  31.08017561  35.34550150   9.90456314  24.42550607  39.63534351
   9.65350241  26.50459707  39.59205292  11.56227623  24.03173093  40.84215215
   7.58260193  23.20473099  40.80703737   7.76521885  21.11940040  40.72406477
   5.84687855  23.73186972  39.75695244   7.28648649  24.04085215  43.55865737
   8.88691563  23.27205238  44.66806843   7.44677909  26.12818199  43.66462330
   4.79638573  23.22425466  44.74194068   4.70554222  23.78375484  46.75229516
   4.55067048  21.15020327  44.65679011   3.16360444  24.10022377  43.76923700
  13.95049721  15.81915616  34.21993367  15.10923028  16.32421161  35.88021277
  14.19353600  17.38338751  32.85388933  14.93627571  13.37250135  33.05515710
  13.79766033  12.80026045  31.39154935  14.81452123  11.80493479  34.43374327
  17.68930395  13.68029220  32.23381921  17.82972926  15.25362823  30.85579989
  18.83704671  14.25500253  33.88910599  18.79292627  11.28880705  31.07731816
  20.78756077  11.57568152  30.52685813  17.74095211  10.71013370  29.36360804
  18.73445785   9.69283129  32.42843036  10.78374455  13.78123357  36.90930201
  12.41867886  13.75605958  38.20742350  10.80569175  11.97223457  35.85257226
   8.36987570  13.97108953  38.45645492   8.39458885  15.75217460  39.55679477
   6.67860837  14.01801192  37.21865235   8.13599133  11.72132020  40.25728391
   8.35690781   9.94183921  39.17190167   9.72568092  11.77460695  41.61919957
   5.63829232  11.65990996  41.68531031   5.57920182  10.04880362  43.01349312
   4.01379534  11.46179198  40.38098041   5.35279348  13.40314041  42.80245842
  12.71243139  18.94987717  39.76613814  10.59601821  23.56923170  37.05059811
   8.51291713  20.17836802  33.43768271  11.25813490  15.86916216  35.08803902
  14.99712428  19.15860660  39.74040302  11.48927923  18.36430181  41.61410529
  10.79413903  19.58476887  36.56130040   6.69342125  19.86210671  34.02834512

   8.69632946  24.41685538  35.18080366   6.81514827  24.21171354  36.05346192
   8.94201680  26.44661033  34.75015491   8.78639601  22.86838808  32.76370167
   7.28705799  23.49362627  31.44559408  10.60764244  23.09283942  31.77429351
   9.22624486  18.25892810  31.55766542  11.02309191  18.85579709  30.68466981
   7.81200211  18.11078339  30.02270671   9.48580904  15.73841311  32.90846786
   7.62258330  15.17059021  33.64923449  10.07644955  14.25079736  31.56588638
  13.19648935  24.47704265  36.40996613  13.58366646  23.86248971  34.45206174
  14.52304258  23.41205487  37.61529223  13.70761527  27.30244957  36.64599322
  12.31489090  28.42762058  35.56116788  13.53882186  27.91072318  38.63759399
  16.35760746  27.94516274  35.69085816  16.48896518  27.47824872  33.65341640
  17.75247811  26.71406349  36.65006810  17.06226964  30.70259384  36.09487541
  17.09893987  31.19139727  38.12634312  15.70258064  31.98718886  35.16110954
  18.95331028  31.11866040  35.31710583   9.89780304  24.42510563  39.65459024
   9.63290347  26.50077283  39.61056021  11.55621934  24.04708886  40.86221131
   7.58537110  23.18112722  40.81675422   7.79537101  21.10112568  40.73769120
   5.84919117  23.68036002  39.75727418   7.25863591  24.01124251  43.56604636
   8.87330926  23.28579749  44.68054107   7.37065053  26.09976386  43.67399487
   4.78870876  23.13138271  44.74020665   4.66588003  23.70189185  46.74367833
   4.60328143  21.05198758  44.67352679   3.13564116  23.94798610  43.75455143
  13.95630778  15.80942860  34.23179361  15.11029002  16.32010872  35.89143806
  14.20704800  17.36941524  32.86539832  14.93419958  13.35737500  33.07943471
  13.79153564  12.77500875  31.42446483  14.81106148  11.79759940  34.46395946
  17.68640417  13.64806910  32.24945896  17.83175462  15.21400870  30.86629046
  18.83950637  14.23090608  33.89585895  18.77788626  11.24813145  31.10458107
  20.76897586  11.52188506  30.54273702  17.72007082  10.65934372  29.40041794
  18.72296121   9.66012175  32.46212180  10.76411530  13.76890839  36.89717655
  12.39509402  13.72162717  38.19674707  10.77490785  11.96436843  35.83609407
   8.34808252  13.98433293  38.43517479   8.38662750  15.76666170  39.52852823
   6.66168255  14.04576719  37.19458739   8.07794307  11.74862550  40.24697413
   8.26081753   9.96096641  39.17219269   9.67230417  11.77721731  41.60091442
   5.58752858  11.74781634  41.68357181   5.48989821  10.14100271  43.01151833
   3.95340737  11.59071248  40.38919087   5.34911030  13.49460667  42.80308609
  12.94269331  18.99345842  39.64575869  10.59886992  23.57081715  37.07186248
   8.52019164  20.18392073  33.43733850  11.26048949  15.86086869  35.08664351
  15.21593320  19.23979544  39.45935120  11.86195867  18.42671311  41.58640680
  10.79273481  19.57730432  36.58061097   6.70128580  19.85155301  34.01599430

   8.69554260  24.42026702  35.18118763   6.81223303  24.20033344  36.03957054
   8.93325825  26.45106069  34.76273153   8.80923157  22.88410372  32.75644766
   7.32080152  23.51310876  31.43144158  10.63641375  23.11752309  31.78481244
   9.26200882  18.27652435  31.54006870  11.06980533  18.86620862  30.69064244
   7.86615828  18.13715095  29.99072039   9.49533780  15.75241975  32.89062043
   7.62531147  15.19684047  33.61667685  10.08579354  14.26442666  31.55227509
  13.19420409  24.48074536  36.41406935  13.58081553  23.86821338  34.45793668
  14.51975883  23.41784579  37.61880472  13.70741530  27.30784520  36.64953177
  12.30745683  28.42971923  35.57571453  13.55040057  27.91182963  38.64074674
  16.35097062  27.95409208  35.67882562  16.47752632  27.46969157  33.64775484
  17.75381361  26.74206557  36.64520010  17.04053243  30.72046807  36.05487585
  17.06943406  31.22893970  38.07883186  15.67707384  31.98459072  35.10483838
  18.92903020  31.13587849  35.27729953   9.89174628  24.41441230  39.66241218
   9.60294108  26.48432980  39.62630464  11.55265978  24.05099280  40.86714116
   7.59557374  23.13525097  40.82120889   7.83647290  21.06148834  40.73344288
   5.85532434  23.61215981  39.76372015   7.25579505  23.94376335  43.57493592
   8.89015734  23.25682927  44.68045964   7.30919614  26.03143452  43.69355375
   4.81466012  22.98399166  44.74969624   4.67540480  23.54907558  46.75101843
   4.69926650  20.90183772  44.68052458   3.13908399  23.74697260  43.76472885
  13.96078623  15.80699026  34.23625317  15.10865135  16.31797024  35.89744735
  14.21814686  17.36048570  32.86731378  14.93984344  13.34973797  33.09175124
  13.79562715  12.76488907  31.44213027  14.81584087  11.79772932  34.48116607
  17.69186474  13.63526526  32.25887560  17.83715828  15.19378936  30.87117554
  18.84542946  14.22072770  33.90082871  18.77937316  11.22882087  31.12117325
  20.76690699  11.49975275  30.55502824  17.71730102  10.63622054  29.42424827
  18.72520560   9.64963898  32.48490236  10.74767378  13.77731732  36.89060874
  12.37763077  13.71099928  38.18696375  10.73368193  11.97431014  35.83233124
   8.33670534  14.02726435  38.43324593   8.39892970  15.81280359  39.51579636
   6.65225806  14.10377608  37.19552016   8.03932145  11.80816911  40.25989029
   8.17757449  10.01293344  39.19593847   9.64347820  11.81511849  41.59877374
   5.56327166  11.86648776  41.71966143   5.44324255  10.26719963  43.05076902
   3.91703717  11.74340355  40.44123917   5.37668013  13.62030629  42.83410993
  12.95081623  18.99523759  39.63076212  10.59690879  23.57308226  37.07497013
   8.53629834  20.19648932  33.41716246  11.26089255  15.86547120  35.07884551
  15.22486988  19.21828321  39.42608635  11.87878437  18.43848151  41.57863184
  10.78744020  19.58017777  36.57633260   6.71385218  19.86535523  33.98109148

   8.70654099  24.42237833  35.19033386   6.82433048  24.18673448  36.04418657
   8.92979826  26.45573366  34.78210427   8.82778796  22.89664347  32.75921225
   7.34504415  23.53495281  31.43418297  10.65607921  23.13298222  31.79314028
   9.29148195  18.29272982  31.53070085  11.10623462  18.88232472  30.69963771
   7.91144243  18.15818046  29.96840379   9.50983659  15.76506674  32.87723109
   7.63633532  15.22077548  33.60018641  10.09032324  14.27533332  31.53834221
  13.20572430  24.49009771  36.42963831  13.60058160  23.87976671  34.47606769
  14.52974911  23.43161360  37.63794676  13.70770146  27.31931605  36.66918973
  12.29709214  28.43526393  35.60602942  13.55436493  27.91561526  38.66179084
  16.34366746  27.98308045  35.69075933  16.47887046  27.46908257  33.66883984
  17.75951185  26.80415098  36.67597831  16.99781842  30.76350234  36.02542789
  17.00026728  31.30699249  38.03889584  15.63089018  31.99411690  35.04033286
  18.88821240  31.18637831  35.26033000   9.89585925  24.40902654  39.67175458
   9.59117292  26.47544724  39.63990825  11.55583435  24.05688198  40.87892148
   7.60742842  23.10473579  40.81887451   7.87534728  21.03610562  40.73049679
   5.86920432  23.55929938  39.75128141   7.23967557  23.90003805  43.57216705
   8.89208519  23.26406138  44.67884841   7.22572339  25.98663125  43.69465841
   4.83067776  22.85423888  44.74058648   4.65836641  23.42602251  46.73599828
   4.79889821  20.76989684  44.68452413   3.13335094  23.54413514  43.74218031
  13.97453407  15.79473191  34.22743462  15.12354998  16.30963679  35.88504687
  14.23763771  17.33815814  32.85037541  14.94038685  13.32546230  33.09684405
  13.78408163  12.73277780  31.46031791  14.81638313  11.78673941  34.49915195
  17.68905765  13.59118290  32.24707837  17.83439936  15.13607399  30.84630530
  18.85327149  14.18498798  33.87674285  18.75839038  11.16914178  31.12486426
  20.74128621  11.42605767  30.54153597  17.68150222  10.56520407  29.44315965
  18.70794118   9.60485846  32.50353775  10.74617945  13.77919166  36.87588808
  12.37767798  13.69001522  38.16695578  10.70814268  11.97931983  35.81565152
   8.34117014  14.05928961  38.42296017   8.42671876  15.84568566  39.49994816
   6.65794634  14.15449512  37.18728561   8.01449982  11.85284317  40.25898888
   8.09712777  10.05264154  39.20050313   9.63325958  11.82668223  41.57792144
   5.55948905  11.97824065  41.74932853   5.40824599  10.37987730  43.07608278
   3.89606649  11.90854422  40.49164491   5.43962554  13.73257631  42.87021529
  12.95041767  18.98553353  39.63413814  10.60998718  23.57789349  37.08297653
   8.54802681  20.20664072  33.40642775  11.27502599  15.86539119  35.06606861
  15.22075720  19.25185878  39.44470715  11.86712711  18.50484208  41.59564352
  10.79987236  19.58143096  36.57371027   6.72499667  19.87177626  33.96326674

   8.72395227  24.42699073  35.20745032   6.84396397  24.17392825  36.06043330
   8.92888478  26.46395221  34.80938236   8.84562034  22.91131838  32.77017318
   7.36700088  23.56330061  31.44792299  10.67344085  23.14693645  31.80466623
   9.31917919  18.31232200  31.52866683  11.13998591  18.90554198  30.71580041
   7.95557987  18.18084319  29.95225411   9.52766103  15.78028255  32.86869995
   7.65216128  15.24740033  33.59484585  10.09244623  14.28825847  31.52626470
  13.22346182  24.50581902  36.45698255  13.63375456  23.89647146  34.50733567
  14.54480266  23.45504620  37.67388839  13.70493117  27.33811558  36.70121911
  12.28129897  28.44416566  35.64658233  13.54854230  27.92555411  38.69590910
  16.33275327  28.02860351  35.72133841  16.48885537  27.47326768  33.71240395
  17.76401856  26.89689438  36.73769053  16.93444895  30.82686092  35.99976329
  16.89244883  31.41894943  37.99820823  15.56586176  32.00994161  34.96181613
  18.83038669  31.26311895  35.25812804   9.90269686  24.41278097  39.68487679
   9.59167335  26.47788008  39.65282208  11.55703869  24.06729083  40.90052467
   7.61110514  23.09681525  40.81309937   7.89855337  21.03193745  40.73229457
   5.88227619  23.53254779  39.72410141   7.20312438  23.88767206  43.56102128
   8.86921212  23.31073073  44.67834116   7.11695950  25.97189242  43.67980596
   4.82786651  22.75462644  44.71734657   4.60770282  23.34329242  46.70243590
   4.88934242  20.67094445  44.68863036   3.11391943  23.35644056  43.69226411
  13.99412603  15.77932797  34.21307185  15.14846737  16.30060256  35.86413485
  14.26201134  17.30979266  32.82379899  14.93840086  13.29350780  33.10096484
  13.76234794  12.68942385  31.48365997  14.81581209  11.77281806  34.52233655
  17.68093125  13.53029557  32.22459925  17.82507751  15.05615808  30.80404732
  18.86259702  14.13684228  33.83607095  18.72311874  11.08622812  31.12503594
  20.69994361  11.32205866  30.51544142  17.62364071  10.46523004  29.46524729
  18.67935972   9.54245811  32.52571190  10.75526113  13.77883257  36.85818041
  12.39068010  13.66263403  38.14124296  10.69206094  11.98404961  35.79174795
   8.35778329  14.08501199  38.41165810   8.46735670  15.86945067  39.48851637
   6.67534472  14.20312942  37.17795147   8.00060148  11.88683703  40.25125519
   8.01606459  10.08578300  39.19270476   9.63809560  11.81597952  41.54432350
   5.57498973  12.08553090  41.78131146   5.38525011  10.48207060  43.09572903
   3.89125126  12.08857289  40.55017608   5.53738155  13.83231343  42.91898931
  12.97337541  18.98052745  39.63220702  10.63016129  23.58751579  37.09773641
   8.55628475  20.21946332  33.40246301  11.29797262  15.86492693  35.05245068
  15.24944409  19.15284736  39.41264706  11.90147378  18.42720156  41.58041126
  10.82092566  19.58364867  36.57570304   6.73358796  19.87931054  33.95488075

   8.72289202  24.43037381  35.19254996   6.84013131  24.17322528  36.03918637
   8.92855905  26.46862412  34.79798984   8.85636988  22.91873863  32.75302792
   7.38055937  23.56934890  31.42561664  10.68888410  23.15807357  31.79563069
   9.33015961  18.31828270  31.51029348  11.15525087  18.90803466  30.70257074
   7.96878220  18.18916430  29.93064864   9.53070975  15.78615175  32.85203775
   7.65189769  15.25666035  33.57319355  10.09897637  14.29280180  31.51139673
  13.21752614  24.51918139  36.45010427  13.63114911  23.91489471  34.49850912
  14.54076098  23.46907700  37.66670106  13.69541005  27.35245432  36.69924699
  12.27355112  28.45839403  35.64036454  13.53330383  27.93725914  38.69491213
  16.32581472  28.04572607  35.72803143  16.48925538  27.49042872  33.71891452
  17.75516736  26.91681195  36.75166570  16.92291809  30.84527303  36.00735923
  16.86956864  31.43808289  38.00627490  15.55730472  32.02558945  34.96058792
  18.82305677  31.28269240  35.27472314   9.89261007  24.39677420  39.67768483
   9.55820547  26.45917397  39.65848445  11.55309084  24.06050276  40.88878484
   7.62047993  23.04443949  40.80327495   7.93355952  20.98275721  40.70380372
   5.88182388  23.46814724  39.72387187   7.21215683  23.80456104  43.55956008
   8.89802132  23.25546432  44.66272449   7.07823486  25.88598403  43.69565981
   4.87042402  22.60681499  44.72031073   4.64767994  23.17606615  46.71162298
   4.98222881  20.52427315  44.67464646   3.13685478  23.17586710  43.70774299
  13.99363623  15.76951296  34.20947574  15.14437742  16.29111422  35.86393131
  14.27103458  17.29592690  32.81631006  14.93707335  13.27877434  33.10569786
  13.76442734  12.67281322  31.48548016  14.80878460  11.76161101  34.53129549
  17.68221516  13.51103790  32.23663785  17.83116566  15.03187407  30.81001746
  18.85983963  14.12169240  33.85056992  18.72647090  11.06221729  31.14867582
  20.70603571  11.29581189  30.54403160  17.63059737  10.43608237  29.48730183
  18.67738342   9.52349851  32.55605379  10.73553839  13.79514626  36.85690206
  12.37166474  13.67273419  38.13967924  10.65365296  11.99437038  35.80020181
   8.34390378  14.13529750  38.41322704   8.47252913  15.92916690  39.47384614
   6.65899480  14.25777666  37.18192947   7.97105410  11.95890198  40.27501604
   7.95490701  10.14711178  39.23324189   9.61648533  11.87888821  41.55879385
   5.55810877  12.20638130  41.81922543   5.35493330  10.61691130  43.14992296
   3.86618716  12.22211224  40.59784505   5.55300455  13.96544519  42.94066812
  12.99413405  18.98932095  39.60403491  10.62571301  23.59000854  37.08610458
   8.56742955  20.22626799  33.38272753  11.29471609  15.86902060  35.04170842
  15.26905709  19.16679379  39.37416781  11.92918813  18.48097243  41.56815237
  10.82759688  19.58978356  36.55745674   6.74292357  19.88856671  33.93175732

   8.73343154  24.43558829  35.17071819   6.84701451  24.18380077  36.01250701
   8.94881045  26.47324610  34.77480818   8.87105791  22.92128188  32.73249137
   7.39643863  23.56905132  31.40083713  10.70745433  23.15826082  31.78011367
   9.32673297  18.31538072  31.49661252  11.15230389  18.89746420  30.68212667
   7.95711770  18.18687377  29.92280774   9.52691686  15.78537729  32.84372878
   7.64924299  15.25903832  33.57169236  10.09376800  14.28930852  31.50431660
  13.22013685  24.53766841  36.45177812  13.64708115  23.94390801  34.49865482
  14.54270276  23.48972201  37.67212115  13.68583351  27.37240018  36.71452154
  12.27332979  28.47656452  35.63941584  13.49845450  27.95066338  38.71072522
  16.32632297  28.07472664  35.77731246  16.51510219  27.52715803  33.76747825
  17.74594577  26.94749263  36.81782107  16.91255349  30.87569985  36.07226246
  16.82997766  31.46140051  38.07336219  15.55685952  32.05449626  35.00899906
  18.82243844  31.31882115  35.36604173   9.87868294  24.37703158  39.66364693
   9.53489006  26.43891813  39.65890940  11.53422940  24.03558090  40.88139366
   7.60638875  23.00579106  40.76694720   7.92604011  20.94506796  40.64524714
   5.86960593  23.43762492  39.68576139   7.18589946  23.73174224  43.53024014
   8.87978920  23.19574479  44.62934643   7.01717317  25.81002516  43.68721674
   4.86224828  22.48447082  44.67699195   4.63018486  23.02974544  46.67487647
   5.00878652  20.40352438  44.60735987   3.12050591  23.03779249  43.66757785
  13.99295119  15.75233770  34.18613205  15.15219751  16.27595730  35.83490706
  14.27326511  17.26989666  32.78238219  14.92185557  13.25101687  33.09213372
  13.74206033  12.64264311  31.47666652  14.79088720  11.74191543  34.52731633
  17.66556172  13.46940448  32.21537956  17.81504309  14.97914096  30.77577555
  18.84899225  14.08682420  33.82366575  18.70071154  11.00919082  31.14274814
  20.68067719  11.23430494  30.53268934  17.59831195  10.37493488  29.48750728
  18.64924193   9.48127226  32.56326285  10.73366955  13.81533329  36.86225225
  12.37737626  13.69257608  38.13663519  10.63019585  12.00622213  35.81980138
   8.35555865  14.18704082  38.43297672   8.50408901  15.99308501  39.47201863
   6.66144754  14.30646535  37.21228442   7.98386987  12.03630353  40.32419451
   7.93194350  10.21200435  39.30376723   9.64559210  11.95278772  41.58816953
   5.59383151  12.33135416  41.89716116   5.39035073  10.75901931  43.24953855
   3.88624873  12.35289554  40.69596556   5.62469218  14.10538540  42.99651297
  13.04040782  19.00043780  39.56105326  10.62934177  23.59141507  37.07040297
   8.57864410  20.23013648  33.36771899  11.29773439  15.87239454  35.02865579
  15.31342837  19.17597165  39.30987071  11.99316628  18.51227474  41.53983973
  10.84965354  19.59678560  36.53136374   6.75364186  19.90193458  33.92227820

   8.74342802  24.44159929  35.16110832   6.85667005  24.18809706  36.00223646
   8.95893345  26.47956091  34.76655622   8.88329604  22.92868136  32.72184518
   7.40935876  23.57629474  31.38885071  10.72159297  23.16598648  31.77250824
   9.33237253  18.32081794  31.48460712  11.15785943  18.90064584  30.66755596
   7.95924945  18.19275767  29.91346281   9.53419132  15.79104846  32.83267628
   7.65776457  15.26651929  33.56619408  10.09779348  14.29409263  31.49266943
  13.22460902  24.56560014  36.45235459  13.66062575  23.98391174  34.49716079
  14.55332111  23.52346592  37.67103448  13.66724108  27.40254332  36.72910145
  12.25469599  28.50035844  35.64694624  13.46102861  27.97156437  38.72645251
  16.30949630  28.12716929  35.81429983  16.52056135  27.58004656  33.80633628
  17.72964432  27.01390487  36.86942869  16.86855330  30.93371210  36.11169588
  16.75640282  31.52116361  38.11118075  15.51574965  32.09898511  35.02941299
  18.78356414  31.39101086  35.42795204   9.87873936  24.35907575  39.65801355
   9.52235574  26.41913358  39.66861551  11.53361661  24.01677261  40.87666992
   7.61237806  22.96505988  40.74545350   7.94370903  20.90710137  40.60360553
   5.87460601  23.39811005  39.66557536   7.18203890  23.65829364  43.51510191
   8.88870379  23.14817893  44.60726555   6.96758564  25.73106276  43.69048088
   4.88768031  22.35006616  44.65392793   4.64426907  22.87606740  46.65584935
   5.08298275  20.27322052  44.56848074   3.13335173  22.87080695  43.64827938
  14.00260310  15.73232567  34.16692060  15.16914760  16.26091117  35.80909203
  14.29040715  17.23609461  32.74946042  14.91015096  13.21451845  33.09288079
  13.72221746  12.60031148  31.48515068  14.77073165  11.71974628  34.54274190
  17.65344002  13.40505499  32.20873760  17.80977111  14.89671286  30.75076854
  18.84399936  14.03272605  33.80812878  18.67084269  10.92557982  31.16307735
  20.65105458  11.13169588  30.54615466  17.56023581  10.27889973  29.51777805
  18.61274125   9.41540366  32.60264734  10.73330896  13.83542112  36.86032296
  12.37762218  13.70819578  38.13388617  10.61450473  12.02091235  35.82829882
   8.35918252  14.23580243  38.42988374   8.52092036  16.05085318  39.45143030
   6.66481727  14.35554252  37.20872139   7.97347794  12.10860005  40.34415289
   7.88411487  10.27520254  39.34236467   9.64479393  12.01273678  41.59500459
   5.60190650  12.45739058  41.93461099   5.38316799  10.89974694  43.30194414
   3.88501304  12.49832320  40.74663600   5.67279767  14.24073512  43.01777462
  13.08904914  19.01314666  39.52318619  10.63989206  23.59677863  37.06051356
   8.59084516  20.23727695  33.35658809  11.31050596  15.87779066  35.01392153
  15.36133461  19.15885673  39.24698241  12.05752571  18.55579399  41.51777115
  10.87906392  19.60619464  36.50709097   6.76688538  19.91134709  33.91622681

   8.76066209  24.44758535  35.14620390   6.87211738  24.19734397  35.98443523
   8.97941197  26.48478549  34.75122944   8.90207067  22.93347372  32.70773175
   7.43250031  23.58328407  31.37102534  10.74350956  23.16583302  31.76308737
   9.33474042  18.32167927  31.47273646  11.15961494  18.89585942  30.65007538
   7.95692807  18.19407457  29.90577209   9.53613993  15.79378837  32.82446964
   7.66206814  15.27420592  33.56773125  10.09084282  14.29368640  31.48457658
  13.23358069  24.59266500  36.46153343  13.68400693  24.02574852  34.50517833
  14.56509268  23.55386389  37.67963159  13.65243161  27.43054854  36.75859362
  12.24383336  28.52484172  35.66786912  13.42168094  27.98750508  38.75670207
  16.29855338  28.17941915  35.87505051  16.53727057  27.63697275  33.86897495
  17.71609959  27.07676576  36.94460231  16.83041094  30.98999384  36.18257335
  16.68504549  31.57480694  38.18068050  15.48405613  32.14546152  35.08195168
  18.75122260  31.46313654  35.52670062   9.87267814  24.33762505  39.64911345
   9.51034855  26.39646689  39.67624972  11.52015973  23.98809647  40.87534947
   7.60221615  22.92815285  40.70732284   7.93706655  20.87258028  40.54368485
   5.87042420  23.37098228  39.62149800   7.15118304  23.58652534  43.48174024
   8.86100296  23.09175419  44.57588281   6.90288092  25.65359889  43.67734743
   4.87278962  22.23101388  44.59716809   4.61035777  22.73525024  46.60217782
   5.10283320  20.15837195  44.49438425   3.11516419  22.73160573  43.58705732
  14.00902749  15.70984650  34.13432182  15.19051712  16.24971118  35.76183809
  14.29552977  17.19629904  32.69840609  14.89134645  13.17377343  33.08332097
  13.68784977  12.54750553  31.49186352  14.75236172  11.69740225  34.55203129
  17.62919916  13.33421890  32.17694493  17.78407100  14.80264664  30.69548891
  18.83503178  13.97874910  33.75804966  18.62430005  10.83314989  31.16199541
  20.60084537  11.01806199  30.52706935  17.49766470  10.16759570  29.53526731
  18.56861920   9.34568315  32.62511053  10.74204547  13.85585612  36.86147989
  12.39402466  13.72412499  38.12453520  10.60210911  12.03542651  35.84275667
   8.38220866  14.28774244  38.44360849   8.56455519  16.11195616  39.44523641
   6.67999211  14.40822960  37.23340779   7.99267371  12.18636578  40.38496674
   7.85777052  10.34435098  39.40464667   9.68076355  12.07638456  41.61176360
   5.65143945  12.59266437  42.00629504   5.42416159  11.05260972  43.39193114
   3.91837739  12.65376670  40.84294239   5.77079077  14.38504575  43.07031645
  13.14269137  19.02445850  39.48009224  10.65307161  23.60056923  37.04967032
   8.60408790  20.24313373  33.34417740  11.32380523  15.88125619  34.99705996
  15.41335033  19.14599589  39.17891702  12.12881396  18.58942656  41.48892227
  10.91080614  19.61407338  36.47946993   6.78119464  19.92168278  33.90980085

   8.77373521  24.45322731  35.13224553   6.88414749  24.20503402  35.96845645
   8.99349307  26.48976839  34.73638864   8.91789554  22.93822830  32.69456949
   7.45249075  23.58899045  31.35391066  10.76224579  23.16762095  31.75477472
   9.33840657  18.32352916  31.46109089  11.16193498  18.89313165  30.63234263
   7.95601268  18.19618993  29.89836223   9.53986999  15.79764992  32.81644301
   7.66769247  15.28180651  33.56711907  10.08725766  14.29460391  31.47720785
  13.23916973  24.62285615  36.46408261  13.69838947  24.07246174  34.50501850
  14.57711438  23.58618329  37.67658074  13.63501371  27.46104960  36.78254183
  12.22589198  28.55310912  35.69049901  13.38839541  28.00448343  38.78238350
  16.28075472  28.23546910  35.91962938  16.53639881  27.70463144  33.91266879
  17.70046500  27.13817391  36.99163573  16.78865681  31.04811561  36.24470022
  16.62394667  31.62262197  38.24419766  15.44235261  32.19930931  35.13977460
  18.71055053  31.53922426  35.60587790   9.87056473  24.31612605  39.64068122
   9.49714376  26.37250506  39.68588514  11.51507471  23.96328902  40.86944592
   7.60360514  22.88462287  40.67620649   7.94621447  20.83273176  40.48713335
   5.87249772  23.33379554  39.59195294   7.14093440  23.50415840  43.45747270
   8.85552654  23.01973796  44.54841325   6.86446969  25.56508593  43.67722256
   4.87878846  22.10562717  44.55238600   4.60535609  22.58278747  46.56240027
   5.13604370  20.03736263  44.42639587   3.11631186  22.59401743  43.54498356
  14.01646004  15.68852319  34.10873761  15.21026795  16.24090719  35.72289588
  14.30310982  17.15710142  32.65474125  14.87660977  13.13493793  33.08326960
  13.66007164  12.49537064  31.50719072  14.73763063  11.67726721  34.57041811
  17.60968852  13.26595653  32.15816852  17.76407912  14.71072866  30.65371120
  18.82883344  13.92819928  33.72153013  18.58431485  10.74415180  31.17601150
  20.55762608  10.90749304  30.52574252  17.44415581  10.05935145  29.56693470
  18.53011684   9.27954440  32.66194594  10.74646476  13.87798399  36.86336566
  12.40240751  13.74245949  38.12062759  10.58930686  12.05171082  35.85810727
   8.39639929  14.34109942  38.45041557   8.59658700  16.17311627  39.43398421
   6.69013422  14.46387870  37.24629089   7.99687693  12.26407934  40.41562169
   7.82391860  10.41485445  39.45550199   9.69560153  12.14055377  41.62606464
   5.67918818  12.72344806  42.05610246   5.44050338  11.20180524  43.45984127
   3.93550197  12.80107973  40.90995843   5.83840496  14.52438578  43.10045006
  13.19436873  19.04031444  39.43826680  10.66490795  23.60590990  37.03762995
   8.61700867  20.24876051  33.33257802  11.33645136  15.88610001  34.98242646
  15.46329100  19.11858699  39.11022656  12.19639306  18.64684507  41.46374301
  10.94107462  19.62358486  36.45216624   6.79552479  19.92970990  33.90404979

   8.79128328  24.45921638  35.11661067   6.89953085  24.21508260  35.94854511
   9.01378114  26.49476956  34.71897309   8.93889210  22.94153677  32.68089411
   7.47905795  23.59359937  31.33505275  10.78656163  23.16609361  31.74666017
   9.34257226  18.32312010  31.45225927  11.16492890  18.88553125  30.61653757
   7.95532337  18.19660670  29.89405785   9.54129638  15.80015854  32.81321021
   7.67080422  15.29116899  33.57229259  10.07874669  14.29214062  31.47590612
  13.24758774  24.65018353  36.47174257  13.71797630  24.11605650  34.51094282
  14.58881015  23.61454801  37.68116686  13.62248792  27.48819287  36.81172873
  12.21133077  28.57857698  35.72105877  13.36331357  28.01743165  38.81357728
  16.26654150  28.28723219  35.96564149  16.53501751  27.77017287  33.95698692
  17.68972440  27.19330594  37.03615830  16.75221651  31.10106273  36.31049945
  16.57345331  31.66273258  38.31221797  15.40363499  32.24982310  35.20626102
  18.67340101  31.61041738  35.68465188   9.86510843  24.29630401  39.63125771
   9.48264226  26.35029257  39.69373509  11.50306146  23.93809727  40.86652741
   7.59768936  22.84456990  40.63734378   7.94609787  20.79701235  40.41921815
   5.86977638  23.30412957  39.55268710   7.11978135  23.41858963  43.42560123
   8.83449355  22.93395370  44.51565331   6.82351147  25.47311515  43.67543183
   4.86646234  21.98226791  44.48914825   4.57984249  22.42525377  46.50493603
   5.14291006  19.91835886  44.33266532   3.10345441  22.46927193  43.48248685
  14.02174246  15.66800954  34.08303944  15.22952697  16.23336024  35.68205472
  14.30503199  17.11850275  32.61068147  14.85984456  13.09806703  33.08158459
  13.62610864  12.44436110  31.52502041  14.72701230  11.65944822  34.58744383
  17.58493989  13.20211838  32.13020654  17.73289524  14.62349715  30.60325124
  18.82138261  13.88225018  33.67190447  18.53802984  10.66115421  31.17755883
  20.50563763  10.80408454  30.50624275  17.37993521   9.95724277  29.58996411
  18.49125401   9.21918461  32.68544139  10.75404355  13.89874615  36.86883009
  12.41693975  13.75740613  38.11592258  10.57525918  12.06723535  35.87743992
   8.41903839  14.39576913  38.46755710   8.64305451  16.23392774  39.43393498
   6.70588999  14.52532078  37.27444238   8.01106172  12.34239002  40.45569124
   7.79882364  10.48751208  39.51517260   9.72128114  12.20347282  41.64773168
   5.72005204  12.85439437  42.11765237   5.47253931  11.35158590  43.53969753
   3.96472211  12.94861691  40.99114828   5.91993721  14.66305037  43.14188544
  13.24511608  19.05569475  39.40042526  10.67804908  23.61151121  37.02678247
   8.63180596  20.25374716  33.32251227  11.34840114  15.88989334  34.97082478
  15.51146951  19.09036209  39.04807364  12.26217349  18.71527917  41.44293709
  10.97058483  19.63233267  36.42859557   6.81140330  19.93960986  33.89982046

   8.79617230  24.46095399  35.10984588   6.90340641  24.22040207  35.94052201
   9.02111817  26.49569492  34.70924070   8.94449153  22.93992682  32.67648159
   7.48581488  23.59059350  31.32857704  10.79301497  23.16245956  31.74325736
   9.34155943  18.32019797  31.45240420  11.16238867  18.88028687  30.61174618
   7.95067747  18.19316892  29.89740213   9.54121809  15.79893158  32.81594981
   7.67153687  15.29111796  33.57789540  10.07649205  14.28910914  31.47969483
  13.24919757  24.65845515  36.47160834  13.72168546  24.12913237  34.50989901
  14.59161510  23.62265070  37.67968930  13.61928527  27.49625066  36.81779219
  12.20586882  28.58666080  35.72994319  13.35991385  28.02115313  38.82080827
  16.26163639  28.30190565  35.97234057  16.52788795  27.79497794  33.96075587
  17.68742807  27.20375720  37.03521299  16.74503951  31.11429568  36.33072785
  16.57125556  31.66549910  38.33587128  15.39204789  32.26754289  35.23647748
  18.66386864  31.62957504  35.70222734   9.86375379  24.29467392  39.62681519
   9.48192437  26.34871395  39.69239190  11.49976107  23.93333652  40.86368680
   7.59435129  22.84243026  40.62794330   7.93816368  20.79525006  40.39904034
   5.86600379  23.31066301  39.54759348   7.12064763  23.40284857  43.41982693
   8.83389392  22.90413662  44.50584186   6.83437303  25.45738515  43.68155105
   4.86104714  21.97136565  44.47641635   4.57942610  22.40155450  46.49576878
   5.12544257  19.90689998  44.30528470   3.09915852  22.47495943  43.47583902
  14.02303180  15.66327288  34.07849729  15.23450462  16.23270784  35.67339815
  14.30438970  17.10899645  32.60103599  14.85647513  13.08951922  33.08314122
  13.61746059  12.43107185  31.53266920  14.72767130  11.65584843  34.59411855
  17.57858256  13.18844817  32.12282710  17.72256634  14.60385266  30.58985629
  18.82031493  13.87421402  33.65785664  18.52710194  10.64326534  31.17719326
  20.49281298  10.78194167  30.49920934  17.36380156   9.93376478  29.59580632
  18.48412480   9.20689359  32.69062218  10.75786569  13.90322074  36.87304151
  12.42228699  13.76268990  38.11830890  10.57681645  12.07026685  35.88466037
   8.42514703  14.40360873  38.47407041   8.65232522  16.24167405  39.43998655
   6.71079720  14.53533527  37.28285653   8.01646771  12.35091333  40.46300234
   7.80477964  10.49566325  39.52296155   9.72645334  12.21217625  41.65551146
   5.72480082  12.86299457  42.12398262   5.47901551  11.36267012  43.54905488
   3.96921084  12.95264821  40.99741550   5.92178320  14.67391005  43.14506918
  13.25857673  19.06291452  39.39357640  10.68094895  23.61418077  37.02229029
   8.63618216  20.25332892  33.32204002  11.35152122  15.89070765  34.97073448
  15.52398840  19.06659494  39.03391464  12.27814445  18.75411212  41.44246065
  10.97932522  19.63519440  36.42398524   6.81625031  19.94159740  33.90227158

   8.81406305  24.46498131  35.09382761   6.91730946  24.23380330  35.91766654
   9.04544069  26.49749669  34.68561478   8.96680147  22.93455790  32.66725772
   7.51336542  23.58289871  31.31245539  10.81826674  23.15024893  31.73824929
   9.34212603  18.31122011  31.45669303  11.15940758  18.86291738  30.60344512
   7.94259385  18.18377035  29.90947801   9.54050788  15.79498094  32.82839555
   7.67255549  15.29494239  33.59945174  10.06550528  14.27811502  31.49595045
  13.25689297  24.67611661  36.48066647  13.73846005  24.15729053  34.51833566
  14.59843373  23.64010283  37.68969321  13.61675107  27.51357877  36.84080789
  12.19229333  28.60303956  35.76658121  13.36486203  28.02681695  38.84771321
  16.25084703  28.33670477  35.98612029  16.50373211  27.85426888  33.96685989
  17.68791302  27.22979936  37.02455044  16.72808549  31.14579180  36.37496169
  16.57446676  31.67177730  38.38845914  15.35893434  32.30800952  35.31081675
  18.63772951  31.67730744  35.73209320   9.85619618  24.29357855  39.61761462
   9.48127362  26.34852986  39.68967788  11.48181366  23.91966455  40.86378609
   7.57459833  22.84525382  40.59763856   7.89968487  20.79944506  40.33322299
   5.84853857  23.34621930  39.52855917   7.11128105  23.35938429  43.40029520
   8.81568677  22.80753378  44.47401887   6.86412781  25.41330213  43.70328459
   4.82609610  21.94846445  44.42873248   4.55627503  22.33675286  46.45821056
   5.04863324  19.88327172  44.21021881   3.07222816  22.50903375  43.44460096
  14.02724119  15.65131027  34.06664447  15.24896613  16.23269550  35.64952591
  14.30016403  17.08380277  32.57498512  14.84940379  13.06801703  33.08645902
  13.59066033  12.39395086  31.55874716  14.74019316  11.64919657  34.61277313
  17.55906386  13.15685281  32.09108550  17.68380579  14.55566655  30.54133223
  18.81987888  13.85987919  33.60251496  18.49518137  10.60141441  31.16141699
  20.45211018  10.73103759  30.45675952  17.31194820   9.87478769  29.60279577
  18.47143768   9.18103882  32.69020885  10.77292849  13.91056247  36.88499942
  12.44552254  13.76475223  38.11870277  10.57643220  12.07622814  35.90237609
   8.45407538  14.42590093  38.50155031   8.70235582  16.25880016  39.47218567
   6.73423198  14.57743760  37.32091338   8.03758716  12.36978059  40.48571502
   7.82044100  10.51775667  39.54063553   9.74725602  12.22131137  41.67752145
   5.74732715  12.88452533  42.14757818   5.50281186  11.38743893  43.57622130
   3.99057303  12.97081563  41.02274059   5.94279995  14.69766599  43.16559628
  13.28671181  19.07834923  39.38938362  10.68975223  23.62139881  37.01571370
   8.65111233  20.25176237  33.32348815  11.36151295  15.89043551  34.97328474
  15.54726044  18.97517965  39.01684735  12.30934790  18.88917549  41.45456780
  11.00233509  19.64020722  36.42005302   6.83188551  19.94901033  33.91046911

   8.82682278  24.46754323  35.08522519   6.92626684  24.24263396  35.90191526
   9.06369910  26.49857305  34.67266842   8.98492514  22.93100029  32.66295306
   7.53663764  23.57865597  31.30212911  10.83953096  23.14119379  31.73886171
   9.34251023  18.30461041  31.46149138  11.15804228  18.84977221  30.60058858
   7.93765256  18.17714523  29.91903319   9.53905283  15.79163706  32.83911681
   7.67219043  15.29821176  33.61715712  10.05627651  14.26952163  31.50949979
  13.26207475  24.68210987  36.49282024  13.75205971  24.16574231  34.53185413
  14.59973259  23.64730886  37.70730472  13.61882899  27.51983741  36.85656836
  12.18637045  28.60779623  35.79150104  13.37496765  28.02823101  38.86568096
  16.24702435  28.35011382  35.99095269  16.48836903  27.87901353  33.96760971
  17.69147337  27.23921468  37.01489715  16.72332082  31.15759401  36.39231781
  16.58478641  31.67184444  38.40992590  15.34382947  32.32361034  35.34581052
  18.62693175  31.69609934  35.73737089   9.84768602  24.29546630  39.61426003
   9.48353409  26.35221574  39.68919653  11.46292443  23.90806470  40.86924168
   7.55184300  22.85696020  40.57633760   7.85541435  20.81162276  40.28259883
   5.82976632  23.39079410  39.51677634   7.09821483  23.33441133  43.38694120
   8.79343210  22.73472052  44.44928119   6.88785056  25.38724180  43.72320750
   4.78921689  21.94692639  44.39368996   4.52868275  22.30397776  46.43016070
   4.97477048  19.88211875  44.13889877   3.04435950  22.55574003  43.42221422
  14.02964887  15.64648264  34.05957059  15.25701075  16.23459821  35.63575316
  14.29541978  17.07192091  32.55991811  14.84665008  13.05868132  33.08609436
  13.57376032  12.37421801  31.57471387  14.75406867  11.64881580  34.62175065
  17.54646979  13.14540260  32.06454041  17.65439090  14.53453255  30.50482853
  18.82034235  13.85983790  33.55958375  18.47742460  10.58536844  31.14217619
  20.42729247  10.71287197  30.41775253  17.28008700   9.84730303  29.59975029
  18.47034028   9.17469541  32.68007860  10.78613197  13.91153916  36.89267881
  12.46734767  13.75785486  38.11371823  10.57402476  12.07824987  35.91130865
   8.48166568  14.43771423  38.52652853   8.75177354  16.26294079  39.50617459
   6.75661647  14.61245809  37.35668358   8.05714997  12.37349776  40.50049535
   7.83137031  10.52742178  39.54579278   9.76714397  12.21072629  41.69007677
   5.77010483  12.88948609  42.16627482   5.52473202  11.39017216  43.59244656
   4.01210119  12.98086065  41.04377012   5.96925930  14.70043609  43.18766576
  13.29305408  19.08459428  39.39904250  10.69341972  23.62521041  37.01597517
   8.66156159  20.25088535  33.32556406  11.36797947  15.88903971  34.97676946
  15.54657336  18.88724947  39.02512134  12.31672694  18.99727881  41.47176913
  11.01341079  19.64109010  36.42385781   6.84196773  19.95640655  33.91551387

   8.82539471  24.46686557  35.08982850   6.92430689  24.24035440  35.90496405
   9.06190373  26.49818756  34.67859571   8.98542299  22.93149926  32.66675600
   7.53813053  23.58029703  31.30538933  10.84077972  23.14149575  31.74411702
   9.34253704  18.30532891  31.46365756  11.15898986  18.85084128  30.60481389
   7.93907348  18.17799906  29.91992815   9.53844545  15.79178715  32.84061007
   7.67139988  15.29898303  33.61889678  10.05552506  14.26991069  31.51066292
  13.26138365  24.67475561  36.49836551  13.75324042  24.15136770  34.53972080
  14.59550569  23.64219661  37.71859058  13.62297926  27.51326905  36.85343403
  12.19095985  28.60014108  35.78668253  13.38143384  28.02667640  38.86157951
  16.25169895  28.33671054  35.98346615  16.49222289  27.85625828  33.96220939
  17.69492765  27.22941659  37.01300821  16.73139437  31.14573127  36.37145358
  16.59150702  31.66955213  38.38649136  15.35426060  32.30792086  35.31758651
  18.63642615  31.67795502  35.71557402   9.84477935  24.30034636  39.61842348
   9.48499226  26.35804276  39.68954620  11.45788459  23.91094401  40.87531853
   7.54483260  22.86801090  40.58003654   7.84170827  20.82156976  40.28475274
   5.82431967  23.40878145  39.52137255   7.09371997  23.34552849  43.39088088
   8.78775265  22.74016227  44.45189697   6.88886994  25.39880278  43.72774563
   4.78136378  21.96408359  44.39842977   4.52130036  22.32405369  46.43443303
   4.96378799  19.89890551  44.14564313   3.03813887  22.57541950  43.42554068
  14.02939493  15.65132607  34.06230202  15.25400333  16.23665993  35.64165344
  14.29500811  17.08019942  32.56583148  14.84992573  13.06637141  33.08358679
  13.57834486  12.38358532  31.57030470  14.75810778  11.65381004  34.61684700
  17.55014259  13.15879411  32.06363207  17.65683771  14.55109186  30.50665828
  18.82205817  13.87146864  33.56118289  18.48558404  10.60189759  31.13650825
  20.43558578  10.73438318  30.41337466  17.28981245   9.86537604  29.59211788
  18.47966779   9.18860727  32.67200738  10.78726353  13.90629690  36.89055917
  12.47057183  13.74795872  38.10806457  10.57135740  12.07563422  35.90495734
   8.48588309  14.43104263  38.52941366   8.76168718  16.25149478  39.51656903
   6.76037127  14.61588879  37.36157645   8.05754735  12.35929978  40.49432868
   7.82667816  10.51797309  39.53168110   9.76761595  12.18740159  41.68255519
   5.77240373  12.87363237  42.16331096   5.52375678  11.36793296  43.58216955
   4.01453016  12.97525283  41.04139546   5.97722987  14.67910517  43.19282605
  13.27877984  19.07842962  39.41265032  10.69026895  23.62414849  37.02209959
   8.66026107  20.25118018  33.32745989  11.36708064  15.88798753  34.97855190
  15.53208365  18.87124117  39.04400354  12.29836643  18.99770990  41.48367035
  11.00673049  19.63814324  36.43217779   6.83985255  19.95763948  33.91536737

   8.82491454  24.46723913  35.09116707   6.92281977  24.24029632  35.90397550
   9.06271535  26.49848583  34.68099489   8.98741589  22.93231048  32.66752043
   7.54271043  23.58272139  31.30418884  10.84474896  23.14025248  31.74833173
   9.33865867  18.30476033  31.46399942  11.15549611  18.84928462  30.60508662
   7.93474620  18.17681719  29.92082481   9.53567101  15.79134919  32.84180290
   7.66973048  15.29934231  33.62367871  10.05136647  14.26918295  31.51174756
  13.26051394  24.66841302  36.50610825  13.75796463  24.13754504  34.55085479
  14.58962021  23.63930594  37.73458088  13.62571688  27.50769504  36.85307965
  12.19857769  28.59376020  35.77906950  13.37924644  28.02646253  38.85930011
  16.25840003  28.32330101  35.98832410  16.50617153  27.83102425  33.97078938
  17.69618239  27.22113812  37.03087052  16.74030858  31.13431363  36.36115070
  16.58921960  31.67043685  38.37211902  15.37113239  32.29127051  35.29127939
  18.65018442  31.65833946  35.71299366   9.83863633  24.30187525  39.62071519
   9.48626419  26.36088960  39.69154303  11.44692616  23.90497991  40.88114317
   7.53038747  22.87775609  40.57496848   7.81379721  20.83072565  40.26814620
   5.81333164  23.43645624  39.51980185   7.08205401  23.34335784  43.38808476
   8.77470761  22.72752596  44.44520489   6.88248792  25.39566219  43.73379837
   4.76575840  21.96454899  44.39072017   4.50527215  22.32092452  46.42725189
   4.94552147  19.89988457  44.13307759   3.02470336  22.58153607  43.41745090
  14.02882766  15.65558060  34.05875805  15.25285203  16.23930944  35.63913901
  14.29252360  17.08628982  32.56362977  14.85028343  13.07202081  33.07662286
  13.57899617  12.39006324  31.56267242  14.75888567  11.65841997  34.60900555
  17.55045081  13.16730319  32.05685340  17.65553161  14.55966110  30.49982699
  18.82131461  13.88046227  33.55506916  18.48943520  10.61153798  31.12937847
  20.43923939  10.74759865  30.40649143  17.29435249   9.87391007  29.58498310
  18.48502749   9.19879651  32.66538285  10.79168199  13.90450053  36.88907843
  12.47985791  13.74085163  38.09901686  10.56763621  12.07575531  35.90154029
   8.49776895  14.43243347  38.53749232   8.78474845  16.24806800  39.53053470
   6.76985576  14.63065906  37.37504852   8.06530882  12.35579016  40.49580160
   7.81699814  10.51982572  39.52731481   9.77956090  12.16796584  41.67555658
   5.79148069  12.87971894  42.17745053   5.53802521  11.36912260  43.59021176
   4.02985358  13.00015369  41.06321789   6.01564222  14.67887874  43.21348752
  13.26586334  19.07385160  39.42180388  10.68659511  23.62292115  37.02643207
   8.65828351  20.25208380  33.32697059  11.36733951  15.88805717  34.97764812
  15.51685650  18.83936196  39.05569319  12.28493108  19.01970177  41.49352293
  11.00085392  19.63588796  36.43621459   6.83715066  19.96140273  33.91420200

   8.82150498  24.46706298  35.09225768   6.91993688  24.23884855  35.90598380
   9.05838530  26.49851664  34.68262703   8.98394749  22.93299566  32.66814019
   7.53912965  23.58360370  31.30506104  10.84134940  23.14132645  31.74913301
   9.33730276  18.30575323  31.46350375  11.15430412  18.85136092  30.60548056
   7.93399358  18.17719429  29.91987582   9.53529094  15.79217228  32.84074733
   7.66946247  15.29868889  33.62203683  10.05263595  14.27088160  31.51034001
  13.25838666  24.66608548  36.50417555  13.75562589  24.13131425  34.54992029
  14.58695352  23.63828306  37.73433698  13.62550575  27.50557145  36.84663113
  12.20267457  28.59156459  35.76683102  13.37456631  28.02841353  38.85126384
  16.26144885  28.31633886  35.98721279  16.51478255  27.81771521  33.97190574
  17.69511951  27.21605339  37.03739744  16.74510918  31.12801811  36.35288856
  16.58704070  31.67063372  38.36159780  15.38142027  32.28316427  35.27406683
  18.65810646  31.64750758  35.71031307   9.83818074  24.30353528  39.62114452
   9.48600625  26.36261947  39.69107343  11.44761440  23.90718393  40.88032215
   7.53058245  22.88033587  40.57831302   7.81225990  20.83309473  40.27114039
   5.81247399  23.44018646  39.52538623   7.08551393  23.34704100  43.39182814
   8.78052651  22.73474116  44.44723317   6.88299033  25.39935252  43.73596530
   4.77255905  21.96590240  44.39898316   4.51331554  22.32570989  46.43506911
   4.95573199  19.90112415  44.14496368   3.02956023  22.57804637  43.42610180
  14.02790447  15.65884755  34.06052753  15.25039856  16.24059402  35.64281777
  14.29250146  17.09208276  32.56794189  14.85093018  13.07705776  33.07538400
  13.58374621  12.39833580  31.55653515  14.75496596  11.66032668  34.60463162
  17.55387386  13.17360671  32.06302307  17.66328037  14.56870997  30.50873276
  18.82086686  13.88387404  33.56591094  18.49514125  10.61942623  31.13349337
  20.44692143  10.75686090  30.41620987  17.30426059   9.88461233  29.58450457
  18.48646104   9.20399155  32.66702631  10.78975192  13.90429600  36.88786592
  12.47711326  13.74162864  38.09906433  10.56832642  12.07581255  35.89917235
   8.49374210  14.42883557  38.53437226   8.77776778  16.24400581  39.52909841
   6.76675961  14.62645711  37.37037376   8.06153234  12.35025316  40.49065450
   7.81126918  10.51546819  39.52042794   9.77649341  12.16011099  41.66901665
   5.78931267  12.87375811  42.17473698   5.53472341  11.36069398  43.58466291
   4.02722839  12.99872366  41.06170010   6.01676961  14.67059207  43.21398315
  13.25959274  19.07350124  39.42385292  10.68404764  23.62275029  37.02665533
   8.65555286  20.25245979  33.32663004  11.36572044  15.88918307  34.97770166
  15.51143256  18.84418792  39.05885275  12.27749490  19.01354937  41.49481283
  10.99651969  19.63592011  36.43684749   6.83439096  19.96066028  33.91332381


# redundant internal coordinates
#  nbonds nangles ndihedrals nimpropers ncartesians
# bond  definitions A B
# angle definitions A B C
# dihedral definitions A B C D
# improper torsion definitions A B C D
# cartesian definitions A x/y/z
$redundant_internals
 74 146 232 0 0
   1   0   0
   2   0   0
   3   0   0
   4   3   0
   5   3   0
   7   6   0
   8   6   0
   9   6   0
  10   9   0
  11   9   0
  13  12   0
  14  12   0
  15  12   0
  16  15   0
  17  15   0
  18  15   0
  19  18   0
  20  18   0
  21  18   0
  22  21   0
  23  21   0
  24  21   0
  26  25   0
  27  25   0
  28  25   0
  29  28   0
  30  28   0
  31  28   0
  32  31   0
  33  31   0
  34  31   0
  35  34   0
  36  34   0
  37  34   0
  39  38   0
  40  38   0
  41  38   0
  42  41   0
  43  41   0
  44  41   0
  45  44   0
  46  44   0
  47  44   0
  48  47   0
  49  47   0
  50  47   0
  52  51   0
  53  51   0
  54  51   0
  55  54   0
  56  54   0
  57  54   0
  58  57   0
  59  57   0
  60  57   0
  61  60   0
  62  60   0
  63  60   0
  63  36   0
  65  25   0
  65  12   0
  65   0   0
  66   6   0
  66   3   0
  67  51   0
  67  38   0
  67   9   0
  68  64   0
  69  64   0
  70  67   0
  70  66   0
  70  65   0
  70  64   0
  71  66   0
   3   0  65   0   0
   1   0   2   0   0
   1   0  65   0   0
   2   0   3   0   0
   2   0  65   0   0
   1   0   3   0   0
   0   3  66   0   0
   4   3  66   0   0
   0   3   4   0   0
   4   3   5   0   0
   5   3  66   0   0
   0   3   5   0   0
   8   6  66   0   0
   8   6   9   0   0
   7   6  66   0   0
   9   6  66   0   0
   7   6   9   0   0
   7   6   8   0   0
   6   9  67   0   0
   6   9  11   0   0
   6   9  10   0   0
  11   9  67   0   0
  10   9  11   0   0
  10   9  67   0   0
  13  12  14   0   0
  13  12  15   0   0
  13  12  65   0   0
  15  12  65   0   0
  14  12  65   0   0
  14  12  15   0   0
  17  15  18   0   0
  12  15  16   0   0
  16  15  18   0   0
  12  15  17   0   0
  12  15  18   0   0
  16  15  17   0   0
  20  18  21   0   0
  19  18  20   0   0
  15  18  20   0   0
  19  18  21   0   0
  15  18  21   0   0
  15  18  19   0   0
  18  21  23   0   0
  18  21  24   0   0
  18  21  22   0   0
  22  21  23   0   0
  23  21  24   0   0
  22  21  24   0   0
  26  25  65   0   0
  27  25  65   0   0
  28  25  65   0   0
  26  25  28   0   0
  27  25  28   0   0
  26  25  27   0   0
  30  28  31   0   0
  29  28  31   0   0
  25  28  31   0   0
  29  28  30   0   0
  25  28  30   0   0
  25  28  29   0   0
  33  31  34   0   0
  32  31  34   0   0
  28  31  34   0   0
  32  31  33   0   0
  28  31  33   0   0
  28  31  32   0   0
  36  34  37   0   0
  35  34  37   0   0
  31  34  37   0   0
  35  34  36   0   0
  31  34  36   0   0
  31  34  35   0   0
  40  38  67   0   0
  39  38  67   0   0
  40  38  41   0   0
  39  38  41   0   0
  39  38  40   0   0
  41  38  67   0   0
  43  41  44   0   0
  42  41  44   0   0
  38  41  44   0   0
  42  41  43   0   0
  38  41  43   0   0
  38  41  42   0   0
  41  44  46   0   0
  46  44  47   0   0
  45  44  47   0   0
  41  44  47   0   0
  45  44  46   0   0
  41  44  45   0   0
  49  47  50   0   0
  48  47  50   0   0
  44  47  50   0   0
  48  47  49   0   0
  44  47  49   0   0
  44  47  48   0   0
  54  51  67   0   0
  53  51  67   0   0
  52  51  67   0   0
  53  51  54   0   0
  52  51  54   0   0
  52  51  53   0   0
  56  54  57   0   0
  55  54  57   0   0
  51  54  57   0   0
  55  54  56   0   0
  51  54  56   0   0
  51  54  55   0   0
  59  57  60   0   0
  58  57  60   0   0
  54  57  60   0   0
  58  57  59   0   0
  54  57  59   0   0
  54  57  58   0   0
  62  60  63   0   0
  61  60  63   0   0
  57  60  63   0   0
  61  60  62   0   0
  57  60  62   0   0
  57  60  61   0   0
  69  64  70   0   0
  68  64  70   0   0
  68  64  69   0   0
  12  65  25   0   0
   0  65  25   0   0
   0  65  12   0   0
  25  65  70   0   0
  12  65  70   0   0
   0  65  70   0   0
   3  66   6   0   0
  70  66  71   0   0
   6  66  71   0   0
   3  66  71   0   0
   6  66  70   0   0
   3  66  70   0   0
  38  67  51   0   0
   9  67  51   0   0
   9  67  38   0   0
  51  67  70   0   0
  38  67  70   0   0
   9  67  70   0   0
  66  70  67   0   0
  65  70  67   0   0
  64  70  67   0   0
  65  70  66   0   0
  64  70  65   0   0
   5   3   0   2   0
   4   3   0   2   0
   4   3   0   1   0
  66   3   0   1   0
  66   3   0   2   0
   5   3   0   1   0
  66   3   0  65   0
   4   3   0  65   0
   5   3   0  65   0
  11   9   6   7   0
  11   9   6  66   0
  67   9   6   8   0
  10   9   6   8   0
  67   9   6   7   0
  10   9   6  66   0
  67   9   6  66   0
  10   9   6   7   0
  11   9   6   8   0
  18  15  12  13   0
  18  15  12  65   0
  18  15  12  14   0
  16  15  12  13   0
  16  15  12  65   0
  17  15  12  13   0
  17  15  12  65   0
  17  15  12  14   0
  16  15  12  14   0
  19  18  15  17   0
  19  18  15  16   0
  19  18  15  12   0
  20  18  15  12   0
  20  18  15  16   0
  20  18  15  17   0
  21  18  15  12   0
  21  18  15  16   0
  21  18  15  17   0
  24  21  18  20   0
  24  21  18  19   0
  23  21  18  15   0
  23  21  18  19   0
  23  21  18  20   0
  22  21  18  20   0
  22  21  18  15   0
  24  21  18  15   0
  22  21  18  19   0
  31  28  25  27   0
  31  28  25  26   0
  29  28  25  27   0
  30  28  25  27   0
  29  28  25  65   0
  30  28  25  26   0
  31  28  25  65   0
  29  28  25  26   0
  30  28  25  65   0
  34  31  28  29   0
  34  31  28  25   0
  33  31  28  30   0
  33  31  28  29   0
  32  31  28  25   0
  32  31  28  30   0
  32  31  28  29   0
  34  31  28  30   0
  33  31  28  25   0
  37  34  31  33   0
  37  34  31  28   0
  36  34  31  33   0
  36  34  31  32   0
  36  34  31  28   0
  35  34  31  33   0
  37  34  31  32   0
  35  34  31  32   0
  35  34  31  28   0
  44  41  38  67   0
  44  41  38  40   0
  44  41  38  39   0
  43  41  38  67   0
  43  41  38  40   0
  43  41  38  39   0
  42  41  38  40   0
  42  41  38  39   0
  42  41  38  67   0
  47  44  41  43   0
  47  44  41  42   0
  47  44  41  38   0
  45  44  41  43   0
  45  44  41  42   0
  45  44  41  38   0
  46  44  41  38   0
  46  44  41  42   0
  46  44  41  43   0
  50  47  44  41   0
  49  47  44  46   0
  49  47  44  45   0
  49  47  44  41   0
  48  47  44  46   0
  48  47  44  45   0
  50  47  44  46   0
  48  47  44  41   0
  50  47  44  45   0
  57  54  51  67   0
  57  54  51  52   0
  56  54  51  67   0
  56  54  51  53   0
  56  54  51  52   0
  55  54  51  67   0
  57  54  51  53   0
  55  54  51  52   0
  55  54  51  53   0
  60  57  54  56   0
  60  57  54  55   0
  59  57  54  55   0
  59  57  54  51   0
  58  57  54  55   0
  58  57  54  51   0
  58  57  54  56   0
  59  57  54  56   0
  60  57  54  51   0
  63  60  57  59   0
  63  60  57  58   0
  63  60  57  54   0
  62  60  57  59   0
  62  60  57  58   0
  62  60  57  54   0
  61  60  57  59   0
  61  60  57  58   0
  61  60  57  54   0
  12  65   0   1   0
  70  65  25  28   0
  70  65  25  27   0
  12  65  25  28   0
  12  65  25  27   0
  12  65  25  26   0
   0  65  25  28   0
   0  65  25  27   0
   0  65  25  26   0
  70  65  12  15   0
  70  65  12  14   0
  70  65  12  13   0
  25  65  12  15   0
  25  65  12  14   0
  25  65  12  13   0
   0  65  12  15   0
   0  65  12  14   0
   0  65  12  13   0
  70  65   0   3   0
  70  65   0   2   0
  70  65   0   1   0
  25  65   0   3   0
  25  65   0   2   0
  70  65  25  26   0
  25  65   0   1   0
  12  65   0   3   0
  12  65   0   2   0
  71  66  64  69   0
  71  66  64  68   0
   6  66  64  68   0
   3  66  64  69   0
   3  66  64  68   0
  71  66   6   8   0
  71  66   6   7   0
  70  66   6   9   0
  70  66   6   8   0
  70  66   6   7   0
   3  66   6   9   0
   3  66   6   8   0
   3  66   6   7   0
  71  66   3   5   0
  71  66   3   4   0
  71  66   3   0   0
  71  66   6   9   0
  70  66   3   5   0
  70  66   3   4   0
  70  66   3   0   0
   6  66  64  69   0
   6  66   3   5   0
   6  66   3   4   0
   6  66   3   0   0
  70  67  51  54   0
  70  67  51  52   0
  38  67  51  54   0
  38  67  51  53   0
   9  67  51  54   0
   9  67  51  53   0
   9  67  51  52   0
  70  67  38  41   0
  70  67  38  40   0
  70  67  38  39   0
  51  67  38  41   0
  51  67  38  40   0
  51  67  38  39   0
   9  67  38  41   0
   9  67  38  40   0
   9  67  38  39   0
  70  67   9  11   0
  70  67   9  10   0
  70  67   9   6   0
  51  67   9  11   0
  38  67  51  52   0
  51  67   9  10   0
  51  67   9   6   0
  38  67   9  11   0
  70  67  51  53   0
  38  67   9  10   0
  38  67   9   6   0
  66  70  67  51   0
  66  70  67   9   0
  65  70  67  51   0
  65  70  67  38   0
  65  70  67   9   0
  64  70  67  51   0
  64  70  67  38   0
  64  70  67   9   0
  67  70  66   6   0
  67  70  66   3   0
  65  70  66  71   0
  65  70  66   6   0
  65  70  66   3   0
  67  70  65  25   0
  67  70  65  12   0
  67  70  65   0   0
  66  70  65  25   0
  67  70  66  71   0
  66  70  65  12   0
  66  70  65   0   0
  64  70  65  25   0
  64  70  65  12   0
  64  70  65   0   0
  67  70  64  69   0
  67  70  64  68   0
  66  70  67  38   0
  65  70  64  69   0
  65  70  64  68   0
$energies
 24
 -1283.5642141604557764
 -1283.7493873045582404
 -1283.8835062187924905
 -1283.9728429667059117
 -1284.0231074956673183
 -1284.0404622197602293
 -1284.0421597759082033
 -1284.0419402831464595
 -1284.0431566007102901
 -1284.0434877798945763
 -1284.0435763778459659
 -1284.0437997880831063
 -1284.0439891881871972
 -1284.0441428910219201
 -1284.0442558843458301
 -1284.0443537587011633
 -1284.0444176304590655
 -1284.0444419492471297
 -1284.0444475319652611
 -1284.0444528742459624
 -1284.0444481390038618
 -1284.0444529325427538
 -1284.0444522026525647
 -1284.0444552582982851

$gradients
 24 216
  -0.0829122611431468   0.0843499239232189   0.0098429970970470   0.0889292826260993
   0.0100345161970912  -0.0441245624858412  -0.0150345534290073  -0.0992315077486338
   0.0210352630184921   0.0122139618351269   0.0414925462612093  -0.1019066976188221
   0.0753252488590906  -0.0257004738342855   0.0649016468667027  -0.0875420585839562
  -0.0101145821340406   0.0466914550216086   0.0188029954111449   0.0157213987260545
  -0.1134077435542567  -0.0862982502986232  -0.0286438671073151   0.0426227271325264
   0.0734520668627344   0.0062949732472645   0.0725939140110518  -0.0637875169262474
  -0.0929318780853622  -0.0316607120964525   0.0869890709745675   0.0267730488237170
  -0.0385795877723998  -0.0310753149859631   0.0746827157816354   0.0651090099984855
   0.0840732891883258  -0.0721587608335005  -0.0368235259896909  -0.0169528015282095
   0.0295772837976720   0.0977346399679408  -0.0646883935388709   0.0517694694527208
  -0.0596337843780667  -0.0654040083356003   0.0759356891835621   0.0361824265033964
   0.0683962148969466  -0.0522904576839961   0.0547818111536983   0.0117588244404937
  -0.0281056698895175  -0.0962771210662743   0.0701634571623416  -0.0709937741207146
  -0.0515423847789546  -0.0092801293964718   0.0159766865361589   0.1020725821200057
  -0.0701923394855546   0.0596790590921532  -0.0454265472795982   0.0202481975878882
   0.1091811916135980   0.0266928930947296  -0.0005029604125504  -0.0178208322812978
  -0.1137344279959813   0.0784753208940411  -0.0687097639280273   0.0460293919879463
  -0.1004194692153907  -0.0311279477979828   0.0399347149071495   0.0603673250425405
   0.0721308291214033   0.0555458686924347   0.0105160957108802  -0.1018160478777657
   0.0035590726252257  -0.0807674793994382   0.0229037895980280  -0.0572610927256216
  -0.0671529433100840  -0.0609732616390801  -0.0501898253860557  -0.0059019758129547
   0.1034307755531947   0.0053839243502753   0.0836964981347212  -0.0310791149560099
   0.0520823434243823   0.0771495266674514   0.0509295927443233   0.0567531092705367
  -0.0753893585988488   0.0433386196589963  -0.0543755864129436  -0.0122901417997585
  -0.1019664176233508  -0.0088936595837550  -0.0979263034433301  -0.0289617053713832
   0.0444613487494360   0.0056355570078394  -0.0247745222651963  -0.1091561980194737
   0.0188476211359222   0.1123284288909821   0.0107821937030119   0.0841468847429437
  -0.0545014512707628   0.0518172691251543   0.0721828120627369   0.0877834346049965
   0.0110115299732037  -0.0560505467768227  -0.0231031208316013  -0.0817437203564743
  -0.0105417740046764  -0.0768267315333317   0.0666149115911822  -0.0579280027477426
  -0.0866820907009795  -0.0117272807525673   0.0593179452941795   0.0246935535555941
   0.0813441334241614   0.0081870868871037   0.0767196739177677  -0.0669631828883943
   0.0636324806949742   0.0884493859109242   0.0103424876129418  -0.0096759310687076
  -0.0771446894432875   0.0672487711106072  -0.0599113181059698  -0.0243472858778038
  -0.0800992118632773   0.0419254325262196  -0.0949370136158204  -0.0471525433138375
  -0.1094411643530040  -0.0101710913878296   0.0321750828776832   0.0606358983998987
   0.0270064890093605   0.0916478733029046   0.0068681399776495   0.0874720388222720
  -0.0731635304130702   0.0761573894920716  -0.0861306881147919   0.0148294823127398
  -0.0787260765418513  -0.0028922966991173  -0.0642686700752494  -0.0019488978147474
   0.0880408650752189   0.0527427982260010  -0.0691825474279253   0.0685430694233416
  -0.0023682000409812  -0.0000563035828594  -0.0901602491171133  -0.0534141808188637
   0.0796481289504272  -0.0018964242507117   0.0660511830907947   0.0514094891984893
  -0.0592479540336467   0.0200379002353390  -0.0174089295646362   0.0883460326988892
   0.0509411530635833  -0.0750205484287945  -0.0037749796394559  -0.0699573107906683
  -0.0752378136771801  -0.0117978128567856   0.0458608347193296   0.0030780128048080
   0.0865990061397355  -0.0738967555447731   0.0851774715536937   0.0157415260323883
   0.0732716311008533   0.0245554118743472  -0.0955104130467917  -0.0594417501079874
  -0.0245008635376789   0.0065669750010919  -0.0343840242039959   0.0014866542767976
  -0.0103523836508945  -0.0006072025337981  -0.0776628025603404  -0.0204894226416464
   0.0427176057277589  -0.0052154426212933   0.0117120319245144   0.0027877201862126
   0.0183609704182683  -0.0018109700459620   0.0130724028988689   0.0073350180549591
  -0.0058335494811774   0.0238753856128593  -0.0084005105776191   0.0036971488617832
  -0.0145439926262837   0.0813357592902405   0.0171284898799934  -0.0265523843046383

  -0.0639876691142422   0.0630503477805092   0.0073629166970429   0.0659725266390369
   0.0074662817655521  -0.0334631917705739  -0.0106454219780005  -0.0740321929551815
   0.0153273116673179   0.0102284210627705   0.0311396869845845  -0.0763631370397258
   0.0557478420368754  -0.0196567238760123   0.0487679893784508  -0.0652542521034772
  -0.0063973575330313   0.0351798621849097   0.0160167786901602   0.0124905274589322
  -0.0853297953013953  -0.0640983410702914  -0.0225885294290272   0.0314415278376852
   0.0541917448888645   0.0049110406764409   0.0546778070472712  -0.0495999142561311
  -0.0695368956196678  -0.0231670202516999   0.0645970629143403   0.0201363455126184
  -0.0291639073944639  -0.0224719870840389   0.0559028855701769   0.0482394237892797
   0.0621863140275917  -0.0553138612285675  -0.0273073815071553  -0.0126220648263726
   0.0228304651805521   0.0725411347888689  -0.0474191009119478   0.0395510740977629
  -0.0443995156970443  -0.0478282459997728   0.0585615129818962   0.0271564229962316
   0.0507748480621238  -0.0400291644453152   0.0405704661046970   0.0086484153146897
  -0.0215250251601261  -0.0717243469987640   0.0525542464612305  -0.0545343582890081
  -0.0387148543034484  -0.0073129240875753   0.0125426909103575   0.0760630526060514
  -0.0524219044703015   0.0448370882597441  -0.0335980572118160   0.0153406948106265
   0.0826750653562902   0.0202415052802406  -0.0005405188053800  -0.0141412778920616
  -0.0836112243470172   0.0572586530539707  -0.0515930464919613   0.0337819025985572
  -0.0741146235028422  -0.0234793470336560   0.0290379056755464   0.0454882562786969
   0.0535527807464793   0.0408930024969737   0.0074575141119756  -0.0760553450841395
   0.0027722251719535  -0.0606789144204168   0.0172308118606616  -0.0419803673657239
  -0.0505289606169648  -0.0449527386411175  -0.0365667346868259  -0.0041426220355873
   0.0772640319729877   0.0037628169579671   0.0629022614877781  -0.0230443410749508
   0.0384338630629294   0.0585419233482809   0.0381222315624841   0.0418374618298980
  -0.0566730784907790   0.0320005527697664  -0.0403686510563986  -0.0097735461309290
  -0.0761364222730015  -0.0066544581194554  -0.0740821282177049  -0.0217632198603202
   0.0341492345188122   0.0047294892096264  -0.0183040213688718  -0.0805208409058716
   0.0149708929991380   0.0832647829669696   0.0070748238213826   0.0628156679123297
  -0.0399096370390738   0.0376940805937230   0.0536021981147414   0.0661910897167233
   0.0089416339015276  -0.0408799301518400  -0.0180544781047553  -0.0612496903897425
  -0.0077802472144854  -0.0578192985351221   0.0491501060145820  -0.0423063805732252
  -0.0652898092331201  -0.0092250640287093   0.0437237368591679   0.0192630632131452
   0.0608857999440106   0.0058981778786771   0.0576581790921685  -0.0494448183170783
   0.0474625367229670   0.0667067026444491   0.0080723091524540  -0.0075253873396007
  -0.0580158126041272   0.0498406824307522  -0.0446126889962659  -0.0186789024739533
  -0.0597463705728822   0.0318059429570154  -0.0717909220527777  -0.0357922440648317
  -0.0805527967054521  -0.0067767328372668   0.0238862854398762   0.0441131249445239
   0.0207520052648503   0.0679326075935764   0.0046534995110416   0.0651326681054093
  -0.0532669136857762   0.0580149804927152  -0.0642900266602488   0.0103364653677440
  -0.0591198981053724  -0.0026297068821593  -0.0472927631690338  -0.0019547475743899
   0.0655518831011605   0.0396199394907704  -0.0516373354571252   0.0492180353628740
  -0.0006923313997670   0.0002026472606614  -0.0671356132153934  -0.0399283364534290
   0.0600506861905447  -0.0011997581156454   0.0486626127821350   0.0367988967167495
  -0.0424569876431740   0.0143337225762010  -0.0136356201174972   0.0659428417012699
   0.0381045859623514  -0.0565531796120845  -0.0026023002648842  -0.0518194721595245
  -0.0553253907796944  -0.0097871949824952   0.0346608612539127   0.0027759262088115
   0.0638120210725192  -0.0544152468936915   0.0636995569866113   0.0117090521548313
   0.0533139534824629   0.0191915386530591  -0.0701471013972974  -0.0448094924150813
  -0.0203163410427764   0.0054753607074835  -0.0284817428163578   0.0017449901794917
  -0.0101538651372434  -0.0010123693180549  -0.0553427959822003  -0.0177503990633451
   0.0346429866424381  -0.0042818633597880   0.0114589907582241   0.0025753498821030
   0.0141661628777018  -0.0017733755750043   0.0113926180721141   0.0071220842200507
  -0.0046103630215203   0.0190828884980661  -0.0075905227712683   0.0035291924868175
  -0.0138171097866781   0.0582732194551686   0.0140106145339258  -0.0185400339988527

  -0.0471743937189756   0.0446358492370309   0.0056684934279859   0.0457155202001274
   0.0052064834747345  -0.0239260515723926  -0.0066911361630867  -0.0518439696892710
   0.0103841660563971   0.0083889574922425   0.0218800608767402  -0.0543879517037926
   0.0384745912065325  -0.0143557004893663   0.0344470554074406  -0.0454783705590131
  -0.0032526260946172   0.0250080450750368   0.0132873366360833   0.0099092726104160
  -0.0609145240413422  -0.0444575010139116  -0.0170672702867442   0.0216809974216230
   0.0372324300268355   0.0037256508965200   0.0388540296331808  -0.0368985208799906
  -0.0494754302137481  -0.0156664096181153   0.0448150188816088   0.0142200544453901
  -0.0207757916345375  -0.0148718368335347   0.0394149080991285   0.0334895879327583
   0.0429521345201243  -0.0405855815237618  -0.0190849340452145  -0.0088847459954334
   0.0168134033331969   0.0503596669047247  -0.0323743601463194   0.0286200330114817
  -0.0308632732163094  -0.0327044496234482   0.0433046219206573   0.0193512647886046
   0.0351697704641752  -0.0290897741248243   0.0279448717753271   0.0058625093001074
  -0.0156539197627654  -0.0499822902140953   0.0372794201935731  -0.0402611402022686
  -0.0276652634113508  -0.0055182406367925   0.0095206215812503   0.0530755003563678
  -0.0366773003616823   0.0317184806312094  -0.0230840077149646   0.0112462235956267
   0.0600454270341130   0.0147967560918169  -0.0005974840330456  -0.0108610586407341
  -0.0578276486311931   0.0390603197623451  -0.0367708875532987   0.0232638831608838
  -0.0514586389162794  -0.0167207520481816   0.0197457949034847   0.0327084907119713
   0.0374317420272197   0.0281130982961704   0.0048295518363957  -0.0532634731391516
   0.0019467802308667  -0.0428469219227969   0.0121525916728982  -0.0286002722815637
  -0.0362032469063658  -0.0312427309774851  -0.0249500754488873  -0.0026900182996414
   0.0540809022529408   0.0024610107284580   0.0444294382965194  -0.0159173620713398
   0.0264116971646810   0.0424349769431770   0.0270874653585143   0.0290147984028036
  -0.0400601240119654   0.0219629503152651  -0.0280075334134296  -0.0074062503526286
  -0.0532368904275832  -0.0048041072822690  -0.0537285126149127  -0.0156797468978298
   0.0251794868038875   0.0039500716920106  -0.0126109852795285  -0.0558636060620081
   0.0113165823636825   0.0580843575333813   0.0041225981121515   0.0443008441762411
  -0.0273577886386787   0.0255865794785680   0.0371990787219198   0.0474250463633769
   0.0071812812317709  -0.0277237464074398  -0.0135322062950280  -0.0430246657911183
  -0.0054163716882523  -0.0409390551729989   0.0337395063913604  -0.0287599877024066
  -0.0469722073057832  -0.0071497684323361   0.0299878567008883   0.0144176833733178
   0.0427750488923391   0.0038467467578401   0.0407732654364057  -0.0340034902127404
   0.0332982459353249   0.0480360744238374   0.0062150104518821  -0.0055470533218989
  -0.0410280048215093   0.0344210551491766  -0.0310807378008818  -0.0136562187904084
  -0.0417243060680136   0.0232548193430615  -0.0520443917994037  -0.0260492619822099
  -0.0558174984433701  -0.0040533185794281   0.0167595718931455   0.0299345831428841
   0.0152525886974331   0.0474443842988962   0.0027412990090818   0.0458407838510013
  -0.0362729115600423   0.0421481892714317  -0.0451419289013247   0.0064702290865221
  -0.0417625192411323  -0.0022334399340776  -0.0323758145971905  -0.0018915348529888
   0.0457740702261209   0.0278589267331461  -0.0364679317229019   0.0331650644518444
   0.0003881938158806   0.0003369982204079  -0.0468557468233874  -0.0279631164485092
   0.0426238533720017  -0.0005987310122650   0.0333308188140079   0.0251423599734051
  -0.0285521746823019   0.0093740351779291  -0.0100223254910107   0.0461163673561932
   0.0266023864501541  -0.0400136217543964  -0.0016208503821951  -0.0358018109973012
  -0.0392748900138213  -0.0078279260698095   0.0253927552586585   0.0025300509534764
   0.0441726957533269  -0.0377858341327072   0.0449357690104604   0.0082047055138456
   0.0362612204238433   0.0141496719380952  -0.0483977692046886  -0.0318739426577030
  -0.0152221483443715   0.0041335130161886  -0.0211182323347964   0.0019356566417705
  -0.0098809868594942  -0.0013580970423624  -0.0369677182333522  -0.0153603670907469
   0.0276631181173877  -0.0031815520863211   0.0110382021695745   0.0024351219397276
   0.0094530371296830  -0.0016218840700346   0.0090753080448269   0.0065154015735773
  -0.0032009370195332   0.0133984470041214  -0.0066346790180333   0.0032721980324089
  -0.0127624027595027   0.0391964286042922   0.0112922744366737  -0.0119767398873164

  -0.0322102825044895   0.0286728578682819   0.0045343509210702   0.0279680091948099
   0.0032233442567920  -0.0154139995899773  -0.0031351076741626  -0.0323630657380393
   0.0061361277704591   0.0066331109122832   0.0136802660893315  -0.0354873790902692
   0.0233182713129760  -0.0097044810191006   0.0217841409549256  -0.0280381928985050
  -0.0006881320122811   0.0160746980729086   0.0105600932716021   0.0077755678157200
  -0.0396865765466936  -0.0271896996901415  -0.0119851408789859   0.0132444853129375
   0.0223658210765412   0.0026936540944769   0.0249033848083238  -0.0255289654109195
  -0.0322248015786468  -0.0090636953503824   0.0274700051721192   0.0089782574917905
  -0.0133277029683805  -0.0081742010512072   0.0249411530466959   0.0206172260260076
   0.0261878629655645  -0.0274904663514212  -0.0119909986156518  -0.0057063751321570
   0.0113997780385372   0.0309077453052609  -0.0194125761120843   0.0187920448429729
  -0.0188750322075577  -0.0198205621725343   0.0297948784436950   0.0126056954717876
   0.0215284555393304  -0.0192976390500505   0.0168058048177901   0.0034266530415527
  -0.0103747263526281  -0.0308691278296613   0.0240945614052539  -0.0277406497971243
  -0.0181310849253215  -0.0039127347462305   0.0068170833376316   0.0328710846768473
  -0.0228833104406001   0.0201283292999468  -0.0137904365460488   0.0076287331967487
   0.0402174526116811   0.0100540552782601  -0.0006132513546247  -0.0077784690797411
  -0.0355211466126230   0.0234349293387350  -0.0236703106963384   0.0141601000644085
  -0.0317688221306316  -0.0107923282036622   0.0117630109554207   0.0216846828050732
   0.0234913234290299   0.0170674896941688   0.0025922642330466  -0.0332048789586414
   0.0011228280043599  -0.0270706021456514   0.0076066462330998  -0.0169941395995456
  -0.0238590394700861  -0.0195446088535075  -0.0151127428079629  -0.0014866408606334
   0.0336660793237524   0.0014156628561554   0.0280966821150431  -0.0096340197603222
   0.0159411385125387   0.0284445626835092   0.0176001976728620   0.0180422647163243
  -0.0253807385157367   0.0131392092487209  -0.0171979534336409  -0.0052079038604233
  -0.0330754684501532  -0.0032704445814542  -0.0359364012461605  -0.0104607669557017
   0.0171282835800888   0.0032153255123585  -0.0076067257464030  -0.0344602488091683
   0.0078220371208848   0.0361916178376754   0.0018119804158809   0.0280601306966247
  -0.0165190682526275   0.0152060397787062   0.0228515008389789   0.0310015279173294
   0.0055452523382212  -0.0164521959286567  -0.0094452206215259  -0.0268433047388981
  -0.0034493549103817  -0.0260049447312751   0.0202589699926425  -0.0171302041182194
  -0.0312101737268520  -0.0053760908600458   0.0180333276049613   0.0100424180335611
   0.0267817632431262   0.0020832987993756   0.0258483788373613  -0.0205089942446650
   0.0210055517659577   0.0319462933667079   0.0046149245399812  -0.0037813933533204
  -0.0260150070258341   0.0208922159930258  -0.0192320441331998  -0.0091853988725030
  -0.0258341359275154   0.0156747605908775  -0.0347861044942052  -0.0174818762245790
  -0.0343899735302050  -0.0018223755315365   0.0105701401549671   0.0177817033023568
   0.0102830291143045   0.0295763004368380   0.0011578460761365   0.0289459740671006
  -0.0216986781847418   0.0281853973225891  -0.0284501880440439   0.0032279248715378
  -0.0264176584695575  -0.0016800948410038  -0.0193827604273823  -0.0017565935034553
   0.0284717178891059   0.0173766202458234  -0.0234136844303740   0.0198485149814077
   0.0010017913516202   0.0003817261131969  -0.0290712155515443  -0.0173888967013927
   0.0271503614580168  -0.0001374538805447   0.0199931541867273   0.0157178737239230
  -0.0171115482236671   0.0051835495304391  -0.0066282070621370   0.0287129108293588
   0.0163942673720142  -0.0252918269527355  -0.0007999110506375  -0.0218165374225161
  -0.0257944189083906  -0.0057676096254324   0.0173103719388910   0.0022879773266913
   0.0270991725192779  -0.0234239814356471   0.0283988649498312   0.0051323852764179
   0.0216730050094219   0.0094160379490093  -0.0296947326881979  -0.0203894778456685
  -0.0099716616801231   0.0027892541689907  -0.0135300409629996   0.0020150976188752
  -0.0094481799541056  -0.0015958472726086  -0.0213717106274408  -0.0130568550507150
   0.0212273321909944  -0.0019977779987672   0.0103801562436527   0.0023631758408523
   0.0052913527264173  -0.0012907933650545   0.0062560598984887   0.0052474923486935
  -0.0019387795498120   0.0079978688975009  -0.0055279730631553   0.0029277081339485
  -0.0113702733528567   0.0229697988115714   0.0087903718762626  -0.0064829482175808

  -0.0186525061837434   0.0148116918291744   0.0037321694087879   0.0126942433333330
   0.0015032855374253  -0.0078163525716972  -0.0000134882752363  -0.0154532968144286
   0.0025797929615372   0.0047163549785044   0.0064930704761422  -0.0192005331552799
   0.0102021635213972  -0.0056111204308242   0.0106441852174539  -0.0128536932294332
   0.0011517016992540   0.0082805296953132   0.0074675308369358   0.0058230270973041
  -0.0211560614773355  -0.0122431594243218  -0.0071305981326745   0.0061261695038537
   0.0095225792255599   0.0017615701197302   0.0126463355612710  -0.0151306504901408
  -0.0173658462055595  -0.0034141370252645   0.0125312894154021   0.0043759526312482
  -0.0067388920157639  -0.0024139498776343   0.0123466593718685   0.0095464235888482
   0.0117729674723040  -0.0154234393716742  -0.0058805147836097  -0.0030710154112246
   0.0064406431246531   0.0140650148982664  -0.0085421606044540   0.0098665827759399
  -0.0083813076768768  -0.0089186819427293   0.0174934344021103   0.0067355392073030
   0.0098339745866493  -0.0104222836352906   0.0070971850431611   0.0013841058948755
  -0.0055399756413348  -0.0142963459758232   0.0126613610864705  -0.0164046780151286
  -0.0098081263174570  -0.0024709914630021   0.0043348773425601   0.0152828712349054
  -0.0109554026505455   0.0099157087290737  -0.0056865365740447   0.0043398953840515
   0.0223517149487170   0.0057997595556978  -0.0005245444424711  -0.0047084249954225
  -0.0164438341246801   0.0102964351160136  -0.0119974613003119   0.0064039584433694
  -0.0148328034397565  -0.0055865311703870   0.0050312482621840   0.0120543419684856
   0.0114720614794011   0.0076858443143505   0.0007396606251554  -0.0157209699876292
   0.0003294581437215  -0.0131870978956652   0.0035366103810390  -0.0071692697735180
  -0.0131212166459038  -0.0095899144949273  -0.0068286629637559  -0.0004995419380667
   0.0158408904658228   0.0005828088479249   0.0137041422270992  -0.0041655635352154
   0.0070259729522277   0.0160747271955561   0.0093892925459685   0.0086930762981609
  -0.0124712174707525   0.0054993109227465  -0.0078858184911117  -0.0031548302000219
  -0.0154833160932610  -0.0019792696418221  -0.0199502693849255  -0.0058414170790699
   0.0097213712974060   0.0023621079649792  -0.0033316630537521  -0.0160714760091642
   0.0043887376936960   0.0173640383415674   0.0001422343177989   0.0138149683710463
  -0.0073206833528551   0.0065165072933025   0.0104617525523802   0.0163591367123992
   0.0038116602721820  -0.0071055367954501  -0.0056584842187173  -0.0125633954307521
  -0.0018804185451742  -0.0128393801278961   0.0086856828467490  -0.0071967503809359
  -0.0174657604756229  -0.0037716849083880   0.0078826944441187   0.0059627196834102
   0.0127186323828825   0.0006835110343442   0.0127108836960241  -0.0089468776835768
   0.0103672564251972   0.0178514391507544   0.0031229836496686  -0.0022235501437247
  -0.0128018599530165   0.0091906535518150  -0.0090008746254205  -0.0051599335176900
  -0.0119402777813743   0.0087506048496868  -0.0192912526441872  -0.0097262755260316
  -0.0160268887337172  -0.0001120331411590   0.0052159765904348   0.0076226314647974
   0.0056570979595010   0.0140783562879779  -0.0000170189106144   0.0141546520075431
  -0.0094707056447796   0.0156554175817619  -0.0139445591999005   0.0007000826317472
  -0.0129203076011831  -0.0008969980400538  -0.0083051178608900  -0.0015201666270023
   0.0134966317770568   0.0081187180473946  -0.0122166521168746   0.0089377526196754
   0.0012317868912173   0.0003757920043869  -0.0136033686498613  -0.0081432811001771
   0.0134123196080235   0.0001498453034760   0.0086604786893618   0.0081828973852951
  -0.0078987086898508   0.0017426160182645  -0.0034399886253183   0.0135494727063124
   0.0074499614984701  -0.0122403898588130  -0.0001570531381829  -0.0097897625340405
  -0.0141941338447988  -0.0035370931685384   0.0099878684698143   0.0018962034077307
   0.0124638962949424  -0.0111021615799148   0.0138428707015270   0.0024539257368590
   0.0094546444625560   0.0049355612810685  -0.0138408595792874  -0.0102391909265057
  -0.0048057399649097   0.0015405152823790  -0.0062223883822121   0.0018135495226318
  -0.0085723175607507  -0.0015965910217005  -0.0083801236238680  -0.0104583093919212
   0.0148038001945608  -0.0008108856814600   0.0091589672702087   0.0023434537727725
   0.0021149596139686  -0.0007442062088927   0.0029948055391713   0.0031494423736399
  -0.0009749154024055   0.0033921695100191  -0.0040916709938953   0.0024534097193528
  -0.0094181546426490   0.0096556344675468   0.0063446065001585  -0.0021584729667959

  -0.0063293129430656   0.0038468843343662   0.0022012294884175   0.0018564611966002
   0.0002645512017487  -0.0016944868848715   0.0017279615936882  -0.0028639225672354
   0.0001703338402007   0.0019027498486573   0.0012470224972149  -0.0059850438019313
   0.0008062011378129  -0.0021363357462189   0.0020102689638108  -0.0017456435748554
   0.0014234086493307   0.0022116237341785   0.0028883296070087   0.0032053983404379
  -0.0059112207908522  -0.0015117101138160  -0.0023185746320896   0.0012035298102664
   0.0004128365272607   0.0008129414479336   0.0030360705515219  -0.0054018910136844
  -0.0053141189305325   0.0000340613479960   0.0019550038841936   0.0008727678072548
  -0.0015706277427488   0.0011955168544548   0.0027757235013618   0.0015082964686460
   0.0012598560950767  -0.0043822854840816  -0.0010971091592659  -0.0010540582401279
   0.0019917661790439   0.0018727834350776  -0.0011146540096737   0.0023958411000845
  -0.0008495838534519  -0.0009534970797806   0.0063341703767199   0.0020083129258780
   0.0015563146223964  -0.0028857788396891   0.0000757999448010   0.0000775059115800
  -0.0012957658719734  -0.0022051679378854   0.0034271118922703  -0.0060518177062064
  -0.0028838288780187  -0.0010914259424003   0.0019742399596795   0.0022800159646575
  -0.0021217034688229   0.0019737542712361  -0.0000136859302758   0.0015217746149153
   0.0070203708592195   0.0020637947450860  -0.0002334841647603  -0.0016932309073014
  -0.0024942161423442   0.0011018930337560  -0.0026557013655369   0.0008322639764990
  -0.0023205577533069  -0.0014663089207858   0.0003198335708013   0.0037575591978764
   0.0023816476673544   0.0008974948682920  -0.0003781045182189  -0.0026642051764513
  -0.0001961608289976  -0.0025342549022699   0.0002868988893564  -0.0004659683670724
  -0.0040479757237089  -0.0020386866412892  -0.0006388001473574   0.0000772777493483
   0.0023458663284987  -0.0000155103388883   0.0026103373144778  -0.0002445699346778
   0.0008982411115491   0.0054435130100658   0.0026818581638010   0.0016344568631227
  -0.0024931747429887   0.0001641154382246  -0.0011237522257300  -0.0012655859679985
  -0.0023969103109190  -0.0008768950198738  -0.0062816869677842  -0.0018816538583773
   0.0032741199306259   0.0011923614988044  -0.0003669209978881  -0.0025120534992676
   0.0012280440378549   0.0035505408854868  -0.0005853902421040   0.0027866860370028
  -0.0007572488297360   0.0005642901761334   0.0012702367625614   0.0039365181354685
   0.0015160371676271  -0.0009655664490421  -0.0020869229872837  -0.0018404684176957
  -0.0006825762159791  -0.0025318262717052   0.0007184876483383   0.0000360081799429
  -0.0058703481186541  -0.0019957370771329   0.0009829828159369   0.0020909709189587
   0.0019699043103386  -0.0000097392874577   0.0025309943965708  -0.0008534844325248
   0.0021016764597412   0.0058687250671446   0.0014754855419109  -0.0008987145640219
  -0.0026080365506792   0.0008288400682754  -0.0014952768431579  -0.0016950977393818
  -0.0016217074315994   0.0027481902381666  -0.0060490096349844  -0.0030056419770073
  -0.0025111881990136   0.0007438077189742   0.0011412667143679   0.0006822056387221
   0.0016071719821388   0.0023878678756679  -0.0004866849381105   0.0027651600407262
  -0.0009668350679756   0.0046895738033972  -0.0028553248644433  -0.0006515266726791
  -0.0025545653541786   0.0001799392843831  -0.0005918930920135  -0.0009330890670877
   0.0023490174309963   0.0012325018071674  -0.0033452342327939   0.0010885054735058
   0.0011572685601982   0.0003463271729273  -0.0019213710191812  -0.0011624034247823
   0.0026357728240641   0.0001902311370250   0.0009634819612327   0.0026837844107997
  -0.0014718175765888  -0.0004200851940791  -0.0007988193599726   0.0022105054226016
   0.0008394325032514  -0.0021693951298887   0.0001560771138432  -0.0011296122528786
  -0.0046388194518715  -0.0012196159381798   0.0034918595622181   0.0011285193803081
   0.0018330288624820  -0.0019056418237063   0.0026012691373858   0.0003853482178803
   0.0009479712338449   0.0011525663322700  -0.0025199559116184  -0.0024027602099486
  -0.0013608587979700  -0.0001873380046266  -0.0003448718800043   0.0006137522076313
  -0.0063657894682938  -0.0010133575666945   0.0011069097309410  -0.0064149290228692
   0.0081913262531883  -0.0004535593205761   0.0062983799631692   0.0021175644754075
   0.0001736450524792   0.0000941454833151   0.0000375801394206   0.0006784346524281
  -0.0003250092858167   0.0004565849822513  -0.0006829045934279   0.0023212688360024
  -0.0072768843093827   0.0006648327236795   0.0033027729949984  -0.0000049023153366

  -0.0022323582684684   0.0009634397129268   0.0010514401320983  -0.0001817498471475
   0.0000799113019758  -0.0001056100414131   0.0014337170411848  -0.0000929667605063
  -0.0002761674905070   0.0003995589370911   0.0002289208458674  -0.0020131444889516
  -0.0008425198676384  -0.0008302129794206   0.0000013963948868   0.0004961813105858
   0.0007900761490216   0.0006130517347533   0.0005535069510318   0.0015147422612592
  -0.0016532085564777   0.0005120574093887  -0.0005996311194758   0.0001424622837268
  -0.0010652588889093   0.0002746260431202   0.0005506347398473  -0.0019516063414375
  -0.0017994441478713   0.0003879356182442  -0.0000839143109598  -0.0000015481617502
  -0.0001463861303572   0.0013000635119455   0.0004742988603556  -0.0001496076798580
  -0.0007274365842065  -0.0009102209084403   0.0000027415921216  -0.0004900347365361
   0.0005949735796893  -0.0006492745787771   0.0002932406186130   0.0001605453960063
   0.0007605478807831   0.0005263378322974   0.0021497407974640   0.0007516491093811
  -0.0000912301540030  -0.0007494588808512  -0.0010973290838565  -0.0000738303295625
  -0.0000465725456935   0.0002065708934688   0.0008458432104901  -0.0022614758877101
  -0.0007980645809214  -0.0005023931466854   0.0009922177306825  -0.0003875641459516
  -0.0001402268312428   0.0000618329468425   0.0007806644867248   0.0005359675823489
   0.0020940278646748   0.0007756711399019  -0.0000509038258931  -0.0006176742923687
   0.0004269395584570  -0.0005914953098169  -0.0003039418301174  -0.0002507577114028
   0.0003033820602464  -0.0003871526645807  -0.0005068000435830   0.0009875390246395
   0.0004115017457953  -0.0004085383653371  -0.0004336867636450   0.0001400624013211
  -0.0001547967754808  -0.0000452668539782  -0.0003843912896081   0.0005356073097508
  -0.0011049148428029  -0.0003884541085035   0.0004312736568877   0.0001524148600690
  -0.0004151902649313  -0.0000563458435688  -0.0000249080699831   0.0004301146448990
  -0.0001484912286048   0.0018526733583888   0.0006275554846281   0.0000051506215867
  -0.0001193489025446  -0.0006470004468067   0.0002248435381642  -0.0005496930029886
   0.0003546678646234  -0.0004481955940872  -0.0018764737094868  -0.0005134012105946
   0.0010957123974622   0.0006152017491625   0.0001818637093317   0.0003347741579592
   0.0002423399863413   0.0004976966653501  -0.0004184921904037   0.0001415292833111
   0.0004696657443158  -0.0004529241722977  -0.0006461316205756   0.0006612129983481
   0.0003379511197973   0.0001050090027325  -0.0007209080761616   0.0007287467722800
  -0.0002614925838277  -0.0000491410104106  -0.0006966677993620   0.0010754168357545
  -0.0018836976028012  -0.0007891713534192  -0.0001821240868204   0.0006966547961059
  -0.0003777917066385  -0.0000520227418712   0.0001376442788663   0.0005447125035504
   0.0001145551739377   0.0019023450494643   0.0006630914801197  -0.0004010767243081
  -0.0002081812264483  -0.0006783995828512   0.0001041680751526  -0.0005528929156934
   0.0004549437723107   0.0007858774187539  -0.0017981389036538  -0.0008652826629967
   0.0003433405559511   0.0006429016321249   0.0001643732132229  -0.0004868547385804
   0.0003807487088585  -0.0001992587723979  -0.0003486708337229   0.0001169592121250
   0.0005878003419242   0.0011802435402374  -0.0004216932788472  -0.0005708137980682
  -0.0001007118913995   0.0004782054559112   0.0006404799300001  -0.0004800864644409
  -0.0001356236129641  -0.0001943608137532  -0.0009739499372852  -0.0002041219002853
   0.0007444530914561   0.0002947834057257   0.0002235685251773   0.0001353346550168
  -0.0000264502095030   0.0000884849168619  -0.0004200879365123   0.0010173462590401
  -0.0000044288667265  -0.0006124224990056  -0.0001285793595224  -0.0002409254060048
  -0.0004402523410787   0.0000726367849810   0.0001331378756076   0.0005103118802494
  -0.0015027373075887  -0.0003767599316766   0.0011308945511533   0.0006588144904850
  -0.0003460431678237   0.0001365199701527   0.0000006104057138  -0.0000911578217747
  -0.0005729765909924   0.0001943174768409  -0.0002102421328701  -0.0004676895571540
   0.0013152202891589  -0.0004073262271596  -0.0005677975826677  -0.0003657753791337
  -0.0045166799087504  -0.0003459819121234   0.0048927009951904  -0.0031897324686413
   0.0042916059056331  -0.0008357932365849   0.0040158748422655   0.0019454129714062
   0.0001676953950333   0.0003994278975083  -0.0001115346595282  -0.0000311561993160
   0.0001330485257600  -0.0002831581167511  -0.0026500120048983   0.0013148988523639
  -0.0035883374270759  -0.0005808139469243   0.0015582499053860   0.0003310072099230

   0.0009763999025328  -0.0009110020674792  -0.0000904242235225  -0.0012299390357008
  -0.0000252743032023   0.0008153425465020   0.0008023153723738   0.0013641795453300
  -0.0003808431950405  -0.0006040446336808  -0.0002110262794986   0.0010683598821046
  -0.0012771843256591  -0.0000553878744366  -0.0010152825367724   0.0013868492069736
   0.0001180081428315  -0.0003759949057665  -0.0009546738624605  -0.0003113596063161
   0.0013796590478463   0.0013045958034640   0.0005141889902525  -0.0003901150001410
  -0.0013841059321766   0.0000345517107759  -0.0008082125283421   0.0008899192574830
   0.0007386845285303   0.0003026388424119  -0.0011627180617860  -0.0004622731242387
   0.0005954127523199   0.0009479736446218  -0.0009049327320973  -0.0009453103429615
  -0.0007530788291679   0.0021291417832726   0.0010899886824196   0.0000274011133148
  -0.0003976560188684  -0.0014627202083649   0.0008447322335990  -0.0005499290771038
   0.0003491951509819   0.0005551894571594  -0.0012176825026504  -0.0002697949010293
  -0.0008466139857312   0.0007442848833610  -0.0013764103118222  -0.0002258656086376
   0.0007605704002848   0.0014085226710343  -0.0007803023808746   0.0006703215299923
   0.0007326932924584  -0.0000279910922179   0.0001357881001912  -0.0015875908734913
   0.0008635245169686  -0.0009963057904809   0.0008072801655025  -0.0002301934774426
  -0.0015192323276495  -0.0001033091621096   0.0001374846682485   0.0002581435341853
   0.0017365127412015  -0.0012289804221472   0.0010491289292350  -0.0006814330025198
   0.0014943211064801   0.0003437543063876  -0.0007749670253615  -0.0007556070807818
  -0.0010958111302171  -0.0012492560617173  -0.0003414087784435   0.0015529538501076
  -0.0001546789798059   0.0011031462145381  -0.0006451298592513   0.0008362743357529
   0.0016012083569682   0.0010969401802218   0.0009972667788697   0.0004164584062115
  -0.0023841323644314  -0.0002292566029737  -0.0014270933492601   0.0003245398875674
  -0.0006077930985906  -0.0008866592537748  -0.0009642984495414  -0.0006200160794974
   0.0011795801432475  -0.0005907655274239   0.0008589614645117  -0.0000309126683471
   0.0015738378007085  -0.0001612721950339   0.0012666678517772   0.0006812945956344
  -0.0005521110973880   0.0000545757775882   0.0003285482026798   0.0016522162883863
  -0.0004015139861175  -0.0009338977506590  -0.0000613037244362  -0.0013212973278493
   0.0008204376915517  -0.0007268092543022  -0.0006615413303691  -0.0021485325047865
  -0.0005122998836737   0.0006272880504685   0.0002370888325537   0.0007275393663944
   0.0001429147129193   0.0012256336355117  -0.0008692893649364   0.0006170806149932
   0.0012338544646314   0.0002085877511422  -0.0006347696922668  -0.0004484061376657
  -0.0015380969869050  -0.0000543302729929  -0.0012185755940887   0.0010599512795321
  -0.0008787136129319  -0.0010145826617479   0.0000570680935669  -0.0000170829007068
   0.0010858783949745  -0.0011598873730888   0.0008606642758324   0.0003200058359439
   0.0012813570228356  -0.0006771249416980   0.0012951259279774   0.0006156879195877
   0.0016758567499492   0.0003218927165808  -0.0003926832633699  -0.0008435728300094
  -0.0004530622650607  -0.0014451089740725  -0.0001022172414654  -0.0013011495204209
   0.0011465296397523  -0.0010609726408564   0.0014105566253654  -0.0004531723450407
   0.0010565128737974   0.0005208030739775   0.0010578280014751  -0.0000791931973433
  -0.0013387748806879  -0.0008525071023577   0.0013778755054319  -0.0012222049703895
   0.0001705819831204   0.0005301510330434   0.0020472523037036   0.0011571016258366
  -0.0014354916686376   0.0003097828584400  -0.0006916658824469  -0.0003083192631183
   0.0008437373091343  -0.0002160873372167   0.0002129590378066  -0.0012692432122306
  -0.0009582129418369   0.0011986656695460  -0.0000951966729298   0.0010900010573306
   0.0007896850341268   0.0000911594317368  -0.0007226521474230   0.0001358099986028
  -0.0012452114616854   0.0011751924183693  -0.0013603320139193  -0.0002894162440823
  -0.0010347877292162  -0.0003476924214463   0.0007275260429746   0.0006155224850116
  -0.0044843527742304   0.0000853618664818   0.0026878214499996  -0.0006778563379747
  -0.0019173366923309   0.0002754141376414   0.0015884309563849  -0.0011773591935431
   0.0045762847980095  -0.0008686354507280   0.0013789296471136   0.0011991143190655
  -0.0001076945168086  -0.0002651397539841  -0.0006215012937468  -0.0004821873662747
  -0.0007439080734021  -0.0002756065570917   0.0056446421884629   0.0016862280148645
  -0.0064187791124081  -0.0014754430899439   0.0002157531985228  -0.0006721986711116

   0.0012487468873181  -0.0008362731843028  -0.0004403549996931  -0.0007197067266798
   0.0000558581908845   0.0007362460508197   0.0001950945441534   0.0008343700633477
  -0.0002328339555039  -0.0009898064506989  -0.0000371504339952   0.0010537567664914
  -0.0005454866316919   0.0002152898685164  -0.0006160138575880   0.0007119445557705
  -0.0001926890961278  -0.0004124852193093  -0.0013721343166098  -0.0008526482090918
   0.0009836596422202   0.0006219542793511   0.0005686534292965  -0.0003830553841362
  -0.0005802300367560  -0.0001742518304082  -0.0006189141802940   0.0012174770158950
   0.0010163642990429   0.0000252543117279  -0.0006701542515735  -0.0003917388406047
   0.0005141750949298   0.0003193586362796  -0.0006553790055869  -0.0005842814449255
  -0.0000077548453447   0.0015149058044627   0.0007261066096007   0.0001184519803756
  -0.0003684365578463  -0.0007912930599167   0.0005356217393623  -0.0005704073401065
   0.0002427029955973   0.0000004268274013  -0.0017720159188917  -0.0002003783215524
  -0.0004316981800471   0.0005978435353063  -0.0007067950303025  -0.0002446413858647
   0.0006837689282084   0.0007666692960997  -0.0007849715890783   0.0012162993733143
   0.0007893180402690   0.0001561087649584  -0.0001021864100087  -0.0009088374471550
   0.0005628719368057  -0.0007623733199311   0.0002190281886942  -0.0002488730883401
  -0.0018439781545595  -0.0002155559087540   0.0001627883100978   0.0003817998114198
   0.0009704446619616  -0.0006307577802126   0.0007779312897119  -0.0002972090596511
   0.0007933847536478   0.0003907072779852  -0.0003890830415099  -0.0011305929111409
  -0.0006133618904789  -0.0006155736045451  -0.0000379407736512   0.0010082355360362
  -0.0000644306170238   0.0007934480640527  -0.0002561330475254   0.0003047901407798
   0.0012877795936997   0.0005259512065392   0.0001616606868356   0.0001462381082660
  -0.0008931322075455  -0.0001072265953461  -0.0010385570963669   0.0002046314021020
  -0.0003195000520821  -0.0012643873304541  -0.0009951559690381  -0.0003688386111874
   0.0007555331402657  -0.0002007579442194   0.0005034902051954   0.0001777477690056
   0.0009544754722808   0.0000248385688576   0.0015881210746614   0.0008414037726771
  -0.0007802612888905  -0.0001351513933467   0.0000655948292392   0.0009662115734339
  -0.0004401099852119  -0.0003533026135628   0.0001401131773711  -0.0009005258722094
   0.0004050632925442  -0.0002692852920914  -0.0002123510800526  -0.0013005718705726
  -0.0005673446560256   0.0003886759183872   0.0003663319980854   0.0006042737854159
   0.0002189191616089   0.0008210580338291  -0.0003722704099565  -0.0001761481203704
   0.0015876810756683   0.0006426811888563  -0.0002738715424915  -0.0004924917396144
  -0.0008973845830410  -0.0000591739516250  -0.0008328954071748   0.0004551580587842
  -0.0005864653644546  -0.0013624023116541  -0.0001534075884407   0.0001140918942849
   0.0007612777389909  -0.0005502799769110   0.0005511428980376   0.0004020737038101
   0.0006578454272741  -0.0007273864668768   0.0015796856780423   0.0007194028961463
   0.0009591380735831  -0.0000242041542743  -0.0002889720745507  -0.0003487909874973
  -0.0004149623810271  -0.0008599272522342   0.0000428713596614  -0.0008815433888379
   0.0005268211655191  -0.0012979961987955   0.0006292830448878  -0.0001518677038796
   0.0007419776053980   0.0002941547423138   0.0004523478852188   0.0002416539283213
  -0.0008895939468062  -0.0004942618994742   0.0008110233780784  -0.0004283554306274
  -0.0002167360613474   0.0002351490675567   0.0006976466234765   0.0004038747418946
  -0.0010305699564326   0.0001087173375773  -0.0003538460411800  -0.0005656977640021
   0.0006094230623200  -0.0000052079785209   0.0002270162101477  -0.0007665792708357
  -0.0004778039385671   0.0006704564139083  -0.0001230816628847   0.0005944324591371
   0.0011142245840835   0.0001285282326598  -0.0009984909324315  -0.0000919743381395
  -0.0006352338841311   0.0007859571656467  -0.0008555468794975  -0.0002295865034937
  -0.0004569245006081  -0.0002746931055349   0.0001264451102724   0.0003769996297477
   0.0003607377046970   0.0000388619770923  -0.0006050999297983  -0.0008217429702502
  -0.0010130112095579   0.0003029225807668   0.0033213279763855   0.0006604352120310
   0.0015784740072143  -0.0010544017660559   0.0004168081570503   0.0008268551283135
   0.0001612309832503   0.0000940987422517   0.0004327056807115   0.0000013124672851
  -0.0001344917496300   0.0004519649966944  -0.0003912250817552   0.0003847980207304
  -0.0016332035671623  -0.0005042333368202  -0.0004575435172011  -0.0001180910039407

  -0.0000168914461351  -0.0001445558719818  -0.0002507814058420  -0.0000275818031200
   0.0001675878899036   0.0000846459879215   0.0001122853409707   0.0000254716794559
  -0.0000898739672626  -0.0003701996102056   0.0001806925274793  -0.0000160533732601
  -0.0000319305875203  -0.0000255493585125  -0.0000724974940211   0.0001491908055405
  -0.0000224148875687  -0.0000360493701158  -0.0004873409023460  -0.0003155422066295
  -0.0001391243414439   0.0000538991018900   0.0001342083434052  -0.0001914956575168
  -0.0000913276369022  -0.0000392731441576   0.0000177199047332   0.0000364718793085
   0.0001964349452646  -0.0001600377797194   0.0000074227227597  -0.0001155880295338
  -0.0000295357711676   0.0000791035924613  -0.0000049680400644  -0.0000588451984215
   0.0002671608968209   0.0005429833530314   0.0001842682029684  -0.0000920320912407
  -0.0000784757518156  -0.0001841321163324   0.0000975029302419  -0.0001657540270940
  -0.0000532998534449  -0.0001025160108321  -0.0005208257433957   0.0001131886775042
   0.0000509570318793   0.0000462773530033  -0.0002388613908466  -0.0000415481323811
   0.0003602513933729  -0.0000781885624394  -0.0000959168164731   0.0003720215038732
   0.0002080229070230   0.0000650061766977   0.0000758825938532  -0.0001070490606108
   0.0000338619741338  -0.0002358865042287  -0.0000936972573748   0.0000154908919159
  -0.0005135035879716   0.0000117299620141   0.0000980567868129   0.0000959496146755
   0.0001138135180591  -0.0000900994708455   0.0001605650675377   0.0000554584594631
   0.0000309791918625   0.0001370435280065  -0.0000918411917236  -0.0003985755925417
   0.0001818890150380  -0.0000018432992417  -0.0000194947728872   0.0000472032408727
   0.0000497618867656   0.0000813258514301  -0.0000639800795711   0.0000390418831160
   0.0004576099150007  -0.0000567307181364  -0.0001237806206390   0.0000926902471719
  -0.0001436217486509  -0.0000602572706288  -0.0002433660418054  -0.0000976865828180
   0.0001366867212104  -0.0003373735673855  -0.0003239035774167   0.0000690931846730
   0.0000747521805547   0.0000315349009508   0.0000966957349422   0.0001572568380177
   0.0001395596456720  -0.0000285712016586   0.0004156021162557   0.0004126761722566
  -0.0002401225991692  -0.0000101313607928  -0.0001036502545540   0.0001360059192957
  -0.0002830991094053   0.0003667776358018   0.0001204858603701  -0.0001408930005992
   0.0000736443848378   0.0000610734222777   0.0000831532922971  -0.0002153665067207
  -0.0002587261748699   0.0001065887449379   0.0001032864571524   0.0001156967573201
   0.0000357971888559   0.0001858023030895   0.0000122687707985  -0.0001638325188253
   0.0004362973685152   0.0003162237158287   0.0001124783245967  -0.0001161945062789
  -0.0001524451329815   0.0000491209794258  -0.0001430349912443  -0.0000917553649271
  -0.0000437703544832  -0.0003952888489905  -0.0000455717881319   0.0000294728034647
   0.0001250987851895  -0.0000347862664093   0.0000894099058611   0.0001174342941870
   0.0000379439400935  -0.0001656274584250   0.0004467206012373   0.0001729689616263
   0.0001149474344546  -0.0000682874355368  -0.0000347721014403   0.0000268044970844
  -0.0000939372134594  -0.0001220064000426   0.0000265401973058  -0.0001516468484010
   0.0000108972502585  -0.0002801736328305  -0.0002581916933918  -0.0001576084897038
   0.0000423553151466   0.0001781480582185   0.0001032548978055   0.0001305033768298
  -0.0001202260605180   0.0000243455099104   0.0001396929760406   0.0001463112445971
  -0.0000994074533823   0.0001755670607868   0.0000374810086800   0.0000247471787689
  -0.0002358123976812   0.0000710671785884   0.0001990852424435  -0.0001937096391131
   0.0001415826168988   0.0001050270555137   0.0001418032902794  -0.0000653495403666
  -0.0000817791090287   0.0000107952419000  -0.0000712044619969   0.0000969818651666
   0.0003139448021243  -0.0000417261442438  -0.0003950495610988   0.0000026714067361
  -0.0000006698992478   0.0001891049467832  -0.0001061536841389  -0.0001331011671844
   0.0000071317381205  -0.0000956493841582  -0.0004246553133487  -0.0000724249774734
   0.0006785230399022   0.0007004379460431  -0.0002979291425347  -0.0005065764639841
  -0.0010815813493207   0.0002051904222570   0.0024321959357515   0.0001473114066750
   0.0013658949644753  -0.0008993543941354   0.0005912913226337   0.0007659530516592
   0.0002359878306542  -0.0001697049839467   0.0002194379920575  -0.0001773944401139
  -0.0002338372076615  -0.0001171692477130  -0.0014579432145733  -0.0001107708542701
  -0.0007994894612219  -0.0000312536552648  -0.0001565755677185   0.0000456279627255

  -0.0003803455031491   0.0001979857690105  -0.0000722471556229   0.0002649656269995
   0.0001591013176176  -0.0001740584573641  -0.0000999315122751  -0.0003411658159574
   0.0000618675153257   0.0000311479471591   0.0001311319919468  -0.0003252402686169
   0.0003083196755631  -0.0001003058824086   0.0002234891989518  -0.0002955238571147
   0.0000090840780618   0.0000701557985963   0.0000870365003157  -0.0000649372703755
  -0.0005697022538614  -0.0003352510195228  -0.0000843339872663  -0.0000904915751839
   0.0002587513371009   0.0000233962808987   0.0003023174675311  -0.0002765565836367
  -0.0001474760743899  -0.0000254027400841   0.0002645614416053   0.0000091025492625
  -0.0002298091429487  -0.0001671619610195   0.0002490939496256   0.0002465911190938
   0.0004522505885917  -0.0001469579760994  -0.0000749357194959  -0.0001027817368383
   0.0000526892762894   0.0003411289282355  -0.0001222904886213   0.0000427548782161
  -0.0002323354814633  -0.0003289402005451  -0.0000175963333692   0.0002126063689525
   0.0002840900929429  -0.0002160733428209   0.0001502557217188  -0.0000134383305220
   0.0001407698070373  -0.0004393309384176   0.0002192133182874   0.0000495974824172
  -0.0000541012864121   0.0000577620953837   0.0000745777059841   0.0003530808964715
  -0.0002289523364143   0.0000346037305922  -0.0003254296933998   0.0000560584859620
   0.0000504795996591   0.0000835509069785   0.0000668461327121  -0.0000158179237508
  -0.0003946329107308   0.0002568348117490  -0.0001395333874882   0.0002761018816017
  -0.0004002744316981   0.0000180578417645   0.0001092964725500   0.0000260472973777
   0.0004679287863132   0.0001750167122274   0.0000880071389833  -0.0004181246482848
   0.0000603869091084  -0.0002471172442209   0.0001271682472668  -0.0001359950662308
   0.0000406517297025  -0.0003279697541758  -0.0003317247748785   0.0000965252936232
   0.0002821457021269  -0.0000212559930978   0.0002148656027938  -0.0003091754514432
   0.0002847239162857  -0.0000172373065227   0.0000645316698132   0.0003251199594835
  -0.0003002302312257   0.0001696442087032  -0.0001241784790297   0.0002363698495395
  -0.0003279047159881  -0.0000110669701981  -0.0000912007297941   0.0001387933130370
  -0.0000758716322591   0.0000168660641560  -0.0002051926702989  -0.0003294409962230
  -0.0002121149780520   0.0007482960372881   0.0001469247217216   0.0002795936473609
  -0.0001239021696959   0.0002786292303852   0.0003193565307324   0.0002669038123581
  -0.0000487030115783  -0.0001044177261771  -0.0000376312291769  -0.0003750033359659
  -0.0000434737265542  -0.0001737671171959   0.0002778290554904  -0.0003989948961645
  -0.0000321268742984   0.0001398407418277   0.0002844831585408   0.0000255315730575
   0.0002844538051951   0.0000425830395004   0.0001919600597753  -0.0003447535506114
   0.0002432772806763   0.0000012127307682  -0.0000115060193008   0.0000173027371614
  -0.0001868167960397   0.0003065710989859  -0.0001753369315328   0.0000071783507452
  -0.0003292756062296   0.0000461451717662  -0.0000380853329008  -0.0000476049815264
  -0.0003643593902105  -0.0001371806583067   0.0000964491005965   0.0002627016771790
   0.0000550771652865   0.0002965042223924   0.0000443707308219   0.0002300820632732
  -0.0003234770050646   0.0002693792370298  -0.0005917611405348  -0.0001828569524702
  -0.0003105989985536   0.0000146901493739  -0.0001679721692005   0.0001360766252489
   0.0002950820037252   0.0002695314729566  -0.0001850988995778   0.0004385382477269
  -0.0001820712378657   0.0000998109645060  -0.0003932906208287  -0.0002226075067355
   0.0001888784939121   0.0000371444110452   0.0004018147112931  -0.0000699051120606
  -0.0001343827681902   0.0001980973561492   0.0001323364146817   0.0003241357406470
   0.0001650945214112  -0.0003369650833160  -0.0000199685974542  -0.0002024826930380
  -0.0000412980985879  -0.0000998493581089  -0.0001500265003022   0.0000028380424644
   0.0003715125544815  -0.0001408721974614   0.0002957808909881  -0.0000835755512752
   0.0003001516826608  -0.0000106997980609  -0.0007141057462054  -0.0002782603876275
   0.0007855928308418  -0.0057335424374781  -0.0014810652098102  -0.0000679665178852
  -0.0004694447074423  -0.0001540686063259   0.0006953713885493  -0.0003974587995571
   0.0006916832412676  -0.0002828388756302  -0.0000110471475225   0.0002695247295680
  -0.0002614375996700   0.0022235183809970   0.0007837049932562  -0.0002103897287223
   0.0022359063087902   0.0003608981677366  -0.0011372852721487   0.0026270199436990
   0.0004470742887202   0.0002174428086634  -0.0001160180749125   0.0000931079910928

  -0.0001596375088157   0.0002546242048737   0.0002940473155389   0.0002775083297900
   0.0000571246418031  -0.0001987439595316  -0.0003466120049016  -0.0004367788638352
   0.0002225938889115   0.0001942553303937   0.0000065446066475  -0.0004626932037988
   0.0005173451852289  -0.0000392884915429   0.0003577329571790  -0.0006538001121951
  -0.0000085260682653   0.0000405886246754   0.0006991395177576   0.0001736730853629
  -0.0003724249515440  -0.0006047199655758  -0.0002112008581099  -0.0000488353169249
   0.0004720084606125   0.0000851316563275   0.0003855339806671  -0.0001645043344499
  -0.0003531208837253   0.0001871650171038   0.0002608011597324   0.0000653206552023
  -0.0002467285780539  -0.0003998923301535   0.0002435816893910   0.0004279031374492
   0.0004952263793483  -0.0006530376917144  -0.0001802171340800  -0.0000282271099383
   0.0001403604985199   0.0007113431430673  -0.0003349125200985   0.0002205546518961
  -0.0003399082370179  -0.0006129472028577   0.0001623284303700   0.0001029295424082
   0.0003323803008272  -0.0002891238228819   0.0004801382422672  -0.0000898625491110
  -0.0000837705726411  -0.0004732549736317   0.0002937177957628  -0.0000494925025870
  -0.0001385894125340   0.0000801454688077  -0.0000203840080690   0.0005774434447621
  -0.0003366262011493   0.0001684198555152  -0.0004595389897486  -0.0000250001362512
   0.0002535967590614   0.0000730104753573   0.0000479793093292  -0.0000483457208822
  -0.0006844740913774   0.0004618528945531  -0.0002554353369298   0.0004057252089507
  -0.0006058085992087  -0.0000349345593498   0.0002349416130507   0.0004514991086028
   0.0005001952157881   0.0002731745213853   0.0002149051264786  -0.0005443233344347
  -0.0000068040414406  -0.0004052269369217   0.0003776478982570  -0.0002575404121217
  -0.0005816042529622  -0.0004397109470908  -0.0005415243993468   0.0000011064996123
   0.0009385867489405   0.0000483371656958   0.0004161271598288  -0.0003017104551176
   0.0002016265499406   0.0000784606913607   0.0002845763251518   0.0003962700716859
  -0.0004970121048141   0.0001899089056172  -0.0002934413893359   0.0003410507232972
  -0.0005560546309957   0.0000469101445794  -0.0002851502782561  -0.0000838775168880
  -0.0001225542364171  -0.0000047254321409  -0.0002612874124578  -0.0005453775277464
  -0.0001361180180297   0.0009217991051917   0.0001818838157525   0.0004729427929080
  -0.0002298609232101   0.0004142240812088   0.0003133942756947   0.0007189424440569
   0.0002325140593640  -0.0001678378324650  -0.0000391222923039  -0.0005566645481838
  -0.0000801039769675  -0.0003852381750535   0.0004994512022277  -0.0006484200790272
  -0.0002542348621537   0.0000388912556297   0.0002961519975071   0.0001155104340121
   0.0005717921891659  -0.0000524237516203   0.0003147217566720  -0.0003788678537403
   0.0004118163160793   0.0001726534580441  -0.0000289545724650   0.0000349837935729
  -0.0003110775589854   0.0005307187871206  -0.0003114097755650  -0.0000229538262349
  -0.0005214888186265   0.0000655035750323  -0.0002509636093545  -0.0001027121574544
  -0.0006225359171210  -0.0001829595092547   0.0001674068727837   0.0003974830455552
   0.0001255855983205   0.0005191616580716   0.0000722513092843   0.0004064961708142
  -0.0005276385109684   0.0005343212605884  -0.0004585133023314  -0.0002048214853929
  -0.0003987210422572  -0.0002252644454299  -0.0003700605452486   0.0001948528625576
   0.0005277805088399   0.0003344519007293  -0.0002345809567970   0.0004731545747108
  -0.0002649367629922   0.0000520142002557  -0.0005053483692582  -0.0002583307323861
   0.0004519638264231   0.0000515678427791   0.0004126431665245  -0.0001101875782559
  -0.0003627292267584   0.0002256610040772   0.0001707803230266   0.0005192601852881
   0.0003143111590306  -0.0004781051350906   0.0000144614742442  -0.0003342847029535
  -0.0002245980641921  -0.0000944333156206  -0.0000285628884589  -0.0000325705048876
   0.0005777943483209  -0.0003191445045517   0.0005027495750244  -0.0000563357009932
   0.0004688437916324   0.0000315529000693  -0.0008218059194518  -0.0003454974283186
   0.0000661099130859   0.0025821350318110   0.0007642811621695   0.0008471108714173
   0.0009876317576188  -0.0003178312061742  -0.0013826788238828   0.0002602205719395
  -0.0003340689498062   0.0003902097996305  -0.0005321372380574  -0.0008114504573218
  -0.0002196614636817  -0.0009533426257810  -0.0000592302487369   0.0000589788789949
  -0.0010680734050370  -0.0001917811718384  -0.0002688249088765  -0.0012143427045888
   0.0001907648450263   0.0003640198168204  -0.0001737436645406   0.0002264702708586

  -0.0001700921434490   0.0000191714694577   0.0001199067159151   0.0002197350135040
   0.0000115523247058  -0.0002233971959469  -0.0001954116941336  -0.0002066354753328
   0.0001269176352551   0.0002568094437146  -0.0000543713078113  -0.0002550493746283
   0.0002435355308655  -0.0000093734527400   0.0002096257540183  -0.0003404941821358
   0.0000290747811893  -0.0000210734278298   0.0004756765393753   0.0001562670582667
  -0.0002290166622001  -0.0003500376929995  -0.0001106705021046  -0.0000647602470902
   0.0002368455937947   0.0000461102364735   0.0001963405514850  -0.0001830933963343
  -0.0001117009178035   0.0001639401280544   0.0001862710317040   0.0000956089506772
  -0.0001822529044963  -0.0002468447606963   0.0001020687348607   0.0002237809172177
   0.0002248777461167  -0.0004511968856175  -0.0001984956968206  -0.0000166874425252
   0.0000909760188848   0.0003314828905930  -0.0002083236137440   0.0000639715381114
  -0.0001067059250357  -0.0001456958354260   0.0002494096881095   0.0000200424263514
   0.0001422734579883  -0.0001705640880452   0.0002692255620601   0.0000256590086617
  -0.0000456535698213  -0.0002953384828997   0.0001558940135039  -0.0000126094861155
  -0.0000981411317735   0.0000358882272615  -0.0000112852985608   0.0003062897835636
  -0.0001783537807794   0.0000849690022976  -0.0002354010235178  -0.0000175236113326
   0.0001439218667433   0.0000491118801291   0.0000266570772357  -0.0000263449475595
  -0.0003550769146262   0.0002302296956901  -0.0001354436807890   0.0002172064114486
  -0.0003115268400471  -0.0000095511235390   0.0001127130393584   0.0002222029908744
   0.0004863975876055   0.0001075277993645   0.0001178971384559  -0.0003100532886880
   0.0000428432225063  -0.0002088087008697   0.0001780465148177  -0.0001159472407813
  -0.0002944687046135  -0.0002627299061373  -0.0002822279727627   0.0001016116509011
   0.0003229781079088   0.0000146601457696   0.0002600665765320  -0.0002690418581623
   0.0001985214172964   0.0000094807887417   0.0002070746734401   0.0002634398346579
  -0.0002718922099699   0.0000787129519274  -0.0001390560502105   0.0002707393406662
  -0.0002758940250321   0.0000238008713237  -0.0001936424709416  -0.0000350434233919
  -0.0000999632803960   0.0000084378476866  -0.0001320041924941  -0.0002715092183513
  -0.0000887499616968   0.0005277026530688   0.0001402295469267   0.0002569003464749
  -0.0001190724924202   0.0002139935935928   0.0001320111708372   0.0005187579646546
   0.0000998498605409  -0.0000839726977878  -0.0000329977705555  -0.0002235544494755
  -0.0000145216653724  -0.0002258622417619   0.0002386952237027  -0.0001295631168639
  -0.0002176954707527  -0.0000324843119707   0.0001527968297539   0.0000817132365713
   0.0003125278746502   0.0000366113081236   0.0002102998078065  -0.0002369843474689
   0.0002139688392801   0.0000835614559390  -0.0000297835673951   0.0000182012417419
  -0.0001499124142766   0.0002834972091217  -0.0001662259824980  -0.0000208858717889
  -0.0002641479387546   0.0000370696858727  -0.0001408103534684  -0.0000582320816556
  -0.0003173621210519  -0.0000935918123179   0.0000845797646469   0.0002021541312873
   0.0000679859156216   0.0002702307226120   0.0000367709908925   0.0002132274159429
  -0.0002755581594170   0.0003496393466714  -0.0004474492181008  -0.0002756077819946
  -0.0002338814636288  -0.0000922956068226  -0.0001630353574787   0.0000822500753415
   0.0002642171807523   0.0002235952860669  -0.0001816494017705   0.0003944953279774
  -0.0001094602076866   0.0000611778224204  -0.0002604358559097  -0.0001318387575139
   0.0002466198238018   0.0000271368625362   0.0002757756373113  -0.0000921604557887
  -0.0002072060815608   0.0000809440961590   0.0001553048554085   0.0002551426890953
   0.0001440772584747  -0.0002612221916469   0.0000315779340634  -0.0001471057437364
  -0.0001590178314908  -0.0000628161167883  -0.0000504357590457   0.0000029457210532
   0.0002923567645850  -0.0001613824439708   0.0002622647519234  -0.0000373249739100
   0.0002448078618604   0.0000239741429323  -0.0004853776507473  -0.0001649638279382
   0.0002535845212849   0.0000868962924891   0.0001971318616200   0.0002658921891587
   0.0005775558081000  -0.0001398662229142  -0.0007509232021935   0.0000601187609966
  -0.0005373873493733   0.0000572300352005  -0.0004628535046422  -0.0003689305469417
  -0.0000428336903238  -0.0000109531250202   0.0000396441077139  -0.0002009449428576
   0.0000105745379400  -0.0002088829424254  -0.0005971822661076  -0.0001811870579882
   0.0009326148517972   0.0002387562857529  -0.0000800398235311   0.0002365383130482

  -0.0001144330655227  -0.0000763891196247   0.0000943999832568   0.0000230222688989
  -0.0000917214272067  -0.0000781646241018   0.0000120228819801   0.0000677304553767
   0.0000404597690986   0.0001738812413788  -0.0000562214818384  -0.0001389465843852
  -0.0000860858228994  -0.0000173576509432   0.0000420988453441  -0.0000519228044787
   0.0000759631926824  -0.0000620485977545   0.0002003941009880   0.0001615502932239
  -0.0000350934891003  -0.0000085446647444  -0.0000249411778253  -0.0000191285784206
  -0.0000711657370720   0.0000112686946800   0.0000065644501120  -0.0001167997235705
  -0.0000414099932127   0.0000999981706342   0.0000490472657919   0.0000997808816722
  -0.0000700941209543   0.0000155338884343  -0.0000492232399956  -0.0000072203097797
  -0.0000208640672761  -0.0004003864619230  -0.0001759565676590   0.0000298892102116
   0.0000926079145708  -0.0000239756549271  -0.0000604040449569  -0.0000511364696818
   0.0001710689139385   0.0002102874928905   0.0003576364338105  -0.0000345395879734
  -0.0000764034796827  -0.0000752223542825  -0.0000013404256297   0.0000608142706269
  -0.0000500145925647  -0.0000081139633510   0.0000412139156127  -0.0001340467485006
  -0.0000677835007558  -0.0000294590943762   0.0000519218600839  -0.0000277727144729
  -0.0000140508103029   0.0000127962984300   0.0000590465392675   0.0000238404851486
   0.0001522587644424   0.0000477473385486  -0.0000059604592029  -0.0000387785026038
   0.0000311924856146  -0.0000484514519421  -0.0000312181690292  -0.0000121328430796
   0.0000279939465207  -0.0000115542194070  -0.0000298790455857   0.0000257428850985
   0.0003081667470432  -0.0001080467153699  -0.0000115611501396  -0.0000004880340024
   0.0000236947210949   0.0000163716600061  -0.0000139674390322   0.0000568977790195
  -0.0001914545346405  -0.0000789629253492  -0.0000447934855295   0.0001467265071891
  -0.0000542741420050   0.0000184095057950   0.0000251657449259  -0.0000887727615582
   0.0000178548767178   0.0000184657624055   0.0001477960711350   0.0000189781923678
  -0.0000188724174763  -0.0000993869883206   0.0000385249640298   0.0000899292769432
   0.0000368547940819  -0.0000014840201983  -0.0001495271742551  -0.0000483560533702
   0.0000328064428014   0.0000379534726317   0.0000248852204403   0.0000416762829419
   0.0000268516959332   0.0001600889999011   0.0000367169143931   0.0000156703170956
   0.0000298463045159  -0.0000353887828398  -0.0001137068684300   0.0003115286885207
   0.0000169231175947  -0.0000199934902610  -0.0000666305545084   0.0001063601879061
   0.0000157955443179  -0.0000348397464781  -0.0000760831949336   0.0002626813912218
  -0.0002285926117746  -0.0001266556060566  -0.0000512546967108   0.0000780369674000
  -0.0000022147904468   0.0000563161323250   0.0000630367607513   0.0000207433158456
   0.0000024846587650   0.0001314822687527   0.0000228837047507  -0.0000233253792708
   0.0000033570915089  -0.0000251091292784  -0.0000013406655981  -0.0000454937068459
   0.0000427545215028   0.0000478668919526  -0.0001321485689806  -0.0000585488831467
   0.0000304239925328   0.0000452024183027   0.0000062821016299  -0.0000435461978857
   0.0000314775020726  -0.0000084373770440  -0.0000237676187419   0.0000154490219266
   0.0000396093435915   0.0001938815021376  -0.0002454653137057  -0.0003304353806815
  -0.0000297196629795   0.0000531218776612   0.0000765213123946  -0.0000569269367604
  -0.0000375917070998   0.0000514446331455  -0.0000795766521631   0.0001164068682964
   0.0001349067173705   0.0000781807299074   0.0000680262566441   0.0000224000031717
   0.0000096838000809   0.0000256521043894   0.0000857564624169  -0.0000271213811177
  -0.0000555162512052  -0.0000656302032844   0.0000833662355486  -0.0000270556441167
  -0.0000397986813682  -0.0000058151194557   0.0000482262266352   0.0000678714067479
  -0.0001277850358527  -0.0000162794614827   0.0000490822399341   0.0000558864295090
  -0.0000414095157565   0.0000126507364308  -0.0000025432947843  -0.0000056396422443
  -0.0000289357663259   0.0000252251259660  -0.0001484742549180  -0.0000236765181989
   0.0002600610683696  -0.0007180634274222  -0.0000713891498971  -0.0000333072744876
   0.0001041145594719  -0.0000039444998741  -0.0000897901234611  -0.0001343309577456
  -0.0005119224767588  -0.0001124525644919  -0.0002086413997343  -0.0000481139861107
   0.0000010542184266   0.0003098371197096   0.0000760744184056  -0.0001538632456317
   0.0002583318029095  -0.0002367605541924  -0.0005142908575206   0.0002355773925391
   0.0010430756747934   0.0000542857094065   0.0000825459539276   0.0002039871240872

  -0.0000477220197857  -0.0000012153772877   0.0000703030037564  -0.0000478688720701
  -0.0001330155276634  -0.0000159537331809   0.0000906643890949   0.0001509799625871
   0.0000157770970939   0.0001421808562172  -0.0000325125530712  -0.0000669119868265
  -0.0001878361500087  -0.0000189325358993  -0.0000058283029310   0.0000614025194998
   0.0000662850546276  -0.0000513543135869  -0.0000052208350838   0.0001495353456572
   0.0000138497476711   0.0000880442611445   0.0000066201347348   0.0000250291290192
  -0.0001518123849928  -0.0000057484263123  -0.0000495128509831  -0.0000239913137236
  -0.0001051222282026   0.0000672644202824  -0.0000647909486712   0.0000809175340997
   0.0000743717307094   0.0000851096316151  -0.0000958901423836  -0.0000669464006623
  -0.0000912054608823  -0.0003715216751209  -0.0001192154343342   0.0000286128567627
   0.0000814922594731  -0.0001448656610656  -0.0000268343618460  -0.0000405013435167
   0.0001997189111352   0.0002298548460148   0.0003430077566886  -0.0000688643756651
  -0.0001535393632377  -0.0000295011649417  -0.0000930090701884   0.0000459958371712
  -0.0000827696638723   0.0001257937916401  -0.0000192971606302  -0.0002340739263813
  -0.0000601261725040  -0.0000560298343940   0.0000720907737487  -0.0001304266334288
   0.0000269633435672   0.0000110607104764   0.0001694674352224   0.0000442334371991
   0.0002054243759479   0.0000341185808108  -0.0000267403976602  -0.0000544261472112
   0.0001520475286073  -0.0001304085774901  -0.0000103614153510  -0.0000996936541853
   0.0001310664817987  -0.0000310244114084  -0.0000614731238170   0.0000126247621227
   0.0001838983135442  -0.0001949046591111  -0.0000435263987713   0.0001165976445095
   0.0000071796045033   0.0000897625913820  -0.0000772255951475   0.0000986737456266
  -0.0001059464628654   0.0000398739323057   0.0001480826944924   0.0001394800383450
  -0.0002155922252313   0.0000212337862042  -0.0000442996396668  -0.0000058602848329
  -0.0000443689646583   0.0000166712617223   0.0001257381255141  -0.0000993849623794
   0.0000708724175612  -0.0001503799828308   0.0000785076262982  -0.0000118063671772
   0.0001108778239184  -0.0000156107654865  -0.0001472451436079  -0.0001030470658580
   0.0001381218896075   0.0000433012117294   0.0000834828615688   0.0001218893620318
   0.0000903965568454   0.0000546536586307  -0.0000070929385088  -0.0000584324270288
   0.0000751925897664  -0.0001180238404770  -0.0001695010642489   0.0003172585699727
   0.0000699387975723   0.0000039813469882  -0.0000982159595559   0.0001903717403567
   0.0000681750419963  -0.0000021739999932  -0.0001452788822909   0.0002664955845864
  -0.0002159353555378  -0.0001394816861747  -0.0001136179251115   0.0000723588189645
  -0.0000956391377294   0.0000074277001469   0.0000044636706808   0.0001459903623948
  -0.0000614495693441   0.0001843060957334   0.0000495345232828  -0.0000437990334313
   0.0000381165597713  -0.0001251735342479   0.0000481637036026  -0.0000665082633880
   0.0001397033559486   0.0000808427723061  -0.0001693426871529  -0.0000753722906089
   0.0001270856992350   0.0001000373964706  -0.0000157937162659  -0.0001258417064130
   0.0000265901034251  -0.0000889653046093  -0.0000499728476193  -0.0000303107448670
   0.0001426432821331   0.0001398856636286  -0.0000815043195464  -0.0002561400940162
   0.0000546153832195   0.0000640117920466   0.0001189064940395  -0.0001062282547759
  -0.0001250463796981  -0.0000476413928376  -0.0000928357409068  -0.0000016125336787
   0.0001964535670080   0.0000733820308744   0.0000664186551395   0.0000227044613339
  -0.0000833634069556   0.0000172659964167  -0.0001074988695416   0.0000381940731314
   0.0000046304957898  -0.0001458652533093   0.0000145189577109  -0.0001183598634397
  -0.0000791430478487   0.0000775927404914   0.0000612404640423   0.0001321025054490
  -0.0001203499822787   0.0000249674156358   0.0001223658342603   0.0000738046484964
  -0.0001543950786076   0.0000475463689435  -0.0000810262021090   0.0000201111897937
  -0.0001240591833755   0.0000380694036260  -0.0000475820113687   0.0000023609980786
   0.0000513094504676  -0.0005836381987081  -0.0001506030730438  -0.0000415807208630
   0.0000130332859144   0.0000186015353485  -0.0000431748750510  -0.0001630832522698
  -0.0004929195515652   0.0000657879412016  -0.0001521600541559   0.0000154761787652
  -0.0000287175508200   0.0002369564967990   0.0000399726791020  -0.0000386631456767
   0.0002230507707473  -0.0000520066301749  -0.0001967627701616   0.0002624059916042
   0.0008095369754745  -0.0000243399931303   0.0001439365779052   0.0001499913717296

   0.0000014331899248   0.0001049286001540   0.0000188128796129  -0.0000799936717961
  -0.0001327337599853   0.0000657767427712   0.0000636803702192   0.0001103382185174
   0.0000180925829611   0.0000117536215230   0.0000226722391541  -0.0000467265329036
  -0.0001529900976453  -0.0000164577055054  -0.0000030033969307   0.0000543620479183
   0.0000124259034030  -0.0000341272189504  -0.0001228286777754   0.0000445458125482
   0.0000381787142036   0.0001290592586473   0.0000286543230406   0.0000663590435954
  -0.0001171998792450  -0.0000283076568720  -0.0000434734759060   0.0000440066740832
  -0.0001153198720889  -0.0000594886201994  -0.0000619189728603   0.0000540374683946
   0.0000985722539476   0.0000839846577980  -0.0000526756525601  -0.0000620180961362
  -0.0000164889059327  -0.0002864913828850  -0.0000511772970166   0.0000291783876420
   0.0000478956554467  -0.0001010924238011  -0.0000043866313864  -0.0000088056508114
   0.0001330874931467   0.0001392191991580   0.0002046444297079  -0.0000635048243382
  -0.0001020321335603  -0.0000007038675035  -0.0000819910862159   0.0000010506875716
  -0.0000892818877779   0.0001420098007141  -0.0000583450033555  -0.0002070501501860
  -0.0000237725305047  -0.0000442598718492   0.0000609681874395  -0.0001194136402198
   0.0000202025487561   0.0000204612028736   0.0001595103773414   0.0000544477977293
   0.0001886527232725   0.0000073541738005  -0.0000297567935794  -0.0000532047253611
   0.0001374039840678  -0.0001086168804865  -0.0000111938902988  -0.0001010126559147
   0.0001098427287137  -0.0000402437756129  -0.0000413906389131  -0.0000067281310353
   0.0000462189826250  -0.0001372420666631  -0.0000331613749240   0.0001203180454985
  -0.0000112823734675   0.0000825680609097  -0.0000576317321832   0.0000762423628024
  -0.0000582432014569   0.0000508230280915   0.0001416469679804   0.0000705106312809
  -0.0001213505254230   0.0000404935066194  -0.0000681361797304   0.0000823176828537
  -0.0000953502176637   0.0000240304513732   0.0000693633959362  -0.0001542348107724
   0.0000763059587013  -0.0001219633444383   0.0000642082437526  -0.0000789241972602
   0.0000856760724923  -0.0000093059255645  -0.0001054367524716  -0.0001047773581253
   0.0001654964714518   0.0000298907998655   0.0000802888010259   0.0000934310416677
   0.0000976551991701   0.0000662946411899  -0.0000136189081111  -0.0000604397239610
   0.0000675942726751  -0.0001059327798612  -0.0001436647765879   0.0002016014103405
   0.0000464065698701  -0.0000152155068457  -0.0000779746598791   0.0001025286763787
   0.0000459598968797   0.0000408593689262  -0.0001219487341752   0.0001220851267084
  -0.0001244967590524  -0.0000893415177143  -0.0000845832580996   0.0000355104093114
  -0.0001019925668276  -0.0000241119574913  -0.0000177218049972   0.0001456616710428
  -0.0000620195722354   0.0001423224074653   0.0000427857907459  -0.0000456508178345
   0.0000236630540442  -0.0001121820849297   0.0000396875381678  -0.0000614250654221
   0.0001223447689438   0.0000881058470718  -0.0001435491772990  -0.0000745530426192
   0.0001032310103623   0.0000912947981788  -0.0000141663724869  -0.0001143004501506
   0.0000221763950815  -0.0000778244407665  -0.0000483884820987  -0.0000233096063200
   0.0001349306268832   0.0000674988765313   0.0000324427698616  -0.0001033995786192
   0.0000595370628505   0.0000484593418202   0.0000836274656339  -0.0000905052704385
  -0.0001091882384517  -0.0000628118202767  -0.0000304253905003  -0.0001272603239335
   0.0001983885295358   0.0000426504563209   0.0001032597604710   0.0000330062068069
  -0.0000827821610870  -0.0000056527859481  -0.0000981817329634   0.0000649908262350
   0.0000192839149799  -0.0001151825127781  -0.0000383536929543  -0.0000942246800159
  -0.0000469887462848   0.0000748419398841   0.0000518611319650   0.0000930487944725
  -0.0000795881063331   0.0000435158688585   0.0001392803674753   0.0000553027187960
  -0.0001422183425476   0.0000264525583770  -0.0000737532759857   0.0000327865558245
  -0.0001111386142307   0.0000325058279472  -0.0000577124360219  -0.0000170226028432
  -0.0001804679535365  -0.0002890325274297  -0.0001400279560107   0.0000411645789709
  -0.0000775619013947   0.0000837011359150  -0.0000031544212334  -0.0000304309599218
  -0.0003586419088631   0.0001631144690471  -0.0001042647384057   0.0000649091021166
   0.0000075324224820   0.0001503406897278   0.0000165628511351   0.0000804332785282
   0.0000144466232348   0.0000621135334710  -0.0000133326629798   0.0001771642774164
   0.0004032678965642  -0.0000412361819818   0.0000932579222243   0.0000678519475476

  -0.0000117117335950   0.0001264714406856  -0.0000455378042077  -0.0000511082098640
  -0.0000771470355710   0.0000683764290079   0.0000275342607923   0.0000372263147784
   0.0000119315152664  -0.0000512819308525   0.0000463299318459  -0.0000124455243211
  -0.0000805875167798  -0.0000082373638885   0.0000041642508207   0.0000548289327729
  -0.0000309571924528  -0.0000079811056804  -0.0001836665472739  -0.0000334211807027
   0.0000216683667276   0.0000978771564319   0.0000350471280350   0.0000603852982132
  -0.0000543586061992  -0.0000313126061548  -0.0000200906586226   0.0000262039169892
  -0.0000792898621538  -0.0000998108226164  -0.0000554899320629   0.0000083169263854
   0.0001088336230796   0.0000360615334001  -0.0000031335702478  -0.0000366484760852
   0.0000366282041261  -0.0000550702627832   0.0000219787938434   0.0000005574548651
  -0.0000136234613979  -0.0000596962176486   0.0000136266102211   0.0000010396761778
   0.0000180947249018   0.0000278209371548   0.0000154674423584  -0.0000330856761695
  -0.0000210254726157   0.0000394264224630  -0.0000554847494205  -0.0000162420869064
  -0.0000459700099715   0.0000894931495453  -0.0000584772398332  -0.0000888927756842
   0.0000158360408472  -0.0000213152023518   0.0000247309650623  -0.0000672861844312
   0.0000111863818597   0.0000125619140757   0.0000915551225005   0.0000365752632692
   0.0000957607760277  -0.0000150527449093  -0.0000207605266289  -0.0000319927420120
   0.0000838104468347  -0.0000568309155237   0.0000003873222668  -0.0000642326350586
   0.0000589093977369  -0.0000319291040008  -0.0000150988404527  -0.0000358659241632
  -0.0000122235543707  -0.0000669367529648  -0.0000147623898521   0.0000750409076835
   0.0000131125274078   0.0000720828050864  -0.0000312918133590   0.0000256701801506
   0.0000687306270977   0.0000270730750374   0.0000955322391853   0.0000116313731993
  -0.0001130582583935   0.0000208878352008  -0.0000455322848642   0.0000774687311193
  -0.0000554902208927   0.0000155071132874   0.0000068282203272  -0.0001176422694703
   0.0000590912219516  -0.0000420055602576   0.0000464807469924  -0.0000955103704490
   0.0000390976510205  -0.0000000514894646  -0.0000339422764093  -0.0000691034044630
   0.0001185777982428   0.0000108244083847   0.0000526831757338   0.0000459724589041
   0.0000514330505065   0.0000869743058697   0.0000020590211392  -0.0000450150220583
   0.0000341689580015  -0.0000561201923604  -0.0000622538669120   0.0000613735804895
   0.0000218007980127   0.0000237040061755  -0.0000325820759729   0.0000270991690358
   0.0000377444567898   0.0000504152845831  -0.0000392142239128   0.0000142235720125
   0.0000023703964938  -0.0000039384460346  -0.0000156183229102  -0.0000084701766035
  -0.0000714339173802  -0.0000412236495502  -0.0000270796410591   0.0000796550474179
  -0.0000408117361860   0.0000371617419936   0.0000192454048696  -0.0000293599181215
   0.0000142744703985  -0.0000651997485556   0.0000244030765311  -0.0000338144635354
   0.0000696320032668   0.0000515959333812  -0.0000602703885249  -0.0000417892504391
   0.0000500702689812   0.0000522571275555  -0.0000085945777450  -0.0000649952788459
   0.0000036559487195  -0.0000475760336775  -0.0000324758209907  -0.0000170055675300
   0.0000816742350483  -0.0000307180664330   0.0000731709897293   0.0000408886358835
   0.0000420797212097   0.0000230472641011   0.0000320636879046  -0.0000462715727433
  -0.0000552705519432  -0.0000563865396681  -0.0000103230172671  -0.0000932459959329
   0.0000802083259856   0.0000083156701344   0.0000579449880212   0.0000186264705027
  -0.0000655006003749  -0.0000283834387300  -0.0000885273142044   0.0000839038503544
   0.0000311359739626  -0.0000614761700901  -0.0000628057715663  -0.0000578484001057
  -0.0000045331857650   0.0000435768603602   0.0000295158295793   0.0000441846038711
  -0.0000299083564656   0.0000581870842522   0.0000958995539323   0.0000194698892912
  -0.0000886460338652   0.0000086566173081  -0.0000485475905629   0.0000288259154380
  -0.0000656285232432   0.0000374394123324  -0.0000795343154327  -0.0000336361214504
  -0.0003334769012110   0.0001079317043373   0.0000142104544584   0.0000629429356751
  -0.0002150925070184   0.0001430203443934   0.0000976152663301   0.0000965089578985
  -0.0000916728120318   0.0001760584246141  -0.0000081965161838   0.0001984032957369
   0.0000227538267451  -0.0000037273406030  -0.0000790241215363   0.0001153332145814
  -0.0001200314314198   0.0000657541454314  -0.0000304182208358   0.0000474390305812
  -0.0000980175034586  -0.0000478489093072   0.0000178540198614   0.0000018408697544

  -0.0000432642351811   0.0001040158036858  -0.0000353248057728  -0.0000018507624016
  -0.0000274222394923   0.0000499378721904  -0.0000226045441510  -0.0000251611971675
   0.0000225106681902  -0.0000530844552740   0.0000472782934136  -0.0000454946975066
   0.0000150841886203  -0.0000044949256138   0.0000273362309270  -0.0000091022444282
  -0.0000381599509431   0.0000119644644276  -0.0000735135829737  -0.0000575071437372
  -0.0000260171938753   0.0000259397503261   0.0000058586159557   0.0000410462372581
   0.0000192326398992  -0.0000185175275464   0.0000175720276997  -0.0000339290474097
  -0.0000470517625253  -0.0000770273398948   0.0000079268020694  -0.0000133013318063
   0.0000423172816454  -0.0000161181610836   0.0000414874880862  -0.0000000998051535
   0.0000873240206494   0.0000744111725729   0.0000219603916381  -0.0000173176692126
  -0.0000378908392692   0.0000302666454065   0.0000110055548863  -0.0000094792991058
  -0.0000658496969798  -0.0000954244601822  -0.0001056486308183   0.0000193741781881
   0.0000596276363703   0.0000415748840358  -0.0000024405844044  -0.0000195690085251
  -0.0000042122736178  -0.0000070986759035  -0.0000055416705829   0.0000023236837076
   0.0000263179420790   0.0000015667771428  -0.0000155753450491   0.0000166322447178
  -0.0000096865387751   0.0000154444582427  -0.0000022754821475  -0.0000005200952331
   0.0000228561010840  -0.0000224356956282  -0.0000071722504783  -0.0000114362366054
  -0.0000093868431930   0.0000189680290591  -0.0000044067139086   0.0000011560932481
  -0.0000193515588161  -0.0000248405271912   0.0000165566801946  -0.0000401703552911
   0.0000058162103483   0.0000124943648041   0.0000103105901770  -0.0000089979187521
   0.0000584677564511   0.0000388364187639   0.0000165980829050  -0.0000272429283672
   0.0000751434789152  -0.0000699416979996  -0.0000458006788442  -0.0000344894408296
   0.0000054633844915   0.0000272367095724   0.0000095574363471   0.0000348472420817
  -0.0000204594439615   0.0000156814327777  -0.0000040187845019  -0.0000555896576552
   0.0000004711910265   0.0000350522507271   0.0000174687087119  -0.0000551547568728
  -0.0000191466415940   0.0000057660081848   0.0000036844969679  -0.0000285446763907
   0.0000371314608924   0.0000000685807198   0.0000128357130479  -0.0000214800367392
  -0.0000000873978780   0.0000314434061935   0.0000058704483302   0.0000096862492308
  -0.0000087706229194   0.0000107757198289  -0.0000159486860375  -0.0000505451247428
  -0.0000088351060880   0.0000289221154287   0.0000005832310463  -0.0000682272346416
  -0.0000068478870592   0.0000377689132215   0.0000415860950880  -0.0000884899929733
   0.0000671102538051   0.0000657719663857   0.0000432814109393  -0.0000208067639981
  -0.0000105155044282  -0.0000366024075435  -0.0000127219710590  -0.0000153735965004
   0.0000084891287938  -0.0000185449353579   0.0000021404996469  -0.0000090998022450
  -0.0000105233252164   0.0000110446907502  -0.0000101391421334  -0.0000104785370467
  -0.0000110088858723  -0.0000013747876862  -0.0000085684297119  -0.0000126626743075
  -0.0000309373633139   0.0000044153116355   0.0000083506212344   0.0000039425060583
  -0.0000025201089254   0.0000110996053674  -0.0000110190679951   0.0000069393498143
  -0.0000038918017046  -0.0000247349147973   0.0000097081503805   0.0000802268582267
  -0.0000138560433827  -0.0000046516338654  -0.0000191768186550   0.0000062015691850
   0.0000148294126424  -0.0000063710663626  -0.0000157583744363   0.0000203998555705
  -0.0000352607723351  -0.0000299851733331   0.0000107570120762  -0.0000046654475359
   0.0000000267357392  -0.0000549122599788   0.0000013158253079   0.0000729519963647
  -0.0000008157701934   0.0000112459474089  -0.0000484012861213   0.0000095924355398
   0.0000351896125888  -0.0000150929246636   0.0000121045143148  -0.0000215909171841
  -0.0000324039720780   0.0000405871093586   0.0000446429333756  -0.0000154214021109
  -0.0000018729550565  -0.0000233829065417   0.0000099375956868   0.0000185325397730
   0.0000061977889473   0.0000404107199508  -0.0000407101241500  -0.0000129945240941
  -0.0003842521389992  -0.0000544810433735   0.0000901070396430   0.0001521215586167
  -0.0003029492305169   0.0001648108989994   0.0000884558216695   0.0001128531659886
   0.0001643280899155   0.0001641363961134   0.0000803742588433   0.0002623754172473
   0.0000517999106514   0.0000593759584240  -0.0000913960746109   0.0001280292564846
  -0.0000694209632590  -0.0000052545335897  -0.0002019330889361   0.0001463207582612
  -0.0003783186139211  -0.0000148822672039  -0.0000461269697419  -0.0000253319246508

  -0.0000046759832511   0.0000302162490655  -0.0000581241636253  -0.0000019327739949
   0.0000005673559347   0.0000349032335104  -0.0000128313682787  -0.0000041876143895
   0.0000077171428113  -0.0000578303405566   0.0000315429682303   0.0000075256338364
   0.0000091235754927   0.0000059701186560   0.0000067262160869   0.0000086255254658
  -0.0000324465508653   0.0000055794228709  -0.0000585085507047  -0.0000733035681805
   0.0000191258301744   0.0000211337310747   0.0000113159997279   0.0000150842557856
   0.0000033830700867  -0.0000126912400313   0.0000022340760747  -0.0000052181460846
   0.0000190108752909  -0.0000424269749090  -0.0000001913876416  -0.0000316408143390
   0.0000339790714983  -0.0000127002689986   0.0000197459906277  -0.0000182303891130
   0.0000496383254564   0.0001603649458412   0.0000403949306189  -0.0000236940913597
  -0.0000492624527623   0.0000050498426091   0.0000209223084379  -0.0000417768103716
  -0.0000654579625234  -0.0001133065789786  -0.0001676059138653   0.0000290577025621
   0.0000500053225636   0.0000538951916569  -0.0000216231253534  -0.0000250801121965
   0.0000332182599452   0.0000036045900662  -0.0000042202311601   0.0000667448002375
   0.0000495296826800   0.0000103915936768  -0.0000299462542346   0.0000015069333638
   0.0000085393049281  -0.0000140023627555  -0.0000144431334252  -0.0000185847448019
  -0.0000654267200038  -0.0000240283180292  -0.0000019914825990   0.0000103901836209
   0.0000090118438885   0.0000085279052248   0.0000208818051457   0.0000027041778415
   0.0000013798987277  -0.0000008998671407   0.0000085629170287  -0.0000864683700644
  -0.0000500171490801  -0.0000045886861364   0.0000075259216675   0.0000092659540720
   0.0000679917710469   0.0000585527401080   0.0000136454565749  -0.0000210014957609
   0.0000959078061971  -0.0000230011534911  -0.0000084543207952  -0.0000323476623267
   0.0000075492558086   0.0000175066304098  -0.0000054144396418  -0.0000027297626091
  -0.0000111637987425  -0.0000254067383090  -0.0000398411944579  -0.0000307994431340
   0.0000143669007572   0.0000557618792199   0.0000385840731403  -0.0000366734236402
   0.0000028622895031   0.0000149969184509   0.0000570284358454   0.0000140685746499
   0.0000060904907659  -0.0000127172793838   0.0000020365584548   0.0000062958124977
  -0.0000276137644695  -0.0000074155727342   0.0000065239365904  -0.0000118293094736
  -0.0000107519524343   0.0000094030788847  -0.0000360087170497  -0.0001054680379185
  -0.0000284928704038   0.0000564360049275   0.0000187724688623  -0.0000524370752160
  -0.0000062145554336   0.0000510341787364   0.0000413449353809  -0.0000729188023837
   0.0001090931908046   0.0000847984256694   0.0000318298733098  -0.0000275829174962
  -0.0000225182827563  -0.0000329689514974  -0.0000367596937236  -0.0000166680841507
  -0.0000058963462985  -0.0000728611305933  -0.0000000094522192  -0.0000012065158967
   0.0000112035237356   0.0000037297014568   0.0000056596939413   0.0000122232115578
  -0.0000052719887468  -0.0000429562514679   0.0000600767930387   0.0000192022918290
  -0.0000075479107376  -0.0000125115912485  -0.0000021680158631   0.0000009871005664
  -0.0000218536831289  -0.0000075104665719  -0.0000039077453255  -0.0000222995174988
  -0.0000011416551945  -0.0000782462325467   0.0000334446156527   0.0000970910348849
  -0.0000087908330484  -0.0000059904129987   0.0000052037022007   0.0000150235766727
   0.0000020726697004  -0.0000167018919076  -0.0000112523371686   0.0000110970916556
  -0.0000647366111023  -0.0000410377467310  -0.0000170226440672  -0.0000016984971367
  -0.0000163603394257  -0.0000571417043209  -0.0000024818002276   0.0000356802735470
   0.0000181494042654   0.0000321453514274  -0.0000383929745908  -0.0000087440429351
   0.0000249480999067   0.0000002817485810  -0.0000009355327205  -0.0000119622648777
   0.0000139868441237   0.0000082117768783  -0.0000000984948283  -0.0000343428204704
  -0.0000051821576053   0.0000066657712247  -0.0000145899057037   0.0000108503928089
   0.0000094073033747   0.0000249333965580  -0.0000084410690337   0.0000137101862933
  -0.0003094742971732   0.0001188380950705   0.0001008798143982   0.0001424508844582
  -0.0003192894505138   0.0000701275164392   0.0001860024581757   0.0001034760063452
   0.0002882008737568   0.0000908695159377   0.0001478497701972   0.0002332700219813
   0.0000657445814428  -0.0000114801906151  -0.0001092548822030   0.0001083778118920
  -0.0001198413824267   0.0000176186725246  -0.0001977143527236   0.0001224836207582
  -0.0005160942569207  -0.0000271884787724  -0.0000525495169008  -0.0000382219483728

   0.0000662487466362  -0.0001673777862616  -0.0000210527057999   0.0000216844037602
   0.0000626601417513  -0.0000393867919495  -0.0000160513898864   0.0000146211630948
  -0.0000006018308650   0.0000227053000346  -0.0000349423931402   0.0000769672512491
   0.0000363188059667   0.0000267941002442  -0.0000023181739664  -0.0000390061173381
   0.0000154228623441  -0.0000205821798047   0.0001625769749034  -0.0000488957131933
   0.0000864790526784  -0.0000710415199635  -0.0000135610872589  -0.0000542682842091
   0.0000053964738772   0.0000189683910737  -0.0000039842482967   0.0000015527528733
   0.0001462567105233   0.0001272315599296   0.0000222921783418  -0.0000407079058907
  -0.0000636277626964  -0.0000456813869056  -0.0000100962194958  -0.0000093571605203
  -0.0000086355879316   0.0001972119336876   0.0000228029311240  -0.0000332387187092
  -0.0000240683460686   0.0000209713512452   0.0000019048792320  -0.0000990922834575
  -0.0000592204806356  -0.0001299030839576  -0.0001719784549542   0.0000615036417369
   0.0000323221713989   0.0000150403124250  -0.0000078643608119  -0.0000113973643129
   0.0000929601502970  -0.0000369119098267   0.0000483129180797   0.0001638860355848
   0.0000594057451980   0.0000272989894667  -0.0000610334825074   0.0000281764105647
   0.0000125426153005  -0.0000518039100481  -0.0000778564111803  -0.0000715540183100
  -0.0002168339394394  -0.0000119490189276   0.0000179842466246   0.0000559448373422
  -0.0000207642654619   0.0000288107812487   0.0000399776169931   0.0000477542174362
  -0.0000086238352948   0.0000488997167329   0.0000113748400343  -0.0001550265140992
  -0.0001322059512759  -0.0000161367353738   0.0000278340096905  -0.0000186169129163
   0.0000863458151678   0.0000557121602070   0.0000270440260356  -0.0000111582047231
  -0.0000264671128535   0.0000458281725085   0.0000093342276846   0.0000138533584933
   0.0001285642800323   0.0000348679138671   0.0000191741826942  -0.0001348283157659
   0.0000042312856920  -0.0001142561967543  -0.0000259166920874   0.0000326607339225
  -0.0000180026037246   0.0000913737863661   0.0000518061234232   0.0000797622138639
   0.0000017494251414   0.0000355841828011   0.0001360812836892   0.0000732594536558
  -0.0000782161116410  -0.0000328465052079  -0.0000419001742539   0.0000102921582019
  -0.0000961501414592  -0.0000735366292271   0.0000207366608909   0.0000024616192324
  -0.0000232401566082   0.0000389602059005  -0.0000660110772838  -0.0001426074355108
  -0.0000224102052382   0.0000806347606010   0.0000364262343124  -0.0000709893841662
  -0.0000230132903354   0.0000194871649700   0.0000694828319039  -0.0000188470365401
   0.0000820425228875   0.0000865280882265   0.0000113940625119  -0.0000000721276213
   0.0000194566060742   0.0000065577776847  -0.0000396055818811  -0.0000626323515185
   0.0000072323349653  -0.0001313115649180  -0.0000099411050284   0.0000191441819849
   0.0000253756438022   0.0000440811293994  -0.0000016806922722   0.0000486372251788
  -0.0000435257092796  -0.0001278047953382   0.0001526977095787   0.0000746330522630
  -0.0000149375310159  -0.0000670815320953  -0.0000066567544786   0.0000277243807250
  -0.0000402031098228   0.0000049251108324   0.0000188141645149  -0.0000453072977821
  -0.0000520444880173  -0.0000781873513275  -0.0000277831134274  -0.0000047771708233
  -0.0000470613144982  -0.0000195757478269   0.0000440435139547   0.0000361960606093
   0.0000273059695950   0.0000092157025865  -0.0000204991805119   0.0001250687326646
  -0.0001510848460507  -0.0000491719111432  -0.0000921386353177  -0.0000166381704071
   0.0000170037901723  -0.0000707251590738   0.0000507638760003  -0.0000719141657036
  -0.0000054593256497   0.0000754319909028   0.0000240502809588   0.0000033402374686
   0.0000083559306660  -0.0000114277064668  -0.0000220380983419  -0.0000198136811234
   0.0000841893542530  -0.0000847145627886  -0.0001188397521918  -0.0000630370976161
   0.0000405186824507   0.0000277109303690  -0.0000119882376600  -0.0000099568821892
   0.0000624384639876  -0.0000418654120195   0.0000550027068441   0.0000835214348063
  -0.0000302155643378  -0.0000059194561416   0.0001185716688082   0.0001011141481780
  -0.0001524635177457  -0.0002342719829013   0.0000902134336255  -0.0000311265733131
   0.0004486215287332  -0.0001864835240591   0.0001459702422056   0.0000575467326713
   0.0001047303832724   0.0000180276614243  -0.0001214751909009  -0.0000381705121971
  -0.0000325324527783  -0.0000201266562781  -0.0000867145689784   0.0002320619092976
  -0.0004539544888600  -0.0000050289973023  -0.0000384035079003  -0.0000499074502689

   0.0000856011801628  -0.0002130857031171   0.0000318144822599   0.0000132667977607
   0.0000801950590557  -0.0000745669659942  -0.0000042554744568   0.0000376707260867
  -0.0000019062690766   0.0000781542263438  -0.0000772943422913   0.0000863909860576
   0.0000222122165137   0.0000313901375300  -0.0000146826228225  -0.0000516213788699
   0.0000487272869837  -0.0000413648956884   0.0002543224125265  -0.0000112793697290
   0.0001103228923261  -0.0000982145387746  -0.0000213944106275  -0.0000746396370473
  -0.0000106132650742   0.0000381993263287  -0.0000226122740525   0.0000123799277404
   0.0001512991708985   0.0001885570681259   0.0000199757556890  -0.0000262478361360
  -0.0001185169034461  -0.0000490878299700  -0.0000395480948749  -0.0000016446345005
  -0.0000444508140318   0.0001395307224072   0.0000298065577806  -0.0000290335821020
   0.0000166464214956   0.0000068575452717  -0.0000072624059965  -0.0001077251721539
  -0.0000294138525954  -0.0000574041518031  -0.0000827040398933   0.0000534995173802
  -0.0000132167768871  -0.0000303757341052  -0.0000054183456517   0.0000078305274558
   0.0000897721707586  -0.0000414840822726   0.0000596712889618   0.0001505818590297
   0.0000365973810868   0.0000255406955398  -0.0000530581521329   0.0000247637457762
   0.0000093394202499  -0.0000606617303891  -0.0000773229347480  -0.0000763326165956
  -0.0002386627419839   0.0000014490239252   0.0000245646858024   0.0000620036630995
  -0.0000194969883993   0.0000194402847827   0.0000365116608578   0.0000516615485013
  -0.0000008631742092   0.0000655828941031   0.0000048364095377  -0.0001464965264557
  -0.0001843106236203  -0.0000246080723956   0.0000442499064853  -0.0000167549614628
   0.0000779658474716   0.0000548127550542   0.0000060532814296   0.0000211766392601
  -0.0001505495094341   0.0000819419313566   0.0000302513337721   0.0000621788565479
   0.0001474920738301   0.0000622194946417   0.0000240698492341  -0.0001683315591964
  -0.0000104330954737  -0.0001339312938703   0.0000227629427228   0.0000135280358653
  -0.0000201371615433   0.0000540490301556   0.0000526904052855   0.0001288360813088
   0.0000034733954635   0.0000416258837348   0.0001414427543177   0.0000725841963055
  -0.0000973177688730  -0.0000326601478314  -0.0000531645419444   0.0000185772190044
  -0.0000970882188448  -0.0000930255984624   0.0000170695476067   0.0000003515538128
  -0.0000054893528399   0.0000373760194194  -0.0000981897347751  -0.0001122069902160
   0.0000142934721548   0.0000715746386815   0.0000330140535570  -0.0000510532948866
  -0.0000212076609575  -0.0000048621715189   0.0000472254168218   0.0000472682916432
   0.0000042622981510   0.0000410912793106  -0.0000294281462817   0.0000239420650656
   0.0000337990804236   0.0000331210238487  -0.0000279831460891  -0.0000522416783912
   0.0000007943862052  -0.0001096768353340  -0.0000132503200760   0.0000224972275170
   0.0000278494360644   0.0000446500966978  -0.0000062026970388   0.0000484869891664
  -0.0000418530733756  -0.0001382379066203   0.0001513747384373   0.0000823788705355
  -0.0000062128066591  -0.0000782074342191  -0.0000106003652969   0.0000185694237450
  -0.0000373201542071   0.0000020742139993   0.0000211265444563  -0.0000505363644142
  -0.0000544927700229  -0.0000302924632209  -0.0000591167467034  -0.0001038705537742
  -0.0000483666956347  -0.0000251847421340   0.0000761940234556   0.0000305815455193
   0.0000239213769491   0.0000179159702458  -0.0000304635579880   0.0001703953081833
  -0.0001299858565461  -0.0000024258766401  -0.0000810066133158  -0.0000089064879718
   0.0000194117429093  -0.0000747092531756   0.0000696072253256  -0.0001247709946882
  -0.0000199653477670   0.0000802722620834   0.0000529935997626   0.0000009593139161
  -0.0000159937126331  -0.0000078467085301  -0.0000211247275845  -0.0000081376388856
   0.0001089351029243  -0.0001043284865444  -0.0001722421131830  -0.0000523642913325
   0.0000430647283646   0.0000360825416078  -0.0000215509495426  -0.0000165596858609
   0.0000662554453569  -0.0000794019559115   0.0000854171959243   0.0001021090822333
   0.0001806303842810  -0.0000911754675682   0.0000960021061344  -0.0000021128375087
  -0.0000018395761597  -0.0003198987746422  -0.0000312089326522  -0.0001093727444559
   0.0003840157021303  -0.0003372314127047   0.0000364262840486  -0.0000452422233331
   0.0000532383470689   0.0000347377623792  -0.0001137164344822  -0.0001798938340762
   0.0000752565017044  -0.0000627217143855   0.0000719181903147   0.0002322517886006
  -0.0002115517800032   0.0000007127275964   0.0000061355416226  -0.0000585670560393

   0.0000583841017922  -0.0001266193588366   0.0000459764282046  -0.0000058209683809
   0.0000496952134702  -0.0000583676279667   0.0000017693986299   0.0000294111735211
   0.0000043141075562   0.0000710906013509  -0.0000688907693496   0.0000532489440982
  -0.0000034699588404   0.0000177624509261  -0.0000067197061962  -0.0000399671340970
   0.0000416748904506  -0.0000384246809294   0.0001671874209508   0.0000100630984469
   0.0000856913833905  -0.0000655970343020  -0.0000123073580742  -0.0000431246174290
  -0.0000148683615936   0.0000268895539185  -0.0000232356256695   0.0000231831074337
   0.0000812498119741   0.0001326913734803  -0.0000021075405948  -0.0000041881916942
  -0.0000832920749729  -0.0000366134835677  -0.0000339595418246   0.0000035395519785
  -0.0000288170260384   0.0000326900968040   0.0000298539662622  -0.0000171954984874
   0.0000371398766485  -0.0000070815583002  -0.0000210149254708  -0.0000611567715894
  -0.0000000848710819   0.0000187797449559   0.0000215697106491   0.0000171028166634
  -0.0000392290424811  -0.0000458752822924  -0.0000005193467737   0.0000173947437585
   0.0000347057551213  -0.0000222690140408   0.0000282705053395   0.0000579922872421
   0.0000034399939889   0.0000111380969002  -0.0000212939396192   0.0000112604684183
  -0.0000007926740462  -0.0000353982711915  -0.0000330548246220  -0.0000345358005093
  -0.0001251867290792   0.0000079830849068   0.0000159714683193   0.0000275482959401
  -0.0000089174533277   0.0000034029211555   0.0000126646806651   0.0000266784953157
   0.0000029079415087   0.0000396984355231   0.0000000672096010  -0.0000692771764425
  -0.0001102001681701  -0.0000137997097769   0.0000327249398633  -0.0000024284796635
   0.0000365954813658   0.0000103697740190   0.0000040984230583   0.0000085977732562
  -0.0001303119797718   0.0000832520091840   0.0000282518305153   0.0000621604305468
   0.0000526860525975   0.0000537047076160   0.0000201146779572  -0.0001205591107638
  -0.0000260500293372  -0.0000822608676523   0.0000442003645166  -0.0000157375402454
  -0.0000126568896950   0.0000125241255234   0.0000286600786225   0.0000899350694803
  -0.0000017304987301   0.0000289652758662   0.0000641529274000   0.0000301446583223
  -0.0000572046204650  -0.0000169170214699  -0.0000325981163301   0.0000159753988065
  -0.0000411767186819  -0.0000390449262392   0.0000065974057822  -0.0000031375243488
   0.0000066325964104   0.0000194673633191  -0.0000795657258186  -0.0000157140988050
   0.0000177178257544   0.0000204315623008   0.0000016294820260  -0.0000135210230996
  -0.0000044958705779  -0.0000198627275861   0.0000055154803636   0.0000596743633423
  -0.0000552396799077  -0.0000054895471713  -0.0000460418639591   0.0000245257099208
   0.0000271239356454   0.0000267544737347  -0.0000027102370256  -0.0000137285723186
  -0.0000099202244686  -0.0000399488613311  -0.0000119911788996   0.0000074472829167
   0.0000120087748735   0.0000232413008766  -0.0000118846859544   0.0000163857956592
  -0.0000173854665247  -0.0000720469576973   0.0000664044940952   0.0000414440729099
  -0.0000047428981009  -0.0000481909911001  -0.0000075797456480  -0.0000038889015041
  -0.0000168992699777   0.0000001983647202   0.0000047181305165  -0.0000280395481835
  -0.0000269385146782   0.0000186892125835  -0.0000430185055482  -0.0001146975232531
  -0.0000382746921063  -0.0000186223773982   0.0000543654836771   0.0000016369919487
   0.0000146798501960   0.0000064086276688  -0.0000349143390579   0.0001131366746588
  -0.0000511419293641   0.0000248316933557  -0.0000313731608714   0.0000005890125973
   0.0000036575145140  -0.0000517509730204   0.0000439790925252  -0.0000935014291142
  -0.0000225472575902   0.0000553091806676   0.0000345204946031   0.0000007491430605
  -0.0000208022934081  -0.0000078250598905  -0.0000050266915441   0.0000042433276644
   0.0000677843932428  -0.0000528239823817  -0.0001137249376981  -0.0000232373974653
   0.0000209296127980   0.0000227950453981  -0.0000217085712665  -0.0000085098485145
   0.0000349950236612  -0.0000647817487969   0.0000409208357558   0.0000538831831341
   0.0001799212918054  -0.0000282644443713  -0.0000063762145188  -0.0000621427323529
   0.0000690429238724  -0.0001848297726421  -0.0001052240854369  -0.0000826836424305
   0.0001313807789096  -0.0002418754106937  -0.0000892276365162  -0.0000698037423405
  -0.0000594651893812   0.0000091948398500   0.0000071191714132  -0.0000727928078899
   0.0000073248515037  -0.0000668171508860   0.0001318758447869   0.0001369385362586
   0.0000866039903233  -0.0000042276538531   0.0000330950883998  -0.0000477585415451

  -0.0000324635366130   0.0000550246140466   0.0000330334503452  -0.0000274892694834
   0.0000064556781978  -0.0000122536701876   0.0000084104005606  -0.0000048405736545
   0.0000089190273870   0.0000178132294707  -0.0000211950410237  -0.0000289025295461
  -0.0000267436338970  -0.0000106582517033   0.0000010484006108  -0.0000123154423208
   0.0000139240005658  -0.0000087938998179  -0.0000200053552230   0.0000188283008713
   0.0000038322787790   0.0000017761582008  -0.0000008103140904   0.0000194086092642
  -0.0000138544612929   0.0000094899116383  -0.0000131629967291   0.0000059369357458
  -0.0000565941830303  -0.0000072179970797  -0.0000276606956265   0.0000142709246395
  -0.0000150411001947  -0.0000094406680928  -0.0000080180339593   0.0000112113140543
   0.0000141174043762  -0.0000644300176516   0.0000488132727964   0.0000042767360915
   0.0000384049823019  -0.0000119293657705  -0.0000294953268038   0.0000030872314140
   0.0000187254059844   0.0000763119898873   0.0001087713925654  -0.0000247367710485
  -0.0000414142523569  -0.0000443615579655   0.0000114587422292   0.0000124906374820
  -0.0000318522976764   0.0000115847744410  -0.0000130136017322  -0.0000674832261876
  -0.0000320188076365  -0.0000102843426735   0.0000211423748315  -0.0000052520607907
  -0.0000154565785060   0.0000021029840930   0.0000247154595031   0.0000307915645042
   0.0000467995165401   0.0000120085137346   0.0000011531383250  -0.0000245073745060
   0.0000047752196263  -0.0000136835569452  -0.0000233108402297  -0.0000072600133858
   0.0000006803446984  -0.0000102270591056  -0.0000052826955682   0.0000363722513794
  -0.0000327597523975  -0.0000008985771189   0.0000187912668859   0.0000137457993132
   0.0000027421146968  -0.0000149032841560  -0.0000141898179851   0.0000090744881835
  -0.0000718955407926   0.0000261077472283   0.0000044288895366   0.0000384149891102
  -0.0000289827390117   0.0000436400245530   0.0000102955141350  -0.0000151572735107
  -0.0000430786363205   0.0000117705726095   0.0000520007471835  -0.0000527424825478
  -0.0000002438802919  -0.0000315315724974  -0.0000012505790798   0.0000031993947730
  -0.0000083982137420   0.0000075323983684  -0.0000644377486392  -0.0000186544931689
   0.0000314463633965   0.0000068472770644  -0.0000015378109373   0.0000027821518455
   0.0000291810568360   0.0000157344328760  -0.0000199278847274  -0.0000015051065430
   0.0000196478774656  -0.0000033921865341  -0.0000242346632927   0.0000731963719056
   0.0000306106526090  -0.0000290308423776  -0.0000336073511722   0.0000209826678434
   0.0000110813709964  -0.0000286561270181  -0.0000300860634151   0.0000458461287817
  -0.0000955243398304  -0.0000523194763404  -0.0000463614166283   0.0000106450503794
   0.0000142541932943   0.0000024796517407   0.0000251867089776   0.0000309518324590
  -0.0000256299705183   0.0000516808055047  -0.0000093613122037  -0.0000152827081144
  -0.0000162269152594  -0.0000092017409811  -0.0000173995906629  -0.0000287458256266
   0.0000144715132687   0.0000256283886685  -0.0000579967036736  -0.0000204730198269
  -0.0000111393365664   0.0000003413695297   0.0000007541637955  -0.0000300117656509
   0.0000104688874276  -0.0000008155950240  -0.0000208320335814   0.0000063109838456
   0.0000125087603897   0.0000565098632079   0.0000025639628161  -0.0000499835508945
  -0.0000191513533752  -0.0000112072073151   0.0000151284460253  -0.0000266398722213
   0.0000030620980383  -0.0000069827535062  -0.0000438692148609   0.0000166870897437
   0.0000466227394355   0.0000576869385019   0.0000159839754273   0.0000026822974150
  -0.0000224572645785  -0.0000138349716476   0.0000006877620067  -0.0000108124099246
  -0.0000168013203269   0.0000211882374004  -0.0000059987531327   0.0000029233875924
  -0.0000153433880662  -0.0000156352401812   0.0000165822129471   0.0000130321210876
  -0.0000207849477030   0.0000189712547963  -0.0000090987016428   0.0000132590483393
  -0.0000057137881099   0.0000013667256392  -0.0000137603674277   0.0000016187030442
  -0.0000106352926379  -0.0000212607598956  -0.0000009285018675  -0.0000168211808448
   0.0000411361516770  -0.0000252548704518  -0.0001096886475828  -0.0000633336647411
   0.0000548811268831   0.0000214583245999  -0.0001154018127364  -0.0000190982284584
  -0.0000918837978759  -0.0000249821834388  -0.0001741068947159  -0.0000231299768436
  -0.0000742182288690   0.0000032860057980   0.0000344419900982  -0.0000191742225821
  -0.0000182297916782   0.0000128158654862   0.0001374360986656   0.0000455906786975
   0.0002266064425374  -0.0000230640187929   0.0000492148174414  -0.0000410169548159

  -0.0000259992542587   0.0000602288006704   0.0000013936352212  -0.0000179114732017
  -0.0000038322584284   0.0000065769458500   0.0000126097070587  -0.0000124114507719
   0.0000016321335454  -0.0000082105599456   0.0000021500243279  -0.0000158233998931
  -0.0000258550313754  -0.0000110949961225   0.0000050528386692   0.0000071904891337
  -0.0000042881460732   0.0000055709601575  -0.0000817219682395  -0.0000022381110159
  -0.0000043693873301   0.0000244924323728   0.0000054387812527   0.0000298781236604
  -0.0000102628676487  -0.0000037401602251  -0.0000039837997249   0.0000173818298558
  -0.0000397358931957  -0.0000387334904672  -0.0000272824355427   0.0000080531662625
   0.0000234790531041   0.0000018348702919   0.0000027452051587   0.0000005808648478
   0.0000170057749586  -0.0000430061303396   0.0000329472377374   0.0000059020982273
   0.0000149363564353  -0.0000132409102593  -0.0000230567219155   0.0000106004156347
   0.0000158310367614   0.0000570642014049   0.0000676472184880  -0.0000316883816182
  -0.0000302997404791  -0.0000189567620352   0.0000126910732712   0.0000058478038185
  -0.0000316305613168   0.0000203760513698  -0.0000281631281004  -0.0000673223787650
  -0.0000236310475909  -0.0000109211138778   0.0000203774007089  -0.0000117672554332
  -0.0000096330890575   0.0000041674565614   0.0000316111533571   0.0000376449855628
   0.0000630985291154   0.0000072028651481  -0.0000030685620491  -0.0000275311664664
   0.0000123235400149  -0.0000151625001700  -0.0000220590455366  -0.0000144275449566
   0.0000038202307216  -0.0000214543999742  -0.0000056603290333   0.0000156944921896
  -0.0000036709931456  -0.0000070172250215   0.0000054286509089   0.0000167463788933
   0.0000046305813414  -0.0000093062574202  -0.0000233255059534  -0.0000005840219374
  -0.0000023308537581   0.0000060431167595   0.0000098874236584   0.0000172998815311
  -0.0000412424867267   0.0000232793406273  -0.0000017593160546   0.0000082435943851
  -0.0000285865253135   0.0000189394080195   0.0000254960204842  -0.0000417032863014
   0.0000064082531530  -0.0000240789643225  -0.0000021451000649  -0.0000247079987713
  -0.0000014219628733   0.0000010693712875  -0.0000683410095115  -0.0000201206172880
   0.0000488396841571   0.0000080606997920   0.0000071924774586   0.0000026663751543
   0.0000300159603080   0.0000248373183846  -0.0000194504592219  -0.0000050129259678
   0.0000162136680323  -0.0000083009287213  -0.0000122148191976   0.0000616509659474
   0.0000147753220860  -0.0000315278663031  -0.0000314639408052   0.0000226204971336
   0.0000080487591161  -0.0000165701946651  -0.0000257871301401   0.0000154279754532
  -0.0000526882498236  -0.0000436613845693  -0.0000361980649223  -0.0000056712365221
   0.0000041110832584  -0.0000126004557464   0.0000177606103493   0.0000332480780983
  -0.0000306207232065   0.0000433481558585  -0.0000057994400664  -0.0000197078601899
  -0.0000166481745117  -0.0000173316384019  -0.0000115346430429  -0.0000289160937805
   0.0000204552998726   0.0000358770465289  -0.0000628505239117  -0.0000260943380302
  -0.0000097506189779   0.0000108188981378   0.0000011180882083  -0.0000314713387272
   0.0000080314741502  -0.0000042281783968  -0.0000251854659946   0.0000063523458433
   0.0000208282891882   0.0000124266050618   0.0000314767081766   0.0000075842081247
  -0.0000103475491191  -0.0000063190978674   0.0000006504332137  -0.0000265110752822
  -0.0000055708319192  -0.0000159497776906  -0.0000337699347042  -0.0000324816855370
   0.0000523312473863   0.0000311377937405   0.0000123146745508   0.0000031907383818
  -0.0000291659757632   0.0000024914579316  -0.0000154783644046   0.0000153468129339
  -0.0000052310984650   0.0000022946477818  -0.0000203024410795  -0.0000027722468262
  -0.0000078611633653  -0.0000147438138577   0.0000165904074964   0.0000135855789771
  -0.0000409818095746   0.0000241592469149   0.0000233271064437   0.0000099431270291
  -0.0000113452518659   0.0000022772182267  -0.0000138366686201   0.0000028265311928
  -0.0000195020654780  -0.0000047250370418  -0.0000124034720527  -0.0000289746220488
  -0.0000472972088379   0.0000070198388769  -0.0001034987183689  -0.0000438713163014
   0.0000240905422363   0.0000433524805197  -0.0000664379768825   0.0000181211489392
  -0.0001018340393881   0.0000672809951490  -0.0001394714224271  -0.0000158493916876
  -0.0000291578310898  -0.0000076732310872   0.0000205251733026   0.0000056120380681
  -0.0000320699000749   0.0000313252252722   0.0001060519579629   0.0000262098614937
   0.0001625147644197  -0.0000290742820955   0.0000291078983950  -0.0000340932151431


$redundant_coords
 10 452
   1.8714376046062835   1.8701009450158390   2.8428723181554134   1.8719719411389546
   1.8722706569736813   1.8711334870073528   1.8706815484791155   2.8509642368995358
   1.8719359679973515   1.8680369017173919   1.8679347640974988   1.8694657723657873
   2.8806041706322754   1.8724042493197688   1.8717472096672154   2.8610887583972207
   1.8695701888845155   1.8709070328749531   2.8768787895364452   1.8501639115046935
   1.8522651305247950   1.8537435857576390   1.8711300521845184   1.8704963029639774
   2.8495971726252711   1.8704087317662024   1.8702563414716036   2.8699993613320776
   1.8708152557032913   1.8710937198448905   2.8665778296806641   1.8540508872736352
   1.8518085531991395   1.8541824050623443   1.8695455733748756   1.8704560257150511
   2.8706218374549932   1.8699322271397087   1.8705764006470356   2.8779778749140057
   1.8714543319875587   1.8706855086487144   2.8723454769420149   1.8504518085417090
   1.8535504557046052   1.8518425310317743   1.8701941956196066   1.8709304434625076
   2.8658983168918208   1.8685468275685089   1.8706068982030419   2.8266841445594895
   1.8715629425141620   1.8718840082907560   2.7877719013649660   1.8510745296746287
   1.8540551032179908   1.8514222682326635   8.3631465114434107   2.8159232705553960
   2.8474029338042071   2.8534077756863292   2.7930649293622913   2.7971077875973775
   2.8264322754117894   2.8591497814347884   2.8419285886361463   2.3239836609540632
   2.3258059907479791   3.9503431288181803   3.8152267988275494   3.9435556480506468
   3.7945137290298399   1.7808591922164465   1.9209267977105946   1.8872376759638940
   1.9150366479943719   1.9135647620057410   1.9149103661806772   1.9118417809631996
   1.8685658545451829   1.9252785878600009   1.9267861845695033   1.8928027976281561
   1.9249108185986514   1.9257690485247039   1.9243509790648659   1.9246220792671231
   1.9255999845301335   1.8692962973248486   1.9259252730235543   1.8942751906864401
   1.9350137456722896   1.9106505883295370   1.9098749638923027   1.9106414563444611
   1.8869390777040644   1.9100666276692113   1.8728445213444882   1.8873411881378743
   1.8892132430301976   2.0317908736292063   1.8897138461456493   1.8871798360622143
   1.9100846940331877   1.9105949244402871   1.9093260099723894   1.9105438959157650
   1.9353829041341688   1.8872526866340298   1.9103220386319804   1.8851836297979350
   1.9093029921964706   1.9094458304796611   1.9389065697695467   1.9098744057146582
   1.9114612060518275   1.9105103261432130   1.9108775588832581   1.9120690362055082
   1.9078867591686257   1.9109922847650336   1.8905131306789773   1.8904233814427935
   2.0192165197798100   1.8918200318666898   1.8921905549586644   1.8748569334269514
   1.9118077180620709   1.9096035103597304   1.9305484503766945   1.8869226726354695
   1.9119015635066243   1.9125114774085141   1.9021862087892007   1.9025376151160562
   1.9705193714476710   1.8802417564033789   1.9027089165294175   1.9035658988796345
   1.9092822454443128   1.9102605224747480   1.9099979345531553   1.9118511409741579
   1.9107577232655986   1.9116474350289405   1.8856645758035695   1.8862052218288756
   1.8875694866682300   1.8880528575907614   1.8732110211902926   2.0370969310075364
   1.9092316264217519   1.9101831768328854   1.9403352761369148   1.8864030905970595
   1.9079785129691844   1.9088995802391859   1.9023517759899686   1.9013957431743478
   1.9014466937379684   1.9734396843291064   1.8808699661486330   1.9021755881539966
   1.9116983855812602   1.9096898551053958   1.9097582308926055   1.9109014246506357
   1.9107785565207978   1.9109724280838285   1.9930247075362000   1.8978822550289876
   1.8965892197364411   1.8971712319610030   1.8970868863518997   1.8789545312863976
   1.9085058307026090   1.9084792364511340   1.9441302936093448   1.8853556721235816
   1.9076940866748606   1.9087278946850368   1.8892216315654031   1.8887835875865033
   2.0267257065869870   1.8731788451239912   1.8896676575458269   1.8908452411696040
   1.9094610912822692   1.9126839495539962   1.9110630589906992   1.9099661256852962
   1.9097336941285408   1.9108885234701636   2.0966034123931796   2.0960171089608908
   2.0905551964202114   1.9142378435588008   1.9252745447865123   1.9347195276983915
   2.0109508381363215   1.8346377097742068   1.8413402241789441   2.0459352355285318
   1.8685421398851929   1.9383383859674930   1.8498948165138382   1.8760183343816403
   1.8773124221279069   1.9100122783172557   1.9157215630089326   1.9423289242988084
   2.0280471085977076   1.8308741705284870   1.8349156308490218   1.4933410084194143
   2.8993453158301437   1.6456778921354478   1.4881314822811500   1.6583598443942145
   0.9693031476412008  -1.1226890707809154   0.9456325390472522  -1.1504760204148472
   3.0643876769365721   3.0376247574693682   0.9564855476879842   3.0525941071500835
  -1.1385989816073867  -0.9589822460312218  -3.0554321180345760  -3.0399525587615579
  -0.9314997936084121   1.1506949188859983   1.1626978120357894  -0.9457549531173559
  -3.0240376231404422   1.1335555835008089  -0.9691779209873316  -3.0991914374370984
   1.0534489714081612   1.1390587977753373  -0.9909547186744295  -3.0783270780673431
   1.0748447126624763  -1.0557001856718509  -3.1214996170087570  -2.9970786569552130
  -0.9323012628648404   1.1766859935025527  -0.8854441969877344  -2.9944314533551273
   1.2239764597340861  -2.9963303025808088   1.1778677482313846  -0.8869096458589889
   1.0996659556541732  -0.9628117167747084  -0.9817697277473756   1.1286515682149507
  -3.0920560665357537  -0.9952432934403213   1.1150430453480564  -3.0732330127370351
  -3.0577209658692031   0.8931462748235203  -1.1368752454924398  -1.2136008087337995
   3.0022396878572444   0.9130656424218543   0.9722181675412847   3.0198127259791732
   3.0395629781298275  -1.1542791681666897  -1.2009163863505468   2.9737918861406816
  -1.2520681583672599   2.9655580678061253  -1.1916322980429439   2.9824038176516150
   0.9168447366454143   0.8646426946556539   0.8570810331177668   0.9977632067869926
  -1.1192438533866513   3.0901919615652260  -1.1451585047989892   0.9731849013915814
  -1.0964070092552289   3.0455980476023643   0.9514278315601424   3.0697712377507127
   3.1253765661257757   0.9961513921993752  -1.0274830343893604  -1.0482442235113487
   3.1057159097418370   1.0820814831531018  -1.1152116374840340  -3.1388460640727693
   1.0140135364423670   1.0280471263231743  -1.0357017787492695   3.1368746314198770
  -3.1378140545961180   1.0816223475110238  -1.0289865494994146   1.0194906192303927
   3.1300995162408318  -1.0893368858663108  -1.0324897697117559  -3.1024987005643485
  -1.0549728905513902   1.0627628082239204  -1.0074781465623015   1.0400476634506568
   1.0854340286795621  -3.1254019449536190   3.1329598386925199   3.1227852637530327
  -1.0398964524037755   1.0118821709400205  -1.1103466659441712   3.1323857619627988
  -1.0488403843295380   1.0005564268688409   1.0716632066932414   3.1121160859658570
  -0.9054270567604525   1.1556251230751697  -0.9727055677327981   1.1389995316527528
  -2.9988811600853440  -0.8871760606997936   1.2232519672586195  -3.0337577475684201
  -3.0158550847188659   1.1402983975744037  -3.1180371964590679  -0.9882682132228940
  -3.0502143884332504  -1.0253646752871348   1.1044043079490389  -0.9570303073378211
   1.0678194058082946  -3.0855969181351175  -2.8148250057524109  -0.9272460940697944
   1.2003636877237041  -2.9925183232467485  -0.8649085414532508   1.1634718879371173
   1.1548462470616436  -3.0007292783244450  -0.9723488489340769  -3.1060587310104979
  -0.9768454272196690   1.0480970238082428  -0.9344286245379315   1.1947846792528971
  -3.0634581768987768   1.1957630052119674  -2.9582089981767896  -0.9332665471488772
  -0.6138034097099415  -2.7208967273456648   1.4912360875412460  -2.7961329794678451
   1.3799590100760177  -3.0544411900655146  -0.6910934822166577   1.3633208041759877
  -0.7437725134597355   0.0651516752067854  -3.0832414146515918   1.1189259996486376
   2.0458783238089344  -1.1025147660494434   0.8461978279448999   2.9383544418223577
   0.7904052421795921   2.8847762610349790  -1.3062524322671496   2.9055439852843175
  -1.2832703030398827   0.8088863108375761  -2.9930685319594397  -0.9025891779214362
   1.1944831880286544  -1.2481731909104872   1.2959960098054615  -2.8967099433361208
  -0.7996375773860301  -2.0158662176725715  -0.8184671594770343   1.2720121945609688
  -2.9141007466685265   0.8801409835310775  -1.2406371506908178   2.9487803775150936
  -1.2125680013705080  -1.1980913326046281   0.9237455956893572   2.9643158403530623
  -3.1114464338652255  -0.9812260738606589   1.0404485586898713   0.9842387071886245
   3.1144590671931915  -1.1470516074358643  -1.1360981471408276   0.9941222128637400
   3.0157968454142701   2.7089643501633436  -1.5090575552942569   0.5992817851702369
  -1.3808480782270838   0.8280022432931978   0.6843153234948981   2.7926546639593952
   0.7361571646997692   3.0019779118250627   2.8013205664217513  -1.3735254002933379
  -2.2433767850695583  -0.1216979805727146  -3.0942450082091684   1.0775074748649405
  -0.9725662037123246   0.8850251341438513  -1.2264076899616270   3.0067039386406949
  -0.3725728769456009  -2.5903678045266210  -1.6123879799906664   2.5870407777681810
   0.3692458501871609   3.1112718638913948  -1.0627030547211329   0.9833209906869937
   2.2599267892448016   1.7111836724751384  -1.9140481293677269   0.1319759160404004
  -0.8691459520033993   1.2400644365636593  -2.9970968252078007  -1.6453899933204921
   1.4914863116618653   1.9283756980045506   1.6761135444677513  -1.4701954577294754

   1.9136554689440475   1.9135066600933914   2.8486843088114617   1.9154826501334661
   1.9144771502810656   1.9135903138586858   1.9144906415370280   2.8555454538051688
   1.9137830145675931   1.9119530469216353   1.9116784989055673   1.9125816743905564
   2.8841428903122721   1.9156231748293793   1.9145273636715607   2.8667807485483707
   1.9134663761144484   1.9144097490738896   2.8808272546400122   1.8984673049810932
   1.9001371983348962   1.9010009798854155   1.9144994883135331   1.9134543473039629
   2.8550379224590245   1.9143319850879095   1.9140091083033091   2.8745616091049371
   1.9142367878107700   1.9147502027744947   2.8716044683228876   1.9011531164615145
   1.8990132712272498   1.9016067437983353   1.9125217217918886   1.9137095338254564
   2.8750860112790511   1.9137875452543416   1.9138249245750665   2.8807777510233175
   1.9149947672794811   1.9142791357943740   2.8765676210657523   1.8985200766949590
   1.9010821484626947   1.8997985817883862   1.9131758013373363   1.9143857729935345
   2.8690871971315217   1.9128781495109628   1.9144260792574737   2.8375625346592988
   1.9153746210269380   1.9153461142258803   2.8048758258232951   1.8988688761477666
   1.9016956959779854   1.8988999310995831   8.3620426535577170   2.8161397485502695
   2.8449151694585901   2.8506631213214346   2.7924754310292137   2.7974109069958994
   2.8255979078950140   2.8551453203787385   2.8407521661739135   2.3178325911271043
   2.3186505589031920   3.9541498392595131   3.8197394816053851   3.9474687805163127
   3.7933178397785055   1.8171390460004517   1.9218223405582586   1.8874706201521858
   1.9136050368102329   1.9138718862507864   1.9142648501670101   1.9124695676118060
   1.8688447215228563   1.9253277318044477   1.9274917883377671   1.8929239535202669
   1.9235015444088033   1.9260159221695992   1.9247168959242840   1.9249774382694387
   1.9235993987391997   1.8698813133052814   1.9263739754043254   1.8945129446271642
   1.9353701746363285   1.9110306624190803   1.9104075860054410   1.9104479456566426
   1.8870156975743297   1.9089064633205388   1.8729656805043859   1.8884196492128045
   1.8881557088160075   2.0318171092139070   1.8876940805338136   1.8890444213194955
   1.9101336644822131   1.9118908275687954   1.9090805953901400   1.9113113421548680
   1.9339908180633871   1.8867998112532891   1.9101220470503371   1.8849723370309008
   1.9091372278997627   1.9092246154966710   1.9398079192372615   1.9097399576250700
   1.9130155861127600   1.9116193777217902   1.9122773432865572   1.9106887378558284
   1.9065624723152113   1.9096247577380876   1.8893931915602153   1.8882685368131795
   2.0210351509707083   1.8917506010017513   1.8930755353838769   1.8754488743866817
   1.9115975299109618   1.9104598816413627   1.9279389910575779   1.8866874943086211
   1.9132830008139270   1.9133841490663668   1.9019495202903736   1.9033618148647862
   1.9703965655107287   1.8799595805590121   1.9029811256620175   1.9031004448223510
   1.9077220885981327   1.9088359693122432   1.9118373388303640   1.9102794982390887
   1.9127227249532373   1.9123915765265020   1.8849778282165266   1.8842937786071385
   1.8889853955123215   1.8902526434879858   1.8731178802957664   2.0362082292755064
   1.9094894995956284   1.9101784788671188   1.9377537288411590   1.8857835449076008
   1.9091960339130511   1.9106821850886255   1.9027715145171027   1.9022236516755879
   1.9021732323367511   1.9715243382443297   1.8802346074935308   1.9027923517663683
   1.9101065947260130   1.9083841292009205   1.9115347519357151   1.9095625595361760
   1.9126809905391393   1.9115239585531363   1.9972399659252482   1.8958977066027243
   1.8938160262894412   1.8966398422579662   1.8970535282530931   1.8799388133189867
   1.9088817925951507   1.9101298340755166   1.9403890574835077   1.8848555506564779
   1.9094092922279555   1.9093184746434366   1.8912857395854594   1.8901579224263199
   2.0225081929675159   1.8719351188809981   1.8905423756753785   1.8921175237955046
   1.9071242355117377   1.9105199707736056   1.9139187956179688   1.9080271488467615
   1.9125292937319334   1.9116651343078386   2.0906206114046899   2.0915143936670053
   2.1010404887017002   1.9141696985475407   1.9251008178468823   1.9346154378695146
   2.0119955892822432   1.8336119477344037   1.8416324370886856   2.0461772185363092
   1.8678612506304644   1.9374963496473048   1.8513434201660943   1.8762447518702943
   1.8768172299118244   1.9099827156221896   1.9156539552623655   1.9420701491267522
   2.0287169989768303   1.8299359543981739   1.8355047911869478   1.4928316452959631
   2.8987947483922771   1.6464762218894051   1.4881808762573214   1.6579413425522298
   0.9701335307597720  -1.1226208356207192   0.9465448721128215  -1.1501956450323261
   3.0638239544137198   3.0392992384933120   0.9559583823047423   3.0526988994498891
  -1.1377320413492060  -0.9600529027554813  -3.0546938567167468  -3.0399763897889458
  -0.9323933532728675   1.1498604936168935   1.1628025761717067  -0.9447804603443722
  -3.0257417770466142   1.1332955210182665  -0.9698250813744397  -3.0993177014199049
   1.0544885017257712   1.1380638561124246  -0.9914287639330398  -3.0786475735227166
   1.0750451136114048  -1.0543339904225060  -3.1208078679669504  -2.9972079642435334
  -0.9330960319125446   1.1764574723252059  -0.8852400489586605  -2.9947935531964109
   1.2242798216521860  -2.9963452984271268   1.1772865045147085  -0.8868254278162796
   1.0993027784686928  -0.9626707007941820  -0.9818846612385392   1.1288008998742773
  -3.0924109280424350  -0.9954706094783564   1.1150556573255392  -3.0733562619069978
  -3.0574440887412311   0.8944126983850043  -1.1367460699270464  -1.2123024023202225
   3.0024764233694805   0.9134887423408681   0.9713176550574292   3.0202038430460942
   3.0397241365473127  -1.1549177391490160  -1.2013548875309499   2.9733707906491471
  -1.2522184895296404   2.9653097780031406  -1.1914149797160831   2.9827016889302116
   0.9170446492834075   0.8643021521158547   0.8568501490036510   0.9976813889784001
  -1.1194239353955422   3.0905290159228742  -1.1448278449631166   0.9734236915489319
  -1.0963288515633720   3.0455098352719951   0.9514995947302229   3.0697511312422718
   3.1256957735051025   0.9968711940680720  -1.0285574202651586  -1.0484517524010726
   3.1059089753414830   1.0804803610082530  -1.1140060859602507  -3.1394347002934810
   1.0148184934767803   1.0278292149589796  -1.0353173868061458   3.1366938923213157
  -3.1379390228750736   1.0820996825393872  -1.0290743455127374   1.0192274166899915
   3.1304014447421160  -1.0896372606723441  -1.0326147891798696  -3.1024628587044427
  -1.0548213787976071   1.0629459932273841  -1.0075762349751705   1.0400652449316656
   1.0851616660678898  -3.1253526902229294   3.1328031459747252   3.1225917575190869
  -1.0408466341015590   1.0124833478548305  -1.1096413075539038   3.1322302634137715
  -1.0489848936553532   1.0004671021103526   1.0707620219035883   3.1120757581154992
  -0.9053934062375367   1.1562413535165932  -0.9725524603163628   1.1385796470444633
  -2.9984009261157771  -0.8872688187549511   1.2231496213096797  -3.0341872200704927
  -3.0158118463021673   1.1396664190812025  -3.1183163992597880  -0.9887323884766975
  -3.0502428456839046  -1.0250403568453093   1.1045436539377815  -0.9572457656624334
   1.0679567231761626  -3.0856445732203333  -2.8146309332504638  -0.9280265398508362
   1.2003255522330645  -2.9926179773484360  -0.8642658852645351   1.1630758560136099
   1.1550365831234648  -2.9997966319722207  -0.9724548906940759  -3.1064772165143957
  -0.9763884798371162   1.0470767494669198  -0.9342602039901440   1.1958285326871350
  -3.0638915451884157   1.1955984087925193  -2.9574981617097875  -0.9340329324057524
  -0.6129517706583576  -2.7205814014753811   1.4925197202974831  -2.7966440339486396
   1.3789116424139245  -3.0555180136683764  -0.6911725429928006   1.3630828829732846
  -0.7445467478437403   0.0642392539026495  -3.0839692371360297   1.1192851549243470
   2.0460636257194720  -1.1021448653192070   0.8469772928141871   2.9383868145489749
   0.7890471649805139   2.8844095564361525  -1.3073662290086443   2.9038790330044382
  -1.2839438827195095   0.8074656390152786  -2.9923494689250343  -0.9025864288570057
   1.1955364906528141  -1.2483850986414522   1.2970309204433594  -2.8963913466681990
  -0.7982684271583792  -2.0156916612165601  -0.8175021474398162   1.2722608926282122
  -2.9128014950415535   0.8808446814446674  -1.2406800024750440   2.9486902783523168
  -1.2119632775556588  -1.1985660470880370   0.9239657041835734   2.9630945761718377
  -3.1114646623574891  -0.9805445122145845   1.0396738184058121   0.9840116899379365
   3.1149318400808408  -1.1480351364783488  -1.1360516025923639   0.9948685475505405
   3.0150868781709375   2.7087044717426618  -1.5100245336950298   0.5984467086919762
  -1.3799579684887777   0.8271655944326060   0.6844983332531172   2.7929695756401234
   0.7367944630070409   3.0033764327162782   2.8012507647489358  -1.3734633000436451
  -2.2444446348624441  -0.1219976774919804  -3.0948221242319982   1.0772507558007185
  -0.9723751668615339   0.8844540165147051  -1.2266584106321643   3.0069009738851689
  -0.3721372949565515  -2.5900584986882533  -1.6135149369144979   2.5871465138327694
   0.3692253101010677   3.1114033452989638  -1.0627634589510311   0.9828110010950150
   2.2605993661083459   1.7103865614757652  -1.9135674381416488   0.1320070219043970
  -0.8689126839130318   1.2401058190165599  -2.9975050281169806  -1.6454863486731504
   1.4913640083772184   1.9276282451702724   1.6764167240920489  -1.4699182260371657

   1.9558091401481270   1.9568132283061312   2.8560151595364611   1.9590788139115507
   1.9566900491571477   1.9560010068762963   1.9583197299172708   2.8613032993925915
   1.9555948898219186   1.9556387183973996   1.9553612703771202   1.9556018997145606
   2.8881822695803994   1.9591030027295633   1.9574332256641505   2.8733763040791511
   1.9575102159032789   1.9581067123992195   2.8849213902633086   1.9458674037420900
   1.9472773106658912   1.9474938276268197   1.9580245888661012   1.9564012099651182
   2.8614400114022240   1.9584411765859671   1.9579865885416832   2.8796116226520088
   1.9578236105519320   1.9586508361055626   2.8770317206101934   1.9475016107752665
   1.9457598110769814   1.9484170819893469   1.9553900961355901   1.9570532852591638
   2.8803913224213789   1.9577760658644072   1.9571103650782113   2.8838155482840029
   1.9588010737978703   1.9580370870794490   2.8810385814970232   1.9456138177798796
   1.9479637458726924   1.9469573923397363   1.9560963206771509   1.9579713907908409
   2.8727553505723362   1.9572474340545027   1.9584360122996438   2.8501840108603465
   1.9594798324667118   1.9590648178826962   2.8244703033839440   1.9457778470615168
   1.9487310591147302   1.9458810902101207   8.3607854153911596   2.8162246335856977
   2.8423621996134107   2.8471343714913466   2.7914460082505488   2.7974005946211271
   2.8243997206489424   2.8506109553680608   2.8393271811491365   2.3108865314228173
   2.3104177138445658   3.9597856530514752   3.8267376741848262   3.9532072581901669
   3.7919554719711992   1.8509118085383582   1.9235260016069993   1.8875809350885768
   1.9116421286469283   1.9143308178456988   1.9134042926238877   1.9129840141697863
   1.8694222179290199   1.9255530152530134   1.9284347877776984   1.8928357754187082
   1.9213776953268140   1.9264740368870117   1.9254053201765113   1.9254406737793142
   1.9206777513801019   1.8708516624942715   1.9271132232477461   1.8945659732342417
   1.9362516712075124   1.9116294129371425   1.9108193785229513   1.9102196286526183
   1.8868887977920565   1.9073403260735069   1.8730064442069188   1.8894323600145213
   1.8863232496835436   2.0335465527147156   1.8844511380487639   1.8912269918483435
   1.9099986173647232   1.9138980474776108   1.9084494825120095   1.9124429435025607
   1.9324388281288232   1.8859931068997919   1.9097847278704698   1.8845163689381652
   1.9086956468215837   1.9088347869055542   1.9417341177808543   1.9093694900331495
   1.9155558277153943   1.9137182567264888   1.9146051240277797   1.9083411464304578
   1.9042725474449314   1.9072533734397876   1.8883421783457801   1.8853737214060038
   2.0229358141604319   1.8919627538877897   1.8942869015225219   1.8760087380564849
   1.9108973514285845   1.9113336438437216   1.9255054879425619   1.8863397408877542
   1.9152040465067830   1.9141175591819857   1.9017536279301339   1.9044830893920242
   1.9703937335718282   1.8793771956449119   1.9033165766111255   1.9023928238430630
   1.9051978665829232   1.9064084042573670   1.9147334884927460   1.9076692758113452
   1.9157237979362325   1.9140107327954252   1.8836382523615425   1.8811450490821169
   1.8903369639784584   1.8927709751081305   1.8728939401770350   2.0369561048970546
   1.9096277273718791   1.9098432261843536   1.9347178032802979   1.8847736344699688
   1.9108773815361944   1.9132950759771936   1.9031462264870249   1.9032692908491238
   1.9030477670362529   1.9695833512716352   1.8792134399762404   1.9034804640445617
   1.9075048139718660   1.9060988741577598   1.9143086673186351   1.9072081520210911
   1.9156758416820323   1.9129578553968720   2.0025435731705166   1.8936258506108643
   1.8899925912580589   1.8962800874786685   1.8969680002036402   1.8810030396300099
   1.9088480138749326   1.9119580860979770   1.9364896337424364   1.8841705597084248
   1.9118960386094925   1.9097123641271865   1.8941005705198815   1.8921477609487947
   2.0165450428205749   1.8701365109639105   1.8918200439112474   1.8939745656109654
   1.9038237700073493   1.9073419512710139   1.9178156795060752   1.9051250943991711
   1.9164063845649602   1.9132019042711925   2.0823967757501762   2.0857269539897167
   2.1150514931295592   1.9143705605365391   1.9253172327295687   1.9345307664976903
   2.0128145549680010   1.8323383997907092   1.8416749584250316   2.0469244713674710
   1.8667845612729690   1.9360911072127858   1.8533785482072727   1.8765104657997971
   1.8760697344101938   1.9103168822575152   1.9160757587379733   1.9416784294200862
   2.0288512027112540   1.8287891776447114   1.8360641445451737   1.4920916159587283
   2.8980033745018137   1.6477186073775492   1.4882468519563194   1.6572942976023879
   0.9716539126887438  -1.1218922382776721   0.9479924933437252  -1.1499133534233597
   3.0633872221348293   3.0415386443101404   0.9552135071595780   3.0531193539266628
  -1.1365198022865084  -0.9618703114809404  -3.0539872062886610  -3.0402815310103195
  -0.9338182526255719   1.1487175199043442   1.1630639034813717  -0.9433993749033760
  -3.0280045088904939   1.1323159447839817  -0.9703545540138475  -3.0994444949323712
   1.0556950815663375   1.1370654807138336  -0.9920244602046903  -3.0787555083643570
   1.0753398578967055  -1.0527058727841716  -3.1200701908855675  -2.9973948789804994
  -0.9347125215592296   1.1759395872808340  -0.8847287843546439  -2.9953808931947079
   1.2251220565636087  -2.9963575968595473   1.1761756014799749  -0.8865067559412948
   1.0986379043563201  -0.9623555715913373  -0.9820396593731191   1.1291621277823594
  -3.0930297034495693  -0.9959559333919532   1.1150341106844965  -3.0735573587468159
  -3.0569494093396106   0.8960874184231139  -1.1364995149388144  -1.2106377204038026
   3.0029698812793288   0.9136208483952208   0.9703829479174001   3.0203459872221377
   3.0399606534138548  -1.1559568571012333  -1.2016604883594282   2.9731345347916314
  -1.2528288872563631   2.9650188898968768  -1.1907266815750772   2.9830011324797958
   0.9176636024534494   0.8636770416669181   0.8566286058683504   0.9977199613500839
  -1.1196717293433687   3.0911087287942167  -1.1444237333248528   0.9737170381007643
  -1.0960957340129738   3.0453728064106014   0.9515571110475438   3.0696978824731600
   3.1261224938149041   0.9974633611016670  -1.0297552100619780  -1.0486900896841089
   3.1058360847822399   1.0786175136185954  -1.1127638873607182  -3.1399824585243628
   1.0158952453525187   1.0272980219050587  -1.0345077612830142   3.1364103598138073
  -3.1381570932931768   1.0832224306983353  -1.0290447553844284   1.0186338837999378
   3.1309010698827020  -1.0904784541088108  -1.0327576358563788  -3.1023022050176685
  -1.0547990953931556   1.0631763974670507  -1.0075727717554017   1.0399303378691116
   1.0849490688384884  -3.1252794764502685   3.1324521784630011   3.1228090293560196
  -1.0420438011667559   1.0136055395323926  -1.1089117295269695   3.1319380161892032
  -1.0487276466082307   1.0002917602966570   1.0696048300485794   3.1119403915119932
  -0.9051017635066525   1.1567571584887351  -0.9725821968208276   1.1377415896444938
  -2.9979775181901673  -0.8876537317248462   1.2233488669940316  -3.0344411188162148
  -3.0161043622255304   1.1388206251716051  -3.1187265544226754  -0.9892989653158831
  -3.0503243181640767  -1.0246861905787705   1.1047413985280219  -0.9575529422000841
   1.0680851853852218  -3.0856725326875716  -2.8144265871943102  -0.9284379102505963
   1.2005605024851305  -2.9920759398482737  -0.8630775271125463   1.1628450336321168
   1.1554088104854066  -2.9987780839584524  -0.9728555232137900  -3.1069821378341440
  -0.9753826075201286   1.0454826521872205  -0.9344499990258390   1.1971495312881764
  -3.0651705161840610   1.1957599920391684  -2.9558257848264025  -0.9349605251190538
  -0.6117055098854809  -2.7204342827898023   1.4942266376027680  -2.7965572703751627
   1.3778992639001024  -3.0567022439497924  -0.6906251228869146   1.3628265724970283
  -0.7459022004072936   0.0628387318034168  -3.0850620761592182   1.1200810825267002
   2.0460799250952650  -1.1018208828673697   0.8482620314562206   2.9383156119627554
   0.7868847918971749   2.8837894915947748  -1.3093422350782760   2.9014529937357976
  -1.2848276137461889   0.8052259667603462  -2.9910959888483872  -0.9026493735823788
   1.1970947502097151  -1.2486426682413787   1.2988911396796503  -2.8958475522339273
  -0.7961034284418338  -2.0152034166902513  -0.8159069048511828   1.2725397104148264
  -2.9109014729726668   0.8811116878780574  -1.2410297762095073   2.9478074774069136
  -1.2114138678346136  -1.1994464814395012   0.9245174804985585   2.9615973616525202
  -3.1116731572408374  -0.9795153408682169   1.0381321203363849   0.9841606425873156
   3.1163184589599355  -1.1492193870150484  -1.1364015356294197   0.9957562807432002
   3.0134037419478026   2.7087037296602077  -1.5112365249372333   0.5972840049897409
  -1.3791880604760878   0.8256660133193484   0.6840569921060587   2.7925775220330316
   0.7380116513910804   3.0050756498161162   2.8012567039732268  -1.3734080732793870
  -2.2459046444364303  -0.1224181823155341  -3.0955102329142243   1.0768988834727169
  -0.9720237707933280   0.8835087491834460  -1.2272674416091980   3.0069952113043423
  -0.3712982554479184  -2.5898296677907444  -1.6152212422467558   2.5875229370592399
   0.3689915247164136   3.1113612323288558  -1.0629714365683121   0.9819532496565296
   2.2614021577892975   1.7091428724256754  -1.9129305111078709   0.1319941751169715
  -0.8685288548565901   1.2403237834258281  -2.9979368375289162  -1.6455942052776176
   1.4912301743918839   1.9265044719505111   1.6768386176348415  -1.4695223098752419

   1.9976656030394169   1.9999228133372118   2.8641935049519129   2.0025928979191043
   1.9986646418982870   1.9981590932275375   2.0020614630287525   2.8676798419221252
   1.9971327994707611   1.9990680215536190   1.9988621325877993   1.9983589654019738
   2.8920852980782183   2.0025845502066972   2.0002261222619260   2.8802220267772016
   2.0015282764704745   2.0017702097997723   2.8883879717155252   1.9928729868405468
   1.9940770779070578   1.9935457827002339   2.0015267039911189   1.9991378753489000
   2.8680934945669412   2.0025156724700390   2.0019508289033299   2.8846511852773564
   2.0013495767727245   2.0025533082593223   2.8820342662404888   1.9934175252768946
   1.9922394520046498   1.9949105175905792   1.9979932334062880   2.0002613110203895
   2.8858949564483516   2.0017261886663227   2.0002417349231698   2.8867427825665164
   2.0026201678403890   2.0017522097264417   2.8850142219570420   1.9922350343439721
   1.9945172892484704   1.9937378055730977   1.9987939759866418   2.0015333660281591
   2.8763623342257603   2.0014902526658451   2.0024082201908215   2.8635109956812399
   2.0035463275475855   2.0027067592380061   2.8446929632847273   1.9922236875482842
   1.9954077691415231   1.9925389600222316   8.3590837237424029   2.8159950132748017
   2.8396626638339284   2.8426515772599950   2.7898603854266804   2.7968186555933938
   2.8226807028465317   2.8455974891914946   2.8373582562519548   2.3045924919594509
   2.3029106898406586   3.9675197517464960   3.8366105061001665   3.9610443255416241
   3.7906096169223473   1.8830382705882160   1.9263495186161046   1.8874969414238678
   1.9089213644183505   1.9149456656520623   1.9123448607354745   1.9133382566168138
   1.8705286093904647   1.9260923678112993   1.9295472475112676   1.8924742212832832
   1.9181967615785769   1.9272445638402529   1.9265795365643166   1.9259558906645919
   1.9164772518920430   1.8724370685333314   1.9282383832786010   1.8943556687528833
   1.9379174168284563   1.9124795721808949   1.9110625425704835   1.9099883518029517
   1.8864863139128043   1.9051516171423475   1.8728162466202123   1.8905874148326871
   1.8836165121990411   2.0369159273115165   1.8798623226220561   1.8939266574851905
   1.9096115232414801   1.9168355830214190   1.9073190351669536   1.9140513794179510
   1.9306814847269422   1.8847214984566338   1.9093540993867595   1.8836233288729010
   1.9079881272564239   1.9083285055622201   1.9447573490855787   1.9087644744847836
   1.9192171224834218   1.9168851006310625   1.9180040482886016   1.9048841513689239
   1.9008980686784300   1.9037346970814384   1.8873522045352726   1.8815525070765027
   2.0249440056120114   1.8925922697909465   1.8958870252270714   1.8764953988377473
   1.9095398125833609   1.9121841530228996   1.9233669558011264   1.8859170938922705
   1.9177518734864434   1.9146732795955237   1.9016174754617146   1.9059672257467717
   1.9705771912417407   1.8783745149229774   1.9037039989289914   1.9014133936883024
   1.9016304770136874   1.9028388128538136   1.9187913177178186   1.9038610073465652
   1.9198673973233633   1.9166188050674242   1.8815449134432949   1.8765623135617235
   1.8917629395893325   1.8956956150354449   1.8724117367660882   2.0394993702842550
   1.9095129603218128   1.9090280809989590   1.9312934547846199   1.8833063636439131
   1.9130975706852498   1.9169387994683973   1.9034349716501122   1.9045289098206089
   1.9040726691426428   1.9677687491727052   1.8777053943901194   1.9042208808214489
   1.9037855579818710   1.9026839826610706   1.9181827472202124   1.9036853877623336
   1.9198772630998759   1.9154171850713628   2.0087922321570071   1.8911120240435568
   1.8849808569169764   1.8963111107638784   1.8969758915963284   1.8820042755727679
   1.9082267756441118   1.9138789667571776   1.9325764498529765   1.8833649442865050
   1.9152722167431298   1.9098457137716358   1.8976855200451015   1.8947455463426968
   2.0088425819664977   1.8677741076333159   1.8935018142422007   1.8964115908491745
   1.8996186301296141   1.9030623609946515   1.9227103229018130   1.9011952774550254
   1.9213475114368974   1.9155955692151512   2.0725576606917349   2.0793838393629636
   2.1312337245265862   1.9147802787497719   1.9261041064602349   1.9344669047359337
   2.0134800932613630   1.8307426867369068   1.8413327712548870   2.0483840494331282
   1.8652124461950124   1.9338720943551817   1.8562598931645646   1.8767444540285672
   1.8749979847568490   1.9110230140583722   1.9171433382447067   1.9411594700026398
   2.0284084080997262   1.8273320395209860   1.8365532824951403   1.4910296361702819
   2.8967202933851279   1.6494969903041581   1.4882545904436169   1.6565201384005377
   0.9741776915294683  -1.1201334302956045   0.9502318151328347  -1.1496469916503942
   3.0631730701007527   3.0445429369579076   0.9541195046270646   3.0539983114102931
  -1.1348758739442206  -0.9647269816194414  -3.0533646819250637  -3.0409985215238393
  -0.9360413280357009   1.1472066324208539   1.1635261256033702  -0.9414310678847683
  -3.0310214812705940   1.1302531716154514  -0.9707327882659206  -3.0995351472607808
   1.0571440553496934   1.1360660826953692  -0.9927362762994907  -3.0785752880983686
   1.0758076600863578  -1.0506984444827547  -3.1192423808686027  -2.9977161034561428
  -0.9374644738258291   1.1749882422631948  -0.8838311520758112  -2.9962838681648338
   1.2266498093844385  -2.9963971133235257   1.1743354777670378  -0.8859161518632764
   1.0975463635524139  -0.9618164126225350  -0.9822648271418295   1.1297899059875520
  -3.0940326250170855  -0.9968013240697673   1.1149664738054894  -3.0738711457519159
  -3.0561641002447155   0.8983268948490702  -1.1360416321345290  -1.2084515757875556
   3.0037971761522186   0.9134377156283776   0.9694286491686189   3.0202161862650030
   3.0403652044084311  -1.1574988396114343  -1.2018221608394246   2.9730924257443259
  -1.2540268120023421   2.9646362195979523  -1.1894518264280611   2.9833411697470673
   0.9188188941677750   0.8627001147398679   0.8563654990021169   0.9979318044402495
  -1.1199771063079473   3.0920461137065556  -1.1439273696257521   0.9741372029583593
  -1.0956360021841769   3.0451436282875273   0.9515758216631014   3.0696403942472132
   3.1267214697270576   0.9978950182273143  -1.0310823857437323  -1.0489733784230968
   3.1053854772567462   1.0764080732856989  -1.1114978330186749  -3.1404752369897215
   1.0173286184810684   1.0263455032347586  -1.0331361162385002   3.1359655558723598
  -3.1384869356597802   1.0852167520465468  -1.0288668830221788   1.0175850212208828
   3.1316686562896083  -1.0920350314167186  -1.0329329260494553  -3.1019576523043950
  -1.0549686028272001   1.0634684260918885  -1.0074201642930340   1.0395688851841614
   1.0848263027338476  -3.1251793930763370   3.1318153522110426   3.1235364425487484
  -1.0435595533410036   1.0154078330728060  -1.1081385143566074   3.1314971443626400
  -1.0480220208018505   0.9999900951193355   1.0680672904879838   3.1116169389483228
  -0.9044856314045511   1.1571586044036695  -0.9728341458986629   1.1364025339210224
  -2.9976424491353653  -0.8884057693156807   1.2238986222360009  -3.0344783817068830
  -3.0167900229562328   1.1376809568622921  -3.1193380535828403  -0.9900551307355481
  -3.0504678710130526  -1.0243015742785992   1.1049813485686932  -0.9579733224864352
   1.0681929742480183  -3.0857094100842759  -2.8142037776772382  -0.9283670404717719
   1.2011325430388444  -2.9906872463880116  -0.8611876628773955   1.1627931637941558
   1.1560861502920576  -2.9975995733769123  -0.9736187467053603  -3.1076243489121746
  -0.9737710650298188   1.0431180758786838  -0.9350421301252400   1.1988111537571160
  -3.0674850125139685   1.1963914021732771  -2.9529406211239531  -0.9360514802154517
  -0.6098878825835350  -2.7204935642874668   1.4965219889525021  -2.7958053002234990
   1.3767743252521556  -3.0580719374691898  -0.6893954286874617   1.3625716579663105
  -0.7480340237376215   0.0606815118656692  -3.0867339262396385   1.1215034243061284
   2.0458608808500216  -1.1015545572552861   0.8502378939252793   2.9381077184667421
   0.7836383816704602   2.8828093926001279  -1.3125060900379948   2.8979766859839149
  -1.2860376102660047   0.8018322142754591  -2.9890573689057849  -0.9027329104143100
   1.1993444383359113  -1.2489331170043885   1.3018535149271933  -2.8950073337609181
  -0.7929299850106970  -2.0142664447681504  -0.8133940229562634   1.2729304355352116
  -2.9081775228941535   0.8808560281173263  -1.2417419251365795   2.9458926627717510
  -1.2109349580256570  -1.2008563340984135   0.9255013522837644   2.9597310198272657
  -3.1121906765620375  -0.9780461770126380   1.0356478570418581   0.9846751671440006
   3.1188196666934003  -1.1506716064316886  -1.1373641785115254   0.9967803210378738
   3.0104743550923705   2.7090482309909452  -1.5127992188554160   0.5956486689725687
  -1.3784345330369474   0.8232947095178442   0.6829033242962799   2.7913512121242618
   0.7400323126177162   3.0072137144995050   2.8013701699509435  -1.3733672494006610
  -2.2478431207809151  -0.1229035593063370  -3.0964073621055821   1.0764403403092133
  -0.9714678006310041   0.8819626049026948  -1.2283749998620961   3.0069021663772730
  -0.3698496962148062  -2.5896379334707129  -1.6178693738886094   2.5881876438347788
   0.3683994065788723   3.1112109914978179  -1.0633465507302531   0.9806389572336150
   2.2623905021938402   1.7072785932413916  -1.9121670400342305   0.1318184679296374
  -0.8678008297377108   1.2408269352138053  -2.9983728640019134  -1.6458025341749198
   1.4910673252847140   1.9250045816338797   1.6774543722129469  -1.4688610755070053

   2.0387057358749816   2.0424079677444924   2.8727926858451380   2.0456431575966501
   2.0399194537291248   2.0395968972718879   2.0453493557607976   2.8742351531989612
   2.0379108571142042   2.0417862763825476   2.0417685837001160   2.0403705870084425
   2.8950238188155373   2.0457508841847596   2.0425074341860876   2.8868520277429419
   2.0452190060693218   2.0450714510216832   2.8900111466233578   2.0390727941256053
   2.0401439131836643   2.0386685623823415   2.0446911213421717   2.0412021254469415
   2.8744049353856034   2.0462134371678675   2.0455846017001793   2.8892224502716544
   2.0444636439990083   2.0461472462948045   2.8854772619745286   2.0384166354046460
   2.0380432726524980   2.0406968449480796   2.0398565655148402   2.0429333961557803
   2.8909537141832393   2.0453207014215438   2.0428090998726085   2.8891543267086730
   2.0461466781691597   2.0450870691078631   2.8873898019279549   2.0379012078195209
   2.0403545305602391   2.0397245198058060   2.0408126824693293   2.0447826963361000
   2.8792689154141811   2.0452076448813585   2.0460198219547299   2.8771748686629297
   2.0472003528423701   2.0458694608320007   2.8645932020317018   2.0377262411890755
   2.0412907572599299   2.0384168839535546   8.3557808043842243   2.8151402340760749
   2.8368046662629571   2.8362580808374189   2.7871729652889479   2.7948601308932046
   2.8200503608633665   2.8399911076034083   2.8339014904971394   2.2993958057367330
   2.2968242333116566   3.9791980891383223   3.8518069953560379   3.9728732818751094
   3.7893754598626961   1.9123215438381596   1.9316822231496191   1.8866512098058823
   1.9043568439072578   1.9158898326477738   1.9113030998780520   1.9133447418369016
   1.8729113088834930   1.9276941291290117   1.9307726242915386   1.8912744456178432
   1.9124351842138838   1.9289681584799374   1.9291000964669363   1.9264199788181966
   1.9093396325708369   1.8754788230552011   1.9303939261810987   1.8932924124401973
   1.9414078372295869   1.9138670972843901   1.9109500773733525   1.9101109872993025
   1.8852035689874647   1.9013868135921803   1.8716012344675057   1.8923979376808919
   1.8793161408896604   2.0430713272616874   1.8728448350055111   1.8978684160400845
   1.9085570930682669   1.9218031478179398   1.9050732150842999   1.9166960138481057
   1.9287494672344654   1.8822874979352002   1.9089069910381349   1.8813278447794286
   1.9068616612542302   1.9077741777300679   1.9499108275293082   1.9077848464387768
   1.9249596802320532   1.9220066964072482   1.9234073150337712   1.8993362223411567
   1.8955233580737123   1.8980447783338172   1.8864709626779079   1.8756597782783622
   2.0275433556293936   1.8941936126885879   1.8980548662930197   1.8767206106847389
   1.9068205602963333   1.9129447870817013   1.9218445376450068   1.8852256321864753
   1.9216473696861334   1.9149587306984712   1.9016184015057567   1.9081994081424680
   1.9714402711386438   1.8762439147423122   1.9041140512963357   1.8998797679897115
   1.8961971309096846   1.8971178554340027   1.9249661746941860   1.8977575642773472
   1.9261243237578487   1.9210691884840418   1.8781422119126441   1.8693220238233472
   1.8937031533126669   1.8995308363130283   1.8708371917231350   2.0452691150061968
   1.9086271329608699   1.9070709360434239   1.9275298090718993   1.8807581615846702
   1.9164127105386666   1.9227732401884849   1.9035097281361473   1.9061961176427120
   1.9054142880310532   1.9665492800239548   1.8749332301448605   1.9050290422029779
   1.8980291248516192   1.8971263890891616   1.9240646076771151   1.8979612374072805
   1.9262627110877324   1.9198370340645303   2.0167955911745143   1.8883060062540309
   1.8775283660594515   1.8974274006227250   1.8971755599582585   1.8825331366549392
   1.9063551003448735   1.9157804048219522   1.9288263739199860   1.8822782186004599
   1.9205162839677363   1.9094922457034791   1.9025443733489851   1.8983021051998679
   1.9985604597164002   1.8644178741887656   1.8957548135181836   1.8997000341638595
   1.8939478050037473   1.8966907358143985   1.9293089300615465   1.8953698936138779
   1.9281212842663353   1.9196455256653204   2.0608975158080751   2.0730075470989875
   2.1492716243301562   1.9156214745245221   1.9282080494364426   1.9346319152036606
   2.0138622520423652   1.8282192494102629   1.8400850876122974   2.0514551660964071
   1.8626005657145144   1.9295832983734664   1.8612031054853191   1.8768044785508737
   1.8733039331330461   1.9125315742898030   1.9197080238632298   1.9405869504150401
   2.0267386245132837   1.8249137423616584   1.8368333513450237   1.4893472785413042
   2.8943505003660945   1.6522518267626007   1.4881047013666466   1.6557203388935069
   0.9793491511715118  -1.1153764005057347   0.9545283600572189  -1.1494819966911340
   3.0637985499254987   3.0492539117344655   0.9520013666455976   3.0560117233939503
  -1.1324480321083894  -0.9701988642783146  -3.0532715363025695  -3.0427600129510179
  -0.9403453194609516   1.1450800147779481   1.1644220362437594  -0.9379926572463068
  -3.0356905989115721   1.1251464151723054  -0.9705068851615759  -3.0994225601682421
   1.0590228477902390   1.1354815199357744  -0.9934341550708921  -3.0775171613254093
   1.0767524708475107  -1.0479874283735953  -3.1181740542919978  -2.9985504565468162
  -0.9431618543291054   1.1727786525166253  -0.8820416369662980  -2.9979821438120298
   1.2298145611498463  -2.9966238112180452   1.1706209891158095  -0.8847676131019009
   1.0952918699465497  -0.9607094427095574  -0.9826948559113081   1.1310941809662751
  -3.0960898135572035  -0.9986542997977503   1.1147406578481454  -3.0744984795871408
  -3.0546556124538582   0.9018031386142991  -1.1348853583265621  -1.2051347606566118
   3.0054197511152587   0.9125189211827544   0.9687312541743975   3.0194568204536654
   3.0413620495821130  -1.1601118742249619  -1.2015957828095210   2.9734423044020608
  -1.2566637879761722   2.9640005675372576  -1.1867764955794962   2.9838916760546641
   0.9213707243885081   0.8609251688566342   0.8558533475692539   0.9987061440885705
  -1.1202943966488967   3.0939833595382193  -1.1432845983420070   0.9749828188007520
  -1.0944829127703133   3.0446234933879306   0.9514344365290470   3.0697018536718055
   3.1277451622693198   0.9977623158943011  -1.0324702595864825  -1.0493075992204559
   3.1038948615841120   1.0736622861033291  -1.1105631152028230  -3.1407956906836065
   1.0194197311721962   1.0243383575149190  -1.0304031613706408   3.1351151926175542
  -3.1390297438544978   1.0894140444395275  -1.0282529087518628   1.0153712883781874
   3.1330382415695777  -1.0954055467244481  -1.0331958035136639  -3.1010971058491639
  -1.0557271217668613   1.0638712119225602  -1.0068248236616226   1.0385451604206797
   1.0850211858941989  -3.1250418130694850   3.1303911699765008   3.1255860796307204
  -1.0455899574181029   1.0187865140592960  -1.1074812798369980   3.1307957841900595
  -1.0462259662999136   0.9993182857344268   1.0657833038308497   3.1106915469833791
  -0.9031440546382052   1.1571888899959133  -0.9737613976635504   1.1338683570245018
  -2.9975819987272576  -0.8899522440392053   1.2252703638182096  -3.0340943422976689
  -3.0183666624956200   1.1358773435269547  -3.1205465873158214  -0.9913695142703197
  -3.0507417824234007  -1.0239804060865905   1.1051966669589115  -0.9586298146878306
   1.0681315616489799  -3.0858766724851048  -2.8140473596096718  -0.9269632752107796
   1.2025615239027814  -2.9868974604131227  -0.8573726612995615   1.1633698150968261
   1.1577126880937252  -2.9959478199723004  -0.9752053435759132  -3.1084868404706065
  -0.9707725739489694   1.0390049499575056  -0.9365234371321790   1.2011908293894586
  -3.0722169538836535   1.1982376541148154  -2.9472333865431333  -0.9374558626366585
  -0.6066305860744103  -2.7211440861215817   1.5002041884299864  -2.7934700972550419
   1.3752017098773743  -3.0598813068804174  -0.6866353227506448   1.3623031730655177
  -0.7522103269816536   0.0564911740026186  -3.0899397852297534   1.1245109134843856
   2.0450110345016936  -1.1014199247306782   0.8538679549513022   2.9374909828112323
   0.7779623971125291   2.8810359922756401  -1.3185262870440155   2.8922137995569965
  -1.2878979124594776   0.7957251154004521  -2.9848970004324848  -0.9026844695285856
   1.2032754263827268  -1.2492056402118092   1.3074442880364108  -2.8935284882392769
  -0.7875685923279639  -2.0122434344628291  -0.8086228446262800   1.2735896862776195
  -2.9036357249906541   0.8792462578280347  -1.2433432482887423   2.9411587910324304
  -1.2108812922965806  -1.2036459276394513   0.9274992962111251   2.9569498734233584
  -3.1136729094122488  -0.9756561635487552   1.0309135443394386   0.9858397295467560
   3.1238564754102494  -1.1527591238811425  -1.1400674906214061   0.9979492552420869
   3.0045189631302809   2.7103040754915204  -1.5152180065642542   0.5928281175962733
  -1.3775040233774727   0.8185692849156537   0.6801592017463396   2.7882053259068660
   0.7442208176118253   3.0103914816786106   2.8018840427356375  -1.3732551402834210
  -2.2507234520588906  -0.1233418645713520  -3.0979939961660636   1.0757072146908544
  -0.9706124086785249   0.8785993039584463  -1.2308847923642228   3.0059808914459847
  -0.3670040238212627  -2.5895174097478910  -1.6229342556563509   2.5894844936937584
   0.3669711077671304   3.1110265687111798  -1.0640412846248115   0.9784576484876880
   2.2636403025209062   1.7037625340082165  -1.9114275508150853   0.1310713822974141
  -0.8658862612685667   1.2422311925750285  -2.9984551814920586  -1.6462819133870161
   1.4909903672018585   1.9229777587980268   1.6784064953965285  -1.4675065311941811

   2.0727830343362319   2.0780701537144517   2.8784194791246223   2.0818827627311780
   2.0742981948790544   2.0741892119077447   2.0818402658054418   2.8780781732102558
   2.0719234504199142   2.0775497182617499   2.0777800511291202   2.0753556790337901
   2.8942229628589811   2.0823619047896691   2.0780982734629547   2.8913710480178545
   2.0823136916525327   2.0817460924993285   2.8868487824660813   2.0779223753980118
   2.0789375732675590   2.0762647300224661   2.0813268220583176   2.0762897342396758
   2.8778482709672453   2.0831245919669148   2.0825912037109360   2.8919879962336466
   2.0808787604229151   2.0831077241504263   2.8842837326307524   2.0759516120757735
   2.0764072325472864   2.0792332894677523   2.0747606463180950   2.0787761656242005
   2.8927590157788150   2.0822917160268299   2.0785760724057991   2.8900805146938007
   2.0830785069067401   2.0817384445092508   2.8853539301121152   2.0760184169265141
   2.0789336185182616   2.0783510014974982   2.0758936132363508   2.0815984962324152
   2.8793884813746096   2.0819050730311743   2.0829872106941045   2.8886450928392384
   2.0839318618169846   2.0820876385419842   2.8792521483994853   2.0757229594989135
   2.0797263629195148   2.0766366057725651   8.3202134160954486   2.8131820052429335
   2.8339664340728952   2.8255797677070094   2.7826088754263432   2.7895979990161210
   2.8161730055081691   2.8341416589591009   2.8255075253257869   2.2957790322808433
   2.2929604904879417   3.9980199008608590   3.8772328339345861   3.9922274963247597
   3.7884595385643118   1.9338366445612722   1.9443666798796493   1.8806406037988730
   1.8924410099633406   1.9189248279442888   1.9145968767348551   1.9115716502112592
   1.8790670756317602   1.9349795645748071   1.9312903304287408   1.8856884149403657
   1.8982377776363497   1.9347278795676321   1.9371880685048313   1.9261173972128993
   1.8939995947923216   1.8825790154080839   1.9365756983455977   1.8875349829694072
   1.9500602220358030   1.9179320116667358   1.9092510486493321   1.9146827460362721
   1.8789708524538267   1.8913776606164276   1.8643529479847785   1.8974631861724260
   1.8725885538322145   2.0532446411578835   1.8620916117117527   1.9054762633643907
   1.9052591418463178   1.9321182894259650   1.9002973034841721   1.9220219897468203
   1.9278883068077552   1.8752370762965844   1.9094898339155220   1.8717580375760217
   1.9055828566352604   1.9081960234515223   1.9600763715615115   1.9066419943854829
   1.9342492764970152   1.9302570115855431   1.9321893059871933   1.8902144921356516
   1.8869287606763441   1.8884972928908885   1.8866026260641815   1.8640281825944929
   2.0327904982553511   1.8994346336663095   1.9001152394783298   1.8749734143207151
   1.9011536483907390   1.9134598713748074   1.9214830613009461   1.8830468467102830
   1.9287102126907649   1.9155092995693168   1.9020827964500697   1.9125962464076907
   1.9754394713755454   1.8689080352318463   1.9042692202252658   1.8975641624363409
   1.8881482309626338   1.8875986716235471   1.9346323517168775   1.8873849114701062
   1.9360087314973224   1.9284509164838348   1.8736167388980720   1.8575614145320489
   1.8990136146641898   1.9056813562208916   1.8627599476391672   2.0560938832340998
   1.9048318817571064   1.9024008303420463   1.9251203426629040   1.8740292282954951
   1.9222636748004107   1.9342211387700703   1.9032312038980366   1.9089439517451894
   1.9078887758264107   1.9682427787602939   1.8665969938960876   1.9061785498633159
   1.8890950221308949   1.8877963926263261   1.9332240592789813   1.8884265839550824
   1.9361143068831022   1.9276597671729223   2.0284740444754070   1.8864644655505658
   1.8639877432702632   1.9031022772487318   1.8971981056602025   1.8793443119203581
   1.9019412772834730   1.9165874396630802   1.9257450986484084   1.8801199804496598
   1.9303711186872867   1.9085138261972963   1.9092486302424965   1.9027738340223843
   1.9864548288038320   1.8590441178947930   1.8985492611032231   1.9035079833555142
   1.8869277031182521   1.8864250232224693   1.9382700478018293   1.8864166706857977
   1.9375381151547506   1.9264832109027832   2.0488175074036779   2.0687259480326445
   2.1656379053850729   1.9176529327457585   1.9341539077747389   1.9374502121053647
   2.0132121495887647   1.8214618503448923   1.8360192710189267   2.0588131532491323
   1.8585991752646904   1.9169393244903030   1.8744567143843061   1.8750164590817564
   1.8701496049570219   1.9158758139774932   1.9278350583519475   1.9416269105700288
   2.0217155116422552   1.8174403716871668   1.8359720885679685   1.4871746360059728
   2.8898592669230623   1.6571582092605515   1.4881877552390708   1.6562601564389772
   0.9972864780415984  -1.0945384655203461   0.9687800942609168  -1.1483053395066807
   3.0715614078916422   3.0606050378228615   0.9452364077486359   3.0623218415162334
  -1.1290385221014081  -0.9880281975035311  -3.0603645770623724  -3.0496821532382836
  -0.9553804467187195   1.1415519472712130   1.1635172742319364  -0.9307844322876283
  -3.0473316533888091   1.1039230091665582  -0.9634009441443666  -3.0948087644220408
   1.0644263373683105   1.1428010360762568  -0.9886067842014173  -3.0692066168969636
   1.0825708700049483  -1.0413793353842873  -3.1125569895906526  -3.0063863098840362
  -0.9640851324696114   1.1610114658848214  -0.8808907506565766  -3.0059873490110096
   1.2348967807541520  -3.0019837140754104   1.1561049947497430  -0.8861961826646817
   1.0862776689304070  -0.9587485723094579  -0.9856593853804475   1.1336416548959580
  -3.1045174110437630  -1.0067346689145973   1.1121233567487190  -3.0780496125858630
  -3.0517609101544623   0.9112474078966156  -1.1273858813568549  -1.1964514873530336
   3.0121126351584704   0.9111717959328638   0.9734793459049992   3.0188706911825127
   3.0481005305730822  -1.1634493887352186  -1.1999815041848676   2.9742743712562678
  -1.2640848299738210   2.9622487248837430  -1.1793336439112452   2.9864475401492272
   0.9295957878272048   0.8568702481371547   0.8533192931452925   1.0044803757838732
  -1.1177035534178301   3.1024442846485507  -1.1408879127200495   0.9802603554468473
  -1.0878165251052556   3.0443334855948589   0.9520365847057300   3.0731848528726275
   3.1296351182023874   0.9934570911692172  -1.0334423118311857  -1.0499071845293324
   3.0971000956170838   1.0702006926166812  -1.1149364635103152   3.1413494406688680
   1.0212415635228551   1.0187200927454734  -1.0230809345667486   3.1327861160309669
  -3.1395599368101412   1.1018243430572234  -1.0254939135246477   1.0086239019242986
   3.1359421585061691  -1.1054421213611949  -1.0343993894744132  -3.0983655379731174
  -1.0600466295225326   1.0638915957577850  -1.0045863040588483   1.0337326043917365
   1.0865287839742712  -3.1255144775075321   3.1248476924248556   3.1336058999605823
  -1.0472450158452196   1.0278999997815232  -1.1086840444895687   3.1302343911553070
  -1.0397865976614558   0.9970218556894904   1.0625477937123284   3.1068146652470388
  -0.9010063168455352   1.1545742104683079  -0.9788506255991637   1.1261138001226592
  -2.9998767175394425  -0.8949122918176203   1.2277280623263001  -3.0344311529130068
  -3.0236466709894558   1.1302249899194330  -3.1264310731126437  -0.9972908574941224
  -3.0530897683113603  -1.0265605241638500   1.1025796914546711  -0.9616750932526668
   1.0648541508948437  -3.0891909406662217  -2.8165404406405683  -0.9155669391140604
   1.2111499769963447  -2.9678502806912785  -0.8411333645808733   1.1717148079251538
   1.1678292297928958  -2.9886391612762848  -0.9757909887702579  -3.1087923748856601
  -0.9626548315809531   1.0302873801409709  -0.9406185998956150   1.2055189434090916
  -3.0847241520485706   1.2049466306203351  -2.9321011332545446  -0.9391589215326203
  -0.5983758717621992  -2.7272070973914992   1.5064357681718734  -2.7853335878662566
   1.3690204936840289  -3.0591871576772145  -0.6805219479321848   1.3618332266049467
  -0.7669979990243539   0.0394728168301705  -3.0990182554381200   1.1354539809056687
   2.0371649979813871  -1.1013260742869042   0.8638188055211418   2.9356740649724875
   0.7665553571135109   2.8785562846303150  -1.3327737630979262   2.8802431889099749
  -1.2909411907528072   0.7809140686985391  -2.9699928628965511  -0.8990797861184603
   1.2156995420383632  -1.2481821219956630   1.3221244986010259  -2.8901477318004694
  -0.7753684036436458  -2.0092402540056273  -0.7940672001275783   1.2768458766505133
  -2.8915601023722499   0.8681628962779474  -1.2518914303599296   2.9195529000881115
  -1.2183340118813926  -1.2163275180304340   0.9289708771796473   2.9468034625112747
  -3.1234172237366398  -0.9743566675916205   1.0150882219388093   0.9848411948948124
   3.1339017510398315  -1.1598386666093259  -1.1543113860065239   0.9947491701384962
   2.9841940596689254   2.7175647832213632  -1.5186464909210087   0.5861179678453612
  -1.3720688137748676   0.7994985734502350   0.6749052192623485   2.7796696780287169
   0.7601732707694200   3.0134612914880292   2.8071473038066359  -1.3712735446065829
  -2.2563299875469287  -0.1223617411067448  -3.1085254938264897   1.0692937320263698
  -0.9745572473863053   0.8552729327122343  -1.2500931486144928   2.9892411791524185
  -0.3611914521882094  -2.5895805064216639  -1.6389748362483256   2.5911400674242984
   0.3627510131908442   3.1167889922385354  -1.0608854081203691   0.9800567815355272
   2.2646899783061034   1.6918789513187484  -1.9129844220528005   0.1279577676030951
  -0.8469261824741466   1.2585847243465342  -2.9836583931771554  -1.6496522875645605
   1.4948351607623540   1.9214892383059305   1.6761391584750391  -1.4625587003776312

   2.0808081469192530   2.0865207737835179   2.8773814958696855   2.0901465082137674
   2.0823127003725137   2.0823347507704577   2.0902584224852410   2.8767723048337110
   2.0802822489785839   2.0860588869306720   2.0862216973072036   2.0834435793960693
   2.8894343391430706   2.0909948764159934   2.0864754394892384   2.8911826573134913
   2.0912180185285121   2.0904323429086609   2.8820919673341070   2.0870998686386750
   2.0880708091189297   2.0847712538573178   2.0900746569952586   2.0841813549223924
   2.8760727063597695   2.0912559336983478   2.0914483445422234   2.8914606477311517
   2.0893724796504927   2.0918078976205070   2.8801752395049811   2.0845491290201124
   2.0857776596816611   2.0882509723788454   2.0830001108908682   2.0870542031242092
   2.8888087478503648   2.0910805903337812   2.0868894337868920   2.8897376519619979
   2.0917945272299470   2.0903331552063085   2.8812096460426786   2.0847654155285551
   2.0879674068167788   2.0873913483203266   2.0838833461661044   2.0905215192932225
   2.8767546528247121   2.0897762289706532   2.0919083012797834   2.8903806587641405
   2.0922311000863640   2.0902034160999339   2.8797132118069131   2.0845188045233107
   2.0885297428751217   2.0857724348539617   8.1063631029885475   2.8110373119528558
   2.8320647012499203   2.8193370225244356   2.7813162333595542   2.7858182546711125
   2.8132538354656638   2.8312864272077323   2.8193089270561011   2.2950510133606681
   2.2922252432369232   4.0099055048073735   3.8944976293746856   4.0043924764285581
   3.7886334241894071   1.9375645494145326   1.9512747397007686   1.8742380728476813
   1.8848183845142474   1.9211582394336377   1.9202338223842519   1.9101313753334610
   1.8832893173344991   1.9421275061367695   1.9297046929257007   1.8799934194576362
   1.8889085344853573   1.9399562066887215   1.9441234118597910   1.9247435349264843
   1.8861107315732615   1.8854016822374791   1.9422113000671795   1.8814578113718310
   1.9552451239193931   1.9214972290254890   1.9074293065338295   1.9204052851210620
   1.8727452054397391   1.8842564356141949   1.8578793514818657   1.9018609757589791
   1.8702290030463091   2.0542168016169748   1.8589722029074207   1.9109382717393713
   1.9033980397639536   1.9384088506847332   1.8978618721298628   1.9251749850927808
   1.9286737460895345   1.8689406897194012   1.9109606551273211   1.8623253712186165
   1.9055535289649388   1.9095489266104890   1.9661020607193707   1.9064546849551436
   1.9395628723565737   1.9346263826784855   1.9373739824791694   1.8848960162673853
   1.8821845265945691   1.8829534506415020   1.8888488831995900   1.8576896829265834
   2.0315589625295405   1.9056444730836672   1.9010159035023599   1.8727720453813146
   1.8983545403349189   1.9122695676690058   1.9240510241860613   1.8807142997763886
   1.9332654444042876   1.9145534584718191   1.9037472232094246   1.9150329253533347
   1.9776831509316040   1.8622042349433261   1.9049144753847720   1.8967166559946307
   1.8841115691776011   1.8821478488367804   1.9399504956112854   1.8813172333463779
   1.9413379232456376   1.9325920425947078   1.8729949294651924   1.8542810152981153
   1.9035022608359582   1.9100088640510162   1.8557451302754728   2.0570113200927675
   1.9021388940900552   1.8997562137472797   1.9262503064028167   1.8680974614183949
   1.9255536001659455   1.9406833162300723   1.9033721791740137   1.9109338758891288
   1.9095589304000640   1.9705631261433125   1.8590903914685961   1.9069877216613742
   1.8842291034675396   1.8824254254463280   1.9383343793270176   1.8829817082905542
   1.9412292198740451   1.9323693605818877   2.0282036027630781   1.8881138636755048
   1.8580772473685152   1.9092808199678017   1.8988336388160785   1.8753976129504142
   1.8993021174218594   1.9146690459404110   1.9279372062057212   1.8781872668533923
   1.9358953076046841   1.9071386542922664   1.9119386216048833   1.9054492013993396
   1.9811235052680398   1.8559945970729126   1.8996663467556347   1.9055066523468542
   1.8841336561460833   1.8806792092293525   1.9421644495320769   1.8815559879071484
   1.9420035644622415   1.9308399071351396   2.0446764137971551   2.0698327101158092
   2.1686277809738619   1.9209648416393654   1.9384348148930028   1.9400539858207224
   2.0104964776755185   1.8179445389108233   1.8314655470348364   2.0661590878805050
   1.8548494029857743   1.9066910734132436   1.8849960522804547   1.8716853852293134
   1.8685154526618495   1.9208019167878698   1.9321220836924209   1.9432726365900659
   2.0172099608033682   1.8126876058188304   1.8336903606853463   1.4856814287591662
   2.8830718033324207   1.6569751950990148   1.4879313210671885   1.6522031226091984
   1.0174563826179612  -1.0695950084943977   0.9863812854582895  -1.1412242429615647
   3.0859847702653349   3.0734326765706479   0.9462322868739798   3.0738378152938335
  -1.1222961007733949  -1.0088760894490867  -3.0766051426473040  -3.0620113863688063
  -0.9745345498932960   1.1340875881761525   1.1538353714534464  -0.9336414650220649
  -3.0616208825279232   1.0782102431855409  -0.9469799339223984  -3.0795912445236979
   1.0785815827127017   1.1608406090701533  -0.9717707015311465  -3.0530276120666513
   1.0975463845116356  -1.0274660954315507  -3.0967831814743332  -3.0260578991576885
  -0.9936806539718345   1.1381361243048305  -0.8923228132543893  -3.0241395915310543
   1.2266684704626780  -3.0192661675896222   1.1321023613132994  -0.9002748838725555
   1.0731050962783122  -0.9621697396063010  -0.9933971295559330   1.1306326970253984
  -3.1172777742695748  -1.0192192062259597   1.1046614384876825  -3.0861995661876325
  -3.0544940421105720   0.9215447495474546  -1.1184245495563969  -1.1856975125631866
   3.0235347490822044   0.9134551920770264   0.9835654499783523   3.0206974541876677
   3.0575184955125478  -1.1604978534571690  -1.1922833000114230   2.9822918604408453
  -1.2656089166623108   2.9658466700462593  -1.1673106032579077   2.9930292639404259
   0.9412995434694110   0.8594464204595924   0.8572365233189412   1.0166323518102085
  -1.1090758869057349   3.1166267357224737  -1.1324384730365060   0.9909184970065298
  -1.0750288928447869   3.0507524502308154   0.9590912055758197   3.0824481756188553
   3.1259633005342242   0.9861543012757182  -1.0372563266230186  -1.0540769989681751
   3.0892993089529055   1.0658886810541683  -1.1239376608929568   3.1358370183878921
   1.0158713383655493   1.0152358017891840  -1.0164910313047828   3.1323540055126413
  -3.1387739044023615   1.1126845696832570  -1.0216557006789049   1.0040067620769286
   3.1383470324390905  -1.1131114416465280  -1.0373512953521413  -3.0974710118113573
  -1.0661016169804181   1.0616273665557880  -1.0040650548753320   1.0273043399556074
   1.0867356334603007  -3.1281519836877734   3.1181050282912399  -3.1384485254059475
  -1.0427600474571934   1.0372612009352216  -1.1063126109702170   3.1329496788839757
  -1.0305347849514783   1.0011629698681999   1.0651536929972758   3.1090767103226686
  -0.9064659633719598   1.1441350434621180  -0.9899460428988084   1.1134701360267758
  -3.0090446481393807  -0.9056284692137976   1.2235396522061277  -3.0405470497328864
  -3.0356340847918846   1.1210194172288517  -3.1362828184078011  -1.0062452802962216
  -3.0601905641378755  -1.0343074925949416   1.0957300455166372  -0.9690868767523388
   1.0567961947905946  -3.0963515742774121  -2.8296086959694846  -0.8904073956814970
   1.2317921614762730  -2.9387792220368945  -0.8165796648791246   1.1916183247563841
   1.1883465713308232  -2.9726391786909931  -0.9644411890554854  -3.1089111846953688
  -0.9574040317409206   1.0255627006383601  -0.9443113844984516   1.2071957684559973
  -3.0930228063443086   1.2108038813479789  -2.9208742728771582  -0.9379075404978777
  -0.6036135472763298  -2.7438932227736386   1.4986819441700954  -2.7868075355994510
   1.3560980960828264  -3.0431951560678052  -0.6845120441530262   1.3512811197636760
  -0.7889985557336316   0.0105282574398642  -3.1202711735975996   1.1246706027774505
   2.0217855974733028  -1.1090138335641613   0.8765367082894630   2.9401362179674715
   0.7634451351853863   2.8798280723609313  -1.3397577251406461   2.8773063081466077
  -1.2894960618574327   0.7741034478205753  -2.9554995076070671  -0.8931164823513210
   1.2267948387418572  -1.2398462288860832   1.3366859831714271  -2.8841162987524127
  -0.7642049776592338  -2.0277152733646724  -0.7787927640344264   1.2835902612213204
  -2.8796837248650875   0.8510295145225637  -1.2664727164225760   2.8969225590221992
  -1.2316571517462083  -1.2305774864460606   0.9240281099651180   2.9351055897883871
  -3.1384360420870134  -0.9832167563329312   0.9963858085519006   0.9754063084069243
   3.1306255941610068  -1.1729571481337480  -1.1737615299434305   0.9814577558106522
   2.9610603206954837   2.7311606766151848  -1.5134297982757705   0.5875782217235259
  -1.3629132259912708   0.7794203280770606   0.6756816062973634   2.7766896262966565
   0.7797676170956696   3.0056351109337425   2.8183624493843040  -1.3638148377959898
  -2.2585240662044495  -0.1235984433310259  -3.1249042767618715   1.0527083975227325
  -0.9899786538884480   0.8851966194708838  -1.2203760134240988   3.0201222423443070
  -0.3584276152328753  -2.5926623432931866  -1.6590642746583173   2.5864242194734777
   0.3521894914131666   3.1387690510815482  -1.0387984247525250   1.0016188014795260
   2.2726116654487050   1.6792691978149137  -1.9049558103853683   0.1354614158466833
  -0.8708584240896068   1.2347594072559058  -3.0080086736916285  -1.6687790493373253
   1.4829335341776360   1.9190886080801550   1.6698904914547223  -1.4615822322099026

   2.0851714121922122   2.0909711968803899   2.8749388444435642   2.0940195997619759
   2.0863669675125793   2.0865225457359360   2.0943279587698354   2.8742821378198613
   2.0850201176262777   2.0906004468576893   2.0902567277217790   2.0868660822062033
   2.8837872447506196   2.0953540122819625   2.0908667236073746   2.8902241339354293
   2.0959373705170323   2.0948822030560326   2.8769628313381141   2.0917329614071547
   2.0926504395387440   2.0887936928528257   2.0946419674154946   2.0879316686231202
   2.8730927835830196   2.0949551411736511   2.0960174697253837   2.8910544024108074
   2.0936139723166267   2.0961556083928028   2.8753421846186362   2.0887360092018561
   2.0902908282131607   2.0927133319673699   2.0866887717527938   2.0909243616794075
   2.8835019435917322   2.0955895079975084   2.0910736182896414   2.8893763483361168
   2.0961972185125721   2.0946550305339486   2.8765740198437832   2.0889877940308019
   2.0924423173361753   2.0919037658216548   2.0877651491794547   2.0951460130585295
   2.8734109071499216   2.0937102376775427   2.0963640101071963   2.8912192923253284
   2.0960465943133766   2.0939834555746604   2.8777649188274164   2.0888333860971620
   2.0927297139860421   2.0900674436564923   8.0061807536955030   2.8093103566700868
   2.8305555124173445   2.8147988735186140   2.7814235485735765   2.7823702772977734
   2.8109590686295225   2.8292971419191493   2.8144479220491454   2.2943521743328255
   2.2921566869141805   4.0238693442092881   3.9132238329983342   4.0192795568834052
   3.7886564899459940   1.9389349004147918   1.9604427243069975   1.8669433567560598
   1.8771811031827508   1.9234866434055720   1.9260783535083845   1.9066638281081956
   1.8884724712882794   1.9491111906554401   1.9271669838946006   1.8736370221652026
   1.8804023079443126   1.9451694123596508   1.9503607406536234   1.9231631983410471
   1.8796246058747033   1.8892892041988381   1.9470593781998640   1.8745818391338696
   1.9620661386272680   1.9248442647675750   1.9042495385789271   1.9257840655991114
   1.8658037393486848   1.8778470379850065   1.8511055402742767   1.9069666605180151
   1.8695243219644950   2.0507286221429109   1.8587107397255975   1.9162735431905720
   1.9017555952455787   1.9442422448228700   1.8960001054351769   1.9274404114353210
   1.9304154073213171   1.8621612487606867   1.9127462436375147   1.8524173994635564
   1.9056673452388528   1.9113360036810836   1.9714584858111504   1.9064038213352343
   1.9446978093929446   1.9386780304570159   1.9425136915294836   1.8796552402950768
   1.8776657142325939   1.8775357741868000   1.8891690000326888   1.8534359445461523
   2.0315509703931132   1.9106048544234950   1.9026555681354109   1.8695223026010741
   1.8957602320182589   1.9118764275213289   1.9262753374286106   1.8783034230320157
   1.9370088030139974   1.9138313427431486   1.9052200437708640   1.9173477833467327
   1.9804003565478727   1.8550297197713592   1.9052721102316335   1.8963646056394243
   1.8803971971877629   1.8768584198797973   1.9449984923398751   1.8753626025484333
   1.9463963547186289   1.9365744716946509   1.8732294300671379   1.8546071515518241
   1.9082921969092175   1.9144503638792385   1.8485564069708618   2.0535958378484742
   1.8994191000748748   1.8977120872092401   1.9285545570477673   1.8619200133650557
   1.9282189415503737   1.9461757100804062   1.9035782325985482   1.9130284182847850
   1.9113363963868362   1.9728156095160923   1.8513194712296053   1.9077927593445210
   1.8796114219588178   1.8772196554804661   1.9432279993966957   1.8778054769141199
   1.9458313036167185   1.9370295395873325   2.0281308364534394   1.8889129040764143
   1.8542302780658633   1.9149726092412624   1.9006144098053921   1.8702424334434082
   1.8964455222558780   1.9129987696941337   1.9304126922941600   1.8763187082550294
   1.9404523004659455   1.9063216532079872   1.9142126296812216   1.9074375257446221
   1.9778409370078682   1.8529031584601043   1.9006358235005729   1.9066318113120768
   1.8818511035259624   1.8750427988617673   1.9454974636634141   1.8768796801417709
   1.9460139694503960   1.9353556709123063   2.0427211648613932   2.0708355331714694
   2.1696099400341278   1.9225388663586915   1.9385767795172362   1.9442382049671683
   2.0111918829823678   1.8173634730862152   1.8253518280892120   2.0700674130593342
   1.8536901797201455   1.9000796171664389   1.8984897666956606   1.8655357073779606
   1.8642129556357483   1.9243846730359555   1.9341948208985560   1.9453755000179214
   2.0143990619278878   1.8115031241869892   1.8295273767522329   1.4857311685743144
   2.8787239937992393   1.6675342431322977   1.4887661356159900   1.6590158746418597
   1.0377193227420269  -1.0430719468149912   1.0033310719162436  -1.1346762441250451
   3.1021060443233073   3.0841223414732615   0.9467222313835248   3.0847295474248129
  -1.1176644901977550  -1.0294521407045547  -3.0945047528637502  -3.0749142100930693
  -0.9932705286946891   1.1277140343513621   1.1443051035905472  -0.9373385778078333
  -3.0738275914298443   1.0511049220306008  -0.9340598864467006  -3.0674123871329537
   1.0892470644028598   1.1764863493504927  -0.9568661513357610  -3.0406768110327800
   1.1091559954605525  -1.0173698601832204  -3.0833920069795342  -3.0454151515206931
  -1.0230283592112956   1.1159306817217360  -0.9027062155534534  -3.0416652564864850
   1.2191332583837033  -3.0356182084970804   1.1086080577494744  -0.9137787345599238
   1.0601136377547311  -0.9652651413948199  -1.0009034516967124   1.1279638208573417
  -3.1298427071726929  -1.0314890454144132   1.0974502100615684  -3.0941324139488739
  -3.0568678245639647   0.9331403580655385  -1.1066525109318752  -1.1745643243282220
   3.0357911360531480   0.9202781066781418   0.9959982670557346   3.0279827890719018
   3.0688281138539515  -1.1525517401200749  -1.1864532986300445   2.9878594999226102
  -1.2683851826150454   2.9676852422179425  -1.1572008160421583   2.9987865749313718
   0.9516716925847735   0.8606615837165542   0.8588127335910105   1.0286887000406051
  -1.1003870371517026   3.1308496409732971  -1.1246987866962967   1.0017739037809894
  -1.0623034273109850   3.0563255795505979   0.9653334521990081   3.0918061426762939
   3.1219156819314184   0.9802898115015272  -1.0396794844366954  -1.0582881000891005
   3.0832713366605944   1.0633020407223723  -1.1324570801259897   3.1307589311153743
   1.0091687903039019   1.0115539929758186  -1.0102125043400640   3.1316661240784920
  -3.1380691607214763   1.1233496491422270  -1.0179570296188027   0.9989780106819049
   3.1402846894429346  -1.1211341204207692  -1.0400613114246100  -3.0962995533274951
  -1.0720821077878546   1.0594963145107525  -1.0032467483581631   1.0209706971814769
   1.0873281279167282  -3.1306361876995017   3.1115455734563686  -3.1333050993993119
  -1.0413220126954141   1.0413148192843475  -1.1079267752639190   3.1332979059882455
  -1.0264299383159416   1.0006386132320082   1.0655531483879566   3.1075137743153785
  -0.9108508154681589   1.1349045447592450  -1.0005751609364206   1.1023207583543797
  -3.0171382917569436  -0.9142423724661435   1.2202916551952376  -3.0463305211638252
  -3.0453848431295407   1.1115957598733901   3.1361710825639260  -1.0163208001097965
  -3.0674923929297679  -1.0429170702392321   1.0877763542666321  -0.9766165250301819
   1.0479587976603544  -3.1045330850133683  -2.8342742256925351  -0.8719265356161641
   1.2491418596100334  -2.9211410066391816  -0.8000726114129842   1.2024005086266034
   1.1994225147870443  -2.9626943971663446  -0.9602212771267573  -3.1110410687035492
  -0.9551055475606669   1.0196859314126074  -0.9450946439275166   1.2108408772153656
  -3.0975529509909463   1.2142429165048860  -2.9130068695318183  -0.9382153905585450
  -0.6024989327938350  -2.7564331188740625   1.4960613603406379  -2.7826250133761858
   1.3466261077231723  -3.0315703275299652  -0.6840647202417107   1.3503507883525767
  -0.8035833977276511   0.0016403091203003   3.1385881551074157   1.1241647775783785
   2.0124770892588586  -1.1337603719336125   0.8880977444385090   2.9428850633194128
   0.7626700408846773   2.8835624084242095  -1.3448355798744722   2.8684708750048893
  -1.2938220646351648   0.7609652542457392  -2.9409701845033052  -0.8875653473231290
   1.2369871701078667  -1.2327946231010229   1.3481987113873455  -2.8815817586120640
  -0.7570292411810682  -2.0127830684087362  -0.7582775520478813   1.2951272851322941
  -2.8635055046162958   0.8339701407670914  -1.2828740730029535   2.8790849761490787
  -1.2413371667099267  -1.2417857115535011   0.9209774527670802   2.9245553818560395
   3.1344671268423450  -0.9893465245292208   0.9823152462046693   0.9672536320661906
   3.1266252878742113  -1.1848982485714850  -1.1885794455192407   0.9707922102887795
   2.9424539810226693   2.7426116006922903  -1.5110217097868872   0.5859693844527140
  -1.3563885763637762   0.7622407623790329   0.6731634203366302   2.7701545145762330
   0.7938615385805513   2.9967333050876723   2.8234135352809582  -1.3627806776590243
  -2.2537394853539472  -0.1209681837301080  -3.1386601505775991   1.0369201335876177
  -1.0058888489537599   0.7965507570214304  -1.3110542659929394   2.9293220586452691
  -0.3586017689633075  -2.5910555592381708  -1.6767688209133449   2.5798276006727998
   0.3473738103979364  -3.1294618185813290  -1.0218915190056101   1.0203967863485399
   2.2691132678596926   1.6679871166301343  -1.9065017397441746   0.1357865656099753
  -0.7806849410861035   1.3268853584896150  -2.9140116433358205  -1.6576541793904147
   1.4776569699544120   1.9218407988112693   1.6709977586834608  -1.4768763991513016

   2.0838565862319722   2.0894319334568623   2.8719757962829902   2.0919715394808400
   2.0847650907664117   2.0849540189507114   2.0923975839464166   2.8714171790974410
   2.0839309511301907   2.0891103003101912   2.0882938078013900   2.0848869141725723
   2.8809517076299023   2.0934509761062801   2.0892490539220523   2.8892597387199399
   2.0943811700215011   2.0931682219803323   2.8745790918652663   2.0897690203890495
   2.0906595219812565   2.0866412257896378   2.0929655411581085   2.0860464904274574
   2.8714889625702886   2.0920701058217608   2.0942903535816781   2.8904073288798209
   2.0917788977517473   2.0943069474399816   2.8728636961643179   2.0867358112110619
   2.0887109988245660   2.0906912274285783   2.0849193981963703   2.0888908682603975
   2.8804114820062581   2.0937422622311628   2.0892514603408801   2.8892893435394047
   2.0943850349009767   2.0928393469384581   2.8743310965022966   2.0868750778590033
   2.0904105966392836   2.0899063202554151   2.0859555656530326   2.0934127598347145
   2.8721178111925436   2.0913161658758330   2.0944632009134128   2.8903252205738799
   2.0938775644462440   2.0918793292283775   2.8750613650926682   2.0868214297268151
   2.0905635101515947   2.0884041645365592   7.8210495021585489   2.8092323203563798
   2.8296604352828343   2.8127467595909144   2.7815964242617790   2.7804705095312334
   2.8108210775280034   2.8285775029817670   2.8122829195259738   2.2941336703222475
   2.2924446966067542   4.0326947610446222   3.9258881463978543   4.0282820608702901
   3.7892384631539411   1.9374543307241328   1.9632399953251976   1.8630312017897972
   1.8749183550698176   1.9247549585337191   1.9296823509784815   1.9046407142111137
   1.8898243564753492   1.9525939600072493   1.9248103696490484   1.8701576852228017
   1.8781791786716160   1.9484829273620308   1.9532089543146480   1.9220247486639763
   1.8792504362223301   1.8886458323361479   1.9501935127420613   1.8708841926911566
   1.9640339973146150   1.9265452319281522   1.9024199649859024   1.9287377126484948
   1.8620965640036460   1.8762872901973693   1.8480724490151286   1.9097800538245842
   1.8705249808679538   2.0463019758763088   1.8600851116289712   1.9184750350216087
   1.9012438745663514   1.9461745802192578   1.8958041801243084   1.9276152810940901
   1.9324272853623849   1.8584978736680493   1.9139072424975037   1.8471848802061124
   1.9059150515035996   1.9126177782883758   1.9733360939777291   1.9065988286832320
   1.9467963345947954   1.9401777251417498   1.9447509201660129   1.8774480048146203
   1.8759115736282763   1.8752761601616212   1.8900222915289908   1.8532588545856314
   2.0278681147718727   1.9137029040213749   1.9043700639844690   1.8676509517701418
   1.8954894878889825   1.9101031896322933   1.9300548502770891   1.8766415148996636
   1.9386240429380373   1.9119630911127488   1.9074569526416272   1.9173674330145110
   1.9801117730028619   1.8515721555132936   1.9064479885108896   1.8964469349947031
   1.8792694458726993   1.8747663823036900   1.9470868582305041   1.8729773419306934
   1.9478436846133522   1.9382848117227760   1.8739263510552218   1.8571791604021326
   1.9105934904866411   1.9167229964611141   1.8455800918536385   2.0487378202281850
   1.8982357151529421   1.8973518808658991   1.9312128533509925   1.8587510827479667
   1.9288112735254841   1.9473613998213228   1.9037869171872313   1.9141508951831319
   1.9122720969563818   1.9737427551564037   1.8473871829032202   1.9082058116032936
   1.8778271902174393   1.8751040130629277   1.9452108114318756   1.8757740926804902
   1.9473646316229030   1.9390779256946162   2.0237853659389518   1.8903610601125935
   1.8546864937643786   1.9181555334646405   1.9026616433481505   1.8673369343540918
   1.8951842269265169   1.9105244196186533   1.9350769808531414   1.8749747852176881
   1.9415625844762898   1.9053826026290650   1.9143065235816543   1.9091078069554053
   1.9762092297573790   1.8518080224829907   1.9006586851837339   1.9075965432866409
   1.8812852952930312   1.8729395001989673   1.9460526452319538   1.8750330343782997
   1.9473668927664392   1.9376816238852104   2.0435975971507037   2.0713897631206568
   2.1681671154072064   1.9249068139498813   1.9367488832086788   1.9469420523630927
   2.0104252350889773   1.8180992288631519   1.8221897780742005   2.0716010696290725
   1.8523048813797998   1.8980094910415726   1.9048419870116948   1.8620761840240136
   1.8626613936954517   1.9277685412861603   1.9337602805363381   1.9461062000322160
   2.0117204234209747   1.8124076281356372   1.8274707557149499   1.4836147310676668
   2.8738944240811515   1.6627895536720121   1.4872978795909779   1.6522956685776928
   1.0511667153387863  -1.0258468945655170   1.0153464442514570  -1.1263715986604237
   3.1156203697021887   3.0923600541557597   0.9526062607561563   3.0943243036680372
  -1.1118473936072462  -1.0438472397898730  -3.1098805689248454  -3.0861467919867911
  -1.0064405397051830   1.1198529590417783   1.1335258821884142  -0.9461803700931934
  -3.0836260958561996   1.0333383163611443  -0.9231528623032742  -3.0569168714445256
   1.0993556859923230   1.1898289608714132  -0.9439350482698384  -3.0305661827323300
   1.1188551153060053  -1.0080576344367329  -3.0708477980125757  -3.0643007625421457
  -1.0466453492675230   1.0958844979999869  -0.9167475524225955  -3.0592773996901048
   1.2062524942148585  -3.0526037693184427   1.0880516905936335  -0.9296037226809898
   1.0495587705197544  -0.9709084208088210  -1.0088077460567915   1.1225227183823425
  -3.1401953974686685  -1.0416908462552117   1.0896968051566656  -3.1022388852479543
  -3.0621580375837874   0.9369949514141319  -1.1032874436284161  -1.1697038712033707
   3.0428931272876478   0.9237074595711519   1.0026107322450997   3.0304062821886544
   3.0731990409336674  -1.1468808491174158  -1.1728873876314518   3.0024918206661839
  -1.2615013680043434   2.9777115879411844  -1.1426785303304721   3.0090999197855379
   0.9651275685514797   0.8710849636026071   0.8699054890592330   1.0400814764102895
  -1.0919444109152601  -3.1399438554071137  -1.1151775526436090   1.0112155644469227
  -1.0508109874935561   3.0648477791737943   0.9739553152699491   3.1003484323604802
   3.1160870218446730   0.9752285746956543  -1.0437494544156798  -1.0634696151851635
   3.0788572448454037   1.0598792157340695  -1.1396910162604006   3.1245162618078517
   1.0011674308886180   1.0101840476971726  -1.0069892807820451   3.1319357057899428
  -3.1373037452024031   1.1287082334979661  -1.0155520871096331   0.9970312055233600
   3.1412915261309591  -1.1247204525694094  -1.0426042997743772  -3.0969898814203174
  -1.0763373921635824   1.0570889588697860  -1.0040965792682721   1.0165559099884638
   1.0865021671151061  -3.1332030461577545   3.1071546563718409  -3.1261042684381533
  -1.0349089354975403   1.0462002897207499  -1.1043356966686113   3.1373956226613631
  -1.0199701560253736   1.0065450523520718   1.0712251769152397   3.1126791647648515
  -0.9207174920246759   1.1213189533403891  -1.0131924767598688   1.0898921112177926
  -3.0289899036258108  -0.9259053156481500   1.2121589581887102  -3.0552289221249338
  -3.0587817658615362   1.1032729492166675   3.1275343274284766  -1.0236174803669587
  -3.0752205762087574  -1.0509591979969484   1.0810743013872028  -0.9842104529092204
   1.0400509253025896  -3.1111008824928459  -2.8432121854492181  -0.8609716448786712
   1.2598002184294712  -2.9123373622199327  -0.7915654989117902   1.2090628064439659
   1.2043602756194638  -2.9580531682519799  -0.9574248628962230  -3.1124226328473172
  -0.9555410988707034   1.0168794180492879  -0.9456318635539499   1.2112496704226643
  -3.0995151198369308   1.2149677005844046  -2.9113360726185684  -0.9389155556985773
  -0.6094919079665101  -2.7697710419656598   1.4867582817547185  -2.7855721538528266
   1.3373340193276104  -3.0227567833943585  -0.6893219641315979   1.3437229320091395
  -0.8165562019900101  -0.0234167824601986   3.1280611951863553   1.1072168179341770
   2.0040541217120045  -1.1276532078210282   0.8979477036285954   2.9496199827980609
   0.7682017463891128   2.8890400246311994  -1.3424730033789203   2.8701706183243711
  -1.2921764106131284   0.7594958685563373  -2.9342514725994331  -0.8844759545580907
   1.2402514671095433  -1.2228905746134915   1.3542413738803416  -2.8791684152579022
  -0.7544409935902684  -2.0442611597123768  -0.7474284361328530   1.3023470819084888
  -2.8561108036034630   0.8248501896727130  -1.2921886387742898   2.8718085445722021
  -1.2463660474866096  -1.2460353243995725   0.9189753907212025   2.9201111543330116
   3.1271494009800027  -0.9965137655923899   0.9732587992039348   0.9607353886384775
   3.1202575292456713  -1.1931552131375909  -1.1974876835477666   0.9620344570594277
   2.9318070218557519   2.7523542410527448  -1.5050131898038559   0.5898687615288988
  -1.3515050615079383   0.7547697161251996   0.6743128148150475   2.7691947661478027
   0.8033186349364485   2.9898609047934874   2.8291365112594336  -1.3591668445873977
  -2.2496064203522210  -0.1205021392161183  -3.1321782966763063   1.0400845465989237
  -1.0030740155402036   0.8786325634028481  -1.2322899005015082   3.0077368445389512
  -0.3615354061912359  -2.5927603691412577  -1.6876761168082606   2.5735761690998102
   0.3423512061497885  -3.1313347106163807  -1.0207409090824338   1.0235527916765783
   2.2696617208574357   1.6603976150802773  -1.9029297847882036   0.1413639159708085
  -0.8578814265282944   1.2527123750056526  -2.9861792314149218  -1.6822770881261524
   1.4673948933127905   1.9226564229230083   1.6634441277109553  -1.4700691980296876

   2.0809116367279086   2.0858364100813502   2.8733422609189363   2.0901612782190346
   2.0827668552839071   2.0821588516069744   2.0901175157683127   2.8729929327113353
   2.0821275236579768   2.0861339465890030   2.0862264398098822   2.0820098197204513
   2.8835278401762663   2.0904061668185077   2.0868365485713998   2.8886224552184347
   2.0914746029395292   2.0901979463964597   2.8763146977998155   2.0867031826734843
   2.0875503440688239   2.0838260868410732   2.0901542154099828   2.0815617699071156
   2.8751831222492967   2.0892327510346016   2.0914072189697945   2.8864800339589536
   2.0885062899653568   2.0907962066733101   2.8760502970463708   2.0838221230277809
   2.0883935016440103   2.0878848798036618   2.0824416334746028   2.0861415629835198
   2.8833171102221802   2.0912485568987678   2.0868479486648677   2.8879232803347001
   2.0914352174943747   2.0900772470172235   2.8764296761868184   2.0839457171359683
   2.0874660503414075   2.0869245306879587   2.0834228000037309   2.0904296069238377
   2.8736363765830464   2.0892567360949985   2.0919883592868538   2.8869274770545705
   2.0905518718197662   2.0894455889062589   2.8763124823918753   2.0837633932857265
   2.0879196581364856   2.0881526671859589   5.4176555272823794   2.8125314498775649
   2.8264385438412885   2.8149286552460766   2.7795123562003319   2.7796986320087069
   2.8142927837175287   2.8251525035098344   2.8153964308973132   2.2927259553929562
   2.2928116609272302   4.0377536055005931   3.9412814522498620   4.0423170284596370
   3.7894611817807315   1.9354552986815543   1.9629839872413786   1.8622920049675842
   1.8786603494056093   1.9260976870296374   1.9304323196437012   1.8997107317040240
   1.8842176489694280   1.9530263357910753   1.9229471810479457   1.8729352511141613
   1.8821441877686025   1.9490218457305524   1.9535167959935478   1.9246251135472485
   1.8825596475273954   1.8842371484530049   1.9462165385444306   1.8730575043391400
   1.9589882351296319   1.9277109260137644   1.9023197843395809   1.9261844563792065
   1.8636607879621394   1.8817463123481970   1.8492232286807238   1.9106234221618377
   1.8709052931773897   2.0459809358603001   1.8647656191172284   1.9120884946127295
   1.9020273174648401   1.9428977533278970   1.8982267465897111   1.9235583629950854
   1.9361013776953027   1.8589633105533283   1.9127847736011045   1.8499642783435106
   1.9056929689046116   1.9125989211711623   1.9714150494920815   1.9074170573426410
   1.9448252857053805   1.9378409713378781   1.9431785972134477   1.8797882342034138
   1.8779949391450843   1.8771168800383853   1.8965179752491836   1.8539638055894276
   2.0138073269128962   1.9190619443824535   1.9017216623045836   1.8729923148730143
   1.8973453638483624   1.8992030710920937   1.9478793130094327   1.8744911789274441
   1.9382359052411158   1.9048667547842069   1.9132957556685830   1.9123366655068696
   1.9689223702468754   1.8579428844528467   1.9114270008650915   1.8965502616465975
   1.8822237727133855   1.8763373860168060   1.9470070939717492   1.8759858149866844
   1.9408423109347286   1.9383104697553859   1.8710705315388441   1.8584828563787839
   1.9118904851790921   1.9200360415583866   1.8517288587865639   2.0408164417389045
   1.8992925736874879   1.9000996915112836   1.9358476227012307   1.8587873040939946
   1.9223821887689243   1.9452886149580886   1.9035651393750928   1.9132038468856007
   1.9124528037832769   1.9712860357776056   1.8504125795356179   1.9089859243075629
   1.8798454772705695   1.8771135864076234   1.9427451094897936   1.8777096960859521
   1.9451657572516923   1.9381513643465136   2.0082959969121013   1.8939638748945042
   1.8586533745016482   1.9241252989987450   1.9052546415042402   1.8675846176070250
   1.8980728493688039   1.8999724824307784   1.9567666731594766   1.8703221630224180
   1.9369463831587959   1.8994493815974025   1.9121426086913762   1.9144189546242720
   1.9649006641977806   1.8547176416782425   1.9015954120703080   1.9127647115415212
   1.8815072952278609   1.8769367854374157   1.9411657218794447   1.8765863228424724
   1.9449310093309244   1.9396254799145616   2.0488443935930420   2.0667936155652606
   2.1674520108416808   1.9338147551336364   1.9415522069163331   1.9443224974650455
   1.9785807365607389   1.8407532539803955   1.8200737102267111   2.0801625509070689
   1.8713931361227711   1.9053947670232156   1.9053630483238413   1.8480543073604372
   1.8417195004433493   1.9344586818307001   1.9367252920365399   1.9427354072805683
   1.9719306273441846   1.8536903855212916   1.8201924553375102   1.4849823197761038
   2.9174489221307098   1.6634535823268040   1.4856380265279774   1.6484065711877189
   1.0758935150525493  -1.0037187785266553   1.0344437610728425  -1.1030206284828588
  -3.1411831680823563   3.1140560546520470   0.9771914796197116   3.1146558691754129
  -1.0889171444249688  -1.0730121019651691  -3.1380088265822650  -3.1195344546459420
  -1.0362304620495386   1.0845827136886026   1.1028899816679107  -0.9804140109284936
  -3.1152986008945800   1.0060560368798726  -0.9058857654237207  -3.0406254900156693
   1.1148739105327279   1.2104732736849837  -0.9242664509069648  -3.0140083823594033
   1.1344372002282346  -0.9932487064029547  -3.0519523575381537  -3.1296254672532844
  -1.1096769402321862   1.0327558875681242  -0.9835241848693966  -3.1259570126697080
   1.1372797674887809  -3.1164744981823245   1.0242779811969505  -0.9956705458241469
   1.0151323507259502  -1.0080331608465891  -1.0459160608708762   1.0851335033446403
   3.1082990149171796  -1.0758234037362095   1.0531468276553209  -3.1390827250621061
  -3.0989889153087486   0.8814500430356184  -1.1668063447123087  -1.2183394882782641
   3.0015986627262992   0.8645471331434289   0.9533422749783719   2.9643366644573108
   3.0165894311533954  -1.1987000230315947  -1.0479433733990084   3.1321330161817085
  -1.1475858697819157   3.0992011879396917  -1.0268405987052729   3.1126665683515764
   1.0762683188935971   0.9884548760589712   0.9960922703408225   1.0768346538991638
  -1.0581574835487357  -3.1042994135174733  -1.0713721104902001   1.0438937562142137
  -1.0160125008604137   3.1097619569264365   1.0169148021668588   3.1321806688712730
   3.0823754289093168   0.9501925982759661  -1.0788429852255799  -1.0970628970428411
   3.0539395795033943   1.0249039960018487  -1.1700197209266578   3.0841300027513823
   0.9621631097066925   0.9920590659799765  -1.0272142858510065   3.1094410880820824
   3.1268721962230073   1.1075988443920248  -1.0389310888544729   0.9775707667748814
   3.1241007000213790  -1.1398112553272253  -1.0513624423272476  -3.1090219982355682
  -1.0851613762163665   1.0477093220721614  -1.0157789925537826   1.0080816294654189
   1.0750915445446092   3.1409523277539471   3.0989521665638109  -3.1152581504004333
  -1.0273794311815678   1.0415482487450900  -1.1070422420949866   3.1294269679639553
  -1.0124832733050506   1.0193366659390763   1.0753954459138153   3.1221115430344595
  -1.0073320941125055   1.0249245221481980  -1.0999337593249132   1.0025376695996251
  -3.1225735467594760  -1.0201021178349374   1.1283551441594066  -3.1321903755856173
   3.1273959510727369   1.0813903185592937   3.1109576789195956  -1.0374728597727427
  -3.1018472763226410  -1.0722799159623395   1.0624748525249084  -1.0091895943129849
   1.0203777660473163  -3.1280527726450220  -2.7949797134638095  -0.8496724999822541
   1.2593514036322191  -2.9152741916400520  -0.8062502880255792   1.2039996394705206
   1.1949154062657528  -2.9792459972993615  -0.9689960698032619  -3.1143438101280716
  -0.9623313022725405   1.0137521221616625  -0.9668305496964824   1.1851819581590495
  -3.1219199245863347   1.2045893710131936  -2.9265834283108618  -0.9505000038766587
  -0.5814967651498187  -2.7439039711756035   1.5109599463434866  -2.7203772735009486
   1.4004008276528528  -3.0135839760512675  -0.6279205620076450   1.3957488822224737
  -0.7666583238033116  -0.2600131804074020   2.9002321737475816   0.8653440459948781
   1.7686319325274955  -1.3543080204971070   0.9070726119949735   2.9636349131103268
   0.7953673369519191   2.9166816486170695  -1.3099413574471637   2.8641483694929706
  -1.2977226260214652   0.7588396750938878  -2.9796572021643963  -0.9237865334792329
   1.1951157956761744  -1.2142416996701768   1.2971974016497623  -2.9301172368446600
  -0.8112149076892530  -2.2949013081601053  -0.7748469667704434   1.2810237019147199
  -2.8832592761094586   0.7415851507062612  -1.3718830173719554   2.8197072694171554
  -1.2988954363085277  -1.2955639792605342   0.8690186221933681   2.8741531598408350
   3.0717932213998531  -1.0581433750953964   0.9179562296022995   0.9237567024551414
   3.0770054131394780  -1.2300802893424119  -1.2407270197442148   0.9125216909401213
   2.8886212956378174   2.7623037514339135  -1.4914470124491281   0.6038556940245909
  -1.3925518042585447   0.7062391013389390   0.6368827390379975   2.7321854455117185
   0.7706476104763795   2.9061677521601639   2.8000821537729226  -1.3878004469329432
  -2.2245786749992504  -0.1196384293031560  -2.9298683321531986   1.2290368861070824
  -0.8249280864571041   0.9223942064860808  -1.2018858824332246   3.0273344521821755
  -0.3766487127591636  -2.5974919272373285  -1.6306359436074873   2.6198225100587260
   0.3989792955805611   2.9146124346854370  -1.2498819441587428   0.8001850924803441
   2.2093706144459766   1.6560781407542122  -1.9551237643982018   0.0949432722408839
  -0.9365460886855931   1.1821448396498144  -3.0509734308906862  -1.9154973478505639
   1.2403035993104388   1.9343265432610304   1.3720477358969816  -1.7553366241216026


$redundant_gradients
 10 452
  -0.0996634706382300  -0.1025262747821617  -0.0130555678921727  -0.1026920212186239
  -0.0996011579657301  -0.1002406275619213  -0.1034533398171798  -0.0102292521933213
  -0.0987670382189819  -0.1038238714165510  -0.1034208103375927  -0.1018694607592814
  -0.0078657337848724  -0.1019845310065140  -0.1009774965156430  -0.0127358877025165
  -0.1037083875266249  -0.1027199277060032  -0.0087874467349044  -0.1150887511814876
  -0.1139554369372476  -0.1124191462908584  -0.1023954498401157  -0.1014516713041394
  -0.0121865601518228  -0.1037350433125090  -0.1033391457703654  -0.0102531072281561
  -0.1025322615256825  -0.1030747708725499  -0.0112130819385412  -0.1120349088348518
  -0.1122382348393955  -0.1127945494731023  -0.1015357911036213  -0.1021512141064882
  -0.0099561629156605  -0.1035957483747068  -0.1021341776242119  -0.0062289260608578
  -0.1027849210045358  -0.1029443514549096  -0.0094108870039204  -0.1145139792965437
  -0.1130812608322179  -0.1141765985440141  -0.1015204522915568  -0.1026070086156725
  -0.0070818547522000  -0.1047824438538242  -0.1034804694130828  -0.0247303981090678
  -0.1034204347181391  -0.1025811650319437  -0.0392877149622669  -0.1138301293867319
  -0.1133152225757745  -0.1129094285993816   0.0021874463136372  -0.0005646562525852
   0.0054873538479340   0.0057196987015810   0.0014257405586231  -0.0006095988207582
   0.0017670523265002   0.0087998442635612   0.0022630469897813   0.0168796177157853
   0.0196129187160238  -0.0089573380081178  -0.0102775664587498  -0.0091836451936505
   0.0029014671451377  -0.0869286417185926  -0.0018927644172106  -0.0005143445670154
   0.0028745950370703  -0.0005225844858642   0.0013715931189580  -0.0012898326042412
  -0.0006555072153437   0.0000052462895614  -0.0015439382055806  -0.0002669265207633
   0.0027817952305448  -0.0003066955280019  -0.0006759566165442  -0.0007872336607567
   0.0040192810943831  -0.0012714264317289  -0.0007601673897816  -0.0005100728678187
  -0.0007627420359723  -0.0006830441880172  -0.0011251240195819   0.0004316239976502
  -0.0001741505286309   0.0023286114707814  -0.0002453746346219  -0.0021542830633646
   0.0021234382371337  -0.0000631341348376   0.0041389403628592  -0.0038331026172469
  -0.0002064151178415  -0.0027111427741014   0.0004332976770865  -0.0016214294744074
   0.0030652512878065   0.0009909374010505   0.0004496236645129   0.0003525393853415
   0.0003832465388819   0.0004951290949738  -0.0019349677129419   0.0003182303620682
  -0.0033848503348866  -0.0024278295612197  -0.0030566096093071   0.0030264762072188
   0.0028875838258677   0.0029618718271294   0.0025569202307637   0.0046639133982626
  -0.0046196897402645   0.0005404952144179  -0.0016334054896265  -0.0013768231470446
   0.0002287965722993  -0.0020423134365087   0.0060429670019413   0.0007048440686205
  -0.0030373278636459  -0.0020242893823159   0.0006123990556330  -0.0017017381804310
   0.0000908632028303   0.0005335855073679  -0.0005484101917099   0.0010393255094871
   0.0034773083931966   0.0030826697621508  -0.0039917754055508   0.0034091382527183
  -0.0043375426145202  -0.0016387912492032   0.0013270284810689   0.0038712019017087
  -0.0028782322941904  -0.0045806150259861   0.0002362878851018   0.0019408301991727
  -0.0006964813000343  -0.0001170550013639   0.0056636334062974   0.0014015762225012
  -0.0026020093319979  -0.0037638822141790  -0.0009573652162994  -0.0017971814732957
  -0.0015743689470723   0.0042207546489663   0.0013830984308276  -0.0013636312064162
   0.0035119934679682   0.0028224954027206  -0.0038717161680502   0.0029002284623331
  -0.0041442001426571  -0.0012198418034523  -0.0098833488597276   0.0044646253302433
   0.0060214954367727   0.0016114241402641   0.0003953672454701  -0.0023247322699967
  -0.0010154314618715  -0.0037711360609667   0.0086120138103817   0.0013169202354147
  -0.0038283609918530  -0.0015181799452356  -0.0044288107252884  -0.0029233462975644
   0.0090954808792303   0.0026963541403898  -0.0019205951869620  -0.0027816988298692
   0.0051917770788235   0.0046920655358253  -0.0062885468298099   0.0042088879024535
  -0.0060948025646686  -0.0017156468114969   0.0139707624310546   0.0104960560617202
  -0.0244660605174757   0.0002019851558101   0.0005842603909854   0.0000107192662902
  -0.0024251206431457   0.0022593256719941  -0.0005788982930906  -0.0003205388919107
   0.0015263028445161   0.0015645810810494  -0.0029894341339412  -0.0005884253661992
   0.0010235503967764   0.0000991627849293   0.0004014802505376   0.0003219682766571
  -0.0016661302727383   0.0020829517203267  -0.0011904215440407   0.0012180392434552
   0.0014519836883704  -0.0019211070247494  -0.0000452686172508   0.0009155115926707
  -0.0016033769426777  -0.0000848592204430  -0.0017962913268165  -0.0005238779572043
   0.0011875541491693  -0.0033148090490512   0.0010197927086210  -0.0002526206609911
  -0.0017711383832260   0.0021021025108332  -0.0015540795070187   0.0000803390047042
   0.0017590107973421   0.0017044404128696  -0.0002730698123444  -0.0019517416049822
   0.0033831122055074   0.0004780011026679   0.0013099414331959   0.0002626099619054
  -0.0021094167888182   0.0020330006883788   0.0009856692170883   0.0006697957437786
  -0.0003775357275118  -0.0027495624782355  -0.0013863575336353   0.0002193918835346
   0.0015559738900897   0.0004167894379289  -0.0004232981682412   0.0007158862839193
  -0.0006206957226357   0.0000034991076293   0.0011426835597901  -0.0001938984467649
   0.0007025985884008  -0.0002814998897534   0.0002190306777714  -0.0002977993053189
   0.0006862991728352   0.0004353771101140  -0.0000318913849498   0.0002353300933369
  -0.0005487213680402  -0.0025278967633854  -0.0003149387687458  -0.0025240292013164
  -0.0003619126167039  -0.0008818241684005   0.0018510453779355  -0.0008856917304696
  -0.0003110712066764   0.0012802924162117   0.0009524184576225   0.0009567283091151
   0.0002803579954179   0.0005003621805112  -0.0004139992391909  -0.0006383132757768
  -0.0004183090906834   0.0007324142725292   0.0005046720320037   0.0001669197215303
   0.0003727203093392  -0.0006626884237123  -0.0006384881235070  -0.0004568878359036
  -0.0001586298785263   0.0001911200217357  -0.0001344295783208   0.0000471707092827
  -0.0006326753464663  -0.0014483723254658   0.0021855414379294   0.0004025832331790
  -0.0004131137458202   0.0032208000175750  -0.0024465945589125   0.0011873192044827
  -0.0016308975799131   0.0004377179067004  -0.0007828612939907   0.0003569357282816
   0.0002624190987096  -0.0009581601019814   0.0001816369202909   0.0005274445338912
  -0.0006123524883812   0.0006082267123100   0.0002412835665649  -0.0000646543897060
  -0.0003076529915323  -0.0003658169663546   0.0001990580444186  -0.0000439405574077
   0.0005424461432134  -0.0001021045322299   0.0002994475413872   0.0005336771322315
   0.0019243653183303  -0.0011822701268980  -0.0014540239847814   0.0002084180592006
   0.0003507050765711   0.0002619232743485   0.0017413932626700   0.0000789512186882
  -0.0000981837232208  -0.0013059375069336  -0.0003065761729868   0.0008268199087376
  -0.0009929348526666   0.0001404612290577   0.0002148189310463   0.0009011776107260
  -0.0001725414252092   0.0012486203429185   0.0005470191932775   0.0009236320012009
   0.0000400655839827  -0.0006615355656585  -0.0002849227577351   0.0004183508065770
  -0.0002832503430641   0.0000933624648595  -0.0003853766642215   0.0017644695512060
   0.0000499731792089   0.0003096196299643  -0.0014048767420331   0.0008118829540488
  -0.0002226004732569  -0.0019370968452543   0.0002796628508278   0.0009415318688255
  -0.0008755304357236   0.0021427163977616  -0.0004710148435134  -0.0022880771480624
   0.0007301696854225   0.0004067432993385  -0.0014103190052107   0.0016079278282748
  -0.0017527961611376  -0.0007801873353387  -0.0027180442437375   0.0012370232947492
   0.0022096321205482   0.0022667328752907   0.0002717752121493   0.0005798714183784
   0.0015524802441773   0.0017670853457249   0.0013790497648286  -0.0006341343279741
  -0.0004195098806113  -0.0008075454615077  -0.0015978660441910  -0.0000980131847283
   0.0028507272829125   0.0007479043065186   0.0022477571659814   0.0035117409627045
   0.0014089179863106   0.0029087708457733  -0.0013496297057051   0.0000966752301464
  -0.0021644831577326   0.0005049569322029  -0.0021398126865555  -0.0006935077507040
  -0.0029546661385827  -0.0002460987470778  -0.0019591546137601  -0.0005128496779086
  -0.0027740080657875  -0.0015991777887772   0.0001108474454000   0.0000682756051474
  -0.0012369965911947   0.0007923882729079  -0.0005128839234339   0.0025024135070856
  -0.0000929526275600  -0.0014762049699205   0.0015037971248475   0.0005669003576152
  -0.0008163519847454   0.0021636501100227  -0.0002141401477335  -0.0015973924900938
   0.0013826096046741   0.0006569230473956   0.0020789845536956   0.0017137223476442
  -0.0018891063133939   0.0017783008393247  -0.0004670448070938  -0.0008323070131447
  -0.0012819197963304  -0.0029044499851195   0.0001401417099696  -0.0002251204960815
   0.0021428679278437   0.0007372116616111   0.0010574767777604   0.0004128340807568
  -0.0003481794884730   0.0010808647875049   0.0004362220905013  -0.0003247914787278
  -0.0009276194813536  -0.0008102089548798   0.0023197377334620  -0.0000221701500065
   0.0000952403764671  -0.0001912470088041   0.0002210998952394   0.0009934746747345
  -0.0013898659909431   0.0014142884021149  -0.0009775190869011  -0.0002051443074058
  -0.0004645527314317  -0.0000522058273900   0.0007201689521050   0.0002928039600209
   0.0004127227396493   0.0014982252308401  -0.0007574776308207  -0.0006375588511923

  -0.0742308953983468  -0.0763208656620711  -0.0111370987032868  -0.0766198009895301
  -0.0742525056586190  -0.0746730622943416  -0.0771182864707539  -0.0087296066161401
  -0.0735923049599888  -0.0771545712071272  -0.0769959915144574  -0.0758274867350222
  -0.0063688580186418  -0.0762444603275391  -0.0753732408013674  -0.0103687187428750
  -0.0774037268562910  -0.0767206763667556  -0.0067932916643030  -0.0847530228834416
  -0.0840832763941642  -0.0829319644153720  -0.0764487710910870  -0.0755982880073819
  -0.0100020261509959  -0.0774648757301005  -0.0772008192238417  -0.0081385357162004
  -0.0765554744946327  -0.0770291098465266  -0.0088307690367122  -0.0826592806513933
  -0.0830880192274033  -0.0833444505694202  -0.0755695253938237  -0.0762045238836441
  -0.0082159987065440  -0.0773115459395196  -0.0761482525709266  -0.0049199902760108
  -0.0768351851519245  -0.0768603974273145  -0.0073436941677680  -0.0842689212648590
  -0.0835191064402850  -0.0841867911862757  -0.0756043338878005  -0.0765829748494760
  -0.0057652893843422  -0.0781004843685496  -0.0772813384039290  -0.0200374000616209
  -0.0773332905429535  -0.0766800830521445  -0.0315690246469861  -0.0838445477421489
  -0.0837374571140908  -0.0835487657622524   0.0018028340543184  -0.0002962137197708
   0.0042343485730059   0.0049592043077675   0.0013703325329769  -0.0002730205978028
   0.0016572112600381   0.0071215270432475   0.0019100104186066   0.0128239286539692
   0.0150623338877294  -0.0080970115466716  -0.0097127490921280  -0.0082621801447925
   0.0022888769604292  -0.0623258513767564  -0.0020302018433904  -0.0003360558877430
   0.0025966184056848  -0.0005406230861650   0.0012531720273352  -0.0009059600855481
  -0.0006961574979049  -0.0001046402689565  -0.0013682897205138  -0.0000776685455699
   0.0026543547979875  -0.0003948201824707  -0.0007384259339716  -0.0006917579860119
   0.0037625736356737  -0.0012331376074829  -0.0008031126542451  -0.0002836449534590
  -0.0009557153178966  -0.0007105919774879  -0.0007684009127334   0.0003931231715321
  -0.0000159495276965   0.0020841892976369  -0.0001943541530832  -0.0016041673267228
   0.0022331181285868  -0.0013116331583440   0.0041157732989075  -0.0031767505750960
  -0.0000233990720732  -0.0025926042282059   0.0006164739642158  -0.0015013253167750
   0.0024752841951267   0.0009925396756237   0.0004587376521854   0.0004202484168637
   0.0005000069053704   0.0005164109411266  -0.0022412904930827   0.0004213958817566
  -0.0033317425428293  -0.0025999994156316  -0.0030373066015613   0.0030395350215912
   0.0029382929229463   0.0030234706535040   0.0018602774967240   0.0040651573532343
  -0.0033520881653340   0.0001099277558325  -0.0015816629898619  -0.0010012453749979
   0.0005892030875974  -0.0015232141930525   0.0043657160540872   0.0005503310379323
  -0.0026792351944716  -0.0013909882547801   0.0004101494809164  -0.0015335064727183
   0.0000655505352946   0.0006230883369163  -0.0004851038500106   0.0009515260988048
   0.0033734923898363   0.0031170558538150  -0.0038531969552231   0.0033863734205939
  -0.0040777742199488  -0.0019126268888709   0.0015357904889433   0.0039257408120999
  -0.0021609555473595  -0.0037497872381627   0.0002062947702371   0.0002718230261045
  -0.0004417609497418   0.0001564822277996   0.0046846864005278   0.0013291333219242
  -0.0023271523625468  -0.0034893252246624  -0.0006935803288860  -0.0015300709400915
  -0.0013081481560790   0.0032574091878228   0.0013098743401225  -0.0010917231471963
   0.0034413760209314   0.0028999460656175  -0.0037132190386238   0.0029862494964431
  -0.0039933546624012  -0.0015943946351980  -0.0081247451805933   0.0035868076224732
   0.0053309134224368   0.0010123830768831   0.0002462977532997  -0.0018060854714815
  -0.0004264126659982  -0.0029679834477388   0.0065498879000337   0.0010682575121942
  -0.0034319397643350  -0.0009452141910054  -0.0039794998961906  -0.0027359588272647
   0.0083617280357500   0.0024919201486925  -0.0017974135528516  -0.0025877429220101
   0.0046891403289104   0.0043523818121950  -0.0055756237924559   0.0039507114545910
  -0.0054768066302491  -0.0018858246989984   0.0123078383291472   0.0089151264778347
  -0.0212223332307739  -0.0000326815709013   0.0001231629583641   0.0000639444312264
  -0.0016527990364353   0.0018546339562135  -0.0002800805770696  -0.0006468178313377
   0.0014398453095652   0.0016234818306087  -0.0027256543174640  -0.0004586427644315
   0.0009919750026244  -0.0001789803195834  -0.0000835798093724   0.0004106507603464
  -0.0008447359040428   0.0016899799773535  -0.0009125177813082   0.0010859095286578
   0.0012373578183549  -0.0017824306667530  -0.0000612841717149   0.0008944925652805
  -0.0017169050267431  -0.0004874014152814  -0.0017648729407375  -0.0004321113994759
   0.0008453601259803  -0.0029943765521992   0.0009244520444209  -0.0004083094968407
  -0.0016378131083024   0.0021484320470391  -0.0011965923267790   0.0002487266286865
   0.0017332605630001   0.0015599292090924  -0.0003005612304121  -0.0017850951647258
   0.0030444631434060   0.0008372294666333   0.0009654688226802   0.0002098600341348
  -0.0017801766675095   0.0016218131185681   0.0008662043300227   0.0003938149350299
  -0.0003617938535154  -0.0023518305551598  -0.0011238323716217   0.0002114168245788
   0.0017654252095603   0.0005168401845113  -0.0005340501086213   0.0007145349164275
  -0.0008394734685539   0.0000011568112175   0.0012497418362664  -0.0003042665487148
   0.0007497551333209  -0.0003334885043524   0.0002000040194283  -0.0003707220648709
   0.0007125215728024   0.0005091976207692  -0.0000033199326049   0.0002372375799468
  -0.0005740460169041  -0.0022715583469931  -0.0002973313853814  -0.0022587919446887
  -0.0004895944994764  -0.0004863297050870   0.0014846324621353  -0.0004990961073916
  -0.0002845649830769   0.0012828677401251   0.0006421206197250   0.0005841574731656
   0.0005330398883256   0.0004190883540191  -0.0006511251543341  -0.0004792104734684
  -0.0005931620077748   0.0007560721540315   0.0003611252074598   0.0000591269512970
   0.0003435280077162  -0.0006772259876387  -0.0005646499614610  -0.0003928249312195
  -0.0002177984810823   0.0001717029774747  -0.0001052224549046   0.0000666025753370
  -0.0005721438791272  -0.0010678564935093   0.0018136152655847   0.0003412181993108
  -0.0001544944150711   0.0027269773440228  -0.0019708641347816   0.0009106076243122
  -0.0014751515203996   0.0005484769803941  -0.0008956764879064   0.0003506262414262
   0.0002689327815487  -0.0011752206867520   0.0000710820425807   0.0006313769735408
  -0.0006149257557919   0.0008292277125086   0.0002032555114630  -0.0001301872362816
  -0.0001633511559709  -0.0003216329380935   0.0000946018545047   0.0000614379348153
   0.0003947012132748  -0.0000968438473072   0.0003615372935855   0.0001184158178600
   0.0016915503546744  -0.0012826460545178  -0.0011663643316500   0.0002904884822969
  -0.0000065328328967   0.0002346975407276   0.0015666017039179   0.0001097488899711
  -0.0002468549488610  -0.0009457861283190  -0.0001294316037518   0.0009371671919695
  -0.0007382059596136   0.0003283928361078  -0.0000392747801557   0.0005694995757060
   0.0001208126674026   0.0011346482177529   0.0005113958318844   0.0007878794558402
   0.0000764116953196  -0.0005468406905490  -0.0002703570665933   0.0003992172442090
  -0.0002240351416593   0.0000524484822964  -0.0003212353290668   0.0010869590279901
  -0.0001398574395112  -0.0001867406808861  -0.0014135571483870   0.0005392392822933
  -0.0003261247686089  -0.0015529412361098   0.0003998551945709   0.0007770975242691
  -0.0010642363579531   0.0020380548569522  -0.0000883608036657  -0.0019296946858879
   0.0011725965290171   0.0000866915799427  -0.0017546423022795   0.0013476489126259
  -0.0016155533510125  -0.0004588436340114  -0.0023657614360257   0.0005137296988255
   0.0016704394158267   0.0018129389911697  -0.0002364783861875   0.0004289727559464
   0.0015856824729475   0.0017166799321425   0.0013313626804447  -0.0008049094652591
  -0.0002025899959031  -0.0005879072476010  -0.0015896750117276  -0.0000148230161231
   0.0027626608320872   0.0007590646756436   0.0023339166712478   0.0032631772004884
   0.0012595810440450   0.0028344330396493  -0.0014145610803932   0.0001121956708775
  -0.0020253863013915   0.0004139211447161  -0.0022189992603786  -0.0006922425091079
  -0.0028298244813770  -0.0004195922135613  -0.0019621823782465  -0.0004354256269757
  -0.0025730075992448  -0.0009196926979799   0.0002835656224781   0.0005778420912559
  -0.0009467927809447   0.0009182743575193  -0.0006063605146814   0.0021215326779773
   0.0000787459927629  -0.0013586085953682   0.0017067176198765   0.0001520252052800
  -0.0012853293828512   0.0017799968323936   0.0001095897450571  -0.0013277648430738
   0.0017375613721706   0.0003007943416137   0.0017437752392829   0.0015410163131874
  -0.0013581930231736   0.0017811004117140   0.0000847878744958  -0.0001179710515997
  -0.0013699626089571  -0.0024443275701807   0.0000730182887121  -0.0001297406373835
   0.0019620150110664   0.0006499625430748   0.0009067353092209   0.0004045910793579
  -0.0004053171587707   0.0010855476683462   0.0005834034384826  -0.0002265047996455
  -0.0009920043086941  -0.0005373321776149   0.0021893405656330  -0.0002427271466372
   0.0002119449844422  -0.0000389904862430   0.0002540418610235   0.0010370197226544
  -0.0011976910120202   0.0014400634035760  -0.0009046586647540  -0.0001216808031225
  -0.0004555321102736  -0.0001624997630075   0.0006204780986241   0.0002142484628824
   0.0003085245607343   0.0014598707812030  -0.0006528208182110  -0.0005585447203591

  -0.0517387879334388  -0.0532499752077120  -0.0086832297974547  -0.0535719271367735
  -0.0518066616433355  -0.0520774741643864  -0.0538996432939683  -0.0067854690172895
  -0.0513137792048059  -0.0537631669041793  -0.0537288798330187  -0.0528620753580435
  -0.0045292602557137  -0.0533949827107821  -0.0526873444501169  -0.0076392977034734
  -0.0541557866412146  -0.0536877490309791  -0.0044922986489976  -0.0587782799698343
  -0.0583864224351111  -0.0575210350904288  -0.0534977860105040  -0.0527544123054863
  -0.0073941147108199  -0.0542038823822665  -0.0540388195127149  -0.0058285839504653
  -0.0535496293828476  -0.0539352133345135  -0.0060899205480508  -0.0573392308639452
  -0.0578136156455573  -0.0579161886178655  -0.0526784725329808  -0.0532427560441820
  -0.0060805067708084  -0.0540824897759715  -0.0531828075096708  -0.0034666910534746
  -0.0538118471266093  -0.0537732478774113  -0.0049711897954910  -0.0583799099229794
  -0.0580214783283547  -0.0584208882340108  -0.0527403132844227  -0.0535857053421960
  -0.0041424880983417  -0.0545564913810524  -0.0540753957930115  -0.0148411451248612
  -0.0541343728736993  -0.0536486469429539  -0.0230369029252628  -0.0581089484910117
  -0.0581657789061986  -0.0580909412663834   0.0014800317098212   0.0000036479666882
   0.0030919488562007   0.0041182400067719   0.0013228914130534   0.0001374522627877
   0.0015423351529840   0.0054077519285969   0.0016266769680383   0.0083311526317029
   0.0098450961472406  -0.0071738040725046  -0.0089055398324463  -0.0072815521322525
   0.0016126880355610  -0.0419841245926939  -0.0021400987609419  -0.0001576109872462
   0.0022902604077491  -0.0004935695108149   0.0010816059478643  -0.0005331717273032
  -0.0008077846236970  -0.0002171834712743  -0.0011175088254066   0.0000887725678041
   0.0025075696828050  -0.0004405443561826  -0.0007874698905752  -0.0005517684751255
   0.0034489819901651  -0.0012408488899305  -0.0007886989517034  -0.0000682518392048
  -0.0011584778619723  -0.0006716551007726  -0.0004310049367957   0.0003336974876237
   0.0001280549330733   0.0018380382099715  -0.0000658760022586  -0.0011705416101031
   0.0021863891042271  -0.0021026026347238   0.0038485043060637  -0.0025558635997778
   0.0001274001934909  -0.0024251638412428   0.0007498462884434  -0.0013619843773303
   0.0019114355446760   0.0009822439484697   0.0004162301124142   0.0005139686691087
   0.0005510114712896   0.0004750955792093  -0.0023440595078058   0.0004718577011994
  -0.0031429886031377  -0.0025973301047591  -0.0028986617755207   0.0029272144136900
   0.0028443146799769   0.0029406835857020   0.0012549090631443   0.0034470810081281
  -0.0023256658965774  -0.0002111278259156  -0.0014264410183460  -0.0006580775964091
   0.0008617449438024  -0.0010515537680911   0.0028467958360076   0.0004132100819377
  -0.0022895342433611  -0.0008345494167189   0.0002430666745860  -0.0013265680173457
  -0.0000187126346321   0.0006883392660555  -0.0003941685456169   0.0008467694722154
   0.0031316128280121   0.0030056031476521  -0.0035488881164777   0.0032262135143205
  -0.0036834018210066  -0.0020500301623014   0.0016159344033285   0.0037611193139489
  -0.0015279289691057  -0.0029114744386152   0.0002344077925848  -0.0010455693092146
  -0.0001839191885143   0.0004024718343355   0.0036318675263798   0.0012261854805196
  -0.0020007070241815  -0.0031353154890702  -0.0004390133338124  -0.0012299751422656
  -0.0010246565868305   0.0022682833705468   0.0012129327667444  -0.0008118836049519
   0.0032270387604077   0.0028400594727388  -0.0034058385904040   0.0029293748768694
  -0.0036786808968006  -0.0018413138404522  -0.0063393827977863   0.0027096748712102
   0.0045375742212840   0.0004734308985832   0.0000958302960287  -0.0012672952830257
   0.0000909544629624  -0.0021737897515436   0.0046072670007941   0.0008204387877982
  -0.0029876906573798  -0.0004648048851929  -0.0033856418412778  -0.0024021416731943
   0.0072461365991713   0.0021798716537095  -0.0015867737490285  -0.0022722542853606
   0.0039992715400482   0.0038573154516686  -0.0046733080601177   0.0035326541233344
  -0.0046528408064336  -0.0019414042706907   0.0100173328365405   0.0068210444849357
  -0.0168379736229333  -0.0001660229303077  -0.0002766180202181   0.0000622156397672
  -0.0010379222621920   0.0014740017912577   0.0000363741155052  -0.0009123872537306
   0.0013388252961231   0.0016296455068403  -0.0024411125913394  -0.0003151943952522
   0.0009280762219200  -0.0003705786716562  -0.0004682171041009   0.0004101668456721
  -0.0002019820679707   0.0013431991730569  -0.0006119882369319   0.0009845873267927
   0.0011771213127645  -0.0016393900526446  -0.0000158640323259   0.0007637965452696
  -0.0017940315075345  -0.0009006453931719  -0.0017101850124062  -0.0003118503986545
   0.0004976892205798  -0.0026035711267688   0.0008328883058458  -0.0005654463079057
  -0.0014588324222684   0.0021372196556131  -0.0008329215489281   0.0004204081099660
   0.0016897947313738   0.0013670311269059  -0.0003337234562274  -0.0016031100776352
   0.0026364177483138   0.0011905966386732   0.0006217204472452   0.0001405834553881
  -0.0014314860566869   0.0011981800151800   0.0007170430233228   0.0001291764213200
  -0.0003519605705371  -0.0019240300826120  -0.0008550264887520   0.0002111310977401
   0.0019178968421719   0.0006050433188180  -0.0006171743009521   0.0006956792224019
  -0.0010110865220299   0.0000041028266491   0.0013169563500030  -0.0003898093944288
   0.0007765543036741  -0.0003694385331192   0.0001800576907493  -0.0004218801363130
   0.0007241127004803   0.0005653330785499   0.0000212780688189   0.0002324992939431
  -0.0005806597582434  -0.0019703939029121  -0.0003089827093739  -0.0019380214518686
  -0.0005599201230349  -0.0001444634275266   0.0011014910705033  -0.0001768358785702
  -0.0002766102583303   0.0012336379013071   0.0003658173670535   0.0002734773833661
   0.0007366436194427   0.0003467294293465  -0.0008280309244366  -0.0003457767506529
  -0.0007356909407493   0.0007557315571498   0.0002543894456590  -0.0000471968270167
   0.0002947475018958  -0.0006825554739920  -0.0004690757116340  -0.0003406111450794
  -0.0002755467868950   0.0001662829353413  -0.0000620670245369   0.0000663975420176
  -0.0005067099881565  -0.0006859561473713   0.0014033307283550   0.0002756073502206
   0.0000963611910060   0.0021856480667322  -0.0014648462505983   0.0006244406251279
  -0.0012856000913837   0.0006390269374653  -0.0009763490252753   0.0003430869976718
   0.0002652617766115  -0.0013501141861292  -0.0000306781631819   0.0007159159038249
  -0.0006035201191223   0.0010118558436184   0.0001636699305511  -0.0001944109352735
  -0.0000164844804067  -0.0002701831189026  -0.0000118918884428   0.0001660345664240
   0.0002394421141801  -0.0000876640720719   0.0004173685690470  -0.0002212037924451
   0.0014230594107316  -0.0013274402305632  -0.0008783983854835   0.0003168229726136
  -0.0002862129310498   0.0002278380526344   0.0013580502721270   0.0001628289140298
  -0.0003767348796867  -0.0006067822799755   0.0000333343472068   0.0009834151216186
  -0.0004809295330729   0.0004691512413389  -0.0002508821327841   0.0002633817474956
   0.0003432984944365   0.0009923058092375   0.0004732246180168   0.0006605986737342
   0.0000971654138228  -0.0004219157773980  -0.0002345417216805   0.0003596388918253
  -0.0001594422993955   0.0000279317563219  -0.0002534884240790   0.0004793863480509
  -0.0003079590264291  -0.0006133018469994  -0.0014006472214791   0.0002925264343458
  -0.0003987944965022  -0.0011861398709826   0.0005070337848426   0.0006381834878580
  -0.0011401591911471   0.0019133591507084   0.0002028698840138  -0.0015754727949913
   0.0014780455468641  -0.0002156228066295  -0.0019939654856348   0.0010595528562205
  -0.0014732673231158  -0.0001959527690832  -0.0020212217409714  -0.0000603932549589
   0.0012169212990739   0.0013852146293959  -0.0006083476728141   0.0002944659937766
   0.0015717805478092   0.0016485027370908   0.0012733135742131  -0.0009409668025752
  -0.0000031652524115  -0.0003783544152891  -0.0015505178069833   0.0000575001966050
   0.0026340642680611   0.0007608983137771   0.0023689163173653   0.0029834172704756
   0.0011102513161916   0.0027182693197799  -0.0014453987628149   0.0001185209537259
  -0.0018507712814914   0.0003226481473006  -0.0022432005222944  -0.0006792808057535
  -0.0026485730409708  -0.0005657776396976  -0.0019444167185859  -0.0003804970020450
  -0.0023497892372624  -0.0003321515547350   0.0004235136921387   0.0010003283142295
  -0.0006565440274228   0.0009670563208039  -0.0006898160208481   0.0017227215676780
   0.0002242531007654  -0.0012330339213913   0.0017930564431132  -0.0001522570741283
  -0.0016095440962848   0.0014165462682194   0.0004173013093041  -0.0010399857128524
   0.0019861046516519   0.0000001738298339   0.0014325837985247   0.0013620428774477
  -0.0009150788561012   0.0017559935611032   0.0005173311125896   0.0004467901915126
  -0.0014272586441530  -0.0019890238963873   0.0000051513245379  -0.0000653895965392
   0.0017129177741366   0.0005318942798735   0.0007448483072961   0.0003518965066022
  -0.0004361751869678   0.0010888281002146   0.0006958762995214  -0.0000921953940487
  -0.0010773591395795  -0.0003481205568746   0.0020986980992218  -0.0003594580794946
   0.0003697805032104   0.0000681854625124   0.0002908321600929   0.0010397353191583
  -0.0009904549467114   0.0013807970391369  -0.0007678082491306  -0.0000189050900643
  -0.0004905191968411  -0.0002678724992604   0.0004810306598059   0.0002044508736999
   0.0002529854199794   0.0013199659734436  -0.0005927732354664  -0.0005442386891868

  -0.0319709437658788  -0.0329995673649597  -0.0059002474131124  -0.0332908918311505
  -0.0320638760103798  -0.0322269339668834  -0.0334937213478955  -0.0045596579366578
  -0.0317332127719489  -0.0332682970032573  -0.0333117832054446  -0.0327004809614700
  -0.0025284874670590  -0.0332601478618250  -0.0327176901994999  -0.0047961528946806
  -0.0337178050206793  -0.0334146726153425  -0.0021323826302487  -0.0362810466436660
  -0.0360856123750631  -0.0354538633137402  -0.0333050029197125  -0.0326746098909665
  -0.0046063920221687  -0.0337299535534130  -0.0336499681271441  -0.0035061216109271
  -0.0333035438121099  -0.0335978733506941  -0.0032641832018373  -0.0353474167318934
  -0.0358093778210385  -0.0358150293533558  -0.0325873087774307  -0.0330488880950256
  -0.0037306950066110  -0.0336587746982210  -0.0329951768857146  -0.0020025180652876
  -0.0335300878355542  -0.0334577367913318  -0.0025328547479262  -0.0359583401282372
  -0.0358727815737870  -0.0360735112702914  -0.0326585906427284  -0.0333685608171169
  -0.0023875702893886  -0.0338692297825919  -0.0336566935499852  -0.0095766445857293
  -0.0336793470031264  -0.0333430523627158  -0.0145151078693098  -0.0358013434140806
  -0.0359310220937090  -0.0359301674419448   0.0012116001178744   0.0002764774738255
   0.0020138466287416   0.0031693535299935   0.0012300085921224   0.0005481181983213
   0.0013730242262080   0.0036732576566403   0.0013681957575950   0.0044776144492133
   0.0052293496792760  -0.0061489860710128  -0.0078304225608844  -0.0062083129669858
   0.0009642408159397  -0.0246933730698327  -0.0021722606481550   0.0000302448581983
   0.0019369486325968  -0.0003954216298566   0.0008439854777071  -0.0001863478982468
  -0.0009445736201761  -0.0003372146548272  -0.0007968500256585   0.0002414904760737
   0.0023144657135141  -0.0004626974750825  -0.0008216547132171  -0.0003734602546888
   0.0030473887632803  -0.0012505091809303  -0.0007328505279504   0.0001430440415748
  -0.0013284316909308  -0.0005731612657022  -0.0001282597777538   0.0002404102626104
   0.0002648138088188   0.0015752239507346   0.0001325656379089  -0.0008425225008737
   0.0019689540956050  -0.0024242113457695   0.0033210343888746  -0.0019575520176727
   0.0002502312143450  -0.0021826101462401   0.0008284182409057  -0.0011854980510916
   0.0013391465651911   0.0009522271174186   0.0003281487279156   0.0006283177368849
   0.0005389069243076   0.0003789297529002  -0.0022553394029422   0.0004712796510877
  -0.0028143894776510  -0.0024306026822738  -0.0026354633410393   0.0026850092696470
   0.0026052402871372   0.0027131529322069   0.0007360438186852   0.0027956047609144
  -0.0015102320983527  -0.0004381195567064  -0.0011694515183048  -0.0003433233327580
   0.0010369958732342  -0.0006210105895971   0.0014836663332942   0.0002979383191221
  -0.0018655900230750  -0.0003556648246149   0.0001053150846631  -0.0010781245398927
  -0.0001546521120010   0.0007302476720858  -0.0002773360678823   0.0007217287419828
   0.0027544252923623   0.0027491866784389  -0.0030873477038699   0.0029266401029481
  -0.0031581657762559  -0.0020491023429546   0.0015360557369458   0.0033377151373764
  -0.0010022077460818  -0.0020887499263774   0.0003284576792240  -0.0019082154176529
   0.0000706992756118   0.0006103565011045   0.0025055202271216   0.0010931781146486
  -0.0016192450928191  -0.0026884879838667  -0.0002013840988152  -0.0009075580387481
  -0.0007335533344785   0.0012826543481806   0.0010969855059202  -0.0005300313812492
   0.0028686146339629   0.0026400876055534  -0.0029570042039177   0.0027239778307492
  -0.0032004829757457  -0.0019514562717907  -0.0045285681670607   0.0018364047358225
   0.0036305007674603  -0.0000024934654146  -0.0000413045511304  -0.0007173892703101
   0.0005218879941616  -0.0013875555231888   0.0027663687292447   0.0005777079656907
  -0.0024753253373698  -0.0000677833762484  -0.0026623734294038  -0.0019443502521478
   0.0057684910751506   0.0017756814821612  -0.0012860704033371  -0.0018327398039701
   0.0031706810072757   0.0032436518216779  -0.0036395365540605   0.0029910742436866
  -0.0036791077082466  -0.0019074546475548   0.0072757490221422   0.0043984273854306
  -0.0116740869178466  -0.0002197085600429  -0.0005994772503317   0.0000134049859999
  -0.0005478400673134   0.0011146873438927   0.0003388328169027  -0.0010968451954424
   0.0012168804798986   0.0015726594492651  -0.0021272646118921  -0.0001667824081813
   0.0008270069533380  -0.0004869260098458  -0.0007406236943867   0.0003295055406796
   0.0002803382246530   0.0010365540768091  -0.0003101170963981   0.0008937269351072
   0.0012037779775652  -0.0014717145584444   0.0000666152148860   0.0005505979348436
  -0.0018215068344105  -0.0013081197009302  -0.0016215301801377  -0.0001712098961625
   0.0001422005830451  -0.0021349173136181   0.0007366944701109  -0.0007136258138643
  -0.0012270129473447   0.0020549114627839  -0.0004564958804318   0.0005828030128818
   0.0016149272713518   0.0011178378062052  -0.0003614452785404  -0.0013935695370104
   0.0021499620646752   0.0015198766694605   0.0002805405850271   0.0000578045138112
  -0.0010592175609571   0.0007517599924807   0.0005290239212648  -0.0001167341822872
  -0.0003394702535030  -0.0014564923282715  -0.0005879981535037   0.0002212335342403
   0.0020052274670120   0.0006808950937451  -0.0006690475341303   0.0006552848391367
  -0.0011287090936351   0.0000146766538844   0.0013390090271513  -0.0004449849056205
   0.0007839748227725  -0.0003903659984817   0.0001575825903988  -0.0004539511895542
   0.0007203896316999   0.0006063365702911   0.0000435295289900   0.0002211677814713
  -0.0005680042509630  -0.0016173781610951  -0.0003391779308544  -0.0015614152170481
  -0.0005798990046567   0.0001444214062330   0.0006983012255839   0.0000884584621860
  -0.0002832149868074   0.0011259376186245   0.0001174219416935   0.0000166869162832
   0.0008909733239626   0.0002811927624476  -0.0009467173413110  -0.0002362017543857
  -0.0008459823159008   0.0007272025032085   0.0001804577370373  -0.0001537108033091
   0.0002264323028334  -0.0006784702957297  -0.0003521053692520  -0.0002983271895873
  -0.0003328660159832   0.0001726541231686  -0.0000065010895054   0.0000472770901593
  -0.0004330786245015  -0.0003123457722157   0.0009608017411508   0.0002021830626043
   0.0003229159148901   0.0015960634282566  -0.0009313859778782   0.0003417615354884
  -0.0010521188301639   0.0007043458520849  -0.0010188650739794   0.0003297522886856
   0.0002487015526525  -0.0014745093734116  -0.0001258920107467   0.0007763282067270
  -0.0005722891559379   0.0011509217701264   0.0001230700316437  -0.0002551214839175
   0.0001297822257772  -0.0002103906403103  -0.0001179445286248   0.0002669591810700
   0.0000783391880364  -0.0000732136850175   0.0004632428977311  -0.0004885256746361
   0.0011096936489254  -0.0012992223796171  -0.0005798230530455   0.0002989969439445
  -0.0004941562651607   0.0002308736519355   0.0011040630584008   0.0002252430614108
  -0.0004778610942881  -0.0002840863855092   0.0001925205852434   0.0009766354688774
  -0.0002331924576185   0.0005509224260156  -0.0004269671663973  -0.0000012541235354
   0.0005000284981248   0.0008194594833509   0.0004341304213061   0.0005394591038451
   0.0001028199989163  -0.0002825090631284  -0.0001771803805895   0.0002992207433795
  -0.0000861083186653   0.0000192203638736  -0.0001795614329843  -0.0000612363870862
  -0.0004508717736112  -0.0009757074966285  -0.0013653428831533   0.0000683357042699
  -0.0004504281406367  -0.0008400635271616   0.0005936150602617   0.0005048181741325
  -0.0011146916852800   0.0017393433960950   0.0004078148798659  -0.0012116949795464
   0.0016423401018285  -0.0004857100535720  -0.0021052199129846   0.0007488151683906
  -0.0013082161014000   0.0000214462001562  -0.0016653503298352  -0.0004968990572264
   0.0008327632443300   0.0009828068138122  -0.0008540332856615   0.0001775727954508
   0.0015072350970073   0.0015537192599360   0.0011954336219908  -0.0010285772751258
   0.0001731184103890  -0.0001851672275562  -0.0014725650639034   0.0001171191456527
   0.0024342878972110   0.0007418822262426   0.0023315664357986   0.0026423931568787
   0.0009499874859102   0.0025396716954664  -0.0014338326108361   0.0001155543352733
  -0.0016230311444481   0.0002198406070650  -0.0021984593435304  -0.0006490723974211
  -0.0023876578771425  -0.0006702916371806  -0.0018903356757222  -0.0003409487296128
  -0.0020795342093342   0.0001609734071556   0.0005250791960678   0.0013295663468718
  -0.0003680376302096   0.0009420870006873  -0.0007555169763942   0.0013061927895995
   0.0003522275955993  -0.0010756292661382   0.0017634751296550  -0.0003489446356915
  -0.0017768014974290   0.0010623028983644   0.0006939884720350  -0.0007338683897025
   0.0021052360060909  -0.0002508906031801   0.0011318099510442   0.0011618030854957
  -0.0005494864261760   0.0016936721357840   0.0008332141280480   0.0008632072624996
  -0.0014451900948056  -0.0015366305699258  -0.0000624895405813  -0.0000324964061299
   0.0013948319899548   0.0003917349185734   0.0005715706041246   0.0002619195845705
  -0.0004315264672568   0.0010774399914759   0.0007677889719218   0.0000743429200947
  -0.0011485117302283  -0.0002237241917810   0.0020114591519251  -0.0003878341632785
   0.0005369533751689   0.0001295224559288   0.0003212914240062   0.0009848496825569
  -0.0007690365331514   0.0012507815849752  -0.0005772675650747   0.0000862906934768
  -0.0005583284350650  -0.0003665594669883   0.0002969987915632   0.0002381476871016
   0.0002265905359866   0.0010851809704007  -0.0005542125670372  -0.0005657697181522

  -0.0148494210988458  -0.0154436883569253  -0.0028421550405834  -0.0156148525685603
  -0.0149311473140204  -0.0150244498853544  -0.0157246221962409  -0.0021153554713910
  -0.0147853713923932  -0.0155385852851500  -0.0155887823768578  -0.0152184394230360
  -0.0004518103496991  -0.0156852035473316  -0.0153450714830798  -0.0020148636780509
  -0.0159112790180642  -0.0157415716999297   0.0000358682369247  -0.0169877139222843
  -0.0169161756393070  -0.0164934011873443  -0.0157128396507664  -0.0152257903529201
  -0.0017545994118190  -0.0158602617543264  -0.0158681493811812  -0.0013469186678954
  -0.0156581511998705  -0.0158404430819332  -0.0005921379868878  -0.0164570417577851
  -0.0168302224281069  -0.0167844437797166  -0.0151783977148142  -0.0154766029129379
  -0.0012000110999717  -0.0158703738938246  -0.0154542924294428  -0.0006896481297460
  -0.0158174163237284  -0.0157459287443617  -0.0002596758750822  -0.0167462773966397
  -0.0168108963001040  -0.0168782871863093  -0.0152270655323382  -0.0157750355094605
  -0.0006149217338072  -0.0158532888053417  -0.0158644424296084  -0.0044478273641524
  -0.0157946081854835  -0.0156060207104542  -0.0062981797577494  -0.0166790654535695
  -0.0167817867798104  -0.0168198231875074   0.0010031760370594   0.0004774150973516
   0.0010420054132886   0.0019796658491353   0.0009246607952817   0.0008072986391681
   0.0010904882887915   0.0019764656109882   0.0010478040239643   0.0017029512209020
   0.0018021371899882  -0.0048888356912287  -0.0063213284722925  -0.0049135284816886
   0.0004116198067669  -0.0105293115190141  -0.0019997884197089   0.0002343221556028
   0.0014656536491667  -0.0002301764180505   0.0004912016901451   0.0001036970443673
  -0.0010434191779366  -0.0004598472572219  -0.0003743933758602   0.0003728736960977
   0.0019712159103442  -0.0004504574295492  -0.0008091936491547  -0.0001504899704031
   0.0024134225245531  -0.0011803285970107  -0.0006095779515584   0.0003482362140291
  -0.0013799914380878  -0.0003850929035961   0.0001039282351969   0.0000892172256459
   0.0003876524775255   0.0012458747511644   0.0004290268633740  -0.0006873775260096
   0.0014235527000238  -0.0018578759958107   0.0023041494549596  -0.0013988297504665
   0.0003083446159854  -0.0017661735030922   0.0007817829221087  -0.0009268282404543
   0.0007487608287042   0.0008754660621658   0.0001646640750620   0.0007575589104233
   0.0004171550930125   0.0001974988513005  -0.0018253726217231   0.0003795819323391
  -0.0022364704878909  -0.0019753803736590  -0.0021417489120489   0.0022003544451775
   0.0021038568718906   0.0022198132682838   0.0002965323062852   0.0019902740332670
  -0.0007934265579197  -0.0005825962496908  -0.0008062853290309  -0.0000393024160580
   0.0010263738305138  -0.0002397605524945   0.0003462387848672   0.0002108257094963
  -0.0013481669472937   0.0000058417482762  -0.0000130591225400  -0.0007688154001778
  -0.0002865271630483   0.0007348103539134  -0.0001421216502767   0.0005306721801561
   0.0021347763987162   0.0022289821714623  -0.0023571784773116   0.0023658827623262
  -0.0023967605798715  -0.0017918623284587   0.0011209300594789   0.0023864142554430
  -0.0006858394499873  -0.0013380575806693   0.0005320270692246  -0.0017865126444333
   0.0002865784195043   0.0007087498583819   0.0012850186442850   0.0009047086485531
  -0.0011386824488807  -0.0020390982961324  -0.0000158736989055  -0.0005695389479206
  -0.0004455862611144   0.0003820195792496   0.0009486258667410  -0.0002642829881871
   0.0022494979655264   0.0021799851811600  -0.0022643986741303   0.0022417455730263
  -0.0024323574100104  -0.0018005527950877  -0.0024909084067002   0.0009221624995108
   0.0024563559700889  -0.0004255392491650  -0.0001898122944411  -0.0001319860692861
   0.0007833365867885  -0.0005979161930503   0.0010508385987022   0.0003363660121917
  -0.0017997706405581   0.0002034275929085  -0.0017404673854897  -0.0013133919096063
   0.0037724910725055   0.0012326316687177  -0.0008606211875331  -0.0012119712195774
   0.0021206864209433   0.0024168329575045  -0.0023953189970451   0.0022339074784890
  -0.0024673322875082  -0.0017013348762590   0.0041161073487338   0.0017585651673273
  -0.0058749256009638  -0.0001841080941900  -0.0007642716454623  -0.0000787360187486
  -0.0001938494362193   0.0007522024839929   0.0005626048503793  -0.0011256088490298
   0.0010396936655080   0.0013812157222125  -0.0017395610039277  -0.0000097087898482
   0.0006645336723852  -0.0004956041459182  -0.0008180736247017   0.0001638476986094
   0.0005473021360082   0.0007395876274164  -0.0000376427871156   0.0007839128406878
   0.0012749008163582  -0.0012488984338736   0.0001820540831668   0.0002591622430977
  -0.0017264404994161  -0.0016562348648799  -0.0014460170681946  -0.0000194390207534
  -0.0002296568174387  -0.0015162227027309   0.0005999977057536  -0.0008265803416876
  -0.0008967859762239   0.0018134478929777  -0.0000448000611368   0.0007093047362144
   0.0014516552417741   0.0007663118051439  -0.0003495856434109  -0.0010919361489706
   0.0015086623107037   0.0017564408240482  -0.0000368661498268  -0.0000502454284371
  -0.0006555374694639   0.0002726136751878   0.0002592343965776  -0.0002994871074941
  -0.0003128663861044  -0.0009181584271311  -0.0003460576444493   0.0002548120060347
   0.0019427537803947   0.0007311883129327  -0.0006449315549309   0.0005666339125310
  -0.0011213078618290   0.0000505563483665   0.0012621218158285  -0.0004258199585315
   0.0007494399660348  -0.0003771825574151   0.0001312239939637  -0.0004436900061361
   0.0006829325173138   0.0006127636211718   0.0000610550978217   0.0001977314426847
  -0.0005138589022781  -0.0011705262430375  -0.0003641633632845  -0.0010967381981729
  -0.0005371052227904   0.0003353894378332   0.0002692576569626   0.0002616013929687
  -0.0002903753184200   0.0008950224132158  -0.0000893628613100  -0.0001626070072164
   0.0009393744038150   0.0002176891092708  -0.0009545051731671  -0.0001595757327166
  -0.0008812610272608   0.0006323224332342   0.0001444449633644  -0.0002529156482693
   0.0001264018862491  -0.0006485657441361  -0.0002086452525490  -0.0002692482096177
  -0.0003813947637614   0.0001870048433178   0.0000585257278257  -0.0000020772292430
  -0.0003249010936233   0.0000195903252466   0.0004877043462437   0.0001170943690575
   0.0004615857879274   0.0009296998089244  -0.0003697269175055   0.0000983871034916
  -0.0007142183363753   0.0007012142939273  -0.0009692783426017   0.0002865894306428
   0.0002027527118272  -0.0014677399247019  -0.0002118721514573   0.0007682307366518
  -0.0004876370365928   0.0011828555999363   0.0000839169012383  -0.0003010314162472
   0.0002610079468463  -0.0001344178825033  -0.0002120538548482   0.0003499855082452
  -0.0000826966325057  -0.0000454403211043   0.0004793427305878  -0.0006391100071711
   0.0007139864670143  -0.0011230129459041  -0.0002684193775339   0.0002300835282812
  -0.0005824953841964   0.0002154835611992   0.0007706010899889   0.0002720981841739
  -0.0005040847603082   0.0000179482077848   0.0003366939090705   0.0008752392359011
  -0.0000031442006560   0.0005354011261746  -0.0005251771687491  -0.0001853390590225
   0.0005564935346154   0.0005972662157700   0.0003898228665216   0.0004208971884076
   0.0000893019173802  -0.0001181414318681  -0.0000870671099821   0.0002107247140421
   0.0000032813647936   0.0000343556866797  -0.0000970798129286  -0.0004951182261557
  -0.0005401081911477  -0.0012022806035460  -0.0012472705685380  -0.0001184197327536
  -0.0004719166927127  -0.0005169066577047   0.0006119441780798   0.0003588414057834
  -0.0009261999856043   0.0014228167590436   0.0004848071617087  -0.0008002342296790
   0.0015487825149690  -0.0006555979751133  -0.0019406393665008   0.0004083773781470
  -0.0010538592225126   0.0001954979128914  -0.0012346013865133  -0.0007230940337421
   0.0005262631016620   0.0005887426446369  -0.0009038361977428   0.0000836623510720
   0.0013330194864761   0.0013881070959792   0.0010565844017814  -0.0010051498613219
   0.0003039522526027  -0.0000275704415951  -0.0013096085068431   0.0001375453991834
   0.0020563183165392   0.0006676707085139   0.0021148246145404   0.0021550484189875
   0.0007664008109623   0.0022135547169888  -0.0013160523478289   0.0000960972413160
  -0.0012726222069353   0.0000790391011821  -0.0019917592869074  -0.0005796096977625
  -0.0019483291460138  -0.0006736271671241  -0.0017431468858009  -0.0003309972966560
  -0.0016997167449072   0.0005089997814223   0.0005559907121524   0.0014630420053308
  -0.0000950733052699   0.0008066180829249  -0.0007514972276756   0.0008536090136552
   0.0004434688100894  -0.0008136779344666   0.0015253964647559  -0.0003906338236120
  -0.0016477805681680   0.0006912938310545   0.0008665202441117  -0.0003906265004443
   0.0019484478987781  -0.0004439057616667   0.0007989772334049   0.0008758403403156
  -0.0002894181106218   0.0015100329360610   0.0009534648844499   0.0010303279913606
  -0.0013609084981271  -0.0010491155291783  -0.0001180255030554  -0.0000411623961447
   0.0009641897198694   0.0002334802730265   0.0003718296800813   0.0001344539713872
  -0.0003588797667616   0.0009971546834859   0.0007597789747917   0.0002664452366431
  -0.0011396990295073  -0.0001766951770574   0.0018644748395411  -0.0002890652337975
   0.0006739386186523   0.0001347101522462   0.0003231215746087   0.0008140578869581
  -0.0005131619684965   0.0010138410438314  -0.0003247505461340   0.0001661857662158
  -0.0006280784249528  -0.0004396670025902   0.0000512693097595   0.0003051861043871
   0.0002266450462686   0.0007268140111752  -0.0005211793259030  -0.0005997203840216

  -0.0024063340054044  -0.0025273924700677  -0.0001812046528750  -0.0024216402344422
  -0.0023867088231898  -0.0024357445807635  -0.0024792683260095  -0.0000683227714702
  -0.0025436309654551  -0.0025561115181994  -0.0025126832345587  -0.0024031373556049
   0.0013644717187735  -0.0025541554713486  -0.0024895287145613   0.0000755961196816
  -0.0026569427620272  -0.0025786648726137   0.0012809383490014  -0.0027640429750156
  -0.0027402301659239  -0.0025185765550712  -0.0026040692473107  -0.0023126214860795
   0.0005851064089663  -0.0023400928930457  -0.0026388693679231   0.0001222255921354
  -0.0025089425967231  -0.0025729382753547   0.0011472027450300  -0.0025589217365527
  -0.0028051579071443  -0.0026955139434643  -0.0024688375100391  -0.0024434582817850
   0.0011926960271381  -0.0026134440450136  -0.0024619280591133   0.0000675887481951
  -0.0025790075111363  -0.0025426915788029   0.0011313192121784  -0.0026094450150008
  -0.0027021910025613  -0.0027096311479161  -0.0023546329653489  -0.0026705414433673
   0.0007763070576120  -0.0022468811635483  -0.0026686445760421  -0.0004434138259868
  -0.0024180517683819  -0.0023602597130702   0.0000912287869828  -0.0026329509627801
  -0.0026109575914301  -0.0027151784048578   0.0008927793061198   0.0005772846141432
   0.0005372492390970   0.0004804964895844   0.0000422067046117   0.0006993959067285
   0.0007679015423051   0.0007582512150910   0.0004610409399732   0.0001771558940825
   0.0001530641004959  -0.0033244462255760  -0.0043094857262470  -0.0033234500372423
  -0.0001176873765252  -0.0010685652839390  -0.0011753737923359   0.0003495593304714
   0.0006086888825589   0.0000887988021985   0.0000464485363791   0.0001396119565388
  -0.0009522747517341  -0.0004261451207082   0.0001643555161187   0.0003470568212577
   0.0011351396931976  -0.0002539920024845  -0.0005469749206092   0.0000818213452815
   0.0011180552618401  -0.0008356379496815  -0.0002335286933629   0.0004264855195242
  -0.0009759912987610   0.0000445753281480   0.0000464189172247  -0.0000817406540129
   0.0003768809684184   0.0006480095219018   0.0006550666064983  -0.0007320845395141
   0.0002565050842427   0.0003909837328212   0.0004194339276280  -0.0009045440859875
   0.0001343353069497  -0.0008821965472073   0.0003837752219323  -0.0004407072443818
   0.0002241050793853   0.0006087787211910  -0.0000801972464091   0.0007103551304751
   0.0001166116734058  -0.0000768039505181  -0.0007335089265064   0.0001315183819669
  -0.0012360926340987  -0.0010278731536295  -0.0012562346926817   0.0012806140514835
   0.0011489811294950   0.0012479621170924  -0.0000946446686915   0.0006450234968979
   0.0003718045347075  -0.0006360167143050  -0.0005360946688632   0.0002805361130479
   0.0006018776215660   0.0000436953260542  -0.0003527394295288   0.0001100795067700
  -0.0005763345666234   0.0001885900839048  -0.0001424462646035  -0.0003690055065461
  -0.0001138969301985   0.0005773966870403  -0.0000722004989290   0.0001631145452715
   0.0011231355225813   0.0012310138157239  -0.0012038910114645   0.0013196486907431
  -0.0012581393914300  -0.0010485895671982   0.0000433770495252   0.0003720121981073
  -0.0006957014901393  -0.0008286650543502   0.0007164562568456   0.0004774223027985
   0.0002729866978341   0.0004393823251609   0.0001043835568084   0.0005402349748177
  -0.0004603319097295  -0.0008639975446254   0.0000035522872061  -0.0002819503120682
  -0.0002000404929593  -0.0000287510421781   0.0006531320664633  -0.0001062614823933
   0.0011974582476560   0.0012444815685393  -0.0012029559821890   0.0012490303140598
  -0.0011933711416095  -0.0011359946949562   0.0003150630384869  -0.0000679537463397
   0.0006119553161393  -0.0006657135599735  -0.0005833987822570   0.0004434655153181
   0.0006121871414856   0.0000989482323953  -0.0003145743464441   0.0000758195983405
  -0.0006813404959902   0.0002214702995633  -0.0006170530217549  -0.0005322513357790
   0.0013644399837716   0.0005284619799980  -0.0003408419635450  -0.0004455294622383
   0.0008335283477248   0.0012338337121147  -0.0009249652773256   0.0011434461593738
  -0.0009973586229489  -0.0011389132865351   0.0012306072429346  -0.0005821772966437
  -0.0006487650753652  -0.0001346012908771  -0.0003906803792038  -0.0001130536477820
  -0.0001175532550341   0.0003824090500150   0.0004288917905208  -0.0007840991515939
   0.0007874005534071   0.0007513831757291  -0.0010637420380524   0.0001282744169921
   0.0003503741356624  -0.0004362867877243  -0.0002282280426571  -0.0000178051175847
   0.0002457368345798   0.0004439849583483   0.0000451760109802   0.0006471224724324
   0.0014820432008979  -0.0012531971041245   0.0004138711361872   0.0002282237540610
  -0.0011034503180503  -0.0014803820822455  -0.0009168300956539   0.0001114098074535
  -0.0004521421791381  -0.0005398983314587   0.0002161121710298  -0.0008121277320775
  -0.0004351959678824   0.0010062491454858   0.0002935092658963   0.0007097760551557
   0.0009297527948088   0.0002737263734405  -0.0002190367664959  -0.0004390135061490
   0.0004937031130936   0.0014422988272010  -0.0001837863562348  -0.0002049869766812
  -0.0003045579884473  -0.0001344266446430  -0.0001556272650895  -0.0002096291392857
  -0.0002308297597322  -0.0003304007714983  -0.0002551982768556   0.0003244312348437
   0.0013458159957740   0.0006425440833645  -0.0003523515313488   0.0003509203810607
  -0.0006704643798696   0.0001521702222957   0.0008554421347052  -0.0001659426262251
   0.0005384030798920  -0.0002280512591983   0.0001048202009006  -0.0002673082041357
   0.0004991461349546   0.0004648182886109   0.0000704923545569   0.0001440771458380
  -0.0003016360504794  -0.0005410220189478  -0.0002253458060037  -0.0004916022038265
  -0.0003900442326560   0.0001950777663063  -0.0000743680197120   0.0001456579511851
  -0.0001759259908824   0.0002966357374768  -0.0001791964124261  -0.0002172420700452
   0.0006405897824044   0.0001305415971458  -0.0006472785196288  -0.0000991846767510
  -0.0006092328620097   0.0003308517728326   0.0000924959395267  -0.0002743032157374
  -0.0000044169492023  -0.0004937395849903  -0.0000896912694434  -0.0002238533184552
  -0.0003474449578515   0.0001297450998095   0.0000566033576954  -0.0000775586913164
  -0.0000489039064565   0.0001250659573104   0.0001119063123876   0.0000610779695233
   0.0002350478332901   0.0002218881883674   0.0000720940297723   0.0000589343848495
  -0.0001018758339946   0.0004397315814167  -0.0006098741576700   0.0001107340807097
   0.0000901315638727  -0.0009594741752140  -0.0002388659368343   0.0004860583481365
  -0.0002345498902431   0.0008150558488436   0.0000534756431027  -0.0002415990116707
   0.0002695820009864  -0.0000272137092333  -0.0001990497606937   0.0003121312519634
  -0.0001609096593347   0.0000153355417437   0.0003502713533224  -0.0003642904373760
   0.0002010130214188  -0.0004791395548234  -0.0000819254107752   0.0000861639039714
  -0.0002979730433089   0.0000329237066722   0.0002673304154859   0.0000992411007393
  -0.0002646241705021   0.0002444776522469   0.0003616157504793   0.0004998816946552
   0.0001622499425242   0.0003005158867001  -0.0003468518802247  -0.0001474860722697
   0.0003827435964227   0.0003148949515634   0.0003056861420137   0.0002708076929732
   0.0000797907930944   0.0000705819835447   0.0000357035345042   0.0001179984571540
   0.0001087896476043   0.0000739111985639   0.0000727422382540  -0.0004936609924486
  -0.0004442686023312  -0.0008110515033675  -0.0007616591132501  -0.0001571467545583
  -0.0003100233160141  -0.0002606309258968   0.0003438814327949   0.0002293274921744
  -0.0003548277270571   0.0007165507196548   0.0002473079311812  -0.0003368472880503
   0.0007345311586616  -0.0004181745600221  -0.0010023297792536   0.0000690486674584
  -0.0003893268194147   0.0002502191956184  -0.0005465776375792  -0.0002921151659023
   0.0003474308491307   0.0001602437563605  -0.0004493659840668   0.0002299930564185
   0.0008695390714515   0.0008527653909811   0.0006418844909006  -0.0005042603413245
   0.0002491731640590   0.0000382922639786  -0.0009191373272930  -0.0000267796230079
   0.0012400233573498   0.0004729126908258   0.0013652703951110   0.0012691854095290
   0.0005020747430051   0.0013944324472902  -0.0007633391614687   0.0001117557728248
  -0.0005508537443469  -0.0001520266607690  -0.0013303291987664  -0.0004552342644728
  -0.0011178437816445  -0.0002933794412441  -0.0012474897623239  -0.0003723948280304
  -0.0010350043452021   0.0003098825072569   0.0003913096287639   0.0007248056061786
   0.0000145211236873   0.0002530557592986  -0.0004572287231926   0.0003344828808057
   0.0002474817951075  -0.0003053705593684   0.0007109767172465  -0.0000763689946958
  -0.0006292213491717   0.0003871259274433   0.0005263675667366  -0.0000264847877392
   0.0009898624888757  -0.0004466726180540   0.0003320222262691   0.0002105088321705
  -0.0002534101244392   0.0008062327276857   0.0005252847198839   0.0004037713257852
  -0.0009794159943630  -0.0004004019752344  -0.0002007211500399  -0.0003222345441385
   0.0003478777531463   0.0002443884997406  -0.0000449940798338   0.0000433130386152
  -0.0001484833332395  -0.0000724259950913   0.0000158811233576  -0.0001759152484970
  -0.0009483658669213  -0.0002921399065491   0.0014332929807068   0.0000962011573471
   0.0007524271177193   0.0000955030237079   0.0001280334400021   0.0003500518772149
  -0.0003201243417869   0.0003887259564384  -0.0002875939254926  -0.0000655754882797
  -0.0000148887755454   0.0000176416407488   0.0002396600779617   0.0004058238855622
   0.0005298384689593   0.0004361848715952  -0.0006688898011042  -0.0005448752177071

   0.0001106273522269   0.0001754596271092   0.0003330408238293   0.0003816593972201
   0.0002429172760856   0.0002166707955012   0.0003337011472388   0.0003130996130382
   0.0000265068737194   0.0001515846583582   0.0003579459800088   0.0005436181985030
   0.0009965622295279   0.0002549719366227   0.0001804573581273   0.0003036793739451
   0.0001639709809231   0.0002293599842567   0.0008505743121942   0.0002860715801279
   0.0002969973699988   0.0003939659659624   0.0001921606974603   0.0003471485466298
   0.0006811894200311   0.0004246097453557   0.0002186496117608   0.0001050631937744
   0.0002746727514065   0.0002772893585277   0.0008775980562142   0.0003416145394581
   0.0002904219868050   0.0003197437555861   0.0004629511490804   0.0003878554160809
   0.0010519529482028   0.0002290438183207   0.0002578212392746   0.0000683837594545
   0.0002563948509631   0.0002638602182611   0.0008041262911623   0.0003665502860390
   0.0003185734227860   0.0003053169880024   0.0003135548573256   0.0002099718567682
   0.0006187409223906   0.0002590449386364   0.0002855046353027   0.0001212800577361
   0.0004150495170615   0.0003859139220690   0.0008735333516208   0.0003358935021725
   0.0003863800793329   0.0003338053739421   0.0008297896121873   0.0002423382171080
   0.0001370476665905  -0.0002365867015007  -0.0003608440985636   0.0003192501280393
   0.0002875164958020   0.0001205414098487  -0.0001830619043636   0.0002210302409681
  -0.0002650238396383  -0.0025395217562654  -0.0032177455587945  -0.0027871852718247
   0.0000366204896664   0.0004159768511753  -0.0009299854633936   0.0002093753153918
   0.0001691331185165   0.0000328646931672   0.0001513605944858   0.0004187391487409
  -0.0006112057264177  -0.0001375749826975   0.0001128918481094   0.0002410174714287
   0.0004170657441037  -0.0000121949482141  -0.0001345396819002  -0.0000369103147115
   0.0002651319363377  -0.0004434279449491   0.0000436599663854   0.0003137937376970
  -0.0008626823406288  -0.0000040913529241   0.0003912039609263   0.0001478544432504
   0.0002103242278166   0.0001700436846874   0.0005977162748377  -0.0006833968935597
  -0.0002802946534967   0.0013455034537652  -0.0004383328648081  -0.0005589570109117
   0.0000570946913276  -0.0003594906369118   0.0001743360568937  -0.0000770683487433
  -0.0001096123021408   0.0003370968247244  -0.0001162171914270   0.0004674611278869
   0.0000154053699206  -0.0001314268443243  -0.0002285149484417   0.0000326333311363
  -0.0006500261213071  -0.0005064477962083  -0.0007007315333434   0.0007014731459317
   0.0005905644774983   0.0006666334617736   0.0000101605045708   0.0000558416149571
   0.0003835752578772  -0.0004561207702396  -0.0002321686558961   0.0002558838353203
   0.0002876672503701   0.0000427263823450  -0.0003976202858678   0.0000619217425905
  -0.0002022219771646   0.0002206381768368  -0.0001530251569449  -0.0001239700365945
  -0.0000167488280725   0.0003607867959250  -0.0000299498763393  -0.0000113585191689
   0.0005454231807344   0.0006474124801181  -0.0006107890619150   0.0006857459279413
  -0.0005908191302250  -0.0005766422584090  -0.0002897342865567  -0.0005323222870581
  -0.0006480357524015  -0.0004706451008331   0.0006041839937617   0.0013168937775177
   0.0002034917185695   0.0001816472366883  -0.0002474186549687   0.0002661940371899
  -0.0001243729628539  -0.0002517672267037  -0.0000102759078639  -0.0001668019973858
  -0.0001273344342343  -0.0000044860169344   0.0003921211053895  -0.0000583586124995
   0.0005981558300719   0.0006646352898253  -0.0006211554633164   0.0006342671906795
  -0.0005395424070968  -0.0006378373285195   0.0006444938394363  -0.0001272725084757
  -0.0000630817705690  -0.0005808907414341  -0.0002576914663283   0.0004029842967129
   0.0003950253844847   0.0002198933797129  -0.0006080045999263  -0.0000127577183626
  -0.0001807248854692   0.0002075301364768  -0.0001772982904882  -0.0002191500255228
   0.0004016996189230   0.0002172649095526  -0.0001213741421084  -0.0001100186336712
   0.0003288755725832   0.0006258025075960  -0.0003301644696276   0.0005957443872569
  -0.0004291478180668  -0.0007073888591151  -0.0001189349917389  -0.0001553367019595
   0.0002716246456758   0.0001701685877394  -0.0000828897105932  -0.0002491722785526
  -0.0002175460142284  -0.0001553195605074   0.0005273320319950  -0.0002525239482837
   0.0003066601130473   0.0001665192021786  -0.0006736118189339   0.0002711345141049
   0.0002617628731321  -0.0000348179325812  -0.0002243315238401  -0.0000231823884021
   0.0002446307755120  -0.0002760034157912   0.0003257012519699   0.0003443313353110
   0.0010353420574092  -0.0008044952732098   0.0003293080841443  -0.0001076789688677
  -0.0006551761816253  -0.0010238264153962  -0.0004984339883388  -0.0000052429354311
  -0.0005306353624884  -0.0001297837545680  -0.0001062128606904  -0.0005994039135982
  -0.0002307536798273   0.0005661028625417   0.0004918419388722   0.0005497882261249
   0.0004767080186786   0.0001528005547517   0.0000054594236359   0.0000785396310822
   0.0000797203473054   0.0009630905339149  -0.0001299203009077  -0.0001712871413492
  -0.0001088038391831  -0.0002225296719620  -0.0002638965124034  -0.0000794654722218
  -0.0001208323126631  -0.0000583490104971  -0.0002014132102373   0.0003099379688084
   0.0008401295993991   0.0004379331971123  -0.0001492377460036   0.0002529586562832
  -0.0002772329743075   0.0001407203689705   0.0005429167712574   0.0000127251406666
   0.0003330963654675  -0.0000885096042276   0.0000936718900030  -0.0001112912239122
   0.0003103147457829   0.0002918183548460   0.0000751754990660   0.0001164535096876
  -0.0001297876148492  -0.0002152435866169  -0.0001351669431545  -0.0001571061391057
  -0.0002477126916728  -0.0000004325996173  -0.0001676360482104  -0.0000585700471284
  -0.0000770294956434  -0.0000910391521843  -0.0001754291051218  -0.0002244314173186
   0.0003187155268076   0.0000535369952264  -0.0004024787765343  -0.0000882979327563
  -0.0003534764643375   0.0000897494264594   0.0000045346830296  -0.0002233510830726
  -0.0000633176317376  -0.0003440392685977  -0.0000677077413107  -0.0001840058172627
  -0.0002534347438673   0.0000529804442145   0.0000228967834197  -0.0000934012925323
   0.0000858705901618   0.0000432628388233  -0.0000553534097419   0.0000987078268348
   0.0000561000754963  -0.0000425161730689   0.0001481719662692   0.0000495557177041
   0.0001907797176077   0.0002239620642260  -0.0003064750462257   0.0000454988246071
   0.0000162736255175  -0.0005141634849341  -0.0001621896141013   0.0002686713584409
  -0.0000833025123919   0.0004471345980598   0.0000327066532703  -0.0001270876582993
   0.0001774489465549   0.0000083908384316  -0.0001091650065654   0.0001953715982888
  -0.0001027718434606   0.0000263134901655   0.0002017647613936  -0.0001500609037528
   0.0000074411930056  -0.0001222411711079   0.0000453253294408   0.0000352609256504
  -0.0001267999652676   0.0000175055967960   0.0000307021314908   0.0000407665352812
  -0.0000875629018643   0.0002520522647088   0.0002958682823444   0.0003088747418664
   0.0001638850037518   0.0001768914632739  -0.0001757301628213  -0.0000437468842288
   0.0002650587242309   0.0001799546398291   0.0002173778938744   0.0001898365002466
   0.0000812507267334   0.0001186739807787   0.0000911325871509   0.0000789718669318
   0.0001163951209771   0.0000888537273493  -0.0001508789070515  -0.0005281619403149
  -0.0005356468342872  -0.0003085306093442  -0.0003160155033164   0.0000128931411110
  -0.0000528332168163  -0.0000603181107886   0.0002685905336389   0.0002160441361183
   0.0000536639848925   0.0004036005858166  -0.0000458737882194  -0.0002082539394452
   0.0001416826614789  -0.0002045589898463  -0.0003669391410721  -0.0000170025401479
  -0.0001973322941518   0.0002939855569830  -0.0001369229312740  -0.0002280938607084
   0.0002632239904264  -0.0002067381898598  -0.0001676844978305  -0.0002112882699294
   0.0002800295812054   0.0003466722843755   0.0004337565253969  -0.0001387503084453
   0.0000791314733798   0.0001662157144012  -0.0005034178489853  -0.0000341111993519
   0.0005027381446862   0.0000830050075471   0.0005523116571806   0.0008986158584774
   0.0004788827213384   0.0009481893709718  -0.0004471799677527   0.0000247372525396
  -0.0003202519183649  -0.0000836847118462  -0.0006066614086365  -0.0001347441883442
  -0.0004797333592487  -0.0002258345494667  -0.0010073960328846  -0.0005354788125923
  -0.0008804679834968   0.0005756566027206   0.0005392729351736   0.0003553847026016
  -0.0000544640831678   0.0001473614181306  -0.0002624873676389   0.0001109777505835
   0.0000954706383531  -0.0000653055340378   0.0002449412869512  -0.0000099236638198
  -0.0001706998362108   0.0001395469847782   0.0003170606782012   0.0001562845058102
   0.0004665313267993  -0.0004614251800364  -0.0000314602947279   0.0000372233487121
  -0.0000826298607811   0.0003190010350546   0.0003473350245274   0.0004160186679674
  -0.0003023220407584   0.0001658078169511   0.0001276428445501   0.0001963264879902
  -0.0001434246491699  -0.0000365927771512  -0.0001246583237605  -0.0000268780825233
  -0.0000178264517417   0.0010411984970236   0.0011389787382607   0.0011480303690423
  -0.0003996700567767  -0.0004280675547773   0.0008641293032125   0.0003893446090551
   0.0003609471110544   0.0002310818808008   0.0002102695432955   0.0000863564968221
   0.0002474546009349   0.0000751146373808   0.0002266422634296   0.0001027292169563
  -0.0010053398282613  -0.0010261521657665  -0.0011500652122399   0.0001292078105497
   0.0004042543954886  -0.0000456444079328  -0.0004573143348223  -0.0001822677498834

   0.0014480699966252   0.0015093997879203  -0.0002025478152970   0.0015428928845820
   0.0014095671035773   0.0014365216197468   0.0015331467300150  -0.0001337659423102
   0.0013760645517802   0.0015255421003829   0.0014995924372911   0.0010210027095879
   0.0001504669104379   0.0016810479475336   0.0015780578117312   0.0002112033692000
   0.0015244211472743   0.0015375874656788   0.0001913175488377   0.0017485845992896
   0.0017434639551311   0.0017204049314826   0.0015875041621644   0.0014798250540490
  -0.0000523729241409   0.0024150713875654   0.0015701611649069   0.0003333299050539
   0.0015698118166543   0.0015613977499533   0.0002504308575043   0.0016706270725311
   0.0014976348253677   0.0017177287537588   0.0009830906695567   0.0015013394185917
   0.0002325880638434   0.0016898420308887   0.0016170332260505   0.0000050483851936
   0.0015728406347325   0.0015710098161742   0.0001787145745947   0.0017457476546702
   0.0017337427765100   0.0017411353702420   0.0014760233298206   0.0015853710335593
  -0.0001900377876729   0.0023566040715166   0.0015771806777742   0.0005377351001795
   0.0015941595761376   0.0016116894119467   0.0008198752451082   0.0016975942995479
   0.0017337208751543   0.0015069459281527   0.0005510176605852  -0.0005596706005831
   0.0004126680184926  -0.0004129036942049   0.0001032967130483   0.0003343134273810
  -0.0006192800142964   0.0003153739225529  -0.0003167985730054  -0.0001241323262200
   0.0002224345089111  -0.0014278785120893  -0.0022818365945113  -0.0009992132190883
  -0.0009097533248117   0.0011398351741985   0.0001507822740676   0.0001639348128060
  -0.0001547041903802   0.0003894244749634  -0.0002469030997365  -0.0003187394447350
  -0.0005116600811738  -0.0001143432586380   0.0003570237678824   0.0000535706604572
   0.0001173952091297   0.0001004193171993  -0.0000630836492652   0.0001777383358152
  -0.0000250490800318  -0.0003360597576333   0.0001355852454100   0.0001128876797358
   0.0000498883785869   0.0004606136945887  -0.0003853158598837  -0.0002083408128704
   0.0001432364156097  -0.0000741265841175   0.0000090005638837  -0.0000327724777864
  -0.0001330255204431   0.0001926986513554   0.0000238093049439  -0.0000744763974307
   0.0000322113992234   0.0002041348278324  -0.0000277099246272   0.0001429910837515
  -0.0003600216954786   0.0000184310528028  -0.0001008814774911   0.0001645634019764
  -0.0000613916959508  -0.0001154835152958   0.0001712936239991  -0.0000579185457839
  -0.0000546780558513  -0.0000159553270696  -0.0001113954258259   0.0000878399436791
   0.0000370815580162   0.0000687977056663  -0.0004251407003757  -0.0003539528059586
   0.0011903872542854  -0.0001751190137078  -0.0006062393590331   0.0003236704526840
   0.0000970207650393   0.0004715405285802  -0.0009310457661060  -0.0001332267364480
   0.0002956969647647   0.0002274140689036  -0.0003570926186332   0.0000158342498362
   0.0006064766134624   0.0001670577924536  -0.0002144330536544  -0.0002439344396334
  -0.0000590525531501   0.0000631490954647  -0.0000493281500555  -0.0000026159922029
   0.0001579360393966  -0.0001101656953563  -0.0001746369745144  -0.0001852407722907
  -0.0001098341085721  -0.0001747862039605   0.0000399919540955   0.0005608835251194
   0.0001387464153476   0.0000314135593574  -0.0006284269534188  -0.0000552621765598
   0.0001693415425512   0.0003627224440342  -0.0000313736742585  -0.0000647095016980
  -0.0000402352227706   0.0000757957501183   0.0000984171930907  -0.0000361690534284
   0.0000250508610788   0.0000779770457689  -0.0000568480712672   0.0000474713549720
   0.0000442311537599  -0.0001290678605574   0.0011538666122125  -0.0004430133476409
  -0.0003894595205190   0.0000357679988116  -0.0007569713789705   0.0003503909716461
   0.0001976751663095   0.0005465526934718  -0.0010171539618987  -0.0001592928866268
   0.0004436489359491   0.0000232472264049   0.0000505853073705  -0.0001526066183861
   0.0002273862120577   0.0000251737646294  -0.0000551045460890  -0.0001081658231732
  -0.0001187615570485  -0.0000239239930948   0.0002409711014818   0.0000624906995297
   0.0000579454277549  -0.0002246820235357  -0.0003676251007944  -0.0004415979673336
   0.0008070417282717  -0.0004466517770603   0.0002836089279884  -0.0000584837396701
  -0.0002209899666211   0.0006444185550315  -0.0001729284009084  -0.0004574361896634
   0.0005817000141192  -0.0000001644252043  -0.0000155080140122  -0.0000626860379380
   0.0000776244991458  -0.0004333636695953   0.0004403695331506  -0.0000391097690326
  -0.0003726936391664   0.0006046333178573  -0.0001864748377613   0.0004895058987019
   0.0010962647537920  -0.0004831256898259   0.0003450376059020   0.0003182174139635
   0.0000301361248540  -0.0003370058827139  -0.0001004754295460   0.0001501956153504
  -0.0000863348378174   0.0002666665780219  -0.0001607188923511  -0.0004113899372476
  -0.0000442479296797  -0.0000717299726709   0.0000898443263002   0.0003802644617128
   0.0000618505683798   0.0000348339696448  -0.0001220056247170   0.0001964082686160
  -0.0002835799236882   0.0002737005193971  -0.0001100423574379  -0.0000460173147649
  -0.0001598660861409  -0.0002533148857368  -0.0001892898430638  -0.0000082207892170
   0.0000558042534560  -0.0000580445179199  -0.0003031386144397   0.0002464011879637
   0.0002706214672976   0.0002760989408377   0.0001455204812846   0.0001400430077445
   0.0001158227284106   0.0002027206927295   0.0001972432191894   0.0001730229398555
   0.0001220038566713   0.0000469484593141   0.0000871146799998   0.0000464723704205
   0.0001215277677777   0.0001201377249693   0.0000857246371915   0.0000875907688934
   0.0000450823276121   0.0001927069598185   0.0002488067968231   0.0000530729783787
  -0.0001089986229008  -0.0000635379640281  -0.0000528987858962   0.0000760960174117
   0.0001091728153833  -0.0002256095653075  -0.0003618182499272  -0.0003567289711434
   0.0000012779314812  -0.0001594681851596  -0.0001039137622186   0.0000517430756384
  -0.0001090030410024  -0.0002010721332864  -0.0001543789063758  -0.0001562242198163
  -0.0000332366900658  -0.0001569694436272  -0.0001515929416356  -0.0000339819138766
  -0.0001291604326327  -0.0001508477178248  -0.0001237839306412  -0.0000061729028822
   0.0000929519418301   0.0000004846519804   0.0001128806364796  -0.0000333675553340
  -0.0001258348451837  -0.0000134388606844   0.0001468064352042   0.0002592024197034
   0.0002392737250538   0.0000184067094481  -0.0000082178323903  -0.0000770772785746
  -0.0000076709046996  -0.0000342954465380  -0.0001031548927223  -0.0000229183537655
   0.0000459410924188   0.0000725656342572   0.0000138244947989   0.0000018285370532
   0.0000606766655689   0.0000370076297913   0.0000044049052128   0.0000632530337284
  -0.0000213545979391   0.0000395839979508   0.0000374935305765   0.0000297571757078
  -0.0002750168376331   0.0001701398372960  -0.0001289928102562  -0.0001346341760449
   0.0000825591809491  -0.0002693754718444  -0.0002222148323918  -0.0002165734666032
   0.0001816245438209   0.0004113696200467   0.0002322903418728  -0.0000313475943567
   0.0002917047159419   0.0000280667797124   0.0000619596397161   0.0000025452656470
   0.0001477316838172   0.0001215216019628   0.0000935463517911  -0.0000012695155505
   0.0001759934037340   0.0001480181535623   0.0000532022862207   0.0001424533371850
   0.0001144780870133   0.0000196622196717   0.0006533858028736   0.0005019763760329
   0.0002191402658777   0.0001404937507158  -0.0001423423594395  -0.0001452015183788
   0.0003340789876535   0.0000512428774983   0.0000483837185589   0.0000700945978645
   0.0001257080906641   0.0000866049899568  -0.0000464002195218   0.0000092132732779
  -0.0000298898274294  -0.0000433064055986   0.0000123070872010  -0.0000267960135063
   0.0004283670534186  -0.0000024141573224   0.0000226686337273   0.0006447120808163
   0.0002139308700753   0.0002162811069384   0.0002390136611249   0.0010590842225650
   0.0006283030118240   0.0003086485216195  -0.0002271602642206   0.0001499770808146
   0.0000965804345298  -0.0004392283513103  -0.0003832461693864  -0.0002971747068843
   0.0003047886123044   0.0002615898906080   0.0003476613531102   0.0000473173020645
   0.0000041185803681   0.0000901900428703   0.0001786555119166   0.0002511217102445
   0.0002813127076872  -0.0003400474476900  -0.0005292883456176  -0.0004568221472897
  -0.0004266311498470   0.0006857858666548  -0.0002006403545406  -0.0001281741562128
  -0.0000979831587701  -0.0007630722239265  -0.0002353771828126  -0.0005432406213398
  -0.0000167395569177  -0.0005909245509935  -0.0000644234865714  -0.0000632295098795
  -0.0001118104099128   0.0000010312743404  -0.0001174780204988   0.0002014259697322
   0.0003142676539854   0.0001957583591462  -0.0000262504077745   0.0000865912764787
  -0.0000319180183605   0.0000277387102996   0.0000446763495007  -0.0004519118053706
  -0.0002888964789387  -0.0000155455802258  -0.0002719588397376  -0.0007685469946089
  -0.0005587837967492  -0.0002365711595045  -0.0005418461575480  -0.0010384343124194
   0.0003700757081510   0.0005632837354896  -0.0002760295293587   0.0000524996350728
  -0.0000828215020201  -0.0035873319035308  -0.0032588027390992  -0.0033941238761922
  -0.0005714516715297  -0.0000250579836828   0.0004144542139692   0.0001647013737456
   0.0007110950615926   0.0001005806688220  -0.0001324243765921   0.0000015599542451
  -0.0005614456149743  -0.0003216988313062  -0.0007944506603886  -0.0006604663295514
   0.0033304217892878   0.0030974167438735   0.0032314010747106   0.0009161845145332
   0.0005522901118705   0.0006986048725825  -0.0004660782882600  -0.0008299726909227

   0.0009478190622616   0.0008829360590830  -0.0001910729585924   0.0008462966875528
   0.0008021426886500   0.0008618372660128   0.0008633435121793  -0.0002545336929347
   0.0008883274070862   0.0009366091238335   0.0008782628451186   0.0007715911020260
  -0.0005763824324698   0.0009741640077788   0.0009435665353445  -0.0000031093120798
   0.0009219486231344   0.0009268665148237  -0.0002688228987450   0.0010305589211314
   0.0010167344275805   0.0009469031826200   0.0010056639245934   0.0008497057376915
  -0.0002621698006133   0.0009060933238250   0.0010765917447069   0.0000442635610023
   0.0009148091324992   0.0009632727720112  -0.0002971287829480   0.0009458272189906
   0.0010207760185848   0.0010049204306643   0.0007803661814884   0.0008830937043125
  -0.0005028851138316   0.0010014609473263   0.0009275414835780  -0.0000250182349370
   0.0009379479717298   0.0009282779821564  -0.0002654131471599   0.0009861346188280
   0.0009992952517235   0.0010144550726853   0.0008482012370309   0.0010224764552409
  -0.0002188260645654   0.0008066297192474   0.0010507381782152   0.0001305213006802
   0.0009219060649782   0.0008842474625312   0.0000932593982427   0.0009875402468002
   0.0009797329350628   0.0009649131835313   0.0006622050491202  -0.0005699373944009
   0.0000178991526769  -0.0005471519105619   0.0000303520012206  -0.0000754076389709
  -0.0003884720806611  -0.0001067513443821  -0.0005613229625922   0.0001318172090866
   0.0004130150825032  -0.0006720440816566  -0.0013576250477804  -0.0007345578606096
   0.0005069093446504   0.0005142232649951   0.0000081235607380   0.0000048785751816
  -0.0003103526646287   0.0000284593703476   0.0000902544849792   0.0001718548416695
  -0.0001271169114195   0.0001568862349336   0.0000570627325662  -0.0000266796517704
  -0.0002638331072063   0.0002045633898414   0.0002861763057549  -0.0000603451280990
  -0.0003420506292174  -0.0000939573791840   0.0002419248389781  -0.0000268341118718
  -0.0000286687466534   0.0000262665568305   0.0001580889270716   0.0001530993229111
   0.0000048996612434  -0.0003203111627900  -0.0001460143750111   0.0001960664814049
   0.0001153896731122  -0.0004144736378786   0.0000499759944272   0.0002105209548587
   0.0000517911247887   0.0003028829521526  -0.0000654997904233   0.0001770706623813
  -0.0003448769507021  -0.0001176309383749  -0.0000375910163791  -0.0000389897466391
  -0.0000480000795616  -0.0000396531176246   0.0002114821937580  -0.0000640649225833
   0.0001870941575526   0.0001762390902368   0.0001645204349065  -0.0001892743775633
  -0.0001900712232434  -0.0001842630729023   0.0000658030953050  -0.0002483282378279
  -0.0000426144459662  -0.0000078994853000   0.0002183968641190   0.0000123512980009
  -0.0000660529359754   0.0000910713492583  -0.0001963103274967  -0.0000403475469056
   0.0001181048117875   0.0000978216269553  -0.0001522943355383   0.0001012579636563
   0.0002540336544189  -0.0000177433555977  -0.0000341040797152  -0.0001689342338036
  -0.0002341634500186  -0.0001704704048041   0.0001601014771238  -0.0002241395407036
   0.0003034272244253   0.0001245463202720   0.0001256384854969  -0.0001009585011281
   0.0001008832571972   0.0001626192717243  -0.0001356530345271  -0.0001606201354932
   0.0000505320714444  -0.0000531729311407  -0.0003977289102792  -0.0001389033417461
   0.0001912319305882   0.0003516707332364  -0.0000168592491717   0.0000023170103274
  -0.0000090281036279   0.0000799804762058  -0.0000579128875097  -0.0000077603813801
  -0.0002017276599151  -0.0001833779354239   0.0001876821142726  -0.0001952600743802
   0.0002228603217143   0.0001328430388327   0.0000358019837280   0.0000114359447804
  -0.0002595117487954   0.0000356493409442   0.0001539391897969   0.0000128275560526
  -0.0000454441053327   0.0001413948315300  -0.0002619095455237  -0.0000535681405414
   0.0002373507846907  -0.0000099819852309   0.0001474650263933   0.0000194910520611
  -0.0002169514039200  -0.0000907357592590   0.0000455323578185   0.0001030206589872
  -0.0001876740324979  -0.0002049271916996   0.0002590975079966  -0.0001519506509395
   0.0001661379669054   0.0000842806174245   0.0000170457805731   0.0004610449405222
  -0.0004783585389690  -0.0000894527984908  -0.0001151712805307   0.0001113320322539
   0.0001110474018234  -0.0000582514982974   0.0000594257067395  -0.0000881602636811
  -0.0001347745459708  -0.0002573124884294   0.0000916899445567   0.0002322998196848
   0.0001598497092753   0.0000969873925202  -0.0002137077769266   0.0000772275870450
   0.0001505532552473  -0.0002669483962590   0.0001631055108999   0.0000302904268097
   0.0001744373593237   0.0000397897546198   0.0001022617261485  -0.0001686967254120
   0.0000849780494372  -0.0000506054774708   0.0000732767716810  -0.0000741405780530
  -0.0001980228272048   0.0002088602985890  -0.0003426889011895  -0.0001952715514555
  -0.0000596880245475  -0.0000510737091932   0.0002854314639202   0.0002289628354207
  -0.0000840455338952   0.0001474830281679   0.0001709798319654   0.0004839882012812
  -0.0001655253411479   0.0000304060980596  -0.0000688783012448  -0.0000798699024629
  -0.0000128892952336  -0.0001837424432859  -0.0001947340445040  -0.0000239283710545
  -0.0000349199722726   0.0000320606349566  -0.0001277534372747   0.0001660528756384
   0.0000188903033164   0.0001311519373203   0.0002393882200224   0.0001271265860185
   0.0002742891583405   0.0001781299436771   0.0000658683096732   0.0002130308819952
   0.0000176443147474   0.0001084595109536   0.0000788135265066   0.0001129970969150
   0.0000221819007088   0.0000218031587301   0.0000784347845279   0.0000742759405452
   0.0001126183549363   0.0001154811991508  -0.0000207252470803   0.0000637572992943
  -0.0000209341798250  -0.0001224098861507  -0.0001571406260560  -0.0000706859862942
  -0.0000724491469367  -0.0002071013652700  -0.0001657363222761  -0.0002216756944913
  -0.0001538042657041  -0.0001187606699513  -0.0000430797579778  -0.0000221839815153
   0.0000128596142375  -0.0002007799180288  -0.0001747000421666  -0.0000781860434624
  -0.0000970111861629  -0.0000568713730748  -0.0001081711541881  -0.0000756965157753
  -0.0000536485382660  -0.0001294858245757  -0.0001049483193793  -0.0000724736809664
   0.0001328300608380  -0.0000014590189561   0.0000124138487040   0.0000609223389365
  -0.0000733667408575  -0.0000594938731975   0.0001016551818757   0.0001155280495357
   0.0002359442616698  -0.0000624498633815   0.0001036412651582  -0.0000429564742025
  -0.0000248660114563   0.0001412251170834  -0.0000053726222773  -0.0000880376371601
   0.0000585601022006  -0.0001075310263391   0.0000068404710134   0.0000665093971036
  -0.0000070376513190   0.0000315063880492   0.0000588562004684  -0.0000146908479542
   0.0000418434800677   0.0000238531914140  -0.0000317035683548   0.0000577713661500
  -0.0001390306796165   0.0001331862502831   0.0000617400643343  -0.0000636157954833
   0.0000618132815837  -0.0000136748197988  -0.0001349887641828  -0.0000096329043651
   0.0001896322595544   0.0001784594413281   0.0001032781801117   0.0000166113542569
   0.0001300646824569   0.0000433978566021   0.0001412375006832   0.0001144509983380
   0.0000917926154733   0.0000679183124038   0.0000532545591537   0.0000512384831337
   0.0001222133485349   0.0001075495952848   0.0001055335192647   0.0000979157355541
   0.0000832519823041   0.0000812359062840   0.0002125316854409  -0.0001412943548945
  -0.0000752167771874  -0.0000750908102597  -0.0000090132325526  -0.0000871170598834
  -0.0000727357219622  -0.0000066581442551  -0.0000847619715859   0.0000487006637918
   0.0000785034316458  -0.0000125626565525   0.0000965003624723   0.0001263031303264
   0.0000352370421280  -0.0000375294702632  -0.0000077267024092  -0.0000987927906075
   0.0001873422153299   0.0000767177807252   0.0002001670734856   0.0000804873098270
  -0.0000301371247777  -0.0001533206045182   0.0000933121679827   0.0001997068272852
   0.0000890823926804  -0.0001177304310077  -0.0000423255346260   0.0001983428580430
  -0.0000210132179017   0.0000543916784800  -0.0000192811925497  -0.0001011272965124
  -0.0002239869757143  -0.0001816666599892  -0.0002635127639519   0.0001167047493080
   0.0001590250650331   0.0000771789610704   0.0001304340621976   0.0000239319424231
   0.0001092662296467  -0.0000616015082749   0.0001603084675012   0.0000538063477267
   0.0001391406349503   0.0001229379616613  -0.0002174407510106  -0.0003239428707851
  -0.0002386085835615   0.0001834755285208   0.0001571880699454   0.0000092717432467
   0.0000920109036838   0.0000261253694810   0.0001088645299182  -0.0000001620890944
  -0.0000034311039696   0.0001200564761771  -0.0000247921952625  -0.0000727605218159
   0.0000507270583308  -0.0000941216131089   0.0000777195675329   0.0002012071476796
   0.0000563584762400  -0.0000923717345345  -0.0001875608381649  -0.0002207540507478
   0.0000715610340220  -0.0000170157153288  -0.0000236280696084  -0.0000568212821912
   0.0000974948622613   0.0002662146889580   0.0000023057586309  -0.0000308874539519
   0.0001421781398149   0.0000813475623199   0.0000390617452699   0.0000188650089056
  -0.0000217688322251   0.0001232965693087   0.0001030998329444   0.0000624659918137
   0.0000467487974586  -0.0000869725574912  -0.0000856338085167   0.0001639953667818
   0.0000302740118320  -0.0000400869431010  -0.0001283405551075  -0.0000041133466268
  -0.0001359404508284  -0.0002028803778399  -0.0002241940628350  -0.0000999668543543
  -0.0001035317299511  -0.0001917853419576  -0.0000675581334769   0.0000946640183637
   0.0001321231564342   0.0001219814034505  -0.0000251090411391   0.0000123500969315

   0.0000158250931806  -0.0000094868787516   0.0000411176517334   0.0000089130535551
   0.0000079626577174   0.0000175144237355   0.0000054129537345   0.0000453047681831
   0.0000228220338097  -0.0000003375273826   0.0000104669739394  -0.0000109691902755
   0.0000199637481530   0.0000059737884568   0.0000109207702992  -0.0000239367964198
   0.0000047104279882   0.0000041695974320   0.0000187555377493   0.0000056245558567
   0.0000097147491399   0.0000008142604903   0.0000170154031120  -0.0000015455206926
  -0.0000237681188980   0.0000395659863599   0.0000152992507973  -0.0000203066641296
   0.0000135161236181   0.0000009965048444   0.0000091975141986   0.0000010899974476
  -0.0000188190826047   0.0000092410873459  -0.0000037635643224   0.0000122587907284
   0.0000195197648000   0.0000127418556082   0.0000092297137735  -0.0000064341409117
   0.0000054315617012   0.0000066645120487   0.0000174136137426   0.0000031567278557
   0.0000084843448544   0.0000066335097820   0.0000002921984762   0.0000122454699699
   0.0000099620305137   0.0000183991735609   0.0000252976265187  -0.0000206188747954
   0.0000066442888623   0.0000027229569605  -0.0000082892137038   0.0000074173406318
   0.0000136377960367  -0.0000259210301685  -0.0000008475492696  -0.0000411161735341
   0.0000187187691594   0.0000527756294573   0.0000184222557142   0.0000071010409320
  -0.0000089057310829  -0.0000183547330267   0.0000348229069827  -0.0000250160026638
   0.0000234159177105   0.0000913883346871   0.0001145671666249   0.0000610932584621
  -0.0000692351357256   0.0000065396550838   0.0000019946191462   0.0000049615725134
   0.0000020627433736   0.0000012436089879  -0.0000074485789411  -0.0000025509977861
   0.0000150880824497  -0.0000164372077968   0.0000068696947436   0.0000106705760570
  -0.0000024594727483  -0.0000147179642317  -0.0000118277389902   0.0000028723491499
  -0.0000103143897821   0.0000271395820539  -0.0000245782428985   0.0000153136593802
   0.0000079138368787   0.0000122472319342  -0.0000162427574802  -0.0000176384984522
   0.0000097301768399   0.0000038114481455   0.0000077836782937  -0.0000081917063614
   0.0000092175890550  -0.0000148870445525   0.0000098003685063  -0.0000010429231793
   0.0000123298542954  -0.0000150384759856   0.0000118104864096  -0.0000207828336370
   0.0000070276450438   0.0000054411453308  -0.0000081382483334   0.0000193526121230
  -0.0000132986171668  -0.0000202993201291   0.0000199340983513   0.0000024780685045
  -0.0000300512441909  -0.0000105448578656  -0.0000242066646596   0.0000276811237176
   0.0000206486740130   0.0000206388584744  -0.0000125996762100   0.0000191794927759
  -0.0000115278731821   0.0000105034034032  -0.0000057292842467   0.0000011530492919
   0.0000172293029260   0.0000037724097477  -0.0000270140114038   0.0000037646552175
  -0.0000089619647198   0.0000125522522358  -0.0000215620653335  -0.0000040845466245
   0.0000254234790556   0.0000145361832369   0.0000035929752318  -0.0000184058725278
   0.0000305787227220   0.0000125457825736  -0.0000054868576001   0.0000307400889311
  -0.0000587382949997  -0.0000051346401176   0.0000294620695441   0.0000024994999739
  -0.0000042693534621   0.0000092792433164   0.0000080856724187  -0.0000403538195126
   0.0000196662477945   0.0000081597936606  -0.0000052707851118   0.0000051802027513
  -0.0000262182740792  -0.0000002385665867  -0.0000113210537528  -0.0000133195023066
  -0.0000113745680902   0.0000237998561321   0.0000173110389709  -0.0000054785935441
   0.0000246038865252   0.0000248381953824  -0.0000297872468676   0.0000209966092300
  -0.0000214662404863  -0.0000149241227473  -0.0000075186599755  -0.0000021432106335
   0.0000047296406344   0.0000033270516852  -0.0000008557874721   0.0000032235906558
  -0.0000044118999819  -0.0000021399218791   0.0000308357486781   0.0000129479010513
  -0.0000161401508210  -0.0000215639210501   0.0000100295013373  -0.0000047119373585
  -0.0000213620383548   0.0000053820138321   0.0000010447947862   0.0000112400399019
   0.0000110061204539   0.0000209626550082  -0.0000146434634826   0.0000221532261437
  -0.0000133024796020  -0.0000229293672607   0.0000303455302735   0.0000041020467888
  -0.0000345275095587  -0.0000108567695334  -0.0000066618686521   0.0000022387212066
   0.0000136038942037   0.0000043988538386  -0.0000012507980146   0.0000305969340143
   0.0000212074581726  -0.0000027401013085  -0.0000189195011688  -0.0000210114344863
  -0.0000086600985905  -0.0000060786328389   0.0000179849935156  -0.0000085885196132
  -0.0000161319477836   0.0000223545138261  -0.0000099930985796   0.0000040364172442
   0.0000020639802128  -0.0000593023426075  -0.0000030628249298   0.0000584989200145
  -0.0000011153695374  -0.0000095667969068  -0.0000043587655495   0.0000019575371842
  -0.0000032504941731   0.0000040926618198   0.0000040779087289  -0.0000022383940048
   0.0000062130333645  -0.0000093624304259   0.0000006166523761  -0.0000122392918784
  -0.0000133027611751  -0.0000175131944927  -0.0000085975809874  -0.0000075341116907
  -0.0000185766637893  -0.0000040885278116   0.0000076582521039   0.0000131207747164
   0.0000117946281463   0.0000172423038441   0.0000227048264566   0.0000013719934140
   0.0000068345160265   0.0000055083694564   0.0000213786798865  -0.0000024630032120
   0.0000171399779293   0.0000108237746332  -0.0000063050573722   0.0000000111459238
  -0.0000195918352175   0.0000001691817086   0.0000064853850047  -0.0000131175961366
   0.0000071616333099   0.0000000291137634  -0.0000032359425328  -0.0000010645475190
   0.0000060679720274   0.0000042879506934  -0.0000050159638668  -0.0000021422812503
  -0.0000028445688530   0.0000114020377798   0.0000073323142170   0.0000155025047934
   0.0000084386599053   0.0000283843249131   0.0000043689363425   0.0000242838578994
   0.0000114327812306   0.0000213204800249  -0.0000082554779924  -0.0000094000806294
   0.0000154376589910  -0.0000006243357306  -0.0000108202064268   0.0000063863909319
  -0.0000096756037898   0.0000078065167292  -0.0000017689383676   0.0000035789782473
  -0.0000029336059623  -0.0000015294210500   0.0000012767558447  -0.0000080420052595
  -0.0000051629978679   0.0000063851551420  -0.0000023568209732  -0.0000116755820775
   0.0000002606887259  -0.0000059810561784  -0.0000186219347105   0.0000041648971460
  -0.0000020768477583  -0.0000147177262903  -0.0000125684499962  -0.0000252093285282
  -0.0000063267050919   0.0000120358415079  -0.0000092302774170  -0.0000110037288047
   0.0000097528755776  -0.0000115132433473  -0.0000132866947350  -0.0000019059498877
  -0.0000001324985000   0.0000211336204249   0.0000045522540528  -0.0000069641823860
  -0.0000001706264132   0.0000008992852216  -0.0000048369574302   0.0000019565985426
  -0.0000033112135548   0.0000030265101774   0.0000034823424181   0.0000007004348043
   0.0000011625333201  -0.0000037489558608   0.0000020512161276  -0.0000032868573450
   0.0000031015958872   0.0000065006067926   0.0000035636944030   0.0000089017678755
   0.0000097503914112   0.0000215664905137   0.0000222305169265   0.0000133734366288
   0.0000089653108356   0.0000001082305379  -0.0000028507882670   0.0000104144178240
   0.0000127094102160   0.0000009724603176   0.0000105300748565   0.0000068944025933
  -0.0000040605049982   0.0000054971095407   0.0000018614372775  -0.0000004084545478
   0.0000091491599910   0.0000055134877278   0.0000083897556289  -0.0000031964330445
  -0.0000037129567081  -0.0000102981226001  -0.0000108146462636  -0.0000057476642684
  -0.0000003942397919  -0.0000009107634554   0.0000041562185399  -0.0000052336397318
  -0.0000090571820982   0.0000086829756277   0.0000078205460072   0.0000039970036408
   0.0000217371613668  -0.0000071779161948  -0.0000110014585612   0.0000067386991648
   0.0000035421841117   0.0000060537304382   0.0000029468780298  -0.0000084153241887
  -0.0000059037778621   0.0000013540252872  -0.0000090106302705   0.0000089850617108
   0.0000114966080373   0.0000132563026518  -0.0000092856835808   0.0000061931519143
   0.0000089216782805  -0.0000136203079520  -0.0000078327516843  -0.0000023836632467
  -0.0000097671231280   0.0000046137319135   0.0000100628203511  -0.0000184842040581
  -0.0000041033490166   0.0000013457394210   0.0000051819083869   0.0000072229397057
   0.0000155984037199  -0.0000222136067258  -0.0000060709374120  -0.0000040299060932
   0.0000043455579210   0.0000287351381469   0.0000091019953867   0.0000111430267055
   0.0000195184907197  -0.0000124426629145  -0.0000100632277539   0.0000010378255848
  -0.0000016834633152  -0.0000014754902830  -0.0000041967791830   0.0000009039448775
  -0.0000065547794970  -0.0000167459305407   0.0000070427188008   0.0000024237963416
  -0.0000077673547021   0.0000160212946394  -0.0000102195641688  -0.0000204107152126
   0.0000033779341289   0.0000018782126794   0.0000061467124319  -0.0000066686740416
  -0.0000138671842961   0.0000034172607454  -0.0000095986845437  -0.0000224140710171
  -0.0000148655776499  -0.0000151639518145  -0.0000105970778975  -0.0000234124643709
  -0.0000093715587658  -0.0000027508595321  -0.0000049263700750  -0.0000027925014642
   0.0000016943291587  -0.0000145452381992  -0.0000124113695884  -0.0000079245389654
   0.0000114927852560  -0.0000079148377355   0.0000101558158926   0.0000135408148826
  -0.0000058668081089  -0.0000022537011187  -0.0000047270775805  -0.0000008730062591
   0.0000016728847652   0.0000081077862659  -0.0000008004916965   0.0000030535796248
  -0.0000012954073929  -0.0000037687838547   0.0000000852874667   0.0000001967668919
   0.0000064501497356  -0.0000072376901550  -0.0000021081596659   0.0000041452231777


$hessian_approx
 216 216
                  0          1          2          3          4          5    
      0       1.096354   0.020722  -0.044608  -0.467720  -0.000643   0.115074
      1       0.020722   1.129850  -0.002318  -0.028747  -0.202064   0.015896
      2      -0.044608  -0.002318   1.049905   0.121787   0.001932  -0.237551
      3      -0.467720  -0.028747   0.121787   0.456803   0.028780  -0.132553
      4      -0.000643  -0.202064   0.001932   0.028780   0.161546  -0.013498
      5       0.115074   0.015896  -0.237551  -0.132553  -0.013498   0.211844
      6      -0.198796  -0.021297   0.006524   0.012536  -0.083335   0.009070
      7      -0.048488  -0.497736   0.072596  -0.000617   0.020443  -0.004171
      8       0.015252   0.059909  -0.206520  -0.005515   0.032624  -0.002569
      9      -0.213237  -0.006237  -0.004289   0.016928   0.040075   0.045174
     10       0.003492  -0.266703  -0.081275   0.005259   0.012741   0.011562
     11      -0.002225  -0.101155  -0.339221   0.000741  -0.007714  -0.009376
     12       0.015641  -0.008893   0.007653  -0.000069  -0.002608   0.001949
     13      -0.039553   0.026396  -0.014456   0.001560  -0.002664   0.000538
     14      -0.034443   0.015085  -0.016371  -0.001746   0.002110   0.000652
     15       0.018193   0.007434  -0.003177   0.001322  -0.001559   0.000352
     16       0.041052   0.013133  -0.011113  -0.001864   0.003063  -0.000290
     17       0.048532   0.012826  -0.011060  -0.000086  -0.001703   0.002318
     18       0.004316  -0.003717  -0.001214  -0.000309   0.000923  -0.000369
     19       0.007897  -0.006499  -0.005906  -0.001457   0.001453   0.003022
     20      -0.009448   0.011420   0.006186   0.003051  -0.001645  -0.003916
     21       0.001338   0.003843  -0.001117   0.002222  -0.000365  -0.001297
     22      -0.004517   0.004272   0.003314   0.001419  -0.000398  -0.002182
     23       0.003402  -0.004163  -0.001678  -0.001454   0.000794   0.001917
     24      -0.003243  -0.002332   0.001084  -0.002200  -0.000108   0.002128
     25       0.002333  -0.002380  -0.001259  -0.001114   0.000036   0.001195
     26       0.004778  -0.006121  -0.003172  -0.002359   0.000609   0.002885
     27      -0.007963   0.007692   0.004783   0.000092  -0.001513  -0.000171
     28      -0.010952   0.008793   0.006926   0.002735  -0.001369  -0.004472
     29       0.002199  -0.003966  -0.000766  -0.001549   0.000808   0.001826
     30       0.000629  -0.002783  -0.001494  -0.000470   0.000149   0.000707
     31       0.002002  -0.002574  -0.002375  -0.000764   0.000849   0.001860
     32      -0.000177   0.002453   0.001557   0.000939   0.000007  -0.001579
     33       0.005835  -0.002236  -0.002269   0.000185   0.000666   0.000084
     34       0.002510  -0.003073  -0.002469  -0.000745  -0.000008   0.001315
     35       0.000652  -0.002027  -0.001233  -0.000966  -0.000089   0.001289
     36      -0.011704  -0.011389   0.009747  -0.000248   0.000761  -0.000214
     37       0.004023   0.021556  -0.001163   0.002979  -0.001417  -0.004359
     38      -0.028256  -0.011142   0.021995   0.001265  -0.001415  -0.001012
     39      -0.002438   0.003558   0.001327   0.000526  -0.000436  -0.000187
     40       0.004304  -0.004699  -0.004210  -0.000654   0.000236   0.001799
     41       0.000116  -0.002791   0.000464  -0.001823   0.000113   0.001239
     42      -0.000388   0.001906   0.001917  -0.000157  -0.001150  -0.001299
     43       0.003052  -0.001976  -0.000995  -0.001105   0.000652   0.001321
     44       0.002643   0.000103  -0.001064  -0.000257   0.001164   0.001030
     45      -0.000563   0.001722  -0.001489   0.001747   0.000670  -0.001053
     46       0.013133  -0.013455  -0.011290  -0.004361   0.002667   0.008075
     47       0.005391  -0.006073  -0.001361  -0.000857   0.001021  -0.001389
     48       0.000077  -0.002182   0.000003  -0.000768  -0.000399   0.000437
     49      -0.004253   0.003873   0.004170   0.001498  -0.000141  -0.003163
     50      -0.003625  -0.000697   0.000295  -0.001392  -0.000787   0.002077
     51       0.000689  -0.002057  -0.001740  -0.000671   0.000430   0.001684
     52      -0.002926   0.003596   0.002242   0.001152  -0.000698  -0.002037
     53      -0.000146   0.005158   0.000495   0.002592   0.000717  -0.002025
     54       0.006020  -0.006101  -0.003888  -0.000362   0.001956   0.001203
     55      -0.013880   0.007305   0.008871   0.001766   0.000178  -0.003700
     56      -0.005824   0.009479   0.002115   0.001607  -0.005591  -0.000006
     57      -0.003289   0.002784   0.002160   0.000246  -0.001128  -0.001101
     58       0.004552  -0.001894  -0.002222   0.000347   0.000289   0.000006
     59       0.000481  -0.007218   0.001088  -0.003345   0.003152   0.000529
     60      -0.002100   0.001661   0.001027  -0.000455  -0.000833   0.000777
     61       0.002232  -0.002663  -0.002234  -0.000567   0.001982   0.000890
     62       0.003816  -0.000742  -0.002086   0.000941   0.000566   0.000221
     63       0.003314  -0.002371  -0.002882  -0.002260  -0.002140   0.002949
     64       0.016194  -0.011952  -0.009249  -0.001640   0.003073   0.002561
     65       0.003400  -0.010585  -0.000633  -0.004253   0.005119   0.002056
     66      -0.001117   0.000578   0.001036   0.000926   0.000838  -0.001085
     67      -0.004046   0.002916   0.001933   0.000441  -0.000580  -0.000506
     68       0.000863   0.007772  -0.003090   0.002738  -0.005298   0.001697
     69      -0.002529   0.001194   0.002606   0.002246   0.001922  -0.004347
     70      -0.003290   0.003733   0.001738  -0.000506  -0.004137   0.001159
     71      -0.001287   0.000698   0.001152   0.000858   0.000778  -0.001880
     72       0.000371   0.002236  -0.000839   0.000124   0.000139   0.001215
     73      -0.005022   0.005317   0.002663   0.002086  -0.000538  -0.002484
     74      -0.001782   0.000141   0.001306   0.000321   0.000680  -0.001081
     75       0.027858  -0.022772  -0.032791  -0.002425   0.000961   0.002716
     76      -0.003662   0.007426   0.010030  -0.001134  -0.000479   0.000295
     77       0.005765  -0.011946  -0.008301  -0.001891   0.000838  -0.000182
     78      -0.003224  -0.001512   0.002031  -0.000087  -0.000018  -0.000464
     79      -0.001174   0.004232   0.000516   0.002374   0.001026  -0.001834
     80      -0.000838  -0.001371   0.000607   0.000286  -0.000267  -0.000121
     81      -0.001736   0.006372   0.001513   0.001731  -0.000545  -0.002064
     82       0.000225   0.000246   0.001442  -0.001301  -0.000081   0.000476
     83      -0.000038   0.003578  -0.002150   0.001347  -0.000067  -0.000078
     84      -0.005907   0.009778   0.004547   0.003920  -0.001411  -0.005827
     85      -0.006590   0.004478   0.002393   0.002261  -0.001303  -0.000723
     86       0.001311   0.007214  -0.005180   0.002406  -0.000760  -0.000749
     87       0.001320  -0.001404  -0.001180  -0.000121   0.000302   0.001148
     88       0.002099  -0.005479   0.001048  -0.004819  -0.001493   0.003946
     89       0.000771   0.000611  -0.000483   0.000027  -0.000104   0.000691
     90       0.003308  -0.007349  -0.001436  -0.002858   0.000746   0.003783
     91       0.001869   0.002360  -0.001044   0.001696   0.000484  -0.001458
     92      -0.000076  -0.005636   0.001558  -0.001629   0.000861   0.000123
     93       0.010881  -0.012565  -0.007705  -0.002842   0.002680   0.005335
     94       0.007806  -0.002086  -0.004709  -0.000349  -0.000085   0.000493
     95       0.000035  -0.007763   0.004690  -0.001242   0.001824  -0.000854
     96      -0.002251   0.005901  -0.001932   0.000903  -0.001687  -0.001451
     97      -0.003827  -0.001660   0.005337  -0.000986  -0.000096  -0.000915
     98      -0.000865   0.006490  -0.002378   0.001277  -0.002184  -0.000751
     99      -0.003941   0.002926   0.001735  -0.000069  -0.000669  -0.001078
    100      -0.000642   0.001769  -0.003733   0.000583   0.000355  -0.000058
    101      -0.002737  -0.000435   0.001663  -0.000239   0.000272  -0.000375
    102      -0.014395   0.018867   0.008344   0.004906  -0.006039  -0.007411
    103      -0.007534   0.001693   0.000958   0.000682  -0.000985   0.001672
    104       0.009885   0.000330  -0.013136  -0.001025  -0.002027   0.005015
    105       0.003007  -0.001033  -0.001610  -0.000809  -0.000865   0.000196
    106       0.002326  -0.004233   0.000823  -0.000588   0.001299  -0.001243
    107      -0.001474   0.000226   0.003042   0.002424   0.001158  -0.003543
    108       0.004288  -0.005693  -0.001440  -0.001214   0.002031   0.002278
    109       0.000862  -0.002102   0.005413  -0.001520   0.001808   0.000900
    110      -0.002869   0.003394   0.001264   0.000222  -0.000676  -0.000042
    111       0.002408  -0.006865   0.001661  -0.001639   0.003496   0.003028
    112       0.002271   0.003363  -0.003498   0.001864  -0.001441  -0.001698
    113      -0.002139  -0.005252   0.004510  -0.001167   0.002778   0.000605
    114      -0.001774  -0.001562   0.001067  -0.000470   0.000054   0.000054
    115       0.009836  -0.010075  -0.006836  -0.002735   0.003294   0.004743
    116      -0.000098  -0.001012  -0.001387  -0.000622  -0.000181   0.001489
    117      -0.000489   0.003132   0.000876   0.000877  -0.000661  -0.001654
    118      -0.005175   0.003621   0.003204   0.000927  -0.000601  -0.001874
    119       0.001226   0.000994  -0.001042   0.001749   0.001956  -0.001154
    120      -0.001530   0.000978   0.001089   0.000538   0.000253  -0.000625
    121      -0.002709   0.003866   0.002791   0.001559   0.000485  -0.002393
    122      -0.001619  -0.000652   0.001746  -0.001242  -0.001240   0.000136
    123       0.004026  -0.001902  -0.003480   0.000740   0.002048   0.000065
    124      -0.013143   0.011913   0.009854   0.002874  -0.002730  -0.005636
    125      -0.001256   0.000471   0.005979   0.000061   0.000769  -0.003904
    126      -0.001562  -0.000796  -0.000055   0.000465  -0.000522   0.000374
    127       0.004481  -0.003040  -0.003959  -0.000892   0.000122   0.002448
    128      -0.001692  -0.000654  -0.003067  -0.000797  -0.002159   0.003461
    129      -0.000149   0.000890  -0.001773   0.000129  -0.000607   0.001243
    130       0.002106  -0.002996  -0.004142  -0.000898  -0.000902   0.003171
    131       0.002254  -0.000428   0.000646   0.000257   0.001672  -0.001011
    132       0.001579  -0.004051  -0.001526  -0.000296   0.000575   0.001015
    133       0.014576  -0.011758  -0.009267  -0.003581   0.001944   0.005483
    134       0.000147   0.001571  -0.004162   0.000202  -0.001579   0.002398
    135      -0.003270   0.000971   0.002852   0.000380   0.000219  -0.001730
    136      -0.002743   0.003547   0.003147   0.001207   0.001553  -0.002338
    137      -0.001344  -0.000812  -0.000121  -0.001062  -0.001752   0.001340
    138      -0.000422   0.002214   0.001979  -0.000020   0.000151  -0.001651
    139      -0.004182   0.002168   0.003668   0.000600   0.000192  -0.002216
    140       0.002211  -0.000385   0.001815   0.000734   0.002891  -0.002378
    141       0.007383  -0.003428  -0.006006  -0.002962  -0.000013   0.004186
    142      -0.016097   0.013806   0.010832   0.003653  -0.003239  -0.006494
    143      -0.003271   0.004291   0.004152   0.000441   0.000080  -0.002169
    144      -0.000781   0.001824   0.003347   0.001516   0.001546  -0.003419
    145       0.004990  -0.004408  -0.000998  -0.000547   0.002227  -0.000074
    146       0.001834  -0.001408  -0.001341  -0.001065  -0.000944   0.001297
    147      -0.003313   0.000331  -0.000157   0.000904  -0.000956   0.000531
    148       0.003083  -0.002034  -0.002868  -0.000687  -0.000358   0.001944
    149      -0.000630  -0.001652  -0.002834  -0.000579  -0.002386   0.002695
    150      -0.001704   0.001832   0.000384  -0.000068  -0.001163   0.000390
    151       0.002705  -0.003904  -0.003973  -0.001302  -0.001308   0.003116
    152       0.001561   0.000054   0.000929   0.000792   0.001984  -0.001733
    153       0.008412  -0.010445  -0.006507  -0.002980   0.002564   0.004871
    154      -0.004594   0.005539   0.002676   0.000846  -0.001273  -0.000428
    155      -0.005487   0.006474  -0.001488   0.004003  -0.000613  -0.001188
    156      -0.002899   0.004533   0.004304   0.000198  -0.001107  -0.002326
    157       0.001169   0.000437  -0.000078   0.000598   0.000291  -0.000959
    158       0.001488   0.000205   0.001422  -0.000809  -0.000472  -0.000640
    159      -0.002896   0.001400   0.003389  -0.000350  -0.000740  -0.001424
    160       0.002313  -0.004233  -0.003084  -0.000896   0.000194   0.002102
    161       0.000244  -0.001598  -0.002363   0.000445   0.000153   0.001142
    162      -0.005537   0.006916   0.005334   0.000675  -0.001478  -0.002894
    163       0.000946  -0.003868  -0.000731  -0.000545   0.000891   0.000357
    164       0.006120  -0.003552  -0.000425  -0.001396  -0.000560   0.000673
    165       0.001270  -0.000432  -0.000900   0.000206   0.000345   0.000680
    166      -0.002834   0.005185   0.003611   0.000478  -0.000155  -0.002050
    167      -0.000647   0.000574   0.003043  -0.001618   0.000191  -0.001215
    168       0.002488  -0.005140  -0.005130   0.000188   0.001828   0.002398
    169       0.000565  -0.000032  -0.001502  -0.000011  -0.000109   0.000948
    170      -0.003759   0.002052  -0.002121   0.002579   0.000080   0.000144
    171       0.005442  -0.007115  -0.004869  -0.002512   0.002457   0.003251
    172      -0.003997   0.004099   0.001398   0.000199  -0.000716   0.000197
    173      -0.004480   0.003693  -0.000743   0.002065   0.000370  -0.000732
    174      -0.001683   0.001615   0.001215  -0.000010  -0.000457  -0.000216
    175       0.003215  -0.004800  -0.000838  -0.000265   0.000532  -0.000855
    176      -0.001207   0.001081  -0.000368   0.002528  -0.000273  -0.001661
    177      -0.001051   0.004155   0.002671  -0.000140  -0.002532  -0.000088
    178       0.001132  -0.001559  -0.000578  -0.000591   0.000939   0.000775
    179       0.002679  -0.000909   0.001270  -0.001846  -0.000950   0.001063
    180      -0.010023   0.011962   0.007240   0.003938  -0.004782  -0.004179
    181       0.001260   0.002509   0.002724   0.001595   0.001098  -0.004427
    182       0.013405  -0.015039  -0.002610  -0.007336   0.000740   0.004364
    183       0.004274  -0.000259  -0.002410   0.000768  -0.001035   0.000621
    184       0.000345  -0.005871   0.001236  -0.003473  -0.000664   0.001876
    185      -0.002544   0.004916   0.000331   0.002874   0.000523  -0.001906
    186       0.001370  -0.005295  -0.002348  -0.000708   0.003844   0.000037
    187       0.000524  -0.000161  -0.001044   0.000425  -0.000123   0.000238
    188      -0.003746   0.000221  -0.000466   0.000621   0.001966  -0.000817
    189       0.002531  -0.003273  -0.001390  -0.000677   0.001197   0.000410
    190      -0.001603   0.004796  -0.001971   0.001495  -0.001661   0.001951
    191      -0.003636   0.002432   0.001892  -0.000751  -0.000803   0.000827
    192       0.001784  -0.009008  -0.013077   0.003648   0.001092   0.001775
    193       0.000007   0.000545   0.004438   0.001035  -0.001623  -0.001202
    194       0.006710  -0.001167  -0.000749  -0.007008   0.000668   0.003430
    195      -0.266097   0.032091  -0.069043  -0.020960   0.016247  -0.036742
    196       0.005581  -0.205618   0.027312  -0.003735   0.006973  -0.009512
    197      -0.081598   0.041285  -0.275341   0.018068  -0.016228   0.033497
    198       0.015247   0.000727  -0.006270   0.000863  -0.000072  -0.003630
    199      -0.017785  -0.000594   0.018089   0.002441  -0.001012  -0.004228
    200       0.020146  -0.049252   0.018167  -0.005021  -0.004864   0.001070
    201       0.001481  -0.002725   0.000638  -0.001730  -0.000205   0.001872
    202       0.016637  -0.008681  -0.007581  -0.002034  -0.000603   0.000854
    203       0.007793  -0.002392  -0.000246   0.000236  -0.001378  -0.002460
    204      -0.001226   0.004156   0.004150  -0.001949  -0.000239  -0.000019
    205      -0.001020   0.000382  -0.000284   0.000126   0.000459  -0.000196
    206       0.000635   0.000880  -0.002179  -0.000484  -0.000546   0.001290
    207       0.002643   0.001498   0.001551  -0.003212  -0.000599   0.001407
    208      -0.002830   0.001571  -0.001273  -0.000342   0.000512   0.000309
    209       0.005245  -0.006839  -0.004855   0.002588   0.000198  -0.000469
    210      -0.010057   0.037151   0.016610   0.005171   0.002326  -0.004540
    211       0.011032  -0.008007  -0.007037  -0.000919   0.000093   0.001428
    212      -0.035242   0.045020   0.021070   0.011032   0.005316  -0.005277
    213      -0.003560  -0.002342   0.001560  -0.001243   0.000441   0.000588
    214       0.007612  -0.005390  -0.005952  -0.000742   0.001210   0.002558
    215      -0.003282   0.000601  -0.000992   0.000489   0.001025  -0.000137
                  6          7          8          9         10         11    
      0      -0.198796  -0.048488   0.015252  -0.213237   0.003492  -0.002225
      1      -0.021297  -0.497736   0.059909  -0.006237  -0.266703  -0.101155
      2       0.006524   0.072596  -0.206520  -0.004289  -0.081275  -0.339221
      3       0.012536  -0.000617  -0.005515   0.016928   0.005259   0.000741
      4      -0.083335   0.020443   0.032624   0.040075   0.012741  -0.007714
      5       0.009070  -0.004171  -0.002569   0.045174   0.011562  -0.009376
      6       0.162823   0.051865  -0.013275   0.004395   0.003008   0.001905
      7       0.051865   0.490628  -0.076824  -0.003682  -0.014353   0.003644
      8      -0.013275  -0.076824   0.173713  -0.011112  -0.051462   0.034981
      9       0.004395  -0.003682  -0.011112   1.173440  -0.003132   0.004362
     10       0.003008  -0.014353  -0.051462  -0.003132   1.045428  -0.025090
     11       0.001905   0.003644   0.034981   0.004362  -0.025090   1.134915
     12       0.000587   0.001806  -0.001085  -0.365276   0.054520  -0.132038
     13       0.000152  -0.000882  -0.000551   0.062009  -0.209741   0.052105
     14       0.001891   0.001807  -0.000760  -0.153905   0.059672  -0.337945
     15      -0.002852  -0.000895   0.000507  -0.435436  -0.040242   0.117737
     16       0.001298   0.001261   0.000222  -0.048076  -0.199490   0.036150
     17      -0.004302   0.002063  -0.000259   0.141391   0.030592  -0.279825
     18      -0.002063   0.001308  -0.000000   0.011134  -0.003943  -0.004647
     19      -0.003826   0.002797  -0.000475   0.009616  -0.010213  -0.021517
     20       0.003882  -0.005441   0.001558  -0.007447   0.009117   0.014871
     21      -0.002919  -0.003376   0.001529  -0.002605  -0.002111  -0.001228
     22       0.001579  -0.002497   0.000505   0.002144  -0.000019  -0.005292
     23      -0.000503   0.002121  -0.001030  -0.003228   0.000935   0.003632
     24       0.004390   0.003074  -0.001790  -0.000023   0.003630  -0.000716
     25      -0.000304   0.001804  -0.000426  -0.002659   0.000042   0.001979
     26      -0.000851   0.003771  -0.001111   0.001795   0.000728   0.007844
     27       0.005694  -0.001818  -0.000168   0.000701   0.002282  -0.009193
     28       0.005061  -0.004175   0.001071   0.002282   0.000421  -0.013258
     29       0.000966   0.002783  -0.000908   0.001057   0.001081   0.002650
[truncated: 1,862,107 more chars]
