# Supplementary material for: LED-pump-X-ray-multiprobe crystallography for sub-second timescales
Source: Commun Chem. 2022 Aug 26;5:102. doi: 10.1038/s42004-022-00716-1 (PMC9814726; doi:10.1038/s42004-022-00716-1)
Supplement: Supplementary file 12 — Supplementary Data 3 [file 42004_2022_716_MOESM12_ESM.zip › dz_opt/orca.out]

                                        *****************
                                        * O   R   C   A *
                                        *****************

                                            #,                                       
                                            ###                                      
                                            ####                                     
                                            #####                                    
                                            ######                                   
                                           ########,                                 
                                     ,,################,,,,,                         
                               ,,#################################,,                 
                          ,,##########################################,,             
                       ,#########################################, ''#####,          
                    ,#############################################,,   '####,        
                  ,##################################################,,,,####,       
                ,###########''''           ''''###############################       
              ,#####''   ,,,,##########,,,,          '''####'''          '####       
            ,##' ,,,,###########################,,,                        '##       
           ' ,,###''''                  '''############,,,                           
         ,,##''                                '''############,,,,        ,,,,,,###''
      ,#''                                            '''#######################'''  
     '                                                          ''''####''''         
             ,#######,   #######,   ,#######,      ##                                
            ,#'     '#,  ##    ##  ,#'     '#,    #''#        ######   ,####,        
            ##       ##  ##   ,#'  ##            #'  '#       #        #'  '#        
            ##       ##  #######   ##           ,######,      #####,   #    #        
            '#,     ,#'  ##    ##  '#,     ,#' ,#      #,         ##   #,  ,#        
             '#######'   ##     ##  '#######'  #'      '#     #####' # '####'        


                  #######################################################
                  #                        -***-                        #
                  #          Department of theory and spectroscopy      #
                  #    Directorship and core code : Frank Neese         #
                  #        Max Planck Institute fuer Kohlenforschung    #
                  #                Kaiser Wilhelm Platz 1               #
                  #                 D-45470 Muelheim/Ruhr               #
                  #                      Germany                        #
                  #                                                     #
                  #                  All rights reserved                #
                  #                        -***-                        #
                  #######################################################


                         Program Version 5.0.0 -  RELEASE  -
                                (SVN: $Rev: 19529$)
                ($Date: 2021-06-28 11:36:33 +0200 (Mo, 28 Jun 2021) $)


 With contributions from (in alphabetic order):
   Daniel Aravena         : Magnetic Suceptibility
   Michael Atanasov       : Ab Initio Ligand Field Theory (pilot matlab implementation)
   Alexander A. Auer      : GIAO ZORA, VPT2 properties, NMR spectrum
   Ute Becker             : Parallelization
   Giovanni Bistoni       : ED, misc. LED, open-shell LED, HFLD
   Martin Brehm           : Molecular dynamics
   Dmytro Bykov           : SCF Hessian
   Vijay G. Chilkuri      : MRCI spin determinant printing, contributions to CSF-ICE
   Dipayan Datta          : RHF DLPNO-CCSD density
   Achintya Kumar Dutta   : EOM-CC, STEOM-CC
   Dmitry Ganyushin       : Spin-Orbit,Spin-Spin,Magnetic field MRCI
   Miquel Garcia          : C-PCM Hessian, Gaussian charge scheme
   Yang Guo               : DLPNO-NEVPT2, F12-NEVPT2, CIM, IAO-localization
   Andreas Hansen         : Spin unrestricted coupled pair/coupled cluster methods
   Benjamin Helmich-Paris : MC-RPA, TRAH-SCF, COSX integrals
   Lee Huntington         : MR-EOM, pCC
   Robert Izsak           : Overlap fitted RIJCOSX, COSX-SCS-MP3, EOM
   Marcus Kettner         : VPT2
   Christian Kollmar      : KDIIS, OOCD, Brueckner-CCSD(T), CCSD density, CASPT2, CASPT2-K
   Simone Kossmann        : Meta GGA functionals, TD-DFT gradient, OOMP2, MP2 Hessian
   Martin Krupicka        : Initial AUTO-CI
   Lucas Lang             : DCDCAS
   Marvin Lechner         : AUTO-CI (C++ implementation), FIC-MRCC
   Dagmar Lenk            : GEPOL surface, SMD
   Dimitrios Liakos       : Extrapolation schemes; Compound Job, initial MDCI parallelization
   Dimitrios Manganas     : Further ROCIS development; embedding schemes
   Dimitrios Pantazis     : SARC Basis sets
   Anastasios Papadopoulos: AUTO-CI, single reference methods and gradients
   Taras Petrenko         : DFT Hessian,TD-DFT gradient, ASA, ECA, R-Raman, ABS, FL, XAS/XES, NRVS
   Peter Pinski           : DLPNO-MP2, DLPNO-MP2 Gradient
   Christoph Reimann      : Effective Core Potentials
   Marius Retegan         : Local ZFS, SOC
   Christoph Riplinger    : Optimizer, TS searches, QM/MM, DLPNO-CCSD(T), (RO)-DLPNO pert. Triples
   Tobias Risthaus        : Range-separated hybrids, TD-DFT gradient, RPA, STAB
   Michael Roemelt        : Original ROCIS implementation
   Masaaki Saitow         : Open-shell DLPNO-CCSD energy and density
   Barbara Sandhoefer     : DKH picture change effects
   Avijit Sen             : IP-ROCIS
   Kantharuban Sivalingam : CASSCF convergence, NEVPT2, FIC-MRCI
   Bernardo de Souza      : ESD, SOC TD-DFT
   Georgi Stoychev        : AutoAux, RI-MP2 NMR
   Willem Van den Heuvel  : Paramagnetic NMR
   Boris Wezisla          : Elementary symmetry handling
   Frank Wennmohs         : Technical directorship


 We gratefully acknowledge several colleagues who have allowed us to
 interface, adapt or use parts of their codes:
   Stefan Grimme, W. Hujo, H. Kruse, P. Pracht,  : VdW corrections, initial TS optimization,
                  C. Bannwarth, S. Ehlert          DFT functionals, gCP, sTDA/sTD-DF
   Ed Valeev, F. Pavosevic, A. Kumar             : LibInt (2-el integral package), F12 methods
   Garnet Chan, S. Sharma, J. Yang, R. Olivares  : DMRG
   Ulf Ekstrom                                   : XCFun DFT Library
   Mihaly Kallay                                 : mrcc  (arbitrary order and MRCC methods)
   Jiri Pittner, Ondrej Demel                    : Mk-CCSD
   Frank Weinhold                                : gennbo (NPA and NBO analysis)
   Christopher J. Cramer and Donald G. Truhlar   : smd solvation model
   Lars Goerigk                                  : TD-DFT with DH, B97 family of functionals
   V. Asgeirsson, H. Jonsson                     : NEB implementation
   FAccTs GmbH                                   : IRC, NEB, NEB-TS, DLPNO-Multilevel, CI-OPT
                                                   MM, QMMM, 2- and 3-layer-ONIOM, Crystal-QMMM,
                                                   LR-CPCM, SF, NACMEs, symmetry and pop. for TD-DFT,
                                                   nearIR, NL-DFT gradient (VV10), updates on ESD,
                                                   ML-optimized integration grids
   S Lehtola, MJT Oliveira, MAL Marques          : LibXC Library
   Liviu Ungur et al                             : ANISO software


 Your calculation uses the libint2 library for the computation of 2-el integrals
 For citations please refer to: http://libint.valeyev.net

 Your ORCA version has been built with support for libXC version: 5.1.0
 For citations please refer to: https://tddft.org/programs/libxc/

 This ORCA versions uses:
   CBLAS   interface :  Fast vector & matrix operations
   LAPACKE interface :  Fast linear algebra routines
   SCALAPACK package :  Parallel linear algebra routines
   Shared memory     :  Shared parallel matrices
   BLAS/LAPACK       :  OpenBLAS 0.3.15  USE64BITINT DYNAMIC_ARCH NO_AFFINITY SkylakeX SINGLE_THREADED
        Core in use  :  SkylakeX
   Copyright (c) 2011-2014, The OpenBLAS Project


***************************************
The coordinates will be read from file: nbound_raw.xyz
***************************************


================================================================================

cite the ECPs for Pd [Def2-ECP] as follows:
Ce-Yb(ecp-28): M. Dolg, H. Stoll, H.Preuss, J. Chem. Phys., 1989, 90, 1730-1734.
Y-Cd(ecp-28), Hf-Hg(ecp-46): D. Andrae,U. Haeussermann, M. Dolg, H. Stoll, H. Preuss, Theor. Chim. Acta, 1990, 77, 123-141.
In-Sb(ecp-28), Tl-Bi(ecp-46): B. Metz, H. Stoll, M. Dolg, J. Chem. Phys., 2000, 113, 2563-2569.
Te-Xe(ecp-28), Po-Rn(ecp-46): K. A. Peterson, D. Figgen, E. Goll, H. Stoll, M. Dolg, J. Chem. Phys., 2003, 119, 11113-11123.
Rb(ecp-28), Cs(ecp-46): T. Leininger, A. Nicklass, W. Kuechle, H. Stoll, M. Dolg, A. Bergner, Chem. Phys. Lett., 1996, 255, 274-280.
Sr(ecp-28), Ba(ecp-46): M. Kaupp, P. V. Schleyer, H. Stoll and H. Preuss, J. Chem. Phys., 1991, 94, 1360-1366.
La(ecp-46): M. Dolg, H. Stoll, A. Savin, H. Preuss, Theor. Chim. Acta, 1989, 75, 173-194.
Lu(ecp-28): X. Cao, M. Dolg, J. Chem. Phys., 2001, 115, 7348-7355.

ECP parameters for Pd [Def2-ECP] have been obtained from:
TURBOMOLE (7.0.2)

----- Orbital basis set information -----
Your calculation utilizes the basis: def2-SV(P)
   F. Weigend and R. Ahlrichs, Phys. Chem. Chem. Phys. 7, 3297 (2005).

----- AuxJ basis set information -----
Your calculation utilizes the auxiliary basis: def2/J
   F. Weigend, Phys. Chem. Chem. Phys. 8, 1057 (2006).

================================================================================
                                        WARNINGS
                       Please study these warnings very carefully!
================================================================================


WARNING: Geometry Optimization
  ===> : Switching off AutoStart
         For restart on a previous wavefunction, please use MOREAD

INFO   : the flag for use of the SHARK integral package has been found!

================================================================================
                                       INPUT FILE
================================================================================
NAME = orca.inp
|  1> 
|  2> ! PBE0 RIJCOSX def2-SV(P) def2/J
|  3> ! opt anfreq allpop
|  4> ! tightscf
|  5> ! SlowConv
|  6> %scf maxiter 300 end
|  7> %geom maxiter 300 end
|  8> 
|  9> * xyzfile 1 1 nbound_raw.xyz *
| 10> 
| 11>                          ****END OF INPUT****
================================================================================

                       *****************************
                       * Geometry Optimization Run *
                       *****************************

Geometry optimization settings:
Update method            Update   .... BFGS
Choice of coordinates    CoordSys .... Z-matrix Internals
Initial Hessian          InHess   .... Almoef's Model

Convergence Tolerances:
Energy Change            TolE     ....  5.0000e-06 Eh
Max. Gradient            TolMAXG  ....  3.0000e-04 Eh/bohr
RMS Gradient             TolRMSG  ....  1.0000e-04 Eh/bohr
Max. Displacement        TolMAXD  ....  4.0000e-03 bohr
RMS Displacement         TolRMSD  ....  2.0000e-03 bohr
Strict Convergence                ....  False
------------------------------------------------------------------------------
                        ORCA OPTIMIZATION COORDINATE SETUP
------------------------------------------------------------------------------

The optimization will be done in new redundant internal coordinates
Making redundant internal coordinates   ...  (new redundants) done
Evaluating the initial hessian          ...  (Almloef) done
Evaluating the coordinates              ...  done
Calculating the B-matrix                .... done
Calculating the G-matrix                .... done
Diagonalizing the G-matrix              .... done
Small eigenvalue found = 2.138e-03
Small eigenvalue found = 2.596e-03
Small eigenvalue found = 5.724e-03
Small eigenvalue found = 6.756e-03
Small eigenvalue found = 8.429e-03
Small eigenvalue found = 1.792e-02
Small eigenvalue found = 2.134e-02
Small eigenvalue found = 2.539e-02
The first mode is                       ....  242
The number of degrees of freedom        ....  210

    -----------------------------------------------------------------
                    Redundant Internal Coordinates


    -----------------------------------------------------------------
         Definition                    Initial Value    Approx d2E/dq
    -----------------------------------------------------------------
      1. B(H   1,C   0)                  0.9903         0.519341   
      2. B(H   2,C   0)                  0.9896         0.520692   
      3. B(C   3,C   0)                  1.5044         0.410438   
      4. B(H   4,C   3)                  0.9906         0.518802   
      5. B(H   5,C   3)                  0.9908         0.518501   
      6. B(H   7,C   6)                  0.9902         0.519648   
      7. B(H   8,C   6)                  0.9899         0.520105   
      8. B(C   9,C   6)                  1.5087         0.404032   
      9. B(H  10,C   9)                  0.9906         0.518838   
     10. B(H  11,C   9)                  0.9885         0.522786   
     11. B(H  13,C  12)                  0.9885         0.522890   
     12. B(H  14,C  12)                  0.9893         0.521336   
     13. B(C  15,C  12)                  1.5244         0.381410   
     14. B(H  16,C  15)                  0.9908         0.518366   
     15. B(H  17,C  15)                  0.9905         0.519029   
     16. B(C  18,C  15)                  1.5140         0.396157   
     17. B(H  19,C  18)                  0.9893         0.521230   
     18. B(H  20,C  18)                  0.9900         0.519877   
     19. B(C  21,C  18)                  1.5224         0.384182   
     20. B(H  22,C  21)                  0.9791         0.541269   
     21. B(H  23,C  21)                  0.9802         0.539063   
     22. B(H  24,C  21)                  0.9810         0.537516   
     23. B(H  26,C  25)                  0.9902         0.519652   
     24. B(H  27,C  25)                  0.9898         0.520292   
     25. B(C  28,C  25)                  1.5079         0.405107   
     26. B(H  29,C  28)                  0.9898         0.520381   
     27. B(H  30,C  28)                  0.9897         0.520535   
     28. B(C  31,C  28)                  1.5187         0.389354   
     29. B(H  32,C  31)                  0.9900         0.519970   
     30. B(H  33,C  31)                  0.9901         0.519689   
     31. B(C  34,C  31)                  1.5169         0.391953   
     32. B(H  35,C  34)                  0.9811         0.537195   
     33. B(H  36,C  34)                  0.9799         0.539542   
     34. B(H  37,C  34)                  0.9812         0.537058   
     35. B(H  39,C  38)                  0.9893         0.521255   
     36. B(H  40,C  38)                  0.9898         0.520333   
     37. B(C  41,C  38)                  1.5191         0.388883   
     38. B(H  42,C  41)                  0.9895         0.520863   
     39. B(H  43,C  41)                  0.9899         0.520211   
     40. B(C  44,C  41)                  1.5230         0.383362   
     41. B(H  45,C  44)                  0.9903         0.519324   
     42. B(H  46,C  44)                  0.9899         0.520101   
     43. B(C  47,C  44)                  1.5200         0.387582   
     44. B(H  48,C  47)                  0.9792         0.540967   
     45. B(H  49,C  47)                  0.9809         0.537718   
     46. B(H  50,C  47)                  0.9800         0.539506   
     47. B(H  52,C  51)                  0.9897         0.520598   
     48. B(H  53,C  51)                  0.9901         0.519854   
     49. B(C  54,C  51)                  1.5166         0.392471   
     50. B(H  55,C  54)                  0.9888         0.522268   
     51. B(H  56,C  54)                  0.9899         0.520181   
     52. B(C  57,C  54)                  1.4958         0.423560   
     53. B(H  58,C  57)                  0.9904         0.519215   
     54. B(H  59,C  57)                  0.9906         0.518891   
     55. B(C  60,C  57)                  1.4752         0.456843   
     56. B(H  61,C  60)                  0.9795         0.540312   
     57. B(H  62,C  60)                  0.9811         0.537190   
     58. B(H  63,C  60)                  0.9797         0.539947   
     59. B(H  63,H  36)                  4.4256         0.000000   
     60. B(N  65,C  25)                  1.4901         0.387379   
     61. B(N  65,C  12)                  1.5068         0.364384   
     62. B(N  65,C   0)                  1.5100         0.360155   
     63. B(N  66,C   6)                  1.4780         0.404981   
     64. B(N  66,C   3)                  1.4802         0.401811   
     65. B(N  67,C  51)                  1.4957         0.379546   
     66. B(N  67,C  38)                  1.5130         0.356157   
     67. B(N  67,C   9)                  1.5039         0.368282   
     68. B(O  68,N  64)                  1.2298         0.902823   
     69. B(O  69,N  64)                  1.2308         0.899630   
     70. B(Pd 70,N  67)                  2.0904         0.432023   
     71. B(Pd 70,N  66)                  2.0189         0.561799   
     72. B(Pd 70,N  65)                  2.0868         0.437761   
     73. B(Pd 70,N  64)                  2.0080         0.584882   
     74. B(H  71,N  66)                  0.9424         0.554705   
     75. A(C   3,C   0,N  65)          110.0610         0.364660   
     76. A(H   1,C   0,H   2)          108.1308         0.327369   
     77. A(H   1,C   0,N  65)          109.7235         0.340459   
     78. A(H   2,C   0,C   3)          109.6392         0.350310   
     79. A(H   2,C   0,N  65)          109.7163         0.340607   
     80. A(H   1,C   0,C   3)          109.5405         0.350157   
     81. A(C   0,C   3,N  66)          107.0609         0.371574   
     82. A(H   4,C   3,N  66)          110.3103         0.346705   
     83. A(C   0,C   3,H   4)          110.3967         0.350095   
     84. A(H   4,C   3,H   5)          108.4496         0.327086   
     85. A(H   5,C   3,N  66)          110.2893         0.346671   
     86. A(C   0,C   3,H   5)          110.3384         0.350061   
     87. A(H   8,C   6,N  66)          110.2572         0.347310   
     88. A(H   8,C   6,C   9)          110.2727         0.349315   
     89. A(H   7,C   6,N  66)          110.3288         0.347259   
     90. A(C   9,C   6,N  66)          107.1028         0.371071   
     91. A(H   7,C   6,C   9)          110.3474         0.349263   
     92. A(H   7,C   6,H   8)          108.5340         0.327340   
     93. A(C   6,C   9,N  67)          110.8681         0.365071   
     94. A(C   6,C   9,H  11)          109.4722         0.349618   
     95. A(C   6,C   9,H  10)          109.4278         0.349172   
     96. A(H  11,C   9,N  67)          109.4717         0.342110   
     97. A(H  10,C   9,H  11)          108.1136         0.327533   
     98. A(H  10,C   9,N  67)          109.4388         0.341677   
     99. A(H  13,C  12,H  14)          107.3061         0.327804   
    100. A(H  13,C  12,C  15)          108.1367         0.346253   
    101. A(H  13,C  12,N  65)          108.2439         0.341513   
    102. A(C  15,C  12,N  65)          116.4130         0.360838   
    103. A(H  14,C  12,N  65)          108.2726         0.341343   
    104. A(H  14,C  12,C  15)          108.1274         0.346080   
    105. A(H  17,C  15,C  18)          109.4398         0.348037   
    106. A(C  12,C  15,H  16)          109.4690         0.345748   
    107. A(H  16,C  15,C  18)          109.3963         0.347962   
    108. A(C  12,C  15,H  17)          109.4661         0.345822   
    109. A(C  12,C  15,C  18)          110.8893         0.368330   
    110. A(H  16,C  15,H  17)          108.1316         0.327095   
    111. A(H  20,C  18,C  21)          109.4534         0.346338   
    112. A(H  19,C  18,H  20)          108.0131         0.327481   
    113. A(C  15,C  18,H  20)          109.3950         0.348132   
    114. A(H  19,C  18,C  21)          109.4032         0.346490   
    115. A(C  15,C  18,C  21)          111.0912         0.368788   
    116. A(C  15,C  18,H  19)          109.4277         0.348285   
    117. A(C  18,C  21,H  23)          109.5187         0.348458   
    118. A(C  18,C  21,H  24)          109.4642         0.348289   
    119. A(C  18,C  21,H  22)          109.4852         0.348698   
    120. A(H  22,C  21,H  23)          109.5535         0.331507   
    121. A(H  23,C  21,H  24)          109.3139         0.331125   
    122. A(H  22,C  21,H  24)          109.4918         0.331349   
    123. A(H  26,C  25,N  65)          108.3184         0.344675   
    124. A(H  27,C  25,N  65)          108.3133         0.344746   
    125. A(C  28,C  25,N  65)          115.6926         0.368416   
    126. A(H  26,C  25,C  28)          108.3933         0.349420   
    127. A(H  27,C  25,C  28)          108.4145         0.349493   
    128. A(H  26,C  25,H  27)          107.4214         0.327360   
    129. A(H  30,C  28,C  31)          109.5385         0.347192   
    130. A(H  29,C  28,C  31)          109.4122         0.347175   
    131. A(C  25,C  28,C  31)          110.6123         0.371059   
    132. A(H  29,C  28,H  30)          108.1127         0.327461   
    133. A(C  25,C  28,H  30)          109.5439         0.349521   
    134. A(C  25,C  28,H  29)          109.5788         0.349503   
    135. A(H  33,C  31,C  34)          108.9872         0.347486   
    136. A(H  32,C  31,C  34)          109.0074         0.347518   
    137. A(C  28,C  31,C  34)          112.9024         0.368959   
    138. A(H  32,C  31,H  33)          107.7299         0.327330   
    139. A(C  28,C  31,H  33)          109.0172         0.347097   
    140. A(C  28,C  31,H  32)          109.0663         0.347129   
    141. A(H  36,C  34,H  37)          109.3938         0.331127   
    142. A(H  35,C  34,H  37)          109.4499         0.330888   
    143. A(C  31,C  34,H  37)          109.4348         0.349417   
    144. A(H  35,C  34,H  36)          109.5410         0.331141   
    145. A(C  31,C  34,H  36)          109.4784         0.349689   
    146. A(C  31,C  34,H  35)          109.5293         0.349432   
    147. A(H  40,C  38,N  67)          108.0406         0.339933   
    148. A(H  39,C  38,N  67)          108.0716         0.340033   
    149. A(H  40,C  38,C  41)          108.1498         0.347099   
    150. A(H  39,C  38,C  41)          108.1775         0.347202   
    151. A(H  39,C  38,H  40)          107.3271         0.327530   
    152. A(C  41,C  38,N  67)          116.7171         0.360627   
    153. A(H  43,C  41,C  44)          109.3909         0.346251   
    154. A(H  42,C  41,C  44)          109.4454         0.346324   
    155. A(C  38,C  41,C  44)          111.1730         0.367482   
    156. A(H  42,C  41,H  43)          108.0829         0.327477   
    157. A(C  38,C  41,H  43)          109.3191         0.347085   
    158. A(C  38,C  41,H  42)          109.3719         0.347158   
    159. A(C  41,C  44,H  46)          108.9967         0.346239   
    160. A(H  46,C  44,C  47)          108.9420         0.346877   
    161. A(H  45,C  44,C  47)          108.9449         0.346790   
    162. A(C  41,C  44,C  47)          113.0698         0.367271   
    163. A(H  45,C  44,H  46)          107.7659         0.327306   
    164. A(C  41,C  44,H  45)          108.9866         0.346152   
    165. A(H  49,C  47,H  50)          109.5322         0.331191   
    166. A(H  48,C  47,H  50)          109.4172         0.331521   
    167. A(C  44,C  47,H  50)          109.4211         0.349024   
    168. A(H  48,C  47,H  49)          109.4866         0.331339   
    169. A(C  44,C  47,H  49)          109.4795         0.348829   
    170. A(C  44,C  47,H  48)          109.4907         0.349183   
    171. A(C  54,C  51,N  67)          114.1919         0.365139   
    172. A(H  53,C  51,N  67)          108.7406         0.343518   
    173. A(H  52,C  51,N  67)          108.6666         0.343600   
    174. A(H  53,C  51,C  54)          108.6999         0.347582   
    175. A(H  52,C  51,C  54)          108.6951         0.347666   
    176. A(H  52,C  51,H  53)          107.6562         0.327413   
    177. A(H  56,C  54,C  57)          109.3493         0.352120   
    178. A(H  55,C  54,C  57)          109.3478         0.352358   
    179. A(C  51,C  54,C  57)          111.3905         0.374431   
    180. A(H  55,C  54,H  56)          108.0229         0.327619   
    181. A(C  51,C  54,H  56)          109.3028         0.347619   
    182. A(C  51,C  54,H  55)          109.3621         0.347853   
    183. A(H  59,C  57,C  60)          108.2444         0.356513   
    184. A(H  58,C  57,C  60)          108.2193         0.356551   
    185. A(C  54,C  57,C  60)          116.1228         0.384414   
    186. A(H  58,C  57,H  59)          107.3252         0.327169   
    187. A(C  54,C  57,H  59)          108.2700         0.351972   
    188. A(C  54,C  57,H  58)          108.3375         0.352009   
    189. A(H  62,C  60,H  63)          109.4041         0.331182   
    190. A(H  61,C  60,H  63)          109.5887         0.331499   
    191. A(C  57,C  60,H  63)          109.4958         0.358933   
    192. A(H  61,C  60,H  62)          109.4330         0.331219   
    193. A(C  57,C  60,H  62)          109.4197         0.358620   
    194. A(C  57,C  60,H  61)          109.4858         0.358974   
    195. A(O  69,N  64,Pd 70)          120.1265         0.507340   
    196. A(O  68,N  64,Pd 70)          120.0929         0.507676   
    197. A(O  68,N  64,O  69)          119.7800         0.484310   
    198. A(C  12,N  65,C  25)          109.6777         0.359551   
    199. A(C   0,N  65,C  25)          110.3101         0.358837   
    200. A(C   0,N  65,C  12)          110.8513         0.355125   
    201. A(C  25,N  65,Pd 70)          115.2190         0.415502   
    202. A(C  12,N  65,Pd 70)          105.1170         0.411011   
    203. A(C   0,N  65,Pd 70)          105.5010         0.410161   
    204. A(C   3,N  66,C   6)          117.2235         0.368401   
    205. A(Pd 70,N  66,H  71)          107.0596         0.411967   
    206. A(C   6,N  66,H  71)          111.0586         0.348049   
    207. A(C   3,N  66,H  71)          105.9912         0.347589   
    208. A(C   6,N  66,Pd 70)          107.4879         0.437961   
    209. A(C   3,N  66,Pd 70)          107.5621         0.437341   
    210. A(C  38,N  67,C  51)          109.4356         0.356914   
    211. A(C   9,N  67,C  51)          109.7628         0.358952   
    212. A(C   9,N  67,C  38)          111.2872         0.355094   
    213. A(C  51,N  67,Pd 70)          116.1985         0.413027   
    214. A(C  38,N  67,Pd 70)          104.9014         0.408396   
    215. A(C   9,N  67,Pd 70)          105.1329         0.410825   
    216. A(N  66,Pd 70,N  67)           85.5621         0.498953   
    217. A(N  65,Pd 70,N  67)          166.1202         0.476446   
    218. A(N  64,Pd 70,N  67)           94.2904         0.502706   
    219. A(N  65,Pd 70,N  66)           85.2637         0.500179   
    220. A(N  64,Pd 70,N  65)           95.0170         0.503943   
    221. D(H   5,C   3,C   0,H   2)     55.5370         0.013344   
    222. D(H   4,C   3,C   0,H   2)    -64.3253         0.013344   
    223. D(H   4,C   3,C   0,H   1)     54.1808         0.013344   
    224. D(N  66,C   3,C   0,H   1)    -65.9174         0.013344   
    225. D(N  66,C   3,C   0,H   2)    175.5765         0.013344   
    226. D(H   5,C   3,C   0,H   1)    174.0431         0.013344   
    227. D(N  66,C   3,C   0,N  65)     54.8026         0.013344   
    228. D(H   4,C   3,C   0,N  65)    174.9008         0.013344   
    229. D(H   5,C   3,C   0,N  65)    -65.2369         0.013344   
    230. D(H  11,C   9,C   6,H   7)    -54.9456         0.012943   
    231. D(H  11,C   9,C   6,N  66)   -175.0634         0.012943   
    232. D(N  67,C   9,C   6,H   8)   -174.1765         0.012943   
    233. D(H  10,C   9,C   6,H   8)    -53.3710         0.012943   
    234. D(N  67,C   9,C   6,H   7)     65.9300         0.012943   
    235. D(H  10,C   9,C   6,N  66)     66.6177         0.012943   
    236. D(N  67,C   9,C   6,N  66)    -54.1878         0.012943   
    237. D(H  10,C   9,C   6,H   7)   -173.2646         0.012943   
    238. D(H  11,C   9,C   6,H   8)     64.9480         0.012943   
    239. D(C  18,C  15,C  12,H  13)    -55.5298         0.011590   
    240. D(C  18,C  15,C  12,N  65)   -177.5706         0.011590   
    241. D(C  18,C  15,C  12,H  14)     60.3582         0.011590   
    242. D(H  16,C  15,C  12,H  13)     65.2633         0.011590   
    243. D(H  16,C  15,C  12,N  65)    -56.7775         0.011590   
    244. D(H  17,C  15,C  12,H  13)   -176.3751         0.011590   
    245. D(H  17,C  15,C  12,N  65)     61.5841         0.011590   
    246. D(H  17,C  15,C  12,H  14)    -60.4872         0.011590   
    247. D(H  16,C  15,C  12,H  14)   -178.8488         0.011590   
    248. D(H  19,C  18,C  15,H  17)   -171.7200         0.012461   
    249. D(H  19,C  18,C  15,H  16)    -53.4169         0.012461   
    250. D(H  19,C  18,C  15,C  12)     67.4191         0.012461   
    251. D(H  20,C  18,C  15,C  12)    -50.7322         0.012461   
    252. D(H  20,C  18,C  15,H  16)   -171.5683         0.012461   
    253. D(H  20,C  18,C  15,H  17)     70.1287         0.012461   
    254. D(C  21,C  18,C  15,C  12)   -171.6771         0.012461   
    255. D(C  21,C  18,C  15,H  16)     67.4869         0.012461   
    256. D(C  21,C  18,C  15,H  17)    -50.8162         0.012461   
    257. D(H  24,C  21,C  18,H  20)     63.0062         0.011750   
    258. D(H  24,C  21,C  18,H  19)    -55.1650         0.011750   
    259. D(H  23,C  21,C  18,C  15)    -56.2513         0.011750   
    260. D(H  23,C  21,C  18,H  19)     64.6670         0.011750   
    261. D(H  23,C  21,C  18,H  20)   -177.1618         0.011750   
    262. D(H  22,C  21,C  18,H  20)    -57.0232         0.011750   
    263. D(H  22,C  21,C  18,C  15)     63.8873         0.011750   
    264. D(H  24,C  21,C  18,C  15)   -176.0833         0.011750   
    265. D(H  22,C  21,C  18,H  19)   -175.1945         0.011750   
    266. D(C  31,C  28,C  25,H  27)     51.1735         0.013010   
    267. D(C  31,C  28,C  25,H  26)    -65.1382         0.013010   
    268. D(H  29,C  28,C  25,H  27)    -69.5342         0.013010   
    269. D(H  30,C  28,C  25,H  27)    172.0157         0.013010   
    270. D(H  29,C  28,C  25,N  65)     52.3148         0.013010   
    271. D(H  30,C  28,C  25,H  26)     55.7040         0.013010   
    272. D(C  31,C  28,C  25,N  65)    173.0225         0.013010   
    273. D(H  29,C  28,C  25,H  26)    174.1541         0.013010   
    274. D(H  30,C  28,C  25,N  65)    -66.1353         0.013010   
    275. D(C  34,C  31,C  28,H  29)    -68.8074         0.012054   
    276. D(C  34,C  31,C  28,C  25)    170.3857         0.012054   
    277. D(H  33,C  31,C  28,H  30)    -71.7382         0.012054   
    278. D(H  33,C  31,C  28,H  29)    169.9140         0.012054   
    279. D(H  32,C  31,C  28,C  25)    -68.2755         0.012054   
    280. D(H  32,C  31,C  28,H  30)    170.8792         0.012054   
    281. D(H  32,C  31,C  28,H  29)     52.5313         0.012054   
    282. D(C  34,C  31,C  28,H  30)     49.5404         0.012054   
    283. D(H  33,C  31,C  28,C  25)     49.1071         0.012054   
    284. D(H  37,C  34,C  31,H  33)     57.1676         0.012208   
    285. D(H  37,C  34,C  31,C  28)    -64.1279         0.012208   
    286. D(H  36,C  34,C  31,H  33)    177.0550         0.012208   
    287. D(H  36,C  34,C  31,H  32)    -65.6127         0.012208   
    288. D(H  36,C  34,C  31,C  28)     55.7594         0.012208   
    289. D(H  35,C  34,C  31,H  33)    -62.8195         0.012208   
    290. D(H  37,C  34,C  31,H  32)    174.4999         0.012208   
    291. D(H  35,C  34,C  31,H  32)     54.5128         0.012208   
    292. D(H  35,C  34,C  31,C  28)    175.8849         0.012208   
    293. D(C  44,C  41,C  38,N  67)    179.0709         0.012026   
    294. D(C  44,C  41,C  38,H  40)     57.0753         0.012026   
    295. D(C  44,C  41,C  38,H  39)    -58.8704         0.012026   
    296. D(H  43,C  41,C  38,N  67)    -60.0600         0.012026   
    297. D(H  43,C  41,C  38,H  40)    177.9444         0.012026   
    298. D(H  43,C  41,C  38,H  39)     61.9987         0.012026   
    299. D(H  42,C  41,C  38,H  40)    -63.8969         0.012026   
    300. D(H  42,C  41,C  38,H  39)   -179.8426         0.012026   
    301. D(H  42,C  41,C  38,N  67)     58.0987         0.012026   
    302. D(C  47,C  44,C  41,H  43)     58.9028         0.011703   
    303. D(C  47,C  44,C  41,H  42)    -59.3413         0.011703   
    304. D(C  47,C  44,C  41,C  38)    179.7297         0.011703   
    305. D(H  45,C  44,C  41,H  43)   -179.7835         0.011703   
    306. D(H  45,C  44,C  41,H  42)     61.9724         0.011703   
    307. D(H  45,C  44,C  41,C  38)    -58.9566         0.011703   
    308. D(H  46,C  44,C  41,C  38)     58.4125         0.011703   
    309. D(H  46,C  44,C  41,H  42)    179.3415         0.011703   
    310. D(H  46,C  44,C  41,H  43)    -62.4144         0.011703   
    311. D(H  50,C  47,C  44,C  41)    -59.1573         0.011949   
    312. D(H  49,C  47,C  44,H  46)   -177.7601         0.011949   
    313. D(H  49,C  47,C  44,H  45)    -60.4455         0.011949   
    314. D(H  49,C  47,C  44,C  41)     60.8918         0.011949   
    315. D(H  48,C  47,C  44,H  46)    -57.7242         0.011949   
    316. D(H  48,C  47,C  44,H  45)     59.5903         0.011949   
    317. D(H  50,C  47,C  44,H  46)     62.1908         0.011949   
    318. D(H  48,C  47,C  44,C  41)   -179.0723         0.011949   
    319. D(H  50,C  47,C  44,H  45)    179.5054         0.011949   
    320. D(C  57,C  54,C  51,N  67)    178.9224         0.012239   
    321. D(C  57,C  54,C  51,H  52)    -59.5817         0.012239   
    322. D(H  56,C  54,C  51,N  67)     57.9766         0.012239   
    323. D(H  56,C  54,C  51,H  53)    -63.6182         0.012239   
    324. D(H  56,C  54,C  51,H  52)    179.4725         0.012239   
    325. D(H  55,C  54,C  51,N  67)    -60.0941         0.012239   
    326. D(C  57,C  54,C  51,H  53)     57.3277         0.012239   
    327. D(H  55,C  54,C  51,H  52)     61.4018         0.012239   
    328. D(H  55,C  54,C  51,H  53)    178.3111         0.012239   
    329. D(C  60,C  57,C  54,H  56)    -51.8771         0.014190   
    330. D(C  60,C  57,C  54,H  55)     66.2124         0.014190   
    331. D(H  59,C  57,C  54,H  55)    -55.7319         0.014190   
    332. D(H  59,C  57,C  54,C  51)     65.2599         0.014190   
    333. D(H  58,C  57,C  54,H  55)   -171.8232         0.014190   
    334. D(H  58,C  57,C  54,C  51)    -50.8314         0.014190   
    335. D(H  58,C  57,C  54,H  56)     70.0872         0.014190   
    336. D(H  59,C  57,C  54,H  56)   -173.8215         0.014190   
    337. D(C  60,C  57,C  54,C  51)   -172.7958         0.014190   
    338. D(H  63,C  60,C  57,H  59)     65.3343         0.016486   
    339. D(H  63,C  60,C  57,H  58)   -178.6504         0.016486   
    340. D(H  63,C  60,C  57,C  54)    -56.6236         0.016486   
    341. D(H  62,C  60,C  57,H  59)   -174.7644         0.016486   
    342. D(H  62,C  60,C  57,H  58)    -58.7491         0.016486   
    343. D(H  62,C  60,C  57,C  54)     63.2777         0.016486   
    344. D(H  61,C  60,C  57,H  59)    -54.8338         0.016486   
    345. D(H  61,C  60,C  57,H  58)     61.1815         0.016486   
    346. D(H  61,C  60,C  57,C  54)   -176.7917         0.016486   
    347. D(C  12,N  65,C   0,H   1)   -161.2776         0.011924   
    348. D(Pd 70,N  65,C  25,C  28)    -53.1273         0.013729   
    349. D(Pd 70,N  65,C  25,H  27)     68.7758         0.013729   
    350. D(C  12,N  65,C  25,C  28)   -171.4587         0.013729   
    351. D(C  12,N  65,C  25,H  27)    -49.5556         0.013729   
    352. D(C  12,N  65,C  25,H  26)     66.6620         0.013729   
    353. D(C   0,N  65,C  25,C  28)     66.1678         0.013729   
    354. D(C   0,N  65,C  25,H  27)   -171.9291         0.013729   
    355. D(C   0,N  65,C  25,H  26)    -55.7115         0.013729   
    356. D(Pd 70,N  65,C  12,C  15)   -177.9641         0.012194   
    357. D(Pd 70,N  65,C  12,H  14)    -55.9691         0.012194   
    358. D(Pd 70,N  65,C  12,H  13)     60.0515         0.012194   
    359. D(C  25,N  65,C  12,C  15)    -53.5388         0.012194   
    360. D(C  25,N  65,C  12,H  14)     68.4561         0.012194   
    361. D(C  25,N  65,C  12,H  13)   -175.5232         0.012194   
    362. D(C   0,N  65,C  12,C  15)     68.5122         0.012194   
    363. D(C   0,N  65,C  12,H  14)   -169.4929         0.012194   
    364. D(C   0,N  65,C  12,H  13)    -53.4722         0.012194   
    365. D(Pd 70,N  65,C   0,C   3)    -35.1683         0.011924   
    366. D(Pd 70,N  65,C   0,H   2)   -155.8959         0.011924   
    367. D(Pd 70,N  65,C   0,H   1)     85.4415         0.011924   
    368. D(C  25,N  65,C   0,C   3)   -160.2066         0.011924   
    369. D(C  25,N  65,C   0,H   2)     79.0658         0.011924   
    370. D(Pd 70,N  65,C  25,H  26)   -175.0066         0.013729   
    371. D(C  25,N  65,C   0,H   1)    -39.5967         0.011924   
    372. D(C  12,N  65,C   0,C   3)     78.1125         0.011924   
    373. D(C  12,N  65,C   0,H   2)    -42.6150         0.011924   
    374. D(H  71,N  66,N  64,O  69)      3.7329         0.001500   
    375. D(H  71,N  66,N  64,O  68)   -176.6567         0.001500   
    376. D(C   6,N  66,N  64,O  68)     64.1097         0.001500   
    377. D(C   3,N  66,N  64,O  69)    117.2202         0.001500   
    378. D(C   3,N  66,N  64,O  68)    -63.1694         0.001500   
    379. D(H  71,N  66,C   6,H   8)     48.4836         0.014985   
    380. D(H  71,N  66,C   6,H   7)    168.3553         0.014985   
    381. D(Pd 70,N  66,C   6,C   9)     45.2869         0.014985   
    382. D(Pd 70,N  66,C   6,H   8)    165.2855         0.014985   
    383. D(Pd 70,N  66,C   6,H   7)    -74.8428         0.014985   
    384. D(C   3,N  66,C   6,C   9)    166.4754         0.014985   
    385. D(C   3,N  66,C   6,H   8)    -73.5260         0.014985   
    386. D(C   3,N  66,C   6,H   7)     46.3458         0.014985   
    387. D(H  71,N  66,C   3,H   5)   -171.4902         0.014754   
    388. D(H  71,N  66,C   3,H   4)    -51.7146         0.014754   
    389. D(H  71,N  66,C   3,C   0)     68.4388         0.014754   
    390. D(H  71,N  66,C   6,C   9)    -71.5151         0.014985   
    391. D(Pd 70,N  66,C   3,H   5)     74.2551         0.014754   
    392. D(Pd 70,N  66,C   3,H   4)   -165.9693         0.014754   
    393. D(Pd 70,N  66,C   3,C   0)    -45.8159         0.014754   
    394. D(C   6,N  66,N  64,O  69)   -115.5006         0.001500   
    395. D(C   6,N  66,C   3,H   5)    -46.8947         0.014754   
    396. D(C   6,N  66,C   3,H   4)     72.8809         0.014754   
    397. D(C   6,N  66,C   3,C   0)   -166.9657         0.014754   
    398. D(Pd 70,N  67,C  51,C  54)     50.4284         0.013193   
    399. D(Pd 70,N  67,C  51,H  52)    -71.0833         0.013193   
    400. D(C  38,N  67,C  51,C  54)    168.9527         0.013193   
    401. D(C  38,N  67,C  51,H  53)    -69.4750         0.013193   
    402. D(C   9,N  67,C  51,C  54)    -68.6456         0.013193   
    403. D(C   9,N  67,C  51,H  53)     52.9267         0.013193   
    404. D(C   9,N  67,C  51,H  52)    169.8428         0.013193   
    405. D(Pd 70,N  67,C  38,C  41)   -178.2727         0.011673   
    406. D(Pd 70,N  67,C  38,H  40)    -56.2201         0.011673   
    407. D(Pd 70,N  67,C  38,H  39)     59.6133         0.011673   
    408. D(C  51,N  67,C  38,C  41)     56.3927         0.011673   
    409. D(C  51,N  67,C  38,H  40)    178.4454         0.011673   
    410. D(C  51,N  67,C  38,H  39)    -65.7212         0.011673   
    411. D(C   9,N  67,C  38,C  41)    -65.0936         0.011673   
    412. D(C   9,N  67,C  38,H  40)     56.9590         0.011673   
    413. D(C   9,N  67,C  38,H  39)    172.7924         0.011673   
    414. D(Pd 70,N  67,C   9,H  11)    155.2122         0.012446   
    415. D(Pd 70,N  67,C   9,H  10)    -86.4626         0.012446   
    416. D(Pd 70,N  67,C   9,C   6)     34.3363         0.012446   
    417. D(C  51,N  67,C   9,H  11)    -79.1168         0.012446   
    418. D(C  38,N  67,C  51,H  52)     47.4410         0.013193   
    419. D(C  51,N  67,C   9,H  10)     39.2084         0.012446   
    420. D(C  51,N  67,C   9,C   6)    160.0073         0.012446   
    421. D(C  38,N  67,C   9,H  11)     42.1787         0.012446   
    422. D(Pd 70,N  67,C  51,H  53)    172.0007         0.013193   
    423. D(C  38,N  67,C   9,H  10)    160.5038         0.012446   
    424. D(C  38,N  67,C   9,C   6)    -78.6972         0.012446   
    425. D(N  66,Pd 70,N  67,C  51)   -128.5360         0.002418   
    426. D(N  66,Pd 70,N  67,C   9)     -6.9728         0.002418   
    427. D(N  65,Pd 70,N  67,C  51)   -177.2872         0.002418   
    428. D(N  65,Pd 70,N  67,C  38)     61.7366         0.002418   
    429. D(N  65,Pd 70,N  67,C   9)    -55.7239         0.002418   
    430. D(N  64,Pd 70,N  67,C  51)     50.7082         0.002418   
    431. D(N  64,Pd 70,N  67,C  38)    -70.2680         0.002418   
    432. D(N  64,Pd 70,N  67,C   9)    172.2714         0.002418   
    433. D(N  67,Pd 70,N  66,C   6)    -21.3469         0.003051   
    434. D(N  67,Pd 70,N  66,C   3)   -148.4171         0.003051   
    435. D(N  65,Pd 70,N  66,H  71)    -92.3830         0.003051   
    436. D(N  65,Pd 70,N  66,C   6)    148.2265         0.003051   
    437. D(N  65,Pd 70,N  66,C   3)     21.1562         0.003051   
    438. D(N  67,Pd 70,N  65,C  25)    178.2627         0.002443   
    439. D(N  67,Pd 70,N  65,C  12)    -60.8884         0.002443   
    440. D(N  67,Pd 70,N  65,C   0)     56.3401         0.002443   
    441. D(N  66,Pd 70,N  65,C  25)    129.4843         0.002443   
    442. D(N  67,Pd 70,N  66,H  71)     98.0436         0.003051   
    443. D(N  66,Pd 70,N  65,C  12)   -109.6669         0.002443   
    444. D(N  66,Pd 70,N  65,C   0)      7.5617         0.002443   
    445. D(N  64,Pd 70,N  65,C  25)    -49.7984         0.002443   
    446. D(N  64,Pd 70,N  65,C  12)     71.0505         0.002443   
    447. D(N  64,Pd 70,N  65,C   0)   -171.7210         0.002443   
    448. D(N  67,Pd 70,N  64,O  69)    -94.2739         0.003059   
    449. D(N  67,Pd 70,N  64,O  68)     85.4559         0.003059   
    450. D(N  66,Pd 70,N  67,C  38)    110.4878         0.002418   
    451. D(N  65,Pd 70,N  64,O  69)     96.0342         0.003059   
    452. D(N  65,Pd 70,N  64,O  68)    -84.2360         0.003059   
    -----------------------------------------------------------------

Number of atoms                         .... 72
Number of degrees of freedom            .... 452

         *************************************************************
         *                GEOMETRY OPTIMIZATION CYCLE   1            *
         *************************************************************
---------------------------------
CARTESIAN COORDINATES (ANGSTROEM)
---------------------------------
  C      4.604435   12.899521   18.607362
  H      3.701399   12.813748   19.004737
  H      4.754387   13.852411   18.386336
  C      4.683378   12.071271   17.353991
  H      3.951705   12.315190   16.732335
  H      5.548288   12.222715   16.895072
  C      4.901081    9.628069   16.753639
  H      5.754522    9.855904   16.306259
  H      4.190523    9.573120   16.066592
  C      5.025784    8.313323   17.482997
  H      4.138715    8.045281   17.833029
  H      5.331633    7.615073   16.853648
  C      7.007595   12.962511   19.232569
  H      7.193323   12.711892   18.294611
  H      7.678735   12.505500   19.797710
  C      7.215103   14.466227   19.371931
  H      6.539747   14.944682   18.827205
  H      7.090921   14.730248   20.318469
  C      8.602784   14.864269   18.915675
  H      8.681238   14.723547   17.939548
  H      9.273404   14.289319   19.362758
  C      8.888770   16.323758   19.240853
  H      8.886988   16.448397   20.211950
  H      8.199190   16.890667   18.836082
  H      9.766415   16.573037   18.880465
  C      5.285191   12.890140   20.973560
  H      5.173535   13.873854   20.957582
  H      6.044061   12.687768   21.575983
  C      4.036767   12.279004   21.558230
  H      4.089907   11.292609   21.496094
  H      3.248058   12.577871   21.040430
  C      3.873252   12.685088   23.012508
  H      4.587427   12.258901   23.549541
  H      3.983972   13.666121   23.087959
  C      2.524248   12.295087   23.586230
  H      2.496304   12.520242   24.540758
  H      2.387074   11.331476   23.472610
  H      1.815512   12.782923   23.114589
  C      7.430335    8.357550   18.130395
  H      8.027406    8.550540   18.895259
  H      7.559331    9.079923   17.466131
  C      7.876025    7.049505   17.499566
  H      7.290998    6.840432   16.729376
  H      7.785351    6.319090   18.161463
  C      9.322650    7.129917   17.030292
  H      9.407275    7.864352   16.371354
  H      9.900474    7.349712   17.803441
  C      9.815926    5.839295   16.396800
  H     10.751915    5.943831   16.128728
  H      9.270740    5.632903   15.607969
  H      9.742604    5.108881   17.045974
  C      5.760785    7.318887   19.602130
  H      6.505860    7.305485   20.253374
  H      5.770280    6.455792   19.117173
  C      4.453312    7.435485   20.361668
  H      4.444932    8.282498   20.871775
  H      3.701774    7.458269   19.717821
  C      4.264971    6.288265   21.302881
  H      4.407690    5.446613   20.800763
  H      4.967745    6.339193   21.999100
  C      2.954132    6.207853   21.974837
  H      2.954382    5.455995   22.602707
  H      2.251318    6.072492   21.303768
  H      2.784068    7.041463   22.460681
  N      6.957896   10.073554   20.944267
  N      5.644021   12.437149   19.600059
  N      4.559980   10.653731   17.761721
  N      6.001095    8.423220   18.622452
  O      8.175280   10.214411   20.841595
  O      6.469460    9.746007   22.025434
  Pd     5.772236   10.369205   19.350923
  H      3.674687   10.547453   18.066779

----------------------------
CARTESIAN COORDINATES (A.U.)
----------------------------
  NO LB      ZA    FRAG     MASS         X           Y           Z
   0 C     6.0000    0    12.011    8.701121   24.376562   35.162818
   1 H     1.0000    0     1.008    6.994630   24.214474   35.913748
   2 H     1.0000    0     1.008    8.984489   26.177263   34.745140
   3 C     6.0000    0    12.011    8.850302   22.811396   32.794290
   4 H     1.0000    0     1.008    7.467640   23.272336   31.619531
   5 H     1.0000    0     1.008   10.484745   23.097584   31.927059
   6 C     6.0000    0    12.011    9.261701   18.194414   31.659789
   7 H     1.0000    0     1.008   10.874471   18.624959   30.814364
   8 H     1.0000    0     1.008    7.918941   18.090575   30.361459
   9 C     6.0000    0    12.011    9.497355   15.709904   33.038076
  10 H     1.0000    0     1.008    7.821038   15.203378   33.699541
  11 H     1.0000    0     1.008   10.075326   14.390402   31.848779
  12 C     6.0000    0    12.011   13.242435   24.495596   36.344288
  13 H     1.0000    0     1.008   13.593410   24.021995   34.571805
  14 H     1.0000    0     1.008   14.510706   23.631970   37.412250
  15 C     6.0000    0    12.011   13.634569   27.337207   36.607644
  16 H     1.0000    0     1.008   12.358331   28.241356   35.578261
  17 H     1.0000    0     1.008   13.399899   27.836135   38.396342
  18 C     6.0000    0    12.011   16.256906   28.089398   35.745445
  19 H     1.0000    0     1.008   16.405162   27.823472   33.900833
  20 H     1.0000    0     1.008   17.524194   27.002900   36.590310
  21 C     6.0000    0    12.011   16.797341   30.847432   36.359943
  22 H     1.0000    0     1.008   16.793973   31.082966   38.195050
  23 H     1.0000    0     1.008   15.494224   31.918735   35.595036
  24 H     1.0000    0     1.008   18.455850   31.318501   35.678908
  25 C     6.0000    0    12.011    9.987564   24.358834   39.634284
  26 H     1.0000    0     1.008    9.776564   26.217784   39.604090
  27 H     1.0000    0     1.008   11.421620   23.976407   40.772699
  28 C     6.0000    0    12.011    7.628384   23.203955   40.739151
  29 H     1.0000    0     1.008    7.728804   21.339938   40.621731
  30 H     1.0000    0     1.008    6.137940   23.768732   39.760650
  31 C     6.0000    0    12.011    7.319386   23.971342   43.487338
  32 H     1.0000    0     1.008    8.668981   23.165966   44.502183
  33 H     1.0000    0     1.008    7.528616   25.825226   43.629920
  34 C     6.0000    0    12.011    4.770137   23.234347   44.571515
  35 H     1.0000    0     1.008    4.717331   23.659829   46.375312
  36 H     1.0000    0     1.008    4.510916   21.413386   44.356805
  37 H     1.0000    0     1.008    3.430820   24.156224   43.680243
  38 C     6.0000    0    12.011   14.041298   15.793481   34.261481
  39 H     1.0000    0     1.008   15.169599   16.158179   35.706865
  40 H     1.0000    0     1.008   14.285065   17.158568   33.006204
  41 C     6.0000    0    12.011   14.883530   13.321634   33.069387
  42 H     1.0000    0     1.008   13.777989   12.926543   31.613939
  43 H     1.0000    0     1.008   14.712181   11.941350   34.320191
  44 C     6.0000    0    12.011   17.617255   13.473590   32.182588
  45 H     1.0000    0     1.008   17.777173   14.861472   30.937376
  46 H     1.0000    0     1.008   18.709184   13.888943   33.643628
  47 C     6.0000    0    12.011   18.549412   11.034668   30.985461
  48 H     1.0000    0     1.008   20.318175   11.232213   30.478879
  49 H     1.0000    0     1.008   17.519160   10.644644   29.494787
  50 H     1.0000    0     1.008   18.410853    9.654386   32.212223
  51 C     6.0000    0    12.011   10.886306   13.830692   37.042657
  52 H     1.0000    0     1.008   12.294294   13.805366   38.273330
  53 H     1.0000    0     1.008   10.904249   12.199679   36.126221
  54 C     6.0000    0    12.011    8.415540   14.051030   38.477976
  55 H     1.0000    0     1.008    8.399704   15.651653   39.441939
  56 H     1.0000    0     1.008    6.995339   14.094086   37.261282
  57 C     6.0000    0    12.011    8.059627   11.883099   40.256611
  58 H     1.0000    0     1.008    8.329327   10.292607   39.307745
  59 H     1.0000    0     1.008    9.387678   11.979339   41.572274
  60 C     6.0000    0    12.011    5.582500   11.731142   41.526424
  61 H     1.0000    0     1.008    5.582973   10.310336   42.712926
  62 H     1.0000    0     1.008    4.254374   11.475347   40.258287
  63 H     1.0000    0     1.008    5.261126   13.306437   42.444536
  64 N     7.0000    0    14.007   13.148518   19.036258   39.578929
  65 N     7.0000    0    14.007   10.665654   23.502805   37.038744
  66 N     7.0000    0    14.007    8.617113   20.132634   33.564788
  67 N     7.0000    0    14.007   11.340426   15.917579   35.191334
  68 O     8.0000    0    15.999   15.449040   19.302439   39.384907
  69 O     8.0000    0    15.999   12.225508   18.417284   41.622038
  70 Pd   18.0000*   0   106.400   10.907945   19.594958   36.567945
  71 H     1.0000    0     1.008    6.944152   19.931798   34.141264
* core charge reduced due to ECP

--------------------------------
INTERNAL COORDINATES (ANGSTROEM)
--------------------------------
 C      0   0   0     0.000000000000     0.00000000     0.00000000
 H      1   0   0     0.990322127113     0.00000000     0.00000000
 H      1   2   0     0.989614797323   108.13075377     0.00000000
 C      1   2   3     1.504383236875   109.54046515   240.56189256
 H      4   1   2     0.990604885828   110.39671640    54.18075346
 H      4   1   2     0.990762959439   110.33843880   174.04307835
 C      4   1   2     2.525282782763   137.32884129   284.10966193
 H      7   4   1     0.990161195011    87.65601965   241.31578764
 H      7   4   1     0.989922039442    99.02253068   132.91759546
 C      7   4   1     1.508665295846   137.33514639   359.29072053
 H     10   7   4     0.990585849661   109.42777483    76.97921808
 H     10   7   4     0.988522552652   109.47221484   195.29817565
 C      1   2   3     2.483954411528   141.57308067   102.61363623
 H     13   1   2     0.988468503752    86.36024895   159.20620058
 H     13   1   2     0.989278678433   142.03799157    45.43786934
 C     13   1   2     1.524350073233   100.35390319   266.99175944
 H     16  13   1     0.990833653464   109.46902553   335.72516556
 H     16  13   1     0.990485963055   109.46610181    94.08675430
 C     16  13   1     1.514022961867   110.88927215   214.93209936
 H     19  16  13     0.989333933275   109.42774285    67.41914124
 H     19  16  13     0.990041360646   109.39500326   309.26778452
 C     19  16  13     1.522378686464   111.09116332   188.32291963
 H     22  19  16     0.979064573587   109.48521929    63.88726047
 H     22  19  16     0.980176490803   109.51865981   303.74873815
 H     22  19  16     0.980958855615   109.46417840   183.91671891
 C     13   1   2     2.450094439596    59.86587276   354.94697561
 H     26  13   1     0.990159377381    92.20422147   274.55664602
 H     26  13   1     0.989824011738    84.23457675   167.26379015
 C     26  13   1     1.507941876589   150.39963110    49.55087794
 H     29  26  13     0.989777671056   109.57883593    42.28740250
 H     29  26  13     0.989697029585   109.54389043   283.83727006
 C     29  26  13     1.518738249852   110.61227835   162.99511889
 H     32  29  26     0.989992794258   109.06629203   291.72449859
 H     32  29  26     0.990140151135   109.01719056    49.10712590
 C     32  29  26     1.516927653285   112.90244343   170.38572423
 H     35  32  29     0.981121472574   109.52932994   175.88493599
 H     35  32  29     0.979934880488   109.47835322    55.75938754
 H     35  32  29     0.981191068790   109.43482053   295.87205095
 C     10   7   4     2.490571362064   100.95245854   281.74635912
 H     39  10   7     0.989320907308   141.91533229    99.89854596
 H     39  10   7     0.989802697936    87.95618481   343.94725714
 C     39  10   7     1.519067650029    99.20843922   235.88897487
 H     42  39  10     0.989525515668   109.37188946    26.96956518
 H     42  39  10     0.989866397606   109.31911619   268.81089927
 C     42  39  10     1.522960297396   111.17302216   147.94175580
 H     45  42  39     0.990330978862   108.98663309   301.04341354
 H     45  42  39     0.989924135074   108.99672791    58.41250974
 C     45  42  39     1.519979760761   113.06976504   179.72967724
 H     48  45  42     0.979216922138   109.49065490   180.92765927
 H     48  45  42     0.980856655593   109.47954687    60.89182353
 H     48  45  42     0.979952860783   109.42108652   300.84269381
 C     10   7   4     2.453539096853   142.70495522   335.06170055
 H     52  10   7     0.989664143417   143.07065032   312.03492986
 H     52  10   7     0.990053748995    86.16623076   197.40318215
 C     52  10   7     1.516568070604    98.22959718    89.04345951
 H     55  52  10     0.988792393791   109.36205260   267.02938392
 H     55  52  10     0.989882536218   109.30281977    25.10008909
 C     55  52  10     1.495816824364   111.39046065   146.04592726
 H     58  55  52     0.990388453077   108.33745203   309.16855604
 H     58  55  52     0.990558353769   108.26998146    65.25986603
 C     58  55  52     1.475225352141   116.12282922   187.20423202
 H     61  58  55     0.979546451968   109.48584751   183.20831931
 H     61  58  55     0.981123703555   109.41968067    63.27770572
 H     61  58  55     0.979730467288   109.49584766   303.37640236
 N     40  39  10     2.768005973324   116.51582461   341.11929822
 N     26  13   1     1.490122415100    35.38546308    33.82962141
 N      7   4   1     1.478026301921    31.41355440    18.54849023
 N     52  10   7     1.495683540951    35.22878190   328.18002994
 O     65  40  39     1.229799185838    67.58808422   208.72332404
 O     65  40  39     1.230763521231   131.08500711    98.03993749
 Pd    65  40  39     2.007970181984    73.84544914   341.89052459
 H     67   7   4     0.942390095712   111.05860878   122.00953651

---------------------------
INTERNAL COORDINATES (A.U.)
---------------------------
 C      0   0   0     0.000000000000     0.00000000     0.00000000
 H      1   0   0     1.871437604606     0.00000000     0.00000000
 H      1   2   0     1.870100945016   108.13075377     0.00000000
 C      1   2   3     2.842872318155   109.54046515   240.56189256
 H      4   1   2     1.871971941139   110.39671640    54.18075346
 H      4   1   2     1.872270656974   110.33843880   174.04307835
 C      4   1   2     4.772092870128   137.32884129   284.10966193
 H      7   4   1     1.871133487007    87.65601965   241.31578764
 H      7   4   1     1.870681548479    99.02253068   132.91759546
 C      7   4   1     2.850964236900   137.33514639   359.29072053
 H     10   7   4     1.871935967997   109.42777483    76.97921808
 H     10   7   4     1.868036901717   109.47221484   195.29817565
 C      1   2   3     4.693993566933   141.57308067   102.61363623
 H     13   1   2     1.867934764098    86.36024895   159.20620058
 H     13   1   2     1.869465772366   142.03799157    45.43786934
 C     13   1   2     2.880604170632   100.35390319   266.99175944
 H     16  13   1     1.872404249320   109.46902553   335.72516556
 H     16  13   1     1.871747209667   109.46610181    94.08675430
 C     16  13   1     2.861088758397   110.88927215   214.93209936
 H     19  16  13     1.869570188885   109.42774285    67.41914124
 H     19  16  13     1.870907032875   109.39500326   309.26778452
 C     19  16  13     2.876878789536   111.09116332   188.32291963
 H     22  19  16     1.850163911505   109.48521929    63.88726047
 H     22  19  16     1.852265130525   109.51865981   303.74873815
 H     22  19  16     1.853743585758   109.46417840   183.91671891
 C     13   1   2     4.630007493079    59.86587276   354.94697561
 H     26  13   1     1.871130052185    92.20422147   274.55664602
 H     26  13   1     1.870496302964    84.23457675   167.26379015
 C     26  13   1     2.849597172625   150.39963110    49.55087794
 H     29  26  13     1.870408731766   109.57883593    42.28740250
 H     29  26  13     1.870256341472   109.54389043   283.83727006
 C     29  26  13     2.869999361332   110.61227835   162.99511889
 H     32  29  26     1.870815255703   109.06629203   291.72449859
 H     32  29  26     1.871093719845   109.01719056    49.10712590
 C     32  29  26     2.866577829681   112.90244343   170.38572423
 H     35  32  29     1.854050887274   109.52932994   175.88493599
 H     35  32  29     1.851808553199   109.47835322    55.75938754
 H     35  32  29     1.854182405062   109.43482053   295.87205095
 C     10   7   4     4.706497791288   100.95245854   281.74635912
 H     39  10   7     1.869545573375   141.91533229    99.89854596
 H     39  10   7     1.870456025715    87.95618481   343.94725714
 C     39  10   7     2.870621837455    99.20843922   235.88897487
 H     42  39  10     1.869932227140   109.37188946    26.96956518
 H     42  39  10     1.870576400647   109.31911619   268.81089927
 C     42  39  10     2.877977874914   111.17302216   147.94175580
 H     45  42  39     1.871454331988   108.98663309   301.04341354
 H     45  42  39     1.870685508649   108.99672791    58.41250974
 C     45  42  39     2.872345476942   113.06976504   179.72967724
 H     48  45  42     1.850451808542   109.49065490   180.92765927
 H     48  45  42     1.853550455705   109.47954687    60.89182353
 H     48  45  42     1.851842531032   109.42108652   300.84269381
 C     10   7   4     4.636516951921   142.70495522   335.06170055
 H     52  10   7     1.870194195620   143.07065032   312.03492986
 H     52  10   7     1.870930443463    86.16623076   197.40318215
 C     52  10   7     2.865898316892    98.22959718    89.04345951
 H     55  52  10     1.868546827569   109.36205260   267.02938392
 H     55  52  10     1.870606898203   109.30281977    25.10008909
 C     55  52  10     2.826684144559   111.39046065   146.04592726
 H     58  55  52     1.871562942514   108.33745203   309.16855604
 H     58  55  52     1.871884008291   108.26998146    65.25986603
 C     58  55  52     2.787771901365   116.12282922   187.20423202
 H     61  58  55     1.851074529675   109.48584751   183.20831931
 H     61  58  55     1.854055103218   109.41968067    63.27770572
 H     61  58  55     1.851422268233   109.49584766   303.37640236
 N     40  39  10     5.230773226641   116.51582461   341.11929822
 N     26  13   1     2.815923270555    35.38546308    33.82962141
 N      7   4   1     2.793064929362    31.41355440    18.54849023
 N     52  10   7     2.826432275412    35.22878190   328.18002994
 O     65  40  39     2.323983660954    67.58808422   208.72332404
 O     65  40  39     2.325805990748   131.08500711    98.03993749
 Pd    65  40  39     3.794513729030    73.84544914   341.89052459
 H     67   7   4     1.780859192216   111.05860878   122.00953651

---------------------
BASIS SET INFORMATION
---------------------
There are 5 groups of distinct atoms

 Group   1 Type C   : 7s4p1d contracted to 3s2p1d pattern {511/31/1}
 Group   2 Type H   : 4s contracted to 2s pattern {31}
 Group   3 Type N   : 7s4p1d contracted to 3s2p1d pattern {511/31/1}
 Group   4 Type O   : 7s4p1d contracted to 3s2p1d pattern {511/31/1}
 Group   5 Type Pd  : 7s6p5d contracted to 5s3p2d pattern {31111/411/41}

Atom   0C    basis set group =>   1
Atom   1H    basis set group =>   2
Atom   2H    basis set group =>   2
Atom   3C    basis set group =>   1
Atom   4H    basis set group =>   2
Atom   5H    basis set group =>   2
Atom   6C    basis set group =>   1
Atom   7H    basis set group =>   2
Atom   8H    basis set group =>   2
Atom   9C    basis set group =>   1
Atom  10H    basis set group =>   2
Atom  11H    basis set group =>   2
Atom  12C    basis set group =>   1
Atom  13H    basis set group =>   2
Atom  14H    basis set group =>   2
Atom  15C    basis set group =>   1
Atom  16H    basis set group =>   2
Atom  17H    basis set group =>   2
Atom  18C    basis set group =>   1
Atom  19H    basis set group =>   2
Atom  20H    basis set group =>   2
Atom  21C    basis set group =>   1
Atom  22H    basis set group =>   2
Atom  23H    basis set group =>   2
Atom  24H    basis set group =>   2
Atom  25C    basis set group =>   1
Atom  26H    basis set group =>   2
Atom  27H    basis set group =>   2
Atom  28C    basis set group =>   1
Atom  29H    basis set group =>   2
Atom  30H    basis set group =>   2
Atom  31C    basis set group =>   1
Atom  32H    basis set group =>   2
Atom  33H    basis set group =>   2
Atom  34C    basis set group =>   1
Atom  35H    basis set group =>   2
Atom  36H    basis set group =>   2
Atom  37H    basis set group =>   2
Atom  38C    basis set group =>   1
Atom  39H    basis set group =>   2
Atom  40H    basis set group =>   2
Atom  41C    basis set group =>   1
Atom  42H    basis set group =>   2
Atom  43H    basis set group =>   2
Atom  44C    basis set group =>   1
Atom  45H    basis set group =>   2
Atom  46H    basis set group =>   2
Atom  47C    basis set group =>   1
Atom  48H    basis set group =>   2
Atom  49H    basis set group =>   2
Atom  50H    basis set group =>   2
Atom  51C    basis set group =>   1
Atom  52H    basis set group =>   2
Atom  53H    basis set group =>   2
Atom  54C    basis set group =>   1
Atom  55H    basis set group =>   2
Atom  56H    basis set group =>   2
Atom  57C    basis set group =>   1
Atom  58H    basis set group =>   2
Atom  59H    basis set group =>   2
Atom  60C    basis set group =>   1
Atom  61H    basis set group =>   2
Atom  62H    basis set group =>   2
Atom  63H    basis set group =>   2
Atom  64N    basis set group =>   3
Atom  65N    basis set group =>   3
Atom  66N    basis set group =>   3
Atom  67N    basis set group =>   3
Atom  68O    basis set group =>   4
Atom  69O    basis set group =>   4
Atom  70Pd   basis set group =>   5
Atom  71H    basis set group =>   2
---------------------------------
AUXILIARY/J BASIS SET INFORMATION
---------------------------------
There are 5 groups of distinct atoms

 Group   1 Type C   : 12s5p4d2f1g contracted to 6s4p3d1f1g pattern {711111/2111/211/2/1}
 Group   2 Type H   : 5s2p1d contracted to 3s1p1d pattern {311/2/1}
 Group   3 Type N   : 12s5p4d2f1g contracted to 6s4p3d1f1g pattern {711111/2111/211/2/1}
 Group   4 Type O   : 12s5p4d2f1g contracted to 6s4p3d1f1g pattern {711111/2111/211/2/1}
 Group   5 Type Pd  : 11s5p5d3f3g contracted to 8s5p5d2f3g pattern {41111111/11111/11111/21/111}

Atom   0C    basis set group =>   1
Atom   1H    basis set group =>   2
Atom   2H    basis set group =>   2
Atom   3C    basis set group =>   1
Atom   4H    basis set group =>   2
Atom   5H    basis set group =>   2
Atom   6C    basis set group =>   1
Atom   7H    basis set group =>   2
Atom   8H    basis set group =>   2
Atom   9C    basis set group =>   1
Atom  10H    basis set group =>   2
Atom  11H    basis set group =>   2
Atom  12C    basis set group =>   1
Atom  13H    basis set group =>   2
Atom  14H    basis set group =>   2
Atom  15C    basis set group =>   1
Atom  16H    basis set group =>   2
Atom  17H    basis set group =>   2
Atom  18C    basis set group =>   1
Atom  19H    basis set group =>   2
Atom  20H    basis set group =>   2
Atom  21C    basis set group =>   1
Atom  22H    basis set group =>   2
Atom  23H    basis set group =>   2
Atom  24H    basis set group =>   2
Atom  25C    basis set group =>   1
Atom  26H    basis set group =>   2
Atom  27H    basis set group =>   2
Atom  28C    basis set group =>   1
Atom  29H    basis set group =>   2
Atom  30H    basis set group =>   2
Atom  31C    basis set group =>   1
Atom  32H    basis set group =>   2
Atom  33H    basis set group =>   2
Atom  34C    basis set group =>   1
Atom  35H    basis set group =>   2
Atom  36H    basis set group =>   2
Atom  37H    basis set group =>   2
Atom  38C    basis set group =>   1
Atom  39H    basis set group =>   2
Atom  40H    basis set group =>   2
Atom  41C    basis set group =>   1
Atom  42H    basis set group =>   2
Atom  43H    basis set group =>   2
Atom  44C    basis set group =>   1
Atom  45H    basis set group =>   2
Atom  46H    basis set group =>   2
Atom  47C    basis set group =>   1
Atom  48H    basis set group =>   2
Atom  49H    basis set group =>   2
Atom  50H    basis set group =>   2
Atom  51C    basis set group =>   1
Atom  52H    basis set group =>   2
Atom  53H    basis set group =>   2
Atom  54C    basis set group =>   1
Atom  55H    basis set group =>   2
Atom  56H    basis set group =>   2
Atom  57C    basis set group =>   1
Atom  58H    basis set group =>   2
Atom  59H    basis set group =>   2
Atom  60C    basis set group =>   1
Atom  61H    basis set group =>   2
Atom  62H    basis set group =>   2
Atom  63H    basis set group =>   2
Atom  64N    basis set group =>   3
Atom  65N    basis set group =>   3
Atom  66N    basis set group =>   3
Atom  67N    basis set group =>   3
Atom  68O    basis set group =>   4
Atom  69O    basis set group =>   4
Atom  70Pd   basis set group =>   5
Atom  71H    basis set group =>   2
-------------------------
ECP PARAMETER INFORMATION
-------------------------

 Group 1, Type Pd ECP Def2-ECP (replacing 28 core electrons, lmax=3)

Atom  70Pd   ECP group =>   1

------------------------------------------------------------------------------
                           ORCA GTO INTEGRAL CALCULATION
                           -- RI-GTO INTEGRALS CHOSEN --
------------------------------------------------------------------------------
------------------------------------------------------------------------------
                   ___                                                        
                  /   \      - P O W E R E D   B Y -                         
                 /     \                                                     
                 |  |  |   _    _      __       _____    __    __             
                 |  |  |  | |  | |    /  \     |  _  \  |  |  /  |          
                  \  \/   | |  | |   /    \    | | | |  |  | /  /          
                 / \  \   | |__| |  /  /\  \   | |_| |  |  |/  /          
                |  |  |   |  __  | /  /__\  \  |    /   |      \           
                |  |  |   | |  | | |   __   |  |    \   |  |\   \          
                \     /   | |  | | |  |  |  |  | |\  \  |  | \   \       
                 \___/    |_|  |_| |__|  |__|  |_| \__\ |__|  \__/        
                                                                              
                      - O R C A' S   B I G   F R I E N D -                    
                                      &                                       
                       - I N T E G R A L  F E E D E R -                       
                                                                              
 v1 FN, 2020, v2 2021                                                         
------------------------------------------------------------------------------


Reading SHARK input file orca.SHARKINP.tmp ... ok
----------------------
SHARK INTEGRAL PACKAGE
----------------------

Number of atoms                             ...     72
Number of basis functions                   ...    478
Number of shells                            ...    256
Maximum angular momentum                    ...      2
Integral batch strategy                     ... SHARK/LIBINT Hybrid
RI-J (if used) integral strategy            ... SPLIT-RIJ (Revised 2003 algorithm where possible)
Printlevel                                  ...      1
Contraction scheme used                     ... SEGMENTED contraction
Coulomb Range Separation                    ... NOT USED
Exchange Range Separation                   ... NOT USED
Finite Nucleus Model                        ... NOT USED
Auxiliary Coulomb fitting basis             ... AVAILABLE
   # of basis functions in Aux-J            ...   1858
   # of shells in Aux-J                     ...    638
   Maximum angular momentum in Aux-J        ...      4
Auxiliary J/K fitting basis                 ... NOT available
Auxiliary Correlation fitting basis         ... NOT available
Auxiliary 'external' fitting basis          ... NOT available
Integral threshold                          ...     2.500000e-11
Primitive cut-off                           ...     2.500000e-12
Primitive pair pre-selection threshold      ...     2.500000e-12

Calculating pre-screening integrals         ... done (  0.1 sec) Dimension = 256
Organizing shell pair data                  ... done (  0.2 sec)
Shell pair information
Total number of shell pairs                 ...     32896
Shell pairs after pre-screening             ...     23817
Total number of primitive shell pairs       ...    130793
Primitive shell pairs kept                  ...     56257
          la=0 lb=0:  10790 shell pairs
          la=1 lb=0:   7395 shell pairs
          la=1 lb=1:   1294 shell pairs
          la=2 lb=0:   3046 shell pairs
          la=2 lb=1:   1090 shell pairs
          la=2 lb=2:    202 shell pairs

Calculating one electron integrals          ... done (  0.3 sec)
Calculating ECP integrals                   ... done (  0.7 sec)
Calculating RI/J V-Matrix + Cholesky decomp.... done (  0.4 sec)
Calculating Nuclear repulsion               ... done (  0.0 sec) ENN=   3271.190592318067 Eh

SHARK setup successfully completed in   1.9 seconds

Maximum memory used throughout the entire GTOINT-calculation: 118.1 MB
-------------------------------------------------------------------------------
                                 ORCA SCF
-------------------------------------------------------------------------------

------------
SCF SETTINGS
------------
Hamiltonian:
 Density Functional     Method          .... DFT(GTOs)
 Exchange Functional    Exchange        .... PBE
   PBE kappa parameter   XKappa         ....  0.804000
   PBE mue parameter    XMuePBE         ....  0.219520
 Correlation Functional Correlation     .... PBE
   PBE beta parameter  CBetaPBE         ....  0.066725
 LDA part of GGA corr.  LDAOpt          .... PW91-LDA
 Gradients option       PostSCFGGA      .... off
 Hybrid DFT is turned on
   Fraction HF Exchange ScalHFX         ....  0.250000
   Scaling of DF-GGA-X  ScalDFX         ....  0.750000
   Scaling of DF-GGA-C  ScalDFC         ....  1.000000
   Scaling of DF-LDA-C  ScalLDAC        ....  1.000000
   Perturbative correction              ....  0.000000
   Density functional embedding theory  .... OFF
   NL short-range parameter             ....  6.900000
 RI-approximation to the Coulomb term is turned on
   Number of AuxJ basis functions       .... 1858
   RIJ-COSX (HFX calculated with COS-X)).... on


General Settings:
 Integral files         IntName         .... orca
 Hartree-Fock type      HFTyp           .... RHF
 Total Charge           Charge          ....    1
 Multiplicity           Mult            ....    1
 Number of Electrons    NEL             ....  226
 Basis Dimension        Dim             ....  478
 Nuclear Repulsion      ENuc            ....   3271.1905923181 Eh

Convergence Acceleration:
 DIIS                   CNVDIIS         .... on
   Start iteration      DIISMaxIt       ....     0
   Startup error        DIISStart       ....  0.200000
   # of expansion vecs  DIISMaxEq       ....     5
   Bias factor          DIISBfac        ....   1.050
   Max. coefficient     DIISMaxC        ....  10.000
 Trust-Rad. Augm. Hess. CNVTRAH         .... auto
   Auto Start mean grad. ratio tolernc. ....  1.125000
   Auto Start start iteration           ....    20
   Auto Start num. interpolation iter.  ....    10
   Max. Number of Micro iterations      ....    16
   Max. Number of Macro iterations      .... Maxiter - #DIIS iter
   Number of Davidson start vectors     ....     2
   Converg. threshold I  (grad. norm)   ....   1.000e-05
   Converg. threshold II (energy diff.) ....   1.000e-08
   Grad. Scal. Fac. for Micro threshold ....   0.100
   Minimum threshold for Micro iter.    ....   0.010
   NR start threshold (gradient norm)   ....   0.001
   Initial trust radius                 ....   0.400
   Minimum AH scaling param. (alpha)    ....   1.000
   Maximum AH scaling param. (alpha)    .... 1000.000
   Orbital update algorithm             .... Taylor
   White noise on init. David. guess    .... on
   Maximum white noise                  ....   0.010
   Quad. conv. algorithm                .... NR
 SOSCF                  CNVSOSCF        .... off
 Level Shifting         CNVShift        .... on
   Level shift para.    LevelShift      ....    0.2500
   Turn off err/grad.   ShiftErr        ....    0.0000
 Zerner damping         CNVZerner       .... off
 Static damping         CNVDamp         .... on
   Fraction old density DampFac         ....    0.8500
   Max. Damping (<1)    DampMax         ....    0.9800
   Min. Damping (>=0)   DampMin         ....    0.0000
   Turn off err/grad.   DampErr         ....    0.0300
 Fernandez-Rico         CNVRico         .... off

SCF Procedure:
 Maximum # iterations   MaxIter         ....   300
 SCF integral mode      SCFMode         .... Direct
   Integral package                     .... SHARK and LIBINT hybrid scheme
 Reset frequency        DirectResetFreq ....    20
 Integral Threshold     Thresh          ....  2.500e-11 Eh
 Primitive CutOff       TCut            ....  2.500e-12 Eh

Convergence Tolerance:
 Convergence Check Mode ConvCheckMode   .... Total+1el-Energy
 Convergence forced     ConvForced      .... 0
 Energy Change          TolE            ....  1.000e-08 Eh
 1-El. energy change                    ....  1.000e-05 Eh
 DIIS Error             TolErr          ....  5.000e-07


Diagonalization of the overlap matrix:
Smallest eigenvalue                        ... 1.015e-03
Time for diagonalization                   ...    0.034 sec
Threshold for overlap eigenvalues          ... 1.000e-08
Number of eigenvalues below threshold      ... 0
Time for construction of square roots      ...    0.026 sec
Total time needed                          ...    0.062 sec

Time for model grid setup =    3.404 sec

------------------------------
INITIAL GUESS: MODEL POTENTIAL
------------------------------
Loading Hartree-Fock densities                     ... done
  calling orca orca_atom46.inp > orca_atom46.out in order to generate an atomic fitting density for atom 70 (Pd with ECP) on-the-fly... 
    atom 70 (Pd), assumed electronic state with S=3: 1s2 2s2 2p6 3s2 3p6 4s2 3d10 4p6 5s2 4d8           ... done
Calculating cut-offs                               ... done
Initializing the effective Hamiltonian             ... done
Setting up the integral package (SHARK)            ... done
Starting the Coulomb interaction                   ... done (   3.5 sec)
Reading the grid                                   ... done
Mapping shells                                     ... done
Starting the XC term evaluation                    ... done (   1.7 sec)
  promolecular density results
     # of electrons  =    254.980042341
     EX              =   -297.661657490
     EC              =     -9.517247524
     EX+EC           =   -307.178905014
Transforming the Hamiltonian                       ... done (   0.0 sec)
Diagonalizing the Hamiltonian                      ... done (   0.0 sec)
Back transforming the eigenvectors                 ... done (   0.0 sec)
Now organizing SCF variables                       ... done
                      ------------------
                      INITIAL GUESS DONE (   9.3 sec)
                      ------------------
-------------------
DFT GRID GENERATION
-------------------

General Integration Accuracy     IntAcc      ... 4.388
Radial Grid Type                 RadialGrid  ... OptM3 with GC (2021)
Angular Grid (max. ang.)         AngularGrid ... 4 (Lebedev-302)
Angular grid pruning method      GridPruning ... 4 (adaptive)
Weight generation scheme         WeightScheme... Becke
Basis function cutoff            BFCut       ... 1.0000e-11
Integration weight cutoff        WCut        ... 1.0000e-14
Angular grids for H and He will be reduced by one unit
Partially contracted basis set               ... off
Rotationally invariant grid construction     ... off

Total number of grid points                  ...   302970
Total number of batches                      ...     4773
Average number of points per batch           ...       63
Average number of grid points per atom       ...     4208
Time for grid setup =   11.924 sec

--------------------
COSX GRID GENERATION
--------------------

GRIDX 1
-------
General Integration Accuracy     IntAcc      ... 3.816
Radial Grid Type                 RadialGrid  ... OptM3 with GC (2021)
Angular Grid (max. ang.)         AngularGrid ... 1 (Lebedev-50)
Angular grid pruning method      GridPruning ... 4 (adaptive)
Weight generation scheme         WeightScheme... Becke
Basis function cutoff            BFCut       ... 1.0000e-11
Integration weight cutoff        WCut        ... 1.0000e-14
Angular grids for H and He will be reduced by one unit
Partially contracted basis set               ... on
Rotationally invariant grid construction     ... off

Total number of grid points                  ...    38351
Total number of batches                      ...      636
Average number of points per batch           ...       60
Average number of grid points per atom       ...      533
UseSFitting                                  ... on

GRIDX 2
-------
General Integration Accuracy     IntAcc      ... 4.020
Radial Grid Type                 RadialGrid  ... OptM3 with GC (2021)
Angular Grid (max. ang.)         AngularGrid ... 2 (Lebedev-110)
Angular grid pruning method      GridPruning ... 4 (adaptive)
Weight generation scheme         WeightScheme... Becke
Basis function cutoff            BFCut       ... 1.0000e-11
Integration weight cutoff        WCut        ... 1.0000e-14
Angular grids for H and He will be reduced by one unit
Partially contracted basis set               ... on
Rotationally invariant grid construction     ... off

Total number of grid points                  ...    79048
Total number of batches                      ...     1273
Average number of points per batch           ...       62
Average number of grid points per atom       ...     1098
UseSFitting                                  ... on

GRIDX 3
-------
General Integration Accuracy     IntAcc      ... 4.338
Radial Grid Type                 RadialGrid  ... OptM3 with GC (2021)
Angular Grid (max. ang.)         AngularGrid ... 3 (Lebedev-194)
Angular grid pruning method      GridPruning ... 4 (adaptive)
Weight generation scheme         WeightScheme... Becke
Basis function cutoff            BFCut       ... 1.0000e-11
Integration weight cutoff        WCut        ... 1.0000e-14
Angular grids for H and He will be reduced by one unit
Partially contracted basis set               ... on
Rotationally invariant grid construction     ... off

Total number of grid points                  ...   170115
Total number of batches                      ...     2693
Average number of points per batch           ...       63
Average number of grid points per atom       ...     2363
UseSFitting                                  ... on

Time for X-Grid setup             =   14.321 sec

--------------
SCF ITERATIONS
--------------
ITER       Energy         Delta-E        Max-DP      RMS-DP      [F,P]     Damp
               ***  Starting incremental Fock matrix formation  ***
  0  -1282.7198953164   0.000000000000 0.04964707  0.00087517  0.4678738 0.8500
  1  -1282.9272827096  -0.207387393257 0.04392799  0.00081449  0.3932128 0.8500
                               ***Turning on DIIS***
  2  -1283.0693907251  -0.142108015494 0.03313805  0.00063736  0.3294280 0.8500
  3  -1283.1652170198  -0.095826294678 0.01867785  0.00040180  0.2765015 0.8500
  4  -1283.2360965323  -0.070879512489 0.01335548  0.00028246  0.2341359 0.8500
  5  -1283.2904835992  -0.054387066903 0.01142996  0.00022058  0.1989264 0.8500
  6  -1283.3343473695  -0.043863770300 0.00984339  0.00018224  0.1691166 0.8500
  7  -1283.3706278473  -0.036280477846 0.00860039  0.00015666  0.1437671 0.8500
  8  -1283.4010913740  -0.030463526683 0.00724502  0.00013471  0.1221146 0.8500
  9  -1283.4266240598  -0.025532685752 0.00605513  0.00011455  0.1037287 0.8500
 10  -1283.4479982477  -0.021374187932 0.00514057  0.00009675  0.0881497 0.8500
 11  -1283.4659266463  -0.017928398624 0.00440529  0.00008172  0.0749176 0.8500
 12  -1283.4810038779  -0.015077231583 0.00376375  0.00006920  0.0636571 0.8500
 13  -1283.4937085037  -0.012704625812 0.00318212  0.00005865  0.0540762 0.8500
 14  -1283.5044281320  -0.010719628219 0.00268068  0.00004970  0.0459394 0.8500
 15  -1283.5134831540  -0.009055022005 0.00227041  0.00004208  0.0390350 0.8500
 16  -1283.5211400241  -0.007656870161 0.00193377  0.00003562  0.0331716 0.8500
 17  -1283.5276203208  -0.006480296704 0.01097807  0.00020113  0.0281868 0.0000
 18  -1283.5638838280  -0.036263507142 0.00041477  0.00000672  0.0004095 0.0000
               *** Restarting incremental Fock matrix formation ***
                                   *** Resetting DIIS ***
 19  -1283.5643274695  -0.000443641568 0.00042460  0.00000789  0.0003093 0.0000
 20  -1283.5643277326  -0.000000263084 0.00023051  0.00000214  0.0003570 0.0000
 21  -1283.5643280522  -0.000000319604 0.00004015  0.00000072  0.0000301 0.0000
 22  -1283.5643280503   0.000000001903 0.00003666  0.00000030  0.0000174 0.0000
 23  -1283.5643280481   0.000000002207 0.00001396  0.00000015  0.0000099 0.0000
 24  -1283.5643280477   0.000000000402 0.00000880  0.00000009  0.0000032 0.0000
 25  -1283.5643280452   0.000000002510 0.00000850  0.00000006  0.0000028 0.0000
 26  -1283.5643280469  -0.000000001698 0.00000493  0.00000004  0.0000015 0.0000
                            ***DIIS convergence achieved***

               *****************************************************
               *                     SUCCESS                       *
               *           SCF CONVERGED AFTER  27 CYCLES          *
               *****************************************************

Old exchange energy                            =    -43.975549243 Eh
New exchange energy                            =    -43.975435420 Eh
Exchange energy change after final integration =      0.000113823 Eh
Total energy after final integration           =  -1283.564214160 Eh
Final COS-X integration done in                =   143.449 sec

----------------
TOTAL SCF ENERGY
----------------

Total Energy       :        -1283.56421416 Eh          -34927.55795 eV

Components:
Nuclear Repulsion  :         3271.19059232 Eh           89013.62138 eV
Electronic Energy  :        -4554.75480648 Eh         -123941.17933 eV
One Electron Energy:        -8275.48058145 Eh         -225187.27492 eV
Two Electron Energy:         3720.72577497 Eh          101246.09559 eV
Max COSX asymmetry :            0.00001753 Eh               0.00048 eV

Virial components:
Potential Energy   :        -2484.36905202 Eh          -67603.11878 eV
Kinetic Energy     :         1200.80483786 Eh           32675.56083 eV
Virial Ratio       :            2.06891992


DFT components:
N(Alpha)           :      112.999864677948 electrons
N(Beta)            :      112.999864677948 electrons
N(Total)           :      225.999729355897 electrons
E(X)               :     -131.380516988062 Eh       
E(C)               :       -7.806216373439 Eh       
E(XC)              :     -139.186733361501 Eh       
DFET-embed. en.    :        0.000000000000 Eh       

---------------
SCF CONVERGENCE
---------------

  Last Energy change         ...    6.3209e-08  Tolerance :   1.0000e-08
  Last MAX-Density change    ...    0.0000e+00  Tolerance :   1.0000e-07
  Last RMS-Density change    ...    0.0000e+00  Tolerance :   5.0000e-09
  Last DIIS Error            ...    9.7970e-07  Tolerance :   5.0000e-07

             **** THE GBW FILE WAS UPDATED (orca.gbw) ****
             **** DENSITY orca.scfp WAS UPDATED ****
             **** ENERGY FILE WAS UPDATED (orca.en.tmp) ****
             **** THE GBW FILE WAS UPDATED (orca.gbw) ****
             **** DENSITY orca.scfp WAS UPDATED ****
----------------
ORBITAL ENERGIES
----------------

  NO   OCC          E(Eh)            E(eV) 
   0   2.0000     -19.316898      -525.6395 
   1   2.0000     -19.316690      -525.6339 
   2   2.0000     -14.669623      -399.1807 
   3   2.0000     -14.593801      -397.1175 
   4   2.0000     -14.589978      -397.0135 
   5   2.0000     -14.589656      -397.0047 
   6   2.0000     -10.402045      -283.0540 
   7   2.0000     -10.401274      -283.0331 
   8   2.0000     -10.391592      -282.7696 
   9   2.0000     -10.390190      -282.7314 
  10   2.0000     -10.360612      -281.9266 
  11   2.0000     -10.360602      -281.9263 
  12   2.0000     -10.356650      -281.8188 
  13   2.0000     -10.355568      -281.7893 
  14   2.0000     -10.311569      -280.5920 
  15   2.0000     -10.311336      -280.5857 
  16   2.0000     -10.307510      -280.4816 
  17   2.0000     -10.305567      -280.4287 
  18   2.0000     -10.295010      -280.1415 
  19   2.0000     -10.294572      -280.1295 
  20   2.0000     -10.289009      -279.9782 
  21   2.0000     -10.284167      -279.8464 
  22   2.0000     -10.261272      -279.2234 
  23   2.0000     -10.261083      -279.2183 
  24   2.0000     -10.258742      -279.1546 
  25   2.0000     -10.255946      -279.0785 
  26   2.0000      -3.657031       -99.5129 
  27   2.0000      -2.339351       -63.6570 
  28   2.0000      -2.331935       -63.4552 
  29   2.0000      -2.296483       -62.4905 
  30   2.0000      -1.310305       -35.6552 
  31   2.0000      -1.145857       -31.1803 
  32   2.0000      -1.131655       -30.7939 
  33   2.0000      -1.105624       -30.0856 
  34   2.0000      -1.097118       -29.8541 
  35   2.0000      -0.972481       -26.4625 
  36   2.0000      -0.948636       -25.8137 
  37   2.0000      -0.947610       -25.7858 
  38   2.0000      -0.938002       -25.5243 
  39   2.0000      -0.924832       -25.1660 
  40   2.0000      -0.908813       -24.7301 
  41   2.0000      -0.877039       -23.8655 
  42   2.0000      -0.874538       -23.7974 
  43   2.0000      -0.851559       -23.1721 
  44   2.0000      -0.847849       -23.0711 
  45   2.0000      -0.823562       -22.4103 
  46   2.0000      -0.817133       -22.2353 
  47   2.0000      -0.789266       -21.4770 
  48   2.0000      -0.787843       -21.4383 
  49   2.0000      -0.756035       -20.5728 
  50   2.0000      -0.748574       -20.3697 
  51   2.0000      -0.741372       -20.1738 
  52   2.0000      -0.730808       -19.8863 
  53   2.0000      -0.728596       -19.8261 
  54   2.0000      -0.724555       -19.7162 
  55   2.0000      -0.722527       -19.6610 
  56   2.0000      -0.708716       -19.2851 
  57   2.0000      -0.694704       -18.9039 
  58   2.0000      -0.672098       -18.2887 
  59   2.0000      -0.664835       -18.0911 
  60   2.0000      -0.661223       -17.9928 
  61   2.0000      -0.641523       -17.4567 
  62   2.0000      -0.639442       -17.4001 
  63   2.0000      -0.623938       -16.9782 
  64   2.0000      -0.623405       -16.9637 
  65   2.0000      -0.622392       -16.9361 
  66   2.0000      -0.618612       -16.8333 
  67   2.0000      -0.608915       -16.5694 
  68   2.0000      -0.603705       -16.4277 
  69   2.0000      -0.594542       -16.1783 
  70   2.0000      -0.593422       -16.1478 
  71   2.0000      -0.590887       -16.0789 
  72   2.0000      -0.582690       -15.8558 
  73   2.0000      -0.579959       -15.7815 
  74   2.0000      -0.561908       -15.2903 
  75   2.0000      -0.559223       -15.2172 
  76   2.0000      -0.553416       -15.0592 
  77   2.0000      -0.550048       -14.9676 
  78   2.0000      -0.547736       -14.9047 
  79   2.0000      -0.547461       -14.8972 
  80   2.0000      -0.545124       -14.8336 
  81   2.0000      -0.543428       -14.7874 
  82   2.0000      -0.531892       -14.4735 
  83   2.0000      -0.531650       -14.4669 
  84   2.0000      -0.520235       -14.1563 
  85   2.0000      -0.513867       -13.9830 
  86   2.0000      -0.508747       -13.8437 
  87   2.0000      -0.508014       -13.8238 
  88   2.0000      -0.499264       -13.5857 
  89   2.0000      -0.497679       -13.5425 
  90   2.0000      -0.495201       -13.4751 
  91   2.0000      -0.494734       -13.4624 
  92   2.0000      -0.488918       -13.3041 
  93   2.0000      -0.471059       -12.8182 
  94   2.0000      -0.458565       -12.4782 
  95   2.0000      -0.458477       -12.4758 
  96   2.0000      -0.458116       -12.4660 
  97   2.0000      -0.457350       -12.4451 
  98   2.0000      -0.452954       -12.3255 
  99   2.0000      -0.452098       -12.3022 
 100   2.0000      -0.451923       -12.2975 
 101   2.0000      -0.450722       -12.2648 
 102   2.0000      -0.448623       -12.2077 
 103   2.0000      -0.447404       -12.1745 
 104   2.0000      -0.446742       -12.1565 
 105   2.0000      -0.445402       -12.1200 
 106   2.0000      -0.434357       -11.8195 
 107   2.0000      -0.418700       -11.3934 
 108   2.0000      -0.411014       -11.1843 
 109   2.0000      -0.399143       -10.8612 
 110   2.0000      -0.397242       -10.8095 
 111   2.0000      -0.377089       -10.2611 
 112   2.0000      -0.353488        -9.6189 
 113   0.0000      -0.172849        -4.7035 
 114   0.0000      -0.132159        -3.5962 
 115   0.0000      -0.095500        -2.5987 
 116   0.0000      -0.085926        -2.3382 
 117   0.0000      -0.051928        -1.4130 
 118   0.0000      -0.038964        -1.0603 
 119   0.0000      -0.029700        -0.8082 
 120   0.0000      -0.024257        -0.6601 
 121   0.0000      -0.021656        -0.5893 
 122   0.0000      -0.017384        -0.4730 
 123   0.0000      -0.008434        -0.2295 
 124   0.0000      -0.005059        -0.1377 
 125   0.0000      -0.003819        -0.1039 
 126   0.0000      -0.000294        -0.0080 
 127   0.0000       0.009062         0.2466 
 128   0.0000       0.013743         0.3740 
 129   0.0000       0.015723         0.4278 
 130   0.0000       0.018062         0.4915 
 131   0.0000       0.019506         0.5308 
 132   0.0000       0.026495         0.7210 
 133   0.0000       0.030541         0.8311 
 134   0.0000       0.032049         0.8721 
 135   0.0000       0.034769         0.9461 
 136   0.0000       0.042071         1.1448 
 137   0.0000       0.047171         1.2836 
 138   0.0000       0.049523         1.3476 
 139   0.0000       0.052624         1.4320 
 140   0.0000       0.054168         1.4740 
 141   0.0000       0.055398         1.5074 
 142   0.0000       0.066825         1.8184 
 143   0.0000       0.068367         1.8604 
 144   0.0000       0.072336         1.9684 
 145   0.0000       0.075504         2.0546 
 146   0.0000       0.080342         2.1862 
 147   0.0000       0.084394         2.2965 
 148   0.0000       0.085682         2.3315 
 149   0.0000       0.087287         2.3752 
 150   0.0000       0.088469         2.4074 
 151   0.0000       0.090507         2.4628 
 152   0.0000       0.093001         2.5307 
 153   0.0000       0.095520         2.5992 
 154   0.0000       0.098815         2.6889 
 155   0.0000       0.100799         2.7429 
 156   0.0000       0.102535         2.7901 
 157   0.0000       0.106064         2.8861 
 158   0.0000       0.110313         3.0018 
 159   0.0000       0.112994         3.0747 
 160   0.0000       0.113260         3.0820 
 161   0.0000       0.118700         3.2300 
 162   0.0000       0.120995         3.2924 
 163   0.0000       0.125454         3.4138 
 164   0.0000       0.128015         3.4835 
 165   0.0000       0.130829         3.5600 
 166   0.0000       0.140358         3.8193 
 167   0.0000       0.141433         3.8486 
 168   0.0000       0.143970         3.9176 
 169   0.0000       0.147764         4.0209 
 170   0.0000       0.150623         4.0987 
 171   0.0000       0.151724         4.1286 
 172   0.0000       0.154739         4.2107 
 173   0.0000       0.162375         4.4184 
 174   0.0000       0.166758         4.5377 
 175   0.0000       0.171283         4.6609 
 176   0.0000       0.176354         4.7988 
 177   0.0000       0.176610         4.8058 
 178   0.0000       0.178774         4.8647 
 179   0.0000       0.187171         5.0932 
 180   0.0000       0.189276         5.1505 
 181   0.0000       0.193704         5.2710 
 182   0.0000       0.197607         5.3772 
 183   0.0000       0.200341         5.4516 
 184   0.0000       0.204259         5.5582 
 185   0.0000       0.206388         5.6161 
 186   0.0000       0.208801         5.6818 
 187   0.0000       0.219214         5.9651 
 188   0.0000       0.263232         7.1629 
 189   0.0000       0.286299         7.7906 
 190   0.0000       0.302723         8.2375 
 191   0.0000       0.304898         8.2967 
 192   0.0000       0.312552         8.5050 
 193   0.0000       0.315675         8.5900 
 194   0.0000       0.328323         8.9341 
 195   0.0000       0.332911         9.0590 
 196   0.0000       0.338545         9.2123 
 197   0.0000       0.342339         9.3155 
 198   0.0000       0.346896         9.4395 
 199   0.0000       0.355107         9.6630 
 200   0.0000       0.359680         9.7874 
 201   0.0000       0.369755        10.0615 
 202   0.0000       0.375397        10.2151 
 203   0.0000       0.380425        10.3519 
 204   0.0000       0.381333        10.3766 
 205   0.0000       0.382848        10.4178 
 206   0.0000       0.389022        10.5858 
 207   0.0000       0.390442        10.6245 
 208   0.0000       0.391620        10.6565 
 209   0.0000       0.396494        10.7891 
 210   0.0000       0.398233        10.8365 
 211   0.0000       0.408327        11.1111 
 212   0.0000       0.417982        11.3739 
 213   0.0000       0.424577        11.5533 
 214   0.0000       0.433254        11.7895 
 215   0.0000       0.442706        12.0466 
 216   0.0000       0.446944        12.1620 
 217   0.0000       0.452394        12.3103 
 218   0.0000       0.458775        12.4839 
 219   0.0000       0.465100        12.6560 
 220   0.0000       0.476345        12.9620 
 221   0.0000       0.485620        13.2144 
 222   0.0000       0.486135        13.2284 
 223   0.0000       0.496604        13.5133 
 224   0.0000       0.499497        13.5920 
 225   0.0000       0.504427        13.7262 
 226   0.0000       0.526291        14.3211 
 227   0.0000       0.532162        14.4809 
 228   0.0000       0.539129        14.6705 
 229   0.0000       0.546006        14.8576 
 230   0.0000       0.550881        14.9902 
 231   0.0000       0.558633        15.2012 
 232   0.0000       0.566670        15.4199 
 233   0.0000       0.569712        15.5026 
 234   0.0000       0.584684        15.9101 
 235   0.0000       0.588489        16.0136 
 236   0.0000       0.592879        16.1331 
 237   0.0000       0.603966        16.4348 
 238   0.0000       0.614699        16.7268 
 239   0.0000       0.618641        16.8341 
 240   0.0000       0.620400        16.8820 
 241   0.0000       0.624147        16.9839 
 242   0.0000       0.627598        17.0778 
 243   0.0000       0.632493        17.2110 
 244   0.0000       0.637181        17.3386 
 245   0.0000       0.639846        17.4111 
 246   0.0000       0.642198        17.4751 
 247   0.0000       0.643907        17.5216 
 248   0.0000       0.648023        17.6336 
 249   0.0000       0.651884        17.7387 
 250   0.0000       0.654724        17.8159 
 251   0.0000       0.658802        17.9269 
 252   0.0000       0.668005        18.1774 
 253   0.0000       0.672585        18.3020 
 254   0.0000       0.674741        18.3606 
 255   0.0000       0.677523        18.4363 
 256   0.0000       0.678973        18.4758 
 257   0.0000       0.682827        18.5807 
 258   0.0000       0.688041        18.7226 
 259   0.0000       0.689023        18.7493 
 260   0.0000       0.692035        18.8312 
 261   0.0000       0.694053        18.8861 
 262   0.0000       0.697472        18.9792 
 263   0.0000       0.703466        19.1423 
 264   0.0000       0.708531        19.2801 
 265   0.0000       0.708713        19.2851 
 266   0.0000       0.711886        19.3714 
 267   0.0000       0.713534        19.4163 
 268   0.0000       0.716702        19.5025 
 269   0.0000       0.725328        19.7372 
 270   0.0000       0.731641        19.9090 
 271   0.0000       0.733765        19.9668 
 272   0.0000       0.738738        20.1021 
 273   0.0000       0.740110        20.1394 
 274   0.0000       0.743261        20.2252 
 275   0.0000       0.744003        20.2453 
 276   0.0000       0.746100        20.3024 
 277   0.0000       0.749101        20.3841 
 278   0.0000       0.752978        20.4896 
 279   0.0000       0.753135        20.4938 
 280   0.0000       0.753921        20.5152 
 281   0.0000       0.755460        20.5571 
 282   0.0000       0.758603        20.6426 
 283   0.0000       0.758979        20.6529 
 284   0.0000       0.765290        20.8246 
 285   0.0000       0.768751        20.9188 
 286   0.0000       0.771553        20.9950 
 287   0.0000       0.774883        21.0856 
 288   0.0000       0.778234        21.1768 
 289   0.0000       0.779967        21.2240 
 290   0.0000       0.782894        21.3036 
 291   0.0000       0.788830        21.4652 
 292   0.0000       0.791338        21.5334 
 293   0.0000       0.796355        21.6699 
 294   0.0000       0.803005        21.8509 
 295   0.0000       0.806130        21.9359 
 296   0.0000       0.810848        22.0643 
 297   0.0000       0.819522        22.3003 
 298   0.0000       0.821856        22.3638 
 299   0.0000       0.832114        22.6430 
 300   0.0000       0.841854        22.9080 
 301   0.0000       0.851659        23.1748 
 302   0.0000       0.873634        23.7728 
 303   0.0000       0.893039        24.3008 
 304   0.0000       0.908456        24.7204 
 305   0.0000       0.913268        24.8513 
 306   0.0000       0.926530        25.2122 
 307   0.0000       0.931279        25.3414 
 308   0.0000       0.942441        25.6451 
 309   0.0000       0.950608        25.8673 
 310   0.0000       0.979967        26.6663 
 311   0.0000       0.985740        26.8233 
 312   0.0000       0.991443        26.9785 
 313   0.0000       0.999917        27.2091 
 314   0.0000       1.015337        27.6287 
 315   0.0000       1.030562        28.0430 
 316   0.0000       1.031309        28.0633 
 317   0.0000       1.036969        28.2174 
 318   0.0000       1.040142        28.3037 
 319   0.0000       1.044258        28.4157 
 320   0.0000       1.048332        28.5266 
 321   0.0000       1.050569        28.5874 
 322   0.0000       1.053387        28.6641 
 323   0.0000       1.064130        28.9565 
 324   0.0000       1.070009        29.1164 
 325   0.0000       1.082197        29.4481 
 326   0.0000       1.091644        29.7052 
 327   0.0000       1.095552        29.8115 
 328   0.0000       1.113891        30.3105 
 329   0.0000       1.117347        30.4045 
 330   0.0000       1.135327        30.8938 
 331   0.0000       1.138268        30.9738 
 332   0.0000       1.151372        31.3304 
 333   0.0000       1.155875        31.4529 
 334   0.0000       1.177104        32.0306 
 335   0.0000       1.188120        32.3304 
 336   0.0000       1.192357        32.4457 
 337   0.0000       1.213880        33.0313 
 338   0.0000       1.229876        33.4666 
 339   0.0000       1.245559        33.8934 
 340   0.0000       1.255661        34.1683 
 341   0.0000       1.292703        35.1762 
 342   0.0000       1.309895        35.6441 
 343   0.0000       1.331231        36.2246 
 344   0.0000       1.345907        36.6240 
 345   0.0000       1.355145        36.8754 
 346   0.0000       1.364389        37.1269 
 347   0.0000       1.368762        37.2459 
 348   0.0000       1.394863        37.9561 
 349   0.0000       1.409737        38.3609 
 350   0.0000       1.419861        38.6364 
 351   0.0000       1.453200        39.5436 
 352   0.0000       1.456631        39.6369 
 353   0.0000       1.509538        41.0766 
 354   0.0000       1.513848        41.1939 
 355   0.0000       1.552193        42.2373 
 356   0.0000       1.569535        42.7092 
 357   0.0000       1.571898        42.7735 
 358   0.0000       1.593602        43.3641 
 359   0.0000       1.606198        43.7069 
 360   0.0000       1.617062        44.0025 
 361   0.0000       1.664559        45.2949 
 362   0.0000       1.676963        45.6325 
 363   0.0000       1.679987        45.7148 
 364   0.0000       1.692993        46.0687 
 365   0.0000       1.709405        46.5153 
 366   0.0000       1.733138        47.1611 
 367   0.0000       1.735402        47.2227 
 368   0.0000       1.745714        47.5033 
 369   0.0000       1.773758        48.2664 
 370   0.0000       1.780238        48.4427 
 371   0.0000       1.786635        48.6168 
 372   0.0000       1.788612        48.6706 
 373   0.0000       1.807463        49.1836 
 374   0.0000       1.815364        49.3986 
 375   0.0000       1.820658        49.5426 
 376   0.0000       1.824923        49.6587 
 377   0.0000       1.831807        49.8460 
 378   0.0000       1.847253        50.2663 
 379   0.0000       1.852560        50.4107 
 380   0.0000       1.855504        50.4908 
 381   0.0000       1.858161        50.5631 
 382   0.0000       1.864192        50.7272 
 383   0.0000       1.874900        51.0186 
 384   0.0000       1.877133        51.0794 
 385   0.0000       1.891261        51.4638 
 386   0.0000       1.895808        51.5876 
 387   0.0000       1.901025        51.7295 
 388   0.0000       1.915573        52.1254 
 389   0.0000       1.918698        52.2104 
 390   0.0000       1.931291        52.5531 
 391   0.0000       1.932081        52.5746 
 392   0.0000       1.934912        52.6516 
 393   0.0000       1.943162        52.8761 
 394   0.0000       1.948340        53.0170 
 395   0.0000       1.949778        53.0561 
 396   0.0000       1.955967        53.2246 
 397   0.0000       1.965312        53.4789 
 398   0.0000       1.973044        53.6893 
 399   0.0000       1.979490        53.8647 
 400   0.0000       1.990433        54.1624 
 401   0.0000       1.997205        54.3467 
 402   0.0000       2.015727        54.8507 
 403   0.0000       2.019913        54.9646 
 404   0.0000       2.035635        55.3924 
 405   0.0000       2.038600        55.4731 
 406   0.0000       2.056142        55.9505 
 407   0.0000       2.097447        57.0744 
 408   0.0000       2.121247        57.7221 
 409   0.0000       2.128837        57.9286 
 410   0.0000       2.139824        58.2276 
 411   0.0000       2.181049        59.3494 
 412   0.0000       2.192982        59.6741 
 413   0.0000       2.200663        59.8831 
 414   0.0000       2.205901        60.0256 
 415   0.0000       2.209209        60.1156 
 416   0.0000       2.210919        60.1622 
 417   0.0000       2.212521        60.2058 
 418   0.0000       2.219796        60.4037 
 419   0.0000       2.231981        60.7353 
 420   0.0000       2.237409        60.8830 
 421   0.0000       2.239090        60.9287 
 422   0.0000       2.259767        61.4914 
 423   0.0000       2.278567        62.0029 
 424   0.0000       2.292830        62.3911 
 425   0.0000       2.300720        62.6058 
 426   0.0000       2.307217        62.7826 
 427   0.0000       2.315133        62.9980 
 428   0.0000       2.323290        63.2199 
 429   0.0000       2.325287        63.2743 
 430   0.0000       2.329677        63.3937 
 431   0.0000       2.334480        63.5244 
 432   0.0000       2.340561        63.6899 
 433   0.0000       2.344895        63.8078 
 434   0.0000       2.353241        64.0350 
 435   0.0000       2.360464        64.2315 
 436   0.0000       2.363612        64.3171 
 437   0.0000       2.380836        64.7858 
 438   0.0000       2.389398        65.0188 
 439   0.0000       2.416056        65.7442 
 440   0.0000       2.428651        66.0869 
 441   0.0000       2.466148        67.1073 
 442   0.0000       2.472869        67.2902 
 443   0.0000       2.487192        67.6799 
 444   0.0000       2.499254        68.0082 
 445   0.0000       2.501845        68.0787 
 446   0.0000       2.519413        68.5567 
 447   0.0000       2.529504        68.8313 
 448   0.0000       2.534633        68.9709 
 449   0.0000       2.545469        69.2657 
 450   0.0000       2.554928        69.5231 
 451   0.0000       2.558610        69.6233 
 452   0.0000       2.575169        70.0739 
 453   0.0000       2.583001        70.2870 
 454   0.0000       2.586548        70.3835 
 455   0.0000       2.594080        70.5885 
 456   0.0000       2.613846        71.1264 
 457   0.0000       2.638955        71.8096 
 458   0.0000       2.639071        71.8128 
 459   0.0000       2.661132        72.4131 
 460   0.0000       2.691200        73.2313 
 461   0.0000       2.694019        73.3080 
 462   0.0000       2.758905        75.0736 
 463   0.0000       2.764905        75.2369 
 464   0.0000       2.783702        75.7484 
 465   0.0000       2.848065        77.4998 
 466   0.0000       2.853450        77.6463 
 467   0.0000       2.875746        78.2530 
 468   0.0000       2.926992        79.6475 
 469   0.0000       2.941247        80.0354 
 470   0.0000       2.982863        81.1678 
 471   0.0000       2.986189        81.2583 
 472   0.0000       3.015088        82.0447 
 473   0.0000       3.190594        86.8205 
 474   0.0000       3.362050        91.4860 
 475   0.0000       3.657646        99.5296 
 476   0.0000       3.693558       100.5068 
 477   0.0000      51.540015      1402.4751 

                    ********************************
                    * MULLIKEN POPULATION ANALYSIS *
                    ********************************

-----------------------
MULLIKEN ATOMIC CHARGES
-----------------------
   0 C :    0.008690
   1 H :    0.131766
   2 H :    0.127245
   3 C :    0.026179
   4 H :    0.126306
   5 H :    0.129992
   6 C :    0.038791
   7 H :    0.130702
   8 H :    0.125661
   9 C :    0.007821
  10 H :    0.130786
  11 H :    0.126374
  12 C :   -0.044439
  13 H :    0.121264
  14 H :    0.164799
  15 C :   -0.195989
  16 H :    0.089119
  17 H :    0.109848
  18 C :   -0.213237
  19 H :    0.084827
  20 H :    0.100659
  21 C :   -0.166431
  22 H :    0.096714
  23 H :    0.088532
  24 H :    0.109309
  25 C :   -0.001188
  26 H :    0.109323
  27 H :    0.147134
  28 C :   -0.226451
  29 H :    0.178009
  30 H :    0.092951
  31 C :   -0.216604
  32 H :    0.108829
  33 H :    0.087366
  34 C :   -0.167165
  35 H :    0.109907
  36 H :    0.089476
  37 H :    0.088558
  38 C :   -0.045992
  39 H :    0.161484
  40 H :    0.125380
  41 C :   -0.186089
  42 H :    0.087483
  43 H :    0.109085
  44 C :   -0.222730
  45 H :    0.084377
  46 H :    0.101311
  47 C :   -0.161727
  48 H :    0.109195
  49 H :    0.089088
  50 H :    0.095130
  51 C :    0.000836
  52 H :    0.144224
  53 H :    0.108154
  54 C :   -0.225531
  55 H :    0.174342
  56 H :    0.091144
  57 C :   -0.218337
  58 H :    0.080942
  59 H :    0.101493
  60 C :   -0.145022
  61 H :    0.107245
  62 H :    0.083489
  63 H :    0.088291
  64 N :    0.127951
  65 N :   -0.531022
  66 N :   -0.539919
  67 N :   -0.530506
  68 O :   -0.226528
  69 O :   -0.225421
  70 Pd:    0.023672
  71 H :    0.309074
Sum of atomic charges:    1.0000000

--------------------------------
MULLIKEN REDUCED ORBITAL CHARGES
--------------------------------
  0 C s       :     2.927146  s :     2.927146
      pz      :     0.941586  p :     3.012827
      px      :     0.992914
      py      :     1.078326
      dz2     :     0.009595  d :     0.051338
      dxz     :     0.013841
      dyz     :     0.008694
      dx2y2   :     0.015132
      dxy     :     0.004075
  1 H s       :     0.868234  s :     0.868234
  2 H s       :     0.872755  s :     0.872755
  3 C s       :     2.916696  s :     2.916696
      pz      :     1.078940  p :     3.003896
      px      :     1.128418
      py      :     0.796538
      dz2     :     0.006133  d :     0.053228
      dxz     :     0.014051
      dyz     :     0.010784
      dx2y2   :     0.015115
      dxy     :     0.007145
  4 H s       :     0.873694  s :     0.873694
  5 H s       :     0.870008  s :     0.870008
  6 C s       :     2.913390  s :     2.913390
      pz      :     0.974802  p :     2.994888
      px      :     1.108464
      py      :     0.911622
      dz2     :     0.006164  d :     0.052931
      dxz     :     0.015480
      dyz     :     0.012624
      dx2y2   :     0.011619
      dxy     :     0.007044
  7 H s       :     0.869298  s :     0.869298
  8 H s       :     0.874339  s :     0.874339
  9 C s       :     2.924831  s :     2.924831
      pz      :     0.931300  p :     3.015728
      px      :     1.003908
      py      :     1.080520
      dz2     :     0.006656  d :     0.051620
      dxz     :     0.013041
      dyz     :     0.014609
      dx2y2   :     0.010485
      dxy     :     0.006829
 10 H s       :     0.869214  s :     0.869214
 11 H s       :     0.873626  s :     0.873626
 12 C s       :     2.987194  s :     2.987194
      pz      :     1.090232  p :     3.004242
      px      :     0.849934
      py      :     1.064075
      dz2     :     0.011282  d :     0.053003
      dxz     :     0.008607
      dyz     :     0.008432
      dx2y2   :     0.011045
      dxy     :     0.013637
 13 H s       :     0.878736  s :     0.878736
 14 H s       :     0.835201  s :     0.835201
 15 C s       :     2.957727  s :     2.957727
      pz      :     1.104368  p :     3.195389
      px      :     1.089251
      py      :     1.001769
      dz2     :     0.010400  d :     0.042873
      dxz     :     0.008094
      dyz     :     0.007155
      dx2y2   :     0.008198
      dxy     :     0.009026
 16 H s       :     0.910881  s :     0.910881
 17 H s       :     0.890152  s :     0.890152
 18 C s       :     2.996222  s :     2.996222
      pz      :     1.080216  p :     3.172875
      px      :     1.008316
      py      :     1.084343
      dz2     :     0.012713  d :     0.044140
      dxz     :     0.005878
      dyz     :     0.006442
      dx2y2   :     0.007260
      dxy     :     0.011847
 19 H s       :     0.915173  s :     0.915173
 20 H s       :     0.899341  s :     0.899341
 21 C s       :     2.913922  s :     2.913922
      pz      :     1.101334  p :     3.215844
      px      :     1.097257
      py      :     1.017252
      dz2     :     0.010872  d :     0.036665
      dxz     :     0.004495
      dyz     :     0.005514
      dx2y2   :     0.006719
      dxy     :     0.009063
 22 H s       :     0.903286  s :     0.903286
 23 H s       :     0.911468  s :     0.911468
 24 H s       :     0.890691  s :     0.890691
 25 C s       :     2.939495  s :     2.939495
      pz      :     0.823267  p :     3.007392
      px      :     1.125111
      py      :     1.059015
      dz2     :     0.013672  d :     0.054301
      dxz     :     0.014541
      dyz     :     0.006703
      dx2y2   :     0.014964
      dxy     :     0.004420
 26 H s       :     0.890677  s :     0.890677
 27 H s       :     0.852866  s :     0.852866
 28 C s       :     2.971997  s :     2.971997
      pz      :     1.063621  p :     3.211352
      px      :     1.025143
      py      :     1.122588
      dz2     :     0.007841  d :     0.043102
      dxz     :     0.012195
      dyz     :     0.005671
      dx2y2   :     0.013179
      dxy     :     0.004217
 29 H s       :     0.821991  s :     0.821991
 30 H s       :     0.907049  s :     0.907049
 31 C s       :     2.996692  s :     2.996692
      pz      :     0.993976  p :     3.175744
      px      :     1.104680
      py      :     1.077087
      dz2     :     0.009855  d :     0.044168
      dxz     :     0.011473
      dyz     :     0.005074
      dx2y2   :     0.011580
      dxy     :     0.006185
 32 H s       :     0.891171  s :     0.891171
 33 H s       :     0.912634  s :     0.912634
 34 C s       :     2.910837  s :     2.910837
      pz      :     1.091931  p :     3.219489
      px      :     1.034774
      py      :     1.092783
      dz2     :     0.010988  d :     0.036839
      dxz     :     0.006265
      dyz     :     0.003097
      dx2y2   :     0.009604
      dxy     :     0.006886
 35 H s       :     0.890093  s :     0.890093
 36 H s       :     0.910524  s :     0.910524
 37 H s       :     0.911442  s :     0.911442
 38 C s       :     2.991819  s :     2.991819
      pz      :     1.087548  p :     3.001279
      px      :     0.809771
      py      :     1.103960
      dz2     :     0.005340  d :     0.052895
      dxz     :     0.012981
      dyz     :     0.013086
      dx2y2   :     0.013502
      dxy     :     0.007986
 39 H s       :     0.838516  s :     0.838516
 40 H s       :     0.874620  s :     0.874620
 41 C s       :     2.952053  s :     2.952053
      pz      :     1.069565  p :     3.191382
      px      :     1.070180
      py      :     1.051638
      dz2     :     0.004249  d :     0.042654
      dxz     :     0.011141
      dyz     :     0.012113
      dx2y2   :     0.008714
      dxy     :     0.006436
 42 H s       :     0.912517  s :     0.912517
 43 H s       :     0.890915  s :     0.890915
 44 C s       :     3.003448  s :     3.003448
      pz      :     1.076108  p :     3.175222
      px      :     0.997043
      py      :     1.102071
      dz2     :     0.004556  d :     0.044060
      dxz     :     0.010958
      dyz     :     0.012223
      dx2y2   :     0.010197
      dxy     :     0.006125
 45 H s       :     0.915623  s :     0.915623
 46 H s       :     0.898689  s :     0.898689
 47 C s       :     2.910534  s :     2.910534
      pz      :     1.085113  p :     3.214508
      px      :     1.090422
      py      :     1.038972
      dz2     :     0.004732  d :     0.036685
      dxz     :     0.007623
      dyz     :     0.010594
      dx2y2   :     0.010669
      dxy     :     0.003067
 48 H s       :     0.890805  s :     0.890805
 49 H s       :     0.910912  s :     0.910912
 50 H s       :     0.904870  s :     0.904870
 51 C s       :     2.945544  s :     2.945544
      pz      :     0.958449  p :     3.000172
      px      :     1.137292
      py      :     0.904431
      dz2     :     0.005667  d :     0.053447
      dxz     :     0.013400
      dyz     :     0.015442
      dx2y2   :     0.014448
      dxy     :     0.004491
 52 H s       :     0.855776  s :     0.855776
 53 H s       :     0.891846  s :     0.891846
 54 C s       :     2.968919  s :     2.968919
      pz      :     1.060109  p :     3.212937
      px      :     1.015553
      py      :     1.137274
      dz2     :     0.004548  d :     0.043675
      dxz     :     0.013544
      dyz     :     0.009665
      dx2y2   :     0.012590
      dxy     :     0.003329
 55 H s       :     0.825658  s :     0.825658
 56 H s       :     0.908856  s :     0.908856
 57 C s       :     2.968314  s :     2.968314
      pz      :     1.049413  p :     3.203072
      px      :     1.115496
      py      :     1.038162
      dz2     :     0.004644  d :     0.046951
      dxz     :     0.013918
      dyz     :     0.011325
      dx2y2   :     0.011634
      dxy     :     0.005431
 58 H s       :     0.919058  s :     0.919058
 59 H s       :     0.898507  s :     0.898507
 60 C s       :     2.880003  s :     2.880003
      pz      :     1.082189  p :     3.226603
      px      :     1.043228
      py      :     1.101185
      dz2     :     0.002089  d :     0.038417
      dxz     :     0.010719
      dyz     :     0.011783
      dx2y2   :     0.010268
      dxy     :     0.003559
 61 H s       :     0.892755  s :     0.892755
 62 H s       :     0.916511  s :     0.916511
 63 H s       :     0.911709  s :     0.911709
 64 N s       :     3.440078  s :     3.440078
      pz      :     1.161228  p :     3.325472
      px      :     1.065955
      py      :     1.098288
      dz2     :     0.024241  d :     0.106499
      dxz     :     0.033371
      dyz     :     0.012603
      dx2y2   :     0.016438
      dxy     :     0.019846
 65 N s       :     3.606523  s :     3.606523
      pz      :     1.208616  p :     3.894727
      px      :     1.193948
      py      :     1.492164
      dz2     :     0.005929  d :     0.029772
      dxz     :     0.007571
      dyz     :     0.005886
      dx2y2   :     0.004627
      dxy     :     0.005760
 66 N s       :     3.501148  s :     3.501148
      pz      :     1.432349  p :     4.007715
      px      :     1.355534
      py      :     1.219832
      dz2     :     0.005475  d :     0.031055
      dxz     :     0.004208
      dyz     :     0.007026
      dx2y2   :     0.010717
      dxy     :     0.003629
 67 N s       :     3.607247  s :     3.607247
      pz      :     1.253671  p :     3.893710
      px      :     1.200624
      py      :     1.439415
      dz2     :     0.005118  d :     0.029548
      dxz     :     0.007919
      dyz     :     0.005293
      dx2y2   :     0.006719
      dxy     :     0.004500
 68 O s       :     3.876815  s :     3.876815
      pz      :     1.784748  p :     4.328280
      px      :     1.103964
      py      :     1.439568
      dz2     :     0.002764  d :     0.021432
      dxz     :     0.004544
      dyz     :     0.000131
      dx2y2   :     0.007613
      dxy     :     0.006380
 69 O s       :     3.877682  s :     3.877682
      pz      :     1.214067  p :     4.326429
      px      :     1.712326
      py      :     1.400036
      dz2     :     0.007076  d :     0.021310
      dxz     :     0.005965
      dyz     :     0.005740
      dx2y2   :     0.001154
      dxy     :     0.001375
 70 Pds       :     2.634505  s :     2.634505
      pz      :     2.172137  p :     6.511081
      px      :     2.127150
      py      :     2.211794
      dz2     :     1.747462  d :     8.830743
      dxz     :     1.671877
      dyz     :     1.860916
      dx2y2   :     1.583843
      dxy     :     1.966645
 71 H s       :     0.690926  s :     0.690926


                     *******************************
                     * LOEWDIN POPULATION ANALYSIS *
                     *******************************

----------------------
LOEWDIN ATOMIC CHARGES
----------------------
   0 C :   -0.137553
   1 H :    0.144458
   2 H :    0.144712
   3 C :   -0.142487
   4 H :    0.145440
   5 H :    0.146911
   6 C :   -0.139947
   7 H :    0.147999
   8 H :    0.145926
   9 C :   -0.139215
  10 H :    0.144289
  11 H :    0.143941
  12 C :   -0.145814
  13 H :    0.136039
  14 H :    0.149970
  15 C :   -0.254369
  16 H :    0.125887
  17 H :    0.134173
  18 C :   -0.241402
  19 H :    0.126720
  20 H :    0.132403
  21 C :   -0.357680
  22 H :    0.132201
  23 H :    0.129375
  24 H :    0.137565
  25 C :   -0.146614
  26 H :    0.132775
  27 H :    0.147848
  28 C :   -0.249993
  29 H :    0.146502
  30 H :    0.125357
  31 C :   -0.239618
  32 H :    0.136115
  33 H :    0.127598
  34 C :   -0.358978
  35 H :    0.138368
  36 H :    0.129664
  37 H :    0.128112
  38 C :   -0.144138
  39 H :    0.149531
  40 H :    0.136739
  41 C :   -0.255280
  42 H :    0.125277
  43 H :    0.134345
  44 C :   -0.240953
  45 H :    0.126095
  46 H :    0.133137
  47 C :   -0.358128
  48 H :    0.138234
  49 H :    0.129184
  50 H :    0.131970
  51 C :   -0.142085
  52 H :    0.147681
  53 H :    0.132157
  54 C :   -0.249939
  55 H :    0.147258
  56 H :    0.124658
  57 C :   -0.246695
  58 H :    0.127358
  59 H :    0.135795
  60 C :   -0.358219
  61 H :    0.139623
  62 H :    0.127699
  63 H :    0.130735
  64 N :    0.221728
  65 N :    0.011997
  66 N :   -0.090899
  67 N :    0.010585
  68 O :   -0.194580
  69 O :   -0.192060
  70 Pd:   -0.480113
  71 H :    0.264623

-------------------------------
LOEWDIN REDUCED ORBITAL CHARGES
-------------------------------
  0 C s       :     2.867940  s :     2.867940
      pz      :     0.997266  p :     3.153849
      px      :     1.042812
      py      :     1.113772
      dz2     :     0.020691  d :     0.115763
      dxz     :     0.030941
      dyz     :     0.022238
      dx2y2   :     0.033191
      dxy     :     0.008702
  1 H s       :     0.855542  s :     0.855542
  2 H s       :     0.855288  s :     0.855288
  3 C s       :     2.862203  s :     2.862203
      pz      :     1.101949  p :     3.159689
      px      :     1.161469
      py      :     0.896271
      dz2     :     0.014549  d :     0.120596
      dxz     :     0.029914
      dyz     :     0.027652
      dx2y2   :     0.034157
      dxy     :     0.014324
  4 H s       :     0.854560  s :     0.854560
  5 H s       :     0.853089  s :     0.853089
  6 C s       :     2.861895  s :     2.861895
      pz      :     1.029606  p :     3.157837
      px      :     1.147946
      py      :     0.980285
      dz2     :     0.013575  d :     0.120214
      dxz     :     0.033234
      dyz     :     0.032921
      dx2y2   :     0.026115
      dxy     :     0.014369
  7 H s       :     0.852001  s :     0.852001
  8 H s       :     0.854074  s :     0.854074
  9 C s       :     2.867057  s :     2.867057
      pz      :     1.002006  p :     3.155742
      px      :     1.056611
      py      :     1.097124
      dz2     :     0.014315  d :     0.116416
      dxz     :     0.029699
      dyz     :     0.033536
      dx2y2   :     0.024492
      dxy     :     0.014373
 10 H s       :     0.855711  s :     0.855711
 11 H s       :     0.856059  s :     0.856059
 12 C s       :     2.870663  s :     2.870663
      pz      :     1.137550  p :     3.157189
      px      :     0.928898
      py      :     1.090740
      dz2     :     0.025780  d :     0.117963
      dxz     :     0.018784
      dyz     :     0.016347
      dx2y2   :     0.026942
      dxy     :     0.030110
 13 H s       :     0.863961  s :     0.863961
 14 H s       :     0.850030  s :     0.850030
 15 C s       :     2.867187  s :     2.867187
      pz      :     1.139066  p :     3.288966
      px      :     1.102419
      py      :     1.047481
      dz2     :     0.023724  d :     0.098215
      dxz     :     0.017224
      dyz     :     0.015210
      dx2y2   :     0.021732
      dxy     :     0.020325
 16 H s       :     0.874113  s :     0.874113
 17 H s       :     0.865827  s :     0.865827
 18 C s       :     2.862230  s :     2.862230
      pz      :     1.129035  p :     3.279869
      px      :     1.062377
      py      :     1.088457
      dz2     :     0.028296  d :     0.099303
      dxz     :     0.013308
      dyz     :     0.013225
      dx2y2   :     0.018870
      dxy     :     0.025604
 19 H s       :     0.873280  s :     0.873280
 20 H s       :     0.867597  s :     0.867597
 21 C s       :     2.881552  s :     2.881552
      pz      :     1.159498  p :     3.393732
      px      :     1.157405
      py      :     1.076828
      dz2     :     0.024502  d :     0.082396
      dxz     :     0.010058
      dyz     :     0.011511
      dx2y2   :     0.016597
      dxy     :     0.019727
 22 H s       :     0.867799  s :     0.867799
 23 H s       :     0.870625  s :     0.870625
 24 H s       :     0.862435  s :     0.862435
 25 C s       :     2.864301  s :     2.864301
      pz      :     0.918562  p :     3.160692
      px      :     1.124614
      py      :     1.117516
      dz2     :     0.031170  d :     0.121621
      dxz     :     0.032802
      dyz     :     0.015941
      dx2y2   :     0.031726
      dxy     :     0.009981
 26 H s       :     0.867225  s :     0.867225
 27 H s       :     0.852152  s :     0.852152
 28 C s       :     2.862228  s :     2.862228
      pz      :     1.085329  p :     3.289026
      px      :     1.073933
      py      :     1.129763
      dz2     :     0.019194  d :     0.098739
      dxz     :     0.027644
      dyz     :     0.011905
      dx2y2   :     0.029423
      dxy     :     0.010574
 29 H s       :     0.853498  s :     0.853498
 30 H s       :     0.874643  s :     0.874643
 31 C s       :     2.861302  s :     2.861302
      pz      :     1.044692  p :     3.279033
      px      :     1.105063
      py      :     1.129278
      dz2     :     0.024369  d :     0.099283
      dxz     :     0.024739
      dyz     :     0.011329
      dx2y2   :     0.025768
      dxy     :     0.013077
 32 H s       :     0.863885  s :     0.863885
 33 H s       :     0.872402  s :     0.872402
 34 C s       :     2.880529  s :     2.880529
      pz      :     1.148139  p :     3.395499
      px      :     1.092958
      py      :     1.154402
      dz2     :     0.024128  d :     0.082950
      dxz     :     0.014838
      dyz     :     0.006828
      dx2y2   :     0.022137
      dxy     :     0.015019
 35 H s       :     0.861632  s :     0.861632
 36 H s       :     0.870336  s :     0.870336
 37 H s       :     0.871888  s :     0.871888
 38 C s       :     2.871112  s :     2.871112
      pz      :     1.132020  p :     3.155478
      px      :     0.903773
      py      :     1.119685
      dz2     :     0.011134  d :     0.117548
      dxz     :     0.028476
      dyz     :     0.028438
      dx2y2   :     0.031594
      dxy     :     0.017906
 39 H s       :     0.850469  s :     0.850469
 40 H s       :     0.863261  s :     0.863261
 41 C s       :     2.867116  s :     2.867116
      pz      :     1.118020  p :     3.290466
      px      :     1.090872
      py      :     1.081574
      dz2     :     0.009259  d :     0.097698
      dxz     :     0.024160
      dyz     :     0.027838
      dx2y2   :     0.022032
      dxy     :     0.014408
 42 H s       :     0.874723  s :     0.874723
 43 H s       :     0.865655  s :     0.865655
 44 C s       :     2.863438  s :     2.863438
      pz      :     1.123407  p :     3.278614
      px      :     1.048825
      py      :     1.106382
      dz2     :     0.009793  d :     0.098901
      dxz     :     0.024140
      dyz     :     0.026915
      dx2y2   :     0.025020
      dxy     :     0.013032
 45 H s       :     0.873905  s :     0.873905
 46 H s       :     0.866863  s :     0.866863
 47 C s       :     2.880812  s :     2.880812
      pz      :     1.144454  p :     3.394778
      px      :     1.150680
      py      :     1.099644
      dz2     :     0.010243  d :     0.082538
      dxz     :     0.016968
      dyz     :     0.024083
      dx2y2   :     0.023893
      dxy     :     0.007351
 48 H s       :     0.861766  s :     0.861766
 49 H s       :     0.870816  s :     0.870816
 50 H s       :     0.868030  s :     0.868030
 51 C s       :     2.867655  s :     2.867655
      pz      :     1.029056  p :     3.155221
      px      :     1.127581
      py      :     0.998584
      dz2     :     0.011543  d :     0.119209
      dxz     :     0.030114
      dyz     :     0.035125
      dx2y2   :     0.033311
      dxy     :     0.009116
 52 H s       :     0.852319  s :     0.852319
 53 H s       :     0.867843  s :     0.867843
 54 C s       :     2.859289  s :     2.859289
      pz      :     1.096946  p :     3.290221
      px      :     1.064698
      py      :     1.128577
      dz2     :     0.008578  d :     0.100428
      dxz     :     0.032314
      dyz     :     0.022923
      dx2y2   :     0.029546
      dxy     :     0.007067
 55 H s       :     0.852742  s :     0.852742
 56 H s       :     0.875342  s :     0.875342
 57 C s       :     2.848131  s :     2.848131
      pz      :     1.094977  p :     3.291236
      px      :     1.111038
      py      :     1.085222
      dz2     :     0.009296  d :     0.107327
      dxz     :     0.031222
      dyz     :     0.027775
      dx2y2   :     0.027777
      dxy     :     0.011258
 58 H s       :     0.872642  s :     0.872642
 59 H s       :     0.864205  s :     0.864205
 60 C s       :     2.870901  s :     2.870901
      pz      :     1.140374  p :     3.399612
      px      :     1.100855
      py      :     1.158382
      dz2     :     0.004270  d :     0.087706
      dxz     :     0.025517
      dyz     :     0.026189
      dx2y2   :     0.024247
      dxy     :     0.007484
 61 H s       :     0.860377  s :     0.860377
 62 H s       :     0.872301  s :     0.872301
 63 H s       :     0.869265  s :     0.869265
 64 N s       :     3.139778  s :     3.139778
      pz      :     1.211738  p :     3.422673
      px      :     1.156443
      py      :     1.054491
      dz2     :     0.050978  d :     0.215821
      dxz     :     0.069581
      dyz     :     0.022552
      dx2y2   :     0.037562
      dxy     :     0.035148
 65 N s       :     3.121192  s :     3.121192
      pz      :     1.195297  p :     3.806420
      px      :     1.190193
      py      :     1.420930
      dz2     :     0.013066  d :     0.060391
      dxz     :     0.016353
      dyz     :     0.010462
      dx2y2   :     0.010054
      dxy     :     0.010456
 66 N s       :     3.111812  s :     3.111812
      pz      :     1.379758  p :     3.916435
      px      :     1.339115
      py      :     1.197561
      dz2     :     0.010335  d :     0.062652
      dxz     :     0.008516
      dyz     :     0.014499
      dx2y2   :     0.022559
      dxy     :     0.006743
 67 N s       :     3.123285  s :     3.123285
      pz      :     1.235271  p :     3.806311
      px      :     1.194980
      py      :     1.376060
      dz2     :     0.009620  d :     0.059820
      dxz     :     0.016839
      dyz     :     0.011076
      dx2y2   :     0.014539
      dxy     :     0.007746
 68 O s       :     3.614049  s :     3.614049
      pz      :     1.785154  p :     4.538723
      px      :     1.300053
      py      :     1.453517
      dz2     :     0.006378  d :     0.041807
      dxz     :     0.007986
      dyz     :     0.000227
      dx2y2   :     0.018172
      dxy     :     0.009045
 69 O s       :     3.615080  s :     3.615080
      pz      :     1.379174  p :     4.535319
      px      :     1.734213
      py      :     1.421932
      dz2     :     0.015493  d :     0.041661
      dxz     :     0.012350
      dyz     :     0.009538
      dx2y2   :     0.001893
      dxy     :     0.002388
 70 Pds       :     2.514852  s :     2.514852
      pz      :     2.270073  p :     6.769155
      px      :     2.193160
      py      :     2.305921
      dz2     :     1.819105  d :     9.196106
      dxz     :     1.759874
      dyz     :     1.916505
      dx2y2   :     1.699108
      dxy     :     2.001515
 71 H s       :     0.735377  s :     0.735377


                      *****************************
                      * MAYER POPULATION ANALYSIS *
                      *****************************

  NA   - Mulliken gross atomic population
  ZA   - Total nuclear charge
  QA   - Mulliken gross atomic charge
  VA   - Mayer's total valence
  BVA  - Mayer's bonded valence
  FA   - Mayer's free valence

  ATOM       NA         ZA         QA         VA         BVA        FA
  0 C      5.9913     6.0000     0.0087     3.9631     3.9631    -0.0000
  1 H      0.8682     1.0000     0.1318     0.9715     0.9715    -0.0000
  2 H      0.8728     1.0000     0.1272     0.9747     0.9747    -0.0000
  3 C      5.9738     6.0000     0.0262     3.9856     3.9856    -0.0000
  4 H      0.8737     1.0000     0.1263     0.9562     0.9562    -0.0000
  5 H      0.8700     1.0000     0.1300     0.9710     0.9710    -0.0000
  6 C      5.9612     6.0000     0.0388     3.9827     3.9827     0.0000
  7 H      0.8693     1.0000     0.1307     0.9687     0.9687    -0.0000
  8 H      0.8743     1.0000     0.1257     0.9564     0.9564     0.0000
  9 C      5.9922     6.0000     0.0078     3.9618     3.9618     0.0000
 10 H      0.8692     1.0000     0.1308     0.9721     0.9721     0.0000
 11 H      0.8736     1.0000     0.1264     0.9757     0.9757     0.0000
 12 C      6.0444     6.0000    -0.0444     3.9133     3.9133     0.0000
 13 H      0.8787     1.0000     0.1213     0.9493     0.9493     0.0000
 14 H      0.8352     1.0000     0.1648     0.9697     0.9697     0.0000
 15 C      6.1960     6.0000    -0.1960     4.1318     4.1318    -0.0000
 16 H      0.9109     1.0000     0.0891     0.9590     0.9590    -0.0000
 17 H      0.8902     1.0000     0.1098     0.9548     0.9548    -0.0000
 18 C      6.2132     6.0000    -0.2132     4.2212     4.2212     0.0000
 19 H      0.9152     1.0000     0.0848     0.9451     0.9451    -0.0000
 20 H      0.8993     1.0000     0.1007     0.9471     0.9471    -0.0000
 21 C      6.1664     6.0000    -0.1664     4.0288     4.0288    -0.0000
 22 H      0.9033     1.0000     0.0967     0.9694     0.9694     0.0000
 23 H      0.9115     1.0000     0.0885     0.9683     0.9683    -0.0000
 24 H      0.8907     1.0000     0.1093     0.9626     0.9626    -0.0000
 25 C      6.0012     6.0000    -0.0012     3.9290     3.9290    -0.0000
 26 H      0.8907     1.0000     0.1093     0.9569     0.9569    -0.0000
 27 H      0.8529     1.0000     0.1471     0.9549     0.9549    -0.0000
 28 C      6.2265     6.0000    -0.2265     4.1804     4.1804     0.0000
 29 H      0.8220     1.0000     0.1780     0.9241     0.9241     0.0000
 30 H      0.9070     1.0000     0.0930     0.9416     0.9416     0.0000
 31 C      6.2166     6.0000    -0.2166     4.2284     4.2284    -0.0000
 32 H      0.8912     1.0000     0.1088     0.9450     0.9450    -0.0000
 33 H      0.9126     1.0000     0.0874     0.9479     0.9479    -0.0000
 34 C      6.1672     6.0000    -0.1672     4.0308     4.0308    -0.0000
 35 H      0.8901     1.0000     0.1099     0.9637     0.9637     0.0000
 36 H      0.9105     1.0000     0.0895     0.9672     0.9672    -0.0000
 37 H      0.9114     1.0000     0.0886     0.9672     0.9672    -0.0000
 38 C      6.0460     6.0000    -0.0460     3.9164     3.9164    -0.0000
 39 H      0.8385     1.0000     0.1615     0.9687     0.9687    -0.0000
 40 H      0.8746     1.0000     0.1254     0.9477     0.9477    -0.0000
 41 C      6.1861     6.0000    -0.1861     4.1237     4.1237     0.0000
 42 H      0.9125     1.0000     0.0875     0.9601     0.9601    -0.0000
 43 H      0.8909     1.0000     0.1091     0.9540     0.9540     0.0000
 44 C      6.2227     6.0000    -0.2227     4.2243     4.2243     0.0000
 45 H      0.9156     1.0000     0.0844     0.9456     0.9456    -0.0000
 46 H      0.8987     1.0000     0.1013     0.9460     0.9460     0.0000
 47 C      6.1617     6.0000    -0.1617     4.0246     4.0246     0.0000
 48 H      0.8908     1.0000     0.1092     0.9635     0.9635    -0.0000
 49 H      0.9109     1.0000     0.0891     0.9684     0.9684     0.0000
 50 H      0.9049     1.0000     0.0951     0.9695     0.9695    -0.0000
 51 C      5.9992     6.0000     0.0008     3.9312     3.9312    -0.0000
 52 H      0.8558     1.0000     0.1442     0.9556     0.9556    -0.0000
 53 H      0.8918     1.0000     0.1082     0.9594     0.9594     0.0000
 54 C      6.2255     6.0000    -0.2255     4.1729     4.1729    -0.0000
 55 H      0.8257     1.0000     0.1743     0.9332     0.9332    -0.0000
 56 H      0.9089     1.0000     0.0911     0.9423     0.9423     0.0000
 57 C      6.2183     6.0000    -0.2183     4.2533     4.2533     0.0000
 58 H      0.9191     1.0000     0.0809     0.9492     0.9492    -0.0000
 59 H      0.8985     1.0000     0.1015     0.9436     0.9436    -0.0000
 60 C      6.1450     6.0000    -0.1450     4.0360     4.0360    -0.0000
 61 H      0.8928     1.0000     0.1072     0.9648     0.9648     0.0000
 62 H      0.9165     1.0000     0.0835     0.9685     0.9685    -0.0000
 63 H      0.9117     1.0000     0.0883     0.9689     0.9689     0.0000
 64 N      6.8720     7.0000     0.1280     3.6043     3.6043     0.0000
 65 N      7.5310     7.0000    -0.5310     3.2941     3.2941    -0.0000
 66 N      7.5399     7.0000    -0.5399     3.3004     3.3004    -0.0000
 67 N      7.5305     7.0000    -0.5305     3.2926     3.2926    -0.0000
 68 O      8.2265     8.0000    -0.2265     1.9775     1.9775     0.0000
 69 O      8.2254     8.0000    -0.2254     1.9755     1.9755     0.0000
 70 Pd    17.9763    18.0000     0.0237     3.0181     3.0181    -0.0000
 71 H      0.6909     1.0000     0.3091     0.8371     0.8371    -0.0000

  Mayer bond orders larger than 0.100000
B(  0-C ,  1-H ) :   0.9093 B(  0-C ,  2-H ) :   0.9100 B(  0-C ,  3-C ) :   1.1632 
B(  0-C , 65-N ) :   0.9168 B(  3-C ,  4-H ) :   0.9213 B(  3-C ,  5-H ) :   0.9162 
B(  3-C , 66-N ) :   0.9400 B(  6-C ,  7-H ) :   0.9164 B(  6-C ,  8-H ) :   0.9219 
B(  6-C ,  9-C ) :   1.1628 B(  6-C , 66-N ) :   0.9350 B(  9-C , 10-H ) :   0.9095 
B(  9-C , 11-H ) :   0.9098 B(  9-C , 67-N ) :   0.9179 B( 12-C , 13-H ) :   0.9156 
B( 12-C , 14-H ) :   0.8973 B( 12-C , 15-C ) :   1.1358 B( 12-C , 65-N ) :   0.8820 
B( 15-C , 16-H ) :   0.9119 B( 15-C , 17-H ) :   0.9122 B( 15-C , 18-C ) :   1.1438 
B( 18-C , 19-H ) :   0.9285 B( 18-C , 20-H ) :   0.9330 B( 18-C , 21-C ) :   1.1691 
B( 21-C , 22-H ) :   0.9550 B( 21-C , 23-H ) :   0.9558 B( 21-C , 24-H ) :   0.9502 
B( 25-C , 26-H ) :   0.9127 B( 25-C , 27-H ) :   0.9113 B( 25-C , 28-C ) :   1.1680 
B( 25-C , 65-N ) :   0.8825 B( 28-C , 29-H ) :   0.8693 B( 28-C , 30-H ) :   0.9089 
B( 28-C , 31-C ) :   1.1533 B( 31-C , 32-H ) :   0.9249 B( 31-C , 33-H ) :   0.9335 
B( 31-C , 34-C ) :   1.1717 B( 34-C , 35-H ) :   0.9499 B( 34-C , 36-H ) :   0.9558 
B( 34-C , 37-H ) :   0.9550 B( 38-C , 39-H ) :   0.9007 B( 38-C , 40-H ) :   0.9158 
B( 38-C , 41-C ) :   1.1382 B( 38-C , 67-N ) :   0.8812 B( 41-C , 42-H ) :   0.9131 
B( 41-C , 43-H ) :   0.9098 B( 41-C , 44-C ) :   1.1409 B( 44-C , 45-H ) :   0.9321 
B( 44-C , 46-H ) :   0.9318 B( 44-C , 47-C ) :   1.1691 B( 47-C , 48-H ) :   0.9501 
B( 47-C , 49-H ) :   0.9554 B( 47-C , 50-H ) :   0.9550 B( 51-C , 52-H ) :   0.9116 
B( 51-C , 53-H ) :   0.9154 B( 51-C , 54-C ) :   1.1648 B( 51-C , 67-N ) :   0.8863 
B( 54-C , 55-H ) :   0.8672 B( 54-C , 56-H ) :   0.9047 B( 54-C , 57-C ) :   1.1594 
B( 57-C , 58-H ) :   0.9266 B( 57-C , 59-H ) :   0.9214 B( 57-C , 60-C ) :   1.1887 
B( 60-C , 61-H ) :   0.9446 B( 60-C , 62-H ) :   0.9502 B( 60-C , 63-H ) :   0.9510 
B( 64-N , 68-O ) :   1.4646 B( 64-N , 69-O ) :   1.4717 B( 64-N , 70-Pd) :   0.5528 
B( 65-N , 70-Pd) :   0.4984 B( 66-N , 70-Pd) :   0.5142 B( 66-N , 71-H ) :   0.8039 
B( 67-N , 70-Pd) :   0.4951 B( 68-O , 69-O ) :   0.2364 B( 68-O , 70-Pd) :   0.1795 
B( 69-O , 70-Pd) :   0.1670 

Environment variable NBOEXE for nbo6.exe or nbo5.exe not set! Skipping NBO-Analysis

-------
TIMINGS
-------

Total SCF time: 0 days 0 hours 23 min 39 sec 

Total time                  ....    1419.026 sec
Sum of individual times     ....    1417.073 sec  ( 99.9%)

Fock matrix formation       ....    1378.439 sec  ( 97.1%)
  Split-RI-J                ....     149.155 sec  ( 10.8% of F)
  Chain of spheres X        ....    1064.068 sec  ( 77.2% of F)
  XC integration            ....     163.681 sec  ( 11.9% of F)
    Basis function eval.    ....      71.054 sec  ( 43.4% of XC)
    Density eval.           ....      42.590 sec  ( 26.0% of XC)
    XC-Functional eval.     ....      11.087 sec  (  6.8% of XC)
    XC-Potential eval.      ....      31.755 sec  ( 19.4% of XC)
Diagonalization             ....       1.373 sec  (  0.1%)
Density matrix formation    ....       0.175 sec  (  0.0%)
Population analysis         ....       0.062 sec  (  0.0%)
Initial guess               ....       5.945 sec  (  0.4%)
Orbital Transformation      ....       0.000 sec  (  0.0%)
Orbital Orthonormalization  ....       0.000 sec  (  0.0%)
DIIS solution               ....       1.429 sec  (  0.1%)
Grid generation             ....      29.650 sec  (  2.1%)

Maximum memory used throughout the entire SCF-calculation: 232.9 MB

-------------------------   --------------------
FINAL SINGLE POINT ENERGY     -1283.564214160456
-------------------------   --------------------

------------------------------------------------------------------------------
                         ORCA SCF GRADIENT CALCULATION
------------------------------------------------------------------------------

 ... reading COSX grid (gridx3)
Gradient of the Kohn-Sham DFT energy:
Kohn-Sham wavefunction type      ... RKS
Hartree-Fock exchange scaling    ...    0.250
Number of operators              ...    1
Number of atoms                  ...   72
Basis set dimensions             ...  478
Integral neglect threshold       ... 2.5e-11
Integral primitive cutoff        ... 2.5e-12
SHARK Integral package           ... ON

Nuc. rep. gradient       (SHARK) ... done (  0.0 sec)
HCore & Overlap gradient (SHARK) ... done (  5.7 sec)
ECP gradient             (SHARK) ... done (  2.8 sec)
RI-J gradient            (SHARK) ... done ( 19.8 sec)
COSX-gradient                    ... done (190.4 sec)
Exchange-correlation gradient    ... done

------------------
CARTESIAN GRADIENT
------------------

   1   C   :   -0.082912261    0.084349924    0.009842997
   2   H   :    0.088929283    0.010034516   -0.044124562
   3   H   :   -0.015034553   -0.099231508    0.021035263
   4   C   :    0.012213962    0.041492546   -0.101906698
   5   H   :    0.075325249   -0.025700474    0.064901647
   6   H   :   -0.087542059   -0.010114582    0.046691455
   7   C   :    0.018802995    0.015721399   -0.113407744
   8   H   :   -0.086298250   -0.028643867    0.042622727
   9   H   :    0.073452067    0.006294973    0.072593914
  10   C   :   -0.063787517   -0.092931878   -0.031660712
  11   H   :    0.086989071    0.026773049   -0.038579588
  12   H   :   -0.031075315    0.074682716    0.065109010
  13   C   :    0.084073289   -0.072158761   -0.036823526
  14   H   :   -0.016952802    0.029577284    0.097734640
  15   H   :   -0.064688394    0.051769469   -0.059633784
  16   C   :   -0.065404008    0.075935689    0.036182427
  17   H   :    0.068396215   -0.052290458    0.054781811
  18   H   :    0.011758824   -0.028105670   -0.096277121
  19   C   :    0.070163457   -0.070993774   -0.051542385
  20   H   :   -0.009280129    0.015976687    0.102072582
  21   H   :   -0.070192339    0.059679059   -0.045426547
  22   C   :    0.020248198    0.109181192    0.026692893
  23   H   :   -0.000502960   -0.017820832   -0.113734428
  24   H   :    0.078475321   -0.068709764    0.046029392
  25   H   :   -0.100419469   -0.031127948    0.039934715
  26   C   :    0.060367325    0.072130829    0.055545869
  27   H   :    0.010516096   -0.101816048    0.003559073
  28   H   :   -0.080767479    0.022903790   -0.057261093
  29   C   :   -0.067152943   -0.060973262   -0.050189825
  30   H   :   -0.005901976    0.103430776    0.005383924
  31   H   :    0.083696498   -0.031079115    0.052082343
  32   C   :    0.077149527    0.050929593    0.056753109
  33   H   :   -0.075389359    0.043338620   -0.054375586
  34   H   :   -0.012290142   -0.101966418   -0.008893660
  35   C   :   -0.097926303   -0.028961705    0.044461349
  36   H   :    0.005635557   -0.024774522   -0.109156198
  37   H   :    0.018847621    0.112328429    0.010782194
  38   H   :    0.084146885   -0.054501451    0.051817269
  39   C   :    0.072182812    0.087783435    0.011011530
  40   H   :   -0.056050547   -0.023103121   -0.081743720
  41   H   :   -0.010541774   -0.076826732    0.066614912
  42   C   :   -0.057928003   -0.086682091   -0.011727281
  43   H   :    0.059317945    0.024693554    0.081344133
  44   H   :    0.008187087    0.076719674   -0.066963183
  45   C   :    0.063632481    0.088449386    0.010342488
  46   H   :   -0.009675931   -0.077144689    0.067248771
  47   H   :   -0.059911318   -0.024347286   -0.080099212
  48   C   :    0.041925433   -0.094937014   -0.047152543
  49   H   :   -0.109441164   -0.010171091    0.032175083
  50   H   :    0.060635898    0.027006489    0.091647873
  51   H   :    0.006868140    0.087472039   -0.073163530
  52   C   :    0.076157389   -0.086130688    0.014829482
  53   H   :   -0.078726077   -0.002892297   -0.064268670
  54   H   :   -0.001948898    0.088040865    0.052742798
  55   C   :   -0.069182547    0.068543069   -0.002368200
  56   H   :   -0.000056304   -0.090160249   -0.053414181
  57   H   :    0.079648129   -0.001896424    0.066051183
  58   C   :    0.051409489   -0.059247954    0.020037900
  59   H   :   -0.017408930    0.088346033    0.050941153
  60   H   :   -0.075020548   -0.003774980   -0.069957311
  61   C   :   -0.075237814   -0.011797813    0.045860835
  62   H   :    0.003078013    0.086599006   -0.073896756
  63   H   :    0.085177472    0.015741526    0.073271631
  64   H   :    0.024555412   -0.095510413   -0.059441750
  65   N   :   -0.024500864    0.006566975   -0.034384024
  66   N   :    0.001486654   -0.010352384   -0.000607203
  67   N   :   -0.077662803   -0.020489423    0.042717606
  68   N   :   -0.005215443    0.011712032    0.002787720
  69   O   :    0.018360970   -0.001810970    0.013072403
  70   O   :    0.007335018   -0.005833549    0.023875386
  71   Pd  :   -0.008400511    0.003697149   -0.014543993
  72   H   :    0.081335759    0.017128490   -0.026552384

Difference to translation invariance:
           :    0.0000538079    0.0000190556   -0.0000939079

Difference to rotation invariance:
           :   -0.0001365226   -0.0003733822    0.0012273042

Norm of the cartesian gradient     ...    0.8648520387
RMS gradient                       ...    0.0588457277
MAX gradient                       ...    0.1137344280

-------
TIMINGS
-------

Total SCF gradient time            ...      283.472 sec

One electron gradient       ....       8.480 sec  (  3.0%)
RI-J Coulomb gradient       ....      19.814 sec  (  7.0%)
COSX gradient               ....     190.444 sec  ( 67.2%)
XC gradient                 ....      60.042 sec  ( 21.2%)

Maximum memory used throughout the entire SCFGRAD-calculation: 197.2 MB
------------------------------------------------------------------------------
                         ORCA GEOMETRY RELAXATION STEP
------------------------------------------------------------------------------

Reading the OPT-File                    .... done
Getting information on internals        .... done
Copying old internal coords+grads       .... done
Making the new internal coordinates     .... (new redundants).... done
Validating the new internal coordinates .... (new redundants).... done
Calculating the B-matrix                .... done
Calculating the G,G- and P matrices     .... done
Transforming gradient to internals      .... done
Projecting the internal gradient        .... done
Number of atoms                         ....  72
Number of internal coordinates          .... 452
Current Energy                          .... -1283.564214160 Eh
Current gradient norm                   ....     0.864852039 Eh/bohr
Maximum allowed component of the step   ....  0.300
Current trust radius                    ....  0.300
Evaluating the initial hessian          ....  (Almloef) done
Projecting the Hessian                  .... done
Forming the augmented Hessian           .... done
Diagonalizing the augmented Hessian     .... done
Last element of RFO vector              ....  0.820502821
Lowest eigenvalues of augmented Hessian:
 -0.494450986  0.000812663  0.002117269  0.002125687  0.003338158
Length of the computed step             ....  0.696697758
Warning: the length of the step is outside the trust region - taking restricted step instead
The input lambda is                     ....    -0.494451
   iter:   1  x=   -0.908987  g=    0.953807 f(x)=     0.395388
   iter:   2  x=   -1.362500  g=    0.342109 f(x)=     0.155151
   iter:   3  x=   -1.705770  g=    0.149936 f(x)=     0.051468
   iter:   4  x=   -1.829920  g=    0.090809 f(x)=     0.011274
   iter:   5  x=   -1.841270  g=    0.077188 f(x)=     0.000876
   iter:   6  x=   -1.841353  g=    0.076082 f(x)=     0.000006
   iter:   7  x=   -1.841353  g=    0.076074 f(x)=     0.000000
   iter:   8  x=   -1.841353  g=    0.076074 f(x)=     0.000000
The output lambda is                    ....    -1.841353 (8 iterations)
The final length of the internal step   ....  0.300000000
Converting the step to cartesian space:
 Initial RMS(Int)=    0.0141108130
Transforming coordinates:
 Iter   0:  RMS(Cart)=    0.0243445294 RMS(Int)=    0.0141128824
 Iter   1:  RMS(Cart)=    0.0000623286 RMS(Int)=    0.0000309728
 Iter   2:  RMS(Cart)=    0.0000012638 RMS(Int)=    0.0000007027
 Iter   3:  RMS(Cart)=    0.0000000260 RMS(Int)=    0.0000000155
done
Storing new coordinates                 .... done

                                .--------------------.
          ----------------------|Geometry convergence|-------------------------
          Item                value                   Tolerance       Converged
          ---------------------------------------------------------------------
          RMS gradient        0.0333929404            0.0001000000      NO
          MAX gradient        0.1150887512            0.0003000000      NO
          RMS step            0.0141108130            0.0020000000      NO
          MAX step            0.0483033933            0.0040000000      NO
          ........................................................
          Max(Bonds)      0.0256      Max(Angles)    0.60
          Max(Dihed)        0.10      Max(Improp)    0.00
          ---------------------------------------------------------------------

The optimization has not yet converged - more geometry cycles are needed


    ---------------------------------------------------------------------------
                         Redundant Internal Coordinates
                            (Angstroem and degrees)

        Definition                    Value    dE/dq     Step     New-Value
    ----------------------------------------------------------------------------
     1. B(H   1,C   0)                0.9903 -0.099663  0.0223    1.0127   
     2. B(H   2,C   0)                0.9896 -0.102526  0.0230    1.0126   
     3. B(C   3,C   0)                1.5044 -0.013056  0.0031    1.5075   
     4. B(H   4,C   3)                0.9906 -0.102692  0.0230    1.0136   
     5. B(H   5,C   3)                0.9908 -0.099601  0.0223    1.0131   
     6. B(H   7,C   6)                0.9902 -0.100241  0.0225    1.0126   
     7. B(H   8,C   6)                0.9899 -0.103453  0.0232    1.0131   
     8. B(C   9,C   6)                1.5087 -0.010229  0.0024    1.5111   
     9. B(H  10,C   9)                0.9906 -0.098767  0.0221    1.0127   
    10. B(H  11,C   9)                0.9885 -0.103824  0.0232    1.0118   
    11. B(H  13,C  12)                0.9885 -0.103421  0.0231    1.0116   
    12. B(H  14,C  12)                0.9893 -0.101869  0.0228    1.0121   
    13. B(C  15,C  12)                1.5244 -0.007866  0.0019    1.5262   
    14. B(H  16,C  15)                0.9908 -0.101985  0.0229    1.0137   
    15. B(H  17,C  15)                0.9905 -0.100977  0.0226    1.0131   
    16. B(C  18,C  15)                1.5140 -0.012736  0.0030    1.5170   
    17. B(H  19,C  18)                0.9893 -0.103708  0.0232    1.0126   
    18. B(H  20,C  18)                0.9900 -0.102720  0.0230    1.0131   
    19. B(C  21,C  18)                1.5224 -0.008787  0.0021    1.5245   
    20. B(H  22,C  21)                0.9791 -0.115089  0.0256    1.0046   
    21. B(H  23,C  21)                0.9802 -0.113955  0.0253    1.0055   
    22. B(H  24,C  21)                0.9810 -0.112419  0.0250    1.0060   
    23. B(H  26,C  25)                0.9902 -0.102395  0.0230    1.0131   
    24. B(H  27,C  25)                0.9898 -0.101452  0.0227    1.0126   
    25. B(C  28,C  25)                1.5079 -0.012187  0.0029    1.5108   
    26. B(H  29,C  28)                0.9898 -0.103735  0.0232    1.0130   
    27. B(H  30,C  28)                0.9897 -0.103339  0.0232    1.0128   
    28. B(C  31,C  28)                1.5187 -0.010253  0.0024    1.5212   
    29. B(H  32,C  31)                0.9900 -0.102532  0.0230    1.0130   
    30. B(H  33,C  31)                0.9901 -0.103075  0.0231    1.0132   
    31. B(C  34,C  31)                1.5169 -0.011213  0.0027    1.5196   
    32. B(H  35,C  34)                0.9811 -0.112035  0.0249    1.0060   
    33. B(H  36,C  34)                0.9799 -0.112238  0.0250    1.0049   
    34. B(H  37,C  34)                0.9812 -0.112795  0.0251    1.0063   
    35. B(H  39,C  38)                0.9893 -0.101536  0.0227    1.0121   
    36. B(H  40,C  38)                0.9898 -0.102151  0.0229    1.0127   
    37. B(C  41,C  38)                1.5191 -0.009956  0.0024    1.5214   
    38. B(H  42,C  41)                0.9895 -0.103596  0.0232    1.0127   
    39. B(H  43,C  41)                0.9899 -0.102134  0.0229    1.0128   
    40. B(C  44,C  41)                1.5230 -0.006229  0.0015    1.5244   
    41. B(H  45,C  44)                0.9903 -0.102785  0.0230    1.0134   
    42. B(H  46,C  44)                0.9899 -0.102944  0.0231    1.0130   
    43. B(C  47,C  44)                1.5200 -0.009411  0.0022    1.5222   
    44. B(H  48,C  47)                0.9792 -0.114514  0.0254    1.0047   
    45. B(H  49,C  47)                0.9809 -0.113081  0.0252    1.0060   
    46. B(H  50,C  47)                0.9800 -0.114177  0.0254    1.0053   
    47. B(H  52,C  51)                0.9897 -0.101520  0.0227    1.0124   
    48. B(H  53,C  51)                0.9901 -0.102607  0.0230    1.0130   
    49. B(C  54,C  51)                1.5166 -0.007082  0.0017    1.5183   
    50. B(H  55,C  54)                0.9888 -0.104782  0.0235    1.0123   
    51. B(H  56,C  54)                0.9899 -0.103480  0.0232    1.0131   
    52. B(C  57,C  54)                1.4958 -0.024730  0.0058    1.5016   
    53. B(H  58,C  57)                0.9904 -0.103420  0.0232    1.0136   
    54. B(H  59,C  57)                0.9906 -0.102581  0.0230    1.0136   
    55. B(C  60,C  57)                1.4752 -0.039288  0.0091    1.4843   
    56. B(H  61,C  60)                0.9795 -0.113830  0.0253    1.0048   
    57. B(H  62,C  60)                0.9811 -0.113315  0.0252    1.0063   
    58. B(H  63,C  60)                0.9797 -0.112909  0.0251    1.0049   
    59. B(H  63,H  36)                4.4256  0.002187 -0.0006    4.4250   
    60. B(N  65,C  25)                1.4901 -0.000565  0.0001    1.4902   
    61. B(N  65,C  12)                1.5068  0.005487 -0.0013    1.5055   
    62. B(N  65,C   0)                1.5100  0.005720 -0.0015    1.5085   
    63. B(N  66,C   6)                1.4780  0.001426 -0.0003    1.4777   
    64. B(N  66,C   3)                1.4802 -0.000610  0.0002    1.4803   
    65. B(N  67,C  51)                1.4957  0.001767 -0.0004    1.4952   
    66. B(N  67,C  38)                1.5130  0.008800 -0.0021    1.5109   
    67. B(N  67,C   9)                1.5039  0.002263 -0.0006    1.5033   
    68. B(O  68,N  64)                1.2298  0.016880 -0.0033    1.2265   
    69. B(O  69,N  64)                1.2308  0.019613 -0.0038    1.2270   
    70. B(Pd 70,N  67)                2.0904 -0.008957  0.0020    2.0924   
    71. B(Pd 70,N  66)                2.0189 -0.010278  0.0024    2.0213   
    72. B(Pd 70,N  65)                2.0868 -0.009184  0.0021    2.0889   
    73. B(Pd 70,N  64)                2.0080  0.002901 -0.0006    2.0073   
    74. B(H  71,N  66)                0.9424 -0.086929  0.0192    0.9616   
    75. A(C   3,C   0,N  65)          110.06 -0.001893    0.05    110.11   
    76. A(H   1,C   0,H   2)          108.13 -0.000514    0.01    108.14   
    77. A(H   1,C   0,N  65)          109.72  0.002875   -0.08    109.64   
    78. A(H   2,C   0,C   3)          109.64 -0.000523    0.02    109.66   
    79. A(H   2,C   0,N  65)          109.72  0.001372   -0.04    109.68   
    80. A(H   1,C   0,C   3)          109.54 -0.001290    0.04    109.58   
    81. A(C   0,C   3,N  66)          107.06 -0.000656    0.02    107.08   
    82. A(H   4,C   3,N  66)          110.31  0.000005    0.00    110.31   
    83. A(C   0,C   3,H   4)          110.40 -0.001544    0.04    110.44   
    84. A(H   4,C   3,H   5)          108.45 -0.000267    0.01    108.46   
    85. A(H   5,C   3,N  66)          110.29  0.002782   -0.08    110.21   
    86. A(C   0,C   3,H   5)          110.34 -0.000307    0.01    110.35   
    87. A(H   8,C   6,N  66)          110.26 -0.000676    0.02    110.28   
    88. A(H   8,C   6,C   9)          110.27 -0.000787    0.02    110.29   
    89. A(H   7,C   6,N  66)          110.33  0.004019   -0.11    110.21   
    90. A(C   9,C   6,N  66)          107.10 -0.001271    0.03    107.14   
    91. A(H   7,C   6,C   9)          110.35 -0.000760    0.03    110.37   
    92. A(H   7,C   6,H   8)          108.53 -0.000510    0.01    108.55   
    93. A(C   6,C   9,N  67)          110.87 -0.000763    0.02    110.89   
    94. A(C   6,C   9,H  11)          109.47 -0.000683    0.02    109.49   
    95. A(C   6,C   9,H  10)          109.43 -0.001125    0.03    109.46   
    96. A(H  11,C   9,N  67)          109.47  0.000432   -0.01    109.46   
    97. A(H  10,C   9,H  11)          108.11 -0.000174    0.00    108.12   
    98. A(H  10,C   9,N  67)          109.44  0.002329   -0.07    109.37   
    99. A(H  13,C  12,H  14)          107.31 -0.000245    0.01    107.31   
   100. A(H  13,C  12,C  15)          108.14 -0.002154    0.06    108.20   
   101. A(H  13,C  12,N  65)          108.24  0.002123   -0.06    108.18   
   102. A(C  15,C  12,N  65)          116.41 -0.000063    0.00    116.41   
   103. A(H  14,C  12,N  65)          108.27  0.004139   -0.12    108.16   
   104. A(H  14,C  12,C  15)          108.13 -0.003833    0.11    108.23   
   105. A(H  17,C  15,C  18)          109.44 -0.000206    0.00    109.44   
   106. A(C  12,C  15,H  16)          109.47 -0.002711    0.07    109.54   
   107. A(H  16,C  15,C  18)          109.40  0.000433   -0.01    109.38   
   108. A(C  12,C  15,H  17)          109.47 -0.001621    0.04    109.51   
   109. A(C  12,C  15,C  18)          110.89  0.003065   -0.08    110.81   
   110. A(H  16,C  15,H  17)          108.13  0.000991   -0.03    108.11   
   111. A(H  20,C  18,C  21)          109.45  0.000450   -0.01    109.44   
   112. A(H  19,C  18,H  20)          108.01  0.000353   -0.01    108.00   
   113. A(C  15,C  18,H  20)          109.40  0.000383   -0.01    109.39   
   114. A(H  19,C  18,C  21)          109.40  0.000495   -0.01    109.39   
   115. A(C  15,C  18,C  21)          111.09 -0.001935    0.05    111.14   
   116. A(C  15,C  18,H  19)          109.43  0.000318   -0.01    109.42   
   117. A(C  18,C  21,H  23)          109.52 -0.003385    0.09    109.61   
   118. A(C  18,C  21,H  24)          109.46 -0.002428    0.06    109.53   
   119. A(C  18,C  21,H  22)          109.49 -0.003057    0.08    109.57   
   120. A(H  22,C  21,H  23)          109.55  0.003026   -0.08    109.47   
   121. A(H  23,C  21,H  24)          109.31  0.002888   -0.08    109.24   
   122. A(H  22,C  21,H  24)          109.49  0.002962   -0.08    109.41   
   123. A(H  26,C  25,N  65)          108.32  0.002557   -0.06    108.25   
   124. A(H  27,C  25,N  65)          108.31  0.004664   -0.12    108.19   
   125. A(C  28,C  25,N  65)          115.69 -0.004620    0.10    115.80   
   126. A(H  26,C  25,C  28)          108.39  0.000540   -0.00    108.39   
   127. A(H  27,C  25,C  28)          108.41 -0.001633    0.05    108.47   
   128. A(H  26,C  25,H  27)          107.42 -0.001377    0.03    107.46   
   129. A(H  30,C  28,C  31)          109.54  0.000229   -0.01    109.53   
   130. A(H  29,C  28,C  31)          109.41 -0.002042    0.05    109.46   
   131. A(C  25,C  28,C  31)          110.61  0.006043   -0.15    110.46   
   132. A(H  29,C  28,H  30)          108.11  0.000705   -0.01    108.10   
   133. A(C  25,C  28,H  30)          109.54 -0.003037    0.08    109.62   
   134. A(C  25,C  28,H  29)          109.58 -0.002024    0.05    109.63   
   135. A(H  33,C  31,C  34)          108.99  0.000612   -0.01    108.97   
   136. A(H  32,C  31,C  34)          109.01 -0.001702    0.05    109.05   
   137. A(C  28,C  31,C  34)          112.90  0.000091   -0.01    112.90   
   138. A(H  32,C  31,H  33)          107.73  0.000534   -0.02    107.71   
   139. A(C  28,C  31,H  33)          109.02 -0.000548    0.02    109.03   
   140. A(C  28,C  31,H  32)          109.07  0.001039   -0.03    109.04   
   141. A(H  36,C  34,H  37)          109.39  0.003477   -0.09    109.30   
   142. A(H  35,C  34,H  37)          109.45  0.003083   -0.08    109.37   
   143. A(C  31,C  34,H  37)          109.43 -0.003992    0.11    109.54   
   144. A(H  35,C  34,H  36)          109.54  0.003409   -0.09    109.45   
   145. A(C  31,C  34,H  36)          109.48 -0.004338    0.11    109.59   
   146. A(C  31,C  34,H  35)          109.53 -0.001639    0.04    109.57   
   147. A(H  40,C  38,N  67)          108.04  0.001327   -0.04    108.00   
   148. A(H  39,C  38,N  67)          108.07  0.003871   -0.11    107.96   
   149. A(H  40,C  38,C  41)          108.15 -0.002878    0.08    108.23   
   150. A(H  39,C  38,C  41)          108.18 -0.004581    0.13    108.30   
   151. A(H  39,C  38,H  40)          107.33  0.000236   -0.01    107.32   
   152. A(C  41,C  38,N  67)          116.72  0.001941   -0.05    116.67   
   153. A(H  43,C  41,C  44)          109.39 -0.000696    0.01    109.41   
   154. A(H  42,C  41,C  44)          109.45 -0.000117   -0.00    109.45   
   155. A(C  38,C  41,C  44)          111.17  0.005664   -0.15    111.03   
   156. A(H  42,C  41,H  43)          108.08  0.001402   -0.04    108.05   
   157. A(C  38,C  41,H  43)          109.32 -0.002602    0.07    109.39   
   158. A(C  38,C  41,H  42)          109.37 -0.003764    0.10    109.47   
   159. A(C  41,C  44,H  46)          109.00 -0.000957    0.02    109.02   
   160. A(H  46,C  44,C  47)          108.94 -0.001797    0.05    108.99   
   161. A(H  45,C  44,C  47)          108.94 -0.001574    0.04    108.99   
   162. A(C  41,C  44,C  47)          113.07  0.004221   -0.11    112.96   
   163. A(H  45,C  44,H  46)          107.77  0.001383   -0.04    107.73   
   164. A(C  41,C  44,H  45)          108.99 -0.001364    0.04    109.02   
   165. A(H  49,C  47,H  50)          109.53  0.003512   -0.09    109.44   
   166. A(H  48,C  47,H  50)          109.42  0.002822   -0.07    109.34   
   167. A(C  44,C  47,H  50)          109.42 -0.003872    0.10    109.52   
   168. A(H  48,C  47,H  49)          109.49  0.002900   -0.08    109.41   
   169. A(C  44,C  47,H  49)          109.48 -0.004144    0.11    109.59   
   170. A(C  44,C  47,H  48)          109.49 -0.001220    0.03    109.52   
   171. A(C  54,C  51,N  67)          114.19 -0.009883    0.24    114.43   
   172. A(H  53,C  51,N  67)          108.74  0.004465   -0.11    108.63   
   173. A(H  52,C  51,N  67)          108.67  0.006021   -0.16    108.51   
   174. A(H  53,C  51,C  54)          108.70  0.001611   -0.03    108.67   
   175. A(H  52,C  51,C  54)          108.70  0.000395   -0.00    108.69   
   176. A(H  52,C  51,H  53)          107.66 -0.002325    0.06    107.71   
   177. A(H  56,C  54,C  57)          109.35 -0.001015    0.02    109.37   
   178. A(H  55,C  54,C  57)          109.35 -0.003771    0.09    109.44   
   179. A(C  51,C  54,C  57)          111.39  0.008612   -0.21    111.18   
   180. A(H  55,C  54,H  56)          108.02  0.001317   -0.03    107.99   
   181. A(C  51,C  54,H  56)          109.30 -0.003828    0.10    109.40   
   182. A(C  51,C  54,H  55)          109.36 -0.001518    0.03    109.40   
   183. A(H  59,C  57,C  60)          108.24 -0.004429    0.12    108.36   
   184. A(H  58,C  57,C  60)          108.22 -0.002923    0.08    108.30   
   185. A(C  54,C  57,C  60)          116.12  0.009095   -0.24    115.88   
   186. A(H  58,C  57,H  59)          107.33  0.002696   -0.07    107.25   
   187. A(C  54,C  57,H  59)          108.27 -0.001921    0.05    108.32   
   188. A(C  54,C  57,H  58)          108.34 -0.002782    0.07    108.41   
   189. A(H  62,C  60,H  63)          109.40  0.005192   -0.13    109.27   
   190. A(H  61,C  60,H  63)          109.59  0.004692   -0.12    109.46   
   191. A(C  57,C  60,H  63)          109.50 -0.006289    0.16    109.66   
   192. A(H  61,C  60,H  62)          109.43  0.004209   -0.11    109.32   
   193. A(C  57,C  60,H  62)          109.42 -0.006095    0.16    109.58   
   194. A(C  57,C  60,H  61)          109.49 -0.001716    0.04    109.53   
   195. A(O  69,N  64,Pd 70)          120.13  0.013971   -0.34    119.78   
   196. A(O  68,N  64,Pd 70)          120.09  0.010496   -0.26    119.83   
   197. A(O  68,N  64,O  69)          119.78 -0.024466    0.60    120.38   
   198. A(C  12,N  65,C  25)          109.68  0.000202   -0.00    109.67   
   199. A(C   0,N  65,C  25)          110.31  0.000584   -0.01    110.30   
   200. A(C   0,N  65,C  12)          110.85  0.000011   -0.01    110.85   
   201. A(C  25,N  65,Pd 70)          115.22 -0.002425    0.06    115.28   
   202. A(C  12,N  65,Pd 70)          105.12  0.002259   -0.06    105.06   
   203. A(C   0,N  65,Pd 70)          105.50 -0.000579    0.02    105.52   
   204. A(C   3,N  66,C   6)          117.22 -0.000321    0.01    117.24   
   205. A(Pd 70,N  66,H  71)          107.06  0.001526   -0.04    107.02   
   206. A(C   6,N  66,H  71)          111.06  0.001565   -0.05    111.01   
   207. A(C   3,N  66,H  71)          105.99 -0.002989    0.08    106.07   
   208. A(C   6,N  66,Pd 70)          107.49 -0.000588    0.01    107.50   
   209. A(C   3,N  66,Pd 70)          107.56  0.001024   -0.03    107.53   
   210. A(C  38,N  67,C  51)          109.44  0.000099   -0.00    109.43   
   211. A(C   9,N  67,C  51)          109.76  0.000401   -0.00    109.76   
   212. A(C   9,N  67,C  38)          111.29  0.000322   -0.01    111.27   
   213. A(C  51,N  67,Pd 70)          116.20 -0.001666    0.04    116.24   
   214. A(C  38,N  67,Pd 70)          104.90  0.002083   -0.05    104.85   
   215. A(C   9,N  67,Pd 70)          105.13 -0.001190    0.03    105.17   
   216. A(N  66,Pd 70,N  67)           85.56  0.001218   -0.03     85.53   
   217. A(N  65,Pd 70,N  67)          166.12  0.001452   -0.03    166.09   
   218. A(N  64,Pd 70,N  67)           94.29 -0.001921    0.05     94.34   
   219. A(N  65,Pd 70,N  66)           85.26 -0.000045    0.00     85.27   
   220. A(N  64,Pd 70,N  65)           95.02  0.000916   -0.02     94.99   
   221. D(H   5,C   3,C   0,H   2)     55.54 -0.001603    0.05     55.58   
   222. D(H   4,C   3,C   0,H   2)    -64.33 -0.000085    0.00    -64.32   
   223. D(H   4,C   3,C   0,H   1)     54.18 -0.001796    0.05     54.23   
   224. D(N  66,C   3,C   0,H   1)    -65.92 -0.000524    0.02    -65.90   
   225. D(N  66,C   3,C   0,H   2)    175.58  0.001188   -0.03    175.54   
   226. D(H   5,C   3,C   0,H   1)    174.04 -0.003315    0.10    174.14   
   227. D(N  66,C   3,C   0,N  65)     54.80  0.001020   -0.03     54.77   
   228. D(H   4,C   3,C   0,N  65)    174.90 -0.000253    0.01    174.91   
   229. D(H   5,C   3,C   0,N  65)    -65.24 -0.001771    0.05    -65.19   
   230. D(H  11,C   9,C   6,H   7)    -54.95  0.002102   -0.06    -55.01   
   231. D(H  11,C   9,C   6,N  66)   -175.06 -0.001554    0.04   -175.02   
   232. D(N  67,C   9,C   6,H   8)   -174.18  0.000080   -0.00   -174.18   
   233. D(H  10,C   9,C   6,H   8)    -53.37  0.001759   -0.05    -53.42   
   234. D(N  67,C   9,C   6,H   7)     65.93  0.001704   -0.05     65.88   
   235. D(H  10,C   9,C   6,N  66)     66.62 -0.000273    0.01     66.62   
   236. D(N  67,C   9,C   6,N  66)    -54.19 -0.001952    0.06    -54.13   
   237. D(H  10,C   9,C   6,H   7)   -173.26  0.003383   -0.10   -173.36   
   238. D(H  11,C   9,C   6,H   8)     64.95  0.000478   -0.01     64.93   
   239. D(C  18,C  15,C  12,H  13)    -55.53  0.001310   -0.04    -55.57   
   240. D(C  18,C  15,C  12,N  65)   -177.57  0.000263   -0.01   -177.58   
   241. D(C  18,C  15,C  12,H  14)     60.36 -0.002109    0.06     60.42   
   242. D(H  16,C  15,C  12,H  13)     65.26  0.002033   -0.06     65.21   
   243. D(H  16,C  15,C  12,N  65)    -56.78  0.000986   -0.03    -56.80   
   244. D(H  17,C  15,C  12,H  13)   -176.38  0.000670   -0.02   -176.39   
   245. D(H  17,C  15,C  12,N  65)     61.58 -0.000378    0.01     61.60   
   246. D(H  17,C  15,C  12,H  14)    -60.49 -0.002750    0.08    -60.41   
   247. D(H  16,C  15,C  12,H  14)   -178.85 -0.001386    0.04   -178.81   
   248. D(H  19,C  18,C  15,H  17)   -171.72  0.000219   -0.01   -171.73   
   249. D(H  19,C  18,C  15,H  16)    -53.42  0.001556   -0.05    -53.46   
   250. D(H  19,C  18,C  15,C  12)     67.42  0.000417   -0.01     67.41   
   251. D(H  20,C  18,C  15,C  12)    -50.73 -0.000423    0.01    -50.72   
   252. D(H  20,C  18,C  15,H  16)   -171.57  0.000716   -0.02   -171.59   
   253. D(H  20,C  18,C  15,H  17)     70.13 -0.000621    0.02     70.15   
   254. D(C  21,C  18,C  15,C  12)   -171.68  0.000003   -0.00   -171.68   
   255. D(C  21,C  18,C  15,H  16)     67.49  0.001143   -0.03     67.45   
   256. D(C  21,C  18,C  15,H  17)    -50.82 -0.000194    0.00    -50.81   
   257. D(H  24,C  21,C  18,H  20)     63.01  0.000703   -0.02     62.99   
   258. D(H  24,C  21,C  18,H  19)    -55.17 -0.000281    0.01    -55.16   
   259. D(H  23,C  21,C  18,C  15)    -56.25  0.000219   -0.01    -56.26   
   260. D(H  23,C  21,C  18,H  19)     64.67 -0.000298    0.01     64.68   
   261. D(H  23,C  21,C  18,H  20)   -177.16  0.000686   -0.02   -177.18   
   262. D(H  22,C  21,C  18,H  20)    -57.02  0.000435   -0.01    -57.04   
   263. D(H  22,C  21,C  18,C  15)     63.89 -0.000032    0.00     63.89   
   264. D(H  24,C  21,C  18,C  15)   -176.08  0.000235   -0.01   -176.09   
   265. D(H  22,C  21,C  18,H  19)   -175.19 -0.000549    0.02   -175.18   
   266. D(C  31,C  28,C  25,H  27)     51.17 -0.002528    0.07     51.25   
   267. D(C  31,C  28,C  25,H  26)    -65.14 -0.000315    0.01    -65.13   
   268. D(H  29,C  28,C  25,H  27)    -69.53 -0.002524    0.07    -69.46   
   269. D(H  30,C  28,C  25,H  27)    172.02 -0.000362    0.01    172.03   
   270. D(H  29,C  28,C  25,N  65)     52.31 -0.000882    0.02     52.34   
   271. D(H  30,C  28,C  25,H  26)     55.70  0.001851   -0.05     55.65   
   272. D(C  31,C  28,C  25,N  65)    173.02 -0.000886    0.02    173.05   
   273. D(H  29,C  28,C  25,H  26)    174.15 -0.000311    0.01    174.16   
   274. D(H  30,C  28,C  25,N  65)    -66.14  0.001280   -0.04    -66.17   
   275. D(C  34,C  31,C  28,H  29)    -68.81  0.000952   -0.03    -68.83   
   276. D(C  34,C  31,C  28,C  25)    170.39  0.000957   -0.02    170.36   
   277. D(H  33,C  31,C  28,H  30)    -71.74  0.000280   -0.01    -71.75   
   278. D(H  33,C  31,C  28,H  29)    169.91  0.000500   -0.01    169.90   
   279. D(H  32,C  31,C  28,C  25)    -68.28 -0.000414    0.01    -68.26   
   280. D(H  32,C  31,C  28,H  30)    170.88 -0.000638    0.02    170.90   
   281. D(H  32,C  31,C  28,H  29)     52.53 -0.000418    0.01     52.54   
   282. D(C  34,C  31,C  28,H  30)     49.54  0.000732   -0.02     49.52   
   283. D(H  33,C  31,C  28,C  25)     49.11  0.000505   -0.01     49.09   
   284. D(H  37,C  34,C  31,H  33)     57.17  0.000167   -0.00     57.16   
   285. D(H  37,C  34,C  31,C  28)    -64.13  0.000373   -0.01    -64.14   
   286. D(H  36,C  34,C  31,H  33)    177.05 -0.000663    0.02    177.07   
   287. D(H  36,C  34,C  31,H  32)    -65.61 -0.000638    0.02    -65.59   
   288. D(H  36,C  34,C  31,C  28)     55.76 -0.000457    0.01     55.77   
   289. D(H  35,C  34,C  31,H  33)    -62.82 -0.000159    0.00    -62.82   
   290. D(H  37,C  34,C  31,H  32)    174.50  0.000191   -0.01    174.49   
   291. D(H  35,C  34,C  31,H  32)     54.51 -0.000134    0.00     54.52   
   292. D(H  35,C  34,C  31,C  28)    175.88  0.000047   -0.00    175.88   
   293. D(C  44,C  41,C  38,N  67)    179.07 -0.000633    0.02    179.09   
   294. D(C  44,C  41,C  38,H  40)     57.08 -0.001448    0.04     57.12   
   295. D(C  44,C  41,C  38,H  39)    -58.87  0.002186   -0.06    -58.93   
   296. D(H  43,C  41,C  38,N  67)    -60.06  0.000403   -0.01    -60.07   
   297. D(H  43,C  41,C  38,H  40)    177.94 -0.000413    0.01    177.96   
   298. D(H  43,C  41,C  38,H  39)     62.00  0.003221   -0.09     61.91   
   299. D(H  42,C  41,C  38,H  40)    -63.90 -0.002447    0.07    -63.83   
   300. D(H  42,C  41,C  38,H  39)   -179.84  0.001187   -0.03   -179.88   
   301. D(H  42,C  41,C  38,N  67)     58.10 -0.001631    0.05     58.14   
   302. D(C  47,C  44,C  41,H  43)     58.90  0.000438   -0.01     58.89   
   303. D(C  47,C  44,C  41,H  42)    -59.34 -0.000783    0.02    -59.32   
   304. D(C  47,C  44,C  41,C  38)    179.73  0.000357   -0.01    179.72   
   305. D(H  45,C  44,C  41,H  43)   -179.78  0.000262   -0.01   -179.79   
   306. D(H  45,C  44,C  41,H  42)     61.97 -0.000958    0.03     62.00   
   307. D(H  45,C  44,C  41,C  38)    -58.96  0.000182   -0.01    -58.96   
   308. D(H  46,C  44,C  41,C  38)     58.41  0.000527   -0.02     58.40   
   309. D(H  46,C  44,C  41,H  42)    179.34 -0.000612    0.02    179.36   
   310. D(H  46,C  44,C  41,H  43)    -62.41  0.000608   -0.02    -62.43   
   311. D(H  50,C  47,C  44,C  41)    -59.16  0.000241   -0.01    -59.16   
   312. D(H  49,C  47,C  44,H  46)   -177.76 -0.000065    0.00   -177.76   
   313. D(H  49,C  47,C  44,H  45)    -60.45 -0.000308    0.01    -60.44   
   314. D(H  49,C  47,C  44,C  41)     60.89 -0.000366    0.01     60.90   
   315. D(H  48,C  47,C  44,H  46)    -57.72  0.000199   -0.01    -57.73   
   316. D(H  48,C  47,C  44,H  45)     59.59 -0.000044    0.00     59.59   
   317. D(H  50,C  47,C  44,H  46)     62.19  0.000542   -0.02     62.18   
   318. D(H  48,C  47,C  44,C  41)   -179.07 -0.000102    0.00   -179.07   
   319. D(H  50,C  47,C  44,H  45)    179.51  0.000299   -0.01    179.50   
   320. D(C  57,C  54,C  51,N  67)    178.92  0.000534   -0.01    178.91   
   321. D(C  57,C  54,C  51,H  52)    -59.58  0.001924   -0.05    -59.64   
   322. D(H  56,C  54,C  51,N  67)     57.98 -0.001182    0.03     58.01   
   323. D(H  56,C  54,C  51,H  53)    -63.62 -0.001454    0.04    -63.58   
   324. D(H  56,C  54,C  51,H  52)    179.47  0.000208   -0.01    179.46   
   325. D(H  55,C  54,C  51,N  67)    -60.09  0.000351   -0.01    -60.10   
   326. D(C  57,C  54,C  51,H  53)     57.33  0.000262   -0.01     57.32   
   327. D(H  55,C  54,C  51,H  52)     61.40  0.001741   -0.05     61.35   
   328. D(H  55,C  54,C  51,H  53)    178.31  0.000079   -0.00    178.31   
   329. D(C  60,C  57,C  54,H  56)    -51.88 -0.000098    0.00    -51.88   
   330. D(C  60,C  57,C  54,H  55)     66.21 -0.001306    0.04     66.25   
   331. D(H  59,C  57,C  54,H  55)    -55.73 -0.000307    0.01    -55.72   
   332. D(H  59,C  57,C  54,C  51)     65.26  0.000827   -0.02     65.24   
   333. D(H  58,C  57,C  54,H  55)   -171.82 -0.000993    0.03   -171.80   
   334. D(H  58,C  57,C  54,C  51)    -50.83  0.000140   -0.01    -50.84   
   335. D(H  58,C  57,C  54,H  56)     70.09  0.000215   -0.01     70.08   
   336. D(H  59,C  57,C  54,H  56)   -173.82  0.000901   -0.02   -173.85   
   337. D(C  60,C  57,C  54,C  51)   -172.80 -0.000173    0.00   -172.79   
   338. D(H  63,C  60,C  57,H  59)     65.33  0.001249   -0.04     65.30   
   339. D(H  63,C  60,C  57,H  58)   -178.65  0.000547   -0.02   -178.67   
   340. D(H  63,C  60,C  57,C  54)    -56.62  0.000924   -0.03    -56.65   
   341. D(H  62,C  60,C  57,H  59)   -174.76  0.000040   -0.00   -174.77   
   342. D(H  62,C  60,C  57,H  58)    -58.75 -0.000662    0.02    -58.73   
   343. D(H  62,C  60,C  57,C  54)     63.28 -0.000285    0.01     63.29   
   344. D(H  61,C  60,C  57,H  59)    -54.83  0.000418   -0.01    -54.85   
   345. D(H  61,C  60,C  57,H  58)     61.18 -0.000283    0.01     61.19   
   346. D(H  61,C  60,C  57,C  54)   -176.79  0.000093   -0.00   -176.79   
   347. D(C  12,N  65,C   0,H   1)   -161.28 -0.000385    0.01   -161.27   
   348. D(Pd 70,N  65,C  25,C  28)    -53.13  0.001764   -0.04    -53.17   
   349. D(Pd 70,N  65,C  25,H  27)     68.78  0.000050   -0.00     68.77   
   350. D(C  12,N  65,C  25,C  28)   -171.46  0.000310   -0.01   -171.46   
   351. D(C  12,N  65,C  25,H  27)    -49.56 -0.001405    0.04    -49.52   
   352. D(C  12,N  65,C  25,H  26)     66.66  0.000812   -0.02     66.64   
   353. D(C   0,N  65,C  25,C  28)     66.17 -0.000223    0.01     66.18   
   354. D(C   0,N  65,C  25,H  27)   -171.93 -0.001937    0.05   -171.88   
   355. D(C   0,N  65,C  25,H  26)    -55.71  0.000280   -0.01    -55.72   
   356. D(Pd 70,N  65,C  12,C  15)   -177.96  0.000942   -0.02   -177.99   
   357. D(Pd 70,N  65,C  12,H  14)    -55.97 -0.000876    0.03    -55.94   
   358. D(Pd 70,N  65,C  12,H  13)     60.05  0.002143   -0.06     59.99   
   359. D(C  25,N  65,C  12,C  15)    -53.54 -0.000471    0.01    -53.53   
   360. D(C  25,N  65,C  12,H  14)     68.46 -0.002288    0.06     68.52   
   361. D(C  25,N  65,C  12,H  13)   -175.52  0.000730   -0.02   -175.55   
   362. D(C   0,N  65,C  12,C  15)     68.51  0.000407   -0.01     68.50   
   363. D(C   0,N  65,C  12,H  14)   -169.49 -0.001410    0.04   -169.45   
   364. D(C   0,N  65,C  12,H  13)    -53.47  0.001608   -0.04    -53.52   
   365. D(Pd 70,N  65,C   0,C   3)    -35.17 -0.001753    0.05    -35.12   
   366. D(Pd 70,N  65,C   0,H   2)   -155.90 -0.000780    0.02   -155.88   
   367. D(Pd 70,N  65,C   0,H   1)     85.44 -0.002718    0.07     85.52   
   368. D(C  25,N  65,C   0,C   3)   -160.21  0.001237   -0.03   -160.24   
   369. D(C  25,N  65,C   0,H   2)     79.07  0.002210   -0.06     79.01   
   370. D(Pd 70,N  65,C  25,H  26)   -175.01  0.002267   -0.06   -175.07   
   371. D(C  25,N  65,C   0,H   1)    -39.60  0.000272   -0.00    -39.60   
   372. D(C  12,N  65,C   0,C   3)     78.11  0.000580   -0.01     78.10   
   373. D(C  12,N  65,C   0,H   2)    -42.62  0.001552   -0.04    -42.66   
   374. D(H  71,N  66,N  64,O  69)      3.73  0.001767   -0.05      3.68   
   375. D(H  71,N  66,N  64,O  68)   -176.66  0.001379   -0.04   -176.70   
   376. D(C   6,N  66,N  64,O  68)     64.11 -0.000634    0.02     64.13   
   377. D(C   3,N  66,N  64,O  69)    117.22 -0.000420    0.01    117.23   
   378. D(C   3,N  66,N  64,O  68)    -63.17 -0.000808    0.02    -63.15   
   379. D(H  71,N  66,C   6,H   8)     48.48 -0.001598    0.04     48.53   
   380. D(H  71,N  66,C   6,H   7)    168.36 -0.000098    0.00    168.36   
   381. D(Pd 70,N  66,C   6,C   9)     45.29  0.002851   -0.08     45.21   
   382. D(Pd 70,N  66,C   6,H   8)    165.29  0.000748   -0.02    165.26   
   383. D(Pd 70,N  66,C   6,H   7)    -74.84  0.002248   -0.06    -74.91   
   384. D(C   3,N  66,C   6,C   9)    166.48  0.003512   -0.10    166.38   
   385. D(C   3,N  66,C   6,H   8)    -73.53  0.001409   -0.04    -73.56   
   386. D(C   3,N  66,C   6,H   7)     46.35  0.002909   -0.08     46.26   
   387. D(H  71,N  66,C   3,H   5)   -171.49 -0.001350    0.04   -171.45   
   388. D(H  71,N  66,C   3,H   4)    -51.71  0.000097    0.00    -51.71   
   389. D(H  71,N  66,C   3,C   0)     68.44 -0.002164    0.06     68.50   
   390. D(H  71,N  66,C   6,C   9)    -71.52  0.000505   -0.01    -71.53   
   391. D(Pd 70,N  66,C   3,H   5)     74.26 -0.002140    0.06     74.31   
   392. D(Pd 70,N  66,C   3,H   4)   -165.97 -0.000694    0.02   -165.95   
   393. D(Pd 70,N  66,C   3,C   0)    -45.82 -0.002955    0.08    -45.74   
   394. D(C   6,N  66,N  64,O  69)   -115.50 -0.000246    0.01   -115.49   
   395. D(C   6,N  66,C   3,H   5)    -46.89 -0.001959    0.06    -46.84   
   396. D(C   6,N  66,C   3,H   4)     72.88 -0.000513    0.01     72.90   
   397. D(C   6,N  66,C   3,C   0)   -166.97 -0.002774    0.07   -166.89   
   398. D(Pd 70,N  67,C  51,C  54)     50.43 -0.001599    0.04     50.47   
   399. D(Pd 70,N  67,C  51,H  52)    -71.08  0.000111   -0.00    -71.09   
   400. D(C  38,N  67,C  51,C  54)    168.95  0.000068   -0.01    168.95   
   401. D(C  38,N  67,C  51,H  53)    -69.48 -0.001237    0.03    -69.44   
   402. D(C   9,N  67,C  51,C  54)    -68.65  0.000792   -0.03    -68.67   
   403. D(C   9,N  67,C  51,H  53)     52.93 -0.000513    0.01     52.94   
   404. D(C   9,N  67,C  51,H  52)    169.84  0.002502   -0.07    169.77   
   405. D(Pd 70,N  67,C  38,C  41)   -178.27 -0.000093   -0.00   -178.27   
   406. D(Pd 70,N  67,C  38,H  40)    -56.22 -0.001476    0.04    -56.18   
   407. D(Pd 70,N  67,C  38,H  39)     59.61  0.001504   -0.04     59.57   
   408. D(C  51,N  67,C  38,C  41)     56.39  0.000567   -0.01     56.38   
   409. D(C  51,N  67,C  38,H  40)    178.45 -0.000816    0.03    178.47   
   410. D(C  51,N  67,C  38,H  39)    -65.72  0.002164   -0.06    -65.78   
   411. D(C   9,N  67,C  38,C  41)    -65.09 -0.000214    0.00    -65.09   
   412. D(C   9,N  67,C  38,H  40)     56.96 -0.001597    0.04     57.00   
   413. D(C   9,N  67,C  38,H  39)    172.79  0.001383   -0.04    172.75   
   414. D(Pd 70,N  67,C   9,H  11)    155.21  0.000657   -0.02    155.20   
   415. D(Pd 70,N  67,C   9,H  10)    -86.46  0.002079   -0.06    -86.52   
   416. D(Pd 70,N  67,C   9,C   6)     34.34  0.001714   -0.05     34.29   
   417. D(C  51,N  67,C   9,H  11)    -79.12 -0.001889    0.05    -79.07   
   418. D(C  38,N  67,C  51,H  52)     47.44  0.001778   -0.05     47.39   
   419. D(C  51,N  67,C   9,H  10)     39.21 -0.000467    0.01     39.22   
   420. D(C  51,N  67,C   9,C   6)    160.01 -0.000832    0.02    160.03   
   421. D(C  38,N  67,C   9,H  11)     42.18 -0.001282    0.04     42.22   
   422. D(Pd 70,N  67,C  51,H  53)    172.00 -0.002904    0.08    172.08   
   423. D(C  38,N  67,C   9,H  10)    160.50  0.000140   -0.00    160.50   
   424. D(C  38,N  67,C   9,C   6)    -78.70 -0.000225    0.00    -78.69   
   425. D(N  66,Pd 70,N  67,C  51)   -128.54  0.002143   -0.06   -128.60   
   426. D(N  66,Pd 70,N  67,C   9)     -6.97  0.000737   -0.02     -6.99   
   427. D(N  65,Pd 70,N  67,C  51)   -177.29  0.001057   -0.03   -177.32   
   428. D(N  65,Pd 70,N  67,C  38)     61.74  0.000413   -0.01     61.72   
   429. D(N  65,Pd 70,N  67,C   9)    -55.72 -0.000348    0.01    -55.71   
   430. D(N  64,Pd 70,N  67,C  51)     50.71  0.001081   -0.03     50.68   
   431. D(N  64,Pd 70,N  67,C  38)    -70.27  0.000436   -0.01    -70.28   
   432. D(N  64,Pd 70,N  67,C   9)    172.27 -0.000325    0.01    172.28   
   433. D(N  67,Pd 70,N  66,C   6)    -21.35 -0.000928    0.02    -21.32   
   434. D(N  67,Pd 70,N  66,C   3)   -148.42 -0.000810    0.02   -148.40   
   435. D(N  65,Pd 70,N  66,H  71)    -92.38  0.002320   -0.06    -92.45   
   436. D(N  65,Pd 70,N  66,C   6)    148.23 -0.000022    0.01    148.23   
   437. D(N  65,Pd 70,N  66,C   3)     21.16  0.000095   -0.00     21.16   
   438. D(N  67,Pd 70,N  65,C  25)    178.26 -0.000191    0.01    178.27   
   439. D(N  67,Pd 70,N  65,C  12)    -60.89  0.000221   -0.00    -60.89   
   440. D(N  67,Pd 70,N  65,C   0)     56.34  0.000993   -0.03     56.31   
   441. D(N  66,Pd 70,N  65,C  25)    129.48 -0.001390    0.04    129.52   
   442. D(N  67,Pd 70,N  66,H  71)     98.04  0.001414   -0.05     98.00   
   443. D(N  66,Pd 70,N  65,C  12)   -109.67 -0.000978    0.03   -109.64   
   444. D(N  66,Pd 70,N  65,C   0)      7.56 -0.000205    0.00      7.56   
   445. D(N  64,Pd 70,N  65,C  25)    -49.80 -0.000465    0.01    -49.79   
   446. D(N  64,Pd 70,N  65,C  12)     71.05 -0.000052    0.00     71.05   
   447. D(N  64,Pd 70,N  65,C   0)   -171.72  0.000720   -0.02   -171.74   
   448. D(N  67,Pd 70,N  64,O  69)    -94.27  0.000293   -0.01    -94.28   
   449. D(N  67,Pd 70,N  64,O  68)     85.46  0.000413   -0.01     85.45   
   450. D(N  66,Pd 70,N  67,C  38)    110.49  0.001498   -0.04    110.44   
   451. D(N  65,Pd 70,N  64,O  69)     96.03 -0.000757    0.02     96.05   
   452. D(N  65,Pd 70,N  64,O  68)    -84.24 -0.000638    0.02    -84.22   
    ----------------------------------------------------------------------------

         *************************************************************
         *                GEOMETRY OPTIMIZATION CYCLE   2            *
         *************************************************************
---------------------------------
CARTESIAN COORDINATES (ANGSTROEM)
---------------------------------
  C      4.605483   12.902456   18.607159
  H      3.682175   12.815777   19.013946
  H      4.760410   13.877356   18.381561
  C      4.683975   12.072636   17.351105
  H      3.936237   12.322996   16.714195
  H      5.569084   12.225540   16.882523
  C      4.900899    9.629306   16.750753
  H      5.773985    9.864130   16.294689
  H      4.174553    9.572923   16.046747
  C      5.026395    8.312309   17.480931
  H      4.119783    8.037184   17.838681
  H      5.340593    7.597888   16.837079
  C      7.005864   12.962883   19.233883
  H      7.195830   12.704501   18.274445
  H      7.689991   12.493308   19.813369
  C      7.215253   14.468306   19.372498
  H      6.526188   14.959341   18.814223
  H      7.087980   14.739936   20.340196
  C      8.607072   14.863138   18.916055
  H      8.687821   14.717433   17.917290
  H      9.291297   14.273482   19.374790
  C      8.898022   16.324200   19.239553
  H      8.896284   16.455037   20.235620
  H      8.193552   16.908687   18.823446
  H      9.799026   16.577309   18.870640
  C      5.282907   12.894486   20.973017
  H      5.170428   13.901164   20.954619
  H      6.059744   12.686861   21.588392
  C      4.031150   12.285692   21.560431
  H      4.082955   11.275835   21.499458
  H      3.223482   12.591839   21.031460
  C      3.871783   12.698027   23.015933
  H      4.603006   12.262033   23.564869
  H      3.987960   13.701888   23.089597
  C      2.520508   12.313242   23.594847
  H      2.493885   12.547321   24.572921
  H      2.375084   11.325200   23.483146
  H      1.792810   12.813269   23.112102
  C      7.427654    8.358139   18.130875
  H      8.036056    8.556413   18.914971
  H      7.559147    9.098424   17.452471
  C      7.874398    7.048350   17.498718
  H      7.277506    6.833603   16.709268
  H      7.781863    6.299967   18.174755
  C      9.323036    7.132628   17.031526
  H      9.409712    7.885067   16.358290
  H      9.912820    7.358007   17.823684
  C      9.818390    5.840736   16.396879
  H     10.778947    5.948113   16.122784
  H      9.261346    5.627743   15.586700
  H      9.743621    5.089867   17.061179
  C      5.759706    7.317113   19.599218
  H      6.522943    7.305020   20.264271
  H      5.771425    6.435378   19.100545
  C      4.451470    7.426806   20.361835
  H      4.439968    8.292165   20.886882
  H      3.680126    7.448733   19.705436
  C      4.272843    6.269494   21.301752
  H      4.422262    5.410859   20.784308
  H      4.993922    6.321765   22.012112
  C      2.954889    6.182197   21.978845
  H      2.957456    5.408939   22.620534
  H      2.231858    6.043200   21.292832
  H      2.775937    7.033762   22.481385
  N      6.954269   10.074783   20.945113
  N      5.642541   12.439803   19.600160
  N      4.559127   10.654884   17.758236
  N      5.999944    8.422220   18.621070
  O      8.167900   10.216778   20.838587
  O      6.459611    9.748484   22.019503
  Pd     5.770551   10.369760   19.350997
  H      3.655610   10.545595   18.068665

----------------------------
CARTESIAN COORDINATES (A.U.)
----------------------------
  NO LB      ZA    FRAG     MASS         X           Y           Z
   0 C     6.0000    0    12.011    8.703101   24.382108   35.162434
   1 H     1.0000    0     1.008    6.958302   24.218309   35.931151
   2 H     1.0000    0     1.008    8.995872   26.224402   34.736116
   3 C     6.0000    0    12.011    8.851429   22.813977   32.788837
   4 H     1.0000    0     1.008    7.438410   23.287088   31.585251
   5 H     1.0000    0     1.008   10.524043   23.102923   31.903345
   6 C     6.0000    0    12.011    9.261356   18.196751   31.654336
   7 H     1.0000    0     1.008   10.911250   18.640505   30.792500
   8 H     1.0000    0     1.008    7.888762   18.090204   30.323957
   9 C     6.0000    0    12.011    9.498510   15.707987   33.034173
  10 H     1.0000    0     1.008    7.785262   15.188076   33.710221
  11 H     1.0000    0     1.008   10.092258   14.357928   31.817469
  12 C     6.0000    0    12.011   13.239165   24.496300   36.346771
  13 H     1.0000    0     1.008   13.598148   24.008027   34.533697
  14 H     1.0000    0     1.008   14.531977   23.608930   37.441842
  15 C     6.0000    0    12.011   13.634851   27.341136   36.608716
  16 H     1.0000    0     1.008   12.332708   28.269057   35.553728
  17 H     1.0000    0     1.008   13.394341   27.854442   38.437401
  18 C     6.0000    0    12.011   16.265010   28.087261   35.746164
  19 H     1.0000    0     1.008   16.417602   27.811917   33.858771
  20 H     1.0000    0     1.008   17.558006   26.972973   36.613048
  21 C     6.0000    0    12.011   16.814826   30.848267   36.357485
  22 H     1.0000    0     1.008   16.811540   31.095513   38.239781
  23 H     1.0000    0     1.008   15.483569   31.952788   35.571158
  24 H     1.0000    0     1.008   18.517476   31.326575   35.660342
  25 C     6.0000    0    12.011    9.983248   24.367046   39.633258
  26 H     1.0000    0     1.008    9.770694   26.269392   39.598492
  27 H     1.0000    0     1.008   11.451256   23.974693   40.796149
  28 C     6.0000    0    12.011    7.617770   23.216593   40.743309
  29 H     1.0000    0     1.008    7.715666   21.308241   40.628088
  30 H     1.0000    0     1.008    6.091498   23.795127   39.743699
  31 C     6.0000    0    12.011    7.316610   23.995794   43.493809
  32 H     1.0000    0     1.008    8.698421   23.171885   44.531149
  33 H     1.0000    0     1.008    7.536152   25.892816   43.633014
  34 C     6.0000    0    12.011    4.763069   23.268656   44.587798
  35 H     1.0000    0     1.008    4.712759   23.711000   46.436090
  36 H     1.0000    0     1.008    4.488259   21.401526   44.376714
  37 H     1.0000    0     1.008    3.387920   24.213570   43.675542
  38 C     6.0000    0    12.011   14.036232   15.794593   34.262388
  39 H     1.0000    0     1.008   15.185945   16.169278   35.744114
  40 H     1.0000    0     1.008   14.284717   17.193530   32.980391
  41 C     6.0000    0    12.011   14.880456   13.319452   33.067784
  42 H     1.0000    0     1.008   13.752492   12.913638   31.575941
  43 H     1.0000    0     1.008   14.705589   11.905212   34.345310
  44 C     6.0000    0    12.011   17.617985   13.478714   32.184919
  45 H     1.0000    0     1.008   17.781779   14.900617   30.912689
  46 H     1.0000    0     1.008   18.732515   13.904618   33.681881
  47 C     6.0000    0    12.011   18.554068   11.037392   30.985611
  48 H     1.0000    0     1.008   20.369258   11.240305   30.467646
  49 H     1.0000    0     1.008   17.501408   10.634892   29.454594
  50 H     1.0000    0     1.008   18.412775    9.618455   32.240955
  51 C     6.0000    0    12.011   10.884267   13.827340   37.037154
  52 H     1.0000    0     1.008   12.326575   13.804486   38.293923
  53 H     1.0000    0     1.008   10.906413   12.161102   36.094798
  54 C     6.0000    0    12.011    8.412059   14.034629   38.478291
  55 H     1.0000    0     1.008    8.390324   15.669921   39.470486
  56 H     1.0000    0     1.008    6.954430   14.076065   37.237877
  57 C     6.0000    0    12.011    8.074502   11.847627   40.254478
  58 H     1.0000    0     1.008    8.356864   10.225041   39.276650
  59 H     1.0000    0     1.008    9.437145   11.946404   41.596863
  60 C     6.0000    0    12.011    5.583931   11.682660   41.533998
  61 H     1.0000    0     1.008    5.588782   10.221414   42.746615
  62 H     1.0000    0     1.008    4.217600   11.419993   40.237622
  63 H     1.0000    0     1.008    5.245760   13.291884   42.483660
  64 N     7.0000    0    14.007   13.141663   19.038580   39.580527
  65 N     7.0000    0    14.007   10.662857   23.507821   37.038935
  66 N     7.0000    0    14.007    8.615501   20.134812   33.558203
  67 N     7.0000    0    14.007   11.338252   15.915689   35.188722
  68 O     8.0000    0    15.999   15.435093   19.306913   39.379223
  69 O     8.0000    0    15.999   12.206895   18.421965   41.610831
  70 Pd   18.0000*   0   106.400   10.904762   19.596007   36.568085
  71 H     1.0000    0     1.008    6.908102   19.928287   34.144828
* core charge reduced due to ECP

--------------------------------
INTERNAL COORDINATES (ANGSTROEM)
--------------------------------
 C      0   0   0     0.000000000000     0.00000000     0.00000000
 H      1   0   0     1.012662858704     0.00000000     0.00000000
 H      1   2   0     1.012584112452   108.14410049     0.00000000
 C      1   2   3     1.507458809865   109.57643467   240.51196929
 H      4   1   2     1.013629761345   110.43714452    54.23302629
 H      4   1   2     1.013097673740   110.35258362   174.13901904
 C      4   1   2     2.525339922627   137.32036695   284.07444052
 H      7   4   1     1.012628380118    87.52205717   241.39139630
 H      7   4   1     1.013104813005    99.05949644   132.99968205
 C      7   4   1     1.511089571418   137.35037782   359.25310081
 H     10   7   4     1.012730352941   109.45829183    77.06036385
 H     10   7   4     1.011761975771   109.49399148   195.41561813
 C      1   2   3     2.481585472511   141.49570739   102.54695764
 H     13   1   2     1.011616691218    86.32465553   159.12159146
 H     13   1   2     1.012094631100   141.91859650    45.44896565
 C     13   1   2     1.526222683034   100.34997175   266.96390134
 H     16  13   1     1.013704123811   109.54327531   335.69632913
 H     16  13   1     1.013124245522   109.51007324    94.09656079
 C     16  13   1     1.517035033325   110.80951149   214.92318933
 H     19  16  13     1.012562795088   109.42003954    67.40604794
 H     19  16  13     1.013062006557   109.38550567   309.27948134
 C     19  16  13     1.524468124205   111.14280684   188.32206044
 H     22  19  16     1.004625628499   109.56542103    63.88798309
 H     22  19  16     1.005509298002   109.60771923   303.74215294
 H     22  19  16     1.005966391511   109.52772238   183.90965725
 C     13   1   2     2.449049970933    59.87836595   354.90368061
 H     26  13   1     1.013109494518    92.14684327   274.57746842
 H     26  13   1     1.012556429716    84.12022984   167.24598591
 C     26  13   1     1.510820997397   150.48655585    49.57353950
 H     29  26  13     1.013020855628   109.62883633    42.29554071
 H     29  26  13     1.012849996593   109.62304096   283.78457901
 C     29  26  13     1.521152487393   110.46276735   163.00142462
 H     32  29  26     1.012970479399   109.03962348   291.73695001
 H     32  29  26     1.013242166896   109.03278699    49.09389721
 C     32  29  26     1.519587635889   112.89540717   170.36159723
 H     35  32  29     1.006046898720   109.57196611   175.88378398
 H     35  32  29     1.004914541393   109.59093952    55.77306920
 H     35  32  29     1.006286947968   109.54021063   295.86173302
 C     10   7   4     2.488086343581   100.97169951   281.88714770
 H     39  10   7     1.012062905551   141.82831898    99.86245312
 H     39  10   7     1.012691468607    87.92459258   344.01488604
 C     39  10   7     1.521429989071    99.14836044   235.88031517
 H     42  39  10     1.012732750477   109.47402520    26.99858701
 H     42  39  10     1.012752530762   109.38887501   268.78190993
 C     42  39  10     1.524441928019   111.02511040   147.94294623
 H     45  42  39     1.013371584858   109.02197105   301.03838320
 H     45  42  39     1.012992888987   109.02077716    58.39742934
 C     45  42  39     1.522214023202   112.96002379   179.71932165
 H     48  45  42     1.004653554087   109.52225526   180.93048136
 H     48  45  42     1.006009344072   109.58854831    60.90231926
 H     48  45  42     1.005330109843   109.52287368   300.83553072
 C     10   7   4     2.452610224479   142.73340774   335.19060103
 H     52  10   7     1.012409029539   142.90238217   311.98369812
 H     52  10   7     1.013049318962    86.07115212   197.47878693
 C     52  10   7     1.518255553347    98.44609287    89.16734451
 H     55  52  10     1.012251518976   109.39589034   266.99412421
 H     55  52  10     1.013070648118   109.40109381    25.10755405
 C     55  52  10     1.501573420468   111.17610361   146.00786024
 H     58  55  52     1.013572594804   108.41034846   309.16324139
 H     58  55  52     1.013557509654   108.32009912    65.23580842
 C     58  55  52     1.484276359137   115.88118349   187.20670940
 H     61  58  55     1.004838130808   109.53034404   183.20558888
 H     61  58  55     1.006334019434   109.57985673    63.28568966
 H     61  58  55     1.004854564380   109.65946932   303.34980707
 N     40  39  10     2.756299293452   116.27134574   341.06848632
 N     26  13   1     1.490236970320    35.36824097    33.83397356
 N      7   4   1     1.477714352838    31.41219714    18.65164522
 N     52  10   7     1.495242012678    35.22833306   328.19245657
 O     65  40  39     1.226544179879    67.13623095   209.06669313
 O     65  40  39     1.226977029784   131.04721677    97.92874735
 Pd    65  40  39     2.007337344649    74.18507074   341.95769670
 H     67   7   4     0.961588567455   111.01036366   122.09278983

---------------------------
INTERNAL COORDINATES (A.U.)
---------------------------
 C      0   0   0     0.000000000000     0.00000000     0.00000000
 H      1   0   0     1.913655468944     0.00000000     0.00000000
 H      1   2   0     1.913506660093   108.14410049     0.00000000
 C      1   2   3     2.848684308811   109.57643467   240.51196929
 H      4   1   2     1.915482650133   110.43714452    54.23302629
 H      4   1   2     1.914477150281   110.35258362   174.13901904
 C      4   1   2     4.772200848824   137.32036695   284.07444052
 H      7   4   1     1.913590313859    87.52205717   241.39139630
 H      7   4   1     1.914490641537    99.05949644   132.99968205
 C      7   4   1     2.855545453805   137.35037782   359.25310081
 H     10   7   4     1.913783014568   109.45829183    77.06036385
 H     10   7   4     1.911953046922   109.49399148   195.41561813
 C      1   2   3     4.689516920964   141.49570739   102.54695764
 H     13   1   2     1.911678498906    86.32465553   159.12159146
 H     13   1   2     1.912581674391   141.91859650    45.44896565
 C     13   1   2     2.884142890312   100.34997175   266.96390134
 H     16  13   1     1.915623174829   109.54327531   335.69632913
 H     16  13   1     1.914527363672   109.51007324    94.09656079
 C     16  13   1     2.866780748548   110.80951149   214.92318933
 H     19  16  13     1.913466376114   109.42003954    67.40604794
 H     19  16  13     1.914409749074   109.38550567   309.27948134
 C     19  16  13     2.880827254640   111.14280684   188.32206044
 H     22  19  16     1.898467304981   109.56542103    63.88798309
 H     22  19  16     1.900137198335   109.60771923   303.74215294
 H     22  19  16     1.901000979885   109.52772238   183.90965725
 C     13   1   2     4.628033733351    59.87836595   354.90368061
 H     26  13   1     1.914499488314    92.14684327   274.57746842
 H     26  13   1     1.913454347304    84.12022984   167.24598591
 C     26  13   1     2.855037922459   150.48655585    49.57353950
 H     29  26  13     1.914331985088   109.62883633    42.29554071
 H     29  26  13     1.914009108303   109.62304096   283.78457901
 C     29  26  13     2.874561609105   110.46276735   163.00142462
 H     32  29  26     1.914236787811   109.03962348   291.73695001
 H     32  29  26     1.914750202774   109.03278699    49.09389721
 C     32  29  26     2.871604468323   112.89540717   170.36159723
 H     35  32  29     1.901153116462   109.57196611   175.88378398
 H     35  32  29     1.899013271227   109.59093952    55.77306920
 H     35  32  29     1.901606743798   109.54021063   295.86173302
 C     10   7   4     4.701801786918   100.97169951   281.88714770
 H     39  10   7     1.912521721792   141.82831898    99.86245312
 H     39  10   7     1.913709533825    87.92459258   344.01488604
 C     39  10   7     2.875086011279    99.14836044   235.88031517
 H     42  39  10     1.913787545254   109.47402520    26.99858701
 H     42  39  10     1.913824924575   109.38887501   268.78190993
 C     42  39  10     2.880777751023   111.02511040   147.94294623
 H     45  42  39     1.914994767279   109.02197105   301.03838320
 H     45  42  39     1.914279135794   109.02077716    58.39742934
 C     45  42  39     2.876567621066   112.96002379   179.71932165
 H     48  45  42     1.898520076695   109.52225526   180.93048136
 H     48  45  42     1.901082148463   109.58854831    60.90231926
 H     48  45  42     1.899798581788   109.52287368   300.83553072
 C     10   7   4     4.634761637520   142.73340774   335.19060103
 H     52  10   7     1.913175801337   142.90238217   311.98369812
 H     52  10   7     1.914385772994    86.07115212   197.47878693
 C     52  10   7     2.869087197132    98.44609287    89.16734451
 H     55  52  10     1.912878149511   109.39589034   266.99412421
 H     55  52  10     1.914426079257   109.40109381    25.10755405
 C     55  52  10     2.837562534659   111.17610361   146.00786024
 H     58  55  52     1.915374621027   108.41034846   309.16324139
 H     58  55  52     1.915346114226   108.32009912    65.23580842
 C     58  55  52     2.804875825823   115.88118349   187.20670940
 H     61  58  55     1.898868876148   109.53034404   183.20558888
 H     61  58  55     1.901695695978   109.57985673    63.28568966
 H     61  58  55     1.898899931100   109.65946932   303.34980707
 N     40  39  10     5.208650807745   116.27134574   341.06848632
 N     26  13   1     2.816139748550    35.36824097    33.83397356
 N      7   4   1     2.792475431029    31.41219714    18.65164522
 N     52  10   7     2.825597907895    35.22833306   328.19245657
 O     65  40  39     2.317832591127    67.13623095   209.06669313
 O     65  40  39     2.318650558903   131.04721677    97.92874735
 Pd    65  40  39     3.793317839779    74.18507074   341.95769670
 H     67   7   4     1.817139046000   111.01036366   122.09278983

------------------------------------------------------------------------------
                   ___                                                        
                  /   \      - P O W E R E D   B Y -                         
                 /     \                                                     
                 |  |  |   _    _      __       _____    __    __             
                 |  |  |  | |  | |    /  \     |  _  \  |  |  /  |          
                  \  \/   | |  | |   /    \    | | | |  |  | /  /          
                 / \  \   | |__| |  /  /\  \   | |_| |  |  |/  /          
                |  |  |   |  __  | /  /__\  \  |    /   |      \           
                |  |  |   | |  | | |   __   |  |    \   |  |\   \          
                \     /   | |  | | |  |  |  |  | |\  \  |  | \   \       
                 \___/    |_|  |_| |__|  |__|  |_| \__\ |__|  \__/        
                                                                              
                      - O R C A' S   B I G   F R I E N D -                    
                                      &                                       
                       - I N T E G R A L  F E E D E R -                       
                                                                              
 v1 FN, 2020, v2 2021                                                         
------------------------------------------------------------------------------


Reading SHARK input file orca.SHARKINP.tmp ... ok
----------------------
SHARK INTEGRAL PACKAGE
----------------------

Number of atoms                             ...     72
Number of basis functions                   ...    478
Number of shells                            ...    256
Maximum angular momentum                    ...      2
Integral batch strategy                     ... SHARK/LIBINT Hybrid
RI-J (if used) integral strategy            ... SPLIT-RIJ (Revised 2003 algorithm where possible)
Printlevel                                  ...      1
Contraction scheme used                     ... SEGMENTED contraction
Coulomb Range Separation                    ... NOT USED
Exchange Range Separation                   ... NOT USED
Finite Nucleus Model                        ... NOT USED
Auxiliary Coulomb fitting basis             ... AVAILABLE
   # of basis functions in Aux-J            ...   1858
   # of shells in Aux-J                     ...    638
   Maximum angular momentum in Aux-J        ...      4
Auxiliary J/K fitting basis                 ... NOT available
Auxiliary Correlation fitting basis         ... NOT available
Auxiliary 'external' fitting basis          ... NOT available
Integral threshold                          ...     2.500000e-11
Primitive cut-off                           ...     2.500000e-12
Primitive pair pre-selection threshold      ...     2.500000e-12

Calculating pre-screening integrals         ... done (  0.1 sec) Dimension = 256
Organizing shell pair data                  ... done (  0.2 sec)
Shell pair information
Total number of shell pairs                 ...     32896
Shell pairs after pre-screening             ...     23784
Total number of primitive shell pairs       ...    130793
Primitive shell pairs kept                  ...     56092
          la=0 lb=0:  10770 shell pairs
          la=1 lb=0:   7388 shell pairs
          la=1 lb=1:   1294 shell pairs
          la=2 lb=0:   3040 shell pairs
          la=2 lb=1:   1090 shell pairs
          la=2 lb=2:    202 shell pairs

Calculating one electron integrals          ... done (  0.3 sec)
Calculating ECP integrals                   ... done (  0.8 sec)
Calculating RI/J V-Matrix + Cholesky decomp.... done (  0.4 sec)
Calculating Nuclear repulsion               ... done (  0.0 sec) ENN=   3263.103344442852 Eh

SHARK setup successfully completed in   1.8 seconds

Maximum memory used throughout the entire GTOINT-calculation: 117.9 MB

Diagonalization of the overlap matrix:
Smallest eigenvalue                        ... 1.046e-03
Time for diagonalization                   ...    0.036 sec
Threshold for overlap eigenvalues          ... 1.000e-08
Number of eigenvalues below threshold      ... 0
Time for construction of square roots      ...    0.027 sec
Total time needed                          ...    0.064 sec

-------------------
DFT GRID GENERATION
-------------------

General Integration Accuracy     IntAcc      ... 4.388
Radial Grid Type                 RadialGrid  ... OptM3 with GC (2021)
Angular Grid (max. ang.)         AngularGrid ... 4 (Lebedev-302)
Angular grid pruning method      GridPruning ... 4 (adaptive)
Weight generation scheme         WeightScheme... Becke
Basis function cutoff            BFCut       ... 1.0000e-11
Integration weight cutoff        WCut        ... 1.0000e-14
Angular grids for H and He will be reduced by one unit
Partially contracted basis set               ... off
Rotationally invariant grid construction     ... off

Total number of grid points                  ...   303191
Total number of batches                      ...     4778
Average number of points per batch           ...       63
Average number of grid points per atom       ...     4211
Time for grid setup =   12.041 sec

--------------------
COSX GRID GENERATION
--------------------

GRIDX 1
-------
General Integration Accuracy     IntAcc      ... 3.816
Radial Grid Type                 RadialGrid  ... OptM3 with GC (2021)
Angular Grid (max. ang.)         AngularGrid ... 1 (Lebedev-50)
Angular grid pruning method      GridPruning ... 4 (adaptive)
Weight generation scheme         WeightScheme... Becke
Basis function cutoff            BFCut       ... 1.0000e-11
Integration weight cutoff        WCut        ... 1.0000e-14
Angular grids for H and He will be reduced by one unit
Partially contracted basis set               ... on
Rotationally invariant grid construction     ... off

Total number of grid points                  ...    38386
Total number of batches                      ...      637
Average number of points per batch           ...       60
Average number of grid points per atom       ...      533
UseSFitting                                  ... on

GRIDX 2
-------
General Integration Accuracy     IntAcc      ... 4.020
Radial Grid Type                 RadialGrid  ... OptM3 with GC (2021)
Angular Grid (max. ang.)         AngularGrid ... 2 (Lebedev-110)
Angular grid pruning method      GridPruning ... 4 (adaptive)
Weight generation scheme         WeightScheme... Becke
Basis function cutoff            BFCut       ... 1.0000e-11
Integration weight cutoff        WCut        ... 1.0000e-14
Angular grids for H and He will be reduced by one unit
Partially contracted basis set               ... on
Rotationally invariant grid construction     ... off

Total number of grid points                  ...    79107
Total number of batches                      ...     1274
Average number of points per batch           ...       62
Average number of grid points per atom       ...     1099
UseSFitting                                  ... on

GRIDX 3
-------
General Integration Accuracy     IntAcc      ... 4.338
Radial Grid Type                 RadialGrid  ... OptM3 with GC (2021)
Angular Grid (max. ang.)         AngularGrid ... 3 (Lebedev-194)
Angular grid pruning method      GridPruning ... 4 (adaptive)
Weight generation scheme         WeightScheme... Becke
Basis function cutoff            BFCut       ... 1.0000e-11
Integration weight cutoff        WCut        ... 1.0000e-14
Angular grids for H and He will be reduced by one unit
Partially contracted basis set               ... on
Rotationally invariant grid construction     ... off

Total number of grid points                  ...   170254
Total number of batches                      ...     2693
Average number of points per batch           ...       63
Average number of grid points per atom       ...     2365
UseSFitting                                  ... on

Time for X-Grid setup             =   14.376 sec

--------------
SCF ITERATIONS
--------------
ITER       Energy         Delta-E        Max-DP      RMS-DP      [F,P]     Damp
               ***  Starting incremental Fock matrix formation  ***
  0  -1283.7446662052   0.000000000000 0.00593823  0.00009404  0.0132554 0.8500
  1  -1283.7455049965  -0.000838791323 0.00563594  0.00008936  0.0107080 0.8500
                               ***Turning on DIIS***
  2  -1283.7461817815  -0.000676784973 0.03196586  0.00050610  0.0082163 0.0000
  3  -1283.7490207015  -0.002838920012 0.00649014  0.00008404  0.0049614 0.0000
  4  -1283.7494414728  -0.000420771323 0.00123828  0.00002210  0.0009519 0.0000
               *** Restarting incremental Fock matrix formation ***
                                   *** Resetting DIIS ***
  5  -1283.7494918248  -0.000050351940 0.00064880  0.00000937  0.0003702 0.0000
  6  -1283.7494926728  -0.000000848042 0.00030023  0.00000360  0.0003621 0.0000
  7  -1283.7494937849  -0.000001112123 0.00011498  0.00000160  0.0000837 0.0000
  8  -1283.7494939021  -0.000000117137 0.00009707  0.00000098  0.0000536 0.0000
  9  -1283.7494939619  -0.000000059792 0.00007673  0.00000062  0.0000253 0.0000
 10  -1283.7494939766  -0.000000014727 0.00005075  0.00000044  0.0000148 0.0000
 11  -1283.7494940193  -0.000000042681 0.00004236  0.00000026  0.0000098 0.0000
 12  -1283.7494940222  -0.000000002943 0.00001977  0.00000016  0.0000065 0.0000
 13  -1283.7494940015   0.000000020742 0.00001476  0.00000011  0.0000045 0.0000
 14  -1283.7494939732   0.000000028255 0.00000949  0.00000007  0.0000033 0.0000
 15  -1283.7494939823  -0.000000009072 0.00000595  0.00000004  0.0000018 0.0000
 16  -1283.7494940477  -0.000000065382 0.00000485  0.00000003  0.0000011 0.0000
 17  -1283.7494939830   0.000000064639 0.00000275  0.00000002  0.0000012 0.0000
                            ***DIIS convergence achieved***

               *****************************************************
               *                     SUCCESS                       *
               *           SCF CONVERGED AFTER  18 CYCLES          *
               *****************************************************

Old exchange energy                            =    -43.861027894 Eh
New exchange energy                            =    -43.860921237 Eh
Exchange energy change after final integration =      0.000106657 Eh
Total energy after final integration           =  -1283.749387305 Eh
Final COS-X integration done in                =   142.013 sec
Total Energy       :        -1283.74938730 Eh          -34932.59677 eV
  Last Energy change         ...    2.1944e-08  Tolerance :   1.0000e-08
  Last MAX-Density change    ...    0.0000e+00  Tolerance :   1.0000e-07
             **** THE GBW FILE WAS UPDATED (orca.gbw) ****
             **** DENSITY orca.scfp WAS UPDATED ****
             **** ENERGY FILE WAS UPDATED (orca.en.tmp) ****
             **** THE GBW FILE WAS UPDATED (orca.gbw) ****
             **** DENSITY orca.scfp WAS UPDATED ****
Total SCF time: 0 days 0 hours 17 min 57 sec 

Maximum memory used throughout the entire SCF-calculation: 231.2 MB

-------------------------   --------------------
FINAL SINGLE POINT ENERGY     -1283.749387304558
-------------------------   --------------------

------------------------------------------------------------------------------
                         ORCA SCF GRADIENT CALCULATION
------------------------------------------------------------------------------

 ... reading COSX grid (gridx3)
Gradient of the Kohn-Sham DFT energy:
Kohn-Sham wavefunction type      ... RKS
Hartree-Fock exchange scaling    ...    0.250
Number of operators              ...    1
Number of atoms                  ...   72
Basis set dimensions             ...  478
Integral neglect threshold       ... 2.5e-11
Integral primitive cutoff        ... 2.5e-12
SHARK Integral package           ... ON

Nuc. rep. gradient       (SHARK) ... done (  0.0 sec)
HCore & Overlap gradient (SHARK) ... done (  5.6 sec)
ECP gradient             (SHARK) ... done (  2.8 sec)
RI-J gradient            (SHARK) ... done ( 19.8 sec)
COSX-gradient                    ... done (191.1 sec)
Exchange-correlation gradient    ... done

------------------
CARTESIAN GRADIENT
------------------

   1   C   :   -0.063987669    0.063050348    0.007362917
   2   H   :    0.065972527    0.007466282   -0.033463192
   3   H   :   -0.010645422   -0.074032193    0.015327312
   4   C   :    0.010228421    0.031139687   -0.076363137
   5   H   :    0.055747842   -0.019656724    0.048767989
   6   H   :   -0.065254252   -0.006397358    0.035179862
   7   C   :    0.016016779    0.012490527   -0.085329795
   8   H   :   -0.064098341   -0.022588529    0.031441528
   9   H   :    0.054191745    0.004911041    0.054677807
  10   C   :   -0.049599914   -0.069536896   -0.023167020
  11   H   :    0.064597063    0.020136346   -0.029163907
  12   H   :   -0.022471987    0.055902886    0.048239424
  13   C   :    0.062186314   -0.055313861   -0.027307382
  14   H   :   -0.012622065    0.022830465    0.072541135
  15   H   :   -0.047419101    0.039551074   -0.044399516
  16   C   :   -0.047828246    0.058561513    0.027156423
  17   H   :    0.050774848   -0.040029164    0.040570466
  18   H   :    0.008648415   -0.021525025   -0.071724347
  19   C   :    0.052554246   -0.054534358   -0.038714854
  20   H   :   -0.007312924    0.012542691    0.076063053
  21   H   :   -0.052421904    0.044837088   -0.033598057
  22   C   :    0.015340695    0.082675065    0.020241505
  23   H   :   -0.000540519   -0.014141278   -0.083611224
  24   H   :    0.057258653   -0.051593046    0.033781903
  25   H   :   -0.074114624   -0.023479347    0.029037906
  26   C   :    0.045488256    0.053552781    0.040893002
  27   H   :    0.007457514   -0.076055345    0.002772225
  28   H   :   -0.060678914    0.017230812   -0.041980367
  29   C   :   -0.050528961   -0.044952739   -0.036566735
  30   H   :   -0.004142622    0.077264032    0.003762817
  31   H   :    0.062902261   -0.023044341    0.038433863
  32   C   :    0.058541923    0.038122232    0.041837462
  33   H   :   -0.056673078    0.032000553   -0.040368651
  34   H   :   -0.009773546   -0.076136422   -0.006654458
  35   C   :   -0.074082128   -0.021763220    0.034149235
  36   H   :    0.004729489   -0.018304021   -0.080520841
  37   H   :    0.014970893    0.083264783    0.007074824
  38   H   :    0.062815668   -0.039909637    0.037694081
  39   C   :    0.053602198    0.066191090    0.008941634
  40   H   :   -0.040879930   -0.018054478   -0.061249690
  41   H   :   -0.007780247   -0.057819299    0.049150106
  42   C   :   -0.042306381   -0.065289809   -0.009225064
  43   H   :    0.043723737    0.019263063    0.060885800
  44   H   :    0.005898178    0.057658179   -0.049444818
  45   C   :    0.047462537    0.066706703    0.008072309
  46   H   :   -0.007525387   -0.058015813    0.049840682
  47   H   :   -0.044612689   -0.018678902   -0.059746371
  48   C   :    0.031805943   -0.071790922   -0.035792244
  49   H   :   -0.080552797   -0.006776733    0.023886285
  50   H   :    0.044113125    0.020752005    0.067932608
  51   H   :    0.004653500    0.065132668   -0.053266914
  52   C   :    0.058014980   -0.064290027    0.010336465
  53   H   :   -0.059119898   -0.002629707   -0.047292763
  54   H   :   -0.001954748    0.065551883    0.039619939
  55   C   :   -0.051637335    0.049218035   -0.000692331
  56   H   :    0.000202647   -0.067135613   -0.039928336
  57   H   :    0.060050686   -0.001199758    0.048662613
  58   C   :    0.036798897   -0.042456988    0.014333723
  59   H   :   -0.013635620    0.065942842    0.038104586
  60   H   :   -0.056553180   -0.002602300   -0.051819472
  61   C   :   -0.055325391   -0.009787195    0.034660861
  62   H   :    0.002775926    0.063812021   -0.054415247
  63   H   :    0.063699557    0.011709052    0.053313953
  64   H   :    0.019191539   -0.070147101   -0.044809492
  65   N   :   -0.020316341    0.005475361   -0.028481743
  66   N   :    0.001744990   -0.010153865   -0.001012369
  67   N   :   -0.055342796   -0.017750399    0.034642987
  68   N   :   -0.004281863    0.011458991    0.002575350
  69   O   :    0.014166163   -0.001773376    0.011392618
  70   O   :    0.007122084   -0.004610363    0.019082888
  71   Pd  :   -0.007590523    0.003529192   -0.013817110
  72   H   :    0.058273219    0.014010615   -0.018540034

Difference to translation invariance:
           :    0.0001121156   -0.0000142488   -0.0000253378

Difference to rotation invariance:
           :    0.0028532148    0.0013737830   -0.0000678699

Norm of the cartesian gradient     ...    0.6453739360
RMS gradient                       ...    0.0439121343
MAX gradient                       ...    0.0853297953

-------
TIMINGS
-------

Total SCF gradient time            ...      283.424 sec

One electron gradient       ....       8.403 sec  (  3.0%)
RI-J Coulomb gradient       ....      19.773 sec  (  7.0%)
COSX gradient               ....     191.087 sec  ( 67.4%)
XC gradient                 ....      59.552 sec  ( 21.0%)

Maximum memory used throughout the entire SCFGRAD-calculation: 193.9 MB
------------------------------------------------------------------------------
                         ORCA GEOMETRY RELAXATION STEP
------------------------------------------------------------------------------

Reading the OPT-File                    .... done
Getting information on internals        .... done
Copying old internal coords+grads       .... done
Making the new internal coordinates     .... (new redundants).... done
Validating the new internal coordinates .... (new redundants).... done
Calculating the B-matrix                .... done
Calculating the G,G- and P matrices     .... done
Transforming gradient to internals      .... done
Projecting the internal gradient        .... done
Number of atoms                         ....  72
Number of internal coordinates          .... 452
Current Energy                          .... -1283.749387305 Eh
Current gradient norm                   ....     0.645373936 Eh/bohr
Maximum allowed component of the step   ....  0.300
Current trust radius                    ....  0.300
Updating the Hessian (BFGS)             .... done
Forming the augmented Hessian           .... done
Diagonalizing the augmented Hessian     .... done
Last element of RFO vector              ....  0.863897570
Lowest eigenvalues of augmented Hessian:
 -0.307387297  0.000813583  0.002117270  0.002125863  0.003342783
Length of the computed step             ....  0.583017659
Warning: the length of the step is outside the trust region - taking restricted step instead
The input lambda is                     ....    -0.307387
   iter:   1  x=   -0.637190  g=    0.757755 f(x)=     0.249910
   iter:   2  x=   -0.949336  g=    0.295253 f(x)=     0.092162
   iter:   3  x=   -1.123256  g=    0.149938 f(x)=     0.026077
   iter:   4  x=   -1.158347  g=    0.108906 f(x)=     0.003822
   iter:   5  x=   -1.159457  g=    0.102507 f(x)=     0.000114
   iter:   6  x=   -1.159458  g=    0.102312 f(x)=     0.000000
   iter:   7  x=   -1.159458  g=    0.102312 f(x)=     0.000000
   iter:   8  x=   -1.159458  g=    0.102312 f(x)=    -0.000000
The output lambda is                    ....    -1.159458 (8 iterations)
The final length of the internal step   ....  0.300000000
Converting the step to cartesian space:
 Initial RMS(Int)=    0.0141108130
Transforming coordinates:
 Iter   0:  RMS(Cart)=    0.0254528159 RMS(Int)=    0.0141137904
 Iter   1:  RMS(Cart)=    0.0000808882 RMS(Int)=    0.0000403601
 Iter   2:  RMS(Cart)=    0.0000016395 RMS(Int)=    0.0000009414
 Iter   3:  RMS(Cart)=    0.0000000341 RMS(Int)=    0.0000000215
done
Storing new coordinates                 .... done

                                .--------------------.
          ----------------------|Geometry convergence|-------------------------
          Item                value                   Tolerance       Converged
          ---------------------------------------------------------------------
          Energy change      -0.1851731441            0.0000050000      NO
          RMS gradient        0.0248579764            0.0001000000      NO
          MAX gradient        0.0847530229            0.0003000000      NO
          RMS step            0.0141108130            0.0020000000      NO
          MAX step            0.0474000984            0.0040000000      NO
          ........................................................
          Max(Bonds)      0.0251      Max(Angles)    0.80
          Max(Dihed)        0.14      Max(Improp)    0.00
          ---------------------------------------------------------------------

The optimization has not yet converged - more geometry cycles are needed


    ---------------------------------------------------------------------------
                         Redundant Internal Coordinates
                            (Angstroem and degrees)

        Definition                    Value    dE/dq     Step     New-Value
    ----------------------------------------------------------------------------
     1. B(H   1,C   0)                1.0127 -0.074231  0.0223    1.0350   
     2. B(H   2,C   0)                1.0126 -0.076321  0.0229    1.0355   
     3. B(C   3,C   0)                1.5075 -0.011137  0.0039    1.5113   
     4. B(H   4,C   3)                1.0136 -0.076620  0.0231    1.0367   
     5. B(H   5,C   3)                1.0131 -0.074253  0.0223    1.0354   
     6. B(H   7,C   6)                1.0126 -0.074673  0.0224    1.0351   
     7. B(H   8,C   6)                1.0131 -0.077118  0.0232    1.0363   
     8. B(C   9,C   6)                1.5111 -0.008730  0.0030    1.5141   
     9. B(H  10,C   9)                1.0127 -0.073592  0.0221    1.0349   
    10. B(H  11,C   9)                1.0118 -0.077155  0.0231    1.0349   
    11. B(H  13,C  12)                1.0116 -0.076996  0.0231    1.0347   
    12. B(H  14,C  12)                1.0121 -0.075827  0.0228    1.0349   
    13. B(C  15,C  12)                1.5262 -0.006369  0.0021    1.5284   
    14. B(H  16,C  15)                1.0137 -0.076244  0.0230    1.0367   
    15. B(H  17,C  15)                1.0131 -0.075373  0.0227    1.0358   
    16. B(C  18,C  15)                1.5170 -0.010369  0.0035    1.5205   
    17. B(H  19,C  18)                1.0126 -0.077404  0.0233    1.0359   
    18. B(H  20,C  18)                1.0131 -0.076721  0.0231    1.0362   
    19. B(C  21,C  18)                1.5245 -0.006793  0.0022    1.5266   
    20. B(H  22,C  21)                1.0046 -0.084753  0.0251    1.0297   
    21. B(H  23,C  21)                1.0055 -0.084083  0.0249    1.0305   
    22. B(H  24,C  21)                1.0060 -0.082932  0.0246    1.0306   
    23. B(H  26,C  25)                1.0131 -0.076449  0.0230    1.0361   
    24. B(H  27,C  25)                1.0126 -0.075598  0.0227    1.0353   
    25. B(C  28,C  25)                1.5108 -0.010002  0.0034    1.5142   
    26. B(H  29,C  28)                1.0130 -0.077465  0.0233    1.0364   
    27. B(H  30,C  28)                1.0128 -0.077201  0.0233    1.0361   
    28. B(C  31,C  28)                1.5212 -0.008139  0.0027    1.5238   
    29. B(H  32,C  31)                1.0130 -0.076555  0.0231    1.0360   
    30. B(H  33,C  31)                1.0132 -0.077029  0.0232    1.0365   
    31. B(C  34,C  31)                1.5196 -0.008831  0.0029    1.5225   
    32. B(H  35,C  34)                1.0060 -0.082659  0.0245    1.0306   
    33. B(H  36,C  34)                1.0049 -0.083088  0.0247    1.0296   
    34. B(H  37,C  34)                1.0063 -0.083344  0.0248    1.0311   
    35. B(H  39,C  38)                1.0121 -0.075570  0.0227    1.0347   
    36. B(H  40,C  38)                1.0127 -0.076205  0.0229    1.0356   
    37. B(C  41,C  38)                1.5214 -0.008216  0.0028    1.5242   
    38. B(H  42,C  41)                1.0127 -0.077312  0.0233    1.0360   
    39. B(H  43,C  41)                1.0128 -0.076148  0.0229    1.0357   
    40. B(C  44,C  41)                1.5244 -0.004920  0.0016    1.5260   
    41. B(H  45,C  44)                1.0134 -0.076835  0.0232    1.0366   
    42. B(H  46,C  44)                1.0130 -0.076860  0.0232    1.0361   
    43. B(C  47,C  44)                1.5222 -0.007344  0.0024    1.5246   
    44. B(H  48,C  47)                1.0047 -0.084269  0.0249    1.0296   
    45. B(H  49,C  47)                1.0060 -0.083519  0.0248    1.0308   
    46. B(H  50,C  47)                1.0053 -0.084187  0.0250    1.0303   
    47. B(H  52,C  51)                1.0124 -0.075604  0.0227    1.0351   
    48. B(H  53,C  51)                1.0130 -0.076583  0.0231    1.0361   
    49. B(C  54,C  51)                1.5183 -0.005765  0.0019    1.5202   
    50. B(H  55,C  54)                1.0123 -0.078100  0.0235    1.0357   
    51. B(H  56,C  54)                1.0131 -0.077281  0.0233    1.0364   
    52. B(C  57,C  54)                1.5016 -0.020037  0.0067    1.5083   
    53. B(H  58,C  57)                1.0136 -0.077333  0.0233    1.0369   
    54. B(H  59,C  57)                1.0136 -0.076680  0.0231    1.0367   
    55. B(C  60,C  57)                1.4843 -0.031569  0.0104    1.4946   
    56. B(H  61,C  60)                1.0048 -0.083845  0.0248    1.0297   
    57. B(H  62,C  60)                1.0063 -0.083737  0.0249    1.0312   
    58. B(H  63,C  60)                1.0049 -0.083549  0.0249    1.0297   
    59. B(H  63,H  36)                4.4250  0.001803 -0.0007    4.4243   
    60. B(N  65,C  25)                1.4902 -0.000296  0.0000    1.4903   
    61. B(N  65,C  12)                1.5055  0.004234 -0.0014    1.5041   
    62. B(N  65,C   0)                1.5085  0.004959 -0.0019    1.5066   
    63. B(N  66,C   6)                1.4777  0.001370 -0.0005    1.4772   
    64. B(N  66,C   3)                1.4803 -0.000273 -0.0000    1.4803   
    65. B(N  67,C  51)                1.4952  0.001657 -0.0006    1.4946   
    66. B(N  67,C  38)                1.5109  0.007122 -0.0024    1.5085   
    67. B(N  67,C   9)                1.5033  0.001910 -0.0008    1.5025   
    68. B(O  68,N  64)                1.2265  0.012824 -0.0037    1.2229   
    69. B(O  69,N  64)                1.2270  0.015062 -0.0044    1.2226   
    70. B(Pd 70,N  67)                2.0924 -0.008097  0.0030    2.0954   
    71. B(Pd 70,N  66)                2.0213 -0.009713  0.0037    2.0250   
    72. B(Pd 70,N  65)                2.0889 -0.008262  0.0030    2.0920   
    73. B(Pd 70,N  64)                2.0073  0.002289 -0.0007    2.0066   
    74. B(H  71,N  66)                0.9616 -0.062326  0.0179    0.9795   
    75. A(C   3,C   0,N  65)          110.11 -0.002030    0.10    110.21   
    76. A(H   1,C   0,H   2)          108.14 -0.000336    0.01    108.15   
    77. A(H   1,C   0,N  65)          109.64  0.002597   -0.11    109.53   
    78. A(H   2,C   0,C   3)          109.66 -0.000541    0.03    109.68   
    79. A(H   2,C   0,N  65)          109.68  0.001253   -0.05    109.63   
    80. A(H   1,C   0,C   3)          109.58 -0.000906    0.03    109.61   
    81. A(C   0,C   3,N  66)          107.08 -0.000696    0.03    107.11   
    82. A(H   4,C   3,N  66)          110.31 -0.000105    0.01    110.33   
    83. A(C   0,C   3,H   4)          110.44 -0.001368    0.05    110.49   
    84. A(H   4,C   3,H   5)          108.46 -0.000078   -0.00    108.45   
    85. A(H   5,C   3,N  66)          110.21  0.002654   -0.12    110.09   
    86. A(C   0,C   3,H   5)          110.35 -0.000395    0.03    110.38   
    87. A(H   8,C   6,N  66)          110.28 -0.000738    0.04    110.32   
    88. A(H   8,C   6,C   9)          110.29 -0.000692    0.03    110.32   
    89. A(H   7,C   6,N  66)          110.21  0.003763   -0.17    110.05   
    90. A(C   9,C   6,N  66)          107.14 -0.001233    0.06    107.19   
    91. A(H   7,C   6,C   9)          110.37 -0.000803    0.04    110.42   
    92. A(H   7,C   6,H   8)          108.55 -0.000284    0.00    108.55   
    93. A(C   6,C   9,N  67)          110.89 -0.000956    0.05    110.94   
    94. A(C   6,C   9,H  11)          109.49 -0.000711    0.03    109.53   
    95. A(C   6,C   9,H  10)          109.46 -0.000768    0.02    109.48   
    96. A(H  11,C   9,N  67)          109.46  0.000393   -0.01    109.45   
    97. A(H  10,C   9,H  11)          108.12 -0.000016   -0.01    108.11   
    98. A(H  10,C   9,N  67)          109.37  0.002084   -0.09    109.28   
    99. A(H  13,C  12,H  14)          107.31 -0.000194    0.00    107.32   
   100. A(H  13,C  12,C  15)          108.20 -0.001604    0.06    108.26   
   101. A(H  13,C  12,N  65)          108.18  0.002233   -0.10    108.08   
   102. A(C  15,C  12,N  65)          116.41 -0.001312    0.10    116.51   
   103. A(H  14,C  12,N  65)          108.16  0.004116   -0.19    107.97   
   104. A(H  14,C  12,C  15)          108.23 -0.003177    0.12    108.36   
   105. A(H  17,C  15,C  18)          109.44 -0.000023   -0.01    109.43   
   106. A(C  12,C  15,H  16)          109.54 -0.002593    0.12    109.66   
   107. A(H  16,C  15,C  18)          109.38  0.000616   -0.04    109.35   
   108. A(C  12,C  15,H  17)          109.51 -0.001501    0.06    109.57   
   109. A(C  12,C  15,C  18)          110.81  0.002475   -0.09    110.72   
   110. A(H  16,C  15,H  17)          108.11  0.000993   -0.05    108.06   
   111. A(H  20,C  18,C  21)          109.44  0.000459   -0.02    109.42   
   112. A(H  19,C  18,H  20)          108.00  0.000420   -0.03    107.97   
   113. A(C  15,C  18,H  20)          109.39  0.000500   -0.03    109.36   
   114. A(H  19,C  18,C  21)          109.39  0.000516   -0.02    109.37   
   115. A(C  15,C  18,C  21)          111.14 -0.002241    0.11    111.25   
   116. A(C  15,C  18,H  19)          109.42  0.000421   -0.02    109.40   
   117. A(C  18,C  21,H  23)          109.61 -0.003332    0.15    109.75   
   118. A(C  18,C  21,H  24)          109.53 -0.002600    0.12    109.65   
   119. A(C  18,C  21,H  22)          109.57 -0.003037    0.13    109.70   
   120. A(H  22,C  21,H  23)          109.47  0.003040   -0.13    109.34   
   121. A(H  23,C  21,H  24)          109.24  0.002938   -0.13    109.11   
   122. A(H  22,C  21,H  24)          109.41  0.003023   -0.14    109.28   
   123. A(H  26,C  25,N  65)          108.25  0.001860   -0.06    108.19   
   124. A(H  27,C  25,N  65)          108.19  0.004065   -0.17    108.02   
   125. A(C  28,C  25,N  65)          115.80 -0.003352    0.11    115.91   
   126. A(H  26,C  25,C  28)          108.39  0.000110    0.01    108.40   
   127. A(H  27,C  25,C  28)          108.47 -0.001582    0.07    108.53   
   128. A(H  26,C  25,H  27)          107.46 -0.001001    0.03    107.49   
   129. A(H  30,C  28,C  31)          109.53  0.000589   -0.04    109.49   
   130. A(H  29,C  28,C  31)          109.46 -0.001523    0.05    109.51   
   131. A(C  25,C  28,C  31)          110.46  0.004366   -0.14    110.32   
   132. A(H  29,C  28,H  30)          108.10  0.000550   -0.02    108.08   
   133. A(C  25,C  28,H  30)          109.62 -0.002679    0.11    109.73   
   134. A(C  25,C  28,H  29)          109.63 -0.001391    0.04    109.67   
   135. A(H  33,C  31,C  34)          108.97  0.000410   -0.01    108.96   
   136. A(H  32,C  31,C  34)          109.05 -0.001534    0.06    109.12   
   137. A(C  28,C  31,C  34)          112.90  0.000066    0.00    112.90   
   138. A(H  32,C  31,H  33)          107.71  0.000623   -0.03    107.68   
   139. A(C  28,C  31,H  33)          109.03 -0.000485    0.02    109.05   
   140. A(C  28,C  31,H  32)          109.04  0.000952   -0.04    109.00   
   141. A(H  36,C  34,H  37)          109.30  0.003373   -0.14    109.16   
   142. A(H  35,C  34,H  37)          109.37  0.003117   -0.14    109.23   
   143. A(C  31,C  34,H  37)          109.54 -0.003853    0.17    109.71   
   144. A(H  35,C  34,H  36)          109.45  0.003386   -0.15    109.30   
   145. A(C  31,C  34,H  36)          109.59 -0.004078    0.17    109.76   
   146. A(C  31,C  34,H  35)          109.57 -0.001913    0.09    109.66   
   147. A(H  40,C  38,N  67)          108.00  0.001536   -0.08    107.92   
   148. A(H  39,C  38,N  67)          107.96  0.003926   -0.18    107.78   
   149. A(H  40,C  38,C  41)          108.23 -0.002161    0.08    108.31   
   150. A(H  39,C  38,C  41)          108.30 -0.003750    0.14    108.45   
   151. A(H  39,C  38,H  40)          107.32  0.000206   -0.01    107.31   
   152. A(C  41,C  38,N  67)          116.67  0.000272    0.04    116.71   
   153. A(H  43,C  41,C  44)          109.41 -0.000442    0.01    109.41   
   154. A(H  42,C  41,C  44)          109.45  0.000156   -0.02    109.43   
   155. A(C  38,C  41,C  44)          111.03  0.004685   -0.17    110.85   
   156. A(H  42,C  41,H  43)          108.05  0.001329   -0.06    107.99   
   157. A(C  38,C  41,H  43)          109.39 -0.002327    0.10    109.49   
   158. A(C  38,C  41,H  42)          109.47 -0.003489    0.15    109.62   
   159. A(C  41,C  44,H  46)          109.02 -0.000694    0.02    109.04   
   160. A(H  46,C  44,C  47)          108.99 -0.001530    0.06    109.05   
   161. A(H  45,C  44,C  47)          108.99 -0.001308    0.05    109.04   
   162. A(C  41,C  44,C  47)          112.96  0.003257   -0.11    112.85   
   163. A(H  45,C  44,H  46)          107.73  0.001310   -0.06    107.67   
   164. A(C  41,C  44,H  45)          109.02 -0.001092    0.04    109.06   
   165. A(H  49,C  47,H  50)          109.44  0.003441   -0.15    109.29   
   166. A(H  48,C  47,H  50)          109.34  0.002900   -0.13    109.21   
   167. A(C  44,C  47,H  50)          109.52 -0.003713    0.16    109.68   
   168. A(H  48,C  47,H  49)          109.41  0.002986   -0.13    109.28   
   169. A(C  44,C  47,H  49)          109.59 -0.003993    0.17    109.76   
   170. A(C  44,C  47,H  48)          109.52 -0.001594    0.08    109.60   
   171. A(C  54,C  51,N  67)          114.43 -0.008125    0.31    114.74   
   172. A(H  53,C  51,N  67)          108.63  0.003587   -0.13    108.50   
   173. A(H  52,C  51,N  67)          108.51  0.005331   -0.22    108.29   
   174. A(H  53,C  51,C  54)          108.67  0.001012   -0.02    108.65   
   175. A(H  52,C  51,C  54)          108.69  0.000246   -0.01    108.69   
   176. A(H  52,C  51,H  53)          107.71 -0.001806    0.06    107.77   
   177. A(H  56,C  54,C  57)          109.37 -0.000426   -0.00    109.37   
   178. A(H  55,C  54,C  57)          109.44 -0.002968    0.11    109.55   
   179. A(C  51,C  54,C  57)          111.18  0.006550   -0.22    110.95   
   180. A(H  55,C  54,H  56)          107.99  0.001068   -0.04    107.96   
   181. A(C  51,C  54,H  56)          109.40 -0.003432    0.14    109.54   
   182. A(C  51,C  54,H  55)          109.40 -0.000945    0.02    109.42   
   183. A(H  59,C  57,C  60)          108.36 -0.003979    0.16    108.52   
   184. A(H  58,C  57,C  60)          108.30 -0.002736    0.11    108.41   
   185. A(C  54,C  57,C  60)          115.88  0.008362   -0.34    115.54   
   186. A(H  58,C  57,H  59)          107.25  0.002492   -0.10    107.15   
   187. A(C  54,C  57,H  59)          108.32 -0.001797    0.07    108.39   
   188. A(C  54,C  57,H  58)          108.41 -0.002588    0.11    108.52   
   189. A(H  62,C  60,H  63)          109.27  0.004689   -0.19    109.08   
   190. A(H  61,C  60,H  63)          109.46  0.004352   -0.18    109.28   
   191. A(C  57,C  60,H  63)          109.66 -0.005576    0.22    109.88   
   192. A(H  61,C  60,H  62)          109.32  0.003951   -0.17    109.16   
   193. A(C  57,C  60,H  62)          109.58 -0.005477    0.22    109.80   
   194. A(C  57,C  60,H  61)          109.53 -0.001886    0.09    109.62   
   195. A(O  69,N  64,Pd 70)          119.78  0.012308   -0.47    119.31   
   196. A(O  68,N  64,Pd 70)          119.83  0.008915   -0.33    119.50   
   197. A(O  68,N  64,O  69)          120.38 -0.021222    0.80    121.18   
   198. A(C  12,N  65,C  25)          109.67 -0.000033    0.01    109.69   
   199. A(C   0,N  65,C  25)          110.30  0.000123    0.01    110.31   
   200. A(C   0,N  65,C  12)          110.85  0.000064   -0.00    110.84   
   201. A(C  25,N  65,Pd 70)          115.28 -0.001653    0.05    115.33   
   202. A(C  12,N  65,Pd 70)          105.06  0.001855   -0.07    104.98   
   203. A(C   0,N  65,Pd 70)          105.52 -0.000280    0.00    105.52   
   204. A(C   3,N  66,C   6)          117.24 -0.000647    0.04    117.28   
   205. A(Pd 70,N  66,H  71)          107.02  0.001440   -0.06    106.96   
   206. A(C   6,N  66,H  71)          111.01  0.001623   -0.08    110.93   
   207. A(C   3,N  66,H  71)          106.07 -0.002726    0.12    106.19   
   208. A(C   6,N  66,Pd 70)          107.50 -0.000459    0.02    107.52   
   209. A(C   3,N  66,Pd 70)          107.53  0.000992   -0.04    107.49   
   210. A(C  38,N  67,C  51)          109.43 -0.000179    0.02    109.45   
   211. A(C   9,N  67,C  51)          109.76 -0.000084    0.02    109.78   
   212. A(C   9,N  67,C  38)          111.27  0.000411   -0.02    111.25   
   213. A(C  51,N  67,Pd 70)          116.24 -0.000845    0.01    116.25   
   214. A(C  38,N  67,Pd 70)          104.85  0.001690   -0.07    104.78   
   215. A(C   9,N  67,Pd 70)          105.17 -0.000913    0.03    105.20   
   216. A(N  66,Pd 70,N  67)           85.53  0.001086   -0.04     85.49   
   217. A(N  65,Pd 70,N  67)          166.09  0.001237   -0.05    166.04   
   218. A(N  64,Pd 70,N  67)           94.34 -0.001782    0.07     94.41   
   219. A(N  65,Pd 70,N  66)           85.27 -0.000061    0.00     85.27   
   220. A(N  64,Pd 70,N  65)           94.99  0.000894   -0.04     94.96   
   221. D(H   5,C   3,C   0,H   2)     55.58 -0.001717    0.09     55.67   
   222. D(H   4,C   3,C   0,H   2)    -64.32 -0.000487    0.04    -64.28   
   223. D(H   4,C   3,C   0,H   1)     54.23 -0.001765    0.08     54.32   
   224. D(N  66,C   3,C   0,H   1)    -65.90 -0.000432    0.02    -65.89   
   225. D(N  66,C   3,C   0,H   2)    175.54  0.000845   -0.03    175.52   
   226. D(H   5,C   3,C   0,H   1)    174.14 -0.002994    0.13    174.27   
   227. D(N  66,C   3,C   0,N  65)     54.77  0.000924   -0.04     54.73   
   228. D(H   4,C   3,C   0,N  65)    174.91 -0.000408    0.02    174.93   
   229. D(H   5,C   3,C   0,N  65)    -65.19 -0.001638    0.07    -65.12   
   230. D(H  11,C   9,C   6,H   7)    -55.01  0.002148   -0.10    -55.11   
   231. D(H  11,C   9,C   6,N  66)   -175.02 -0.001197    0.04   -174.98   
   232. D(N  67,C   9,C   6,H   8)   -174.18  0.000249   -0.02   -174.20   
   233. D(H  10,C   9,C   6,H   8)    -53.42  0.001733   -0.08    -53.50   
   234. D(N  67,C   9,C   6,H   7)     65.88  0.001560   -0.07     65.82   
   235. D(H  10,C   9,C   6,N  66)     66.62 -0.000301    0.02     66.64   
   236. D(N  67,C   9,C   6,N  66)    -54.13 -0.001785    0.08    -54.05   
   237. D(H  10,C   9,C   6,H   7)   -173.36  0.003044   -0.13   -173.49   
   238. D(H  11,C   9,C   6,H   8)     64.93  0.000837   -0.06     64.88   
   239. D(C  18,C  15,C  12,H  13)    -55.57  0.000965   -0.03    -55.60   
   240. D(C  18,C  15,C  12,N  65)   -177.58  0.000210   -0.01   -177.59   
   241. D(C  18,C  15,C  12,H  14)     60.42 -0.001780    0.07     60.49   
   242. D(H  16,C  15,C  12,H  13)     65.21  0.001622   -0.06     65.15   
   243. D(H  16,C  15,C  12,N  65)    -56.80  0.000866   -0.03    -56.84   
   244. D(H  17,C  15,C  12,H  13)   -176.39  0.000394   -0.01   -176.40   
   245. D(H  17,C  15,C  12,N  65)     61.60 -0.000362    0.02     61.61   
   246. D(H  17,C  15,C  12,H  14)    -60.41 -0.002352    0.09    -60.32   
   247. D(H  16,C  15,C  12,H  14)   -178.81 -0.001124    0.04   -178.77   
   248. D(H  19,C  18,C  15,H  17)   -171.73  0.000211   -0.01   -171.74   
   249. D(H  19,C  18,C  15,H  16)    -53.46  0.001765   -0.09    -53.56   
   250. D(H  19,C  18,C  15,C  12)     67.41  0.000517   -0.03     67.38   
   251. D(H  20,C  18,C  15,C  12)    -50.72 -0.000534    0.03    -50.69   
   252. D(H  20,C  18,C  15,H  16)   -171.59  0.000715   -0.03   -171.62   
   253. D(H  20,C  18,C  15,H  17)     70.15 -0.000839    0.05     70.19   
   254. D(C  21,C  18,C  15,C  12)   -171.68  0.000001   -0.00   -171.68   
   255. D(C  21,C  18,C  15,H  16)     67.45  0.001250   -0.06     67.39   
   256. D(C  21,C  18,C  15,H  17)    -50.81 -0.000304    0.02    -50.79   
   257. D(H  24,C  21,C  18,H  20)     62.99  0.000750   -0.04     62.95   
   258. D(H  24,C  21,C  18,H  19)    -55.16 -0.000333    0.02    -55.14   
   259. D(H  23,C  21,C  18,C  15)    -56.26  0.000200   -0.01    -56.27   
   260. D(H  23,C  21,C  18,H  19)     64.68 -0.000371    0.02     64.70   
   261. D(H  23,C  21,C  18,H  20)   -177.18  0.000713   -0.04   -177.22   
   262. D(H  22,C  21,C  18,H  20)    -57.04  0.000509   -0.03    -57.06   
   263. D(H  22,C  21,C  18,C  15)     63.89 -0.000003   -0.00     63.89   
   264. D(H  24,C  21,C  18,C  15)   -176.09  0.000237   -0.01   -176.10   
   265. D(H  22,C  21,C  18,H  19)   -175.18 -0.000574    0.03   -175.15   
   266. D(C  31,C  28,C  25,H  27)     51.25 -0.002272    0.10     51.34   
   267. D(C  31,C  28,C  25,H  26)    -65.13 -0.000297    0.01    -65.12   
   268. D(H  29,C  28,C  25,H  27)    -69.46 -0.002259    0.10    -69.36   
   269. D(H  30,C  28,C  25,H  27)    172.03 -0.000490    0.03    172.06   
   270. D(H  29,C  28,C  25,N  65)     52.34 -0.000486    0.01     52.35   
   271. D(H  30,C  28,C  25,H  26)     55.65  0.001485   -0.05     55.60   
   272. D(C  31,C  28,C  25,N  65)    173.04 -0.000499    0.01    173.05   
   273. D(H  29,C  28,C  25,H  26)    174.16 -0.000285    0.01    174.18   
   274. D(H  30,C  28,C  25,N  65)    -66.17  0.001283   -0.06    -66.23   
   275. D(C  34,C  31,C  28,H  29)    -68.83  0.000642   -0.02    -68.85   
   276. D(C  34,C  31,C  28,C  25)    170.36  0.000584   -0.01    170.35   
   277. D(H  33,C  31,C  28,H  30)    -71.75  0.000533   -0.03    -71.78   
   278. D(H  33,C  31,C  28,H  29)    169.90  0.000419   -0.02    169.88   
   279. D(H  32,C  31,C  28,C  25)    -68.26 -0.000651    0.04    -68.22   
   280. D(H  32,C  31,C  28,H  30)    170.90 -0.000479    0.02    170.91   
   281. D(H  32,C  31,C  28,H  29)     52.54 -0.000593    0.04     52.58   
   282. D(C  34,C  31,C  28,H  30)     49.52  0.000756   -0.04     49.49   
   283. D(H  33,C  31,C  28,C  25)     49.09  0.000361   -0.01     49.08   
   284. D(H  37,C  34,C  31,H  33)     57.16  0.000059    0.00     57.17   
   285. D(H  37,C  34,C  31,C  28)    -64.14  0.000344   -0.01    -64.15   
   286. D(H  36,C  34,C  31,H  33)    177.07 -0.000677    0.03    177.11   
   287. D(H  36,C  34,C  31,H  32)    -65.59 -0.000565    0.02    -65.57   
   288. D(H  36,C  34,C  31,C  28)     55.77 -0.000393    0.02     55.79   
   289. D(H  35,C  34,C  31,H  33)    -62.82 -0.000218    0.01    -62.80   
   290. D(H  37,C  34,C  31,H  32)    174.49  0.000172   -0.01    174.49   
   291. D(H  35,C  34,C  31,H  32)     54.52 -0.000105    0.00     54.52   
   292. D(H  35,C  34,C  31,C  28)    175.88  0.000067   -0.00    175.88   
   293. D(C  44,C  41,C  38,N  67)    179.09 -0.000572    0.02    179.11   
   294. D(C  44,C  41,C  38,H  40)     57.12 -0.001068    0.03     57.15   
   295. D(C  44,C  41,C  38,H  39)    -58.93  0.001814   -0.07    -59.00   
   296. D(H  43,C  41,C  38,N  67)    -60.07  0.000341   -0.01    -60.09   
   297. D(H  43,C  41,C  38,H  40)    177.96 -0.000154   -0.00    177.95   
   298. D(H  43,C  41,C  38,H  39)     61.91  0.002727   -0.11     61.80   
   299. D(H  42,C  41,C  38,H  40)    -63.83 -0.001971    0.07    -63.76   
   300. D(H  42,C  41,C  38,H  39)   -179.88  0.000911   -0.03   -179.91   
   301. D(H  42,C  41,C  38,N  67)     58.14 -0.001475    0.06     58.21   
   302. D(C  47,C  44,C  41,H  43)     58.89  0.000548   -0.03     58.86   
   303. D(C  47,C  44,C  41,H  42)    -59.32 -0.000896    0.05    -59.27   
   304. D(C  47,C  44,C  41,C  38)    179.72  0.000351   -0.02    179.70   
   305. D(H  45,C  44,C  41,H  43)   -179.79  0.000269   -0.01   -179.80   
   306. D(H  45,C  44,C  41,H  42)     62.00 -0.001175    0.06     62.06   
   307. D(H  45,C  44,C  41,C  38)    -58.96  0.000071    0.00    -58.96   
   308. D(H  46,C  44,C  41,C  38)     58.40  0.000631   -0.03     58.36   
   309. D(H  46,C  44,C  41,H  42)    179.36 -0.000615    0.03    179.39   
   310. D(H  46,C  44,C  41,H  43)    -62.43  0.000829   -0.05    -62.48   
   311. D(H  50,C  47,C  44,C  41)    -59.16  0.000203   -0.01    -59.17   
   312. D(H  49,C  47,C  44,H  46)   -177.76 -0.000130    0.01   -177.75   
   313. D(H  49,C  47,C  44,H  45)    -60.44 -0.000163    0.00    -60.44   
   314. D(H  49,C  47,C  44,C  41)     60.90 -0.000322    0.01     60.92   
   315. D(H  48,C  47,C  44,H  46)    -57.73  0.000095    0.00    -57.73   
   316. D(H  48,C  47,C  44,H  45)     59.59  0.000061   -0.01     59.58   
   317. D(H  50,C  47,C  44,H  46)     62.18  0.000395   -0.01     62.16   
   318. D(H  48,C  47,C  44,C  41)   -179.07 -0.000097    0.00   -179.07   
   319. D(H  50,C  47,C  44,H  45)    179.50  0.000362   -0.02    179.48   
   320. D(C  57,C  54,C  51,N  67)    178.91  0.000118    0.01    178.92   
   321. D(C  57,C  54,C  51,H  52)    -59.64  0.001692   -0.07    -59.70   
   322. D(H  56,C  54,C  51,N  67)     58.01 -0.001283    0.06     58.08   
   323. D(H  56,C  54,C  51,H  53)    -63.58 -0.001166    0.04    -63.54   
   324. D(H  56,C  54,C  51,H  52)    179.46  0.000290   -0.02    179.45   
   325. D(H  55,C  54,C  51,N  67)    -60.10 -0.000007    0.01    -60.09   
   326. D(C  57,C  54,C  51,H  53)     57.32  0.000235   -0.01     57.31   
   327. D(H  55,C  54,C  51,H  52)     61.35  0.001567   -0.07     61.28   
   328. D(H  55,C  54,C  51,H  53)    178.31  0.000110   -0.01    178.30   
   329. D(C  60,C  57,C  54,H  56)    -51.88 -0.000247    0.02    -51.86   
   330. D(C  60,C  57,C  54,H  55)     66.25 -0.000946    0.03     66.28   
   331. D(H  59,C  57,C  54,H  55)    -55.72 -0.000129   -0.00    -55.72   
   332. D(H  59,C  57,C  54,C  51)     65.24  0.000937   -0.05     65.19   
   333. D(H  58,C  57,C  54,H  55)   -171.80 -0.000738    0.02   -171.77   
   334. D(H  58,C  57,C  54,C  51)    -50.84  0.000328   -0.02    -50.86   
   335. D(H  58,C  57,C  54,H  56)     70.08 -0.000039    0.01     70.09   
   336. D(H  59,C  57,C  54,H  56)   -173.85  0.000569   -0.01   -173.86   
   337. D(C  60,C  57,C  54,C  51)   -172.79  0.000121   -0.02   -172.81   
   338. D(H  63,C  60,C  57,H  59)     65.30  0.001135   -0.05     65.25   
   339. D(H  63,C  60,C  57,H  58)   -178.67  0.000511   -0.02   -178.69   
   340. D(H  63,C  60,C  57,C  54)    -56.65  0.000788   -0.03    -56.68   
   341. D(H  62,C  60,C  57,H  59)   -174.77  0.000076   -0.00   -174.77   
   342. D(H  62,C  60,C  57,H  58)    -58.73 -0.000547    0.02    -58.71   
   343. D(H  62,C  60,C  57,C  54)     63.29 -0.000270    0.01     63.30   
   344. D(H  61,C  60,C  57,H  59)    -54.85  0.000399   -0.02    -54.86   
   345. D(H  61,C  60,C  57,H  58)     61.19 -0.000224    0.01     61.20   
   346. D(H  61,C  60,C  57,C  54)   -176.79  0.000052   -0.00   -176.80   
   347. D(C  12,N  65,C   0,H   1)   -161.27 -0.000321    0.01   -161.25   
   348. D(Pd 70,N  65,C  25,C  28)    -53.17  0.001087   -0.02    -53.20   
   349. D(Pd 70,N  65,C  25,H  27)     68.77 -0.000140    0.01     68.79   
   350. D(C  12,N  65,C  25,C  28)   -171.46 -0.000187    0.03   -171.43   
   351. D(C  12,N  65,C  25,H  27)    -49.52 -0.001414    0.07    -49.45   
   352. D(C  12,N  65,C  25,H  26)     66.64  0.000539   -0.01     66.63   
   353. D(C   0,N  65,C  25,C  28)     66.18 -0.000326    0.02     66.20   
   354. D(C   0,N  65,C  25,H  27)   -171.88 -0.001553    0.06   -171.82   
   355. D(C   0,N  65,C  25,H  26)    -55.72  0.000400   -0.02    -55.74   
   356. D(Pd 70,N  65,C  12,C  15)   -177.99  0.000777   -0.03   -178.02   
   357. D(Pd 70,N  65,C  12,H  14)    -55.94 -0.001064    0.06    -55.89   
   358. D(Pd 70,N  65,C  12,H  13)     59.99  0.002038   -0.09     59.90   
   359. D(C  25,N  65,C  12,C  15)    -53.53 -0.000088   -0.01    -53.54   
   360. D(C  25,N  65,C  12,H  14)     68.52 -0.001930    0.08     68.59   
   361. D(C  25,N  65,C  12,H  13)   -175.55  0.001173   -0.07   -175.62   
   362. D(C   0,N  65,C  12,C  15)     68.50  0.000087    0.01     68.51   
   363. D(C   0,N  65,C  12,H  14)   -169.45 -0.001755    0.10   -169.36   
   364. D(C   0,N  65,C  12,H  13)    -53.52  0.001348   -0.05    -53.57   
   365. D(Pd 70,N  65,C   0,C   3)    -35.12 -0.001616    0.07    -35.05   
   366. D(Pd 70,N  65,C   0,H   2)   -155.88 -0.000459    0.01   -155.87   
   367. D(Pd 70,N  65,C   0,H   1)     85.52 -0.002366    0.10     85.61   
   368. D(C  25,N  65,C   0,C   3)   -160.24  0.000514    0.00   -160.23   
   369. D(C  25,N  65,C   0,H   2)     79.01  0.001670   -0.06     78.95   
   370. D(Pd 70,N  65,C  25,H  26)   -175.07  0.001813   -0.07   -175.14   
   371. D(C  25,N  65,C   0,H   1)    -39.60 -0.000236    0.03    -39.57   
   372. D(C  12,N  65,C   0,C   3)     78.10  0.000429   -0.01     78.08   
   373. D(C  12,N  65,C   0,H   2)    -42.66  0.001586   -0.08    -42.74   
   374. D(H  71,N  66,N  64,O  69)      3.68  0.001717   -0.08      3.60   
   375. D(H  71,N  66,N  64,O  68)   -176.70  0.001331   -0.06   -176.76   
   376. D(C   6,N  66,N  64,O  68)     64.13 -0.000805    0.05     64.18   
   377. D(C   3,N  66,N  64,O  69)    117.23 -0.000203    0.00    117.23   
   378. D(C   3,N  66,N  64,O  68)    -63.15 -0.000588    0.02    -63.13   
   379. D(H  71,N  66,C   6,H   8)     48.53 -0.001590    0.07     48.60   
   380. D(H  71,N  66,C   6,H   7)    168.36 -0.000015   -0.00    168.35   
   381. D(Pd 70,N  66,C   6,C   9)     45.21  0.002763   -0.12     45.08   
   382. D(Pd 70,N  66,C   6,H   8)    165.26  0.000759   -0.04    165.23   
   383. D(Pd 70,N  66,C   6,H   7)    -74.91  0.002334   -0.11    -75.02   
   384. D(C   3,N  66,C   6,C   9)    166.38  0.003263   -0.14    166.24   
   385. D(C   3,N  66,C   6,H   8)    -73.56  0.001260   -0.05    -73.62   
   386. D(C   3,N  66,C   6,H   7)     46.26  0.002834   -0.13     46.14   
   387. D(H  71,N  66,C   3,H   5)   -171.45 -0.001415    0.07   -171.38   
   388. D(H  71,N  66,C   3,H   4)    -51.71  0.000112   -0.00    -51.72   
   389. D(H  71,N  66,C   3,C   0)     68.50 -0.002025    0.09     68.59   
   390. D(H  71,N  66,C   6,C   9)    -71.53  0.000414   -0.01    -71.54   
   391. D(Pd 70,N  66,C   3,H   5)     74.31 -0.002219    0.11     74.42   
   392. D(Pd 70,N  66,C   3,H   4)   -165.95 -0.000692    0.03   -165.92   
   393. D(Pd 70,N  66,C   3,C   0)    -45.74 -0.002830    0.12    -45.61   
   394. D(C   6,N  66,N  64,O  69)   -115.49 -0.000420    0.03   -115.46   
   395. D(C   6,N  66,C   3,H   5)    -46.84 -0.001962    0.09    -46.75   
   396. D(C   6,N  66,C   3,H   4)     72.90 -0.000435    0.02     72.91   
   397. D(C   6,N  66,C   3,C   0)   -166.89 -0.002573    0.11   -166.78   
   398. D(Pd 70,N  67,C  51,C  54)     50.47 -0.000920    0.02     50.48   
   399. D(Pd 70,N  67,C  51,H  52)    -71.09  0.000284   -0.02    -71.11   
   400. D(C  38,N  67,C  51,C  54)    168.95  0.000578   -0.05    168.90   
   401. D(C  38,N  67,C  51,H  53)    -69.44 -0.000947    0.03    -69.41   
   402. D(C   9,N  67,C  51,C  54)    -68.67  0.000918   -0.05    -68.72   
   403. D(C   9,N  67,C  51,H  53)     52.94 -0.000606    0.03     52.97   
   404. D(C   9,N  67,C  51,H  52)    169.77  0.002122   -0.09    169.69   
   405. D(Pd 70,N  67,C  38,C  41)   -178.27  0.000079   -0.01   -178.29   
   406. D(Pd 70,N  67,C  38,H  40)    -56.18 -0.001359    0.06    -56.12   
   407. D(Pd 70,N  67,C  38,H  39)     59.57  0.001707   -0.09     59.48   
   408. D(C  51,N  67,C  38,C  41)     56.38  0.000152    0.01     56.39   
   409. D(C  51,N  67,C  38,H  40)    178.47 -0.001285    0.08    178.55   
   410. D(C  51,N  67,C  38,H  39)    -65.78  0.001780   -0.07    -65.85   
   411. D(C   9,N  67,C  38,C  41)    -65.09  0.000110   -0.02    -65.11   
   412. D(C   9,N  67,C  38,H  40)     57.00 -0.001328    0.05     57.05   
   413. D(C   9,N  67,C  38,H  39)    172.75  0.001738   -0.10    172.66   
   414. D(Pd 70,N  67,C   9,H  11)    155.20  0.000301   -0.00    155.20   
   415. D(Pd 70,N  67,C   9,H  10)    -86.52  0.001744   -0.07    -86.59   
   416. D(Pd 70,N  67,C   9,C   6)     34.29  0.001541   -0.07     34.22   
   417. D(C  51,N  67,C   9,H  11)    -79.07 -0.001358    0.04    -79.02   
   418. D(C  38,N  67,C  51,H  52)     47.39  0.001781   -0.09     47.31   
   419. D(C  51,N  67,C   9,H  10)     39.22  0.000085   -0.02     39.19   
   420. D(C  51,N  67,C   9,C   6)    160.03 -0.000118   -0.02    160.00   
   421. D(C  38,N  67,C   9,H  11)     42.22 -0.001370    0.07     42.29   
   422. D(Pd 70,N  67,C  51,H  53)    172.08 -0.002444    0.10    172.18   
   423. D(C  38,N  67,C   9,H  10)    160.50  0.000073    0.00    160.50   
   424. D(C  38,N  67,C   9,C   6)    -78.69 -0.000130    0.00    -78.69   
   425. D(N  66,Pd 70,N  67,C  51)   -128.60  0.001962   -0.08   -128.68   
   426. D(N  66,Pd 70,N  67,C   9)     -6.99  0.000650   -0.02     -7.01   
   427. D(N  65,Pd 70,N  67,C  51)   -177.32  0.000907   -0.04   -177.36   
   428. D(N  65,Pd 70,N  67,C  38)     61.72  0.000405   -0.02     61.70   
   429. D(N  65,Pd 70,N  67,C   9)    -55.71 -0.000405    0.02    -55.69   
   430. D(N  64,Pd 70,N  67,C  51)     50.68  0.001086   -0.05     50.62   
   431. D(N  64,Pd 70,N  67,C  38)    -70.28  0.000583   -0.03    -70.32   
   432. D(N  64,Pd 70,N  67,C   9)    172.28 -0.000227    0.01    172.29   
   433. D(N  67,Pd 70,N  66,C   6)    -21.32 -0.000992    0.05    -21.27   
   434. D(N  67,Pd 70,N  66,C   3)   -148.40 -0.000537    0.01   -148.39   
   435. D(N  65,Pd 70,N  66,H  71)    -92.45  0.002189   -0.10    -92.55   
   436. D(N  65,Pd 70,N  66,C   6)    148.23 -0.000243    0.02    148.25   
   437. D(N  65,Pd 70,N  66,C   3)     21.16  0.000212   -0.01     21.14   
   438. D(N  67,Pd 70,N  65,C  25)    178.27 -0.000039   -0.00    178.27   
   439. D(N  67,Pd 70,N  65,C  12)    -60.89  0.000254   -0.01    -60.90   
   440. D(N  67,Pd 70,N  65,C   0)     56.31  0.001037   -0.05     56.26   
   441. D(N  66,Pd 70,N  65,C  25)    129.52 -0.001198    0.05    129.57   
   442. D(N  67,Pd 70,N  66,H  71)     98.00  0.001440   -0.07     97.93   
   443. D(N  66,Pd 70,N  65,C  12)   -109.64 -0.000905    0.04   -109.60   
   444. D(N  66,Pd 70,N  65,C   0)      7.56 -0.000122   -0.00      7.56   
   445. D(N  64,Pd 70,N  65,C  25)    -49.79 -0.000456    0.02    -49.76   
   446. D(N  64,Pd 70,N  65,C  12)     71.05 -0.000162    0.01     71.07   
   447. D(N  64,Pd 70,N  65,C   0)   -171.74  0.000620   -0.02   -171.77   
   448. D(N  67,Pd 70,N  64,O  69)    -94.28  0.000214   -0.01    -94.29   
   449. D(N  67,Pd 70,N  64,O  68)     85.45  0.000309   -0.01     85.44   
   450. D(N  66,Pd 70,N  67,C  38)    110.44  0.001460   -0.06    110.38   
   451. D(N  65,Pd 70,N  64,O  69)     96.05 -0.000653    0.02     96.08   
   452. D(N  65,Pd 70,N  64,O  68)    -84.22 -0.000559    0.02    -84.20   
    ----------------------------------------------------------------------------

         *************************************************************
         *                GEOMETRY OPTIMIZATION CYCLE   3            *
         *************************************************************
---------------------------------
CARTESIAN COORDINATES (ANGSTROEM)
---------------------------------
  C      4.605736   12.905924   18.607085
  H      3.662295   12.818591   19.023563
  H      4.765799   13.902794   18.377102
  C      4.683058   12.074164   17.347586
  H      3.919487   12.331499   16.695294
  H      5.588422   12.227628   16.869159
  C      4.898799    9.630652   16.747101
  H      5.791351    9.873400   16.282562
  H      4.156907    9.572550   16.025897
  C      5.025797    8.310868   17.478299
  H      4.099815    8.028372   17.843922
  H      5.348277    7.580333   16.820043
  C      7.002887   12.963680   19.235652
  H      7.196626   12.696472   18.254971
  H      7.698736   12.480263   19.829821
  C      7.217085   14.470754   19.372514
  H      6.515595   14.976097   18.800400
  H      7.087469   14.751340   20.361156
  C      8.614241   14.859273   18.915343
  H      8.696762   14.707237   17.894019
  H      9.310609   14.253371   19.386124
  C      8.914647   16.321428   19.235456
  H      8.913921   16.460605   20.255715
  H      8.197843   16.925888   18.808071
  H      9.839228   16.575904   18.858011
  C      5.279008   12.899435   20.972766
  H      5.165906   13.929180   20.952148
  H      6.074210   12.686314   21.600495
  C      4.023670   12.292410   21.563085
  H      4.074311   11.259031   21.502992
  H      3.196466   12.605720   21.023531
  C      3.868312   12.710481   23.020179
  H      4.617109   12.264847   23.580610
  H      3.989835   13.737272   23.092355
  C      2.514813   12.330218   23.604407
  H      2.488832   12.572609   24.605733
  H      2.360381   11.318096   23.495125
  H      1.767363   12.841723   23.111699
  C      7.423267    8.358345   18.130868
  H      8.041786    8.562712   18.934841
  H      7.556511    9.117243   17.438882
  C      7.873793    7.047569   17.496681
  H      7.266486    6.825914   16.687135
  H      7.780582    6.280295   18.186022
  C      9.324711    7.139108   17.032694
  H      9.412442    7.910445   16.345828
  H      9.925265    7.371087   17.844559
  C      9.825382    5.847289   16.396396
  H     10.810015    5.958846   16.116975
  H      9.258508    5.626130   15.564333
  H      9.750744    5.074974   17.074221
  C      5.757198    7.315004   19.596038
  H      6.539287    7.305072   20.274060
  H      5.771422    6.414603   19.083584
  C      4.448738    7.417100   20.363180
  H      4.434217    8.300808   20.903168
  H      3.656206    7.437496   19.695707
  C      4.281682    6.248940   21.302499
  H      4.437601    5.373105   20.769780
  H      5.022116    6.302558   22.026110
  C      2.955675    6.156104   21.985910
  H      2.959550    5.362285   22.641683
  H      2.211404    6.013602   21.286499
  H      2.767709    7.025214   22.505172
  N      6.948535   10.076279   20.946600
  N      5.639638   12.443360   19.600585
  N      4.556501   10.656245   17.753590
  N      5.997360    8.420405   18.619174
  O      8.157825   10.219852   20.835191
  O      6.445125    9.751500   22.012385
  Pd     5.767361   10.370247   19.351319
  H      3.636052   10.543555   18.068894

----------------------------
CARTESIAN COORDINATES (A.U.)
----------------------------
  NO LB      ZA    FRAG     MASS         X           Y           Z
   0 C     6.0000    0    12.011    8.703581   24.388662   35.162295
   1 H     1.0000    0     1.008    6.920735   24.223627   35.949324
   2 H     1.0000    0     1.008    9.006055   26.272473   34.727690
   3 C     6.0000    0    12.011    8.849697   22.816863   32.782186
   4 H     1.0000    0     1.008    7.406757   23.303156   31.549532
   5 H     1.0000    0     1.008   10.560587   23.106868   31.878091
   6 C     6.0000    0    12.011    9.257388   18.199295   31.647434
   7 H     1.0000    0     1.008   10.944067   18.658022   30.769582
   8 H     1.0000    0     1.008    7.855417   18.089498   30.284556
   9 C     6.0000    0    12.011    9.497380   15.705265   33.029198
  10 H     1.0000    0     1.008    7.747528   15.171424   33.720126
  11 H     1.0000    0     1.008   10.106779   14.324754   31.785275
  12 C     6.0000    0    12.011   13.233538   24.497805   36.350115
  13 H     1.0000    0     1.008   13.599653   23.992855   34.496895
  14 H     1.0000    0     1.008   14.548503   23.584279   37.472931
  15 C     6.0000    0    12.011   13.638314   27.345763   36.608745
  16 H     1.0000    0     1.008   12.312690   28.300722   35.527607
  17 H     1.0000    0     1.008   13.393375   27.875993   38.477008
  18 C     6.0000    0    12.011   16.278556   28.079956   35.744818
  19 H     1.0000    0     1.008   16.434498   27.792650   33.814796
  20 H     1.0000    0     1.008   17.594500   26.934967   36.634465
  21 C     6.0000    0    12.011   16.846241   30.843029   36.349743
  22 H     1.0000    0     1.008   16.844870   31.106036   38.277754
  23 H     1.0000    0     1.008   15.491678   31.985292   35.542104
  24 H     1.0000    0     1.008   18.593447   31.323918   35.636476
  25 C     6.0000    0    12.011    9.975879   24.376400   39.632785
  26 H     1.0000    0     1.008    9.762148   26.322335   39.593822
  27 H     1.0000    0     1.008   11.478593   23.973659   40.819020
  28 C     6.0000    0    12.011    7.603635   23.229288   40.748326
  29 H     1.0000    0     1.008    7.699333   21.276486   40.634767
  30 H     1.0000    0     1.008    6.040446   23.821358   39.728716
  31 C     6.0000    0    12.011    7.310051   24.019329   43.501834
  32 H     1.0000    0     1.008    8.725072   23.177203   44.560896
  33 H     1.0000    0     1.008    7.539696   25.959683   43.638226
  34 C     6.0000    0    12.011    4.752308   23.300735   44.605865
  35 H     1.0000    0     1.008    4.703211   23.758787   46.498097
  36 H     1.0000    0     1.008    4.460473   21.388102   44.399352
  37 H     1.0000    0     1.008    3.339832   24.267340   43.674781
  38 C     6.0000    0    12.011   14.027942   15.794982   34.262375
  39 H     1.0000    0     1.008   15.196773   16.181181   35.781663
  40 H     1.0000    0     1.008   14.279735   17.229093   32.954711
  41 C     6.0000    0    12.011   14.879312   13.317975   33.063936
  42 H     1.0000    0     1.008   13.731668   12.899107   31.534115
  43 H     1.0000    0     1.008   14.703168   11.868037   34.366601
  44 C     6.0000    0    12.011   17.621150   13.490960   32.187127
  45 H     1.0000    0     1.008   17.786938   14.948576   30.889139
  46 H     1.0000    0     1.008   18.756033   13.929336   33.721329
  47 C     6.0000    0    12.011   18.567282   11.049775   30.984698
  48 H     1.0000    0     1.008   20.427969   11.260587   30.456668
  49 H     1.0000    0     1.008   17.496045   10.631845   29.412327
  50 H     1.0000    0     1.008   18.426236    9.590311   32.265602
  51 C     6.0000    0    12.011   10.879527   13.823354   37.031145
  52 H     1.0000    0     1.008   12.357462   13.804586   38.312421
  53 H     1.0000    0     1.008   10.906408   12.121844   36.062748
  54 C     6.0000    0    12.011    8.406896   14.016287   38.480833
  55 H     1.0000    0     1.008    8.379455   15.686253   39.501263
  56 H     1.0000    0     1.008    6.909229   14.054831   37.219493
  57 C     6.0000    0    12.011    8.091206   11.808785   40.255889
  58 H     1.0000    0     1.008    8.385851   10.153698   39.249195
  59 H     1.0000    0     1.008    9.490424   11.910109   41.623316
  60 C     6.0000    0    12.011    5.585416   11.633352   41.547350
  61 H     1.0000    0     1.008    5.592740   10.133249   42.786580
  62 H     1.0000    0     1.008    4.178947   11.364061   40.225653
  63 H     1.0000    0     1.008    5.230213   13.275731   42.528611
  64 N     7.0000    0    14.007   13.130828   19.041408   39.583337
  65 N     7.0000    0    14.007   10.657371   23.514542   37.039738
  66 N     7.0000    0    14.007    8.610539   20.137386   33.549423
  67 N     7.0000    0    14.007   11.333367   15.912260   35.185140
  68 O     8.0000    0    15.999   15.416055   19.312721   39.372805
  69 O     8.0000    0    15.999   12.179520   18.427664   41.597379
  70 Pd   18.0000*   0   106.400   10.898733   19.596927   36.568694
  71 H     1.0000    0     1.008    6.871142   19.924432   34.145260
* core charge reduced due to ECP

--------------------------------
INTERNAL COORDINATES (ANGSTROEM)
--------------------------------
 C      0   0   0     0.000000000000     0.00000000     0.00000000
 H      1   0   0     1.034969620751     0.00000000     0.00000000
 H      1   2   0     1.035500961320   108.15042107     0.00000000
 C      1   2   3     1.511338128986   109.60591029   240.45938910
 H      4   1   2     1.036699857585   110.49117441    54.31596888
 H      4   1   2     1.035435777721   110.37883166   174.26732754
 C      4   1   2     2.525445598658   137.30848454   284.01840406
 H      7   4   1     1.035071152251    87.33268087   241.49227189
 H      7   4   1     1.036298167636    99.12375918   133.12621314
 C      7   4   1     1.514136492072   137.36667187   359.20081988
 H     10   7   4     1.034856244362   109.48188580    77.17969718
 H     10   7   4     1.034879437445   109.52829735   195.56046660
 C      1   2   3     2.478863118970   141.39292910   102.45094250
 H     13   1   2     1.034732618276    86.25720518   158.99840102
 H     13   1   2     1.034859953837   141.71594215    45.51164183
 C     13   1   2     1.528360230478   100.44027972   266.88730349
 H     16  13   1     1.036712657757   109.65828054   335.67110618
 H     16  13   1     1.035829049791   109.57490922    94.12235633
 C     16  13   1     1.520525250988   110.72058902   214.92483253
 H     19  16  13     1.035869791270   109.39881331    67.37637531
 H     19  16  13     1.036185443621   109.36020494   309.30877464
 C     19  16  13     1.526634647464   111.25316989   188.32135579
 H     22  19  16     1.029708680434   109.69879304    63.88674856
 H     22  19  16     1.030454771044   109.75326435   303.73327220
 H     22  19  16     1.030569346885   109.64797929   183.89813525
 C     13   1   2     2.448152684638    59.89203795   354.87475142
 H     26  13   1     1.036141985719    92.10113880   274.58171295
 H     26  13   1     1.035282930604    83.95970001   167.21450994
 C     26  13   1     1.514208836952   150.56529460    49.63843851
 H     29  26  13     1.036362434446   109.67085763    42.24782059
 H     29  26  13     1.036121876813   109.73310877   283.66975269
 C     29  26  13     1.523824839463   110.32333789   162.95427963
 H     32  29  26     1.036035632576   108.99907978   291.77638659
 H     32  29  26     1.036473381485   109.05200692    49.08120373
 C     32  29  26     1.522459614103   112.89524491   170.34806077
 H     35  32  29     1.030573465550   109.66473693   175.88073305
 H     35  32  29     1.029651744848   109.76288833    55.78987672
 H     35  32  29     1.031057912051   109.70614778   295.84753547
 C     10   7   4     2.485148833426   101.01530893   282.07530327
 H     39  10   7     1.034747872211   141.67038307    99.77055812
 H     39  10   7     1.035627993988    87.86028277   344.12456090
 C     39  10   7     1.524237438810    99.17573961   235.92129344
 H     42  39  10     1.036010473011   109.62373282    27.02315144
 H     42  39  10     1.035658199327   109.48520913   268.73112530
 C     42  39  10     1.526049461093   110.85116468   147.93026659
 H     45  42  39     1.036552883847   109.06139698   301.04007859
 H     45  42  39     1.036148599489   109.04224657    58.36342241
 C     45  42  39     1.524579953561   112.84881343   179.70307644
 H     48  45  42     1.029574488523   109.60441150   180.93467620
 H     48  45  42     1.030818016911   109.76014064    60.91552045
 H     48  45  42     1.030285477557   109.68180732   300.82734621
 C     39  10   7     2.451748502606    59.55072107   145.73729953
 H     52  39  10     1.035121590142    83.22856998   190.77929036
 H     52  39  10     1.036113834510    93.72176761    83.30212004
 C     52  39  10     1.520196656545   149.07993990   306.22894809
 H     55  52  39     1.035730733105   109.41845855   312.47004026
 H     55  52  39     1.036359701623   109.54357388    70.63302777
 C     55  52  39     1.508252418008   110.95268308   191.48148587
 H     58  55  52     1.036912067465   108.51674911   309.14118750
 H     58  55  52     1.036692451206   108.39330411    65.18779126
 C     58  55  52     1.494645310071   115.53952015   187.18994947
 H     61  58  55     1.029661289080   109.61839447   183.20398692
 H     61  58  55     1.031224061590   109.80199767    63.29701959
 H     61  58  55     1.029715923001   109.88274432   303.31734461
 N     40  39  10     2.744678029584   116.12421655   341.05707398
 N     26  13   1     1.490281889547    35.34372093    33.81604023
 N      7   4   1     1.477169605766    31.39713702    18.80162786
 N     52  39  10     1.494607959296    35.46063823   326.12918382
 O     65  40  39     1.222868483396    66.67625819   209.46288018
 O     65  40  39     1.222620395819   131.03042644    97.60773742
 Pd    65  40  39     2.006616410656    74.48659853   342.01468286
 H     67   7   4     0.979460343652   110.92984920   122.21703399

---------------------------
INTERNAL COORDINATES (A.U.)
---------------------------
 C      0   0   0     0.000000000000     0.00000000     0.00000000
 H      1   0   0     1.955809140148     0.00000000     0.00000000
 H      1   2   0     1.956813228306   108.15042107     0.00000000
 C      1   2   3     2.856015159536   109.60591029   240.45938910
 H      4   1   2     1.959078813912   110.49117441    54.31596888
 H      4   1   2     1.956690049157   110.37883166   174.26732754
 C      4   1   2     4.772400547581   137.30848454   284.01840406
 H      7   4   1     1.956001006876    87.33268087   241.49227189
 H      7   4   1     1.958319729917    99.12375918   133.12621314
 C      7   4   1     2.861303299393   137.36667187   359.20081988
 H     10   7   4     1.955594889822   109.48188580    77.17969718
 H     10   7   4     1.955638718397   109.52829735   195.56046660
 C      1   2   3     4.684372418332   141.39292910   102.45094250
 H     13   1   2     1.955361270377    86.25720518   158.99840102
 H     13   1   2     1.955601899715   141.71594215    45.51164183
 C     13   1   2     2.888182269580   100.44027972   266.88730349
 H     16  13   1     1.959103002730   109.65828054   335.67110618
 H     16  13   1     1.957433225664   109.57490922    94.12235633
 C     16  13   1     2.873376304079   110.72058902   214.92483253
 H     19  16  13     1.957510215903   109.39881331    67.37637531
 H     19  16  13     1.958106712399   109.36020494   309.30877464
 C     19  16  13     2.884921390263   111.25316989   188.32135579
 H     22  19  16     1.945867403742   109.69879304    63.88674856
 H     22  19  16     1.947277310666   109.75326435   303.73327220
 H     22  19  16     1.947493827627   109.64797929   183.89813525
 C     13   1   2     4.626338107990    59.89203795   354.87475142
 H     26  13   1     1.958024588866    92.10113880   274.58171295
 H     26  13   1     1.956401209965    83.95970001   167.21450994
 C     26  13   1     2.861440011402   150.56529460    49.63843851
 H     29  26  13     1.958441176586   109.67085763    42.24782059
 H     29  26  13     1.957986588542   109.73310877   283.66975269
 C     29  26  13     2.879611622652   110.32333789   162.95427963
 H     32  29  26     1.957823610552   108.99907978   291.77638659
 H     32  29  26     1.958650836106   109.05200692    49.08120373
 C     32  29  26     2.877031720610   112.89524491   170.34806077
 H     35  32  29     1.947501610775   109.66473693   175.88073305
 H     35  32  29     1.945759811077   109.76288833    55.78987672
 H     35  32  29     1.948417081989   109.70614778   295.84753547
 C     10   7   4     4.696250697208   101.01530893   282.07530327
 H     39  10   7     1.955390096136   141.67038307    99.77055812
 H     39  10   7     1.957053285259    87.86028277   344.12456090
 C     39  10   7     2.880391322421    99.17573961   235.92129344
 H     42  39  10     1.957776065864   109.62373282    27.02315144
 H     42  39  10     1.957110365078   109.48520913   268.73112530
 C     42  39  10     2.883815548284   110.85116468   147.93026659
 H     45  42  39     1.958801073798   109.06139698   301.04007859
 H     45  42  39     1.958037087079   109.04224657    58.36342241
 C     45  42  39     2.881038581497   112.84881343   179.70307644
 H     48  45  42     1.945613817780   109.60441150   180.93467620
 H     48  45  42     1.947963745873   109.76014064    60.91552045
 H     48  45  42     1.946957392340   109.68180732   300.82734621
 C     39  10   7     4.633133219176    59.55072107   145.73729953
 H     52  39  10     1.956096320677    83.22856998   190.77929036
 H     52  39  10     1.957971390791    93.72176761    83.30212004
 C     52  39  10     2.872755350572   149.07993990   306.22894809
 H     55  52  39     1.957247434055   109.41845855   312.47004026
 H     55  52  39     1.958436012300   109.54357388    70.63302777
 C     55  52  39     2.850184010860   110.95268308   191.48148587
 H     58  55  52     1.959479832467   108.51674911   309.14118750
 H     58  55  52     1.959064817883   108.39330411    65.18779126
 C     58  55  52     2.824470303384   115.53952015   187.18994947
 H     61  58  55     1.945777847062   109.61839447   183.20398692
 H     61  58  55     1.948731059115   109.80199767    63.29701959
 H     61  58  55     1.945881090210   109.88274432   303.31734461
 N     40  39  10     5.186689801704   116.12421655   341.05707398
 N     26  13   1     2.816224633586    35.34372093    33.81604023
 N      7   4   1     2.791446008251    31.39713702    18.80162786
 N     52  39  10     2.824399720649    35.46063823   326.12918382
 O     65  40  39     2.310886531423    66.67625819   209.46288018
 O     65  40  39     2.310417713845   131.03042644    97.60773742
 Pd    65  40  39     3.791955471971    74.48659853   342.01468286
 H     67   7   4     1.850911808538   110.92984920   122.21703399

------------------------------------------------------------------------------
                   ___                                                        
                  /   \      - P O W E R E D   B Y -                         
                 /     \                                                     
                 |  |  |   _    _      __       _____    __    __             
                 |  |  |  | |  | |    /  \     |  _  \  |  |  /  |          
                  \  \/   | |  | |   /    \    | | | |  |  | /  /          
                 / \  \   | |__| |  /  /\  \   | |_| |  |  |/  /          
                |  |  |   |  __  | /  /__\  \  |    /   |      \           
                |  |  |   | |  | | |   __   |  |    \   |  |\   \          
                \     /   | |  | | |  |  |  |  | |\  \  |  | \   \       
                 \___/    |_|  |_| |__|  |__|  |_| \__\ |__|  \__/        
                                                                              
                      - O R C A' S   B I G   F R I E N D -                    
                                      &                                       
                       - I N T E G R A L  F E E D E R -                       
                                                                              
 v1 FN, 2020, v2 2021                                                         
------------------------------------------------------------------------------


Reading SHARK input file orca.SHARKINP.tmp ... ok
----------------------
SHARK INTEGRAL PACKAGE
----------------------

Number of atoms                             ...     72
Number of basis functions                   ...    478
Number of shells                            ...    256
Maximum angular momentum                    ...      2
Integral batch strategy                     ... SHARK/LIBINT Hybrid
RI-J (if used) integral strategy            ... SPLIT-RIJ (Revised 2003 algorithm where possible)
Printlevel                                  ...      1
Contraction scheme used                     ... SEGMENTED contraction
Coulomb Range Separation                    ... NOT USED
Exchange Range Separation                   ... NOT USED
Finite Nucleus Model                        ... NOT USED
Auxiliary Coulomb fitting basis             ... AVAILABLE
   # of basis functions in Aux-J            ...   1858
   # of shells in Aux-J                     ...    638
   Maximum angular momentum in Aux-J        ...      4
Auxiliary J/K fitting basis                 ... NOT available
Auxiliary Correlation fitting basis         ... NOT available
Auxiliary 'external' fitting basis          ... NOT available
Integral threshold                          ...     2.500000e-11
Primitive cut-off                           ...     2.500000e-12
Primitive pair pre-selection threshold      ...     2.500000e-12

Calculating pre-screening integrals         ... done (  0.1 sec) Dimension = 256
Organizing shell pair data                  ... done (  0.2 sec)
Shell pair information
Total number of shell pairs                 ...     32896
Shell pairs after pre-screening             ...     23737
Total number of primitive shell pairs       ...    130793
Primitive shell pairs kept                  ...     55882
          la=0 lb=0:  10746 shell pairs
          la=1 lb=0:   7375 shell pairs
          la=1 lb=1:   1294 shell pairs
          la=2 lb=0:   3032 shell pairs
          la=2 lb=1:   1088 shell pairs
          la=2 lb=2:    202 shell pairs

Calculating one electron integrals          ... done (  0.3 sec)
Calculating ECP integrals                   ... done (  0.8 sec)
Calculating RI/J V-Matrix + Cholesky decomp.... done (  0.4 sec)
Calculating Nuclear repulsion               ... done (  0.0 sec) ENN=   3254.760209198585 Eh

SHARK setup successfully completed in   1.9 seconds

Maximum memory used throughout the entire GTOINT-calculation: 117.7 MB

Diagonalization of the overlap matrix:
Smallest eigenvalue                        ... 1.080e-03
Time for diagonalization                   ...    0.036 sec
Threshold for overlap eigenvalues          ... 1.000e-08
Number of eigenvalues below threshold      ... 0
Time for construction of square roots      ...    0.029 sec
Total time needed                          ...    0.066 sec

-------------------
DFT GRID GENERATION
-------------------

General Integration Accuracy     IntAcc      ... 4.388
Radial Grid Type                 RadialGrid  ... OptM3 with GC (2021)
Angular Grid (max. ang.)         AngularGrid ... 4 (Lebedev-302)
Angular grid pruning method      GridPruning ... 4 (adaptive)
Weight generation scheme         WeightScheme... Becke
Basis function cutoff            BFCut       ... 1.0000e-11
Integration weight cutoff        WCut        ... 1.0000e-14
Angular grids for H and He will be reduced by one unit
Partially contracted basis set               ... off
Rotationally invariant grid construction     ... off

Total number of grid points                  ...   303427
Total number of batches                      ...     4778
Average number of points per batch           ...       63
Average number of grid points per atom       ...     4214
Time for grid setup =   12.002 sec

--------------------
COSX GRID GENERATION
--------------------

GRIDX 1
-------
General Integration Accuracy     IntAcc      ... 3.816
Radial Grid Type                 RadialGrid  ... OptM3 with GC (2021)
Angular Grid (max. ang.)         AngularGrid ... 1 (Lebedev-50)
Angular grid pruning method      GridPruning ... 4 (adaptive)
Weight generation scheme         WeightScheme... Becke
Basis function cutoff            BFCut       ... 1.0000e-11
Integration weight cutoff        WCut        ... 1.0000e-14
Angular grids for H and He will be reduced by one unit
Partially contracted basis set               ... on
Rotationally invariant grid construction     ... off

Total number of grid points                  ...    38424
Total number of batches                      ...      640
Average number of points per batch           ...       60
Average number of grid points per atom       ...      534
UseSFitting                                  ... on

GRIDX 2
-------
General Integration Accuracy     IntAcc      ... 4.020
Radial Grid Type                 RadialGrid  ... OptM3 with GC (2021)
Angular Grid (max. ang.)         AngularGrid ... 2 (Lebedev-110)
Angular grid pruning method      GridPruning ... 4 (adaptive)
Weight generation scheme         WeightScheme... Becke
Basis function cutoff            BFCut       ... 1.0000e-11
Integration weight cutoff        WCut        ... 1.0000e-14
Angular grids for H and He will be reduced by one unit
Partially contracted basis set               ... on
Rotationally invariant grid construction     ... off

Total number of grid points                  ...    79188
Total number of batches                      ...     1274
Average number of points per batch           ...       62
Average number of grid points per atom       ...     1100
UseSFitting                                  ... on

GRIDX 3
-------
General Integration Accuracy     IntAcc      ... 4.338
Radial Grid Type                 RadialGrid  ... OptM3 with GC (2021)
Angular Grid (max. ang.)         AngularGrid ... 3 (Lebedev-194)
Angular grid pruning method      GridPruning ... 4 (adaptive)
Weight generation scheme         WeightScheme... Becke
Basis function cutoff            BFCut       ... 1.0000e-11
Integration weight cutoff        WCut        ... 1.0000e-14
Angular grids for H and He will be reduced by one unit
Partially contracted basis set               ... on
Rotationally invariant grid construction     ... off

Total number of grid points                  ...   170391
Total number of batches                      ...     2700
Average number of points per batch           ...       63
Average number of grid points per atom       ...     2367
UseSFitting                                  ... on

Time for X-Grid setup             =   14.342 sec

--------------
SCF ITERATIONS
--------------
ITER       Energy         Delta-E        Max-DP      RMS-DP      [F,P]     Damp
               ***  Starting incremental Fock matrix formation  ***
  0  -1283.8790003555   0.000000000000 0.00530294  0.00008575  0.0126138 0.8500
  1  -1283.8797954551  -0.000795099587 0.00503694  0.00008159  0.0101803 0.8500
                               ***Turning on DIIS***
  2  -1283.8804384801  -0.000643025039 0.02862172  0.00046227  0.0077969 0.0000
  3  -1283.8831514633  -0.002712983151 0.00622178  0.00008183  0.0047885 0.0000
  4  -1283.8835552418  -0.000403778491 0.00115659  0.00002156  0.0008900 0.0000
               *** Restarting incremental Fock matrix formation ***
                                   *** Resetting DIIS ***
  5  -1283.8836028027  -0.000047560919 0.00060240  0.00000919  0.0003442 0.0000
  6  -1283.8836037405  -0.000000937767 0.00031344  0.00000371  0.0003346 0.0000
  7  -1283.8836048740  -0.000001133525 0.00013813  0.00000174  0.0000932 0.0000
  8  -1283.8836050136  -0.000000139571 0.00011320  0.00000110  0.0000539 0.0000
  9  -1283.8836050859  -0.000000072342 0.00009319  0.00000071  0.0000248 0.0000
 10  -1283.8836051122  -0.000000026247 0.00006093  0.00000051  0.0000175 0.0000
 11  -1283.8836051647  -0.000000052499 0.00004968  0.00000030  0.0000115 0.0000
 12  -1283.8836051733  -0.000000008637 0.00002357  0.00000018  0.0000076 0.0000
 13  -1283.8836051488   0.000000024487 0.00001765  0.00000013  0.0000052 0.0000
 14  -1283.8836051210   0.000000027840 0.00001086  0.00000008  0.0000033 0.0000
 15  -1283.8836051160   0.000000004997 0.00000658  0.00000005  0.0000020 0.0000
 16  -1283.8836051880  -0.000000072018 0.00000599  0.00000003  0.0000013 0.0000
 17  -1283.8836051359   0.000000052108 0.00000300  0.00000002  0.0000015 0.0000
                            ***DIIS convergence achieved***

               *****************************************************
               *                     SUCCESS                       *
               *           SCF CONVERGED AFTER  18 CYCLES          *
               *****************************************************

Old exchange energy                            =    -43.749435273 Eh
New exchange energy                            =    -43.749336389 Eh
Exchange energy change after final integration =      0.000098884 Eh
Total energy after final integration           =  -1283.883506219 Eh
Final COS-X integration done in                =   141.792 sec
Total Energy       :        -1283.88350622 Eh          -34936.24633 eV
  Last Energy change         ...    3.3499e-08  Tolerance :   1.0000e-08
  Last MAX-Density change    ...    0.0000e+00  Tolerance :   1.0000e-07
             **** THE GBW FILE WAS UPDATED (orca.gbw) ****
             **** DENSITY orca.scfp WAS UPDATED ****
             **** ENERGY FILE WAS UPDATED (orca.en.tmp) ****
             **** THE GBW FILE WAS UPDATED (orca.gbw) ****
             **** DENSITY orca.scfp WAS UPDATED ****
Total SCF time: 0 days 0 hours 20 min 26 sec 

Maximum memory used throughout the entire SCF-calculation: 231.2 MB

-------------------------   --------------------
FINAL SINGLE POINT ENERGY     -1283.883506218792
-------------------------   --------------------

------------------------------------------------------------------------------
                         ORCA SCF GRADIENT CALCULATION
------------------------------------------------------------------------------

 ... reading COSX grid (gridx3)
Gradient of the Kohn-Sham DFT energy:
Kohn-Sham wavefunction type      ... RKS
Hartree-Fock exchange scaling    ...    0.250
Number of operators              ...    1
Number of atoms                  ...   72
Basis set dimensions             ...  478
Integral neglect threshold       ... 2.5e-11
Integral primitive cutoff        ... 2.5e-12
SHARK Integral package           ... ON

Nuc. rep. gradient       (SHARK) ... done (  0.0 sec)
HCore & Overlap gradient (SHARK) ... done (  5.6 sec)
ECP gradient             (SHARK) ... done (  2.8 sec)
RI-J gradient            (SHARK) ... done ( 19.6 sec)
COSX-gradient                    ... done (189.5 sec)
Exchange-correlation gradient    ... done

------------------
CARTESIAN GRADIENT
------------------

   1   C   :   -0.047174394    0.044635849    0.005668493
   2   H   :    0.045715520    0.005206483   -0.023926052
   3   H   :   -0.006691136   -0.051843970    0.010384166
   4   C   :    0.008388957    0.021880061   -0.054387952
   5   H   :    0.038474591   -0.014355700    0.034447055
   6   H   :   -0.045478371   -0.003252626    0.025008045
   7   C   :    0.013287337    0.009909273   -0.060914524
   8   H   :   -0.044457501   -0.017067270    0.021680997
   9   H   :    0.037232430    0.003725651    0.038854030
  10   C   :   -0.036898521   -0.049475430   -0.015666410
  11   H   :    0.044815019    0.014220054   -0.020775792
  12   H   :   -0.014871837    0.039414908    0.033489588
  13   C   :    0.042952135   -0.040585582   -0.019084934
  14   H   :   -0.008884746    0.016813403    0.050359667
  15   H   :   -0.032374360    0.028620033   -0.030863273
  16   C   :   -0.032704450    0.043304622    0.019351265
  17   H   :    0.035169770   -0.029089774    0.027944872
  18   H   :    0.005862509   -0.015653920   -0.049982290
  19   C   :    0.037279420   -0.040261140   -0.027665263
  20   H   :   -0.005518241    0.009520622    0.053075500
  21   H   :   -0.036677300    0.031718481   -0.023084008
  22   C   :    0.011246224    0.060045427    0.014796756
  23   H   :   -0.000597484   -0.010861059   -0.057827649
  24   H   :    0.039060320   -0.036770888    0.023263883
  25   H   :   -0.051458639   -0.016720752    0.019745795
  26   C   :    0.032708491    0.037431742    0.028113098
  27   H   :    0.004829552   -0.053263473    0.001946780
  28   H   :   -0.042846922    0.012152592   -0.028600272
  29   C   :   -0.036203247   -0.031242731   -0.024950075
  30   H   :   -0.002690018    0.054080902    0.002461011
  31   H   :    0.044429438   -0.015917362    0.026411697
  32   C   :    0.042434977    0.027087465    0.029014798
  33   H   :   -0.040060124    0.021962950   -0.028007533
  34   H   :   -0.007406250   -0.053236890   -0.004804107
  35   C   :   -0.053728513   -0.015679747    0.025179487
  36   H   :    0.003950072   -0.012610985   -0.055863606
  37   H   :    0.011316582    0.058084358    0.004122598
  38   H   :    0.044300844   -0.027357789    0.025586579
  39   C   :    0.037199079    0.047425046    0.007181281
  40   H   :   -0.027723746   -0.013532206   -0.043024666
  41   H   :   -0.005416372   -0.040939055    0.033739506
  42   C   :   -0.028759988   -0.046972207   -0.007149768
  43   H   :    0.029987857    0.014417683    0.042775049
  44   H   :    0.003846747    0.040773265   -0.034003490
  45   C   :    0.033298246    0.048036074    0.006215010
  46   H   :   -0.005547053   -0.041028005    0.034421055
  47   H   :   -0.031080738   -0.013656219   -0.041724306
  48   C   :    0.023254819   -0.052044392   -0.026049262
  49   H   :   -0.055817498   -0.004053319    0.016759572
  50   H   :    0.029934583    0.015252589    0.047444384
  51   H   :    0.002741299    0.045840784   -0.036272912
  52   C   :    0.042148189   -0.045141929    0.006470229
  53   H   :   -0.041762519   -0.002233440   -0.032375815
  54   H   :   -0.001891535    0.045774070    0.027858927
  55   C   :   -0.036467932    0.033165064    0.000388194
  56   H   :    0.000336998   -0.046855747   -0.027963116
  57   H   :    0.042623853   -0.000598731    0.033330819
  58   C   :    0.025142360   -0.028552175    0.009374035
  59   H   :   -0.010022325    0.046116367    0.026602386
  60   H   :   -0.040013622   -0.001620850   -0.035801811
  61   C   :   -0.039274890   -0.007827926    0.025392755
  62   H   :    0.002530051    0.044172696   -0.037785834
  63   H   :    0.044935769    0.008204706    0.036261220
  64   H   :    0.014149672   -0.048397769   -0.031873943
  65   N   :   -0.015222148    0.004133513   -0.021118232
  66   N   :    0.001935657   -0.009880987   -0.001358097
  67   N   :   -0.036967718   -0.015360367    0.027663118
  68   N   :   -0.003181552    0.011038202    0.002435122
  69   O   :    0.009453037   -0.001621884    0.009075308
  70   O   :    0.006515402   -0.003200937    0.013398447
  71   Pd  :   -0.006634679    0.003272198   -0.012762403
  72   H   :    0.039196429    0.011292274   -0.011976740

Difference to translation invariance:
           :    0.0001778655   -0.0000358235    0.0000484461

Difference to rotation invariance:
           :    0.0053005522    0.0034114271   -0.0013673073

Norm of the cartesian gradient     ...    0.4542091796
RMS gradient                       ...    0.0309050202
MAX gradient                       ...    0.0609145240

-------
TIMINGS
-------

Total SCF gradient time            ...      281.019 sec

One electron gradient       ....       8.402 sec  (  3.0%)
RI-J Coulomb gradient       ....      19.630 sec  (  7.0%)
COSX gradient               ....     189.481 sec  ( 67.4%)
XC gradient                 ....      58.928 sec  ( 21.0%)

Maximum memory used throughout the entire SCFGRAD-calculation: 196.6 MB
------------------------------------------------------------------------------
                         ORCA GEOMETRY RELAXATION STEP
------------------------------------------------------------------------------

Reading the OPT-File                    .... done
Getting information on internals        .... done
Copying old internal coords+grads       .... done
Making the new internal coordinates     .... (new redundants).... done
Validating the new internal coordinates .... (new redundants).... done
Calculating the B-matrix                .... done
Calculating the G,G- and P matrices     .... done
Transforming gradient to internals      .... done
Projecting the internal gradient        .... done
Number of atoms                         ....  72
Number of internal coordinates          .... 452
Current Energy                          .... -1283.883506219 Eh
Current gradient norm                   ....     0.454209180 Eh/bohr
Maximum allowed component of the step   ....  0.300
Current trust radius                    ....  0.300
Updating the Hessian (BFGS)             .... done
Forming the augmented Hessian           .... done
Diagonalizing the augmented Hessian     .... done
Last element of RFO vector              ....  0.887983149
Lowest eigenvalues of augmented Hessian:
 -0.190239939  0.000815674  0.002117271  0.002126163  0.003348520
Length of the computed step             ....  0.517888195
Warning: the length of the step is outside the trust region - taking restricted step instead
The input lambda is                     ....    -0.190240
   iter:   1  x=   -0.421273  g=    0.771354 f(x)=     0.178208
   iter:   2  x=   -0.612840  g=    0.323377 f(x)=     0.061948
   iter:   3  x=   -0.693523  g=    0.184894 f(x)=     0.014918
   iter:   4  x=   -0.703215  g=    0.150360 f(x)=     0.001457
   iter:   5  x=   -0.703333  g=    0.146811 f(x)=     0.000017
   iter:   6  x=   -0.703333  g=    0.146769 f(x)=     0.000000
   iter:   7  x=   -0.703333  g=    0.146769 f(x)=     0.000000
The output lambda is                    ....    -0.703333 (7 iterations)
The final length of the internal step   ....  0.300000000
Converting the step to cartesian space:
 Initial RMS(Int)=    0.0141108130
Transforming coordinates:
 Iter   0:  RMS(Cart)=    0.0270929929 RMS(Int)=    0.0141157188
 Iter   1:  RMS(Cart)=    0.0001114050 RMS(Int)=    0.0000547746
 Iter   2:  RMS(Cart)=    0.0000021797 RMS(Int)=    0.0000013540
 Iter   3:  RMS(Cart)=    0.0000000463 RMS(Int)=    0.0000000313
done
Storing new coordinates                 .... done

                                .--------------------.
          ----------------------|Geometry convergence|-------------------------
          Item                value                   Tolerance       Converged
          ---------------------------------------------------------------------
          Energy change      -0.1341189142            0.0000050000      NO
          RMS gradient        0.0173666029            0.0001000000      NO
          MAX gradient        0.0587782800            0.0003000000      NO
          RMS step            0.0141108130            0.0020000000      NO
          MAX step            0.0470055828            0.0040000000      NO
          ........................................................
          Max(Bonds)      0.0249      Max(Angles)    0.93
          Max(Dihed)        0.20      Max(Improp)    0.00
          ---------------------------------------------------------------------

The optimization has not yet converged - more geometry cycles are needed


    ---------------------------------------------------------------------------
                         Redundant Internal Coordinates
                            (Angstroem and degrees)

        Definition                    Value    dE/dq     Step     New-Value
    ----------------------------------------------------------------------------
     1. B(H   1,C   0)                1.0350 -0.051739  0.0221    1.0571   
     2. B(H   2,C   0)                1.0355 -0.053250  0.0228    1.0583   
     3. B(C   3,C   0)                1.5113 -0.008683  0.0043    1.5157   
     4. B(H   4,C   3)                1.0367 -0.053572  0.0230    1.0597   
     5. B(H   5,C   3)                1.0354 -0.051807  0.0222    1.0576   
     6. B(H   7,C   6)                1.0351 -0.052077  0.0223    1.0574   
     7. B(H   8,C   6)                1.0363 -0.053900  0.0231    1.0594   
     8. B(C   9,C   6)                1.5141 -0.006785  0.0034    1.5175   
     9. B(H  10,C   9)                1.0349 -0.051314  0.0220    1.0568   
    10. B(H  11,C   9)                1.0349 -0.053763  0.0230    1.0579   
    11. B(H  13,C  12)                1.0347 -0.053729  0.0230    1.0578   
    12. B(H  14,C  12)                1.0349 -0.052862  0.0226    1.0575   
    13. B(C  15,C  12)                1.5284 -0.004529  0.0021    1.5304   
    14. B(H  16,C  15)                1.0367 -0.053395  0.0230    1.0597   
    15. B(H  17,C  15)                1.0358 -0.052687  0.0226    1.0585   
    16. B(C  18,C  15)                1.5205 -0.007639  0.0036    1.5241   
    17. B(H  19,C  18)                1.0359 -0.054156  0.0233    1.0592   
    18. B(H  20,C  18)                1.0362 -0.053688  0.0231    1.0593   
    19. B(C  21,C  18)                1.5266 -0.004492  0.0018    1.5285   
    20. B(H  22,C  21)                1.0297 -0.058778  0.0249    1.0546   
    21. B(H  23,C  21)                1.0305 -0.058386  0.0248    1.0552   
    22. B(H  24,C  21)                1.0306 -0.057521  0.0244    1.0549   
    23. B(H  26,C  25)                1.0361 -0.053498  0.0230    1.0592   
    24. B(H  27,C  25)                1.0353 -0.052754  0.0226    1.0579   
    25. B(C  28,C  25)                1.5142 -0.007394  0.0035    1.5177   
    26. B(H  29,C  28)                1.0364 -0.054204  0.0233    1.0597   
    27. B(H  30,C  28)                1.0361 -0.054039  0.0233    1.0594   
    28. B(C  31,C  28)                1.5238 -0.005829  0.0027    1.5265   
    29. B(H  32,C  31)                1.0360 -0.053550  0.0230    1.0591   
    30. B(H  33,C  31)                1.0365 -0.053935  0.0232    1.0597   
    31. B(C  34,C  31)                1.5225 -0.006090  0.0026    1.5251   
    32. B(H  35,C  34)                1.0306 -0.057339  0.0243    1.0549   
    33. B(H  36,C  34)                1.0297 -0.057814  0.0246    1.0542   
    34. B(H  37,C  34)                1.0311 -0.057916  0.0246    1.0557   
    35. B(H  39,C  38)                1.0347 -0.052678  0.0225    1.0573   
    36. B(H  40,C  38)                1.0356 -0.053243  0.0229    1.0585   
    37. B(C  41,C  38)                1.5242 -0.006081  0.0029    1.5271   
    38. B(H  42,C  41)                1.0360 -0.054082  0.0233    1.0593   
    39. B(H  43,C  41)                1.0357 -0.053183  0.0228    1.0585   
    40. B(C  44,C  41)                1.5260 -0.003467  0.0015    1.5276   
    41. B(H  45,C  44)                1.0366 -0.053812  0.0232    1.0597   
    42. B(H  46,C  44)                1.0361 -0.053773  0.0231    1.0593   
    43. B(C  47,C  44)                1.5246 -0.004971  0.0021    1.5267   
    44. B(H  48,C  47)                1.0296 -0.058380  0.0247    1.0542   
    45. B(H  49,C  47)                1.0308 -0.058021  0.0246    1.0555   
    46. B(H  50,C  47)                1.0303 -0.058421  0.0248    1.0550   
    47. B(H  52,C  51)                1.0351 -0.052740  0.0226    1.0577   
    48. B(H  53,C  51)                1.0361 -0.053586  0.0231    1.0592   
    49. B(C  54,C  51)                1.5202 -0.004142  0.0019    1.5221   
    50. B(H  55,C  54)                1.0357 -0.054556  0.0234    1.0591   
    51. B(H  56,C  54)                1.0364 -0.054075  0.0233    1.0596   
    52. B(C  57,C  54)                1.5083 -0.014841  0.0071    1.5153   
    53. B(H  58,C  57)                1.0369 -0.054134  0.0233    1.0602   
    54. B(H  59,C  57)                1.0367 -0.053649  0.0231    1.0598   
    55. B(C  60,C  57)                1.4946 -0.023037  0.0107    1.5053   
    56. B(H  61,C  60)                1.0297 -0.058109  0.0246    1.0542   
    57. B(H  62,C  60)                1.0312 -0.058166  0.0247    1.0559   
    58. B(H  63,C  60)                1.0297 -0.058091  0.0247    1.0544   
    59. B(H  63,H  36)                4.4243  0.001480 -0.0009    4.4234   
    60. B(N  65,C  25)                1.4903  0.000004 -0.0001    1.4902   
    61. B(N  65,C  12)                1.5041  0.003092 -0.0014    1.5027   
    62. B(N  65,C   0)                1.5066  0.004118 -0.0024    1.5043   
    63. B(N  66,C   6)                1.4772  0.001323 -0.0008    1.4763   
    64. B(N  66,C   3)                1.4803  0.000137 -0.0003    1.4800   
    65. B(N  67,C  51)                1.4946  0.001542 -0.0009    1.4937   
    66. B(N  67,C  38)                1.5085  0.005408 -0.0027    1.5058   
    67. B(N  67,C   9)                1.5025  0.001627 -0.0010    1.5015   
    68. B(O  68,N  64)                1.2229  0.008331 -0.0033    1.2195   
    69. B(O  69,N  64)                1.2226  0.009845 -0.0040    1.2186   
    70. B(Pd 70,N  67)                2.0954 -0.007174  0.0041    2.0995   
    71. B(Pd 70,N  66)                2.0250 -0.008906  0.0052    2.0302   
    72. B(Pd 70,N  65)                2.0919 -0.007282  0.0042    2.0961   
    73. B(Pd 70,N  64)                2.0066  0.001613 -0.0007    2.0059   
    74. B(H  71,N  66)                0.9795 -0.041984  0.0170    0.9965   
    75. A(C   3,C   0,N  65)          110.21 -0.002140    0.16    110.37   
    76. A(H   1,C   0,H   2)          108.15 -0.000158   -0.00    108.15   
    77. A(H   1,C   0,N  65)          109.53  0.002290   -0.16    109.37   
    78. A(H   2,C   0,C   3)          109.68 -0.000494    0.04    109.72   
    79. A(H   2,C   0,N  65)          109.63  0.001082   -0.06    109.57   
    80. A(H   1,C   0,C   3)          109.61 -0.000533    0.02    109.63   
    81. A(C   0,C   3,N  66)          107.11 -0.000808    0.06    107.17   
    82. A(H   4,C   3,N  66)          110.33 -0.000217    0.03    110.36   
    83. A(C   0,C   3,H   4)          110.49 -0.001118    0.06    110.56   
    84. A(H   4,C   3,H   5)          108.45  0.000089   -0.02    108.43   
    85. A(H   5,C   3,N  66)          110.09  0.002508   -0.18    109.90   
    86. A(C   0,C   3,H   5)          110.38 -0.000441    0.04    110.42   
    87. A(H   8,C   6,N  66)          110.32 -0.000787    0.07    110.38   
    88. A(H   8,C   6,C   9)          110.32 -0.000552    0.03    110.35   
    89. A(H   7,C   6,N  66)          110.05  0.003449   -0.24    109.81   
    90. A(C   9,C   6,N  66)          107.19 -0.001241    0.09    107.28   
    91. A(H   7,C   6,C   9)          110.42 -0.000789    0.06    110.48   
    92. A(H   7,C   6,H   8)          108.55 -0.000068   -0.01    108.54   
    93. A(C   6,C   9,N  67)          110.94 -0.001158    0.10    111.03   
    94. A(C   6,C   9,H  11)          109.53 -0.000672    0.05    109.58   
    95. A(C   6,C   9,H  10)          109.48 -0.000431    0.01    109.50   
    96. A(H  11,C   9,N  67)          109.45  0.000334   -0.01    109.43   
    97. A(H  10,C   9,H  11)          108.11  0.000128   -0.02    108.09   
    98. A(H  10,C   9,N  67)          109.28  0.001838   -0.13    109.16   
    99. A(H  13,C  12,H  14)          107.32 -0.000066   -0.01    107.31   
   100. A(H  13,C  12,C  15)          108.26 -0.001171    0.07    108.32   
   101. A(H  13,C  12,N  65)          108.08  0.002186   -0.15    107.92   
   102. A(C  15,C  12,N  65)          116.51 -0.002103    0.19    116.71   
   103. A(H  14,C  12,N  65)          107.97  0.003849   -0.26    107.71   
   104. A(H  14,C  12,C  15)          108.36 -0.002556    0.15    108.51   
   105. A(H  17,C  15,C  18)          109.43  0.000127   -0.02    109.41   
   106. A(C  12,C  15,H  16)          109.66 -0.002425    0.17    109.83   
   107. A(H  16,C  15,C  18)          109.35  0.000750   -0.06    109.28   
   108. A(C  12,C  15,H  17)          109.57 -0.001362    0.09    109.67   
   109. A(C  12,C  15,C  18)          110.72  0.001911   -0.10    110.62   
   110. A(H  16,C  15,H  17)          108.06  0.000982   -0.07    107.99   
   111. A(H  20,C  18,C  21)          109.42  0.000416   -0.02    109.40   
   112. A(H  19,C  18,H  20)          107.97  0.000514   -0.05    107.92   
   113. A(C  15,C  18,H  20)          109.36  0.000551   -0.04    109.32   
   114. A(H  19,C  18,C  21)          109.37  0.000475   -0.03    109.34   
   115. A(C  15,C  18,C  21)          111.25 -0.002344    0.17    111.43   
   116. A(C  15,C  18,H  19)          109.40  0.000472   -0.03    109.36   
   117. A(C  18,C  21,H  23)          109.75 -0.003143    0.21    109.96   
   118. A(C  18,C  21,H  24)          109.65 -0.002597    0.18    109.83   
   119. A(C  18,C  21,H  22)          109.70 -0.002899    0.20    109.89   
   120. A(H  22,C  21,H  23)          109.34  0.002927   -0.20    109.14   
   121. A(H  23,C  21,H  24)          109.11  0.002844   -0.19    108.91   
   122. A(H  22,C  21,H  24)          109.28  0.002941   -0.20    109.08   
   123. A(H  26,C  25,N  65)          108.19  0.001255   -0.06    108.14   
   124. A(H  27,C  25,N  65)          108.02  0.003447   -0.22    107.80   
   125. A(C  28,C  25,N  65)          115.91 -0.002326    0.12    116.02   
   126. A(H  26,C  25,C  28)          108.40 -0.000211    0.04    108.44   
   127. A(H  27,C  25,C  28)          108.53 -0.001426    0.09    108.63   
   128. A(H  26,C  25,H  27)          107.49 -0.000658    0.03    107.52   
   129. A(H  30,C  28,C  31)          109.49  0.000862   -0.08    109.41   
   130. A(H  29,C  28,C  31)          109.51 -0.001052    0.05    109.56   
   131. A(C  25,C  28,C  31)          110.32  0.002847   -0.12    110.20   
   132. A(H  29,C  28,H  30)          108.08  0.000413   -0.02    108.06   
   133. A(C  25,C  28,H  30)          109.73 -0.002290    0.15    109.88   
   134. A(C  25,C  28,H  29)          109.67 -0.000835    0.03    109.70   
   135. A(H  33,C  31,C  34)          108.96  0.000243   -0.01    108.95   
   136. A(H  32,C  31,C  34)          109.12 -0.001327    0.08    109.20   
   137. A(C  28,C  31,C  34)          112.90 -0.000019    0.01    112.91   
   138. A(H  32,C  31,H  33)          107.68  0.000688   -0.06    107.62   
   139. A(C  28,C  31,H  33)          109.05 -0.000394    0.02    109.07   
   140. A(C  28,C  31,H  32)          109.00  0.000847   -0.06    108.94   
   141. A(H  36,C  34,H  37)          109.16  0.003132   -0.20    108.96   
   142. A(H  35,C  34,H  37)          109.23  0.003006   -0.20    109.03   
   143. A(C  31,C  34,H  37)          109.71 -0.003549    0.23    109.94   
   144. A(H  35,C  34,H  36)          109.30  0.003226   -0.22    109.08   
   145. A(C  31,C  34,H  36)          109.76 -0.003683    0.24    110.00   
   146. A(C  31,C  34,H  35)          109.66 -0.002050    0.15    109.81   
   147. A(H  40,C  38,N  67)          107.92  0.001616   -0.12    107.81   
   148. A(H  39,C  38,N  67)          107.78  0.003761   -0.26    107.52   
   149. A(H  40,C  38,C  41)          108.31 -0.001528    0.08    108.39   
   150. A(H  39,C  38,C  41)          108.45 -0.002911    0.17    108.61   
   151. A(H  39,C  38,H  40)          107.31  0.000234   -0.03    107.28   
   152. A(C  41,C  38,N  67)          116.71 -0.001046    0.15    116.85   
   153. A(H  43,C  41,C  44)          109.41 -0.000184   -0.01    109.41   
   154. A(H  42,C  41,C  44)          109.43  0.000402   -0.05    109.38   
   155. A(C  38,C  41,C  44)          110.85  0.003632   -0.20    110.65   
   156. A(H  42,C  41,H  43)          107.99  0.001226   -0.08    107.91   
   157. A(C  38,C  41,H  43)          109.49 -0.002001    0.13    109.61   
   158. A(C  38,C  41,H  42)          109.62 -0.003135    0.21    109.83   
   159. A(C  41,C  44,H  46)          109.04 -0.000439    0.02    109.06   
   160. A(H  46,C  44,C  47)          109.05 -0.001230    0.07    109.12   
   161. A(H  45,C  44,C  47)          109.04 -0.001025    0.06    109.10   
   162. A(C  41,C  44,C  47)          112.85  0.002268   -0.10    112.74   
   163. A(H  45,C  44,H  46)          107.67  0.001213   -0.09    107.58   
   164. A(C  41,C  44,H  45)          109.06 -0.000812    0.04    109.10   
   165. A(H  49,C  47,H  50)          109.29  0.003227   -0.21    109.08   
   166. A(H  48,C  47,H  50)          109.21  0.002840   -0.20    109.02   
   167. A(C  44,C  47,H  50)          109.68 -0.003406    0.22    109.90   
   168. A(H  48,C  47,H  49)          109.27  0.002929   -0.20    109.07   
   169. A(C  44,C  47,H  49)          109.76 -0.003679    0.24    110.00   
   170. A(C  44,C  47,H  48)          109.60 -0.001841    0.14    109.75   
   171. A(C  54,C  51,N  67)          114.74 -0.006339    0.36    115.10   
   172. A(H  53,C  51,N  67)          108.50  0.002710   -0.14    108.35   
   173. A(H  52,C  51,N  67)          108.29  0.004538   -0.29    108.00   
   174. A(H  53,C  51,C  54)          108.65  0.000473    0.00    108.65   
   175. A(H  52,C  51,C  54)          108.69  0.000096   -0.00    108.69   
   176. A(H  52,C  51,H  53)          107.77 -0.001267    0.06    107.83   
   177. A(H  56,C  54,C  57)          109.37  0.000091   -0.04    109.33   
   178. A(H  55,C  54,C  57)          109.55 -0.002174    0.11    109.66   
   179. A(C  51,C  54,C  57)          110.95  0.004607   -0.23    110.73   
   180. A(H  55,C  54,H  56)          107.96  0.000820   -0.05    107.91   
   181. A(C  51,C  54,H  56)          109.54 -0.002988    0.19    109.74   
   182. A(C  51,C  54,H  55)          109.42 -0.000465    0.01    109.43   
   183. A(H  59,C  57,C  60)          108.52 -0.003386    0.21    108.73   
   184. A(H  58,C  57,C  60)          108.41 -0.002402    0.15    108.56   
   185. A(C  54,C  57,C  60)          115.54  0.007246   -0.44    115.10   
   186. A(H  58,C  57,H  59)          107.15  0.002180   -0.13    107.02   
   187. A(C  54,C  57,H  59)          108.39 -0.001587    0.10    108.49   
   188. A(C  54,C  57,H  58)          108.52 -0.002272    0.14    108.66   
   189. A(H  62,C  60,H  63)          109.08  0.003999   -0.24    108.84   
   190. A(H  61,C  60,H  63)          109.28  0.003857   -0.24    109.04   
   191. A(C  57,C  60,H  63)          109.88 -0.004673    0.28    110.16   
   192. A(H  61,C  60,H  62)          109.16  0.003533   -0.22    108.93   
   193. A(C  57,C  60,H  62)          109.80 -0.004653    0.28    110.09   
   194. A(C  57,C  60,H  61)          109.62 -0.001941    0.14    109.76   
   195. A(O  69,N  64,Pd 70)          119.31  0.010017   -0.56    118.75   
   196. A(O  68,N  64,Pd 70)          119.50  0.006821   -0.36    119.14   
   197. A(O  68,N  64,O  69)          121.18 -0.016838    0.93    122.11   
   198. A(C  12,N  65,C  25)          109.69 -0.000166    0.02    109.71   
   199. A(C   0,N  65,C  25)          110.31 -0.000277    0.04    110.36   
   200. A(C   0,N  65,C  12)          110.84  0.000062   -0.00    110.84   
   201. A(C  25,N  65,Pd 70)          115.33 -0.001038    0.04    115.36   
   202. A(C  12,N  65,Pd 70)          104.99  0.001474   -0.09    104.89   
   203. A(C   0,N  65,Pd 70)          105.52  0.000036   -0.02    105.50   
   204. A(C   3,N  66,C   6)          117.28 -0.000912    0.08    117.36   
   205. A(Pd 70,N  66,H  71)          106.96  0.001339   -0.09    106.87   
   206. A(C   6,N  66,H  71)          110.93  0.001630   -0.13    110.80   
   207. A(C   3,N  66,H  71)          106.19 -0.002441    0.17    106.36   
   208. A(C   6,N  66,Pd 70)          107.52 -0.000315    0.01    107.53   
   209. A(C   3,N  66,Pd 70)          107.49  0.000928   -0.06    107.43   
   210. A(C  38,N  67,C  51)          109.45 -0.000371    0.04    109.49   
   211. A(C   9,N  67,C  51)          109.78 -0.000468    0.06    109.84   
   212. A(C   9,N  67,C  38)          111.25  0.000410   -0.03    111.22   
   213. A(C  51,N  67,Pd 70)          116.24 -0.000202   -0.02    116.22   
   214. A(C  38,N  67,Pd 70)          104.78  0.001343   -0.08    104.70   
   215. A(C   9,N  67,Pd 70)          105.20 -0.000612    0.03    105.23   
   216. A(N  66,Pd 70,N  67)           85.49  0.000985   -0.06     85.43   
   217. A(N  65,Pd 70,N  67)          166.04  0.001177   -0.07    165.97   
   218. A(N  64,Pd 70,N  67)           94.41 -0.001639    0.10     94.51   
   219. A(N  65,Pd 70,N  66)           85.27 -0.000016    0.00     85.27   
   220. A(N  64,Pd 70,N  65)           94.96  0.000764   -0.04     94.91   
   221. D(H   5,C   3,C   0,H   2)     55.67 -0.001794    0.14     55.82   
   222. D(H   4,C   3,C   0,H   2)    -64.28 -0.000901    0.10    -64.18   
   223. D(H   4,C   3,C   0,H   1)     54.32 -0.001710    0.13     54.44   
   224. D(N  66,C   3,C   0,H   1)    -65.89 -0.000312    0.02    -65.87   
   225. D(N  66,C   3,C   0,H   2)    175.52  0.000498   -0.01    175.51   
   226. D(H   5,C   3,C   0,H   1)    174.27 -0.002604    0.17    174.44   
   227. D(N  66,C   3,C   0,N  65)     54.73  0.000833   -0.06     54.67   
   228. D(H   4,C   3,C   0,N  65)    174.93 -0.000565    0.05    174.98   
   229. D(H   5,C   3,C   0,N  65)    -65.12 -0.001459    0.09    -65.02   
   230. D(H  11,C   9,C   6,H   7)    -55.11  0.002137   -0.16    -55.27   
   231. D(H  11,C   9,C   6,N  66)   -174.98 -0.000833    0.04   -174.94   
   232. D(N  67,C   9,C   6,H   8)   -174.20  0.000420   -0.04   -174.24   
   233. D(H  10,C   9,C   6,H   8)    -53.50  0.001690   -0.13    -53.63   
   234. D(N  67,C   9,C   6,H   7)     65.82  0.001367   -0.09     65.73   
   235. D(H  10,C   9,C   6,N  66)     66.64 -0.000334    0.03     66.67   
   236. D(N  67,C   9,C   6,N  66)    -54.05 -0.001603    0.11    -53.94   
   237. D(H  10,C   9,C   6,H   7)   -173.49  0.002636   -0.17   -173.66   
   238. D(H  11,C   9,C   6,H   8)     64.88  0.001191   -0.12     64.76   
   239. D(C  18,C  15,C  12,H  13)    -55.60  0.000622   -0.02    -55.62   
   240. D(C  18,C  15,C  12,N  65)   -177.59  0.000141   -0.01   -177.59   
   241. D(C  18,C  15,C  12,H  14)     60.49 -0.001431    0.08     60.57   
   242. D(H  16,C  15,C  12,H  13)     65.15  0.001198   -0.06     65.09   
   243. D(H  16,C  15,C  12,N  65)    -56.84  0.000717   -0.04    -56.88   
   244. D(H  17,C  15,C  12,H  13)   -176.40  0.000129    0.01   -176.39   
   245. D(H  17,C  15,C  12,N  65)     61.61 -0.000352    0.03     61.64   
   246. D(H  17,C  15,C  12,H  14)    -60.32 -0.001924    0.12    -60.20   
   247. D(H  16,C  15,C  12,H  14)   -178.77 -0.000855    0.05   -178.72   
   248. D(H  19,C  18,C  15,H  17)   -171.74  0.000211   -0.02   -171.76   
   249. D(H  19,C  18,C  15,H  16)    -53.56  0.001918   -0.16    -53.71   
   250. D(H  19,C  18,C  15,C  12)     67.38  0.000605   -0.05     67.32   
   251. D(H  20,C  18,C  15,C  12)    -50.69 -0.000617    0.05    -50.64   
   252. D(H  20,C  18,C  15,H  16)   -171.62  0.000696   -0.05   -171.67   
   253. D(H  20,C  18,C  15,H  17)     70.19 -0.001011    0.09     70.28   
   254. D(C  21,C  18,C  15,C  12)   -171.68  0.000004   -0.00   -171.68   
   255. D(C  21,C  18,C  15,H  16)     67.39  0.001317   -0.11     67.28   
   256. D(C  21,C  18,C  15,H  17)    -50.79 -0.000390    0.03    -50.76   
   257. D(H  24,C  21,C  18,H  20)     62.95  0.000777   -0.06     62.88   
   258. D(H  24,C  21,C  18,H  19)    -55.14 -0.000369    0.03    -55.11   
   259. D(H  23,C  21,C  18,C  15)    -56.27  0.000180   -0.01    -56.28   
   260. D(H  23,C  21,C  18,H  19)     64.70 -0.000422    0.04     64.73   
   261. D(H  23,C  21,C  18,H  20)   -177.22  0.000724   -0.06   -177.27   
   262. D(H  22,C  21,C  18,H  20)    -57.06  0.000565   -0.05    -57.11   
   263. D(H  22,C  21,C  18,C  15)     63.89  0.000021   -0.00     63.88   
   264. D(H  24,C  21,C  18,C  15)   -176.10  0.000232   -0.02   -176.12   
   265. D(H  22,C  21,C  18,H  19)   -175.15 -0.000581    0.04   -175.11   
   266. D(C  31,C  28,C  25,H  27)     51.34 -0.001970    0.13     51.47   
   267. D(C  31,C  28,C  25,H  26)    -65.12 -0.000309    0.03    -65.09   
   268. D(H  29,C  28,C  25,H  27)    -69.36 -0.001938    0.13    -69.24   
   269. D(H  30,C  28,C  25,H  27)    172.06 -0.000560    0.05    172.10   
   270. D(H  29,C  28,C  25,N  65)     52.35 -0.000144   -0.01     52.34   
   271. D(H  30,C  28,C  25,H  26)     55.60  0.001101   -0.05     55.54   
   272. D(C  31,C  28,C  25,N  65)    173.05 -0.000177   -0.01    173.05   
   273. D(H  29,C  28,C  25,H  26)    174.18 -0.000277    0.02    174.20   
   274. D(H  30,C  28,C  25,N  65)    -66.23  0.001234   -0.09    -66.32   
   275. D(C  34,C  31,C  28,H  29)    -68.85  0.000366   -0.01    -68.86   
   276. D(C  34,C  31,C  28,C  25)    170.35  0.000273   -0.00    170.35   
   277. D(H  33,C  31,C  28,H  30)    -71.78  0.000737   -0.07    -71.85   
   278. D(H  33,C  31,C  28,H  29)    169.88  0.000347   -0.02    169.86   
   279. D(H  32,C  31,C  28,C  25)    -68.22 -0.000828    0.07    -68.15   
   280. D(H  32,C  31,C  28,H  30)    170.91 -0.000346    0.02    170.93   
   281. D(H  32,C  31,C  28,H  29)     52.58 -0.000736    0.07     52.64   
   282. D(C  34,C  31,C  28,H  30)     49.49  0.000756   -0.06     49.43   
   283. D(H  33,C  31,C  28,C  25)     49.08  0.000254   -0.02     49.07   
   284. D(H  37,C  34,C  31,H  33)     57.17 -0.000047    0.01     57.18   
   285. D(H  37,C  34,C  31,C  28)    -64.15  0.000295   -0.02    -64.17   
   286. D(H  36,C  34,C  31,H  33)    177.11 -0.000683    0.05    177.16   
   287. D(H  36,C  34,C  31,H  32)    -65.57 -0.000469    0.03    -65.54   
   288. D(H  36,C  34,C  31,C  28)     55.79 -0.000341    0.02     55.81   
   289. D(H  35,C  34,C  31,H  33)    -62.80 -0.000276    0.03    -62.78   
   290. D(H  37,C  34,C  31,H  32)    174.49  0.000166   -0.01    174.47   
   291. D(H  35,C  34,C  31,H  32)     54.52 -0.000062    0.00     54.52   
   292. D(H  35,C  34,C  31,C  28)    175.88  0.000066   -0.00    175.88   
   293. D(C  44,C  41,C  38,N  67)    179.11 -0.000507    0.03    179.15   
   294. D(C  44,C  41,C  38,H  40)     57.15 -0.000686    0.02     57.18   
   295. D(C  44,C  41,C  38,H  39)    -59.00  0.001403   -0.08    -59.08   
   296. D(H  43,C  41,C  38,N  67)    -60.09  0.000276   -0.02    -60.10   
   297. D(H  43,C  41,C  38,H  40)    177.95  0.000096   -0.03    177.93   
   298. D(H  43,C  41,C  38,H  39)     61.80  0.002186   -0.13     61.67   
   299. D(H  42,C  41,C  38,H  40)    -63.76 -0.001465    0.07    -63.68   
   300. D(H  42,C  41,C  38,H  39)   -179.91  0.000624   -0.03   -179.94   
   301. D(H  42,C  41,C  38,N  67)     58.21 -0.001286    0.08     58.29   
   302. D(C  47,C  44,C  41,H  43)     58.86  0.000639   -0.05     58.81   
   303. D(C  47,C  44,C  41,H  42)    -59.27 -0.000976    0.08    -59.19   
   304. D(C  47,C  44,C  41,C  38)    179.70  0.000343   -0.03    179.68   
   305. D(H  45,C  44,C  41,H  43)   -179.80  0.000265   -0.02   -179.82   
   306. D(H  45,C  44,C  41,H  42)     62.06 -0.001350    0.11     62.18   
   307. D(H  45,C  44,C  41,C  38)    -58.96 -0.000031    0.01    -58.95   
   308. D(H  46,C  44,C  41,C  38)     58.36  0.000716   -0.06     58.30   
   309. D(H  46,C  44,C  41,H  42)    179.39 -0.000604    0.04    179.43   
   310. D(H  46,C  44,C  41,H  43)    -62.48  0.001012   -0.09    -62.57   
   311. D(H  50,C  47,C  44,C  41)    -59.17  0.000164   -0.01    -59.18   
   312. D(H  49,C  47,C  44,H  46)   -177.75 -0.000194    0.02   -177.73   
   313. D(H  49,C  47,C  44,H  45)    -60.44 -0.000016   -0.01    -60.45   
   314. D(H  49,C  47,C  44,C  41)     60.92 -0.000270    0.02     60.93   
   315. D(H  48,C  47,C  44,H  46)    -57.73 -0.000012    0.01    -57.72   
   316. D(H  48,C  47,C  44,H  45)     59.58  0.000166   -0.02     59.56   
   317. D(H  50,C  47,C  44,H  46)     62.16  0.000239   -0.01     62.16   
   318. D(H  48,C  47,C  44,C  41)   -179.07 -0.000088    0.01   -179.06   
   319. D(H  50,C  47,C  44,H  45)    179.48  0.000417   -0.04    179.44   
   320. D(C  57,C  54,C  51,N  67)    178.92 -0.000221    0.04    178.97   
   321. D(C  57,C  54,C  51,H  52)    -59.70  0.001423   -0.09    -59.79   
   322. D(H  56,C  54,C  51,N  67)     58.08 -0.001327    0.10     58.18   
   323. D(H  56,C  54,C  51,H  53)    -63.54 -0.000878    0.04    -63.49   
   324. D(H  56,C  54,C  51,H  52)    179.45  0.000317   -0.03    179.42   
   325. D(H  55,C  54,C  51,N  67)    -60.09 -0.000286    0.04    -60.05   
   326. D(C  57,C  54,C  51,H  53)     57.31  0.000228   -0.02     57.30   
   327. D(H  55,C  54,C  51,H  52)     61.28  0.001358   -0.09     61.20   
   328. D(H  55,C  54,C  51,H  53)    178.30  0.000163   -0.02    178.28   
   329. D(C  60,C  57,C  54,H  56)    -51.86 -0.000377    0.04    -51.82   
   330. D(C  60,C  57,C  54,H  55)     66.28 -0.000607    0.02     66.30   
   331. D(H  59,C  57,C  54,H  55)    -55.72  0.000033   -0.01    -55.74   
   332. D(H  59,C  57,C  54,C  51)     65.19  0.000983   -0.08     65.11   
   333. D(H  58,C  57,C  54,H  55)   -171.77 -0.000481    0.02   -171.75   
   334. D(H  58,C  57,C  54,C  51)    -50.86  0.000469   -0.04    -50.90   
   335. D(H  58,C  57,C  54,H  56)     70.09 -0.000251    0.03     70.12   
   336. D(H  59,C  57,C  54,H  56)   -173.86  0.000263   -0.00   -173.86   
   337. D(C  60,C  57,C  54,C  51)   -172.81  0.000343   -0.04   -172.85   
   338. D(H  63,C  60,C  57,H  59)     65.25  0.000992   -0.06     65.19   
   339. D(H  63,C  60,C  57,H  58)   -178.69  0.000473   -0.04   -178.72   
   340. D(H  63,C  60,C  57,C  54)    -56.68  0.000661   -0.04    -56.73   
   341. D(H  62,C  60,C  57,H  59)   -174.77  0.000097   -0.01   -174.78   
   342. D(H  62,C  60,C  57,H  58)    -58.71 -0.000422    0.02    -58.69   
   343. D(H  62,C  60,C  57,C  54)     63.30 -0.000235    0.01     63.31   
   344. D(H  61,C  60,C  57,H  59)    -54.86  0.000360   -0.02    -54.89   
   345. D(H  61,C  60,C  57,H  58)     61.20 -0.000159    0.01     61.20   
   346. D(H  61,C  60,C  57,C  54)   -176.80  0.000028   -0.00   -176.80   
   347. D(C  12,N  65,C   0,H   1)   -161.25 -0.000253    0.01   -161.24   
   348. D(Pd 70,N  65,C  25,C  28)    -53.20  0.000479    0.00    -53.19   
   349. D(Pd 70,N  65,C  25,H  27)     68.79 -0.000308    0.03     68.82   
   350. D(C  12,N  65,C  25,C  28)   -171.43 -0.000613    0.08   -171.35   
   351. D(C  12,N  65,C  25,H  27)    -49.45 -0.001401    0.11    -49.34   
   352. D(C  12,N  65,C  25,H  26)     66.63  0.000293   -0.00     66.62   
   353. D(C   0,N  65,C  25,C  28)     66.20 -0.000399    0.04     66.24   
   354. D(C   0,N  65,C  25,H  27)   -171.82 -0.001186    0.07   -171.75   
   355. D(C   0,N  65,C  25,H  26)    -55.74  0.000507   -0.04    -55.78   
   356. D(Pd 70,N  65,C  12,C  15)   -178.02  0.000638   -0.04   -178.05   
   357. D(Pd 70,N  65,C  12,H  14)    -55.89 -0.001140    0.09    -55.79   
   358. D(Pd 70,N  65,C  12,H  13)     59.90  0.001913   -0.14     59.77   
   359. D(C  25,N  65,C  12,C  15)    -53.54  0.000203   -0.03    -53.57   
   360. D(C  25,N  65,C  12,H  14)     68.59 -0.001575    0.10     68.69   
   361. D(C  25,N  65,C  12,H  13)   -175.62  0.001478   -0.13   -175.75   
   362. D(C   0,N  65,C  12,C  15)     68.51 -0.000216    0.04     68.55   
   363. D(C   0,N  65,C  12,H  14)   -169.36 -0.001994    0.17   -169.19   
   364. D(C   0,N  65,C  12,H  13)    -53.57  0.001060   -0.06    -53.63   
   365. D(Pd 70,N  65,C   0,C   3)    -35.05 -0.001473    0.10    -34.94   
   366. D(Pd 70,N  65,C   0,H   2)   -155.87 -0.000196   -0.00   -155.87   
   367. D(Pd 70,N  65,C   0,H   1)     85.61 -0.002021    0.13     85.75   
   368. D(C  25,N  65,C   0,C   3)   -160.23 -0.000060    0.04   -160.19   
   369. D(C  25,N  65,C   0,H   2)     78.95  0.001217   -0.06     78.88   
   370. D(Pd 70,N  65,C  25,H  26)   -175.14  0.001385   -0.08   -175.22   
   371. D(C  25,N  65,C   0,H   1)    -39.57 -0.000608    0.07    -39.50   
   372. D(C  12,N  65,C   0,C   3)     78.08  0.000294   -0.01     78.07   
   373. D(C  12,N  65,C   0,H   2)    -42.74  0.001572   -0.12    -42.86   
   374. D(H  71,N  66,N  64,O  69)      3.60  0.001649   -0.12      3.48   
   375. D(H  71,N  66,N  64,O  68)   -176.76  0.001273   -0.10   -176.86   
   376. D(C   6,N  66,N  64,O  68)     64.18 -0.000941    0.08     64.26   
   377. D(C   3,N  66,N  64,O  69)    117.23 -0.000003   -0.01    117.22   
   378. D(C   3,N  66,N  64,O  68)    -63.13 -0.000378    0.02    -63.11   
   379. D(H  71,N  66,C   6,H   8)     48.60 -0.001551    0.11     48.72   
   380. D(H  71,N  66,C   6,H   7)    168.35  0.000058   -0.01    168.34   
   381. D(Pd 70,N  66,C   6,C   9)     45.09  0.002634   -0.19     44.90   
   382. D(Pd 70,N  66,C   6,H   8)    165.23  0.000761   -0.06    165.17   
   383. D(Pd 70,N  66,C   6,H   7)    -75.02  0.002369   -0.18    -75.20   
   384. D(C   3,N  66,C   6,C   9)    166.24  0.002983   -0.20    166.04   
   385. D(C   3,N  66,C   6,H   8)    -73.62  0.001110   -0.07    -73.68   
   386. D(C   3,N  66,C   6,H   7)     46.14  0.002718   -0.19     45.94   
   387. D(H  71,N  66,C   3,H   5)   -171.38 -0.001445    0.12   -171.26   
   388. D(H  71,N  66,C   3,H   4)    -51.72  0.000119   -0.00    -51.72   
   389. D(H  71,N  66,C   3,C   0)     68.59 -0.001851    0.13     68.72   
   390. D(H  71,N  66,C   6,C   9)    -71.54  0.000323   -0.02    -71.56   
   391. D(Pd 70,N  66,C   3,H   5)     74.42 -0.002243    0.17     74.59   
   392. D(Pd 70,N  66,C   3,H   4)   -165.92 -0.000679    0.05   -165.87   
   393. D(Pd 70,N  66,C   3,C   0)    -45.61 -0.002649    0.18    -45.43   
   394. D(C   6,N  66,N  64,O  69)   -115.46 -0.000566    0.05   -115.41   
   395. D(C   6,N  66,C   3,H   5)    -46.75 -0.001944    0.14    -46.60   
   396. D(C   6,N  66,C   3,H   4)     72.91 -0.000380    0.02     72.93   
   397. D(C   6,N  66,C   3,C   0)   -166.78 -0.002350    0.16   -166.63   
   398. D(Pd 70,N  67,C  51,C  54)     50.48 -0.000332   -0.01     50.47   
   399. D(Pd 70,N  67,C  51,H  52)    -71.11  0.000424   -0.04    -71.15   
   400. D(C  38,N  67,C  51,C  54)    168.90  0.001000   -0.11    168.79   
   401. D(C  38,N  67,C  51,H  53)    -69.41 -0.000657    0.03    -69.38   
   402. D(C   9,N  67,C  51,C  54)    -68.72  0.000967   -0.08    -68.80   
   403. D(C   9,N  67,C  51,H  53)     52.97 -0.000690    0.06     53.03   
   404. D(C   9,N  67,C  51,H  52)    169.69  0.001723   -0.11    169.58   
   405. D(Pd 70,N  67,C  38,C  41)   -178.29  0.000224   -0.03   -178.32   
   406. D(Pd 70,N  67,C  38,H  40)    -56.12 -0.001233    0.08    -56.04   
   407. D(Pd 70,N  67,C  38,H  39)     59.48  0.001793   -0.14     59.34   
   408. D(C  51,N  67,C  38,C  41)     56.39 -0.000152    0.03     56.42   
   409. D(C  51,N  67,C  38,H  40)    178.55 -0.001610    0.14    178.70   
   410. D(C  51,N  67,C  38,H  39)    -65.85  0.001417   -0.08    -65.93   
   411. D(C   9,N  67,C  38,C  41)    -65.11  0.000417   -0.05    -65.17   
   412. D(C   9,N  67,C  38,H  40)     57.05 -0.001040    0.06     57.11   
   413. D(C   9,N  67,C  38,H  39)    172.66  0.001986   -0.17    172.49   
   414. D(Pd 70,N  67,C   9,H  11)    155.20  0.000000    0.02    155.22   
   415. D(Pd 70,N  67,C   9,H  10)    -86.59  0.001433   -0.09    -86.68   
   416. D(Pd 70,N  67,C   9,C   6)     34.22  0.001362   -0.09     34.13   
   417. D(C  51,N  67,C   9,H  11)    -79.02 -0.000915    0.04    -78.98   
   418. D(C  38,N  67,C  51,H  52)     47.31  0.001756   -0.14     47.17   
   419. D(C  51,N  67,C   9,H  10)     39.19  0.000517   -0.07     39.13   
   420. D(C  51,N  67,C   9,C   6)    160.00  0.000447   -0.07    159.93   
   421. D(C  38,N  67,C   9,H  11)     42.28 -0.001427    0.12     42.40   
   422. D(Pd 70,N  67,C  51,H  53)    172.18 -0.001989    0.12    172.30   
   423. D(C  38,N  67,C   9,H  10)    160.50  0.000005    0.01    160.51   
   424. D(C  38,N  67,C   9,C   6)    -78.69 -0.000065    0.00    -78.69   
   425. D(N  66,Pd 70,N  67,C  51)   -128.68  0.001713   -0.11   -128.79   
   426. D(N  66,Pd 70,N  67,C   9)     -7.01  0.000532   -0.03     -7.04   
   427. D(N  65,Pd 70,N  67,C  51)   -177.36  0.000745   -0.05   -177.41   
   428. D(N  65,Pd 70,N  67,C  38)     61.70  0.000352   -0.03     61.68   
   429. D(N  65,Pd 70,N  67,C   9)    -55.69 -0.000436    0.03    -55.66   
   430. D(N  64,Pd 70,N  67,C  51)     50.62  0.001089   -0.09     50.53   
   431. D(N  64,Pd 70,N  67,C  38)    -70.32  0.000696   -0.06    -70.38   
   432. D(N  64,Pd 70,N  67,C   9)    172.29 -0.000092   -0.01    172.28   
   433. D(N  67,Pd 70,N  66,C   6)    -21.27 -0.001077    0.08    -21.19   
   434. D(N  67,Pd 70,N  66,C   3)   -148.39 -0.000348    0.01   -148.37   
   435. D(N  65,Pd 70,N  66,H  71)    -92.55  0.002099   -0.15    -92.70   
   436. D(N  65,Pd 70,N  66,C   6)    148.25 -0.000359    0.04    148.29   
   437. D(N  65,Pd 70,N  66,C   3)     21.14  0.000370   -0.03     21.11   
   438. D(N  67,Pd 70,N  65,C  25)    178.27  0.000068   -0.01    178.26   
   439. D(N  67,Pd 70,N  65,C  12)    -60.90  0.000291   -0.02    -60.93   
   440. D(N  67,Pd 70,N  65,C   0)     56.26  0.001040   -0.08     56.19   
   441. D(N  66,Pd 70,N  65,C  25)    129.57 -0.000990    0.06    129.63   
   442. D(N  67,Pd 70,N  66,H  71)     97.93  0.001381   -0.11     97.82   
   443. D(N  66,Pd 70,N  65,C  12)   -109.60 -0.000768    0.04   -109.56   
   444. D(N  66,Pd 70,N  65,C   0)      7.56 -0.000019   -0.01      7.55   
   445. D(N  64,Pd 70,N  65,C  25)    -49.76 -0.000491    0.04    -49.72   
   446. D(N  64,Pd 70,N  65,C  12)     71.07 -0.000268    0.03     71.09   
   447. D(N  64,Pd 70,N  65,C   0)   -171.77  0.000481   -0.03   -171.79   
   448. D(N  67,Pd 70,N  64,O  69)    -94.29  0.000204   -0.01    -94.30   
   449. D(N  67,Pd 70,N  64,O  68)     85.44  0.000253   -0.01     85.43   
   450. D(N  66,Pd 70,N  67,C  38)    110.38  0.001320   -0.09    110.29   
   451. D(N  65,Pd 70,N  64,O  69)     96.08 -0.000593    0.04     96.11   
   452. D(N  65,Pd 70,N  64,O  68)    -84.20 -0.000544    0.04    -84.16   
    ----------------------------------------------------------------------------

         *************************************************************
         *                GEOMETRY OPTIMIZATION CYCLE   4            *
         *************************************************************
---------------------------------
CARTESIAN COORDINATES (ANGSTROEM)
---------------------------------
  C      4.605205   12.909628   18.607112
  H      3.641931   12.822047   19.033648
  H      4.770543   13.928352   18.372821
  C      4.680303   12.075634   17.343760
  H      3.901268   12.340752   16.676050
  H      5.605852   12.228306   16.855220
  C      4.894345    9.631909   16.742935
  H      5.805980    9.883899   16.270203
  H      4.137278    9.571599   16.004263
  C      5.023841    8.309021   17.475081
  H      4.078861    8.018750   17.848792
  H      5.354450    7.562496   16.802424
  C      6.998507   12.964579   19.238044
  H      7.195499   12.687094   18.236527
  H      7.704478   12.465877   19.847287
  C      7.220498   14.472888   19.371940
  H      6.508238   14.994460   18.785716
  H      7.089420   14.764051   20.381103
  C      8.623886   14.851650   18.913610
  H      8.707650   14.691590   17.869967
  H      9.330658   14.227906   19.396842
  C      8.938399   16.313937   19.228280
  H      8.939817   16.464096   20.272117
  H      8.212090   16.941156   18.789462
  H      9.886990   16.567034   18.842257
  C      5.273391   12.905116   20.972807
  H      5.160041   13.957949   20.950039
  H      6.087426   12.686281   21.612030
  C      4.014597   12.299526   21.566273
  H      4.064302   11.242672   21.506920
  H      3.167238   12.619740   21.016958
  C      3.863109   12.722910   23.025031
  H      4.630047   12.268043   23.596459
  H      3.989842   13.772620   23.095912
  C      2.507867   12.346613   23.614667
  H      2.481713   12.596828   24.639099
  H      2.343581   11.310662   23.508583
  H      1.739577   12.868775   23.113172
  C      7.416921    8.358114   18.130352
  H      8.043980    8.569498   18.954961
  H      7.550990    9.136507   17.425699
  C      7.874275    7.047624   17.493460
  H      7.258480    6.817599   16.662838
  H      7.781861    6.260410   18.194986
  C      9.327553    7.150137   17.034079
  H      9.415183    7.941335   16.334524
  H      9.937327    7.389881   17.866410
  C      9.837204    5.860346   16.395755
  H     10.845680    5.977776   16.111820
  H      9.262902    5.629163   15.540937
  H      9.764594    5.065204   17.085384
  C      5.753048    7.312238   19.592360
  H      6.554788    7.305383   20.282237
  H      5.770179    6.393243   19.066065
  C      4.445228    7.406160   20.365399
  H      4.428010    8.308155   20.920279
  H      3.630049    7.424296   19.688667
  C      4.291453    6.226954   21.304534
  H      4.453384    5.333753   20.756757
  H      5.052267    6.281799   22.040267
  C      2.957328    6.130371   21.995077
  H      2.961152    5.316752   22.665473
  H      2.190590    5.984613   21.283851
  H      2.760517    7.016770   22.531114
  N      6.940156   10.077598   20.949274
  N      5.635111   12.447735   19.601479
  N      4.551722   10.657685   17.747895
  N      5.993036    8.417509   18.616698
  O      8.145391   10.223041   20.832968
  O      6.425638    9.754332   22.005623
  Pd     5.762346   10.370410   19.352190
  H      3.615242   10.540877   18.067733

----------------------------
CARTESIAN COORDINATES (A.U.)
----------------------------
  NO LB      ZA    FRAG     MASS         X           Y           Z
   0 C     6.0000    0    12.011    8.702577   24.395661   35.162345
   1 H     1.0000    0     1.008    6.882252   24.230158   35.968382
   2 H     1.0000    0     1.008    9.015020   26.320770   34.719599
   3 C     6.0000    0    12.011    8.844492   22.819642   32.774956
   4 H     1.0000    0     1.008    7.372328   23.320642   31.513167
   5 H     1.0000    0     1.008   10.593524   23.108149   31.851750
   6 C     6.0000    0    12.011    9.248972   18.201670   31.639563
   7 H     1.0000    0     1.008   10.971712   18.677862   30.746227
   8 H     1.0000    0     1.008    7.818323   18.087700   30.243675
   9 C     6.0000    0    12.011    9.493683   15.701774   33.023117
  10 H     1.0000    0     1.008    7.707930   15.153242   33.729329
  11 H     1.0000    0     1.008   10.118444   14.291046   31.751979
  12 C     6.0000    0    12.011   13.225261   24.499504   36.354634
  13 H     1.0000    0     1.008   13.597522   23.975133   34.462041
  14 H     1.0000    0     1.008   14.559353   23.557093   37.505937
  15 C     6.0000    0    12.011   13.644764   27.349794   36.607662
  16 H     1.0000    0     1.008   12.298787   28.335422   35.499859
  17 H     1.0000    0     1.008   13.397062   27.900012   38.514704
  18 C     6.0000    0    12.011   16.296783   28.065552   35.741542
  19 H     1.0000    0     1.008   16.455074   27.763081   33.769343
  20 H     1.0000    0     1.008   17.632389   26.886846   36.654720
  21 C     6.0000    0    12.011   16.891127   30.828873   36.336183
  22 H     1.0000    0     1.008   16.893805   31.112633   38.308749
  23 H     1.0000    0     1.008   15.518601   32.014145   35.506938
  24 H     1.0000    0     1.008   18.683704   31.307157   35.606706
  25 C     6.0000    0    12.011    9.965264   24.387135   39.632861
  26 H     1.0000    0     1.008    9.751064   26.376701   39.589836
  27 H     1.0000    0     1.008   11.503568   23.973597   40.840819
  28 C     6.0000    0    12.011    7.586488   23.242736   40.754349
  29 H     1.0000    0     1.008    7.680417   21.245572   40.642190
  30 H     1.0000    0     1.008    5.985213   23.847853   39.716294
  31 C     6.0000    0    12.011    7.300218   24.042815   43.511003
  32 H     1.0000    0     1.008    8.749520   23.183242   44.590845
  33 H     1.0000    0     1.008    7.539709   26.026479   43.644949
  34 C     6.0000    0    12.011    4.739182   23.331717   44.625253
  35 H     1.0000    0     1.008    4.689757   23.804555   46.561150
  36 H     1.0000    0     1.008    4.428726   21.374054   44.424784
  37 H     1.0000    0     1.008    3.287325   24.318461   43.677564
  38 C     6.0000    0    12.011   14.015950   15.794546   34.261399
  39 H     1.0000    0     1.008   15.200920   16.194004   35.819685
  40 H     1.0000    0     1.008   14.269303   17.265497   32.929798
  41 C     6.0000    0    12.011   14.880223   13.318079   33.057848
  42 H     1.0000    0     1.008   13.716540   12.883394   31.488200
  43 H     1.0000    0     1.008   14.705587   11.830460   34.383540
  44 C     6.0000    0    12.011   17.626521   13.511801   32.189743
  45 H     1.0000    0     1.008   17.792118   15.006949   30.867776
  46 H     1.0000    0     1.008   18.778826   13.964852   33.762623
  47 C     6.0000    0    12.011   18.589622   11.074448   30.983487
  48 H     1.0000    0     1.008   20.495366   11.296360   30.446926
  49 H     1.0000    0     1.008   17.504349   10.637576   29.368115
  50 H     1.0000    0     1.008   18.452409    9.571849   32.286698
  51 C     6.0000    0    12.011   10.871686   13.818128   37.024195
  52 H     1.0000    0     1.008   12.386753   13.805174   38.327874
  53 H     1.0000    0     1.008   10.904058   12.081479   36.029641
  54 C     6.0000    0    12.011    8.400264   13.995614   38.485027
  55 H     1.0000    0     1.008    8.367727   15.700138   39.533599
  56 H     1.0000    0     1.008    6.859798   14.029886   37.206188
  57 C     6.0000    0    12.011    8.109671   11.767237   40.259735
  58 H     1.0000    0     1.008    8.415676   10.079332   39.224585
  59 H     1.0000    0     1.008    9.547401   11.870879   41.650068
  60 C     6.0000    0    12.011    5.588540   11.584722   41.564673
  61 H     1.0000    0     1.008    5.595766   10.047205   42.831537
  62 H     1.0000    0     1.008    4.139615   11.309280   40.220649
  63 H     1.0000    0     1.008    5.216620   13.259773   42.577635
  64 N     7.0000    0    14.007   13.114995   19.043900   39.588391
  65 N     7.0000    0    14.007   10.648817   23.522810   37.041428
  66 N     7.0000    0    14.007    8.601508   20.140107   33.538661
  67 N     7.0000    0    14.007   11.325197   15.906788   35.180460
  68 O     8.0000    0    15.999   15.392559   19.318748   39.368603
  69 O     8.0000    0    15.999   12.142696   18.433017   41.584600
  70 Pd   18.0000*   0   106.400   10.889256   19.597235   36.570340
  71 H     1.0000    0     1.008    6.831818   19.919371   34.143067
* core charge reduced due to ECP

--------------------------------
INTERNAL COORDINATES (ANGSTROEM)
--------------------------------
 C      0   0   0     0.000000000000     0.00000000     0.00000000
 H      1   0   0     1.057119106933     0.00000000     0.00000000
 H      1   2   0     1.058313571177   108.14560859     0.00000000
 C      1   2   3     1.515665922981   109.62620689   240.40790351
 H      4   1   2     1.059726519082   110.55491365    54.44427257
 H      4   1   2     1.057647775528   110.42297960   174.43946083
 C      4   1   2     2.525588451728   137.29917069   283.93140193
 H      7   4   1     1.057380250693    87.06718087   241.62795457
 H      7   4   1     1.059445295851    99.22933657   133.31476876
 C      7   4   1     1.517510813047   137.38741342   359.12915649
 H     10   7   4     1.056837159428   109.49581807    77.35075191
 H     10   7   4     1.057861234848   109.57700789   195.74070597
 C      1   2   3     2.475679095869   141.25271233   102.32098865
 H     13   1   2     1.057752283099    86.15333934   158.82900864
 H     13   1   2     1.057486018493   141.42000626    45.63963967
 C     13   1   2     1.530425624203   100.62605398   266.76537432
 H     16  13   1     1.059722101663   109.82658893   335.65169553
 H     16  13   1     1.058474075347   109.66706581    94.17053282
 C     16  13   1     1.524147851414   110.61990066   214.94101194
 H     19  16  13     1.059163145676   109.36414847    67.32186726
 H     19  16  13     1.059291171280   109.31966705   309.36020518
 C     19  16  13     1.528469083360   111.42638828   188.31909166
 H     22  19  16     1.054582963673   109.89353706    63.88287325
 H     22  19  16     1.055220141222   109.96304109   303.72037104
 H     22  19  16     1.054938991908   109.82942608   183.88015658
 C     13   1   2     2.447236067775    59.91055164   354.86039646
 H     26  13   1     1.059162313556    92.06590210   274.56359494
 H     26  13   1     1.057898199884    83.73792268   167.16574067
 C     26  13   1     1.517729708598   150.63772848    49.76213290
 H     29  26  13     1.059685653135   109.70269807    42.12756632
 H     29  26  13     1.059386750793   109.87908850   283.47164206
 C     29  26  13     1.526491661144   110.20080902   162.83708105
 H     32  29  26     1.059068581869   108.94296257   291.84943041
 H     32  29  26     1.059705569137   109.07420458    49.06612881
 C     32  29  26     1.525106847234   112.90575626   170.34564810
 H     35  32  29     1.054871121002   109.81416847   175.87743921
 H     35  32  29     1.054247711477   110.00029909    55.81395040
 H     35  32  29     1.055661178507   109.93864427   295.83003866
 C     10   7   4     2.481657464256   101.09497241   282.32830322
 H     39  10   7     1.057292481456   141.42590448    99.61140794
 H     39  10   7     1.058492696436    87.75962913   344.28741971
 C     39  10   7     1.527149836500    99.30545934   236.01561074
 H     42  39  10     1.059267876299   109.83250279    27.04527674
 H     42  39  10     1.058482337212   109.61241660   268.65489311
 C     42  39  10     1.527598486759   110.65496396   147.90458445
 H     45  42  39     1.059740949703   109.10381973   301.05026992
 H     45  42  39     1.059281646051   109.05879045    58.30332701
 C     45  42  39     1.526683771881   112.74484439   179.67759105
 H     48  45  42     1.054245373752   109.74532071   180.94041056
 H     48  45  42     1.055453091031   110.00086436    60.93225246
 H     48  45  42     1.055040606035   109.90377575   300.81730282
 C     39  10   7     2.449448246483    59.60991660   145.73631579
 H     52  39  10     1.057716216179    82.94487277   190.80516338
 H     52  39  10     1.059165838954    93.60667060    83.26607374
 C     52  39  10     1.522105390085   149.36639439   305.93400052
 H     55  52  39     1.059143024345   109.42609892   312.72979155
 H     55  52  39     1.059628791838   109.73701464    70.95561350
 C     55  52  39     1.515304754631   110.72847416   191.74248549
 H     58  55  52     1.060231052311   108.65638038   309.09809892
 H     58  55  52     1.059786771897   108.48966246    65.11106902
 C     58  55  52     1.505346680782   115.09820165   187.15066401
 H     61  58  55     1.054239369286   109.75554137   183.20187400
 H     61  58  55     1.055924312694   110.08510338    63.31076771
 H     61  58  55     1.054406204294   110.16318673   303.27401952
 N     40  39  10     2.733144243180   116.09665144   341.10072900
 N     26  13   1     1.490160379711    35.31438344    33.76923674
 N      7   4   1     1.476330530307    31.36153958    19.01771895
 N     52  39  10     1.493698294255    35.41695382   326.15222838
 O     65  40  39     1.219537821164    66.23963811   209.85913945
 O     65  40  39     1.218647849814   131.04442580    97.10459586
 Pd    65  40  39     2.005904214838    74.73537783   342.05270849
 H     67   7   4     0.996460935152   110.80270912   122.39957027

---------------------------
INTERNAL COORDINATES (A.U.)
---------------------------
 C      0   0   0     0.000000000000     0.00000000     0.00000000
 H      1   0   0     1.997665603039     0.00000000     0.00000000
 H      1   2   0     1.999922813337   108.14560859     0.00000000
 C      1   2   3     2.864193504952   109.62620689   240.40790351
 H      4   1   2     2.002592897919   110.55491365    54.44427257
 H      4   1   2     1.998664641898   110.42297960   174.43946083
 C      4   1   2     4.772670500760   137.29917069   283.93140193
 H      7   4   1     1.998159093228    87.06718087   241.62795457
 H      7   4   1     2.002061463029    99.22933657   133.31476876
 C      7   4   1     2.867679841922   137.38741342   359.12915649
 H     10   7   4     1.997132799471   109.49581807    77.35075191
 H     10   7   4     1.999068021554   109.57700789   195.74070597
 C      1   2   3     4.678355486666   141.25271233   102.32098865
 H     13   1   2     1.998862132588    86.15333934   158.82900864
 H     13   1   2     1.998358965402   141.42000626    45.63963967
 C     13   1   2     2.892085298078   100.62605398   266.76537432
 H     16  13   1     2.002584550207   109.82658893   335.65169553
 H     16  13   1     2.000226122262   109.66706581    94.17053282
 C     16  13   1     2.880222026777   110.61990066   214.94101194
 H     19  16  13     2.001528276470   109.36414847    67.32186726
 H     19  16  13     2.001770209800   109.31966705   309.36020518
 C     19  16  13     2.888387971716   111.42638828   188.31909166
 H     22  19  16     1.992872986841   109.89353706    63.88287325
 H     22  19  16     1.994077077907   109.96304109   303.72037104
 H     22  19  16     1.993545782700   109.82942608   183.88015658
 C     13   1   2     4.624605953150    59.91055164   354.86039646
 H     26  13   1     2.001526703991    92.06590210   274.56359494
 H     26  13   1     1.999137875349    83.73792268   167.16574067
 C     26  13   1     2.868093494567   150.63772848    49.76213290
 H     29  26  13     2.002515672470   109.70269807    42.12756632
 H     29  26  13     2.001950828903   109.87908850   283.47164206
 C     29  26  13     2.884651185277   110.20080902   162.83708105
 H     32  29  26     2.001349576773   108.94296257   291.84943041
 H     32  29  26     2.002553308259   109.07420458    49.06612881
 C     32  29  26     2.882034266240   112.90575626   170.34564810
 H     35  32  29     1.993417525277   109.81416847   175.87743921
 H     35  32  29     1.992239452005   110.00029909    55.81395040
 H     35  32  29     1.994910517591   109.93864427   295.83003866
 C     10   7   4     4.689652965646   101.09497241   282.32830322
 H     39  10   7     1.997993233406   141.42590448    99.61140794
 H     39  10   7     2.000261311020    87.75962913   344.28741971
 C     39  10   7     2.885894956448    99.30545934   236.01561074
 H     42  39  10     2.001726188666   109.83250279    27.04527674
 H     42  39  10     2.000241734923   109.61241660   268.65489311
 C     42  39  10     2.886742782567   110.65496396   147.90458445
 H     45  42  39     2.002620167840   109.10381973   301.05026992
 H     45  42  39     2.001752209726   109.05879045    58.30332701
 C     45  42  39     2.885014221957   112.74484439   179.67759105
 H     48  45  42     1.992235034344   109.74532071   180.94041056
 H     48  45  42     1.994517289248   110.00086436    60.93225246
 H     48  45  42     1.993737805573   109.90377575   300.81730282
 C     39  10   7     4.628786365067    59.60991660   145.73631579
 H     52  39  10     1.998793975987    82.94487277   190.80516338
 H     52  39  10     2.001533366028    93.60667060    83.26607374
 C     52  39  10     2.876362334226   149.36639439   305.93400052
 H     55  52  39     2.001490252666   109.42609892   312.72979155
 H     55  52  39     2.002408220191   109.73701464    70.95561350
 C     55  52  39     2.863510995681   110.72847416   191.74248549
 H     58  55  52     2.003546327548   108.65638038   309.09809892
 H     58  55  52     2.002706759238   108.48966246    65.11106902
 C     58  55  52     2.844692963285   115.09820165   187.15066401
 H     61  58  55     1.992223687548   109.75554137   183.20187400
 H     61  58  55     1.995407769142   110.08510338    63.31076771
 H     61  58  55     1.992538960022   110.16318673   303.27401952
 N     40  39  10     5.164894104113   116.09665144   341.10072900
 N     26  13   1     2.815995013275    35.31438344    33.76923674
 N      7   4   1     2.789860385427    31.36153958    19.01771895
 N     52  39  10     2.822680702847    35.41695382   326.15222838
 O     65  40  39     2.304592491959    66.23963811   209.85913945
 O     65  40  39     2.302910689841   131.04442580    97.10459586
 Pd    65  40  39     3.790609616922    74.73537783   342.05270849
 H     67   7   4     1.883038270588   110.80270912   122.39957027

------------------------------------------------------------------------------
                   ___                                                        
                  /   \      - P O W E R E D   B Y -                         
                 /     \                                                     
                 |  |  |   _    _      __       _____    __    __             
                 |  |  |  | |  | |    /  \     |  _  \  |  |  /  |          
                  \  \/   | |  | |   /    \    | | | |  |  | /  /          
                 / \  \   | |__| |  /  /\  \   | |_| |  |  |/  /          
                |  |  |   |  __  | /  /__\  \  |    /   |      \           
                |  |  |   | |  | | |   __   |  |    \   |  |\   \          
                \     /   | |  | | |  |  |  |  | |\  \  |  | \   \       
                 \___/    |_|  |_| |__|  |__|  |_| \__\ |__|  \__/        
                                                                              
                      - O R C A' S   B I G   F R I E N D -                    
                                      &                                       
                       - I N T E G R A L  F E E D E R -                       
                                                                              
 v1 FN, 2020, v2 2021                                                         
------------------------------------------------------------------------------


Reading SHARK input file orca.SHARKINP.tmp ... ok
----------------------
SHARK INTEGRAL PACKAGE
----------------------

Number of atoms                             ...     72
Number of basis functions                   ...    478
Number of shells                            ...    256
Maximum angular momentum                    ...      2
Integral batch strategy                     ... SHARK/LIBINT Hybrid
RI-J (if used) integral strategy            ... SPLIT-RIJ (Revised 2003 algorithm where possible)
Printlevel                                  ...      1
Contraction scheme used                     ... SEGMENTED contraction
Coulomb Range Separation                    ... NOT USED
Exchange Range Separation                   ... NOT USED
Finite Nucleus Model                        ... NOT USED
Auxiliary Coulomb fitting basis             ... AVAILABLE
   # of basis functions in Aux-J            ...   1858
   # of shells in Aux-J                     ...    638
   Maximum angular momentum in Aux-J        ...      4
Auxiliary J/K fitting basis                 ... NOT available
Auxiliary Correlation fitting basis         ... NOT available
Auxiliary 'external' fitting basis          ... NOT available
Integral threshold                          ...     2.500000e-11
Primitive cut-off                           ...     2.500000e-12
Primitive pair pre-selection threshold      ...     2.500000e-12

Calculating pre-screening integrals         ... done (  0.1 sec) Dimension = 256
Organizing shell pair data                  ... done (  0.2 sec)
Shell pair information
Total number of shell pairs                 ...     32896
Shell pairs after pre-screening             ...     23699
Total number of primitive shell pairs       ...    130793
Primitive shell pairs kept                  ...     55732
          la=0 lb=0:  10726 shell pairs
          la=1 lb=0:   7359 shell pairs
          la=1 lb=1:   1293 shell pairs
          la=2 lb=0:   3029 shell pairs
          la=2 lb=1:   1090 shell pairs
          la=2 lb=2:    202 shell pairs

Calculating one electron integrals          ... done (  0.3 sec)
Calculating ECP integrals                   ... done (  0.8 sec)
Calculating RI/J V-Matrix + Cholesky decomp.... done (  0.4 sec)
Calculating Nuclear repulsion               ... done (  0.0 sec) ENN=   3246.271219672255 Eh

SHARK setup successfully completed in   1.9 seconds

Maximum memory used throughout the entire GTOINT-calculation: 117.6 MB

Diagonalization of the overlap matrix:
Smallest eigenvalue                        ... 1.115e-03
Time for diagonalization                   ...    0.037 sec
Threshold for overlap eigenvalues          ... 1.000e-08
Number of eigenvalues below threshold      ... 0
Time for construction of square roots      ...    0.025 sec
Total time needed                          ...    0.062 sec

-------------------
DFT GRID GENERATION
-------------------

General Integration Accuracy     IntAcc      ... 4.388
Radial Grid Type                 RadialGrid  ... OptM3 with GC (2021)
Angular Grid (max. ang.)         AngularGrid ... 4 (Lebedev-302)
Angular grid pruning method      GridPruning ... 4 (adaptive)
Weight generation scheme         WeightScheme... Becke
Basis function cutoff            BFCut       ... 1.0000e-11
Integration weight cutoff        WCut        ... 1.0000e-14
Angular grids for H and He will be reduced by one unit
Partially contracted basis set               ... off
Rotationally invariant grid construction     ... off

Total number of grid points                  ...   303625
Total number of batches                      ...     4779
Average number of points per batch           ...       63
Average number of grid points per atom       ...     4217
Time for grid setup =   12.064 sec

--------------------
COSX GRID GENERATION
--------------------

GRIDX 1
-------
General Integration Accuracy     IntAcc      ... 3.816
Radial Grid Type                 RadialGrid  ... OptM3 with GC (2021)
Angular Grid (max. ang.)         AngularGrid ... 1 (Lebedev-50)
Angular grid pruning method      GridPruning ... 4 (adaptive)
Weight generation scheme         WeightScheme... Becke
Basis function cutoff            BFCut       ... 1.0000e-11
Integration weight cutoff        WCut        ... 1.0000e-14
Angular grids for H and He will be reduced by one unit
Partially contracted basis set               ... on
Rotationally invariant grid construction     ... off

Total number of grid points                  ...    38443
Total number of batches                      ...      642
Average number of points per batch           ...       59
Average number of grid points per atom       ...      534
UseSFitting                                  ... on

GRIDX 2
-------
General Integration Accuracy     IntAcc      ... 4.020
Radial Grid Type                 RadialGrid  ... OptM3 with GC (2021)
Angular Grid (max. ang.)         AngularGrid ... 2 (Lebedev-110)
Angular grid pruning method      GridPruning ... 4 (adaptive)
Weight generation scheme         WeightScheme... Becke
Basis function cutoff            BFCut       ... 1.0000e-11
Integration weight cutoff        WCut        ... 1.0000e-14
Angular grids for H and He will be reduced by one unit
Partially contracted basis set               ... on
Rotationally invariant grid construction     ... off

Total number of grid points                  ...    79239
Total number of batches                      ...     1276
Average number of points per batch           ...       62
Average number of grid points per atom       ...     1101
UseSFitting                                  ... on

GRIDX 3
-------
General Integration Accuracy     IntAcc      ... 4.338
Radial Grid Type                 RadialGrid  ... OptM3 with GC (2021)
Angular Grid (max. ang.)         AngularGrid ... 3 (Lebedev-194)
Angular grid pruning method      GridPruning ... 4 (adaptive)
Weight generation scheme         WeightScheme... Becke
Basis function cutoff            BFCut       ... 1.0000e-11
Integration weight cutoff        WCut        ... 1.0000e-14
Angular grids for H and He will be reduced by one unit
Partially contracted basis set               ... on
Rotationally invariant grid construction     ... off

Total number of grid points                  ...   170512
Total number of batches                      ...     2703
Average number of points per batch           ...       63
Average number of grid points per atom       ...     2368
UseSFitting                                  ... on

Time for X-Grid setup             =   14.330 sec

--------------
SCF ITERATIONS
--------------
ITER       Energy         Delta-E        Max-DP      RMS-DP      [F,P]     Damp
               ***  Starting incremental Fock matrix formation  ***
  0  -1283.9685037661   0.000000000000 0.00470345  0.00007841  0.0120284 0.8500
  1  -1283.9692613890  -0.000757622907 0.00446714  0.00007471  0.0096988 0.8500
                               ***Turning on DIIS***
  2  -1283.9698763122  -0.000614923236 0.02542186  0.00042346  0.0074140 0.0000
  3  -1283.9724957865  -0.002619474221 0.00601214  0.00008000  0.0046321 0.0000
  4  -1283.9728814047  -0.000385618258 0.00107291  0.00002120  0.0009386 0.0000
               *** Restarting incremental Fock matrix formation ***
                                   *** Resetting DIIS ***
  5  -1283.9729265423  -0.000045137549 0.00055121  0.00000915  0.0003150 0.0000
  6  -1283.9729275226  -0.000000980286 0.00035968  0.00000386  0.0003580 0.0000
  7  -1283.9729287194  -0.000001196799 0.00015827  0.00000184  0.0001008 0.0000
  8  -1283.9729288809  -0.000000161543 0.00012446  0.00000120  0.0000527 0.0000
  9  -1283.9729289600  -0.000000079074 0.00010796  0.00000076  0.0000276 0.0000
 10  -1283.9729289887  -0.000000028711 0.00006854  0.00000056  0.0000196 0.0000
 11  -1283.9729290381  -0.000000049429 0.00005550  0.00000033  0.0000131 0.0000
 12  -1283.9729290422  -0.000000004126 0.00002751  0.00000020  0.0000084 0.0000
 13  -1283.9729290173   0.000000024950 0.00002015  0.00000015  0.0000057 0.0000
 14  -1283.9729289971   0.000000020185 0.00001208  0.00000008  0.0000035 0.0000
 15  -1283.9729289870   0.000000010131 0.00000704  0.00000005  0.0000022 0.0000
 16  -1283.9729290458  -0.000000058773 0.00000696  0.00000004  0.0000014 0.0000
 17  -1283.9729289971   0.000000048682 0.00000314  0.00000002  0.0000016 0.0000
                            ***DIIS convergence achieved***

               *****************************************************
               *                     SUCCESS                       *
               *           SCF CONVERGED AFTER  18 CYCLES          *
               *****************************************************

Old exchange energy                            =    -43.640954314 Eh
New exchange energy                            =    -43.640868332 Eh
Exchange energy change after final integration =      0.000085982 Eh
Total energy after final integration           =  -1283.972842967 Eh
Final COS-X integration done in                =   143.044 sec
Total Energy       :        -1283.97284297 Eh          -34938.67731 eV
  Last Energy change         ...    4.8620e-08  Tolerance :   1.0000e-08
  Last MAX-Density change    ...    0.0000e+00  Tolerance :   1.0000e-07
             **** THE GBW FILE WAS UPDATED (orca.gbw) ****
             **** DENSITY orca.scfp WAS UPDATED ****
             **** ENERGY FILE WAS UPDATED (orca.en.tmp) ****
             **** THE GBW FILE WAS UPDATED (orca.gbw) ****
             **** DENSITY orca.scfp WAS UPDATED ****
Total SCF time: 0 days 0 hours 18 min 0 sec 

Maximum memory used throughout the entire SCF-calculation: 231.1 MB

-------------------------   --------------------
FINAL SINGLE POINT ENERGY     -1283.972842966706
-------------------------   --------------------

------------------------------------------------------------------------------
                         ORCA SCF GRADIENT CALCULATION
------------------------------------------------------------------------------

 ... reading COSX grid (gridx3)
Gradient of the Kohn-Sham DFT energy:
Kohn-Sham wavefunction type      ... RKS
Hartree-Fock exchange scaling    ...    0.250
Number of operators              ...    1
Number of atoms                  ...   72
Basis set dimensions             ...  478
Integral neglect threshold       ... 2.5e-11
Integral primitive cutoff        ... 2.5e-12
SHARK Integral package           ... ON

Nuc. rep. gradient       (SHARK) ... done (  0.0 sec)
HCore & Overlap gradient (SHARK) ... done (  5.7 sec)
ECP gradient             (SHARK) ... done (  2.8 sec)
RI-J gradient            (SHARK) ... done ( 19.7 sec)
COSX-gradient                    ... done (184.8 sec)
Exchange-correlation gradient    ... done

------------------
CARTESIAN GRADIENT
------------------

   1   C   :   -0.032210283    0.028672858    0.004534351
   2   H   :    0.027968009    0.003223344   -0.015414000
   3   H   :   -0.003135108   -0.032363066    0.006136128
   4   C   :    0.006633111    0.013680266   -0.035487379
   5   H   :    0.023318271   -0.009704481    0.021784141
   6   H   :   -0.028038193   -0.000688132    0.016074698
   7   C   :    0.010560093    0.007775568   -0.039686577
   8   H   :   -0.027189700   -0.011985141    0.013244485
   9   H   :    0.022365821    0.002693654    0.024903385
  10   C   :   -0.025528965   -0.032224802   -0.009063695
  11   H   :    0.027470005    0.008978257   -0.013327703
  12   H   :   -0.008174201    0.024941153    0.020617226
  13   C   :    0.026187863   -0.027490466   -0.011990999
  14   H   :   -0.005706375    0.011399778    0.030907745
  15   H   :   -0.019412576    0.018792045   -0.018875032
  16   C   :   -0.019820562    0.029794878    0.012605695
  17   H   :    0.021528456   -0.019297639    0.016805805
  18   H   :    0.003426653   -0.010374726   -0.030869128
  19   C   :    0.024094561   -0.027740650   -0.018131085
  20   H   :   -0.003912735    0.006817083    0.032871085
  21   H   :   -0.022883310    0.020128329   -0.013790437
  22   C   :    0.007628733    0.040217453    0.010054055
  23   H   :   -0.000613251   -0.007778469   -0.035521147
  24   H   :    0.023434929   -0.023670311    0.014160100
  25   H   :   -0.031768822   -0.010792328    0.011763011
  26   C   :    0.021684683    0.023491323    0.017067490
  27   H   :    0.002592264   -0.033204879    0.001122828
  28   H   :   -0.027070602    0.007606646   -0.016994140
  29   C   :   -0.023859039   -0.019544609   -0.015112743
  30   H   :   -0.001486641    0.033666079    0.001415663
  31   H   :    0.028096682   -0.009634020    0.015941139
  32   C   :    0.028444563    0.017600198    0.018042265
  33   H   :   -0.025380739    0.013139209   -0.017197953
  34   H   :   -0.005207904   -0.033075468   -0.003270445
  35   C   :   -0.035936401   -0.010460767    0.017128284
  36   H   :    0.003215326   -0.007606726   -0.034460249
  37   H   :    0.007822037    0.036191618    0.001811980
  38   H   :    0.028060131   -0.016519068    0.015206040
  39   C   :    0.022851501    0.031001528    0.005545252
  40   H   :   -0.016452196   -0.009445221   -0.026843305
  41   H   :   -0.003449355   -0.026004945    0.020258970
  42   C   :   -0.017130204   -0.031210174   -0.005376091
  43   H   :    0.018033328    0.010042418    0.026781763
  44   H   :    0.002083299    0.025848379   -0.020508994
  45   C   :    0.021005552    0.031946293    0.004614925
  46   H   :   -0.003781393   -0.026015007    0.020892216
  47   H   :   -0.019232044   -0.009185399   -0.025834136
  48   C   :    0.015674761   -0.034786104   -0.017481876
  49   H   :   -0.034389974   -0.001822376    0.010570140
  50   H   :    0.017781703    0.010283029    0.029576300
  51   H   :    0.001157846    0.028945974   -0.021698678
  52   C   :    0.028185397   -0.028450188    0.003227925
  53   H   :   -0.026417658   -0.001680095   -0.019382760
  54   H   :   -0.001756594    0.028471718    0.017376620
  55   C   :   -0.023413684    0.019848515    0.001001791
  56   H   :    0.000381726   -0.029071216   -0.017388897
  57   H   :    0.027150361   -0.000137454    0.019993154
  58   C   :    0.015717874   -0.017111548    0.005183550
  59   H   :   -0.006628207    0.028712911    0.016394267
  60   H   :   -0.025291827   -0.000799911   -0.021816537
  61   C   :   -0.025794419   -0.005767610    0.017310372
  62   H   :    0.002287977    0.027099173   -0.023423981
  63   H   :    0.028398865    0.005132385    0.021673005
  64   H   :    0.009416038   -0.029694733   -0.020389478
  65   N   :   -0.009971662    0.002789254   -0.013530041
  66   N   :    0.002015098   -0.009448180   -0.001595847
  67   N   :   -0.021371711   -0.013056855    0.021227332
  68   N   :   -0.001997778    0.010380156    0.002363176
  69   O   :    0.005291353   -0.001290793    0.006256060
  70   O   :    0.005247492   -0.001938780    0.007997869
  71   Pd  :   -0.005527973    0.002927708   -0.011370273
  72   H   :    0.022969799    0.008790372   -0.006482948

Difference to translation invariance:
           :    0.0002400748   -0.0000427803    0.0001257327

Difference to rotation invariance:
           :    0.0070559743    0.0053396847   -0.0024478626

Norm of the cartesian gradient     ...    0.2877394729
RMS gradient                       ...    0.0195781913
MAX gradient                       ...    0.0402174526

-------
TIMINGS
-------

Total SCF gradient time            ...      274.313 sec

One electron gradient       ....       8.465 sec  (  3.1%)
RI-J Coulomb gradient       ....      19.720 sec  (  7.2%)
COSX gradient               ....     184.788 sec  ( 67.4%)
XC gradient                 ....      56.548 sec  ( 20.6%)

Maximum memory used throughout the entire SCFGRAD-calculation: 196.3 MB
------------------------------------------------------------------------------
                         ORCA GEOMETRY RELAXATION STEP
------------------------------------------------------------------------------

Reading the OPT-File                    .... done
Getting information on internals        .... done
Copying old internal coords+grads       .... done
Making the new internal coordinates     .... (new redundants).... done
Validating the new internal coordinates .... (new redundants).... done
Calculating the B-matrix                .... done
Calculating the G,G- and P matrices     .... done
Transforming gradient to internals      .... done
Projecting the internal gradient        .... done
Number of atoms                         ....  72
Number of internal coordinates          .... 452
Current Energy                          .... -1283.972842967 Eh
Current gradient norm                   ....     0.287739473 Eh/bohr
Maximum allowed component of the step   ....  0.300
Current trust radius                    ....  0.300
Updating the Hessian (BFGS)             .... done
Forming the augmented Hessian           .... done
Diagonalizing the augmented Hessian     .... done
Last element of RFO vector              ....  0.921146671
Lowest eigenvalues of augmented Hessian:
 -0.095578117  0.000821346  0.002117269  0.002126982  0.003364120
Length of the computed step             ....  0.422533833
Warning: the length of the step is outside the trust region - taking restricted step instead
The input lambda is                     ....    -0.095578
   iter:   1  x=   -0.218692  g=    0.719128 f(x)=     0.088535
   iter:   2  x=   -0.292895  g=    0.356235 f(x)=     0.026434
   iter:   3  x=   -0.308580  g=    0.255845 f(x)=     0.004013
   iter:   4  x=   -0.309112  g=    0.239806 f(x)=     0.000128
   iter:   5  x=   -0.309113  g=    0.239286 f(x)=     0.000000
   iter:   6  x=   -0.309113  g=    0.239286 f(x)=     0.000000
   iter:   7  x=   -0.309113  g=    0.239286 f(x)=     0.000000
The output lambda is                    ....    -0.309113 (7 iterations)
The final length of the internal step   ....  0.300000000
Converting the step to cartesian space:
 Initial RMS(Int)=    0.0141108130
Transforming coordinates:
 Iter   0:  RMS(Cart)=    0.0317241616 RMS(Int)=    0.0141223234
 Iter   1:  RMS(Cart)=    0.0001984242 RMS(Int)=    0.0000933684
 Iter   2:  RMS(Cart)=    0.0000034847 RMS(Int)=    0.0000026088
 Iter   3:  RMS(Cart)=    0.0000000794 RMS(Int)=    0.0000000581
done
Storing new coordinates                 .... done

                                .--------------------.
          ----------------------|Geometry convergence|-------------------------
          Item                value                   Tolerance       Converged
          ---------------------------------------------------------------------
          Energy change      -0.0893367479            0.0000050000      NO
          RMS gradient        0.0108036440            0.0001000000      NO
          MAX gradient        0.0362810466            0.0003000000      NO
          RMS step            0.0141108130            0.0020000000      NO
          MAX step            0.0461998102            0.0040000000      NO
          ........................................................
          Max(Bonds)      0.0244      Max(Angles)    1.03
          Max(Dihed)        0.35      Max(Improp)    0.00
          ---------------------------------------------------------------------

The optimization has not yet converged - more geometry cycles are needed


    ---------------------------------------------------------------------------
                         Redundant Internal Coordinates
                            (Angstroem and degrees)

        Definition                    Value    dE/dq     Step     New-Value
    ----------------------------------------------------------------------------
     1. B(H   1,C   0)                1.0571 -0.031971  0.0217    1.0788   
     2. B(H   2,C   0)                1.0583 -0.033000  0.0225    1.0808   
     3. B(C   3,C   0)                1.5157 -0.005900  0.0045    1.5202   
     4. B(H   4,C   3)                1.0597 -0.033291  0.0228    1.0825   
     5. B(H   5,C   3)                1.0576 -0.032064  0.0218    1.0795   
     6. B(H   7,C   6)                1.0574 -0.032227  0.0219    1.0793   
     7. B(H   8,C   6)                1.0594 -0.033494  0.0229    1.0824   
     8. B(C   9,C   6)                1.5175 -0.004560  0.0035    1.5210   
     9. B(H  10,C   9)                1.0568 -0.031733  0.0216    1.0784   
    10. B(H  11,C   9)                1.0579 -0.033268  0.0226    1.0805   
    11. B(H  13,C  12)                1.0578 -0.033312  0.0227    1.0805   
    12. B(H  14,C  12)                1.0575 -0.032700  0.0222    1.0797   
    13. B(C  15,C  12)                1.5304 -0.002528  0.0016    1.5320   
    14. B(H  16,C  15)                1.0597 -0.033260  0.0228    1.0826   
    15. B(H  17,C  15)                1.0585 -0.032718  0.0224    1.0808   
    16. B(C  18,C  15)                1.5241 -0.004796  0.0035    1.5277   
    17. B(H  19,C  18)                1.0592 -0.033718  0.0231    1.0823   
    18. B(H  20,C  18)                1.0593 -0.033415  0.0229    1.0822   
    19. B(C  21,C  18)                1.5285 -0.002132  0.0009    1.5293   
    20. B(H  22,C  21)                1.0546 -0.036281  0.0244    1.0790   
    21. B(H  23,C  21)                1.0552 -0.036086  0.0244    1.0796   
    22. B(H  24,C  21)                1.0549 -0.035454  0.0239    1.0788   
    23. B(H  26,C  25)                1.0592 -0.033305  0.0228    1.0820   
    24. B(H  27,C  25)                1.0579 -0.032675  0.0223    1.0802   
    25. B(C  28,C  25)                1.5177 -0.004606  0.0033    1.5211   
    26. B(H  29,C  28)                1.0597 -0.033730  0.0231    1.0828   
    27. B(H  30,C  28)                1.0594 -0.033650  0.0231    1.0825   
    28. B(C  31,C  28)                1.5265 -0.003506  0.0024    1.5289   
    29. B(H  32,C  31)                1.0591 -0.033304  0.0228    1.0819   
    30. B(H  33,C  31)                1.0597 -0.033598  0.0231    1.0828   
    31. B(C  34,C  31)                1.5251 -0.003264  0.0018    1.5269   
    32. B(H  35,C  34)                1.0549 -0.035347  0.0238    1.0787   
    33. B(H  36,C  34)                1.0542 -0.035809  0.0242    1.0785   
    34. B(H  37,C  34)                1.0557 -0.035815  0.0242    1.0799   
    35. B(H  39,C  38)                1.0573 -0.032587  0.0222    1.0794   
    36. B(H  40,C  38)                1.0585 -0.033049  0.0226    1.0811   
    37. B(C  41,C  38)                1.5271 -0.003731  0.0027    1.5298   
    38. B(H  42,C  41)                1.0593 -0.033659  0.0231    1.0823   
    39. B(H  43,C  41)                1.0585 -0.032995  0.0225    1.0810   
    40. B(C  44,C  41)                1.5276 -0.002003  0.0013    1.5289   
    41. B(H  45,C  44)                1.0597 -0.033530  0.0230    1.0828   
    42. B(H  46,C  44)                1.0593 -0.033458  0.0229    1.0822   
    43. B(C  47,C  44)                1.5267 -0.002533  0.0013    1.5279   
    44. B(H  48,C  47)                1.0542 -0.035958  0.0242    1.0784   
    45. B(H  49,C  47)                1.0555 -0.035873  0.0243    1.0797   
    46. B(H  50,C  47)                1.0550 -0.036074  0.0243    1.0794   
    47. B(H  52,C  51)                1.0577 -0.032659  0.0222    1.0800   
    48. B(H  53,C  51)                1.0592 -0.033369  0.0229    1.0821   
    49. B(C  54,C  51)                1.5221 -0.002388  0.0015    1.5236   
    50. B(H  55,C  54)                1.0591 -0.033869  0.0231    1.0823   
    51. B(H  56,C  54)                1.0596 -0.033657  0.0231    1.0827   
    52. B(C  57,C  54)                1.5153 -0.009577  0.0072    1.5225   
    53. B(H  58,C  57)                1.0602 -0.033679  0.0231    1.0833   
    54. B(H  59,C  57)                1.0598 -0.033343  0.0228    1.0826   
    55. B(C  60,C  57)                1.5053 -0.014515  0.0105    1.5159   
    56. B(H  61,C  60)                1.0542 -0.035801  0.0241    1.0783   
    57. B(H  62,C  60)                1.0559 -0.035931  0.0243    1.0802   
    58. B(H  63,C  60)                1.0544 -0.035930  0.0243    1.0787   
    59. B(H  63,H  36)                4.4234  0.001212 -0.0018    4.4217   
    60. B(N  65,C  25)                1.4902  0.000276 -0.0005    1.4897   
    61. B(N  65,C  12)                1.5027  0.002014 -0.0015    1.5012   
    62. B(N  65,C   0)                1.5043  0.003169 -0.0034    1.5009   
    63. B(N  66,C   6)                1.4763  0.001230 -0.0014    1.4749   
    64. B(N  66,C   3)                1.4800  0.000548 -0.0010    1.4790   
    65. B(N  67,C  51)                1.4937  0.001373 -0.0014    1.4923   
    66. B(N  67,C  38)                1.5058  0.003673 -0.0030    1.5029   
    67. B(N  67,C   9)                1.5015  0.001368 -0.0018    1.4996   
    68. B(O  68,N  64)                1.2195  0.004478 -0.0027    1.2168   
    69. B(O  69,N  64)                1.2186  0.005229 -0.0032    1.2154   
    70. B(Pd 70,N  67)                2.0995 -0.006149  0.0062    2.1057   
    71. B(Pd 70,N  66)                2.0302 -0.007830  0.0080    2.0383   
    72. B(Pd 70,N  65)                2.0961 -0.006208  0.0063    2.1024   
    73. B(Pd 70,N  64)                2.0059  0.000964 -0.0007    2.0053   
    74. B(H  71,N  66)                0.9965 -0.024693  0.0155    1.0120   
    75. A(C   3,C   0,N  65)          110.37 -0.002172    0.31    110.68   
    76. A(H   1,C   0,H   2)          108.15  0.000030   -0.05    108.10   
    77. A(H   1,C   0,N  65)          109.37  0.001937   -0.26    109.11   
    78. A(H   2,C   0,C   3)          109.72 -0.000395    0.05    109.77   
    79. A(H   2,C   0,N  65)          109.57  0.000844   -0.06    109.51   
    80. A(H   1,C   0,C   3)          109.63 -0.000186   -0.00    109.63   
    81. A(C   0,C   3,N  66)          107.17 -0.000945    0.14    107.31   
    82. A(H   4,C   3,N  66)          110.36 -0.000337    0.09    110.45   
    83. A(C   0,C   3,H   4)          110.55 -0.000797    0.07    110.63   
    84. A(H   4,C   3,H   5)          108.43  0.000241   -0.07    108.36   
    85. A(H   5,C   3,N  66)          109.90  0.002314   -0.33    109.58   
    86. A(C   0,C   3,H   5)          110.42 -0.000463    0.10    110.52   
    87. A(H   8,C   6,N  66)          110.38 -0.000822    0.14    110.53   
    88. A(H   8,C   6,C   9)          110.35 -0.000373    0.03    110.38   
    89. A(H   7,C   6,N  66)          109.81  0.003047   -0.41    109.40   
    90. A(C   9,C   6,N  66)          107.28 -0.001251    0.17    107.46   
    91. A(H   7,C   6,C   9)          110.48 -0.000733    0.12    110.60   
    92. A(H   7,C   6,H   8)          108.54  0.000143   -0.06    108.48   
    93. A(C   6,C   9,N  67)          111.03 -0.001328    0.20    111.24   
    94. A(C   6,C   9,H  11)          109.58 -0.000573    0.08    109.66   
    95. A(C   6,C   9,H  10)          109.50 -0.000128   -0.01    109.49   
    96. A(H  11,C   9,N  67)          109.43  0.000240    0.01    109.44   
    97. A(H  10,C   9,H  11)          108.09  0.000265   -0.07    108.01   
    98. A(H  10,C   9,N  67)          109.16  0.001575   -0.22    108.94   
    99. A(H  13,C  12,H  14)          107.30  0.000133   -0.07    107.24   
   100. A(H  13,C  12,C  15)          108.32 -0.000843    0.10    108.43   
   101. A(H  13,C  12,N  65)          107.92  0.001969   -0.24    107.68   
   102. A(C  15,C  12,N  65)          116.71 -0.002424    0.35    117.06   
   103. A(H  14,C  12,N  65)          107.71  0.003321   -0.40    107.31   
   104. A(H  14,C  12,C  15)          108.51 -0.001958    0.22    108.74   
   105. A(H  17,C  15,C  18)          109.41  0.000250   -0.06    109.35   
   106. A(C  12,C  15,H  16)          109.83 -0.002183    0.29    110.11   
   107. A(H  16,C  15,C  18)          109.28  0.000828   -0.13    109.15   
   108. A(C  12,C  15,H  17)          109.67 -0.001185    0.15    109.82   
   109. A(C  12,C  15,C  18)          110.62  0.001339   -0.11    110.51   
   110. A(H  16,C  15,H  17)          107.99  0.000952   -0.14    107.85   
   111. A(H  20,C  18,C  21)          109.40  0.000328   -0.03    109.37   
   112. A(H  19,C  18,H  20)          107.92  0.000628   -0.13    107.79   
   113. A(C  15,C  18,H  20)          109.32  0.000539   -0.06    109.26   
   114. A(H  19,C  18,C  21)          109.34  0.000379   -0.03    109.31   
   115. A(C  15,C  18,C  21)          111.43 -0.002255    0.30    111.72   
   116. A(C  15,C  18,H  19)          109.36  0.000471   -0.06    109.31   
   117. A(C  18,C  21,H  23)          109.96 -0.002814    0.33    110.29   
   118. A(C  18,C  21,H  24)          109.83 -0.002431    0.30    110.12   
   119. A(C  18,C  21,H  22)          109.89 -0.002635    0.31    110.21   
   120. A(H  22,C  21,H  23)          109.14  0.002685   -0.32    108.83   
   121. A(H  23,C  21,H  24)          108.91  0.002605   -0.31    108.61   
   122. A(H  22,C  21,H  24)          109.08  0.002713   -0.32    108.75   
   123. A(H  26,C  25,N  65)          108.14  0.000736   -0.05    108.09   
   124. A(H  27,C  25,N  65)          107.81  0.002796   -0.34    107.47   
   125. A(C  28,C  25,N  65)          116.02 -0.001510    0.15    116.17   
   126. A(H  26,C  25,C  28)          108.44 -0.000438    0.09    108.53   
   127. A(H  27,C  25,C  28)          108.63 -0.001169    0.12    108.75   
   128. A(H  26,C  25,H  27)          107.52 -0.000343    0.01    107.53   
   129. A(H  30,C  28,C  31)          109.41  0.001037   -0.16    109.25   
   130. A(H  29,C  28,C  31)          109.56 -0.000621    0.04    109.60   
   131. A(C  25,C  28,C  31)          110.20  0.001484   -0.09    110.11   
   132. A(H  29,C  28,H  30)          108.06  0.000298   -0.04    108.02   
   133. A(C  25,C  28,H  30)          109.88 -0.001866    0.22    110.10   
   134. A(C  25,C  28,H  29)          109.70 -0.000356    0.02    109.72   
   135. A(H  33,C  31,C  34)          108.95  0.000105   -0.00    108.95   
   136. A(H  32,C  31,C  34)          109.20 -0.001078    0.13    109.33   
   137. A(C  28,C  31,C  34)          112.91 -0.000155    0.05    112.96   
   138. A(H  32,C  31,H  33)          107.62  0.000730   -0.12    107.50   
   139. A(C  28,C  31,H  33)          109.07 -0.000277    0.02    109.10   
   140. A(C  28,C  31,H  32)          108.94  0.000722   -0.09    108.86   
   141. A(H  36,C  34,H  37)          108.96  0.002754   -0.31    108.65   
   142. A(H  35,C  34,H  37)          109.02  0.002749   -0.33    108.70   
   143. A(C  31,C  34,H  37)          109.94 -0.003087    0.36    110.30   
   144. A(H  35,C  34,H  36)          109.08  0.002927   -0.35    108.74   
   145. A(C  31,C  34,H  36)          110.00 -0.003158    0.36    110.36   
   146. A(C  31,C  34,H  35)          109.81 -0.002049    0.26    110.07   
   147. A(H  40,C  38,N  67)          107.80  0.001536   -0.19    107.61   
   148. A(H  39,C  38,N  67)          107.52  0.003338   -0.41    107.11   
   149. A(H  40,C  38,C  41)          108.39 -0.001002    0.11    108.50   
   150. A(H  39,C  38,C  41)          108.62 -0.002089    0.22    108.83   
   151. A(H  39,C  38,H  40)          107.28  0.000328   -0.09    107.19   
   152. A(C  41,C  38,N  67)          116.85 -0.001908    0.33    117.18   
   153. A(H  43,C  41,C  44)          109.41  0.000071   -0.05    109.36   
   154. A(H  42,C  41,C  44)          109.38  0.000610   -0.11    109.27   
   155. A(C  38,C  41,C  44)          110.65  0.002506   -0.22    110.44   
   156. A(H  42,C  41,H  43)          107.91  0.001093   -0.14    107.76   
   157. A(C  38,C  41,H  43)          109.61 -0.001619    0.19    109.80   
   158. A(C  38,C  41,H  42)          109.83 -0.002688    0.34    110.17   
   159. A(C  41,C  44,H  46)          109.06 -0.000201    0.00    109.06   
   160. A(H  46,C  44,C  47)          109.12 -0.000908    0.10    109.22   
   161. A(H  45,C  44,C  47)          109.10 -0.000734    0.08    109.17   
   162. A(C  41,C  44,C  47)          112.74  0.001283   -0.07    112.67   
   163. A(H  45,C  44,H  46)          107.58  0.001097   -0.16    107.43   
   164. A(C  41,C  44,H  45)          109.10 -0.000530    0.05    109.15   
   165. A(H  49,C  47,H  50)          109.08  0.002869   -0.33    108.75   
   166. A(H  48,C  47,H  50)          109.02  0.002640   -0.32    108.70   
   167. A(C  44,C  47,H  50)          109.90 -0.002957    0.34    110.24   
   168. A(H  48,C  47,H  49)          109.07  0.002724   -0.33    108.75   
   169. A(C  44,C  47,H  49)          110.00 -0.003200    0.37    110.37   
   170. A(C  44,C  47,H  48)          109.75 -0.001951    0.26    110.00   
   171. A(C  54,C  51,N  67)          115.10 -0.004529    0.46    115.56   
   172. A(H  53,C  51,N  67)          108.35  0.001836   -0.16    108.19   
   173. A(H  52,C  51,N  67)          108.00  0.003631   -0.43    107.57   
   174. A(H  53,C  51,C  54)          108.65 -0.000002    0.06    108.71   
   175. A(H  52,C  51,C  54)          108.69 -0.000041    0.01    108.70   
   176. A(H  52,C  51,H  53)          107.83 -0.000717    0.03    107.86   
   177. A(H  56,C  54,C  57)          109.33  0.000522   -0.11    109.23   
   178. A(H  55,C  54,C  57)          109.66 -0.001388    0.11    109.77   
   179. A(C  51,C  54,C  57)          110.73  0.002766   -0.22    110.51   
   180. A(H  55,C  54,H  56)          107.91  0.000578   -0.06    107.85   
   181. A(C  51,C  54,H  56)          109.74 -0.002475    0.30    110.04   
   182. A(C  51,C  54,H  55)          109.43 -0.000068   -0.02    109.41   
   183. A(H  59,C  57,C  60)          108.73 -0.002662    0.28    109.01   
   184. A(H  58,C  57,C  60)          108.56 -0.001944    0.20    108.76   
   185. A(C  54,C  57,C  60)          115.10  0.005768   -0.59    114.51   
   186. A(H  58,C  57,H  59)          107.02  0.001776   -0.19    106.83   
   187. A(C  54,C  57,H  59)          108.49 -0.001286    0.13    108.62   
   188. A(C  54,C  57,H  58)          108.66 -0.001833    0.19    108.84   
   189. A(H  62,C  60,H  63)          108.84  0.003171   -0.32    108.52   
   190. A(H  61,C  60,H  63)          109.04  0.003244   -0.36    108.67   
   191. A(C  57,C  60,H  63)          110.16 -0.003640    0.38    110.54   
   192. A(H  61,C  60,H  62)          108.93  0.002991   -0.33    108.60   
   193. A(C  57,C  60,H  62)          110.09 -0.003679    0.39    110.48   
   194. A(C  57,C  60,H  61)          109.76 -0.001907    0.23    109.99   
   195. A(O  69,N  64,Pd 70)          118.75  0.007276   -0.67    118.08   
   196. A(O  68,N  64,Pd 70)          119.14  0.004398   -0.37    118.77   
   197. A(O  68,N  64,O  69)          122.11 -0.011674    1.03    123.14   
   198. A(C  12,N  65,C  25)          109.71 -0.000220    0.05    109.76   
   199. A(C   0,N  65,C  25)          110.36 -0.000599    0.12    110.48   
   200. A(C   0,N  65,C  12)          110.84  0.000013    0.01    110.85   
   201. A(C  25,N  65,Pd 70)          115.36 -0.000548    0.02    115.39   
   202. A(C  12,N  65,Pd 70)          104.89  0.001115   -0.15    104.75   
   203. A(C   0,N  65,Pd 70)          105.50  0.000339   -0.07    105.43   
   204. A(C   3,N  66,C   6)          117.36 -0.001097    0.17    117.54   
   205. A(Pd 70,N  66,H  71)          106.87  0.001217   -0.15    106.72   
   206. A(C   6,N  66,H  71)          110.80  0.001573   -0.24    110.56   
   207. A(C   3,N  66,H  71)          106.36 -0.002127    0.28    106.64   
   208. A(C   6,N  66,Pd 70)          107.53 -0.000167    0.00    107.53   
   209. A(C   3,N  66,Pd 70)          107.43  0.000827   -0.10    107.33   
   210. A(C  38,N  67,C  51)          109.49 -0.000487    0.09    109.58   
   211. A(C   9,N  67,C  51)          109.84 -0.000741    0.15    109.99   
   212. A(C   9,N  67,C  38)          111.22  0.000330   -0.03    111.19   
   213. A(C  51,N  67,Pd 70)          116.22  0.000280   -0.09    116.12   
   214. A(C  38,N  67,Pd 70)          104.70  0.001037   -0.14    104.56   
   215. A(C   9,N  67,Pd 70)          105.23 -0.000310    0.02    105.24   
   216. A(N  66,Pd 70,N  67)           85.43  0.000894   -0.10     85.33   
   217. A(N  65,Pd 70,N  67)          165.97  0.001204   -0.14    165.83   
   218. A(N  64,Pd 70,N  67)           94.51 -0.001472    0.16     94.67   
   219. A(N  65,Pd 70,N  66)           85.27  0.000067   -0.01     85.26   
   220. A(N  64,Pd 70,N  65)           94.91  0.000551   -0.05     94.87   
   221. D(H   5,C   3,C   0,H   2)     55.82 -0.001822    0.30     56.11   
   222. D(H   4,C   3,C   0,H   2)    -64.18 -0.001308    0.27    -63.91   
   223. D(H   4,C   3,C   0,H   1)     54.44 -0.001622    0.25     54.69   
   224. D(N  66,C   3,C   0,H   1)    -65.87 -0.000171    0.01    -65.86   
   225. D(N  66,C   3,C   0,H   2)    175.51  0.000142    0.04    175.54   
   226. D(H   5,C   3,C   0,H   1)    174.44 -0.002135    0.27    174.71   
   227. D(N  66,C   3,C   0,N  65)     54.67  0.000737   -0.12     54.55   
   228. D(H   4,C   3,C   0,N  65)    174.98 -0.000714    0.12    175.10   
   229. D(H   5,C   3,C   0,N  65)    -65.02 -0.001227    0.14    -64.88   
   230. D(H  11,C   9,C   6,H   7)    -55.27  0.002055   -0.31    -55.59   
   231. D(H  11,C   9,C   6,N  66)   -174.94 -0.000456    0.00   -174.94   
   232. D(N  67,C   9,C   6,H   8)   -174.24  0.000583   -0.10   -174.34   
   233. D(H  10,C   9,C   6,H   8)    -53.63  0.001615   -0.25    -53.88   
   234. D(N  67,C   9,C   6,H   7)     65.73  0.001118   -0.12     65.61   
   235. D(H  10,C   9,C   6,N  66)     66.67 -0.000361    0.05     66.72   
   236. D(N  67,C   9,C   6,N  66)    -53.94 -0.001394    0.20    -53.74   
   237. D(H  10,C   9,C   6,H   7)   -173.66  0.002150   -0.27   -173.93   
   238. D(H  11,C   9,C   6,H   8)     64.76  0.001520   -0.29     64.47   
   239. D(C  18,C  15,C  12,H  13)    -55.62  0.000281    0.01    -55.61   
   240. D(C  18,C  15,C  12,N  65)   -177.59  0.000058    0.01   -177.58   
   241. D(C  18,C  15,C  12,H  14)     60.57 -0.001059    0.11     60.68   
   242. D(H  16,C  15,C  12,H  13)     65.09  0.000752   -0.03     65.06   
   243. D(H  16,C  15,C  12,N  65)    -56.88  0.000529   -0.04    -56.92   
   244. D(H  17,C  15,C  12,H  13)   -176.39 -0.000117    0.06   -176.33   
   245. D(H  17,C  15,C  12,N  65)     61.64 -0.000339    0.05     61.69   
   246. D(H  17,C  15,C  12,H  14)    -60.20 -0.001456    0.16    -60.04   
   247. D(H  16,C  15,C  12,H  14)   -178.72 -0.000588    0.06   -178.66   
   248. D(H  19,C  18,C  15,H  17)   -171.76  0.000221   -0.05   -171.80   
   249. D(H  19,C  18,C  15,H  16)    -53.71  0.002005   -0.33    -54.04   
   250. D(H  19,C  18,C  15,C  12)     67.32  0.000681   -0.13     67.20   
   251. D(H  20,C  18,C  15,C  12)    -50.64 -0.000669    0.10    -50.54   
   252. D(H  20,C  18,C  15,H  16)   -171.67  0.000655   -0.10   -171.77   
   253. D(H  20,C  18,C  15,H  17)     70.28 -0.001129    0.18     70.46   
   254. D(C  21,C  18,C  15,C  12)   -171.68  0.000015   -0.01   -171.69   
   255. D(C  21,C  18,C  15,H  16)     67.28  0.001339   -0.21     67.07   
   256. D(C  21,C  18,C  15,H  17)    -50.76 -0.000445    0.07    -50.69   
   257. D(H  24,C  21,C  18,H  20)     62.88  0.000784   -0.13     62.76   
   258. D(H  24,C  21,C  18,H  19)    -55.11 -0.000390    0.06    -55.04   
   259. D(H  23,C  21,C  18,C  15)    -56.28  0.000158   -0.02    -56.30   
   260. D(H  23,C  21,C  18,H  19)     64.73 -0.000454    0.07     64.81   
   261. D(H  23,C  21,C  18,H  20)   -177.28  0.000720   -0.12   -177.39   
   262. D(H  22,C  21,C  18,H  20)    -57.11  0.000606   -0.11    -57.22   
   263. D(H  22,C  21,C  18,C  15)     63.88  0.000044   -0.01     63.87   
   264. D(H  24,C  21,C  18,C  15)   -176.12  0.000221   -0.04   -176.16   
   265. D(H  22,C  21,C  18,H  19)   -175.11 -0.000568    0.09   -175.02   
   266. D(C  31,C  28,C  25,H  27)     51.47 -0.001617    0.20     51.67   
   267. D(C  31,C  28,C  25,H  26)    -65.09 -0.000339    0.07    -65.02   
   268. D(H  29,C  28,C  25,H  27)    -69.24 -0.001561    0.19    -69.05   
   269. D(H  30,C  28,C  25,H  27)    172.10 -0.000580    0.09    172.20   
   270. D(H  29,C  28,C  25,N  65)     52.34  0.000144   -0.05     52.28   
   271. D(H  30,C  28,C  25,H  26)     55.54  0.000698   -0.04     55.50   
   272. D(C  31,C  28,C  25,N  65)    173.05  0.000088   -0.04    173.00   
   273. D(H  29,C  28,C  25,H  26)    174.20 -0.000283    0.06    174.26   
   274. D(H  30,C  28,C  25,N  65)    -66.32  0.001126   -0.15    -66.47   
   275. D(C  34,C  31,C  28,H  29)    -68.86  0.000117    0.01    -68.85   
   276. D(C  34,C  31,C  28,C  25)    170.35  0.000017    0.02    170.37   
   277. D(H  33,C  31,C  28,H  30)    -71.85  0.000891   -0.15    -72.00   
   278. D(H  33,C  31,C  28,H  29)    169.86  0.000281   -0.04    169.82   
   279. D(H  32,C  31,C  28,C  25)    -68.15 -0.000947    0.15    -68.00   
   280. D(H  32,C  31,C  28,H  30)    170.93 -0.000236    0.03    170.96   
   281. D(H  32,C  31,C  28,H  29)     52.64 -0.000846    0.15     52.79   
   282. D(C  34,C  31,C  28,H  30)     49.43  0.000727   -0.10     49.33   
   283. D(H  33,C  31,C  28,C  25)     49.07  0.000180   -0.03     49.04   
   284. D(H  37,C  34,C  31,H  33)     57.18 -0.000154    0.04     57.22   
   285. D(H  37,C  34,C  31,C  28)    -64.17  0.000226   -0.02    -64.19   
   286. D(H  36,C  34,C  31,H  33)    177.16 -0.000678    0.11    177.27   
   287. D(H  36,C  34,C  31,H  32)    -65.54 -0.000352    0.04    -65.51   
   288. D(H  36,C  34,C  31,C  28)     55.81 -0.000298    0.05     55.86   
   289. D(H  35,C  34,C  31,H  33)    -62.78 -0.000333    0.07    -62.71   
   290. D(H  37,C  34,C  31,H  32)    174.47  0.000173   -0.03    174.44   
   291. D(H  35,C  34,C  31,H  32)     54.52 -0.000007   -0.01     54.51   
   292. D(H  35,C  34,C  31,C  28)    175.88  0.000047    0.00    175.88   
   293. D(C  44,C  41,C  38,N  67)    179.15 -0.000433    0.06    179.21   
   294. D(C  44,C  41,C  38,H  40)     57.18 -0.000312   -0.01     57.17   
   295. D(C  44,C  41,C  38,H  39)    -59.08  0.000961   -0.08    -59.16   
   296. D(H  43,C  41,C  38,N  67)    -60.10  0.000202   -0.02    -60.12   
   297. D(H  43,C  41,C  38,H  40)    177.93  0.000323   -0.08    177.84   
   298. D(H  43,C  41,C  38,H  39)     61.67  0.001596   -0.16     61.52   
   299. D(H  42,C  41,C  38,H  40)    -63.68 -0.000931    0.05    -63.63   
   300. D(H  42,C  41,C  38,H  39)   -179.94  0.000342   -0.02   -179.96   
   301. D(H  42,C  41,C  38,N  67)     58.29 -0.001052    0.12     58.41   
   302. D(C  47,C  44,C  41,H  43)     58.81  0.000704   -0.11     58.69   
   303. D(C  47,C  44,C  41,H  42)    -59.19 -0.001019    0.16    -59.04   
   304. D(C  47,C  44,C  41,C  38)    179.68  0.000330   -0.05    179.63   
   305. D(H  45,C  44,C  41,H  43)   -179.82  0.000249   -0.03   -179.85   
   306. D(H  45,C  44,C  41,H  42)     62.18 -0.001475    0.24     62.42   
   307. D(H  45,C  44,C  41,C  38)    -58.95 -0.000126    0.04    -58.91   
   308. D(H  46,C  44,C  41,C  38)     58.30  0.000776   -0.13     58.18   
   309. D(H  46,C  44,C  41,H  42)    179.43 -0.000572    0.08    179.51   
   310. D(H  46,C  44,C  41,H  43)    -62.57  0.001151   -0.19    -62.76   
   311. D(H  50,C  47,C  44,C  41)    -59.18  0.000123   -0.01    -59.20   
   312. D(H  49,C  47,C  44,H  46)   -177.73 -0.000255    0.05   -177.68   
   313. D(H  49,C  47,C  44,H  45)    -60.45  0.000130   -0.04    -60.49   
   314. D(H  49,C  47,C  44,C  41)     60.93 -0.000210    0.02     60.96   
   315. D(H  48,C  47,C  44,H  46)    -57.72 -0.000118    0.03    -57.69   
   316. D(H  48,C  47,C  44,H  45)     59.56  0.000267   -0.06     59.50   
   317. D(H  50,C  47,C  44,H  46)     62.16  0.000078    0.01     62.17   
   318. D(H  48,C  47,C  44,C  41)   -179.06 -0.000073    0.01   -179.05   
   319. D(H  50,C  47,C  44,H  45)    179.44  0.000463   -0.08    179.36   
   320. D(C  57,C  54,C  51,N  67)    178.97 -0.000489    0.12    179.08   
   321. D(C  57,C  54,C  51,H  52)    -59.79  0.001110   -0.12    -59.91   
   322. D(H  56,C  54,C  51,N  67)     58.18 -0.001299    0.19     58.37   
   323. D(H  56,C  54,C  51,H  53)    -63.49 -0.000580    0.04    -63.45   
   324. D(H  56,C  54,C  51,H  52)    179.42  0.000299   -0.04    179.38   
   325. D(H  55,C  54,C  51,N  67)    -60.05 -0.000494    0.10    -59.94   
   326. D(C  57,C  54,C  51,H  53)     57.30  0.000231   -0.04     57.26   
   327. D(H  55,C  54,C  51,H  52)     61.20  0.001104   -0.13     61.06
[truncated: 2,232,391 more chars]
