# Supplementary material for: LED-pump-X-ray-multiprobe crystallography for sub-second timescales
Source: Commun Chem. 2022 Aug 26;5:102. doi: 10.1038/s42004-022-00716-1 (PMC9814726; doi:10.1038/s42004-022-00716-1)
Supplement: Supplementary file 12 — Supplementary Data 3 [file 42004_2022_716_MOESM12_ESM.zip › dz_opt/orca.xyz]

72
Coordinates from ORCA-job orca
  C   4.66716229549657     12.94754993026741     18.56932001817658
  H   3.66090091469365     12.82664858658138     18.99989450954452
  H   4.79239435075777     14.02252971263068     18.35237006477885
  C   4.75353912715236     12.13559872971236     17.28677872106890
  H   3.98946447942852     12.47988434931442     16.56497049181044
  H   5.73676763304495     12.24545379085329     16.80102619637545
  C   4.93975494603685      9.68681272566772     16.64977790716764
  H   5.90101748340859      9.97535054370948     16.19505313154542
  H   4.19670017896256      9.61837395001991     15.83340150768672
  C   5.04488695402931      8.35708786700133     17.37906396263966
  H   4.05775937853963      8.09577290992265     17.79292850696255
  H   5.31875966789690      7.55192306177248     16.67523502976768
  C   7.01508606397177     13.05215234676156     19.31659443947797
  H   7.27904577385923     12.76673594766455     18.28332283873172
  H   7.71745923281303     12.50933855764135     19.96922859882583
  C   7.21008665349451     14.55488429968573     19.49512512047437
  H   6.46024592798376     15.12934073161762     18.91944661691392
  H   7.07356562087378     14.83423764013047     20.55475610999416
  C   8.60727917419455     14.98126474369257     19.04479182856173
  H   8.74540130173329     14.71413066805792     17.97966293291961
  H   9.36312450441711     14.39978285083325     19.60516515156411
  C   8.86411924140952     16.46937872553995     19.23507367152029
  H   8.77593931265156     16.75981527387928     20.29678023018646
  H   8.14600102855323     17.07996492172630     18.65903968799621
  H   9.87837366498867     16.74193759875590     18.89894776861130
  C   5.20476348298923     12.86186290986405     20.96597629947944
  H   5.01942411080809     13.95163656525093     21.00301121960732
  H   6.05608616221495     12.65111777469095     21.63240348334123
  C   3.98264327590130     12.10998804209009     21.47209590054573
  H   4.12810439482726     11.02685083388259     21.30496419488810
  H   3.07310306204761     12.41105114835500     20.91804013477437
  C   3.75049714183773     12.35206548592810     22.96232156503003
  H   4.64808563140390     12.02498567638652     23.51797151427192
  H   3.64516416688444     13.43767765251212     23.14810897827483
  C   2.52643838705979     11.62140040218677     23.49526987120548
  H   2.39098075387188     11.80959731647866     24.57333013227261
  H   2.62168241085818     10.52890804477952     23.35835604475674
  H   1.60371708326250     11.94758711202387     22.98251651158824
  C   7.42243114019516      8.28791330548045     18.02414087204182
  H   8.06918315924056      8.59527096579114     18.86177460974565
  H   7.56215415405941      9.04733895986342     17.23519225856090
  C   7.85840384892912      6.92245219230779     17.50145597941117
  H   7.18963729653459      6.56479411418544     16.69555022156511
  H   7.80560001615763      6.17122228002791     18.30916072076977
  C   9.28993267712709      6.97384959994938     16.96889762129839
  H   9.34977021508518      7.71323155641102     16.14754400378141
  H   9.95882180566300      7.34853445947761     17.76607534671164
  C   9.78876715403088      5.62282774962808     16.47622639971167
  H   10.82244286334193      5.69589438865422     16.09900322390784
  H   9.16036288990607      5.23515777851243     15.65461318874773
  H   9.78231220897525      4.87264568180875     17.28665548443465
  C   5.70951932171687      7.35838874406589     19.52047528118120
  H   6.60286132772982      7.27241019636993     20.16083162876536
  H   5.59243843341370      6.39086836768633     18.99710947465545
  C   4.49485019405845      7.63531400065265     20.39235404881612
  H   4.64557738677175      8.59493257984851     20.92031397522119
  H   3.58093771262633      7.74164875708041     19.77674559451376
  C   4.26561995650845      6.53376318124280     21.42575654703685
  H   4.12974023847614      5.56422117664291     20.91063105130706
  H   5.17419356086108      6.42951538653638     22.04719298675152
  C   3.06581852617094      6.81184009468768     22.32018246809492
  H   2.93015777844188      6.00952301953089     23.06434773104001
  H   2.13237499135925      6.88236556979995     21.73327660293122
  H   3.19020795221676      7.76081125906607     22.87248763810206
  N   7.01403177006448     10.09431984103134     20.86355043453644
  N   5.65248372428596     12.50097228578570     19.59321122791349
  N   4.57948779483833     10.71726617184880     17.63554870520317
  N   6.01368046649244      8.40904104040177     18.50970258020865
  O   8.20504308672894      9.96627604778606     20.67069372063740
  O   6.49458255424865     10.07024407657937     21.95974488454732
  Pd  5.81752794619474     10.39123797017498     19.28170914850968
  H   3.61582587319020     10.56294277321427     17.94627644599965
