# Supplementary material for: LED-pump-X-ray-multiprobe crystallography for sub-second timescales
Source: Commun Chem. 2022 Aug 26;5:102. doi: 10.1038/s42004-022-00716-1 (PMC9814726; doi:10.1038/s42004-022-00716-1)
Supplement: Supplementary file 12 — Supplementary Data 3 [file 42004_2022_716_MOESM12_ESM.zip › dz_opt/orca_atom46.out]

                                        *****************
                                        * O   R   C   A *
                                        *****************

                                            #,                                       
                                            ###                                      
                                            ####                                     
                                            #####                                    
                                            ######                                   
                                           ########,                                 
                                     ,,################,,,,,                         
                               ,,#################################,,                 
                          ,,##########################################,,             
                       ,#########################################, ''#####,          
                    ,#############################################,,   '####,        
                  ,##################################################,,,,####,       
                ,###########''''           ''''###############################       
              ,#####''   ,,,,##########,,,,          '''####'''          '####       
            ,##' ,,,,###########################,,,                        '##       
           ' ,,###''''                  '''############,,,                           
         ,,##''                                '''############,,,,        ,,,,,,###''
      ,#''                                            '''#######################'''  
     '                                                          ''''####''''         
             ,#######,   #######,   ,#######,      ##                                
            ,#'     '#,  ##    ##  ,#'     '#,    #''#        ######   ,####,        
            ##       ##  ##   ,#'  ##            #'  '#       #        #'  '#        
            ##       ##  #######   ##           ,######,      #####,   #    #        
            '#,     ,#'  ##    ##  '#,     ,#' ,#      #,         ##   #,  ,#        
             '#######'   ##     ##  '#######'  #'      '#     #####' # '####'        


                  #######################################################
                  #                        -***-                        #
                  #          Department of theory and spectroscopy      #
                  #    Directorship and core code : Frank Neese         #
                  #        Max Planck Institute fuer Kohlenforschung    #
                  #                Kaiser Wilhelm Platz 1               #
                  #                 D-45470 Muelheim/Ruhr               #
                  #                      Germany                        #
                  #                                                     #
                  #                  All rights reserved                #
                  #                        -***-                        #
                  #######################################################


                         Program Version 5.0.0 -  RELEASE  -
                                (SVN: $Rev: 19529$)
                ($Date: 2021-06-28 11:36:33 +0200 (Mo, 28 Jun 2021) $)


 With contributions from (in alphabetic order):
   Daniel Aravena         : Magnetic Suceptibility
   Michael Atanasov       : Ab Initio Ligand Field Theory (pilot matlab implementation)
   Alexander A. Auer      : GIAO ZORA, VPT2 properties, NMR spectrum
   Ute Becker             : Parallelization
   Giovanni Bistoni       : ED, misc. LED, open-shell LED, HFLD
   Martin Brehm           : Molecular dynamics
   Dmytro Bykov           : SCF Hessian
   Vijay G. Chilkuri      : MRCI spin determinant printing, contributions to CSF-ICE
   Dipayan Datta          : RHF DLPNO-CCSD density
   Achintya Kumar Dutta   : EOM-CC, STEOM-CC
   Dmitry Ganyushin       : Spin-Orbit,Spin-Spin,Magnetic field MRCI
   Miquel Garcia          : C-PCM Hessian, Gaussian charge scheme
   Yang Guo               : DLPNO-NEVPT2, F12-NEVPT2, CIM, IAO-localization
   Andreas Hansen         : Spin unrestricted coupled pair/coupled cluster methods
   Benjamin Helmich-Paris : MC-RPA, TRAH-SCF, COSX integrals
   Lee Huntington         : MR-EOM, pCC
   Robert Izsak           : Overlap fitted RIJCOSX, COSX-SCS-MP3, EOM
   Marcus Kettner         : VPT2
   Christian Kollmar      : KDIIS, OOCD, Brueckner-CCSD(T), CCSD density, CASPT2, CASPT2-K
   Simone Kossmann        : Meta GGA functionals, TD-DFT gradient, OOMP2, MP2 Hessian
   Martin Krupicka        : Initial AUTO-CI
   Lucas Lang             : DCDCAS
   Marvin Lechner         : AUTO-CI (C++ implementation), FIC-MRCC
   Dagmar Lenk            : GEPOL surface, SMD
   Dimitrios Liakos       : Extrapolation schemes; Compound Job, initial MDCI parallelization
   Dimitrios Manganas     : Further ROCIS development; embedding schemes
   Dimitrios Pantazis     : SARC Basis sets
   Anastasios Papadopoulos: AUTO-CI, single reference methods and gradients
   Taras Petrenko         : DFT Hessian,TD-DFT gradient, ASA, ECA, R-Raman, ABS, FL, XAS/XES, NRVS
   Peter Pinski           : DLPNO-MP2, DLPNO-MP2 Gradient
   Christoph Reimann      : Effective Core Potentials
   Marius Retegan         : Local ZFS, SOC
   Christoph Riplinger    : Optimizer, TS searches, QM/MM, DLPNO-CCSD(T), (RO)-DLPNO pert. Triples
   Tobias Risthaus        : Range-separated hybrids, TD-DFT gradient, RPA, STAB
   Michael Roemelt        : Original ROCIS implementation
   Masaaki Saitow         : Open-shell DLPNO-CCSD energy and density
   Barbara Sandhoefer     : DKH picture change effects
   Avijit Sen             : IP-ROCIS
   Kantharuban Sivalingam : CASSCF convergence, NEVPT2, FIC-MRCI
   Bernardo de Souza      : ESD, SOC TD-DFT
   Georgi Stoychev        : AutoAux, RI-MP2 NMR
   Willem Van den Heuvel  : Paramagnetic NMR
   Boris Wezisla          : Elementary symmetry handling
   Frank Wennmohs         : Technical directorship


 We gratefully acknowledge several colleagues who have allowed us to
 interface, adapt or use parts of their codes:
   Stefan Grimme, W. Hujo, H. Kruse, P. Pracht,  : VdW corrections, initial TS optimization,
                  C. Bannwarth, S. Ehlert          DFT functionals, gCP, sTDA/sTD-DF
   Ed Valeev, F. Pavosevic, A. Kumar             : LibInt (2-el integral package), F12 methods
   Garnet Chan, S. Sharma, J. Yang, R. Olivares  : DMRG
   Ulf Ekstrom                                   : XCFun DFT Library
   Mihaly Kallay                                 : mrcc  (arbitrary order and MRCC methods)
   Jiri Pittner, Ondrej Demel                    : Mk-CCSD
   Frank Weinhold                                : gennbo (NPA and NBO analysis)
   Christopher J. Cramer and Donald G. Truhlar   : smd solvation model
   Lars Goerigk                                  : TD-DFT with DH, B97 family of functionals
   V. Asgeirsson, H. Jonsson                     : NEB implementation
   FAccTs GmbH                                   : IRC, NEB, NEB-TS, DLPNO-Multilevel, CI-OPT
                                                   MM, QMMM, 2- and 3-layer-ONIOM, Crystal-QMMM,
                                                   LR-CPCM, SF, NACMEs, symmetry and pop. for TD-DFT,
                                                   nearIR, NL-DFT gradient (VV10), updates on ESD,
                                                   ML-optimized integration grids
   S Lehtola, MJT Oliveira, MAL Marques          : LibXC Library
   Liviu Ungur et al                             : ANISO software


 Your calculation uses the libint2 library for the computation of 2-el integrals
 For citations please refer to: http://libint.valeyev.net

 Your ORCA version has been built with support for libXC version: 5.1.0
 For citations please refer to: https://tddft.org/programs/libxc/

 This ORCA versions uses:
   CBLAS   interface :  Fast vector & matrix operations
   LAPACKE interface :  Fast linear algebra routines
   SCALAPACK package :  Parallel linear algebra routines
   Shared memory     :  Shared parallel matrices
   BLAS/LAPACK       :  OpenBLAS 0.3.15  USE64BITINT DYNAMIC_ARCH NO_AFFINITY SkylakeX SINGLE_THREADED
        Core in use  :  SkylakeX
   Copyright (c) 2011-2014, The OpenBLAS Project


================================================================================

----- Orbital basis set information -----
Your calculation utilizes the basis: def2-SVP
   F. Weigend and R. Ahlrichs, Phys. Chem. Chem. Phys. 7, 3297 (2005).

The basis set includes element-specific modifications.

----- AuxJ basis set information -----
Your calculation utilizes the auxiliary basis: def2/J
   F. Weigend, Phys. Chem. Chem. Phys. 8, 1057 (2006).

The basis set includes element-specific modifications.

================================================================================
                                        WARNINGS
                       Please study these warnings very carefully!
================================================================================


INFO   : the flag for use of the SHARK integral package has been found!


WARNING: TRAH-SCF with ROHF wave function is not implemented yet
  ===> : Turning TRAH off

================================================================================
                                       INPUT FILE
================================================================================
NAME = orca_atom46.inp
|  1> # input to generate an atomic fitting density for Pd
|  2> # this file is use internally by ORCA
|  3> #
|  4> # atomic ground state (S=3): 1s2 2s2 2p6 3s2 3p6 4s2 3d10 4p6 5s2 4d8 
|  5> #
|  6> ! RHF AllowRHF def2-SVP def2/J  NoMulliken NoLoewdin NoMayer NoPrintMOs 
|  7> 
|  8> %output print[p_atomdensfit] 2 end
|  9> 
| 10> %scf
| 11>   guess hcore
| 12>   maxiter 1000
| 13>   maxdisk 500000
| 14>   SCFMode Conventional
| 15>   lshift 1.000000
| 16>   hftyp rohf
| 17>   rohf_case sahf
| 18>   rohf_numop   2
| 19>   rohf_norb[1] 5
| 20>   rohf_nel[1]  8
| 21> end
| 22> 
| 23> %basis
| 24>   NewECP 46
| 25>     N_core 28
| 26>     lmax f
| 27>     s 4
| 28>       1      12.4300000000    240.2290403000  2
| 29>       2       6.1707594000     35.1719435000  2
| 30>       3      13.2700000000     31.9295543000  2
| 31>       4       6.6300000000      5.3982169000  2
| 32>     p 4
| 33>       1      11.0800000000    170.4172760000  2
| 34>       2       5.8295541000     28.4721329000  2
| 35>       3      13.2700000000     31.9295543000  2
| 36>       4       6.6300000000      5.3982169000  2
| 37>     d 4
| 38>       1       9.5100000000     69.0138449000  2
| 39>       2       4.1397811000     11.7508616000  2
| 40>       3      13.2700000000     31.9295543000  2
| 41>       4       6.6300000000      5.3982169000  2
| 42>     f 2
| 43>       1      13.2700000000    -31.9295543000  2
| 44>       2       6.6300000000     -5.3982169000  2
| 45>   end
| 46>   NewGTO 46
| 47>     s 3 
| 48>      1       8.4756400000      2.1727229431
| 49>      2       7.1657170000     -2.9039633126
| 50>      3       3.1821100000     -0.2310570076
| 51>     s 1 
| 52>      1       1.3973644196      1.0000000000
| 53>     s 1 
| 54>      1       0.6053295587      1.0000000000
| 55>     s 1 
| 56>      1       0.1022951421      1.0000000000
| 57>     s 1 
| 58>      1       0.0373389729      1.0000000000
| 59>     p 4 
| 60>      1       4.2460970000     -0.8346018694
| 61>      2       3.3925940000      0.8828643810
| 62>      3       1.1975891264      0.6438870170
| 63>      4       0.5267375059      0.2760105151
| 64>     p 1 
| 65>      1       0.2060709410      1.0000000000
| 66>     p 1 
| 67>      1       0.0370000000      1.0000000000
| 68>     d 4 
| 69>      1       7.3613290985     -0.0186922795
| 70>      2       2.6291037258      0.2533662423
| 71>      3       1.1292744634      0.4840070353
| 72>      4       0.4447165990      0.4270306822
| 73>     d 1 
| 74>      1       0.1554489384      1.0000000000
| 75>   end
| 76>   NewAuxGTO 46
| 77>     S 1
| 78>      1 1310.72 1.0
| 79>     S 1
| 80>      1  655.36 1.0
| 81>     S 1
| 82>      1  327.68 1.0
| 83>     S 1
| 84>      1  163.84 1.0
| 85>     S 1
| 86>      1   81.82 1.0
| 87>     S 1
| 88>      1   40.96 1.0
| 89>     S 1
| 90>      1   20.48 1.0
| 91>     S 1
| 92>      1   10.24 1.0
| 93>     S 1
| 94>      1    5.12 1.0
| 95>     S 1
| 96>      1    2.56 1.0
| 97>     S 1
| 98>      1    1.28 1.0
| 99>     S 1
|100>      1    0.64 1.0
|101>     S 1
|102>      1    0.32 1.0
|103>     S 1
|104>      1    0.16 1.0
|105>     S 1
|106>      1    0.08 1.0
|107>     S 1
|108>      1    0.04 1.0
|109>     S 1
|110>      1    0.02 1.0
|111>     S 1
|112>      1    0.01 1.0
|113>   end
|114> end
|115> 
|116> * xyz 0 3
|117> 46  0.0 0.0 0.0
|118> *
|119> 
|120> 
|121>                          ****END OF INPUT****
================================================================================

                       ****************************
                       * Single Point Calculation *
                       ****************************

---------------------------------
CARTESIAN COORDINATES (ANGSTROEM)
---------------------------------
  Pd     0.000000    0.000000    0.000000

----------------------------
CARTESIAN COORDINATES (A.U.)
----------------------------
  NO LB      ZA    FRAG     MASS         X           Y           Z
   0 Pd   18.0000*   0   106.400    0.000000    0.000000    0.000000
* core charge reduced due to ECP

--------------------------------
INTERNAL COORDINATES (ANGSTROEM)
--------------------------------
 Pd     0   0   0     0.000000000000     0.00000000     0.00000000

---------------------------
INTERNAL COORDINATES (A.U.)
---------------------------
 Pd     0   0   0     0.000000000000     0.00000000     0.00000000

---------------------
BASIS SET INFORMATION
---------------------
There are 1 groups of distinct atoms

 Group   1 Type Pd  : 7s6p5d contracted to 5s3p2d pattern {31111/411/41}

Atom   0Pd   basis set group =>   1
---------------------------------
AUXILIARY/J BASIS SET INFORMATION
---------------------------------
There are 1 groups of distinct atoms

 Group   1 Type Pd  : 18s contracted to 18s pattern {111111111111111111}

Atom   0Pd   basis set group =>   1
-------------------------
ECP PARAMETER INFORMATION
-------------------------

 Group 1, Type Pd ECP (replacing 28 core electrons, lmax=3)

Atom   0Pd   ECP group =>   1

------------------------------------------------------------------------------
                           ORCA GTO INTEGRAL CALCULATION
------------------------------------------------------------------------------
------------------------------------------------------------------------------
                   ___                                                        
                  /   \      - P O W E R E D   B Y -                         
                 /     \                                                     
                 |  |  |   _    _      __       _____    __    __             
                 |  |  |  | |  | |    /  \     |  _  \  |  |  /  |          
                  \  \/   | |  | |   /    \    | | | |  |  | /  /          
                 / \  \   | |__| |  /  /\  \   | |_| |  |  |/  /          
                |  |  |   |  __  | /  /__\  \  |    /   |      \           
                |  |  |   | |  | | |   __   |  |    \   |  |\   \          
                \     /   | |  | | |  |  |  |  | |\  \  |  | \   \       
                 \___/    |_|  |_| |__|  |__|  |_| \__\ |__|  \__/        
                                                                              
                      - O R C A' S   B I G   F R I E N D -                    
                                      &                                       
                       - I N T E G R A L  F E E D E R -                       
                                                                              
 v1 FN, 2020, v2 2021                                                         
------------------------------------------------------------------------------


Reading SHARK input file orca_atom46.SHARKINP.tmp ... ok
----------------------
SHARK INTEGRAL PACKAGE
----------------------

Number of atoms                             ...      1
Number of basis functions                   ...     24
Number of shells                            ...     10
Maximum angular momentum                    ...      2
Integral batch strategy                     ... SHARK/LIBINT Hybrid
RI-J (if used) integral strategy            ... SPLIT-RIJ (Revised 2003 algorithm where possible)
Printlevel                                  ...      1
Contraction scheme used                     ... SEGMENTED contraction
Coulomb Range Separation                    ... NOT USED
Exchange Range Separation                   ... NOT USED
Finite Nucleus Model                        ... NOT USED
Auxiliary Coulomb fitting basis             ... AVAILABLE
   # of basis functions in Aux-J            ...     18
   # of shells in Aux-J                     ...     18
   Maximum angular momentum in Aux-J        ...      0
Auxiliary J/K fitting basis                 ... NOT available
Auxiliary Correlation fitting basis         ... NOT available
Auxiliary 'external' fitting basis          ... NOT available
Integral threshold                          ...     1.000000e-10
Primitive cut-off                           ...     1.000000e-11
Primitive pair pre-selection threshold      ...     1.000000e-11

Calculating pre-screening integrals         ... done (  0.0 sec) Dimension = 10
Organizing shell pair data                  ... done (  0.0 sec)
Shell pair information
Total number of shell pairs                 ...        55
Shell pairs after pre-screening             ...        55
Total number of primitive shell pairs       ...       186
Primitive shell pairs kept                  ...       186
          la=0 lb=0:     15 shell pairs
          la=1 lb=0:     15 shell pairs
          la=1 lb=1:      6 shell pairs
          la=2 lb=0:     10 shell pairs
          la=2 lb=1:      6 shell pairs
          la=2 lb=2:      3 shell pairs

Calculating one electron integrals          ... done (  0.0 sec)
Calculating ECP integrals                   ... done (  0.0 sec)
Calculating RI/J V-Matrix + Cholesky decomp.... done (  0.0 sec)
Calculating Nuclear repulsion               ... done (  0.0 sec) ENN=      0.000000000000 Eh
Calculating 4-index integrals               ... 
    -> SHARK/Ints2Disk: Thresh =     1.000000e-10 TCut=    1.000000e-11 
    -> calling libint FockFlag=2 Lmax_loc=2
    -> L=0 1 2 2:     0.000 sec done=        45 (=100.0%) skipped=         0 
    -> L=0 2 2 2:     0.001 sec done=        30 (=100.0%) skipped=         0 
    -> L=1 1 1 2:     0.000 sec done=        36 (=100.0%) skipped=         0 
    -> L=1 1 2 2:     0.000 sec done=        18 (=100.0%) skipped=         0 
    -> L=1 2 1 2:     0.001 sec done=        21 (=100.0%) skipped=         0 
    -> L=1 2 2 2:     0.001 sec done=        18 (=100.0%) skipped=         0 
    -> L=2 2 2 2:     0.001 sec done=         6 (=100.0%) skipped=         0 
    ->Total LIBINT loop time =    0.005 sec
    -> L=0 0 0 0:     0.000 sec done=       120 (=100.0%) skipped=         0 
    -> L=1 0 0 0:     0.000 sec done=       225 (=100.0%) skipped=         0 
    -> L=1 0 1 0:     0.000 sec done=       120 (=100.0%) skipped=         0 
    -> L=1 1 0 0:     0.000 sec done=        90 (=100.0%) skipped=         0 
    -> L=1 1 1 0:     0.000 sec done=        90 (=100.0%) skipped=         0 
    -> L=1 1 1 1:     0.000 sec done=        21 (=100.0%) skipped=         0 
    -> L=2 0 0 0:     0.000 sec done=       150 (=100.0%) skipped=         0 
    -> L=2 0 1 0:     0.000 sec done=       150 (=100.0%) skipped=         0 
    -> L=2 0 1 1:     0.000 sec done=        60 (=100.0%) skipped=         0 
    -> L=2 0 2 0:     0.000 sec done=        55 (=100.0%) skipped=         0 
    -> L=2 1 0 0:     0.000 sec done=        90 (=100.0%) skipped=         0 
    -> L=2 1 1 0:     0.000 sec done=        90 (=100.0%) skipped=         0 
    -> L=2 1 2 0:     0.001 sec done=        60 (=100.0%) skipped=         0 
    -> L=2 2 0 0:     0.000 sec done=        45 (=100.0%) skipped=         0 
    ->Total SHARK integral loop time =    0.003 sec
    -> Total Integral generation matrix time =    0.021 sec
    -> Number of small integrals   =         0
    -> Number of medium integrals  =         0
    -> Number of large integrals   =      5683
    -> Number of MB stored         =         0 MB


SHARK setup successfully completed in   0.1 seconds

Maximum memory used throughout the entire GTOINT-calculation: 31.3 MB
-------------------------------------------------------------------------------
                                 ORCA SCF
-------------------------------------------------------------------------------

------------
SCF SETTINGS
------------
Hamiltonian:
 Ab initio Hamiltonian  Method          .... Hartree-Fock(GTOs)


General Settings:
 Integral files         IntName         .... orca_atom46
 Hartree-Fock type      HFTyp           .... ROHF
 Total Charge           Charge          ....    0
 Multiplicity           Mult            ....    3
 Number of Electrons    NEL             ....   18
 Basis Dimension        Dim             ....   24
 Nuclear Repulsion      ENuc            ....      0.0000000000 Eh

Convergence Acceleration:
 DIIS                   CNVDIIS         .... on
   Start iteration      DIISMaxIt       ....    12
   Startup error        DIISStart       ....  0.200000
   # of expansion vecs  DIISMaxEq       ....     5
   Bias factor          DIISBfac        ....   1.050
   Max. coefficient     DIISMaxC        ....  10.000
 Trust-Rad. Augm. Hess. CNVTRAH         .... off
 SOSCF                  CNVSOSCF        .... off
 Level Shifting         CNVShift        .... on
   Level shift para.    LevelShift      ....    1.0000
   Turn off err/grad.   ShiftErr        ....    0.0010
 Zerner damping         CNVZerner       .... off
 Static damping         CNVDamp         .... on
   Fraction old density DampFac         ....    0.7000
   Max. Damping (<1)    DampMax         ....    0.9800
   Min. Damping (>=0)   DampMin         ....    0.0000
   Turn off err/grad.   DampErr         ....    0.1000
 Fernandez-Rico         CNVRico         .... off

SCF Procedure:
 Maximum # iterations   MaxIter         ....  1000
 SCF integral mode      SCFMode         .... Conventional
 Integral Threshold     Thresh          ....  1.000e-10 Eh
 Primitive CutOff       TCut            ....  1.000e-11 Eh
 Integral Buffer length BufferLength    .... 1048576
 Integral index format  IndFormat       ....     0
 Integral value format  ValFormat       ....     0
 Integral Storage       Thresh          ....  1.000e-10 Eh

Convergence Tolerance:
 Convergence Check Mode ConvCheckMode   .... Total+1el-Energy
 Convergence forced     ConvForced      .... 0
 Energy Change          TolE            ....  1.000e-06 Eh
 1-El. energy change                    ....  1.000e-03 Eh
 DIIS Error             TolErr          ....  1.000e-06


Diagonalization of the overlap matrix:
Smallest eigenvalue                        ... 2.921e-02
Time for diagonalization                   ...    0.000 sec
Threshold for overlap eigenvalues          ... 1.000e-08
Number of eigenvalues below threshold      ... 0
Time for construction of square roots      ...    0.003 sec
Total time needed                          ...    0.003 sec

--------------------
INITIAL GUESS: HCORE
--------------------
AVERAGE-CONFIGURATION (SAHF) CASE FOUND

-------------------
FINAL ROHF SETTINGS
-------------------
Number of operators             ... 2
  operator   0:   5 orbitals  10 electrons n(mue)= 2.000
  operator   1:   5 orbitals   8 electrons n(mue)= 1.600
Vector coupling coefficients a and b (Zerner convention):
   1.000    1.000           1.000    1.000 
   1.000    0.977           1.000    1.016 

                      -----------------
                      INTIAL GUESS DONE 
                      -----------------

 InCore treatment chosen:
   Memory dedicated               ...    1024 MB
   Memory needed                  ...      0 MB
   Number of tiny    integrals    ...       0
   Number of small   integrals    ...       0
   Number of regular integrals    ...    5683

--------------
SCF ITERATIONS
--------------
ITER       Energy         Delta-E        Max-DP      RMS-DP      [F,P]     Damp
  0   -122.7894688484   0.000000000000 2.11104661  0.10229228  0.8253987 0.7000
  1   -124.9755239267  -2.186055078311 1.73026865  0.08160458  0.6338307 0.7000
  2   -125.8046801644  -0.829156237629 1.28940089  0.05981627  0.2174708 0.7000
                            ****Activating DIIS****
  3   -126.1889119256  -0.384231761200 3.09908579  0.14187486  0.0941760 0.0000
  4   -126.8605528539  -0.671640928317 0.06084531  0.00479648  0.0753077 0.0000
  5   -126.8960014848  -0.035448630922 0.02376514  0.00226304  0.0616770 0.0000
  6   -126.9073870607  -0.011385575919 0.07270556  0.00494211  0.0538331 0.0000
  7   -126.9147727689  -0.007385708161 0.09232137  0.00414968  0.0379878 0.0000
  8   -126.9199667794  -0.005194010495 0.08105564  0.00322101  0.0241490 0.0000
  9   -126.9250204608  -0.005053681393 0.03954925  0.00147907  0.0132471 0.0000
 10   -126.9253920977  -0.000371636933 0.01746549  0.00098103  0.0090152 0.0000
 11   -126.9255638985  -0.000171800772 0.00349848  0.00020657  0.0028818 0.0000
 12   -126.9255864781  -0.000022579615 0.00341104  0.00015415  0.0019213 0.0000
 13   -126.9255998762  -0.000013398067 0.00284537  0.00011237  0.0007596 0.0000
 14   -126.9256031361  -0.000003259963 0.00136142  0.00005299  0.0003854 0.0000
                 **** Energy Check signals convergence ****

               *****************************************************
               *                     SUCCESS                       *
               *           SCF CONVERGED AFTER  15 CYCLES          *
               *****************************************************


----------------
TOTAL SCF ENERGY
----------------

Total Energy       :         -126.92560370 Eh           -3453.82127 eV

Components:
Nuclear Repulsion  :            0.00000000 Eh               0.00000 eV
Electronic Energy  :         -126.92560370 Eh           -3453.82127 eV
One Electron Energy:         -224.51855685 Eh           -6109.46053 eV
Two Electron Energy:           97.59295316 Eh            2655.63927 eV

Virial components:
Potential Energy   :         -174.74305430 Eh           -4755.00025 eV
Kinetic Energy     :           47.81745061 Eh            1301.17898 eV
Virial Ratio       :            3.65437831


---------------
SCF CONVERGENCE
---------------

  Last Energy change         ...   -5.5924e-07  Tolerance :   1.0000e-06
  Last MAX-Density change    ...    7.9243e-04  Tolerance :   1.0000e-05
  Last RMS-Density change    ...    2.9815e-05  Tolerance :   1.0000e-06
  Last DIIS Error            ...    1.8298e-04  Tolerance :   1.0000e-06

             **** THE GBW FILE WAS UPDATED (orca_atom46.gbw) ****
             **** DENSITY orca_atom46.scfp WAS UPDATED ****
             **** ENERGY FILE WAS UPDATED (orca_atom46.en.tmp) ****
             **** THE GBW FILE WAS UPDATED (orca_atom46.gbw) ****
             **** DENSITY orca_atom46.scfp WAS UPDATED ****
----------------
ORBITAL ENERGIES
----------------

  NO   OCC          E(Eh)            E(eV) 
   0   2.0000      -4.146908      -112.8431 
   1   2.0000      -2.671680       -72.7001 
   2   2.0000      -2.667082       -72.5750 
   3   2.0000      -2.666870       -72.5692 
   4   2.0000      -0.540842       -14.7171 
   5   1.6000      -0.557831       -15.1793 
   6   1.6000      -0.553496       -15.0614 
   7   1.6000      -0.552874       -15.0445 
   8   1.6000      -0.539317       -14.6756 
   9   1.6000      -0.263414        -7.1679 
  10   0.0000       0.009014         0.2453 
  11   0.0000       0.011134         0.3030 
  12   0.0000       0.011231         0.3056 
  13   0.0000       0.127554         3.4709 
  14   0.0000       0.390207        10.6181 
  15   0.0000       0.397496        10.8164 
  16   0.0000       0.397832        10.8256 
  17   0.0000       0.463451        12.6111 
  18   0.0000       0.464957        12.6521 
  19   0.0000       0.464780        12.6473 
  20   0.0000       0.464977        12.6527 
  21   0.0000       0.469274        12.7696 
  22   0.0000       2.102738        57.2184 
  23   0.0000      51.390344      1398.4023 

Warning: MO coefficients are modified such that the real solid harmonic m components
have the correct order within each shell (0, +1, -1, +2, -2, ...) and all s orbitals
come before all p orbitals etc. (with increasing orbital energy within each block of given angular momentum).

CleanUpVectors: The p-vectors have cracked symmetry
CleanUpVectors: The p-vectors have cracked symmetry
CleanUpVectors: The p-vectors have cracked symmetry
CleanUpVectors: The d-vectors have cracked symmetry at i=4
CleanUpVectors: The d-vectors have cracked symmetry at i=5
CleanUpVectors: The d-vectors have cracked symmetry at i=6
CleanUpVectors: The d-vectors have cracked symmetry at i=7
CleanUpVectors: The d-vectors have cracked symmetry at i=8
CleanUpVectors: The p-vectors have cracked symmetry
CleanUpVectors: The p-vectors have cracked symmetry
CleanUpVectors: The p-vectors have cracked symmetry
CleanUpVectors: The p-vectors have cracked symmetry
CleanUpVectors: The p-vectors have cracked symmetry
CleanUpVectors: The p-vectors have cracked symmetry
CleanUpVectors: The d-vectors have cracked symmetry at i=17
CleanUpVectors: The d-vectors have cracked symmetry at i=18
CleanUpVectors: The d-vectors have cracked symmetry at i=19
--------------------------
ATOM BASIS FOR ELEMENT Pd
--------------------------
 NewGTO Pd
 S 7
    1          8.475640000000        -1.245343550973
    2          7.165717000000         1.664469920149
    3          3.182110000000         0.132435364221
    4          1.397364419600        -0.890332582148
    5          0.605329558700        -0.463912059117
    6          0.102295142100        -0.012895969795
    7          0.037338972900        -0.000255634944
 P 16
    1          4.246097000000         0.825266678733
    2          3.392594000000        -0.872989364382
    3          1.197589126400        -0.636685010520
    4          0.526737505900        -0.272923281679
    5          4.246097000000        -0.055481910195
    6          3.392594000000         0.058690261904
    7          1.197589126400         0.042803740277
    8          0.526737505900         0.018348378039
    9          4.246097000000        -0.000008438657
   10          3.392594000000         0.000008926639
   11          1.197589126400         0.000006510339
   12          0.526737505900         0.000002790741
   13          0.206070941000        -0.016784458901
   14          0.206070941000         0.001128403540
   15          0.037000000000        -0.001395889513
   16          0.037000000000         0.000093844352
 D 18
    1          8.475640000000         0.000007979281
    2          7.165717000000        -0.000012614306
    3          3.182110000000        -0.000002260143
    4          1.397364419600         0.000055115569
    5          0.605329558700        -0.000045554912
    6          0.102295142100        -0.000164971536
    7          0.037338972900         0.001260694710
    8          7.361329098500         0.000269617237
    9          2.629103725800        -0.003654551939
   10          1.129274463400        -0.006981312243
   11          0.444716599000        -0.006159485942
   12          7.361329098500        -0.001212189154
   13          2.629103725800         0.016430730714
   14          1.129274463400         0.031387722329
   15          0.444716599000         0.027692821594
   16          7.361329098500         0.000000173154
   17          2.629103725800        -0.000002347031
   18          1.129274463400        -0.000004483547
 D 18
    1          7.361329098500        -0.002035315850
    2          2.629103725800         0.027587878131
    3          1.129274463400         0.052701287208
    4          0.444716599000         0.046497395674
    5          7.361329098500        -0.017399899576
    6          2.629103725800         0.235848558333
    7          1.129274463400         0.450542899726
    8          0.444716599000         0.397505878630
    9          7.361329098500         0.000000017822
   10          2.629103725800        -0.000000241563
   11          1.129274463400        -0.000000461460
   12          0.444716599000        -0.000000407138
   13          7.361329098500         0.001175090154
   14          2.629103725800        -0.015927868867
   15          1.129274463400        -0.030427102360
   16          0.444716599000        -0.026845283912
   17          7.361329098500         0.000000178338
   18          2.629103725800        -0.000002417297
 P 18
    1          4.246097000000         0.527648956495
    2          3.392594000000        -0.558161305937
    3          1.197589126400        -0.407075906582
    4          0.526737505900        -0.174498363368
    5          4.246097000000        -0.035473347916
    6          3.392594000000         0.037524664751
    7          1.197589126400         0.027367334067
    8          0.526737505900         0.011731362449
    9          4.246097000000        -0.000005395406
   10          3.392594000000         0.000005707406
   11          1.197589126400         0.000004162502
   12          0.526737505900         0.000001784310
   13          0.206070941000         1.306266413567
   14          0.206070941000        -0.087819074385
   15          0.206070941000        -0.000013357057
   16          0.037000000000        -0.581287870741
   17          0.037000000000         0.039079442164
   18          0.037000000000         0.000005943883
 D 18
    1          8.475640000000        -0.000177176911
    2          7.165717000000         0.000280095900
    3          3.182110000000         0.000050185613
    4          1.397364419600        -0.001086236140
    5          0.605329558700        -0.000758512750
    6          0.102295142100         0.030358550325
    7          0.037338972900        -0.031886466091
    8          7.361329098500        -0.010159356306
    9          2.629103725800         0.137705940648
   10          1.129274463400         0.263060475109
   11          0.444716599000         0.232093515079
   12          7.361329098500         0.001168232947
   13          2.629103725800        -0.015834922212
   14          1.129274463400        -0.030249545814
   15          0.444716599000        -0.026688628973
   16          7.361329098500         0.000000182967
   17          2.629103725800        -0.000002480049
   18          1.129274463400        -0.000004737651
 S 18
    1          8.475640000000        -2.080686555763
    2          7.165717000000         2.780951635893
    3          3.182110000000         0.221269449404
    4          1.397364419600        -3.650883300480
    5          0.605329558700         3.463810743605
    6          0.102295142100        -1.412268433014
    7          0.037338972900         0.624775758284
    8          7.361329098500         0.000808428195
    9          2.629103725800        -0.003913626920
   10          1.129274463400        -0.003211250120
   11          0.444716599000        -0.001115746085
   12          7.361329098500        -0.000095917963
   13          2.629103725800         0.000464341949
   14          1.129274463400         0.000381006716
   15          0.444716599000         0.000132380455
   16          2.629103725800         0.000000068327
   17          7.361329098500        -0.000020046303
   18          2.629103725800         0.000097044796
 S 18
    1          8.475640000000        -3.743920174381
    2          7.165717000000         5.003954538351
    3          3.182110000000         0.398145099417
    4          1.397364419600        -1.621569328888
    5          0.605329558700         0.877735156149
    6          0.102295142100        -0.232110055584
    7          0.037338972900         0.102742536620
    8          7.361329098500        -0.000010427892
    9          2.629103725800         0.000050481759
   10          1.129274463400         0.000041421821
   11          0.444716599000         0.000014391976
   12          7.361329098500         0.000001238355
   13          2.629103725800        -0.000005994916
   14          1.129274463400        -0.000004919011
   15          0.444716599000        -0.000001709106
   16          7.361329098500         0.000000275041
   17          2.629103725800        -0.000001331484
   18          1.129274463400        -0.000001092523
 end
-------------------------------------------
RADIAL EXPECTATION VALUES <R**-3> TO <R**3>
-------------------------------------------
   0 :     0.000000     1.426042     1.136517     0.969394     1.035220     1.218884
   1 :     1.621629     1.232595     1.050412     1.061785     1.256649     1.657359
   2 :     1.620317     1.231779     1.049983     1.062463     1.258682     1.662447
   3 :     1.620256     1.231741     1.049964     1.062494     1.258776     1.662684
   4 :     0.990581     0.829572     0.833481     1.433435     2.456596    25.105174
   5 :     0.000000     0.188785     0.370320     3.269457    12.363095    53.298793
   6 :     0.000000     0.104795     0.250559     5.319534    32.763326   219.084116
   7 :     0.994711     0.832445     0.835305     1.428362     2.434977    24.704595
   8 :     0.993565     0.831642     0.834796     1.429772     2.440979    24.817651
   9 :     0.993390     0.831521     0.834719     1.429986     2.441893    24.834460
  10 :     0.989502     0.828824     0.833005     1.434764     2.462268    25.209748
  11 :     0.030071     0.061309     0.216426     5.377387    32.300088   212.215495
  12 :     0.029505     0.060653     0.215548     5.390403    32.424392   213.206402
  13 :     0.029479     0.060623     0.215509     5.390990    32.429999   213.251117
  14 :     0.271181     0.281056     0.440108     3.151624    13.659574    77.518747
  15 :     0.273060     0.282530     0.441415     3.137930    13.533238    76.522752
  16 :     0.273146     0.282597     0.441474     3.137312    13.527536    76.477801
  17 :     0.262167     0.251458     0.399142     3.204257    11.494847   219.920850
  18 :     0.266385     0.254364     0.400986     3.199141    11.473080   219.527585
  19 :     0.263401     0.252294     0.399671     3.202804    11.488697   219.815137
  20 :     0.263576     0.252416     0.399748     3.202589    11.487783   219.798328
  21 :     0.267464     0.255113     0.401462     3.197812    11.467408   219.423039
  22 :     0.000002     0.867918     0.786736     1.879413     5.522312    24.742437
  23 :     0.000000    17.040441     3.359626     0.418608     0.333251     0.794496
Making the total density                ... o.k.
o.k.
Initializing the integrals              ... done
Making exponents                        ... done
Making rho(0)                           ... done (         0.002615937)
Integral calculation                    ... Two index integrals                     ... done
Solving the equation system             ... done
atomic density will be written to file orca_atom46.adf

-------
TIMINGS
-------

Total SCF time: 0 days 0 hours 0 min 0 sec 

Total time                  ....       0.451 sec
Sum of individual times     ....       0.099 sec  ( 21.8%)

Fock matrix formation       ....       0.032 sec  (  7.1%)
Diagonalization             ....       0.036 sec  (  7.9%)
Density matrix formation    ....       0.000 sec  (  0.1%)
Population analysis         ....       0.000 sec  (  0.0%)
Initial guess               ....       0.001 sec  (  0.2%)
Orbital Transformation      ....       0.000 sec  (  0.0%)
Orbital Orthonormalization  ....       0.000 sec  (  0.0%)
DIIS solution               ....       0.030 sec  (  6.6%)

Maximum memory used throughout the entire SCF-calculation: 226.0 MB

-------------------------   --------------------
FINAL SINGLE POINT ENERGY      -126.925603695355
-------------------------   --------------------


                            ***************************************
                            *     ORCA property calculations      *
                            ***************************************

                                    ---------------------
                                    Active property flags
                                    ---------------------
   (+) Dipole Moment


------------------------------------------------------------------------------
                       ORCA ELECTRIC PROPERTIES CALCULATION
------------------------------------------------------------------------------

Dipole Moment Calculation                       ... on
Quadrupole Moment Calculation                   ... off
Polarizability Calculation                      ... off
GBWName                                         ... orca_atom46.gbw
Electron density file                           ... orca_atom46.scfp
The origin for moment calculation is the CENTER OF MASS  = ( 0.000000,  0.000000  0.000000)

-------------
DIPOLE MOMENT
-------------
                                X             Y             Z
Electronic contribution:      0.00000      -0.00000       0.00000
Nuclear contribution   :      0.00000       0.00000       0.00000
                        -----------------------------------------
Total Dipole Moment    :      0.00000      -0.00000       0.00000
                        -----------------------------------------
Magnitude (a.u.)       :      0.00000
Magnitude (Debye)      :      0.00000


--------------------
Rotational spectrum 
--------------------
 
Rotational constants in cm-1:     0.000000     0.000000     0.000000 
Rotational constants in MHz :     0.000000     0.000000     0.000000 

 Dipole components along the rotational axes: 
x,y,z [a.u.] :     0.000000    -0.000000     0.000000 
x,y,z [Debye]:     0.000000    -0.000000     0.000000 

 

Timings for individual modules:

Sum of individual times         ...        0.592 sec (=   0.010 min)
GTO integral calculation        ...        0.120 sec (=   0.002 min)  20.3 %
SCF iterations                  ...        0.471 sec (=   0.008 min)  79.7 %
                             ****ORCA TERMINATED NORMALLY****
TOTAL RUN TIME: 0 days 0 hours 0 minutes 0 seconds 733 msec
