# Supplementary material for: LED-pump-X-ray-multiprobe crystallography for sub-second timescales
Source: Commun Chem. 2022 Aug 26;5:102. doi: 10.1038/s42004-022-00716-1 (PMC9814726; doi:10.1038/s42004-022-00716-1)
Supplement: Supplementary file 12 — Supplementary Data 3 [file 42004_2022_716_MOESM12_ESM.zip › dz_opt/orca_atom46_property.txt]

-------------------------------------------------------------
----------------------- !PROPERTIES! ------------------------
-------------------------------------------------------------
# -----------------------------------------------------------
$ SCF_Energy
   description: The SCF energy
   geom. index: 1
   prop. index: 1
        SCF Energy:     -126.9256036954
# -----------------------------------------------------------
$ Calculation_Info
   description: Details of the calculation
   geom. index: 1
   prop. index: 1
     Multiplicity:                          3
     Charge:                                0
     number of atoms:                       1
     number of electrons:                   0
     number of frozen core electrons:       1
     number of correlated electrons:        0
     number of basis functions:             24
     number of aux C basis functions:       0
     number of aux J basis functions:       18
     number of aux JK basis functions:      0
     number of aux CABS basis functions:    0
     Total Energy                           -126.925604
# -----------------------------------------------------------
$ SCF_Electric_Properties
   description: The SCF Calculated Electric Properties
   geom. index: 1
   prop. index: 1
       Filename                          : orca_atom46.scfp 
       Do Dipole Moment Calculation      : true 
       Do Quadrupole Moment Calculation  : false 
       Do Polarizability Calculation     : false 
** Dipole moment part of electric properties **
        Magnitude of dipole moment (Debye) :        0.0000000000
        Electronic Contribution:
                  0    
      0       0.000000
      1      -0.000000
      2       0.000000
        Nuclear Contribution:
                  0    
      0       0.000000
      1       0.000000
      2       0.000000
        Total Dipole moment:
                  0    
      0       0.000000
      1      -0.000000
      2       0.000000
# -------------------------------------------------------------
----------------------- !GEOMETRIES! ------------------------
# -------------------------------------------------------------
------------------------ !GEOMETRY! -------------------------
    Number of atoms:    1 
    Geometry Index:     1 
    Coordinates:
               0 Pd     0.000000000000    0.000000000000    0.000000000000
