# Supplementary material for: LED-pump-X-ray-multiprobe crystallography for sub-second timescales
Source: Commun Chem. 2022 Aug 26;5:102. doi: 10.1038/s42004-022-00716-1 (PMC9814726; doi:10.1038/s42004-022-00716-1)
Supplement: Supplementary file 12 — Supplementary Data 3 [file 42004_2022_716_MOESM12_ESM.zip › dz_opt/orca_property.txt]

-------------------------------------------------------------
----------------------- !PROPERTIES! ------------------------
-------------------------------------------------------------
# -----------------------------------------------------------
$ SCF_Energy
   description: The SCF energy
   geom. index: 1
   prop. index: 1
        SCF Energy:    -1283.5642141605
# -----------------------------------------------------------
$ DFT_Energy
   description: The DFT energy
   geom. index: 1
   prop. index: 1
   Number of Alpha Electrons       112.9998646779 
   Number of Alpha Electrons       112.9998646779 
   Total nuber of  Electrons       225.9997293559 
   Exchange energy                -131.3805169881 
   Correlation energy               -7.8062163734 
   Correlantion energy NL            0.0000000000 
   Exchange-Correlation energy    -139.1867333615 
   Embedding correction              0.0000000000 
# -----------------------------------------------------------
$ SCF_Energy
   description: The SCF energy
   geom. index: 2
   prop. index: 1
        SCF Energy:    -1283.7493873046
# -----------------------------------------------------------
$ DFT_Energy
   description: The DFT energy
   geom. index: 2
   prop. index: 1
   Number of Alpha Electrons       112.9998573106 
   Number of Alpha Electrons       112.9998573106 
   Total nuber of  Electrons       225.9997146212 
   Exchange energy                -131.0644729323 
   Correlation energy               -7.7909365763 
   Correlantion energy NL            0.0000000000 
   Exchange-Correlation energy    -138.8554095086 
   Embedding correction              0.0000000000 
# -----------------------------------------------------------
$ SCF_Energy
   description: The SCF energy
   geom. index: 3
   prop. index: 1
        SCF Energy:    -1283.8835062188
# -----------------------------------------------------------
$ DFT_Energy
   description: The DFT energy
   geom. index: 3
   prop. index: 1
   Number of Alpha Electrons       112.9998570761 
   Number of Alpha Electrons       112.9998570761 
   Total nuber of  Electrons       225.9997141522 
   Exchange energy                -130.7585552150 
   Correlation energy               -7.7754591922 
   Correlantion energy NL            0.0000000000 
   Exchange-Correlation energy    -138.5340144072 
   Embedding correction              0.0000000000 
# -----------------------------------------------------------
$ SCF_Energy
   description: The SCF energy
   geom. index: 4
   prop. index: 1
        SCF Energy:    -1283.9728429667
# -----------------------------------------------------------
$ DFT_Energy
   description: The DFT energy
   geom. index: 4
   prop. index: 1
   Number of Alpha Electrons       112.9998681158 
   Number of Alpha Electrons       112.9998681158 
   Total nuber of  Electrons       225.9997362316 
   Exchange energy                -130.4633065333 
   Correlation energy               -7.7598828061 
   Correlantion energy NL            0.0000000000 
   Exchange-Correlation energy    -138.2231893394 
   Embedding correction              0.0000000000 
# -----------------------------------------------------------
$ SCF_Energy
   description: The SCF energy
   geom. index: 5
   prop. index: 1
        SCF Energy:    -1284.0231074957
# -----------------------------------------------------------
$ DFT_Energy
   description: The DFT energy
   geom. index: 5
   prop. index: 1
   Number of Alpha Electrons       112.9999014381 
   Number of Alpha Electrons       112.9999014381 
   Total nuber of  Electrons       225.9998028762 
   Exchange energy                -130.1819225886 
   Correlation energy               -7.7443491695 
   Correlantion energy NL            0.0000000000 
   Exchange-Correlation energy    -137.9262717581 
   Embedding correction              0.0000000000 
# -----------------------------------------------------------
$ SCF_Energy
   description: The SCF energy
   geom. index: 6
   prop. index: 1
        SCF Energy:    -1284.0404622198
# -----------------------------------------------------------
$ DFT_Energy
   description: The DFT energy
   geom. index: 6
   prop. index: 1
   Number of Alpha Electrons       113.0000062661 
   Number of Alpha Electrons       113.0000062661 
   Total nuber of  Electrons       226.0000125323 
   Exchange energy                -129.9562386597 
   Correlation energy               -7.7312432822 
   Correlantion energy NL            0.0000000000 
   Exchange-Correlation energy    -137.6874819420 
   Embedding correction              0.0000000000 
# -----------------------------------------------------------
$ SCF_Energy
   description: The SCF energy
   geom. index: 7
   prop. index: 1
        SCF Energy:    -1284.0421597759
# -----------------------------------------------------------
$ DFT_Energy
   description: The DFT energy
   geom. index: 7
   prop. index: 1
   Number of Alpha Electrons       113.0000655005 
   Number of Alpha Electrons       113.0000655005 
   Total nuber of  Electrons       226.0001310009 
   Exchange energy                -129.9104234086 
   Correlation energy               -7.7288217267 
   Correlantion energy NL            0.0000000000 
   Exchange-Correlation energy    -137.6392451353 
   Embedding correction              0.0000000000 
# -----------------------------------------------------------
$ SCF_Energy
   description: The SCF energy
   geom. index: 8
   prop. index: 1
        SCF Energy:    -1284.0419402831
# -----------------------------------------------------------
$ DFT_Energy
   description: The DFT energy
   geom. index: 8
   prop. index: 1
   Number of Alpha Electrons       113.0001483207 
   Number of Alpha Electrons       113.0001483207 
   Total nuber of  Electrons       226.0002966415 
   Exchange energy                -129.8900955315 
   Correlation energy               -7.7277829759 
   Correlantion energy NL            0.0000000000 
   Exchange-Correlation energy    -137.6178785074 
   Embedding correction              0.0000000000 
# -----------------------------------------------------------
$ SCF_Energy
   description: The SCF energy
   geom. index: 9
   prop. index: 1
        SCF Energy:    -1284.0431566007
# -----------------------------------------------------------
$ DFT_Energy
   description: The DFT energy
   geom. index: 9
   prop. index: 1
   Number of Alpha Electrons       113.0001396168 
   Number of Alpha Electrons       113.0001396168 
   Total nuber of  Electrons       226.0002792337 
   Exchange energy                -129.9040104416 
   Correlation energy               -7.7283005226 
   Correlantion energy NL            0.0000000000 
   Exchange-Correlation energy    -137.6323109642 
   Embedding correction              0.0000000000 
# -----------------------------------------------------------
$ SCF_Energy
   description: The SCF energy
   geom. index: 10
   prop. index: 1
        SCF Energy:    -1284.0434877799
# -----------------------------------------------------------
$ DFT_Energy
   description: The DFT energy
   geom. index: 10
   prop. index: 1
   Number of Alpha Electrons       113.0001319274 
   Number of Alpha Electrons       113.0001319274 
   Total nuber of  Electrons       226.0002638547 
   Exchange energy                -129.9163019795 
   Correlation energy               -7.7289332082 
   Correlantion energy NL            0.0000000000 
   Exchange-Correlation energy    -137.6452351877 
   Embedding correction              0.0000000000 
# -----------------------------------------------------------
$ SCF_Energy
   description: The SCF energy
   geom. index: 11
   prop. index: 1
        SCF Energy:    -1284.0435763778
# -----------------------------------------------------------
$ DFT_Energy
   description: The DFT energy
   geom. index: 11
   prop. index: 1
   Number of Alpha Electrons       113.0001314985 
   Number of Alpha Electrons       113.0001314985 
   Total nuber of  Electrons       226.0002629969 
   Exchange energy                -129.9238803168 
   Correlation energy               -7.7292790871 
   Correlantion energy NL            0.0000000000 
   Exchange-Correlation energy    -137.6531594039 
   Embedding correction              0.0000000000 
# -----------------------------------------------------------
$ SCF_Energy
   description: The SCF energy
   geom. index: 12
   prop. index: 1
        SCF Energy:    -1284.0437997881
# -----------------------------------------------------------
$ DFT_Energy
   description: The DFT energy
   geom. index: 12
   prop. index: 1
   Number of Alpha Electrons       113.0001440144 
   Number of Alpha Electrons       113.0001440144 
   Total nuber of  Electrons       226.0002880288 
   Exchange energy                -129.9280301673 
   Correlation energy               -7.7293060132 
   Correlantion energy NL            0.0000000000 
   Exchange-Correlation energy    -137.6573361805 
   Embedding correction              0.0000000000 
# -----------------------------------------------------------
$ SCF_Energy
   description: The SCF energy
   geom. index: 13
   prop. index: 1
        SCF Energy:    -1284.0439891882
# -----------------------------------------------------------
$ DFT_Energy
   description: The DFT energy
   geom. index: 13
   prop. index: 1
   Number of Alpha Electrons       113.0001057509 
   Number of Alpha Electrons       113.0001057509 
   Total nuber of  Electrons       226.0002115019 
   Exchange energy                -129.9223622880 
   Correlation energy               -7.7291420659 
   Correlantion energy NL            0.0000000000 
   Exchange-Correlation energy    -137.6515043540 
   Embedding correction              0.0000000000 
# -----------------------------------------------------------
$ SCF_Energy
   description: The SCF energy
   geom. index: 14
   prop. index: 1
        SCF Energy:    -1284.0441428910
# -----------------------------------------------------------
$ DFT_Energy
   description: The DFT energy
   geom. index: 14
   prop. index: 1
   Number of Alpha Electrons       113.0000569559 
   Number of Alpha Electrons       113.0000569559 
   Total nuber of  Electrons       226.0001139119 
   Exchange energy                -129.9161943153 
   Correlation energy               -7.7289570898 
   Correlantion energy NL            0.0000000000 
   Exchange-Correlation energy    -137.6451514050 
   Embedding correction              0.0000000000 
# -----------------------------------------------------------
$ SCF_Energy
   description: The SCF energy
   geom. index: 15
   prop. index: 1
        SCF Energy:    -1284.0442558843
# -----------------------------------------------------------
$ DFT_Energy
   description: The DFT energy
   geom. index: 15
   prop. index: 1
   Number of Alpha Electrons       113.0000116130 
   Number of Alpha Electrons       113.0000116130 
   Total nuber of  Electrons       226.0000232261 
   Exchange energy                -129.9145482351 
   Correlation energy               -7.7290231586 
   Correlantion energy NL            0.0000000000 
   Exchange-Correlation energy    -137.6435713937 
   Embedding correction              0.0000000000 
# -----------------------------------------------------------
$ SCF_Energy
   description: The SCF energy
   geom. index: 16
   prop. index: 1
        SCF Energy:    -1284.0443537587
# -----------------------------------------------------------
$ DFT_Energy
   description: The DFT energy
   geom. index: 16
   prop. index: 1
   Number of Alpha Electrons       112.9999789153 
   Number of Alpha Electrons       112.9999789153 
   Total nuber of  Electrons       225.9999578306 
   Exchange energy                -129.9150664033 
   Correlation energy               -7.7292304589 
   Correlantion energy NL            0.0000000000 
   Exchange-Correlation energy    -137.6442968621 
   Embedding correction              0.0000000000 
# -----------------------------------------------------------
$ SCF_Energy
   description: The SCF energy
   geom. index: 17
   prop. index: 1
        SCF Energy:    -1284.0444176305
# -----------------------------------------------------------
$ DFT_Energy
   description: The DFT energy
   geom. index: 17
   prop. index: 1
   Number of Alpha Electrons       112.9999607634 
   Number of Alpha Electrons       112.9999607634 
   Total nuber of  Electrons       225.9999215268 
   Exchange energy                -129.9161929030 
   Correlation energy               -7.7295420183 
   Correlantion energy NL            0.0000000000 
   Exchange-Correlation energy    -137.6457349213 
   Embedding correction              0.0000000000 
# -----------------------------------------------------------
$ SCF_Energy
   description: The SCF energy
   geom. index: 18
   prop. index: 1
        SCF Energy:    -1284.0444419492
# -----------------------------------------------------------
$ DFT_Energy
   description: The DFT energy
   geom. index: 18
   prop. index: 1
   Number of Alpha Electrons       112.9999493189 
   Number of Alpha Electrons       112.9999493189 
   Total nuber of  Electrons       225.9998986379 
   Exchange energy                -129.9178926876 
   Correlation energy               -7.7298904703 
   Correlantion energy NL            0.0000000000 
   Exchange-Correlation energy    -137.6477831579 
   Embedding correction              0.0000000000 
# -----------------------------------------------------------
$ SCF_Energy
   description: The SCF energy
   geom. index: 19
   prop. index: 1
        SCF Energy:    -1284.0444475320
# -----------------------------------------------------------
$ DFT_Energy
   description: The DFT energy
   geom. index: 19
   prop. index: 1
   Number of Alpha Electrons       112.9999466498 
   Number of Alpha Electrons       112.9999466498 
   Total nuber of  Electrons       225.9998932997 
   Exchange energy                -129.9175441531 
   Correlation energy               -7.7298773744 
   Correlantion energy NL            0.0000000000 
   Exchange-Correlation energy    -137.6474215274 
   Embedding correction              0.0000000000 
# -----------------------------------------------------------
$ SCF_Energy
   description: The SCF energy
   geom. index: 20
   prop. index: 1
        SCF Energy:    -1284.0444528742
# -----------------------------------------------------------
$ DFT_Energy
   description: The DFT energy
   geom. index: 20
   prop. index: 1
   Number of Alpha Electrons       112.9999498938 
   Number of Alpha Electrons       112.9999498938 
   Total nuber of  Electrons       225.9998997875 
   Exchange energy                -129.9178795428 
   Correlation energy               -7.7298950615 
   Correlantion energy NL            0.0000000000 
   Exchange-Correlation energy    -137.6477746043 
   Embedding correction              0.0000000000 
# -----------------------------------------------------------
$ SCF_Energy
   description: The SCF energy
   geom. index: 21
   prop. index: 1
        SCF Energy:    -1284.0444481390
# -----------------------------------------------------------
$ DFT_Energy
   description: The DFT energy
   geom. index: 21
   prop. index: 1
   Number of Alpha Electrons       112.9999664766 
   Number of Alpha Electrons       112.9999664766 
   Total nuber of  Electrons       225.9999329533 
   Exchange energy                -129.9177281958 
   Correlation energy               -7.7298794188 
   Correlantion energy NL            0.0000000000 
   Exchange-Correlation energy    -137.6476076145 
   Embedding correction              0.0000000000 
# -----------------------------------------------------------
$ SCF_Energy
   description: The SCF energy
   geom. index: 22
   prop. index: 1
        SCF Energy:    -1284.0444529325
# -----------------------------------------------------------
$ DFT_Energy
   description: The DFT energy
   geom. index: 22
   prop. index: 1
   Number of Alpha Electrons       112.9999800336 
   Number of Alpha Electrons       112.9999800336 
   Total nuber of  Electrons       225.9999600672 
   Exchange energy                -129.9174862835 
   Correlation energy               -7.7297976003 
   Correlantion energy NL            0.0000000000 
   Exchange-Correlation energy    -137.6472838838 
   Embedding correction              0.0000000000 
# -----------------------------------------------------------
$ SCF_Energy
   description: The SCF energy
   geom. index: 23
   prop. index: 1
        SCF Energy:    -1284.0444522027
# -----------------------------------------------------------
$ DFT_Energy
   description: The DFT energy
   geom. index: 23
   prop. index: 1
   Number of Alpha Electrons       113.0000034210 
   Number of Alpha Electrons       113.0000034210 
   Total nuber of  Electrons       226.0000068420 
   Exchange energy                -129.9171271390 
   Correlation energy               -7.7297774134 
   Correlantion energy NL            0.0000000000 
   Exchange-Correlation energy    -137.6469045524 
   Embedding correction              0.0000000000 
# -----------------------------------------------------------
$ SCF_Energy
   description: The SCF energy
   geom. index: 24
   prop. index: 1
        SCF Energy:    -1284.0444552583
# -----------------------------------------------------------
$ DFT_Energy
   description: The DFT energy
   geom. index: 24
   prop. index: 1
   Number of Alpha Electrons       113.0000082383 
   Number of Alpha Electrons       113.0000082383 
   Total nuber of  Electrons       226.0000164766 
   Exchange energy                -129.9170930654 
   Correlation energy               -7.7297844802 
   Correlantion energy NL            0.0000000000 
   Exchange-Correlation energy    -137.6468775456 
   Embedding correction              0.0000000000 
# -----------------------------------------------------------
$ SCF_Energy
   description: The SCF energy
   geom. index: 25
   prop. index: 1
        SCF Energy:    -1284.0444557866
# -----------------------------------------------------------
$ DFT_Energy
   description: The DFT energy
   geom. index: 25
   prop. index: 1
   Number of Alpha Electrons       113.0000191002 
   Number of Alpha Electrons       113.0000191002 
   Total nuber of  Electrons       226.0000382005 
   Exchange energy                -129.9172398732 
   Correlation energy               -7.7298369649 
   Correlantion energy NL            0.0000000000 
   Exchange-Correlation energy    -137.6470768380 
   Embedding correction              0.0000000000 
# -----------------------------------------------------------
$ SCF_Electric_Properties
   description: The SCF Calculated Electric Properties
   geom. index: 25
   prop. index: 1
       Filename                          : orca.scfp 
       Do Dipole Moment Calculation      : true 
       Do Quadrupole Moment Calculation  : false 
       Do Polarizability Calculation     : false 
** Dipole moment part of electric properties **
        Magnitude of dipole moment (Debye) :        9.0597484780
        Electronic Contribution:
                  0    
      0      -9.393682
      1       3.034140
      2     -15.211686
        Nuclear Contribution:
                  0    
      0       7.524561
      1      -2.425694
      2      12.238393
        Total Dipole moment:
                  0    
      0      -1.869120
      1       0.608446
      2      -2.973292
# -----------------------------------------------------------
$ Hessian
   description: Details about the Hessian
   geom. index: 25
   prop. index: 1
Normal modes:
Number of Rows: 216 Number of Columns: 216
                  0          1          2          3          4          5    
      0       0.000000   0.000000   0.000000   0.000000   0.000000   0.000000
      1       0.000000   0.000000   0.000000   0.000000   0.000000   0.000000
      2       0.000000   0.000000   0.000000   0.000000   0.000000   0.000000
      3       0.000000   0.000000   0.000000   0.000000   0.000000   0.000000
      4       0.000000   0.000000   0.000000   0.000000   0.000000   0.000000
      5       0.000000   0.000000   0.000000   0.000000   0.000000   0.000000
      6       0.000000   0.000000   0.000000   0.000000   0.000000   0.000000
      7       0.000000   0.000000   0.000000   0.000000   0.000000   0.000000
      8       0.000000   0.000000   0.000000   0.000000   0.000000   0.000000
      9       0.000000   0.000000   0.000000   0.000000   0.000000   0.000000
     10       0.000000   0.000000   0.000000   0.000000   0.000000   0.000000
     11       0.000000   0.000000   0.000000   0.000000   0.000000   0.000000
     12       0.000000   0.000000   0.000000   0.000000   0.000000   0.000000
     13       0.000000   0.000000   0.000000   0.000000   0.000000   0.000000
     14       0.000000   0.000000   0.000000   0.000000   0.000000   0.000000
     15       0.000000   0.000000   0.000000   0.000000   0.000000   0.000000
     16       0.000000   0.000000   0.000000   0.000000   0.000000   0.000000
     17       0.000000   0.000000   0.000000   0.000000   0.000000   0.000000
     18       0.000000   0.000000   0.000000   0.000000   0.000000   0.000000
     19       0.000000   0.000000   0.000000   0.000000   0.000000   0.000000
     20       0.000000   0.000000   0.000000   0.000000   0.000000   0.000000
     21       0.000000   0.000000   0.000000   0.000000   0.000000   0.000000
     22       0.000000   0.000000   0.000000   0.000000   0.000000   0.000000
     23       0.000000   0.000000   0.000000   0.000000   0.000000   0.000000
     24       0.000000   0.000000   0.000000   0.000000   0.000000   0.000000
     25       0.000000   0.000000   0.000000   0.000000   0.000000   0.000000
     26       0.000000   0.000000   0.000000   0.000000   0.000000   0.000000
     27       0.000000   0.000000   0.000000   0.000000   0.000000   0.000000
     28       0.000000   0.000000   0.000000   0.000000   0.000000   0.000000
     29       0.000000   0.000000   0.000000   0.000000   0.000000   0.000000
     30       0.000000   0.000000   0.000000   0.000000   0.000000   0.000000
     31       0.000000   0.000000   0.000000   0.000000   0.000000   0.000000
     32       0.000000   0.000000   0.000000   0.000000   0.000000   0.000000
     33       0.000000   0.000000   0.000000   0.000000   0.000000   0.000000
     34       0.000000   0.000000   0.000000   0.000000   0.000000   0.000000
     35       0.000000   0.000000   0.000000   0.000000   0.000000   0.000000
     36       0.000000   0.000000   0.000000   0.000000   0.000000   0.000000
     37       0.000000   0.000000   0.000000   0.000000   0.000000   0.000000
     38       0.000000   0.000000   0.000000   0.000000   0.000000   0.000000
     39       0.000000   0.000000   0.000000   0.000000   0.000000   0.000000
     40       0.000000   0.000000   0.000000   0.000000   0.000000   0.000000
     41       0.000000   0.000000   0.000000   0.000000   0.000000   0.000000
     42       0.000000   0.000000   0.000000   0.000000   0.000000   0.000000
     43       0.000000   0.000000   0.000000   0.000000   0.000000   0.000000
     44       0.000000   0.000000   0.000000   0.000000   0.000000   0.000000
     45       0.000000   0.000000   0.000000   0.000000   0.000000   0.000000
     46       0.000000   0.000000   0.000000   0.000000   0.000000   0.000000
     47       0.000000   0.000000   0.000000   0.000000   0.000000   0.000000
     48       0.000000   0.000000   0.000000   0.000000   0.000000   0.000000
     49       0.000000   0.000000   0.000000   0.000000   0.000000   0.000000
     50       0.000000   0.000000   0.000000   0.000000   0.000000   0.000000
     51       0.000000   0.000000   0.000000   0.000000   0.000000   0.000000
     52       0.000000   0.000000   0.000000   0.000000   0.000000   0.000000
     53       0.000000   0.000000   0.000000   0.000000   0.000000   0.000000
     54       0.000000   0.000000   0.000000   0.000000   0.000000   0.000000
     55       0.000000   0.000000   0.000000   0.000000   0.000000   0.000000
     56       0.000000   0.000000   0.000000   0.000000   0.000000   0.000000
     57       0.000000   0.000000   0.000000   0.000000   0.000000   0.000000
     58       0.000000   0.000000   0.000000   0.000000   0.000000   0.000000
     59       0.000000   0.000000   0.000000   0.000000   0.000000   0.000000
     60       0.000000   0.000000   0.000000   0.000000   0.000000   0.000000
     61       0.000000   0.000000   0.000000   0.000000   0.000000   0.000000
     62       0.000000   0.000000   0.000000   0.000000   0.000000   0.000000
     63       0.000000   0.000000   0.000000   0.000000   0.000000   0.000000
     64       0.000000   0.000000   0.000000   0.000000   0.000000   0.000000
     65       0.000000   0.000000   0.000000   0.000000   0.000000   0.000000
     66       0.000000   0.000000   0.000000   0.000000   0.000000   0.000000
     67       0.000000   0.000000   0.000000   0.000000   0.000000   0.000000
     68       0.000000   0.000000   0.000000   0.000000   0.000000   0.000000
     69       0.000000   0.000000   0.000000   0.000000   0.000000   0.000000
     70       0.000000   0.000000   0.000000   0.000000   0.000000   0.000000
     71       0.000000   0.000000   0.000000   0.000000   0.000000   0.000000
     72       0.000000   0.000000   0.000000   0.000000   0.000000   0.000000
     73       0.000000   0.000000   0.000000   0.000000   0.000000   0.000000
     74       0.000000   0.000000   0.000000   0.000000   0.000000   0.000000
     75       0.000000   0.000000   0.000000   0.000000   0.000000   0.000000
     76       0.000000   0.000000   0.000000   0.000000   0.000000   0.000000
     77       0.000000   0.000000   0.000000   0.000000   0.000000   0.000000
     78       0.000000   0.000000   0.000000   0.000000   0.000000   0.000000
     79       0.000000   0.000000   0.000000   0.000000   0.000000   0.000000
     80       0.000000   0.000000   0.000000   0.000000   0.000000   0.000000
     81       0.000000   0.000000   0.000000   0.000000   0.000000   0.000000
     82       0.000000   0.000000   0.000000   0.000000   0.000000   0.000000
     83       0.000000   0.000000   0.000000   0.000000   0.000000   0.000000
     84       0.000000   0.000000   0.000000   0.000000   0.000000   0.000000
     85       0.000000   0.000000   0.000000   0.000000   0.000000   0.000000
     86       0.000000   0.000000   0.000000   0.000000   0.000000   0.000000
     87       0.000000   0.000000   0.000000   0.000000   0.000000   0.000000
     88       0.000000   0.000000   0.000000   0.000000   0.000000   0.000000
     89       0.000000   0.000000   0.000000   0.000000   0.000000   0.000000
     90       0.000000   0.000000   0.000000   0.000000   0.000000   0.000000
     91       0.000000   0.000000   0.000000   0.000000   0.000000   0.000000
     92       0.000000   0.000000   0.000000   0.000000   0.000000   0.000000
     93       0.000000   0.000000   0.000000   0.000000   0.000000   0.000000
     94       0.000000   0.000000   0.000000   0.000000   0.000000   0.000000
     95       0.000000   0.000000   0.000000   0.000000   0.000000   0.000000
     96       0.000000   0.000000   0.000000   0.000000   0.000000   0.000000
     97       0.000000   0.000000   0.000000   0.000000   0.000000   0.000000
     98       0.000000   0.000000   0.000000   0.000000   0.000000   0.000000
     99       0.000000   0.000000   0.000000   0.000000   0.000000   0.000000
    100       0.000000   0.000000   0.000000   0.000000   0.000000   0.000000
    101       0.000000   0.000000   0.000000   0.000000   0.000000   0.000000
    102       0.000000   0.000000   0.000000   0.000000   0.000000   0.000000
    103       0.000000   0.000000   0.000000   0.000000   0.000000   0.000000
    104       0.000000   0.000000   0.000000   0.000000   0.000000   0.000000
    105       0.000000   0.000000   0.000000   0.000000   0.000000   0.000000
    106       0.000000   0.000000   0.000000   0.000000   0.000000   0.000000
    107       0.000000   0.000000   0.000000   0.000000   0.000000   0.000000
    108       0.000000   0.000000   0.000000   0.000000   0.000000   0.000000
    109       0.000000   0.000000   0.000000   0.000000   0.000000   0.000000
    110       0.000000   0.000000   0.000000   0.000000   0.000000   0.000000
    111       0.000000   0.000000   0.000000   0.000000   0.000000   0.000000
    112       0.000000   0.000000   0.000000   0.000000   0.000000   0.000000
    113       0.000000   0.000000   0.000000   0.000000   0.000000   0.000000
    114       0.000000   0.000000   0.000000   0.000000   0.000000   0.000000
    115       0.000000   0.000000   0.000000   0.000000   0.000000   0.000000
    116       0.000000   0.000000   0.000000   0.000000   0.000000   0.000000
    117       0.000000   0.000000   0.000000   0.000000   0.000000   0.000000
    118       0.000000   0.000000   0.000000   0.000000   0.000000   0.000000
    119       0.000000   0.000000   0.000000   0.000000   0.000000   0.000000
    120       0.000000   0.000000   0.000000   0.000000   0.000000   0.000000
    121       0.000000   0.000000   0.000000   0.000000   0.000000   0.000000
    122       0.000000   0.000000   0.000000   0.000000   0.000000   0.000000
    123       0.000000   0.000000   0.000000   0.000000   0.000000   0.000000
    124       0.000000   0.000000   0.000000   0.000000   0.000000   0.000000
    125       0.000000   0.000000   0.000000   0.000000   0.000000   0.000000
    126       0.000000   0.000000   0.000000   0.000000   0.000000   0.000000
    127       0.000000   0.000000   0.000000   0.000000   0.000000   0.000000
    128       0.000000   0.000000   0.000000   0.000000   0.000000   0.000000
    129       0.000000   0.000000   0.000000   0.000000   0.000000   0.000000
    130       0.000000   0.000000   0.000000   0.000000   0.000000   0.000000
    131       0.000000   0.000000   0.000000   0.000000   0.000000   0.000000
    132       0.000000   0.000000   0.000000   0.000000   0.000000   0.000000
    133       0.000000   0.000000   0.000000   0.000000   0.000000   0.000000
    134       0.000000   0.000000   0.000000   0.000000   0.000000   0.000000
    135       0.000000   0.000000   0.000000   0.000000   0.000000   0.000000
    136       0.000000   0.000000   0.000000   0.000000   0.000000   0.000000
    137       0.000000   0.000000   0.000000   0.000000   0.000000   0.000000
    138       0.000000   0.000000   0.000000   0.000000   0.000000   0.000000
    139       0.000000   0.000000   0.000000   0.000000   0.000000   0.000000
    140       0.000000   0.000000   0.000000   0.000000   0.000000   0.000000
    141       0.000000   0.000000   0.000000   0.000000   0.000000   0.000000
    142       0.000000   0.000000   0.000000   0.000000   0.000000   0.000000
    143       0.000000   0.000000   0.000000   0.000000   0.000000   0.000000
    144       0.000000   0.000000   0.000000   0.000000   0.000000   0.000000
    145       0.000000   0.000000   0.000000   0.000000   0.000000   0.000000
    146       0.000000   0.000000   0.000000   0.000000   0.000000   0.000000
    147       0.000000   0.000000   0.000000   0.000000   0.000000   0.000000
    148       0.000000   0.000000   0.000000   0.000000   0.000000   0.000000
    149       0.000000   0.000000   0.000000   0.000000   0.000000   0.000000
    150       0.000000   0.000000   0.000000   0.000000   0.000000   0.000000
    151       0.000000   0.000000   0.000000   0.000000   0.000000   0.000000
    152       0.000000   0.000000   0.000000   0.000000   0.000000   0.000000
    153       0.000000   0.000000   0.000000   0.000000   0.000000   0.000000
    154       0.000000   0.000000   0.000000   0.000000   0.000000   0.000000
    155       0.000000   0.000000   0.000000   0.000000   0.000000   0.000000
    156       0.000000   0.000000   0.000000   0.000000   0.000000   0.000000
    157       0.000000   0.000000   0.000000   0.000000   0.000000   0.000000
    158       0.000000   0.000000   0.000000   0.000000   0.000000   0.000000
    159       0.000000   0.000000   0.000000   0.000000   0.000000   0.000000
    160       0.000000   0.000000   0.000000   0.000000   0.000000   0.000000
    161       0.000000   0.000000   0.000000   0.000000   0.000000   0.000000
    162       0.000000   0.000000   0.000000   0.000000   0.000000   0.000000
    163       0.000000   0.000000   0.000000   0.000000   0.000000   0.000000
    164       0.000000   0.000000   0.000000   0.000000   0.000000   0.000000
    165       0.000000   0.000000   0.000000   0.000000   0.000000   0.000000
    166       0.000000   0.000000   0.000000   0.000000   0.000000   0.000000
    167       0.000000   0.000000   0.000000   0.000000   0.000000   0.000000
    168       0.000000   0.000000   0.000000   0.000000   0.000000   0.000000
    169       0.000000   0.000000   0.000000   0.000000   0.000000   0.000000
    170       0.000000   0.000000   0.000000   0.000000   0.000000   0.000000
    171       0.000000   0.000000   0.000000   0.000000   0.000000   0.000000
    172       0.000000   0.000000   0.000000   0.000000   0.000000   0.000000
    173       0.000000   0.000000   0.000000   0.000000   0.000000   0.000000
    174       0.000000   0.000000   0.000000   0.000000   0.000000   0.000000
    175       0.000000   0.000000   0.000000   0.000000   0.000000   0.000000
    176       0.000000   0.000000   0.000000   0.000000   0.000000   0.000000
    177       0.000000   0.000000   0.000000   0.000000   0.000000   0.000000
    178       0.000000   0.000000   0.000000   0.000000   0.000000   0.000000
    179       0.000000   0.000000   0.000000   0.000000   0.000000   0.000000
    180       0.000000   0.000000   0.000000   0.000000   0.000000   0.000000
    181       0.000000   0.000000   0.000000   0.000000   0.000000   0.000000
    182       0.000000   0.000000   0.000000   0.000000   0.000000   0.000000
    183       0.000000   0.000000   0.000000   0.000000   0.000000   0.000000
    184       0.000000   0.000000   0.000000   0.000000   0.000000   0.000000
    185       0.000000   0.000000   0.000000   0.000000   0.000000   0.000000
    186       0.000000   0.000000   0.000000   0.000000   0.000000   0.000000
    187       0.000000   0.000000   0.000000   0.000000   0.000000   0.000000
    188       0.000000   0.000000   0.000000   0.000000   0.000000   0.000000
    189       0.000000   0.000000   0.000000   0.000000   0.000000   0.000000
    190       0.000000   0.000000   0.000000   0.000000   0.000000   0.000000
    191       0.000000   0.000000   0.000000   0.000000   0.000000   0.000000
    192       0.000000   0.000000   0.000000   0.000000   0.000000   0.000000
    193       0.000000   0.000000   0.000000   0.000000   0.000000   0.000000
    194       0.000000   0.000000   0.000000   0.000000   0.000000   0.000000
    195       0.000000   0.000000   0.000000   0.000000   0.000000   0.000000
    196       0.000000   0.000000   0.000000   0.000000   0.000000   0.000000
    197       0.000000   0.000000   0.000000   0.000000   0.000000   0.000000
    198       0.000000   0.000000   0.000000   0.000000   0.000000   0.000000
    199       0.000000   0.000000   0.000000   0.000000   0.000000   0.000000
    200       0.000000   0.000000   0.000000   0.000000   0.000000   0.000000
    201       0.000000   0.000000   0.000000   0.000000   0.000000   0.000000
    202       0.000000   0.000000   0.000000   0.000000   0.000000   0.000000
    203       0.000000   0.000000   0.000000   0.000000   0.000000   0.000000
    204       0.000000   0.000000   0.000000   0.000000   0.000000   0.000000
    205       0.000000   0.000000   0.000000   0.000000   0.000000   0.000000
    206       0.000000   0.000000   0.000000   0.000000   0.000000   0.000000
    207       0.000000   0.000000   0.000000   0.000000   0.000000   0.000000
    208       0.000000   0.000000   0.000000   0.000000   0.000000   0.000000
    209       0.000000   0.000000   0.000000   0.000000   0.000000   0.000000
    210       0.000000   0.000000   0.000000   0.000000   0.000000   0.000000
    211       0.000000   0.000000   0.000000   0.000000   0.000000   0.000000
    212       0.000000   0.000000   0.000000   0.000000   0.000000   0.000000
    213       0.000000   0.000000   0.000000   0.000000   0.000000   0.000000
    214       0.000000   0.000000   0.000000   0.000000   0.000000   0.000000
    215       0.000000   0.000000   0.000000   0.000000   0.000000   0.000000
                  6          7          8          9         10         11    
      0       0.039137  -0.006051   0.017331   0.021518  -0.032490   0.004730
      1       0.011037  -0.000476   0.002346  -0.014780  -0.008012   0.021404
      2      -0.040377   0.013692  -0.048696   0.015592   0.010904  -0.042312
      3       0.025382  -0.004882   0.011807   0.019652  -0.025134   0.003391
      4       0.045975  -0.001522   0.044650  -0.016626  -0.005497   0.051841
      5      -0.063060   0.016066  -0.049560   0.009929   0.028752  -0.036652
      6       0.072085  -0.005785   0.054617   0.018466  -0.032471   0.024591
      7       0.003618   0.000299  -0.006219  -0.015238  -0.007858   0.013177
      8      -0.056903   0.016975  -0.071216   0.013032   0.009804  -0.071654
      9       0.046583  -0.009443  -0.003377   0.030429  -0.057052  -0.012428
     10      -0.013803   0.003589  -0.026073  -0.017528  -0.004949  -0.015130
     11      -0.023526   0.010967  -0.033394   0.019272   0.007168  -0.020041
     12       0.068283  -0.011024   0.002966   0.034309  -0.074173  -0.011279
     13      -0.009622   0.006664  -0.022757  -0.021024  -0.005680  -0.025542
     14      -0.044755   0.014250  -0.038558   0.013444   0.024964  -0.026283
     15       0.059046  -0.011234  -0.001526   0.033260  -0.068276  -0.012881
     16      -0.045858   0.005285  -0.054507  -0.018073   0.002176  -0.040375
     17      -0.005951   0.007949  -0.036121   0.024871  -0.013941  -0.026910
     18      -0.036142   0.001240  -0.040465   0.033233  -0.044208  -0.048363
     19      -0.028153   0.008749  -0.040322  -0.015292   0.004031  -0.028755
     20       0.012712   0.000733   0.006433   0.025530  -0.013061   0.035687
     21      -0.044761   0.000636  -0.045627   0.036527  -0.053926  -0.057295
     22      -0.052956   0.017876  -0.049177  -0.017680   0.020064  -0.040204
     23      -0.020750   0.005427  -0.010020   0.030898  -0.023536   0.009653
     24      -0.059897   0.004952  -0.048760   0.037576  -0.055047  -0.064295
     25      -0.032091   0.008793  -0.056289  -0.013685   0.004399  -0.046601
     26       0.034872  -0.002574   0.015439   0.021403  -0.003235   0.051744
     27      -0.037304   0.007185  -0.032421   0.024967  -0.016321  -0.034854
     28      -0.014222   0.004397  -0.028578  -0.013528  -0.003556  -0.012434
     29       0.037397  -0.008053   0.028805   0.027245  -0.030767   0.062073
     30      -0.028637   0.006396  -0.027384   0.022769  -0.008659  -0.027659
     31       0.011610  -0.007809  -0.020966  -0.006617  -0.026467  -0.005051
     32       0.074720  -0.017773   0.045241   0.025854  -0.026579   0.083767
     33      -0.072050   0.020677  -0.041425   0.019613  -0.006578  -0.045725
     34      -0.034544   0.012225  -0.040208  -0.016442   0.010368  -0.026932
     35       0.046917  -0.011990   0.038365   0.029111  -0.043413   0.074306
     36       0.014767   0.007071   0.011017   0.013271  -0.021717   0.002936
     37      -0.005449  -0.048200  -0.022887   0.009544  -0.002635   0.022524
     38       0.033970  -0.011218  -0.029045   0.024186  -0.027874  -0.032062
     39       0.047320   0.001930  -0.011046   0.018315  -0.057917   0.007783
     40      -0.014357  -0.095582   0.019817   0.011204   0.047828   0.007081
     41       0.044544   0.000600  -0.046449   0.025080  -0.050955  -0.026740
     42      -0.009599  -0.007810   0.009823   0.020429   0.000059  -0.003733
     43      -0.002725  -0.041217  -0.068928   0.021122  -0.034020   0.027345
     44       0.062597   0.010770  -0.066766   0.025977  -0.077367  -0.021370
     45       0.020393   0.049231   0.043326  -0.016073  -0.013605   0.017180
     46      -0.005792  -0.046553  -0.036007   0.014553  -0.012147   0.022111
     47       0.031669  -0.073117   0.040622   0.019453   0.044785  -0.048717
     48       0.046643   0.071651   0.057945  -0.052500  -0.041189   0.066699
     49      -0.003379  -0.048938   0.009356  -0.003812   0.020724   0.025666
     50       0.000051  -0.104474   0.066132   0.048656   0.113116  -0.109744
     51      -0.017322   0.049956   0.047878   0.014485   0.035115  -0.045183
     52       0.001438   0.003997  -0.083657   0.009595  -0.074100   0.045503
     53       0.024871  -0.086277   0.053742   0.024690   0.067079  -0.062813
     54       0.040695   0.066208   0.057358  -0.046707  -0.033321   0.058281
     55      -0.019615  -0.111862  -0.051670   0.058030   0.015380  -0.020727
     56       0.081519  -0.083260   0.069078  -0.033263   0.011054   0.036131
     57       0.078876   0.066954   0.046671  -0.075461  -0.096193   0.123900
     58      -0.027420  -0.172736   0.021696   0.053426   0.128055  -0.045945
     59       0.088447  -0.067975   0.049390  -0.035867  -0.025247   0.051020
     60       0.015362   0.043560   0.036618  -0.005817  -0.010133   0.004818
     61      -0.021561  -0.105606  -0.120487   0.090284  -0.054916  -0.029505
     62       0.113772  -0.046243   0.025662  -0.055062  -0.092854   0.099099
     63       0.045004   0.111398   0.112168  -0.095154  -0.002287   0.086743
     64      -0.020390  -0.109857  -0.075490   0.069627  -0.009050  -0.024191
     65       0.081915  -0.161172   0.180529  -0.057026   0.160975   0.024049
     66       0.007191   0.110729   0.127897  -0.068914   0.069424   0.020165
     67      -0.013096  -0.049528  -0.153357   0.077229  -0.128102  -0.000149
     68       0.076775  -0.177766   0.203187  -0.056938   0.199533   0.011970
     69       0.071410   0.136242   0.131817  -0.138389  -0.031686   0.145315
     70      -0.018519  -0.118215  -0.005269   0.036792   0.064919  -0.015050
     71       0.051014  -0.200988   0.230533  -0.038052   0.276114  -0.039180
     72       0.059766   0.123240   0.120592  -0.117227  -0.020453   0.118463
     73      -0.030345  -0.160377  -0.086974   0.104455   0.016230  -0.060500
     74       0.118415  -0.166435   0.196584  -0.095372   0.126693   0.090277
     75      -0.041377   0.016364  -0.004546   0.009467   0.011989  -0.012582
     76       0.014549   0.028245  -0.001527   0.000040  -0.000824   0.038403
     77      -0.024618   0.008081  -0.040274   0.016839  -0.000567  -0.038715
     78      -0.031597   0.047014  -0.025978   0.001217   0.012899  -0.040927
     79       0.016625   0.034100  -0.004769  -0.000776  -0.000451   0.034002
     80      -0.036117  -0.006977  -0.050977   0.003287  -0.010701  -0.049568
     81      -0.069175   0.016667   0.000919   0.006887   0.025697  -0.010564
     82       0.004493   0.015607   0.025945   0.014148   0.007169   0.065562
     83       0.006556   0.003732  -0.036826   0.025264  -0.015690  -0.033002
     84      -0.067648   0.000222   0.011659   0.011000   0.022848   0.005975
     85       0.029136   0.068569  -0.020752   0.001667   0.014558   0.003566
     86      -0.066670   0.029401  -0.031672   0.019615   0.044057  -0.043750
     87      -0.069646  -0.035311   0.068147   0.059740   0.039911   0.031830
     88       0.026783   0.063298  -0.025822  -0.008193   0.004936   0.010014
     89      -0.053436   0.031517   0.052187   0.128491   0.125527  -0.065723
     90      -0.044415   0.001445   0.019207   0.029681   0.019292  -0.003315
     91       0.032300   0.095492  -0.102852  -0.082114  -0.037997  -0.009667
     92      -0.103411   0.042242  -0.088790  -0.056529   0.021205  -0.036010
     93      -0.123914   0.031082  -0.058604  -0.082134   0.021899   0.003019
     94       0.042674   0.081448   0.077364   0.140456   0.133557  -0.039806
     95      -0.077801   0.032123  -0.058439  -0.017161   0.025474  -0.037952
     96      -0.146556   0.028484  -0.065011  -0.112708   0.020044   0.025345
     97       0.043982   0.052638   0.163128   0.205930   0.174061  -0.000987
     98      -0.040769   0.019332   0.003155   0.071300   0.052624  -0.051387
     99      -0.126456   0.070592  -0.119733  -0.106246   0.029947  -0.059274
    100       0.044801   0.085657   0.085583   0.157091   0.149570  -0.050223
    101      -0.091679   0.030152  -0.141482  -0.127780  -0.062765  -0.013049
    102      -0.147759   0.014641  -0.043602  -0.108264   0.016712   0.050090
    103       0.052879   0.124386   0.055054   0.179600   0.188436  -0.126146
    104      -0.118476   0.053123  -0.054337  -0.023172   0.087800  -0.047717
    105      -0.190290   0.038672  -0.095299  -0.173036   0.024764   0.041158
    106       0.065450   0.130575   0.124930   0.274929   0.273145  -0.154606
    107      -0.125995   0.055081  -0.073083  -0.047965   0.074060  -0.043866
    108      -0.146131  -0.024903   0.014941  -0.094711   0.002298   0.118681
    109       0.050977   0.120928   0.050158   0.168063   0.176848  -0.117669
    110      -0.102145   0.053077   0.026311   0.079144   0.170998  -0.067827
    111      -0.126368   0.017514  -0.038978  -0.079698   0.018023   0.027902
    112       0.050061   0.155292  -0.025587   0.129188   0.160373  -0.175037
    113      -0.158898   0.067591  -0.113952  -0.106779   0.067576  -0.038961
    114      -0.015854   0.004698  -0.022197   0.022184  -0.010384  -0.023264
    115       0.005831   0.051962   0.010091  -0.029161   0.003037   0.012900
    116      -0.038924   0.012838   0.012139   0.026950  -0.051473   0.021911
    117       0.003441  -0.013507  -0.019241   0.028861  -0.006877  -0.010820
    118       0.005893   0.043328   0.008754  -0.062213   0.043837   0.030726
    119      -0.053653   0.030153   0.010449   0.033824  -0.069207   0.005695
    120      -0.043275  -0.003673  -0.031525   0.035282  -0.032170  -0.041847
    121       0.008981   0.078412   0.021155  -0.009544  -0.025091   0.001169
    122      -0.040650   0.036831   0.021332   0.048151  -0.082447   0.007443
    123      -0.024760   0.048166  -0.005909  -0.007162   0.009406  -0.022715
    124       0.010184   0.079767   0.022384  -0.022986  -0.010979   0.007383
    125      -0.057991  -0.022784  -0.005691  -0.014983   0.001496   0.037084
    126      -0.047740   0.072418  -0.005595  -0.037557   0.029021  -0.034989
    127       0.009061   0.088324   0.024139   0.002609  -0.045527  -0.012536
    128      -0.038497  -0.046655  -0.006484  -0.000876   0.000240   0.056105
    129       0.005711   0.054007   0.008230   0.008814   0.000357  -0.000964
    130       0.006678   0.052329   0.011580  -0.040574   0.017411   0.021021
    131      -0.059285  -0.047844  -0.014739  -0.030127   0.026971   0.050999
    132      -0.042061   0.056668  -0.009855  -0.026610   0.023147  -0.033196
    133       0.020942   0.139076   0.050817  -0.031790  -0.017760   0.008684
    134      -0.103414   0.005046  -0.013778  -0.067409   0.037301   0.009837
    135      -0.072245   0.050123  -0.025031  -0.040371   0.029208  -0.056316
    136       0.026230   0.170447   0.067524   0.009684  -0.083538  -0.015220
    137      -0.100920   0.032742   0.000145  -0.031145  -0.021310  -0.013321
    138      -0.018782   0.031004  -0.009340   0.015601  -0.010310  -0.023055
    139       0.019694   0.130177   0.044452  -0.091146   0.064006   0.039889
    140      -0.122386   0.030777  -0.011178  -0.075027   0.027062  -0.013307
    141      -0.050608   0.106141   0.005041  -0.084097   0.073735  -0.027305
    142       0.026698   0.172028   0.067321  -0.018984  -0.046414  -0.000895
    143      -0.127846  -0.034743  -0.043636  -0.161234   0.166938   0.042252
    144      -0.062932   0.111072   0.001867  -0.096275   0.081264  -0.035847
    145       0.034334   0.216853   0.088754  -0.028169  -0.049845  -0.000909
    146      -0.160165  -0.012568  -0.048135  -0.196340   0.186859   0.018868
    147      -0.074710   0.133274   0.005420  -0.126718   0.105872  -0.039562
    148       0.028674   0.183199   0.075646   0.045738  -0.136708  -0.034382
    149      -0.110372  -0.060729  -0.047834  -0.159279   0.185060   0.067431
    150      -0.021137   0.113399   0.019708  -0.075522   0.074741  -0.002109
    151       0.021553   0.142330   0.050875  -0.064476   0.024648   0.024827
    152      -0.132380  -0.062207  -0.058772  -0.203314   0.232800   0.066274
    153       0.042227   0.012814   0.003805   0.013415   0.006442   0.009300
    154      -0.004368  -0.021044  -0.006715  -0.024266  -0.008590   0.005252
    155       0.017245  -0.022441   0.030486   0.019857  -0.041641   0.048028
    156       0.067361   0.009111   0.005594   0.009725   0.017582   0.025251
    157       0.002399  -0.011037   0.026582  -0.039085  -0.019753  -0.006003
    158      -0.017097  -0.015947   0.032732   0.023151  -0.058871   0.024194
    159       0.029193   0.041223   0.031731   0.007168  -0.008233  -0.006219
    160      -0.005433  -0.014323  -0.016958  -0.017859  -0.002898   0.011995
    161       0.022229  -0.041376   0.043129   0.009086  -0.048755   0.038701
    162       0.071983  -0.002246  -0.002018   0.010195   0.024790   0.030920
    163      -0.013821  -0.065542  -0.029719  -0.022918  -0.013820  -0.011226
    164       0.062091  -0.029197   0.029196   0.014855  -0.015146   0.082636
    165       0.076428  -0.035399  -0.051203   0.044427   0.056125   0.103733
    166      -0.007690  -0.065887   0.009613  -0.062619  -0.041445  -0.092243
    167       0.050332  -0.018625  -0.029380   0.076952   0.026428   0.208476
    168       0.047014  -0.000483  -0.017875   0.027569   0.019889   0.040382
    169      -0.028966  -0.086725  -0.126704   0.058612   0.039772   0.141913
    170       0.096726  -0.035331   0.036348   0.003028   0.001144   0.094701
    171       0.126236   0.022446   0.088682  -0.066437   0.009524  -0.057491
    172      -0.010723  -0.083114   0.019409  -0.081309  -0.058840  -0.144883
    173       0.077642  -0.042439   0.101879  -0.064343  -0.066233  -0.078067
    174       0.117004   0.053279   0.143376  -0.095871  -0.041776  -0.119528
    175      -0.014909  -0.081347  -0.022570  -0.040138  -0.025756  -0.058198
    176       0.088041  -0.053904   0.166335  -0.134202  -0.114956  -0.225144
    177       0.152593   0.021483   0.107157  -0.088609   0.022461  -0.071259
    178       0.002561  -0.063992   0.120960  -0.165569  -0.128617  -0.304667
    179       0.041473  -0.037788   0.091790  -0.046065  -0.096687  -0.084499
    180       0.159043   0.009153   0.088089  -0.079954   0.045372  -0.048823
    181      -0.020332  -0.126588  -0.003213  -0.088838  -0.061261  -0.199968
    182       0.124602  -0.046791   0.108011  -0.079998  -0.017715  -0.049824
    183       0.198404   0.026034   0.155423  -0.138763   0.031322  -0.110665
    184      -0.018505  -0.139651   0.034205  -0.134606  -0.100274  -0.303628
    185       0.133760  -0.057774   0.160673  -0.140026  -0.062303  -0.172803
    186       0.134699   0.011055   0.071614  -0.059281   0.032642  -0.037035
    187      -0.034107  -0.144285  -0.100263  -0.005380   0.013390  -0.049910
    188       0.161714  -0.051935   0.122629  -0.103006   0.011454  -0.050654
    189       0.170044  -0.019573   0.038294  -0.053435   0.100266   0.006022
    190      -0.016396  -0.130259   0.039098  -0.133057  -0.099807  -0.291405
    191       0.115270  -0.034032   0.046602  -0.010137   0.036002   0.094504
    192      -0.012675  -0.075340  -0.002354   0.043357   0.023436   0.033160
    193      -0.008591  -0.023514   0.021967   0.002611  -0.007103   0.075050
    194       0.020486   0.051749  -0.032121   0.015006  -0.044825  -0.011568
    195       0.002230  -0.005773   0.002436   0.019148  -0.015334  -0.000490
    196       0.004505  -0.005132  -0.006687  -0.007914  -0.010822   0.031736
    197      -0.007422   0.010212  -0.037068   0.021608  -0.006693  -0.032752
    198       0.007202  -0.009330  -0.029726   0.030068  -0.041081  -0.027328
    199      -0.002283   0.001716  -0.018334  -0.015635  -0.008580  -0.004400
    200       0.001234   0.004589  -0.010970   0.023526   0.002090   0.017925
    201      -0.001274  -0.003537  -0.021761   0.023727  -0.007139  -0.016026
    202      -0.003669   0.004832  -0.010755  -0.018316  -0.002186   0.009760
    203       0.004974   0.000346   0.018690   0.028940  -0.038631   0.045183
    204      -0.036951  -0.071680   0.027149   0.048657   0.012086   0.029006
    205      -0.236173  -0.038438   0.300239   0.072236  -0.072240   0.080707
    206       0.025138   0.083704  -0.040544   0.001667  -0.072792  -0.042899
    207      -0.004606  -0.104615  -0.008634   0.051308   0.054405   0.067416
    208       0.211946  -0.018576  -0.237273  -0.054990   0.061553   0.111633
    209       0.029410   0.037872  -0.041121   0.017270  -0.028854   0.005254
    210       0.004410  -0.036119  -0.026285   0.029313  -0.010330  -0.006642
    211      -0.003057  -0.008875  -0.003105  -0.011046  -0.008861   0.024426
    212       0.005273   0.023751  -0.014166   0.026926  -0.021241   0.009010
    213       0.005184  -0.012271  -0.032295   0.029143  -0.035412  -0.026114
    214       0.032727  -0.001518   0.000798  -0.015575  -0.019387   0.014473
    215       0.012563  -0.005921  -0.009779   0.020602   0.014291   0.030895
                 12         13         14         15         16         17    
      0      -0.006673  -0.033289  -0.036393   0.003831  -0.033867   0.000318
      1       0.024259  -0.024681  -0.021121   0.002483  -0.012451   0.003536
      2       0.052544   0.015069  -0.012448  -0.028149   0.006687  -0.010328
      3      -0.006953  -0.030184  -0.033655   0.001721  -0.030466  -0.004925
      4       0.013356  -0.035064  -0.040563  -0.015621  -0.036638  -0.002187
      5       0.048083   0.019316  -0.010722  -0.036934   0.007887  -0.023712
      6      -0.010242  -0.043572  -0.056882  -0.010972  -0.055184  -0.000312
      7       0.028524  -0.022827  -0.018678   0.005456  -0.007977   0.005138
      8       0.073964   0.018808  -0.012833  -0.021347   0.015208  -0.003492
      9      -0.004236  -0.032189  -0.021643   0.028468  -0.019898   0.022034
     10       0.048861  -0.020061  -0.021459   0.008196  -0.002354   0.010119
     11       0.037806   0.012947  -0.011569  -0.030127   0.000626  -0.012747
     12      -0.002429  -0.039117  -0.027580   0.039184  -0.026980   0.028908
     13       0.062882  -0.025906  -0.036231   0.007025  -0.011757   0.007777
     14       0.042566   0.017518  -0.012283  -0.041992   0.003758  -0.021068
     15      -0.003000  -0.035695  -0.023508   0.036346  -0.022699   0.027145
     16       0.056581  -0.008973  -0.004435   0.012565   0.018844   0.018951
     17       0.042014   0.008307  -0.011499  -0.013191  -0.000070  -0.000196
     18      -0.009599  -0.006061   0.025855   0.035034   0.033798   0.049324
     19       0.059538  -0.012076  -0.020733   0.003354   0.002082   0.014446
     20      -0.005539   0.001559  -0.004401  -0.023838  -0.008517  -0.018849
     21      -0.010644  -0.008137   0.025284   0.047249   0.037033   0.058736
     22       0.067651   0.000312  -0.007526  -0.009313   0.016547   0.017770
     23      -0.002702   0.004879   0.002765  -0.006108   0.007322   0.003167
     24      -0.011508  -0.004776   0.033241   0.049917   0.046734   0.066647
     25       0.073471  -0.012456  -0.033318   0.007780  -0.004488   0.017615
     26      -0.004976   0.000393  -0.010126  -0.037772  -0.019818  -0.034905
     27      -0.006304   0.006557   0.039130   0.004554   0.040365   0.034871
     28       0.046228  -0.015585  -0.017986   0.006945   0.000388   0.011867
     29      -0.029307  -0.008409  -0.000963  -0.013173  -0.012333  -0.022167
     30      -0.004244   0.008295   0.039576  -0.003485   0.038938   0.027600
     31       0.038455  -0.029085  -0.031325   0.030433  -0.011522   0.011451
     32      -0.028863  -0.012502  -0.009249  -0.016487  -0.022543  -0.038968
     33      -0.008572   0.016278   0.055545  -0.007575   0.053771   0.044663
     34       0.058883  -0.008092  -0.014559  -0.004836   0.006262   0.014221
     35      -0.045069  -0.012854   0.001644  -0.004021  -0.013588  -0.020973
     36      -0.003358  -0.026824  -0.030797   0.000622  -0.026531  -0.007303
     37      -0.000884  -0.018409   0.003021   0.019180  -0.001367  -0.005480
     38       0.056068   0.007056  -0.014993  -0.009938  -0.007113   0.005756
     39       0.030853  -0.007424  -0.011239   0.029166  -0.027827  -0.011109
     40      -0.060781  -0.056360  -0.026976  -0.003922  -0.008331   0.003302
     41       0.081201   0.022395  -0.001749   0.003760  -0.005451   0.002468
     42      -0.022932  -0.034194  -0.037140  -0.009948  -0.024942  -0.010076
     43       0.036782   0.009938   0.028523   0.042995   0.003030  -0.017520
     44       0.108124   0.038068   0.013165   0.021648  -0.005345  -0.001206
     45      -0.005362  -0.028624  -0.039710  -0.026610  -0.020400   0.004172
     46       0.009339  -0.012818   0.008398   0.026874  -0.001408  -0.008737
     47      -0.032157  -0.046843  -0.056049  -0.041314  -0.017580   0.020048
     48       0.057612   0.043723   0.037604   0.028402  -0.000962  -0.026072
     49      -0.025619  -0.031702  -0.009857  -0.000888   0.000065   0.003273
     50      -0.148445  -0.159629  -0.174858  -0.140522  -0.041504   0.071407
     51      -0.100220  -0.136480  -0.164154  -0.138872  -0.040612   0.060986
     52       0.093938   0.045857   0.057891   0.064436   0.010915  -0.028060
     53      -0.066418  -0.076195  -0.085318  -0.065951  -0.023511   0.032584
     54       0.042205   0.029292   0.022737   0.015410  -0.003196  -0.019580
     55      -0.046226  -0.064017  -0.028572   0.032811  -0.025051  -0.006819
     56       0.060701   0.083237   0.102625   0.096242   0.012962  -0.051907
     57       0.165998   0.155036   0.164732   0.154391   0.015037  -0.094906
     58      -0.212133  -0.155315  -0.092043  -0.035629  -0.024486   0.038125
     59       0.118254   0.122469   0.137062   0.131525   0.015210  -0.072996
     60      -0.016491  -0.044749  -0.057328  -0.036210  -0.026810   0.009889
     61       0.047927  -0.025320  -0.001236   0.094220  -0.041641  -0.042393
     62       0.237077   0.223023   0.238813   0.229232   0.027659  -0.128340
     63       0.007625   0.023641   0.008292  -0.055751   0.022968   0.015537
     64      -0.013623  -0.051096  -0.019461   0.054653  -0.031289  -0.019396
     65      -0.149260  -0.012229   0.051025   0.025968   0.024517  -0.002899
     66      -0.132992  -0.111976  -0.143444  -0.210796   0.006316   0.102125
     67       0.161695   0.042763   0.044629   0.127566  -0.034236  -0.067803
     68      -0.208916  -0.049136   0.020962  -0.006774   0.023955   0.017486
     69       0.079413   0.107800   0.097761   0.004514   0.048085  -0.020798
     70      -0.113176  -0.091581  -0.047207  -0.008513  -0.013796   0.017432
     71      -0.344328  -0.159971  -0.089799  -0.116126   0.011830   0.081427
     72       0.049949   0.071556   0.059673  -0.018055   0.035883  -0.006781
     73      -0.063005  -0.094203  -0.048781   0.062338  -0.050977  -0.017883
     74      -0.061619   0.097406   0.182339   0.146058   0.047505  -0.069059
     75      -0.013667  -0.025604  -0.026520  -0.004604  -0.013336  -0.022281
     76      -0.013829  -0.017664   0.014846   0.024921  -0.006850   0.018243
     77       0.050184   0.009694  -0.015702  -0.026461   0.004778  -0.007106
     78      -0.022259  -0.051281  -0.051204  -0.019301   0.030307  -0.055458
     79      -0.015363  -0.021533   0.011262   0.022664  -0.000387   0.013824
     80       0.063196  -0.000887  -0.036982  -0.042212   0.023248  -0.032251
     81      -0.015430  -0.017671  -0.015130   0.001189  -0.021898  -0.015248
     82      -0.016518   0.008544   0.049162   0.048463  -0.051382   0.060743
     83       0.051915   0.007614  -0.019465  -0.026232   0.001312  -0.002372
     84      -0.010955  -0.004875  -0.003046   0.008891  -0.049057   0.006717
     85      -0.031558  -0.039972   0.001693   0.021467   0.040675  -0.015629
     86       0.030883   0.025890   0.019994  -0.001040  -0.007351   0.011155
     87       0.030884   0.041821   0.021508   0.011248  -0.160535   0.085458
     88      -0.032529  -0.042084   0.000087   0.020626   0.043744  -0.017452
     89       0.074776   0.083696   0.055584   0.008723  -0.133854   0.099351
     90       0.002378  -0.007531  -0.017649  -0.004012  -0.052939   0.004124
     91      -0.080483  -0.104744  -0.037374   0.012749   0.184277  -0.117801
     92      -0.017497  -0.005066   0.022680   0.015338   0.077377  -0.040253
     93      -0.089008  -0.041182   0.018976   0.049867   0.062823  -0.054818
     94       0.014605   0.030894   0.050168   0.039681  -0.096564   0.081099
     95       0.011168   0.009080   0.016285   0.003093   0.032698  -0.013913
     96      -0.106781  -0.034951   0.044603   0.075282   0.026171  -0.006699
     97       0.063231   0.105418   0.107117   0.066412  -0.338691   0.287636
     98       0.068852   0.043143   0.008561  -0.022114  -0.051169   0.030422
     99      -0.132628  -0.095965  -0.018483   0.035057   0.283709  -0.246729
    100       0.017763   0.036183   0.053466   0.040724  -0.098075   0.079382
    101      -0.032363  -0.052908  -0.023906  -0.010926   0.167807  -0.113492
    102      -0.094027  -0.015112   0.061502   0.085000  -0.058401   0.070071
    103      -0.004953   0.002499   0.023770   0.023676   0.084243  -0.090456
    104      -0.025662   0.030347   0.076846   0.060193   0.001469   0.038032
    105      -0.155728  -0.042299   0.082751   0.120374   0.040755   0.010131
    106       0.028185   0.057806   0.061673   0.041700  -0.032415   0.002053
    107      -0.039223   0.017281   0.072915   0.061530   0.034336   0.014361
    108      -0.053966   0.039251   0.101097   0.104428  -0.293427   0.281027
    109      -0.006695  -0.000620   0.022013   0.023206   0.082667  -0.086975
    110       0.016608   0.094110   0.117951   0.077952  -0.149705   0.159128
    111      -0.077319  -0.022040   0.035174   0.059180  -0.019202   0.019824
    112      -0.050468  -0.070821  -0.033065  -0.006488   0.344431  -0.321156
    113      -0.084801  -0.003852   0.088209   0.087587   0.096522  -0.018351
    114      -0.003867   0.005630   0.031685   0.001674   0.033162   0.022587
    115       0.015069  -0.005981  -0.003561  -0.015484  -0.000743   0.002548
    116      -0.044135   0.000211   0.006784   0.011447   0.006589   0.010264
    117       0.005119  -0.000686   0.034048  -0.007910   0.030917   0.015488
    118       0.043538  -0.037334   0.036261  -0.072634   0.009152   0.013122
    119      -0.061333   0.016044  -0.009480   0.039867   0.005093   0.012204
    120      -0.013282   0.016488   0.015408   0.040622   0.036185   0.028389
    121      -0.013773   0.023768  -0.034253   0.019035  -0.011935  -0.008639
    122      -0.073417   0.030476  -0.025565   0.051551  -0.003636   0.000621
    123      -0.012666   0.011475   0.036768  -0.030980   0.023331   0.018823
    124      -0.007749   0.015386  -0.021710  -0.004490  -0.012262  -0.007733
    125       0.006700  -0.048797   0.056358  -0.045818   0.026064   0.032062
    126      -0.028356   0.062529  -0.038439   0.028767  -0.013259  -0.023967
    127      -0.044945   0.078490  -0.111306   0.104842  -0.040594  -0.048751
    128       0.035974  -0.118968   0.158348  -0.143667   0.069015   0.085745
    129      -0.000094  -0.059207   0.157338  -0.164733   0.062735   0.076414
    130       0.030752  -0.033746   0.036257  -0.065334   0.011832   0.021350
    131       0.042820  -0.098644   0.118206  -0.111455   0.050987   0.062832
    132      -0.020394   0.051009  -0.027700   0.028006  -0.004082  -0.015810
    133      -0.043625   0.028220  -0.001776  -0.070884  -0.029295  -0.010323
    134      -0.016051   0.056456  -0.114192   0.107754  -0.047929  -0.060008
    135      -0.038055   0.130036  -0.162664   0.190235  -0.047205  -0.083682
    136      -0.129956   0.114334  -0.079771   0.040631  -0.060620  -0.060545
    137      -0.094844   0.139650  -0.194283   0.219983  -0.079235  -0.110142
    138      -0.015317   0.004768   0.048044  -0.015562   0.038034   0.028331
    139       0.047165  -0.074627   0.110297  -0.255296   0.000303   0.052278
    140      -0.062811   0.143397  -0.230251   0.230633  -0.097136  -0.126345
    141      -0.011612   0.049838  -0.018570  -0.065814  -0.032525  -0.022157
    142      -0.092431   0.068679  -0.025494  -0.053195  -0.049311  -0.032217
    143       0.125667  -0.054861  -0.040425  -0.037232  -0.023183  -0.007252
    144      -0.020042   0.082610  -0.071404  -0.011870  -0.054388  -0.051923
    145      -0.121605   0.080872  -0.008937  -0.114217  -0.065317  -0.035046
    146       0.096952   0.037245  -0.181996   0.098858  -0.086136  -0.089331
    147      -0.022702   0.105131  -0.104551  -0.010899  -0.080682  -0.075193
    148      -0.194372   0.180398  -0.143341   0.144335  -0.081495  -0.100937
    149       0.182283  -0.149829   0.080845  -0.172465   0.028753   0.065664
    150       0.014330  -0.037904   0.126448  -0.249770   0.013680   0.054470
    151      -0.000292  -0.022973   0.057296  -0.176461  -0.017085   0.021925
    152       0.211231  -0.140383   0.037270  -0.152682   0.006993   0.043426
    153       0.004557  -0.009764   0.033511  -0.013579   0.021588   0.001018
    154       0.016014  -0.010385   0.012032  -0.012738   0.000346  -0.004895
    155      -0.043591  -0.006189   0.020290  -0.019000  -0.008248  -0.021700
    156       0.007848  -0.000604   0.016534  -0.011742   0.026920   0.001971
    157       0.013057  -0.049935   0.058085  -0.029296  -0.024353  -0.033350
    158      -0.048654  -0.024312   0.050261  -0.023759  -0.019120  -0.027054
    159       0.007073  -0.060293   0.081580  -0.022511  -0.003434  -0.019742
    160       0.021300  -0.003191  -0.004653  -0.004215   0.007725   0.005966
    161      -0.053361  -0.008849   0.040577  -0.032260  -0.016551  -0.037438
    162       0.010375   0.018671  -0.005513  -0.005736   0.040673   0.014955
    163      -0.007871   0.048831  -0.004226  -0.029146   0.019019   0.008737
    164      -0.029521   0.015983  -0.028689  -0.004334   0.011780  -0.007457
    165      -0.007982   0.108983  -0.075732  -0.013468   0.103032   0.067484
    166      -0.001223   0.010665   0.036879  -0.029748  -0.023870  -0.028100
    167      -0.036531   0.059069  -0.082435  -0.001361   0.071035   0.043148
    168      -0.003552   0.026434   0.006211  -0.017402   0.044519   0.018474
    169      -0.039635   0.165644  -0.093598  -0.043686   0.114759   0.091492
    170      -0.014255   0.024078  -0.061114   0.010448   0.022038   0.001299
    171       0.069769  -0.089503   0.022077   0.041244  -0.021661  -0.037662
    172      -0.011436   0.027551   0.049219  -0.043928  -0.033027  -0.034304
    173      -0.019566  -0.032073   0.033674  -0.008192  -0.057611  -0.065130
    174       0.086151  -0.241457   0.145184   0.036385  -0.162095  -0.203317
    175      -0.017113   0.071627  -0.000279  -0.039276   0.021448   0.018808
    176      -0.013275  -0.074675   0.094355  -0.015801  -0.122989  -0.121152
    177       0.090572  -0.081759  -0.012478   0.065470   0.003475   0.000916
    178       0.019004  -0.128415   0.176909  -0.039808  -0.184097  -0.193595
    179      -0.044814  -0.069439   0.105321  -0.042715  -0.119408  -0.147868
    180       0.087580  -0.018517  -0.068803   0.072318   0.066379   0.077004
    181      -0.048284   0.152806   0.006740  -0.074719   0.037318   0.059048
    182       0.014938   0.025213  -0.074795   0.042160   0.038437   0.059524
    183       0.134907  -0.112346  -0.044729   0.112416   0.008639   0.022637
    184      -0.052534   0.130727   0.055027  -0.089893  -0.013036   0.011892
    185       0.019014  -0.015717  -0.018423   0.033178  -0.026305  -0.001187
    186       0.067927  -0.028078  -0.033253   0.048391   0.040236   0.037711
    187      -0.077470   0.324221  -0.131883  -0.076755   0.208872   0.247996
    188       0.042796   0.060787  -0.147918   0.080115   0.100408   0.144635
    189       0.074735   0.140353  -0.200788   0.081834   0.220227   0.262434
    190      -0.044555   0.103229   0.064354  -0.082989  -0.028677  -0.008563
    191       0.011391   0.074467  -0.143670   0.054087   0.116709   0.133566
    192       0.020212   0.043056  -0.008200  -0.042708  -0.015639  -0.040981
    193      -0.016116   0.012444   0.014709  -0.000821   0.026064  -0.000348
    194      -0.020923  -0.024733   0.006615   0.015404   0.010265   0.031458
    195      -0.007837  -0.025687  -0.028677   0.000248  -0.024136  -0.011461
    196       0.006674  -0.019247  -0.001535   0.011653  -0.002362   0.002822
    197       0.045979   0.009755  -0.012060  -0.021337   0.000767   0.000291
    198      -0.007128  -0.016324   0.003288   0.025662   0.005749   0.027012
    199       0.042915  -0.023063  -0.024030   0.008268  -0.008088   0.007874
    200       0.012753   0.009327  -0.009271  -0.033261  -0.008534  -0.020848
    201      -0.000331   0.004055   0.031162  -0.004120   0.029596   0.016615
    202       0.026931  -0.013838  -0.001623  -0.002615   0.003789   0.005594
    203      -0.033339  -0.006285   0.005608  -0.005813  -0.002706  -0.006249
    204       0.021598   0.036544  -0.008596  -0.038009  -0.007423  -0.036580
    205       0.025114   0.005594  -0.002346   0.008389   0.077411   0.008055
    206      -0.040782  -0.061636   0.016066   0.041292   0.028113   0.053600
    207       0.033372   0.082136  -0.015890  -0.069248  -0.033069  -0.061030
    208      -0.074930   0.047063   0.035301  -0.016403  -0.002395  -0.009637
    209      -0.016196  -0.005583   0.003292   0.002505   0.001829   0.021845
    210       0.000319  -0.000922   0.001225  -0.004667  -0.001594  -0.006787
    211       0.012858  -0.014928  -0.000869   0.005058   0.001951   0.002563
    212       0.001253   0.000568  -0.003194  -0.009618  -0.001641   0.004153
    213      -0.006976  -0.014154   0.004928   0.021382   0.006285   0.022553
    214       0.039433  -0.035179  -0.040739   0.009542  -0.028307   0.000210
    215       0.011381   0.009945  -0.012440  -0.045695  -0.016898  -0.038327
                 18         19         20         21         22         23    
      0       0.062753   0.073181  -0.036195   0.004654   0.006022  -0.037899
      1       0.001371  -0.003660   0.000362   0.021179   0.008613  -0.031393
      2      -0.027150  -0.026642   0.027994  -0.034261   0.041149   0.041580
      3       0.058845   0.045752  -0.024612  -0.006341   0.029158  -0.021922
      4       0.020598   0.010618  -0.054620   0.054228   0.069569  -0.071590
      5      -0.030349  -0.083738   0.038622  -0.048940   0.108625   0.067798
      6       0.078917   0.106207  -0.085305   0.040887   0.046391  -0.067798
      7      -0.002822  -0.003858   0.011438   0.016143  -0.002139  -0.019809
      8      -0.035990  -0.009783   0.054979  -0.040592   0.008974   0.082221
      9       0.054448   0.134923  -0.017680   0.002081  -0.120176  -0.059255
     10      -0.010709   0.007876   0.033685   0.010557  -0.012832   0.016327
     11      -0.019791  -0.031565   0.009565  -0.032918   0.046550   0.005523
     12       0.073152   0.206817  -0.032334   0.012214  -0.184315  -0.113017
     13       0.005659   0.052808   0.023242   0.020023  -0.012144   0.003677
     14      -0.031922  -0.086192   0.020486  -0.039191   0.114959   0.056289
     15       0.064271   0.177566  -0.024347   0.007603  -0.165308  -0.088478
     16      -0.044396  -0.028364   0.075211  -0.004617  -0.017168   0.075023
     17      -0.007812   0.046728   0.005872  -0.025412  -0.045913  -0.040579
     18      -0.034193   0.081250   0.099162  -0.011553  -0.067910  -0.035405
     19      -0.023479   0.005798   0.049825  -0.015167   0.014349  -0.007450
     20       0.000582  -0.050949  -0.020043  -0.001771   0.018391  -0.022732
     21      -0.036461   0.114136   0.135434  -0.020680  -0.095325  -0.042548
     22      -0.051316  -0.013541   0.059331  -0.012496   0.075738  -0.037588
     23      -0.021479   0.006665   0.062460  -0.019331  -0.001297  -0.057423
     24      -0.050413   0.128205   0.161229  -0.017834  -0.087014  -0.065345
     25      -0.016265   0.026170   0.072566  -0.051554  -0.001222  -0.004986
     26       0.014875  -0.095156  -0.078808   0.007148   0.036907   0.003984
     27      -0.051963   0.011034   0.038202   0.019728   0.027102  -0.053354
     28      -0.017554   0.000466   0.031273   0.000332  -0.007698   0.004352
     29       0.014541  -0.048972  -0.043960   0.030825  -0.034738   0.008706
     30      -0.053476  -0.012310   0.008362   0.026615   0.043768  -0.055312
     31       0.001759   0.031893   0.032911  -0.015567  -0.102400   0.039187
     32       0.023046  -0.083104  -0.112186   0.037406  -0.056136   0.027016
     33      -0.066527   0.010985   0.074264   0.040450   0.092683  -0.080904
     34      -0.029676  -0.007832   0.044582  -0.007347   0.047201  -0.021655
     35       0.022005  -0.039955  -0.045372   0.046925  -0.072583   0.028252
     36       0.054433   0.032581  -0.018651  -0.011899   0.052798  -0.019699
     37       0.002775  -0.058643   0.034735  -0.015599  -0.042303  -0.007057
     38       0.000717   0.101831  -0.036296   0.033581  -0.074795  -0.009084
     39       0.078639   0.053850  -0.011387  -0.022512  -0.041528  -0.048554
     40      -0.003029  -0.010617  -0.011989   0.054910   0.035491   0.049088
     41       0.008422   0.094460  -0.021501   0.011460  -0.120484  -0.032258
     42       0.045405   0.003354  -0.006330  -0.023022   0.088563   0.009180
     43       0.015871  -0.107530   0.082320  -0.080801  -0.114393  -0.029656
     44       0.021811   0.090091  -0.009577  -0.008512  -0.173035  -0.058913
     45       0.014987   0.056144  -0.041999   0.028079   0.083094  -0.018761
     46       0.009974  -0.072360   0.047420  -0.034623  -0.060982  -0.017764
     47      -0.006766   0.180430  -0.109370   0.137244   0.039791   0.052009
     48       0.038341  -0.004003  -0.009611  -0.005402   0.063156  -0.026871
     49      -0.020127  -0.038256   0.015743   0.018241  -0.017159   0.010147
     50      -0.067183   0.292004  -0.182242   0.232541   0.108234   0.090253
     51      -0.067286   0.162124  -0.101846   0.110887   0.109791   0.013802
     52       0.023810  -0.135781   0.101872  -0.107138  -0.146954  -0.056485
     53      -0.021314   0.210602  -0.131153   0.166863   0.065415   0.066549
     54       0.028884   0.003603  -0.013406   0.001202   0.063259  -0.020789
     55       0.063232  -0.041612   0.022554  -0.037730   0.008288  -0.045427
     56       0.089885   0.050763  -0.047776   0.052635   0.047944   0.018693
     57       0.152915  -0.065013   0.006923  -0.042096   0.108206  -0.045664
     58      -0.016030  -0.112525   0.076926  -0.107570  -0.020892  -0.082387
     59       0.125915   0.059334  -0.058593   0.064213   0.061098   0.024459
     60       0.016007   0.074096  -0.052216   0.035799   0.094088  -0.022189
     61       0.166492   0.035330  -0.038932   0.011745   0.089311  -0.044512
     62       0.213796   0.035070  -0.058817   0.057051   0.089631   0.021544
     63      -0.105962  -0.060560   0.046673  -0.016023  -0.071779   0.019621
     64       0.100771  -0.013189  -0.000453  -0.019708   0.040204  -0.046757
     65      -0.012811  -0.089726   0.052134  -0.072723  -0.007026  -0.041231
     66      -0.255768  -0.001832   0.043137   0.014001  -0.161001   0.041790
     67       0.190445   0.073769  -0.068163   0.067250   0.084154  -0.001298
     68      -0.049699  -0.108764   0.070413  -0.094138  -0.026350  -0.051956
     69      -0.084400  -0.134794   0.083248  -0.044886  -0.092324   0.029436
     70      -0.006919  -0.102017   0.070388  -0.079340  -0.051485  -0.050224
     71      -0.154012  -0.091695   0.081844  -0.100083  -0.078803  -0.057014
     72      -0.086974  -0.099252   0.064264  -0.031527  -0.076337   0.022971
     73       0.149202   0.013598  -0.023483  -0.030943   0.114583  -0.088998
     74       0.083935  -0.184758   0.086483  -0.128673   0.039832  -0.065527
     75       0.043405  -0.043868   0.023114  -0.043528   0.112450   0.013520
     76      -0.006917  -0.012361  -0.005038  -0.023555  -0.020421  -0.132594
     77      -0.021512   0.004900   0.012965  -0.013374   0.010140   0.029625
     78       0.047352  -0.038784   0.005525  -0.042290   0.118775  -0.063043
     79      -0.006813  -0.010647  -0.008385  -0.023625  -0.020454  -0.146112
     80      -0.018305  -0.023466   0.028347  -0.000055   0.027804   0.061728
     81       0.039118  -0.063362   0.037733  -0.045338   0.127996   0.045942
     82      -0.011842  -0.000380  -0.000667  -0.030467  -0.036378  -0.086288
     83      -0.017229   0.032021  -0.004157  -0.012623  -0.015381   0.001050
     84       0.036755  -0.055703   0.041141  -0.040715   0.116913   0.076818
     85       0.002719   0.006318  -0.031732  -0.025844  -0.023170  -0.222671
     86      -0.025952   0.005594   0.016652  -0.007830   0.006352   0.056752
     87       0.017624  -0.089070   0.074669  -0.044809   0.143709   0.197202
     88       0.001858   0.005307  -0.029866  -0.026797  -0.023980  -0.221205
     89      -0.037439  -0.020226   0.034116  -0.004089   0.043042   0.185455
     90       0.037847  -0.061356   0.039917  -0.047824   0.130875   0.066012
     91       0.023727   0.043538  -0.067053  -0.024980  -0.059347  -0.371505
     92      -0.016465   0.034446  -0.000241   0.003787  -0.036051  -0.007601
     93       0.056072   0.015872   0.000649   0.001808   0.026830   0.002168
     94      -0.006619  -0.010387  -0.019415  -0.006527   0.003792  -0.057291
     95      -0.021526   0.022114   0.007261  -0.001993  -0.016853   0.020564
     96       0.049115   0.039169  -0.024893   0.018536  -0.011258  -0.034395
     97      -0.045843  -0.038394  -0.032947  -0.007325   0.021679  -0.015543
     98      -0.033389  -0.032019   0.040481  -0.029052   0.054757   0.104263
     99       0.097716   0.055651   0.012566   0.023990  -0.004234   0.024570
    100      -0.004744  -0.009431  -0.016849  -0.001892   0.004502  -0.032209
    101      -0.008461   0.039823  -0.000917  -0.015763  -0.039421  -0.110445
    102       0.033931   0.030840  -0.035958   0.015316  -0.009728  -0.051897
    103       0.033394   0.018613   0.006279   0.022262  -0.010667   0.054834
    104      -0.019086   0.094341  -0.039992   0.066959  -0.120182   0.051860
    105       0.051946   0.113578  -0.075534   0.072680  -0.125111  -0.101267
    106       0.024930   0.010003   0.007209   0.045567   0.002810   0.205503
    107      -0.015340   0.106353  -0.045166   0.070188  -0.137190   0.019493
    108      -0.009321  -0.010778  -0.055971  -0.009979   0.026178  -0.089008
    109       0.031552   0.017261   0.004328   0.018059  -0.010752   0.032786
    110      -0.033775   0.075384  -0.038485   0.083756  -0.094717   0.203602
    111       0.041370   0.003828  -0.007733  -0.004750   0.036308  -0.012205
    112       0.075364   0.051493   0.028341   0.028224  -0.037599   0.022963
    113      -0.005748   0.164273  -0.076944   0.107146  -0.220735  -0.040195
    114      -0.048611  -0.014149  -0.008430   0.022877   0.027374  -0.047972
    115      -0.005373  -0.034481  -0.039513   0.044438   0.037890  -0.028170
    116       0.000003   0.029794   0.096730   0.032753  -0.003687   0.012136
    117      -0.045857  -0.036969  -0.042908   0.022235   0.011392  -0.046458
    118       0.021649  -0.048188  -0.014152   0.170465   0.130667  -0.058119
    119      -0.011972   0.052053   0.112396  -0.014164  -0.024293   0.024395
    120      -0.070308   0.019727   0.031749  -0.022484  -0.009632  -0.021018
    121      -0.016406  -0.025145  -0.067513  -0.049468  -0.020639  -0.017228
    122      -0.014259   0.045225   0.077146  -0.065330  -0.066842   0.026896
    123      -0.011692  -0.004366   0.019023   0.063590   0.070315  -0.059448
    124      -0.000132  -0.028919  -0.051594  -0.000240   0.008665  -0.020054
    125       0.020096   0.022297   0.154006   0.190987   0.108320  -0.012335
    126      -0.039479  -0.014220  -0.012728   0.032842   0.049833  -0.050815
    127      -0.069454  -0.041346  -0.130713  -0.131750  -0.081946   0.000494
    128       0.073898   0.036011   0.214847   0.273752   0.164542  -0.028148
    129       0.082510   0.025422   0.111260   0.147775   0.117229  -0.063267
    130       0.027385  -0.029863  -0.010685   0.096784   0.078720  -0.039322
    131       0.052186   0.023592   0.197998   0.285993   0.175781  -0.030166
    132      -0.046458  -0.017406  -0.021083   0.026360   0.047526  -0.054945
    133       0.084773   0.005893   0.019356   0.006038  -0.021774   0.026698
    134      -0.067236  -0.010167   0.053049   0.094862   0.047530   0.004966
    135      -0.172562  -0.060414  -0.113255  -0.013670   0.043511  -0.076163
    136       0.001840   0.001173   0.063242   0.072646   0.011574   0.030084
    137      -0.151133  -0.017624   0.085401   0.151417   0.077127   0.006326
    138      -0.040691  -0.010329   0.023930   0.094926   0.103071  -0.082212
    139       0.243922   0.034720   0.008687  -0.078385  -0.090544   0.057709
    140      -0.146480  -0.029520   0.020245   0.076537   0.032869   0.013527
    141       0.076101   0.017267  -0.001383  -0.056907  -0.053014   0.019877
    142       0.086460   0.019751   0.070537   0.036135  -0.025905   0.053693
    143       0.055154  -0.011904  -0.063152  -0.070100  -0.046260   0.012702
    144       0.039210   0.002320  -0.034275  -0.074376  -0.060855   0.019519
    145       0.165908   0.055873   0.139586   0.029994  -0.073125   0.111034
    146      -0.030659  -0.045949  -0.140071  -0.119102  -0.076722   0.022781
    147       0.061343   0.005752  -0.048919  -0.119712  -0.106996   0.049704
    148      -0.086816  -0.012627   0.093604   0.153307   0.065872   0.017516
    149       0.148302   0.012159  -0.037794  -0.077525  -0.048466   0.007101
    150       0.226809   0.072353   0.095653  -0.046582  -0.076771   0.054144
    151       0.182511   0.027622   0.020271  -0.051326  -0.074685   0.055019
    152       0.145133  -0.004259  -0.109143  -0.151088  -0.091564   0.014062
    153      -0.041619  -0.059685  -0.104466   0.040534   0.024953  -0.065452
    154      -0.023896  -0.037063  -0.019446   0.084814  -0.003328   0.038923
    155       0.005992  -0.038209  -0.017723   0.078078  -0.033851   0.032311
    156      -0.034700  -0.069234  -0.141568   0.047673   0.010653  -0.062415
    157      -0.038087  -0.054575  -0.027401   0.121220   0.026005   0.038360
    158      -0.005752  -0.026970   0.032656   0.072364  -0.009963   0.028106
    159      -0.057002  -0.060808  -0.065378   0.053246   0.065628  -0.077805
    160      -0.018874  -0.029389  -0.010909   0.064423  -0.008413   0.030401
    161      -0.000808  -0.052327  -0.042551   0.113185  -0.032931   0.050006
    162      -0.026367  -0.062314  -0.147137   0.042543  -0.002172  -0.056860
    163      -0.009601  -0.041911  -0.060388   0.084218  -0.028044   0.046762
    164       0.024268  -0.040445  -0.062162   0.082349  -0.068466   0.048544
    165       0.019886  -0.092013  -0.227459   0.067281  -0.045099  -0.045022
    166      -0.035507  -0.008098  -0.017368   0.043879  -0.008028   0.034974
    167       0.057292  -0.089170  -0.114006   0.144503  -0.091095   0.063607
    168      -0.026046  -0.075208  -0.151391   0.051997   0.005930  -0.066071
    169       0.053657  -0.108325  -0.173028   0.149881  -0.073444   0.056592
    170       0.034646  -0.032596  -0.074999   0.079136  -0.088038   0.063607
    171      -0.069700   0.011164  -0.032314   0.003680   0.012029  -0.025342
    172      -0.036674  -0.001620  -0.031175   0.013001  -0.000865   0.009583
    173      -0.013921   0.020674  -0.000261  -0.000717  -0.039564   0.021676
    174      -0.184504   0.057950  -0.035101  -0.003429  -0.006846  -0.002607
    175      -0.000773  -0.035628  -0.053933   0.055845  -0.013237   0.024675
    176      -0.051063   0.072439   0.043498  -0.079868  -0.010882  -0.013248
    177      -0.046534   0.029212   0.027105  -0.007768   0.022582  -0.011952
    178      -0.147824   0.081538   0.026101  -0.052536   0.008309   0.010555
    179      -0.066252   0.008456  -0.077094   0.005130  -0.053437   0.002558
    180       0.004921   0.013800   0.043679  -0.006626   0.033488  -0.017559
    181       0.032809  -0.029867  -0.061626  -0.045677   0.042914  -0.078621
    182       0.065310   0.032681   0.110579   0.002977  -0.025431   0.059939
    183      -0.037575   0.091359   0.158793  -0.040484   0.031600   0.033781
    184       0.003129   0.006567  -0.051849  -0.117869   0.066405  -0.124057
    185       0.025623   0.086115   0.142273  -0.080912  -0.000571   0.020538
    186      -0.019100  -0.006528  -0.020727   0.006705   0.024136  -0.034257
    187       0.162257  -0.133584  -0.118009   0.035442   0.044673  -0.087400
    188       0.118922   0.052967   0.206757  -0.008653  -0.010345   0.085631
    189       0.131288  -0.039969   0.058304   0.004506   0.061861  -0.044457
    190      -0.012111   0.013193  -0.044474  -0.104522   0.056036  -0.103183
    191       0.113751  -0.028934   0.077771   0.101201  -0.054297   0.107866
    192      -0.011742   0.008602   0.033170   0.000200  -0.024080  -0.019194
    193      -0.042589   0.103939  -0.016261  -0.067281   0.041323   0.075967
    194      -0.000052  -0.027200  -0.025048  -0.062068   0.013585   0.030331
    195       0.051992   0.005021  -0.001785  -0.025879   0.051099   0.001632
    196      -0.005661  -0.031653   0.013575  -0.001243  -0.015639  -0.047339
    197      -0.019017   0.025752  -0.000664  -0.012266  -0.010937  -0.000519
    198       0.007565   0.044990   0.026828  -0.018038  -0.085918   0.019336
    199      -0.001578   0.008797   0.021248   0.012441  -0.019250   0.002266
    200      -0.006958  -0.066035  -0.017867  -0.028239   0.049518  -0.016506
    201      -0.045452  -0.027856  -0.031886   0.020484   0.014889  -0.043421
    202      -0.020289  -0.026489  -0.007092   0.045936   0.006452   0.007150
    203       0.008467  -0.015360   0.018059   0.029529  -0.022828   0.003197
    204      -0.009261   0.004795   0.021702  -0.006473  -0.020369   0.005643
    205      -0.032618   0.154723  -0.063969  -0.128142   0.042496   0.080105
    206       0.008639  -0.093386  -0.070012  -0.071067   0.038053   0.192443
    207      -0.022262   0.083973   0.075244   0.004960  -0.036605  -0.153948
    208      -0.072898   0.211310   0.009110  -0.116887   0.097873   0.134421
    209      -0.005540   0.008693  -0.006202  -0.060750   0.009702  -0.028223
    210       0.000379  -0.041249   0.002044  -0.007991  -0.032086   0.092908
    211      -0.015141  -0.021129   0.007567   0.025623  -0.010997   0.021720
    212      -0.004645  -0.004133   0.001407  -0.044105   0.005507  -0.081123
    213       0.003857   0.015059   0.022103  -0.019918  -0.074916   0.050713
    214       0.034990   0.044662  -0.020505   0.024071  -0.049593  -0.029168
    215      -0.000270  -0.142148  -0.053433  -0.028832   0.068370   0.066342
                 24         25         26         27         28         29    
      0      -0.029635   0.042690  -0.061916  -0.000797   0.013496   0.028966
      1       0.014927  -0.020716   0.001015  -0.026703  -0.042270   0.047586
      2       0.005585   0.056363   0.038305  -0.009687   0.071188  -0.014870
      3      -0.022998   0.039403  -0.041813  -0.002179   0.023646   0.016103
      4       0.062816  -0.052131  -0.029361  -0.024616  -0.095448   0.098559
      5       0.032275   0.038764   0.073120  -0.013765   0.079065  -0.028993
      6      -0.003193   0.020875  -0.087823   0.007686  -0.043424   0.082212
      7       0.003133  -0.012943   0.009894  -0.025391  -0.033346   0.038870
      8      -0.042022   0.088506   0.062346   0.005701   0.078964  -0.022394
      9      -0.090438   0.065825  -0.096353  -0.005550   0.023475   0.018024
     10      -0.030785   0.017397   0.034303  -0.017224  -0.013872   0.030116
     11       0.031391   0.034146   0.014685  -0.011104   0.039033  -0.006886
     12      -0.133081   0.103022  -0.164334  -0.022657   0.051847   0.032661
     13      -0.058365   0.066002   0.004864  -0.032032   0.045674   0.041894
     14       0.062881   0.017804   0.073264  -0.000004   0.037391  -0.016751
     15      -0.117733   0.087426  -0.136701  -0.015062   0.038298   0.024738
     16      -0.032627  -0.004087   0.105679  -0.006264  -0.019958  -0.000085
     17      -0.025105   0.073021  -0.050168  -0.027812   0.067423  -0.000250
     18      -0.092664  -0.060086   0.118819  -0.011253   0.043057  -0.028646
     19      -0.013974   0.010459   0.047608  -0.008597  -0.060050  -0.000858
     20       0.037011  -0.022058  -0.007050  -0.003793   0.011736   0.048742
     21      -0.123774  -0.076109   0.164498  -0.026367   0.055245  -0.037446
     22       0.010662  -0.003540   0.064593  -0.009643  -0.051961  -0.010811
     23      -0.014174  -0.064930   0.099964  -0.036120   0.042782   0.023444
     24      -0.138434  -0.097168   0.201959  -0.037876   0.081203  -0.041158
     25      -0.014372   0.023455   0.058296  -0.012950  -0.109701  -0.032140
     26       0.078307   0.010804  -0.084089   0.020991  -0.018539   0.062737
     27      -0.023462  -0.044721   0.051867   0.006725   0.045212  -0.007612
     28      -0.028311   0.003365   0.035280   0.007484  -0.045852   0.011807
     29      -0.002204  -0.030047  -0.016050   0.011599   0.055579   0.076820
     30      -0.005653  -0.036375   0.027390   0.008695   0.043249   0.006934
     31      -0.080776  -0.004190   0.062357  -0.002664  -0.036640   0.035710
     32       0.004269  -0.013503  -0.052643   0.006617   0.054699   0.122228
     33      -0.004666  -0.049231   0.049695   0.029336   0.047462  -0.056057
     34       0.005700   0.007945   0.033251  -0.001994  -0.061218  -0.002688
     35      -0.034414  -0.038625  -0.013250   0.033255   0.075161   0.073786
     36      -0.026795   0.043995  -0.015622   0.006810   0.030019   0.028440
     37       0.059284  -0.051826  -0.047610  -0.108750   0.039895  -0.087993
     38       0.019188   0.059746  -0.080579  -0.018840   0.054320   0.022652
     39      -0.055820   0.117306  -0.112628   0.006350   0.054294   0.059561
     40       0.127254  -0.187044   0.028203  -0.141376   0.012974  -0.173235
     41      -0.007219   0.115424  -0.125834  -0.010237   0.067990   0.053674
     42      -0.012167   0.010049   0.019295  -0.010034   0.036317  -0.022302
     43       0.013070   0.047436  -0.124160  -0.106523   0.081429  -0.069925
     44      -0.034354   0.177825  -0.181293   0.000594   0.081910   0.091061
     45       0.010666  -0.011973   0.033984   0.006333   0.003501   0.039833
     46       0.048124  -0.024787  -0.074075  -0.119638   0.060209  -0.092686
     47       0.108016  -0.124492   0.033199  -0.045828   0.000072  -0.066484
     48      -0.003760   0.011817   0.020006   0.006777   0.004832   0.048614
     49       0.099894  -0.119616  -0.016109  -0.133751   0.026294  -0.128329
     50       0.176841  -0.248043   0.107949  -0.059877  -0.035529  -0.112214
     51       0.075744  -0.102260   0.077924  -0.012143  -0.013211   0.002444
     52      -0.008058   0.101630  -0.157828  -0.108000   0.103719  -0.039122
     53       0.130758  -0.169288   0.060151  -0.051559  -0.013678  -0.084934
     54       0.007250  -0.002436   0.019206  -0.007069   0.012707   0.027416
     55       0.012908   0.002929  -0.041244  -0.077950   0.053365  -0.051167
     56       0.054716  -0.061038   0.032027  -0.019365   0.001812  -0.042256
     57      -0.022942   0.034127   0.044562   0.023895   0.009386   0.051826
     58      -0.052493   0.075278  -0.055261  -0.040132   0.047186   0.000769
     59       0.066935  -0.073993   0.038830  -0.024574   0.002921  -0.051715
     60       0.008717  -0.010466   0.038780   0.012289   0.002151   0.053466
     61       0.027980  -0.018995   0.007424  -0.050947   0.039467  -0.026214
     62       0.068388  -0.072794   0.055498  -0.017878   0.002056  -0.051964
     63       0.056888  -0.047409  -0.076414  -0.127568   0.064396  -0.107298
     64       0.018126  -0.004841  -0.021827  -0.067570   0.048257  -0.040054
     65      -0.052558   0.065230   0.004845   0.042188  -0.005999   0.041368
     66       0.078924  -0.062003  -0.153821  -0.181599   0.093734  -0.122697
     67       0.102338  -0.105830   0.001486  -0.122626   0.057239  -0.122448
     68      -0.073850   0.091783  -0.007848   0.052887  -0.006031   0.062730
     69       0.074258  -0.067413  -0.085867  -0.171350   0.081320  -0.186786
     70       0.000793   0.023183  -0.084620  -0.108311   0.074921  -0.079974
     71      -0.092484   0.119734  -0.050035   0.053301   0.001328   0.097686
     72       0.063794  -0.055966  -0.076356  -0.145100   0.070688  -0.144042
     73      -0.045175   0.061878   0.036011   0.041441   0.004561   0.095958
     74      -0.083556   0.094024   0.052491   0.078871  -0.023167   0.042111
     75      -0.036800   0.039922   0.053819  -0.009744   0.089126  -0.024934
     76       0.060392  -0.014192   0.009897  -0.023130  -0.034303   0.022489
     77      -0.003961   0.058881   0.006889  -0.018630   0.093516   0.003403
     78       0.059435   0.150861   0.147476   0.068346   0.200690  -0.077616
     79       0.076615   0.003630   0.024210  -0.010579  -0.017648   0.014545
     80      -0.004557   0.072284   0.029357  -0.016419   0.145262  -0.022914
     81      -0.074434   0.005960   0.048960  -0.038429   0.081834  -0.013045
     82      -0.018696  -0.113909  -0.078563  -0.090973  -0.151838   0.079974
     83       0.018863   0.069304  -0.014991  -0.004190   0.064448   0.006581
     84      -0.119339  -0.051393  -0.005270  -0.075786   0.017131   0.015063
     85       0.169898   0.106218   0.105071   0.066470   0.071318  -0.035334
     86      -0.037841   0.022185  -0.003429  -0.041360   0.077891   0.022774
     87      -0.251806  -0.173714  -0.098857  -0.174435  -0.079601   0.079047
     88       0.164692   0.097404   0.098281   0.059082   0.062948  -0.029081
     89      -0.136866  -0.035244  -0.049111  -0.090234   0.045762   0.044806
     90      -0.101070  -0.015253   0.017954  -0.058162   0.053333   0.000678
     91       0.323932   0.236218   0.199690   0.171141   0.168850  -0.097664
     92       0.017116   0.034525   0.011391  -0.012550   0.072288   0.011414
     93      -0.045571  -0.047828  -0.010582  -0.022226  -0.029366   0.000228
     94       0.063371   0.046599   0.050683   0.026059   0.030984  -0.024432
     95      -0.007833   0.034646   0.001615  -0.026248   0.081035   0.020448
     96       0.001951  -0.030657  -0.006235   0.007430  -0.045464  -0.009269
     97       0.067760   0.068227   0.061968   0.028275   0.041399  -0.035104
     98      -0.082143   0.019568   0.000953  -0.072958   0.113154   0.029704
     99      -0.085675  -0.099858  -0.058730  -0.032332  -0.075444   0.015004
    100       0.045836   0.034395   0.038613   0.019825   0.021300  -0.022064
    101       0.070239   0.074539   0.042633   0.003605   0.109361   0.015593
    102       0.029869  -0.005196   0.012208   0.021156  -0.032918  -0.018509
    103      -0.041275  -0.042967  -0.033588  -0.013492  -0.036772   0.001072
    104       0.022186   0.014405  -0.060502   0.017884  -0.009828   0.015590
    105       0.088216  -0.026340  -0.041476   0.072950  -0.138543  -0.008323
    106      -0.117011  -0.069475  -0.076722  -0.038455  -0.037941  -0.008110
    107       0.042751   0.016389  -0.059869   0.028767  -0.022917   0.018522
    108       0.091349   0.072879   0.083734   0.043735   0.045326  -0.051369
    109      -0.026744  -0.034086  -0.023366  -0.008261  -0.031691  -0.000055
    110      -0.051391  -0.002201  -0.092722  -0.008069   0.004511   0.001991
    111      -0.024208  -0.024417   0.012425  -0.014430  -0.008510  -0.011116
    112      -0.068023  -0.099671  -0.073340  -0.027843  -0.096907   0.034523
    113       0.102709   0.012881  -0.086447   0.072994  -0.092428   0.023654
    114      -0.009582  -0.031387   0.020224  -0.000196   0.047473   0.023928
    115      -0.071768  -0.010262  -0.061250   0.121308   0.026582  -0.083654
    116      -0.022216  -0.051813   0.053635   0.039672   0.072015  -0.036326
    117      -0.001496  -0.025173   0.011294  -0.014843   0.033967   0.067392
    118      -0.041224   0.103989  -0.175141   0.085940  -0.067440  -0.093902
    119      -0.038437  -0.096597   0.100864   0.063432   0.114483  -0.066224
    120      -0.017456  -0.072446   0.100785  -0.004485   0.072311   0.025183
    121      -0.101418  -0.097700   0.003216   0.166138   0.111118  -0.102705
    122      -0.052719  -0.142795   0.129640   0.081503   0.157365  -0.054430
    123       0.012570   0.016525  -0.035163  -0.015030   0.019417  -0.007508
    124      -0.086723  -0.051444  -0.037832   0.153980   0.074012  -0.110683
    125       0.020227   0.094244  -0.064779  -0.013215  -0.064775  -0.045301
    126       0.016642   0.009810  -0.032726  -0.014498   0.021622  -0.005802
    127      -0.126402  -0.168654   0.055724   0.201680   0.179432  -0.094177
    128       0.033950   0.150868  -0.107335  -0.034190  -0.112437  -0.054232
    129       0.041315   0.078204  -0.071112  -0.051306  -0.030786  -0.014748
    130      -0.064248   0.033147  -0.108474   0.124465  -0.005452  -0.116301
    131       0.042871   0.176382  -0.131750  -0.042994  -0.141222  -0.050972
    132       0.011926  -0.000239  -0.024836  -0.015593   0.029377   0.010012
    133      -0.038214  -0.013162  -0.010238   0.085508   0.026144  -0.083323
    134       0.012898   0.051055  -0.042457   0.003764  -0.040245  -0.025870
    135      -0.015918  -0.040204  -0.041892   0.037144   0.070948   0.000087
    136      -0.006175   0.026561  -0.025114   0.047547  -0.008151  -0.060125
    137       0.039461   0.083444  -0.057053  -0.026107  -0.067582  -0.006052
    138       0.000408   0.016429  -0.054872   0.005668   0.034400  -0.028656
    139      -0.039910  -0.034245   0.038685   0.065474   0.023812  -0.064567
    140       0.023465   0.046892  -0.039860  -0.005002  -0.043428  -0.001841
    141       0.075906   0.018235   0.061839  -0.148388  -0.040433   0.138276
    142       0.005798   0.027866   0.006076   0.013249  -0.027005  -0.030360
    143      -0.044406  -0.040456   0.001047   0.074715   0.031361  -0.052940
    144       0.076642   0.012379   0.053820  -0.144273  -0.041578   0.159253
    145       0.076569   0.075466   0.069765  -0.126272  -0.109117   0.081650
    146      -0.029122  -0.047482  -0.008972   0.060124   0.012797   0.024916
    147       0.105002   0.016885   0.085252  -0.200927  -0.073584   0.233411
    148       0.016096   0.072312  -0.070346   0.031116  -0.045897  -0.044401
    149      -0.071395  -0.060336   0.019291   0.106228   0.065478  -0.118720
    150       0.104994   0.043459   0.124221  -0.226049  -0.072211   0.149659
    151      -0.034965  -0.028428   0.035398   0.064150   0.025497  -0.071011
    152      -0.082015  -0.092500   0.028544   0.121425   0.079862  -0.090548
    153      -0.026471  -0.018832  -0.043630  -0.002077   0.071637   0.069663
    154      -0.035925   0.024755   0.008190   0.056392   0.008163   0.061141
    155      -0.020938  -0.019874   0.017207   0.023498   0.107979   0.087154
    156      -0.058105   0.013320  -0.021632  -0.046393   0.040954   0.021413
    157       0.001685  -0.015659  -0.084382   0.147984   0.144973   0.228028
    158       0.028395  -0.070319  -0.026012   0.097638   0.169569   0.177474
    159       0.036872  -0.093541  -0.148623   0.115590   0.213263   0.240031
    160      -0.044581   0.026977   0.027631   0.032275  -0.032782   0.002409
    161      -0.019666  -0.007821   0.003804   0.042840   0.153005   0.157696
    162      -0.083116   0.048286   0.022882  -0.097969  -0.027964  -0.055891
    163      -0.075925   0.083686   0.081979  -0.023600  -0.081352  -0.038363
    164      -0.086231   0.054079   0.092900  -0.080519   0.007297  -0.054433
    165      -0.166885   0.142446   0.126659  -0.230774  -0.157394  -0.227542
    166      -0.033769   0.045689   0.042058   0.018695  -0.045915   0.007497
    167      -0.135284   0.093992   0.133441  -0.116352  -0.018916  -0.086636
    168      -0.071337   0.025645   0.001567  -0.070710   0.015029  -0.009929
    169      -0.176914   0.176979   0.182571  -0.152264  -0.182928  -0.184129
    170      -0.120025   0.102646   0.139864  -0.141516  -0.072730  -0.145022
    171      -0.036054   0.033132   0.007886  -0.035503  -0.049801  -0.031586
    172      -0.034271   0.040061   0.034045  -0.004275  -0.057295  -0.021016
    173      -0.030176   0.003343   0.043881  -0.045766   0.035469  -0.029610
    174      -0.066755   0.065404   0.049512  -0.052534  -0.090258  -0.060994
    175      -0.054644   0.060144   0.054868  -0.014880  -0.062892  -0.023963
    176       0.016633  -0.043569  -0.007049  -0.020935   0.057292  -0.015719
    177      -0.003652   0.018105  -0.004239   0.001662  -0.050818  -0.012267
    178      -0.012036   0.027673   0.026676   0.017261  -0.078167  -0.026630
    179      -0.073788   0.023311   0.060567  -0.096337   0.033525  -0.058780
    180       0.018890  -0.000641  -0.025072   0.022230  -0.032030   0.009450
    181       0.009927  -0.030732  -0.065034  -0.004126   0.013768   0.007649
    182       0.029966  -0.021913   0.030786   0.030950   0.043400   0.016785
    183       0.057894   0.003101   0.005895   0.076084  -0.098899  -0.020589
    184       0.039590  -0.064105  -0.107634  -0.004161   0.003205  -0.023601
    185       0.069073  -0.057177  -0.009270   0.040777   0.019927  -0.022318
    186      -0.017296   0.015442  -0.017159  -0.019356  -0.026271  -0.003892
    187      -0.003587  -0.039698  -0.091796  -0.005929   0.108313   0.099948
    188       0.085979  -0.048547   0.015195   0.096999   0.045327   0.048803
    189       0.063321  -0.050212  -0.090610   0.060750   0.046259   0.088261
    190       0.029680  -0.047746  -0.083864  -0.004200  -0.012436  -0.030367
    191      -0.013942   0.018403   0.077790   0.022270   0.070552   0.063991
    192       0.037188  -0.006801  -0.002384   0.063116  -0.037946  -0.022020
    193       0.004958   0.008898  -0.009227  -0.006215   0.011199   0.029185
    194      -0.014700  -0.013753  -0.009329   0.011403  -0.099360  -0.012957
    195      -0.020764   0.034009  -0.015840  -0.010047   0.041880  -0.011267
    196       0.034449  -0.034335  -0.009723  -0.049317  -0.008483   0.007914
    197       0.007516   0.055644  -0.010374  -0.010059   0.057828   0.008460
    198      -0.050188   0.000006   0.010228   0.018979  -0.025847  -0.018142
    199      -0.026944   0.015207   0.013726  -0.012003  -0.031484   0.038175
    200       0.066094  -0.004653  -0.012515   0.006543  -0.033018   0.014595
    201      -0.005822  -0.025988   0.013680  -0.007292   0.035450   0.045598
    202      -0.036658   0.001123  -0.003735   0.052454  -0.011040   0.011724
    203      -0.014821  -0.043111   0.017685   0.021609   0.060630   0.028699
    204       0.046359   0.004571  -0.004099   0.068047  -0.036679  -0.029807
    205       0.013559   0.062908  -0.016338  -0.012662  -0.008561  -0.010325
    206       0.047833   0.025043  -0.016216   0.030979  -0.069789  -0.033615
    207      -0.032464  -0.038013   0.003159   0.053799  -0.073235  -0.015447
    208      -0.011205   0.032298  -0.017302  -0.005797   0.041148  -0.005111
    209      -0.047347  -0.026715  -0.006626   0.007237  -0.116082  -0.011338
    210       0.053336   0.007320  -0.001313   0.044200  -0.023936  -0.009374
    211       0.002271  -0.026414   0.005367   0.001762  -0.005354   0.057751
    212      -0.009805  -0.023115  -0.006656  -0.001339  -0.058117   0.002775
    213      -0.027414  -0.003197   0.014527   0.029441  -0.039595  -0.020704
    214      -0.041325   0.057085  -0.068982  -0.016649  -0.030364   0.065835
    215       0.129920   0.005957  -0.040175   0.037139  -0.077279   0.019727
                 30         31         32         33         34         35    
      0       0.005280  -0.058527  -0.014918  -0.010981   0.014122   0.007097
      1      -0.060545  -0.059091  -0.017060   0.000199   0.037277   0.005454
      2      -0.010522   0.007477   0.018279   0.010954   0.001621  -0.000727
      3       0.003324  -0.059690  -0.007286  -0.001296   0.006170   0.005549
      4      -0.078243  -0.205060  -0.074675   0.009337   0.065745   0.019626
      5      -0.018268  -0.032641   0.016927   0.035136  -0.008804  -0.000282
      6      -0.024076  -0.177858  -0.056373  -0.010565   0.048446   0.018938
      7      -0.061938  -0.031730  -0.003678  -0.000915   0.034004   0.002763
      8      -0.038555   0.067514   0.061389   0.003458   0.007326  -0.007991
      9       0.034924   0.084214   0.015808  -0.054502   0.012136  -0.001804
     10      -0.080670   0.000978   0.021672   0.001942   0.037123  -0.000467
     11       0.002197  -0.027419  -0.004750   0.008916   0.007593   0.001811
     12       0.068942   0.133998   0.015311  -0.100202   0.024227  -0.005028
     13      -0.066515   0.003513   0.017769  -0.014370   0.040581  -0.000082
     14      -0.027619  -0.078965  -0.005640   0.049646  -0.003254   0.005401
     15       0.054792   0.121267   0.018316  -0.082376   0.018653  -0.004665
     16      -0.103373   0.042526   0.047368   0.031747   0.020618  -0.002608
     17       0.037268   0.058304   0.006998  -0.041132   0.017331  -0.004428
     18      -0.035695   0.020436   0.033034   0.061179  -0.003543   0.009391
     19      -0.058411  -0.042045   0.004624   0.018409   0.041922   0.001235
     20      -0.037929  -0.041890  -0.005335  -0.003796   0.018118   0.002474
     21      -0.062790   0.032618   0.051251   0.093076   0.000238   0.010673
     22      -0.036102  -0.116543  -0.025676   0.025920   0.044625   0.007164
     23      -0.081166  -0.061967   0.014958   0.068906   0.027586   0.009114
     24      -0.076401   0.006206   0.049937   0.116847   0.005024   0.015477
     25      -0.056474  -0.025065   0.015360   0.036772   0.044023  -0.000711
     26      -0.000462  -0.029911  -0.021430  -0.056090   0.009933  -0.002921
     27       0.029799  -0.065766  -0.024018   0.009821  -0.006870   0.011391
     28      -0.052617  -0.012171   0.014881   0.009264   0.031007  -0.001309
     29      -0.050396   0.028008   0.025322  -0.012473   0.005205  -0.001393
     30       0.042076  -0.074753  -0.030913  -0.004657  -0.005798   0.009982
     31      -0.119635   0.094587   0.077393   0.028703   0.035417  -0.009425
     32      -0.066486   0.073520   0.047148  -0.033981   0.010332  -0.009542
     33       0.098807  -0.144699  -0.072357   0.011664  -0.021547   0.021011
     34      -0.036588  -0.082317  -0.020473   0.005472   0.039009   0.004014
     35      -0.039671   0.076377   0.046636  -0.006549  -0.010010  -0.003903
     36      -0.005090  -0.063056  -0.013570   0.014149  -0.007780   0.007421
     37       0.029123   0.002853   0.025848  -0.000233   0.000337  -0.003134
     38       0.012767  -0.053758  -0.058822   0.013250  -0.001582  -0.005952
     39      -0.005975  -0.138435  -0.064249   0.031668  -0.017375  -0.011299
     40       0.049089   0.087777   0.093516  -0.028537   0.015940   0.002629
     41       0.007349  -0.094826  -0.089508   0.024835  -0.008171  -0.012303
     42       0.007676  -0.011435   0.037488  -0.005351   0.001222   0.011668
     43       0.030217  -0.047981   0.005405   0.007719  -0.006425  -0.015790
     44       0.000379  -0.150835  -0.130376   0.040864  -0.016794  -0.020964
     45      -0.014879  -0.046253  -0.027325   0.026997  -0.010354   0.023962
     46       0.034401  -0.020620   0.024044   0.006296  -0.002600  -0.004771
     47       0.032259   0.052671   0.012165  -0.018336   0.020083   0.005189
     48      -0.022276  -0.059246  -0.040057   0.055247  -0.050636  -0.005180
     49       0.038177   0.033882   0.050753  -0.009098   0.013543   0.007133
     50       0.044817   0.122799   0.055222  -0.070674   0.088842   0.054597
     51      -0.002373   0.009963   0.002351  -0.025989   0.060091   0.072330
     52       0.022991  -0.093306  -0.026149   0.037367  -0.035234  -0.027631
     53       0.036631   0.077885   0.028852  -0.032878   0.037622   0.017614
     54      -0.012420  -0.051710  -0.025962   0.043884  -0.036210   0.005796
     55       0.021676  -0.051905   0.016653   0.014706   0.002826   0.015540
     56       0.018995   0.030969   0.002451   0.026535  -0.047695  -0.039615
     57      -0.025484  -0.062282  -0.033453   0.077309  -0.086362  -0.022844
     58       0.001838  -0.077862   0.009688  -0.006769   0.044140   0.052050
     59       0.022156   0.035944   0.003018   0.036289  -0.064582  -0.052453
     60      -0.019653  -0.060605  -0.039178   0.041084  -0.021597   0.024234
     61       0.012602  -0.055483  -0.002946   0.043757  -0.033139   0.000920
     62       0.019618   0.039218   0.000050   0.060281  -0.104483  -0.079594
     63       0.041129  -0.027354   0.035060   0.007501   0.001087   0.004345
     64       0.017529  -0.056081   0.007856   0.028209  -0.012077   0.011268
     65      -0.014371  -0.006759  -0.009950  -0.004986   0.007801   0.007608
     66       0.063824  -0.092795  -0.076286   0.262620  -0.355656  -0.238947
     67       0.047651  -0.013956   0.047944   0.003417   0.013330   0.018880
     68      -0.020765  -0.023663  -0.030062   0.022651  -0.028275  -0.014320
     69       0.062680   0.026227   0.148234  -0.176966   0.252205   0.159713
     70       0.033760  -0.061050   0.036898  -0.003499   0.030644   0.030081
     71      -0.023882  -0.078532  -0.119706   0.190553  -0.258930  -0.165476
     72       0.049985   0.001955   0.095400  -0.095414   0.141795   0.092775
     73      -0.034238  -0.092937  -0.071100   0.095195  -0.093734  -0.021003
     74      -0.030236   0.052148   0.107609  -0.261518   0.366304   0.248319
     75       0.002648   0.029268   0.071242  -0.027558  -0.014574  -0.009351
     76       0.060295   0.097283  -0.145047   0.026993   0.020524   0.004035
     77      -0.000770   0.016925   0.019259  -0.014519  -0.010997   0.003149
     78      -0.052849  -0.007216   0.237586  -0.074020  -0.050886  -0.022654
     79       0.052941   0.092862  -0.122736   0.020882   0.015570   0.002347
     80      -0.064452  -0.063834   0.177902  -0.053006  -0.037770  -0.005416
     81       0.021188   0.076837   0.037602  -0.028970  -0.011730  -0.008730
     82       0.143536   0.179279  -0.372925   0.085369   0.064617   0.019558
     83       0.003000  -0.016220  -0.011628   0.005969  -0.000301   0.007475
     84       0.050125   0.087218  -0.051221  -0.003078   0.010694  -0.003650
     85       0.019093   0.079442  -0.005722  -0.011434  -0.012628  -0.011450
     86       0.038191   0.101719  -0.068138  -0.006159  -0.004559   0.008189
     87       0.102626   0.132828  -0.221201   0.046959   0.062687   0.022476
     88       0.024382   0.083948  -0.021731  -0.008435  -0.010416  -0.010781
     89       0.053004   0.113104  -0.125339   0.020719   0.031340   0.029037
     90       0.033050   0.067554  -0.001258  -0.013774   0.003594  -0.004040
     91      -0.037083   0.025733   0.169065  -0.064982  -0.070447  -0.041558
     92       0.035217   0.104381  -0.053054  -0.017787  -0.024847  -0.007939
     93       0.022846   0.031213  -0.005030  -0.013877  -0.005869  -0.023064
     94       0.007401   0.038093  -0.009843   0.008347   0.015997   0.004526
     95       0.034033   0.097743  -0.062400  -0.011018  -0.013400   0.005625
     96       0.003387  -0.008959   0.014849  -0.007122  -0.000572  -0.019537
     97      -0.007750   0.010129  -0.001970   0.028103   0.041063   0.024251
     98       0.056442   0.145922  -0.090171  -0.010200  -0.007045   0.011704
     99       0.016113  -0.002568   0.011921  -0.028181  -0.026338  -0.038975
    100       0.003449   0.024948  -0.004895   0.008978   0.016678   0.004818
    101       0.052736   0.153115  -0.082031  -0.022372  -0.028733  -0.005061
    102      -0.003692  -0.016591   0.022002  -0.000026   0.008461  -0.012168
    103      -0.007462  -0.028791   0.013518  -0.001985  -0.000708  -0.006172
    104      -0.046324  -0.097745   0.024775   0.007112  -0.005780   0.021303
    105      -0.049926  -0.135439  -0.035424   0.101248   0.117675   0.071013
    106      -0.066449  -0.175324   0.230350  -0.119520  -0.149721  -0.098568
    107      -0.041974  -0.087478  -0.020199   0.040425   0.033969   0.047976
    108      -0.008994   0.002389   0.104243  -0.055850  -0.054441  -0.055242
    109      -0.000833  -0.009881  -0.008065   0.009541   0.014336   0.002782
    110      -0.103704  -0.237344   0.257864  -0.124550  -0.170771  -0.082018
    111       0.022221   0.038013   0.019864  -0.031040  -0.023844  -0.038562
    112       0.029331   0.034353  -0.156811   0.093378   0.114855   0.067975
    113      -0.069738  -0.156242  -0.080249   0.124106   0.126495   0.116489
    114       0.015845  -0.056286  -0.023613  -0.021789   0.006239   0.006086
    115       0.003248   0.012176  -0.003417  -0.001211   0.000717   0.010183
    116      -0.032491  -0.069683  -0.051567  -0.009250   0.004437  -0.007217
    117       0.015923  -0.020785   0.011943  -0.004374   0.002067   0.011972
    118      -0.014097   0.107257   0.046613   0.014700  -0.007798   0.040284
    119      -0.026240  -0.130765  -0.096610  -0.028150   0.011007  -0.022610
    120       0.028654  -0.119969  -0.058703  -0.026047   0.010524  -0.020892
    121       0.010441  -0.059613  -0.051409  -0.025919   0.008627  -0.004555
    122      -0.023931  -0.148241  -0.102495  -0.032595   0.012808  -0.025851
    123      -0.000492  -0.034011  -0.031601  -0.045080   0.007510   0.023457
    124       0.000463  -0.017209  -0.031335  -0.014575   0.005554   0.004927
    125      -0.050475   0.038343   0.007639   0.024015  -0.007899   0.017987
    126       0.007986  -0.031965  -0.037748  -0.068617   0.018048  -0.018363
    127       0.024022  -0.101376  -0.075160  -0.054515   0.027307  -0.058479
    128      -0.067218   0.073456   0.031965   0.061467  -0.026397   0.080432
    129      -0.029364   0.006863  -0.007289   0.003030  -0.015628   0.098582
    130      -0.010035   0.045007   0.006355   0.014202  -0.008042   0.043787
    131      -0.060721   0.097454   0.043525   0.052953  -0.021934   0.059093
    132       0.011002  -0.041251  -0.034342  -0.066100   0.017044  -0.004797
    133      -0.012775   0.010556  -0.012407   0.020335  -0.004187   0.011902
    134      -0.031840   0.034595   0.003535  -0.009217   0.013350  -0.061990
    135       0.023159  -0.050962  -0.045526  -0.100287   0.033213  -0.045722
    136      -0.020055   0.026429  -0.005226   0.005555   0.007075  -0.035596
    137      -0.037584   0.047911   0.008927  -0.025087   0.024699  -0.107665
    138      -0.001781  -0.050409  -0.050776  -0.074575   0.015867   0.014962
    139      -0.003524   0.008743   0.002711   0.064077  -0.025309   0.070278
    140      -0.025492   0.043053   0.010317  -0.022518   0.024220  -0.105897
    141       0.032107  -0.018646   0.021535  -0.016714   0.000602   0.005155
    142      -0.014114   0.031822   0.012014   0.032599  -0.004545  -0.010875
    143      -0.011501   0.008512  -0.003770   0.021376  -0.004503   0.007174
    144       0.044692   0.010303   0.067212   0.081374  -0.045841   0.154938
    145      -0.006968   0.040347   0.037364   0.005668   0.014564  -0.111916
    146       0.024105   0.089639   0.125997   0.285188  -0.128053   0.398048
    147       0.063957   0.039092   0.124113   0.169003  -0.084625   0.261625
    148      -0.021432   0.078494   0.051360   0.118710  -0.045569   0.131786
    149      -0.032341  -0.057459  -0.100440  -0.160695   0.079792  -0.255481
    150       0.010549  -0.086362  -0.071731  -0.255908   0.116643  -0.389122
    151      -0.011425  -0.007927  -0.029582  -0.020584   0.017991  -0.073068
    152      -0.009219  -0.028724  -0.042874  -0.029332   0.017054  -0.052747
    153      -0.026703   0.041864   0.049522   0.027903   0.006366  -0.004934
    154       0.165397  -0.009125   0.049870   0.015945   0.005837  -0.003144
    155       0.061387   0.002470   0.042011   0.018789   0.012508   0.005654
    156      -0.074473   0.049718   0.033265   0.026224   0.002066  -0.002871
    157       0.286833   0.052333   0.166032   0.077157   0.036854  -0.017134
    158       0.144535  -0.000097   0.080679   0.029494   0.022699   0.000996
    159       0.053337   0.095871   0.148929   0.078089   0.035188  -0.017893
    160       0.084602  -0.019680   0.007813  -0.003370  -0.003903   0.000950
    161       0.191578   0.010916   0.098285   0.044313   0.024393   0.000558
    162      -0.110735   0.026591  -0.008916   0.007134  -0.012795   0.000141
    163       0.189856  -0.061326  -0.003426  -0.016638  -0.015108   0.008355
    164      -0.048726  -0.012828  -0.029312  -0.009447  -0.004178   0.018619
    165      -0.189839  -0.016753  -0.102487  -0.056805  -0.067558   0.036755
    166       0.200437  -0.049359   0.021986   0.012320   0.016779  -0.014038
    167      -0.045829  -0.021231  -0.046770  -0.043205  -0.045605   0.047981
    168      -0.083200   0.032807   0.012731   0.012344  -0.012122   0.003237
    169       0.121188  -0.095880  -0.086563  -0.092529  -0.090712   0.062730
    170      -0.100220  -0.026901  -0.074207  -0.029765  -0.017582   0.022801
    171      -0.020486   0.013826   0.013389   0.037175   0.018778  -0.033335
    172       0.133455  -0.042582   0.005263   0.007567   0.014233  -0.012619
    173      -0.090740   0.000452  -0.020058   0.019514   0.036551  -0.006237
    174       0.032119  -0.011634   0.017938   0.071163   0.061287  -0.065424
    175       0.165005  -0.050942   0.002381  -0.007254  -0.003787   0.001071
    176      -0.164787   0.023401  -0.015489   0.038570   0.059231  -0.023543
    177       0.033398   0.002219   0.016057   0.025552   0.009392  -0.027473
    178       0.149035  -0.050830   0.015203   0.045864   0.061323  -0.050631
    179      -0.166101   0.015739  -0.022344   0.042821   0.058086  -0.021044
    180       0.036418   0.007065   0.016422   0.006658  -0.012014  -0.011213
    181      -0.101192   0.044396   0.010489   0.011190  -0.004304  -0.007959
    182       0.050350  -0.035785  -0.020838  -0.025075   0.002485   0.025659
    183       0.177501  -0.070758  -0.057167  -0.194757  -0.204413   0.135919
    184      -0.251391   0.072845  -0.043321  -0.122778  -0.159319   0.094838
    185      -0.085316  -0.019605  -0.092387  -0.206340  -0.199604   0.163425
    186      -0.026079   0.030434   0.033888   0.072666   0.050298  -0.059916
    187      -0.075900   0.093403   0.127468   0.286577   0.280137  -0.212188
    188       0.153162  -0.067414  -0.035016  -0.098035  -0.063520   0.079384
    189       0.008972   0.052864   0.072411   0.109432   0.087742  -0.084915
    190      -0.194658   0.050964  -0.045230  -0.124062  -0.153965   0.094188
    191       0.216185  -0.057364   0.061902   0.183082   0.235980  -0.132487
    192       0.000654  -0.012933  -0.012651   0.008101   0.014907  -0.001025
    193      -0.009168   0.003788   0.004885  -0.009200  -0.013838  -0.000935
    194       0.023265   0.020391   0.030851  -0.006302  -0.014244  -0.004734
    195       0.006396  -0.036991   0.016379   0.002168  -0.003928   0.002276
    196      -0.000110   0.003224  -0.027420   0.003899   0.002768   0.002822
    197       0.015016   0.013198  -0.019703   0.000542   0.000184   0.003100
    198      -0.003583   0.081205   0.032530  -0.000338  -0.009795  -0.001070
    199      -0.074755  -0.003708   0.015644  -0.007248   0.040205  -0.001044
    200      -0.005118  -0.060483  -0.017967  -0.000647   0.015082   0.001481
    201       0.012823  -0.027940   0.000138  -0.006305   0.002685   0.005075
    202       0.032478   0.000543   0.015772   0.003946   0.000404  -0.001839
    203      -0.041422  -0.007136   0.001791   0.000502   0.001381   0.003979
    204      -0.000190  -0.017069  -0.016996   0.012839   0.022314  -0.000321
    205       0.002258   0.003503   0.014510   0.008344   0.007974  -0.000363
    206       0.008447  -0.014677  -0.010024   0.012029   0.019860  -0.000111
    207       0.018197   0.017303   0.029398  -0.006523  -0.012385  -0.005452
    208      -0.005881  -0.009253   0.003969   0.008624   0.015928   0.001095
    209       0.031747   0.032734   0.051146  -0.012922  -0.026364  -0.006773
    210      -0.014388   0.019288  -0.011502   0.000863  -0.001329  -0.000229
    211      -0.027410   0.011809  -0.001980  -0.023346  -0.028400  -0.001699
    212       0.018514  -0.004718   0.016923  -0.002387  -0.003155  -0.001958
    213      -0.007615   0.080945   0.029609   0.001035  -0.015383  -0.001839
    214      -0.054721   0.019149   0.012272  -0.052780   0.052911  -0.004570
    215      -0.007560  -0.049204  -0.028365  -0.019030   0.003772  -0.002791
                 36         37         38         39         40         41    
      0       0.006802  -0.001669   0.021911  -0.049273   0.012860  -0.012968
      1       0.058760   0.003933   0.019264   0.032539  -0.027242  -0.075024
      2       0.004136   0.019039  -0.007703   0.003125   0.045275   0.012456
      3      -0.004865   0.001950   0.015719  -0.046437   0.041173  -0.002811
      4       0.069892  -0.011742   0.079782  -0.017407   0.008334  -0.134831
      5      -0.019955   0.021394  -0.004659  -0.002161   0.117250   0.017204
      6       0.037528  -0.009336   0.071522  -0.086603   0.021910  -0.078668
      7       0.060299   0.009253   0.006654   0.045754  -0.032235  -0.068904
      8       0.037616   0.043213  -0.039779   0.038124   0.027303   0.001437
      9       0.036648  -0.000998  -0.012333  -0.017734  -0.140728   0.031762
     10       0.074066   0.026353  -0.012086   0.066421  -0.009884  -0.084494
     11       0.008625   0.007820   0.015682  -0.014875   0.021626   0.027326
     12       0.078152  -0.003844  -0.005986  -0.044368  -0.302327   0.103897
     13       0.082232   0.029243  -0.007153   0.033531  -0.039931  -0.050254
     14      -0.030753   0.012599   0.011489  -0.001983   0.177993  -0.032427
     15       0.063310  -0.001822  -0.011635  -0.029772  -0.238217   0.071724
     16       0.043731   0.033959  -0.042781   0.120191   0.087557  -0.123556
     17       0.055995   0.008118   0.009659  -0.025988  -0.155986   0.099667
     18      -0.028427   0.015206   0.041927   0.039159   0.070933   0.146559
     19       0.071186   0.016652   0.017574   0.040652  -0.003380  -0.008506
     20       0.038850   0.013401   0.032620  -0.004904  -0.035022  -0.006301
     21      -0.036804   0.027018   0.067408   0.067584   0.106133   0.255158
     22       0.073569   0.006149   0.045954  -0.006224  -0.010231   0.002842
     23       0.022382   0.031949   0.104138   0.026673   0.036423   0.233982
     24      -0.036852   0.032351   0.099724   0.066664   0.120320   0.330416
     25       0.061004   0.013525   0.016676   0.059117   0.034044   0.082295
     26       0.046969  -0.001898  -0.019750  -0.031727  -0.083304  -0.180224
     27      -0.011503  -0.010462   0.031805  -0.054087  -0.009973  -0.025995
     28       0.057409   0.021906   0.012881   0.044432  -0.013300  -0.025205
     29       0.024504   0.030806   0.015261   0.032399  -0.032740  -0.041304
     30      -0.003607  -0.011114   0.028278  -0.063240  -0.031354  -0.063981
     31       0.059735   0.059006   0.000884   0.155189   0.030245   0.053239
     32       0.044502   0.051711  -0.002130   0.080549  -0.053390  -0.079121
     33      -0.042123  -0.046550   0.051436  -0.155124  -0.020602  -0.042391
     34       0.071659   0.002181   0.021694  -0.008083  -0.032135  -0.055290
     35      -0.005416   0.039460   0.015199   0.051498  -0.015464  -0.014134
     36      -0.041225  -0.005465   0.004947  -0.014427   0.056040   0.009674
     37       0.009337   0.007794  -0.006508   0.007512  -0.024720  -0.003683
     38       0.032801  -0.004919   0.052082  -0.080387   0.157078  -0.001899
     39       0.027211   0.000996   0.056567  -0.112303   0.213734  -0.001152
     40       0.006505   0.019543  -0.038130   0.035373  -0.130049   0.000442
     41       0.051258  -0.006390   0.073433  -0.112782   0.224163  -0.005101
     42      -0.048313   0.006446  -0.023320   0.005685  -0.033135   0.017601
     43       0.053585   0.019356   0.018733  -0.062627   0.057608  -0.005318
     44       0.076919  -0.008043   0.103239  -0.159694   0.321142  -0.012036
     45      -0.118333  -0.033640  -0.014810   0.096931  -0.016985   0.009289
     46       0.010559   0.011582  -0.001554  -0.002177  -0.000926  -0.009213
     47       0.017288   0.000933   0.017673  -0.030424   0.035813   0.003789
     48      -0.081556  -0.020050  -0.033825   0.105032  -0.046415   0.003013
     49      -0.012541   0.004621  -0.018557   0.051766  -0.081659  -0.009783
     50      -0.051316  -0.023067   0.025925   0.010845  -0.005707   0.010859
     51      -0.175093  -0.059505   0.007340   0.113130  -0.019655   0.016687
     52       0.047728   0.016879   0.016401  -0.049588   0.082424  -0.014570
     53      -0.000791  -0.004026   0.015726  -0.014848   0.013577   0.006213
     54      -0.098403  -0.022821  -0.029880   0.103199  -0.039912   0.006469
     55      -0.062065  -0.004181  -0.005526   0.043606   0.003293  -0.009208
     56       0.060462   0.025023  -0.021702  -0.013919  -0.021163  -0.002280
     57      -0.085255  -0.010684  -0.063727   0.133114  -0.095158   0.003943
     58      -0.123545  -0.028883   0.013081   0.063026   0.022545  -0.006883
     59       0.077449   0.032690  -0.030703  -0.014924  -0.032908  -0.003162
     60      -0.142572  -0.040024  -0.021215   0.124894  -0.022482   0.010527
     61      -0.076367  -0.006033  -0.026480   0.080976  -0.022923  -0.006217
     62       0.105463   0.046392  -0.054792  -0.005084  -0.071095  -0.004569
     63      -0.021652   0.009815  -0.004189   0.010357   0.007881  -0.008188
     64      -0.075586  -0.006894  -0.015215   0.066805  -0.009893  -0.008354
     65      -0.012822  -0.007918   0.004406   0.003885   0.002705   0.001603
     66       0.235311   0.125727  -0.151923   0.035686  -0.110931  -0.019922
     67      -0.059666   0.002609  -0.007247   0.040499  -0.002237  -0.012439
     68       0.003731  -0.001083  -0.009820   0.013219  -0.009050   0.001746
     69      -0.142387  -0.042320   0.105083  -0.062184   0.115675  -0.011990
     70      -0.065765  -0.001944   0.009255   0.023806   0.028136  -0.015949
     71       0.147529   0.062107  -0.105450   0.048344  -0.090896  -0.001600
     72      -0.094492  -0.021963   0.056639  -0.025593   0.066318  -0.009246
     73      -0.104901  -0.023089  -0.055193   0.150543  -0.067350   0.005280
     74      -0.256134  -0.117209   0.155664  -0.037027   0.132333   0.009747
     75       0.016239   0.027308  -0.031892  -0.065094  -0.028436   0.006901
     76       0.014432  -0.041157   0.057435   0.068412   0.035608  -0.014402
     77      -0.026351   0.000848  -0.020769  -0.016792  -0.022510   0.004517
     78       0.010209   0.049614  -0.091293  -0.133282  -0.085187   0.002489
     79       0.012903  -0.038638   0.049752   0.059882   0.028867  -0.015291
     80      -0.029592   0.031700  -0.082959  -0.070681  -0.099395   0.012770
     81       0.019689   0.021520  -0.029695  -0.053179  -0.053124  -0.002881
     82       0.021125  -0.078404   0.141189   0.155776   0.120978  -0.020807
     83      -0.028857  -0.003824   0.003181  -0.003422   0.035556   0.014597
     84       0.037626   0.016171   0.007757  -0.034790   0.001388   0.002628
     85       0.019008  -0.024251   0.014722   0.005830   0.005097  -0.024625
     86      -0.038276  -0.020287  -0.006885   0.022204  -0.048477  -0.026682
     87       0.021895   0.038754   0.023366   0.000876   0.025479   0.011412
     88       0.020426  -0.031195   0.023724   0.016304   0.009272  -0.024097
     89      -0.060271   0.049585  -0.050508  -0.019330  -0.055416  -0.016537
     90       0.028056   0.031022  -0.016334  -0.058859  -0.016840   0.007573
     91       0.040431  -0.068440   0.016570  -0.011767  -0.012492  -0.029135
     92      -0.010343  -0.068412   0.033528   0.051547  -0.026649  -0.036120
     93       0.086415  -0.019595   0.051453  -0.027443   0.051373   0.002143
     94       0.008630   0.053961  -0.033199  -0.053711   0.008462  -0.002022
     95      -0.044341  -0.043404   0.003357   0.043932  -0.056114  -0.035569
     96       0.079518  -0.003198   0.039211  -0.034305   0.058967   0.008258
     97      -0.027049   0.130674  -0.095898  -0.098562  -0.009663   0.016441
     98      -0.054558  -0.024655  -0.013856   0.028731  -0.079501  -0.034384
     99       0.116407  -0.082608   0.106747   0.013566   0.073991  -0.000550
    100       0.009450   0.056200  -0.033339  -0.055220   0.010441   0.001838
    101      -0.031889  -0.093010   0.036675   0.077340  -0.054065  -0.058815
    102       0.064506   0.028176   0.011724  -0.054711   0.053370   0.013718
    103       0.027534  -0.000925   0.015539  -0.009007   0.022916   0.007669
    104      -0.095796  -0.017485  -0.029161   0.063733  -0.059688  -0.003761
    105      -0.097264   0.274774  -0.194852  -0.151404   0.013007   0.054236
    106       0.161105  -0.332885   0.265536   0.188467   0.059913   0.001577
    107      -0.139887   0.071345  -0.098904   0.017475  -0.071589   0.002385
    108       0.137217  -0.089943   0.102316  -0.011522   0.071619  -0.002840
    109       0.015004   0.033891  -0.010841  -0.031643   0.019455   0.007578
    110       0.056427  -0.382429   0.246531   0.275697  -0.018870  -0.014537
    111       0.120460  -0.053289   0.083539  -0.022232   0.067741  -0.000766
    112      -0.085711   0.236536  -0.163206  -0.130443  -0.007336   0.021590
    113      -0.269406   0.281772  -0.273324  -0.072806  -0.104991   0.031397
    114       0.029383  -0.001442  -0.004174  -0.015928  -0.038042  -0.070832
    115       0.019396  -0.002283  -0.027231   0.032079   0.023552   0.041216
    116      -0.011001  -0.009429   0.047722  -0.085752  -0.091786  -0.167329
    117       0.027560   0.014289   0.008732   0.015098  -0.004664  -0.001888
    118       0.055140  -0.004387  -0.099105   0.124974   0.117462   0.211616
    119      -0.022022  -0.020544   0.063831  -0.142330  -0.151790  -0.280849
    120      -0.013748  -0.001317   0.067509  -0.106202  -0.122518  -0.224932
    121       0.015577  -0.011265  -0.017617  -0.015833  -0.030139  -0.059591
    122      -0.022294  -0.017514   0.069939  -0.145800  -0.156664  -0.287379
    123       0.077575  -0.025341  -0.106720   0.036511   0.008921   0.021866
    124       0.022547  -0.011012  -0.037870   0.021763   0.011638   0.012951
    125      -0.001031  -0.006758   0.019101  -0.020308  -0.017985  -0.032212
    126       0.048264  -0.012234  -0.112043   0.062358   0.036917   0.063993
    127      -0.020488   0.012298   0.015947  -0.014605  -0.041860  -0.093079
    128       0.041312  -0.027779   0.000930  -0.026427  -0.017758  -0.020641
    129       0.122858  -0.055104  -0.124669   0.018696   0.005325   0.023649
    130       0.048201  -0.019163  -0.064772   0.052659   0.049098   0.088654
    131       0.026607  -0.016615  -0.008505   0.007457   0.016459   0.038164
    132       0.066454  -0.013537  -0.113819   0.057070   0.022435   0.045526
    133      -0.007373  -0.010545   0.010986  -0.007346   0.004108  -0.008541
    134      -0.063066   0.028395   0.044370   0.015863   0.015580   0.011836
    135       0.055958   0.001552  -0.136840   0.099952   0.053312   0.093868
    136      -0.047588   0.013137   0.035915   0.008720   0.016522   0.006627
    137      -0.099884   0.050698   0.065024   0.033338   0.028818   0.028567
    138       0.098405  -0.029554  -0.149769   0.058019   0.015403   0.036573
    139       0.014283  -0.030179   0.031617  -0.053790  -0.025434  -0.050883
    140      -0.100062   0.051085   0.065169   0.036558   0.035025   0.038734
    141       0.026207   0.006434  -0.019737   0.004153  -0.009972   0.005811
    142      -0.047335   0.009741   0.063450  -0.020042  -0.002125  -0.018558
    143      -0.014253  -0.003681   0.024538  -0.013215  -0.001444  -0.013237
    144       0.109351  -0.044582  -0.022427  -0.057249  -0.042129  -0.032740
    145      -0.143037   0.068762   0.151134  -0.019459  -0.008245  -0.022393
    146       0.194799  -0.132173   0.034374  -0.181330  -0.090557  -0.119698
    147       0.149927  -0.069635   0.016738  -0.122098  -0.079707  -0.076703
    148       0.043252  -0.043717   0.033218  -0.056196  -0.016167  -0.032499
    149      -0.151184   0.079515   0.011052   0.100075   0.058290   0.056181
    150      -0.212571   0.153256   0.032041   0.142459   0.057927   0.088748
    151      -0.072195   0.023492   0.046429   0.007349   0.011187  -0.006322
    152      -0.038648   0.009899   0.009004   0.012957   0.011272  -0.001443
    153      -0.009053   0.037319   0.048277   0.037334   0.023911  -0.003655
    154      -0.002276   0.036005   0.037158   0.039247   0.014412  -0.008345
    155       0.020396   0.035954   0.022949   0.058531   0.029248  -0.008937
    156      -0.012625   0.030445   0.040644   0.034193   0.034203   0.015406
    157      -0.000607   0.094272   0.077457   0.148990   0.095763   0.017777
    158       0.025757   0.053616   0.039033   0.078221   0.026485  -0.031092
    159      -0.002079   0.085012   0.085256   0.119020   0.076295  -0.001131
    160      -0.001917   0.014581   0.024766  -0.001765  -0.015867  -0.018337
    161       0.017494   0.065689   0.039484   0.116456   0.073877   0.008391
    162      -0.026219   0.011704   0.038777  -0.013646   0.000855  -0.002674
    163      -0.009133   0.012962   0.020076  -0.003697  -0.021103  -0.012879
    164       0.026163   0.001151  -0.020521   0.024972   0.029333   0.023954
    165      -0.030747   0.000850   0.026844  -0.053347  -0.021686   0.015084
    166      -0.006274  -0.008675  -0.001471  -0.010195  -0.021752  -0.014067
    167       0.022683   0.042689   0.020390   0.048388   0.037150   0.021066
    168      -0.021934   0.030091   0.053302   0.010631   0.013195  -0.001230
    169      -0.011944   0.041078   0.042004  -0.007826  -0.023687   0.004493
    170       0.019323  -0.020727  -0.037730  -0.010965   0.009806   0.023779
    171      -0.045177  -0.017942   0.033292  -0.055546  -0.034798  -0.039535
    172      -0.005737  -0.020266  -0.013618  -0.022704  -0.024178  -0.007104
    173       0.040218  -0.045041  -0.076491   0.007409   0.032606   0.039515
    174      -0.047350  -0.070066  -0.007812  -0.096944  -0.055222  -0.047751
    175      -0.006589   0.001788   0.006207  -0.007514  -0.020312  -0.007031
    176       0.042342  -0.072440  -0.102579  -0.009948   0.030929   0.041278
    177      -0.045350  -0.008368   0.039929  -0.051320  -0.040648  -0.044684
    178      -0.009931  -0.077226  -0.057714  -0.070125  -0.047942  -0.020564
    179       0.039876  -0.068529  -0.093590  -0.006572   0.037286   0.044909
    180      -0.043525   0.018307   0.060123  -0.030518  -0.034155  -0.043297
    181      -0.024168   0.012665   0.036429  -0.011264  -0.008970  -0.020103
    182       0.058653  -0.009285  -0.069628   0.046887   0.039715   0.052789
    183      -0.013882   0.187148   0.164396   0.097124  -0.005417  -0.017276
    184      -0.035745   0.160489   0.172399   0.071008   0.014589  -0.030264
    185       0.051989   0.180659   0.095302   0.159109   0.070655   0.047156
    186      -0.055575  -0.040628   0.026029  -0.078095  -0.045290  -0.052965
    187      -0.037683  -0.237897  -0.154545  -0.173766  -0.049715  -0.034758
    188       0.076328   0.055276  -0.037572   0.103700   0.052650   0.066402
    189      -0.052914  -0.057166   0.008464  -0.079994  -0.044846  -0.055149
    190      -0.028572   0.150815   0.156325   0.069963   0.012727  -0.023675
    191       0.068331  -0.228732  -0.263174  -0.080949   0.005065   0.061679
    192       0.021442  -0.001739   0.034038   0.001243  -0.068040   0.129020
    193      -0.018588  -0.006947  -0.011139  -0.034296   0.004806   0.040582
    194      -0.020044  -0.000598  -0.045041   0.007703   0.034165  -0.084880
    195      -0.015746   0.009210  -0.002334  -0.035248   0.036186   0.015389
    196      -0.003274  -0.016187   0.005387   0.034273  -0.022609  -0.005085
    197      -0.009429  -0.003763   0.008013  -0.011651   0.029415   0.013391
    198      -0.016281   0.001349  -0.036204   0.041381   0.027246  -0.037910
    199       0.082146   0.022972  -0.005574   0.054500  -0.038131  -0.075793
    200       0.026395   0.000303   0.026081  -0.020889  -0.013208  -0.002055
    201       0.015627   0.010578   0.017286  -0.002670  -0.021183  -0.042765
    202      -0.000274   0.015058   0.024311   0.001170  -0.009327  -0.011963
    203       0.009515   0.011962   0.023307  -0.006947  -0.024310  -0.038471
    204       0.031364   0.000872   0.046090   0.008714  -0.082985   0.152059
    205       0.010412   0.008078  -0.002838   0.024734   0.020686  -0.040124
    206       0.027249   0.006145   0.033055   0.010081  -0.073346   0.126362
    207      -0.016505  -0.002767  -0.039681   0.008680   0.024026  -0.082152
    208       0.018682   0.009807   0.012294   0.016019  -0.010143   0.000237
    209      -0.036487   0.000010  -0.078723   0.011598   0.076282  -0.184346
    210      -0.003967  -0.006391  -0.006533   0.005717   0.018932  -0.033020
    211      -0.032424  -0.017144  -0.026143  -0.060273   0.008682   0.049861
    212      -0.001772  -0.001651  -0.000031  -0.005951  -0.007900   0.046250
    213      -0.026211  -0.001620  -0.049303   0.044660   0.057511  -0.084798
    214       0.121218   0.021531  -0.015777   0.037176  -0.146479  -0.101630
    215       0.014581  -0.009745  -0.020676  -0.018638   0.027929  -0.162386
                 42         43         44         45         46         47    
      0       0.059823   0.107173   0.039524  -0.018494  -0.124274   0.027399
      1       0.080511   0.110976   0.045649  -0.034908   0.053138  -0.050937
      2      -0.097401  -0.123083  -0.028110  -0.064701  -0.052923   0.016183
      3       0.035232   0.066113   0.016206  -0.005480  -0.137918   0.033992
      4       0.284227   0.438748   0.141813  -0.094901   0.014708  -0.087684
      5      -0.093860  -0.124402  -0.055179  -0.047139  -0.089406   0.020683
      6       0.242379   0.396037   0.129433  -0.062444  -0.151090   0.001372
      7       0.042308   0.044578   0.024114  -0.014493   0.055113  -0.041070
      8      -0.174844  -0.273023  -0.078887   0.012202  -0.067063   0.055965
      9      -0.070522  -0.059337   0.051595  -0.087372   0.021975   0.015776
     10       0.018872  -0.035810  -0.015889   0.053803   0.000109  -0.015168
     11      -0.087949  -0.055255   0.017245  -0.141352  -0.017064   0.006705
     12      -0.126116  -0.156497   0.099193  -0.248050   0.115395   0.049180
     13       0.033350  -0.097605  -0.020878   0.017860  -0.063061   0.031992
     14      -0.023181   0.017367  -0.035579   0.009835  -0.145763  -0.005852
     15      -0.111063  -0.127229   0.076712  -0.177370   0.089926   0.032327
     16      -0.007707  -0.061101  -0.070412   0.174803  -0.004432  -0.064775
     17      -0.177388  -0.199825   0.056084  -0.297915   0.119239   0.029372
     18      -0.000175   0.084947  -0.034474  -0.087829   0.006247   0.010976
     19      -0.001070  -0.008035   0.053934  -0.014992  -0.009156   0.003018
     20      -0.077188   0.043893  -0.021001  -0.137870   0.049332   0.055789
     21       0.004372   0.148373  -0.096355  -0.195908  -0.008945  -0.017729
     22       0.033643  -0.031223   0.148945  -0.038857   0.006699   0.065377
     23      -0.045770   0.164663  -0.092848  -0.383228   0.027673   0.035464
     24       0.028769   0.179461  -0.101006  -0.273856  -0.005333   0.014328
     25      -0.029511   0.035305   0.067556  -0.124250  -0.023071  -0.100159
     26      -0.101683  -0.045430   0.037751   0.039181   0.061234   0.061656
     27       0.027743  -0.033783   0.129922   0.027385   0.046461   0.095600
     28      -0.013167  -0.002081  -0.023536   0.054517  -0.020928   0.052787
     29      -0.078681   0.047950  -0.164770  -0.012614   0.019544   0.100395
     30       0.019965  -0.048371   0.131695   0.040071   0.054500   0.112579
     31      -0.078365   0.103704  -0.314917   0.060902  -0.077314   0.052489
     32      -0.135413   0.079171  -0.342185   0.022610  -0.000187   0.134671
     33       0.108048  -0.120139   0.406403   0.028159   0.082142   0.077741
     34       0.020618  -0.051425   0.158053   0.001846   0.019352   0.033025
     35      -0.085191   0.069689  -0.261420   0.049469  -0.012760   0.118093
     36       0.015218  -0.004620  -0.022237   0.025469  -0.066973   0.033867
     37      -0.008405   0.008974   0.017788  -0.048253   0.019907  -0.055201
     38       0.064724  -0.018524  -0.060044   0.047933   0.098380  -0.035750
     39       0.119042   0.002784  -0.090723   0.125327   0.070547   0.004183
     40      -0.058509   0.026747   0.066804  -0.104264  -0.079349  -0.033605
     41       0.103422  -0.022598  -0.090399   0.087597   0.160885  -0.049367
     42      -0.047716   0.010278   0.029810  -0.045736  -0.203877   0.060518
     43       0.031382   0.026341  -0.002932  -0.020240   0.012031  -0.054556
     44       0.164747  -0.020545  -0.133051   0.147123   0.236954  -0.063399
     45      -0.024510  -0.052983  -0.022403   0.006666   0.086721  -0.031645
     46       0.014654   0.009997   0.004403  -0.026017   0.022268  -0.040794
     47       0.004955  -0.009884  -0.014004   0.012599   0.009856  -0.006556
     48      -0.026227  -0.037652  -0.006928  -0.018122   0.106497  -0.060177
     49      -0.026629   0.007809   0.034610  -0.069266   0.045836  -0.075809
     50      -0.032963  -0.029803  -0.003198   0.001306   0.004959  -0.003783
     51      -0.049723  -0.077337  -0.022490  -0.013728   0.126913  -0.067971
     52       0.061302   0.013228  -0.024069  -0.011812   0.092027  -0.079505
     53      -0.011099  -0.014678  -0.006824   0.006363  -0.001898  -0.001519
     54      -0.026439  -0.047627  -0.014624  -0.003990   0.097198  -0.042358
     55       0.022612  -0.017450  -0.023310   0.043166   0.001003   0.041379
     56       0.002002   0.014674   0.008239   0.005677  -0.043549   0.025383
     57      -0.036823  -0.036989   0.002807  -0.014041   0.069349  -0.023774
     58       0.021128  -0.036443  -0.036020   0.052671   0.037376   0.034466
     59       0.001015   0.020709   0.013595   0.001860  -0.055854   0.029075
     60      -0.029148  -0.071486  -0.032472   0.015784   0.134471  -0.044738
     61       0.010101  -0.030757  -0.025252   0.046837   0.020209   0.040768
     62      -0.007079   0.033054   0.029946  -0.016283  -0.074318   0.028671
     63       0.023922  -0.007586  -0.018378   0.040942  -0.017228   0.045681
     64       0.016894  -0.027798  -0.026610   0.047741   0.021687   0.039363
     65      -0.003813  -0.002710   0.000536  -0.005935   0.009923  -0.009171
     66       0.026828   0.029391   0.006125   0.056294  -0.101263   0.106772
     67       0.030754  -0.017331  -0.028915   0.073216  -0.029477   0.085685
     68      -0.007371  -0.002609   0.003118  -0.011562   0.017123  -0.016817
     69       0.061117  -0.006701  -0.041742   0.079364  -0.055715   0.093012
     70       0.046382  -0.012913  -0.034572   0.077213  -0.029288   0.088526
     71      -0.018939   0.011848   0.021105  -0.022505   0.003628  -0.015905
     72       0.041403  -0.009469  -0.030982   0.058103  -0.029935   0.064017
     73      -0.035376  -0.058048  -0.014193  -0.015650   0.141608  -0.071698
     74       0.005864  -0.032720  -0.026828  -0.007508   0.069661  -0.046232
     75       0.033797   0.046782   0.015091  -0.005217  -0.030597  -0.007511
     76      -0.035615  -0.043158  -0.000272  -0.068995  -0.109261   0.022653
     77       0.013482   0.013718   0.009436  -0.029464   0.018626  -0.028643
     78       0.126559   0.125360   0.027045   0.041899   0.089794  -0.055642
     79      -0.022655  -0.033590   0.000543  -0.062473  -0.094095   0.017132
     80       0.064185   0.084008   0.036581  -0.003507   0.224361  -0.135626
     81       0.060467   0.076658   0.021061   0.010047  -0.007144  -0.014224
     82      -0.129629  -0.134031  -0.025011  -0.107480  -0.306675   0.118822
     83      -0.050932  -0.052819  -0.005391  -0.061915  -0.075662   0.010452
     84       0.010837   0.018973   0.004952  -0.010477  -0.023990  -0.004846
     85       0.048432   0.020803  -0.000564  -0.005219  -0.040398   0.017043
     86       0.087747   0.077058   0.003612   0.053817   0.041818   0.001722
     87      -0.052068  -0.033199   0.003315  -0.070166  -0.083585  -0.000652
     88       0.037944   0.013077   0.000284  -0.018490  -0.057115   0.018480
     89       0.088706   0.084558  -0.002708   0.089829   0.100645  -0.005376
     90       0.018431   0.037136   0.015434  -0.022319  -0.041408  -0.010174
     91       0.088147   0.051482   0.005981   0.011586  -0.026296   0.012842
     92       0.093976   0.060396  -0.010916   0.081381   0.077759   0.008116
     93      -0.005203  -0.026038  -0.016815   0.017808   0.071308  -0.013986
     94       0.023385   0.004807  -0.010548   0.030407   0.060267  -0.007440
     95       0.104988   0.093543   0.007050   0.060824   0.024363   0.011308
     96      -0.025555  -0.045409  -0.018339   0.007990   0.071332  -0.015463
     97       0.000640  -0.000116  -0.008051   0.030669   0.073216  -0.020214
     98       0.124346   0.122454   0.011260   0.076792   0.031143   0.006124
     99      -0.023364  -0.046837  -0.017615  -0.000810   0.053532  -0.009193
    100       0.014258  -0.001480  -0.010849   0.028125   0.064369  -0.010263
    101       0.145285   0.116435   0.008620   0.060648  -0.014125   0.031042
    102      -0.032119  -0.047907  -0.016669   0.000844   0.064921  -0.017669
    103      -0.023714  -0.025772  -0.005242  -0.007067   0.019603  -0.008015
    104       0.000727   0.035102   0.025440  -0.026483  -0.099634   0.018666
    105      -0.119851  -0.083149   0.004928  -0.078840  -0.059669  -0.011116
    106      -0.077614  -0.064528   0.006953  -0.075602  -0.095667   0.007263
    107      -0.000944   0.037701   0.026246  -0.024869  -0.096338   0.017050
    108       0.002056  -0.038753  -0.025567   0.027925   0.106942  -0.017759
    109      -0.015093  -0.020606  -0.007358   0.003122   0.036905  -0.009978
    110      -0.044602  -0.000237   0.036125  -0.089796  -0.208742   0.034338
    111       0.000302  -0.033548  -0.024657   0.031781   0.114681  -0.021402
    112      -0.021176  -0.012602  -0.004573   0.005916   0.043662  -0.015067
    113      -0.056257   0.017671   0.040340  -0.073938  -0.173920   0.020759
    114      -0.003551  -0.022057  -0.012261   0.037737   0.005301   0.055680
    115      -0.001829   0.006260   0.007846   0.054253  -0.011703   0.089816
    116       0.001470  -0.048411  -0.055757   0.027187  -0.052412  -0.079174
    117      -0.017677   0.003580   0.029022   0.038569   0.060806   0.171440
    118      -0.018979   0.068253   0.033567   0.016165   0.037010   0.174949
    119       0.021388  -0.090768  -0.097539   0.039835  -0.112232  -0.197790
    120       0.025509  -0.084225  -0.041441   0.065544  -0.061485  -0.074505
    121       0.001114  -0.024606  -0.030279   0.064511  -0.052374   0.005030
    122       0.009015  -0.087091  -0.098438   0.040261  -0.102656  -0.183156
    123      -0.018117   0.015228  -0.059027  -0.033010  -0.018726  -0.082378
    124      -0.015464   0.008643  -0.013102   0.021180  -0.017645   0.022063
    125      -0.012227  -0.004067  -0.017802   0.020072  -0.011326   0.007492
    126      -0.020007   0.028768  -0.039351  -0.069580  -0.002613  -0.116124
    127       0.006139  -0.033678  -0.019500   0.059405  -0.040933   0.026891
    128      -0.020029   0.003085  -0.029902   0.033866  -0.013739   0.034621
    129      -0.037920   0.030308  -0.081293  -0.070122  -0.010340  -0.129808
    130      -0.022911   0.032813   0.000070   0.031063  -0.002389   0.084402
    131      -0.021107   0.019693  -0.008386   0.026222   0.002704   0.059972
    132      -0.010544   0.017134  -0.056273  -0.033011  -0.024351  -0.088254
    133      -0.033574   0.019960   0.004885  -0.054833   0.027663  -0.045508
    134      -0.005233   0.005725   0.028481  -0.000785   0.020042   0.032240
    135      -0.004609   0.026324  -0.042276  -0.030937  -0.022117  -0.064532
    136      -0.026721   0.019925   0.026795  -0.050128   0.039624  -0.017002
    137       0.001187   0.006362   0.048976   0.003214   0.031072   0.058879
    138      -0.020123   0.017989  -0.088168  -0.029882  -0.045087  -0.119587
    139      -0.032574   0.009018  -0.001428  -0.047701   0.023940  -0.049967
    140       0.002348   0.009905   0.058070  -0.006092   0.038838   0.060974
    141       0.035451  -0.021456  -0.019356   0.053664  -0.038080   0.025035
    142      -0.016764   0.006845   0.032256  -0.022881   0.034518   0.014772
    143      -0.017130   0.008313   0.013946  -0.025064   0.022270  -0.005405
    144       0.032417  -0.027743  -0.032489   0.055676  -0.043154   0.017241
    145       0.038636  -0.031213   0.075595   0.089555   0.011470   0.162470
    146      -0.015479  -0.015714  -0.013264   0.000243   0.005244   0.000672
    147       0.056151  -0.053185  -0.025587   0.111757  -0.059922   0.079316
    148      -0.037066   0.017356   0.010557  -0.052500   0.038832  -0.027753
    149      -0.023417   0.027578   0.028858  -0.055401   0.036942  -0.026653
    150       0.073331  -0.029016   0.032073   0.111644  -0.041523   0.121668
    151      -0.026333   0.016077   0.028945  -0.050916   0.041710  -0.018729
    152      -0.025784   0.016798   0.011105  -0.050578   0.028819  -0.035842
    153       0.040160  -0.015264   0.057685  -0.008812   0.025872   0.030456
    154       0.030171  -0.023176   0.031910   0.040111  -0.054468  -0.081595
    155       0.038109  -0.014731   0.039679  -0.021089  -0.016498  -0.083816
    156       0.055504  -0.023388   0.079341  -0.002344   0.017677   0.016950
    157       0.147856  -0.063283   0.158236  -0.001443  -0.104640  -0.305364
    158       0.032292  -0.008676   0.027853  -0.035689  -0.011431  -0.095324
    159       0.133076  -0.054172   0.146427  -0.016263  -0.014100  -0.103544
    160      -0.002130  -0.015844  -0.009410   0.070554  -0.034887   0.031348
    161       0.078685  -0.020832   0.099016  -0.073443  -0.043754  -0.259730
    162       0.016347  -0.010036   0.027922  -0.005100   0.015673   0.022577
    163      -0.062528   0.034840  -0.049600  -0.029609   0.010973  -0.013809
    164       0.044066  -0.029274   0.056027   0.026430  -0.039065  -0.070434
    165      -0.031276   0.014675  -0.013196  -0.025863   0.047548   0.080026
    166      -0.062176   0.038927  -0.051713  -0.036617   0.025927   0.011373
    167       0.060221  -0.044105   0.071679   0.045123  -0.075150  -0.131922
    168       0.027182  -0.010824   0.051310  -0.018440   0.034412   0.039472
    169      -0.081714   0.041530  -0.048530  -0.035871   0.026722   0.013143
    170       0.022924  -0.025713   0.017898   0.044359  -0.063814  -0.090242
    171      -0.017030   0.002183  -0.041035  -0.006280  -0.028628  -0.063766
    172      -0.068375   0.042062  -0.052976  -0.038936   0.048337   0.064748
    173       0.049940  -0.030351   0.071085   0.036172  -0.007922   0.014506
    174      -0.050181   0.018920  -0.072261  -0.016971  -0.014671  -0.038482
    175      -0.069177   0.043267  -0.051843  -0.044153   0.041261   0.037118
    176       0.060682  -0.037432   0.077547   0.049244   0.000842   0.058253
    177      -0.033740   0.013084  -0.061046  -0.015808  -0.024649  -0.063565
    178      -0.093984   0.053724  -0.088875  -0.040563   0.055505   0.093322
    179       0.069845  -0.044209   0.094700   0.049676  -0.012088   0.019529
    180      -0.029750   0.013481  -0.056644  -0.020664  -0.019069  -0.058114
    181       0.012222  -0.010420  -0.008986   0.006415  -0.024002  -0.040676
    182       0.020168  -0.005429   0.060504   0.015189   0.035733   0.085531
    183      -0.065329   0.048397  -0.056547  -0.058679   0.055554   0.058764
    184       0.065511  -0.042403   0.019174   0.027996  -0.077256  -0.134216
    185       0.071158  -0.033481   0.091487   0.031594  -0.007317   0.007696
    186      -0.017405   0.000187  -0.056151  -0.006582  -0.048359  -0.105789
    187       0.000552  -0.012659  -0.033614   0.019326  -0.041825  -0.060034
    188      -0.000928   0.015494   0.056922  -0.005690   0.080300   0.159082
    189      -0.013267   0.000723  -0.059397  -0.006663  -0.044957  -0.094972
    190       0.045648  -0.028814   0.011853   0.016617  -0.053172  -0.094645
    191      -0.040810   0.028897   0.025586  -0.005315   0.091557   0.186452
    192       0.148633  -0.030324  -0.034693   0.022695  -0.003731  -0.008626
    193      -0.025651   0.006420   0.004046  -0.000116   0.000107   0.000500
    194       0.157727  -0.022016  -0.011543  -0.069973   0.004594   0.021216
    195      -0.013805   0.000329  -0.001409  -0.011725  -0.124726   0.033077
    196      -0.003667   0.006748   0.017556  -0.047119   0.061020  -0.060682
    197      -0.036993  -0.042727  -0.004234  -0.047490  -0.033069  -0.002534
    198      -0.067580   0.012847   0.003642   0.063334   0.010586  -0.055376
    199       0.006167  -0.019989  -0.002010   0.035004   0.007751   0.004391
    200      -0.089466   0.028636   0.047351  -0.128117   0.032849   0.010062
    201      -0.020188  -0.001766   0.004688   0.022042   0.043012   0.110371
    202       0.014556  -0.024931   0.009573   0.084046  -0.028677   0.061074
    203      -0.024886   0.007260  -0.040928   0.007965   0.012940   0.062177
    204       0.170238  -0.034764  -0.040398   0.029030  -0.003775  -0.011429
    205      -0.028026   0.009633   0.009033   0.000148   0.006883   0.001470
    206       0.248728  -0.043135  -0.044672  -0.019675   0.001822   0.003665
    207       0.172187  -0.031544  -0.022778  -0.061014   0.000762   0.018079
    208      -0.040094   0.011120   0.003770   0.020889   0.003759  -0.005183
    209       0.175046  -0.023320  -0.006637  -0.114000   0.008498   0.034124
    210      -0.063060   0.016934   0.019041   0.010187   0.002889  -0.005048
    211       0.012147  -0.009117  -0.002910  -0.011513  -0.008029  -0.000099
    212      -0.069455   0.015481   0.014052   0.071979  -0.005151  -0.023226
    213      -0.073479   0.018492   0.005165   0.090294   0.006978  -0.064894
    214      -0.015265  -0.070237   0.022276   0.022559   0.027907   0.019898
    215      -0.118340   0.021524   0.064366  -0.051662   0.032844  -0.013564
                 48         49         50         51         52         53    
      0       0.019908   0.001263   0.001580  -0.077526  -0.102030  -0.022899
      1       0.039537   0.018084  -0.091591   0.005791  -0.009950   0.069964
      2       0.042898  -0.004304  -0.042904  -0.032601  -0.060786   0.002808
      3       0.035857  -0.005702   0.019845  -0.056809  -0.075460  -0.065842
      4       0.009616   0.090462  -0.195504  -0.128910  -0.167461   0.314196
      5       0.067759  -0.001789  -0.028564  -0.021836  -0.042087  -0.031520
      6      -0.020598   0.033594  -0.095573  -0.205365  -0.253544   0.171879
      7       0.049522  -0.005646  -0.070054   0.028246   0.013133   0.009267
      8       0.059804  -0.113498   0.004693   0.000479  -0.036911  -0.188493
      9      -0.047253  -0.005294  -0.013986  -0.002555  -0.000493   0.006569
     10       0.093271  -0.062787  -0.038522   0.014292  -0.023801  -0.075567
     11      -0.026824   0.032206  -0.066703  -0.037063  -0.036806   0.079752
     12      -0.187739   0.006577   0.151492   0.013895   0.060224   0.083568
     13       0.091171  -0.067247   0.159526  -0.035095  -0.086671  -0.073940
     14       0.120419   0.016845  -0.150535  -0.077794  -0.131119  -0.001504
     15      -0.130122  -0.001573   0.071331   0.017521   0.047152   0.045145
     16       0.213259  -0.067902  -0.216470   0.035042  -0.037130  -0.082848
     17      -0.167708   0.038128   0.063712   0.007656   0.055540   0.156993
     18      -0.032510   0.023159  -0.025245   0.006640  -0.004650  -0.001896
     19      -0.082612  -0.033737   0.065685  -0.013622   0.046638  -0.020920
     20      -0.063257  -0.035795  -0.045741   0.050375   0.028471  -0.107856
     21      -0.106214   0.025684   0.031233  -0.038652   0.050519  -0.023925
     22      -0.131773  -0.028803   0.174702   0.021119   0.023085  -0.016800
     23      -0.250684  -0.026368   0.140472  -0.022227   0.129724  -0.153244
     24      -0.165270   0.025495   0.151126  -0.036460   0.061265  -0.059854
     25      -0.177518  -0.039311  -0.054005  -0.080846   0.151691  -0.026454
     26       0.065182  -0.036582  -0.199030   0.095455  -0.040559  -0.054145
     27       0.034720   0.002000  -0.004281   0.100512  -0.083775  -0.028790
     28      -0.055541   0.017127   0.110554  -0.005325  -0.000310   0.057874
     29       0.026071   0.025277   0.014163   0.042852  -0.050391   0.011065
     30       0.048781  -0.001920  -0.000084   0.100478  -0.084241  -0.019794
     31      -0.047442   0.083160   0.202200  -0.137369   0.019616   0.288143
     32       0.060694   0.058323   0.082451  -0.041205  -0.038529   0.179592
     33       0.004611  -0.020766  -0.099428   0.239014  -0.123137  -0.236781
     34      -0.076651  -0.058977   0.046748   0.057041   0.024483  -0.120176
     35       0.035888   0.106776   0.049688   0.026688  -0.094541   0.134439
     36       0.006535  -0.038733   0.015797   0.018294   0.023824  -0.054902
     37       0.080783   0.122900   0.076297  -0.037575  -0.040904  -0.082943
     38       0.018339   0.038134   0.028053   0.044296   0.053965  -0.000628
     39      -0.002753  -0.032349   0.082995   0.157043   0.211356  -0.110074
     40       0.097175   0.133142   0.091717  -0.105519  -0.125174  -0.129461
     41       0.011515   0.037065   0.040941   0.097678   0.124131  -0.001668
     42       0.034644  -0.026382   0.010505  -0.091703  -0.120598  -0.072049
     43       0.096431   0.127896   0.105993  -0.021902  -0.019357  -0.115245
     44       0.001969   0.029500   0.058754   0.175452   0.226714  -0.009534
     45      -0.002159   0.036097   0.020012  -0.005114  -0.002175  -0.009106
     46       0.059657   0.095596   0.070484  -0.033367  -0.037276  -0.078311
     47       0.013735   0.013028   0.021195   0.018194   0.023950  -0.020744
     48       0.027252   0.090621   0.046446  -0.033500  -0.035553  -0.036935
     49       0.087081   0.162659   0.097716  -0.078833  -0.089473  -0.103092
     50       0.003581   0.008273   0.013704   0.008867   0.014014  -0.009811
     51       0.032407   0.104776   0.063046  -0.020614  -0.017186  -0.043949
     52       0.092953   0.155519   0.109595  -0.021795  -0.022917  -0.102787
     53       0.009069   0.006384   0.016252   0.012436   0.017338  -0.018393
     54       0.004478   0.059464   0.035182  -0.025466  -0.025616  -0.024111
     55      -0.067053  -0.085759  -0.044241   0.013113   0.012912   0.044053
     56      -0.013584  -0.037961  -0.020039   0.013122   0.013811   0.016756
     57      -0.017423   0.029701   0.004922  -0.037909  -0.043901   0.008953
     58      -0.079995  -0.088339  -0.048963   0.015833   0.017372   0.054583
     59      -0.012627  -0.040379  -0.022171   0.010748   0.010278   0.017821
     60      -0.014055   0.045904   0.027780  -0.011411  -0.007252  -0.009570
     61      -0.081642  -0.094029  -0.054385   0.013276   0.013252   0.061291
     62      -0.004479  -0.029631  -0.021059  -0.004705  -0.009460   0.015848
     63      -0.063001  -0.086679  -0.041434   0.012613   0.012458   0.039450
     64      -0.079787  -0.090443  -0.050099   0.011849   0.011753   0.056183
     65       0.008513   0.014874   0.005600  -0.002524  -0.002699  -0.003354
     66      -0.115543  -0.188018  -0.102172   0.031019   0.029662   0.094416
     67      -0.122839  -0.172476  -0.094676   0.036599   0.038459   0.097862
     68       0.015909   0.028922   0.012714  -0.007687  -0.008506  -0.010028
     69      -0.111745  -0.177630  -0.092697   0.040711   0.042067   0.087642
     70      -0.126742  -0.179890  -0.102892   0.033658   0.033114   0.104766
     71       0.019446   0.033252   0.013662  -0.014422  -0.016905  -0.012106
     72      -0.082482  -0.122826  -0.061467   0.024669   0.025288   0.058379
     73       0.023880   0.108621   0.062805  -0.041411  -0.043154  -0.047175
     74       0.037223   0.072033   0.039645  -0.010443  -0.009591  -0.033398
     75       0.059703   0.039441   0.026531   0.090201   0.103252   0.026688
     76       0.066414   0.022362  -0.013673   0.045273   0.039392   0.045002
     77       0.038109   0.048488  -0.034211  -0.009703  -0.027625   0.091667
     78       0.051968   0.077199   0.038067   0.144466   0.174731   0.071329
     79       0.064910   0.026800  -0.010806   0.051699   0.048135   0.048366
     80       0.055793   0.145442  -0.055082   0.045495   0.039210   0.208585
     81       0.055064   0.041204   0.033646   0.122738   0.146271   0.035383
     82       0.053372  -0.065330   0.000112  -0.027927  -0.049227  -0.069105
     83       0.041152   0.019527  -0.038479  -0.073842  -0.110168   0.045997
     84       0.050285   0.032095   0.016339   0.085352   0.096620   0.036294
     85       0.015043  -0.002156   0.010891   0.036477   0.042383  -0.000283
     86      -0.048754  -0.028951   0.009478  -0.029049  -0.025686  -0.035797
     87       0.105761   0.061538  -0.011040   0.125359   0.128224   0.099970
     88       0.029341   0.005137   0.007373   0.048478   0.053173   0.014063
     89      -0.096257  -0.053416   0.004309  -0.076780  -0.073489  -0.072565
     90       0.080408   0.054787   0.021236   0.117635   0.130833   0.065892
     91       0.008712  -0.000898   0.025282   0.035567   0.045741  -0.011378
     92      -0.100562  -0.065087   0.009527  -0.082589  -0.080387  -0.089390
     93      -0.039484  -0.011384  -0.015269  -0.043367  -0.048691   0.000837
     94      -0.042638  -0.018659  -0.003575  -0.039791  -0.041471  -0.020909
     95      -0.054961  -0.040148   0.020389  -0.029532  -0.021982  -0.065061
     96      -0.038872  -0.009525  -0.023203  -0.055825  -0.065445   0.006837
     97      -0.026776  -0.001376   0.001375  -0.020736  -0.020948  -0.006221
     98      -0.045772  -0.032538   0.036575   0.002953   0.018491  -0.065553
     99      -0.036257  -0.011908  -0.026802  -0.057774  -0.068494   0.008878
    100      -0.041579  -0.016003  -0.005935  -0.042725  -0.045652  -0.017034
    101      -0.055557  -0.054274   0.027399  -0.017553  -0.005839  -0.080889
    102      -0.025398  -0.000055  -0.023174  -0.043293  -0.052873   0.020041
    103      -0.002984   0.004870  -0.010618  -0.013876  -0.018457   0.013208
    104       0.052683   0.015443   0.021595   0.056701   0.064538  -0.005768
    105       0.092420   0.060799  -0.013270   0.069326   0.065393   0.082865
    106       0.079732   0.040858  -0.007155   0.063678   0.062568   0.057784
    107       0.053847   0.017105   0.022587   0.058392   0.066497  -0.005610
    108      -0.069426  -0.024281  -0.027470  -0.088717  -0.101060  -0.006393
    109      -0.016143  -0.001208  -0.011500  -0.026911  -0.032063   0.006049
    110       0.127644   0.047016   0.025095   0.128658   0.139555   0.033302
    111      -0.070157  -0.022448  -0.027406  -0.085673  -0.097305  -0.001732
    112      -0.009760   0.005405  -0.009203  -0.015889  -0.019298   0.012387
    113       0.129094   0.056215   0.030139   0.131621   0.143848   0.033118
    114       0.021773   0.018411   0.034294  -0.014707  -0.009210   0.067940
    115      -0.063543   0.141611  -0.079575  -0.019910   0.034027  -0.050715
    116      -0.023974   0.011839  -0.016670  -0.081640   0.069153  -0.006240
    117       0.056175   0.018706   0.050023   0.106258  -0.111506   0.042973
    118      -0.060852   0.158509  -0.114846   0.093993  -0.044147  -0.121640
    119      -0.050701   0.005632  -0.016304  -0.216248   0.176268   0.039107
    120       0.006577  -0.012824   0.092377  -0.180405   0.103970   0.187121
    121      -0.079214   0.136292  -0.093745  -0.098713   0.101866  -0.048926
    122      -0.041664   0.001318  -0.020202  -0.185198   0.153406   0.015473
    123      -0.001557  -0.055392   0.031430   0.010342  -0.011803   0.015690
    124      -0.051882   0.087831  -0.071667  -0.027925   0.043324  -0.058887
    125      -0.012639   0.032023  -0.017749  -0.040760   0.035382  -0.002312
    126       0.024707  -0.122146   0.065353   0.055072  -0.053455   0.028001
    127      -0.064241   0.129518  -0.087121  -0.080744   0.083880  -0.050189
    128      -0.028230   0.069115  -0.038745  -0.053579   0.051009  -0.016095
    129       0.029587  -0.133864   0.078651   0.027245  -0.034578   0.042081
    130      -0.065949   0.135374  -0.097359  -0.011049   0.036362  -0.077624
    131      -0.024382   0.070422  -0.038710  -0.022841   0.026744  -0.018935
    132      -0.016022  -0.047655   0.027415   0.025104  -0.020009   0.004578
    133       0.054554  -0.105958   0.057730   0.028818  -0.035453   0.036140
    134       0.020301  -0.005791   0.003917  -0.003713   0.000077   0.007433
    135      -0.035160  -0.015264  -0.001861   0.039767  -0.021540  -0.030712
    136       0.064470  -0.102965   0.059354   0.034656  -0.042202   0.038828
    137       0.028436  -0.001866   0.004048   0.002693  -0.006378   0.007926
    138      -0.037969  -0.034002   0.015051   0.005068   0.001160  -0.005027
    139       0.059226  -0.108442   0.064836   0.016529  -0.029750   0.051109
    140       0.036023  -0.015080   0.010523   0.017963  -0.019533   0.008206
    141      -0.065524   0.102677  -0.052707  -0.021183   0.030224  -0.037399
    142       0.052193  -0.059324   0.038306   0.012980  -0.022759   0.034280
    143       0.037013  -0.052197   0.028514   0.011019  -0.016623   0.021433
    144      -0.067406   0.103331  -0.053382  -0.025345   0.033463  -0.036982
    145      -0.029506   0.158406  -0.087113  -0.053950   0.055617  -0.039698
    146       0.018668  -0.012585   0.005175  -0.011965   0.005589   0.010503
    147      -0.109146   0.209210  -0.115435  -0.061306   0.074406  -0.073391
    148       0.073764  -0.118184   0.073870   0.025109  -0.039588   0.057849
    149       0.060179  -0.105756   0.059806   0.035965  -0.042480   0.037966
    150      -0.109380   0.224152  -0.123548  -0.049207   0.067596  -0.082563
    151       0.072338  -0.111726   0.067461   0.033957  -0.045214   0.049935
    152       0.055286  -0.099787   0.054861   0.030075  -0.036976   0.035406
    153       0.070196  -0.050702   0.009626  -0.116327   0.087275   0.005808
    154      -0.080283   0.035805   0.041378   0.025860  -0.027483   0.069136
    155      -0.011592  -0.035952  -0.018656   0.032652  -0.010740  -0.062379
    156       0.062481  -0.048934   0.012166  -0.143190   0.109810   0.013960
    157      -0.092317  -0.070880   0.024649  -0.119741   0.115032   0.023444
    158      -0.001682  -0.054182  -0.024013   0.050119  -0.022494  -0.081250
    159       0.053248  -0.106459   0.017048  -0.209531   0.172027   0.000878
    160      -0.076718   0.093181   0.053768   0.070240  -0.076870   0.101083
    161      -0.014852  -0.126889  -0.043821  -0.030546   0.063245  -0.120043
    162       0.048358  -0.031912   0.003101  -0.097771   0.074936   0.003933
    163       0.012862  -0.019369  -0.013076   0.014400  -0.005369  -0.025578
    164      -0.062159   0.020730   0.010529   0.056702  -0.041893   0.008290
    165       0.088529  -0.038536  -0.024692  -0.115119   0.089770  -0.021619
    166       0.038621  -0.032167  -0.014558  -0.015011   0.017084  -0.032296
    167      -0.119779   0.045345   0.021662   0.113726  -0.086242   0.028371
    168       0.087202  -0.061887  -0.002349  -0.143766   0.114076  -0.017600
    169       0.036012  -0.025489  -0.023986  -0.006372   0.012217  -0.036950
    170      -0.114743   0.063872   0.017301   0.121156  -0.096949   0.037811
    171      -0.044014   0.011194  -0.008671   0.050740  -0.032906  -0.016170
    172       0.075730  -0.038106  -0.019842  -0.059078   0.049146  -0.032779
    173      -0.017344   0.021061   0.020952   0.000230  -0.007582   0.036929
    174      -0.033076   0.013284  -0.019304   0.066165  -0.043540  -0.029772
    175       0.068996  -0.046197  -0.021052  -0.054255   0.048176  -0.040811
    176      -0.008989   0.036251   0.026315  -0.011570  -0.003957   0.055800
    177      -0.042336   0.009353  -0.015854   0.065809  -0.042574  -0.028462
    178       0.069265  -0.017389  -0.028944  -0.018543   0.017088  -0.037270
    179      -0.019969   0.026642   0.030007  -0.016303   0.002240   0.053919
    180      -0.028815  -0.000527  -0.017790   0.048684  -0.028631  -0.034390
    181      -0.033206   0.012854  -0.000168   0.027040  -0.018663  -0.001410
    182       0.051169  -0.008239   0.016838  -0.063262   0.038940   0.032622
    183       0.097978  -0.060076  -0.027531  -0.082851   0.070644  -0.048389
    184      -0.112432   0.040833   0.007804   0.102167  -0.074829   0.006383
    185      -0.009822   0.010655   0.023943  -0.008088  -0.002277   0.039053
    186      -0.078138   0.021740  -0.014695   0.099733  -0.066446  -0.030669
    187      -0.072971   0.039201   0.001191   0.077652  -0.057817   0.003199
    188       0.125032  -0.040588   0.012090  -0.138319   0.094383   0.027077
    189      -0.073837   0.022806  -0.014119   0.098398  -0.067164  -0.027741
    190      -0.074063   0.024796   0.004120   0.064693  -0.046193   0.001554
    191       0.131372  -0.034067   0.008832  -0.139360   0.094935   0.026104
    192       0.032396  -0.010382  -0.019707   0.000298  -0.007579   0.000638
    193      -0.005041  -0.019527   0.010780  -0.010997  -0.002343   0.004430
    194      -0.009845   0.002327   0.030937   0.000148  -0.003165  -0.000392
    195       0.042276  -0.002309   0.039844  -0.022976  -0.028426  -0.085544
    196       0.062567   0.082916  -0.021312   0.041320   0.045044   0.065089
    197       0.030262   0.026686  -0.034582  -0.046528  -0.073653   0.066449
    198       0.075115   0.004410  -0.277873   0.016693  -0.008339   0.011231
    199       0.030054  -0.065153   0.006939   0.018687   0.007042  -0.084512
    200      -0.095709  -0.004460  -0.113449   0.014454   0.044621  -0.015811
    201       0.056049  -0.004082   0.044263   0.031524  -0.048556   0.054228
    202      -0.057332   0.089613   0.047983   0.020320  -0.036237   0.082529
    203       0.002647   0.022914  -0.011931   0.071986  -0.053953  -0.053926
    204       0.038939  -0.008788  -0.037635   0.003096  -0.007266   0.000425
    205      -0.004749   0.006631   0.003357   0.006679   0.002108   0.000197
    206       0.032082  -0.006095  -0.024015   0.006096  -0.009656   0.000150
    207      -0.003800   0.005360   0.000775   0.000721  -0.003724  -0.001123
    208       0.002751   0.005164  -0.007867   0.007011   0.001768  -0.001256
    209      -0.028443   0.010594   0.037554   0.001773  -0.001196  -0.001104
    210      -0.021215   0.002350   0.033764  -0.003644   0.008833   0.001620
    211      -0.001013  -0.020400  -0.009393  -0.007160  -0.000535  -0.004864
    212       0.010474  -0.010492   0.021767  -0.005268   0.003638  -0.000618
    213       0.094038   0.007142  -0.326864   0.018961  -0.011185   0.015873
    214       0.018615  -0.098804   0.041100   0.033767   0.018960  -0.135575
    215      -0.043620  -0.012410  -0.257590   0.029503   0.044096  -0.026206
                 54         55         56         57         58         59    
      0      -0.015235  -0.059264  -0.060501   0.045937  -0.017844  -0.001664
      1       0.100295   0.073055   0.122469  -0.055182   0.006294  -0.026343
      2       0.039994   0.052287   0.068247  -0.016845   0.045356   0.006956
      3      -0.044852  -0.042044  -0.006433  -0.018549  -0.074685  -0.032032
      4       0.229017   0.263450   0.074114  -0.010912   0.316569   0.135058
      5       0.004037   0.142951   0.179898  -0.154610  -0.002773  -0.020012
      6       0.113644   0.116550  -0.106741   0.174961   0.361501   0.190193
      7       0.080586   0.031732   0.135150  -0.043132  -0.036395  -0.051227
      8       0.010426  -0.052579   0.090274   0.138321   0.074612   0.008848
      9      -0.008215  -0.005389  -0.001606   0.013044  -0.001148  -0.005417
     10       0.101157  -0.012607   0.105532   0.054359   0.034219  -0.015938
     11       0.002084   0.153772   0.086398  -0.101022   0.048676   0.019076
     12       0.134999   0.175375   0.120919  -0.132517   0.068931   0.054461
     13       0.292246  -0.014406   0.109384   0.043001   0.051154   0.016063
     14      -0.059946  -0.034791  -0.037047   0.046453  -0.014543  -0.028803
     15       0.062162   0.108995   0.081840  -0.074203   0.048490   0.030600
     16       0.033330   0.012548   0.137864   0.062780   0.070298  -0.035556
     17       0.128663   0.392326   0.263065  -0.275166   0.158900   0.088431
     18       0.008085   0.004072   0.016614  -0.014080   0.009053  -0.001235
     19      -0.087611   0.041361  -0.140051  -0.003983  -0.048665   0.034939
     20      -0.041153  -0.139315   0.048090   0.106384   0.009863  -0.032816
     21       0.068614  -0.122283   0.136038   0.066853   0.042248  -0.058068
     22      -0.074469   0.134540  -0.258717  -0.078137  -0.104473   0.096559
     23       0.094985  -0.348672   0.226099   0.230323   0.045726  -0.116149
     24       0.169700  -0.174593   0.162209   0.091136   0.039541  -0.071930
     25      -0.210302  -0.061851  -0.043238   0.088190  -0.033032   0.014820
     26      -0.179466   0.029616  -0.088269   0.004284  -0.017188   0.031031
     27       0.013660   0.039240  -0.047355  -0.037018  -0.006874   0.008932
     28      -0.107253   0.075485  -0.163223  -0.061421  -0.032352   0.001708
     29      -0.009644  -0.007644  -0.001852  -0.015035   0.024166  -0.041086
     30       0.000111  -0.006361   0.015054   0.021867  -0.014752   0.024669
     31      -0.225254   0.280188  -0.198610  -0.092538  -0.187526   0.268397
     32      -0.118757   0.015507   0.123088   0.105004  -0.093569   0.166831
     33       0.156488  -0.120051  -0.069899  -0.143497   0.223092  -0.380417
     34      -0.045065  -0.044276  -0.171443   0.005090   0.011970  -0.086535
     35      -0.027263   0.067591  -0.005915  -0.138099   0.066569  -0.099520
     36      -0.042585   0.034102   0.103981  -0.148455  -0.137898  -0.071020
     37      -0.064577   0.013805   0.016865  -0.013735  -0.005746  -0.004876
     38      -0.011399  -0.006839  -0.033140   0.049222   0.038228   0.019077
     39      -0.116691   0.179260   0.229757  -0.200555  -0.050248  -0.043557
     40      -0.089116  -0.002853   0.006516  -0.005384  -0.010574  -0.000006
     41      -0.022943   0.035242   0.001202   0.036024   0.064504   0.026224
     42      -0.031050  -0.041463   0.024183  -0.081200  -0.143078  -0.066249
     43      -0.090672   0.040070   0.028298   0.009585   0.041531   0.014506
     44      -0.045649   0.093604   0.062298  -0.007974   0.079468   0.029226
     45      -0.009150   0.000127  -0.004223   0.002391   0.000031  -0.001098
     46      -0.064528   0.019403   0.000074   0.033647   0.052400   0.025078
     47      -0.020434   0.011610   0.008953   0.000973   0.009167   0.003652
     48      -0.027268   0.009101  -0.020002   0.055238   0.066387   0.030725
     49      -0.079121   0.030149  -0.030986   0.117774   0.164742   0.078573
     50      -0.010667   0.010702  -0.000024   0.014764   0.032740   0.014422
     51      -0.038896   0.004233  -0.034120   0.068405   0.079530   0.038617
     52      -0.090378   0.016043  -0.031784   0.090236   0.099898   0.050235
     53      -0.016960   0.012267   0.012553  -0.004582   0.006996   0.002176
     54      -0.021432   0.001373  -0.032122   0.061971   0.068220   0.034439
     55       0.032042  -0.004906  -0.006822   0.004315   0.000928   0.000393
     56       0.012791   0.000020   0.011953  -0.023191  -0.024616  -0.012789
     57       0.006876  -0.018716  -0.056928   0.077677   0.070942   0.038461
     58       0.040622  -0.004306  -0.012054   0.014282   0.012399   0.005403
     59       0.013842  -0.002499   0.009994  -0.023175  -0.026611  -0.013274
     60      -0.010755   0.002341  -0.033339   0.063880   0.069176   0.033906
     61       0.045799  -0.013456  -0.022889   0.020369   0.010399   0.006103
     62       0.013323  -0.010360  -0.002890  -0.009871  -0.017228  -0.006749
     63       0.028540  -0.004811  -0.010512   0.013061   0.011510   0.006305
     64       0.041029  -0.009721  -0.027397   0.037157   0.033335   0.017458
     65      -0.002315  -0.000727  -0.002053   0.002554   0.001891   0.000977
     66       0.072961  -0.014062  -0.003463  -0.015332  -0.027055  -0.012660
     67       0.073477  -0.011268  -0.014458   0.008828   0.001781   0.000722
     68      -0.007385  -0.001219  -0.005249   0.008210   0.007495   0.004069
     69       0.066827  -0.011865  -0.001179  -0.016295  -0.027457  -0.013020
     70       0.080178  -0.020171  -0.022806   0.012403  -0.002977   0.000108
     71      -0.008649  -0.002942  -0.008600   0.012524   0.011430   0.006429
     72       0.043429  -0.007633  -0.006611   0.000923  -0.004508  -0.001607
     73      -0.041278   0.003911  -0.050767   0.104728   0.119322   0.060447
     74      -0.026685   0.002753  -0.007978   0.019709   0.022646   0.011567
     75      -0.001612   0.013890  -0.008748   0.032423   0.050255   0.024345
     76       0.032225  -0.034281  -0.042012   0.018628  -0.026943  -0.015290
     77       0.076031  -0.125483  -0.124293   0.046534  -0.093949  -0.041222
     78       0.004523  -0.008771  -0.051087   0.062983   0.048578   0.020819
     79       0.031279  -0.035091  -0.047828   0.026879  -0.020217  -0.012264
     80       0.138768  -0.215268  -0.136726  -0.091630  -0.340806  -0.166226
     81      -0.003314   0.025645  -0.013923   0.055908   0.090216   0.045792
     82      -0.015430   0.054067   0.015412   0.071828   0.131144   0.063862
     83       0.064556  -0.115553  -0.102441   0.034508  -0.095790  -0.043554
     84       0.008335   0.007312  -0.028995   0.060169   0.071999   0.035789
     85      -0.008142   0.015307  -0.010259   0.038159   0.051776   0.023634
     86      -0.021353   0.003528   0.011976  -0.014495  -0.013000  -0.005623
     87       0.046834  -0.044898  -0.103141   0.110452   0.052178   0.024351
     88       0.001840   0.005372  -0.026119   0.051414   0.052536   0.024333
     89      -0.047578   0.019764   0.045967  -0.053684  -0.036667  -0.020618
     90       0.024542  -0.009671  -0.066547   0.105310   0.100390   0.051685
     91      -0.015711   0.022046  -0.000273   0.037848   0.067757   0.034902
     92      -0.050061   0.034035   0.077582  -0.087176  -0.051019  -0.025537
     93       0.007954  -0.007678   0.000183  -0.009799  -0.014926  -0.006415
     94      -0.008703   0.006150   0.017692  -0.021228  -0.014721  -0.007705
     95      -0.044837   0.031934   0.052596  -0.050341  -0.020759  -0.011308
     96       0.015370  -0.017997  -0.005170  -0.014792  -0.030963  -0.013832
     97       0.001443  -0.003446   0.016021  -0.032048  -0.027515  -0.009251
     98      -0.050344   0.042882   0.059726  -0.047853  -0.001456   0.000300
     99       0.016364  -0.017358  -0.014082   0.002194  -0.016867  -0.009857
    100      -0.004866   0.001391   0.015486  -0.023785  -0.021663  -0.010769
    101      -0.060957   0.053708   0.055728  -0.026526   0.020645   0.005329
    102       0.023792  -0.027263  -0.022772   0.004894  -0.022101  -0.009522
    103       0.012989  -0.014145  -0.011855   0.002215  -0.011873  -0.005176
    104      -0.015095   0.019285   0.014252  -0.001863   0.016104   0.006589
    105       0.050414  -0.034849  -0.072950   0.083736   0.049988   0.026076
    106       0.032472  -0.020345  -0.049986   0.059853   0.039327   0.020173
    107      -0.015357   0.019885   0.014846  -0.001853   0.017009   0.006975
    108       0.012000  -0.022631  -0.005081  -0.018284  -0.042876  -0.021583
    109       0.010068  -0.013450  -0.006242  -0.006484  -0.020164  -0.009497
    110       0.000617   0.016243  -0.019225   0.052176   0.066684   0.031654
    111       0.015410  -0.026992  -0.005690  -0.025668  -0.052810  -0.024062
    112       0.012609  -0.015888  -0.009425  -0.005452  -0.020133  -0.007760
    113       0.000093   0.017286  -0.015419   0.048622   0.065820   0.031031
    114      -0.058528  -0.027398   0.112944   0.125916  -0.083532   0.147264
    115       0.059624   0.005845   0.017945   0.032450  -0.023999   0.035784
    116       0.012328   0.008620  -0.035855  -0.037895   0.021794  -0.040462
    117      -0.041093   0.022997   0.030736   0.059288  -0.076098   0.126566
    118       0.115011   0.066542  -0.060371  -0.000598  -0.056433   0.085666
    119      -0.022023  -0.052384   0.056385   0.025772   0.026352  -0.038570
    120      -0.161690  -0.147490   0.263403   0.188682  -0.029027   0.075099
    121       0.065456  -0.005468   0.036965   0.054874  -0.023124   0.035041
    122       0.001012  -0.023882   0.007888  -0.008328   0.034385  -0.057781
    123      -0.020236  -0.003799  -0.003587  -0.006914   0.005908  -0.006972
    124       0.068460   0.022563  -0.006812   0.030195  -0.034182   0.050472
    125       0.010294   0.000568   0.008751   0.015264  -0.010339   0.015569
    126      -0.039566  -0.014773  -0.025613  -0.065195   0.060753  -0.095598
    127       0.067319   0.024794   0.021848   0.078972  -0.087358   0.141792
    128       0.027135   0.008755   0.015231   0.042760  -0.033164   0.050178
    129      -0.053388  -0.007737  -0.038016  -0.066194   0.056904  -0.094352
    130       0.089960   0.025403   0.016742   0.071188  -0.059304   0.090200
    131       0.028945   0.003937   0.026905   0.048628  -0.030392   0.046809
    132      -0.014216  -0.003012  -0.033779  -0.053284   0.042514  -0.071421
    133      -0.038632  -0.005120  -0.004424  -0.015468   0.013957  -0.023089
    134      -0.004621  -0.000856   0.013232   0.018087  -0.012741   0.021574
    135       0.018171   0.013708  -0.061323  -0.066306   0.042549  -0.076734
    136      -0.042433  -0.003217  -0.002185  -0.009905   0.007415  -0.012528
    137      -0.006341   0.001776   0.013173   0.021544  -0.018159   0.029976
    138      -0.000903  -0.001634  -0.038345  -0.055821   0.044602  -0.075727
    139      -0.050773  -0.014855   0.017019   0.000164   0.008888  -0.010889
    140      -0.009603   0.002779   0.007091   0.013437  -0.012622   0.020197
    141       0.036656   0.005290  -0.015953  -0.015553   0.010269  -0.019390
    142      -0.032354  -0.006401   0.024948   0.026343  -0.017447   0.031601
    143      -0.020827  -0.002955   0.010935   0.011594  -0.008019   0.014644
    144       0.036921   0.005582  -0.016079  -0.015289   0.009616  -0.018366
    145       0.056006   0.010226   0.048756   0.090100  -0.075123   0.124843
    146      -0.005342   0.000313   0.016420   0.025334  -0.021292   0.036287
    147       0.081055   0.014650  -0.006464   0.014058  -0.018326   0.026526
    148      -0.058551  -0.014539   0.025775   0.015168  -0.003225   0.009561
    149      -0.042496  -0.006315   0.003464  -0.005534   0.006883  -0.009671
    150       0.088052   0.015878  -0.007239   0.015149  -0.018735   0.026844
    151      -0.052177  -0.008230   0.016033   0.009391  -0.004935   0.010885
    152      -0.038612  -0.004401   0.002402  -0.004151   0.003473  -0.004412
    153      -0.007095  -0.002946  -0.022654  -0.032582   0.024096  -0.038056
    154      -0.069698  -0.078571   0.109664   0.033431   0.049123  -0.081291
    155       0.054496   0.077100  -0.098740  -0.028459  -0.049376   0.075244
    156      -0.013782  -0.015402  -0.028363  -0.058500   0.052100  -0.084643
    157      -0.048340  -0.029782   0.054192   0.053255  -0.005807   0.007215
    158       0.068212   0.103428  -0.101434   0.009262  -0.096848   0.153729
    159      -0.017822   0.003405  -0.051061  -0.051543   0.034474  -0.054690
    160      -0.092593  -0.110987   0.115983  -0.018741   0.115097  -0.193781
    161       0.098877   0.135284  -0.105792   0.069388  -0.171692   0.283801
    162      -0.004064  -0.009101  -0.028274  -0.050806   0.045460  -0.075524
    163       0.022211   0.014361  -0.003214   0.017340  -0.023337   0.037845
    164      -0.007789   0.008468   0.013479   0.030188  -0.029743   0.046879
    165       0.017341   0.005441  -0.056108  -0.064780   0.045356  -0.078393
    166       0.029962   0.023181  -0.026117  -0.002854  -0.018503   0.029092
    167      -0.029984  -0.012362   0.064974   0.071680  -0.038183   0.062912
    168       0.015877   0.010649  -0.082584  -0.097734   0.059357  -0.100052
    169       0.034547   0.008311  -0.010800   0.002745  -0.003832   0.005110
    170      -0.033466  -0.021039   0.091441   0.096086  -0.047538   0.078617
    171       0.012861   0.006076   0.000652   0.008839  -0.009692   0.014758
    172       0.030879   0.019592  -0.051888  -0.043475   0.014678  -0.024959
    173      -0.032688  -0.019249   0.036726   0.025022  -0.003797   0.007519
    174       0.024769   0.010348  -0.009155   0.000719  -0.007029   0.012607
    175       0.037844   0.031020  -0.058281  -0.035350  -0.001055  -0.000971
    176      -0.049187  -0.041876   0.051748   0.012376   0.024526  -0.036221
    177       0.023811   0.015698  -0.006431   0.013080  -0.020954   0.032988
    178       0.033463   0.014424  -0.044673  -0.042361   0.019255  -0.029838
    179      -0.047808  -0.034253   0.047688   0.018086   0.013968  -0.020565
    180       0.029692   0.022955  -0.025994  -0.004664  -0.015007   0.022941
    181       0.000838   0.000303   0.000953   0.000557  -0.000110  -0.000446
    182      -0.027834  -0.021565   0.022802   0.003104   0.014405  -0.021382
    183       0.044540   0.028211  -0.081197  -0.074487   0.030240  -0.052452
    184      -0.008056  -0.001309   0.032873   0.042140  -0.027706   0.044902
    185      -0.035244  -0.022967   0.047636   0.035041  -0.006313   0.012547
    186       0.025799   0.022928  -0.006940   0.022490  -0.034930   0.055972
    187      -0.003689  -0.002651   0.020481   0.023241  -0.013337   0.022660
    188      -0.021850  -0.021698  -0.005579  -0.037705   0.044405  -0.070963
    189       0.022239   0.019701  -0.006620   0.015882  -0.026019   0.041960
    190      -0.002587   0.000810   0.016217   0.022522  -0.015813   0.025569
    191      -0.020411  -0.021897  -0.007458  -0.039116   0.044018  -0.070751
    192      -0.003737   0.023527  -0.004148   0.039108  -0.010121  -0.026351
    193       0.004260   0.200734  -0.005317   0.356664  -0.082573  -0.257958
    194       0.014814   0.015922   0.000778   0.029311  -0.010936  -0.021961
    195      -0.056673   0.008589   0.054128  -0.077990  -0.074964  -0.035062
    196       0.042966  -0.039099   0.038544  -0.154459  -0.220817  -0.111984
    197       0.063678  -0.097772  -0.110859   0.073779  -0.014007   0.001552
    198      -0.179204   0.015795  -0.013563   0.009420   0.022236  -0.016704
    199       0.032671  -0.053282   0.005151   0.061531   0.004815   0.004221
    200      -0.169865  -0.011239  -0.004534   0.018719  -0.012172   0.003323
    201      -0.045638   0.005396   0.053848   0.079280  -0.069152   0.113963
    202      -0.078218  -0.071540   0.035783  -0.072804   0.120116  -0.198755
    203       0.045184   0.054629  -0.129548  -0.123621   0.056251  -0.108341
    204      -0.014597  -0.008823  -0.002980  -0.019091   0.004780   0.016014
    205       0.000781  -0.057715   0.002330  -0.096368   0.023186   0.068354
    206      -0.015499  -0.006116  -0.003904  -0.010870  -0.000549   0.010334
    207      -0.005788  -0.006461  -0.000959  -0.010572  -0.001497   0.007942
    208      -0.002044  -0.057199   0.001246  -0.099076   0.023452   0.071375
    209       0.009088  -0.003199   0.002557  -0.001953  -0.005186  -0.000618
    210       0.038054  -0.001950   0.002985  -0.001719   0.002471  -0.002265
    211      -0.004349  -0.008411  -0.002396  -0.018333   0.010218   0.037431
    212       0.019566  -0.000012   0.010380  -0.002446   0.004657   0.007835
    213      -0.217425   0.019613  -0.030179  -0.000341   0.029610  -0.013798
    214       0.060791  -0.133989   0.021965   0.140894  -0.006738  -0.017939
    215      -0.284875  -0.039211  -0.046192   0.027899   0.005307   0.001294
                 60         61         62         63         64         65    
      0      -0.019335   0.000873   0.007139  -0.000971  -0.098023  -0.061923
      1       0.011334  -0.000269  -0.000111   0.000088   0.027788   0.009640
      2      -0.010200  -0.000252  -0.000590  -0.000419  -0.035372  -0.019135
      3      -0.020193   0.000848   0.005620  -0.000792  -0.094021  -0.060336
      4       0.022943  -0.000508  -0.007547   0.001114   0.145077   0.113437
      5      -0.007334  -0.000102  -0.004015   0.000118   0.006802   0.013909
      6      -0.005083   0.000953   0.000271   0.000616   0.036586   0.036374
      7       0.009227  -0.000540  -0.000570   0.000007   0.006358  -0.013240
      8      -0.012493  -0.001678  -0.008387   0.000433  -0.050856  -0.068542
      9      -0.005056  -0.000384   0.002909  -0.000674  -0.043894  -0.024429
     10      -0.003534  -0.000673  -0.002458   0.000350  -0.003614  -0.015055
     11      -0.011143  -0.000683  -0.001198  -0.000693  -0.060633  -0.021987
     12       0.016985   0.000582  -0.011954   0.002186   0.117509   0.062248
     13      -0.019932   0.001943  -0.000456   0.000761  -0.073916  -0.067474
     14      -0.042828  -0.000500   0.015310  -0.003500  -0.267238  -0.140400
     15       0.009959  -0.000284  -0.007077   0.001101   0.069629   0.039291
     16      -0.005098  -0.002597  -0.000885  -0.001083  -0.001434   0.018538
     17       0.018527  -0.000853  -0.020915   0.002560   0.168263   0.113092
     18       0.001204   0.005753  -0.001329   0.002151   0.033993  -0.046078
     19       0.000047  -0.003627   0.001519  -0.001330  -0.015374   0.028205
     20       0.002013   0.006200   0.000279   0.001057   0.043263  -0.034077
     21      -0.002222  -0.011792   0.001239  -0.003639  -0.055402   0.076522
     22       0.000423   0.007754   0.000153   0.004983   0.043792  -0.089734
     23      -0.005000  -0.023255   0.004809  -0.007271  -0.107425   0.148293
     24      -0.004555  -0.013941   0.002043  -0.003588  -0.069299   0.078951
     25      -0.002483  -0.034327   0.005842  -0.010846  -0.142666   0.211313
     26       0.007465   0.026958  -0.003246   0.007203   0.149185  -0.165389
     27       0.001999   0.016513  -0.002343   0.004475   0.064892  -0.094654
     28       0.001389   0.007182   0.000159   0.002791   0.016317  -0.015460
     29       0.001315   0.010963  -0.001341   0.004683   0.032441  -0.037827
     30       0.001412   0.014145  -0.001893   0.004284   0.049533  -0.067867
     31       0.002856   0.018262  -0.002298   0.008969   0.095194  -0.168637
     32       0.000872   0.012079  -0.001860   0.007173   0.045670  -0.070284
     33      -0.000417   0.003794  -0.000643  -0.006076  -0.026970   0.051228
     34       0.001790   0.005555   0.001328  -0.003679  -0.007631   0.059363
     35      -0.000130   0.007825  -0.002015   0.008100   0.021217  -0.062912
     36       0.010687  -0.001517  -0.012713   0.001073   0.085056   0.056106
     37      -0.001718   0.000456   0.001040   0.000098   0.003701   0.001897
     38       0.023418  -0.003517  -0.012983  -0.000019   0.027135   0.024032
     39      -0.107276   0.016328   0.066039   0.000350  -0.042221  -0.043190
     40       0.175759  -0.029761  -0.131891   0.001391   0.173634   0.141611
     41      -0.055429   0.009324   0.043634  -0.000582  -0.052605  -0.040090
     42       0.063151  -0.009579  -0.050516   0.001870   0.172844   0.115606
     43      -0.133221   0.021997   0.091401   0.000031  -0.089851  -0.086176
     44      -0.141722   0.023032   0.102557  -0.000902  -0.141263  -0.110656
     45       0.013427  -0.001976  -0.008378   0.000020   0.007276   0.007065
     46      -0.008672   0.000970   0.002306   0.000216   0.015654   0.008116
     47       0.039987  -0.006608  -0.028506   0.000138   0.019383   0.017606
     48       0.163294  -0.027128  -0.115828   0.000063  -0.049958  -0.030267
     49      -0.155371   0.024727   0.105899  -0.000793  -0.120594  -0.106531
     50      -0.302812   0.050089   0.215605  -0.000882  -0.041555  -0.048252
     51      -0.292791   0.047167   0.202117  -0.000422   0.011658  -0.004794
     52       0.211700  -0.036345  -0.157319   0.001061   0.136573   0.117967
     53      -0.058690   0.009877   0.042215  -0.000188  -0.012093  -0.013162
     54       0.015365  -0.002553  -0.010273  -0.000103  -0.018081  -0.013783
     55      -0.006937   0.001185   0.005075   0.000013   0.009663   0.007312
     56       0.034589  -0.005942  -0.026150   0.000033  -0.041066  -0.031156
     57      -0.276232   0.045767   0.198186  -0.000328   0.136516   0.096832
     58       0.189241  -0.031927  -0.137590  -0.000025  -0.203808  -0.154679
     59      -0.053660   0.008835   0.037523   0.000019   0.033733   0.024667
     60       0.154836  -0.025406  -0.107709  -0.000087  -0.075704  -0.050670
     61      -0.122756   0.020896   0.091180  -0.000023   0.148020   0.115764
     62      -0.275930   0.045717   0.196270  -0.000023   0.181804   0.132371
     63       0.002501  -0.000444  -0.001519  -0.000070  -0.007933  -0.005995
     64      -0.000458   0.000022   0.001263  -0.000154  -0.009410  -0.005649
     65       0.004872  -0.000921  -0.004040   0.000001  -0.016329  -0.012979
     66      -0.029041   0.004742   0.020730  -0.000007   0.003618   0.003380
     67       0.139238  -0.023990  -0.103125  -0.000152  -0.217338  -0.166552
     68      -0.036552   0.006177   0.026809  -0.000001   0.042170   0.032366
     69      -0.020227   0.003544   0.015884   0.000025   0.032223   0.026945
     70      -0.115519   0.019748   0.087102  -0.000102   0.150092   0.119861
     71      -0.089820   0.015206   0.066009  -0.000044   0.104630   0.080463
     72      -0.015342   0.002677   0.012118  -0.000034   0.026004   0.021349
     73       0.010090  -0.001751  -0.006058  -0.000344  -0.015028  -0.012258
     74      -0.040555   0.007086   0.031164  -0.000010   0.082789   0.064918
     75       0.010007   0.000907   0.006550  -0.000392   0.012290   0.006940
     76      -0.009267  -0.000153  -0.003842   0.000812  -0.007398  -0.005545
     77       0.008416   0.003176   0.010792   0.000924   0.069755   0.032318
     78      -0.135410  -0.024511  -0.152103   0.009246  -0.137042  -0.074911
     79      -0.031410  -0.003947  -0.027692   0.002286  -0.027909  -0.016783
     80      -0.054685  -0.004582  -0.035508   0.002567  -0.066782  -0.039518
     81       0.054909   0.007803   0.053671  -0.003427   0.024902   0.014559
     82       0.152654   0.025414   0.156784  -0.008377   0.186927   0.100778
     83       0.002189   0.002430   0.001040   0.002000   0.117472   0.057414
     84       0.021939   0.002599   0.019649  -0.001453  -0.000981   0.000494
     85      -0.022199  -0.006171  -0.036570   0.001814  -0.010938  -0.006006
     86       0.009905   0.002053   0.012437  -0.000744   0.013545   0.007390
     87      -0.199885  -0.040504  -0.255578   0.015172  -0.082313  -0.049049
     88      -0.022781  -0.005752  -0.034358   0.001474  -0.020007  -0.011134
     89      -0.179417  -0.038366  -0.242142   0.014553   0.009058   0.000977
     90       0.048243   0.005790   0.038658  -0.002000   0.058293   0.031066
     91       0.243541   0.047032   0.301052  -0.018647   0.074459   0.045425
     92       0.109411   0.025418   0.162476  -0.010868  -0.036387  -0.014631
     93       0.014831   0.003853   0.024821  -0.001895  -0.019319  -0.009813
     94      -0.025163  -0.005660  -0.036562   0.002899   0.012020   0.005929
     95       0.000067   0.001082   0.007058  -0.000377  -0.022110  -0.011384
     96       0.035625   0.009685   0.061538  -0.004727  -0.051993  -0.027071
     97       0.218656   0.050697   0.324163  -0.022531  -0.123033  -0.060244
     98       0.107787   0.024341   0.156826  -0.010474  -0.048018  -0.022122
     99      -0.188526  -0.043247  -0.278498   0.020155   0.120410   0.059774
    100      -0.013657  -0.003042  -0.020377   0.001987   0.016839   0.008814
    101      -0.175777  -0.039482  -0.250129   0.016788   0.025408   0.009554
    102       0.003890   0.001194   0.006208  -0.000291   0.007089   0.003212
    103      -0.002451  -0.000513  -0.004279   0.000490   0.013359   0.006769
    104      -0.001247  -0.000138  -0.000272   0.000005  -0.011546  -0.005858
    105      -0.006877  -0.004497  -0.027699   0.001624   0.058771   0.030323
    106       0.032963   0.006638   0.043897  -0.003728  -0.019503  -0.010435
    107      -0.008828  -0.002126  -0.013058   0.000992   0.000284   0.000381
    108      -0.109161  -0.025392  -0.166155   0.012891   0.118083   0.059873
    109      -0.012878  -0.002772  -0.019304   0.001822   0.023452   0.011919
    110       0.007146   0.000371   0.005701  -0.001364  -0.017493  -0.008838
    111       0.048354   0.013229   0.082622  -0.005826  -0.053002  -0.028069
    112       0.094469   0.022958   0.147074  -0.010918  -0.082633  -0.042615
    113      -0.020381  -0.007031  -0.042667   0.002794   0.036807   0.019593
    114      -0.001936  -0.015808   0.002489   0.002125  -0.056957   0.085557
    115      -0.000060   0.005057  -0.000974  -0.001173  -0.001695   0.000375
    116      -0.000104  -0.020276   0.003899   0.005381  -0.010036   0.019687
    117      -0.003434  -0.033933   0.005728   0.008434  -0.093882   0.132341
    118      -0.005674  -0.217566   0.042052   0.048077  -0.092850   0.169325
    119       0.003021   0.073802  -0.014098  -0.017378   0.049675  -0.074801
    120       0.001456   0.086707  -0.017428  -0.024335   0.001348  -0.010033
    121       0.004700   0.172762  -0.033131  -0.038354   0.077103  -0.138400
    122       0.005085   0.158920  -0.030499  -0.034890   0.076588  -0.131550
    123      -0.000532  -0.015997   0.003004   0.002622  -0.006246   0.011793
    124       0.000592   0.011986  -0.002231  -0.002060   0.014984  -0.021958
    125      -0.001176  -0.046047   0.008746   0.008206  -0.004597   0.012515
    126      -0.003900  -0.152304   0.029238   0.028400   0.038780  -0.058582
    127      -0.009466  -0.348215   0.066527   0.072851  -0.060375   0.125135
    128       0.006054   0.227968  -0.043761  -0.046613  -0.008774   0.005644
    129       0.008521   0.305516  -0.058313  -0.056347  -0.017849   0.015449
    130       0.006409   0.240636  -0.046024  -0.050511   0.062546  -0.116957
    131       0.004883   0.189867  -0.036431  -0.041566   0.039048  -0.076062
    132      -0.000323  -0.017276   0.003337   0.002443   0.009955  -0.016811
    133       0.000318   0.009888  -0.001915  -0.002355  -0.003715   0.005792
    134      -0.001200  -0.044118   0.008540   0.008826   0.022917  -0.037463
    135       0.008332   0.297721  -0.057009  -0.056369  -0.055099   0.081815
    136       0.006073   0.229905  -0.044338  -0.045011  -0.103004   0.167953
    137       0.004651   0.178868  -0.034433  -0.034240  -0.072128   0.117100
    138      -0.003716  -0.146314   0.028003   0.026616   0.026753  -0.036167
    139      -0.008439  -0.317163   0.061084   0.060089   0.123400  -0.201669
    140       0.005812   0.219832  -0.042148  -0.041189  -0.051480   0.077233
    141       0.000078  -0.002641   0.000562   0.000433   0.006100  -0.009930
    142      -0.000226   0.000778  -0.000233  -0.000517  -0.009442   0.014680
    143      -0.000283  -0.006996   0.001348   0.001556   0.005292  -0.009925
    144       0.000680   0.020147  -0.003869  -0.004146  -0.013574   0.023822
    145      -0.000650  -0.011896   0.002217   0.004597   0.011638  -0.018332
    146       0.001246   0.053024  -0.010351  -0.010022  -0.045329   0.077251
    147       0.001531   0.053830  -0.010410  -0.009502  -0.030890   0.054522
    148      -0.004919  -0.176625   0.034071   0.033794   0.094140  -0.160189
    149       0.000827   0.034438  -0.006632  -0.007208  -0.016081   0.024571
    150       0.000354   0.007810  -0.001413   0.000057   0.018507  -0.030075
    151       0.003365   0.138649  -0.026939  -0.028225  -0.097153   0.161219
    152       0.003078   0.121701  -0.023573  -0.024288  -0.076253   0.126376
    153      -0.000380  -0.003980   0.000538  -0.004631  -0.012130   0.015677
    154       0.000777  -0.003854   0.000594  -0.001419   0.022594  -0.024958
    155      -0.001899  -0.004634   0.000091  -0.011782  -0.048132   0.058475
    156      -0.002817  -0.024749   0.001338  -0.064480  -0.033116   0.045499
    157       0.010034   0.049685  -0.000929   0.155526   0.167253  -0.215334
    158       0.002710   0.031694  -0.001278   0.093945  -0.000777  -0.007054
    159       0.009586   0.056063  -0.000705   0.190477   0.115345  -0.155114
    160      -0.002252  -0.022771   0.001674  -0.044679  -0.034843   0.048295
    161       0.001421   0.016304  -0.001527   0.026197   0.029132  -0.038539
    162      -0.000943  -0.010127   0.000495  -0.026080  -0.000737   0.002118
    163      -0.000839  -0.001499  -0.000882  -0.022146  -0.000970   0.002260
    164      -0.001382  -0.004219  -0.000841  -0.030617  -0.012299   0.016923
    165       0.011514   0.065329   0.002026   0.287817   0.069738  -0.100426
    166      -0.007275  -0.039224  -0.002051  -0.202398  -0.010202   0.019737
    167       0.007249   0.043099   0.001368   0.208058  -0.013949   0.012583
    168      -0.002525  -0.021472   0.001759  -0.041808  -0.050324   0.065561
    169       0.014011   0.090727   0.001112   0.417018   0.035675  -0.061000
    170       0.003414   0.028804  -0.002487   0.069611   0.066741  -0.087495
    171      -0.000953  -0.004465  -0.000678  -0.033835   0.014547  -0.018073
    172      -0.001282  -0.006806  -0.000230  -0.030717  -0.001069   0.001131
    173      -0.000857  -0.004067  -0.000792  -0.036173   0.017723  -0.021797
    174       0.010888   0.059076   0.004712   0.352889  -0.091297   0.111959
    175      -0.007249  -0.037579  -0.002829  -0.214384   0.026498  -0.029997
    176       0.007355   0.037858   0.002691   0.211309  -0.007160   0.003566
    177      -0.002001  -0.007854  -0.001623  -0.070870   0.037828  -0.048766
    178       0.013789   0.073926   0.006191   0.440104  -0.094702   0.111655
    179       0.003287   0.015056   0.001671   0.100572  -0.032657   0.042319
    180      -0.000454  -0.000747  -0.000192  -0.007077  -0.004249   0.004691
    181      -0.000143  -0.001051  -0.000030  -0.005230   0.002934  -0.004045
    182       0.000132  -0.000445  -0.000072  -0.005448   0.012274  -0.015399
    183       0.000387  -0.000300   0.001489   0.040780  -0.042805   0.053043
    184       0.001149   0.007960   0.000140   0.037628  -0.012295   0.016637
    185       0.001705   0.009321   0.000446   0.049573  -0.010786   0.015275
    186      -0.003052  -0.012113  -0.002137  -0.102029   0.039020  -0.050319
    187       0.003539   0.020301   0.001288   0.118518  -0.034052   0.043174
    188       0.004667   0.020416   0.003102   0.161858  -0.061874   0.078831
    189       0.006530   0.034783   0.003617   0.219891  -0.089495   0.113185
    190      -0.000555  -0.001644  -0.000556  -0.018157   0.007227  -0.008790
    191      -0.000729  -0.007172  -0.000062  -0.032587   0.023786  -0.031115
    192       0.000871   0.000492   0.001728  -0.001515  -0.000362  -0.004664
    193       0.000602  -0.001588   0.001335   0.000359   0.001373   0.003877
    194       0.002729   0.000296   0.004046  -0.003571  -0.000624  -0.006775
    195      -0.002963   0.001041   0.002163   0.000322   0.023110   0.011605
    196      -0.003199   0.002373   0.014236  -0.001062  -0.053788  -0.028567
    197       0.008227   0.000975   0.003144   0.000258   0.033966   0.017251
    198       0.002818  -0.002358   0.000547  -0.001607   0.003806   0.028764
    199       0.000632   0.000454  -0.000431   0.000264   0.013927   0.002746
    200       0.000815  -0.000377   0.000170  -0.000129   0.001302  -0.015610
    201      -0.000573   0.002955  -0.000633  -0.002057  -0.012800   0.015347
    202      -0.000435  -0.005341   0.000641  -0.000371  -0.027604   0.035441
    203      -0.001127  -0.006994   0.001157   0.000713  -0.040989   0.050540
    204       0.001744   0.000118   0.001525  -0.001527   0.000488  -0.001506
    205      -0.000772   0.000437  -0.000797  -0.000502  -0.000962  -0.001270
    206      -0.001532  -0.000027  -0.002116   0.001844   0.000619   0.005527
    207      -0.001062  -0.000256  -0.001560   0.001614   0.000659   0.006438
    208      -0.000030   0.000435  -0.000874   0.000198  -0.000447  -0.000750
    209      -0.000144   0.000589   0.000780  -0.000300  -0.000919  -0.004061
    210      -0.000240  -0.000109  -0.000395   0.000423  -0.000195  -0.001276
    211      -0.000216   0.000089  -0.000266   0.000100  -0.000618  -0.000363
    212      -0.000152  -0.000328  -0.000568   0.000156  -0.000031   0.000843
    213       0.003918  -0.003855  -0.000651  -0.002324   0.009563   0.056093
    214      -0.002070  -0.000886   0.003142  -0.000109  -0.013360  -0.009668
    215       0.003009  -0.006002  -0.002006  -0.002526   0.005750   0.063988
                 66         67         68         69         70         71    
      0       0.041856   0.016676   0.058954   0.010789   0.010268   0.007454
      1       0.001481   0.006383   0.027280  -0.010615   0.073792  -0.135057
      2       0.011525   0.003491   0.006548   0.005886  -0.011443   0.018996
      3       0.049994   0.018958   0.064400   0.010564   0.015299  -0.005804
      4      -0.095352  -0.049847  -0.184085   0.004810  -0.163554   0.227599
      5       0.003362  -0.006879  -0.039965   0.009264  -0.062940   0.083816
      6      -0.065924  -0.032937  -0.148153   0.002049  -0.138606   0.225666
      7       0.021172   0.019570   0.067305  -0.019173   0.136524  -0.233798
      8       0.042537   0.038559   0.071837  -0.045660   0.216795  -0.349323
      9       0.019160   0.008193   0.038454   0.007394   0.019204  -0.017457
     10       0.009018   0.011174   0.008814  -0.016154   0.044591  -0.055375
     11       0.030049   0.002152   0.024941   0.025249  -0.039003   0.079144
     12      -0.045163  -0.017787  -0.092607  -0.022115  -0.021581   0.003139
     13       0.039345   0.020835   0.032768  -0.000263  -0.023614   0.107717
     14       0.114133   0.035002   0.176671   0.064003  -0.025254   0.133031
     15      -0.028335  -0.010806  -0.056370  -0.013394  -0.009990  -0.004628
     16      -0.008490  -0.008396  -0.034374   0.013106  -0.068520   0.118112
     17      -0.069554  -0.040309  -0.175872  -0.010386  -0.124486   0.146706
     18       0.002677   0.019516   0.008668  -0.041572   0.023296  -0.017356
     19      -0.003684  -0.016473  -0.007768   0.015228  -0.017799   0.007530
     20      -0.011557   0.013597  -0.017786  -0.028022  -0.056316   0.099774
     21      -0.002447  -0.029488  -0.013710   0.067461  -0.024578   0.014039
     22       0.011938   0.039195   0.041982  -0.093899   0.113339  -0.163922
     23      -0.012137  -0.054405  -0.033033   0.132472  -0.075151   0.060006
     24      -0.000565  -0.028749  -0.009765   0.076787  -0.023914   0.017075
     25      -0.007763  -0.079892  -0.019144   0.129988   0.024016  -0.158311
     26      -0.008016   0.063993   0.000483  -0.146966  -0.014188   0.080670
     27       0.003889   0.036305   0.013711  -0.060820   0.018982  -0.007535
     28      -0.004237  -0.004109  -0.010980   0.016669  -0.052975   0.103116
     29      -0.001973   0.004816  -0.010189   0.004942  -0.042035   0.077842
     30      -0.000835   0.029611   0.002022  -0.034112  -0.015907   0.035203
     31       0.018524   0.087960   0.071050  -0.180385   0.170255  -0.225333
     32       0.001168   0.047007   0.013895  -0.055292   0.019006  -0.033748
     33      -0.003771  -0.064342  -0.041093   0.127781  -0.094623   0.153681
     34      -0.023754  -0.056534  -0.068703   0.106752  -0.234567   0.389390
     35       0.017326   0.024324   0.034147  -0.020512   0.122715  -0.188813
     36      -0.021400  -0.013291  -0.070126  -0.013504  -0.003039  -0.019149
     37      -0.015573  -0.004472  -0.009774  -0.000647  -0.006279   0.013054
     38       0.067323   0.013947   0.031898   0.008274   0.000037   0.004106
     39      -0.214476  -0.048200  -0.113747  -0.025501  -0.009873  -0.010173
     40       0.243377   0.039151   0.032609   0.018036  -0.007446   0.010881
     41      -0.052079  -0.006602   0.010052   0.000208  -0.001692   0.007536
     42       0.050897  -0.001279  -0.078858  -0.020450   0.013606  -0.068288
     43      -0.225242  -0.041635  -0.081750  -0.029372   0.012273  -0.038144
     44      -0.185167  -0.030253  -0.020606  -0.008623  -0.000069   0.012547
     45       0.009806   0.000907   0.002250   0.002937  -0.010527   0.018812
     46      -0.015931  -0.004793  -0.026107  -0.008132   0.007715  -0.023171
     47       0.037244   0.006290   0.009962   0.004423  -0.002514   0.006141
     48      -0.000273   0.001910   0.010227   0.004112  -0.006093   0.027531
     49      -0.211118  -0.035171  -0.063482  -0.029802   0.033557  -0.062693
     50      -0.145489  -0.025477  -0.038263  -0.019138   0.017882  -0.046283
     51      -0.054914  -0.009227  -0.026975  -0.013851   0.014232  -0.038149
     52       0.246168   0.042680   0.046203   0.019781  -0.009058   0.012273
     53      -0.041408  -0.007712  -0.012185  -0.005113   0.005179  -0.011203
     54      -0.011880  -0.000820   0.001955  -0.001590   0.007587  -0.009956
     55       0.006871   0.000682  -0.001089   0.000385  -0.002852   0.002982
     56      -0.050225  -0.009090  -0.017401  -0.004800  -0.001088   0.000541
     57       0.131293   0.023866   0.043586   0.009764   0.004669  -0.010668
     58      -0.225868  -0.037735  -0.066726  -0.023279   0.011357  -0.022009
     59       0.027717   0.003910   0.004490   0.002617  -0.005117   0.006731
     60      -0.030656  -0.002627   0.011002   0.002915  -0.004404   0.023562
     61       0.191317   0.033220   0.065908   0.023768  -0.022938   0.051566
     62       0.168481   0.027461   0.040858   0.013710  -0.006546   0.005969
     63      -0.005196  -0.000355   0.000961  -0.000828   0.004445  -0.009960
     64       0.012887   0.004233   0.015524   0.002862   0.004144  -0.001329
     65      -0.020214  -0.003286  -0.006369  -0.002521   0.001815  -0.004123
     66       0.014533   0.003272   0.010050   0.003765  -0.007353   0.022293
     67      -0.237525  -0.038228  -0.063331  -0.024577   0.017031  -0.032305
     68       0.051144   0.008864   0.016522   0.005526  -0.002778   0.007098
     69       0.056841   0.010540   0.024488   0.009111  -0.011101   0.030257
     70       0.221052   0.040050   0.086917   0.029637  -0.021733   0.063213
     71       0.124990   0.021376   0.040306   0.013692  -0.006826   0.015177
     72       0.042527   0.007835   0.017777   0.005980  -0.003993   0.011310
     73      -0.007456   0.000820   0.006009  -0.004308   0.028274  -0.061320
     74       0.106495   0.018372   0.035160   0.011881  -0.004084   0.011259
     75      -0.016704  -0.002780   0.032867   0.006340  -0.001388   0.003149
     76       0.005862  -0.000130  -0.053663  -0.010272  -0.003327  -0.001085
     77      -0.079609  -0.018486  -0.034734  -0.015962   0.022587  -0.050016
     78       0.202906   0.039320  -0.261910  -0.046059  -0.029717  -0.011917
     79       0.038996   0.006228  -0.098398  -0.018541  -0.006921  -0.005779
     80       0.030416   0.003160  -0.094865  -0.010730  -0.055751   0.059964
     81      -0.049671  -0.006441   0.140140   0.028831   0.003534   0.029165
     82      -0.218422  -0.041824   0.248955   0.036615   0.047259  -0.041026
     83      -0.110275  -0.027423  -0.077295  -0.030365   0.033745  -0.097579
     84       0.001753   0.002039   0.045661   0.010080  -0.001226   0.016188
     85       0.028661   0.005705  -0.037957  -0.008967   0.009351  -0.021937
     86      -0.016321  -0.003548   0.008571  -0.000142   0.009665  -0.015632
     87       0.152875   0.027482  -0.275245  -0.058776  -0.007208  -0.070208
     88       0.043877   0.007890  -0.072942  -0.016441   0.006349  -0.026548
     89       0.006513   0.002046  -0.037119  -0.012230   0.016915  -0.065589
     90      -0.076476  -0.012005   0.148671   0.026494   0.010183   0.011655
     91      -0.127606  -0.022301   0.246925   0.050804   0.029285   0.056612
     92       0.026860   0.004149  -0.009212   0.004251   0.001628   0.032527
     93       0.024190   0.004376  -0.029040  -0.004429  -0.002025   0.005802
     94      -0.020930  -0.003132   0.047163   0.010217  -0.009455   0.017250
     95       0.019258   0.004009  -0.007992   0.000962  -0.008188   0.014636
     96       0.076349   0.012453  -0.143507  -0.028226   0.011917  -0.029214
     97       0.157198   0.026463  -0.241490  -0.042898   0.020983  -0.023454
     98       0.038844   0.008268   0.009671   0.008609  -0.014812   0.047891
     99      -0.167712  -0.028611   0.277330   0.053017  -0.048652   0.074089
    100      -0.031526  -0.005217   0.065057   0.014380  -0.013750   0.030936
    101      -0.022384  -0.001640   0.052962   0.007845  -0.009676  -0.026666
    102      -0.003572  -0.001575  -0.026553  -0.007296   0.008223  -0.021751
    103      -0.018547  -0.003663   0.018285   0.003190  -0.001741   0.003626
    104       0.011531   0.002506  -0.001762   0.001252  -0.008057   0.013051
    105      -0.061961  -0.011062   0.070498   0.007824   0.031531  -0.040426
    106       0.048276   0.008082  -0.112500  -0.026768   0.040531  -0.076983
    107      -0.007001  -0.000635   0.033559   0.008506  -0.012739   0.025177
    108      -0.174961  -0.030596   0.277725   0.055140  -0.039343   0.083198
    109      -0.035953  -0.006678   0.048854   0.009757  -0.009204   0.017950
    110       0.035506   0.006957  -0.046042  -0.010972   0.022461  -0.035048
    111       0.079093   0.012242  -0.176083  -0.035808   0.014735  -0.050177
    112       0.123171   0.020440  -0.235575  -0.047500   0.032852  -0.073626
    113      -0.048944  -0.007336   0.108277   0.020706   0.001861   0.015298
    114      -0.008438  -0.012225  -0.014256   0.068223  -0.000459  -0.019916
    115       0.003608  -0.019483  -0.001282   0.015820   0.007412  -0.015849
    116      -0.013459   0.066322   0.003765  -0.029676  -0.001231  -0.002388
    117      -0.014357   0.009783  -0.013700   0.098066   0.010577  -0.078407
    118      -0.075863   0.299824  -0.003189  -0.068456  -0.002971   0.016536
    119       0.019464  -0.065982   0.003695  -0.020916   0.001169   0.030626
    120       0.032313  -0.181765  -0.014695   0.092200  -0.007699  -0.004744
    121       0.060485  -0.241202   0.001981   0.057544   0.011544  -0.015010
    122       0.048352  -0.175334   0.007119   0.013497   0.001028   0.001759
    123      -0.003970   0.010777  -0.002062   0.000259  -0.010423   0.014916
    124       0.002564  -0.002023   0.001817  -0.016147  -0.013013   0.019874
    125      -0.009685   0.042161   0.000848  -0.024170  -0.011799   0.017123
    126       0.013009  -0.041418   0.001928  -0.002201  -0.004582   0.017412
    127      -0.067551   0.266872  -0.006392  -0.082518  -0.057641   0.078855
    128       0.007603  -0.034852   0.001230   0.007962   0.003208  -0.012076
    129       0.006052  -0.022939   0.001827   0.024217   0.021831  -0.035836
    130       0.053489  -0.212757   0.002146   0.051275   0.011440  -0.013185
    131       0.038706  -0.157385   0.001691   0.039535   0.013190  -0.017750
    132       0.004974  -0.014645   0.002145  -0.000793   0.007716  -0.009274
    133      -0.002738   0.014511   0.001800  -0.009406   0.003623  -0.004090
    134       0.012717  -0.050501  -0.000674   0.015021   0.001624  -0.001431
    135      -0.022606   0.094908   0.004221  -0.026670   0.007938  -0.014200
    136      -0.055901   0.217724   0.002003  -0.067605  -0.013751   0.016066
    137      -0.037520   0.141844  -0.000344  -0.039365  -0.014097   0.016388
    138       0.001956   0.004845   0.003018  -0.026933  -0.018706   0.032433
    139       0.067876  -0.263181  -0.000193   0.077784   0.033595  -0.045168
    140      -0.018300   0.065131  -0.000438  -0.004766   0.008922  -0.016938
    141       0.002338  -0.005301   0.001572  -0.002672   0.006031  -0.010046
    142      -0.001797  -0.001201  -0.002575   0.010040  -0.002874   0.001078
    143       0.005440  -0.024749  -0.001287   0.013613   0.001767  -0.003961
    144      -0.010563   0.045484   0.001765  -0.020815  -0.001761   0.002179
    145       0.006550  -0.033333  -0.005654   0.020024  -0.028012   0.049155
    146      -0.028299   0.107579  -0.001580  -0.032844  -0.024263   0.038667
    147      -0.024271   0.100916   0.000922  -0.041575  -0.023766   0.041157
    148       0.062735  -0.254598  -0.003320   0.097172   0.036331  -0.059784
    149      -0.005062   0.015015  -0.000502   0.001974   0.005509  -0.013701
    150       0.007642  -0.024272   0.000454   0.001738  -0.006740   0.016731
    151      -0.053566   0.200309  -0.001465  -0.056024  -0.022972   0.029717
    152      -0.042821   0.163281  -0.000195  -0.048327  -0.017143   0.022891
    153       0.003538  -0.019268   0.005899  -0.026090  -0.000231   0.002119
    154      -0.003302   0.029294   0.008429  -0.067641  -0.011448   0.029224
    155       0.009456  -0.061838   0.006649   0.004189   0.020487  -0.039386
    156       0.012719  -0.061114   0.029737  -0.148762   0.004816   0.029125
    157      -0.035246   0.218740  -0.049825   0.167909  -0.042872   0.070821
    158      -0.007591   0.021206  -0.034794   0.209974   0.009651  -0.073760
    159      -0.034105   0.194446  -0.063682   0.294905  -0.014179  -0.025635
    160       0.007152  -0.032400   0.025510  -0.115860   0.021623  -0.016656
    161      -0.001380   0.004223  -0.009990   0.026371  -0.034161   0.048364
    162       0.001291  -0.000578   0.008294  -0.046835  -0.002446   0.013965
    163       0.002420  -0.013224   0.004330  -0.031307  -0.013721   0.029959
    164       0.004190  -0.025522   0.006165  -0.028895   0.000895   0.001373
    165      -0.026920   0.146007  -0.054597   0.291109   0.006968  -0.076902
    166       0.005997  -0.039753   0.018054  -0.103313  -0.022266   0.065249
    167       0.005045  -0.016585  -0.000996   0.007699   0.015782  -0.035793
    168       0.014728  -0.074529   0.031452  -0.142381   0.006039   0.011105
    169      -0.014983   0.091410  -0.045409   0.237891  -0.012398  -0.075025
    170      -0.018626   0.101771  -0.037065   0.162347  -0.011453  -0.014225
    171      -0.003955   0.020831  -0.006059   0.024633  -0.001860   0.005609
    172      -0.001995   0.007608  -0.005297   0.035679   0.013564  -0.024150
    173      -0.004286   0.022487  -0.006716   0.027662  -0.000914   0.001882
    174       0.029174  -0.146062   0.050609  -0.247620  -0.042996   0.074651
    175      -0.009217   0.039955  -0.014937   0.073684   0.014685  -0.008608
    176       0.000869   0.004106  -0.003025   0.026027   0.007758  -0.045660
    177      -0.013083   0.064669  -0.026673   0.133460   0.009816  -0.028795
    178       0.024891  -0.124821   0.033952  -0.138215  -0.004481  -0.012944
    179       0.013798  -0.064728   0.030413  -0.162538  -0.022445   0.054505
    180      -0.000397  -0.001345  -0.003952   0.028537   0.008570  -0.021547
    181      -0.001224   0.007393  -0.002612   0.014428   0.006334  -0.011666
    182      -0.002665   0.016518  -0.003350   0.009605  -0.005563   0.008638
    183       0.009973  -0.050436   0.016459  -0.058962   0.031585  -0.043036
    184       0.005961  -0.032255   0.012392  -0.072298  -0.026361   0.050250
    185       0.006897  -0.034677   0.016553  -0.100413  -0.036968   0.072034
    186      -0.014069   0.066913  -0.031356   0.161537   0.014257  -0.046880
    187       0.012079  -0.062330   0.023119  -0.119758  -0.027739   0.052814
    188       0.020960  -0.101868   0.043844  -0.220042  -0.018974   0.056877
    189       0.029470  -0.153752   0.053197  -0.265210  -0.038898   0.087593
    190      -0.001688   0.007852  -0.003339   0.012691  -0.005856   0.006481
    191      -0.008545   0.049205  -0.014362   0.075976   0.024913  -0.045318
    192       0.000802  -0.000329   0.004475  -0.003162  -0.274987  -0.029319
    193      -0.001131  -0.000214  -0.003411  -0.000635   0.059200   0.010317
    194       0.001752   0.001185   0.008770  -0.005559  -0.366726  -0.041393
    195      -0.019459  -0.005330  -0.014810  -0.004959  -0.002740  -0.010971
    196       0.020552   0.006331   0.064913   0.024009  -0.030958   0.081617
    197      -0.014814  -0.004051  -0.016304  -0.007057   0.000892  -0.012731
    198      -0.010299  -0.013535  -0.022108   0.017844  -0.043280   0.044619
    199      -0.007447  -0.001795  -0.017545  -0.006037  -0.026036   0.040541
    200       0.008087   0.012885   0.024545  -0.025057   0.083204  -0.133771
    201       0.001394  -0.013880  -0.000538   0.007086  -0.009783  -0.000032
    202       0.001782  -0.017711  -0.001296   0.042119   0.027340  -0.065838
    203       0.000929  -0.018477  -0.002364   0.053179   0.017384  -0.054916
    204       0.000539  -0.000099   0.004154  -0.002174  -0.267471  -0.031035
    205       0.000578  -0.000288   0.000394  -0.000246   0.006622  -0.000271
    206      -0.001840  -0.001557  -0.007687   0.005011   0.377317   0.049524
    207      -0.002253  -0.001367  -0.007335   0.005014   0.434487   0.055485
    208       0.001005  -0.000226   0.001342   0.000123  -0.041192  -0.005870
    209       0.001021   0.000570   0.003504  -0.002333  -0.146779  -0.023604
    210       0.000739   0.001129   0.000770  -0.000590   0.014231  -0.000221
    211       0.000378   0.000026  -0.000245  -0.000345  -0.002736  -0.000752
    212       0.000154   0.000138  -0.000471  -0.000037   0.015838   0.002789
    213      -0.020172  -0.026612  -0.049561   0.037074  -0.095235   0.100128
    214      -0.000032   0.006132   0.007830  -0.007394   0.004960   0.006926
    215      -0.018530  -0.023266  -0.046851   0.032730  -0.052452   0.007562
                 72         73         74         75         76         77    
      0       0.007259   0.006224  -0.008235   0.008859  -0.001023  -0.000778
      1      -0.016203  -0.001999  -0.034933  -0.013843   0.081574  -0.017433
      2      -0.000941   0.001803   0.006906  -0.003654   0.006910  -0.004795
      3      -0.015645  -0.005009  -0.024590   0.013908   0.036698   0.013212
      4       0.000124  -0.010327   0.066345   0.004784  -0.088187   0.025681
      5      -0.044513  -0.023667  -0.004845   0.014494   0.046644   0.039623
      6       0.026952   0.006839   0.094176  -0.005336  -0.143588   0.004862
      7      -0.019682   0.001122  -0.051388  -0.025456   0.120929  -0.031194
      8      -0.012187   0.013317  -0.012131  -0.072614   0.117351  -0.066132
      9       0.019754   0.010840  -0.009342   0.003313  -0.007274  -0.015960
     10       0.002402   0.001325   0.007886  -0.002441  -0.020167   0.000117
     11       0.023949   0.011076  -0.016740   0.025579  -0.024420  -0.001721
     12      -0.044695  -0.024794   0.016474  -0.011988   0.028274   0.033377
     13       0.021603   0.010607   0.023396   0.033642  -0.084582   0.024626
     14       0.102271   0.053960  -0.037494   0.059403  -0.093173  -0.043443
     15      -0.021539  -0.013407   0.012162  -0.007876   0.006823   0.017430
     16       0.025007   0.003375   0.021236   0.027971  -0.087450   0.011616
     17      -0.053167  -0.036590   0.030156   0.010804  -0.013886   0.067784
     18      -0.015542   0.015593   0.011228   0.005599   0.004968  -0.018515
     19       0.008742  -0.010914  -0.000569  -0.011469  -0.025924   0.013681
     20      -0.014794   0.013696   0.016896   0.026373   0.012192  -0.008419
     21       0.013397  -0.015448  -0.019192  -0.004266   0.013765   0.014420
     22       0.002604  -0.001609   0.036644  -0.032070  -0.091619   0.013260
     23       0.041578  -0.044360  -0.024059  -0.006325  -0.008293   0.058664
     24       0.025510  -0.025212  -0.022056  -0.005801   0.002207   0.032624
     25       0.051338  -0.067167  -0.000462  -0.064874  -0.112689   0.068154
     26      -0.056349   0.056359   0.048082   0.041713   0.021882  -0.060566
     27      -0.002221   0.004075   0.012689   0.006830  -0.012439   0.004665
     28      -0.011053   0.015860  -0.026967   0.016133   0.074143  -0.024892
     29      -0.003804   0.009856  -0.022611   0.003045   0.032027  -0.012032
     30       0.014276  -0.016149   0.009543   0.014517  -0.018035   0.030322
     31      -0.013305   0.009203   0.065046  -0.006254  -0.070334  -0.000869
     32       0.030166  -0.038079   0.030551   0.008483  -0.072548   0.063201
     33      -0.015865   0.035660  -0.078685  -0.013831   0.104885  -0.058267
     34      -0.019650   0.026757  -0.074922   0.057865   0.193314  -0.049837
     35       0.001560   0.008408  -0.004393  -0.053719  -0.057565  -0.007708
     36       0.020523   0.008535  -0.018281   0.019198  -0.015530   0.010298
     37       0.028106   0.019334   0.028879  -0.018063  -0.004518  -0.004474
     38      -0.022634  -0.011144   0.008280  -0.017605   0.076750   0.058036
     39       0.068353   0.031493  -0.031319   0.058731  -0.221181  -0.152143
     40      -0.012464  -0.007530  -0.005885  -0.003720   0.099657   0.101915
     41       0.000503   0.002016   0.015026  -0.011975  -0.003708  -0.012472
     42      -0.033577  -0.020820  -0.024465  -0.002818   0.110376   0.096045
     43       0.026293   0.017828   0.021586  -0.013288  -0.075262  -0.087065
     44       0.032846   0.018448   0.008382   0.009769  -0.115458  -0.101510
     45       0.074487   0.053155   0.091061  -0.070060   0.003506  -0.012050
     46       0.007394   0.003604  -0.003017  -0.000807  -0.004836  -0.001928
     47      -0.009243  -0.009884  -0.028582   0.030661  -0.057399  -0.039013
     48       0.140282   0.095938   0.145698  -0.097005  -0.154714  -0.172370
     49       0.041335   0.031538   0.051971  -0.051498  -0.035540  -0.072225
     50      -0.061962  -0.038095  -0.045359   0.014842   0.122462   0.102700
     51       0.026036   0.031558   0.108715  -0.127249   0.266375   0.193381
     52       0.028268   0.019930   0.047596  -0.045403   0.040469   0.035702
     53      -0.021681  -0.017346  -0.039888   0.034823  -0.033651  -0.021308
     54      -0.037623  -0.027126  -0.046673   0.036682  -0.012082  -0.003714
     55       0.031224   0.021958   0.035104  -0.028103   0.005656   0.000393
     56       0.021497   0.015258   0.025212  -0.018889  -0.007524  -0.011812
     57      -0.027362  -0.010802   0.019925  -0.043225   0.199786   0.162686
     58       0.051510   0.046484   0.120573  -0.123660   0.191652   0.131252
     59       0.018669   0.011864   0.013513  -0.006226  -0.026349  -0.022864
     60       0.059784   0.038589   0.052174  -0.022755  -0.145760  -0.143347
     61       0.143746   0.097913   0.149366  -0.099382  -0.118272  -0.130292
     62       0.004559   0.003829   0.007892  -0.010641   0.044839   0.042051
     63      -0.057571  -0.041547  -0.073622   0.058462  -0.004429   0.012162
     64      -0.046042  -0.032537  -0.052701   0.042939  -0.013358  -0.004307
     65       0.000399   0.002486   0.014093  -0.017708   0.046648   0.035696
     66       0.103346   0.077235   0.149688  -0.123741   0.045761   0.003115
     67      -0.016689   0.002963   0.071033  -0.097693   0.288980   0.220089
     68       0.004631   0.001791  -0.002919   0.007236  -0.033891  -0.027868
     69       0.102092   0.073806   0.132958  -0.102573  -0.008233  -0.037913
     70       0.124284   0.083275   0.123961  -0.071361  -0.177138  -0.181858
     71      -0.014445  -0.016088  -0.052454   0.059366  -0.124664  -0.092729
     72       0.010802   0.006149   0.004465   0.002942  -0.042481  -0.037147
     73      -0.344084  -0.251781  -0.460584   0.374423  -0.102632   0.010711
     74      -0.032519  -0.029835  -0.079230   0.082301  -0.141381  -0.101355
     75      -0.028455  -0.017641   0.010212  -0.017090   0.007396  -0.013828
     76      -0.021896  -0.016928   0.009374  -0.003565  -0.041793  -0.009456
     77       0.006901   0.001042  -0.014724   0.007930  -0.042943  -0.042553
     78      -0.026464  -0.017235   0.033789  -0.021637  -0.018428   0.039634
     79      -0.020673  -0.015943   0.013656  -0.005804  -0.042159  -0.000899
     80      -0.004382  -0.011360  -0.003386   0.038039  -0.106435   0.002996
     81       0.006212   0.003458  -0.000432   0.000144  -0.001833  -0.017580
     82      -0.002526   0.001103  -0.018035  -0.014755   0.048075  -0.055161
     83      -0.032310  -0.020865  -0.009630  -0.018200  -0.002824  -0.052768
     84       0.006039   0.004017   0.005874  -0.000878   0.006796   0.018403
     85       0.036110   0.024809  -0.021668   0.017197   0.023395   0.003903
     86       0.096836   0.062492  -0.051576   0.059940   0.003381   0.016106
     87      -0.032886  -0.021094   0.015683  -0.028356  -0.003683  -0.012243
     88       0.021937   0.014578  -0.011129   0.008660   0.007449   0.004208
     89       0.163504   0.111012  -0.117465   0.096429   0.094802  -0.014943
     90      -0.012391  -0.007944   0.013103  -0.020173   0.010484  -0.017505
     91       0.014820   0.007765   0.009828   0.007548  -0.024692   0.021043
     92       0.115422   0.072934  -0.046504   0.085835  -0.027983   0.082723
     93      -0.038488  -0.024862   0.022565  -0.024513  -0.001053  -0.000498
     94      -0.039153  -0.024892   0.021289  -0.023640   0.002417  -0.004997
     95      -0.046667  -0.030059   0.024153  -0.025761  -0.004002  -0.004188
     96      -0.102866  -0.065443   0.043417  -0.070222   0.014573  -0.051151
     97      -0.067674  -0.043737   0.034001  -0.044615  -0.002285  -0.015261
     98       0.038312   0.023024  -0.000742   0.034259  -0.031654   0.071403
     99      -0.121415  -0.081611   0.081691  -0.072058  -0.047681   0.000122
    100      -0.070681  -0.046629   0.043427  -0.041945  -0.017233  -0.002981
    101       0.081608   0.059030  -0.066644   0.048853   0.082376  -0.016286
    102       0.045803   0.029829  -0.029645   0.028541   0.004514  -0.004414
    103       0.004805   0.002080  -0.000011   0.004777  -0.014374   0.003874
    104      -0.088237  -0.057408   0.048096  -0.056036  -0.009085  -0.019690
    105       0.401597   0.261296  -0.212226   0.253025   0.043619   0.103816
    106       0.277384   0.183202  -0.163201   0.168560   0.070161   0.036612
    107      -0.091967  -0.060429   0.054195  -0.056973  -0.018591  -0.011585
    108      -0.071888  -0.052423   0.063267  -0.033201  -0.088528   0.029034
    109      -0.036512  -0.025420   0.025267  -0.019569  -0.029839  -0.000454
    110       0.176202   0.116603  -0.100144   0.106237   0.054240   0.037489
    111      -0.074028  -0.046840   0.020556  -0.050826   0.012813  -0.066409
    112       0.033986   0.024688  -0.041034   0.014448   0.046863  -0.042195
    113       0.149961   0.097450  -0.070247   0.095670   0.014185   0.063961
    114      -0.021240   0.022284   0.016414   0.021369   0.015923   0.000473
    115       0.005115  -0.016970   0.029236   0.031882   0.023187  -0.030168
    116       0.021171  -0.028264   0.002808  -0.007162  -0.043453   0.069396
    117       0.009885  -0.018073   0.020175   0.002014  -0.049198   0.083055
    118       0.024218  -0.038233   0.022908   0.013376  -0.074572   0.160059
    119      -0.009219   0.009720   0.002605   0.014562   0.041425  -0.061849
    120      -0.048555   0.049071   0.033136   0.063879   0.137832  -0.193416
    121      -0.013562   0.014164   0.007483   0.019168   0.077076  -0.141474
    122      -0.001306   0.006207  -0.015876  -0.012760   0.029086  -0.071106
    123      -0.046493   0.085215  -0.071742  -0.075274  -0.005244  -0.013040
    124      -0.003901   0.015271  -0.027711  -0.029132  -0.021628   0.026637
    125       0.007202  -0.016064   0.016427   0.025939   0.030366  -0.042882
    126      -0.086539   0.153609  -0.122926  -0.119305   0.076657  -0.200599
    127      -0.006165   0.005441   0.001300   0.024388   0.035601  -0.021301
    128       0.041690  -0.068689   0.046144   0.038403  -0.064869   0.136775
    129      -0.021434   0.063185  -0.093792  -0.138531  -0.169312   0.249398
    130       0.006586  -0.006668   0.001548   0.000561  -0.014128   0.014535
    131       0.019142  -0.038596   0.042219   0.048873   0.024869  -0.034625
    132       0.019563  -0.036856   0.032139   0.033897   0.008633  -0.006483
    133       0.027751  -0.050166   0.040030   0.042826   0.004444   0.004244
    134      -0.001859   0.003757  -0.003768  -0.002885   0.005592  -0.012915
    135       0.009346   0.002591  -0.036178  -0.067428  -0.141155   0.228957
    136       0.038567  -0.083368   0.090744   0.113900   0.082030  -0.104076
    137       0.006352  -0.021891   0.035798   0.052438   0.064203  -0.092967
    138      -0.047449   0.081287  -0.063623  -0.049493   0.087622  -0.186669
    139       0.072413  -0.128747   0.103373   0.100862  -0.026199   0.079050
    140       0.034420  -0.060269   0.048207   0.041338  -0.046429   0.103948
    141       0.040256  -0.075247   0.066456   0.071597   0.008859   0.009610
    142      -0.020531   0.034357  -0.022068  -0.022258   0.005288  -0.013529
    143      -0.012703   0.026509  -0.027266  -0.035047  -0.030180   0.043422
    144       0.029821  -0.060140   0.059826   0.072009   0.042503  -0.051307
    145      -0.199646   0.387102  -0.365527  -0.406925  -0.120835   0.070802
    146      -0.077522   0.138590  -0.113154  -0.109597   0.038085  -0.107908
    147      -0.072192   0.135887  -0.124450  -0.126535   0.011237  -0.070374
    148       0.048075  -0.077839   0.053129   0.028862  -0.118073   0.229503
    149       0.039324  -0.079240   0.081120   0.090339   0.027086  -0.012254
    150      -0.061437   0.126662  -0.133406  -0.153287  -0.067436   0.061256
    151      -0.016176   0.006551   0.034106   0.065800   0.141589  -0.225932
    152      -0.008506   0.000449   0.024983   0.046951   0.097065  -0.155160
    153       0.024786  -0.033510  -0.014629  -0.022127  -0.005145  -0.011337
    154      -0.004285   0.011102  -0.002623  -0.008306  -0.042922   0.046336
    155      -0.008916   0.005844   0.016315   0.006841   0.003582  -0.029582
    156       0.007520  -0.011976  -0.007619  -0.014094  -0.005653  -0.018107
    157      -0.035232   0.056518  -0.005672   0.043847   0.059359   0.032114
    158       0.011624  -0.018864   0.005971   0.002098   0.017911  -0.022315
    159      -0.000947   0.008861  -0.018226   0.002984   0.041436   0.014729
    160       0.000548   0.002329   0.001822  -0.029886  -0.078513   0.041728
    161      -0.011830   0.011558   0.010207   0.042263   0.061063  -0.029553
    162      -0.009075   0.014219  -0.000596   0.003465  -0.002730   0.017079
    163       0.058009  -0.074136  -0.051431  -0.050241   0.019132  -0.015885
    164      -0.043287   0.055624   0.033954   0.044491   0.009076   0.003203
    165       0.022277  -0.028791  -0.014480  -0.025816   0.002079  -0.008905
    166       0.061666  -0.074666  -0.070996  -0.049711   0.057151  -0.013373
    167      -0.057313   0.067329   0.072102   0.050487  -0.062224   0.006955
    168       0.014886  -0.020718  -0.016619  -0.029000  -0.011078  -0.014771
    169       0.085760  -0.114902  -0.044789  -0.086552  -0.037171  -0.044412
    170      -0.073502   0.099797   0.058800   0.085679   0.011015   0.044531
    171       0.025931  -0.032537  -0.023596  -0.025118   0.002455   0.000334
    172      -0.043116   0.054461   0.035821   0.038418  -0.001432   0.004642
    173       0.008259  -0.010492  -0.006047  -0.005012   0.003860  -0.001687
    174       0.068841  -0.084981  -0.075708  -0.061676   0.045063  -0.013828
    175      -0.019406   0.025299   0.005337   0.019363   0.031955  -0.000045
    176      -0.049690   0.060750   0.066798   0.042349  -0.070641   0.011108
    177       0.088035  -0.117990  -0.061225  -0.090787  -0.015289  -0.036394
    178      -0.009395   0.007625   0.018442   0.002757  -0.021617  -0.021362
    179      -0.075248   0.104550   0.044680   0.083368   0.026242   0.047417
    180      -0.028442   0.034716   0.029095   0.027121  -0.006543  -0.003415
    181      -0.031751   0.040623   0.029486   0.028838  -0.014726   0.012078
    182       0.055181  -0.071418  -0.045190  -0.054996  -0.000808  -0.013014
    183      -0.285676   0.370717   0.236430   0.274597  -0.035431   0.092280
    184       0.112366  -0.142487  -0.104019  -0.102271   0.041361  -0.031399
    185       0.164542  -0.208604  -0.152169  -0.152152   0.054078  -0.041992
    186       0.071335  -0.098858  -0.040547  -0.072748  -0.016289  -0.050004
    187       0.069506  -0.086154  -0.071856  -0.060789   0.042606  -0.016089
    188      -0.094192   0.129576   0.055578   0.096095   0.022115   0.058454
    189       0.018005  -0.016793  -0.042901  -0.002414   0.079800  -0.002494
    190       0.056029  -0.072865  -0.045434  -0.053945   0.005957  -0.020161
    191      -0.103447   0.131889   0.096926   0.091385  -0.054627   0.042031
    192       0.000070   0.000804   0.000483   0.000533  -0.000427  -0.000654
    193      -0.002892  -0.000639   0.003640   0.000382  -0.001006   0.001661
    194      -0.000002   0.001269   0.000863   0.000838  -0.000186   0.000066
    195      -0.032247  -0.018330  -0.005175  -0.002860   0.025047   0.005947
    196      -0.007679  -0.005264  -0.003332   0.016326   0.006502   0.021018
    197      -0.019839  -0.010476   0.019818  -0.024563   0.032573   0.017674
    198      -0.001080  -0.005263  -0.002172   0.001746   0.004735   0.006816
    199       0.000946  -0.003803   0.015613   0.004833  -0.035835   0.015138
    200      -0.000337   0.001106   0.006647  -0.018270  -0.013484  -0.010363
    201       0.025985  -0.033692  -0.001191  -0.005358  -0.022452   0.023709
    202      -0.010043   0.010208   0.011656  -0.000310   0.005515  -0.027397
    203       0.008482  -0.007395  -0.015726  -0.030553  -0.021035   0.014592
    204       0.000411   0.000874  -0.000102   0.001110   0.000288   0.000538
    205       0.000630   0.000233  -0.000737  -0.000189   0.000052  -0.000766
    206      -0.000348  -0.001600  -0.000724  -0.000889   0.000426   0.001365
    207      -0.000485  -0.001757  -0.000601  -0.000877   0.000511   0.001227
    208       0.000628   0.000256  -0.000775   0.000062   0.000425  -0.000254
    209       0.000226   0.001360   0.000497   0.000166  -0.000608  -0.002198
    210       0.000040   0.000564   0.000099   0.000603  -0.000158  -0.000892
    211       0.000428  -0.000028  -0.000356  -0.000094  -0.000037  -0.000185
    212       0.000157  -0.000015  -0.000182   0.000408   0.000071   0.000194
    213      -0.006763  -0.024607  -0.006055   0.001545   0.016838   0.047073
    214       0.028574   0.003339   0.026828   0.004788  -0.089777   0.001172
    215      -0.004424  -0.055539   0.000419  -0.021164  -0.003040   0.106771
                 78         79         80         81         82         83    
      0       0.000201   0.002298  -0.034742   0.061668   0.009047   0.029936
      1      -0.067914   0.000498  -0.005772  -0.017295   0.097281  -0.023076
      2      -0.010607   0.002984  -0.016439   0.043606   0.033299  -0.030385
      3      -0.005334  -0.012853  -0.068064   0.155215   0.021271  -0.019671
      4       0.077055  -0.004444   0.040185  -0.003909  -0.092857  -0.081643
      5       0.017791  -0.027297  -0.081328   0.255655   0.016040  -0.155821
      6       0.093734   0.030063   0.011669   0.047078  -0.090652  -0.041231
      7      -0.104251   0.010174  -0.026196  -0.005357   0.156538  -0.011327
      8      -0.130108   0.070564  -0.093441   0.097917   0.264788  -0.016715
      9      -0.017689   0.008139   0.036394  -0.099025   0.015550   0.003571
     10       0.016534   0.016844  -0.009421   0.010082  -0.020758   0.047221
     11       0.008731  -0.002255   0.038908  -0.088388  -0.025065   0.037703
     12       0.022122  -0.012857  -0.114949   0.217263  -0.006279   0.038233
     13       0.074777  -0.000018  -0.048696   0.051518  -0.119714   0.276257
     14      -0.006291   0.013450   0.182363  -0.406504  -0.047605   0.109888
     15       0.015099  -0.003103  -0.057754   0.105063  -0.008744   0.011642
     16       0.060286   0.000828   0.098707  -0.132095  -0.109007  -0.075263
     17       0.086635  -0.028166  -0.122265   0.287691  -0.097316   0.027663
     18       0.020221   0.012028   0.072516   0.065885  -0.013846   0.008078
     19       0.020363  -0.012469  -0.013469  -0.012491  -0.032493  -0.059134
     20       0.005116  -0.009341   0.068719   0.050741   0.013139   0.009950
     21      -0.035026  -0.005874  -0.080699  -0.058138   0.033334   0.003933
     22       0.091330   0.010548  -0.034495   0.030740  -0.144373   0.061191
     23      -0.067863  -0.031884  -0.262020  -0.182569   0.044984   0.079130
     24      -0.046384  -0.015413  -0.175175  -0.108902   0.033647   0.092383
     25       0.049188  -0.013628  -0.133729  -0.119362  -0.127497  -0.281537
     26       0.064252   0.016976   0.307004   0.220121  -0.023551  -0.048418
     27       0.008694  -0.001129  -0.057010  -0.031217  -0.021760   0.033167
     28      -0.063107  -0.000139   0.008649  -0.008880   0.101059   0.037365
     29      -0.024208   0.002798  -0.029473  -0.034590   0.018230  -0.012430
     30      -0.013259  -0.023380  -0.125741  -0.106647   0.002067  -0.028331
     31       0.079341   0.015509   0.029213   0.088229  -0.081415   0.150226
     32       0.014191  -0.035257  -0.175649  -0.143816  -0.047627  -0.080746
     33      -0.067702   0.037648  -0.016532  -0.049059   0.047163  -0.046395
     34      -0.165459  -0.029963   0.083121  -0.015111   0.283186  -0.004427
     35       0.060946   0.053074  -0.099675  -0.034674  -0.161867   0.003377
     36       0.027960   0.038736   0.041515  -0.118776   0.013290   0.045199
     37      -0.003010  -0.009839  -0.002801   0.018310  -0.015605  -0.026802
     38       0.028382  -0.014022   0.000979   0.012813  -0.020744  -0.015999
     39      -0.062870   0.044488   0.021289  -0.083788   0.034239   0.069060
     40       0.074531   0.006917   0.031921  -0.058264  -0.044703   0.021451
     41      -0.016420  -0.017727  -0.014127   0.043842  -0.007248  -0.024861
     42       0.066871   0.033149   0.036709  -0.095048   0.014899  -0.013065
     43      -0.067264  -0.010216  -0.036956   0.088266   0.031241  -0.095329
     44      -0.066141  -0.007644  -0.021248   0.043054   0.017218  -0.010737
     45      -0.011563   0.001894   0.000137  -0.005902   0.003678   0.008944
     46       0.004756   0.025490   0.015952  -0.062569   0.024889   0.045484
     47      -0.018463   0.004473  -0.003494   0.002940   0.007939   0.007128
     48      -0.122696   0.002432  -0.057630   0.107133   0.065983  -0.042277
     49      -0.064576   0.016833  -0.033854   0.039126   0.077387  -0.018555
     50       0.058438  -0.005331   0.022151  -0.042465  -0.021227   0.008132
     51       0.103419   0.005782   0.038919  -0.087962  -0.027042   0.032374
     52       0.029757   0.031126   0.028520  -0.090832   0.008885   0.085262
     53      -0.009861   0.003223  -0.001550  -0.000983   0.008098   0.000565
     54      -0.001269  -0.003059  -0.003722   0.010871  -0.001134  -0.006964
     55       0.000932   0.008405   0.008572  -0.029374   0.005899   0.028876
     56      -0.008577   0.002546  -0.003257   0.003739   0.007866  -0.002367
     57       0.092832  -0.011674   0.036299  -0.064856  -0.053693   0.031950
     58       0.066608   0.000665   0.026536  -0.060442  -0.021614   0.033461
     59      -0.012707   0.003771  -0.002245   0.000395   0.008273   0.002587
     60      -0.099540  -0.014520  -0.054463   0.121054   0.033822  -0.063841
     61      -0.090981  -0.002115  -0.034196   0.061154   0.033920  -0.008938
     62       0.029400   0.006438   0.020926  -0.050237  -0.011420   0.034246
     63       0.013704   0.000111   0.005862  -0.008344  -0.006626   0.004708
     64      -0.003120  -0.010971  -0.011126   0.037445  -0.007084  -0.029593
     65       0.019532  -0.001799   0.006744  -0.012193  -0.009440   0.003105
     66      -0.015196  -0.010559  -0.014562   0.033945  -0.000034  -0.025360
     67       0.117956  -0.017692   0.032629  -0.047553  -0.059259  -0.003563
     68      -0.016800  -0.001009  -0.007478   0.015989   0.005651  -0.007426
     69      -0.037918  -0.010343  -0.023080   0.051581   0.008457  -0.031209
     70      -0.128484  -0.021746  -0.070304   0.160027   0.037132  -0.091965
     71      -0.050747   0.000033  -0.020368   0.043460   0.019434  -0.018028
     72      -0.023660  -0.003257  -0.011956   0.027614   0.006780  -0.013556
     73       0.045283   0.003014   0.018336  -0.018261  -0.020101   0.005461
     74      -0.053707   0.000964  -0.021791   0.046438   0.021588  -0.019708
     75      -0.030373  -0.040395   0.005059  -0.001069  -0.025331  -0.004855
     76       0.023255   0.058259  -0.009162   0.003870   0.037669   0.005673
     77      -0.032378  -0.006264   0.007358  -0.027664  -0.007028   0.035535
     78       0.099433   0.181529  -0.032045   0.030031   0.150103  -0.052015
     79       0.041116   0.089602  -0.013984   0.007368   0.064061  -0.002566
     80       0.085618   0.105431  -0.018589   0.024311   0.022583   0.043224
     81      -0.037841  -0.073886   0.020535  -0.033836  -0.072325   0.058955
     82      -0.140763  -0.200381   0.039593  -0.049420  -0.134082   0.035500
     83      -0.075206  -0.044833   0.003075  -0.002500  -0.000583  -0.038159
     84       0.024333   0.021159  -0.000492  -0.004461   0.009362   0.001637
     85      -0.014500  -0.030110   0.004101  -0.000481  -0.016247  -0.002441
     86       0.021507   0.013352  -0.006263   0.016591   0.008395   0.002579
     87      -0.002002   0.054340  -0.003202  -0.020259   0.066832  -0.014587
     88       0.004870   0.016342  -0.000154  -0.004586   0.020618  -0.006175
     89      -0.127814  -0.258018   0.022516   0.028626  -0.184755   0.014497
     90      -0.045352  -0.083505   0.033389  -0.064663  -0.082278   0.067181
     91       0.050973   0.048992  -0.002375  -0.019197   0.010681   0.040308
     92       0.168134   0.224319  -0.064245   0.104137   0.171219  -0.081885
     93       0.002303   0.011212  -0.000522  -0.004117   0.010049  -0.008754
     94      -0.011793  -0.020083   0.005066  -0.006542  -0.018101   0.001519
     95      -0.002182   0.003208  -0.001383   0.002374   0.003179  -0.008182
     96      -0.097866  -0.114163   0.030554  -0.053827  -0.079415   0.032279
     97      -0.017275   0.004608   0.003665  -0.017259   0.011732  -0.005356
     98       0.155721   0.219208  -0.051814   0.075423   0.164259  -0.078426
     99       0.046119   0.096187  -0.004464  -0.027735   0.059220   0.010256
    100       0.012230   0.031109  -0.000862  -0.011067   0.018832  -0.000090
    101      -0.116133  -0.241744   0.031159   0.013846  -0.179919   0.009740
    102      -0.013424  -0.025328   0.002463   0.003479  -0.018022   0.007803
    103       0.021107   0.038171  -0.006286   0.003370   0.028226  -0.001539
    104      -0.022252  -0.010040   0.010128  -0.029008  -0.008130   0.014177
    105       0.123394   0.071356  -0.049611   0.134281   0.053623  -0.068364
    106      -0.014015  -0.102153  -0.005924   0.067746  -0.071235  -0.021564
    107       0.001160   0.026502   0.003566  -0.023746   0.018120   0.007626
    108       0.137821   0.244304  -0.036725   0.010849   0.173002  -0.018166
    109       0.029799   0.065507  -0.007167  -0.006124   0.047175   0.001835
    110       0.006209  -0.054874  -0.008938   0.054670  -0.037749  -0.029944
    111      -0.123968  -0.151431   0.038169  -0.058731  -0.108519   0.053878
    112      -0.118738  -0.182884   0.031462  -0.022529  -0.129844   0.032254
    113       0.090741   0.080114  -0.031233   0.068282   0.057123  -0.048189
    114      -0.030511   0.040518   0.083773   0.075081  -0.016852   0.035860
    115       0.009475   0.021697   0.023009   0.029550  -0.027435   0.040089
    116      -0.036124  -0.010594   0.006477  -0.000238   0.015162   0.000770
    117      -0.061020   0.032990   0.056416   0.048692  -0.029376  -0.038338
    118      -0.124165   0.011228   0.104294   0.076905   0.041106   0.093095
    119       0.034692  -0.000411   0.000077   0.004397  -0.000296   0.038880
    120       0.080116   0.049644   0.050525   0.057755  -0.033293   0.079333
    121       0.092372   0.017004  -0.039378  -0.013496  -0.060891  -0.005931
    122       0.063434  -0.014237  -0.060541  -0.045606  -0.020135  -0.038434
    123       0.014387   0.006300   0.008106   0.011928  -0.009020   0.016217
    124      -0.005621  -0.024467  -0.030987  -0.037125   0.027320  -0.042963
    125       0.024487  -0.007146  -0.024400  -0.022272   0.004442  -0.014323
    126       0.159599   0.009972  -0.113551  -0.065275  -0.085199  -0.044395
    127      -0.010876  -0.012454   0.009005  -0.009220   0.051197   0.003560
    128      -0.095008  -0.015905   0.058987   0.029279   0.057530   0.013999
    129      -0.137009  -0.001702   0.097559   0.072358   0.038224   0.057470
    130       0.002463  -0.021126  -0.044892  -0.046408   0.010383  -0.079046
    131       0.021200  -0.004882  -0.030635  -0.026165  -0.008061  -0.043999
    132       0.001994  -0.001115  -0.005217  -0.004075  -0.000603  -0.002152
    133      -0.003976  -0.009721  -0.016117  -0.018417   0.010840  -0.024637
    134       0.010213  -0.001214  -0.014754  -0.011655  -0.004964  -0.016893
    135      -0.132553  -0.019949   0.084372   0.051205   0.068404   0.048380
    136       0.049967  -0.001253  -0.038982  -0.031633  -0.008993  -0.028214
    137       0.048767   0.005517  -0.027710  -0.018290  -0.018212  -0.015031
    138       0.139244  -0.008858  -0.117304  -0.081858  -0.045577  -0.066143
    139      -0.062225  -0.005061   0.018414   0.003902   0.021755  -0.019659
    140      -0.078217   0.002558   0.062944   0.042613   0.028614   0.033840
    141      -0.016146  -0.001833   0.004836  -0.000774   0.008661  -0.001193
    142       0.005904   0.011646   0.017708   0.019988  -0.011886   0.024522
    143      -0.024879   0.002057   0.025004   0.019801   0.006819   0.018121
    144       0.023570  -0.000965  -0.023162  -0.019432  -0.005797  -0.015753
    145       0.016032  -0.007388   0.001444   0.012891  -0.005827   0.011327
    146       0.085768   0.002267  -0.052162  -0.029829  -0.032882  -0.021040
    147       0.071519  -0.012981  -0.066330  -0.047893  -0.015456  -0.044343
    148      -0.161797   0.011739   0.137295   0.099732   0.046252   0.087771
    149      -0.011239   0.010788   0.022462   0.018096  -0.002883   0.021366
    150      -0.009006  -0.016771  -0.013551  -0.013091   0.014048  -0.020402
    151       0.127343   0.022885  -0.056559  -0.027100  -0.061127  -0.005248
    152       0.088968   0.012159  -0.045503  -0.025198  -0.039101  -0.010875
    153       0.032369  -0.032179   0.005775   0.001148   0.025065   0.000932
    154       0.006047  -0.050515   0.000808  -0.010439   0.035028  -0.032333
    155       0.046223  -0.029688   0.019556   0.017268   0.024162   0.027857
    156       0.056684  -0.075797   0.040396   0.025477   0.081964   0.068338
    157      -0.176176   0.174442  -0.043514  -0.019464  -0.114655   0.004315
    158      -0.012082   0.062367  -0.034933  -0.018210  -0.076712  -0.063292
    159      -0.131630   0.184047  -0.051425  -0.019142  -0.164181  -0.042704
    160       0.078137  -0.112422   0.021884   0.004894   0.061646  -0.036530
    161      -0.050465   0.040563  -0.007662  -0.005938   0.012790   0.045744
    162      -0.025570   0.016555   0.000800   0.002197  -0.010260  -0.003995
    163      -0.011545   0.026486   0.002500   0.006975  -0.015145   0.001605
    164      -0.021200   0.017458  -0.011723  -0.009320  -0.010072   0.008546
    165      -0.009249   0.059915  -0.004270   0.013584  -0.078251  -0.025709
    166      -0.101262   0.143055  -0.014030   0.007238  -0.106673  -0.007759
    167       0.137312  -0.207380   0.019103  -0.012987   0.175430   0.030597
    168       0.055882  -0.070654   0.062280   0.045327   0.078412   0.069533
    169       0.153972  -0.144392   0.060873   0.034813   0.105117   0.025542
    170      -0.110453   0.114760  -0.091471  -0.068434  -0.119173  -0.097479
    171      -0.008865   0.015669  -0.000201   0.002375  -0.015081  -0.014693
    172      -0.006745   0.008819  -0.004961  -0.002985  -0.010992   0.004244
    173      -0.006507   0.011678  -0.006536  -0.004405  -0.011533  -0.007048
    174      -0.071793   0.105627   0.002093   0.019680  -0.074957   0.005618
    175      -0.077392   0.117232  -0.024094  -0.002617  -0.103572  -0.013640
    176       0.143888  -0.217888   0.028617  -0.009912   0.180140   0.022450
    177       0.094755  -0.079868   0.050823   0.039622   0.064358   0.035187
    178       0.095208  -0.117152   0.043911   0.025853   0.107042   0.068280
    179      -0.140065   0.129336  -0.071929  -0.053379  -0.106859  -0.069059
    180       0.022492  -0.028857   0.002565  -0.002060   0.023728   0.013577
    181       0.012208  -0.031111  -0.004825  -0.010255   0.024211  -0.007452
    182       0.023188  -0.014626   0.020276   0.017830   0.013885   0.011260
    183      -0.078058  -0.005226  -0.091165  -0.093832  -0.005220  -0.069881
    184      -0.038192   0.086597   0.013866   0.029083  -0.066692   0.009994
    185      -0.049711   0.116434   0.023391   0.043393  -0.089264   0.013907
    186       0.124430  -0.110752   0.059224   0.041928   0.093240   0.066965
    187      -0.067010   0.109896  -0.003090   0.015120  -0.085603  -0.002863
    188      -0.150814   0.134884  -0.071168  -0.050230  -0.111835  -0.074094
    189      -0.170585   0.226272  -0.047625  -0.009605  -0.180542  -0.025034
    190       0.021934  -0.006139   0.021008   0.020169   0.007938   0.018600
    191       0.047315  -0.110983  -0.012984  -0.032190   0.084559  -0.025518
    192       0.000411  -0.000720  -0.001392   0.001511  -0.000505   0.000014
    193       0.004619  -0.000755  -0.001050   0.008684  -0.005187   0.003493
    194       0.000265   0.000146   0.003116   0.000662  -0.000518  -0.000353
    195      -0.011436  -0.029546  -0.027181   0.088997  -0.012137  -0.064126
    196       0.013528  -0.038575  -0.010901   0.053785  -0.049691  -0.014835
    197       0.004602  -0.004838   0.002380  -0.002094   0.002965  -0.029997
    198      -0.003964  -0.008123  -0.012320   0.002991   0.006291  -0.024352
    199       0.039165  -0.007799  -0.001491   0.011006  -0.064001   0.003389
    200       0.011653   0.025400   0.008424   0.000116  -0.018925  -0.015508
    201       0.005809  -0.037277  -0.063892  -0.066158   0.024050  -0.069771
    202       0.021438   0.027564   0.016449   0.025725  -0.040208   0.024983
    203      -0.001113   0.017288   0.015362   0.018350  -0.032922  -0.028050
    204      -0.000743  -0.000103  -0.000879  -0.000072   0.000925   0.005512
    205      -0.000840   0.000247   0.000469  -0.001903   0.001452  -0.001379
    206      -0.000026  -0.001573  -0.003784  -0.000517   0.000631  -0.001267
    207      -0.000010  -0.001518  -0.002537  -0.000504   0.000138  -0.001871
    208      -0.000687   0.000240   0.000122  -0.001927   0.001150  -0.000163
    209       0.000494   0.001315   0.004336  -0.000236  -0.000849  -0.003044
    210       0.000257   0.001030   0.003827  -0.000959  -0.000321  -0.001209
    211      -0.000898   0.000210   0.000044  -0.002069   0.001989  -0.000621
    212      -0.000315  -0.000472  -0.000890  -0.000259   0.000601   0.001668
    213      -0.014551  -0.036247  -0.210386   0.075781   0.014370   0.216275
    214       0.056172   0.007500   0.102125  -0.152906  -0.106508  -0.145796
    215      -0.012723  -0.051022  -0.555171   0.144828  -0.015231   0.652404
                 84         85         86         87         88         89    
      0      -0.052360   0.004060   0.076918  -0.029031   0.036953  -0.030654
      1      -0.012003  -0.009563  -0.028547  -0.001250   0.017122  -0.016989
      2       0.075524  -0.035777   0.051027  -0.070195  -0.114200  -0.014150
      3      -0.118816   0.064751   0.081302  -0.077571   0.072078  -0.001923
      4       0.201334  -0.019218  -0.045032  -0.036116  -0.246795   0.050699
      5      -0.015217   0.095814   0.054148  -0.186920  -0.107405   0.066300
      6       0.165668  -0.031292   0.054684  -0.064461  -0.226179   0.022154
      7      -0.036447  -0.023041  -0.004530  -0.005924   0.042422  -0.043960
      8       0.080298  -0.122366   0.151116  -0.110790  -0.136592  -0.111921
      9       0.030740  -0.001020  -0.051929   0.018763  -0.061860   0.006516
     10      -0.013831   0.022213   0.021839   0.048756   0.008015  -0.007277
     11      -0.080101   0.035901  -0.036153   0.045072   0.082440  -0.008858
     12      -0.038012  -0.023619   0.109081  -0.026287   0.073861  -0.024812
     13      -0.109379  -0.010177   0.138756   0.169236   0.148198  -0.107753
     14      -0.055921   0.048547  -0.151468   0.150726   0.005022  -0.023488
     15      -0.006068   0.002505   0.043537  -0.010318   0.003137  -0.002639
     16       0.052054   0.136819  -0.136946   0.033533  -0.134204   0.101360
     17      -0.142811   0.071554   0.120553  -0.013546   0.187478  -0.003204
     18      -0.027985  -0.012717   0.052712   0.025262   0.054012  -0.021876
     19      -0.043442  -0.045345  -0.003480  -0.061323   0.058995  -0.008477
     20       0.049517   0.019581   0.052747   0.014627  -0.069893  -0.066327
     21       0.007555   0.033455  -0.028241  -0.004600   0.007720   0.024191
     22      -0.012863  -0.133308  -0.084775  -0.019692  -0.026909   0.070694
     23       0.146474   0.064204  -0.168579  -0.018325  -0.228401   0.079353
     24       0.051209   0.013378  -0.117391   0.012754  -0.097829   0.051767
     25      -0.061083  -0.027211  -0.008725  -0.226451   0.139737   0.025814
     26      -0.018589  -0.001587   0.209085   0.040196   0.062176  -0.134243
     27       0.047556   0.026198  -0.076082  -0.028382  -0.030975   0.065760
     28       0.026607   0.029301  -0.005784   0.030976  -0.047139   0.002008
     29      -0.057463  -0.025037  -0.075113  -0.057927   0.112860   0.093342
     30       0.085411   0.097438  -0.076268  -0.088933  -0.024603   0.025611
     31       0.162018   0.021480  -0.002177   0.111573  -0.288107  -0.033134
     32       0.113262   0.131072  -0.071614  -0.145163  -0.022174  -0.020237
     33      -0.129561  -0.049842  -0.087127  -0.068221   0.235820   0.181370
     34      -0.036093   0.038538   0.071310   0.045265   0.000839  -0.109457
     35      -0.053945  -0.065080  -0.165549  -0.088681   0.160245   0.265753
     36       0.075173  -0.080873   0.021023   0.025373  -0.006695  -0.036158
     37       0.023283   0.019405  -0.101594   0.138127  -0.023389  -0.078466
     38      -0.014508   0.022342  -0.027169   0.016400   0.006381   0.009302
     39      -0.111437   0.095795   0.027980   0.052037  -0.079080  -0.133329
     40      -0.181067   0.196642  -0.096000   0.179149  -0.073765  -0.173206
     41      -0.001373   0.015966  -0.029126   0.013431   0.001115   0.011157
     42       0.123185  -0.112091  -0.086202   0.100081   0.089501   0.005518
     43       0.103702  -0.032894  -0.226768   0.240729   0.052619  -0.075013
     44       0.005214   0.007568  -0.016523   0.020124  -0.030432  -0.028633
     45       0.004163  -0.011359   0.021968  -0.022903  -0.010857   0.009657
     46       0.005300  -0.051315   0.108042  -0.121738   0.020867   0.059600
     47      -0.013324   0.008944   0.017243  -0.017783  -0.008130  -0.001312
     48       0.023383  -0.023911  -0.023985  -0.010866   0.025596   0.030732
     49       0.053164  -0.094896   0.047073  -0.108502   0.101163   0.112450
     50       0.011130  -0.017925   0.009960  -0.011831   0.023997   0.019064
     51      -0.122007   0.096236   0.016875  -0.013393  -0.042842  -0.017305
     52      -0.207430   0.134154   0.163508  -0.183343  -0.073985   0.031164
     53       0.026789  -0.027771   0.005305  -0.004587   0.014528   0.005462
     54      -0.007139   0.009535  -0.017486   0.018544   0.018177  -0.005890
     55       0.013060  -0.043079   0.081797  -0.092912   0.025424   0.052396
     56       0.027833  -0.031247   0.008757  -0.017829   0.015835   0.024335
     57      -0.157919   0.147337  -0.001008   0.034648  -0.039653  -0.073775
     58      -0.068386   0.030488   0.058800  -0.062720   0.036378   0.030611
     59       0.028679  -0.032681   0.019149  -0.026072   0.005515   0.022163
     60       0.030522  -0.008317  -0.100533   0.081154   0.082793   0.006392
     61       0.005181  -0.024553   0.024372  -0.045779   0.065149   0.045799
     62      -0.033030   0.015335   0.057688  -0.048971  -0.031871  -0.002120
     63       0.015768  -0.015041   0.017406  -0.019505  -0.007314   0.010137
     64      -0.008115   0.036862  -0.071885   0.078046  -0.024079  -0.041853
     65      -0.028528   0.030156  -0.009788   0.017241  -0.015566  -0.020587
     66      -0.060798   0.075945  -0.083127   0.094826  -0.004164  -0.056110
     67      -0.155902   0.181095  -0.100216   0.140758  -0.088399  -0.127642
     68       0.006175  -0.001698  -0.011894   0.010833   0.002011  -0.002846
     69      -0.039311   0.057186  -0.081893   0.088810   0.000740  -0.046743
     70       0.006110   0.050658  -0.187235   0.185734   0.013112  -0.068738
     71       0.056718  -0.047479  -0.007248  -0.005010   0.016187   0.023433
     72       0.014735  -0.007397  -0.018147   0.013919   0.006975   0.001920
     73       0.104698  -0.085568   0.048433  -0.057974  -0.035019   0.037098
     74       0.063874  -0.053610  -0.008860  -0.004342   0.020755   0.025543
     75      -0.046396   0.060500  -0.001588  -0.048468  -0.072342   0.053588
     76      -0.083837   0.072762   0.012890  -0.028444  -0.039223   0.010272
     77      -0.122096   0.076997   0.013057   0.020937   0.036002  -0.046100
     78      -0.106174   0.117575  -0.067371  -0.045259  -0.090879   0.080637
     79      -0.094631   0.083892   0.000948  -0.029607  -0.046159   0.016967
     80       0.024364  -0.048816   0.098362   0.005468   0.049197  -0.076451
     81      -0.088633   0.074377   0.101689  -0.099828  -0.120452   0.023496
     82      -0.091728   0.083039   0.027235  -0.051556  -0.064527   0.030643
     83      -0.073922   0.066420  -0.118492   0.080310   0.089005   0.001151
     84       0.081604  -0.084327  -0.000579   0.043470   0.063352  -0.037584
     85       0.044844  -0.044631  -0.011492   0.031873   0.041110  -0.024580
     86      -0.037840   0.034221   0.009773  -0.014203  -0.020328  -0.005112
     87      -0.005894  -0.015226  -0.073149   0.086313   0.082607  -0.044834
     88       0.021346  -0.028446  -0.026783   0.044092   0.047637  -0.030515
     89       0.044153  -0.019955   0.053153  -0.050473  -0.029842   0.012867
     90       0.060217  -0.094568   0.070695   0.040744   0.066958  -0.074415
     91       0.043232  -0.070291   0.046448   0.035600   0.059866  -0.062529
     92       0.000195   0.032545  -0.076598  -0.003718  -0.009722   0.030717
     93       0.060654  -0.060209  -0.016910   0.038304   0.067015  -0.033004
     94       0.051553  -0.049759   0.007438   0.014834   0.037836  -0.019822
     95       0.000506   0.006675  -0.011368  -0.005154  -0.013648   0.025948
     96       0.030088  -0.046021   0.028959   0.021344   0.054001  -0.056966
     97       0.027635  -0.032216  -0.024967   0.037401   0.052801  -0.026905
     98       0.040366  -0.010580  -0.104580   0.037562   0.020156   0.058628
     99       0.018206  -0.035694   0.004789   0.030448   0.060149  -0.057908
    100       0.030837  -0.034609  -0.002222   0.020351   0.040034  -0.025425
    101       0.105920  -0.076838   0.052645  -0.033767  -0.019234   0.039301
    102      -0.056675   0.055960   0.012956  -0.032938  -0.056922   0.030674
    103      -0.048925   0.046832  -0.006709  -0.014751  -0.036284   0.021627
    104      -0.004951  -0.003296   0.010588   0.002202   0.001009  -0.012059
    105       0.056115  -0.018221  -0.052382   0.007216   0.017392   0.038954
    106       0.056788  -0.032582   0.004955  -0.010569   0.005028   0.018399
    107      -0.005781  -0.001953  -0.000147   0.008035   0.005904  -0.011540
    108      -0.143404   0.133192  -0.045285  -0.022255  -0.083908   0.053228
    109      -0.074147   0.067147  -0.007895  -0.018796  -0.050210   0.025511
    110       0.129745  -0.105332  -0.015836   0.035579   0.083481  -0.021558
    111      -0.115710   0.098264   0.063734  -0.068861  -0.112317   0.034652
    112      -0.028340   0.027046   0.050769  -0.043104  -0.054282   0.019809
    113       0.111514  -0.088976  -0.045738   0.048204   0.087339  -0.018261
    114      -0.065741  -0.081093  -0.014028   0.046643   0.012548   0.076272
    115       0.004722  -0.019764  -0.108161  -0.120770  -0.019950  -0.081666
    116       0.019855   0.015322  -0.022424  -0.049089  -0.017926  -0.071281
    117      -0.102418  -0.134626   0.102773   0.122181  -0.088840  -0.057047
    118       0.052323   0.036058  -0.187978  -0.192533   0.009970  -0.078943
    119       0.028902   0.033264  -0.085374  -0.084408   0.047584   0.024049
    120       0.113409   0.152031   0.018489   0.094541   0.097127   0.277819
    121      -0.111254  -0.159542  -0.126362  -0.157337  -0.056809  -0.190479
    122      -0.065276  -0.082901  -0.032068  -0.074071  -0.037481  -0.141642
    123      -0.003770  -0.013547  -0.041299  -0.040971   0.005945  -0.019488
    124      -0.004591   0.019355   0.101615   0.108051   0.019658   0.071042
    125       0.010060   0.025623   0.038084   0.039196   0.018181   0.044487
    126      -0.017182  -0.037881   0.007798  -0.033402  -0.041231  -0.105641
    127       0.028099   0.074546   0.069299   0.109061   0.095624   0.196860
    128       0.005502   0.020563   0.016005   0.038264   0.024168   0.064640
    129       0.127153   0.142213  -0.022484  -0.037128   0.053321   0.021774
    130      -0.125322  -0.131876   0.118184   0.146396  -0.045466   0.024200
    131      -0.093853  -0.106340   0.050056   0.069558  -0.041821  -0.001848
    132       0.004095   0.001703   0.003929   0.001930  -0.022589  -0.011664
    133       0.020545   0.045459   0.086713   0.091260   0.030899   0.073670
    134      -0.014886  -0.013944   0.027911   0.025274  -0.001814  -0.005957
    135       0.135616   0.168209   0.016801   0.028942   0.032692   0.116288
    136      -0.019604  -0.000012   0.061961   0.070863   0.044091   0.068383
    137      -0.041384  -0.043305   0.003239   0.005407   0.014060  -0.003028
    138      -0.019257  -0.026534   0.088786   0.063545  -0.087846  -0.065394
    139      -0.014432   0.002026   0.064965   0.073872   0.033254   0.047092
    140       0.022176   0.032214  -0.030175  -0.015121   0.053198   0.054655
    141      -0.012499  -0.010268  -0.006795  -0.005498   0.011011   0.003762
    142      -0.018319  -0.040797  -0.077260  -0.078256  -0.030745  -0.061111
    143       0.017191   0.015590  -0.022240  -0.019347   0.002301   0.004372
    144      -0.028179  -0.029144   0.005841   0.003197  -0.001876  -0.013068
    145       0.103184   0.110703   0.057667   0.054080  -0.019156   0.040024
    146      -0.005217  -0.012566   0.028083   0.019539  -0.033087  -0.029466
    147       0.032851   0.053754   0.120004   0.113348   0.002559   0.052021
    148       0.026867   0.009906  -0.153812  -0.138832   0.011226  -0.017399
    149      -0.039636  -0.058859  -0.084087  -0.082690  -0.012752  -0.055036
    150       0.072079   0.101724   0.114712   0.114865   0.024025   0.089243
    151      -0.100824  -0.148412  -0.104482  -0.116171  -0.081120  -0.154165
    152      -0.059178  -0.083439  -0.044522  -0.051931  -0.043772  -0.081186
    153       0.043779   0.069903   0.010887  -0.046476   0.068357  -0.076088
    154      -0.116772  -0.121922  -0.000083   0.005983  -0.008860  -0.035958
    155       0.046876   0.032485   0.005499   0.036656  -0.056057   0.050656
    156       0.070581   0.101574  -0.085922  -0.091023   0.122338   0.017696
    157      -0.068389  -0.087548  -0.077214  -0.002503   0.002478   0.120588
    158       0.018674  -0.003776   0.135916   0.099182  -0.130337  -0.065658
    159       0.109617   0.131383   0.082963  -0.038835   0.073899  -0.133254
    160      -0.067216  -0.067147   0.055492   0.011947  -0.009149  -0.112185
    161      -0.051778  -0.076190  -0.107816   0.028264  -0.064032   0.202105
    162      -0.065328  -0.090484  -0.010874   0.043051  -0.061746   0.056742
    163       0.011735   0.017980  -0.002869  -0.018331   0.025029  -0.025803
    164       0.048582   0.063766  -0.007118  -0.027643   0.039175  -0.002926
    165      -0.003602  -0.036336   0.080570   0.083101  -0.091702  -0.009807
    166       0.039724   0.044379   0.017285  -0.013122   0.034188  -0.034459
    167      -0.018924   0.003480  -0.067147  -0.051233   0.036203   0.022854
    168      -0.042524  -0.076350  -0.082866   0.044170  -0.054334   0.152093
    169       0.023994   0.030665  -0.002223  -0.016929   0.034805  -0.044617
    170       0.014241   0.040851   0.100257  -0.025733   0.024245  -0.143506
    171      -0.050139  -0.070993   0.008753   0.039193  -0.074947   0.037768
    172       0.034854   0.041217   0.008214  -0.007172   0.020008  -0.007693
    173       0.026546   0.040235   0.017716  -0.020444   0.044921  -0.061079
    174      -0.014026  -0.039588  -0.005004   0.040827  -0.077423   0.088736
    175       0.072760   0.078898   0.052877   0.003856   0.013811  -0.037425
    176      -0.051245  -0.034504  -0.063634  -0.044324   0.061449  -0.020386
    177      -0.022642  -0.044660  -0.032708   0.031141  -0.067763   0.097415
    178       0.043491   0.053920  -0.077897  -0.037599   0.049196   0.080190
    179      -0.015299  -0.000526   0.062960  -0.011863   0.035703  -0.130529
    180       0.046854   0.065807  -0.006011  -0.034586   0.064755  -0.037468
    181      -0.035943  -0.042468  -0.007514   0.011479  -0.032066   0.021884
    182      -0.021766  -0.033849  -0.014789   0.016147  -0.029727   0.042083
    183      -0.049449  -0.035108   0.035256  -0.005983  -0.008912  -0.070206
    184       0.036240   0.032273   0.014345   0.005141   0.005097  -0.001745
    185       0.034318   0.022911   0.016167   0.016713  -0.007403   0.012909
    186       0.098970   0.126552  -0.043716  -0.062810   0.122302  -0.020089
    187       0.035513   0.033230   0.025012   0.006940   0.004565  -0.012450
    188      -0.094092  -0.118602   0.050695   0.059537  -0.114600   0.006624
    189       0.114745   0.139977   0.071787  -0.032006   0.092975  -0.125502
    190       0.015515   0.013826  -0.012526  -0.002407   0.007418   0.019240
    191      -0.126903  -0.149527  -0.022605   0.041226  -0.107192   0.067780
    192       0.000552   0.000072   0.000252   0.002149   0.000056  -0.000699
    193       0.004899   0.000118   0.000136  -0.001079   0.000933   0.003597
    194       0.000718  -0.001083  -0.000938  -0.000988   0.000372   0.000283
    195      -0.038265   0.065421  -0.068543   0.007022   0.019865   0.049112
    196       0.060942  -0.032416   0.030589  -0.044544  -0.033721   0.032191
    197       0.136773  -0.106285  -0.038205   0.016644   0.015262   0.039345
    198       0.002460   0.009170   0.000598  -0.023388  -0.003191   0.001762
    199      -0.014541  -0.001855  -0.021273  -0.005009   0.047969   0.035836
    200       0.000866   0.019374  -0.005991   0.014443   0.013813   0.048705
    201       0.016301   0.039395   0.071903  -0.002932  -0.017953  -0.106190
    202       0.109788   0.107779   0.037989   0.032574  -0.025428   0.028208
    203      -0.073268  -0.093592   0.040444   0.031792  -0.030365  -0.061896
    204      -0.000813  -0.000891  -0.000969  -0.000091   0.000368   0.000536
    205      -0.000820   0.000414   0.000141   0.000327   0.000167  -0.000442
    206      -0.000391  -0.001447   0.001015  -0.000411  -0.000204  -0.000588
    207      -0.000261  -0.000881   0.000694  -0.002146  -0.000415  -0.000657
    208      -0.001217  -0.000070   0.000352   0.000147  -0.000322  -0.000417
    209       0.000912   0.002973   0.000166   0.002494   0.000052   0.001717
    210       0.000343   0.000553  -0.000028  -0.001742  -0.000008   0.000442
    211      -0.002188  -0.000384  -0.000428  -0.000237   0.000378  -0.000388
    212      -0.000917   0.000865   0.000025   0.000248   0.000062  -0.000610
    213      -0.020482  -0.074526   0.017449   0.053636   0.008936  -0.057872
    214       0.122293   0.081242  -0.182543  -0.051623  -0.166812   0.179975
    215      -0.001711  -0.193570  -0.033794   0.230953  -0.054707  -0.057686
                 90         91         92         93         94         95    
      0       0.060749  -0.020488   0.004464  -0.012187  -0.023294  -0.005798
      1      -0.078368   0.000858   0.019277  -0.000855   0.009019  -0.066526
      2       0.094524   0.061055   0.012814  -0.005917   0.027823  -0.079620
      3       0.020285  -0.098941   0.012195   0.012416   0.008397   0.012634
      4       0.115204   0.096017  -0.024221   0.010560   0.087333  -0.021772
      5       0.052696  -0.087853   0.022106   0.054508   0.123059  -0.034579
      6       0.271772   0.107660  -0.020942  -0.000427   0.034078   0.023966
      7      -0.066333   0.006192   0.027554  -0.012156  -0.010282  -0.091745
      8       0.283975   0.161677   0.032319  -0.058522  -0.035797  -0.179523
      9      -0.026421   0.029662   0.003420   0.010064   0.036593  -0.028591
     10       0.061713  -0.030380  -0.038626  -0.007775  -0.019866   0.121210
     11      -0.084254  -0.037657   0.009102   0.003166  -0.015960   0.001797
     12       0.048128  -0.021820  -0.003671  -0.018231  -0.056098   0.034211
     13      -0.012392  -0.025650  -0.034306  -0.041255  -0.134954   0.150305
     14      -0.194329   0.015779   0.017356   0.017512   0.028438  -0.045834
     15       0.052957  -0.016460  -0.014160  -0.004401  -0.009403   0.045831
     16      -0.004779  -0.115563  -0.060816   0.057873   0.118040   0.216134
     17       0.058937  -0.153612  -0.032121  -0.011549  -0.080683   0.178037
     18      -0.015091   0.016165   0.004707  -0.009398  -0.029853  -0.014457
     19      -0.011111   0.042243   0.035271  -0.010831  -0.022038  -0.113278
     20      -0.079768  -0.009959   0.023031  -0.000518   0.017245  -0.058440
     21       0.048807  -0.043797  -0.022249  -0.002236  -0.013671   0.082996
     22      -0.065674   0.179365   0.049669   0.030363   0.081918  -0.238772
     23       0.018966  -0.052379  -0.026066   0.041449   0.120315   0.072550
     24       0.006862  -0.013286  -0.022674   0.023209   0.068193   0.067730
     25       0.129102  -0.003371   0.044505  -0.034207  -0.099766  -0.128247
     26      -0.108778   0.017551   0.046318  -0.028452  -0.067071  -0.128027
     27       0.018149  -0.014173   0.003730   0.011976   0.018348  -0.015428
     28       0.039398  -0.029104  -0.027327  -0.000324   0.015390   0.096415
     29       0.081830   0.038733   0.008787  -0.006041  -0.028774  -0.037758
     30       0.030155  -0.091878   0.014204  -0.010381  -0.027755  -0.000492
     31      -0.123978  -0.020699  -0.019439   0.045213   0.143205   0.056598
     32       0.003032  -0.132399   0.041413  -0.030242  -0.055658  -0.037537
     33       0.199840   0.087474  -0.001917  -0.020577  -0.058188  -0.000666
     34       0.038960  -0.071810  -0.036925  -0.031884  -0.039898   0.160198
     35       0.155770   0.127324   0.015494   0.018342   0.004543  -0.102292
     36       0.040745   0.056592   0.014561  -0.013190  -0.045136  -0.021354
     37       0.077971   0.045525  -0.046111  -0.063614  -0.000615  -0.068168
     38      -0.023726  -0.004670  -0.016071  -0.008073  -0.000696   0.012849
     39       0.208773  -0.001378   0.026151  -0.008944   0.060210  -0.123112
     40       0.214110   0.001419  -0.054711  -0.082727   0.065478  -0.146301
     41      -0.019485  -0.005064  -0.013216  -0.004035   0.007730   0.006877
     42      -0.121359   0.034379  -0.019453  -0.026999  -0.086466   0.047607
     43      -0.037162   0.043391  -0.086051  -0.098620  -0.019173  -0.071764
     44       0.046541   0.018108  -0.010211  -0.019460   0.024580  -0.058877
     45       0.003845   0.034967   0.070490   0.055275  -0.049112   0.047624
     46      -0.055569  -0.016714   0.055746   0.059063  -0.024105   0.060489
     47       0.013454  -0.016536  -0.011726  -0.007069   0.027383  -0.021842
     48      -0.079563   0.049201   0.161346   0.132838  -0.112211   0.115944
     49      -0.213896  -0.012873   0.137406   0.136991  -0.113004   0.173850
     50      -0.032696  -0.026892  -0.048005  -0.032031   0.017742  -0.000427
     51       0.020110   0.057242   0.175888   0.137114  -0.088296   0.078662
     52       0.037546  -0.026379   0.181644   0.170116   0.007035   0.057992
     53      -0.011896  -0.013527  -0.031690  -0.025143   0.014759  -0.015230
     54      -0.007693  -0.042602  -0.078593  -0.060329   0.052989  -0.046451
     55      -0.026621  -0.073112  -0.119688  -0.078119   0.085743  -0.037308
     56      -0.034901   0.003083   0.001599   0.005607  -0.015216   0.024381
     57       0.124613  -0.099913  -0.156278  -0.126979   0.167045  -0.159751
     58      -0.013756  -0.144256  -0.230833  -0.162209   0.175676  -0.110788
     59      -0.021272   0.012891   0.018895   0.017938  -0.022221   0.028033
     60      -0.089800  -0.094096  -0.185734  -0.138878   0.097039  -0.078744
     61      -0.057029  -0.140009  -0.235864  -0.165446   0.164395  -0.103700
     62       0.047248   0.004891   0.027629   0.021838   0.006167  -0.002103
     63       0.004928   0.003804  -0.005676  -0.002863   0.003181   0.001726
     64       0.022774   0.064802   0.102179   0.067413  -0.073800   0.034423
     65       0.025848   0.010655   0.025346   0.015591  -0.007337  -0.003710
     66       0.019888   0.015882   0.045265   0.024068  -0.024632  -0.007841
     67       0.135885   0.089530   0.182302   0.114740  -0.081039   0.004406
     68      -0.004516   0.006962   0.011467   0.007727  -0.010569   0.005896
     69       0.008534   0.019500   0.046756   0.026509  -0.030789   0.000656
     70      -0.031695   0.091543   0.158331   0.103778  -0.137286   0.068701
     71      -0.038592   0.015778   0.011997   0.012061  -0.028020   0.031077
     72      -0.013200   0.005631   0.001610   0.000977  -0.009447   0.007254
     73       0.007316   0.064625   0.056561   0.045671  -0.053163   0.052572
     74      -0.045067   0.011736   0.003376   0.005690  -0.024261   0.027988
     75      -0.058274   0.043972   0.011410   0.025144   0.026328  -0.022112
     76       0.010784   0.006168   0.012285   0.017671   0.022680  -0.015322
     77       0.047526  -0.070755   0.012145   0.012415   0.028448   0.001165
     78      -0.144587   0.073961   0.032691   0.048181   0.037209  -0.054414
     79      -0.007370   0.014381   0.018011   0.023899   0.025783  -0.022934
     80       0.219029  -0.061453  -0.012039  -0.025730  -0.022965   0.041135
     81       0.061584   0.090344   0.034522   0.022897   0.004114  -0.063967
     82      -0.037394   0.019697   0.030379   0.039463   0.038500  -0.030847
     83      -0.126874  -0.126348  -0.011072   0.024308   0.064873   0.048804
     84       0.039405  -0.023778  -0.018291  -0.029891  -0.034622   0.026153
     85       0.009296  -0.026556  -0.001331  -0.004986   0.000960  -0.003344
     86       0.015185  -0.007734   0.044122   0.046729   0.045720  -0.054872
     87      -0.045333  -0.027995  -0.055237  -0.072213  -0.042309   0.015660
     88      -0.002287  -0.021965  -0.015833  -0.024472  -0.012639  -0.001541
     89       0.043342  -0.063824   0.115141   0.148656   0.140593  -0.074812
     90       0.124803   0.023777  -0.055728  -0.101318  -0.129724   0.054277
     91       0.105818  -0.021069  -0.008822  -0.032396  -0.050758   0.023023
     92      -0.069182  -0.088783   0.102101   0.149496   0.174884  -0.085682
     93       0.024615  -0.103046   0.056301   0.076119   0.085396  -0.016448
     94       0.035653  -0.054823   0.026060   0.034940   0.034219   0.006833
     95      -0.037751   0.045411  -0.057671  -0.063380  -0.064896   0.054244
     96       0.082035  -0.120154   0.105641   0.123895   0.129641  -0.070348
     97       0.001950  -0.077121   0.039572   0.053823   0.066262  -0.020284
     98      -0.148277   0.055935  -0.128142  -0.127746  -0.115967   0.126391
     99       0.069954  -0.119974   0.107349   0.125478   0.130750  -0.074108
    100       0.030454  -0.066741   0.042480   0.054356   0.057719  -0.014481
    101       0.020280   0.092166  -0.122014  -0.143914  -0.168813   0.147379
    102      -0.025610   0.085983  -0.050894  -0.066439  -0.073619   0.020504
    103      -0.034626   0.058721  -0.036623  -0.046792  -0.047192   0.007898
    104       0.017127   0.002881   0.007354   0.002194   0.000773  -0.017171
    105      -0.065042  -0.024132  -0.028978  -0.008932  -0.002043   0.067730
    106       0.001034  -0.011784  -0.014162  -0.004903  -0.009995   0.048977
    107       0.006994  -0.002277   0.007564   0.004178   0.005504  -0.017864
    108      -0.112944   0.141222  -0.091370  -0.114731  -0.108237   0.009955
    109      -0.043983   0.081924  -0.047554  -0.063267  -0.063511   0.003043
    110       0.029058  -0.125820   0.050176   0.080164   0.085367   0.026654
    111       0.001330   0.168629  -0.078151  -0.117357  -0.137400   0.008469
    112       0.019343   0.079571  -0.043147  -0.060522  -0.076074   0.027146
    113      -0.000861  -0.127880   0.047582   0.079545   0.091714   0.019644
    114       0.014477   0.067293  -0.001170   0.015388   0.042657  -0.020993
    115      -0.009722  -0.033829   0.046744  -0.059113   0.012909   0.043817
    116      -0.015782  -0.023004   0.007890  -0.020382   0.004788   0.037768
    117      -0.068715   0.065448  -0.046167   0.047322   0.085831   0.035750
    118       0.024376  -0.050060   0.072757  -0.098997   0.018242   0.092972
    119       0.034378  -0.015189   0.035249  -0.033981  -0.027366  -0.019011
    120       0.066281  -0.022213   0.025886   0.020135  -0.078921  -0.144112
    121      -0.030533   0.000463   0.045751  -0.076924   0.056881   0.098458
    122      -0.026838  -0.002311   0.008627  -0.033608   0.025731   0.066884
    123       0.005161   0.024568   0.063663  -0.074442   0.055790   0.057798
    124       0.008662   0.031366  -0.031182   0.040532  -0.005704  -0.030805
    125       0.009646  -0.006914  -0.026099   0.035214  -0.037628  -0.045359
    126      -0.049279   0.041838   0.146745  -0.170349   0.147740   0.140407
    127       0.069857   0.020933  -0.060632   0.088649  -0.090046  -0.126941
    128       0.027706  -0.013146  -0.081875   0.094185  -0.074061  -0.072423
    129       0.000332   0.029425   0.173409  -0.183620   0.101725   0.084755
    130      -0.011990   0.064982  -0.112563   0.120734   0.017833  -0.018799
    131      -0.010697   0.021643  -0.094712   0.101957  -0.013325  -0.030079
    132      -0.006508  -0.045609  -0.078596   0.085994  -0.071221  -0.054552
    133      -0.004317   0.049960   0.075367  -0.068791   0.067230   0.018198
    134      -0.010903   0.034296   0.039705  -0.044317   0.054814   0.038183
    135       0.033442  -0.122862  -0.143706   0.176977  -0.208547  -0.181194
    136       0.003225   0.092651   0.137323  -0.138896   0.128775   0.067210
    137      -0.000837   0.066174   0.090290  -0.100553   0.099103   0.072878
    138      -0.048710  -0.087496  -0.184941   0.198452  -0.132477  -0.104578
    139      -0.006502   0.098285   0.131061  -0.136869   0.144284   0.086817
    140       0.025767   0.047773   0.103999  -0.107524   0.070648   0.047183
    141       0.007909   0.012308   0.008787  -0.011116   0.008317   0.008233
    142       0.003405  -0.054284  -0.083333   0.080621  -0.076327  -0.032277
    143       0.006600  -0.020496  -0.017095   0.019631  -0.028963  -0.019648
    144      -0.001677   0.017180   0.005932  -0.010075   0.018695   0.017179
    145      -0.019133  -0.056597  -0.035137   0.052313  -0.054902  -0.061228
    146      -0.023120  -0.011089  -0.020679   0.021175  -0.000913  -0.000721
    147      -0.025609   0.034624   0.058568  -0.050679   0.062301   0.014432
    148       0.043893  -0.087038  -0.104651   0.107423  -0.142417  -0.077805
    149       0.012796  -0.024153  -0.049507   0.041804  -0.042397  -0.005074
    150      -0.013357   0.025852   0.064209  -0.051106   0.046138  -0.004646
    151      -0.015359  -0.060759  -0.136700   0.123563  -0.083436  -0.014475
    152      -0.011557  -0.023877  -0.062083   0.054717  -0.031022  -0.000295
    153      -0.013693   0.029819   0.018430  -0.029714  -0.023277  -0.026972
    154      -0.009104   0.042942  -0.019754   0.016511   0.029736   0.016067
    155      -0.004363  -0.065959   0.002141   0.005489  -0.012293   0.011996
    156       0.045606   0.076938   0.037986  -0.039435  -0.003737  -0.063647
    157       0.073314   0.067124  -0.029776   0.043426   0.062570   0.007193
    158      -0.079549  -0.129920  -0.025555   0.020947  -0.037491   0.060795
    159      -0.053670   0.043922   0.036873  -0.047692  -0.023042  -0.054181
    160      -0.064181   0.028683  -0.005482   0.000068   0.008805  -0.003139
    161       0.101606  -0.048988  -0.031002   0.043274   0.025862   0.055829
    162       0.010682  -0.014464  -0.024208   0.032267   0.027027   0.029379
    163       0.004785   0.034204  -0.028767   0.024394   0.021418   0.036305
    164       0.005460  -0.001788   0.041488  -0.043754  -0.027018  -0.048725
    165      -0.055202  -0.019343  -0.061707   0.077409   0.030799   0.039195
    166      -0.002819   0.076370  -0.062302   0.064566   0.054526   0.049559
    167       0.035692  -0.070077   0.110657  -0.127401  -0.085618  -0.075079
    168       0.056485   0.049553  -0.071285   0.095639   0.098483   0.058958
    169      -0.009605   0.073898  -0.062429   0.065125   0.050351   0.046067
    170      -0.064658  -0.095752   0.106021  -0.130938  -0.129385  -0.089541
    171      -0.004495  -0.114433   0.058202  -0.062515  -0.061050  -0.017945
    172      -0.008922   0.010592   0.016372  -0.013494  -0.008629  -0.038521
    173      -0.012042   0.087571  -0.067064   0.067137   0.053605   0.044790
    174       0.005223  -0.148550   0.113852  -0.113517  -0.094221  -0.081541
    175      -0.039468  -0.017945   0.045529  -0.043809  -0.041625  -0.075895
    176       0.043210   0.155072  -0.137481   0.138652   0.126371   0.131074
    177       0.015391  -0.144663   0.112674  -0.112200  -0.092800  -0.078709
    178       0.045847   0.015672   0.050064  -0.042363  -0.010801  -0.072109
    179      -0.031291   0.129084  -0.140103   0.133954   0.098806   0.128823
    180       0.002699   0.097269  -0.053241   0.055936   0.052751   0.022317
    181       0.007092  -0.054995   0.026993  -0.031039  -0.027900   0.000788
    182       0.008499  -0.042480   0.030354  -0.028642  -0.021811  -0.021060
    183      -0.012969  -0.015219  -0.028754   0.014432  -0.001542   0.067472
    184      -0.011936   0.007312   0.008074  -0.003055  -0.002670  -0.027279
    185      -0.014587  -0.001341   0.016412  -0.008332  -0.006786  -0.042376
    186       0.020800   0.184423  -0.082616   0.095184   0.099657   0.009671
    187      -0.019043   0.006858   0.007960  -0.004831  -0.006184  -0.030662
    188      -0.024390  -0.168657   0.070420  -0.083496  -0.090487  -0.001722
    189      -0.046693   0.153974  -0.091605   0.097290   0.074784   0.020955
    190       0.005855   0.006151   0.009259  -0.005966   0.000004  -0.019955
    191       0.020873  -0.166097   0.073850  -0.085535  -0.078590   0.011722
    192      -0.001998  -0.000749  -0.000658   0.000385   0.000208  -0.002486
    193      -0.002420   0.000173   0.001052  -0.000013  -0.000818  -0.000869
    194      -0.000904   0.001784   0.000858  -0.000526  -0.000165  -0.001505
    195      -0.084787  -0.059950  -0.013691   0.022640   0.040468   0.048205
    196       0.016749   0.018743  -0.002323   0.006627   0.000292   0.018438
    197      -0.074677   0.049820  -0.012698  -0.010168  -0.036805   0.019105
    198       0.011841  -0.013995   0.001470  -0.000561  -0.000081   0.001999
    199      -0.045106   0.002119   0.013245   0.009569  -0.003049  -0.034159
    200       0.103265  -0.022942  -0.045450   0.000550  -0.011714   0.135586
    201      -0.029722  -0.053303  -0.007726  -0.014478  -0.033737   0.041823
    202      -0.023221  -0.051418   0.008545   0.003736  -0.020780  -0.020655
    203      -0.035195   0.045204  -0.015882   0.012291   0.035396   0.012078
    204       0.002792   0.000505   0.001451  -0.000663   0.000005   0.001701
    205       0.000563  -0.000184  -0.000371  -0.000053   0.000108  -0.000015
    206      -0.002467   0.001381  -0.000177   0.000387  -0.000043  -0.002611
    207      -0.002884   0.001445   0.000366   0.000274  -0.000012  -0.002901
    208       0.000471  -0.000026  -0.000074   0.000078  -0.000035   0.000373
    209       0.004616  -0.002973  -0.001685   0.000167  -0.000147   0.004692
    210       0.000709  -0.000487   0.000580  -0.000019  -0.000018   0.000003
    211       0.000600  -0.000017  -0.000130  -0.000076   0.000268   0.000556
    212      -0.001172  -0.000155   0.000669   0.000045   0.000241  -0.002063
    213      -0.115798   0.059922   0.034500  -0.005180  -0.002624  -0.119942
    214       0.001293  -0.029858  -0.022155   0.075165   0.150878   0.053793
    215      -0.249141   0.182507   0.030882   0.018554   0.054781  -0.171150
                 96         97         98         99        100        101    
      0      -0.029095  -0.015586  -0.046326  -0.005046   0.002854   0.012098
      1      -0.047310   0.002664  -0.013437  -0.005339   0.006170   0.004041
      2      -0.036863   0.029216   0.019535   0.006788  -0.002496   0.032508
      3      -0.072864   0.018717  -0.120399  -0.016036   0.008004   0.094348
      4       0.056038   0.065638   0.107742   0.006932  -0.008648   0.014207
      5      -0.108982   0.121652  -0.115036  -0.014229   0.005243   0.225140
      6       0.076720   0.038717   0.113622   0.009405  -0.014290  -0.023153
      7      -0.068833  -0.011972  -0.027298  -0.007568   0.008009  -0.005559
      8      -0.074921  -0.012792   0.051200   0.003564  -0.003752  -0.034568
      9       0.007391   0.029049   0.042222  -0.000162  -0.000676   0.002806
     10       0.082854  -0.015036   0.010934   0.003754  -0.006853  -0.082091
     11      -0.023313  -0.011595  -0.026566  -0.007198   0.005472   0.007925
     12       0.006376  -0.047826  -0.033672   0.004055  -0.000879  -0.046142
     13       0.150884  -0.147187   0.056410   0.012050  -0.000872  -0.347073
     14       0.010797   0.009124   0.073276  -0.008336   0.008479  -0.063710
     15       0.021354  -0.003181  -0.011278   0.001116  -0.002640  -0.015848
     16       0.069730   0.140711  -0.062379  -0.004604  -0.012870   0.075157
     17       0.002430  -0.043944  -0.153965  -0.006752   0.000467   0.005776
     18       0.018400  -0.029694   0.042426   0.002964   0.002638   0.009740
     19      -0.058655  -0.016368   0.006016   0.000800   0.002073  -0.065286
     20      -0.061492   0.013195  -0.032156   0.000114   0.009807  -0.045878
     21       0.029652  -0.018416  -0.026833  -0.001680  -0.001633   0.003916
     22      -0.047809   0.099696   0.129742   0.006143  -0.003723   0.074496
     23      -0.030455   0.113242  -0.102742  -0.006501  -0.002776   0.030249
     24       0.030809   0.064569  -0.013489  -0.004907  -0.009118   0.098787
     25      -0.139781  -0.096628  -0.110936   0.002070   0.003830  -0.323554
     26      -0.065728  -0.068083   0.026434   0.007350   0.021020  -0.107978
     27      -0.038798   0.017166  -0.045586  -0.001198   0.005020  -0.014247
     28       0.051948   0.010823  -0.003913   0.000211  -0.004196   0.015148
     29      -0.008419  -0.028078   0.024625   0.000767  -0.007189  -0.025059
     30      -0.076706  -0.024911  -0.113683  -0.003266   0.015232  -0.109243
     31      -0.008733   0.119719  -0.055546  -0.004867  -0.000502   0.103128
     32      -0.136463  -0.055382  -0.164683  -0.007375   0.018438  -0.193058
     33       0.067482  -0.056011   0.116672   0.013683  -0.002622   0.028322
     34       0.104334  -0.034660   0.016031  -0.003944  -0.014454  -0.020311
     35      -0.024827  -0.004733   0.067007   0.011845   0.002053   0.031715
     36       0.005372  -0.039994  -0.025012   0.065609  -0.026462   0.003476
     37       0.022202  -0.047509   0.012870  -0.098013   0.038387  -0.028444
     38       0.024035  -0.021293  -0.026502  -0.011877   0.001993   0.007457
     39      -0.115780   0.098379   0.115466   0.023606   0.003154  -0.042462
     40      -0.057545   0.015218   0.029991  -0.041674   0.021567  -0.023240
     41       0.018566  -0.007154   0.004269  -0.038213   0.014180  -0.006649
     42       0.079884  -0.129001  -0.140021   0.157445  -0.066705   0.034330
     43       0.068164  -0.121951  -0.031586  -0.016815   0.009136  -0.032741
     44      -0.015060   0.009894   0.056089  -0.035521   0.017652  -0.027799
     45      -0.005504   0.016444   0.021512  -0.165588   0.062373  -0.018697
     46      -0.019484   0.030113  -0.016824   0.077701  -0.030877   0.023499
     47      -0.017859   0.022096   0.026040   0.052687  -0.017191  -0.004214
     48      -0.019402   0.026021  -0.012542  -0.055499   0.020449   0.005161
     49       0.002125  -0.001784  -0.128080   0.237333  -0.097621   0.081146
     50       0.022676  -0.026257  -0.043141   0.067919  -0.029004   0.022471
     51      -0.038391   0.043131   0.001094  -0.064314   0.024150  -0.001361
     52      -0.118549   0.168127   0.106059   0.093371  -0.026597  -0.011479
     53       0.003596  -0.009694  -0.009867   0.063597  -0.024071   0.008338
     54       0.005746  -0.015324  -0.019521   0.141886  -0.053311   0.016767
     55       0.023464  -0.006739   0.017493  -0.090746   0.034381  -0.014300
     56       0.022472  -0.019862  -0.019409  -0.051990   0.017214   0.001271
     57      -0.059433   0.055020   0.063532   0.205411  -0.069004  -0.003339
     58       0.021675  -0.014519  -0.004105   0.086942  -0.032151   0.006944
     59       0.014510  -0.008389  -0.002185  -0.091380   0.033105  -0.007318
     60       0.050973  -0.077468  -0.081686   0.304035  -0.116515   0.042875
     61       0.033571  -0.027924   0.003619   0.071498  -0.024733  -0.001984
     62      -0.029338   0.042652   0.050792  -0.097713   0.039451  -0.021164
     63       0.008178  -0.000215   0.015827  -0.095407   0.036014  -0.014313
     64      -0.016114   0.005069  -0.009881   0.036383  -0.013850   0.006747
     65      -0.019005   0.016612   0.011681   0.029953  -0.009813  -0.000317
     66      -0.031517   0.007981  -0.029358   0.239890  -0.089503   0.031587
     67      -0.096723   0.076727   0.038838   0.177925  -0.060956   0.007254
     68      -0.000260  -0.002415  -0.006107   0.018835  -0.007320   0.003611
     69      -0.024432   0.003507  -0.028228   0.201284  -0.075278   0.027330
     70      -0.013219  -0.027111  -0.089634   0.287131  -0.111491   0.054568
     71       0.026781  -0.024477  -0.019390  -0.071680   0.024419  -0.001133
     72       0.010179  -0.012140  -0.011442  -0.007549   0.001912   0.002043
     73       0.033307  -0.007193   0.040413  -0.348505   0.129332  -0.045224
     74       0.030195  -0.030078  -0.027820  -0.037798   0.011147   0.004383
     75       0.089137  -0.055970   0.070707   0.023143  -0.005311  -0.077724
     76       0.033011  -0.021673   0.029829   0.054937  -0.019322  -0.041071
     77      -0.067964   0.067585   0.007764  -0.036874   0.015557   0.007880
     78       0.171349  -0.153181   0.031657   0.011277  -0.002864  -0.082147
     79       0.052151  -0.041990   0.026292   0.049086  -0.017434  -0.045131
     80      -0.101618   0.074712  -0.054947   0.167652  -0.067325   0.054569
     81       0.133321  -0.151309  -0.008199   0.070976  -0.027889  -0.054687
     82       0.060449  -0.030771   0.067906  -0.039314   0.018694  -0.063627
     83      -0.109856   0.182835   0.124581  -0.128874   0.057035  -0.033734
     84      -0.068384   0.041363  -0.057433  -0.010123   0.000970   0.062613
     85      -0.025219   0.007185  -0.051204  -0.060270   0.020075   0.059125
     86       0.087184  -0.109044  -0.085888  -0.025881   0.003804   0.058661
     87      -0.131039   0.096446  -0.063440  -0.181586   0.065294   0.102257
     88      -0.049025   0.021573  -0.066539  -0.092291   0.030675   0.078649
     89       0.180547  -0.148647   0.003356   0.041356  -0.014993  -0.025533
     90      -0.134006   0.051231  -0.137653   0.007377  -0.009625   0.113143
     91      -0.069652   0.018762  -0.104598   0.031164  -0.016902   0.086990
     92       0.164312  -0.112750   0.017277  -0.010369   0.003181  -0.008012
     93       0.009426   0.021237   0.056356  -0.001511   0.004078  -0.045150
     94      -0.012485   0.033311   0.046066   0.043321  -0.013618  -0.040428
     95      -0.069586   0.086766   0.074540   0.023491  -0.003952  -0.055812
     96       0.079459  -0.073521  -0.020418  -0.014977   0.004517   0.003962
     97       0.006941   0.011246   0.033407  -0.042069   0.018285  -0.022581
     98      -0.173413   0.229990   0.194104  -0.002895   0.013514  -0.127294
     99       0.083917  -0.085375  -0.042535   0.002680  -0.004129   0.019693
    100       0.012401   0.004055   0.028128   0.021257  -0.006467  -0.027816
    101      -0.179718   0.208592   0.133589   0.152903  -0.049146  -0.099075
    102      -0.016512  -0.002076  -0.025501   0.005949  -0.003862   0.020074
    103      -0.008556  -0.006342  -0.023271  -0.024616   0.007898   0.022060
    104       0.015548  -0.036231  -0.054235  -0.017499   0.003322   0.044589
    105      -0.068189   0.140775   0.183102   0.047709  -0.006766  -0.142967
    106      -0.044870   0.084642   0.101536   0.076350  -0.022362  -0.084125
    107       0.014314  -0.031532  -0.046069  -0.028456   0.007936   0.039628
    108      -0.017943  -0.020855  -0.061638  -0.097012   0.033380   0.062298
    109      -0.004968  -0.023724  -0.053221  -0.043815   0.013345   0.048210
    110      -0.030330   0.103056   0.161627   0.072127  -0.017236  -0.134358
    111       0.000394  -0.072260  -0.144306   0.000164  -0.008738   0.112271
    112      -0.021585   0.001663  -0.027236   0.050479  -0.020177   0.015475
    113      -0.027485   0.099214   0.158595   0.039012  -0.005031  -0.126331
    114       0.012333   0.045578  -0.019918  -0.018409  -0.054005  -0.000106
    115      -0.036743  -0.043451   0.001957  -0.037049  -0.101065  -0.021480
    116       0.006222  -0.002808  -0.028724  -0.014630  -0.038731  -0.021143
    117       0.077769   0.134880  -0.127874  -0.062475  -0.159181  -0.032526
    118      -0.044431  -0.074346  -0.020753  -0.022247  -0.066920  -0.046602
    119      -0.039973  -0.059815   0.060567   0.011716   0.023488   0.011506
    120      -0.119783  -0.099712   0.130079   0.006832   0.022321   0.055065
    121       0.016366  -0.007672  -0.005937  -0.022725  -0.066474  -0.015842
    122       0.039038   0.010825  -0.010428   0.003533   0.007736  -0.004919
    123      -0.009776  -0.020832   0.011022   0.057090   0.152999   0.016101
    124       0.030474   0.033208   0.000229   0.043984   0.119523   0.021630
    125      -0.003568  -0.006420   0.032168  -0.000524  -0.001000   0.015999
    126      -0.030692  -0.022705  -0.035680   0.006536   0.021813  -0.018525
    127       0.002768  -0.017167   0.116395   0.097130   0.258748   0.083741
    128       0.026881   0.020356   0.017466   0.017893   0.046285   0.016876
    129      -0.064021  -0.066603   0.014713   0.020227   0.056585   0.003888
    130       0.103166   0.132192  -0.094040   0.039596   0.106419  -0.009087
    131       0.059458   0.081070  -0.056312  -0.007905  -0.021818  -0.014839
    132       0.010486   0.016047  -0.010177  -0.047906  -0.128076  -0.015448
    133      -0.034378  -0.012586  -0.002394  -0.046600  -0.124963  -0.014833
    134       0.007595   0.015192  -0.026124  -0.001771  -0.004876  -0.009222
    135      -0.051121  -0.051818   0.074704  -0.076917  -0.203955   0.003733
    136      -0.038589  -0.024932   0.014854   0.003237   0.007714   0.004631
    137      -0.000524  -0.001391  -0.003283   0.042483   0.113174   0.010588
    138       0.053300   0.077221  -0.061095  -0.121332  -0.321061  -0.045325
    139      -0.013143   0.007116  -0.037673  -0.012717  -0.035997  -0.019312
    140      -0.039243  -0.045885   0.033907   0.042776   0.112092   0.017973
    141       0.007184  -0.000819   0.009472   0.033293   0.088981   0.013643
    142       0.027872   0.011955   0.002280   0.022138   0.059101   0.007991
    143      -0.008660  -0.012414   0.015986  -0.001251  -0.003304   0.004543
    144       0.017814   0.014148  -0.009394   0.023569   0.062928   0.004908
    145      -0.049511  -0.019174  -0.006057  -0.120710  -0.320400  -0.039070
    146       0.008722   0.023285  -0.036579  -0.048639  -0.129529  -0.026176
    147      -0.033629   0.001008  -0.029074  -0.091951  -0.245326  -0.037209
    148       0.005136  -0.034731   0.072502   0.074054   0.197593   0.045954
    149       0.034843   0.009801   0.011413   0.069305   0.185062   0.025182
    150      -0.054896  -0.020728  -0.007588  -0.099330  -0.265258  -0.033219
    151       0.086089   0.064424  -0.043553   0.043407   0.115749   0.001251
    152       0.044573   0.036159  -0.027543   0.017457   0.046522  -0.002433
    153       0.092536   0.042520   0.076675  -0.007128  -0.026131   0.078886
    154       0.017341   0.022308  -0.021976   0.006133   0.017269  -0.021053
    155      -0.083415  -0.065713  -0.010597   0.020720   0.061798  -0.026269
    156       0.148416   0.132948   0.012736  -0.022680  -0.071085   0.059561
    157      -0.001755   0.074747  -0.137012  -0.037480  -0.101255  -0.084315
    158      -0.158023  -0.182159   0.067327   0.037185   0.110088  -0.002808
    159       0.157944   0.116347   0.027815  -0.005498  -0.019247   0.067705
    160       0.038277   0.021168   0.014997   0.038558   0.107701   0.009606
    161      -0.146728  -0.087363  -0.070008  -0.037752  -0.100335  -0.083327
    162      -0.073614  -0.032129  -0.064204   0.004063   0.017027  -0.065899
    163      -0.041228  -0.058315   0.083312  -0.019969  -0.058378   0.073440
    164       0.098117   0.088504  -0.035884  -0.004901  -0.015206  -0.013176
    165      -0.152093  -0.104093  -0.042760   0.055612   0.157462  -0.074812
    166      -0.074031  -0.063175   0.042287  -0.015466  -0.044818   0.039663
    167       0.183496   0.119747   0.035656  -0.027418  -0.078621   0.054447
    168      -0.138241  -0.025135  -0.158310   0.000926   0.011508  -0.128062
    169      -0.071322  -0.070741   0.071760   0.008000   0.022886   0.062449
    170       0.183123   0.070716   0.102686   0.006176   0.011374   0.076809
    171       0.005383  -0.027574   0.058746  -0.000303  -0.003213   0.046669
    172       0.061462   0.075473  -0.073283   0.015796   0.045595  -0.058920
    173      -0.055123  -0.046532   0.029572   0.002742   0.007440   0.020270
    174       0.093775   0.078754  -0.042435  -0.000986  -0.002114  -0.023469
    175       0.111600   0.114053  -0.080061   0.034811   0.097640  -0.062692
    176      -0.169547  -0.142680   0.065030  -0.032858  -0.090634   0.043267
    177       0.091524   0.069384  -0.015724   0.003291   0.007690  -0.001153
    178       0.123305   0.158501  -0.154410  -0.009793  -0.023812  -0.107095
    179      -0.172964  -0.176863   0.126741  -0.007440  -0.021840   0.083800
    180      -0.015572   0.006900  -0.028162  -0.001251  -0.002220  -0.021885
    181      -0.004768  -0.027355   0.047742  -0.010037  -0.029662   0.040659
    182       0.021329   0.025134  -0.028980  -0.000207   0.000606  -0.022658
    183      -0.084087  -0.140662   0.175421  -0.016024  -0.049651   0.137074
    184       0.032885   0.046870  -0.048221   0.014563   0.040293  -0.038405
    185       0.047379   0.074343  -0.090242   0.022915   0.065236  -0.074838
    186       0.011202   0.084042  -0.148743   0.002936   0.013910  -0.116165
    187       0.039043   0.054893  -0.060122   0.020009   0.057981  -0.051581
    188      -0.020389  -0.091191   0.151359  -0.002782  -0.013121   0.117150
    189      -0.018402   0.014819  -0.043412   0.030705   0.086308  -0.043297
    190       0.028662   0.044770  -0.054276   0.002605   0.009444  -0.042302
    191      -0.031310  -0.097821   0.149982  -0.028525  -0.085008   0.125132
    192      -0.001854   0.000088  -0.000529  -0.001225   0.002246   0.000572
    193      -0.000620  -0.002000   0.000588   0.000153  -0.000343   0.001990
    194       0.000046  -0.000075  -0.000744   0.000409  -0.000842  -0.000088
    195       0.005605   0.045381   0.018609  -0.028172   0.010612   0.010507
    196       0.024389  -0.001296   0.004913   0.017934  -0.009025   0.010432
    197       0.067394  -0.062551   0.009883   0.028911  -0.011652  -0.033377
    198      -0.017757   0.002377  -0.029329  -0.001100   0.000265  -0.009200
    199      -0.025986  -0.007561  -0.003142  -0.003597   0.004757   0.115986
    200       0.097897  -0.010235   0.022008   0.002886  -0.010168   0.028557
    201       0.012581  -0.037244   0.014216   0.007349   0.022133  -0.010171
    202      -0.057169  -0.034447  -0.008425   0.013155   0.043439  -0.008268
    203       0.050266   0.052346   0.004828  -0.006784  -0.020993   0.031985
    204       0.002404  -0.000050   0.001481   0.001104  -0.002560  -0.000227
    205       0.000142   0.000537  -0.000089  -0.000180   0.000449  -0.000220
    206      -0.001288   0.000444  -0.000645  -0.000041   0.001060  -0.000141
    207      -0.001717   0.000462  -0.000726  -0.000011   0.000711  -0.000339
    208       0.000157   0.000577  -0.000090   0.000221  -0.000116  -0.000399
    209       0.002532  -0.000638   0.000659  -0.000401   0.000143   0.000401
    210      -0.000706  -0.000096  -0.000716   0.000349  -0.000680  -0.000012
    211       0.000579   0.000915  -0.000002  -0.000332  -0.000509   0.000031
    212      -0.002144   0.000336  -0.000120  -0.000407   0.000590   0.000055
    213      -0.044106  -0.008229   0.032484  -0.000509   0.009352  -0.025673
    214      -0.010000   0.145294  -0.035268  -0.006450  -0.005122   0.367611
    215       0.040074   0.031575   0.195234   0.003507   0.011359   0.102058
                102        103        104        105        106        107    
      0      -0.026078   0.029199  -0.005181  -0.044367   0.021297   0.084337
      1      -0.009126   0.025891   0.010364   0.018359  -0.004846   0.017402
      2      -0.010637  -0.026238  -0.020272  -0.038446   0.003714  -0.046771
      3      -0.012371   0.065023   0.057399  -0.053593   0.019700   0.103080
      4       0.072127  -0.106393  -0.010915   0.001837  -0.020382  -0.191959
      5       0.037001   0.019748   0.114648  -0.061733  -0.005882  -0.067292
      6       0.014088  -0.076980  -0.001179   0.008358  -0.011470  -0.171206
      7      -0.032687   0.052336   0.016643   0.013517   0.002081   0.049401
      8      -0.125773   0.049109   0.017580  -0.019244   0.015181  -0.045603
      9       0.042404  -0.030528   0.022425   0.015393  -0.013912  -0.085702
     10       0.125021  -0.027936   0.028234   0.014294   0.002740  -0.004982
     11      -0.045583   0.040860   0.006727   0.007939   0.000726   0.037632
     12       0.005174   0.010795  -0.034950  -0.006430   0.010562   0.060271
     13       0.263767  -0.071022  -0.123778   0.022959   0.002289  -0.025755
     14       0.060751  -0.021480   0.000879   0.033734  -0.024511  -0.124958
     15       0.044869  -0.006477   0.014608  -0.009898   0.006237   0.013504
     16       0.333666  -0.012490   0.261842   0.002708   0.001345   0.046603
     17      -0.000541   0.097278   0.041272  -0.046639   0.042012   0.257305
     18      -0.058526  -0.023216  -0.027740   0.011730  -0.017192  -0.083666
     19       0.080718  -0.010321   0.026001   0.013132   0.011359  -0.025133
     20       0.102870   0.038139   0.014705  -0.003392  -0.002693   0.033080
     21      -0.095566   0.015823  -0.057514  -0.001854   0.005627   0.029507
     22       0.281771  -0.109777   0.244710   0.010840   0.013675  -0.141451
     23       0.160179   0.060673   0.093747  -0.034826   0.047889   0.206291
     24      -0.050228  -0.006681   0.048826  -0.015027   0.008365   0.050634
     25       0.260065   0.074314  -0.093796   0.006100   0.008189   0.083671
     26       0.079758   0.018626  -0.049964   0.021547  -0.024918  -0.096838
     27       0.028253   0.028643   0.006090  -0.003782   0.038880   0.082866
     28      -0.010461  -0.004433  -0.002868  -0.004386   0.005056   0.020112
     29       0.002644  -0.039165   0.018493   0.020096   0.040932  -0.043573
     30       0.001747   0.063803  -0.058524   0.010687   0.041251   0.065726
     31       0.086520   0.078562   0.044077  -0.053063  -0.014418   0.213342
     32       0.008475   0.094270  -0.099522   0.024280   0.033558   0.032485
     33      -0.005815  -0.074141  -0.002273   0.015504  -0.005001  -0.157005
     34      -0.096363  -0.069866   0.006247   0.016659  -0.000842  -0.048102
     35       0.094262  -0.003375   0.004082   0.002761   0.026973  -0.061682
     36      -0.011377   0.004364  -0.013505  -0.054195   0.017104   0.020515
     37      -0.041583   0.037479   0.010119  -0.005373   0.004075   0.030276
     38       0.013614   0.037450   0.057755  -0.084129   0.015469  -0.058131
     39      -0.056432  -0.058493  -0.101701   0.085448  -0.012198   0.036595
     40      -0.049406   0.086014   0.086116  -0.219702   0.047102  -0.145073
     41       0.003216   0.008856   0.013927   0.012195  -0.004104  -0.003034
     42       0.032950   0.102848   0.129417  -0.102999   0.018542  -0.011238
     43      -0.059541   0.081745   0.037197   0.143686  -0.032959   0.136211
     44      -0.046492  -0.030103  -0.070053   0.091653  -0.016973   0.063470
     45      -0.022519   0.025113   0.015979   0.030921  -0.007371   0.018156
     46       0.027367  -0.031246  -0.019427  -0.010297   0.002818  -0.005533
     47      -0.003863  -0.044667  -0.057591   0.106862  -0.022112   0.061087
     48       0.000039   0.017911   0.022857   0.135830  -0.035268   0.056567
     49       0.094370   0.016988   0.087283  -0.125630   0.019858  -0.105238
     50       0.031479   0.016520   0.042345  -0.152264   0.033017  -0.089637
     51      -0.006487   0.062595   0.081671  -0.162958   0.031319  -0.136675
     52       0.001744  -0.108428  -0.114659   0.189682  -0.043209   0.033836
     53       0.006403  -0.020057  -0.023580   0.027626  -0.004752   0.028788
     54       0.019658  -0.023135  -0.016488  -0.035431   0.009097  -0.015019
     55      -0.011744   0.016675   0.014302   0.019672  -0.005379   0.004716
     56       0.003155   0.039618   0.051397  -0.102523   0.021195  -0.065263
     57      -0.001532  -0.105210  -0.122846   0.179310  -0.036853   0.081953
     58       0.016869   0.011843   0.035877  -0.147065   0.030457  -0.129794
     59      -0.007604   0.030321   0.031692  -0.030482   0.005763  -0.017548
     60       0.049765  -0.002649   0.024382  -0.120079   0.025212  -0.059157
     61      -0.000126  -0.015624  -0.021666   0.140951  -0.033552   0.084353
     62      -0.025536  -0.023508  -0.043577   0.139737  -0.030140   0.078407
     63      -0.014808   0.017106   0.012051   0.025179  -0.006514   0.010478
     64       0.004435  -0.004854  -0.003981  -0.014463   0.003718  -0.004470
     65      -0.002225  -0.024671  -0.032673   0.069392  -0.014431   0.046528
     66       0.031136  -0.050808  -0.043810  -0.028003   0.008766  -0.005539
     67      -0.000993  -0.105654  -0.132836   0.238006  -0.048695   0.158070
     68       0.003325  -0.001859  -0.000800  -0.007049   0.001781  -0.001366
     69       0.026614  -0.041947  -0.036591  -0.008284   0.003785   0.006579
     70       0.055187  -0.009137   0.022081  -0.213153   0.048471  -0.117034
     71       0.000380   0.045516   0.057126  -0.105824   0.021619  -0.070953
     72       0.002421   0.017135   0.022987  -0.053751   0.011297  -0.034615
     73      -0.045309   0.072070   0.061412   0.023660  -0.008576  -0.002473
     74       0.007118   0.042787   0.058108  -0.138399   0.029236  -0.089078
     75      -0.037112   0.004625  -0.038646  -0.055745   0.019521   0.037171
     76      -0.057487   0.092632   0.082189   0.032530  -0.013214  -0.011090
     77       0.012461  -0.005529   0.001785  -0.067701   0.016999  -0.021061
     78      -0.069057   0.096362   0.061317   0.068452  -0.018287   0.034804
     79      -0.062441   0.103317   0.091709   0.045130  -0.016633  -0.007933
     80      -0.060444   0.173303   0.225902   0.141096  -0.052221  -0.090346
     81      -0.082298   0.091453   0.022964  -0.186967   0.062945   0.103548
     82       0.008311  -0.083066  -0.136239  -0.209552   0.068727   0.059748
     83       0.089557  -0.171603  -0.147391   0.024729  -0.012695  -0.081854
     84       0.028151  -0.001896   0.035179   0.081862  -0.027544  -0.036280
     85       0.067046  -0.093003  -0.072088  -0.031521   0.012115   0.000107
     86       0.039382  -0.022381   0.005508   0.047726  -0.014119  -0.013310
     87       0.143574  -0.220813  -0.192496  -0.156128   0.051306   0.010905
     88       0.089316  -0.120031  -0.093238  -0.050630   0.017491  -0.001242
     89      -0.005840  -0.020327  -0.033771  -0.014617   0.011385   0.026054
     90       0.021565   0.054169   0.102708   0.076887  -0.024105  -0.019174
     91      -0.002878   0.087850   0.145290   0.154786  -0.052436  -0.059304
     92       0.016100  -0.023329   0.005136   0.150097  -0.052455  -0.072257
     93      -0.013471  -0.009734  -0.033184  -0.067926   0.022740   0.023386
     94      -0.047913   0.070434   0.062044   0.037416  -0.015004  -0.014550
     95      -0.036419   0.022922  -0.005170  -0.052156   0.016396   0.020415
     96       0.010106  -0.019641  -0.030164  -0.097722   0.033650   0.037192
     97       0.024325  -0.074883  -0.100490  -0.145225   0.050467   0.050217
     98      -0.034343  -0.043617  -0.103600  -0.110768   0.037093   0.036453
     99      -0.009375   0.059013   0.081886   0.111789  -0.039837  -0.045803
    100      -0.031123   0.049904   0.045452   0.032050  -0.012761  -0.014095
    101      -0.132648   0.177294   0.150002   0.069700  -0.028369  -0.019509
    102       0.001892   0.012215   0.022821   0.040664  -0.013960  -0.013874
    103       0.026660  -0.041735  -0.039370  -0.030391   0.011328   0.011736
    104       0.026973  -0.018137   0.002467   0.036050  -0.011359  -0.014295
    105      -0.075395   0.034591  -0.030012  -0.127017   0.041477   0.049665
    106      -0.082096   0.104767   0.084390   0.043624  -0.017103  -0.015397
    107       0.034165  -0.039170  -0.025266   0.000415   0.001097  -0.000940
    108       0.092764  -0.155881  -0.152708  -0.131936   0.049508   0.048482
    109       0.049169  -0.068133  -0.056744  -0.031793   0.012836   0.011730
    110      -0.096149   0.090228   0.037091  -0.057823   0.016133   0.022943
    111       0.034101   0.024100   0.083048   0.167335  -0.055744  -0.060046
    112      -0.035447   0.088850   0.111449   0.126936  -0.043783  -0.045027
    113      -0.069510   0.040637  -0.014254  -0.098017   0.030809   0.035043
    114       0.016239   0.012446   0.005355   0.011063   0.054734   0.023931
    115      -0.034330  -0.052591   0.030703  -0.010838  -0.031120   0.002988
    116      -0.029558   0.028629  -0.045589   0.031611   0.066837  -0.060426
    117      -0.010998   0.140141  -0.119768   0.021055   0.035247   0.011041
    118      -0.084108  -0.025180  -0.030008   0.069682   0.179756  -0.129932
    119       0.006794  -0.078916   0.070597  -0.004412   0.006439  -0.004527
    120       0.060851  -0.081491   0.098154  -0.027297  -0.037418   0.023056
    121      -0.039537  -0.100496   0.084600  -0.078801  -0.207415   0.121679
    122      -0.025306  -0.032899   0.022942  -0.041570  -0.121218   0.056615
    123       0.022485   0.015355  -0.004472  -0.011490  -0.032635   0.017178
    124       0.033126   0.055739  -0.036771   0.013729   0.033657  -0.017798
    125       0.014444  -0.035398   0.040719  -0.037249  -0.096644   0.050964
    126      -0.012081   0.026077  -0.030097  -0.031086  -0.114251   0.027102
    127       0.097981  -0.052133   0.096687  -0.079971  -0.187795   0.127583
    128       0.016000   0.006479   0.001174   0.022223   0.074470  -0.022346
    129       0.011078   0.050311  -0.051025   0.055673   0.137041  -0.114885
    130       0.018079   0.141567  -0.116445   0.069873   0.187607  -0.057501
    131      -0.002303   0.046314  -0.037164   0.020388   0.059812   0.002865
    132      -0.021948  -0.016807   0.006410   0.011401   0.034940  -0.013883
    133      -0.018237  -0.040285   0.031174  -0.011205  -0.023566   0.021130
    134      -0.006398   0.036249  -0.037121   0.037582   0.100094  -0.053520
    135      -0.015432  -0.124121   0.103586  -0.055026  -0.140354   0.051466
    136       0.007570  -0.054451   0.060887  -0.067656  -0.175252   0.120736
    137       0.018474   0.015511  -0.002486  -0.019228  -0.052182   0.042503
    138      -0.053443   0.009007  -0.028139   0.033349   0.083649  -0.037382
    139      -0.018645   0.037579  -0.044745   0.072717   0.205875  -0.103183
    140       0.020125  -0.023721   0.029122  -0.020995  -0.050174   0.025655
    141       0.017247   0.014108  -0.005894  -0.007812  -0.024470   0.009382
    142       0.008331   0.020518  -0.016655   0.007055   0.015210  -0.014285
    143       0.002721  -0.025225   0.025410  -0.025902  -0.069053   0.038758
    144       0.008910   0.035415  -0.030055   0.021047   0.053416  -0.033269
    145      -0.051134  -0.086548   0.060699  -0.017127  -0.033843   0.034128
    146      -0.028757   0.017130  -0.029043   0.048926   0.135248  -0.069661
    147      -0.044003  -0.038895   0.019069   0.013313   0.044291  -0.011847
    148       0.046313  -0.039282   0.056923  -0.084143  -0.230995   0.119084
    149       0.031367   0.044642  -0.029520   0.002508  -0.001093  -0.009749
    150      -0.042732  -0.072167   0.050491  -0.008315  -0.010317   0.019085
    151       0.006857   0.107248  -0.100056   0.080534   0.208137  -0.123368
    152       0.000671   0.055909  -0.052906   0.043630   0.113580  -0.064610
    153       0.046540   0.008923   0.027163   0.007859   0.057951   0.039148
    154      -0.045601  -0.080916   0.061221  -0.005698   0.006012   0.025889
    155      -0.044554  -0.054594   0.032135   0.019360   0.073462  -0.005887
    156       0.092345   0.090007  -0.015111   0.026005   0.164158   0.112745
    157       0.059814   0.183952  -0.167131  -0.036352  -0.173229  -0.018410
    158      -0.092815  -0.132120   0.061774  -0.010609  -0.099516  -0.113490
    159       0.079040   0.116714  -0.072447  -0.023033  -0.104431  -0.005749
    160      -0.081845  -0.174769   0.151517   0.013589   0.112533   0.066156
    161       0.011340   0.093110  -0.112492  -0.009347  -0.090036  -0.073109
    162      -0.040067  -0.010694  -0.022302  -0.012568  -0.077170  -0.042504
    163       0.088950   0.098259  -0.051561  -0.002689  -0.020484   0.000102
    164       0.006279   0.036414  -0.036142  -0.011012  -0.059871  -0.017973
    165      -0.144563  -0.211820   0.146710   0.031243   0.144984   0.023283
    166       0.078120   0.118980  -0.084683  -0.013111  -0.091023  -0.032234
    167       0.055871   0.052651  -0.018861  -0.003415   0.010642   0.025675
    168      -0.043427   0.045733  -0.077441  -0.012105  -0.073471  -0.026939
    169       0.010672  -0.066572   0.092815   0.035945   0.237273   0.115796
    170      -0.005831  -0.082477   0.075918  -0.003889  -0.013795  -0.019081
    171       0.022329  -0.002930   0.021604   0.012076   0.070642   0.031042
    172      -0.071421  -0.080614   0.045045   0.001748   0.020282   0.005813
    173       0.001963  -0.023414   0.031422   0.010982   0.068315   0.032509
    174       0.005926   0.056690  -0.064298  -0.020528  -0.134335  -0.067199
    175      -0.116705  -0.160824   0.112981   0.015801   0.107400   0.040778
    176       0.090431   0.112510  -0.075005  -0.007498  -0.045201  -0.008389
    177      -0.005009  -0.010663   0.018373   0.018936   0.105670   0.050868
    178      -0.020908   0.074934  -0.105196  -0.032180  -0.201181  -0.085373
    179       0.052753   0.016954   0.008927  -0.005079  -0.021233  -0.011927
    180      -0.006377   0.008636  -0.016075  -0.007690  -0.044919  -0.019537
    181       0.045182   0.051326  -0.028737  -0.001462  -0.015094  -0.005229
    182      -0.008948   0.008138  -0.018186  -0.008131  -0.049172  -0.023983
    183       0.096806   0.050333   0.010938   0.020194   0.119535   0.060282
    184      -0.052204  -0.065819   0.045990   0.008283   0.050025   0.020967
    185      -0.091343  -0.107297   0.066135   0.007735   0.052409   0.019598
    186      -0.058269   0.002881  -0.049560  -0.028162  -0.165973  -0.076342
    187      -0.078116  -0.106824   0.070970   0.009358   0.075369   0.031237
    188       0.058066  -0.004312   0.049862   0.026692   0.160419   0.073634
    189      -0.098952  -0.161889   0.128052   0.026907   0.171673   0.074448
    190      -0.025115  -0.004331  -0.015988  -0.011358  -0.063183  -0.030645
    191       0.131038   0.138529  -0.068942   0.001854  -0.010367   0.000849
    192      -0.000380   0.001218  -0.000564   0.001494  -0.003573   0.001846
    193      -0.006453   0.000188  -0.003262   0.001179   0.001435  -0.000609
    194      -0.000696   0.002458   0.000159   0.000826  -0.000536   0.001505
    195       0.046502  -0.028656   0.021329   0.094009  -0.033368  -0.072628
    196       0.030917  -0.061917  -0.051270  -0.017922   0.006098  -0.011553
    197      -0.021272  -0.005169  -0.036119   0.077000  -0.012941   0.080722
    198       0.017721   0.017235   0.005862  -0.010128   0.013250   0.056057
    199      -0.227734   0.026220  -0.068888  -0.013492  -0.008603   0.005979
    200      -0.061485  -0.034531  -0.022916  -0.002665  -0.001490  -0.013768
    201      -0.050615  -0.031159  -0.013736  -0.011455  -0.087641  -0.072469
    202       0.013244   0.055907  -0.051679   0.010930   0.004943  -0.040037
    203       0.034712   0.022750   0.007762  -0.031578  -0.073347   0.068470
    204       0.000692  -0.002859   0.000560  -0.002008   0.004584  -0.002309
    205       0.001088   0.000223   0.000503   0.000329  -0.000466   0.000400
    206       0.000222   0.001211   0.000155   0.000459  -0.001428   0.000781
    207       0.000277   0.002128   0.000109   0.000480  -0.001808   0.000990
    208       0.001253  -0.000002   0.000815  -0.000216  -0.000237  -0.000121
    209      -0.000542  -0.002756  -0.000956  -0.000822   0.001705  -0.001346
    210      -0.000062   0.000304  -0.000156  -0.000433   0.000701   0.000628
    211       0.000752  -0.000074   0.001496   0.000052  -0.000114   0.000283
    212       0.000259  -0.000177   0.000408  -0.000386   0.000709  -0.000913
    213       0.019426  -0.000239   0.000121   0.013515  -0.008673  -0.040216
    214      -0.265696   0.027628   0.038760  -0.064275  -0.004363   0.069846
    215      -0.075524  -0.090769   0.011840   0.043926  -0.065806  -0.272362
                108        109        110        111        112        113    
      0      -0.055083  -0.041594  -0.019465   0.023322   0.001026   0.002043
      1      -0.002004  -0.006053  -0.003355   0.008727  -0.009556  -0.013410
      2       0.030371  -0.012990  -0.004147  -0.026236  -0.001450  -0.014371
      3      -0.117955  -0.063216  -0.063964  -0.005740  -0.002473  -0.020852
      4       0.097223   0.028213   0.013385  -0.053166   0.004193  -0.006763
      5      -0.076368  -0.054288  -0.099403  -0.114158  -0.006832  -0.068289
      6       0.078913   0.135139   0.065456  -0.034599   0.033540   0.070236
      7      -0.020605   0.006072   0.003132   0.023643  -0.006240   0.000357
      8       0.020824   0.176881   0.092224   0.028101   0.036827   0.110478
      9       0.012696   0.019522  -0.007226  -0.018157   0.006575   0.007588
     10      -0.017327  -0.001393  -0.001432   0.010761   0.009102   0.014576
     11      -0.010755   0.015342   0.009475   0.015725   0.000105   0.011614
     12       0.021076  -0.023423   0.009513  -0.005304  -0.011641  -0.025135
     13       0.259219  -0.038133   0.061420  -0.134949  -0.064773  -0.166823
     14       0.103722   0.044943   0.020553  -0.063659  -0.013132  -0.034701
     15      -0.027571  -0.011691  -0.011079   0.005576   0.003982   0.003754
     16      -0.382545  -0.034086  -0.154362   0.111073   0.041308   0.100430
     17      -0.173945  -0.053092  -0.030435   0.088111   0.001437   0.023745
     18      -0.007828   0.011412  -0.024446  -0.001113   0.013263   0.022852
     19      -0.022768   0.003918   0.000881   0.011610   0.020845   0.021060
     20      -0.000687  -0.000984  -0.012450   0.002218  -0.016264  -0.021021
     21       0.090729   0.016959   0.036921  -0.026720  -0.008870  -0.019654
     22      -0.403161  -0.082222  -0.134392   0.117290   0.075119   0.093947
     23      -0.035074  -0.045123   0.029593   0.015639  -0.032254  -0.071759
     24      -0.061983  -0.018129   0.013587   0.030877   0.026045   0.034292
     25       0.264884   0.032436   0.043770  -0.114766  -0.120217  -0.110702
     26       0.031943   0.024187  -0.050921  -0.019608  -0.019106  -0.025957
     27       0.050847  -0.000540   0.056125  -0.013904  -0.004304  -0.011360
     28       0.021339  -0.002251  -0.002732  -0.009554  -0.010742  -0.035248
     29      -0.026612  -0.002141   0.004349   0.007588   0.030495   0.019125
     30       0.105924   0.031566   0.077973  -0.007722   0.056192   0.065816
     31       0.061580  -0.027535   0.036430  -0.033648  -0.103536  -0.145867
     32       0.117939   0.055621   0.078537   0.010112   0.116909   0.131888
     33      -0.078926  -0.014933  -0.158362   0.003177  -0.033933  -0.158496
     34      -0.015793   0.007851   0.062820   0.011253   0.069981   0.112180
     35      -0.036235  -0.020304  -0.162666  -0.010740  -0.081287  -0.215208
     36      -0.012592  -0.014076  -0.009178  -0.022002   0.005611  -0.001424
     37      -0.015665  -0.017693  -0.007056   0.015630  -0.002184   0.004043
     38       0.010374   0.032307  -0.000463  -0.066215   0.012297   0.005164
     39       0.029781  -0.048103   0.026976   0.153064  -0.026321  -0.030493
     40       0.077576   0.026652   0.030699  -0.035278   0.005356  -0.035367
     41      -0.006104   0.012216  -0.002180  -0.009695   0.002223   0.008282
     42      -0.069370   0.113740  -0.030117  -0.214393   0.026400  -0.027395
     43      -0.094029   0.051093  -0.025598  -0.055716  -0.010527  -0.049957
     44       0.003895  -0.042037   0.005949   0.072891  -0.015751  -0.011692
     45      -0.010867  -0.003632  -0.003171   0.015977  -0.003765   0.006146
     46       0.004265  -0.015693  -0.002225   0.013078   0.000033   0.012250
     47      -0.021334  -0.002720  -0.003096   0.016816  -0.004171  -0.001744
     48      -0.064670   0.151538  -0.014123  -0.264695   0.037225  -0.042539
     49      -0.004487   0.172850  -0.004721  -0.345636   0.058102  -0.034998
     50       0.040954  -0.020031   0.008895   0.030883  -0.001048   0.013739
     51       0.093001  -0.033588   0.043298   0.149934  -0.035436  -0.061336
     52       0.044059  -0.050139   0.042873   0.248306  -0.054606  -0.058160
     53      -0.017281   0.002022  -0.008387  -0.024774   0.005525   0.008030
     54       0.012786  -0.024708   0.001984   0.036899  -0.003636   0.011726
     55      -0.005345   0.008253  -0.001610  -0.012319   0.001856   0.003022
     56       0.035979  -0.022934   0.012998   0.063074  -0.011003  -0.004698
     57      -0.015888   0.013582   0.014560   0.062680  -0.013594  -0.020709
     58       0.103528  -0.063129   0.059469   0.282130  -0.051492  -0.033705
     59       0.004543  -0.000551  -0.000681  -0.005715   0.000698   0.000327
     60       0.012322   0.029816  -0.008799  -0.133256   0.021723  -0.025697
     61      -0.078715   0.126282  -0.038021  -0.338437   0.051971  -0.037221
     62      -0.039484   0.024658  -0.009968  -0.041955   0.006048   0.003882
     63      -0.009656   0.019310  -0.002376  -0.034765   0.004275  -0.007723
     64       0.003986  -0.007864   0.001278   0.015585  -0.002251   0.001813
     65      -0.028746   0.020266  -0.012637  -0.065750   0.011336   0.003331
     66       0.013133  -0.037850   0.002502   0.062486  -0.007214   0.015989
     67      -0.090065   0.060783  -0.037165  -0.193159   0.032613   0.003033
     68       0.000196  -0.003827  -0.001155   0.001459   0.000403   0.004209
     69      -0.001271  -0.012555  -0.003876   0.001112   0.002357   0.010372
     70       0.078125  -0.081636   0.028553   0.191311  -0.028879   0.006856
     71       0.041426  -0.021884   0.018609   0.082568  -0.015482  -0.012729
     72       0.021569  -0.016468   0.009249   0.050749  -0.008886  -0.002657
     73      -0.006891   0.042324   0.002875  -0.055396   0.004627  -0.027591
     74       0.056635  -0.046091   0.023886   0.134629  -0.022938  -0.005406
     75      -0.015905  -0.015884  -0.006254  -0.004994   0.003673   0.002462
     76      -0.000983   0.044832   0.012307   0.013741  -0.010877  -0.006120
     77       0.001765  -0.013914  -0.009694  -0.035196   0.009638   0.002063
     78       0.028445  -0.164331  -0.035916  -0.006057   0.011156  -0.004075
     79       0.005612   0.012407   0.004973   0.010616  -0.007845  -0.006367
     80      -0.027553   0.356459   0.093666   0.082803  -0.051599  -0.006465
     81      -0.129679   0.051484  -0.040458  -0.089908   0.024684   0.020603
     82      -0.043174  -0.055028  -0.031039  -0.054429   0.024912   0.014015
     83       0.134934  -0.136806   0.019555   0.051656  -0.005143  -0.013902
     84       0.029139   0.007388   0.013269   0.028184  -0.011218  -0.010738
     85      -0.005612   0.020392   0.005957   0.004519  -0.000657   0.001408
     86       0.012663  -0.018394  -0.004517  -0.012161   0.007115   0.008976
     87       0.004066  -0.216445  -0.084588  -0.169690   0.077608   0.053902
     88       0.003422  -0.068575  -0.025935  -0.057226   0.027303   0.020745
     89      -0.062042   0.380561   0.126617   0.228199  -0.101956  -0.063965
     90      -0.021678   0.095109   0.016362   0.021252  -0.013190   0.003097
     91       0.033396   0.024742   0.012787   0.026590  -0.012503  -0.007076
     92       0.115648  -0.154851  -0.004081   0.013792   0.002891  -0.018858
     93      -0.027163   0.046844   0.008073   0.011293  -0.007184  -0.004561
     94       0.024277  -0.074613  -0.018186  -0.027309   0.013312   0.005878
     95      -0.020364  -0.001717  -0.009847  -0.020021   0.006715   0.006921
     96      -0.078633   0.165776   0.016717   0.008001  -0.018764  -0.005917
     97      -0.073859   0.148963   0.022643   0.024806  -0.019667  -0.007802
     98       0.004926  -0.060079   0.001079   0.017814   0.005099   0.000452
     99       0.085749  -0.287669  -0.070873  -0.120443   0.066632   0.050395
    100       0.031974  -0.127549  -0.034229  -0.058080   0.030164   0.021430
    101      -0.002357   0.114489   0.037310   0.079732  -0.047684  -0.050839
    102       0.019543  -0.039152  -0.006020  -0.006854   0.005342   0.002505
    103      -0.021539   0.067307   0.015773   0.025152  -0.013854  -0.008866
    104       0.014330  -0.002607   0.005606   0.012133  -0.003519  -0.003625
    105      -0.053879   0.045904  -0.006801  -0.022015   0.004035   0.008905
    106       0.037212  -0.145978  -0.038507  -0.065663   0.034320   0.023377
    107      -0.005581   0.045032   0.014726   0.025722  -0.011997  -0.008451
    108      -0.078689   0.204920   0.040516   0.057038  -0.033775  -0.016343
    109      -0.024897   0.088044   0.021768   0.034402  -0.018172  -0.011272
    110      -0.017568  -0.033097  -0.020848  -0.036959   0.013034   0.009710
    111       0.074260  -0.121312  -0.014387  -0.014597   0.015195   0.008027
    112       0.066366  -0.171107  -0.038084  -0.058391   0.033189   0.021871
    113      -0.031563  -0.001676  -0.013197  -0.027325   0.008593   0.006574
    114       0.013348   0.001862   0.016038   0.003279   0.032708  -0.012949
    115      -0.006060  -0.004054   0.001984  -0.002920  -0.016308  -0.013583
    116      -0.017067   0.008544  -0.042685   0.018640   0.057783  -0.025717
    117       0.076798   0.063457  -0.127228   0.058777   0.171745  -0.039577
    118      -0.064963  -0.017547   0.001158  -0.001529   0.030782  -0.022086
    119      -0.044216  -0.032666   0.063005  -0.023033  -0.062019  -0.003213
    120      -0.039845  -0.042858   0.074619  -0.042180  -0.141035  -0.145867
    121       0.063100   0.009092   0.031521  -0.019993  -0.071480   0.162358
    122       0.042179   0.014405  -0.005472  -0.004800  -0.023223   0.120310
    123       0.010420   0.000889   0.009545  -0.005703  -0.018555   0.043630
    124      -0.004453   0.002334  -0.013789   0.005915   0.015038  -0.034998
    125       0.021584   0.004292  -0.004028  -0.001739  -0.015693  -0.005671
    126       0.059067   0.065942  -0.190044   0.087848   0.268124  -0.272612
    127       0.025602  -0.032374   0.133974  -0.066818  -0.225599   0.210002
    128      -0.032705  -0.035030   0.098667  -0.048112  -0.150576   0.150211
    129      -0.095340  -0.048187   0.053958  -0.036931  -0.182060  -0.109370
    130       0.011510   0.027355  -0.047060   0.041261   0.191819   0.010496
    131       0.027886   0.023514  -0.031138   0.028065   0.133264   0.027936
    132      -0.012323  -0.009380   0.024286  -0.010879  -0.029671   0.040480
    133       0.009629   0.003015  -0.000985   0.002314   0.012375  -0.000321
    134      -0.034240  -0.017651   0.028950  -0.015464  -0.057445  -0.001895
    135      -0.000916  -0.015193   0.004807  -0.024406  -0.129509  -0.100236
    136       0.093820   0.055596  -0.073805   0.055917   0.236741   0.058368
    137       0.042920   0.029144  -0.037316   0.031296   0.134959   0.042843
    138       0.002918   0.027579  -0.069269   0.052017   0.193544  -0.107201
    139      -0.086933  -0.065620   0.136536  -0.078923  -0.276159   0.118172
    140      -0.001614  -0.016792   0.043895  -0.030761  -0.111938   0.067801
    141       0.009455   0.007953  -0.019805   0.009768   0.029879  -0.025956
    142      -0.007963  -0.002936   0.000201  -0.001928  -0.011874  -0.012376
    143       0.027320   0.016327  -0.026979   0.016810   0.064288  -0.002738
    144      -0.021609  -0.011272   0.014384  -0.010425  -0.044899  -0.013879
    145       0.016280   0.002631   0.016730  -0.002836   0.012042   0.080408
    146      -0.053094  -0.035114   0.069303  -0.038593  -0.136085   0.048100
    147      -0.012056  -0.009732   0.026218  -0.010795  -0.027614   0.031481
    148       0.085644   0.051779  -0.091461   0.052522   0.192334  -0.017647
    149      -0.001770   0.002963  -0.016112   0.005532   0.007871  -0.040008
    150       0.002148  -0.006107   0.027157  -0.010605  -0.023349   0.055984
    151      -0.079623  -0.044267   0.069844  -0.044471  -0.170641   0.013651
    152      -0.040773  -0.022827   0.038751  -0.023288  -0.085735   0.020174
    153       0.014905  -0.002336   0.021759  -0.002089   0.014626  -0.043371
    154       0.003076  -0.007472   0.033617  -0.007300   0.000504  -0.014932
    155      -0.002152  -0.003751   0.034054   0.000627   0.046206  -0.004713
    156       0.122020   0.043032  -0.033883   0.008392   0.068412   0.059348
    157       0.047766   0.043220  -0.146804   0.013648  -0.062238   0.130916
    158      -0.147284  -0.061723   0.092897  -0.011751  -0.035323  -0.129533
    159      -0.044569  -0.026785   0.121638  -0.008252   0.034331   0.142637
    160      -0.010402  -0.034941   0.200560  -0.016863   0.107122   0.016919
    161       0.031924   0.050456  -0.287231   0.019344  -0.151356  -0.102811
    162      -0.030684  -0.007225  -0.007475  -0.001349  -0.030046  -0.024753
    163      -0.003642  -0.001835   0.006321  -0.000013  -0.005428  -0.005635
    164      -0.014677  -0.002488   0.012673   0.000997   0.010232   0.058049
    165      -0.006899  -0.023079   0.184608  -0.007575   0.181515   0.041526
    166      -0.048123  -0.023582   0.142168  -0.003375   0.102397   0.099784
    167       0.061311   0.041838  -0.285672   0.008865  -0.243492  -0.148131
    168       0.028177   0.032025  -0.108434   0.012610  -0.033522   0.247315
    169       0.110270   0.040631  -0.060666   0.008823   0.039666   0.130431
    170      -0.080733  -0.052826   0.146902  -0.017956   0.020601  -0.321277
    171       0.032064   0.013230  -0.042184   0.003116  -0.016660   0.006094
    172       0.012477   0.007844  -0.050004   0.001334  -0.038742  -0.027656
    173       0.035225   0.015295  -0.037809   0.003868  -0.002816   0.046941
    174      -0.101894  -0.059773   0.254998  -0.015709   0.170578   0.003017
    175       0.035630   0.009310  -0.022100   0.000364   0.014429   0.019064
    176       0.026564   0.031852  -0.169865   0.010660  -0.154253  -0.037742
    177       0.092908   0.058141  -0.169126   0.019917  -0.045376   0.220658
    178      -0.066768  -0.017541   0.056018  -0.000788   0.021173   0.058926
    179      -0.067035  -0.054321   0.163728  -0.020896   0.047509  -0.250558
    180      -0.024314  -0.012029   0.038882  -0.003372   0.014014  -0.025985
    181      -0.011768  -0.008067   0.043658  -0.001786   0.034062   0.017019
    182      -0.028147  -0.013965   0.040002  -0.004049   0.012532  -0.032528
    183       0.062059   0.027755  -0.055255   0.008336   0.010863   0.125348
    184       0.032350   0.018175  -0.077032   0.004973  -0.049058  -0.005141
    185       0.035627   0.021641  -0.106822   0.005391  -0.077117  -0.028734
    186      -0.083810  -0.039443   0.110536  -0.011135   0.032650  -0.079274
    187       0.045893   0.028478  -0.123650   0.007084  -0.083637  -0.016984
    188       0.076832   0.035605  -0.097984   0.009809  -0.031138   0.055513
    189       0.098256   0.049741  -0.181728   0.012752  -0.082338   0.077821
    190      -0.037008  -0.017962   0.051286  -0.005418   0.015103  -0.045929
    191      -0.009681  -0.009529   0.069907  -0.001160   0.061465   0.048049
    192       0.000294   0.000480  -0.000175   0.000834  -0.000749   0.000524
    193       0.001546   0.000329   0.000711   0.000553   0.000608  -0.000333
    194       0.000204   0.000603  -0.000609   0.000744  -0.001672  -0.000565
    195       0.045952   0.048100   0.026402   0.016048  -0.004953   0.009800
    196       0.012848  -0.015816   0.000635  -0.014469   0.011138   0.010460
    197      -0.026906  -0.025688  -0.001555   0.063993  -0.011627  -0.003299
    198      -0.003434  -0.015460   0.012645   0.005791  -0.004692  -0.015045
    199       0.041118   0.008480   0.013639  -0.009835  -0.006481  -0.003341
    200       0.012004  -0.006200   0.007154  -0.006882   0.006785   0.003001
    201      -0.041989  -0.001861  -0.059241   0.003595  -0.040337   0.024371
    202      -0.009951   0.009127  -0.034461   0.010566   0.009271   0.026639
    203       0.030210  -0.000763   0.022502  -0.014112  -0.057446   0.013368
    204      -0.000338  -0.000530   0.000228  -0.001050   0.001023  -0.000693
    205      -0.000320  -0.000104  -0.000236   0.000114  -0.000230  -0.000047
    206      -0.000034   0.000046  -0.000206   0.000220  -0.000338  -0.000037
    207       0.000021   0.000192  -0.000306   0.000512  -0.001009  -0.000045
    208      -0.000123   0.000022  -0.000150  -0.000030  -0.000108   0.000102
    209       0.000013  -0.000376   0.000477  -0.000780   0.001954   0.000226
    210       0.000027  -0.000102   0.000147  -0.000067   0.000163  -0.000106
    211      -0.000596   0.000095  -0.000051   0.000207  -0.000106  -0.000155
    212      -0.000196  -0.000257   0.000100  -0.000322   0.000606   0.000188
    213       0.008956   0.012833  -0.004209  -0.002185   0.001802   0.006228
    214      -0.114082  -0.049247  -0.046074   0.011597  -0.022058  -0.032085
    215      -0.026553   0.049987  -0.072349  -0.020489   0.018941   0.053436
                114        115        116        117        118        119    
      0      -0.013286  -0.007131   0.005971   0.019097  -0.004625   0.014508
      1       0.011035  -0.024090   0.014895  -0.007857  -0.014882  -0.009336
      2       0.015840  -0.029573   0.017754  -0.016906  -0.044464  -0.023650
      3       0.025253  -0.096956   0.062974   0.010324  -0.129919   0.086716
      4       0.048060  -0.016383   0.007212  -0.049139  -0.049805  -0.025065
      5       0.115588  -0.236266   0.149230  -0.045706  -0.342186   0.129208
      6      -0.053125   0.172808  -0.103612   0.059100   0.202853   0.025764
      7      -0.007405   0.011050  -0.006024   0.010076   0.043101  -0.004201
      8      -0.103806   0.289232  -0.173480   0.108022   0.413038   0.015490
      9       0.019816  -0.007590   0.002731  -0.013709  -0.030331   0.045517
     10       0.000787   0.018788  -0.011458   0.000899  -0.007018   0.016407
     11      -0.008985   0.033773  -0.020507   0.012463   0.050027   0.002268
     12       0.006805  -0.024923   0.018815  -0.004094  -0.019326  -0.071423
     13       0.039086  -0.192372   0.134686  -0.039892  -0.118364  -0.352599
     14       0.020871  -0.040554   0.027103  -0.013792  -0.009258  -0.041793
     15      -0.007660  -0.003893   0.002205   0.005609  -0.007140   0.017870
     16      -0.045478   0.010761  -0.023240   0.025318   0.023609   0.408625
     17      -0.078653   0.045104  -0.027597   0.060128   0.116802   0.035192
     18       0.005609  -0.004947  -0.002501  -0.004814  -0.028794   0.046942
     19      -0.006164   0.032228  -0.017670   0.008353  -0.022636  -0.010942
     20       0.000890  -0.016607   0.006990  -0.001335   0.045341  -0.003382
     21       0.019095   0.002719  -0.000840  -0.012975   0.002668   0.079898
     22      -0.087391   0.016115  -0.010324   0.064223  -0.076052  -0.373530
     23      -0.022252  -0.014873   0.017961   0.016488   0.091573  -0.163101
     24      -0.029994   0.053101  -0.032147   0.028368  -0.037116  -0.128560
     25       0.089440  -0.181951   0.103437  -0.086062   0.107518   0.332655
     26       0.027959  -0.058727   0.027129  -0.026054   0.046877   0.135375
     27       0.005607   0.010848  -0.012366   0.000321  -0.007499   0.011811
     28       0.009722  -0.029125   0.017851  -0.010052   0.032387   0.023072
     29      -0.003730   0.008331  -0.000975   0.002556  -0.028252  -0.015113
     30       0.005163   0.087697  -0.089119   0.018246  -0.157104   0.078086
     31       0.017164  -0.076829   0.063874  -0.022559   0.184963  -0.014846
     32      -0.002209   0.160692  -0.155111   0.038968  -0.283620   0.106280
     33       0.026452  -0.171804   0.090954  -0.035673   0.223115   0.034222
     34      -0.014887   0.102555  -0.056163   0.021682  -0.198635  -0.004018
     35       0.034318  -0.225104   0.128415  -0.049885   0.340230   0.027364
     36      -0.010583  -0.003937   0.004633   0.015857  -0.005559   0.000651
     37       0.038755  -0.000712   0.006067   0.011125  -0.003396   0.003253
     38       0.016392   0.013833  -0.000553   0.030987   0.016859  -0.009544
     39      -0.232390  -0.038167  -0.008922  -0.040303  -0.000304   0.007842
     40      -0.261801  -0.025543   0.003412   0.059921   0.027023  -0.046635
     41       0.042638   0.011476  -0.003027   0.002891   0.009101   0.006764
     42      -0.097169  -0.049651   0.016367  -0.037873  -0.068651   0.057035
     43      -0.126882  -0.100475   0.029316  -0.122510  -0.128156   0.070546
     44      -0.027978  -0.019581   0.005719  -0.023570  -0.018682  -0.011595
     45       0.062120   0.001880   0.006962   0.010519  -0.000187   0.005466
     46       0.080192   0.013131   0.003680   0.020678   0.007004  -0.006754
     47      -0.009140  -0.004698  -0.003142  -0.024832  -0.004104   0.017682
     48      -0.333105  -0.027824  -0.018840  -0.020103   0.020624   0.031690
     49      -0.353449   0.000372  -0.026656   0.038516   0.052760  -0.010594
     50       0.073516   0.018991   0.001137   0.030150   0.011195  -0.018870
     51      -0.320330  -0.083535  -0.005647  -0.138027  -0.098232  -0.010150
     52      -0.308586  -0.086849  -0.019327  -0.216751  -0.105312   0.042409
     53       0.044126   0.010371   0.001182   0.017197   0.012378   0.003683
     54       0.070311   0.013710   0.000688   0.012795   0.010353  -0.005560
     55       0.022360   0.004446   0.001437   0.009493   0.006016  -0.003825
     56      -0.024501  -0.007128  -0.001761  -0.018425  -0.007987   0.001769
     57      -0.216232  -0.013948  -0.032339  -0.089358   0.027057   0.088323
     58      -0.296006  -0.031455  -0.042763  -0.153546   0.013185   0.103790
     59       0.019516  -0.001912   0.005093   0.008240  -0.008154  -0.012565
     60      -0.126646  -0.033489   0.009346  -0.005938  -0.068116  -0.062296
     61      -0.191554  -0.043413   0.014382   0.014897  -0.074055  -0.070378
     62       0.019360   0.006282  -0.000065   0.010208   0.013800   0.010430
     63      -0.045072  -0.008641   0.000098  -0.005839  -0.008104  -0.001659
     64       0.011086   0.001550   0.000131   0.000620   0.001815   0.002001
     65       0.029282   0.003549   0.005421   0.021657  -0.002046  -0.013313
     66       0.094608   0.017589   0.000109   0.011538   0.013889   0.000442
     67       0.038337   0.001862   0.012634   0.044656  -0.015560  -0.030723
     68       0.029083   0.004635   0.001807   0.009056   0.003312  -0.004037
     69       0.058499   0.012781   0.001177   0.018000   0.009917  -0.005353
     70       0.013354   0.008182  -0.011893  -0.032739   0.016934   0.030053
     71      -0.088312  -0.015283  -0.008120  -0.042498  -0.008547   0.020287
     72      -0.018344  -0.003826  -0.002885  -0.016128  -0.001348   0.008361
     73      -0.177886  -0.029648  -0.006677  -0.040740  -0.022965   0.007786
     74      -0.043391  -0.007508  -0.008847  -0.042609  -0.001820   0.021592
     75      -0.010898   0.000844   0.009201   0.056122   0.005292   0.015564
     76       0.023531  -0.008445   0.009263   0.003229  -0.004448  -0.013701
     77       0.008754  -0.000447   0.003827   0.012316  -0.008065   0.002984
     78       0.008263  -0.005388  -0.026211  -0.173797  -0.028736  -0.111727
     79       0.024821  -0.008117   0.001698  -0.038529  -0.009344  -0.036413
     80       0.053113   0.007687   0.013047   0.083702   0.049487   0.087627
     81       0.049351   0.019405  -0.033809  -0.102335  -0.010613   0.107222
     82      -0.031693   0.016733  -0.013291   0.016580   0.008968   0.051623
     83      -0.085621  -0.014645   0.051079   0.220978   0.018404  -0.094166
     84      -0.008133  -0.018867   0.019826   0.037143  -0.018118  -0.009416
     85      -0.014130   0.002934   0.002156   0.030354   0.009889   0.014240
     86       0.010566   0.022365  -0.029003  -0.077108   0.019064  -0.015235
     87      -0.006971   0.084755  -0.083853  -0.118793   0.050858   0.083397
     88      -0.007561   0.034742  -0.033362  -0.041854   0.026584   0.031533
     89      -0.035016  -0.100458   0.121625   0.284489  -0.032296  -0.045946
     90       0.065935   0.027179  -0.072955  -0.317576   0.029671  -0.107932
     91       0.026378  -0.003821  -0.013736  -0.101205  -0.006969  -0.053215
     92      -0.089497  -0.056825   0.114063   0.430509  -0.068023   0.105546
     93       0.005406  -0.007238   0.005325   0.000562  -0.005677  -0.003030
     94      -0.003980   0.006936  -0.003564   0.006578   0.001380   0.007405
     95       0.016162   0.011962  -0.020589  -0.071198   0.008323  -0.005875
     96       0.095359  -0.001837  -0.047062  -0.287252  -0.037458  -0.047654
     97       0.042775  -0.007856  -0.014349  -0.117263  -0.014595  -0.024102
     98      -0.100905  -0.006202   0.057979   0.319034   0.049879   0.044959
     99      -0.037903   0.087370  -0.067728  -0.033949   0.105034   0.014784
    100      -0.010525   0.035494  -0.029124  -0.024013   0.037667   0.008776
    101       0.029003  -0.098411   0.086724   0.095155  -0.137297   0.002418
    102      -0.011911   0.003020   0.002950   0.030677   0.005806   0.006457
    103       0.008466  -0.014000   0.009082  -0.003631  -0.015600  -0.005094
    104      -0.012376  -0.006806   0.012625   0.045941  -0.002859   0.004295
    105       0.042292   0.019684  -0.041235  -0.163281   0.010960  -0.024035
    106      -0.007393   0.036613  -0.031152  -0.038052   0.035415   0.010023
    107      -0.002661  -0.013670   0.014227   0.027758  -0.011341  -0.002022
    108       0.040084  -0.022308  -0.000583  -0.094749  -0.028531  -0.022467
    109       0.009219  -0.017908   0.012277  -0.001964  -0.019326  -0.005778
    110       0.020876   0.017405  -0.026893  -0.082819   0.009737  -0.007932
    111      -0.039088   0.011902   0.006441   0.088185   0.023540   0.013172
    112      -0.021840   0.035014  -0.024159   0.003673   0.038763   0.011751
    113       0.019517   0.010100  -0.017939  -0.064099   0.001868   0.000356
    114       0.002898  -0.001844  -0.009812   0.001992  -0.004781   0.001149
    115      -0.003016   0.033467   0.030842  -0.005659  -0.005680   0.001181
    116       0.002334  -0.018154  -0.001815   0.000975   0.016651  -0.008431
    117      -0.009809   0.128337   0.046795  -0.004741  -0.090967   0.050578
    118       0.018993  -0.161341  -0.052161   0.005046   0.106506  -0.029129
    119       0.004253  -0.049579  -0.014308   0.002004   0.044318  -0.034683
    120      -0.002387   0.189508   0.129239  -0.024464  -0.000145   0.005659
    121      -0.005984  -0.072454  -0.045896   0.005249  -0.030542   0.032686
    122      -0.001661  -0.085503  -0.051332   0.007024  -0.007637   0.023256
    123       0.001590  -0.041856  -0.045828   0.008123  -0.000088   0.002934
    124      -0.001108   0.036564   0.025620  -0.003792  -0.004519  -0.000539
    125      -0.003692   0.039875   0.031937  -0.006239  -0.008919   0.014754
    126      -0.002427   0.217059   0.199334  -0.033068   0.020722   0.022551
    127      -0.006733  -0.078837  -0.105518   0.017010  -0.046370   0.014320
    128       0.001784  -0.121500  -0.113604   0.018867  -0.010232  -0.007377
    129      -0.027486   0.318876   0.222966  -0.035200  -0.110822  -0.002142
    130       0.021945  -0.204872  -0.152685   0.027425   0.075581  -0.033177
    131       0.015566  -0.159682  -0.115667   0.019850   0.057381  -0.014985
    132       0.002262  -0.053200  -0.038084   0.005957   0.011894  -0.004952
    133       0.000649  -0.003116   0.000063  -0.000295   0.000080   0.001606
    134      -0.002985   0.029341   0.020567  -0.003663  -0.010073   0.002397
    135      -0.011948   0.196248   0.185132  -0.037501   0.009351   0.078523
    136       0.014740  -0.181640  -0.156527   0.030712   0.010791  -0.053560
    137       0.008468  -0.113342  -0.104595   0.021186  -0.001369  -0.040774
    138      -0.003460   0.098686   0.072386  -0.007283  -0.062532  -0.051690
    139      -0.000175  -0.077352  -0.056363   0.005087   0.037107   0.033541
    140       0.002005  -0.062441  -0.045256   0.004817   0.034244   0.027273
    141      -0.001069   0.028563   0.020551  -0.002924  -0.007288  -0.001031
    142      -0.001619   0.022962   0.019173  -0.003380  -0.002757   0.003077
    143       0.002284  -0.020232  -0.016962   0.003761  -0.000240  -0.009473
    144      -0.003316   0.041234   0.031593  -0.005761  -0.007117   0.007701
    145       0.007755  -0.129781  -0.103308   0.017516   0.023414  -0.012549
    146      -0.002061  -0.014848  -0.010902   0.000161   0.005161   0.011398
    147       0.002226  -0.042645  -0.027245   0.003752   0.012081   0.000106
    148       0.005798  -0.045796  -0.042800   0.010133  -0.001775  -0.027086
    149      -0.003647   0.062774   0.045278  -0.007121  -0.015451   0.003470
    150       0.003365  -0.071726  -0.052313   0.008114   0.012391  -0.003686
    151      -0.005133   0.036687   0.031990  -0.007587   0.007527   0.020844
    152      -0.001339  -0.003398  -0.001954  -0.000657   0.007813   0.007143
    153       0.009345  -0.009725  -0.038528   0.006879   0.000136   0.012687
    154       0.002804   0.007258   0.020618  -0.006097   0.005183   0.010580
    155       0.003840  -0.008812   0.005036  -0.002871  -0.004670   0.011050
    156       0.002157  -0.013449   0.038104  -0.012143  -0.023538   0.097459
    157      -0.021833   0.008659   0.047552  -0.006112  -0.013591   0.014246
    158       0.011030  -0.006029  -0.098342   0.023463   0.027785  -0.107576
    159      -0.027376   0.020292   0.141429  -0.030118   0.005758  -0.095869
    160       0.002500   0.006074   0.073176  -0.021402  -0.007610  -0.014387
    161       0.012282  -0.011021  -0.134390   0.034395   0.012586   0.077736
    162       0.000450   0.016106  -0.035560   0.010008  -0.016535  -0.013012
    163       0.000051   0.008614  -0.028382   0.007327  -0.017116  -0.009135
    164      -0.009529  -0.007925   0.061002  -0.013303   0.014522  -0.017057
    165       0.010262  -0.060453   0.139455  -0.042214   0.034702   0.081666
    166      -0.009891  -0.018776   0.112781  -0.027734   0.000217   0.002087
    167       0.005284   0.063359  -0.240338   0.064143  -0.031243  -0.065660
    168      -0.045110   0.000223   0.232783  -0.048190   0.062305  -0.078071
    169      -0.016396  -0.022860   0.149712  -0.035714   0.056502   0.013161
    170       0.054656   0.010618  -0.304764   0.065461  -0.088769   0.080049
    171      -0.002100   0.005532  -0.009044   0.003166  -0.004935  -0.003870
    172       0.001538   0.010240  -0.036093   0.009847  -0.007262  -0.004239
    173      -0.007032  -0.001876   0.042820  -0.009562   0.010991  -0.002979
    174       0.013577  -0.077107   0.134559  -0.043328   0.099601   0.043774
    175      -0.000010  -0.025479   0.065777  -0.018483   0.056039   0.011922
    176      -0.008928   0.088366  -0.185182   0.055864  -0.136116  -0.048431
    177      -0.039320   0.019629   0.142219  -0.025024  -0.017142  -0.043629
    178      -0.009390  -0.000120   0.051226  -0.010265  -0.013696  -0.013217
    179       0.045059  -0.023708  -0.163186   0.028282   0.027950   0.051598
    180       0.005213  -0.005018  -0.011534   0.001411   0.003749   0.006348
    181      -0.000068  -0.012869   0.032918  -0.009427   0.014461   0.005528
    182       0.006020  -0.004742  -0.016402   0.002192   0.004177   0.006518
    183      -0.018777  -0.007098   0.111122  -0.025053   0.020677  -0.013640
    184      -0.003082   0.017907  -0.035208   0.012275  -0.020123  -0.011586
    185      -0.001583   0.028077  -0.067888   0.020875  -0.030369  -0.015501
    186       0.014805  -0.013778  -0.030984   0.003153   0.016767   0.015280
    187      -0.003751   0.030232  -0.061861   0.018830  -0.032254  -0.018866
    188      -0.010817   0.013629   0.010909   0.001018  -0.019461  -0.011687
    189      -0.018110   0.027155   0.023105   0.000586  -0.018323  -0.022142
    190       0.008484  -0.006244  -0.023528   0.002901   0.005383   0.009543
    191      -0.003154  -0.021673   0.066320  -0.017009   0.023134   0.004974
    192      -0.000769   0.001057   0.000758  -0.001022  -0.002437   0.000577
    193       0.000214  -0.000547  -0.000454  -0.000048   0.000443  -0.000336
    194      -0.000526   0.000548  -0.000226  -0.000192   0.001302  -0.000019
    195       0.025124   0.032532  -0.025451  -0.038701   0.040356  -0.020490
    196      -0.037597   0.026587  -0.021890  -0.004936   0.027264  -0.002414
    197      -0.027682  -0.008481  -0.002682  -0.023715  -0.004921   0.012792
    198      -0.011779   0.002143   0.002467   0.010008   0.010001  -0.093056
    199       0.000491   0.003064  -0.003437  -0.000635   0.010758  -0.003317
    200       0.000420  -0.000300   0.001705  -0.001141  -0.038110  -0.015718
    201      -0.006273  -0.029331   0.039062  -0.008477   0.043050  -0.016283
    202      -0.003058  -0.012067  -0.043678   0.012276  -0.015345  -0.009646
    203      -0.003010   0.033945  -0.002100   0.000938  -0.019429   0.010104
    204       0.000725  -0.001265  -0.000769   0.001154   0.002203  -0.001372
    205       0.000009   0.000017   0.000290  -0.000160  -0.000299   0.000199
    206      -0.000251   0.000334   0.000315  -0.000190  -0.000269   0.000110
    207      -0.000281   0.000497  -0.000008   0.000016   0.000166   0.000023
    208       0.000114   0.000368  -0.000067   0.000045   0.000059  -0.000013
    209       0.000265  -0.000703   0.000203   0.000232  -0.000833   0.000114
    210       0.000023  -0.000052  -0.000156   0.000224  -0.000442   0.000429
    211       0.000172  -0.000079   0.000452   0.000084   0.000039  -0.000028
    212       0.000269  -0.000186   0.000108   0.000009  -0.000188   0.000346
    213       0.004324   0.004671  -0.004064  -0.004020   0.008128   0.017228
    214      -0.016512  -0.067475   0.045456   0.008034   0.010911  -0.073238
    215       0.040761  -0.027143   0.005945  -0.039490  -0.044883   0.288662
                120        121        122        123        124        125    
      0      -0.021854  -0.007346  -0.001130  -0.008263   0.012059   0.018055
      1       0.005690   0.003538  -0.002203   0.009278   0.000913  -0.001242
      2      -0.020832   0.000339  -0.002250   0.018030   0.002635   0.014896
      3       0.036724   0.005155  -0.011854   0.024595  -0.014245   0.019958
      4      -0.001907   0.001741  -0.004239   0.015998  -0.029677  -0.024985
      5       0.117477   0.030499  -0.024422   0.093783  -0.065647   0.008899
      6       0.043700  -0.001257   0.011607  -0.054775  -0.005138  -0.047051
      7       0.011883   0.001327  -0.002295  -0.007029   0.003564  -0.015398
      8       0.054665  -0.009257   0.006931  -0.106627  -0.000490  -0.111101
      9      -0.000843  -0.004653  -0.006919   0.003066  -0.009768   0.008401
     10      -0.014786  -0.005647   0.005656  -0.010781  -0.006952   0.007351
     11      -0.000269  -0.002281   0.003296  -0.016457  -0.002218  -0.011216
     12       0.019103   0.013886   0.008195   0.017781  -0.006534  -0.021790
     13       0.166630   0.089306   0.022107   0.125513  -0.003689  -0.104823
     14       0.061644   0.021605  -0.004395   0.028870  -0.004201  -0.031323
     15      -0.005797  -0.003029  -0.002714  -0.000860   0.007742   0.011897
     16      -0.090396  -0.074247  -0.076213  -0.051194   0.048810   0.118106
     17      -0.027528  -0.014992  -0.007064  -0.037033   0.047348   0.019787
     18      -0.009410  -0.005913  -0.001421   0.005837   0.004982   0.009372
     19      -0.004839   0.004533   0.018359  -0.000693  -0.011334   0.001952
     20      -0.003341   0.004508   0.001122  -0.005862   0.008077  -0.012765
     21      -0.011833  -0.012234  -0.021589  -0.021254  -0.016234   0.029270
     22       0.060964   0.062205   0.097131   0.096513   0.047490  -0.107843
     23       0.032640   0.028215   0.006662  -0.004634   0.001849  -0.041680
     24       0.011414   0.026241   0.052015   0.022666  -0.000178  -0.035565
     25      -0.004606  -0.099092  -0.175445  -0.050232   0.014781   0.093628
     26      -0.022345  -0.017322  -0.035355  -0.018127   0.011746   0.021543
     27       0.006842  -0.011779  -0.018952  -0.010502  -0.013859   0.018103
     28      -0.005709   0.004416  -0.010336  -0.005826   0.009652  -0.004336
     29       0.011967  -0.013822  -0.005196   0.003981  -0.012268   0.013640
     30      -0.030173   0.018039   0.035641   0.020829  -0.003480   0.020692
     31       0.021254  -0.003465  -0.068814  -0.052540  -0.016107   0.008249
     32      -0.057102   0.054548   0.088390   0.048618  -0.003558   0.024271
     33      -0.034188   0.054213  -0.008658  -0.022470   0.060318  -0.064078
     34       0.019847  -0.018137   0.000416   0.027922  -0.037745   0.054683
     35      -0.035045   0.039257  -0.014631  -0.040177   0.076428  -0.091289
     36      -0.004191  -0.000178   0.001307   0.001195   0.010716   0.014785
     37      -0.001021  -0.000943  -0.000559  -0.000023  -0.001428   0.000508
     38       0.008971   0.006414   0.001135   0.011357   0.015456   0.016138
     39      -0.055316  -0.022812   0.013710  -0.048798   0.070562   0.070814
     40      -0.064874  -0.009203   0.023023  -0.023615   0.156211   0.164350
     41       0.017071   0.004326  -0.002505   0.007943  -0.013155  -0.014545
     42       0.096394   0.027721  -0.020970   0.054359  -0.109573  -0.109385
     43       0.090003   0.020115  -0.026228   0.041889  -0.159284  -0.161005
     44      -0.015378  -0.003220   0.003033  -0.006038   0.011779   0.013723
     45       0.022124   0.008285  -0.002241   0.014991  -0.001007  -0.000021
     46      -0.005881  -0.001495   0.000371  -0.002919   0.001891   0.000556
     47       0.040228   0.014593  -0.004035   0.028110  -0.002576   0.001813
     48       0.156770   0.075065   0.000839   0.146580   0.134629   0.172019
     49       0.072109   0.045315   0.013289   0.085534   0.158255   0.184583
     50      -0.055682  -0.025352   0.004323  -0.054105  -0.026567  -0.041762
     51      -0.182619  -0.087353   0.001650  -0.161758  -0.152394  -0.178902
     52      -0.090498  -0.062050  -0.009360  -0.120528  -0.202321  -0.231702
     53       0.037796   0.018590  -0.001272   0.036875   0.029747   0.037805
     54      -0.005889  -0.001755  -0.000332  -0.003786   0.001036  -0.001210
     55       0.002675   0.002484  -0.000364   0.004982   0.007603   0.008040
     56      -0.013818  -0.007879  -0.000095  -0.015791  -0.017758  -0.021310
     57       0.254315   0.101076  -0.009113   0.186542   0.089713   0.123898
     58       0.251009   0.093413  -0.010996   0.168596   0.052923   0.081167
     59      -0.041626  -0.017242   0.001203  -0.031935  -0.019314  -0.025200
     60      -0.259778  -0.109885   0.012421  -0.202689  -0.119888  -0.151089
     61      -0.261694  -0.106667   0.014500  -0.193147  -0.099530  -0.124985
     62       0.055756   0.024938  -0.002213   0.047160   0.031790   0.040134
     63      -0.011874  -0.005014   0.000862  -0.008828  -0.005469  -0.005929
     64       0.006521   0.002558  -0.000426   0.004420   0.001988   0.002387
     65      -0.030220  -0.010757   0.001673  -0.018888  -0.003639  -0.006201
     66       0.010314   0.004039  -0.001565   0.006414   0.002009   0.000515
     67      -0.085221  -0.032577   0.004901  -0.057322  -0.022466  -0.029548
     68      -0.005000  -0.001327   0.000032  -0.002491   0.001611   0.000705
     69      -0.001564   0.000807   0.000541   0.001845   0.009073   0.009267
     70       0.079150   0.029324  -0.003767   0.051796   0.018288   0.025175
     71       0.031216   0.009125  -0.001587   0.015594  -0.006782  -0.004011
     72       0.014510   0.004362  -0.001241   0.007132  -0.003492  -0.003083
     73      -0.010164  -0.006284   0.001667  -0.010827  -0.013252  -0.011863
     74       0.036072   0.010490  -0.003032   0.017092  -0.009932  -0.009050
     75       0.021989   0.003080   0.005215  -0.007182   0.000167  -0.004763
     76      -0.013759   0.000939  -0.008173   0.019297   0.004311   0.011573
     77       0.002169   0.000230   0.002543  -0.003571  -0.002458  -0.001097
     78      -0.210741  -0.037380   0.005118  -0.015345   0.152701   0.195998
     79      -0.058670  -0.006810  -0.009437   0.019459   0.032411   0.049409
     80       0.214569   0.040282  -0.023800   0.037517  -0.198860  -0.251885
     81       0.168445   0.027166  -0.003370   0.005417  -0.148155  -0.174971
     82       0.061339   0.002926   0.010518  -0.035169  -0.054066  -0.076206
     83      -0.159898  -0.030082   0.022496  -0.042089   0.173352   0.191726
     84      -0.007718  -0.003834   0.013987  -0.024590   0.021802   0.019444
     85       0.004160   0.003724  -0.019756   0.030599  -0.032738  -0.027989
     86      -0.001846  -0.001005   0.007228  -0.010765   0.014802   0.008773
     87       0.184972   0.017762   0.066972  -0.115546  -0.045704  -0.115687
     88       0.064821   0.009029   0.010627  -0.020783  -0.033387  -0.054869
     89      -0.240990  -0.015813  -0.159133   0.266477  -0.052790   0.061731
     90      -0.187905  -0.014730  -0.077876   0.137815   0.040987   0.101262
     91      -0.083765  -0.014703  -0.002620   0.010357   0.055726   0.073032
     92       0.238410   0.005579   0.166558  -0.287323   0.035549  -0.064689
     93      -0.010686  -0.001589  -0.004272   0.007948  -0.000141   0.004829
     94       0.018084   0.000679   0.012320  -0.020993   0.003532  -0.004263
     95      -0.006482   0.002623  -0.010221   0.018155  -0.003256  -0.000188
     96       0.070155  -0.002153   0.110524  -0.173996   0.114183   0.057726
     97       0.002220  -0.000974   0.019338  -0.027637   0.029295   0.021561
     98      -0.150187   0.002094  -0.191776   0.308789  -0.169725  -0.066476
     99      -0.078480   0.013453  -0.135458   0.219882  -0.114996  -0.061175
    100      -0.016177   0.005741  -0.040416   0.065413  -0.037825  -0.024281
    101       0.165971  -0.016012   0.222373  -0.364794   0.164585   0.067865
    102      -0.004245   0.000199  -0.010507   0.016457  -0.012749  -0.007307
    103       0.006996  -0.002363   0.016703  -0.026631   0.015970   0.010659
    104      -0.001370  -0.000691  -0.001364   0.001111  -0.003664  -0.002461
    105      -0.008172   0.002914   0.000363   0.003086   0.018168   0.014059
    106       0.004031   0.007560  -0.020785   0.033273  -0.024710  -0.026273
    107      -0.001263  -0.002101   0.006598  -0.011090   0.007282   0.006662
    108       0.019970   0.000906   0.039797  -0.064176   0.046886   0.024336
    109       0.012287  -0.002126   0.023250  -0.037656   0.021083   0.011480
    110      -0.011661   0.001032  -0.011764   0.021004  -0.001271   0.006151
    111      -0.022357   0.003070  -0.037795   0.058244  -0.035125  -0.020077
    112      -0.015022   0.008669  -0.041793   0.064788  -0.036844  -0.026892
    113       0.012443   0.001227   0.006960  -0.009730   0.002480  -0.001994
    114       0.001068   0.004656  -0.002746  -0.003843  -0.011881   0.011639
    115       0.002193  -0.006306  -0.005937  -0.000581   0.004869  -0.002820
    116      -0.001575   0.014870   0.008326  -0.003542  -0.014856   0.009196
    117      -0.049976   0.019217   0.125516   0.086154   0.105574  -0.107163
    118       0.022637   0.018339  -0.066214  -0.061968  -0.089010   0.081890
    119       0.028395  -0.001289  -0.064186  -0.049725  -0.072597   0.070095
    120       0.029004  -0.016031  -0.104009  -0.068766  -0.065591   0.076853
    121      -0.025694  -0.025028   0.060747   0.065157   0.108237  -0.100424
    122      -0.025286  -0.003537   0.059754   0.050131   0.074269  -0.073221
    123      -0.008098   0.014365   0.020414   0.004958  -0.004171  -0.000010
    124       0.003261  -0.006696  -0.009368  -0.001760   0.003889  -0.001545
    125      -0.016052   0.025873   0.037950   0.011505  -0.006504  -0.000072
    126      -0.055291   0.192526   0.144051  -0.018151  -0.196457   0.142043
    127       0.001040  -0.066224  -0.000622   0.038561   0.099908  -0.081042
    128       0.023527  -0.095926  -0.066854   0.014374   0.112365  -0.084416
    129       0.067473  -0.232881  -0.171904   0.030009   0.223630  -0.154425
    130      -0.004171   0.095181   0.025254  -0.048969  -0.150379   0.119195
    131      -0.018922   0.104431   0.059473  -0.029213  -0.132558   0.099683
    132       0.002373  -0.003467  -0.004980  -0.003394  -0.000007   0.000121
    133      -0.001355   0.003606   0.002674   0.000451  -0.002433   0.001682
    134       0.004465  -0.020055  -0.013645   0.004189   0.023304  -0.016865
    135      -0.108121   0.246437   0.252163   0.029711  -0.158454   0.093042
    136       0.060574  -0.117664  -0.136411  -0.027298   0.054961  -0.025307
    137       0.051727  -0.111423  -0.118961  -0.017198   0.065319  -0.036159
    138       0.107153  -0.265918  -0.261147  -0.010766   0.196460  -0.120387
    139      -0.060025   0.134750   0.140855   0.010836  -0.085948   0.047964
    140      -0.056439   0.138577   0.137535   0.006378  -0.100849   0.061094
    141       0.004184  -0.010230  -0.010013   0.000198   0.007386  -0.004221
    142      -0.002396   0.003487   0.005071   0.001990  -0.000261  -0.000439
    143       0.011401  -0.021885  -0.025533  -0.004612   0.010012  -0.004386
    144      -0.005545   0.005615   0.011148   0.005432   0.003659  -0.004461
    145       0.003179   0.004273  -0.003502  -0.009389  -0.014802   0.011677
    146      -0.014199   0.021744   0.030942   0.007512  -0.003056  -0.002672
    147      -0.004410   0.014590   0.010582  -0.002383  -0.014239   0.009720
    148       0.031713  -0.060663  -0.069877  -0.013408   0.027210  -0.011886
    149       0.002539  -0.012747  -0.007542   0.004698   0.015662  -0.011144
    150       0.001162  -0.003073  -0.002783  -0.001584   0.002714  -0.002614
    151      -0.028900   0.060134   0.066319   0.008057  -0.033789   0.017535
    152      -0.012432   0.027668   0.029207   0.001630  -0.017814   0.009934
    153      -0.009969   0.019866   0.004463  -0.000339   0.006416  -0.006814
    154      -0.005069   0.011157  -0.008035  -0.003786   0.010605  -0.008596
    155      -0.006070   0.014341  -0.005571   0.000614   0.016430  -0.012424
    156      -0.081841   0.065201   0.107663   0.080019   0.158731  -0.151837
    157      -0.025310  -0.007251   0.082994   0.050918   0.042186  -0.047727
    158       0.091418  -0.045117  -0.143142  -0.108325  -0.192971   0.185977
    159       0.099363  -0.088133  -0.142190  -0.087881  -0.164358   0.169931
    160       0.034403   0.003892  -0.092251  -0.055900  -0.067884   0.078130
    161      -0.100419   0.056074   0.172458   0.110638   0.194490  -0.205922
    162       0.008881   0.011614  -0.033083  -0.017957  -0.009910   0.012940
    163       0.007541   0.009385  -0.026639  -0.015719  -0.012936   0.016572
    164       0.005604   0.023226  -0.034039  -0.022168  -0.011480   0.011802
    165      -0.084166   0.185431  -0.016921  -0.002382   0.159307  -0.143286
    166      -0.026537   0.164275  -0.108713  -0.061429   0.051456  -0.038955
    167       0.093926  -0.301516   0.103959   0.052555  -0.177239   0.158119
    168       0.068064  -0.160182   0.028074   0.001771  -0.131276   0.113175
    169       0.004248  -0.137239   0.147994   0.079531  -0.026567   0.001562
    170      -0.079937   0.249741  -0.098149  -0.037193   0.161686  -0.134837
    171       0.005706  -0.018039   0.004656   0.003650  -0.011148   0.010270
    172       0.005736  -0.017067   0.002397   0.002868  -0.009207   0.008625
    173       0.002101  -0.014630   0.016753   0.005739  -0.005594   0.002198
    174      -0.011689  -0.149545   0.192914   0.100078   0.003949  -0.027051
    175       0.009987  -0.146709   0.138279   0.071478  -0.028839   0.010265
    176       0.001005   0.261660  -0.291935  -0.150751   0.023076   0.013480
    177      -0.006753   0.189676  -0.165086  -0.100625   0.021969  -0.009102
    178      -0.018423   0.169617  -0.132355  -0.076116   0.042520  -0.027561
    179       0.017879  -0.288201   0.240560   0.143462  -0.048534   0.027405
    180      -0.001144  -0.016816   0.017602   0.010720   0.000481  -0.001273
    181      -0.003115  -0.009176   0.018907   0.009107   0.003018  -0.005564
    182      -0.000596  -0.017296   0.018162   0.010832   0.000895  -0.002562
    183       0.001928   0.019825  -0.010161  -0.013476  -0.003756  -0.000217
    184       0.006702   0.002803  -0.024751  -0.010702  -0.013156   0.017008
    185       0.010551   0.002230  -0.034083  -0.014895  -0.017427   0.022138
    186      -0.000415  -0.052845   0.054101   0.030591  -0.001524  -0.004119
    187       0.011203   0.017636  -0.047832  -0.024203  -0.013912   0.019723
    188       0.000894   0.039133  -0.044843  -0.023616  -0.000106   0.006373
    189       0.002655   0.066110  -0.064065  -0.039941   0.002791   0.000091
    190      -0.001742  -0.018793   0.022678   0.013293   0.004368  -0.006259
    191      -0.002206  -0.025140   0.031356   0.016188  -0.005261   0.001621
    192       0.000367  -0.000084   0.001112   0.000695   0.001347  -0.004270
    193       0.000120  -0.000064  -0.000182  -0.000050  -0.000092   0.000935
    194       0.001057  -0.000215   0.000916   0.000873  -0.000970  -0.004446
    195       0.005261   0.001684   0.000301  -0.001363  -0.010444  -0.022539
    196      -0.013963  -0.005183   0.004288  -0.014569   0.014170   0.011292
    197      -0.005213  -0.004395   0.001494  -0.009347   0.007656   0.008574
    198       0.017955   0.017079   0.017466   0.010627   0.001002  -0.025603
    199       0.001661   0.000059  -0.001287  -0.001638   0.000998  -0.002423
    200       0.004824   0.004022   0.005422   0.010500  -0.003681   0.001627
    201      -0.000057  -0.002954   0.006219   0.004240   0.014883  -0.019801
    202      -0.004214   0.001118   0.024010   0.014838   0.008871  -0.012719
    203      -0.001103  -0.004468  -0.001798  -0.000410  -0.001548   0.003865
    204      -0.000542  -0.000023  -0.001131  -0.000864  -0.001089   0.005609
    205       0.000004   0.000014   0.000092   0.000035   0.000068  -0.000554
    206       0.000134  -0.000014   0.000186   0.000161   0.000199  -0.001012
    207       0.000314  -0.000180   0.000324   0.000430  -0.000251  -0.001878
    208       0.000032  -0.000057  -0.000034   0.000046  -0.000131  -0.000113
    209      -0.000947   0.000165  -0.000854  -0.000697   0.000649   0.003991
    210      -0.000146  -0.000129  -0.000158  -0.000011  -0.000069   0.000443
    211       0.000132   0.000015  -0.000027   0.000003  -0.000258  -0.000140
    212      -0.000100   0.000011  -0.000227  -0.000251  -0.000023   0.000468
    213      -0.003231  -0.002543   0.000320  -0.004267  -0.001165  -0.000319
    214       0.025155   0.014286  -0.010533   0.030319   0.028770  -0.020850
    215      -0.049122  -0.049659  -0.052668  -0.020173   0.003347   0.072080
                126        127        128        129        130        131    
      0       0.005713  -0.001806  -0.001522   0.013921  -0.003300   0.000576
      1      -0.020652  -0.019331   0.011628   0.000565  -0.005330  -0.002994
      2       0.042663  -0.010808  -0.004734   0.048906   0.014040   0.021088
      3      -0.034005  -0.017403   0.027612  -0.101067  -0.036639  -0.053210
      4      -0.007888   0.039196  -0.012385  -0.022134  -0.005697  -0.007157
      5      -0.050790  -0.027743   0.055131  -0.221171  -0.064870  -0.104613
      6      -0.050760   0.107357  -0.041295  -0.087826   0.002902  -0.017540
      7      -0.080013   0.016772   0.005190  -0.044485  -0.021359  -0.022704
      8      -0.295747   0.242067  -0.062813  -0.245975  -0.062211  -0.090495
      9       0.016858  -0.002930   0.000405  -0.008950   0.000328  -0.003059
     10       0.097554  -0.019787  -0.008103   0.051738   0.022209   0.024668
     11       0.027512   0.007715  -0.012020   0.024191   0.007462   0.009543
     12      -0.002352   0.008965  -0.004039   0.026294  -0.006363   0.002075
     13      -0.383315   0.053376   0.056128  -0.221824  -0.091984  -0.099926
     14      -0.171047   0.030985   0.021088  -0.143606  -0.039102  -0.055123
     15      -0.030828  -0.001166   0.008095  -0.036746  -0.007622  -0.012784
     16      -0.283020   0.052919   0.023362  -0.164914  -0.080426  -0.087907
     17      -0.160851   0.031386   0.009654  -0.087633  -0.032880  -0.037446
     18      -0.033209   0.004312   0.002462   0.000931  -0.003670  -0.000942
     19       0.096114  -0.015806   0.004202  -0.060118  -0.013186  -0.019282
     20       0.023430  -0.008111  -0.014788  -0.005346  -0.000399  -0.002835
     21       0.079467  -0.012420   0.006479  -0.065832  -0.017242  -0.022102
     22      -0.311765   0.062318   0.021334   0.190285   0.031173   0.077500
     23       0.009121   0.004223   0.001935   0.005703  -0.003521   0.012422
     24       0.070276  -0.017028  -0.010802  -0.019876   0.006473  -0.015224
     25      -0.426410   0.068130  -0.023769   0.273416   0.067062   0.083800
     26      -0.036361   0.004755  -0.002474  -0.014043  -0.017119   0.000868
     27      -0.006493   0.002453  -0.000072   0.014962   0.011226  -0.001947
     28       0.002752  -0.011581  -0.018515  -0.021216  -0.011103  -0.009603
     29      -0.048811   0.004447  -0.010272   0.043207   0.013077   0.019138
     30       0.040204  -0.007015   0.032374  -0.116034  -0.034511  -0.075891
     31      -0.029714   0.023748   0.003809   0.112962   0.044672   0.046104
     32       0.046770   0.002478   0.077367  -0.180371  -0.058197  -0.118667
     33       0.086598  -0.060311  -0.092576  -0.097921  -0.049453  -0.029783
     34      -0.209338   0.069919   0.076946   0.148118   0.045560   0.046404
     35       0.233510  -0.114625  -0.157226  -0.197587  -0.076942  -0.057329
     36       0.006258   0.017593  -0.008937   0.018461  -0.029070  -0.018151
     37       0.006151   0.017209  -0.009809   0.038985  -0.048107  -0.027796
     38       0.005897   0.005656  -0.004639   0.007449  -0.004158  -0.001299
     39      -0.099357  -0.344251   0.178954  -0.112538   0.163838   0.095606
     40      -0.100519  -0.411138   0.211368  -0.151352   0.212593   0.123610
     41       0.011263   0.036724  -0.020430   0.028754  -0.029026  -0.015177
     42       0.051872   0.254690  -0.123348  -0.182501   0.155455   0.081619
     43       0.045054   0.253946  -0.117213  -0.246715   0.213198   0.111459
     44      -0.008498  -0.046171   0.025855  -0.017400   0.020011   0.010535
     45       0.001755  -0.004859   0.001923   0.001970  -0.006672  -0.004010
     46      -0.002895  -0.010379   0.004260   0.024586  -0.033243  -0.019153
     47       0.014994   0.041120  -0.020400  -0.001859   0.000157  -0.000086
     48       0.056571  -0.003629  -0.003076   0.002164   0.054076   0.038149
     49       0.021747  -0.105744   0.047411   0.004150   0.065167   0.045920
     50      -0.029393  -0.049685   0.025958  -0.017582   0.013809   0.007026
     51      -0.024926   0.038229  -0.014248  -0.042720   0.036021   0.017079
     52      -0.006482   0.124321  -0.054589  -0.093584   0.081619   0.041475
     53       0.012939   0.014205  -0.008380   0.020978  -0.022120  -0.011997
     54      -0.010598  -0.002056   0.003451  -0.045383   0.051479   0.028728
     55      -0.006870  -0.006676   0.005477  -0.053130   0.065866   0.037487
     56      -0.003147   0.001410  -0.000481   0.003650  -0.007826  -0.004967
     57       0.081801   0.079565  -0.048013   0.143563  -0.152355  -0.083116
     58       0.084338   0.098732  -0.058421   0.189746  -0.216559  -0.120364
     59      -0.013062  -0.010825   0.006990  -0.030220   0.032938   0.017965
     60      -0.030859  -0.025935   0.009241   0.132560  -0.176214  -0.102702
     61      -0.018959  -0.035161   0.010794   0.177896  -0.220471  -0.126253
     62       0.011626   0.007084  -0.004024  -0.002923   0.008917   0.006178
     63       0.002302  -0.001467  -0.000158   0.016703  -0.017841  -0.009820
     64      -0.001056  -0.003172   0.002287  -0.021948   0.030479   0.018049
     65      -0.007304  -0.011123   0.005955  -0.010022   0.012205   0.006922
     66      -0.008015   0.010036  -0.002639  -0.036254   0.033250   0.017270
     67      -0.004377  -0.002364  -0.002673   0.112990  -0.155810  -0.091766
     68      -0.006971  -0.009122   0.006364  -0.047650   0.062402   0.036273
     69      -0.002000   0.000808  -0.000864   0.022843  -0.035600  -0.021584
     70       0.019922   0.032122  -0.018967   0.087788  -0.119403  -0.069869
     71       0.018374   0.022977  -0.015032   0.090120  -0.114817  -0.066145
     72       0.002059   0.004861  -0.001894  -0.015213   0.021041   0.012501
     73       0.021201   0.024770  -0.018297   0.152063  -0.194485  -0.112644
     74       0.009558   0.029034  -0.014993   0.029168  -0.045065  -0.027126
     75      -0.007545  -0.017584   0.009540  -0.005133  -0.029573  -0.022739
     76       0.001696   0.002725  -0.001942   0.005330  -0.014166  -0.008731
     77       0.018363   0.050353  -0.027444   0.004593   0.015728   0.012746
     78       0.024254   0.226144  -0.103023  -0.044212   0.099813   0.062851
     79       0.007256   0.052589  -0.024973  -0.003915   0.009315   0.006408
     80      -0.060458  -0.315970   0.155860   0.063509  -0.083872  -0.048910
     81       0.045328  -0.079142   0.024204   0.084785   0.120185   0.105955
     82      -0.004678  -0.015913   0.010832  -0.001635   0.045232   0.030930
     83      -0.053003   0.123628  -0.041882  -0.112884  -0.160299  -0.141908
     84       0.001009   0.012773  -0.004548  -0.011414  -0.015013  -0.014106
     85      -0.002062  -0.025176   0.012622  -0.000118  -0.004566  -0.004181
     86      -0.009855  -0.007484   0.004083   0.003865   0.006942   0.006653
     87      -0.003447  -0.063138   0.023157   0.044020   0.053490   0.051047
     88      -0.007524  -0.045907   0.021194   0.013662   0.011060   0.011183
     89       0.028524   0.065621  -0.031833  -0.034071  -0.026057  -0.028457
     90      -0.018821   0.044098  -0.017261  -0.019863   0.024483   0.015261
     91       0.007555   0.069373  -0.036957  -0.004951   0.027590   0.021825
     92       0.029479   0.000490  -0.006213   0.016153  -0.035743  -0.023704
     93       0.006953   0.019297  -0.011200   0.009758   0.026310   0.022425
     94       0.002489   0.006059  -0.004037   0.005937   0.009270   0.008679
     95      -0.011479  -0.025268   0.015421  -0.016589  -0.036390  -0.031343
     96      -0.032701  -0.033437   0.025525  -0.041457  -0.099155  -0.083604
     97      -0.012574  -0.015634   0.012629  -0.018177  -0.042883  -0.037963
     98       0.042771   0.048383  -0.034156   0.049765   0.131642   0.108900
     99      -0.028370  -0.094408   0.052916  -0.031584  -0.084758  -0.073894
    100      -0.010057  -0.033347   0.017990  -0.009270  -0.027174  -0.022738
    101       0.039443   0.127522  -0.070220   0.048920   0.102835   0.089546
    102       0.003243   0.004260  -0.003513   0.006119   0.016702   0.013375
    103       0.002867   0.012088  -0.006639   0.003205   0.011875   0.009405
    104       0.004445   0.005940  -0.003635   0.003741   0.007841   0.006794
    105      -0.024826  -0.049363   0.032245  -0.037173  -0.094168  -0.078914
    106      -0.014772  -0.050130   0.029374  -0.017567  -0.061349  -0.049562
    107       0.004266   0.010916  -0.005966   0.002389   0.007925   0.006561
    108      -0.018700  -0.039719   0.026805  -0.037206  -0.099401  -0.079732
    109       0.001471   0.006693  -0.003024  -0.000402  -0.000067  -0.000148
    110      -0.006133  -0.000573   0.000003  -0.004316  -0.000149  -0.000643
    111      -0.002643  -0.023137   0.012795  -0.009849  -0.029875  -0.024118
    112      -0.017596  -0.058379   0.033510  -0.028860  -0.084399  -0.066917
    113       0.000028   0.006744  -0.005020   0.009084   0.024192   0.020314
    114      -0.008818  -0.013636  -0.030643   0.009271   0.025596  -0.029771
    115       0.008327   0.008526   0.023545  -0.018325  -0.032399   0.027736
    116      -0.002323   0.003120   0.004996  -0.003851  -0.013304   0.014180
    117      -0.038098  -0.127959  -0.256396  -0.153447  -0.198166   0.108114
    118       0.012248   0.068442   0.123380   0.123641   0.162195  -0.086207
    119       0.017543   0.068929   0.140900   0.070393   0.087055  -0.047798
    120       0.105052   0.199659   0.449593  -0.044915  -0.133783   0.172672
    121      -0.057172  -0.139203  -0.308001   0.029706   0.094718  -0.111025
    122      -0.049060  -0.104987  -0.237437   0.034271   0.083262  -0.086514
    123      -0.001120   0.002839   0.004989   0.004450   0.012449  -0.012714
    124       0.003322   0.005288   0.012719  -0.010445  -0.023632   0.022469
    125      -0.013328  -0.018865  -0.039633  -0.009656  -0.015908   0.010541
    126      -0.063417   0.012932   0.015114   0.012351  -0.044316   0.068977
    127       0.003964  -0.057424  -0.115935  -0.012770   0.034349  -0.064270
    128       0.036272  -0.001757   0.003605  -0.013348   0.008824  -0.021994
    129       0.029918  -0.036708  -0.064069  -0.048440  -0.057115   0.023475
    130      -0.002477   0.054352   0.104172   0.050625   0.063102  -0.031942
    131      -0.016899   0.022519   0.037706   0.041427   0.056935  -0.035542
    132       0.012560   0.004780   0.016143  -0.029715  -0.053396   0.046429
    133      -0.006300  -0.004288  -0.012734   0.020591   0.039377  -0.034573
    134       0.000244  -0.004327  -0.010553   0.012531   0.028387  -0.027646
    135      -0.094870  -0.050008  -0.129474   0.095309   0.158408  -0.132878
    136       0.054501   0.038703   0.096482  -0.069115  -0.127305   0.113133
    137       0.046065   0.028052   0.071885  -0.057716  -0.102628   0.088370
    138       0.029951   0.000145  -0.009166   0.083248   0.175780  -0.162218
    139      -0.003400  -0.001647   0.008234  -0.073622  -0.139910   0.121922
    140      -0.015562  -0.002574  -0.000625  -0.040657  -0.084017   0.077205
    141      -0.002284  -0.000092  -0.001727   0.007213   0.010984  -0.008931
    142      -0.004698  -0.004735  -0.012440   0.013994   0.029664  -0.027332
    143       0.005534   0.003962   0.008470   0.001297   0.003602  -0.002936
    144      -0.005472  -0.005726  -0.013152   0.004743   0.009269  -0.009517
    145       0.023866   0.024152   0.064687  -0.078840  -0.163992   0.150376
    146       0.002769  -0.005018  -0.005660  -0.026062  -0.044439   0.035230
    147      -0.002189  -0.003638  -0.010728   0.021443   0.049347  -0.044645
    148       0.026059   0.022763   0.058618  -0.060600  -0.127758   0.117660
    149      -0.007576  -0.005893  -0.016611   0.022221   0.042580  -0.039062
    150       0.009729  -0.002731  -0.002327  -0.012770  -0.011202   0.005279
    151      -0.004178   0.000711   0.008302  -0.045103  -0.097443   0.089079
    152       0.005746   0.007812   0.024828  -0.051174  -0.108829   0.099684
    153       0.005528   0.004530   0.011154  -0.006556   0.018667  -0.042658
    154       0.010531   0.010435   0.026179  -0.006574  -0.002799  -0.004326
    155      -0.015189  -0.017790  -0.041832   0.005206  -0.017408   0.036022
    156      -0.043114   0.037006   0.052117   0.084611  -0.046574   0.193795
    157      -0.034085   0.041228   0.062372   0.079196  -0.003838   0.111623
    158       0.048310  -0.059632  -0.094753  -0.111208   0.075542  -0.282581
    159      -0.016584  -0.098048  -0.192641  -0.044864  -0.092309   0.115957
    160      -0.027446  -0.060611  -0.126847  -0.019877  -0.049184   0.058808
    161       0.054663   0.133827   0.279475   0.041239   0.091603  -0.111179
    162      -0.000172  -0.004482  -0.005438  -0.008447   0.007582  -0.030526
    163      -0.006309  -0.011038  -0.024321  -0.002385  -0.000054  -0.004231
    164       0.006784  -0.004437  -0.009107  -0.001072  -0.007078   0.018569
    165      -0.000835   0.025847   0.032400   0.050009  -0.019295   0.108034
    166       0.009485  -0.001574   0.000000   0.005457  -0.008458   0.029526
    167      -0.020269  -0.030756  -0.064479  -0.033716   0.016642  -0.086273
    168       0.022548  -0.017937  -0.030284  -0.028484  -0.027577   0.031433
    169       0.019926   0.021059   0.061177  -0.012207  -0.009441   0.010848
    170      -0.023661   0.018125   0.035583   0.027933   0.041114  -0.064932
    171      -0.007208  -0.009418  -0.023040   0.005777  -0.018366   0.047681
    172      -0.004981  -0.004719  -0.011699   0.003080  -0.009307   0.023573
    173       0.011245   0.011770   0.030180  -0.011923   0.022590  -0.063645
    174       0.030641   0.045213   0.108469  -0.022476   0.061716  -0.161467
    175       0.016369   0.024108   0.056471  -0.015357   0.025666  -0.074045
    176      -0.039630  -0.059136  -0.137758   0.029825  -0.067467   0.181056
    177       0.031558   0.016906   0.050367  -0.027916   0.060499  -0.163494
    178       0.014448   0.008637   0.021260  -0.006137   0.027481  -0.066115
    179      -0.041229  -0.024935  -0.071650   0.033814  -0.084503   0.223290
    180      -0.002964  -0.001768  -0.006467   0.004064  -0.010047   0.027234
    181       0.005199   0.006177   0.015028  -0.003354   0.009806  -0.024875
    182      -0.001733   0.001105   0.002585   0.001209   0.001535  -0.002830
    183       0.024504   0.022318   0.062198  -0.025430   0.059250  -0.161310
    184      -0.009688  -0.015441  -0.039962   0.006918  -0.032430   0.079938
    185      -0.013163  -0.018414  -0.045790   0.007311  -0.032603   0.079166
    186       0.002533   0.009979   0.024887  -0.005369   0.019093  -0.051484
    187      -0.014421  -0.019967  -0.048152   0.011255  -0.035239   0.089583
    188      -0.011023  -0.019205  -0.050584   0.015921  -0.046886   0.126204
    189       0.018416   0.018817   0.053780  -0.024235   0.063663  -0.170272
    190      -0.002888   0.001692   0.003701   0.003852   0.000910   0.001740
    191       0.005779   0.002092   0.003275  -0.004003  -0.003655   0.005173
    192       0.000190  -0.001617  -0.001226  -0.006292  -0.002310   0.001852
    193      -0.001085  -0.001702  -0.000487   0.001171   0.000192  -0.000183
    194      -0.000301  -0.001931   0.005740  -0.001501  -0.000006  -0.001236
    195      -0.000868  -0.022233   0.007335   0.029593   0.011059   0.015375
    196      -0.005787   0.036494  -0.014752  -0.024773   0.019443   0.008648
    197      -0.018362  -0.073370   0.039902  -0.005475   0.011720   0.006522
    198       0.001440   0.000536   0.000378  -0.001232  -0.000608   0.000685
    199      -0.002016   0.002440  -0.002083   0.004610   0.004050   0.001500
    200      -0.000527  -0.002275   0.008203  -0.019068  -0.004931  -0.007929
    201       0.002336   0.014242   0.022860   0.026080   0.002317   0.032214
    202      -0.013386   0.001623  -0.008017   0.020038   0.024722  -0.016891
    203       0.011107   0.037238   0.082475   0.008716   0.005524   0.005289
    204      -0.000045   0.002369  -0.000865   0.005180   0.001954  -0.001689
    205       0.000112   0.000052   0.000193  -0.000556  -0.000091   0.000132
    206       0.000028  -0.000369   0.000074  -0.000634  -0.000197   0.000247
    207      -0.000043  -0.000912   0.002286  -0.000285  -0.000010  -0.000174
    208       0.000094  -0.000119   0.000086   0.000037  -0.000240   0.000017
    209       0.000096   0.001942  -0.006119   0.000746   0.000001   0.000933
    210      -0.000081   0.000040  -0.000015   0.000375   0.000122  -0.000119
    211       0.000722  -0.000544  -0.000025  -0.000096  -0.000289   0.000059
    212       0.000179   0.000037  -0.000534   0.000591   0.000082   0.000234
    213       0.017978  -0.002437  -0.004321   0.003742   0.003591   0.003973
    214      -0.233457   0.045806   0.017922   0.006289  -0.028640  -0.004852
    215      -0.064245   0.009825   0.003968  -0.002938  -0.008260  -0.001787
                132        133        134        135        136        137    
      0       0.000874   0.012139  -0.020843  -0.002924  -0.006266   0.010112
      1      -0.013021  -0.010455  -0.021213  -0.001725  -0.001727  -0.001529
      2      -0.013212   0.032189  -0.062287  -0.020041  -0.019333   0.021351
      3       0.051339  -0.056752   0.151988   0.060206   0.045754  -0.035393
      4      -0.019959  -0.045067   0.028327   0.004672   0.011877  -0.032423
      5       0.097674  -0.138279   0.342109   0.126932   0.104180  -0.094355
      6       0.053254   0.001274   0.087200  -0.003520   0.007161   0.005492
      7      -0.014198  -0.044557   0.002551   0.004683   0.006978  -0.017002
      8       0.020409  -0.144124   0.138745   0.011115   0.033223  -0.055937
      9       0.005319  -0.006832   0.020000   0.004723   0.005529  -0.006422
     10       0.023312   0.050413   0.029111   0.003374  -0.000495   0.012257
     11       0.012661   0.026694   0.018501   0.006092   0.002368   0.005094
     12       0.001289   0.018581  -0.010020   0.021946   0.005997   0.001969
     13      -0.080307  -0.213165  -0.057794   0.014334   0.019916  -0.066128
     14      -0.028915  -0.124337   0.013686  -0.006850   0.011954  -0.040765
     15      -0.008439  -0.032074  -0.008759  -0.013155  -0.003619  -0.005086
     16      -0.067980  -0.154519  -0.118906  -0.006983  -0.002625  -0.031643
     17      -0.036273  -0.074978  -0.072951  -0.034530  -0.017519  -0.002705
     18      -0.009636  -0.000017  -0.026243  -0.004455  -0.003618   0.006920
     19       0.019284  -0.055201   0.037794   0.013671   0.009294  -0.027724
     20       0.001429  -0.001756  -0.003603  -0.001243   0.001735   0.001733
     21       0.013056  -0.056799   0.039508   0.017164   0.002246  -0.030479
     22      -0.056291   0.155384  -0.158239  -0.047332  -0.040491   0.096171
     23       0.001323   0.007336   0.011956   0.006596  -0.019062  -0.000260
     24       0.012900  -0.017125   0.013640  -0.003501   0.022801  -0.005286
     25      -0.062523   0.246054  -0.063162  -0.034516  -0.025896   0.082230
     26      -0.015183  -0.010273  -0.035823   0.001261  -0.020487   0.004977
     27       0.003862   0.014482   0.027138   0.002569   0.005939  -0.004441
     28      -0.016887  -0.008290  -0.046400  -0.008704  -0.006593   0.013145
     29       0.003687   0.039741   0.045108   0.006840   0.000349  -0.005743
     30      -0.049057  -0.086375  -0.179197  -0.036589   0.000285   0.040584
     31       0.027264   0.108203   0.164205   0.025661   0.009772  -0.021170
     32      -0.088423  -0.127192  -0.299689  -0.061672  -0.000960   0.074300
     33      -0.054159  -0.020068  -0.090561  -0.009358  -0.029323   0.029349
     34      -0.005594   0.114798   0.045084  -0.003193   0.006900   0.014535
     35      -0.034275  -0.115297  -0.111752  -0.005233  -0.030339   0.008443
     36       0.002082  -0.001365  -0.016606   0.045293   0.020414  -0.017110
     37      -0.010151  -0.012122  -0.034887   0.064118   0.031032  -0.034565
     38       0.000806   0.004344  -0.005760  -0.003097  -0.003169   0.004191
     39      -0.052195  -0.057944   0.102916  -0.162655  -0.050346   0.003468
     40      -0.003318  -0.008399   0.186948  -0.237756  -0.102221   0.101467
     41      -0.013448  -0.009074  -0.037203   0.028572   0.015396  -0.026276
     42       0.111524   0.112883   0.067194  -0.206401  -0.113079   0.130926
     43       0.151467   0.143962   0.140232  -0.269359  -0.149742   0.193408
     44       0.017791   0.012773   0.049271  -0.015328  -0.011986   0.034595
     45      -0.000553  -0.006871   0.034532  -0.056137  -0.026251   0.030991
     46      -0.011389  -0.020239   0.028093  -0.038515  -0.016721   0.021887
     47       0.006213   0.007907  -0.009335   0.009842   0.003456  -0.002611
     48       0.004432   0.042696  -0.103932   0.136785   0.061584  -0.078242
     49      -0.014391   0.025782  -0.092275   0.124100   0.058387  -0.075078
     50      -0.003522  -0.010569   0.047890  -0.077117  -0.035313   0.041713
     51       0.034532   0.047225  -0.105470   0.183581   0.078776  -0.082867
     52       0.059459   0.072515  -0.072701   0.103816   0.037339  -0.028744
     53      -0.006562  -0.007963  -0.000899   0.002222   0.002028  -0.002628
     54       0.012765   0.018259  -0.007953   0.007061   0.003750  -0.012874
     55       0.016556   0.026065  -0.011358   0.007654   0.003850  -0.017158
     56       0.000149  -0.001995   0.001862   0.000232  -0.000306   0.002207
     57      -0.036680  -0.045086   0.004213  -0.003470  -0.004253   0.035378
     58      -0.050365  -0.071283   0.026826  -0.032292  -0.013760   0.035406
     59       0.010267   0.013409  -0.005426   0.007711   0.002649  -0.004824
     60      -0.044626  -0.073650   0.027290  -0.001851  -0.000882   0.032419
     61      -0.061589  -0.093706   0.039447  -0.022535  -0.007057   0.030556
     62      -0.000679   0.001374   0.005502  -0.017776  -0.005481  -0.007687
     63      -0.004262  -0.004887  -0.007376   0.014839   0.005350   0.003903
     64       0.009514   0.018137  -0.045136   0.072159   0.025852   0.004658
     65       0.001770   0.003360  -0.005251   0.008508   0.003380  -0.001333
     66       0.008439   0.005492   0.043019  -0.077681  -0.027144  -0.019694
     67      -0.046975  -0.087270   0.177461  -0.271528  -0.098982   0.002528
     68       0.017213   0.031048  -0.059278   0.091168   0.033503  -0.002541
     69      -0.015350  -0.030024   0.091071  -0.150052  -0.053110  -0.015499
     70      -0.034498  -0.065088   0.146916  -0.232801  -0.085197  -0.000535
     71      -0.028006  -0.049156   0.070731  -0.101987  -0.039010   0.017546
     72       0.009306   0.016689  -0.045239   0.073996   0.026075   0.007411
     73      -0.055226  -0.095857   0.178549  -0.278289  -0.099694  -0.008947
     74      -0.007437  -0.019749   0.053423  -0.083982  -0.031204  -0.001061
     75       0.034290   0.018305   0.011987   0.021894  -0.003090   0.033580
     76       0.006549   0.005287  -0.003062   0.006175  -0.002451   0.010083
     77      -0.013518  -0.001001  -0.014175  -0.020339  -0.000127  -0.024719
     78      -0.097711  -0.084586   0.013697  -0.080035   0.021089  -0.141983
     79      -0.017383  -0.014375  -0.000822  -0.013062   0.002132  -0.022842
     80       0.031704   0.017855  -0.026092   0.116998   0.020730   0.061606
     81      -0.170275  -0.071754  -0.082073  -0.085219   0.010185  -0.136650
     82      -0.048048  -0.040665  -0.005849  -0.001995   0.027844  -0.078393
     83       0.233095   0.099615   0.105865   0.117119  -0.006020   0.164810
     84       0.039206   0.027572  -0.001685   0.000101  -0.001048   0.008365
     85       0.011810   0.009341  -0.000000   0.005557   0.000866   0.006519
     86      -0.029501  -0.027462   0.014332   0.013544   0.000773   0.010598
     87      -0.095201  -0.049368  -0.025672  -0.018084  -0.003132  -0.009555
     88      -0.026001  -0.017564   0.002081   0.011155   0.002004   0.008573
     89       0.089463   0.079297  -0.023882  -0.045140  -0.010065  -0.019405
     90      -0.073645  -0.078469   0.051479   0.017717   0.004954   0.003114
     91      -0.038548  -0.019997  -0.009559  -0.036832  -0.008647  -0.016017
     92       0.122307   0.128206  -0.080074  -0.041338  -0.015353   0.007709
     93      -0.051777  -0.036133  -0.003148  -0.016500   0.002218  -0.036233
     94      -0.018238  -0.011686  -0.004612  -0.007514   0.000502  -0.014720
     95       0.067625   0.043471   0.006490   0.019208  -0.001179   0.038470
     96       0.182341   0.117751   0.003962   0.035616  -0.006565   0.084207
     97       0.078164   0.052559  -0.010722  -0.001809  -0.003328   0.002061
     98      -0.247111  -0.163180  -0.009476  -0.062917   0.010433  -0.148110
     99       0.152983   0.104834  -0.005124   0.023414  -0.005139   0.049255
    100       0.047663   0.031660   0.000611   0.010629  -0.000974   0.020872
[truncated: 374,172 more chars]
