# Supplementary material for: LED-pump-X-ray-multiprobe crystallography for sub-second timescales
Source: Commun Chem. 2022 Aug 26;5:102. doi: 10.1038/s42004-022-00716-1 (PMC9814726; doi:10.1038/s42004-022-00716-1)
Supplement: Supplementary file 12 — Supplementary Data 3 [file 42004_2022_716_MOESM12_ESM.zip › dz_opt/orca_trj.xyz]

72
Coordinates from ORCA-job orca E -1283.564214160456
  C       4.604435     12.899521     18.607362
  H       3.701399     12.813748     19.004737
  H       4.754387     13.852411     18.386336
  C       4.683378     12.071271     17.353991
  H       3.951705     12.315190     16.732335
  H       5.548288     12.222715     16.895072
  C       4.901081      9.628069     16.753639
  H       5.754522      9.855904     16.306259
  H       4.190523      9.573120     16.066592
  C       5.025784      8.313323     17.482997
  H       4.138715      8.045281     17.833029
  H       5.331633      7.615073     16.853648
  C       7.007595     12.962511     19.232569
  H       7.193323     12.711892     18.294611
  H       7.678735     12.505500     19.797710
  C       7.215103     14.466227     19.371931
  H       6.539747     14.944682     18.827205
  H       7.090921     14.730248     20.318469
  C       8.602784     14.864269     18.915675
  H       8.681238     14.723547     17.939548
  H       9.273404     14.289319     19.362758
  C       8.888770     16.323758     19.240853
  H       8.886988     16.448397     20.211950
  H       8.199190     16.890667     18.836082
  H       9.766415     16.573037     18.880465
  C       5.285191     12.890140     20.973560
  H       5.173535     13.873854     20.957582
  H       6.044061     12.687768     21.575983
  C       4.036767     12.279004     21.558230
  H       4.089907     11.292609     21.496094
  H       3.248058     12.577871     21.040430
  C       3.873252     12.685088     23.012508
  H       4.587427     12.258901     23.549541
  H       3.983972     13.666121     23.087959
  C       2.524248     12.295087     23.586230
  H       2.496304     12.520242     24.540758
  H       2.387074     11.331476     23.472610
  H       1.815512     12.782923     23.114589
  C       7.430335      8.357550     18.130395
  H       8.027406      8.550540     18.895259
  H       7.559331      9.079923     17.466131
  C       7.876025      7.049505     17.499566
  H       7.290998      6.840432     16.729376
  H       7.785351      6.319090     18.161463
  C       9.322650      7.129917     17.030292
  H       9.407275      7.864352     16.371354
  H       9.900474      7.349712     17.803441
  C       9.815926      5.839295     16.396800
  H      10.751915      5.943831     16.128728
  H       9.270740      5.632903     15.607969
  H       9.742604      5.108881     17.045974
  C       5.760785      7.318887     19.602130
  H       6.505860      7.305485     20.253374
  H       5.770280      6.455792     19.117173
  C       4.453312      7.435485     20.361668
  H       4.444932      8.282498     20.871775
  H       3.701774      7.458269     19.717821
  C       4.264971      6.288265     21.302881
  H       4.407690      5.446613     20.800763
  H       4.967745      6.339193     21.999100
  C       2.954132      6.207853     21.974837
  H       2.954382      5.455995     22.602707
  H       2.251318      6.072492     21.303768
  H       2.784068      7.041463     22.460681
  N       6.957896     10.073554     20.944267
  N       5.644021     12.437149     19.600059
  N       4.559980     10.653731     17.761721
  N       6.001095      8.423220     18.622452
  O       8.175280     10.214411     20.841595
  O       6.469460      9.746007     22.025434
  Pd      5.772236     10.369205     19.350923
  H       3.674687     10.547453     18.066779
72
Coordinates from ORCA-job orca E -1283.749387304558
  C       4.605483     12.902456     18.607159
  H       3.682175     12.815777     19.013946
  H       4.760410     13.877356     18.381561
  C       4.683975     12.072636     17.351105
  H       3.936237     12.322996     16.714195
  H       5.569084     12.225540     16.882523
  C       4.900899      9.629306     16.750753
  H       5.773985      9.864130     16.294689
  H       4.174553      9.572923     16.046747
  C       5.026395      8.312309     17.480931
  H       4.119783      8.037184     17.838681
  H       5.340593      7.597888     16.837079
  C       7.005864     12.962883     19.233883
  H       7.195830     12.704501     18.274445
  H       7.689991     12.493308     19.813369
  C       7.215253     14.468306     19.372498
  H       6.526188     14.959341     18.814223
  H       7.087980     14.739936     20.340196
  C       8.607072     14.863138     18.916055
  H       8.687821     14.717433     17.917290
  H       9.291297     14.273482     19.374790
  C       8.898022     16.324200     19.239553
  H       8.896284     16.455037     20.235620
  H       8.193552     16.908687     18.823446
  H       9.799026     16.577309     18.870640
  C       5.282907     12.894486     20.973017
  H       5.170428     13.901164     20.954619
  H       6.059744     12.686861     21.588392
  C       4.031150     12.285692     21.560431
  H       4.082955     11.275835     21.499458
  H       3.223482     12.591839     21.031460
  C       3.871783     12.698027     23.015933
  H       4.603006     12.262033     23.564869
  H       3.987960     13.701888     23.089597
  C       2.520508     12.313242     23.594847
  H       2.493885     12.547321     24.572921
  H       2.375084     11.325200     23.483146
  H       1.792810     12.813269     23.112102
  C       7.427654      8.358139     18.130875
  H       8.036056      8.556413     18.914971
  H       7.559147      9.098424     17.452471
  C       7.874398      7.048350     17.498718
  H       7.277506      6.833603     16.709268
  H       7.781863      6.299967     18.174755
  C       9.323036      7.132628     17.031526
  H       9.409712      7.885067     16.358290
  H       9.912820      7.358007     17.823684
  C       9.818390      5.840736     16.396879
  H      10.778947      5.948113     16.122784
  H       9.261346      5.627743     15.586700
  H       9.743621      5.089867     17.061179
  C       5.759706      7.317113     19.599218
  H       6.522943      7.305020     20.264271
  H       5.771425      6.435378     19.100545
  C       4.451470      7.426806     20.361835
  H       4.439968      8.292165     20.886882
  H       3.680126      7.448733     19.705436
  C       4.272843      6.269494     21.301752
  H       4.422262      5.410859     20.784308
  H       4.993922      6.321765     22.012112
  C       2.954889      6.182197     21.978845
  H       2.957456      5.408939     22.620534
  H       2.231858      6.043200     21.292832
  H       2.775937      7.033762     22.481385
  N       6.954269     10.074783     20.945113
  N       5.642541     12.439803     19.600160
  N       4.559127     10.654884     17.758236
  N       5.999944      8.422220     18.621070
  O       8.167900     10.216778     20.838587
  O       6.459611      9.748484     22.019503
  Pd      5.770551     10.369760     19.350997
  H       3.655610     10.545595     18.068665
72
Coordinates from ORCA-job orca E -1283.883506218792
  C       4.605736     12.905924     18.607085
  H       3.662295     12.818591     19.023563
  H       4.765799     13.902794     18.377102
  C       4.683058     12.074164     17.347586
  H       3.919487     12.331499     16.695294
  H       5.588422     12.227628     16.869159
  C       4.898799      9.630652     16.747101
  H       5.791351      9.873400     16.282562
  H       4.156907      9.572550     16.025897
  C       5.025797      8.310868     17.478299
  H       4.099815      8.028372     17.843922
  H       5.348277      7.580333     16.820043
  C       7.002887     12.963680     19.235652
  H       7.196626     12.696472     18.254971
  H       7.698736     12.480263     19.829821
  C       7.217085     14.470754     19.372514
  H       6.515595     14.976097     18.800400
  H       7.087469     14.751340     20.361156
  C       8.614241     14.859273     18.915343
  H       8.696762     14.707237     17.894019
  H       9.310609     14.253371     19.386124
  C       8.914647     16.321428     19.235456
  H       8.913921     16.460605     20.255715
  H       8.197843     16.925888     18.808071
  H       9.839228     16.575904     18.858011
  C       5.279008     12.899435     20.972766
  H       5.165906     13.929180     20.952148
  H       6.074210     12.686314     21.600495
  C       4.023670     12.292410     21.563085
  H       4.074311     11.259031     21.502992
  H       3.196466     12.605720     21.023531
  C       3.868312     12.710481     23.020179
  H       4.617109     12.264847     23.580610
  H       3.989835     13.737272     23.092355
  C       2.514813     12.330218     23.604407
  H       2.488832     12.572609     24.605733
  H       2.360381     11.318096     23.495125
  H       1.767363     12.841723     23.111699
  C       7.423267      8.358345     18.130868
  H       8.041786      8.562712     18.934841
  H       7.556511      9.117243     17.438882
  C       7.873793      7.047569     17.496681
  H       7.266486      6.825914     16.687135
  H       7.780582      6.280295     18.186022
  C       9.324711      7.139108     17.032694
  H       9.412442      7.910445     16.345828
  H       9.925265      7.371087     17.844559
  C       9.825382      5.847289     16.396396
  H      10.810015      5.958846     16.116975
  H       9.258508      5.626130     15.564333
  H       9.750744      5.074974     17.074221
  C       5.757198      7.315004     19.596038
  H       6.539287      7.305072     20.274060
  H       5.771422      6.414603     19.083584
  C       4.448738      7.417100     20.363180
  H       4.434217      8.300808     20.903168
  H       3.656206      7.437496     19.695707
  C       4.281682      6.248940     21.302499
  H       4.437601      5.373105     20.769780
  H       5.022116      6.302558     22.026110
  C       2.955675      6.156104     21.985910
  H       2.959550      5.362285     22.641683
  H       2.211404      6.013602     21.286499
  H       2.767709      7.025214     22.505172
  N       6.948535     10.076279     20.946600
  N       5.639638     12.443360     19.600585
  N       4.556501     10.656245     17.753590
  N       5.997360      8.420405     18.619174
  O       8.157825     10.219852     20.835191
  O       6.445125      9.751500     22.012385
  Pd      5.767361     10.370247     19.351319
  H       3.636052     10.543555     18.068894
72
Coordinates from ORCA-job orca E -1283.972842966706
  C       4.605205     12.909628     18.607112
  H       3.641931     12.822047     19.033648
  H       4.770543     13.928352     18.372821
  C       4.680303     12.075634     17.343760
  H       3.901268     12.340752     16.676050
  H       5.605852     12.228306     16.855220
  C       4.894345      9.631909     16.742935
  H       5.805980      9.883899     16.270203
  H       4.137278      9.571599     16.004263
  C       5.023841      8.309021     17.475081
  H       4.078861      8.018750     17.848792
  H       5.354450      7.562496     16.802424
  C       6.998507     12.964579     19.238044
  H       7.195499     12.687094     18.236527
  H       7.704478     12.465877     19.847287
  C       7.220498     14.472888     19.371940
  H       6.508238     14.994460     18.785716
  H       7.089420     14.764051     20.381103
  C       8.623886     14.851650     18.913610
  H       8.707650     14.691590     17.869967
  H       9.330658     14.227906     19.396842
  C       8.938399     16.313937     19.228280
  H       8.939817     16.464096     20.272117
  H       8.212090     16.941156     18.789462
  H       9.886990     16.567034     18.842257
  C       5.273391     12.905116     20.972807
  H       5.160041     13.957949     20.950039
  H       6.087426     12.686281     21.612030
  C       4.014597     12.299526     21.566273
  H       4.064302     11.242672     21.506920
  H       3.167238     12.619740     21.016958
  C       3.863109     12.722910     23.025031
  H       4.630047     12.268043     23.596459
  H       3.989842     13.772620     23.095912
  C       2.507867     12.346613     23.614667
  H       2.481713     12.596828     24.639099
  H       2.343581     11.310662     23.508583
  H       1.739577     12.868775     23.113172
  C       7.416921      8.358114     18.130352
  H       8.043980      8.569498     18.954961
  H       7.550990      9.136507     17.425699
  C       7.874275      7.047624     17.493460
  H       7.258480      6.817599     16.662838
  H       7.781861      6.260410     18.194986
  C       9.327553      7.150137     17.034079
  H       9.415183      7.941335     16.334524
  H       9.937327      7.389881     17.866410
  C       9.837204      5.860346     16.395755
  H      10.845680      5.977776     16.111820
  H       9.262902      5.629163     15.540937
  H       9.764594      5.065204     17.085384
  C       5.753048      7.312238     19.592360
  H       6.554788      7.305383     20.282237
  H       5.770179      6.393243     19.066065
  C       4.445228      7.406160     20.365399
  H       4.428010      8.308155     20.920279
  H       3.630049      7.424296     19.688667
  C       4.291453      6.226954     21.304534
  H       4.453384      5.333753     20.756757
  H       5.052267      6.281799     22.040267
  C       2.957328      6.130371     21.995077
  H       2.961152      5.316752     22.665473
  H       2.190590      5.984613     21.283851
  H       2.760517      7.016770     22.531114
  N       6.940156     10.077598     20.949274
  N       5.635111     12.447735     19.601479
  N       4.551722     10.657685     17.747895
  N       5.993036      8.417509     18.616698
  O       8.145391     10.223041     20.832968
  O       6.425638      9.754332     22.005623
  Pd      5.762346     10.370410     19.352190
  H       3.615242     10.540877     18.067733
72
Coordinates from ORCA-job orca E -1284.023107495667
  C       4.603154     12.913506     18.606605
  H       3.620812     12.826583     19.044027
  H       4.773558     13.953768     18.367988
  C       4.673611     12.076947     17.339221
  H       3.880068     12.351928     16.656214
  H       5.618948     12.225630     16.839716
  C       4.884933      9.632936     16.737524
  H       5.814556      9.897245     16.257058
  H       4.113708      9.569108     15.980805
  C       5.019171      8.306739     17.470027
  H       4.056134      8.007791     17.852348
  H       5.357122      7.544547     16.782814
  C       6.991461     12.964961     19.241492
  H       7.190980     12.674127     18.220220
  H       7.704194     12.447971     19.866409
  C       7.226984     14.473241     19.370282
  H       6.507457     15.014967     18.769649
  H       7.096147     14.778045     20.398975
  C       8.637936     14.835821     18.910411
  H       8.722248     14.664342     17.845130
  H       9.351708     14.191248     19.406621
  C       8.975068     16.295936     19.215779
  H       8.980636     16.461979     20.281944
  H       8.244810     16.950977     18.765029
  H       9.948474     16.542417     18.821351
  C       5.264055     12.912044     20.972938
  H       5.151315     13.987876     20.948255
  H       6.097868     12.687125     21.621712
  C       4.002669     12.307415     21.570417
  H       4.051997     11.227327     21.511654
  H       3.133775     12.633666     21.013336
  C       3.855186     12.735488     23.030750
  H       4.641655     12.272671     23.611903
  H       3.986805     13.807963     23.100562
  C       2.499821     12.362288     23.626751
  H       2.472414     12.619679     24.673917
  H       2.324389     11.302971     23.525738
  H       1.708390     12.893254     23.118938
  C       7.406718      8.357569     18.128527
  H       8.038967      8.578092     18.975188
  H       7.539961      9.157263     17.413365
  C       7.877024      7.050250     17.488138
  H       7.256950      6.808653     16.634562
  H       7.788330      6.241259     18.199647
  C       9.332673      7.170440     17.036364
  H       9.418164      7.983118     16.325981
  H       9.948361      7.420508     17.890519
  C       9.858558      5.886738     16.395929
  H      10.890433      6.013463     16.109322
  H       9.281784      5.641865     15.516645
  H       9.791649      5.066446     17.094281
  C       5.745305      7.308157     19.587012
  H       6.568276      7.306083     20.286305
  H       5.766208      6.370665     19.047097
  C       4.440239      7.393109     20.368725
  H       4.421355      8.313326     20.938083
  H       3.599522      7.407623     19.686641
  C       4.302848      6.203200     21.308594
  H       4.469333      5.292219     20.746451
  H       5.086171      6.259110     22.053820
  C       2.961664      6.106163     22.008376
  H       2.963269      5.274332     22.694542
  H       2.169900      5.957578     21.288741
  H       2.756979      7.009495     22.561236
  N       6.925207     10.077732     20.954437
  N       5.627144     12.453514     19.602848
  N       4.542434     10.659314     17.739821
  N       5.984945      8.412541     18.612391
  O       8.127123     10.225214     20.835191
  O       6.395684      9.755872     22.000035
  Pd      5.753349     10.369798     19.353663
  H       3.591562     10.536481     18.063567
72
Coordinates from ORCA-job orca E -1284.040462219760
  C       4.597480     12.919280     18.599790
  H       3.601153     12.834064     19.050561
  H       4.766918     13.978726     18.358683
  C       4.654598     12.081574     17.328922
  H       3.852122     12.375188     16.633556
  H       5.615407     12.215736     16.815377
  C       4.861839      9.637202     16.722418
  H       5.803896      9.923101     16.237087
  H       4.083629      9.565933     15.945906
  C       5.006179      8.307839     17.451479
  H       4.029768      7.999921     17.843822
  H       5.343697      7.531365     16.750170
  C       6.979438     12.959128     19.245671
  H       7.181419     12.649088     18.210292
  H       7.687903     12.414804     19.884340
  C       7.243715     14.462670     19.368897
  H       6.526029     15.035544     18.759790
  H       7.120148     14.784192     20.413241
  C       8.663270     14.795938     18.905386
  H       8.746598     14.603683     17.823579
  H       9.376088     14.126010     19.411980
  C       9.040593     16.248361     19.191435
  H       9.053841     16.440641     20.274001
  H       8.320572     16.938275     18.726820
  H      10.038148     16.474701     18.790409
  C       5.244528     12.919361     20.969481
  H       5.132345     14.014763     20.945590
  H       6.100037     12.690282     21.619731
  C       3.987723     12.309670     21.576043
  H       4.042513     11.210137     21.519622
  H       3.093871     12.633161     21.018443
  C       3.845393     12.743134     23.036829
  H       4.656705     12.283523     23.622550
  H       3.976720     13.835586     23.103469
  C       2.497713     12.367010     23.646641
  H       2.469157     12.635268     24.711548
  H       2.316018     11.286738     23.561011
  H       1.676928     12.894599     23.138130
  C       7.385651      8.362278     18.118800
  H       8.011934      8.601887     18.988154
  H       7.515191      9.184074     17.399105
  C       7.886186      7.063994     17.480664
  H       7.274859      6.797633     16.603442
  H       7.808828      6.234603     18.198984
  C       9.344152      7.214973     17.044205
  H       9.423478      8.047274     16.325813
  H       9.955141      7.486987     17.919558
  C       9.905628      5.944828     16.409550
  H      10.957002      6.089961     16.125945
  H       9.340137      5.674097     15.505560
  H       9.853715      5.101396     17.113484
  C       5.725804      7.302652     19.569434
  H       6.574339      7.306428     20.267080
  H       5.749519      6.348778     19.019034
  C       4.433043      7.381383     20.372089
  H       4.420303      8.317588     20.952687
  H       3.559308      7.391335     19.700162
  C       4.320253      6.184579     21.316320
  H       4.480493      5.256655     20.742405
  H       5.134098      6.239236     22.057007
  C       2.982500      6.095982     22.040218
  H       2.982013      5.250041     22.740877
  H       2.156959      5.949558     21.327309
  H       2.781566      7.012636     22.612031
  N       6.865967     10.065631     20.973483
  N       5.609816     12.462034     19.600700
  N       4.519094     10.664599     17.720024
  N       5.964235      8.404947     18.595291
  O       8.068043     10.212621     20.876910
  O       6.300004      9.747756     21.998636
  Pd      5.730798     10.367982     19.348963
  H       3.558151     10.527112     18.043931
72
Coordinates from ORCA-job orca E -1284.042159775908
  C       4.592525     12.921845     18.603015
  H       3.593932     12.828676     19.057534
  H       4.749641     13.989115     18.367702
  C       4.648387     12.091766     17.327752
  H       3.849537     12.400591     16.627873
  H       5.613791     12.219563     16.812122
  C       4.864564      9.647868     16.709000
  H       5.812940      9.945879     16.233596
  H       4.097266      9.573945     15.915725
  C       5.004264      8.316404     17.433675
  H       4.021834      8.010576     17.825012
  H       5.334942      7.533847     16.728806
  C       6.972442     12.951688     19.251806
  H       7.173333     12.633264     18.214009
  H       7.676299     12.393869     19.891300
  C       7.249769     14.450347     19.374365
  H       6.527226     15.038589     18.777489
  H       7.143485     14.775053     20.424289
  C       8.665000     14.774684     18.892007
  H       8.738735     14.561247     17.808667
  H       9.384164     14.103488     19.397969
  C       9.055300     16.226232     19.150305
  H       9.076922     16.443698     20.232914
  H       8.339027     16.921604     18.676655
  H      10.056865     16.442199     18.741276
  C       5.234327     12.919810     20.974090
  H       5.109430     14.018543     20.952516
  H       6.103025     12.701004     21.617423
  C       3.993680     12.287371     21.588221
  H       4.071878     11.184775     21.535026
  H       3.084357     12.588405     21.033785
  C       3.846112     12.720741     23.048222
  H       4.679099     12.287437     23.632036
  H       3.951013     13.820807     23.112727
  C       2.515533     12.310050     23.667773
  H       2.478685     12.589342     24.734290
  H       2.362580     11.219096     23.599359
  H       1.668915     12.805257     23.158702
  C       7.375629      8.369280     18.120208
  H       7.991220      8.624887     18.998118
  H       7.505595      9.195336     17.398760
  C       7.894118      7.074195     17.495049
  H       7.291684      6.786866     16.612455
  H       7.823475      6.243511     18.219292
  C       9.352724      7.237204     17.065751
  H       9.429269      8.070937     16.341648
  H       9.957659      7.527800     17.945063
  C       9.933451      5.971691     16.444581
  H      10.988616      6.124777     16.161273
  H       9.376832      5.680514     15.535622
  H       9.892580      5.126339     17.154406
  C       5.703967      7.298445     19.551828
  H       6.560350      7.294753     20.246549
  H       5.722692      6.341555     18.997019
  C       4.417123      7.389040     20.360075
  H       4.415808      8.330735     20.939851
  H       3.532638      7.404196     19.694579
  C       4.298342      6.197466     21.311645
  H       4.437959      5.259875     20.739600
  H       5.126015      6.241316     22.044083
  C       2.966592      6.139636     22.050093
  H       2.949710      5.291520     22.755217
  H       2.123562      6.011417     21.347006
  H       2.789301      7.062388     22.629183
  N       6.881406     10.069401     20.951575
  N       5.599366     12.466164     19.605252
  N       4.510886     10.673057     17.704048
  N       5.951152      8.401780     18.583424
  O       8.080733     10.217007     20.829871
  O       6.333152      9.761967     21.989002
  Pd      5.710940     10.365400     19.350997
  H       3.546930     10.520588     18.018394
72
Coordinates from ORCA-job orca E -1284.041940283146
  C       4.600503     12.923515     18.605474
  H       3.603707     12.824967     19.068327
  H       4.743587     13.995604     18.372061
  C       4.644417     12.097317     17.328768
  H       3.846303     12.420687     16.631382
  H       5.608409     12.216231     16.803864
  C       4.866981      9.655084     16.699962
  H       5.814834      9.967192     16.227427
  H       4.106891      9.575446     15.897350
  C       5.013019      8.322597     17.418714
  H       4.029806      8.016193     17.814668
  H       5.332898      7.536839     16.708673
  C       6.981444     12.952698     19.253920
  H       7.183212     12.628880     18.215689
  H       7.684151     12.388280     19.892012
  C       7.258305     14.448305     19.377569
  H       6.528607     15.044459     18.793095
  H       7.162832     14.773042     20.430962
  C       8.667136     14.777691     18.881696
  H       8.736877     14.546005     17.799286
  H       9.395969     14.112382     19.386751
  C       9.054623     16.231118     19.116592
  H       9.079003     16.471156     20.196874
  H       8.338048     16.923836     18.633935
  H      10.057123     16.446921     18.704034
  C       5.241269     12.925421     20.974120
  H       5.108413     14.025629     20.951212
  H       6.118493     12.717044     21.612736
  C       4.012540     12.279415     21.594154
  H       4.109177     11.175905     21.550247
  H       3.094035     12.558365     21.038473
  C       3.855843     12.721871     23.050249
  H       4.702753     12.315040     23.637324
  H       3.940666     13.826438     23.106323
  C       2.538138     12.289746     23.676415
  H       2.490066     12.585821     24.740249
  H       2.408111     11.192206     23.631356
  H       1.674107     12.753289     23.161683
  C       7.382285      8.371137     18.108409
  H       7.995460      8.638401     18.986991
  H       7.510896      9.198892     17.385529
  C       7.903937      7.076423     17.492036
  H       7.301407      6.773606     16.611692
  H       7.839507      6.246902     18.221552
  C       9.360776      7.239299     17.057402
  H       9.435086      8.071872     16.328186
  H       9.968136      7.543422     17.933342
  C       9.944788      5.973779     16.445408
  H      11.000303      6.125587     16.154118
  H       9.388108      5.667559     15.538552
  H       9.913848      5.129225     17.160386
  C       5.706512      7.292715     19.531561
  H       6.571682      7.279393     20.218498
  H       5.718126      6.335434     18.972364
  C       4.429147      7.393182     20.350279
  H       4.442225      8.335692     20.932554
  H       3.534167      7.418012     19.695263
  C       4.305381      6.202656     21.303237
  H       4.422285      5.260995     20.728878
  H       5.146609      6.230854     22.023932
  C       2.983656      6.170159     22.058916
  H       2.952386      5.317598     22.761760
  H       2.124009      6.065319     21.368694
  H       2.832576      7.092636     22.650085
  N       6.727129     10.027843     21.043334
  N       5.607171     12.472300     19.606332
  N       4.504842     10.677932     17.694460
  N       5.957548      8.397599     18.567791
  O       7.936136     10.138298     21.029716
  O       6.079865      9.717970     22.021236
  Pd      5.712012     10.363813     19.347407
  H       3.542006     10.510574     18.007025
72
Coordinates from ORCA-job orca E -1284.043156600710
  C       4.601899     12.920843     18.616879
  H       3.606421     12.812287     19.078670
  H       4.731911     13.994943     18.388990
  C       4.649561     12.101430     17.337804
  H       3.856145     12.432292     16.640292
  H       5.613323     12.220204     16.814232
  C       4.882318      9.662209     16.699597
  H       5.833169      9.978058     16.237628
  H       4.133933      9.583814     15.887332
  C       5.019674      8.328410     17.414411
  H       4.033697      8.027931     17.806408
  H       5.332227      7.541197     16.703948
  C       6.983281     12.952693     19.267324
  H       7.188167     12.627486     18.231246
  H       7.685263     12.389126     19.905155
  C       7.253758     14.447834     19.392224
  H       6.516760     15.043249     18.818160
  H       7.164436     14.769719     20.446134
  C       8.656073     14.787943     18.886789
  H       8.725585     14.540863     17.808621
  H       9.394207     14.136474     19.394381
  C       9.028964     16.247113     19.100585
  H       9.048369     16.505777     20.175592
  H       8.309448     16.926891     18.606458
  H      10.029660     16.467286     18.689007
  C       5.237692     12.925209     20.984305
  H       5.097513     14.023605     20.961006
  H       6.115288     12.725171     21.623351
  C       4.014006     12.266924     21.599296
  H       4.125133     11.166235     21.557458
  H       3.095259     12.531107     21.038643
  C       3.841105     12.706202     23.054159
  H       4.695553     12.322313     23.643924
  H       3.900380     13.811400     23.111283
  C       2.534076     12.240601     23.675498
  H       2.469077     12.542501     24.735689
  H       2.435952     11.140232     23.640212
  H       1.659310     12.672728     23.153911
  C       7.385360      8.365989     18.114685
  H       7.996021      8.636230     18.992931
  H       7.518046      9.191499     17.391620
  C       7.902838      7.068418     17.504883
  H       7.298166      6.760243     16.629111
  H       7.837676      6.243021     18.237542
  C       9.359242      7.222247     17.065679
  H       9.436158      8.050907     16.333737
  H       9.969437      7.530671     17.936916
  C       9.936829      5.952255     16.459835
  H      10.990469      6.097119     16.162520
  H       9.377058      5.640682     15.558031
  H       9.907764      5.111916     17.178215
  C       5.696124      7.286193     19.525145
  H       6.559201      7.261172     20.212848
  H       5.701836      6.331271     18.963644
  C       4.417615      7.400190     20.339018
  H       4.438012      8.343358     20.917596
  H       3.525211      7.432700     19.682528
  C       4.274663      6.217105     21.297781
  H       4.371436      5.271116     20.729032
  H       5.118363      6.232235     22.014256
  C       2.956793      6.216677     22.057996
  H       2.905129      5.366388     22.760715
  H       2.092053      6.133541     21.373039
  H       2.830627      7.141038     22.650418
  N       6.848978     10.050905     20.979632
  N       5.608680     12.473139     19.617585
  N       4.508691     10.680871     17.694277
  N       5.958794      8.393210     18.567052
  O       8.051925     10.181261     20.880989
  O       6.277078      9.750997     22.006579
  Pd      5.711269     10.359863     19.357626
  H       3.546168     10.504989     18.000489
72
Coordinates from ORCA-job orca E -1284.043487779895
  C       4.601483     12.922649     18.617083
  H       3.604878     12.806265     19.071319
  H       4.727277     13.997298     18.395645
  C       4.661645     12.109746     17.333966
  H       3.874001     12.442601     16.632803
  H       5.628548     12.233266     16.819798
  C       4.901244      9.671520     16.690286
  H       5.857889      9.983568     16.240788
  H       4.162592      9.597767     15.870406
  C       5.024716      8.335822     17.404967
  H       4.035141      8.041822     17.789179
  H       5.337172      7.548409     16.696745
  C       6.982072     12.954652     19.269496
  H       7.186658     12.630515     18.234355
  H       7.683525     12.392190     19.907014
  C       7.253652     14.450689     19.394097
  H       6.512826     15.044359     18.825857
  H       7.170563     14.770304     20.447802
  C       8.652561     14.792668     18.880421
  H       8.719531     14.536335     17.805625
  H       9.394914     14.151292     19.391805
  C       9.017461     16.256572     19.079419
  H       9.032755     16.525643     20.150450
  H       8.295950     16.925516     18.576680
  H      10.016811     16.476397     18.667943
  C       5.234487     12.919551     20.988445
  H       5.081658     14.014904     20.969337
  H       6.113404     12.727237     21.625960
  C       4.019405     12.242648     21.601653
  H       4.146883     11.145260     21.555210
  H       3.098504     12.495017     21.042054
  C       3.839601     12.670494     23.058863
  H       4.704469     12.306984     23.643881
  H       3.867860     13.775242     23.121633
  C       2.547808     12.162605     23.680519
  H       2.474118     12.461634     24.739573
  H       2.486745     11.060776     23.643915
  H       1.661132     12.566357     23.159297
  C       7.387730      8.364699     18.117045
  H       7.995154      8.635098     18.996111
  H       7.523919      9.186773     17.392633
  C       7.905825      7.064377     17.511401
  H       7.300331      6.754888     16.638459
  H       7.840205      6.243089     18.246647
  C       9.362132      7.215472     17.070662
  H       9.439018      8.040207     16.336322
  H       9.972572      7.525285     17.939546
  C       9.937616      5.942036     16.468616
  H      10.989374      6.085407     16.169025
  H       9.375592      5.628445     15.570642
  H       9.908952      5.106369     17.190270
  C       5.687424      7.290642     19.521669
  H       6.549960      7.255548     20.207671
  H       5.680020      6.336532     18.961653
  C       4.411594      7.422909     20.337998
  H       4.444522      8.367775     20.910859
  H       3.520223      7.463397     19.683022
  C       4.254226      6.248614     21.304616
  H       4.327386      5.298616     20.741597
  H       5.103109      6.252291     22.013123
  C       2.943957      6.279475     22.077094
  H       2.880440      5.433168     22.781486
  H       2.072807      6.214342     21.400582
  H       2.845217      7.207556     22.666835
  N       6.853277     10.051847     20.971696
  N       5.607643     12.474338     19.619229
  N       4.517215     10.687522     17.683601
  N       5.959008      8.395646     18.562926
  O       8.056654     10.169877     20.863386
  O       6.285982      9.757224     22.002464
  Pd      5.708467     10.361384     19.355362
  H       3.552818     10.512293     17.982019
72
Coordinates from ORCA-job orca E -1284.043576377846
  C       4.607303     12.923766     18.621923
  H       3.611280     12.799069     19.073762
  H       4.725446     13.999771     18.405897
  C       4.671464     12.116382     17.335428
  H       3.886830     12.454161     16.634253
  H       5.638954     12.241447     16.824205
  C       4.916840      9.680096     16.685328
  H       5.877166      9.992096     16.245549
  H       4.186555      9.608895     15.858596
  C       5.032389      8.342514     17.397881
  H       4.040975      8.054487     17.780453
  H       5.339569      7.554181     16.689372
  C       6.988168     12.959602     19.277734
  H       7.197118     12.636628     18.243949
  H       7.688812     12.399476     19.917144
  C       7.253803     14.456759     19.404499
  H       6.507341     15.047294     18.841899
  H       7.172661     14.772307     20.458939
  C       8.648696     14.808008     18.886736
  H       8.720243     14.536012     17.816783
  H       9.397929     14.184146     19.408092
  C       8.994858     16.279344     19.063835
  H       8.996154     16.566947     20.129317
  H       8.271511     16.930557     18.542546
  H       9.995212     16.503121     18.658963
  C       5.236663     12.916701     20.993388
  H       5.075430     14.010203     20.976536
  H       6.115084     12.730354     21.632194
  C       4.025678     12.226500     21.600418
  H       4.167454     11.131828     21.553651
  H       3.105849     12.467044     21.035472
  C       3.831071     12.647355     23.057398
  H       4.705489     12.310811     23.643028
  H       3.823688     13.751533     23.122217
  C       2.556285     12.093942     23.675699
  H       2.465101     12.396517     24.731625
  H       2.539468     10.990956     23.646032
  H       1.658098     12.459020     23.147365
  C       7.395005      8.358212     18.112378
  H       8.003038      8.630688     18.989549
  H       7.534233      9.174958     17.383670
  C       7.906112      7.051531     17.514096
  H       7.294222      6.737896     16.648083
  H       7.840492      6.237274     18.256165
  C       9.360646      7.192144     17.064419
  H       9.437558      8.009665     16.323162
  H       9.976722      7.506372     17.926800
  C       9.926513      5.910455     16.470569
  H      10.975816      6.046409     16.161885
  H       9.356648      5.590865     15.580649
  H       9.899816      5.082672     17.200131
  C       5.686633      7.291634     19.513880
  H       6.549985      7.244444     20.197083
  H       5.666505      6.339183     18.952826
  C       4.413957      7.439856     20.332555
  H       4.459228      8.385176     20.902472
  H       3.523233      7.490236     19.678664
  C       4.241091      6.272254     21.304139
  H       4.284815      5.319629     20.744013
  H       5.097701      6.258411     22.002088
  C       2.941955      6.338612     22.092793
  H       2.861921      5.492794     22.794881
  H       2.061710      6.301730     21.427256
  H       2.878526      7.266966     22.685941
  N       6.853066     10.046712     20.973483
  N       5.614563     12.476884     19.623466
  N       4.523421     10.692894     17.677920
  N       5.966487      8.395603     18.556164
  O       8.054478     10.187645     20.873240
  O       6.279813      9.792341     22.011467
  Pd      5.715046     10.362047     19.353974
  H       3.558715     10.515691     17.972587
72
Coordinates from ORCA-job orca E -1284.043799788083
  C       4.616517     12.926207     18.630980
  H       3.621670     12.792292     19.082359
  H       4.724962     14.004120     18.420332
  C       4.680901     12.124147     17.341229
  H       3.898449     12.469162     16.641524
  H       5.648142     12.248831     16.830304
  C       4.931497      9.690463     16.684252
  H       5.895027     10.004382     16.254102
  H       4.209912      9.620888     15.850050
  C       5.041821      8.350566     17.393367
  H       4.049349      8.068577     17.777627
  H       5.340693      7.561021     16.682981
  C       6.997555     12.967921     19.292204
  H       7.214672     12.645468     18.260496
  H       7.696778     12.411876     19.936163
  C       7.252337     14.466708     19.421449
  H       6.498984     15.052004     18.863359
  H       7.169580     14.777567     20.476993
  C       8.642921     14.832098     18.902918
  H       8.725526     14.538227     17.839836
  H       9.400314     14.233223     19.440749
  C       8.961324     16.312872     19.050254
  H       8.939099     16.626192     20.107786
  H       8.237099     16.938932     18.500996
  H       9.964611     16.543730     18.657798
  C       5.240281     12.918687     21.000332
  H       5.075695     14.011491     20.983370
  H       6.115721     12.735862     21.643625
  C       4.027623     12.222308     21.597362
  H       4.179734     11.129622     21.554602
  H       3.112766     12.452888     21.021089
  C       3.811729     12.640812     23.051500
  H       4.693385     12.335507     23.642760
  H       3.766133     13.743734     23.114358
  C       2.554797     12.041230     23.663401
  H       2.438291     12.352738     24.713865
  H       2.587329     10.938593     23.648205
  H       1.647815     12.359696     23.120950
  C       7.405373      8.350061     18.104778
  H       8.016224      8.625907     18.978483
  H       7.547131      9.159948     17.369606
  C       7.905061      7.034621     17.516276
  H       7.282721      6.714954     16.660435
  H       7.840190      6.229907     18.268434
  C       9.356346      7.159924     17.052523
  H       9.432625      7.967376     16.300800
  H       9.981656      7.480895     17.905278
  C       9.907848      5.866579     16.470660
  H      10.953938      5.991375     16.148076
  H       9.326029      5.537961     15.592337
  H       9.884691      5.049651     17.211865
  C       5.691439      7.291444     19.504509
  H       6.556866      7.229955     20.183476
  H       5.657995      6.341686     18.940177
  C       4.422748      7.453467     20.326574
  H       4.480732      8.397752     20.896423
  H       3.532440      7.515972     19.673725
  C       4.233736      6.290243     21.300047
  H       4.241919      5.337166     20.739886
  H       5.100261      6.252747     21.984309
  C       2.950158      6.395388     22.109718
  H       2.849752      5.546873     22.805278
  H       2.059161      6.396997     21.458229
  H       2.930256      7.319745     22.711751
  N       6.865215     10.044063     20.972461
  N       5.625239     12.481976     19.631277
  N       4.527791     10.699679     17.675822
  N       5.978630      8.395358     18.548958
  O       8.069658     10.135250     20.856275
  O       6.297989      9.751255     22.003406
  Pd      5.726187     10.363221     19.355028
  H       3.563261     10.519678     17.968149
72
Coordinates from ORCA-job orca E -1284.043989188187
  C       4.615956     12.927997     18.623095
  H       3.619642     12.791920     19.071116
  H       4.724790     14.006593     18.414303
  C       4.686589     12.128074     17.332156
  H       3.905624     12.472362     16.629720
  H       5.656314     12.254725     16.825523
  C       4.937308      9.693618     16.674529
  H       5.903105     10.005701     16.247101
  H       4.216898      9.625291     15.838617
  C       5.043434      8.353672     17.384550
  H       4.049210      8.073477     17.766169
  H       5.344148      7.563425     16.675113
  C       6.994414     12.974992     19.288564
  H       7.213293     12.655217     18.255825
  H       7.694639     12.419301     19.932360
  C       7.247299     14.474295     19.420405
  H       6.494884     15.059534     18.860069
  H       7.161516     14.783761     20.476466
  C       8.639249     14.841159     18.906460
  H       8.725738     14.547308     17.843281
  H       9.395630     14.243763     19.448144
  C       8.955223     16.322615     19.054274
  H       8.926991     16.636317     20.112054
  H       8.232571     16.947212     18.500346
  H       9.960733     16.554088     18.666580
  C       5.234944     12.910217     20.996526
  H       5.057984     14.001592     20.986366
  H       6.113632     12.732270     21.637413
  C       4.032584     12.194592     21.592163
  H       4.198259     11.103597     21.539525
  H       3.112527     12.418809     21.020968
  C       3.816509     12.596831     23.050726
  H       4.708630     12.306262     23.634496
  H       3.745641     13.698273     23.122747
  C       2.577317     11.963011     23.664969
  H       2.459446     12.264246     24.718726
  H       2.636482     10.860978     23.640805
  H       1.659952     12.264141     23.129141
  C       7.405113      8.344867     18.102875
  H       8.014059      8.620886     18.978375
  H       7.551906      9.152610     17.365643
  C       7.904359      7.026825     17.518781
  H       7.283821      6.706164     16.661398
  H       7.836471      6.223976     18.273175
  C       9.357025      7.149733     17.058894
  H       9.435846      7.954525     16.303959
  H       9.980197      7.472878     17.912950
  C       9.909622      5.853873     16.483169
  H      10.957162      5.977486     16.163205
  H       9.329710      5.522537     15.604008
  H       9.883646      5.039618     17.227922
  C       5.681002      7.300077     19.503833
  H       6.546803      7.235299     20.182649
  H       5.637670      6.347147     18.944651
  C       4.415404      7.480077     20.327404
  H       4.483469      8.429352     20.888660
  H       3.523788      7.544890     19.675830
  C       4.218100      6.328378     21.312621
  H       4.209555      5.369620     20.761337
  H       5.088825      6.286037     21.991967
  C       2.941224      6.459339     22.129781
  H       2.833709      5.618227     22.833956
  H       2.045898      6.467663     21.483454
  H       2.938523      7.390195     22.723223
  N       6.876200     10.048716     20.957553
  N       5.622885     12.483295     19.625121
  N       4.533688     10.703280     17.665379
  N       5.976906      8.397524     18.543273
  O       8.080037     10.142630     20.835912
  O       6.312654      9.779709     21.996919
  Pd      5.729717     10.366467     19.345373
  H       3.568201     10.524576     17.955913
72
Coordinates from ORCA-job orca E -1284.044142891022
  C       4.621533     12.930756     18.611542
  H       3.623284     12.797516     19.056998
  H       4.735507     14.009038     18.402036
  C       4.694362     12.129420     17.321288
  H       3.914027     12.472205     16.616607
  H       5.666141     12.254824     16.817312
  C       4.935495      9.692082     16.667289
  H       5.901545     10.000107     16.236282
  H       4.210725      9.624079     15.834468
  C       5.041427      8.353262     17.380153
  H       4.047805      8.074735     17.765374
  H       5.341392      7.561576     16.671366
  C       6.995795     12.984775     19.289450
  H       7.221724     12.670570     18.255902
  H       7.695667     12.430226     19.935228
  C       7.242231     14.484850     19.428488
  H       6.494766     15.069149     18.859567
  H       7.143074     14.790854     20.484834
  C       8.639518     14.856505     18.932538
  H       8.739416     14.566745     17.868980
  H       9.390750     14.259999     19.483152
  C       8.949738     16.338717     19.088619
  H       8.906041     16.648656     20.147556
  H       8.232335     16.962509     18.525964
  H       9.960405     16.573206     18.714903
  C       5.227574     12.899770     20.989098
  H       5.045647     13.990873     20.986591
  H       6.103651     12.719082     21.633502
  C       4.025128     12.174140     21.572939
  H       4.194280     11.083653     21.508538
  H       3.106062     12.402657     21.000800
  C       3.802614     12.558297     23.035211
  H       4.698982     12.274659     23.616833
  H       3.713328     13.658077     23.118279
  C       2.572991     11.898270     23.642046
  H       2.450188     12.186816     24.699281
  H       2.650536     10.797080     23.605198
  H       1.651301     12.191075     23.107887
  C       7.404751      8.335778     18.090522
  H       8.018198      8.612866     18.963016
  H       7.553087      9.138836     17.347689
  C       7.896306      7.012136     17.511603
  H       7.271985      6.690199     16.656735
  H       7.827000      6.213554     18.271069
  C       9.348213      7.127702     17.047645
  H       9.427315      7.926620     16.285839
  H       9.974457      7.454426     17.898713
  C       9.895990      5.825813     16.480033
  H      10.943743      5.944938     16.157203
  H       9.312626      5.490179     15.604117
  H       9.868754      5.017273     17.231737
  C       5.680013      7.310760     19.506664
  H       6.549825      7.245799     20.181038
  H       5.625257      6.353419     18.955022
  C       4.421571      7.507459     20.337855
  H       4.500170      8.463176     20.887693
  H       3.525086      7.570655     19.691893
  C       4.224882      6.369337     21.338645
  H       4.197404      5.403960     20.798658
  H       5.104227      6.325143     22.007511
  C       2.960128      6.525472     22.171023
  H       2.852451      5.693428     22.886670
  H       2.056514      6.536871     21.535377
  H       2.976459      7.464248     22.752775
  N       6.900687     10.054599     20.934808
  N       5.624805     12.484039     19.616812
  N       4.539623     10.705327     17.657436
  N       5.978504      8.399309     18.536366
  O       8.103517     10.147487     20.801888
  O       6.346510      9.796274     21.981936
  Pd      5.741389     10.370172     19.331565
  H       3.573873     10.531650     17.950896
72
Coordinates from ORCA-job orca E -1284.044255884346
  C       4.626823     12.933937     18.606457
  H       3.628394     12.799790     19.051563
  H       4.740863     14.012380     18.397669
  C       4.700838     12.133336     17.315655
  H       3.920864     12.476038     16.610264
  H       5.673623     12.258912     16.813287
  C       4.938479      9.694959     16.660937
  H       5.904485     10.001791     16.228572
  H       4.211853      9.627193     15.829523
  C       5.045277      8.356263     17.374304
  H       4.052314      8.078694     17.762465
  H       5.343522      7.564108     16.665203
  C       6.998162     12.999556     19.289755
  H       7.228892     12.691739     18.255111
  H       7.701286     12.448082     19.934653
  C       7.232392     14.500801     19.436203
  H       6.484906     15.081740     18.863551
  H       7.123270     14.801914     20.493156
  C       8.630614     14.884257     18.952111
  H       8.742305     14.594732     17.889543
  H       9.382124     14.295143     19.510461
  C       8.926454     16.369415     19.109486
  H       8.867106     16.680281     20.167568
  H       8.210581     16.986051     18.536767
  H       9.939834     16.611407     18.747665
  C       5.227604     12.890268     20.986117
  H       5.039014     13.980403     20.991727
  H       6.103327     12.709129     21.631002
  C       4.028297     12.152586     21.561565
  H       4.203630     11.063562     21.486503
  H       3.108708     12.381747     20.990118
  C       3.800571     12.519430     23.027200
  H       4.703699     12.249489     23.605148
  H       3.687088     13.616292     23.120007
  C       2.586449     11.827146     23.629841
  H       2.457641     12.105493     24.689212
  H       2.689799     10.728126     23.584624
  H       1.658098     12.102710     23.097675
  C       7.409858      8.325188     18.080356
  H       8.027167      8.604904     18.949355
  H       7.562158      9.120948     17.330268
  C       7.890112      6.992822     17.511998
  H       7.261485      6.667798     16.661224
  H       7.816335      6.201823     18.279232
  C       9.341798      7.093650     17.044130
  H       9.424525      7.883001     16.272606
  H       9.971815      7.425799     17.890491
  C       9.880184      5.781568     16.490790
  H      10.928067      5.890640     16.164329
  H       9.292477      5.439359     15.620135
  H       9.849438      4.982417     17.252578
  C       5.679822      7.321390     19.505643
  H       6.549956      7.254065     20.179583
  H       5.616954      6.361193     18.959519
  C       4.423489      7.533262     20.336219
  H       4.509077      8.493746     20.876798
  H       3.526869      7.596626     19.690007
  C       4.219383      6.407595     21.349206
  H       4.172094      5.437403     20.819083
  H       5.103805      6.356867     22.011128
  C       2.964401      6.592167     22.190840
  H       2.848650      5.767898     22.914402
  H       2.055860      6.613828     21.562191
  H       3.001915      7.535872     22.764026
  N       6.926426     10.061324     20.914769
  N       5.630388     12.486877     19.611579
  N       4.546079     10.709106     17.651546
  N       5.985262      8.402165     18.528569
  O       8.128868     10.138430     20.768609
  O       6.380568      9.819303     21.970258
  Pd      5.756953     10.375151     19.318720
  H       3.580882     10.536631     17.947694
72
Coordinates from ORCA-job orca E -1284.044353758701
  C       4.635943     12.937105     18.598570
  H       3.636568     12.804683     19.042143
  H       4.751700     14.015145     18.389559
  C       4.710773     12.135872     17.308186
  H       3.933110     12.479736     16.600832
  H       5.685220     12.258831     16.808302
  C       4.939732      9.695415     16.654655
  H       5.905414      9.999258     16.219321
  H       4.210625      9.627890     15.825453
  C       5.046308      8.357713     17.369961
  H       4.054592      8.082762     17.763278
  H       5.339844      7.563893     16.660920
  C       7.002909     13.013878     19.294612
  H       7.241265     12.713879     18.259354
  H       7.707515     12.464168     19.939202
  C       7.224556     14.515621     19.451810
  H       6.479158     15.094696     18.874623
  H       7.102448     14.810350     20.509163
  C       8.624823     14.911906     18.984259
  H       8.751147     14.624856     17.922690
  H       9.374956     14.328407     19.550242
  C       8.906270     16.399198     19.146993
  H       8.829346     16.708668     20.204346
  H       8.193810     17.010646     18.564569
  H       9.922720     16.649575     18.799920
  C       5.224396     12.878916     20.981407
  H       5.032660     13.968409     20.995767
  H       6.096206     12.693954     21.630303
  C       4.022920     12.133056     21.541387
  H       4.200115     11.045294     21.454794
  H       3.106495     12.367391     20.966794
  C       3.784243     12.481452     23.009546
  H       4.689041     12.219630     23.588541
  H       3.652847     13.575300     23.113057
  C       2.578569     11.764146     23.599805
  H       2.439696     12.030976     24.660810
  H       2.700303     10.667351     23.545414
  H       1.648474     12.029048     23.065277
  C       7.413258      8.313293     18.063105
  H       8.038475      8.598977     18.924350
  H       7.564869      9.099890     17.303251
  C       7.880161      6.971261     17.506939
  H       7.243298      6.639854     16.664776
  H       7.806614      6.189999     18.284147
  C       9.328970      7.056165     17.027306
  H       9.410925      7.833223     16.243353
  H       9.967070      7.397235     17.863990
  C       9.855555      5.732656     16.490218
  H      10.901498      5.830507     16.154229
  H       9.259365      5.380460     15.629390
  H       9.826090      4.945523     17.264465
  C       5.684446      7.332203     19.506255
  H       6.558635      7.262494     20.174635
  H       5.610394      6.368873     18.967170
  C       4.435674      7.560748     20.343481
  H       4.532167      8.526080     20.873520
  H       3.534900      7.624507     19.703071
  C       4.229541      6.448747     21.370804
  H       4.158153      5.473995     20.852041
  H       5.122839      6.390547     22.019997
  C       2.990613      6.663751     22.228774
  H       2.870343      5.848789     22.962021
  H       2.073516      6.696085     21.613154
  H       3.053771      7.612238     22.791830
  N       6.954813     10.067310     20.891965
  N       5.637363     12.488883     19.605841
  N       4.553087     10.712205     17.644979
  N       5.992300      8.403999     18.519646
  O       8.156394     10.131625     20.732590
  O       6.418292      9.837101     21.954992
  Pd      5.773750     10.379321     19.304104
  H       3.588454     10.542100     17.944294
72
Coordinates from ORCA-job orca E -1284.044417630459
  C       4.642861     12.940091     18.591184
  H       3.642934     12.808752     19.033687
  H       4.759152     14.017782     18.381705
  C       4.719147     12.138388     17.301221
  H       3.943688     12.482756     16.591775
  H       5.695135     12.259777     16.803903
  C       4.941672      9.696394     16.648492
  H       5.906642      9.997815     16.209938
  H       4.210141      9.629009     15.821532
  C       5.048282      8.359756     17.365714
  H       4.057568      8.086784     17.762954
  H       5.337947      7.564379     16.657021
  C       7.005867     13.029854     19.295961
  H       7.248875     12.738598     18.259269
  H       7.713877     12.481271     19.937588
  C       7.215338     14.531762     19.464483
  H       6.469663     15.109655     18.886599
  H       7.084834     14.819334     20.522753
  C       8.615404     14.941567     19.007849
  H       8.750685     14.660660     17.945811
  H       9.366683     14.360903     19.575131
  C       8.884175     16.429955     19.179869
  H       8.797014     16.733971     20.237958
  H       8.171741     17.039141     18.595168
  H       9.901197     16.689839     18.841819
  C       5.223278     12.867540     20.976945
  H       5.025672     13.955729     21.000866
  H       6.093515     12.680826     21.627179
  C       4.023655     12.110021     21.524921
  H       4.204956     11.024207     21.424868
  H       3.107592     12.347713     20.951159
  C       3.778820     12.437865     22.996704
  H       4.686143     12.181521     23.574005
  H       3.632521     13.528461     23.112991
  C       2.581744     11.697794     23.576107
  H       2.437049     11.950296     24.639761
  H       2.717877     10.603316     23.509436
  H       1.649081     11.956239     23.043013
  C       7.417191      8.302009     18.049567
  H       8.048927      8.594318     18.903742
  H       7.568880      9.079147     17.280145
  C       7.872363      6.950710     17.506912
  H       7.228599      6.612265     16.672887
  H       7.798818      6.179344     18.293877
  C       9.318646      7.020042     17.017370
  H       9.400346      7.784582     16.221245
  H       9.963790      7.370486     17.844665
  C       9.834396      5.685560     16.497635
  H      10.878627      5.771997     16.153527
  H       9.231050      5.323180     15.646148
  H       9.805715      4.910523     17.283957
  C       5.686784      7.343913     19.507253
  H       6.563071      7.272196     20.172567
  H       5.603620      6.377491     18.975293
  C       4.443183      7.588983     20.347084
  H       4.549118      8.558445     20.867566
  H       3.540267      7.653955     19.709888
  C       4.231765      6.489871     21.387026
  H       4.140239      5.511304     20.878952
  H       5.130691      6.424504     22.027565
  C       3.005297      6.732959     22.255131
  H       2.878990      5.927740     22.997957
  H       2.082578      6.774040     21.648618
  H       3.089551      7.685974     22.807776
  N       6.982159     10.075700     20.869832
  N       5.643626     12.491709     19.599470
  N       4.559925     10.715183     17.638841
  N       5.998992      8.406562     18.511903
  O       8.182821     10.117120     20.696241
  O       6.454053      9.867485     21.941668
  Pd      5.789767     10.384354     19.289656
  H       3.596037     10.546348     17.941250
72
Coordinates from ORCA-job orca E -1284.044441949247
  C       4.652147     12.943260     18.582910
  H       3.651074     12.814070     19.023151
  H       4.769888     14.020428     18.372489
  C       4.730258     12.140138     17.293984
  H       3.957747     12.485195     16.581796
  H       5.708003     12.258969     16.799609
  C       4.943876      9.696178     16.643819
  H       5.908226      9.993793     16.201574
  H       4.209776      9.629230     15.819254
  C       5.049037      8.361084     17.364003
  H       4.059215      8.091738     17.765692
  H       5.333443      7.563075     16.656332
  C       7.010321     13.044315     19.300015
  H       7.259240     12.761667     18.262404
  H       7.720066     12.496281     19.940015
  C       7.208710     14.546125     19.479928
  H       6.461958     15.123132     18.902770
  H       7.071561     14.826186     20.539260
  C       8.607883     14.968959     19.032198
  H       8.749954     14.695343     17.969264
  H       9.360999     14.390078     19.598691
  C       8.864891     16.457974     19.214689
  H       8.770294     16.755196     20.273953
  H       8.151253     17.065871     18.630351
  H       9.881538     16.727512     18.883504
  C       5.220391     12.857050     20.971958
  H       5.017998     13.943974     21.005020
  H       6.087158     12.667495     21.625635
  C       4.020524     12.088826     21.504356
  H       4.204894     11.005305     21.388929
  H       3.106152     12.332014     20.930381
  C       3.767626     12.392584     22.979838
  H       4.675013     12.136126     23.556669
  H       3.610847     13.479792     23.112043
  C       2.575221     11.632515     23.542643
  H       2.423548     11.866933     24.609352
  H       2.721511     10.540342     23.459836
  H       1.642277     11.890227     23.009941
  C       7.419987      8.291154     18.035968
  H       8.059119      8.590324     18.882130
  H       7.569897      9.058721     17.256829
  C       7.863491      6.931199     17.506021
  H       7.210626      6.585272     16.682322
  H       7.793199      6.169914     18.302887
  C       9.305549      6.986260     17.002573
  H       9.383844      7.738421     16.194543
  H       9.959847      7.346170     17.818404
  C       9.809903      5.641640     16.498454
  H      10.851116      5.717275     16.143208
  H       9.197066      5.269146     15.658335
  H       9.785150      4.878582     17.296391
  C       5.690795      7.354900     19.510145
  H       6.570762      7.280106     20.170078
  H       5.596186      6.385706     18.985523
  C       4.455163      7.617913     20.356154
  H       4.573707      8.590625     20.867540
  H       3.548604      7.686469     19.724785
  C       4.239271      6.531311     21.408230
  H       4.126960      5.549752     20.910529
  H       5.144280      6.457800     22.039030
  C       3.026921      6.802253     22.287702
  H       2.895943      6.007001     23.040216
  H       2.098041      6.852113     21.691581
  H       3.132696      7.759352     22.829702
  N       7.009014     10.083839     20.849807
  N       5.650580     12.494674     19.593729
  N       4.567755     10.717821     17.633514
  N       6.005315      8.408569     18.505763
  O       8.208316     10.102185     20.663351
  O       6.488863      9.903699     21.930658
  Pd      5.805383     10.388983     19.277183
  H       3.604439     10.551587     17.939012
72
Coordinates from ORCA-job orca E -1284.044447531965
  C       4.654734     12.944179     18.579330
  H       3.653125     12.816885     19.018905
  H       4.773770     14.020918     18.367339
  C       4.733221     12.139286     17.291649
  H       3.961323     12.483604     16.578369
  H       5.711418     12.257046     16.797808
  C       4.943340      9.694631     16.643895
  H       5.906882      9.991017     16.199038
  H       4.207317      9.627410     15.821024
  C       5.048995      8.360435     17.365453
  H       4.059602      8.091711     17.768657
  H       5.332250      7.561471     16.658337
  C       7.011173     13.048692     19.299944
  H       7.261203     12.768587     18.261852
  H       7.721550     12.500568     19.939233
  C       7.207015     14.550389     19.483136
  H       6.459068     15.127409     18.907472
  H       7.069762     14.828156     20.543087
  C       8.605287     14.976723     19.035743
  H       8.746182     14.708469     17.971258
  H       9.359784     14.395608     19.598191
  C       8.861093     16.464976     19.225393
  H       8.769131     16.756660     20.286469
  H       8.145121     17.075248     18.646341
  H       9.876494     16.737650     18.892805
  C       5.219674     12.856188     20.969607
  H       5.017618     13.943139     21.004309
  H       6.085411     12.664976     21.624132
  C       4.018758     12.087693     21.499382
  H       4.200695     11.004372     21.378251
  H       3.104156     12.335472     20.927685
  C       3.768084     12.384254     22.976783
  H       4.674695     12.120347     23.551477
  H       3.616594     13.471468     23.115281
  C       2.572355     11.626746     23.535906
  H       2.423328     11.854392     24.604501
  H       2.712267     10.534278     23.445347
  H       1.640004     11.893236     23.006423
  C       7.420669      8.288647     18.033564
  H       8.061753      8.589979     18.877549
  H       7.569557      9.053691     17.251725
  C       7.861708      6.926675     17.506844
  H       7.206050      6.578240     16.686370
  H       7.793548      6.168009     18.306419
  C       9.302185      6.979026     16.998668
  H       9.378378      7.728026     16.187455
  H       9.959282      7.341918     17.810971
  C       9.804120      5.632173     16.498260
  H      10.844330      5.705558     16.139486
  H       9.188528      5.256722     15.661426
  H       9.781378      4.872078     17.299132
  C       5.692817      7.357268     19.512373
  H       6.573591      7.282902     20.171340
  H       5.597010      6.387310     18.989344
  C       4.458396      7.622061     20.359601
  H       4.578613      8.594724     20.870742
  H       3.551201      7.691768     19.729238
  C       4.242132      6.535822     21.412099
  H       4.130112      5.554066     20.914650
  H       5.147017      6.462405     22.043147
  C       3.029434      6.806804     22.291052
  H       2.899370      6.012866     23.045167
  H       2.100416      6.854246     21.694898
  H       3.133673      7.765099     22.831387
  N       7.016137     10.087660     20.846183
  N       5.652115     12.496086     19.591352
  N       4.570071     10.717600     17.633264
  N       6.006966      8.409000     18.505716
  O       8.214941     10.089607     20.655858
  O       6.497314      9.924249     21.930406
  Pd      5.810009     10.390497     19.274743
  H       3.607004     10.552639     17.940309
72
Coordinates from ORCA-job orca E -1284.044452874246
  C       4.664201     12.946311     18.570854
  H       3.660483     12.823976     19.006811
  H       4.786641     14.021871     18.354837
  C       4.745027     12.136445     17.286768
  H       3.975902     12.479533     16.569838
  H       5.724780     12.250584     16.795158
  C       4.943640      9.689880     16.646165
  H       5.905304      9.981826     16.194646
  H       4.203040      9.622437     15.827414
  C       5.048619      8.358344     17.372039
  H       4.060141      8.093735     17.780064
  H       5.326436      7.555653     16.666939
  C       7.015246     13.058038     19.304737
  H       7.270080     12.783488     18.266316
  H       7.725158     12.509804     19.944527
  C       7.205674     14.559559     19.495316
  H       6.451884     15.136077     18.926860
  H       7.072380     14.831153     20.557324
  C       8.599578     14.995138     19.043035
  H       8.733399     14.739844     17.974488
  H       9.360040     14.409389     19.592548
  C       8.852122     16.481643     19.248801
  H       8.770830     16.759983     20.314298
  H       8.127598     17.096662     18.685679
  H       9.862662     16.762909     18.908609
  C       5.215674     12.855608     20.964739
  H       5.017274     13.943041     21.002873
  H       6.075914     12.657741     21.624184
  C       4.008305     12.089188     21.483345
  H       4.180333     11.006592     21.343422
  H       3.094913     12.354287     20.917613
  C       3.763128     12.361254     22.966447
  H       4.665061     12.069227     23.534637
  H       3.632340     13.448140     23.126782
  C       2.553860     11.614627     23.510673
  H       2.411077     11.820101     24.584626
  H       2.671622     10.521774     23.395040
  H       1.625753     11.911268     22.989893
  C       7.422896      8.282317     18.027292
  H       8.069405      8.589972     18.864917
  H       7.567321      9.040359     17.237940
  C       7.857966      6.915297     17.508600
  H       7.191868      6.558596     16.700170
  H       7.800174      6.164489     18.316291
  C       9.291856      6.962307     16.981871
  H       9.357867      7.702527     16.161777
  H       9.959051      7.334332     17.781685
  C       9.787228      5.610027     16.489912
  H      10.822791      5.678621     16.117023
  H       9.161088      5.225513     15.665125
  H       9.774664      4.858396     17.298913
  C       5.700788      7.361153     19.518701
  H       6.585887      7.283993     20.171549
  H       5.596807      6.390465     18.998719
  C       4.473704      7.633858     20.374143
  H       4.605088      8.603786     20.887781
  H       3.563602      7.714048     19.749377
  C       4.253308      6.545806     21.424118
  H       4.138399      5.565757     20.924003
  H       5.158026      6.467239     22.054794
  C       3.041355      6.818197     22.303538
  H       2.911963      6.025973     23.059543
  H       2.111720      6.863860     21.708299
  H       3.144794      7.777670     22.842250
  N       7.031025     10.095828     20.843964
  N       5.656773     12.499906     19.587872
  N       4.577971     10.716771     17.634030
  N       6.012254      8.408856     18.507065
  O       8.227256     10.041233     20.646826
  O       6.513826      9.995721     21.936812
  Pd      5.822185     10.393150     19.272662
  H       3.615278     10.556562     17.944647
72
Coordinates from ORCA-job orca E -1284.044448139004
  C       4.670953     12.947666     18.566302
  H       3.665223     12.828649     18.998475
  H       4.796303     14.022441     18.347986
  C       4.754618     12.134563     17.284490
  H       3.988217     12.477287     16.564373
  H       5.736033     12.245792     16.795482
  C       4.943843      9.686383     16.648704
  H       5.904582      9.974870     16.193134
  H       4.200425      9.618931     15.832470
  C       5.047849      8.356574     17.377712
  H       4.059948      8.095465     17.789433
  H       5.321552      7.551106     16.674109
  C       7.017988     13.061210     19.311169
  H       7.277277     12.787960     18.273470
  H       7.725846     12.513617     19.953846
  C       7.206774     14.562871     19.503656
  H       6.448749     15.138594     18.940047
  H       7.077728     14.831901     20.566833
  C       8.597555     15.002234     19.045592
  H       8.725269     14.752939     17.974885
  H       9.361924     14.414372     19.587440
  C       8.849600     16.487889     19.257985
  H       8.776291     16.760018     20.325657
  H       8.119605     17.104918     18.704197
  H       9.856948     16.772853     18.911402
  C       5.211171     12.856607     20.962964
  H       5.018470     13.944992     21.002618
  H       6.065918     12.651603     21.627071
  C       3.996263     12.095382     21.472073
  H       4.156906     11.013036     21.316633
  H       3.084979     12.377875     20.911377
  C       3.756214     12.348039     22.959380
  H       4.653284     12.030696     23.521547
  H       3.644894     13.434350     23.137325
  C       2.534344     11.613813     23.492129
  H       2.396476     11.802757     24.569783
  H       2.632535     10.521164     23.357299
  H       1.611006     11.935984     22.978046
  C       7.424170      8.279762     18.023548
  H       8.073662      8.590979     18.857628
  H       7.564810      9.034071     17.229967
  C       7.856509      6.910357     17.508407
  H       7.182925      6.548154     16.708619
  H       7.807517      6.164288     18.321041
  C       9.285192      6.956247     16.967824
  H       9.342301      7.691343     16.142460
  H       9.959296      7.334310     17.758967
  C       9.777832      5.601536     16.479730
  H      10.809658      5.669008     16.096381
  H       9.144228      5.210968     15.663513
  H       9.774083      4.855040     17.293553
  C       5.707775      7.361669     19.522765
  H       6.597436      7.280343     20.168911
  H       5.595533      6.391535     19.003446
  C       4.488304      7.640109     20.387361
  H       4.631239      8.605978     20.905767
  H       3.575447      7.732580     19.768306
  C       4.263660      6.547773     21.431939
  H       4.144183      5.570872     20.926732
  H       5.168550      6.461638     22.061438
  C       3.053408      6.820822     22.313432
  H       2.923562      6.027420     23.068129
  H       2.123113      6.869176     21.719428
  H       3.158796      7.779136     22.853928
  N       7.034381     10.099132     20.849075
  N       5.658714     12.501923     19.588010
  N       4.583501     10.716307     17.635129
  N       6.015676      8.408118     18.508909
  O       8.226892      9.994702     20.651205
  O       6.517731     10.052927     21.945915
  Pd      5.828046     10.393617     19.274675
  H       3.620613     10.560476     17.947317
72
Coordinates from ORCA-job orca E -1284.044452932543
  C       4.670198     12.947308     18.568737
  H       3.664185     12.827443     19.000089
  H       4.795353     14.022237     18.351122
  C       4.754881     12.134827     17.286503
  H       3.989007     12.478156     16.566099
  H       5.736694     12.245952     16.798263
  C       4.943858      9.686763     16.649850
  H       5.905083      9.975436     16.195370
  H       4.201177      9.619383     15.832944
  C       5.047528      8.356654     17.378502
  H       4.059530      8.095873     17.790354
  H       5.321155      7.551312     16.674725
  C       7.017622     13.057318     19.314103
  H       7.277901     12.780353     18.277633
  H       7.723609     12.510912     19.959818
  C       7.208970     14.559395     19.501997
  H       6.451178     15.134543     18.937497
  H       7.081150     14.831078     20.564662
  C       8.600029     14.995141     19.041630
  H       8.727308     14.740897     17.972027
  H       9.363752     14.409187     19.586440
  C       8.853873     16.481611     19.246944
  H       8.779847     16.758805     20.313256
  H       8.125125     17.096615     18.689262
  H       9.861972     16.763252     18.899868
  C       5.209633     12.859189     20.965167
  H       5.019242     13.948075     21.002803
  H       6.063251     12.653127     21.630287
  C       3.992553     12.101230     21.474030
  H       4.149653     11.018300     21.317773
  H       3.082097     12.387394     20.913810
  C       3.753835     12.353922     22.961465
  H       4.650278     12.033576     23.522931
  H       3.645433     13.440468     23.139726
  C       2.530189     11.622892     23.494637
  H       2.392569     11.813380     24.572044
  H       2.626723     10.530047     23.360868
  H       1.607714     11.946397     22.979806
  C       7.424036      8.282325     18.024994
  H       8.072071      8.592070     18.860751
  H       7.564592      9.038452     17.233096
  C       7.858242      6.914426     17.507080
  H       7.185351      6.553111     16.706286
  H       7.809654      6.166931     18.318446
  C       9.287135      6.963334     16.967343
  H       9.343596      7.700106     16.143428
  H       9.960204      7.340465     17.759813
  C       9.782150      5.610283     16.476731
  H      10.814046      5.680391     16.094065
  H       9.149375      5.220532     15.659474
  H       9.779019      4.862402     17.289282
  C       5.708374      7.358895     19.521643
  H       6.599142      7.275106     20.165919
  H       5.594121      6.390150     19.000085
  C       4.490536      7.636579     20.388888
  H       4.636485      8.599921     20.911268
  H       3.577434      7.734395     19.770895
  C       4.263870      6.540260     21.428676
  H       4.141700      5.565872     20.919265
  H       5.168800      6.449295     22.057458
  C       3.054624      6.812433     22.311863
  H       2.923046      6.015651     23.062691
  H       2.124398      6.866208     21.718171
  H       3.163014      7.767848     22.856659
  N       7.026828     10.095870     20.856276
  N       5.657047     12.501361     19.591251
  N       4.582813     10.716463     17.636132
  N       6.015200      8.407561     18.509852
  O       8.219225      9.986231     20.661197
  O       6.508015     10.053155     21.952213
  Pd      5.824511     10.392058     19.279078
  H       3.619494     10.561128     17.947239
72
Coordinates from ORCA-job orca E -1284.044452202653
  C       4.669944     12.947505     18.569446
  H       3.663398     12.827412     18.999566
  H       4.795782     14.022395     18.352392
  C       4.755936     12.135256     17.286907
  H       3.991430     12.479439     16.565463
  H       5.738794     12.245294     16.800494
  C       4.941805      9.686462     16.650031
  H       5.903234      9.974612     16.195514
  H       4.198887      9.618757     15.833419
  C       5.046060      8.356422     17.379134
  H       4.058647      8.096063     17.792884
  H       5.318954      7.550926     16.675299
  C       7.017162     13.053962     19.318200
  H       7.280401     12.773039     18.283525
  H       7.720494     12.509382     19.968280
  C       7.210419     14.556445     19.501810
  H       6.455209     15.131166     18.933468
  H       7.079992     14.830965     20.563456
  C       8.603575     14.988045     19.044201
  H       8.734690     14.727544     17.976567
  H       9.364416     14.404806     19.595893
  C       8.858590     16.475569     19.241492
  H       8.778637     16.759273     20.305651
  H       8.134053     17.087804     18.675341
  H       9.869253     16.752872     18.898502
  C       5.206382     12.859998     20.966379
  H       5.019915     13.949582     21.003860
  H       6.057452     12.649971     21.633369
  C       3.984909     12.106387     21.471349
  H       4.134883     11.023145     21.308985
  H       3.076283     12.402038     20.912978
  C       3.747662     12.352773     22.959986
  H       4.643375     12.026889     23.519389
  H       3.642056     13.438806     23.142929
  C       2.521931     11.623139     23.490557
  H       2.384087     11.811725     24.568244
  H       2.617057     10.530565     23.354219
  H       1.600604     11.949634     22.975525
  C       7.423736      8.284576     18.023119
  H       8.071462      8.593472     18.859420
  H       7.563278      9.041675     17.231931
  C       7.858432      6.917415     17.503395
  H       7.185695      6.556539     16.702247
  H       7.810066      6.169370     18.314297
  C       9.287299      6.967837     16.963756
  H       9.342905      7.704641     16.139813
  H       9.959811      7.345224     17.756578
  C       9.784188      5.615384     16.472958
  H      10.815980      5.687384     16.090422
  H       9.151777      5.225048     15.655699
  H       9.781855      4.867793     17.285776
  C       5.710712      7.357945     19.520860
  H       6.604056      7.271346     20.161131
  H       5.592152      6.390214     18.998277
  C       4.496826      7.637315     20.393163
  H       4.648689      8.598107     20.918658
  H       3.582453      7.742211     19.778024
  C       4.267978      6.538403     21.429455
  H       4.136577      5.566852     20.916954
  H       5.175121      6.439010     22.053755
  C       3.064720      6.815654     22.319346
  H       2.930597      6.016281     23.066947
  H       2.132507      6.879385     21.729719
  H       3.183341      7.767728     22.867593
  N       7.019993     10.093448     20.861120
  N       5.655103     12.500711     19.593544
  N       4.581766     10.716941     17.635873
  N       6.015337      8.407598     18.509374
  O       8.211167      9.969361     20.667383
  O       6.500906     10.064793     21.957427
  Pd      5.821401     10.390864     19.281214
  H       3.618064     10.563119     17.946623
72
Coordinates from ORCA-job orca E -1284.044455258298
  C       4.668139     12.947412     18.570023
  H       3.661873     12.826646     19.000628
  H       4.793491     14.022411     18.353256
  C       4.754100     12.135619     17.287235
  H       3.989536     12.479906     16.565925
  H       5.736995     12.245863     16.800918
  C       4.941088      9.686987     16.649769
  H       5.902604      9.975711     16.195723
  H       4.198489      9.618957     15.832916
  C       5.045859      8.356858     17.378575
  H       4.058505      8.095717     17.792016
  H       5.319626      7.551825     16.674554
  C       7.016036     13.052730     19.317178
  H       7.279164     12.769742     18.283030
  H       7.719083     12.508841     19.968151
  C       7.210307     14.555322     19.498397
  H       6.457377     15.130004     18.926992
  H       7.077516     14.831998     20.559203
  C       8.605188     14.984361     19.043613
  H       8.739247     14.720501     17.977158
  H       9.363854     14.402115     19.599347
  C       8.861130     16.472238     19.237120
  H       8.777484     16.759378     20.300083
  H       8.139497     17.083515     18.666232
  H       9.873445     16.747140     18.897084
  C       5.206141     12.860877     20.966607
  H       5.019778     13.950497     21.003611
  H       6.057817     12.651137     21.632935
  C       3.985013     12.107752     21.473118
  H       4.134070     11.024399     21.310570
  H       3.075829     12.404012     20.915934
  C       3.749492     12.354722     22.961966
  H       4.646455     12.030707     23.520463
  H       3.642322     13.440758     23.144076
  C       2.525529     11.623855     23.494930
  H       2.388344     11.814257     24.572380
  H       2.622460     10.531221     23.360509
  H       1.603174     11.947788     22.980103
  C       7.423247      8.286305     18.024055
  H       8.070163      8.594152     18.861367
  H       7.563266      9.044741     17.234213
  C       7.858774      6.920081     17.502739
  H       7.188209      6.560917     16.698999
  H       7.807992      6.170379     18.311982
  C       9.289110      6.971172     16.967021
  H       9.347005      7.709429     16.144526
  H       9.959574      7.347030     17.762315
  C       9.787207      5.619558     16.475135
  H      10.820045      5.692286     16.095565
  H       9.157020      5.230712     15.655446
  H       9.782614      4.870543     17.286646
  C       5.709691      7.357837     19.520218
  H       6.602604      7.271757     20.161157
  H       5.592517      6.390245     18.997024
  C       4.494695      7.635411     20.391512
  H       4.644995      8.595958     20.917898
  H       3.580815      7.739988     19.775550
  C       4.265979      6.535472     21.426732
  H       4.133546      5.564546     20.913310
  H       5.173497      6.434854     22.050294
  C       3.063572      6.812499     22.317910
  H       2.928849      6.011820     23.064010
  H       2.131117      6.878628     21.728916
  H       3.183937      7.763343     22.867855
  N       7.016674     10.093262     20.862204
  N       5.653755     12.500621     19.593662
  N       4.580321     10.717140     17.635693
  N       6.014480      8.408194     18.509403
  O       8.208297      9.971915     20.669055
  O       6.496970     10.061537     21.958109
  Pd      5.819108     10.390881     19.281549
  H       3.616604     10.562726     17.946158
72
Coordinates from ORCA-job orca E -1284.044455786627
  C       4.667162     12.947550     18.569320
  H       3.660901     12.826649     18.999895
  H       4.792394     14.022530     18.352370
  C       4.753539     12.135599     17.286779
  H       3.989464     12.479884     16.564970
  H       5.736768     12.245454     16.801026
  C       4.939755      9.686813     16.649778
  H       5.901017      9.975351     16.195053
  H       4.196700      9.618374     15.833402
  C       5.044887      8.357088     17.379064
  H       4.057759      8.095773     17.792929
  H       5.318760      7.551923     16.675235
  C       7.015086     13.052152     19.316594
  H       7.279046     12.766736     18.283323
  H       7.717459     12.509339     19.969229
  C       7.210087     14.554884     19.495125
  H       6.460246     15.129341     18.919447
  H       7.073566     14.834238     20.554756
  C       8.607279     14.981265     19.044792
  H       8.745401     14.714131     17.979663
  H       9.363125     14.399783     19.605165
  C       8.864119     16.469379     19.235074
  H       8.775939     16.759815     20.296780
  H       8.146001     17.079965     18.659040
  H       9.878374     16.741938     18.898948
  C       5.204763     12.861863     20.965976
  H       5.019424     13.951637     21.003011
  H       6.056086     12.651118     21.632403
  C       3.982643     12.109988     21.472096
  H       4.128104     11.026851     21.304964
  H       3.073103     12.411051     20.918040
  C       3.750497     12.352065     22.962322
  H       4.648086     12.024986     23.517972
  H       3.645164     13.437678     23.148109
  C       2.526438     11.621400     23.495270
  H       2.390981     11.809597     24.573330
  H       2.621682     10.528908     23.358356
  H       1.603717     11.947587     22.982517
  C       7.422431      8.287913     18.024141
  H       8.069183      8.595271     18.861775
  H       7.562154      9.047339     17.235192
  C       7.858404      6.922452     17.501456
  H       7.189637      6.564794     16.695550
  H       7.805600      6.171222     18.309161
  C       9.289933      6.973850     16.968898
  H       9.349770      7.713232     16.147544
  H       9.958822      7.348534     17.766075
  C       9.788767      5.622828     16.476226
  H      10.822443      5.695894     16.099003
  H       9.160363      5.235158     15.654613
  H       9.782312      4.872646     17.286655
  C       5.709519      7.358389     19.520475
  H       6.602861      7.272410     20.160832
  H       5.592438      6.390868     18.997109
  C       4.494850      7.635314     20.392354
  H       4.645577      8.594933     20.920314
  H       3.580938      7.741649     19.776746
  C       4.265620      6.533763     21.425757
  H       4.129740      5.564221     20.910631
  H       5.174194      6.429515     22.047193
  C       3.065819      6.811840     22.320182
  H       2.930158      6.009523     23.064348
  H       2.132375      6.882366     21.733277
  H       3.190208      7.760811     22.872488
  N       7.014032     10.094320     20.863550
  N       5.652484     12.500972     19.593211
  N       4.579488     10.717266     17.635549
  N       6.013680      8.409041     18.509703
  O       8.205043      9.966276     20.670694
  O       6.494583     10.070244     21.959745
  Pd      5.817528     10.391238     19.281709
  H       3.615826     10.562943     17.946276
