# Supplementary material for: LED-pump-X-ray-multiprobe crystallography for sub-second timescales
Source: Commun Chem. 2022 Aug 26;5:102. doi: 10.1038/s42004-022-00716-1 (PMC9814726; doi:10.1038/s42004-022-00716-1)
Supplement: Supplementary file 12 — Supplementary Data 3 [file 42004_2022_716_MOESM12_ESM.zip › dz_opt/simple.job]

#!/bin/bash
#SBATCH --time=48:00:00
#SBATCH --ntasks=1
#SBATCH --partition=compute
#SBATCH --mem=5gb
#SBATCH --mail-type=END,FAIL
#SBATCH --mail-user=coulsonb@cardiff.ac.uk
#SBATCH --cpus-per-task=1
#SBATCH --output=job_%j.log
#SBATCH --job-name=lehnbounddz

module load /apps/modules/chemistry/orca/5.0.0

orca orca.inp > orca.out
