# Supplementary material for: LED-pump-X-ray-multiprobe crystallography for sub-second timescales
Source: Commun Chem. 2022 Aug 26;5:102. doi: 10.1038/s42004-022-00716-1 (PMC9814726; doi:10.1038/s42004-022-00716-1)
Supplement: Supplementary file 13 — Supplementary Data 4 [file 42004_2022_716_MOESM13_ESM.zip]

Archive with 16 entries (16 files):
- dz_opt/endo_raw.xyz
- dz_opt/job_33122376.log
- dz_opt/orca.densities
- dz_opt/orca.engrad
- dz_opt/orca.gbw
- dz_opt/orca.hess
- dz_opt/orca.inp
- dz_opt/orca.opt
- dz_opt/orca.out
- dz_opt/orca.xyz
- dz_opt/orca_atom46.densities
- dz_opt/orca_atom46.out
- dz_opt/orca_atom46_property.txt
- dz_opt/orca_property.txt
- dz_opt/orca_trj.xyz
- dz_opt/simple.job
