# Supplementary material for: LED-pump-X-ray-multiprobe crystallography for sub-second timescales
Source: Commun Chem. 2022 Aug 26;5:102. doi: 10.1038/s42004-022-00716-1 (PMC9814726; doi:10.1038/s42004-022-00716-1)
Supplement: Supplementary file 13 — Supplementary Data 4 [file 42004_2022_716_MOESM13_ESM.zip › dz_opt/endo_raw.xyz]

72
WABHAL
C       4.794182   12.872879   18.771274
H       3.900886   12.799373   19.192120
H       4.947147   13.821773   18.537537
C       4.838789   12.026894   17.523682
H       4.090452   12.264785   16.920509
H       5.691191   12.172569   17.040068
C       5.073310    9.590509   16.930074
H       5.922941    9.828400   16.481132
H       4.360211    9.529031   16.245004
C       5.215741    8.279432   17.661174
H       4.336548    8.002782   18.020447
H       5.523189    7.580458   17.031101
C       7.212277   12.938366   19.348442
H       7.392466   12.661717   18.414990
H       7.888423   12.497331   19.921426
C       7.422850   14.437885   19.442296
H       6.757943   14.898968   18.872301
H       7.281446   14.730572   20.378737
C       8.820652   14.829471   18.999033
H       8.916501   14.655730   18.029414
H       9.483805   14.269490   19.476071
C       9.107135   16.292906   19.277604
H       9.095310   16.450609   20.244234
H       8.422943   16.847541   18.848389
H       9.989628   16.526788   18.920124
C       5.528681   12.866197   21.127472
H       5.471412   13.853848   21.125978
H       6.278714   12.612267   21.723770
C       4.247052   12.311562   21.711216
H       4.223274   11.329256   21.592256
H       3.468933   12.699138   21.236569
C       4.168511   12.655034   23.196730
H       4.888670   12.176578   23.678550
H       4.322367   13.626648   23.310908
C       2.828925   12.287505   23.816342
H       2.847538   12.485303   24.775499
H       2.658114   11.331929   23.684528
H       2.117068   12.808728   23.388621
C       7.621933    8.342246   18.286763
H       8.225834    8.542716   19.045661
H       7.742031    9.062603   17.616937
C       8.075145    7.033842   17.656690
H       7.477987    6.809315   16.899586
H       8.009087    6.306802   18.325321
C       9.505988    7.131404   17.159028
H       9.564944    7.861117   16.493088
H      10.094896    7.366623   17.918822
C      10.012378    5.844383   16.524173
H      10.933469    5.974021   16.215114
H       9.443029    5.609165   15.763781
H       9.989288    5.122690   17.186527
C       5.981881    7.335884   19.808145
H       6.663060    7.434783   20.519218
H       6.126484    6.456487   19.377435
C       4.613914    7.333211   20.452565
H       4.377477    8.255375   20.725457
H       3.940104    7.028496   19.792901
C       4.580040    6.421738   21.666382
H       4.987040    5.550360   21.427863
H       5.124996    6.824016   22.387319
C       3.180378    6.189193   22.176000
H       3.216436    5.663960   23.003045
H       2.663761    5.701381   21.502587
H       2.750633    7.051216   22.354441
N       7.166483    9.781624   22.090216
N       5.853160   12.408857   19.738502
N       4.724338   10.614111   17.950505
N       6.204433    8.405862   18.789806
O       7.480251   10.163320   20.882676
O       5.988740    9.594384   22.278820
Pd      5.999452   10.360048   19.487728
H       3.819554   10.504654   18.256575
