# Supplementary material for: LED-pump-X-ray-multiprobe crystallography for sub-second timescales
Source: Commun Chem. 2022 Aug 26;5:102. doi: 10.1038/s42004-022-00716-1 (PMC9814726; doi:10.1038/s42004-022-00716-1)
Supplement: Supplementary file 13 — Supplementary Data 4 [file 42004_2022_716_MOESM13_ESM.zip › dz_opt/orca.engrad]

#
# Number of atoms
#
 72
#
# The current total energy in Eh
#
  -1284.035940181514
#
# The current gradient in Eh/bohr
#
       0.000009698717
       0.000006972884
       0.000016088822
      -0.000018340818
       0.000005090470
      -0.000013935074
      -0.000003370916
       0.000008242574
      -0.000006541839
       0.000026306361
      -0.000012475942
       0.000002374451
      -0.000019475075
       0.000012794649
      -0.000006797977
      -0.000009784977
       0.000005236580
      -0.000016616527
      -0.000006861796
      -0.000004084015
       0.000004619362
      -0.000010423265
       0.000002097201
      -0.000021984381
      -0.000013498046
       0.000007490976
      -0.000014907688
      -0.000007157635
       0.000026275582
      -0.000002080070
      -0.000011379016
      -0.000000547866
      -0.000000718762
      -0.000008941642
      -0.000003798143
      -0.000017638502
       0.000009412872
       0.000004999237
      -0.000008697658
      -0.000010167496
       0.000002249332
      -0.000017944283
       0.000005217830
       0.000005132299
      -0.000011373292
       0.000007423932
       0.000016327465
      -0.000017016200
      -0.000003760332
       0.000002717928
      -0.000014049360
       0.000002474820
      -0.000005002734
      -0.000003139228
      -0.000002037835
       0.000006910294
      -0.000012798786
      -0.000000930770
      -0.000001350382
      -0.000018554843
       0.000002148915
      -0.000004797993
      -0.000012819778
      -0.000004945396
      -0.000015495197
      -0.000013810222
       0.000004777659
       0.000003624168
      -0.000007359323
      -0.000003133970
       0.000007594611
      -0.000013782904
       0.000007260912
       0.000005465668
      -0.000017712142
      -0.000002444341
      -0.000004728689
      -0.000021690080
       0.000009930060
       0.000004762859
      -0.000026067508
       0.000002461941
      -0.000004352981
      -0.000001563690
      -0.000015327180
       0.000036642686
       0.000015991888
       0.000014090385
      -0.000007727362
      -0.000008398710
       0.000000161144
      -0.000000613618
      -0.000015756373
       0.000012989915
      -0.000004155650
      -0.000005292597
       0.000011085800
      -0.000003525321
      -0.000012060901
       0.000002776295
       0.000001651601
      -0.000003243571
       0.000022023050
       0.000009733709
       0.000000269449
       0.000003186857
      -0.000002544327
       0.000000874638
       0.000000291158
      -0.000004866900
      -0.000017124488
      -0.000000493147
       0.000005408928
      -0.000004644841
      -0.000025060305
      -0.000007412236
      -0.000014868307
      -0.000003853052
       0.000012430754
      -0.000011887475
      -0.000001919020
       0.000006325938
      -0.000018302461
       0.000002110287
      -0.000005053149
      -0.000015735008
      -0.000012456213
       0.000010904737
      -0.000025473828
      -0.000009618914
       0.000000067757
      -0.000012240528
      -0.000010014479
      -0.000009012602
      -0.000017683905
      -0.000009523032
       0.000008888505
      -0.000021884717
      -0.000004704820
       0.000000305436
      -0.000018075843
      -0.000026542041
       0.000027349532
      -0.000018786561
      -0.000003103799
      -0.000003562561
      -0.000026608015
      -0.000013821379
      -0.000004195291
      -0.000026496847
      -0.000004696705
      -0.000008457738
      -0.000021205973
       0.000000316130
       0.000013810498
      -0.000030841508
      -0.000003038200
       0.000002381104
       0.000001933316
      -0.000006270947
      -0.000004896052
      -0.000022627521
      -0.000026585098
      -0.000024671317
      -0.000013752913
       0.000006084550
      -0.000006497085
       0.000007404489
      -0.000003672218
       0.000020852525
      -0.000023791633
      -0.000019358798
       0.000005213637
      -0.000031893957
       0.000008041473
      -0.000004664848
      -0.000004603841
       0.000004097408
       0.000005910053
      -0.000001208686
       0.000014657096
       0.000014467108
      -0.000020258628
       0.000002361647
      -0.000000688865
      -0.000000075327
      -0.000010267182
      -0.000006730730
      -0.000001730891
       0.000006342828
       0.000008154267
      -0.000005197758
       0.000019589067
       0.000013578374
      -0.000039216472
      -0.000041227035
       0.000010462880
      -0.000019220575
      -0.000024617183
       0.000000860385
       0.000003452989
       0.000009553144
      -0.000019440465
      -0.000013666724
       0.000003023623
      -0.000010726921
      -0.000006645373
      -0.000009083391
      -0.000003974447
       0.000002374067
       0.000065059873
      -0.000001682911
       0.000009486966
      -0.000022966843
       0.000025420191
      -0.000046250354
#
# The atomic numbers and current coordinates in Bohr
#
   6     9.0694406   24.3963290   35.4869331 
   1     7.2280641   24.1287808   36.4174612 
   1     9.2430482   26.4327733   35.0688360 
   6     9.1229196   22.8613012   33.0635959 
   1     7.5661879   23.4405730   31.7959998 
   1    10.9044373   23.1362578   32.0217679 
   6     9.6890898   18.2838747   31.8258645 
   1    11.4850528   18.9172656   30.9836192 
   1     8.2846807   18.1525723   30.2832649 
   6     9.9751085   15.7505656   33.1400823 
   1     8.1173985   15.1512228   33.8586665 
   1    10.5935001   14.2896439   31.7861267 
   6    13.6017421   24.6164149   36.6098944 
   1    13.9821455   24.0599865   34.6354019 
   1    14.9798575   23.5889740   37.7856106 
   6    13.9857210   27.4596594   36.8955162 
   1    12.5099587   28.5335006   35.8758365 
   1    13.8409377   28.0104203   38.9030574 
   6    16.5743871   28.2533369   35.8882974 
   1    16.7252828   27.7176650   33.8719279 
   1    18.0590605   27.1697555   36.8834626 
   6    17.0774396   31.0706051   36.1759852 
   1    17.0236802   31.6515072   38.1794027 
   1    15.6606320   32.2074594   35.1474415 
   1    18.9547932   31.5758325   35.4257827 
   6    10.3884472   24.2547342   39.9371358 
   1    10.0619616   26.3170489   40.0314950 
   1    12.0762919   23.8463594   41.0862226 
   6     8.1272475   22.8505073   41.0235199 
   1     8.3434519   20.8076605   40.6360795 
   1     6.3488797   23.4807888   40.1220267 
   6     7.9020057   23.2297454   43.8762292 
   1     9.6409354   22.5159817   44.7866537 
   1     7.8027449   25.2734976   44.3070768 
   6     5.6158535   21.8906654   44.9943026 
   1     5.5171699   22.1720636   47.0566455 
   1     5.7040663   19.8336716   44.6444613 
   1     3.8329977   22.6054842   44.1759983 
   6    14.4361299   15.6665808   34.5055510 
   1    15.5953008   16.2541406   36.1329117 
   1    14.7394732   17.1007167   33.0199619 
   6    15.3139630   13.0908256   33.5524483 
   1    14.0525049   12.3641451   32.0513639 
   1    15.2571037   11.6939182   35.1014522 
   6    18.0069102   13.2339524   32.5184707 
   1    18.0723471   14.6113328   30.9458199 
   1    19.2706627   13.9919336   34.0009099 
   6    18.9978596   10.6903395   31.6120732 
   1    20.9396221   10.8627685   30.8754328 
   1    17.8104187    9.9109984   30.0823697 
   1    19.0340871    9.2932453   33.1616578 
   6    11.1157568   13.9374828   37.2573686 
   1    12.6511035   13.9991004   38.6612212 
   1    11.1846129   12.0582100   36.3452639 
   6     8.5908921   14.2860902   38.5879752 
   1     8.4228770   16.2694976   39.2239865 
   1     6.9980085   13.8982047   37.2896869 
   6     8.3482890   12.5538051   40.8847486 
   1     8.6000554   10.5649518   40.2904287 
   1     9.9027989   12.9827197   42.2107008 
   6     5.8265501   12.8497925   42.2347874 
   1     5.7074087   11.5841238   43.8858484 
   1     4.2230176   12.3953548   40.9770916 
   1     5.5672845   14.8041871   42.9237213 
   7    13.9433286   18.5704576   41.5177378 
   7    11.0660453   23.5778328   37.2935671 
   7     8.9444867   20.1642306   33.7414245 
   7    11.7426186   15.8877178   35.3290403 
   8    14.2832254   19.3606301   39.2475376 
   8    11.8320720   17.9794697   42.0895742 
  46    11.3995860   19.6361144   36.7164029 
   1     7.1495954   19.7762063   34.3548704 
