# Supplementary material for: LED-pump-X-ray-multiprobe crystallography for sub-second timescales
Source: Commun Chem. 2022 Aug 26;5:102. doi: 10.1038/s42004-022-00716-1 (PMC9814726; doi:10.1038/s42004-022-00716-1)
Supplement: Supplementary file 13 — Supplementary Data 4 [file 42004_2022_716_MOESM13_ESM.zip › dz_opt/orca.hess]

$orca_hessian_file

$act_atom
  0

$act_coord
  0

$act_energy
        0.000000

$hessian
216
                    0                  1                  2                  3                  4        
    0      5.6076131549E-01   3.5747959641E-02  -7.9546382220E-02  -2.5876721553E-01  -3.6948261478E-02
    1      3.5717826201E-02   6.0747092586E-01  -1.1075383953E-02  -3.2607679981E-02  -5.7041301969E-02
    2     -7.9576435879E-02  -1.1120029714E-02   5.1220635464E-01   1.0661061116E-01   1.9185134628E-02
    3     -2.5876169705E-01  -3.2608877145E-02   1.0659978152E-01   2.8206457841E-01   3.4409363372E-02
    4     -3.6940328149E-02  -5.7034642367E-02   1.9198450152E-02   3.4410709274E-02   5.5313170290E-02
    5      1.1573583895E-01   1.7883096197E-02  -1.0432129526E-01  -1.1335362252E-01  -1.7430086841E-02
    6     -5.1387807167E-02  -3.3203465110E-02   7.8583325270E-03  -6.7592226587E-04  -2.6510670572E-02
    7     -2.7917876880E-02  -3.0344470390E-01   4.8211743212E-02  -1.2619099800E-04  -1.4993584799E-03
    8      6.3872203567E-03   4.8706004232E-02  -6.1196710187E-02   7.3751192447E-04   1.4109524687E-02
    9     -8.7244547084E-02   3.4639915773E-03   1.3965252978E-02   1.6531291869E-03   1.7559652731E-02
   10      8.3973163346E-04  -1.1297650367E-01  -7.2597011603E-02   1.7039800991E-04   1.0564122058E-03
   11      1.0159913728E-02  -5.2222307688E-02  -1.7752008886E-01  -4.5859364684E-06  -1.0524187189E-02
   12      7.2510912149E-04  -3.3917657609E-04   2.9192979223E-03   8.7353352529E-04  -3.0890960342E-04
   13     -1.4394826948E-02   7.2262059676E-03  -7.1419567712E-03   4.5447116828E-04   6.0714510925E-04
   14     -2.0062551129E-02   8.0902167103E-03  -1.2448715720E-02   1.0130360765E-04   9.9258593359E-04
   15      1.5199541121E-03   1.2340671811E-03  -3.8303919529E-04   1.2183158866E-03  -6.2257013960E-05
   16      1.8891934030E-02   2.7100132499E-03  -9.0868814783E-03  -9.1187012493E-04  -1.5636006874E-03
   17      2.4156958795E-02   2.9400954534E-03  -1.3754434114E-02  -6.6018201414E-04  -3.0572155728E-03
   18     -5.0262615151E-04  -2.4883055325E-03   1.2590287684E-03   1.7349049032E-04   1.9356206296E-04
   19      3.6553056495E-04  -4.2406432018E-03   2.3969957256E-03   1.9599950391E-04  -1.5240114360E-04
   20      2.7789451819E-04   2.8278382950E-03  -1.7757827450E-03  -5.8695653795E-05  -1.9928751398E-04
   21      4.7481862666E-04   2.3327570254E-04  -7.1796823852E-05  -2.9078254717E-05  -1.5148251245E-04
   22      5.5501082569E-05   6.3834551463E-05  -2.4446621165E-04  -1.2202854156E-04  -6.0203815581E-05
   23     -1.2511036287E-04   7.9956855338E-05   6.9579153040E-06  -5.1937015542E-05   7.5028465325E-05
   24     -2.6522425857E-05   3.3240773393E-05  -4.5592376963E-05   8.8948177014E-06   1.2493098686E-05
   25      1.7793851268E-04  -5.2457685915E-04   4.2513930046E-05  -3.0052663555E-05   7.7084593989E-05
   26      7.2270370143E-05  -3.1257327935E-04   2.0553393151E-04  -2.6826539742E-05   5.7158329977E-05
   27      1.5336229922E-03   6.6997767774E-04   8.3315739507E-04  -1.0341761511E-04  -6.1908030864E-05
   28     -4.9286667314E-04  -1.1683176196E-03   6.1913530499E-05   3.7375832561E-05   2.0361318851E-05
   29      1.0004631517E-03  -1.6881692101E-03   2.0728853852E-03  -6.5712733608E-05   9.9777434757E-05
   30     -1.2092849549E-04  -3.3269754500E-05  -7.3893989401E-05   1.7905074901E-05  -2.4966470532E-06
   31      9.5443954625E-05   1.0229687695E-04  -8.5514186050E-05   4.1134568655E-06  -4.5211508498E-05
   32     -1.1951255220E-04  -2.4697447947E-05  -3.1036327872E-05   1.9235925571E-05   7.2402613913E-06
   33     -1.5406427220E-04   1.7973566231E-06  -1.9485765022E-04   1.3139370241E-05  -7.7837207745E-06
   34      9.4390731962E-05  -4.9896059759E-04   4.3207642151E-04  -1.0081260663E-05   3.3635069634E-05
   35     -2.4666084357E-04   2.0078662893E-04  -4.8974184888E-04   2.0647955389E-05  -1.7442259649E-05
   36     -3.2663265936E-02  -5.0454725407E-03  -1.9202030445E-03  -1.1092291971E-03   2.2018457332E-05
   37      1.0144650050E-02   3.8052619894E-03  -4.7741769298E-03   3.4362420881E-03  -9.8271198371E-04
   38     -1.9282390496E-02  -8.6980230527E-03   8.9843304683E-03  -3.9756350936E-03   1.1963635689E-03
   39      1.3140372552E-03   4.7438790071E-04   1.1593425629E-03   2.5681236972E-04   1.7699632199E-05
   40      4.2351580173E-04   1.5012196554E-04  -3.8394259713E-04  -3.7550035965E-06  -1.4620180234E-04
   41     -5.5199806309E-04   2.5720023551E-04  -5.3399671262E-04   9.1769456542E-05  -8.3567423856E-05
   42     -4.2159295243E-03  -1.9242161611E-03   3.8344290640E-03  -1.1727611764E-03   3.7594948421E-04
   43     -2.7877557293E-03  -5.0852097938E-04   1.0290509332E-03  -7.5864561686E-04   2.4573313796E-04
   44      1.8487579586E-03   3.1812690630E-04  -5.1507056754E-04   4.4743038826E-04  -1.3717852784E-04
   45      1.9177932845E-03  -2.5313428193E-03   1.8467512735E-03   1.7016361074E-05   2.1188521089E-04
   46     -9.4798923624E-04   1.0797893101E-03  -1.0540939360E-03   4.5225100860E-04   4.1018061607E-05
   47     -2.0581111522E-04  -4.8571992270E-04   2.2690153107E-04   5.4159041915E-05  -3.5631664294E-05
   48     -1.4126803715E-03  -9.4508491765E-04  -7.0352764009E-04   9.7102302993E-05  -3.5393586199E-05
   49     -3.5571603991E-06  -8.0099101930E-04   5.5528971987E-04  -6.7476266921E-05   4.4998673857E-04
   50     -7.6434864425E-04  -6.5796733432E-05  -2.6902195555E-04   7.7298554082E-05  -3.5252861453E-06
   51     -4.8649617142E-04   6.0333143374E-05  -1.2641145887E-04  -2.4649374770E-05  -1.6093380039E-04
   52      1.3585923264E-04  -2.2829222247E-04   1.1455389476E-04  -5.1684442888E-05   5.9361268166E-05
   53     -1.8983658053E-04   1.5148033686E-05  -7.2656280397E-07  -4.0820168466E-05  -1.1750620130E-04
   54     -3.3296542352E-04   7.7258207418E-05  -3.4182590118E-04   3.7174665301E-05  -9.9256203744E-05
   55      1.0232890658E-03  -6.6252250086E-04   1.0100946100E-03  -1.4664026286E-04   1.5610534192E-04
   56     -2.1199004840E-04  -2.4848390277E-04   1.8138579562E-04  -5.4272288550E-05  -8.4351459166E-05
   57      3.1378100247E-05   2.7327662185E-05   2.2347893399E-05   4.8482341906E-06   1.9199884054E-05
   58     -4.9349472016E-05   7.4812174978E-05  -4.8084918216E-05   5.7030374389E-06  -1.8227734772E-05
   59      4.2368415546E-05  -3.1888648003E-05  -1.5541370625E-05  -4.8112914874E-07   2.6947921050E-06
   60     -7.1675608653E-05   2.5946773114E-04  -2.6811541248E-04   5.3913735459E-05  -8.8143172129E-05
   61     -1.2220497076E-04  -4.3542293604E-05  -9.0295056760E-05  -3.3249075326E-06  -5.9777829496E-05
   62      1.1826890123E-04   1.2942438749E-06   2.8863728683E-05   1.4676253416E-05   3.6299868542E-05
   63      3.0108669612E-04  -1.6110808816E-04   2.7298087209E-04  -3.5116026961E-05   7.6540189849E-06
   64     -3.5502531474E-05   2.8406127117E-05  -4.6498305137E-05   2.1962248332E-05   1.8032934628E-05
   65      3.5502847419E-06   4.4965018834E-05  -1.4261967422E-04   4.9374798430E-05   1.2389895284E-06
   66     -3.2928283443E-06  -7.1567701728E-06  -4.3746615865E-06   2.2114320278E-06  -1.4922735646E-06
   67      1.0843867195E-05  -1.0919813454E-05   3.0126763587E-06  -3.8531482146E-06  -1.4261108666E-07
   68     -5.1225220927E-06  -2.3365660426E-06   1.1516138454E-05  -8.0302975144E-06  -6.4971425848E-06
   69     -2.0221392857E-05   9.9800008944E-07  -1.2517429217E-05   4.4145306431E-06   7.8958749790E-06
   70      8.2824080974E-06  -9.6694920472E-05   8.1987297204E-05  -1.7668121918E-05   1.1231654111E-05
   71     -2.2603463041E-05   4.3248083348E-05  -2.0818501111E-05   6.2444389853E-07   6.8521311780E-08
   72      1.0368836966E-05   2.6012285160E-05   2.0928351047E-05  -1.2619946790E-05  -9.1995843772E-06
   73      8.2961832703E-05  -7.8697777884E-05   1.2652354906E-04  -2.8850179859E-05  -3.0954792111E-06
   74      3.4881031793E-06   8.3150822764E-06   3.1003967163E-06  -2.1083226538E-07   9.7083414288E-08
   75      8.2217959795E-03  -7.6963605248E-03  -2.4737417367E-02  -1.1997952209E-03  -7.9195469133E-04
   76     -3.3919840593E-03   1.2195431506E-03   8.3091337163E-03  -2.9721052345E-05   9.5998303958E-04
   77     -4.8940162871E-03  -6.0805767987E-03  -2.9715645983E-02   1.8912786514E-03  -3.4998899521E-04
   78      6.1621362747E-05  -7.6500815617E-04  -3.2135815402E-04  -7.3422625291E-05  -2.9401035316E-04
   79      6.4106190805E-04   9.1815454320E-04   8.3954746611E-04  -2.6207508121E-04  -2.0621768390E-04
   80      1.1513897470E-03  -1.6312624116E-03   2.1676930050E-03  -1.9769615049E-04  -7.6781110442E-06
   81     -1.4664904107E-04   2.0447316664E-04   2.2106437159E-03   7.9521100886E-05   6.4237696856E-05
   82      8.5017293650E-04   1.6006501421E-04  -1.1564476454E-03  -1.7464889588E-04  -2.1537330838E-04
   83      3.1887111444E-03  -2.8651792141E-03  -4.3698400262E-03   8.3116527050E-05  -1.6763924481E-04
   84      1.2547211739E-03  -7.3809760067E-04   1.2836764407E-03   3.3857574446E-04   1.3228234346E-04
   85      2.0191115321E-04   2.4117216304E-04  -9.4539666353E-05   1.2564886097E-04   1.2177086266E-04
   86      1.7748799812E-03   6.3068423692E-04  -4.3266762069E-04   1.2730175878E-03  -5.5496384449E-05
   87      1.0326940983E-04  -1.3574609743E-04   5.2624970458E-06  -1.3603691545E-04   2.0277553025E-04
   88     -3.6513449274E-05  -9.3216235443E-05   4.3597206560E-04   5.5268772715E-05  -3.2496693660E-04
   89     -5.3913604651E-05  -1.2566905526E-04  -1.7781898898E-04  -1.9238633449E-04   2.2418225350E-04
   90     -1.0717338872E-03   2.1977433001E-04  -7.6090971034E-04   9.0192300383E-04  -1.0675434819E-04
   91      1.8531274645E-04   9.5572766114E-06   5.9448110489E-04  -2.7867888473E-04   4.6678244727E-04
   92      6.3068860597E-04   5.6717400026E-04  -1.7448332370E-03   9.8258504302E-04   6.4779608016E-04
   93     -1.0572255361E-03   3.9553462278E-04  -1.0167024513E-03   3.8297546129E-04  -9.4280250357E-05
   94     -5.1102874450E-04   1.9121183271E-04   3.2225916876E-04  -1.2732925892E-04  -2.6039949128E-05
   95     -3.2233932898E-04  -2.2278934307E-06  -5.4293067582E-05   1.5142091363E-05   1.9124021520E-04
   96     -3.1240167433E-05  -9.7916822156E-06   2.0567920428E-04  -3.6292263817E-05   4.8782252812E-06
   97     -1.3981584532E-05  -3.9251626833E-05  -1.2513151493E-04   1.3207873375E-05  -2.3251078068E-05
   98     -3.8323736135E-04   6.3794015656E-05  -1.1311405633E-04   2.2102283147E-04  -3.7591180835E-05
   99      7.2649558322E-05  -6.2496148605E-06  -1.4692327273E-05  -1.1510239445E-05  -6.9766842009E-06
  100     -5.3874536239E-07   8.7309231978E-07   1.1706321308E-05   2.3021594502E-05  -4.4075426282E-05
  101     -7.6272563730E-05   1.0494777560E-05   9.1830138544E-05   3.3021203774E-05  -1.0192396618E-04
  102      1.0956373249E-04  -2.9928459367E-05   1.1725907000E-04   5.6296904534E-05  -1.2189045964E-05
  103      2.2816057509E-05  -8.6278200631E-05  -2.1940915547E-05   3.9032935618E-05  -1.7302227975E-05
  104      2.7198064547E-04  -1.3019984558E-04   2.3205322003E-04  -1.0939834553E-05  -3.6718705838E-05
  105     -1.1566005072E-04   4.4470032575E-05  -4.8094927973E-05  -1.7975637353E-05   8.4873725001E-06
  106     -4.9793241201E-05   3.2420585651E-05  -3.0030816867E-05  -5.8369608138E-06   2.9152866594E-06
  107      2.4310763150E-05  -4.0795005410E-05   3.7220670004E-05   1.7133344473E-05  -4.1703915048E-06
  108      3.6768387202E-06   5.7891310186E-06   1.1207774644E-05  -1.4101206316E-06   2.4927971508E-06
  109     -1.8245407343E-05   1.5830827078E-05   1.4493154080E-05  -6.1424550642E-06  -1.7256398975E-05
  110      1.4427484368E-05   8.3267655970E-06  -1.2650051409E-05  -9.4721519039E-06   1.9594856283E-05
  111     -1.2121560893E-04   1.7734312624E-05   1.8043332615E-05  -3.9487800520E-06   1.4869726352E-05
  112      2.6180168854E-05   1.7581226966E-05   2.0513274939E-05  -1.4445921597E-06   1.9019004797E-05
  113      2.5209268868E-05   7.9751593784E-06  -1.9928268783E-05  -1.5892278237E-05   5.5771991320E-06
  114     -6.1273165110E-04  -3.1564883612E-04  -4.5729563384E-04   2.1254500010E-05   1.7437107252E-05
  115     -3.8620955644E-04   1.6174882078E-04  -3.3955722050E-04   2.2070605253E-05   1.4796774345E-05
  116      1.2188849196E-04   2.0786207623E-04   2.8570682902E-05   8.7270499690E-07  -1.3957954886E-05
  117     -1.7475502018E-05   2.5882042115E-05  -3.9920019675E-05  -1.0381736941E-05   6.9392673971E-06
  118      8.6625064959E-05   3.5764179536E-07   1.1730740133E-04  -8.3803550910E-06   3.3459038464E-06
  119      2.1644525309E-05   2.9765468243E-05  -1.1587662372E-05   6.1848408162E-06  -1.9205733240E-06
  120      8.1055650103E-05  -2.7039075700E-06   1.0349879148E-04  -1.4859942054E-05   3.0834259518E-06
  121      5.6535373208E-05  -2.2256942563E-05   7.2721114284E-05  -1.2879420996E-05   3.7128518996E-06
  122     -1.8918740530E-05  -3.4042904318E-05   9.1106418325E-06  -3.2075721140E-06   1.2181415105E-06
  123      2.0941355784E-04   2.5720919881E-05   1.6838097354E-04  -8.6749016652E-06  -6.8269716811E-06
  124      1.9815914762E-04  -7.0326324477E-06   1.8514287529E-04  -1.2236213657E-05  -4.1657242742E-06
  125     -3.7299548776E-05  -4.4040938050E-05   1.3858056868E-05   5.1566693259E-07   3.0724769446E-06
  126     -1.9658692045E-05  -1.9700541655E-06  -2.8270575823E-05   2.6859453014E-06  -4.4853770836E-07
  127     -3.5510441613E-05   3.4337237072E-05  -6.1314006723E-05   5.4700205530E-06  -4.2485899217E-08
  128     -1.6290798154E-05   3.8260539361E-05  -4.5832987755E-05   4.8037618434E-06  -2.5851593314E-06
  129     -1.1726806632E-05   6.0416125559E-06  -1.7547798762E-05   1.1844609874E-06   2.6945140321E-07
  130      1.1802389178E-06   5.2324619252E-06  -3.0308596517E-06   3.3066349279E-07  -2.5568107698E-07
  131     -5.8271737262E-06   5.8602513788E-06  -1.3143689080E-05  -8.3828483563E-07   1.0499025607E-06
  132     -7.8408590394E-05  -2.2808638477E-05  -5.1192063218E-05  -4.7933389333E-06   6.2682366790E-06
  133     -1.6006076597E-04  -2.1776574649E-05  -1.3117822238E-04   4.4701199199E-06   6.2183519906E-06
  134      2.4425121116E-05   2.9321040663E-05   2.3928374624E-06   1.0342072981E-06  -4.6262814670E-06
  135      8.5799771045E-06  -5.7803247645E-07   1.1836811953E-05  -1.3238351569E-06  -1.8750998694E-06
  136      1.4727492354E-05   9.7399842886E-07   1.4932869776E-05  -4.3576672926E-07   4.4115578355E-07
  137     -1.8172872102E-05  -1.0005673131E-05  -5.9687787851E-06  -2.7503517305E-06   1.9228222624E-06
  138     -5.8246405335E-06   1.4301614397E-05  -1.8771321942E-05   3.6392600588E-06  -9.1608369288E-07
  139      6.0812842874E-06  -4.7852485724E-07   7.5015414213E-06  -1.6791524458E-06  -1.2734681011E-07
  140     -2.7307426452E-07   1.0992522957E-06  -6.2362214014E-06   2.9021374366E-06   7.9777713598E-07
  141      7.3195101508E-05   1.6382952462E-05   5.3101225222E-05   9.1851991848E-07  -4.0245327997E-06
  142      5.2025953608E-05   1.1728862950E-05   4.0344023344E-05  -7.5603567911E-07  -4.2109599792E-06
  143     -2.3532865559E-05  -8.0765240835E-06  -1.4829231740E-05   1.4708773951E-07   1.4225462520E-06
  144      2.3829344773E-05   7.2025214054E-06   1.6242994092E-05   7.2466126034E-07  -2.4707955735E-06
  145     -2.8908355425E-05  -6.8978700472E-06  -2.0743360080E-05  -3.4148689580E-07   1.5336518679E-06
  146     -1.2375588626E-05  -3.4783889738E-06  -7.8193671741E-06  -7.4331694261E-07   1.1054053427E-06
  147     -1.1934667927E-05  -3.8334627513E-06  -8.9698244536E-06  -1.8495354128E-08   1.5393280109E-06
  148     -9.3153604650E-06   5.1147443816E-07  -1.1942220534E-05   1.3588336283E-06   7.1473505085E-07
  149      3.1613378079E-07   4.0083857228E-06  -4.3013228394E-06   1.3344896725E-06  -3.5288146911E-07
  150     -9.8478146637E-06  -3.4075220216E-06  -6.0511572497E-06  -6.2763075406E-07   1.1366136851E-06
  151      2.3134611028E-06   5.8216982269E-07   1.1965230187E-06   3.8760548275E-07   3.2346360366E-07
  152      2.4230042586E-06   3.2476701548E-07   1.3241793777E-06  -2.2919433541E-07  -3.6685835295E-07
  153      1.4413382381E-04   1.1709167970E-04   1.5214649459E-05  -9.7075335216E-06   2.6052590261E-06
  154     -1.5707082655E-04   2.9702212542E-04  -2.9207755239E-04   6.3374700880E-06  -6.0547729066E-06
  155     -6.3125084522E-04  -1.1564252824E-04  -5.2505338888E-04   5.4092976436E-05  -6.9394320309E-06
  156     -4.4926510533E-05   3.9500311102E-06  -3.5415010482E-05   2.2132821019E-06  -2.3620244296E-06
  157      7.9663186098E-05  -2.6583970749E-06   9.1741838988E-05  -9.0147904827E-07  -6.0068007970E-06
  158      4.4666695773E-05   4.8125131009E-05   7.7137444047E-06   2.0930609601E-06   3.6298249917E-06
  159     -5.3262362498E-05  -1.8764270126E-05  -2.0661966585E-05   6.3807005724E-06  -4.5656591989E-06
  160     -2.0246920664E-04  -1.0187567856E-05  -1.8536614207E-04   1.4267593348E-05   1.8010535455E-06
  161      2.1787986276E-04   1.4562888341E-05   2.1798552708E-04  -2.0070250584E-05   4.9753346129E-06
  162      8.1703879292E-05   8.9158314214E-06   1.1421482425E-04  -4.0019762859E-06   3.9331288882E-06
  163      3.0780495268E-05  -7.8446302682E-05   1.1076028811E-04   2.4768086781E-05  -2.9861586704E-05
  164      1.1933744364E-04  -1.5846238682E-05   9.5717157787E-05   3.9813786374E-06  -2.1981661106E-05
  165      1.0087822062E-04  -4.3692362690E-06   3.5287044382E-05  -1.3052571040E-05   1.4686312812E-05
  166     -3.7710571287E-05   1.8478128430E-05  -3.3812249298E-05   3.8329584051E-06   9.6045228782E-06
  167      1.3921564330E-05  -3.6690052979E-06  -3.5867157053E-06  -7.9572537230E-06   2.8560029868E-05
  168     -5.9929170277E-05   2.1265410288E-05  -7.0189853593E-05   9.6077101526E-06  -6.4904847986E-06
  169     -7.8233507266E-05   1.0936785181E-05  -5.9695161731E-05   7.4345808759E-06  -1.2073519884E-05
  170     -5.7302361838E-05   5.5058931332E-06  -4.4067805428E-05   2.1445437805E-06  -4.5058753946E-06
  171     -4.8305564715E-05  -1.6408990737E-05  -4.7308677923E-05   8.3307248500E-06  -9.7730611438E-06
  172      3.9529758814E-05   4.5121053057E-05   1.2234000146E-05  -5.8808655235E-06   4.5219054266E-07
  173     -4.0130354655E-05   2.8438838303E-06  -3.5281090754E-05  -5.7877844126E-06   1.6584234397E-05
  174     -6.5338225128E-06  -1.9080606524E-06  -6.7737521565E-07   7.2417055530E-07   9.7392553629E-07
  175     -1.2493660742E-05   1.0558848634E-05  -1.6426913602E-05  -5.3954592041E-06   7.3758025648E-06
  176      2.7046145667E-06  -1.9959053847E-06   3.0089600767E-06   1.2378638089E-06  -4.9258600235E-06
  177     -1.8417925978E-05   1.5726791672E-06  -1.1092462583E-05  -1.2276016102E-06  -2.0080393903E-07
  178      3.9740608252E-05  -8.1496875239E-06   3.3578817338E-05  -3.5053608680E-07   4.2207191925E-07
  179     -3.1920991579E-05   2.2753046531E-06  -2.8575508149E-05   5.1956477601E-06  -3.7165699212E-06
  180      3.9415981805E-05   1.2672808128E-05   2.3374488060E-05  -2.0280094809E-06  -7.1410282593E-07
  181     -3.5595071380E-05  -3.2709045074E-05  -1.4553362019E-05   1.1069479948E-05   2.0005604970E-06
  182      1.2440083234E-05   1.7910313720E-06   2.2209720247E-05   5.6370788495E-06  -7.7014895426E-06
  183     -2.7048761625E-05  -1.0084015022E-05  -1.3404810566E-05   1.6978755743E-06  -8.3288633124E-07
  184      2.0485409546E-06   1.6317862286E-06  -6.2570901971E-06  -3.1464788631E-06   4.5770624112E-06
  185      2.1175572068E-05   7.6406106968E-06   1.3539731241E-05  -1.5310499304E-07  -3.1402372632E-06
  186     -2.5738397488E-05  -1.7696493576E-06  -1.6373445519E-05   1.7306124488E-06  -1.4108728808E-06
  187     -1.7329019999E-05   3.3879499141E-06  -2.8952997348E-06  -4.8511967360E-09  -5.3605512718E-06
  188     -1.6525527626E-05   7.5866600223E-07  -9.2325007612E-06  -2.4072818371E-06   1.4751946307E-06
  189      1.8181112008E-05  -5.8760985483E-06   9.1667927190E-06   1.8955962894E-06   5.0996182639E-08
  190      1.2960804841E-05   9.7283196668E-06   2.2799938740E-06  -3.1262166113E-06   1.9829334345E-07
  191      1.4436003799E-05   4.5702311614E-06  -7.0382383102E-06  -4.2160409377E-06   9.2604350084E-06
  192      1.4097697229E-03   3.8373662487E-04   1.0511360917E-03  -1.8714403185E-04  -8.5611175406E-05
  193      1.9730855524E-04   2.0053185680E-04   2.0719630699E-04  -8.9932822820E-05  -1.3926210583E-05
  194      3.5452365152E-05   3.5987077560E-05  -4.5660898934E-04   3.4095333136E-04  -1.0964043527E-05
  195     -1.3802559460E-01   3.0068697673E-02  -2.9499291780E-02  -2.5448925138E-02   1.1679395478E-02
  196      1.0641346335E-02  -9.1252471292E-02   1.3000931492E-02  -3.8481387585E-03   1.1688269480E-03
  197     -3.4671586889E-02   2.8828699458E-02  -1.2558679652E-01   6.1723094161E-03  -4.2996772991E-03
  198      4.9772625574E-04   5.5591571070E-03  -2.6023634535E-03   9.2650751820E-04   7.6003493847E-04
  199     -1.1192922828E-03  -4.0846397905E-02   3.6425231810E-03  -2.5196276224E-04   2.1522297476E-03
  200     -2.6174822783E-03  -3.3669670194E-02   6.6744447635E-03  -5.7470611909E-04   2.4583471128E-04
  201     -5.8307104972E-04  -1.2878831346E-03  -6.8380066646E-04   7.9642149034E-06  -3.3786127928E-05
  202     -1.5692401011E-03  -4.9727305266E-04  -1.5628890825E-03   1.9858109311E-04  -6.4659798474E-05
  203     -1.0603794589E-03  -1.5104819474E-03  -1.0953080479E-03   6.4627327002E-05   9.5348819260E-06
  204      1.2699241700E-04   3.0140394131E-05   1.5750850841E-04   1.0370025484E-04   7.0640568355E-08
  205      3.0711197117E-04  -9.1440421380E-05   2.1343186097E-04   1.3185950988E-04  -2.9157910273E-06
  206      3.0277953947E-04  -1.9202318045E-04   3.0910886415E-04  -2.6936899941E-04  -3.2416340742E-05
  207     -1.1715995744E-03  -3.3828944965E-04  -1.0438171433E-03   2.2682015223E-04   4.4301572470E-05
  208     -9.6072494179E-05  -7.4371606128E-05  -9.7566063827E-05  -1.5552222116E-05   1.0720538960E-05
  209     -4.5674602781E-05  -6.5635120257E-05   1.1875883690E-04  -9.1646107304E-05   3.5335545177E-06
  210     -1.0063189882E-03   1.1567091451E-02  -2.2674595286E-04  -3.7607748327E-04   4.8479272835E-04
  211      1.1159462678E-02  -1.1971509500E-02   8.5698974507E-03  -5.7047544150E-04   7.4323286399E-05
  212      2.1521151909E-04   9.7063726779E-03   2.9513344043E-03  -2.4404763679E-04   4.5149485085E-05
  213      5.5132676413E-04  -3.5945017611E-04  -6.8021348371E-04  -1.0390802292E-04  -3.9294431587E-04
  214     -1.2643956564E-03   1.1495172865E-03   7.9725455384E-04   7.3876564521E-04  -5.3250885401E-04
  215     -1.6782981914E-03  -2.0400061969E-04   7.4206031244E-04   5.8731947444E-04  -3.6081152606E-04
                    5                  6                  7                  8                  9        
    0      1.1573737683E-01  -5.1385959718E-02  -2.7920366434E-02   6.3870535688E-03  -8.7250945059E-02
    1      1.7866454120E-02  -3.3203540171E-02  -3.0347562145E-01   4.8710239888E-02   3.4601339159E-03
    2     -1.0436432371E-01   7.8599692309E-03   4.8218185704E-02  -6.1198104790E-02   1.3967194697E-02
    3     -1.1335004937E-01  -6.7563485163E-04  -1.2604794017E-04   7.3714400096E-04   1.6512575072E-03
    4     -1.7426742157E-02  -2.6509991658E-02  -1.4991796155E-03   1.4108188293E-02   1.7566447243E-02
    5      1.2120124786E-01   3.3971967975E-03  -2.6669323915E-04  -1.5535224145E-03   2.5822568333E-02
    6      3.3973630734E-03   5.5226095557E-02   2.8362778655E-02  -1.4518599528E-03  -6.3581114711E-04
    7     -2.6665760817E-04   2.8362865590E-02   3.2591810685E-01  -5.4804064864E-02  -2.6586868267E-03
    8     -1.5539311644E-03  -1.4560089009E-03  -5.4806532948E-02   6.4220047253E-02  -3.3475175763E-03
    9      2.5818615771E-02  -6.3579847873E-04  -2.6605477570E-03  -3.3496422629E-03   6.4564423406E-01
   10      3.4455342737E-03   2.5882145080E-03  -1.3190858943E-02  -2.4647688239E-02  -1.6611428834E-02
   11     -1.5902354472E-02   1.4239470664E-03   4.8331374094E-03   9.4130697538E-03  -9.4696234448E-03
   12     -2.6966604236E-05   9.8440027322E-05  -1.4494638529E-04  -4.8212736724E-04  -2.0598733564E-01
   13      5.0631622513E-04  -2.8959017660E-04   1.2445124693E-04   3.9292598638E-04   4.7500729934E-02
   14      7.9733237265E-04   1.1077902444E-05  -4.3026835435E-04   4.9413838689E-04  -1.1815657205E-01
   15     -7.4568835244E-04   3.8353183087E-04   3.0136354469E-04   4.0363837487E-04  -2.5450029865E-01
   16     -3.7679740939E-03   2.9898074808E-04   6.9426422928E-04   5.5671149465E-04  -2.1488959181E-02
   17     -3.5606804526E-03  -5.8013796250E-04   4.7755598829E-04   1.1957817367E-03   1.1292251974E-01
   18      1.2894271047E-04   2.9056995649E-04  -6.1278149776E-04  -6.5843108615E-04  -1.2584830362E-03
   19     -1.6014961158E-04   1.2532952330E-04  -2.6026666062E-05  -1.1960835370E-03   6.2541316687E-03
   20     -1.3073305950E-04   2.3513905147E-04   5.2213417477E-04   1.0399845199E-03  -6.0979176708E-03
   21     -1.8803140017E-04   2.8340776906E-06   2.4176324728E-05   3.5246708064E-05   3.7649634192E-04
   22      1.1673260735E-04  -4.4910176106E-05   5.2774892310E-06   4.6294727950E-05   2.4385134875E-03
   23      1.2024761550E-04  -4.3192346472E-05   9.3764163162E-06  -2.0375154649E-06   1.4577511391E-04
   24      5.1714392196E-06  -1.4026579591E-05   1.9446198196E-05   6.1686704821E-06   5.1015984581E-04
   25      7.1650055877E-05   2.8978361758E-05  -1.1037234029E-04  -7.6622324896E-05  -9.2811563396E-04
   26      3.6361082076E-05   1.3771836111E-05  -8.8765970332E-05  -7.0659832281E-05   2.3217821270E-04
   27     -1.4183185508E-04  -1.7183457245E-04   8.0004953348E-05  -1.6732569969E-04  -9.9639616078E-04
   28      1.9189376131E-05   1.1949207536E-04  -1.8159687118E-04  -7.7759839512E-05   1.6043141313E-03
   29      3.6153847077E-05  -1.1517918309E-04  -3.0081828178E-04  -8.2011760554E-04   2.7889901934E-03
   30      1.9623454590E-05   1.4446298175E-05  -3.6126197831E-06   2.0362567443E-05   2.6062492527E-04
   31     -4.7776844136E-05  -1.6183322477E-06   2.2914116144E-05   4.2096014494E-05  -8.6098302629E-05
   32      2.8646181219E-05   1.4732648608E-05  -5.6206587431E-08   5.4006260991E-06   3.2602199531E-06
   33      8.2610385487E-06   5.5822846494E-05  -2.6781767265E-05   8.9591131824E-05   2.5529047217E-04
   34      2.0742444865E-05   4.2312978845E-06  -6.8541324119E-05  -1.7979236739E-04   9.2071045945E-04
   35     -8.7433599650E-06   8.7628539850E-05   4.1528052274E-05   1.9973787574E-04  -3.8140594022E-04
   36     -2.1891880272E-03   1.5767237904E-03  -1.8029600274E-03   1.5527537648E-03   9.7089998047E-04
   37      2.1167778828E-03   1.7145646832E-03  -8.6427189323E-05   2.6481422241E-04  -3.0815111466E-04
   38     -3.4351458870E-03  -2.1910326928E-05   5.3114981617E-04   5.0576012223E-04  -1.7962253590E-03
   39      8.8810933578E-06  -2.0467584261E-04   1.6427140136E-04  -9.3476304435E-05  -1.2464723452E-03
   40      9.9623842249E-05   5.9182088694E-05  -1.4345770553E-04  -1.7651882772E-04  -3.5654232885E-04
   41      8.0619278409E-05   5.0830390627E-05  -1.1109955500E-04   2.9793283719E-05  -1.0151589907E-03
   42     -1.2239661712E-03   1.1724608721E-04   3.3152018920E-05   1.0899539513E-04   5.3652672935E-05
   43     -5.0552043112E-04  -1.4286346289E-04  -5.7001872275E-05  -4.2813850944E-05   1.6944592366E-05
   44      3.8065423505E-04   1.2554808044E-04  -1.1740235276E-04  -8.6579287280E-05   2.0330237777E-05
   45     -1.1551402141E-04  -1.1561848420E-03  -6.5334693826E-04  -9.1232797436E-05  -3.1727279914E-04
   46      2.5858670350E-04   5.8620315871E-05  -4.7200226969E-05   1.8092317156E-04   8.2416168502E-05
   47      1.0137257363E-04  -9.4727823435E-04  -6.0981445621E-04  -2.5805538660E-04   2.3440121922E-04
   48      7.4839010049E-05  -9.7733029631E-04  -1.4324820561E-03  -3.1945584205E-04   5.1142631278E-05
   49     -1.0607458175E-04  -1.7899433678E-03  -4.1650969408E-05  -6.4778130001E-04  -3.7126916132E-05
   50      2.1211224215E-05  -1.9624011580E-04  -4.8060515480E-04   5.2155793385E-04  -5.5622995185E-05
   51     -8.5788564155E-06   2.7528392585E-04  -7.9651989645E-05  -1.1839585376E-04   5.0241766706E-05
   52     -3.8783687632E-05  -6.3544044090E-05  -3.0075285970E-06  -5.0307971330E-05   1.2082987760E-04
   53     -2.7502013254E-05   1.8410941074E-04  -5.5547688688E-05  -7.5828467002E-05   7.3127185227E-05
   54      5.8252651938E-05   4.2740178773E-05  -5.2897102455E-05   7.3126320738E-05  -3.7719868483E-06
   55     -1.4853889362E-04  -2.0527313576E-04   1.8244656252E-04  -2.5949891109E-04  -1.1757819767E-04
   56     -8.4510678083E-05   4.5214235577E-04   6.6983829772E-05   2.4784780495E-04  -1.5295075227E-04
   57     -6.3153419252E-06  -3.8364435569E-05   1.2883467515E-05   5.7812535629E-05  -6.3838714213E-05
   58      8.4851731925E-06   2.4764700780E-05  -1.2912074253E-05   2.1168797755E-06  -2.0919968792E-06
   59      1.1673041951E-05  -1.9814412321E-05  -7.4712834958E-06  -6.3764562023E-05   8.8731162868E-05
   60      4.3900603548E-05   1.8421190676E-04  -8.2558705361E-05   1.2934950647E-04   1.2992996777E-05
   61      9.4796864226E-06   7.4878328560E-05  -2.9343377936E-05   5.0428407531E-05  -4.6595141144E-06
   62      1.4206636975E-05  -4.8614923458E-05   2.0093694455E-05  -6.1782309227E-05   2.7531642986E-05
   63     -3.7666785804E-05   6.0230778373E-05   4.6410938512E-05   1.0284689463E-05  -3.1630202475E-05
   64      9.3907369747E-06  -4.7634153404E-05   4.4493988300E-05  -2.2777194405E-05  -1.6627407027E-05
   65      5.3106881317E-05  -7.3004925538E-05  -3.5725930899E-05  -2.7325524844E-05   6.7321578956E-05
   66      2.2442399511E-06  -5.4025619514E-07   2.6751018189E-06  -1.6956479563E-05   2.3150798314E-06
   67     -7.2520690939E-08   5.3787798709E-06  -1.6706366621E-06  -6.1350311401E-06   2.8819556993E-05
   68     -4.0649821540E-06   2.2435550781E-05  -3.2497572488E-06  -1.0436001862E-05   1.4439483455E-05
   69      2.6693333992E-06  -3.2517705483E-06   7.4354342754E-06  -1.0492093239E-05   1.9325193467E-06
   70     -1.5176168542E-05  -1.6691068030E-05   4.7689736064E-06   6.4787469556E-06  -1.1128674044E-05
   71     -3.3215341962E-06   7.9362018891E-06   6.8484220703E-06   2.5356616174E-05  -6.6616035484E-06
   72     -9.7157765538E-06   2.1990538900E-05  -6.2084095424E-06   5.8038881504E-06   2.5370434505E-06
   73     -2.4570283379E-05   5.0200362501E-05   7.0795692686E-06   7.0930834580E-06  -5.5639999698E-06
   74     -2.4500446638E-06  -2.5115807094E-06   6.1265912891E-06  -1.0804747082E-06  -1.1173643835E-05
   75     -1.7012037613E-03  -5.1551365580E-04  -2.0276808270E-05  -5.5207989768E-04  -5.0258121578E-03
   76     -2.2561933794E-04   6.3219130400E-04   1.8999325023E-04   2.2749969365E-03   8.7184388203E-04
   77      8.7404958923E-04   1.3974756369E-03  -5.3119227292E-04   2.1737105416E-03  -1.4776776567E-03
   78     -2.3990546766E-06   3.9719282074E-04  -5.2905937759E-05   1.6202199614E-04  -1.2840775130E-04
   79     -1.9300057334E-04  -3.7824415210E-04   1.2484786162E-04  -7.5608506044E-04  -1.5686736444E-04
   80     -1.1175411231E-04   9.1750992044E-05   5.5495571455E-04  -1.4669126234E-04  -6.8416498448E-05
   81      2.5430068556E-04   3.5403261682E-05  -2.5604900061E-05   6.7879189988E-06   5.8181718840E-04
   82      4.2138490662E-05  -1.3618004212E-04   1.0071070212E-04  -4.6740640310E-04  -2.8671572289E-04
   83      1.3233236455E-04  -6.8053935751E-05   1.0043591176E-04  -9.1646335921E-05  -1.3792650058E-03
   84     -1.5329798520E-03  -4.1101795861E-04   1.2797273236E-04   3.6041048396E-04  -4.3484831718E-04
   85      9.1482249741E-04   9.7402800020E-05   2.0888625274E-05  -2.0599212723E-04   1.5136296773E-04
   86     -2.0685513266E-03   1.6495177886E-04   3.3529820893E-05  -3.0779598507E-04   3.6286103910E-04
   87      2.0204854824E-04  -9.9038542539E-05   5.6411904816E-05  -5.6128562122E-05   3.0747193770E-05
   88      7.9992747400E-07  -1.0937944231E-06   4.5999138745E-05  -1.4926668447E-04  -2.0417864050E-05
   89      2.0222794258E-04  -6.1774214173E-05  -4.3603654047E-05   8.7212706230E-05   2.6292150771E-05
   90      1.3520598635E-03   2.2655635924E-04  -5.3641043150E-05  -7.0092827233E-05   7.5223325186E-04
   91      4.0388999011E-04  -1.8939763356E-04  -3.7569058126E-05   5.6819393956E-05  -5.7815202646E-05
   92     -2.2029005779E-03   1.1861051782E-04   6.9730685538E-06  -9.5552523444E-05  -7.6150817943E-07
   93      3.2419504259E-04   2.1315034217E-04  -2.6458316407E-05  -3.7898574787E-05   3.9968362027E-04
   94     -3.4123248970E-04  -7.6255199352E-05   5.1725923443E-06   7.2448482094E-05  -5.1532992533E-05
   95     -3.5214271836E-04  -6.5649862655E-05   1.5045740950E-05   3.4903549810E-05   3.4786793771E-05
   96      6.8722306610E-06   7.7000166015E-06  -1.5450350482E-05   9.3365931348E-07  -2.8505598060E-05
   97      3.1621922949E-05   2.6253651100E-05  -3.9643311633E-06  -2.2209436361E-06   1.2985202039E-05
   98      2.0889936216E-04   8.1892334899E-05  -1.0824831260E-05  -3.0606767547E-05   2.1467949531E-04
   99     -4.1474181979E-05   6.4293768768E-06  -4.6926595903E-07   2.5952688189E-06  -2.3491169689E-05
  100      2.3189028092E-05   1.5866987736E-05   1.0471574874E-05  -3.3710077469E-05   2.4312472976E-06
  101      2.4522217629E-05   2.8146223352E-05   1.7386358296E-05  -4.6397537052E-05   9.5747588407E-06
  102      3.9633445524E-05   9.6254956487E-06   8.5368490331E-06  -1.1606582322E-05   1.4959777320E-05
  103      9.3996109910E-05   1.3316533894E-05   1.3597493765E-06  -1.6600260635E-05   7.9498759421E-06
  104      9.5276082234E-05   2.2068424961E-06   4.4933226443E-06  -1.5618000623E-05  -7.1250182272E-06
  105     -3.9546318415E-05  -3.8596052158E-07  -3.3009735076E-06   5.3780057246E-06   3.2373599280E-06
  106     -2.8061120834E-05  -3.5556453645E-07  -1.5016783281E-06   5.5464777114E-06   6.5853079761E-07
  107      3.3486751994E-05   4.2569979993E-06   1.8936126555E-06  -5.2346579442E-06   5.5480384630E-06
  108     -8.3581586894E-07  -5.2695664864E-06   2.8810665909E-06  -5.6233712838E-06  -8.1072759460E-06
  109     -2.0553986417E-05   4.1659893830E-06   5.8636363159E-06  -9.6548067858E-06  -5.9227794639E-06
  110     -1.1279636003E-05  -6.5321157163E-06  -2.1779352218E-06   8.3053031284E-06  -6.3653280438E-06
  111      1.7805617610E-05  -2.1653992420E-06  -7.1887383343E-06   5.7489761466E-06   2.6948201009E-05
  112     -1.1436010103E-05  -9.7780225015E-06  -8.3075976619E-07   4.8804943757E-06  -1.2417974018E-06
  113     -4.9014937199E-06  -8.2314984075E-06  -2.4842140176E-06   5.3672023997E-06  -2.1617018131E-05
  114      4.0770880138E-05   1.7473507891E-04  -9.7477482920E-05   1.5281339956E-04   2.5231882672E-04
  115      4.3293881518E-05   6.0140165903E-05  -2.0801265288E-05   6.7396690893E-05   2.2083291203E-04
  116     -2.1862151426E-05  -4.6446657609E-05   2.9685106525E-05  -1.2816594778E-05  -2.3041355871E-04
  117     -1.7200830787E-07  -2.4102043216E-06   9.0019444233E-07   1.4112969119E-05  -1.6301290236E-05
  118     -1.1798383534E-05  -8.8066378462E-06   5.6415521009E-06  -2.9638600090E-05  -2.3299141506E-05
  119      4.2173182795E-06  -8.7394901143E-06   1.2246265811E-06   1.2055530089E-06  -1.4059653630E-05
  120     -1.1669297220E-05  -1.3365598199E-05  -5.4572057487E-06  -2.9868153271E-05  -4.9017503046E-05
  121     -2.4667072075E-06  -9.0344813514E-06  -1.3526975662E-06  -2.2619144839E-05   2.5528716592E-05
  122     -8.0003580959E-07   1.3129715481E-05   1.8796487337E-06  -7.3281385751E-07   7.1506628874E-05
  123     -1.3257572882E-05  -4.4676774763E-05   2.0292615394E-05  -4.5120451723E-05  -5.0170674031E-05
  124     -1.5880083741E-05  -3.8461893550E-05   1.6702560258E-05  -4.9023557737E-05  -1.4396065863E-05
  125      8.3932762728E-06   1.2554057684E-05  -1.4312246690E-05  -8.5700751298E-06   1.4047080985E-04
  126      1.8996431687E-06   2.6380048401E-06   1.7234009982E-06   8.1089347730E-06  -2.2643386704E-05
  127      2.0810693500E-06   4.1169493103E-06   2.5871850516E-06   1.8267604774E-05  -6.3587649985E-06
  128     -2.4447621886E-07  -5.4799663208E-07   6.8779322928E-06   1.5734168219E-05  -4.4807959446E-05
  129     -1.2499446935E-07   3.4258034716E-06   3.3880607833E-07   6.6216352886E-06   1.8002343769E-06
  130      3.8615015853E-08  -1.9840611673E-06  -2.2839477369E-06   1.1013113546E-06  -3.1883478940E-05
  131     -3.9963296213E-07   9.8309023836E-07   5.0152129169E-07   3.3274794245E-06  -9.9703895405E-06
  132      2.7455485887E-06   1.8765724145E-05  -1.7631027429E-05   1.2518152038E-05   2.2944135432E-05
  133      1.2554269731E-05   3.5074732126E-05  -2.1379121105E-05   3.2625648301E-05   4.8693971328E-05
  134     -5.6040317989E-06  -2.4065750683E-06   7.0174794888E-06   6.8749558674E-06  -5.9103275860E-05
  135     -1.2471151747E-06  -3.5009168204E-07   4.0646041049E-08  -2.8315838157E-06  -3.9668240451E-06
  136     -1.1696369583E-06  -3.0275245342E-06   1.2681073051E-06  -2.7129042046E-06  -5.4241600171E-06
  137      1.5115969766E-06   6.6222085154E-06  -2.6095957635E-06   1.1723341807E-06   3.1163649288E-05
  138      4.0080497169E-07  -1.4118029806E-06   2.6408779062E-06   5.4617881767E-06  -1.1830255537E-05
  139     -1.4519431184E-06  -6.5433519368E-07   8.4686457894E-07  -1.2748034152E-06  -2.0602324613E-06
  140      1.6483537905E-06  -3.8654346082E-06   8.3204900694E-07  -5.6606023802E-07  -4.2471270047E-06
  141     -3.9199204805E-06  -1.6484299900E-05   1.2390667713E-05  -1.2626545945E-05  -2.3582310018E-05
  142     -3.6602462367E-06  -9.7485872784E-06   9.8793557848E-06  -8.4757209710E-06  -1.5656104567E-05
  143      3.0786056962E-06   5.6491592125E-06  -3.7634269864E-06   2.9431091960E-06   2.2564139723E-05
  144     -1.3609182993E-06  -4.8305575408E-06   5.9701144056E-06  -2.7381194236E-06  -9.4227404436E-06
  145      1.7239976958E-06   6.6792663050E-06  -5.3517641026E-06   4.6472157855E-06   1.0530876781E-05
  146      3.6114019952E-07   3.0911747407E-06  -2.9558159720E-06   2.2619199095E-06   1.6980961584E-06
  147      7.8352008154E-07   1.7104056571E-06  -2.7972805143E-06   1.1490260718E-06   4.2856028179E-06
  148      1.1185492720E-06   2.8552410813E-07  -8.6892349633E-07   1.9201229378E-06   6.8076748980E-07
  149     -4.9145868668E-08  -1.7223478901E-06   1.2528447040E-06   1.0129479750E-06  -6.4161473866E-06
  150      5.1264762284E-07   2.5320751833E-06  -2.4789902814E-06   1.4701326057E-06   4.5970780172E-06
  151     -2.3712069952E-07  -1.0382136717E-06  -5.0320510918E-07  -2.0990704669E-08  -8.8499529634E-06
  152     -1.9153168989E-07   5.5145865942E-08   5.4580096856E-07  -4.2698324355E-07   7.1699786160E-07
  153     -2.2546781646E-05  -4.1581312840E-05   4.0579447193E-05   1.5707082259E-06  -1.7955279986E-04
  154     -1.1291530043E-05  -2.2489923659E-05   2.7484484004E-05   5.1658765923E-05  -8.0823894224E-05
  155      5.2705774511E-05   1.5360787420E-04  -9.3351819722E-05   1.5039362449E-04   1.6533241536E-04
  156     -2.4185288174E-06   4.5898150187E-06  -6.3212199738E-06   6.4381547543E-06   3.1300341101E-05
  157     -3.4301656810E-06  -1.0146524851E-05   9.9936244099E-07  -2.3406585784E-05  -1.4411584234E-05
  158     -8.2419764707E-07  -1.2448601599E-05   1.0717743317E-05   1.7337585777E-06  -3.5865858714E-05
  159      6.6080344732E-06   1.2791746282E-05  -1.0596197933E-05   5.9526840808E-06   4.6319163486E-05
  160      1.3595492481E-05   4.8738132188E-05  -2.6541259543E-05   5.5276578382E-05   3.4093254024E-05
  161     -1.8606806611E-05  -4.0084781305E-05   1.2204658552E-05  -6.0450805738E-05  -2.3116909217E-06
  162      8.8778750012E-06  -1.2206263091E-05  -2.9129017718E-06  -2.7481710079E-05  -2.7844117152E-05
  163      2.4387815789E-05  -7.3184655582E-07  -1.2432760087E-06  -2.6783533209E-05   2.3555212966E-05
  164     -3.9576004420E-06  -1.9989149677E-05   2.4371901653E-05  -2.4801915738E-05  -2.9276830055E-05
  165     -6.2578296449E-06  -1.4919015099E-05   1.0264221287E-05  -1.0170800184E-05  -5.1716077017E-05
  166      1.2332254167E-05   5.4608678993E-06  -9.4998366002E-06   6.4382826953E-06  -1.7898975234E-05
  167      2.0109520204E-05   1.8445297036E-06  -1.1619685672E-05   1.8055391696E-07  -4.8413705487E-05
  168     -1.6262974411E-06   8.4067524743E-06   4.1422711053E-06   2.1248614813E-05   2.0091557337E-05
  169     -9.7697057140E-06   1.1585409010E-05  -2.0106177495E-07   1.5691040505E-05   4.9369694146E-05
  170     -3.8831963218E-06   7.6195083905E-06  -2.3721007591E-06   1.1165296149E-05   1.4948570020E-05
  171     -3.1214064053E-06   1.3806137838E-05  -6.5011205773E-07   1.5039585420E-05   1.8732013972E-05
  172     -1.0255064846E-05  -1.1146144780E-05   1.1361407277E-05  -1.1166946429E-06  -1.6133615617E-05
  173      5.2939206397E-06   6.9483857786E-06  -1.4171638188E-05   8.9281328381E-06  -4.0502708684E-06
  174      4.2379233877E-06   2.3815116106E-07  -1.5286338012E-06   8.8223688343E-08   5.8302122181E-06
  175     -3.0701648750E-06   4.5430824005E-07  -4.2972950522E-06   2.9746404051E-06  -5.2328156916E-06
  176     -4.5505760262E-06   6.1406516305E-07   2.7318781345E-06  -9.8978007728E-07   6.4881343017E-06
  177     -3.6696141497E-06   5.4172746085E-07  -1.6050636498E-06   2.0423153392E-06   3.3394946492E-06
  178      5.0718616647E-06  -3.7045302425E-06   1.5124258821E-06  -7.5456434656E-06  -1.9510690700E-05
  179      9.5768781481E-07   3.9718565206E-06   2.9454840385E-07   7.3693562938E-06   1.7883478968E-05
  180     -5.0620813738E-06  -6.8273339347E-06   7.5780887256E-06  -5.0247293655E-06  -6.7410173428E-06
  181      2.5837480841E-05   9.7765867857E-06  -1.0156279387E-05   4.6781436834E-06   1.1991036204E-05
  182      7.8008155545E-06  -1.8512345375E-06   4.7633278556E-06  -5.1684301676E-06   5.1471561145E-06
  183      3.3796744319E-06   5.6070510807E-06  -4.9422216532E-06   3.2609294739E-06   6.7959764957E-06
  184     -2.0732286285E-06  -9.3750049990E-07  -1.4879535336E-06   1.3743783981E-06  -2.5078978149E-06
  185     -3.4971623269E-06  -3.5870096726E-06   5.6701349431E-06  -3.0247032523E-06  -4.0177821992E-06
  186      1.0484751644E-07   3.0598617078E-06  -2.2730554845E-06   3.4382746713E-06   8.6245589466E-06
  187     -5.9166239361E-06   1.4612628226E-06   9.4881436166E-07   5.0906006929E-07   5.9900234115E-06
  188     -3.6700106602E-06   9.4566857578E-07  -2.7673546243E-06   1.5178961041E-06   1.2857502564E-06
  189      5.2408808735E-06  -5.8955179444E-07   1.2175124307E-06  -1.7395920191E-06  -4.7253815799E-06
  190     -7.2558458904E-06  -2.4921136728E-06   3.1547168503E-06  -7.8374687545E-07  -4.4934560088E-06
  191     -2.0303400583E-06  -2.8464428883E-06  -1.3240914253E-06   1.5108967583E-06  -8.9817740602E-06
  192     -4.2760456557E-04  -1.3283469032E-04   1.8904033003E-04  -1.1726091990E-04  -9.7203781077E-04
  193     -1.0334994303E-04  -5.1214295817E-05   5.7406197085E-05  -7.5414241054E-05   2.5420149939E-04
  194      2.8251863731E-04  -6.7358297496E-06  -2.8110622362E-05   1.2013224601E-04   7.1203491402E-06
  195     -2.5348560994E-02  -2.7343512668E-03   5.1744803971E-03  -2.7167578136E-03  -2.9501918311E-04
  196     -2.9267085699E-03   2.8371284945E-02  -7.9475992494E-03   2.3443286258E-02  -1.1834012673E-02
  197      7.8762372534E-03  -1.0211489871E-02   4.6757493827E-03  -8.1299729100E-03  -2.8675343751E-02
  198     -8.4015719284E-04   9.2443453193E-04   9.5281119943E-04   1.4544338846E-03  -9.3244452071E-02
  199      1.9447301294E-03   5.4171613344E-05  -1.2541252948E-03  -5.7089869555E-03   1.7940239502E-03
  200      1.4768029219E-03  -5.7123919163E-04  -2.5774384237E-03  -5.3709319391E-03   1.0211690862E-02
  201     -3.6348483941E-06   1.5953888473E-04  -4.1548880381E-05   2.8007692751E-04  -1.5297463011E-04
  202      9.8145976182E-05   3.8385531262E-04   1.5433937469E-05   4.5917715289E-04  -3.1448767873E-04
  203      5.7095002967E-05   3.6720499444E-04   2.6861619591E-05   3.9259146978E-04  -7.9398702576E-05
  204      1.1784652536E-04  -1.6765194046E-05  -2.1135297178E-05  -8.9927027891E-05  -1.0818771598E-03
  205      1.0592510560E-04  -4.5516433295E-05  -1.9388760876E-05  -3.4545101061E-05  -1.3985874321E-03
  206     -3.0282799853E-04   5.0137399178E-05   5.6481009663E-05   2.1916590565E-05  -3.0134481308E-04
  207      4.1847190015E-04   1.2086974205E-04  -1.6489337866E-04   1.6849579399E-04   9.2996494240E-04
  208     -3.4261906519E-05   1.9600370339E-05  -3.5386200784E-05   4.0792083672E-05  -1.2499143403E-04
  209     -8.1093149156E-05  -1.7035183927E-06   2.6334621400E-05  -4.1547336970E-05  -5.3444722907E-05
  210      1.7271302304E-04  -1.4797387131E-03   4.7683632678E-04  -1.8076658836E-03   8.0811408375E-04
  211     -7.3919680013E-04  -6.0594780714E-04   6.1702373639E-04  -1.1877925316E-03   9.4126612590E-03
  212      5.2956995699E-05  -2.1558284830E-03   2.5149565662E-04  -2.2296780062E-03  -4.6175636457E-03
  213     -2.1673354486E-04   1.5982406340E-04   6.5392070896E-05   4.7343853927E-05   3.5015212191E-04
  214     -1.1319669759E-03   6.2925128825E-04   7.5189850121E-05   2.1686190813E-05  -3.5750547094E-02
  215     -8.6905275933E-05   4.1391520429E-04   5.5413728718E-05  -9.3188077726E-05   9.9533107046E-03
                   10                 11                 12                 13                 14        
    0      8.4260068232E-04   1.0170298411E-02   7.2479236945E-04  -1.4394406401E-02  -2.0060945840E-02
    1     -1.1295973843E-01  -5.2282436426E-02  -3.3838637147E-04   7.2266735657E-03   8.0900271230E-03
    2     -7.2585506285E-02  -1.7754841526E-01   2.9194868523E-03  -7.1413886904E-03  -1.2449872806E-02
    3      1.6752028473E-04  -5.4242784269E-06   8.7356057677E-04   4.5461740829E-04   1.0123628745E-04
    4      1.0538090317E-03  -1.0531700355E-02  -3.0875822378E-04   6.0741219795E-04   9.9254681240E-04
    5      3.4433227654E-03  -1.5912451120E-02  -2.7665169665E-05   5.0669296902E-04   7.9915415893E-04
    6      2.5893824953E-03   1.4258363590E-03   9.8206562084E-05  -2.9004999572E-04   1.0706933931E-05
    7     -1.3187375778E-02   4.8334787918E-03  -1.4515356726E-04   1.2423752223E-04  -4.3047135388E-04
    8     -2.4645692054E-02   9.4133635692E-03  -4.8246409338E-04   3.9242393942E-04   4.9373837198E-04
    9     -1.6599375243E-02  -9.4501891451E-03  -2.0599389694E-01   4.7507448836E-02  -1.1817096260E-01
   10      4.6923375203E-01  -2.1091805347E-02   5.1539731955E-02  -6.5749015288E-02   3.7752920941E-02
   11     -2.1133697281E-02   5.7689545078E-01  -1.2184612011E-01   3.6472614478E-02  -1.4540485195E-01
   12      5.1534028961E-02  -1.2182898385E-01   2.1132495074E-01  -5.5503212224E-02   1.2945022736E-01
   13     -6.5735653708E-02   3.6474282442E-02  -5.5503363709E-02   7.6650520284E-02  -4.5881510458E-02
   14      3.7754179487E-02  -1.4537620637E-01   1.2945137723E-01  -4.5881766772E-02   1.5400759673E-01
   15     -3.0439999800E-02   1.1577493494E-01  -1.6893329610E-02  -2.8387021495E-03   1.1889565418E-02
   16     -5.1797813128E-02   1.3664743281E-02   6.1125975429E-03   1.8917329429E-03  -4.7490136576E-03
   17      1.8884913062E-02  -1.1444393730E-01  -1.6381735350E-02  -2.8430845889E-03   1.1064409008E-02
   18      2.6443508779E-03  -4.0408484463E-03   1.8273649440E-04   2.8108090978E-04   6.0415178767E-04
   19     -2.4719481582E-02  -2.3586646255E-02   2.5974402797E-04   1.6643834144E-03   2.0958249426E-04
   20      2.1312898271E-03   9.8533316691E-03   2.4261143258E-04   2.2719664574E-03   5.6475635950E-04
   21     -1.4601657796E-03  -4.0675077516E-04  -1.5059554004E-04   3.0906743861E-05   4.4140090023E-05
   22      2.0178671404E-03  -1.4801842633E-03  -1.3857834795E-04  -1.8883062184E-04   1.2981911372E-04
   23      1.8374734645E-03   5.6682484704E-04  -1.4077178190E-04  -8.6400350059E-05   7.3845433533E-05
   24     -8.5623450743E-04   3.2615666000E-04  -2.1874366137E-04  -3.6249483066E-04  -3.5306688159E-04
   25      2.2774299284E-03  -9.3829343207E-04   4.7658159821E-04  -1.2699280690E-04   3.5638932962E-04
   26      9.8405470810E-04  -4.4925289944E-05  -2.0339679514E-06  -6.6357823080E-04   1.7549559649E-04
   27     -1.1790515270E-04   1.2160948670E-03   5.1046379133E-05  -7.5250894909E-05  -9.6052824698E-05
   28     -1.0566833263E-03  -2.4583348152E-03   1.1414372900E-04  -4.7140695929E-04  -9.9212690872E-05
   29     -1.6566038322E-03  -4.4880631199E-03   3.5100644993E-05  -4.7133862475E-04   1.2423379003E-04
   30     -2.3210840186E-05  -1.6575452915E-04  -2.3522205382E-06   1.2535699534E-05   3.1838634559E-06
   31     -3.7040127756E-04   1.1844742082E-04  -2.5588407607E-05   9.7776687172E-05  -1.5146057081E-05
   32      4.2276973078E-05  -1.9950052234E-05  -1.7865473144E-06  -3.9344404438E-06  -7.8922419475E-06
   33     -2.3242454275E-04   2.6707184906E-04  -1.5216200227E-05  -1.5533263580E-05  -2.2052938412E-06
   34      1.0751077610E-04  -1.0924677997E-03   1.2164334156E-05  -1.8262311334E-04   2.4781067565E-05
   35      4.7456211173E-04   1.0495203842E-03  -1.0674453709E-05   2.4748973136E-05  -3.7793966570E-06
   36     -7.8887870728E-04  -6.4471535888E-04  -5.2796545386E-05   3.4581767933E-04   7.2920745246E-04
   37     -9.7503443555E-04   4.2599168325E-05   3.3424737565E-04   4.8952665898E-04   7.7115257313E-05
   38      3.1275646915E-04   1.1585095294E-03   3.1253555310E-04  -1.1876280564E-04  -3.8232876486E-04
   39     -9.5136928998E-04   4.3255086801E-05   2.8450146487E-04   1.8682310064E-04  -1.4521402976E-04
   40      2.1813144787E-04  -2.4478156540E-04   2.2727511604E-05  -1.9361667149E-05  -2.1529285382E-05
   41     -6.4082457075E-04  -5.4185575344E-04  -1.5886833897E-04   9.9676087869E-06   1.5724742897E-04
   42      3.0340173674E-04   5.0632009557E-04   9.9732373437E-05  -6.6185026024E-05  -9.6887617754E-05
   43      4.4852554047E-04   1.3462115288E-04  -4.6301156112E-05  -1.0894525870E-04   3.5283352606E-06
   44      2.8385488882E-04  -1.3168584017E-04  -1.1408844587E-04  -2.3432970919E-05   6.9640454957E-05
   45      3.1787320667E-05   1.3787524679E-05   2.0531681283E-06  -4.1052468466E-05  -1.5154279559E-04
   46     -7.5227796641E-05   6.7836925513E-04   5.5408381173E-05   2.9662259916E-05   3.3142651534E-05
   47      3.2576295520E-05  -9.0556747075E-04  -1.0380805424E-04  -5.2079464020E-05   9.9436953804E-05
   48      1.9673220094E-05   2.1481944430E-04   8.4931575053E-06  -5.5718910181E-06   2.5316591692E-05
   49     -2.2904763541E-04  -4.2494370872E-04  -3.1732176764E-05   8.1853365651E-06  -1.6025299034E-05
   50     -7.6810685296E-05   3.5163325500E-04   2.3010513953E-06  -3.9316946248E-07  -1.2523707755E-06
   51      7.6579365808E-05   4.8996313171E-05   1.1588389592E-05   6.4215253536E-06   1.1564176274E-05
   52     -1.8712225116E-05  -2.1098861496E-04  -6.7717268815E-05  -2.5666785189E-05   4.8156705550E-05
   53      8.0613399359E-05   1.4067452813E-05  -2.5958160954E-07  -3.5361624306E-06   7.6642674290E-06
   54     -7.6177468654E-05   5.1758530072E-05   4.5104875593E-05   3.4396910739E-05   1.8843714812E-05
   55      3.3758239776E-05  -1.9075120379E-04  -1.3194226812E-05  -1.4026722562E-05  -6.5403294756E-05
   56     -2.8231643624E-05   3.7052195681E-04  -5.7416648043E-06  -3.9178214584E-06  -2.2153269316E-05
   57     -5.2616433987E-05   3.2941578296E-05  -4.6722964130E-06  -8.9597857875E-07  -1.1411794692E-05
   58      2.1284182567E-05   2.1832403666E-05   1.5537880328E-05   4.9127556949E-06  -1.2538113688E-06
   59      2.3570284108E-05  -8.7386139904E-05  -7.3814914706E-06  -4.5717712346E-06   1.3299151611E-05
   60      4.2470201625E-05   1.4352379930E-04   5.3148509371E-06  -2.2473189596E-06   9.7157334103E-06
   61      5.4671840834E-06   2.7886951978E-05   1.4145782228E-07  -2.1359073240E-06   1.5647039651E-06
   62      2.7819003680E-05  -6.2179022440E-05   6.9641312485E-06   5.8162877715E-07  -1.6201207509E-08
   63      1.9722799294E-05   2.6370717207E-05  -2.4160419792E-05  -1.9460155023E-05  -2.1706457182E-05
   64     -7.3289731813E-06  -5.1320022482E-06   1.5234387173E-05   1.2737197728E-05   4.6655710383E-06
   65     -6.2035268239E-06  -6.6694685628E-05  -1.5486072824E-06  -8.3874343144E-07   1.3949854979E-05
   66     -8.1809497178E-06  -1.1579438618E-05   4.1172139444E-06   3.9477142841E-06   1.2583208847E-06
   67      1.1123707467E-05  -1.7311339995E-05  -5.1179973898E-06  -4.3909286180E-06   4.0245208506E-06
   68      1.6444542661E-05  -8.3903466844E-06   2.3571638130E-06  -1.4465571665E-06   5.2958495213E-09
   69      1.2363400377E-06  -1.4944462032E-05   7.3089610253E-06   3.6739027973E-06   1.0964619121E-06
   70     -2.5992613433E-05  -1.3835634454E-05  -1.0415741910E-05  -5.2770806348E-06  -4.2378850783E-06
   71      3.9275368789E-06   2.4992831525E-05  -2.6150954050E-06  -2.8512410019E-07   2.2068667595E-06
   72      2.0562739680E-05   1.6238549825E-05  -7.2381539195E-06  -5.9576572409E-06  -7.9780068359E-07
   73      2.1775734617E-05   1.0261727958E-05  -1.1936806374E-05  -1.1258579629E-05  -8.7369151891E-06
   74     -1.0344590274E-05   6.8570968680E-06  -2.2070255626E-07   2.2820561040E-06  -3.5993246461E-07
   75      3.0413239295E-03  -3.6808427127E-03   1.8957958747E-05  -1.2622685357E-03  -1.4725784989E-03
   76     -8.8673332793E-04   8.5907746570E-04   4.8766974234E-05   4.4486760413E-04   1.1779104052E-04
   77      9.1504176715E-04  -1.0535882300E-03   2.0493739337E-04  -1.6292500637E-04  -4.7179813420E-05
   78     -6.9687595178E-05  -4.3588966323E-06  -2.2443239284E-06   1.7454551232E-05   1.6584756827E-05
   79      1.6341890267E-04  -7.3017620553E-05  -1.1724748605E-05  -1.8019183892E-05  -6.7998379872E-05
   80      3.1046759946E-05   1.1786181506E-05  -1.7396586329E-05   4.0474849228E-05  -6.1928997372E-05
   81     -8.8882761117E-05   4.3861158928E-04   3.9424810038E-05   1.2213565141E-04   1.4602554399E-04
   82      6.6323080556E-04  -3.3852718188E-04  -1.7818145364E-05  -1.5719458373E-04  -1.3455183097E-04
   83      1.1531558184E-03  -7.7391929292E-04   1.9103174937E-05  -4.3008635183E-04  -4.2620609528E-04
   84     -2.3939974546E-04  -2.7878557531E-04   2.5157712331E-05   1.0644628457E-05  -1.2170856011E-04
   85      7.1440922155E-04  -1.0216525152E-04  -1.4688124920E-05  -1.4282602164E-04  -2.2096036994E-05
   86      1.0940742415E-04   2.4077994286E-04  -1.9991383395E-05  -3.5917762557E-05   1.2102091174E-05
   87     -1.1814684373E-04  -5.9567493526E-05  -7.9003663418E-06   6.1791296526E-05   2.6112549539E-06
   88     -1.9384872146E-04   8.0056569389E-05  -1.2530384399E-05   1.8537823303E-05   1.2432668538E-05
   89      2.8029647551E-05  -4.1242904990E-05   2.8095881016E-06   2.2461477792E-08   1.6011484353E-05
   90      3.8492523556E-04   1.5467558453E-04  -1.4733190345E-05   3.8594712164E-06   1.0080063880E-04
   91     -1.3370421492E-04  -5.0900126283E-06   7.0933885673E-06   4.9496945880E-05  -1.3005221445E-05
   92      6.9163703083E-05   2.9234284543E-05  -7.5740916372E-07   4.8210338117E-06  -7.0185814145E-06
   93      4.9317520013E-05   1.0252383539E-04  -6.3227424205E-07   5.6810167678E-05   8.0382894135E-05
   94     -3.2264189565E-04   4.0645215293E-05   8.3648389103E-06   7.5919913587E-05   2.7970615153E-05
   95     -8.0657414432E-05  -1.2042292255E-04   2.0478891344E-05   4.0296003701E-05   2.9009006562E-05
   96      3.7179242296E-07   2.5069258207E-05  -1.4025958854E-06  -9.1744358938E-06   3.0868727200E-06
   97      9.1489064212E-05  -1.8134429524E-05  -1.1295810754E-06  -2.1867234575E-05  -3.6002651472E-06
   98      1.5931178827E-04   6.4407167095E-05  -4.3718089845E-06  -1.0005307928E-05   2.8802897502E-05
   99      2.8911510322E-05  -5.8588531601E-06   6.2381404248E-07  -1.3684175396E-05  -1.0861522220E-05
  100     -5.1378777116E-05   1.1413614924E-06  -2.7064131604E-06   7.3342897724E-06   1.3739259002E-06
  101     -6.8849971659E-05   1.0004866774E-05  -4.3646315712E-06   1.2374368763E-05   1.9296086151E-06
  102      2.6289497004E-05   1.6227687593E-05  -5.4851795883E-06  -1.0170865481E-05  -1.9631465521E-05
  103      9.9033921704E-05  -1.6093492336E-05  -5.8947315728E-06  -2.3714646507E-05  -6.8270436196E-06
  104      7.2940756666E-05   8.0046225909E-06  -1.0519058721E-05  -3.0117281182E-05  -2.1023125523E-05
  105     -3.6866212817E-05  -1.5911184152E-06   3.4711117185E-06   1.1600336367E-05   1.2766962623E-05
  106     -2.6602760526E-05   1.0646725387E-06   1.7634869041E-06   7.1999876632E-06   5.7929036899E-06
  107      2.4961433115E-05   1.5747927741E-06  -5.6900065120E-06  -8.9625181948E-06  -5.6832277837E-06
  108     -3.4496687947E-05  -1.4098942770E-06   7.3121178550E-07   1.0957746773E-05  -9.8161396768E-08
  109     -5.9312683568E-05  -3.4833428157E-07  -2.3902313536E-07   9.6732624522E-06   3.6687456458E-06
  110      6.4011874049E-06  -2.9413560564E-06   3.2028237073E-06   1.3986687503E-06  -1.1410816178E-06
  111      1.7452991919E-05   1.0186529571E-05  -1.3501846196E-07  -3.7602305414E-07   1.5079581510E-05
  112     -9.6135665132E-06   5.7415590399E-06   1.8899498345E-06   6.0338210520E-06  -2.6475279208E-06
  113     -6.9583217116E-06  -6.8972146067E-06   3.8157243328E-06   2.0267674724E-06  -2.6629025955E-06
  114      2.3537992091E-04  -7.9821469187E-05   3.5310873254E-05  -4.9981641538E-05   4.0415784666E-05
  115     -4.3130926695E-06   4.0118452513E-05  -9.0880600260E-06  -3.5504196593E-05   4.6361414712E-05
  116     -1.6437369545E-04   9.6548058577E-05   1.3111513273E-05   4.4944398355E-05  -1.2991116684E-05
  117      2.0472723135E-05   4.1410861775E-05   6.4609422018E-06  -8.8355196237E-06   4.0115387080E-06
  118     -3.3738208934E-06  -4.3257689315E-05  -4.2122014345E-06   1.5443254160E-05  -6.0232418015E-06
  119     -5.2567769383E-05   1.8716853157E-05   6.6088904024E-06   8.0963333565E-06  -3.9171111282E-06
  120      1.0268261523E-04  -8.1071169830E-05  -4.1356071287E-06   3.4659749377E-06   3.2073190221E-06
  121      8.2975484595E-05  -6.0926100267E-05  -1.3756355553E-05  -5.4997827549E-06   9.7478410671E-06
  122     -1.2494869133E-05  -3.9278920752E-05  -1.6151737881E-05  -7.2323710028E-07   7.6100145870E-06
  123     -7.3063999606E-05   1.1920425170E-05  -1.1424528526E-05   1.0910466672E-05  -1.4419615545E-05
  124     -6.7732039623E-05  -4.6777007704E-05  -8.0017835940E-06   8.0655934631E-06  -8.8557638019E-06
  125      1.6964914383E-05  -8.7800616174E-05  -1.1215749265E-05  -1.9368971688E-05   1.3883642778E-05
  126     -9.3110557394E-08   1.4370062034E-05   3.6666165970E-06   5.6071760269E-06  -1.4634680151E-06
  127     -1.2550683619E-05   8.1042795796E-05   4.7732351240E-06  -7.6717337178E-06  -2.9245031428E-06
  128     -1.8117892919E-05   7.9864687086E-05   2.5729397202E-06   4.6280712211E-06  -2.6919668613E-06
  129     -1.2765675030E-05   2.2056343595E-05   1.3739821690E-07   5.3821952679E-07  -3.1840626972E-07
  130      1.5417669095E-05   2.9278984718E-06   4.6095618202E-06   1.6422746073E-06  -1.6349065636E-06
  131      7.1081959903E-06   1.4751888698E-05   4.2294085418E-06  -7.9660632836E-07  -2.1649150035E-06
  132      1.0342926429E-04  -2.6569985836E-05   8.8278151460E-06  -1.4846797488E-05   5.0957650766E-06
  133      1.0538324249E-04  -3.7888303236E-06   1.2385933513E-05  -1.9975514641E-05   9.0349704859E-06
  134     -4.7368805086E-05   6.5286252792E-05  -3.1452497718E-06   1.2593977957E-05  -4.2774166516E-06
  135      3.2038737052E-06  -6.0280464123E-06  -2.1258676354E-06   2.2752407922E-06   5.8803833823E-07
  136     -7.5001470788E-06  -1.2585439608E-06  -3.2045190429E-06   3.1795752868E-06   3.1764429083E-07
  137      1.8195471684E-05  -1.2434671019E-05  -1.4108199533E-06  -5.7834968566E-06   2.0489964317E-06
  138     -8.6979618826E-06   2.9700946681E-05   1.8356738937E-06  -2.0541391138E-07  -1.1205845204E-06
  139     -2.6723966290E-06  -1.7119919851E-06  -1.2673410142E-06   1.0039260785E-06   1.5148714227E-08
  140     -7.7549388011E-06  -1.8688012749E-06   3.0470420699E-06   2.0276889757E-07  -6.5149096689E-07
  141     -6.7599271975E-05   1.6258233519E-05  -6.3894824900E-06   1.1286359513E-05  -4.4811078151E-06
  142     -5.4390596410E-05   1.3679501954E-05  -5.7276474132E-06   9.3338998736E-06  -3.3382871381E-06
  143      2.1822110850E-05  -9.5842038728E-06   6.6222293356E-07  -4.5838400939E-06   2.3399478036E-06
  144     -3.6496044477E-05   1.0906662347E-05  -3.4613047758E-06   5.2830464269E-06  -1.8345278514E-06
  145      2.9914251736E-05  -7.6239699365E-06   2.8381183425E-06  -5.0040961377E-06   1.8143559802E-06
  146      1.7056757341E-05  -3.8935683289E-06   7.8695852499E-07  -2.0135885321E-06   1.1246693473E-06
  147      1.7779500934E-05  -6.6209241520E-06   2.3194983856E-06  -2.7919964505E-06   7.2439117981E-07
  148      6.3708442386E-06   2.1033383102E-06   2.9812204056E-06  -2.2095065519E-06  -3.3290576416E-07
  149     -6.6847490030E-06   7.0068521035E-06   2.7493821321E-07   3.6854415828E-07  -2.4065435337E-07
  150      1.4450154756E-05  -4.6768095563E-06   1.2267731204E-06  -2.1529105616E-06   7.5830388630E-07
  151      1.5895292905E-06   8.8621649878E-08   2.6967099696E-07   1.2189777328E-06  -2.0752287609E-07
  152     -3.3059095680E-06   6.5101982049E-07   7.3043752181E-07   1.3578098196E-07  -7.8270871502E-07
  153     -1.7737146882E-04   1.7374444966E-04   2.2986560225E-05  -5.1911534760E-06  -3.1525052815E-05
  154     -2.3986871545E-04   1.2036348512E-04   1.3082480847E-05   4.9103282491E-05  -1.1310116108E-05
  155      1.3891873905E-04   4.0825429114E-05   3.5348745432E-05  -6.0367340087E-05   2.9500738799E-05
  156      1.8157945850E-05  -3.3394370546E-06   1.1857584106E-06  -7.1557074751E-06   5.3765012679E-06
  157     -2.1493188242E-05  -4.4847371098E-05  -1.0453053610E-05   2.2449968487E-05  -5.1310373375E-07
  158     -6.3444241152E-05   6.2691964173E-05   5.6229453314E-06  -6.4878034680E-07  -4.5544810195E-06
  159      3.5075451231E-05  -1.2400047920E-05  -3.5309602292E-07  -1.0574543330E-05   2.5659211005E-06
  160      7.4606875663E-05   8.1904990744E-05   1.5357634201E-05  -2.1809459306E-05   9.0588884087E-06
  161     -8.9919281989E-06  -4.1065933981E-05  -9.8063255188E-06  -6.0360976333E-06  -6.9177506463E-06
  162      7.8409211035E-05  -3.6146173851E-05   7.7788573136E-07  -9.7078895152E-07   8.8807878634E-07
  163      5.7802827076E-05  -6.2387479055E-05  -1.4080749236E-05   7.6300298089E-06  -1.4518056467E-05
  164     -1.4169445603E-04  -6.5755045304E-05  -1.9244080377E-05   5.4804392600E-05  -1.6080992365E-05
  165     -1.0042672151E-04  -6.2427031293E-06  -9.3781984650E-06   3.7894035581E-05  -1.5485831597E-05
  166      6.2622427243E-05   4.4604031098E-05   1.3812957727E-05  -1.4062662911E-05   2.7897333320E-06
  167      1.4828312970E-04   3.6533674705E-05   1.4179097676E-05  -2.4440643983E-05  -3.2602170642E-07
  168     -7.1326659006E-05   4.9234740886E-05   3.4378951501E-07  -1.0082360366E-06   6.9502059841E-07
  169     -7.0182978259E-05  -1.4547083936E-05  -9.7104784062E-07  -2.7930130517E-06   1.0408910772E-05
  170      1.1021840145E-06   1.5109814706E-05   2.9629479246E-06  -1.1270134345E-05   7.9158962834E-06
  171     -8.3441846835E-05  -8.6222245862E-06  -8.7960772130E-07   1.2524693779E-05  -1.3732609226E-06
  172     -6.2157067579E-05   5.6969797238E-05   3.2271812120E-06  -3.7899673143E-06  -2.0721786694E-06
  173      1.0364731069E-04   1.6596275300E-05   1.3250867753E-05  -2.1920109985E-05   7.0086397944E-06
  174      2.7259148572E-05   2.8970226049E-06   3.6762803165E-07  -6.3438146277E-06   1.1928958937E-06
  175      4.6713997894E-05   8.7416446913E-06   6.4568103818E-06  -1.0330761328E-05   2.1604165049E-06
  176     -3.7949817621E-05  -1.2190851466E-05  -3.9596777621E-06   9.4478563317E-06  -1.6597905946E-06
  177      1.2793071156E-05  -1.5389795851E-06   1.1239994867E-06  -4.5773126262E-06   3.7162830336E-06
  178     -1.4874158927E-05  -1.0822533519E-05  -6.8162296031E-07   1.0223510360E-05  -2.9810578843E-06
  179     -8.4414779999E-06   1.0082110406E-05  -9.8090014675E-07  -4.6879736876E-06   1.5282236894E-06
  180     -4.6184257836E-05   9.2601793909E-06  -1.8708246196E-06   1.0868340435E-05  -5.8573841043E-06
  181      7.8238490860E-05  -1.1218348405E-05   1.1619353824E-06  -1.0246396931E-05   1.1996412136E-06
  182     -1.4520664844E-05   1.0059114329E-05  -4.2550255267E-06   7.0685927564E-07  -1.2925038871E-06
  183      2.6724695790E-05  -7.0154127594E-06   8.4090599893E-07  -5.6278572990E-06   3.6395038132E-06
  184      1.1995461992E-05  -1.7929883115E-06   1.7107292517E-06  -5.1741941317E-07  -3.9111324997E-07
  185     -4.0503357562E-05   6.2491598345E-06  -2.7304029457E-06   5.5612187006E-06  -1.8413857629E-06
  186      1.5033513182E-05   4.6194504730E-07   2.5848428629E-07  -6.4482411943E-06   3.5441766574E-06
  187     -1.8628952810E-05   6.6407065803E-08  -2.4444674745E-06  -9.1839636843E-07   4.4014146486E-06
  188      1.7094431142E-05  -4.0172428314E-06   1.5044360784E-06  -3.3398770628E-06   3.2173758054E-06
  189     -8.4936493914E-06  -2.2392263248E-06  -6.0893936762E-07   3.9542135932E-06  -3.6244199683E-06
  190     -2.2362335524E-05   4.6095702398E-06   9.8495233189E-07   3.3594622084E-06  -2.1203173974E-06
  191      1.7066912205E-05   1.5844327605E-06   3.8733207855E-06  -2.3607093071E-07  -2.9124814607E-06
  192     -3.5015074459E-03   5.5401759652E-05   9.6405583641E-05   8.9283310945E-04  -1.3737039606E-04
  193     -1.5914730738E-04   3.8228258149E-04   1.4744264802E-05  -7.9897146294E-05  -1.1220908731E-05
  194     -1.5277048475E-03   3.2788713914E-04  -4.6906526780E-05   3.1638956898E-04  -1.8410820833E-05
  195     -9.9910364694E-04  -5.8675195451E-03   9.0660971121E-04   7.1304809182E-05   5.6811727105E-04
  196      4.2769525651E-03  -7.6527162214E-03   3.9354297279E-05  -2.0034003075E-03  -2.1089324487E-03
  197      1.2232968080E-02  -2.9292670502E-02   1.0577007446E-03  -5.0273909965E-03  -4.7963572149E-03
  198     -1.8528825153E-02   2.1322654927E-02   6.9495204102E-03   2.5939924087E-02  -2.8305473902E-03
  199     -1.9451901912E-01   4.1054338736E-02  -2.3801648525E-03  -1.8717596400E-02   5.2162383532E-03
  200      2.5225575746E-02  -9.7462347216E-02   4.8387314070E-03   2.4462113775E-02  -4.2086989622E-03
  201      4.6432919025E-04  -1.5708623777E-04   2.1630471899E-05  -6.2829776917E-05  -4.0929656740E-05
  202     -5.9371634059E-04   3.3695697929E-04   8.5173821936E-06   4.1855670895E-04  -2.8972698627E-05
  203     -7.5623404913E-05  -3.4573099046E-05   4.5433193294E-05  -3.1904088810E-05  -8.0251836936E-05
  204      6.2123120986E-05  -1.2056695000E-03   1.3618009160E-04   2.7869935148E-04   4.6262637569E-05
  205     -9.5462091721E-05  -1.5466424800E-03   4.0423258686E-05   4.7955273265E-04  -5.1702432867E-05
  206     -2.7047556429E-04   3.7623754707E-05   3.1880794484E-04   6.0754938865E-05   8.5746775986E-06
  207      2.3634545687E-03   2.9127834378E-04  -3.3941920554E-05  -6.7185454330E-04   9.9825310926E-05
  208      1.4157424399E-04  -1.7281668534E-04   2.7141017584E-05  -4.6458962166E-06   2.3632090159E-05
  209      3.8076987300E-04  -2.4061854844E-04  -5.6476207614E-05  -1.6171724681E-05  -4.3287405448E-06
  210      8.7778467354E-03  -3.9158903517E-03   9.9661760448E-05  -1.3605947294E-03   1.4659018174E-04
  211     -3.8773929101E-03   1.2412085838E-02  -4.2910530159E-04  -3.5245213192E-03   1.5527005078E-04
  212      1.1285149910E-02  -8.0445236919E-03  -6.1045237104E-04  -9.2416320615E-04  -5.2640980103E-05
  213      1.7012810199E-03  -1.0304703223E-03   1.3538673228E-03   6.9583301451E-04  -4.0513696657E-04
  214     -9.4320854203E-03   1.3163808020E-02   3.6226476757E-04   1.2723954205E-03   4.0885110799E-04
  215      4.9041789968E-03  -3.9062610785E-03   5.2311246390E-04  -6.2298442680E-04   2.0033720745E-04
                   15                 16                 17                 18                 19        
    0      1.5200373501E-03   1.8882914641E-02   2.4131196648E-02  -5.0260845444E-04   3.6539066362E-04
    1      1.2358166042E-03   2.7108249624E-03   2.9429685187E-03  -2.4882811236E-03  -4.2408141706E-03
    2     -3.8527451893E-04  -9.0801377318E-03  -1.3737623330E-02   1.2588979254E-03   2.3970811408E-03
    3      1.2182958052E-03  -9.1195895849E-04  -6.6021907699E-04   1.7348133949E-04   1.9599827848E-04
    4     -6.2133696950E-05  -1.5635997990E-03  -3.0573007366E-03   1.9362641295E-04  -1.5252697630E-04
    5     -7.4546614148E-04  -3.7679120314E-03  -3.5608066967E-03   1.2902002039E-04  -1.6028227511E-04
    6      3.8425393126E-04   2.9914158661E-04  -5.8063520541E-04   2.9056519121E-04   1.2534735427E-04
    7      3.0137181143E-04   6.9571848184E-04   4.7800778189E-04  -6.1279409722E-04  -2.6008260088E-05
    8      4.0314791128E-04   5.5735286434E-04   1.1965594828E-03  -6.5844711481E-04  -1.1960960894E-03
    9     -2.5451898676E-01  -2.1519949562E-02   1.1288697083E-01  -1.2589631677E-03   6.2530362214E-03
   10     -3.0444917298E-02  -5.1819385946E-02   1.8866171823E-02   2.6442148055E-03  -2.4719069291E-02
   11      1.1577923206E-01   1.3662791909E-02  -1.1447408814E-01  -4.0413575372E-03  -2.3586890108E-02
   12     -1.6892966868E-02   6.1122378230E-03  -1.6381367831E-02   1.8303123535E-04   2.5920607992E-04
   13     -2.8386598710E-03   1.8920260375E-03  -2.8429854576E-03   2.8094330583E-04   1.6630974266E-03
   14      1.1889947304E-02  -4.7484742020E-03   1.1065303289E-02   6.0440908280E-04   2.0853707104E-04
   15      2.6722059635E-01   3.2208596716E-02  -1.2489564479E-01   7.7074507907E-04   1.3748825159E-03
   16      3.2208083929E-02   6.5810710748E-02  -1.8353310855E-02  -2.6331906178E-03   1.6262746660E-03
   17     -1.2491267151E-01  -1.8364071705E-02   1.2191310888E-01  -7.0116250692E-04  -1.3420813303E-03
   18      7.7153808092E-04  -2.6277556412E-03  -6.9918649653E-04   6.2932440229E-01   5.2237602491E-02
   19      1.3778199529E-03   1.6237531969E-03  -1.3404325685E-03   5.2296164869E-02   4.9310104974E-01
   20     -1.2793907472E-04   2.0222983056E-03   7.9511319730E-04   1.3778160845E-02  -3.2115409862E-02
   21      3.7385280425E-04   8.9434307780E-04   1.0781424954E-05  -2.5549113056E-01  -7.1886836509E-02
   22     -6.0868432931E-04  -2.4890403899E-04   1.9544889322E-04  -7.8553252209E-02  -7.4640331233E-02
   23     -2.8052977343E-04  -5.2281311807E-04   4.4463130188E-04   8.6397595831E-02   2.9867313658E-02
   24     -2.1456116887E-04   1.4201588219E-04  -8.4102205614E-05  -1.7987046337E-01  -9.1044881590E-03
   25     -1.0852772668E-04  -1.0546875751E-04  -2.6950217711E-05  -7.8574525276E-03  -5.2384594561E-02
   26      5.7390388847E-05  -2.1956573448E-04  -1.4869564430E-08  -1.2848147221E-01  -7.1643551251E-03
   27      4.8902877188E-04   9.1696287681E-05  -1.6048677027E-04  -8.7219025636E-02   4.7933826850E-03
   28     -4.8647858021E-05  -4.7903219720E-05  -1.5700990549E-04   3.4196745174E-03  -1.8626583477E-01
   29     -1.6210506396E-04   1.7937941592E-04   4.1071979466E-05  -8.0039576570E-04   6.9236390237E-02
   30     -9.4829383573E-05   1.2411246868E-04   3.9490349875E-05   5.3770638159E-03   1.8982623115E-03
   31      2.0465706245E-04   1.3820326511E-04  -1.0969969867E-04  -2.7680370519E-02  -1.1703399319E-02
   32     -4.9174670081E-05  -1.5630375995E-04  -4.2132914492E-06   1.3805006899E-02   4.8764871985E-03
   33     -4.1199473887E-06   6.3416207535E-05  -1.2720919448E-05  -1.1939640094E-03  -1.3000430112E-03
   34     -4.5140908612E-05   3.1225477503E-05   4.5651911197E-06   9.1221166951E-03  -1.5415787333E-02
   35      2.4387937357E-05  -2.5697866897E-05  -2.1536178278E-05  -4.8145231565E-03   8.8548140685E-03
   36     -3.7475590400E-04   1.2684518152E-04   3.8940278658E-04   3.3111601783E-04  -6.6357567275E-05
   37     -2.3886188710E-04   4.7962056284E-05  -6.0729295100E-04  -5.6853888288E-05  -3.7443031477E-05
   38     -6.6131978035E-04  -5.1640662776E-04  -1.2639501728E-03  -3.9165047591E-04   1.3994969066E-06
   39     -7.0807706459E-04  -4.8342089152E-04  -1.4403030345E-03  -3.0661959006E-05  -6.2776658444E-05
   40     -4.7957188379E-04   3.1261286334E-04  -2.7088201557E-04  -9.4037497400E-05  -2.5383811421E-07
   41     -1.1671789156E-03  -2.0210794197E-04   1.0677062554E-04   4.4320372349E-05   7.6904704598E-05
   42      1.1927904962E-04  -1.2167294329E-04  -1.6751467437E-04  -1.8861889337E-05  -4.1111095772E-05
   43      6.6798042496E-05   3.3592315112E-05   1.6000784314E-04   3.7119673441E-05  -3.9067019396E-05
   44      1.1286984843E-05   1.8587780744E-04   3.9563570986E-04  -3.6536291330E-06   1.5855733391E-05
   45      7.3143906294E-05  -1.0395397307E-04  -7.4138792892E-05  -6.5950500638E-05   5.2819905670E-05
   46     -1.1089667406E-05  -2.7796407105E-05  -1.8538120845E-04  -4.7131557897E-05  -9.4555156079E-05
   47      1.7981017672E-05  -2.7088313727E-05   2.9253418294E-04   1.6459509331E-04   2.5355422378E-05
   48     -2.6555599712E-05   5.5210461398E-05  -8.7988381397E-06  -2.5283494229E-05  -1.5730305453E-05
   49      1.3496518659E-05  -6.2674480025E-05   3.0045827333E-05   2.4247500204E-05   4.0136352506E-05
   50      2.7710288475E-05  -6.9697891549E-05  -8.3113457369E-05  -4.3154594240E-05  -1.5375463406E-05
   51     -1.1613219171E-05   4.8412857028E-05   2.4166378075E-05  -3.1699621172E-06  -4.1729603248E-07
   52     -1.1450715737E-05  -3.7317488551E-06   1.8044060744E-04   3.6645927582E-05   3.1229223385E-05
   53     -3.7530900790E-05   4.4934887196E-05   2.6003153259E-05   9.1138750575E-06  -2.2454412487E-06
   54      1.2604732274E-05   1.0279423917E-05  -8.6090146270E-05   4.7880315215E-05  -8.4157445008E-05
   55      9.8927248002E-06  -3.0078900429E-05   3.4857766521E-05  -2.6740429159E-05   6.0317713997E-05
   56     -1.8671222549E-05  -8.3923691133E-05  -1.1162047181E-05  -1.0370776703E-04   3.5004913902E-05
   57     -8.6248464684E-06  -6.6451929756E-05  -2.3643735962E-05  -3.4037475002E-06  -3.4145950017E-07
   58     -1.7456006929E-05   4.2140465133E-06  -1.7570198121E-05  -1.0511305575E-05  -4.9569885596E-06
   59      1.6459221222E-05   4.2886373581E-05   3.4207128413E-05   4.1764989289E-05  -5.1483350470E-06
   60      4.2918150168E-06   9.0970610482E-06  -7.4053798052E-06  -1.5645764756E-05  -7.5296537121E-06
   61      3.2843845581E-06   5.4113274420E-06  -7.6197966639E-06   2.5901351993E-06  -6.6660876570E-06
   62     -6.9124233911E-06   3.1136639385E-05  -1.7124646706E-06  -4.0005100466E-06   3.9550971515E-06
   63      3.7351629957E-06  -1.4494378820E-05   3.7452777548E-05  -3.9698281438E-05   5.0943184796E-05
   64     -9.4511806938E-06  -5.6969698756E-06  -2.3764415580E-05   3.4191106834E-06  -2.1430701893E-05
   65      9.6036698076E-06   2.6982129140E-05  -3.0657964335E-06   4.0149464747E-05  -2.5814667736E-05
   66     -2.7635460020E-06   6.2086708735E-06  -4.0525093878E-06   5.9764586395E-06  -9.2068130032E-06
   67      5.9097911475E-06   1.2074937489E-05   1.2318552102E-05   1.0994955489E-05   7.2506360077E-08
   68     -3.9004099205E-07   1.2325764557E-05   5.0967473460E-06   5.1952674825E-06   3.3603078528E-06
   69     -3.5990186611E-06   3.6627038048E-06  -1.0866540154E-05   6.9408036338E-06  -1.2039458201E-05
   70      6.8364513729E-06  -1.4145181413E-05   8.3831583421E-06   3.4780910541E-06   3.3534301607E-06
   71      1.5646445523E-06  -9.0850372354E-06   8.6569342033E-07  -8.7606302962E-06   4.0806899668E-06
   72      2.2387253751E-06  -1.3585209380E-07   1.5118100112E-05  -1.2970412650E-05   1.9715842345E-05
   73      1.9384312678E-06  -6.1064847114E-07   2.3375676422E-05  -1.9561040630E-05   2.8197271207E-05
   74     -3.8169223374E-07  -3.5715566530E-06  -7.6835905615E-07  -3.5653055793E-06  -2.0869157288E-06
   75      3.7682056096E-05   1.6071386459E-04   1.7506626306E-04  -2.0720221264E-04   3.0478554110E-05
   76     -7.4894357709E-05   5.6634668436E-05  -4.3744279842E-06  -1.6544513623E-05  -2.0924433217E-05
   77     -6.2440666045E-05   6.3227459926E-05  -1.7116647606E-04   2.1772602017E-04  -1.6015398231E-04
   78     -2.6932618083E-05   5.3290355499E-05   3.8572232019E-05   5.5719571400E-05  -2.3907727393E-05
   79      6.5286333466E-06   5.1255593967E-05   9.2497895811E-05  -3.3084437124E-05   6.4651583993E-05
   80     -5.2514385712E-06   6.5346910143E-05   1.3175398903E-04  -2.5703832315E-05   7.9817763456E-05
   81      1.3940503746E-05  -6.5331741502E-05  -7.9659528071E-05   2.3975679687E-05  -1.5969742101E-06
   82     -2.5952618587E-06   2.5814011113E-05   4.9116594498E-05   4.7088928416E-05  -4.0150150478E-05
   83      4.4649715256E-05  -1.7877938860E-05   1.2259371600E-05  -3.5559102858E-05  -5.3216521500E-06
   84      2.0740018581E-05   2.0982397158E-04   2.1622240473E-04  -1.2133405843E-05  -4.0435645994E-05
   85      5.2687358939E-05  -9.6240706217E-05  -4.5584819934E-05   1.2364576263E-05  -5.2170727398E-05
   86      9.8069033525E-05  -8.7040571875E-05  -6.0576783667E-06  -5.8331601538E-05   1.0941539603E-04
   87     -1.2583661750E-05  -1.7355458782E-05  -5.6363018919E-06  -7.0828943395E-05   6.0637773544E-05
   88      7.6034806561E-06   7.5982967324E-06   1.3032858691E-05  -7.8839433778E-06   1.2340683741E-04
   89     -1.1004856989E-05  -1.3183865957E-05  -9.6970183438E-06  -8.8640394045E-06  -7.9028335208E-05
   90      3.6655117918E-05  -2.1512543249E-04  -2.6104676524E-04   4.6947759388E-06   3.9222448868E-05
   91     -1.0088526354E-05   3.9394577521E-05   4.5006522089E-05  -2.9936795039E-05  -3.8054869731E-05
   92     -3.0078417843E-05  -3.4141641473E-05  -2.8979946289E-05   1.6436759242E-06  -3.4732323085E-05
   93      5.7682562420E-06  -1.1613794415E-04  -1.6915461023E-04  -8.8086922775E-06   5.6781937440E-05
   94     -2.8896752011E-05   6.4106802184E-05   3.7054243385E-05   1.1310527802E-05   2.5372544953E-05
   95     -2.8219073102E-05   1.9929621191E-05   1.1200087430E-05   3.1033326160E-05  -8.8620932780E-05
   96      4.5083657511E-07   7.0390283961E-06   1.0468798859E-05   6.8205790872E-06  -9.5993255573E-06
   97      8.3330212947E-07  -8.8867174137E-06  -5.8566160771E-06   1.4229216060E-05  -1.7895297841E-05
   98      9.1977869637E-06  -5.8935821555E-05  -6.9778394259E-05   2.0608633115E-05  -3.8642656387E-06
   99     -5.2697056959E-07   7.8113520429E-06   9.5376233745E-06   1.1520560198E-05  -2.2820237406E-05
  100      2.6877246098E-06  -2.5040875271E-06  -4.3515621861E-06  -2.7398680911E-06   1.6243982850E-05
  101      1.5712565015E-06   9.8571748329E-07  -9.9741805981E-08  -6.2598686438E-06   4.9336221566E-05
  102      3.3779103228E-06  -6.6856311302E-06   2.4748244012E-06  -1.0097205144E-05   2.1656565088E-05
  103      9.0783885150E-06  -2.0400116188E-05  -7.3861492982E-06  -2.4341672443E-05   4.6261653707E-05
  104      1.4258722105E-05  -7.5359533400E-06   9.7879828561E-06  -1.0199439833E-05   3.1952564666E-05
  105     -4.1963164371E-06   5.7162926619E-06  -2.6065813058E-06   9.7659969731E-06  -1.4569791413E-05
  106     -2.7705229832E-06   5.0484383025E-06  -5.3918633211E-07   7.3585173316E-06  -8.7575789051E-06
  107      5.3336877209E-06  -8.3693384881E-06  -7.3866293862E-07  -1.1316756724E-05   3.0370465741E-05
  108     -1.0478495140E-06   6.9259845902E-07   2.4617055270E-06  -1.1630056590E-05   1.2652001807E-05
  109     -1.5170356779E-06   6.7530860882E-06   7.7923188609E-07   7.4125269508E-06  -2.3439369301E-06
  110     -2.7277725959E-06   1.7973714416E-06   2.4039410353E-06   1.1643790143E-06  -1.9857348030E-05
  111      1.5589550844E-06  -5.2494640036E-06  -9.1035855996E-06   1.1434847532E-05  -1.0577290224E-05
  112     -2.5532444820E-06   1.1698662433E-06   3.2295652921E-06  -3.0346114317E-06  -6.9869792159E-06
  113     -3.5026584832E-06   7.8663074662E-06   6.3145863873E-06   3.4532927962E-06  -1.7008749559E-05
  114     -1.3709073321E-06  -3.8313076648E-05  -1.1734887096E-05   7.5464007148E-04   1.1855647246E-03
  115     -3.3489534291E-05  -1.0671322672E-04   7.5869002969E-06   1.3725718240E-03  -5.2689140038E-05
  116     -2.6694902595E-05   8.9566196039E-05  -2.9816195166E-05  -1.2843092832E-03  -1.2861320716E-03
  117     -5.1857543226E-06   1.9607440095E-08  -7.0099755345E-06   1.0143861364E-04  -5.4315460989E-04
  118      1.9226572925E-05   1.7962033408E-05   1.7489442932E-05  -1.3881778686E-04   4.0343363872E-04
  119     -1.0551948108E-05  -6.7805697984E-06  -9.6239312696E-06   5.2156435978E-05  -3.8560918918E-05
  120      2.1848152089E-05   4.2736100443E-05  -8.4552777524E-07  -1.2279997146E-03   4.9336256814E-04
  121      1.2978181027E-05   1.8896220154E-05   4.3865580484E-05   4.2961363804E-04  -4.7328950282E-05
  122      1.3521300927E-05  -4.6386785142E-05   3.5430582836E-05  -6.8892348034E-04   6.1042204687E-04
  123      2.6173882753E-06   2.2369088170E-05   1.5321552126E-07  -2.9730852089E-04  -1.4493359202E-04
  124      6.4467983614E-06   1.3070203749E-05   5.9366916497E-06  -2.0115502914E-04  -5.0716912749E-05
  125      8.6764098590E-06  -2.4654447908E-05   1.8742091857E-05   1.4101558374E-04   4.8645965070E-04
  126     -2.0127217947E-06  -4.3856609252E-06  -5.1390041626E-06   2.6368488489E-05  -2.4218305292E-05
  127     -9.0836376347E-06  -4.8737390676E-06  -1.3581882313E-05   8.7124413364E-05  -3.1732779255E-04
  128     -3.9145583789E-06   2.0732350346E-06  -7.6225961102E-06  -5.0183290873E-06  -2.6522960831E-04
  129     -1.5008990115E-06  -4.4962054419E-06   8.6125444561E-07   5.9750925543E-05  -4.4353306582E-05
  130     -8.6742978121E-07   1.6302971284E-05  -7.5942321374E-06  -1.3139561099E-04  -1.0359331266E-04
  131     -3.1781037290E-06   2.5457765966E-06  -5.5354521887E-06   1.3836187946E-05  -1.2480162015E-04
  132      7.8756856179E-07   4.3140415902E-06  -6.2067125700E-06  -3.5567315061E-05   5.1827685942E-05
  133     -5.2851391371E-06  -7.2056881497E-06  -1.3634189216E-05   1.4172369432E-04   5.5331830496E-05
  134      2.3476464492E-06   7.5101960096E-06   6.4389606636E-06  -9.4950680727E-05  -1.4959496078E-04
  135      2.7794685299E-06   5.7908980051E-06   3.6569586888E-06  -6.0225066924E-05   1.8317267792E-05
  136      3.3595187510E-06   1.8789465348E-06   4.3784719016E-06  -4.1315883300E-05   1.7305161733E-05
  137      1.3120300369E-06  -7.3823333071E-06   1.7237262314E-06   7.4372643334E-05   4.1063447913E-05
  138     -2.8673707745E-06  -8.5733009918E-07  -5.1213549564E-06   1.5897625045E-05  -9.8242073252E-05
  139      1.3499501176E-06   9.5077956634E-07   3.1187013538E-06  -2.2030271411E-06  -2.2052113665E-06
  140     -3.2155363589E-06  -2.0354453836E-06  -5.6000083083E-06   2.9522345533E-05   3.7036877850E-06
  141      7.8853135203E-07   8.5840362274E-07   4.2542962865E-06  -2.5724340275E-05  -3.6738488393E-05
  142      1.8011143785E-06  -3.6509528519E-07   5.9002456526E-06  -1.5994878016E-05  -3.2140289767E-05
  143      2.1554966453E-07  -5.0224381184E-06  -1.8740179470E-06   6.0250725701E-05   3.6355811350E-05
  144      6.2811681264E-07  -1.8794847234E-06   3.0832314780E-06   4.7742263323E-06  -2.8108124769E-05
  145     -6.3988282876E-07   9.0158327828E-07  -2.4951970289E-06   7.8074449703E-06   1.7860521266E-05
  146      6.1991327261E-07   1.4690227190E-06   5.5362618744E-08  -9.4843572897E-06   1.2577048913E-05
  147     -7.9101795724E-07   5.5033609573E-07  -2.2200917330E-06  -4.0264889301E-07   9.9919096925E-06
  148     -2.5740024565E-06  -6.0854023309E-07  -4.3424459558E-06   1.4334371751E-05  -1.6785086550E-05
  149     -6.9771797434E-07   1.4031419474E-07  -1.1678542011E-06   2.0984278639E-06  -2.4380000651E-05
  150     -1.2323183547E-07  -1.3117664132E-07  -5.3068712895E-07   4.5549291584E-06   1.2187879445E-05
  151      4.0544898744E-07   3.2962717044E-06   2.5333759018E-07  -3.2274526639E-05   3.9124746430E-06
  152     -9.8576091997E-07  -1.1751635595E-07  -7.1115113531E-07   1.8390770605E-06  -7.7170493958E-06
  153     -3.1105056480E-05  -2.3516321681E-05  -7.5159172631E-06  -3.8938552942E-03  -1.5031150335E-03
  154     -2.3782796568E-05  -8.7750324747E-06  -3.7623287295E-06  -5.3911969943E-04  -4.4310652802E-04
  155      2.8133965660E-06   2.0294213310E-05  -4.1947929679E-05  -1.6737418844E-03  -9.1692664880E-04
  156     -1.2007439685E-06   1.0334015394E-05  -3.8223734547E-06   5.2215940779E-04  -6.0224141010E-05
  157      1.2745851819E-05  -2.4317925609E-06   1.1970693354E-05   7.1078036465E-04   7.7760632102E-04
  158     -5.3684778351E-06  -2.4470008569E-06  -7.5040739378E-06  -7.6249353694E-04  -5.3807370841E-04
  159      5.9300921921E-06   5.8238387132E-06  -6.8824256989E-06  -1.6341155460E-04   9.8433653080E-06
  160     -5.3564046233E-06   7.3621163658E-07  -1.7042163306E-05   1.5666937441E-04   1.1161749269E-04
  161      6.1544476535E-06  -2.3848765016E-07   1.1593426780E-05  -1.8541933104E-05   4.1094314478E-07
  162      3.1701826537E-06  -1.4718255861E-05   4.2212152775E-06  -3.5896768647E-04   1.7961498794E-04
  163      2.2498477296E-05   1.6870775360E-05   1.3343375998E-07  -4.8120103506E-04   5.9779186761E-04
  164      1.0894678198E-05  -2.1547138521E-06   1.9404553126E-05   1.3668222212E-04   1.7607633183E-04
  165     -6.6172052149E-06  -2.8187564726E-06   1.5736439270E-05  -8.0341221851E-06   1.4859853987E-04
  166     -1.4022898526E-05  -6.5393618612E-06  -1.3599430885E-05   5.4876015094E-05  -1.1730069853E-04
  167     -4.5072012672E-06  -2.6708041611E-05  -3.1385268120E-06   7.9711326612E-05  -7.1790385075E-05
  168     -6.4448674042E-06   1.0170329035E-05  -1.2875517883E-05   7.7627767722E-04  -2.3804473068E-04
  169      1.6926502955E-06   2.8096837810E-05  -1.4647582052E-05   1.8152059823E-04  -8.6462796049E-05
  170      1.1407349818E-06   2.2541768649E-07  -1.2303031973E-05   1.2133722435E-04  -1.6497213276E-04
  171      3.4302339694E-06   1.8253927653E-05  -4.8393090984E-06   3.4189039029E-04   3.1256072557E-05
  172     -6.0386607684E-06  -1.9726095783E-06  -3.6086948793E-06   1.4860323048E-04  -2.9461205147E-04
  173     -1.8986879565E-06  -1.0332892382E-05  -5.9356682688E-06   1.2300035739E-04  -9.8791291245E-06
  174      2.5890863721E-07  -2.4867644336E-06  -1.6386575681E-06  -1.5403407621E-05  -2.2022094885E-05
  175     -3.8034048079E-06  -5.7155479215E-06  -2.0036565132E-06   1.0921173418E-05  -7.0247214113E-05
  176     -1.3107039620E-07   5.6297746946E-06   2.4362414708E-06  -6.2267211159E-06   2.7392079269E-05
  177     -3.0172536520E-07   1.3815790914E-06  -1.9287323519E-06  -3.6432033929E-05  -2.0807692991E-05
  178      6.2906790667E-06  -5.1064412567E-06   6.4289382172E-06  -1.4584786043E-04   1.1919376285E-04
  179     -1.4705348796E-06   3.7884510606E-06  -4.6290015047E-06   1.8801393624E-04  -8.0818712767E-05
  180     -3.0413260321E-06   3.4524021523E-08   4.3331446550E-06   2.6157304108E-05  -3.9804576302E-05
  181      5.1461781897E-06  -5.2557544072E-06  -4.5473569808E-06  -2.5753546466E-05   9.3105097432E-05
  182      4.2230907520E-07  -3.4078059561E-06   5.0478234300E-08   1.1789570707E-06  -2.8171150017E-05
  183      2.3883025404E-06   9.1507914359E-07  -2.4807412290E-06  -7.2241737644E-06   3.7796930849E-05
  184     -9.7623983087E-07  -6.5093393072E-07   7.9948068564E-07  -2.4390479336E-06  -5.1945062735E-06
  185     -3.8531873992E-07   1.2731450537E-06   2.0227433594E-06   1.1208936239E-05  -2.4206557412E-05
  186      3.7475174821E-07   1.3650761206E-06  -3.2854525729E-06   2.9491116991E-05  -1.2988318729E-05
  187      1.7478687318E-06   3.2756728921E-06  -1.4630155169E-06   1.6717834162E-05  -5.8137709456E-06
  188     -5.1855907436E-08   1.8947603582E-07  -1.3328629188E-06  -1.5734018014E-05   1.3767558514E-06
  189      1.0162293800E-06   3.1135340855E-07   1.1132961195E-06  -1.6339017368E-05   3.4199245306E-05
  190     -2.8719480693E-06   1.4927937241E-06   1.2688116906E-06   1.6905921321E-05  -3.8272923247E-05
  191     -2.8713810087E-06  -2.9250200814E-06   2.1268495002E-06   2.8570832281E-06  -2.6878305884E-05
  192      8.6068825819E-05   2.7739832868E-04   1.3437914085E-04  -1.5635012855E-03   2.8185485796E-03
  193      2.0865964638E-05   4.9159112608E-05   5.9489651487E-05  -6.4798315309E-04   4.7263333567E-04
  194      3.4221334952E-05   3.3471994175E-05  -2.0873831351E-04  -5.5744856755E-04   1.0852587141E-03
  195     -6.5770985170E-06  -6.7618467185E-04   5.8073701077E-04  -1.4644478507E-04  -3.3248210868E-04
  196      2.2251574000E-04   1.9475294306E-04   4.9556383976E-04   4.3702419044E-04  -3.1666288571E-04
  197      2.4557983456E-04   1.0405389135E-03   1.8703650598E-03   1.2112049636E-04  -9.8234989462E-05
  198     -9.7851280866E-04  -3.2406917699E-02   7.3210403414E-03  -9.9196681828E-02   1.8946838355E-02
  199     -1.1996427721E-03  -1.3223957338E-02   1.9628959506E-03   7.7281227939E-03  -1.3774689841E-01
  200      3.5931329743E-04   1.8933369981E-02  -4.5433101884E-03   2.2977539525E-02  -4.6893196402E-02
  201     -5.1827984429E-05  -7.6960441911E-06   1.6863649645E-05  -3.0254980532E-03   3.4186212409E-03
  202      3.6789200020E-05   1.3213486953E-04  -2.7734475277E-05   2.1348892677E-02   3.1276707000E-03
  203     -1.1730541711E-04  -1.0930817660E-04  -7.3305779583E-06  -1.6586984059E-02   9.2428331910E-04
  204      6.8319947221E-06   8.9882644727E-06  -8.8244252132E-05  -1.5012879476E-03   4.4478932047E-04
  205     -3.1231227893E-05  -6.5745696167E-05  -1.2292274756E-04   1.1592594545E-03  -5.6736237453E-04
  206      1.0397055577E-04   1.0180143450E-04   2.2340242859E-04   2.2902950713E-04   7.6330025004E-05
  207     -4.6226062483E-05  -1.9427983257E-04  -1.3979845489E-04   1.3083444600E-03  -2.0138594469E-03
  208     -1.9300853893E-05  -1.6906968843E-05  -1.9710124319E-05   5.7603492096E-04  -6.2387608462E-04
  209     -3.2346425304E-05  -1.8561456655E-05   8.0650088857E-05   2.5641325344E-04  -3.7469108373E-04
  210      1.5010634362E-05  -6.2572872403E-04   3.7953261404E-04   4.3786521362E-03  -5.5816780749E-03
  211      4.1866454563E-04  -1.2751073236E-04   6.0215840065E-04  -5.5217403322E-03   2.8335445457E-03
  212     -4.2253309148E-04  -3.9844949359E-04  -4.2871009746E-04  -6.5334837727E-03  -5.6109020162E-03
  213      1.5506178889E-03   3.1519350008E-04  -3.8416423900E-04  -7.2693278610E-03  -2.2339608786E-03
  214      9.0343711853E-05  -6.4587455631E-03   9.0181254956E-04   2.5367322804E-02   5.3436370092E-03
  215      7.0820565631E-05   1.5176823449E-03  -4.7499611549E-05   2.7261611947E-02   3.3334340933E-03
                   20                 21                 22                 23                 24        
    0      2.7769834039E-04   4.7477095051E-04   5.5630989084E-05  -1.2509407521E-04  -2.6529192418E-05
    1      2.8276174716E-03   2.3342379817E-04   6.3562263381E-05   7.9869250981E-05   3.3217497165E-05
    2     -1.7758706093E-03  -7.1662226059E-05  -2.4482256361E-04   6.8666297647E-06  -4.5622988380E-05
    3     -5.8699727403E-05  -2.9076806811E-05  -1.2202056074E-04  -5.1940341379E-05   8.8972658197E-06
    4     -1.9934559659E-04  -1.5147000062E-04  -6.0215329345E-05   7.5030219061E-05   1.2494740955E-05
    5     -1.3085747176E-04  -1.8801915279E-04   1.1671856389E-04   1.2024302346E-04   5.1697131619E-06
    6      2.3513487063E-04   2.8353384443E-06  -4.4891160088E-05  -4.3190160876E-05  -1.4026883334E-05
    7      5.2214007611E-04   2.4180603642E-05   5.2509390198E-06   9.3754235598E-06   1.9443728742E-05
    8      1.0399839768E-03   3.5250612207E-05   4.6264758414E-05  -2.0394944559E-06   6.1659177455E-06
    9     -6.0980821325E-03   3.7936653919E-04   2.4312518812E-03   1.4307347078E-04   5.1013243839E-04
   10      2.1312564581E-03  -1.4633176948E-03   2.0247146927E-03   1.8401505568E-03  -8.5644745313E-04
   11      9.8531884659E-03  -4.0985083721E-04  -1.4724606289E-03   5.6806799518E-04   3.2644891736E-04
   12      2.4308864356E-04  -1.5069361729E-04  -1.3821298236E-04  -1.4083776424E-04  -2.1883256645E-04
   13      2.2714619855E-03   3.1089096856E-05  -1.8891876945E-04  -8.6305908232E-05  -3.6246377623E-04
   14      5.6479517979E-04   4.4277349880E-05   1.2974636476E-04   7.3932261724E-05  -3.5286407850E-04
   15     -1.3020181063E-04   3.7409947858E-04  -6.1567338540E-04  -2.8249462919E-04  -2.1446527703E-04
   16      2.0312347724E-03   8.9059278793E-04  -2.4362982504E-04  -5.1739515903E-04   1.4212236186E-04
   17      7.9586221092E-04   8.9934274724E-06   1.9942017113E-04   4.4572445939E-04  -8.4035648579E-05
   18      1.3749062661E-02  -2.5552987967E-01  -7.8577520505E-02   8.6413608424E-02  -1.7988578445E-01
   19     -3.2106391527E-02  -7.1912875317E-02  -7.4595395452E-02   2.9892516504E-02  -9.0936398812E-03
   20      5.6929253081E-01   9.2427853630E-02   3.5685253588E-02  -9.0133032061E-02  -1.3373535938E-01
   21      9.2407713764E-02   2.7011487415E-01   7.5729069808E-02  -1.0193186848E-01  -1.5359823202E-02
   22      3.5659224262E-02   7.5734121477E-02   8.5279466951E-02  -3.0973021092E-02  -9.1949958722E-06
   23     -9.0170764280E-02  -1.0193628072E-01  -3.0974147687E-02   9.9203782115E-02  -1.9142552972E-02
   24     -1.3371733387E-01  -1.5359815866E-02  -9.1146287348E-06  -1.9143030968E-02   1.8285401685E-01
   25     -6.7067408153E-03  -6.2930710441E-03   3.1841533421E-04  -7.0937471537E-03   8.6364019473E-03
   26     -1.8433876677E-01   8.6805890017E-03   8.2416594732E-04   1.1040477864E-02   1.4002301787E-01
   27      1.2587470179E-03   5.7847111454E-03  -2.7894636828E-02   1.1323899193E-02  -2.1706930594E-03
   28      4.8693312419E-02   8.6905678102E-04  -9.7456976674E-03   4.6850593287E-03  -2.1731958161E-03
   29     -1.0462574978E-01  -2.3969620382E-03   1.1326775868E-02  -5.7391718810E-03   2.1228668133E-04
   30     -1.4967731292E-03   8.9219340297E-04   1.9158726271E-03  -3.7421456354E-04   8.8831667295E-04
   31      1.2841316503E-02   1.3258627010E-03  -4.6338109663E-03   2.1870924186E-03   2.6732240803E-04
   32     -6.9345169748E-03  -9.9706215619E-04   2.8958141753E-03  -1.5122360467E-04   2.6275742822E-04
   33      2.1342939535E-03   5.4474143385E-04  -4.4018238450E-05  -5.9912222484E-04   1.4294251054E-05
   34     -1.9040091073E-02  -5.5543791900E-04   1.2154901437E-03  -6.2492955213E-04   2.9329959234E-04
   35      1.2074695422E-02   2.8059936126E-04  -4.5982421784E-04   5.9894942809E-04  -2.5773747845E-04
   36     -1.3229604799E-04  -1.3827654749E-05   5.3404948253E-05   7.9343677917E-06   2.8643288186E-05
   37     -1.4201460515E-04   6.7849954356E-05  -3.3382984747E-05  -1.6393121517E-05   1.4228820486E-05
   38      1.3676923865E-04   1.8784141863E-05  -1.1417757595E-04  -1.0255753132E-04   3.1410675795E-05
   39     -1.5427538190E-04   3.9391544030E-05  -4.5150570386E-05  -1.6993722927E-05  -5.0920247506E-06
   40      8.3708541761E-05  -1.3565988058E-05   8.7861856972E-07  -8.3892423834E-05   2.8492378712E-05
   41      2.8659911479E-05  -3.8032487553E-06   2.3463356403E-05   2.4980787327E-05  -5.6902112690E-06
   42      2.3835071583E-05  -1.8435453016E-06  -1.9406258173E-06  -8.0427141886E-06   4.6457365321E-06
   43      2.4940541724E-05  -1.9801865024E-05   1.6963894631E-05  -7.7142644809E-06  -1.8865991982E-06
   44      5.1513627634E-05  -2.9756256863E-05   1.7315381589E-05  -1.2674623424E-05   8.4850145596E-06
   45      3.4557613363E-05   7.0376830602E-06  -2.2867782077E-05  -1.0072647311E-05  -1.2514118238E-05
   46      4.0712602058E-05  -9.3357562976E-06  -2.4222294998E-08  -1.7401878140E-05   1.1370358287E-05
   47     -8.1572440679E-05   3.8361533570E-06   2.5644365025E-05   3.5276692356E-05  -1.2372258512E-05
   48      2.4353748199E-05  -6.3076098705E-06   7.7569036114E-06  -5.5426986315E-06   6.2996682208E-06
   49     -9.9730751882E-05   1.1490144722E-05  -7.7862325727E-06   1.4819666046E-05  -4.6844433254E-06
   50      3.5056753220E-05   2.0613968818E-06  -3.5124574717E-06  -2.4142519009E-06   1.6706257346E-06
   51      2.1134284602E-05  -2.1452177626E-06   2.0934941663E-06   6.3388082339E-07   1.3518934354E-06
   52      5.8513162230E-06  -7.8467686871E-07   1.1987663983E-05   1.8899245718E-05  -6.8732314965E-06
   53      8.8841972900E-06  -4.0741759777E-06   4.8889118393E-06  -1.4203529568E-07   1.2955447550E-06
   54     -7.4791812476E-05   1.9199737992E-06  -2.1528135128E-07  -1.1404053475E-05   8.3661670021E-06
   55     -1.3799307442E-06   4.4408878600E-06  -6.2855905471E-06   8.0492899627E-06  -7.4673113003E-06
   56      9.9520996712E-05   7.2629239789E-06  -1.5779216417E-05   9.1552718912E-06  -5.2293054810E-06
   57     -8.6278221432E-06   5.6340472099E-06  -7.5689332564E-06   1.9060514613E-06  -2.3827075990E-06
   58      4.9911693164E-06  -3.8554002632E-06  -2.5638809843E-06  -6.5161749338E-06   3.9651086386E-06
   59     -2.0243695688E-05  -1.7861505329E-06   7.6998870501E-06   2.3882235973E-06  -1.4070412668E-06
   60      3.0806098434E-05  -3.6900234994E-06   2.7517655261E-06  -4.8013493038E-06   2.2309241193E-06
   61      4.9778740953E-06  -4.9564907738E-07   1.1232735754E-06  -1.1965396095E-06   8.4925739863E-08
   62      1.6431802743E-06  -5.3888915968E-06   5.2646733830E-06  -5.3517738560E-06   3.8054235100E-06
   63      5.0814189095E-05   6.1596158170E-07  -2.2777328095E-06   5.6357093611E-06  -5.4270977364E-06
   64     -1.7206358777E-05  -9.8797700060E-07  -1.5009254543E-06  -5.0405056858E-06   3.1635937510E-06
   65     -3.5079702313E-05  -1.9161354214E-06   6.2220469271E-06  -3.2180539402E-06   1.9555995513E-06
   66     -1.0735071555E-05   2.5551225292E-08  -2.3205321867E-07  -9.2722434475E-07   1.0128699486E-06
   67     -2.7335707000E-06  -6.2163094157E-07   2.7511774187E-06   9.8161946807E-07  -7.0119111931E-07
   68      1.6432632511E-06  -1.6391384929E-06   1.7170832067E-06  -5.3320289783E-07   6.4626812937E-07
   69     -1.3624381776E-05  -1.2426755779E-06   7.9572892212E-07  -3.4264572941E-06   2.5101214421E-06
   70     -5.6559784702E-06   3.1187229305E-06  -2.0238654791E-06   3.9458000252E-06  -2.4637764658E-06
   71      9.6106911983E-06   7.5945917761E-07  -7.3495489053E-07   1.0960895527E-06  -1.0024134441E-06
   72      2.2729888897E-05   7.3683641714E-08   4.4960294921E-07   3.8328509397E-06  -2.3935448758E-06
   73      2.8769930736E-05  -2.7649583637E-07   6.5040161148E-07   4.2378699126E-06  -2.7679392491E-06
   74     -8.5920175086E-07   1.2331551695E-06  -1.3519270417E-06   9.4245718326E-07  -6.0629896216E-07
   75      2.6084889578E-04  -3.2024989598E-05   1.2441126481E-05  -1.0813576571E-05   2.7955217494E-05
   76     -1.2120739355E-04   1.5421005747E-05  -8.3992258744E-06   1.9724984359E-05  -2.5180608525E-05
   77     -1.1343032767E-04   2.2426642025E-05  -4.5190591431E-06  -3.9536414541E-05   1.2307117459E-05
   78     -2.3582227114E-05   6.4437468523E-06   3.5474249489E-07  -7.4205630568E-06  -2.1247542928E-06
   79     -2.9281402034E-05   1.1898439212E-06  -2.6225567853E-06   9.9137269103E-06  -5.6365183300E-06
   80     -4.8392333763E-05   5.6838196091E-06  -6.9299324196E-06   1.7272244103E-05  -1.6569945579E-05
   81     -2.6187242805E-06   7.4345990676E-07  -6.1485007283E-06  -6.2240800641E-06  -1.2146634170E-08
   82     -1.3742546642E-05  -6.8698302920E-06   8.3581705097E-07  -9.3881545492E-06   1.5580042549E-06
   83      9.3304581660E-05  -1.1101384001E-05   3.9439396946E-06  -1.2940930202E-05   5.7317039642E-06
   84     -8.9726282137E-05   6.7178735398E-06   8.9276040531E-06   1.0942053693E-05  -2.8216062616E-06
   85      4.6946420872E-05  -2.6391853260E-05   1.1607262722E-05  -6.6923875848E-06   1.5430372530E-05
   86      3.6621277199E-05  -1.0713731700E-05  -1.8304707179E-06   2.4096896190E-05  -7.6191177897E-06
   87      3.5593678798E-05  -6.2285522365E-06  -2.8982237458E-06   1.1619691458E-05  -1.2302237663E-06
   88      2.1859946752E-05   1.1138801144E-05  -1.6025279488E-05   1.4286474693E-05  -1.6299279348E-05
   89     -3.6068592282E-05   1.8320494861E-06   1.5187615103E-05   1.6505504370E-05   2.6409007581E-06
   90      8.3744398661E-05  -4.6987803356E-06  -3.5905507920E-06  -2.1584670669E-05   2.0457518160E-06
   91     -7.0752266570E-06  -6.0894838137E-06   6.9739453432E-06   2.2869111336E-05  -7.3373547648E-07
   92     -2.8812482135E-06  -2.4553084697E-06   1.0471098548E-05   2.2292599121E-06   1.2929043241E-06
   93      3.9519368889E-05   4.9333849060E-06  -9.2106634857E-06  -1.1398737680E-05   4.9447206840E-06
   94     -5.2015073542E-05   4.8321782195E-06  -8.3185434262E-06   4.7914888659E-06  -8.6971647268E-06
   95     -7.1776042733E-05   1.5857237593E-06   7.3546034165E-06  -1.4479700180E-06   7.7116798415E-06
   96     -7.2426809475E-06   3.8260554878E-07   5.7008549124E-07  -1.9587361325E-06  -5.1538059536E-07
   97     -4.7112510440E-06  -4.1156078284E-06  -1.7083386724E-06  -5.7776036370E-06  -4.3574039313E-07
   98      1.7027452721E-05  -4.3111965288E-06  -2.1166807163E-06  -8.9195885411E-06  -1.7926988038E-06
   99     -1.0634446989E-05  -6.9596322558E-07   2.7319169359E-06  -5.0673710301E-07  -3.9153415955E-07
  100      8.4876691979E-06   3.4813704299E-06  -1.1996332030E-06   4.4234392512E-07  -2.8106126834E-06
  101      1.2180321574E-05   1.0232213719E-06  -6.9411979693E-06   1.8690301840E-06  -4.8790681468E-06
  102      2.1747750047E-05  -2.9577339318E-06  -3.7750642403E-07   4.2965529026E-06  -1.3425507856E-06
  103      3.5953236467E-05  -4.5955130406E-06  -7.0971724299E-06   7.6391331919E-07   2.5791656404E-06
  104      3.4127444001E-05  -2.8854507864E-06  -7.8631578840E-08   2.2578295017E-06  -3.5980894860E-06
  105     -1.5707416912E-05   2.5510890381E-06   3.1520358701E-07  -2.3361923378E-06   2.7499609118E-07
  106     -8.0810544980E-06   1.5670160205E-06   1.1451109906E-06  -1.7479681873E-06  -5.5707148890E-07
  107      2.5621210656E-05  -3.1578528971E-07  -1.5221283018E-06   1.1073322145E-06  -2.2580240655E-06
  108      5.7771621308E-06   1.2013872300E-06  -1.6961874046E-06   1.0161054471E-06   1.1548329072E-06
  109     -6.9377641197E-06   3.7379858315E-06   9.8862980522E-07  -1.2253347031E-06  -2.8146544162E-06
  110     -1.3229437023E-05  -1.4096371881E-06   1.5142705483E-06   2.6858243366E-06   2.5275095459E-06
  111     -5.4365961228E-06   7.8050940807E-07   5.3669738157E-07  -3.9993967710E-06  -8.1574799088E-07
  112     -2.6652061219E-06  -1.3873314942E-06   7.1401632170E-07   2.2874618928E-06   1.2553171020E-06
  113     -1.4316748893E-05  -6.6043414121E-07   1.0402252978E-06   1.1205587886E-07   1.8286894560E-06
  114      2.7473090845E-04  -1.5540524170E-04  -3.6395215540E-04   1.2219569113E-04   1.5862773385E-04
  115     -5.9421357487E-04   4.5170311127E-04  -7.1507703639E-04   8.3749218581E-04  -4.3750855766E-04
  116      2.4287180276E-04  -4.0242121681E-04   7.1815317510E-04  -4.5459288813E-04   7.6484100442E-05
  117      1.9318830784E-04   8.3711687605E-05   1.8927899135E-04  -4.2637408694E-05   6.2493151862E-05
  118      1.9225618038E-04  -9.6314150688E-05   2.6959236138E-04  -1.8403068967E-04   9.5790616874E-05
  119     -9.1297360222E-05   3.6538749629E-05  -2.5182157177E-04   1.3061630560E-04  -6.0195889866E-05
  120      4.1121140297E-04  -6.6722196166E-04   8.9473270853E-04  -9.1453691069E-04   2.8956671898E-04
  121      2.4912763121E-04   6.7484300622E-04   2.6713984881E-04   1.5628870910E-04   4.5755514532E-05
  122      7.8654419662E-05  -6.4607379112E-04   4.0545704991E-05   2.4771871022E-04  -1.0573927069E-04
  123      4.1923355182E-05   4.8274375358E-05   1.2692204946E-04  -4.0878290925E-05   2.1502311203E-06
  124     -3.0071809733E-04   2.6285237530E-05  -2.8128586960E-05   3.5428832325E-06   2.7165892145E-06
  125     -9.5248140325E-04   2.8005011361E-05  -1.8585563784E-04   2.8893392151E-04  -1.1324981146E-04
  126      1.7152661594E-04  -1.9580130549E-05  -2.9242861627E-05  -1.9493440550E-05   2.1532257105E-06
  127      1.5862546246E-04  -1.1046612287E-05  -4.9041065754E-05  -4.6607835163E-05   2.9510964827E-05
  128      4.4474508945E-04  -1.9697423533E-06   8.9647663585E-05  -5.6989087171E-05   1.2253235172E-05
  129      2.9564885124E-05  -1.1317303077E-05  -5.4648721784E-05   2.4425926883E-05   7.6099069314E-07
  130      1.4227705974E-04   1.6751030521E-05   1.0498382255E-04  -1.2736955704E-04   5.9254751896E-05
  131      7.4387960552E-05  -2.4545906796E-05   1.5830119889E-06  -6.6441876707E-05   2.9031141811E-05
  132      4.4186504865E-05   1.3187347852E-05   3.5948945957E-05  -6.8854693003E-05   4.6486770124E-05
  133      4.9384730693E-05   1.5293943444E-05  -3.0698655470E-05  -5.9623092148E-05   2.8931074976E-05
  134      3.9178767977E-04  -2.2695519118E-05   7.6248342131E-05  -1.1765091062E-06   1.5658050120E-06
  135      3.7016030757E-05  -1.6181175403E-05   5.8596778961E-05   9.6264942382E-06  -4.7571939623E-06
  136      2.9781458152E-05  -1.7529572251E-06   2.6892760253E-05   8.9233490503E-06  -1.2421269822E-05
  137     -6.9503811764E-05   2.1502647733E-05  -4.2735689824E-05   1.7118603536E-05  -1.1952705690E-05
  138      1.1318695346E-04   4.5356667345E-06   4.2970725107E-06  -1.2440125275E-05   4.1364269369E-06
  139      2.3144545376E-05   3.0421914089E-07   9.5795611909E-06   1.1924865828E-05  -2.9209645367E-06
  140     -5.6616560556E-05  -4.2205794166E-06  -2.2703587308E-05  -1.0828597434E-05   6.9297591988E-06
  141      9.5772229213E-06  -1.2109142471E-06  -1.9241773461E-06   3.2657401072E-05  -2.3563283959E-05
  142      2.5735995454E-05   3.2399586904E-06  -4.6951192995E-06   2.5990465807E-05  -1.8358977124E-05
  143     -4.0179430353E-05   1.3243432055E-05  -2.7056978121E-05  -3.3506431578E-06  -8.2858864028E-06
  144      5.6695447025E-06   2.8834832056E-06  -7.2165553116E-06   1.5930677834E-05  -1.0573230537E-05
  145     -2.1595923592E-06  -9.5543628789E-07   6.3062951959E-06  -1.5345886672E-05   1.0568704323E-05
  146      9.8828596629E-06  -1.6096094904E-06   7.3101560283E-06  -6.3313023804E-06   5.0810488515E-06
  147     -1.5270780316E-05  -1.9919540177E-06   2.3297431545E-06  -7.8141402443E-06   5.7365558727E-06
  148     -7.4887015877E-06  -4.0877234052E-06  -8.4150451819E-06  -1.5262273767E-05   1.1617117967E-05
  149      1.6916025519E-05  -1.6223529571E-06   4.9995465467E-06  -2.0825964664E-06   2.2521832949E-06
  150     -7.4005246758E-06  -5.0629728585E-07  -6.0873333770E-06  -5.1637679240E-06   3.9890034440E-06
  151      1.9319689388E-05  -7.0909378074E-06   1.8863694712E-05  -3.9680724829E-06   3.9427990315E-06
  152     -4.1718093214E-06  -1.3301345432E-06  -4.7582242036E-06  -4.0521234336E-06   4.3602516235E-06
  153     -4.8542040272E-03   7.3306555714E-05  -2.2412076149E-04   8.4245525572E-05  -2.5461450101E-04
  154     -1.0141324234E-03   8.1185481426E-05   1.7133022529E-05   1.1249804180E-04  -2.1548770227E-04
  155     -2.5104965543E-03  -5.2620099932E-06   6.0647072283E-05  -1.6112565827E-04   7.6602328599E-05
  156      3.9775137378E-04  -5.2100886045E-06   8.1080035847E-05  -2.9852765157E-05   4.8674716600E-05
  157      1.2555000864E-03  -2.6621631413E-05   5.3521842310E-05  -4.4505071229E-05   9.0798060049E-05
  158     -8.5412927598E-04   2.9368759647E-05   5.6140898447E-05   1.0237238460E-06  -3.2829310165E-05
  159     -5.4576968422E-06  -1.3260596023E-05  -8.2934000443E-05   8.5956842893E-06  -1.0019523006E-06
  160      1.4209909969E-04  -1.9753875819E-05   1.4557289862E-04  -9.2032540607E-05   2.5739899322E-05
  161      4.5573052416E-05  -9.5315624846E-06  -7.9126071502E-05   4.5588505996E-05  -8.7423885165E-06
  162     -2.6557022643E-04   5.5117606270E-05  -2.5620017307E-04   8.1190972870E-05   1.7733771452E-05
  163      2.4214621207E-04  -5.4625302485E-05  -1.8205100140E-04  -1.6122189651E-05   4.8594712414E-05
  164      3.5712586725E-04   5.7741166968E-05  -5.3627203853E-06   4.7852965116E-05   2.7773376916E-06
  165      3.5561671781E-05  -1.8647820996E-05   1.3329867365E-05   7.7360380793E-06   3.8415204550E-06
  166     -1.3346980146E-04  -5.8477268658E-06   8.2507121004E-06  -6.6468863569E-06   6.0817864317E-06
  167     -1.5022891408E-04  -2.2619109757E-05   2.9622381999E-05  -5.3798787939E-06   8.6704255429E-06
  168      3.2642219758E-05  -9.1605993999E-06   3.0367743723E-04  -1.0765319859E-04  -1.0183074095E-05
  169     -1.8875664277E-05   2.3615471201E-05   7.8151369538E-05  -3.4064924482E-05  -1.4867234001E-05
  170     -1.8541356817E-05  -2.5609152968E-05   9.7810490526E-05  -3.2490564272E-05  -1.0645061715E-05
  171      1.5061071268E-04  -1.6990952030E-05   1.6449384652E-04  -8.4708616523E-05   1.3936435020E-05
  172     -1.1618678617E-04   2.1057648202E-05   1.0859371128E-04  -9.5160340697E-06  -3.3309170355E-05
  173     -1.3377921094E-04  -1.8598879114E-05   3.8702648773E-05  -9.0453879172E-06   1.6772354587E-05
  174     -1.6432267133E-05   1.7886607942E-06  -1.0434208032E-05   3.7981193086E-06  -2.1903445997E-06
  175     -5.1967881851E-05  -3.2972314852E-06  -4.0389637017E-06   3.0925196889E-06   1.9143553039E-06
  176      2.6931709184E-05   1.8257475909E-06  -5.8189508371E-06   8.6038639120E-07  -1.7929151762E-06
  177      8.8685758541E-06   3.2086440165E-06  -1.4276527220E-05   6.0471279595E-06  -3.8067603443E-06
  178      5.1317910056E-05   2.9200603284E-06  -5.2267245621E-05   1.7877434157E-05   7.6485506715E-06
  179      3.2538936428E-05  -2.2796503246E-06   6.8247166209E-05  -2.6604494167E-05  -3.8306588979E-06
  180     -5.5844263578E-06   1.5474855576E-06   9.3838109364E-06   5.8232337305E-06  -9.2593732397E-06
  181      6.7335753435E-05  -1.0011162542E-05  -2.0643716867E-05  -9.2438974590E-06   1.6293756778E-05
  182      1.5584305690E-06   7.4686007857E-06  -6.8234404870E-06   8.8863219508E-06  -1.0978950243E-05
  183      1.9292675830E-05  -2.8891914353E-06  -5.7247885833E-06  -5.8610934624E-06   6.7731305907E-06
  184     -4.6403931601E-06  -6.5163763398E-07  -4.9183573925E-07   3.6432205917E-07   1.5791505265E-06
  185     -1.2857950591E-05   3.6636144278E-06   8.8110535982E-06   4.0999971249E-06  -7.8839971497E-06
  186      3.8288683650E-06   3.0567736040E-07   8.8037747184E-06  -4.9874888369E-06   3.2294972043E-07
  187     -3.7571679119E-06   3.1685129679E-06   8.0277809585E-06  -3.4426240071E-06  -4.6437803530E-06
  188     -8.2655597199E-06  -2.4455851000E-07  -6.7267292415E-06  -4.1872109445E-07   2.6244236519E-06
  189      1.9054319501E-05  -1.4129173879E-06  -3.0897027072E-06   1.1487837792E-06   2.8555584063E-06
  190     -2.0438389359E-05   1.0327918502E-06   7.3233359231E-06   2.2133953478E-06  -2.8311497390E-06
  191     -1.7556768693E-05  -2.0903797140E-06   1.1016223721E-06   2.8094028752E-06   2.8646347053E-06
  192      1.9457911571E-03   1.6273677774E-04  -2.8930938044E-04  -2.7391935985E-06   2.8253344592E-04
  193     -2.7280620265E-04   4.4892205689E-06  -8.6538352089E-05   8.4898550328E-05   8.8656853856E-05
  194      6.7007533568E-04   3.7066700707E-05   8.6788313640E-05  -1.7368414937E-04   3.5580183782E-05
  195     -2.2815316809E-04  -4.2801039358E-05  -1.4244920359E-05   1.4771179091E-05   3.1359254303E-05
  196     -5.9471548128E-04  -1.1930290866E-05   2.4386642414E-05   4.2923232753E-05  -1.0157820620E-04
  197     -2.9014450282E-04  -1.3849227308E-04   1.1075569774E-04   7.4074374747E-05  -2.1444787606E-05
  198      4.5672405617E-02  -8.1347602362E-03   2.4571591178E-02   2.3629333600E-02   1.0935401888E-02
  199     -5.8333749017E-02  -5.0398254811E-04   2.9926380049E-03   4.1850484074E-03   2.3448009915E-03
  200     -1.4848468962E-01   5.0781441570E-03  -1.4314832147E-02  -1.3691804779E-02   1.2647286928E-02
  201     -6.7492779745E-03   2.4562845257E-05   2.0614886533E-04   9.1400814107E-04   8.7758262716E-04
  202      2.4703770587E-02  -4.1915648264E-04   1.2453400176E-03  -7.0955988382E-04   5.4861716456E-04
  203     -2.5314146216E-02   2.6511538218E-04  -1.3925493373E-03   8.8958845036E-04   1.7656811395E-04
  204     -1.5330101933E-03  -4.8547034750E-07   6.4662346901E-05  -8.2910965901E-05   2.4992404894E-04
  205      7.1116331100E-04  -3.5959633024E-05  -7.1101140580E-06  -4.8766712904E-05  -2.3355193449E-04
  206      7.7550240321E-04   1.6644090414E-04  -1.9324478975E-04   1.9916980858E-04   2.4776646768E-04
  207     -1.0443293433E-03  -9.4505847617E-05   2.2193629991E-04  -2.5202911074E-05  -1.7456296345E-04
  208      5.9714059001E-05   1.3993390689E-05   7.4734687232E-05  -3.8890905715E-05  -4.6744270726E-05
  209     -2.6600845637E-04  -3.5735169683E-05  -1.3792484738E-05   5.2221469581E-05  -8.5387148871E-05
  210     -5.1290375107E-03  -4.1970202809E-05   3.3592847220E-04   7.5058531066E-04  -4.6959200191E-04
  211     -6.1599084807E-03  -1.5150750160E-04  -3.8788224015E-05  -2.7196333888E-04   1.2293161426E-03
  212     -1.8638515623E-02  -8.4710289067E-04   4.3340338536E-04  -6.0067491857E-04  -2.3443413770E-04
  213      1.3100828700E-03   1.2434128344E-03   1.3592859699E-03   6.5469202050E-04   1.4605077729E-03
  214     -9.2197965591E-03   1.2356688368E-03  -3.5697051881E-03  -3.1803682541E-03  -4.6457871516E-04
  215     -1.1143925487E-02   1.0165154804E-03  -3.4034966244E-03  -2.6359003192E-03   1.0557397424E-04
                   25                 26                 27                 28                 29        
    0      1.7797816888E-04   7.2282032861E-05   1.5336611966E-03  -4.9292048609E-04   1.0004514979E-03
    1     -5.2447224615E-04  -3.1253421021E-04   6.7002277340E-04  -1.1684162381E-03  -1.6881644076E-03
    2      4.2650243492E-05   2.0562633286E-04   8.3316923235E-04   6.1883355599E-05   2.0728746758E-03
    3     -3.0057348360E-05  -2.6828043753E-05  -1.0342041189E-04   3.7375574679E-05  -6.5711156784E-05
    4      7.7082352481E-05   5.7151607273E-05  -6.1896865070E-05   2.0330179523E-05   9.9790156672E-05
    5      7.1663090830E-05   3.6361413315E-05  -1.4180950920E-04   1.9154133428E-05   3.6148008507E-05
    6      2.8986162755E-05   1.3774350552E-05  -1.7183399775E-04   1.1949480745E-04  -1.1518059037E-04
    7     -1.1035921670E-04  -8.8758859603E-05   8.0003638085E-05  -1.8159227301E-04  -3.0081654259E-04
    8     -7.6617713258E-05  -7.0655146440E-05  -1.6732553905E-04  -7.7763682437E-05  -8.2011588191E-04
    9     -9.2740867635E-04   2.3251768755E-04  -9.9638282723E-04   1.6043318727E-03   2.7889485816E-03
   10      2.2783697967E-03   9.8418843918E-04  -1.1794888901E-04  -1.0563229899E-03  -1.6564138524E-03
   11     -9.3747778107E-04  -4.5044635292E-05   1.2161206603E-03  -2.4583465495E-03  -4.4881325081E-03
   12      4.7618426430E-04  -1.9438350467E-06   5.1042388376E-05   1.1414519639E-04   3.5099102803E-05
   13     -1.2570358859E-04  -6.6281833110E-04  -7.5240002255E-05  -4.7141671943E-04  -4.7132668147E-04
   14      3.5645422051E-04   1.7600549083E-04  -9.6049006509E-05  -9.9222416463E-05   1.2423051505E-04
   15     -1.0817376155E-04   5.7361024359E-05   4.8908081183E-04  -4.8565169468E-05  -1.6210471548E-04
   16     -1.0509648181E-04  -2.1963445124E-04   9.1694931333E-05  -4.7887164136E-05   1.7934496552E-04
   17     -2.6658361178E-05  -1.9793746716E-07  -1.6043079149E-04  -1.5694724617E-04   4.1040004926E-05
   18     -7.8310393622E-03  -1.2848979728E-01  -8.7216720183E-02   3.4211695272E-03  -7.9967290219E-04
   19     -5.2384211490E-02  -7.1735170227E-03   4.7862783857E-03  -1.8627172305E-01   6.9235156085E-02
   20     -6.6980572955E-03  -1.8433334816E-01   1.2676458045E-03   4.8694281392E-02  -1.0462361064E-01
   21     -6.2924808116E-03   8.6804293921E-03   5.7871104302E-03   8.7034433979E-04  -2.3964331351E-03
   22      3.1891034988E-04   8.2446076830E-04  -2.7894205442E-02  -9.7480599070E-03   1.1323650088E-02
   23     -7.0929345604E-03   1.1040503803E-02   1.1333247566E-02   4.6905083596E-03  -5.7371960019E-03
   24      8.6356988247E-03   1.4001993611E-01  -2.1695726389E-03  -2.1735431362E-03   2.1320361111E-04
   25      5.4844218373E-02   1.3991355325E-02   1.9668255725E-02   6.2613309347E-03   1.8450768060E-02
   26      1.3990524131E-02   2.0348464469E-01  -9.0129225137E-03  -1.1958738513E-03  -8.5381498986E-03
   27      1.9666730157E-02  -9.0114638043E-03   5.7864860129E-01   3.4505633839E-03  -9.1301576504E-02
   28      6.2608757301E-03  -1.1955976708E-03   3.4319421038E-03   5.7546231138E-01   3.1238029341E-02
   29      1.8450683044E-02  -8.5376274365E-03  -9.1293945776E-02   3.1222195984E-02   5.2596595552E-01
   30     -4.8331047711E-04   6.4745199287E-05  -2.6480385582E-01  -6.7761944916E-02   8.5082261373E-02
   31      1.2673503482E-03  -6.5254910324E-04  -6.8345454489E-02  -7.1364695822E-02   2.4154718361E-02
   32     -1.9326065526E-04   9.5855797896E-05   9.4703310206E-02   2.7435573277E-02  -8.4250775772E-02
   33      2.6955551402E-04   6.0635133819E-05  -7.6780790079E-02   6.3447125569E-02   5.9294774190E-02
   34      3.1579309386E-04   3.2514946498E-04   5.9537248283E-02  -1.8125319193E-01  -1.1721675724E-01
   35     -6.0687178386E-04   3.7048813184E-04   5.5262772760E-02  -1.1799186888E-01  -1.5828367710E-01
   36      2.9210071674E-05   6.9838958438E-05  -6.9429536094E-04   3.7295160674E-04  -3.9176153003E-04
   37      6.7819743640E-06  -2.9520228517E-05   1.5920220589E-04   1.1271133354E-04   3.2043065129E-04
   38     -3.0531897151E-05  -6.3694202792E-05   3.3783873286E-04  -1.6078222652E-04   1.4868526347E-04
   39     -8.3635587527E-06   1.6970535655E-06   9.0363243410E-05  -3.5672361385E-05   1.1896140473E-04
   40      1.0076267661E-05  -1.5176060631E-05  -1.7690717226E-05  -8.9936073845E-06  -6.9493069708E-05
   41     -2.1536970761E-06  -4.8876773484E-07  -4.8675491955E-05   2.9024721661E-05  -2.2893619807E-05
   42      6.3931864090E-06   5.3126038210E-06  -1.8399524715E-06  -1.6490735933E-05  -3.8502323130E-05
   43      1.3140699839E-05   1.6565220078E-05  -8.4923221004E-05   3.7402216405E-05  -9.9066091916E-05
   44      3.2822700535E-06   1.4825791944E-06  -2.3914967516E-05   8.9336845596E-06  -7.1746952295E-05
   45     -6.3415101593E-06  -1.9700089803E-05   2.4098760063E-04  -9.1468744780E-05   1.8429135401E-04
   46      2.4869405663E-06  -2.7294961280E-07  -1.1161212010E-04   2.6888371439E-05  -1.4728636956E-04
   47      8.0616135056E-06   2.5260982395E-05  -1.4153131067E-04   5.9108408654E-05  -5.7415809990E-05
   48     -1.3587398761E-06  -3.6032243745E-06  -2.4414523206E-05   1.1694222116E-05  -3.9633173573E-05
   49     -9.6398813197E-06  -2.3725614323E-07   2.6474167266E-05   1.0297563694E-05   8.6739732801E-05
   50     -6.1995697153E-06  -5.6023399554E-06   8.5843868441E-06  -1.0879222543E-05  -1.9533524789E-05
   51      3.6519170189E-07  -7.4364349690E-07  -1.2271870397E-05   2.4328103500E-06  -1.9975994056E-05
   52     -2.1282753018E-06   2.5664011940E-06  -6.8273516436E-06   5.1404587462E-06   3.9284616186E-06
   53      2.8359408854E-06   2.9314044740E-07  -4.7398664151E-06   2.2496310057E-06  -8.3216627171E-06
   54      1.4248067838E-05   1.4778910950E-05  -1.0380089726E-04   4.0170755400E-05  -6.1635175757E-05
   55     -9.0089766404E-06  -1.0220861062E-05   1.1851978886E-04  -4.0818594245E-05   1.0509714015E-04
   56     -1.6229835036E-05  -1.9385160261E-05   1.0324189690E-04  -4.9797020642E-05   4.5717919095E-05
   57     -3.5630213067E-06  -9.4769105354E-07   1.0607739739E-05  -4.5462360372E-06   1.3658187936E-05
   58      1.4532299801E-06  -9.4443148673E-07  -4.0434029612E-06   1.0853207827E-06  -1.0380895962E-05
   59      5.4015839303E-06   5.8441047790E-06  -2.7135222803E-05   1.2591562008E-05  -8.7596992877E-06
   60      1.2765384420E-06  -1.1618020088E-06  -1.2189829507E-06  -4.2774798235E-06  -2.2747367405E-05
   61      9.2056762163E-07   4.9392660569E-07  -6.1164565105E-06   7.3650375846E-07  -8.0939868010E-06
   62      1.7235330181E-06   7.4245801974E-08  -3.5130498036E-06   2.9075318278E-06  -8.6342741119E-06
   63     -1.0398726610E-05  -1.1389644130E-05   8.1204808468E-05  -3.2630686945E-05   5.0110185026E-05
   64      4.0620575744E-06   3.4024671337E-06  -2.2853643118E-05   9.4024994082E-06  -1.7802268672E-05
   65      6.4217796882E-06   8.4463785396E-06  -4.8328938167E-05   2.0833956063E-05  -2.7065691961E-05
   66      1.6414720311E-06   1.7695063741E-06  -9.6903695094E-06   4.0727330923E-06  -4.2778425509E-06
   67      1.0220668445E-06   1.5904857035E-06  -5.6337176617E-06   2.2111828257E-06  -2.2806430375E-06
   68      1.0748646969E-06  -1.2684482050E-07   2.7423640128E-07   3.8481100206E-07   1.5430678337E-07
   69      3.0007282272E-06   2.4150627184E-06  -1.3881848362E-05   6.3845405695E-06  -9.6344791249E-06
   70     -2.2351634218E-06  -3.1637145956E-07   5.3258927513E-06  -1.9830308757E-06   1.1421826265E-05
   71     -1.4484235599E-06  -9.7033457594E-07   5.6369817915E-06  -3.1896283321E-06   3.0136038234E-07
   72     -3.5236735193E-06  -3.6409918261E-06   1.8595384798E-05  -7.9703033675E-06   9.5415182490E-06
   73     -5.0892539631E-06  -5.7968215474E-06   3.6581019759E-05  -1.4700710373E-05   2.1551804554E-05
   74     -6.9761732312E-07  -9.5263073602E-08   2.2802480193E-06  -1.2015867375E-06   2.6272095568E-06
   75      2.9376398687E-05  -1.6765366632E-05   5.7335079373E-05  -7.6571717711E-05  -1.5863163111E-04
   76      7.1961983521E-06  -1.2000096691E-05   3.9531386734E-04   2.2824333273E-05   5.8359410003E-04
   77      5.5516941356E-05   6.4694022369E-05  -4.8961320123E-04   2.7982668530E-04  -2.0878069096E-04
   78      1.0676362409E-05   9.2527356534E-06  -5.0374610101E-05   1.6013363858E-05  -1.0492863728E-05
   79     -1.7755428258E-05  -1.4469316081E-05   6.2968912734E-05  -1.4162159060E-05   5.5201644260E-05
   80     -5.2628721937E-06  -1.3014925674E-05   2.7458086678E-04  -9.5992576147E-05   2.7442067665E-04
   81      5.1568029905E-07   3.9624592279E-06  -2.1542646836E-05   4.8951730231E-08  -2.1162730279E-05
   82      1.7581500363E-05   1.3863302843E-05  -9.7936521000E-05   4.3380912532E-05  -7.3141495611E-05
   83      1.5356344135E-05   4.1853339013E-06   1.1537108222E-05  -2.2431598853E-05  -5.3368850470E-05
   84     -3.4980031533E-06  -4.3317150423E-06   1.0262265025E-04  -4.4440338990E-05   1.3224405158E-04
   85      2.0978186208E-05   3.7349832187E-05  -7.4877242415E-05  -3.8423637558E-06  -1.2778411827E-04
   86     -3.3826916654E-05  -2.3784303866E-05   8.1612275702E-05  -1.4254147729E-05   2.0828526947E-05
   87     -2.4256963719E-05  -2.6619038466E-05   8.0336171813E-05  -6.8936576163E-07   3.5569103169E-05
   88     -2.5084478941E-05  -2.1633694405E-05   4.1923030171E-05  -3.0594959596E-06   3.2736570144E-05
   89      1.2310706423E-05   6.2541118715E-06   2.3244978046E-05  -1.2298387213E-06   1.0918964744E-05
   90      2.4032296158E-06   1.9715882464E-06  -6.6829717975E-05   7.7988046218E-06  -8.5877120373E-05
   91     -3.1121135401E-06  -1.2190797559E-05   7.5166371062E-05  -1.0824779907E-05   5.3106679294E-05
   92      5.8040081630E-06   5.7805221854E-06  -9.3139497515E-06   3.0485885944E-06  -6.6437821618E-06
   93     -5.8488275344E-06  -6.7084438653E-06  -4.6407667651E-05   2.3164386987E-05  -4.1085770484E-05
   94     -1.3958297296E-05  -9.5337008407E-06  -2.3435216217E-05   3.5692191772E-05   1.4266989832E-05
   95      1.3459260843E-05   1.6603674828E-05  -5.8178553523E-05   2.4264834633E-05  -2.8229049546E-05
   96      2.6718891753E-06   4.9839966620E-06  -1.6217156293E-05   2.1084377037E-06  -1.0823737346E-05
   97      5.4811949739E-06   6.1537955480E-06  -2.1348848476E-05   1.5493833073E-07  -1.8976525511E-05
   98      5.9006313347E-06   5.2873286389E-06  -3.8518917724E-05   5.9678651545E-06  -3.8723074622E-05
   99      5.2308854665E-06   4.3312409654E-06  -6.5178871230E-06   1.3475419136E-07  -2.7917789496E-06
  100     -3.2414699464E-06  -3.6632780587E-06   9.3363492517E-06   9.0642377010E-07   1.5701127372E-05
  101     -1.1437385180E-05  -9.4973808454E-06   1.1395669988E-05   2.5999670446E-06   1.4088605755E-05
  102     -4.7211457187E-06  -8.4452800307E-06   3.3577678146E-05  -1.0910208777E-05   1.9330487359E-05
  103     -7.3844396917E-06  -5.4533605717E-06   3.0235075660E-05  -2.1422596053E-05  -5.1721102048E-06
  104     -4.1970573142E-06  -4.5784024991E-06   3.0905532104E-05  -2.0762117759E-05   1.7198434092E-05
  105      2.6312884233E-06   4.6044623949E-06  -2.2988629187E-05   9.3447767653E-06  -8.5242353499E-06
  106      1.8245837401E-06   2.5337752617E-06  -1.4944147527E-05   5.0490619685E-06  -1.8487491036E-06
  107     -4.2308213774E-06  -4.5905424718E-06   2.0586732714E-05  -9.4267920623E-06   1.2921852349E-05
  108     -3.1396867522E-06  -5.8137924907E-06   2.0471041525E-05   2.7281653898E-07   1.1335880909E-05
  109     -9.9360869281E-08   1.8059674475E-06  -1.1768754952E-05   5.3408493899E-06   7.3392245228E-06
  110      2.5909599097E-06   1.1727903881E-06   8.8112425503E-07   3.4935289915E-06  -6.7503290382E-06
  111      3.6381585541E-06   6.2206533089E-06  -2.6178768929E-05   4.6697533467E-06  -1.6864901231E-05
  112      7.0224389122E-07  -3.7401100045E-06   1.5298856429E-05   2.2833667244E-06   6.8219076554E-06
  113      2.0492605446E-06   2.1097336031E-06  -6.5167291534E-06   2.8784311879E-06  -5.6362803328E-06
  114     -6.8961396116E-04   3.6739407844E-04  -3.0225225454E-02   1.3076423857E-04  -4.0705444698E-03
  115      5.7670437984E-05   2.9285036950E-04  -4.6050114424E-03  -8.0940872748E-04  -9.7507995506E-04
  116      4.5866013628E-04  -1.4214353818E-04  -2.6660075795E-02   1.5674507497E-04   1.0445560383E-02
  117      1.4043397674E-04  -3.0689695325E-05  -5.0726666745E-03  -9.7470165435E-04   3.8465329924E-03
  118     -4.4819630086E-05  -6.4956251337E-05   1.0638643543E-03   2.9947052547E-04  -9.8348569491E-05
  119     -5.9530099229E-05   2.5166162739E-05   2.3940373151E-03   4.1389295865E-04  -3.2696613731E-04
  120     -3.6137910857E-05  -1.7997075433E-04   1.3821648339E-03  -7.4058418591E-04   9.6505730909E-04
  121      2.1360289121E-05  -4.4647922233E-05   1.6060096075E-04  -4.4546250566E-05   7.4731849262E-04
  122     -1.2259931489E-04   8.4035928926E-05  -6.3428265884E-04  -2.0403447739E-04  -2.4073071391E-04
  123      1.1302183431E-04  -1.0961795775E-04   1.3052373570E-03   1.5525547269E-03   2.7571734435E-03
  124      6.0455885507E-05  -8.2700488357E-05   9.3642498141E-04   3.8571379883E-04   1.7333388974E-03
  125      1.7383072200E-06   6.8494674624E-05  -1.8699801168E-05   5.2069228491E-04   1.1108624889E-03
  126     -1.0021751980E-05   2.6002301089E-05  -1.3829937483E-03   1.0681996227E-03  -2.5561996493E-04
  127      1.1268045735E-06   1.7851847663E-05   2.4220258364E-04  -3.0195450444E-04  -7.7700154793E-04
  128      4.1812378737E-06   1.0322914455E-05  -6.8362924413E-04   1.4607924696E-04  -6.3608586452E-04
  129     -1.1398666774E-05   1.5320780238E-05  -4.3220794607E-04  -8.3721873408E-06  -2.2751210247E-04
  130      1.0334902955E-05  -4.1246981554E-05  -1.0986109877E-04  -1.1447960822E-04  -2.2818101116E-04
  131      5.1852915327E-06  -1.1368570396E-05  -2.3271113390E-04  -1.0970321553E-04  -2.0291208671E-04
  132     -2.4031375651E-05  -2.3043502237E-06  -1.3717382103E-04   9.7807918539E-05  -1.4982007660E-04
  133     -5.1995442933E-05   5.2846826231E-05  -6.6539131769E-04  -2.3115141362E-04  -1.3230497567E-03
  134     -1.1522426759E-05   6.9005605818E-06  -5.4285557764E-04   6.6768221850E-05  -3.5136988091E-04
  135      5.7383473439E-06  -9.6494701886E-06   2.4498384634E-05  -1.9845361581E-05   1.1995220999E-05
  136      3.6660981827E-06  -5.1121790402E-06   2.2482453876E-05   3.0740530575E-05   7.7002074931E-05
  137     -2.6829207307E-06   1.0728790977E-05   5.5632440468E-05   3.9308849367E-05   3.5566097964E-05
  138     -2.2731130139E-06   1.0190339151E-05  -1.4441162693E-05  -5.6751695349E-05  -3.7250133477E-04
  139     -1.2233846139E-06  -6.4779889525E-08   5.4013018923E-05  -6.7474561945E-05   4.7934889768E-07
  140      1.9415007977E-07  -2.0452110112E-07   1.4143096260E-04  -4.5092490264E-05   4.6184725396E-05
  141      2.2571157239E-05  -1.2616013754E-05   2.4022294886E-04   5.2728551207E-05   3.4468992162E-04
  142      1.6416643829E-05  -7.5346450517E-06   6.2414249552E-05   1.1378138169E-05   1.7130606256E-04
  143     -6.2480127312E-07   9.4736980600E-06   4.2878792116E-05   2.3601590269E-05  -8.4222640268E-05
  144      6.6644726351E-06   3.8315291478E-07   2.9212321221E-05  -2.2915926385E-05   3.6536423242E-05
  145     -9.6051654280E-06   4.2407132186E-06  -5.6822033081E-05  -1.8902137369E-05  -1.3866994256E-04
  146     -6.4454257618E-06   4.4979707452E-07  -2.2057852748E-05  -1.8651235391E-05  -6.7766246351E-05
  147     -1.7065315368E-06   6.7582777953E-08  -2.2414620020E-05   7.4569541799E-06   5.1596935031E-06
  148     -4.1363389641E-06   1.3050961889E-06   1.2795380187E-05  -2.8743411380E-05  -9.0468274908E-05
  149     -2.9724745194E-06   2.4916151847E-06  -7.7027279750E-06  -4.0531192285E-05  -8.4757964071E-05
  150     -3.3461912856E-06   4.7891548840E-07  -2.5768213286E-06   4.6439749987E-06  -4.2385978746E-06
  151     -1.9706467836E-06  -4.5358045617E-06  -8.5774777650E-06  -9.1682158572E-07  -8.8880337004E-06
  152      6.7060172830E-07  -1.2017161786E-06  -8.4270099346E-06  -7.7712672135E-06   3.3339299940E-06
  153      1.6786861570E-03  -6.2645061470E-04   6.5848265001E-03   1.7883839623E-02  -1.5073814517E-02
  154      5.1750477061E-04  -2.5748531735E-05   6.4601222705E-03  -1.1529707232E-03   3.4846238041E-03
  155      5.3987728641E-04   3.5268136419E-05  -2.5040618816E-03   2.1097835933E-02  -2.5971405339E-02
  156     -1.4494753070E-04   6.9766328287E-05  -5.6652711376E-05  -1.2831364860E-03   1.7130956803E-03
  157     -4.7203217350E-04   1.1693963447E-04  -2.1401826405E-03  -2.9624744575E-03   2.3007309085E-03
  158      3.7988738781E-04  -9.8120491051E-05   1.8535537909E-03   3.9710375717E-03  -1.1497116353E-03
  159     -1.3422182436E-05  -2.5906546833E-06   4.8603826558E-05   5.9409704099E-04   7.8863564620E-05
  160     -4.8639843180E-05   8.0921329011E-05  -1.1189587799E-03   7.7953602657E-04  -1.5936869308E-03
  161     -2.7155660783E-05  -3.8387109765E-05   2.9574740281E-04   9.6233018250E-04   2.2482062898E-03
  162      6.8169626933E-05  -9.8262111105E-05   8.5410531350E-04   2.3690320005E-04   1.6600671124E-03
  163     -1.1756559798E-04  -7.7012953840E-05  -9.9269315165E-04   3.3877064538E-04   7.0580654867E-04
  164     -4.6144814233E-05  -1.9893777310E-05   1.6283145768E-03  -6.5215812645E-05  -2.3845299685E-04
  165     -6.1051493156E-05  -3.1737741190E-05   6.5716968997E-05   1.0224176508E-04   1.6101471797E-04
  166      2.4353871283E-05  -1.0043242440E-05   1.0245744340E-04   3.8395654589E-05  -3.0511588645E-04
  167      4.2616819425E-06   1.3332838278E-05  -3.1776500505E-05   2.5807350542E-04  -2.6995903658E-04
  168     -6.2304960648E-05   7.8706264125E-05  -9.3985833811E-04  -1.7844946735E-04  -7.8143700253E-04
  169      1.8607459397E-05   5.1066204080E-05  -6.8205115964E-04  -1.3667110472E-05   1.9448581953E-04
  170      1.3830420859E-05   1.7687315609E-05   6.2735966183E-04   4.5635711678E-04  -2.0204419734E-03
  171     -9.9496261091E-05   3.7911263070E-05  -9.7962016951E-04  -1.3058879203E-04  -1.2075120967E-03
  172      7.9700703825E-05   1.7183590572E-05   4.7654578679E-04   3.0101691376E-04  -2.8414177465E-04
  173     -1.4854514782E-05   1.7510704146E-05  -1.5255562836E-04   1.3334724987E-04  -3.0220426776E-04
  174      1.6999575363E-05  -2.0293502848E-06   7.2504713655E-05   2.3795872204E-05  -2.9348600655E-06
  175      1.5140677604E-05   4.9512831005E-06   4.5147852247E-05   4.5086494544E-05  -3.4580903937E-05
  176     -5.6264612913E-06  -4.3882657814E-06  -6.1689778394E-05  -5.0110487448E-05   5.5230748875E-05
  177      1.0665379730E-05   6.3213805718E-06  -1.8237262744E-05  -7.2139322016E-05   1.8070917897E-04
  178     -1.4356409957E-05  -2.1444039625E-05   1.8093899629E-04  -3.9820652554E-05   2.0314796480E-04
  179     -1.3428047643E-05   2.3871442071E-05  -3.0755420373E-04  -1.2973268725E-04  -1.0425114692E-04
  180      1.9598973247E-05  -1.2086087859E-05   9.4259034606E-05  -4.1464348253E-06   1.2015851630E-04
  181     -3.2860157618E-05  -4.7463044812E-06  -1.1154167909E-04  -8.6550517559E-05  -1.4671324512E-04
  182      2.1920241717E-05  -7.5424578762E-06   2.1945484666E-04   1.5567443937E-07   2.6080563059E-04
  183     -1.6872442427E-05   6.0298585182E-06  -1.1091841680E-04  -3.2834510359E-05  -8.4900265233E-05
  184      9.0128688737E-07  -3.4459003627E-07   1.5836004546E-05   3.5443817711E-06   5.4748248602E-06
  185      1.0235036016E-05  -1.2795276771E-06   2.2875984144E-05   1.8747292435E-05   6.3225178444E-05
  186     -7.3732988087E-06   1.3103386988E-05  -1.1398552864E-04  -4.6733487648E-05  -2.7925024869E-06
  187      1.6562631179E-06   7.6653285119E-06  -5.1559003099E-05   5.1951005721E-06  -5.5359425487E-06
  188      8.9585351506E-07   1.5367802697E-06  -4.4777013552E-06   1.2428021934E-05  -2.3015798617E-05
  189     -1.0379424437E-05  -5.2668296705E-06  -3.3118001738E-07  -1.2380713001E-05   5.9728235016E-06
  190      7.4180228779E-06   2.1812526616E-06   2.5544448237E-06   1.6221636125E-05   4.8055165508E-06
  191      3.9182697506E-06  -8.9345032137E-07   1.8858183819E-05   1.0218084659E-05  -1.0070597299E-05
  192     -6.7591685874E-04  -5.3803845688E-04   1.2516055534E-03  -6.4979185605E-04   8.4501231212E-04
  193     -1.9863324191E-04  -1.1383052868E-04   1.4152369139E-04  -1.4706185441E-04   4.3857780373E-04
  194     -3.0034545653E-04  -2.2047292806E-04   1.6098431106E-04   3.9350195103E-04  -2.9854115635E-04
  195      4.8090231433E-05  -5.2064738987E-05  -1.0702223901E-03   1.4206109905E-03  -4.0487636095E-04
  196      2.5884675864E-04   2.4728408930E-04   1.8377126828E-03  -1.3458963437E-03   1.2955850592E-03
  197      2.3708297824E-04   8.1270132318E-05  -3.4175368144E-04   1.1122385737E-03   4.0585935198E-04
  198     -1.5961558050E-02  -1.1761012900E-02  -7.4037473909E-04   4.2091425192E-03   5.2982883556E-04
  199     -5.2107982914E-03  -6.3500155958E-03   1.3827759762E-02  -4.0362844520E-02  -3.1721877866E-02
  200     -2.3412945721E-02  -2.1458258007E-02  -3.0839339832E-03   5.1199431544E-03   7.0205651051E-03
  201      5.2913301957E-04   2.8690146934E-04  -1.2626114218E-01  -1.8726498930E-02  -3.9877697212E-02
  202     -5.6906332718E-03   1.4470231989E-03  -4.9809417634E-04  -8.3699607713E-02   5.3686541639E-03
  203      4.5759051499E-03  -8.0732789690E-04  -3.2616502711E-02  -1.2059777551E-02  -1.4271599635E-01
  204     -3.5231075316E-04  -1.6592945533E-04   2.0834724171E-04  -6.5646108369E-05   1.2925793383E-04
  205      2.7108921818E-04   2.0599555758E-04  -3.2752338479E-04  -1.2747219064E-04  -3.9770544063E-04
  206      1.4476647956E-04   1.2080141632E-04  -2.8954685181E-06  -5.9201484880E-05   2.4801772605E-04
  207      5.2253417933E-04   4.0470528654E-04  -1.0639004299E-03   6.5160522779E-04  -7.8527035206E-04
  208      2.2797265498E-04   1.2836331213E-04  -1.7629419464E-04   1.8534693842E-04  -3.1200908634E-04
  209      7.2949000562E-05   3.7678554155E-05  -9.0850907502E-05  -1.8421566491E-05   5.0400566151E-06
  210      1.7159144638E-03   1.2170259740E-03   2.3493802107E-03  -8.0451545579E-03  -2.9144100691E-03
  211     -2.4618897215E-03  -1.5435652047E-03  -8.2722342232E-03  -3.1600702922E-03  -1.2060230548E-02
  212     -8.0688997311E-04  -6.1669835621E-04  -2.3373176061E-03  -1.2962786337E-02  -8.9608899144E-03
  213     -3.0129839183E-04  -5.9577530156E-04   2.6247864262E-04   2.9114310426E-04  -3.8768802532E-04
  214      6.6559208900E-04  -1.0496469936E-04   1.9214959717E-03   1.8524665810E-03  -3.4657536016E-04
  215      1.0779180994E-03   4.5686665030E-04  -8.9191063024E-04   5.8653584859E-04   6.0613852248E-04
                   30                 31                 32                 33                 34        
    0     -1.2092859562E-04   9.5424074703E-05  -1.1951465822E-04  -1.5406532460E-04   9.4387488362E-05
    1     -3.3258117271E-05   1.0226355052E-04  -2.4732382983E-05   1.8013662925E-06  -4.9896137214E-04
    2     -7.3893645472E-05  -8.5513679097E-05  -3.1021649294E-05  -1.9485227184E-04   4.3207698701E-04
    3      1.7902851563E-05   4.1136622327E-06   1.9239582837E-05   1.3138974474E-05  -1.0081459672E-05
    4     -2.4941238190E-06  -4.5222239359E-05   7.2404334906E-06  -7.7830452970E-06   3.3633595731E-05
    5      1.9626611689E-05  -4.7787311775E-05   2.8646737052E-05   8.2630220144E-06   2.0740544937E-05
    6      1.4446005842E-05  -1.6179471785E-06   1.4732530730E-05   5.5822694180E-05   4.2317071814E-06
    7     -3.6126605240E-06   2.2915236026E-05  -5.6917516974E-08  -2.6781358772E-05  -6.8540959823E-05
    8      2.0362427247E-05   4.2095719708E-05   5.4017165863E-06   8.9591556796E-05  -1.7979270593E-04
    9      2.6060999772E-04  -8.6128917098E-05   3.2550471645E-06   2.5527839832E-04   9.2068977356E-04
   10     -2.3202975057E-05  -3.7034018605E-04   4.2239775634E-05  -2.3241023656E-04   1.0753747360E-04
   11     -1.6575552862E-04   1.1845061740E-04  -1.9899491042E-05   2.6708475269E-04  -1.0924581802E-03
   12     -2.3537565884E-06  -2.5589705691E-05  -1.7834029629E-06  -1.5218075929E-05   1.2162300464E-05
   13      1.2531120822E-05   9.7784051560E-05  -3.9276841195E-06  -1.5529440661E-05  -1.8262302112E-04
   14      3.1860794545E-06  -1.5152207952E-05  -7.8919208255E-06  -2.2035448012E-06   2.4780265371E-05
   15     -9.4831389883E-05   2.0464690299E-04  -4.9172320909E-05  -4.1229705088E-06  -4.5143691541E-05
   16      1.2412853782E-04   1.3821818571E-04  -1.5630475935E-04   6.3431331903E-05   3.1251574931E-05
   17      3.9483375325E-05  -1.0970965835E-04  -4.2118141041E-06  -1.2715985037E-05   4.5639772064E-06
   18      5.3783274442E-03  -2.7683248120E-02   1.3805347941E-02  -1.1955235173E-03   9.1219671693E-03
   19      1.8975070798E-03  -1.1701381369E-02   4.8747195181E-03  -1.2983655289E-03  -1.5415726102E-02
   20     -1.4972279353E-03   1.2839895904E-02  -6.9325862622E-03   2.1350371079E-03  -1.9039864006E-02
   21      8.9221885137E-04   1.3258376589E-03  -9.9708205473E-04   5.4525548196E-04  -5.5446847443E-04
   22      1.9158941868E-03  -4.6338630331E-03   2.8958105132E-03  -4.4343360360E-05   1.2142817181E-03
   23     -3.7427378430E-04   2.1870723400E-03  -1.5121849878E-04  -5.9842951057E-04  -6.2427651232E-04
   24      8.8838916903E-04   2.6716027173E-04   2.6320931734E-04   1.4329451525E-05   2.9328750973E-04
   25     -4.8303483120E-04   1.2665030684E-03  -1.9148007997E-04   2.6909115786E-04   3.1620100439E-04
   26      6.4286693826E-05  -6.5176932628E-04   9.3821337029E-05   6.0812855388E-05   3.2514076533E-04
   27     -2.6483090952E-01  -6.8350210436E-02   9.4699945600E-02  -7.6791350914E-02   5.9501851553E-02
   28     -6.7762046410E-02  -7.1364935895E-02   2.7451775132E-02   6.3440000980E-02  -1.8124434137E-01
   29      8.5082197808E-02   2.4172286655E-02  -8.4245405737E-02   5.9326518572E-02  -1.1721947330E-01
   30      2.8673001073E-01   7.3630258580E-02  -8.8841934932E-02  -6.4551690623E-03  -2.8080658996E-03
   31      7.3634964096E-02   7.6702497510E-02  -3.4456544760E-02   2.0266423247E-02   8.3395315271E-03
   32     -8.8838198778E-02  -3.4452975653E-02   9.5761572593E-02   1.5833413486E-02   6.8490191089E-03
   33     -6.4548310407E-03   2.0265847509E-02   1.5833232864E-02   8.0784389142E-02  -6.5359666778E-02
   34     -2.8075002700E-03   8.3380195849E-03   6.8489892789E-03  -6.5361385280E-02   1.9249704064E-01
   35      2.7870722146E-03  -7.7538991080E-03  -5.5588785044E-03  -5.4459451856E-02   1.2934782723E-01
   36      3.2819939766E-05  -2.9930155089E-05   4.2160056969E-05   1.5339787364E-04   3.4275117036E-05
   37     -1.9689091184E-05   9.4283678669E-06  -2.0255934068E-05  -1.6834408787E-05   2.7226989396E-05
   38     -2.0952206934E-05   4.2445145051E-05  -3.6777493603E-05  -6.3533584432E-05  -2.3892905854E-05
   39     -1.7655510550E-05   1.3035965834E-07  -1.4688788901E-05  -1.4310516165E-05   1.9429027631E-05
   40      8.3682346874E-06   7.5319195863E-06   2.9507602911E-06   3.9034698362E-07  -8.3873163058E-06
   41      1.7589354826E-06   1.5466607330E-06   4.1534510898E-06   1.5880893756E-05  -4.1990320299E-06
   42     -5.9450872548E-06  -6.0529912803E-06  -6.0427905205E-06  -3.1125268237E-06  -7.7279500833E-06
   43      7.8853587520E-06  -7.4871272093E-06   7.9192014258E-06   8.1721488235E-06  -7.5027673680E-06
   44      1.0086135983E-05  -1.6019739989E-06   1.0269642431E-05  -2.0135339256E-06  -6.4289859863E-06
   45     -1.3050201198E-05   1.0343322478E-05  -1.3308534785E-05  -4.5974466567E-05  -3.4758479905E-07
   46      9.3197600313E-06  -2.4538449544E-06   7.3079860330E-06   1.9963651815E-05  -1.0739761740E-05
   47      7.9984602356E-06  -1.2580961641E-05   1.5858976041E-05   2.4393463994E-05   1.6532548226E-05
   48      4.0920033596E-06   3.2318120515E-08   2.7538908258E-06   3.5294745012E-06  -7.1106607886E-06
   49     -7.3234183968E-06  -1.2881899523E-06  -2.6166439807E-06  -4.3603202955E-06   1.4116832974E-05
   50      1.2462727853E-06   3.1528953366E-06  -4.3354589804E-08  -1.3230981220E-06  -8.1398164511E-06
   51      1.2571196614E-06   1.7799889408E-08   6.9770871303E-08   3.0852569358E-06  -2.5053948625E-06
   52      5.0800541107E-07  -9.4801925979E-07   1.3478444768E-06   2.1082366080E-06  -4.8175989858E-07
   53     -6.3351537277E-07  -9.8535570602E-07  -8.0062022764E-07   1.6580939952E-06  -1.7082753191E-06
   54     -1.4461382078E-06  -7.7851003912E-06   3.9255189787E-07   1.9578682168E-05   1.2225679149E-05
   55     -6.6472968924E-06   4.7430835444E-06  -7.5716914171E-06  -2.4937325517E-05  -4.2036317041E-07
   56     -3.7430521066E-06   1.2106304111E-05  -7.9236497262E-06  -1.4235278830E-05  -1.3760632581E-05
   57     -2.1046201569E-06   1.6245550706E-06  -7.4220948753E-07  -2.4783564284E-07   1.4876565803E-06
   58      1.2430609392E-06   1.3487682790E-06   6.2250412703E-07  -8.5549499714E-08  -8.4021922290E-07
   59     -1.0832760038E-06  -3.3996609382E-06   1.5528680023E-06   6.6902868604E-06   3.2591048727E-06
   60      3.4256235511E-06   1.4353239564E-06   1.0748303513E-06  -1.4075075897E-06  -5.4330019119E-06
   61      8.2619573633E-07   3.7764403379E-07   8.7958935049E-07   1.9211728496E-06  -3.1574026862E-07
   62      3.5459288302E-06  -1.3150985701E-06   1.6692238799E-06  -3.0876086605E-06  -8.2359302212E-07
   63     -9.2038284441E-07   5.6648041950E-06  -1.9669208482E-06  -1.4621922235E-05  -7.7982314858E-06
   64      1.3322152073E-06  -2.0312372291E-06  -1.2388721441E-07   2.2562993749E-06   2.6052538876E-06
   65      1.7132375221E-06  -5.0133794915E-06   2.9641879325E-06   7.8095839935E-06   5.5545704273E-06
   66     -2.3953377903E-07  -1.1229830276E-06  -2.2464204383E-07   1.7843543818E-06   1.7870406469E-06
   67     -1.7183399324E-07  -6.6565702951E-07   4.7117312972E-07   1.2821421861E-06   4.2680305411E-07
   68     -3.7052522538E-07   5.1963570721E-08   2.4595316756E-07   5.7615508696E-07  -1.1706797220E-07
   69      8.5180223811E-07  -1.6230697602E-06   1.5454378337E-07   9.1061026464E-07   1.9416507741E-06
   70     -1.9485619480E-06   2.6791484128E-07  -7.8887350853E-07   7.7495145283E-07   1.3332569909E-06
   71      3.8486947798E-07   9.7240047335E-07  -1.5521456128E-07  -1.2783560883E-06  -1.7484280140E-06
   72     -3.9528300085E-08   2.1831972544E-06   1.1621497213E-07  -2.3828567248E-06  -3.8072445006E-06
   73     -5.6851910055E-08   2.8487749033E-06  -5.9788746619E-07  -6.6455603788E-06  -4.7612525902E-06
   74     -5.2705567268E-07   5.7791424885E-08  -7.0866477875E-07  -1.2981529922E-07   8.5711453203E-08
   75     -2.7128163212E-08   1.1923447817E-05  -1.8031752748E-05  -1.6924962372E-05  -4.5675505445E-05
   76     -3.1215110568E-05  -1.9360551414E-06  -2.4536939469E-05  -4.4556751110E-05   2.3722332790E-05
   77      4.5557403360E-05  -1.4979734027E-05   5.6556290963E-05   1.2372634688E-04   5.5205270412E-05
   78      4.4709487623E-06   5.9986213237E-07   8.2535499819E-06   1.0783128166E-05   9.9079589530E-06
   79     -3.8893225976E-06   2.1240260109E-06  -3.1304585319E-07  -1.8664385571E-05  -6.9179995345E-06
   80     -2.4362466873E-05   4.9358703344E-06  -2.5836704826E-05  -4.9828949519E-05   9.5736711395E-06
   81      4.9089927317E-07   3.7878915035E-06  -3.4121457230E-07   6.4907950986E-07   2.7474044361E-06
   82      2.3968457386E-06  -3.3697651320E-06   3.1995335830E-06   1.2769148183E-05  -2.2407972445E-06
   83      3.4465449980E-06  -1.2190796567E-06  -2.4613081713E-06  -5.1021915781E-06  -1.6026296464E-05
   84     -1.3804916310E-06  -5.9054678739E-06   1.1612780020E-05  -1.4745026454E-05   1.2699205390E-05
   85     -9.4164720453E-06  -1.0504240731E-05  -2.6842279329E-05   1.2279200958E-05  -3.1447258332E-06
   86     -8.9731160346E-06   7.6414861521E-06  -1.1690118501E-05  -1.2787833351E-05  -1.6165455427E-05
   87     -1.2380978531E-05  -1.1843599934E-05  -1.6939299399E-05  -9.7966196365E-06  -4.1086200786E-06
   88     -3.8888759428E-06   1.3690299712E-05  -1.2213311458E-05  -7.5388604831E-06  -1.0420582991E-05
   89     -1.6852728910E-06  -1.9122252103E-05  -2.7921766463E-06  -1.9918638275E-07   5.5644762718E-06
   90      9.9484319709E-06   9.2697783690E-06   3.9169403467E-06   1.0795700682E-05  -1.2644377750E-05
   91     -6.0407287877E-06  -1.2838820956E-05  -2.3800371111E-06  -1.0851034334E-05   2.5423467795E-06
   92     -1.1406703352E-06  -2.7341861425E-06   8.0243533182E-07   4.3193716447E-07   8.2230910277E-07
   93      4.6072897803E-06   7.5483785298E-06   3.8608358428E-07   1.2030186714E-05  -4.3649674847E-06
   94      6.0387128267E-06   1.7333991096E-06   1.0688715389E-05   5.5917749833E-06   4.5581436366E-06
   95      1.2867352657E-06  -1.3389450778E-05   2.1877758876E-06   8.6566236154E-06   1.2671437202E-05
   96      6.4256134888E-07   4.9999128055E-07  -8.1346180373E-07  -6.4825576416E-08   1.4658630410E-07
   97     -1.8518611922E-06   2.2170014443E-06  -3.9111925941E-06   1.4252904497E-06   5.4049691260E-07
   98      4.0140070257E-06   3.8689462850E-06   1.4632138973E-06   4.3665252311E-06  -3.2782242982E-06
   99      8.2350645576E-07  -2.6070063039E-06   2.5477660608E-06  -1.4705375309E-08   1.4094525208E-06
  100      2.9328306396E-06   1.0668792118E-06   7.1631870546E-06  -4.8535488226E-07  -7.5246363825E-07
  101      1.1515477592E-06   5.6958942372E-06   1.3946225218E-06  -1.9937088769E-07  -2.2888560388E-06
  102     -1.4180380005E-07   5.6102943491E-07   3.4700102369E-07  -4.1992786431E-06  -3.9221008798E-06
  103     -1.1124617553E-05   7.9618669185E-06  -2.5124212096E-05  -6.8379893182E-06  -6.6882265693E-06
  104     -1.4352601091E-06   6.3737855553E-06  -8.4112146615E-07  -4.8840652494E-06  -5.2204473601E-06
  105      1.4174879133E-06  -6.7434651916E-07   3.1691088276E-06   4.0286723044E-06   3.0076039914E-06
  106      2.8601853894E-06   5.1583604817E-08   5.7258162320E-06   2.4966419167E-06   1.9200988805E-06
  107      2.2924623622E-07   4.3367841962E-06   8.1638235400E-07  -2.0275482080E-06  -3.6407815941E-06
  108     -1.5017405765E-06  -8.4837647053E-07  -4.4142589517E-07  -1.2158109202E-06  -8.2286022168E-07
  109      4.1425740616E-06   5.2199248966E-07   1.0044039053E-05   2.7078404542E-06   2.1613766888E-06
  110     -1.1461102347E-06  -5.2942093623E-06  -4.0771336371E-06  -9.0462451147E-07   1.3042314925E-06
  111      1.8305983527E-06   1.5177074641E-06   1.2709043357E-06   2.4366496914E-06   7.7241393874E-07
  112      5.6238846229E-07  -4.0775832766E-06   1.8284955207E-06  -9.5083642378E-07   1.0596677020E-08
  113     -1.1082582965E-06  -2.8905444856E-06  -2.4380044396E-06  -2.7248207561E-07   1.7117188327E-06
  114     -5.5199222808E-04   9.9240318164E-04  -1.4035588442E-03   1.3107867435E-03   1.1059001917E-03
  115     -1.3191606871E-03  -1.9241908025E-04  -8.8459597228E-04  -1.2898432728E-03   4.3475404559E-04
  116     -4.6786253549E-03   1.2341976061E-05  -4.8835297311E-03  -7.9106790182E-04  -6.0883807680E-04
  117     -1.1725365093E-03   1.0032011533E-04  -1.4764181612E-03   1.0237527497E-04  -5.0385465394E-05
  118      3.1096991154E-04   5.5368646990E-05   1.7076666709E-04   6.3236984286E-05  -1.6569127087E-04
  119      5.4117286995E-04   6.7994302493E-05   5.5654536924E-04   2.1297041397E-04   1.3891858809E-04
  120      2.7986221626E-04  -2.0269293525E-06   3.7979033555E-05  -1.5589098765E-04  -1.5120377067E-04
  121      5.8953989886E-05  -1.0616681869E-04  -1.9478930111E-04  -1.2906454625E-04  -3.0590882399E-04
  122      8.2677104003E-05   1.0489639402E-05   3.7085144951E-05  -2.6811682861E-05  -4.9263013860E-05
  123      1.1754779419E-04  -1.3122006799E-04  -1.3668437536E-04  -1.2017192353E-03   4.7094356873E-04
  124     -4.0067809782E-04   1.0514757157E-04  -2.4121555484E-04   2.4401442295E-04  -4.6657946866E-06
  125     -1.7100950877E-04   9.6033224411E-05   5.4495821996E-05  -1.0272635255E-03   7.7346060534E-04
  126      8.3418414661E-05  -7.1553517608E-05   4.2969383582E-06  -1.3344088987E-03   1.2069115964E-03
  127     -4.3251508054E-05   2.9404394900E-04   2.7520122762E-04   1.4932760926E-03  -1.1382328344E-04
  128      8.9678899423E-05   8.5678173049E-05   1.2752323289E-04   3.0547122056E-04   1.2531667288E-04
  129     -6.4747570874E-05   1.2329558994E-04   4.8310941556E-05   2.7124556432E-04   1.4307573394E-04
  130      5.2831258502E-05   6.8876183754E-06   5.4237243154E-05   6.2427870337E-06  -4.7405659044E-05
  131     -4.8644336393E-05   1.2086384607E-04   5.4345031065E-05   2.1040064362E-04   7.5562306587E-05
  132      5.4812432357E-06   3.2094883046E-05   5.9542320793E-05  -1.5739058005E-05  -2.1208628895E-05
  133      1.3208172208E-04   2.3465760065E-05   2.1153198342E-04  -7.5913758967E-05   8.3057283918E-05
  134     -2.4012658955E-06   9.0030229230E-05   3.4914855839E-05   4.3107541448E-04  -1.7238377028E-04
  135      9.1931756550E-06  -1.4981104196E-05  -1.1870026367E-05  -3.8739850130E-05  -4.2200104885E-05
  136      9.2662868132E-07  -1.2177201509E-05  -2.0125080826E-05  -1.8862834349E-05  -3.2260026889E-05
  137     -7.8889765935E-07  -9.4017822887E-06   2.9125783756E-06  -2.2155564316E-05   3.0266450829E-05
  138      3.6083013128E-05   5.2598314214E-05   8.1592632734E-05   1.5446763035E-04   2.8353168505E-06
  139      8.7447705616E-06  -1.5382713228E-05  -1.9250576045E-05  -1.5552656582E-05  -1.1106948932E-05
  140      2.4551175262E-05  -3.6008204695E-05  -1.0073396012E-05  -3.9594527934E-05   9.6904948813E-06
  141     -2.9486153192E-05   5.2366479738E-06  -3.7140311271E-05   6.4363417199E-05  -3.5449797093E-05
  142     -4.7085552065E-05   2.0961260325E-05  -2.9886353594E-05   7.6355004069E-05   5.3647826437E-06
  143      2.7653017740E-05  -5.4385074773E-06   4.4057036997E-05  -4.1105175548E-05   5.2692541380E-05
  144     -1.8456521512E-05   1.0861558545E-05  -9.5543991957E-06   2.8493593187E-05   2.7919886697E-06
  145      2.3473664266E-05  -7.9620900278E-06   1.9807233195E-05  -4.0893465162E-05   5.0910665103E-06
  146      1.1167032781E-05  -2.8891278388E-06   7.0459388824E-06  -2.2333074118E-05  -3.7365175000E-06
  147      2.6822033466E-06  -6.2246335099E-06  -3.7409996020E-06  -5.2552496824E-06  -3.2723213988E-06
  148      1.3475130069E-05   3.1304654640E-06   1.8408896405E-05   1.1556738091E-05   1.3156368683E-05
  149      8.5020968561E-06   4.4077466448E-07   4.5844983084E-06   1.0697053700E-05  -1.5309185978E-05
  150      7.6563430004E-07   1.6904629541E-06   3.0871731113E-06   1.8139710860E-06   6.5935532624E-06
  151      7.5072182478E-06  -3.1793530537E-06   7.0157260061E-07  -1.3883204850E-05  -1.0419472890E-05
  152     -6.5167706921E-06   5.9667159597E-06  -1.1750544922E-06   1.6297276967E-05   5.5406828196E-06
  153     -1.4301841020E-03   1.1365279946E-03  -1.5860865770E-03  -5.3879132984E-04  -3.7503602365E-05
  154     -1.3109749419E-03   8.3458598397E-04  -2.1828248816E-04  -1.1622695365E-03   1.0594377479E-03
  155      1.3176385458E-03   8.5555897981E-04   1.0882546490E-03   6.1729911861E-04   1.2906207887E-04
  156      3.8494980373E-05  -1.4023902926E-04   2.2750048941E-04   4.3446852661E-05   6.1581772452E-05
  157      2.0304705378E-04  -1.9237673659E-04  -1.6352430034E-04   1.6510955319E-04  -1.0795974854E-04
  158      1.6071654199E-04   1.6536781108E-05   1.5172218483E-04  -1.3362731985E-05  -9.7386851949E-05
  159     -2.0164498722E-04   3.0463007175E-04   9.4149459772E-05   3.0585313767E-04   7.7592261831E-05
  160      3.7385309679E-04  -1.6657686782E-04   1.8958297587E-04   2.2686802095E-04  -8.9908859796E-06
  161     -5.8122289909E-05  -5.2952760304E-05  -1.9906846694E-05   3.7763809395E-04  -3.5563906486E-04
  162      4.8648768792E-04   4.7435055742E-04  -1.2731933630E-03  -4.2729574390E-04  -3.5009961438E-04
  163     -7.0274820952E-04  -1.2695799905E-04  -2.9371482377E-05  -2.8329538482E-04  -2.4024414696E-04
  164      1.2610124058E-03   1.5083534914E-03  -2.2868103087E-03   7.8912650549E-05   6.3073263057E-05
  165     -1.2378872721E-04  -2.2920913714E-04   1.1682201344E-04  -7.6594924960E-05  -2.8166500975E-05
  166      7.7209162826E-05  -1.3781753738E-04  -1.2843248711E-04   6.1986415295E-06  -2.1346428712E-05
  167     -1.4115488209E-04  -4.7261394704E-04   4.6927911615E-05  -7.2580350823E-05  -3.4114791992E-05
  168      7.2893454328E-04  -4.8145872098E-04   1.5133068581E-03   2.1684411504E-04   1.3664302363E-04
  169     -2.4965933656E-04   2.5964169462E-04   1.1494817615E-03   1.4766214234E-04   2.3116762508E-05
  170      1.2496644109E-03   8.4784886332E-04  -1.8412940966E-03   2.5092202696E-04   1.1012934677E-04
  171      3.1400840016E-04   6.8731370046E-05   3.1756468537E-04   2.1612382663E-04   8.2043267508E-05
  172      1.2159973973E-04  -1.1348438603E-04   5.3595610584E-04   1.4141244387E-04   9.1631805338E-05
  173      1.5802871296E-04  -5.1458561484E-05  -1.4338197999E-04   1.0101926264E-05   2.9805091846E-06
  174     -6.4110024259E-06   2.4264829089E-05  -3.0845475219E-05   5.9191497906E-06   1.4119055953E-06
  175     -1.7162833829E-05  -6.7097844415E-05  -7.3695884159E-05  -3.1986594172E-05  -1.6546726780E-05
  176      2.2979200873E-06   5.8300498225E-05   3.1929823243E-05   2.0367681537E-05   7.1523376301E-06
  177     -4.3838075740E-05  -1.0369533249E-05  -4.1043059645E-06   4.2969446014E-06   1.1824679234E-05
  178     -1.1150281963E-04  -4.5747352666E-06  -1.4608572433E-04  -6.7411126375E-05  -2.9874999839E-05
  179      1.7288013301E-04  -1.2528145301E-05   1.8167711845E-04   7.0075984254E-05   3.7787858993E-05
  180      5.9199728820E-05  -2.9423298409E-06   6.5668836964E-05   1.4956848234E-05   4.4278932519E-06
  181     -8.7714963648E-06   2.0395746196E-05  -1.3000656577E-04  -1.4087223674E-05  -1.2885750549E-05
  182     -2.5408398559E-05  -9.3693615618E-06   5.1566141811E-05  -2.5379111911E-06   1.5682888617E-07
  183     -1.6202364730E-05   9.7911931781E-06  -4.8481342015E-05  -1.9800127200E-06  -1.6548462823E-06
  184     -5.8198066133E-06  -2.4326106840E-06   6.4747325690E-07  -1.7894273569E-06   2.5346996582E-07
  185      1.3159220386E-05  -8.9813499551E-06   3.9555077574E-05   5.5348608926E-06   3.2663092342E-06
  186     -1.2410123688E-06  -2.1383536382E-05   5.5543786166E-06  -3.4073409970E-06   2.3141397559E-06
  187      4.2816020579E-06   1.3021346767E-05   2.2753112369E-05   1.3304787546E-05   5.1308978984E-06
  188     -1.4469611555E-05  -1.5111236930E-06   1.1073506964E-06  -4.8514294460E-06  -6.0192161656E-07
  189     -3.5359958024E-06   2.7844615075E-06  -3.8124543029E-06  -3.2386939284E-06  -4.7939709214E-07
  190      9.9522670807E-06  -1.4090683892E-05   1.9283490246E-05  -1.2087737766E-06   2.0494504934E-06
  191     -8.2355789086E-07  -2.2629585753E-05  -1.1843714287E-05  -9.2740180880E-06  -3.4716484486E-06
  192     -2.0372311508E-04   2.3135589064E-04  -3.7670249964E-04  -8.0705947881E-05  -1.4402014982E-04
  193     -1.7272192793E-04   8.8663738611E-05  -2.1880970483E-04   2.8141884592E-05  -9.3245737563E-06
  194      3.2661146073E-04  -7.2705795962E-05   2.9268172100E-04  -4.3356935212E-06  -2.2708789337E-05
  195      4.2348865950E-05   2.3205043859E-05   5.2136903053E-05   1.9361179234E-04  -1.1065795641E-04
  196     -1.8744981576E-04  -2.4687840846E-05  -1.6982408965E-04  -4.6877332763E-04   1.9122143728E-04
  197     -2.5401715778E-05  -3.9326364903E-05  -1.1106674498E-05   1.5251857587E-04  -3.8704660378E-05
  198      1.1090066214E-03  -7.3719586488E-04  -7.8143547017E-04   9.1999501141E-04  -3.9858631453E-04
  199      3.7337158408E-04   2.8900102263E-03  -1.2212818099E-03   9.4060820308E-04  -6.0251583393E-03
  200     -4.8186427283E-04   5.6253586829E-04   5.7757383148E-04  -7.4820253212E-04   2.2614494738E-03
  201     -2.2054508052E-02  -1.4574535043E-03  -3.0175233835E-02   3.8660735859E-03  -3.4779471008E-03
  202     -3.4339901252E-03  -5.0989675712E-04  -7.3029702810E-03  -1.7412389694E-02   3.2850467973E-04
  203      3.3996720512E-03   5.8500677263E-04   6.3449381300E-03  -2.0771536488E-02  -1.6940705188E-03
  204      1.1428882230E-04  -2.8470715386E-05   1.2781099572E-04  -2.5412356237E-05   5.3034923025E-05
  205      5.3375357701E-05  -4.5380073117E-05   9.3807466514E-05   1.1611939324E-05   2.2200412120E-05
  206     -2.9440734693E-04   1.2579232832E-04  -3.0858546521E-04   8.1244568372E-05  -5.2081801815E-05
  207      2.2064993118E-04  -1.9345263244E-04   3.7878383369E-04   8.5530145327E-05   9.7282342634E-05
  208      1.2226466988E-04  -8.0849120021E-05   2.0086361626E-04   7.0007496167E-06   1.9432653412E-05
  209     -4.2705245591E-05  -2.4542595180E-06  -1.1183555386E-05  -1.1999848682E-05  -5.4949050531E-06
  210     -4.3263354873E-04  -4.2579749251E-04  -2.2452151472E-04  -1.3624523588E-03   2.3997411402E-04
  211      5.1168037308E-04  -1.7382666396E-04   6.7677989865E-04   1.1445111169E-03  -1.6585258633E-04
  212      2.9522141382E-06  -2.2307672832E-04   2.6008983846E-04  -1.6704755430E-03   4.4399816372E-04
  213     -1.3568595328E-05   6.9797995157E-04  -1.6749909008E-04   3.4064444671E-04  -7.0325122679E-05
  214     -8.7138660017E-04  -1.1664697793E-03   4.0442032616E-04  -7.1574596502E-04  -6.4706559354E-05
  215      9.0862664778E-05  -2.4161274820E-04   5.0835869598E-04   9.4431064001E-06   5.2154942941E-05
                   35                 36                 37                 38                 39        
    0     -2.4665944359E-04  -3.2677801916E-02   1.0138902801E-02  -1.9283658234E-02   1.3183433812E-03
    1      2.0077911227E-04  -5.0488086295E-03   3.8034517382E-03  -8.6998451787E-03   4.6886944550E-04
    2     -4.8974661866E-04  -1.9305964485E-03  -4.7847466887E-03   8.9798197154E-03   1.1516316889E-03
    3      2.0648431851E-05  -1.1092440742E-03   3.4362478096E-03  -3.9754486983E-03   2.5709531723E-04
    4     -1.7441817714E-05   2.2211179296E-05  -9.8268081138E-04   1.1962714899E-03   1.7641843405E-05
    5     -8.7448444188E-06  -2.1891987657E-03   2.1167147733E-03  -3.4351501935E-03   8.7672997572E-06
    6      8.7628508343E-05   1.5755360832E-03   1.7336031705E-03  -2.8012215004E-05  -2.0739539276E-04
    7      4.1527575244E-05  -1.8010541389E-03  -8.5436884087E-05   5.2968528443E-04   1.6440639547E-04
    8      1.9973779861E-04   1.5406825342E-03   2.6283974198E-04   5.0157165699E-04  -9.3309022418E-05
    9     -3.8139889685E-04   9.8281608932E-04  -2.9387624478E-04  -1.7825716455E-03  -1.2130169419E-03
   10      4.7454242304E-04  -7.9054207254E-04  -9.7704997590E-04   3.1119642822E-04  -9.5499298095E-04
   11      1.0495169739E-03  -6.3315008643E-04   5.1890760656E-05   1.1706620133E-03   7.6211089993E-05
   12     -1.0672606777E-05  -5.2642901014E-05   3.3429892289E-04   3.1282821676E-04   2.8501561741E-04
   13      2.4747466064E-05   3.4583426478E-04   4.8946903081E-04  -1.1873771652E-04   1.8678339718E-04
   14     -3.7794297967E-06   7.2925618601E-04   7.7156117644E-05  -3.8222325561E-04  -1.4508453358E-04
   15      2.4388492665E-05  -3.6472636963E-04  -2.2810376749E-04  -6.3924556358E-04  -6.8120650598E-04
   16     -2.5704502249E-05   1.2288570377E-04   4.0744905737E-05  -5.1806813961E-04  -4.9405871064E-04
   17     -2.1538224667E-05   3.9974296536E-04  -5.9171230098E-04  -1.2426029218E-03  -1.4104009275E-03
   18     -4.8147782919E-03   3.3119173115E-04  -5.6795126194E-05  -3.9151160211E-04  -3.0499956998E-05
   19      8.8553672960E-03  -6.6144000427E-05  -3.7225831825E-05   1.7505508272E-06  -6.2158569431E-05
   20      1.2075040417E-02  -1.3226904277E-04  -1.4200417572E-04   1.3683697064E-04  -1.5415106899E-04
   21      2.8032202703E-04  -1.3759258560E-05   6.7524393073E-05   1.8345175731E-05   3.9374788819E-05
   22     -4.5951589102E-04   5.3652714344E-05  -3.3341461604E-05  -1.1419159460E-04  -4.4984649595E-05
   23      5.9891567721E-04   8.0427970230E-06  -1.6511327512E-05  -1.0268127044E-04  -1.6910185823E-05
   24     -2.5760775240E-04   2.8657168284E-05   1.4245171350E-05   3.1436198372E-05  -5.0476411166E-06
   25     -6.0704715812E-04   2.9213080580E-05   6.7947069545E-06  -3.0512449176E-05  -8.3247655800E-06
   26      3.7049999112E-04   6.9843340473E-05  -2.9506758697E-05  -6.3677966082E-05   1.7311630681E-06
   27      5.5280193418E-02  -6.9429284046E-04   1.5921277744E-04   3.3786001155E-04   9.0376094964E-05
   28     -1.1799964504E-01   3.7299207791E-04   1.1276209549E-04  -1.6067572244E-04  -3.5520380451E-05
   29     -1.5826578502E-01  -3.9178088318E-04   3.2039978902E-04   1.4866821733E-04   1.1893257930E-04
   30      2.7873665909E-03   3.2819024339E-05  -1.9691084937E-05  -2.0948627409E-05  -1.7649425615E-05
   31     -7.7545883860E-03  -2.9926182782E-05   9.4303111127E-06   4.2451720570E-05   1.4466360182E-07
   32     -5.5587588034E-03   4.2165974076E-05  -2.0249883489E-05  -3.6783299941E-05  -1.4691112787E-05
   33     -5.4449411421E-02   1.5339800786E-04  -1.6839698266E-05  -6.3538057191E-05  -1.4310670671E-05
   34      1.2933391586E-01   3.4278952522E-05   2.7227975667E-05  -2.3886313341E-05   1.9443992076E-05
   35      1.7267392729E-01   1.9701747761E-04  -3.5597005185E-05  -6.5915398380E-05  -2.7802018603E-05
   36      1.9701558046E-04   4.9529396672E-01  -6.4427510938E-02   4.1255141723E-02  -5.4587685858E-02
   37     -3.5599466895E-05  -6.4416107050E-02   5.1166919317E-01  -2.9373747778E-03   1.2522033569E-02
   38     -6.5919238040E-05   4.1249563727E-02  -2.9415188970E-03   6.3166879844E-01   3.2994425285E-02
   39     -2.7804488581E-05  -5.4602831025E-02   1.2517471994E-02   3.3032074990E-02   6.4658719232E-02
   40      1.3726489484E-05   1.3191360462E-02  -6.5382639961E-02  -6.8184832673E-02  -5.8443053562E-03
   41      1.0677688180E-05   4.1804996889E-02  -6.5377777958E-02  -2.8751965656E-01  -4.7166643733E-02
   42      7.3738030913E-06  -1.6039579516E-01   8.6689961420E-02  -9.7993056614E-02   5.7032218377E-03
   43      2.4863872279E-05   9.4211517199E-02  -1.1433292228E-01   8.0025582210E-02  -6.7060304778E-03
   44      1.3811443408E-05  -1.0746720799E-01   7.7746726221E-02  -1.4390456822E-01  -1.8835777988E-02
   45     -6.2599978969E-05  -7.8792860828E-02   3.8140267570E-03  -3.2444052291E-03   6.0710020744E-04
   46      3.8744947170E-05   4.7050007920E-05  -1.9855944404E-01  -1.6072388664E-02  -1.6337635047E-04
   47      2.6462667298E-05  -3.9448015438E-03  -1.9045434629E-02  -8.6909768575E-02  -1.8737548295E-03
   48      8.6400197058E-06   4.0470893743E-03  -3.4694397729E-03   3.7512484603E-03   8.5197987689E-05
   49     -1.6477430573E-05   2.4207909382E-02  -1.6477153735E-02   1.7645863642E-02  -2.8830446969E-04
   50      1.9208714180E-06   4.5513080282E-03  -1.3250779140E-03   1.6989856295E-03   5.2361675265E-04
   51      5.7666709285E-06  -7.9538067077E-04  -1.5848554099E-03  -4.5278971822E-03   6.1209098945E-04
   52     -1.0491186166E-06   2.8580117682E-03  -9.6481897480E-03  -3.3358476509E-02  -1.0454718852E-03
   53      1.0982720165E-06   2.9581246961E-04  -1.1122350885E-04  -1.0318026274E-03   2.5203632984E-04
   54      2.7767604098E-05  -7.9670709164E-03  -9.8460892436E-03   7.9558733043E-04   8.3944767496E-04
   55     -3.5500406725E-05  -3.1595744868E-02  -1.1611389163E-02   1.1121759371E-02  -7.8664982336E-04
   56     -1.6288401068E-05  -2.3297605598E-03   2.3886321528E-03  -4.0873363983E-04  -1.3185640532E-03
   57     -2.7189810792E-06   6.5551524315E-04   1.6563922835E-03   1.1331098556E-03   1.7378339738E-04
   58      1.0475554219E-06  -3.6505495312E-04   7.5269138373E-04   1.7141048741E-03  -2.3595603800E-04
   59      4.3533268746E-06  -6.8232712966E-04  -1.2807789714E-03   4.3350001963E-05   3.9739531122E-04
   60      2.6241013941E-06   3.5253577361E-04   1.8685336315E-03  -7.0274930263E-04  -6.5126171118E-05
   61      2.4563644107E-06  -1.1850400889E-03   7.2468256075E-04  -4.5527759834E-04   8.4626412594E-05
   62     -5.6468180364E-07   1.8845977353E-04  -2.2784224475E-04   4.3709797130E-04  -1.5815444765E-04
   63     -2.0219626009E-05  -5.1925317360E-03   4.6555398102E-04   2.0117721765E-03  -3.0690029177E-04
   64      6.1210413799E-06  -5.4726858084E-04  -3.6544673773E-04   3.2580048921E-04   2.0990705552E-05
   65      1.0456070320E-05   1.9457331424E-03  -4.4421293021E-04  -1.4954736765E-03  -1.9642733787E-05
   66      2.6312910637E-06  -4.2476021821E-05  -1.7028208023E-04   2.5258394496E-05  -6.1898322310E-05
   67      6.9393119772E-07   2.1969911069E-04  -4.2185780797E-05  -2.1682735212E-05   2.2650571431E-05
   68     -6.2258977194E-07  -4.6435130239E-05   2.2874404092E-04   3.6321063554E-04   9.2070970025E-05
   69      2.7014407335E-06   1.8445280205E-04  -2.7360250686E-04   1.0027413467E-04   1.2240737466E-05
   70     -1.2951191794E-06   4.5043180094E-05   1.6804047558E-04  -2.4636964526E-04   7.8119217567E-05
   71     -8.1561483222E-07   2.5906638531E-04  -7.3292427764E-05   5.6407107103E-05   1.5061360247E-06
   72     -3.9698899852E-06  -1.3069256880E-05   2.4067870262E-04   2.8660811410E-04  -1.8070356849E-05
   73     -9.1565677501E-06  -1.4984557593E-03   5.6468253016E-04   6.3460629992E-04  -5.2768334696E-05
   74      1.5769910412E-07  -3.9556081212E-05  -1.0356635657E-04   5.4611820733E-04  -2.0622290084E-05
   75      8.7347006855E-06  -1.1821030017E-02   7.1437920961E-03   3.2727237902E-02  -5.1229327511E-03
   76     -1.0599693990E-04  -2.0022417007E-03   3.6418810191E-03   1.3918376245E-02  -3.0537736623E-03
   77      1.4949178927E-04   1.5033352924E-02   1.6064830877E-03  -1.3382556243E-02  -1.2331748687E-03
   78      1.1595025493E-05   6.4753004303E-04   1.6276081946E-03   1.4134126257E-04   2.1233316706E-05
   79     -2.5815890293E-05  -8.7667420493E-04  -5.2878213344E-04  -2.4210225700E-04   1.4556008179E-04
   80     -8.1318129791E-05  -1.5078451263E-03  -1.2100850327E-03   6.4415574593E-04   2.8584757487E-05
   81      4.3660017160E-06   1.1477660282E-03  -7.9627889513E-04   1.9807151018E-03   1.8095566317E-04
   82      2.0358341869E-05  -8.9554174119E-05   4.2238296085E-04   7.1424814526E-04  -1.2737508739E-04
   83      4.8312383423E-06  -2.4668226347E-03   3.7258751309E-04   7.0004231594E-05   1.1609016375E-04
   84     -2.8564663466E-05   7.8129952311E-04  -3.3424766641E-04  -4.8276164811E-04   4.9174766123E-04
   85      3.4902655258E-05   1.6096229996E-04  -1.6121223456E-03  -3.4423299632E-03   9.0562859030E-04
   86     -1.8056094848E-05  -1.7824060060E-03  -1.1896972407E-03  -5.0615517209E-03   1.4995348249E-03
   87     -1.2415659064E-05  -6.0999583038E-05  -3.5597078696E-05  -3.0667712871E-04   3.1477882856E-05
   88     -1.5496664547E-05  -2.4803225053E-04   4.0818499355E-04   1.1490109531E-04  -3.9259901324E-05
   89     -2.6671481252E-07   1.4859784091E-04   1.2455435909E-04   3.1400370735E-04  -6.0806078943E-05
   90      1.8878881185E-05  -8.4519643335E-05  -6.2679686020E-05   2.6726347102E-04  -8.0533084676E-05
   91     -1.3704497015E-05   2.6871515450E-06   1.1227772308E-04  -5.1161779772E-05   6.0501586036E-05
   92      2.1134335630E-06   3.1477474606E-05   1.6506577579E-04  -4.6891311133E-05  -5.3070117681E-05
   93      1.4514135047E-05   5.0251684892E-04   4.4355545398E-04   1.5522808321E-03  -5.6149270144E-04
   94      1.2233122522E-06   1.1855543582E-04   8.3236342520E-04   9.5702510505E-04  -3.9267760142E-04
   95      1.7121794604E-05   1.9283234164E-04  -1.0095606164E-05   2.4180136795E-04  -1.0380096600E-04
   96      2.4550148513E-06  -3.4069325110E-05  -6.3585417887E-06  -5.3562598855E-05   1.9863638173E-05
   97      3.8089292704E-06   1.3162708425E-05  -3.7517162427E-05   1.3958428865E-05  -7.4584414685E-06
   98      7.8244263198E-06  -2.8558562195E-05  -2.5185034336E-05  -3.5681095212E-05   7.8574801878E-07
   99      7.6689727585E-07  -3.5078267165E-06  -8.1133158276E-06  -1.0541680153E-05   6.6551329694E-06
  100     -3.5795892823E-06  -2.7955030894E-05  -2.3986860395E-05  -5.3497916356E-05   1.7265595535E-05
  101     -4.4397710556E-06  -2.7099711924E-05   1.2344738522E-04   2.7651891527E-05  -2.5161284478E-05
  102     -7.3577460571E-06  -1.0136201876E-04  -8.4420167814E-05  -1.7679049204E-04   8.2031366302E-05
  103     -5.2817815802E-06  -7.3417747474E-05  -1.2246207719E-04  -1.6264753139E-04   7.4867748513E-05
  104     -1.0076138033E-05  -2.1413547146E-04  -2.7109513102E-04  -6.5601519828E-04   2.3690933924E-04
  105      4.9549451800E-06   8.5712692848E-05   8.6993165838E-05   1.7003852412E-04  -7.0189475234E-05
  106      1.7505159831E-06   4.7668717657E-05   5.1944942580E-05   1.0776594175E-04  -4.2567172358E-05
  107     -5.8790286999E-06  -9.0890168652E-05  -6.9471260179E-05  -8.2213567963E-05   3.7946684403E-05
  108     -2.7325748528E-06   1.9228757898E-05   7.6347880425E-06  -4.5964343884E-06  -1.2720688424E-06
  109      3.6045625663E-07   1.6219456667E-05   1.8853440987E-05   2.1119494964E-05  -1.2207957077E-05
  110      2.9136399772E-06   2.8058572441E-05   9.4078350878E-06   2.0658537863E-05  -8.3842502432E-06
  111      4.1089609671E-06   1.4587153847E-05   3.8614860720E-06  -1.2013731077E-05  -4.0635323708E-06
  112     -8.8466551219E-07   9.1722647851E-06   9.6710987595E-06  -2.0229541662E-05   4.0066454245E-06
  113      2.0926984740E-06   2.8219083757E-05   2.4172253928E-05   3.0459723767E-05  -1.4356164594E-05
  114      2.5561554398E-03   9.1334075806E-04   9.5338845965E-06  -3.2100861930E-04   2.2159550723E-06
  115     -1.4810554806E-04   3.9378652691E-04  -7.2157792525E-04  -3.3073555548E-04  -6.8784542345E-06
  116      1.7175632009E-04  -1.7478011093E-04  -2.2601164568E-04   2.1010622364E-04  -1.4957986167E-05
  117      1.0725297766E-04  -1.5761397362E-05  -1.5632538394E-05   4.2829811528E-06   4.7012226024E-06
  118      2.6747379048E-05   3.5140083533E-05  -3.8972830738E-05   1.4557051737E-05   3.8566050093E-05
  119      5.6466811634E-05  -7.8335886380E-05  -9.3549241358E-07   4.0758106195E-05  -2.8479116543E-05
  120     -2.3097063802E-04  -1.2462689783E-05   1.1858394104E-05   1.5433887287E-05   3.1567552276E-05
  121     -2.4924091973E-05  -2.4719898032E-05  -3.2322537375E-06  -1.6970971976E-05  -5.9736078393E-07
  122      1.4472556300E-04   1.0898636690E-04  -3.1841406630E-05  -1.1483223062E-04   1.8119316511E-05
  123     -1.4985612265E-05  -2.9346100978E-04   1.5174318080E-04   1.2411739250E-04  -2.9381484135E-06
  124     -1.7347187828E-04  -1.9240277511E-04   1.0510076886E-04   1.0528467242E-04   9.0583561322E-06
  125     -1.3552519868E-04   8.7851400312E-05  -1.5849601791E-05  -1.0892847120E-04   9.6972544376E-06
  126      5.5682670359E-05   5.1246640392E-06  -8.9911084069E-06  -4.7333860397E-06  -5.2018227810E-06
  127      4.9121433267E-04  -1.1613140561E-05  -1.0822774598E-05  -6.9418310790E-06  -1.2074143578E-05
  128      9.5259774827E-04  -2.7233528857E-05  -1.1882238296E-05   8.4985922747E-06  -1.1166103304E-05
  129      1.1188694735E-05   1.9248528810E-05   2.3634385726E-06  -9.0179399678E-06  -2.6323088326E-06
  130      4.0615182492E-05  -1.2393294951E-05   3.4634285795E-07   3.6566736192E-05  -5.3174352901E-06
  131      3.7075558193E-05   2.4680275513E-06  -1.1674952456E-06   7.3144426528E-06   9.1822106824E-07
  132      3.7487045851E-05   1.2844741868E-04  -9.9288559196E-06  -3.2409738053E-05   8.2801047474E-06
  133      1.9382080942E-04   1.8642062737E-04  -7.8573616827E-05  -8.9195252261E-05   2.1005131211E-06
  134      3.9796364251E-04  -1.5529155016E-05  -6.4189953029E-06   4.7882501538E-05  -7.4095899656E-06
  135      3.4950668142E-05   4.3728524553E-07   2.8851234787E-06   1.4196775653E-06   4.3073318022E-06
  136      2.1880982330E-05  -1.1326684585E-05   5.5003994684E-06   7.2452568617E-06   1.3200294796E-06
  137     -5.1926270040E-05   3.9575597433E-05  -8.4890488497E-06  -4.1158455843E-05   1.4323340174E-05
  138      1.9043276018E-04  -2.3601502892E-05   1.5269164213E-06   4.2930787009E-06  -8.1168425475E-06
  139      1.5636127287E-06   3.1420753850E-06  -4.6293878516E-07  -2.2502234935E-06   5.1099732388E-06
  140     -8.1497876553E-05  -2.7660415964E-05   2.5798706870E-06   9.0242434367E-06  -9.7281058615E-06
  141     -1.5152128991E-05  -1.0179378582E-04   2.9566483131E-05   3.8446644008E-05  -6.2179266156E-06
  142      4.8368593443E-05  -5.6813093626E-05   1.2906510624E-05   2.1660030161E-05   9.3440662322E-07
  143     -5.6479316915E-07   2.7875999260E-05  -1.0327014130E-05  -2.7368527205E-05   4.3864870055E-06
  144      1.4370513197E-05  -2.9877101913E-05   1.5923569666E-06   9.5073486187E-06  -1.8759003599E-07
  145     -4.4416432358E-06   3.8246215995E-05  -8.6692583885E-06  -1.5218092878E-05   1.7122778973E-06
  146     -6.1688549783E-06   2.0437931344E-05  -1.7195753761E-06  -2.1180835245E-06   2.8598602459E-07
  147     -1.0965848369E-05   1.0899863169E-05  -1.5257081980E-06  -4.6422456056E-06  -5.0576283499E-07
  148     -1.2217714126E-05  -2.7283668393E-06   4.4077854693E-07  -1.2496637297E-06  -4.0986535518E-06
  149      1.9649976782E-05  -1.2324168982E-05  -1.2792382531E-07   4.5297828089E-06  -3.3164386362E-06
  150     -1.6524145244E-05   1.6577333995E-05  -1.5030659248E-06  -4.5478214029E-06   6.8738844348E-07
  151      3.3189415711E-06  -4.1852540319E-06   3.5797466408E-06   1.1862192231E-05  -4.0560207206E-06
  152     -3.4435994352E-06  -8.4838436360E-07   4.3270268188E-07  -5.2960787085E-07   4.4322608033E-07
  153     -3.2722545573E-04  -1.6247826646E-04  -2.1230573684E-05   1.1150213503E-04  -1.9636799182E-05
  154     -2.7961738992E-03   1.5772129861E-04   4.6798338679E-04  -4.4902644685E-05  -2.6792917819E-05
  155      8.4057595111E-04   7.0900368853E-04   9.4429909216E-05  -2.0621521773E-04  -3.8570956671E-05
  156     -4.8225064474E-05  -5.7145019548E-07   1.1008165907E-06  -1.6088668779E-05   1.4749727732E-06
  157      5.1106150195E-04  -4.2432744304E-05  -2.1003984657E-06   1.2894955754E-05   2.0782783257E-06
  158      5.1781394827E-05  -5.4935536517E-05   2.1537292222E-06   2.6692964784E-05  -3.8912309490E-06
  159      9.2537176055E-05   4.4606413180E-05   2.1749046081E-05  -3.0114358961E-05   6.8051669325E-06
  160      8.1272564883E-04   2.2059896308E-04   1.4871448754E-05  -7.7685390954E-05  -1.0536237338E-05
  161      3.8053019380E-05  -2.0204642754E-04  -4.6943333348E-05   6.2583506404E-05   1.5847184451E-05
  162      1.6820438354E-04  -8.9278083208E-05  -8.8095768987E-05   1.9804770410E-05   1.6334948670E-05
  163      3.0697408528E-04  -6.3752232036E-05   1.2515926336E-04   3.0608951531E-05   2.5806848348E-05
  164     -1.0611677474E-04  -1.0685867408E-04   1.0779107543E-04   6.7865500094E-06  -3.1066802393E-06
  165     -1.1187712804E-04   5.6918831440E-06   4.7466466494E-05   3.8678485760E-06  -5.9754600848E-06
  166      7.5925734518E-05   6.5882825956E-06  -8.7966463709E-05  -6.9313385897E-06  -3.1835244105E-06
  167      1.2560424388E-04   2.8792374974E-05  -7.5659032148E-05  -3.0253187512E-06   1.9713363211E-05
  168     -2.1112703470E-05  -8.6694095255E-07  -1.8986678895E-05  -1.1142962552E-05  -9.4464509573E-06
  169     -6.5202755492E-06   3.1437451900E-06  -3.7404198910E-05  -3.3282639259E-06  -6.5054954796E-06
  170     -9.1584274665E-05   1.1262787587E-05  -1.6349714410E-05  -8.0335203047E-06  -4.2744385396E-06
  171      3.3777227135E-06   5.0352258228E-05   3.3494253261E-06   4.1711755807E-06  -1.1349291756E-05
  172     -6.1135362884E-05  -3.9754185783E-05  -1.2924870211E-05   3.2587905299E-05   2.1133254339E-06
  173     -1.8141804401E-05   7.0113199053E-05  -4.4309491367E-05  -1.7429113366E-06   2.3497311586E-06
  174      2.1784109681E-07  -6.3918139111E-06   4.6363698413E-07  -4.2213277120E-06   4.2324918879E-06
  175      4.8358089236E-05   2.4662131002E-05  -1.1831725564E-05  -3.7848979055E-06  -1.7871119387E-07
  176     -2.2298488093E-05  -4.7583441935E-06   1.7045076079E-05  -4.4954784029E-06  -3.2903052932E-06
  177      1.3396385589E-05   2.4247502229E-06   2.1016479982E-06  -2.5733683786E-06  -4.4877070857E-07
  178      9.1060845488E-06  -7.5960865997E-06  -3.3820073203E-06   8.4996737113E-06   1.8200819414E-06
  179     -1.4882967694E-05  -7.6435899220E-06  -7.5431429038E-07  -1.0740059842E-05  -1.6771992396E-06
  180     -1.5903448088E-05  -2.6043191088E-05   1.4049105999E-05   7.7122332677E-06  -8.2102271716E-07
  181      2.1538060980E-05   1.2062359068E-05  -2.8072605190E-05  -2.1975469137E-05   1.0301563946E-05
  182     -8.3296129324E-06  -4.7258745852E-05  -4.9893051526E-06  -4.1766757887E-07   5.5177912529E-06
  183      8.6606979570E-06   1.7632468818E-05  -8.6147240552E-06  -5.2791604837E-06   5.4412509622E-07
  184     -1.3111868857E-06   1.5619702536E-05   3.5737439084E-06  -1.3353187664E-06  -1.1259584700E-06
  185     -8.1595036515E-06  -2.2467030070E-05   3.8958136799E-06   7.4258388662E-06  -1.1474076704E-06
  186      8.4510557404E-06   3.1243752785E-06  -4.8557208654E-06  -6.2227074010E-06  -5.1114587190E-07
  187     -5.1903885910E-06  -6.7135980731E-06  -9.5007965450E-07   3.9428184605E-06  -3.1313384319E-06
  188      4.4069016070E-06   1.2550710172E-05   1.2935202892E-06  -7.7647291962E-07  -1.4840532567E-06
  189     -7.7439538484E-06  -1.6080806721E-06   1.3243383377E-06   1.8411044464E-06   1.9862876492E-06
  190      3.6550009944E-06  -1.1184383112E-08   1.0541908309E-05   4.4847606000E-06  -2.4706381523E-06
  191      1.0161074591E-05   1.9760022459E-05   1.7151783047E-06  -3.4320248839E-06  -1.2741048504E-06
  192     -1.6515500317E-04   5.0452390098E-04   9.1697970793E-04   6.7618773383E-04  -2.1578675261E-04
  193     -2.9920482290E-05   8.5863951074E-04  -3.8656777901E-04   1.8309746726E-04  -6.1584633937E-05
  194      1.0618970506E-04  -2.1543196885E-03   4.3835239197E-05  -6.5999677608E-04   2.4826207696E-04
  195      3.1449706221E-04  -1.5149878510E-01  -3.8703146908E-02   1.4429903456E-02  -1.2215575883E-02
  196     -4.7377116220E-04  -1.6289405795E-02  -8.8637180709E-02   3.8844707436E-03   4.5960251346E-03
  197      1.2705591824E-04   1.7196244752E-02   1.1268489278E-02  -1.0223637011E-01   3.4806646322E-02
  198     -1.2052912212E-04  -1.4235318005E-03  -5.1955959316E-04   5.2121585896E-04   3.7997726028E-05
  199      5.4614578118E-03   1.0392046078E-05   1.6031192789E-04  -2.7319276942E-04   2.6125805864E-04
  200     -8.1324572242E-04  -2.8916261243E-04  -3.5811094543E-04  -2.9706700332E-04  -1.9947815112E-04
  201      7.3979932612E-04  -4.7321053035E-05   2.2682175501E-03   3.1290565311E-04  -6.6256411075E-06
  202     -1.8371610291E-02   1.5814513544E-03  -2.5023337966E-05  -5.8837707472E-04  -1.9320994928E-04
  203     -2.2902522489E-02   6.4589826097E-04  -1.1967706777E-03  -3.5197513566E-04  -7.8036398447E-05
  204     -6.2037224397E-05  -9.8816702006E-04  -1.2064569658E-04   9.0681560989E-05   3.3460785688E-05
  205      1.5494629596E-05  -2.2090398265E-03  -9.4343446341E-04   2.6318568344E-04   4.1498029086E-04
  206      3.2752671492E-05   1.5698086587E-03   2.9385863139E-03   6.1132727250E-04  -1.1391650220E-04
  207      1.9375865722E-04  -6.2769512891E-04  -5.1051173619E-04  -8.7576149267E-04   1.7292397453E-04
  208      4.8722067024E-05  -2.9799125595E-04   9.0840515929E-05  -5.3491704333E-05  -4.4042536634E-05
  209     -4.8202117284E-05   4.1653910700E-04  -6.4806261621E-05   1.8425480191E-04  -8.4430647895E-05
  210     -1.9416099778E-03   1.5582519722E-03  -1.4372835477E-02  -1.2076085198E-03  -2.2077278054E-04
  211      2.0062958212E-03  -9.6084822142E-03  -1.2987957692E-02   2.1791109385E-03   5.4295902325E-04
  212     -1.3486987489E-03  -4.3274764231E-04   1.4000011404E-03   1.7539936055E-03   5.6890570849E-04
  213      4.7305996837E-05  -3.8744481013E-05   1.0225587164E-04   1.7603949226E-05  -1.9918064340E-05
  214      4.2026995443E-07  -2.1454431010E-04  -6.0408081905E-06   3.0914406521E-04   9.2788295227E-05
  215     -1.0753647609E-04  -7.1105857792E-05   2.8154857077E-05  -5.7124540322E-05   6.5527582472E-05
                   40                 41                 42                 43                 44        
    0      4.1424325739E-04  -5.5553946177E-04  -4.2157540768E-03  -2.7876625650E-03   1.8485534036E-03
    1      1.4848929656E-04   2.5640043991E-04  -1.9242943389E-03  -5.0848790497E-04   3.1824025156E-04
    2     -3.8482939836E-04  -5.3031658754E-04   3.8347416008E-03   1.0292101380E-03  -5.1505665804E-04
    3     -3.5633649261E-06   9.1784488816E-05  -1.1727571913E-03  -7.5864425867E-04   4.4742684146E-04
    4     -1.4628343355E-04  -8.3574112922E-05   3.7595708870E-04   2.4573438935E-04  -1.3717915035E-04
    5      9.9519089221E-05   8.0599212816E-05  -1.2239673577E-03  -5.0552039906E-04   3.8065439581E-04
    6      5.9203639985E-05   4.9405122300E-05   1.1710980044E-04  -1.4273949448E-04   1.2545851839E-04
    7     -1.4250132543E-04  -1.1121578635E-04   3.3143740027E-05  -5.6971037104E-05  -1.1740605793E-04
    8     -1.7509196773E-04   2.9923017540E-05   1.0897834894E-04  -4.2801158958E-05  -8.6587847139E-05
    9     -3.2733353645E-04  -1.0163944938E-03   5.3431947918E-05   1.6946167625E-05   2.0169975199E-05
   10      2.1086058337E-04  -6.4477779119E-04   3.0338596403E-04   4.4855185646E-04   2.8382468421E-04
   11     -2.2867612568E-04  -5.3965761307E-04   5.0615059145E-04   1.3458867346E-04  -1.3185485887E-04
   12      2.2956651550E-05  -1.5855564577E-04   9.9728276658E-05  -4.6305113391E-05  -1.1409665273E-04
   13     -1.9424440579E-05   9.9996022328E-06  -6.6183190474E-05  -1.0894366572E-04  -2.3429589407E-05
   14     -2.1435575995E-05   1.5731544954E-04  -9.6889735266E-05   3.5271005923E-06   6.9636442817E-05
   15     -4.5998770827E-04  -1.1436532542E-03   1.1908986810E-04   6.6801018741E-05   1.0987244536E-05
   16      3.0072613502E-04  -2.0160734331E-04  -1.2158411649E-04   3.3667843293E-05   1.8595357754E-04
   17     -2.4161121381E-04   1.3023248110E-04  -1.6784131498E-04   1.5995322634E-04   3.9513817873E-04
   18     -9.3869628190E-05   4.4349468241E-05  -1.8872791523E-05   3.7101648049E-05  -3.6786974306E-06
   19      3.0674939351E-07   7.7224961105E-05  -4.1128553772E-05  -3.9084756653E-05   1.5827363413E-05
   20      8.3790581293E-05   2.8759763732E-05   2.3821154883E-05   2.4928993697E-05   5.1491529851E-05
   21     -1.4202541606E-05  -4.5388527260E-06  -1.8415326569E-06  -1.9792301441E-05  -2.9734713660E-05
   22      7.7647263109E-07   2.2815985126E-05  -1.9400558018E-06   1.6964133983E-05   1.7324670519E-05
   23     -8.4107081914E-05   2.4682188036E-05  -8.0444403503E-06  -7.7113147318E-06  -1.2670402287E-05
   24      2.8533041665E-05  -5.6689935341E-06   4.6450348759E-06  -1.8882861777E-06   8.4825601406E-06
   25      1.0116534465E-05  -2.1350797501E-06   6.3918309224E-06   1.3139944783E-05   3.2803831979E-06
   26     -1.5138669686E-05  -4.7211830668E-07   5.3115349022E-06   1.6564339078E-05   1.4806845321E-06
   27     -1.7672189651E-05  -4.8663915597E-05  -1.8392753341E-06  -8.4929412742E-05  -2.3923944732E-05
   28     -8.8550908316E-06   2.9116602512E-05  -1.6498240465E-05   3.7393048567E-05   8.9179150402E-06
   29     -6.9522126025E-05  -2.2906016517E-05  -3.8503758999E-05  -9.9064040661E-05  -7.1750255429E-05
   30      8.3748453749E-06   1.7629067398E-06  -5.9456535395E-06   7.8847564634E-06   1.0084968050E-05
   31      7.5466433293E-06   1.5549696775E-06  -6.0539632218E-06  -7.4877388416E-06  -1.6038087507E-06
   32      2.9477360228E-06   4.1510959597E-06  -6.0413803300E-06   7.9207805046E-06   1.0268911563E-05
   33      3.8735211376E-07   1.5878293843E-05  -3.1126003619E-06   8.1704079634E-06  -2.0153402230E-06
   34     -8.3731112450E-06  -4.1918105083E-06  -7.7285324132E-06  -7.5043959121E-06  -6.4310812435E-06
   35      1.3730223721E-05   1.0679724220E-05   7.3740554415E-06   2.4863755471E-05   1.3811357638E-05
   36      1.3207901339E-02   4.1800550750E-02  -1.6041816515E-01   9.4217155480E-02  -1.0749080500E-01
   37     -6.5411997406E-02  -6.5399188975E-02   8.6716092532E-02  -1.1435220228E-01   7.7771199280E-02
   38     -6.8223656418E-02  -2.8755505047E-01  -9.8029037301E-02   8.0044877906E-02  -1.4390334395E-01
   39     -5.8499821996E-03  -4.7164468659E-02   5.7019562152E-03  -6.7073568200E-03  -1.8838635645E-02
   40      7.4133887739E-02   7.2127786129E-02  -3.8028212332E-03   4.3943548958E-03   1.3620935299E-02
   41      7.2122132471E-02   3.0827057479E-01   3.9316083156E-03  -5.8075882335E-03  -1.4410170187E-02
   42     -3.8019142876E-03   3.9311201470E-03   1.8421848483E-01  -8.8628247749E-02   1.0845894280E-01
   43      4.3934193004E-03  -5.8066834835E-03  -8.8631540355E-02   1.2703979196E-01  -8.2286922094E-02
   44      1.3620132387E-02  -1.4408196419E-02   1.0846484889E-01  -8.2284561200E-02   1.4711449316E-01
   45      2.7654800062E-03  -1.8731108227E-04   3.4176039770E-03   1.9895662335E-02   4.0430397893E-03
   46     -1.0723622348E-02  -1.3035293213E-03  -1.4704511507E-03  -1.7719011401E-02  -3.8899606109E-03
   47     -3.2533286204E-02  -3.3866236002E-03   2.6011685110E-03   1.8337031214E-02   3.9589492388E-03
   48      5.2917138482E-04   9.8794510854E-06   2.2914507545E-04  -1.5158985352E-03   1.5491561231E-04
   49      1.1505377156E-03  -2.5316416919E-04  -1.4452464030E-03  -5.4127599955E-03  -1.6992061941E-03
   50      3.9784261610E-04   6.6051477148E-04  -6.3665221136E-05  -9.3022414720E-04   1.1080250497E-03
   51     -8.3419543680E-04   4.2049739480E-04   1.5487273669E-04   2.4078140918E-04   7.5075682516E-04
   52     -6.2187136469E-03  -6.9280031263E-04   5.8964846437E-05   1.4223427062E-03   1.8378644111E-04
   53      1.1570720366E-04   1.3594046698E-03  -1.5671551472E-04  -2.6218728663E-04   7.5346667630E-04
   54      1.6007199893E-03   4.4601643440E-04   1.3364613959E-03   1.5738759681E-03  -1.0554948698E-05
   55      1.3130598402E-03   8.5192868978E-04  -4.1286779525E-04   9.2064450291E-04   1.2124207957E-04
   56     -1.4971293518E-03   8.1403945985E-04   3.4413429855E-04  -3.8497127254E-05   9.6401304035E-05
   57     -6.1030660098E-04  -5.7520147073E-04  -3.6627171543E-05  -9.1312725139E-05  -1.0278575058E-04
   58     -6.8511229479E-05  -2.9964392488E-04  -1.9465018477E-06   5.6858387694E-06   8.3786788063E-05
   59      1.1164037958E-03   3.3753799230E-04   3.0653359510E-06  -8.7444594837E-05  -3.9813090006E-05
   60     -7.7862921359E-05  -3.6246790416E-05  -4.1945350496E-05  -1.1022790530E-03   3.0558975822E-04
   61      5.2728498813E-05  -9.9079612134E-05   4.9573693932E-05   5.0431074163E-05   3.1304994491E-04
   62      1.5623115112E-04  -1.4221233056E-04  -3.0196592878E-04  -6.1588248698E-05   1.2378196038E-04
   63      3.2305633551E-05  -1.8750906534E-04   3.6742743723E-05  -2.0333137662E-04   2.6184774197E-04
   64     -7.9687118109E-05   9.6222365902E-05  -1.4377561566E-04  -4.0039059741E-05  -7.0240294934E-05
   65      2.6475368165E-04   4.3614947016E-04   9.3851365694E-05  -2.1416349410E-04   3.3375783585E-05
   66      6.6927386296E-05   1.0969188223E-04   3.2006609666E-06   3.5035895754E-05   7.0810831995E-07
   67      2.3192927988E-04   1.9563210347E-04   2.3096561602E-05  -2.1222263488E-05  -3.3261277841E-05
   68      1.8848441288E-04  -4.5570625794E-05   7.5662772342E-06   9.5421989669E-06  -2.0518507697E-05
   69      2.9698205227E-05   1.2007686428E-05  -1.4582177710E-04  -4.0872531546E-05  -2.2681439247E-05
   70      5.5455666167E-06   2.9805379053E-05   3.2619420445E-06   2.8809360726E-04  -6.6698566172E-05
   71     -6.1631959101E-05  -2.1326575085E-05  -2.8658613238E-05  -8.6505594723E-05  -4.4130195588E-05
   72     -3.3773692326E-05  -2.9746141925E-05  -8.6559946598E-06  -6.5650563766E-05  -2.3535576455E-05
   73      3.0796293463E-05  -8.6580610436E-05  -1.2995266447E-06   4.0315572442E-05   6.7958665748E-05
   74      7.3880685157E-05  -1.0282181237E-05   6.3029649434E-06  -3.4603593628E-05  -2.3591617470E-05
   75     -2.1097886690E-03   1.2347036818E-03   4.1753895773E-04   8.2744904649E-05   1.7406056717E-03
   76     -2.1477666917E-04   1.2671764062E-03   8.3538165488E-05  -2.6718889004E-04  -3.8463071210E-04
   77      1.7889959522E-04   9.7903786257E-04  -2.1887671145E-03  -5.1232545664E-04   1.3028277068E-03
   78     -4.2678081990E-04   4.1244296203E-06   5.9869190602E-05   5.2335919710E-05  -6.5895336164E-05
   79      1.1414933917E-04  -2.9788042966E-05  -2.5732833235E-05  -1.9403564307E-05   4.5453678554E-05
   80      2.5378224342E-04  -1.2413967898E-05   1.1115901996E-04   5.4549874780E-05  -1.3617480966E-04
   81     -1.2202415940E-04   1.0739103764E-04   8.8585799737E-05   4.2571248082E-04   4.6175055770E-05
   82     -1.6773756699E-04  -7.6280220886E-05   3.3638140705E-05   3.2178734712E-04   8.6010490833E-05
   83     -2.6966042517E-04   4.9081739213E-04   9.8542146099E-04  -3.1931388492E-04  -2.0904895728E-04
   84     -1.1121966697E-04  -1.0542400079E-04   1.6472116787E-04  -1.0627064709E-04  -4.1686426686E-05
   85      5.7268231992E-04  -6.1389565117E-04  -1.7296434095E-04   1.2491085654E-04   3.9159485069E-05
   86      3.4508379010E-04  -1.3142418581E-04   1.9969055716E-04  -1.1337327449E-04   1.2606744552E-04
   87      4.9402110605E-05   3.3242104310E-05  -3.4623722684E-05  -8.2456924438E-05  -3.4148849510E-06
   88     -5.3631174190E-05   3.8210970392E-05   3.5715936044E-05  -2.2954003964E-05  -3.9143585257E-05
   89     -5.8506047220E-05  -2.0763321943E-05  -3.5438167705E-05  -2.7807411615E-05   1.1641048714E-06
   90     -4.0904139260E-05   1.6641753736E-04   2.3521847875E-04  -4.2402866226E-05   9.8956256808E-06
   91     -4.3146475339E-05   6.9058060830E-05   7.1685635216E-05  -6.7843069244E-05  -6.8867037996E-05
   92      2.3169346153E-05  -4.8615376679E-05  -9.0730808227E-05  -2.0691713607E-05   4.0112147306E-05
   93     -1.3361394838E-04   2.0660829161E-04   1.5866641997E-05  -1.1390016508E-05  -6.8552558102E-06
   94     -1.4757313559E-04   1.5050162201E-04   9.9821151702E-06  -6.3885146232E-05  -4.2540870345E-05
   95     -1.4424003211E-05   9.0578207020E-05   1.7090522828E-05  -3.1616602724E-05  -4.4792982430E-06
   96      4.3998809067E-06  -5.1367503777E-06   4.3258745720E-06  -2.4353557651E-06  -8.2169220297E-06
   97      7.9809830204E-06  -2.2193258015E-05   9.6412436601E-06   5.6255028308E-05   1.1062902376E-06
   98      1.2836600091E-05   3.1241148371E-07   6.3215556735E-05   4.0417787426E-05  -3.6774688169E-05
   99     -5.0715887208E-06  -1.4152745081E-05  -1.5742415269E-06   1.6101605588E-05   9.1946739762E-06
  100      4.4316964079E-06   5.6473647525E-06  -4.7075732366E-06  -1.5232237582E-05  -2.0976313975E-06
  101     -1.2701869207E-05   1.9313579871E-05  -5.0243043947E-07  -8.2406768363E-06  -1.4525078026E-06
  102      2.4087480764E-05  -3.6750017269E-05   1.1491267343E-06   4.5874643799E-06   4.7868138821E-06
  103      2.6137719854E-05  -4.9752238482E-05  -6.7355275050E-06   2.7054618400E-05   1.8072785155E-05
  104      7.1893561435E-05  -9.7834725796E-05  -1.0257400856E-05   2.0518120276E-05   7.9857338014E-06
  105     -2.0926142246E-05   3.0675405806E-05   4.1611532672E-06  -7.7588816868E-06  -6.2324470262E-06
  106     -1.5251268291E-05   2.1022802363E-05   2.4490701438E-06  -4.7660661968E-06  -4.6696701868E-06
  107      1.7777990692E-05  -2.0959497102E-05  -6.3629264891E-06   8.4597986690E-06   4.5545924328E-06
  108     -3.0327914364E-06   7.4456559985E-06  -4.4856335831E-06  -1.2703697406E-05  -2.7832697507E-06
  109     -4.0482407633E-06   1.6225315930E-05   4.5053825943E-07  -1.3676791712E-05  -7.3280127240E-06
  110     -4.5539403987E-06   3.7773423996E-06   1.3448404434E-06  -2.1850820408E-06   1.5308188602E-07
  111      1.6778542112E-06   3.9739229754E-06   9.8766480013E-06   6.6412817374E-07  -1.0094900452E-05
  112     -6.0574072234E-07   1.8528925627E-06  -1.6197469551E-07  -7.6454112867E-06  -2.8072244890E-06
  113     -6.3133861446E-06   7.7959789028E-06  -2.2412964183E-06  -2.7753371675E-06   3.1741176094E-07
  114     -2.3255082932E-05   9.9533110900E-05  -1.5800262614E-05  -1.0652872892E-05  -7.4781985641E-05
  115     -5.4262664987E-05   8.6693378855E-05   1.5841850715E-05  -2.3725221650E-05  -3.9360177220E-05
  116      5.0115206546E-05  -6.7478307274E-05   1.5833698942E-05  -4.3013472083E-05   2.3457914968E-05
  117     -3.5112716589E-07  -6.2738430838E-06   3.5817640467E-05   3.2574447910E-05  -1.7482178609E-06
  118     -3.8573717840E-05   4.3811129495E-05  -7.6517117717E-06  -5.1429459006E-05  -4.2006709643E-05
  119      3.0408208339E-05  -4.2738005214E-05  -1.0190282124E-05  -1.7276759499E-05   6.6900571184E-05
  120      1.2067051557E-05   5.4753298198E-06   9.2040673616E-06  -1.6292334245E-05  -3.2900108242E-05
  121     -9.5555966852E-06   1.0339713618E-05   3.8067987595E-06  -9.6247013437E-06  -1.8032935876E-05
  122     -5.8647129064E-05   9.5467420954E-05   1.7169544737E-06  -3.2234293805E-05  -8.0310308648E-05
  123      1.9384620622E-05  -4.6493809019E-05   1.0157108905E-06   2.1796976255E-05   3.6431736045E-05
  124      3.2023046109E-06  -1.5116203306E-05   3.8168856704E-07  -9.7669063976E-06   1.0018992195E-06
  125     -2.8339057607E-05   3.9509146292E-05  -6.3834809214E-06   8.4893179886E-06  -1.1463770835E-05
  126      8.8754889709E-07  -1.6470867746E-07  -4.6407738446E-06   1.2508958675E-07   3.6661904131E-06
  127      1.0906554000E-05  -1.1061288446E-05   2.4822682507E-06   2.0681593375E-05   1.7552078700E-05
  128      1.0425811445E-05  -8.9729216297E-06   3.7612722756E-07   1.2739790351E-05   1.2904016211E-05
  129     -4.1591419195E-06   7.2819706637E-06   9.0023416704E-07  -2.2179986193E-06  -2.9243364923E-06
  130      1.6994335718E-05  -2.3381238378E-05   7.1475309667E-07   2.0426268404E-06   1.5316552830E-05
  131      3.7792271222E-06  -4.3906296668E-06   3.3178217504E-06   2.4182817097E-07   1.5392651764E-06
  132      4.5261472797E-06   1.0153118682E-06   1.4559950803E-05   9.5577589537E-06  -7.6970175879E-06
  133      4.5668301975E-06   9.2160809884E-06   6.5274415336E-06   1.1717139371E-05  -3.7294860662E-06
  134      1.3810092709E-06  -4.6853635242E-06   6.5568175651E-06  -1.3074873135E-05  -1.0167138555E-06
  135      1.6584207632E-06   1.1232409477E-06   6.3680137550E-07  -5.9585116448E-07  -3.7769658336E-06
  136     -1.6737938545E-06   5.4274044617E-07  -9.0195103032E-07  -3.4974362824E-06  -9.3621506468E-07
  137     -1.0834406815E-05   1.9093761121E-05   4.4777128338E-06  -5.7151582422E-07  -1.7045171106E-05
  138      6.0946695637E-06  -7.8354899339E-06  -3.0723301677E-06   8.9523445079E-06   1.0752659706E-05
  139     -2.8573489270E-06   7.5284187882E-06   2.5685317987E-06  -3.6875397971E-06  -1.0069614961E-05
  140      4.8040526891E-06  -1.0519505691E-05  -6.7558281531E-06   4.7457471010E-06   1.4522513789E-05
  141      5.4858073075E-07  -6.7674468252E-06  -8.3116708846E-06  -3.2317061329E-06   8.8065955714E-06
  142     -4.7220158098E-06   4.3904597447E-06  -1.6591734279E-06  -8.5825913113E-06  -3.7158250782E-06
  143     -2.4709187094E-06   4.8013916995E-06  -9.5590461431E-07   4.1764201361E-06  -2.1083945522E-06
  144     -3.6467340796E-06   3.6417065856E-06  -1.5982319953E-06  -6.4811530866E-06  -1.8642807830E-06
  145      2.1092545090E-06   4.1603501156E-07   2.3351406415E-06   4.3965449835E-06  -1.1374518675E-06
  146      1.5036512949E-06  -2.0453435109E-06   2.2824532372E-06   2.1651413509E-06   2.4566978855E-07
  147      1.5402972123E-06  -1.4743323232E-06  -1.4844564179E-07   2.2361872569E-06   1.1014340485E-06
  148      3.5503636776E-06  -4.4435056867E-06  -2.2689476156E-06   4.7626463186E-06   6.0150458984E-06
  149      1.6997500044E-06  -2.8052790161E-06  -2.0603518521E-06   1.4542031458E-06   3.4839124816E-06
  150      3.7531747261E-07  -3.5840804836E-07   1.7945876903E-06   2.2687270834E-06  -6.9682921519E-07
  151      3.4529214261E-06  -6.5346947631E-06  -8.9249090943E-07   3.3990962702E-07   5.6869380174E-06
  152     -1.1617118986E-07   1.5672520008E-06   6.4659306950E-07  -9.3002526243E-07  -8.7525077284E-07
  153      2.3838829031E-06  -2.4747185926E-05   7.6693473355E-06  -1.5003174777E-05   2.1335321159E-05
  154      9.1453792218E-07   7.0990810611E-05  -1.7514549966E-05  -1.8836126089E-05  -2.0074857883E-05
  155      5.6353025776E-05   8.4522729334E-06  -4.8753799613E-05  -7.2747483259E-06   3.5005235183E-05
  156      4.2875204507E-06   1.0237808139E-06   1.6661198136E-05   2.1890392219E-05  -2.1111362321E-06
  157     -8.3905200100E-06  -1.2831959934E-06  -1.6371440199E-05  -3.0003242888E-05   3.0040919209E-06
  158      8.3519636445E-06  -9.6750668780E-06  -3.8485337795E-06   4.6006191569E-06   1.1999760357E-05
  159      4.5953105905E-06   1.2775844091E-06   6.3556981185E-06   1.6292757300E-05  -3.3093970469E-06
  160      1.2470498456E-05   5.7231561303E-06  -9.0920785092E-07   1.3728428046E-05   5.3172061945E-06
  161     -1.4917984977E-05  -9.9480479910E-06   2.0371393786E-05   8.1780391498E-06  -8.6951513786E-06
  162     -1.3997460618E-05  -2.7788760374E-05   8.4417370284E-06  -1.0717892127E-05   9.5311809314E-06
  163      4.0035380102E-05  -3.3151112631E-05  -8.1397039686E-06   1.3339448318E-05   1.3580500892E-05
  164     -2.9724565513E-06   5.0417860972E-05  -1.1760972614E-05  -1.3165670368E-05  -3.1405493394E-05
  165      2.0062097554E-06   2.2382838415E-05  -2.9701660215E-05  -5.1030655328E-05   1.7820914326E-06
  166      1.1802197265E-06  -3.2669809577E-05   5.2975145668E-06  -9.0900374963E-06   2.2065034287E-05
  167      4.2835985773E-06  -3.7449891644E-05   8.0507149263E-06   8.3191108612E-06   2.4982945530E-05
  168      2.5831382706E-06   2.0379230276E-06   7.4154233891E-06   1.7778656720E-05   6.5047060134E-07
  169     -1.1170416030E-06  -1.6713967848E-06   1.1219184156E-05   1.3906536352E-05   4.9209540299E-06
  170      1.9393377883E-06  -2.7049795078E-06   7.6045367496E-06   1.1423002225E-05   3.1660627426E-06
  171      5.9217463102E-06   3.6265374518E-06  -1.3676788742E-05  -1.2958795641E-05   8.8359184439E-06
  172     -8.9217372526E-06  -6.2153439405E-06   7.7066163053E-06  -3.9704572728E-06   7.5738700871E-08
  173     -8.1666695774E-07  -2.8214164485E-05  -1.6670533235E-06   7.2086038058E-07   1.4474373489E-05
  174      9.0162476919E-08  -3.5287369093E-06   5.3001891956E-06   9.1524777071E-06  -1.2653906558E-06
  175     -4.2469345838E-06  -4.2930778076E-06   7.9097046974E-06   7.6203373142E-06  -5.7719246831E-07
  176     -1.0163099997E-06   1.4241525244E-05   5.3565614127E-08   1.0856250241E-07  -6.7884355862E-06
  177      8.9566756714E-07   1.6177260908E-06   6.0179450797E-06   7.1758724723E-06  -2.2709920199E-06
  178     -6.2149963265E-06  -3.1621187356E-06  -1.5516722427E-05  -2.2456415984E-05   5.5564696923E-06
  179      2.4979297784E-07   2.2179484454E-06   7.1697966116E-06   1.6808119215E-05  -7.3270062499E-07
  180     -4.1648148769E-06   1.0069612703E-05  -1.1648514488E-06  -6.8164836987E-06  -5.0476415923E-06
  181      9.9717338028E-06  -1.9972326085E-05  -3.5231002946E-06   1.0202729177E-05   8.4475170614E-06
  182     -1.6334612380E-06   3.4510222246E-07   1.8373753499E-06   3.9671183621E-06  -3.1031682830E-06
  183      3.0221768969E-06  -5.7722528358E-06   4.4634183963E-07   4.0685454452E-06   3.3753544934E-06
  184     -9.7648857824E-07  -7.2050455961E-07   7.8164448402E-07   7.7427824098E-07   6.5777266686E-07
  185     -2.2356712836E-06   5.4115368240E-06  -1.4705511993E-06  -5.7634934493E-06  -1.9921968466E-06
  186      1.4230320669E-06  -1.3285302019E-06   3.5329015808E-06   7.8651539198E-06   2.8082017382E-07
  187     -7.7114069592E-07   3.3774084810E-06   1.6693664411E-06   1.0108909028E-06  -7.6232129999E-07
  188      1.0216743659E-07   2.1704001904E-07   2.6513003099E-06   2.7930911937E-06  -6.0864173253E-07
  189      1.0726440031E-06  -2.8681713750E-06  -5.0351932535E-06  -5.1157740187E-06   2.6467045216E-06
  190     -2.4278855763E-06   7.4494847807E-06   2.3082793133E-06  -2.3944493651E-06  -4.1713875645E-06
  191     -2.8185665166E-06   8.6874200277E-08  -7.0033205731E-07  -1.0355352137E-06   9.9765161471E-07
  192     -8.0589058734E-05   3.3659000218E-04  -3.7940267113E-04   2.4712918533E-05  -2.0995816849E-04
  193      3.5974643290E-05   4.7032906650E-05  -3.3637903520E-04  -5.4682930999E-04   1.4541813342E-04
  194      1.0951817793E-05   8.7433900170E-05   1.2373937025E-03   3.1268109034E-03  -6.2638547765E-04
  195     -2.9337019672E-03   2.2347864181E-03  -2.9337256114E-02  -1.2313904695E-02   8.8065622456E-03
  196      1.7400869449E-03   1.0941081740E-04   9.1597350042E-03   4.4377990567E-03  -4.2391666154E-03
  197      1.3923128791E-02  -6.8437296206E-03  -1.8171567354E-02  -8.0483159197E-03   5.0501836034E-03
  198     -8.6053983600E-05  -1.9212959577E-04   2.5877078534E-04   2.1771706671E-04  -5.9612711790E-05
  199     -4.3122189414E-05   2.2455238048E-04  -5.4327450314E-05  -2.0540913435E-04  -9.9919670621E-05
  200      6.2199315614E-05   4.3686125290E-05   2.7010361149E-05   3.2282794294E-04   6.5832087350E-05
  201      3.2618818992E-05  -1.1947646917E-04  -5.0175986781E-05   8.5241066572E-05   8.8477940199E-05
  202      1.6092291627E-04   1.9751164364E-04  -1.1817421270E-04   6.5788449032E-05   5.3199097562E-05
  203     -3.7242675842E-05   1.3033470278E-04  -4.5069227336E-05   5.7254611067E-05  -2.0915967467E-05
  204      7.4667944033E-05  -1.6330030506E-04  -9.7447789721E-05  -7.6416393128E-04   2.7154461361E-04
  205     -1.7766879465E-04   2.9134196259E-04   1.4010216733E-03  -5.2164865406E-04   4.2350230952E-04
  206     -2.3076716336E-04   3.3215254353E-04  -1.0009359359E-03  -1.4200153120E-03  -7.8516217257E-04
  207      1.1623479001E-04  -2.0536593279E-04   5.4329316004E-04   9.9026739952E-04   2.4750433391E-04
  208      1.5558248471E-05  -3.4395987994E-05   1.4378675809E-04   1.5856476618E-04   2.2853345386E-04
  209     -3.7570867630E-05   3.2236923942E-05  -3.1097790016E-04  -1.0805554104E-03   1.0655756741E-04
  210     -8.4742040848E-04   5.6642782298E-04  -1.3698486124E-03  -2.5036479875E-03  -6.4085070596E-04
  211     -8.9515437636E-04  -3.6000551277E-04   2.0974625183E-04  -1.2194880943E-04  -6.6605647470E-04
  212      9.0389448885E-04  -8.3598843788E-04  -7.0490796670E-04  -1.3277751667E-03   2.4002181611E-04
  213     -6.0109469949E-06   4.1349049420E-05   6.4543009030E-06   1.5824470371E-06   2.5977194058E-06
  214     -4.3123731260E-05  -9.2438548620E-05   8.7408535055E-05  -1.1832334821E-06  -7.6218394735E-05
  215      6.0408267797E-05   7.6420319165E-05   6.1895277032E-05   4.8901154627E-05   1.2614935415E-06
                   45                 46                 47                 48                 49        
    0      1.9178977186E-03  -9.4770795212E-04  -2.0577791327E-04  -1.4042663158E-03  -5.1667940789E-06
    1     -2.5338951837E-03   1.0786752224E-03  -4.8418572527E-04  -9.3862716802E-04  -8.0109035694E-04
    2      1.8464113160E-03  -1.0550787216E-03   2.2816326221E-04  -7.0355360378E-04   5.5836738081E-04
    3      1.7068522621E-05   4.5233583925E-04   5.4168001198E-05   9.7018651164E-05  -6.7501357474E-05
    4      2.1197392596E-04   4.1102865777E-05  -3.5652520562E-05  -3.5398130704E-05   4.4997074728E-04
    5     -1.1551205983E-04   2.5859302009E-04   1.0138907580E-04   7.4913472534E-05  -1.0609499021E-04
    6     -1.1796286071E-03   5.4123402043E-05  -9.5876659286E-04  -9.9860499437E-04  -1.8220661841E-03
    7     -6.6157464118E-04  -4.7348408873E-05  -6.1330713667E-04  -1.4488278829E-03  -5.3050174250E-05
    8     -9.0801019566E-05   1.7602221153E-04  -2.6087371439E-04  -3.2334741216E-04  -6.5230736222E-04
    9     -3.1770771577E-04   8.2429063250E-05   2.3424097877E-04   5.1003909407E-05  -3.7175164406E-05
   10      3.1435660603E-05  -7.5194984151E-05   3.2659134682E-05   1.9598258661E-05  -2.2880765532E-04
   11      1.3612727664E-05   6.7815696506E-04  -9.0593723519E-04   2.1485698293E-04  -4.2515469528E-04
   12      2.0848229412E-06   5.5407552184E-05  -1.0377865753E-04   8.4945191486E-06  -3.1724723449E-05
   13     -4.1051909790E-05   2.9668235272E-05  -5.2057236995E-05  -5.5891992706E-06   8.1827182689E-06
   14     -1.5155036940E-04   3.3136492146E-05   9.9426098364E-05   2.5307799879E-05  -1.6027292640E-05
   15      7.3173751791E-05  -1.1301486945E-05   1.8238860334E-05  -2.6583958922E-05   1.3850719241E-05
   16     -1.0367370246E-04  -2.7463623099E-05  -2.5481243010E-05   5.5085487041E-05  -6.1951664279E-05
   17     -7.4304379908E-05  -1.8566593827E-04   2.9230427785E-04  -8.9678853545E-06   3.0046539910E-05
   18     -6.5941798068E-05  -4.7137537772E-05   1.6459322084E-04  -2.5281866652E-05   2.4251804452E-05
   19      5.2829072838E-05  -9.4568519455E-05   2.5340878667E-05  -1.5727203276E-05   4.0141349174E-05
   20      3.4557293907E-05   4.0700138865E-05  -8.1579024804E-05   2.4352042960E-05  -9.9734339152E-05
   21      7.0356719519E-06  -9.3317607447E-06   3.8362640049E-06  -6.3081397920E-06   1.1491209849E-05
   22     -2.2850631606E-05  -8.4245805828E-09   2.5657591553E-05   7.7606358520E-06  -7.7749826956E-06
   23     -1.0069992125E-05  -1.7403509309E-05   3.5273423032E-05  -5.5428181803E-06   1.4822045485E-05
   24     -1.2512248275E-05   1.1370349425E-05  -1.2371664867E-05   6.3002266454E-06  -4.6835311187E-06
   25     -6.3433613696E-06   2.4849348938E-06   8.0602201336E-06  -1.3588019610E-06  -9.6391819369E-06
   26     -1.9701694051E-05  -2.7448807902E-07   2.5259236490E-05  -3.6036638493E-06  -2.3762261621E-07
   27      2.4099035705E-04  -1.1161220849E-04  -1.4153187590E-04  -2.4414476401E-05   2.6474908777E-05
   28     -9.1466222925E-05   2.6881867966E-05   5.9105121719E-05   1.1694546748E-05   1.0298315116E-05
   29      1.8429025561E-04  -1.4729146747E-04  -5.7417983701E-05  -3.9634024017E-05   8.6737965376E-05
   30     -1.3050238780E-05   9.3187645733E-06   7.9983524566E-06   4.0920046486E-06  -7.3234332403E-06
   31      1.0343443223E-05  -2.4548804741E-06  -1.2581688116E-05   3.2296925277E-08  -1.2882913137E-06
   32     -1.3307426771E-05   7.3095471894E-06   1.5857814403E-05   2.7538679530E-06  -2.6166884945E-06
   33     -4.5974301346E-05   1.9962176417E-05   2.4392149795E-05   3.5294798180E-06  -4.3605014645E-06
   34     -3.4722515169E-07  -1.0740875457E-05   1.6531973417E-05  -7.1105626761E-06   1.4116986764E-05
   35     -6.2599515360E-05   3.8745527511E-05   2.6463235835E-05   8.6399931266E-06  -1.6477372094E-05
   36     -7.8754105280E-02   8.4923798029E-05  -3.9695436355E-03   4.0470437779E-03   2.4205222471E-02
   37      3.8534962529E-03  -1.9854309281E-01  -1.9087994840E-02  -3.4698500060E-03  -1.6484093728E-02
   38     -3.2434034820E-03  -1.6072508744E-02  -8.6926478326E-02   3.7487436129E-03   1.7637828279E-02
   39      6.1990597912E-04  -1.5314326728E-04  -1.8704322674E-03   8.6029726262E-05  -2.8733625234E-04
   40      2.7702176555E-03  -1.0716898328E-02  -3.2534911199E-02   5.2836309577E-04   1.1520521302E-03
   41     -1.8612311095E-04  -1.2990074097E-03  -3.3767809423E-03   9.8032059356E-06  -2.5267903787E-04
   42      3.4236593817E-03  -1.4664247194E-03   2.6002365011E-03   2.2909511887E-04  -1.4451994292E-03
   43      1.9904415806E-02  -1.7708659097E-02   1.8336933976E-02  -1.5159686532E-03  -5.4127648354E-03
   44      4.0441291430E-03  -3.8852139907E-03   3.9597709024E-03   1.5490311555E-04  -1.6991635177E-03
   45      5.2038017661E-01  -4.7618499597E-02   2.7695528879E-02  -1.7121865768E-01   9.2725210933E-02
   46     -4.7639365680E-02   5.1104746450E-01   6.0367155940E-03   9.2829832593E-02  -1.1562248353E-01
   47      2.7654879410E-02   5.9690133157E-03   5.9787387942E-01  -9.1173235263E-02   6.4121457750E-02
   48     -1.7121309930E-01   9.2823108684E-02  -9.1159586986E-02   1.9233446809E-01  -9.8248883941E-02
   49      9.2701202381E-02  -1.1561886469E-01   6.4114987311E-02  -9.8254811453E-02   1.2540726089E-01
   50     -9.2394500446E-02   6.3951496166E-02  -1.1611585221E-01   9.8514157343E-02  -7.1082200349E-02
   51     -4.7723669996E-02   6.1424936045E-03   1.1664607810E-02   1.6564119174E-03  -6.5255756255E-03
   52      5.6923770509E-03  -6.6296573507E-02  -6.3639576613E-02  -1.9656888709E-03   4.4342272690E-03
   53      1.2487612923E-02  -6.5698548907E-02  -2.9627612415E-01   1.7360616506E-03  -3.7987002042E-03
   54     -1.7965479230E-01  -2.3182964381E-02   3.9315131671E-02  -2.4028174370E-02  -6.5601260057E-03
   55     -2.4824106294E-02  -8.3134002456E-02   1.0356560570E-02   1.4826127508E-02   4.0676357052E-03
   56      3.9700418162E-02   1.0130402924E-02  -9.6741950869E-02  -1.5642632120E-02  -4.7770895127E-03
   57     -3.8791065548E-03   5.9850368646E-03   3.0790738173E-02   1.3130295560E-03   5.1838729102E-04
   58     -5.6418361531E-04   6.6446100393E-04   8.7505269295E-03   2.3954402244E-04   1.3196836780E-04
   59      8.1706407542E-04  -2.0415237825E-03  -1.1043742636E-02   2.0996561579E-04  -1.1484527504E-05
   60     -2.3033565603E-02   1.3655598578E-02  -1.4627832966E-02  -4.8466720789E-03  -2.0171980453E-03
   61     -7.2481058531E-03   3.9349344422E-03  -5.0444791268E-03  -2.0915659856E-03  -1.2805961752E-04
   62      9.9823351730E-03  -6.3359496256E-03   5.8212042997E-03   2.9561774714E-03   6.0776852602E-04
   63     -8.4906452961E-03  -3.3851502626E-02  -2.7943903847E-03   1.4870922589E-03  -8.9005348446E-04
   64     -6.5690044317E-03  -1.1742534825E-02   1.0476272000E-03   1.5474359835E-03   1.2644075577E-03
   65      2.1004148867E-03   1.3082176356E-02   3.4922219175E-04  -5.4811898635E-04  -8.1276477680E-04
   66      5.9510762278E-04   1.7502413671E-04  -1.2374609063E-03  -3.9076783412E-05  -3.7040169553E-06
   67      1.2486697937E-03   1.4293063080E-03  -1.0185908924E-03  -5.9810782705E-05  -1.7088146990E-05
   68      1.2156477373E-04   5.5037484463E-04   8.4003707270E-04   2.4976893093E-05  -2.9950504416E-05
   69      1.4779344916E-03  -4.9946534728E-04   5.9753152977E-04   2.1536532976E-04   3.1400869415E-04
   70      1.7603314582E-03   1.4084560551E-03   8.2850117953E-05  -1.1540316603E-03   8.7408454685E-06
   71     -1.2977386683E-04  -3.4573320798E-05   7.2569186699E-05   2.7759042055E-04   3.8237277634E-04
   72      1.0340118516E-03  -1.2216159049E-03  -5.1292645790E-04   3.8993623646E-04   1.1436402622E-04
   73      1.4117817262E-04  -6.7226270084E-03  -1.3261049792E-03   5.9238455527E-05   3.5406761632E-05
   74     -2.5073181278E-04  -7.5797606051E-04   3.4449629698E-04   3.4417793841E-04  -4.3581801798E-05
   75     -1.2225935393E-03  -8.0985268457E-04  -5.5421669104E-04   1.9746639141E-04  -2.0650191981E-04
   76     -9.7904763332E-04   1.1471962114E-03   1.9718748693E-03   1.3000936323E-04  -1.7553484540E-04
   77     -1.5724638911E-03   4.2814396201E-04   1.3628929397E-03   1.9315850362E-04   1.2144669667E-04
   78     -2.4858027562E-04  -7.8230114757E-05   7.2599478782E-04  -1.8143522638E-05  -7.4495880025E-05
   79     -1.2400810037E-03  -6.9731480401E-04  -4.4202373838E-05   6.8862336403E-06  -4.9502124838E-05
   80      4.9182213445E-04   5.3321656671E-04   5.4270531861E-04   3.4427915008E-05   3.0387608417E-04
   81      7.7137094556E-05   9.9037322563E-05   6.5520016225E-05   1.0789740576E-05   6.1059875899E-05
   82      3.0260524993E-04   7.3351773655E-05   6.5788645544E-04  -7.6117576776E-05   2.7231592910E-05
   83      2.6346538015E-04   2.8860106751E-04  -1.3974919300E-04  -2.7538229432E-06  -1.8518089830E-04
   84      3.4103173366E-04   1.4032684337E-04   2.2004672246E-04  -4.7669167954E-05   2.4078931366E-05
   85     -7.7376595259E-04  -3.8128796545E-04  -7.5412226940E-05   5.0473623960E-05   6.2437139141E-05
   86      4.9079531670E-05  -6.0385841151E-04  -4.4338799316E-04  -5.2130215524E-06   2.1105336083E-05
   87     -2.8336368424E-04  -1.2507081648E-04  -5.6930904772E-05   2.2488359888E-05   4.9804655496E-05
   88      1.2640683606E-04  -1.3284860049E-04  -2.9087341912E-04  -1.2428695443E-06   3.7196366664E-06
   89      1.6175173116E-04   3.1389407400E-05  -7.0225896846E-05  -2.2185240851E-05  -1.4989768587E-05
   90     -3.3391606219E-05   5.9568107271E-05  -1.0143739014E-04   2.4362025706E-05  -7.6457685779E-05
   91      3.0284411896E-05   2.1233203647E-05  -9.7889786940E-06  -5.9192358892E-06   2.0078097325E-06
   92     -4.1531907251E-05   4.5721954680E-06   2.1401542248E-05  -6.6172097114E-06  -5.7766804386E-06
   93     -9.8158813014E-05   1.0594343669E-04   2.0923101026E-06   2.2127760733E-05  -3.1140805271E-05
   94      6.4862727326E-05   7.6970535727E-05   2.5055287142E-05   4.1092244567E-06   1.6055567454E-07
   95     -1.6252884708E-04  -1.2734524506E-06   2.9141117237E-05   7.7753291558E-06   1.4392765144E-05
   96      9.6329729079E-06  -6.8125294329E-06  -7.3351803903E-06  -4.7985257509E-07  -2.3006682944E-06
   97     -2.7647501809E-06   1.7487912611E-05   4.2805689160E-05  -1.1453494755E-06  -3.8885564778E-06
   98      1.4474544683E-05   2.1860918455E-05  -2.0787195958E-05   5.5426887203E-06  -2.5062989125E-05
   99      1.0126897106E-05   1.9276800014E-05   5.3900196780E-05  -2.8189239217E-06  -3.6022190749E-06
  100      2.5473870794E-05  -3.3053642514E-05  -6.1021197324E-05  -3.1295815412E-07   6.6220251429E-06
  101      3.5833133770E-05  -3.6259939578E-05  -4.3186259907E-05  -2.2841403842E-06   3.9101694166E-06
  102      4.5788561087E-05   1.0104780044E-06   1.4731856316E-05  -4.7076842242E-06  -9.7822741451E-07
  103      2.6573661086E-05  -1.9979977435E-05  -2.3058686057E-05  -3.7256060933E-06  -2.9360169299E-06
  104      6.5042945124E-05  -5.3197778537E-05  -3.6910914689E-05  -6.8288190450E-06   3.5171714879E-07
  105     -2.7701779887E-05   8.2512426045E-06   3.9848503357E-06   2.5276905453E-06   9.8316767582E-07
  106     -1.3357307720E-05   6.3907700418E-06   7.7448727652E-06   1.7185074199E-06   1.1571434634E-07
  107      2.7840996091E-05  -2.4985027245E-06  -5.6696854153E-07  -2.2272197153E-06  -3.0429148971E-06
  108     -5.2923681553E-06  -1.2380522324E-05  -2.0364115429E-05  -3.0050373709E-07   5.0990713264E-06
  109     -4.2079027901E-07  -1.1033502050E-05  -2.0266594399E-05   1.0705546039E-08   3.5934319802E-06
  110     -1.5015370489E-05   5.0629579098E-06   7.9487997409E-06   1.1680970386E-07   1.3617502815E-06
  111     -5.1409198670E-06   2.7116530968E-07  -1.7404252571E-05   3.2983459930E-06  -5.1892505024E-06
  112     -3.6204361836E-06  -1.3593957431E-06  -1.6311985432E-06   7.4775475210E-08   2.0726822332E-06
  113     -1.3607363940E-05   6.1403194247E-08   2.5213617497E-06   9.6889529980E-07   2.0101531113E-06
  114     -2.8720132981E-04   7.2253452542E-05   1.5702280546E-04  -2.5191522030E-06   2.7188354032E-05
  115     -2.4998324945E-04   7.1139628044E-05   1.5080306604E-04   1.0547212702E-05  -6.6934442404E-06
  116      1.3941555934E-05   1.2057740775E-05  -8.4077653046E-05   2.0994227200E-06  -3.6241915047E-06
  117      5.5765570733E-06   3.3746746266E-06  -5.8433510865E-06  -2.8515282755E-06  -7.2446573871E-06
  118     -3.0234020450E-05  -1.1548576733E-05  -1.0321502484E-05  -7.7160159015E-06   2.8126042430E-05
  119      2.9470886450E-05   3.0512618573E-06  -1.1737201904E-05   4.1310548121E-06  -9.9547578277E-06
  120      3.8865776853E-06  -8.1782913663E-06  -4.7979049448E-06  -7.1133841333E-06   1.1168870972E-05
  121      3.6529072687E-06  -5.5123771025E-06   5.5514281741E-06  -2.8194948327E-06   8.3963616434E-06
  122     -5.0044226461E-05  -1.6997891470E-05   4.7621992067E-05  -5.0227487336E-06   2.0961528091E-05
  123      1.2498144286E-04  -3.6959943306E-05  -6.1964564436E-05  -2.1216496309E-06  -9.3897504710E-06
  124      8.3388339254E-05  -2.0247879248E-05  -4.9688620774E-05  -3.8903362990E-06   3.7251971559E-06
  125     -2.8136478128E-05   1.0399607928E-07   5.0816407923E-05  -1.4676560153E-06   3.0650035530E-06
  126     -4.7497371789E-06   2.5915177453E-06   1.2422175319E-06   3.3687804340E-06  -1.9459766989E-06
  127      5.3213664650E-06   5.3558074272E-06   1.1497414152E-06   3.5317018526E-06  -1.0543573124E-05
  128      7.4477634886E-06   3.5432452523E-06  -4.7095010622E-06   3.4224588046E-06  -7.6852526928E-06
  129     -6.2438952821E-06  -5.4011909114E-08   4.2010335957E-06   1.8556756604E-07   7.4925782384E-07
  130      4.2790754074E-06   4.6815091920E-06  -1.1154437709E-05   3.7502662701E-07  -2.5423622293E-06
  131     -5.4921031700E-08   1.4819253979E-06  -4.6336721479E-06  -3.5345043491E-07  -8.0322157182E-07
  132     -3.9948740848E-05   1.4572170811E-05   1.7636347922E-05  -4.6736506670E-06   2.3365273111E-06
  133     -6.9372816023E-05   2.6727748864E-05   4.1271176198E-05   4.1382388056E-08  -1.9411807346E-06
  134      1.3994707063E-06  -6.3293093217E-07  -1.5246641784E-05  -2.9248028918E-06   3.1158239639E-06
  135      1.4195044557E-06   3.5753924110E-07  -8.5294975549E-08  -1.8412197381E-06   1.2271112097E-06
  136      3.8474633102E-06  -2.2696090905E-06  -2.1402919905E-06  -6.8572759938E-07   1.4740134942E-06
  137     -1.1475090163E-05   3.2626943812E-07   1.3050364746E-05  -3.0650368507E-06   3.0703971929E-06
  138      8.1071150315E-06   1.3865067396E-06  -2.5223216631E-06   2.8939222158E-06  -5.8609895791E-06
  139     -1.3374559752E-06  -1.3647190009E-06   3.8685792139E-08  -1.4794465337E-06   2.3292610238E-06
  140      7.5807838955E-06  -8.6186018372E-07  -3.7248773181E-06   4.9827064941E-06  -4.1229933154E-06
  141      3.6088822197E-05  -1.2772230693E-05  -1.8278305559E-05   2.0107128627E-06  -1.5940016466E-06
  142      1.9929108035E-05  -8.6921506306E-06  -1.1079114442E-05  -9.7577603789E-07   2.0952952461E-06
  143     -9.1915345643E-06   3.2157823770E-06   1.0582794185E-05   1.7503086070E-07  -4.5348389218E-07
  144      9.0391138172E-06  -4.6548050706E-06  -5.1173079491E-06  -5.0694562707E-08   1.1973560186E-06
  145     -1.2442137001E-05   5.5175775873E-06   7.2101382485E-06  -9.7456286355E-07  -3.1098694996E-07
  146     -6.4240987884E-06   2.8221524089E-06   2.2950164530E-06  -1.2890374948E-06   3.5485432630E-07
  147     -4.1931656506E-06   1.9898553339E-06   2.1873766041E-06   1.0672612045E-06  -9.3053775806E-07
  148      8.1020955839E-07   1.3425023333E-06   2.9075697861E-07   2.0439881348E-06  -2.7084259641E-06
  149      3.2548808573E-06  -3.4897263009E-07  -1.9864548342E-06   1.6247570214E-06  -1.5822258786E-06
  150     -5.1639358643E-06   1.9571729063E-06   2.6313563610E-06  -6.6827045179E-07   1.7656423522E-07
  151      1.1130222393E-06   4.9056519031E-07  -2.8180307486E-06   3.3617326961E-07  -4.7721691288E-07
  152      6.8243713075E-07  -2.3360478248E-07  -4.6200631056E-07  -3.4896395757E-07   1.6008953129E-07
  153      5.3727554049E-05  -2.4901876166E-05  -6.4629245789E-05   2.3504544368E-06  -4.1207694326E-06
  154      2.0540400380E-05  -4.7132132245E-05  -1.9497025055E-06   3.0713461758E-06   2.2700139115E-06
  155     -2.0597610342E-04   8.9556822444E-05   1.2226558430E-04   7.5904159783E-06  -2.1444366669E-07
  156      1.1600722417E-06   3.3424073669E-06   9.7995741505E-06   1.6015312098E-07  -6.1495891628E-06
  157      1.0092291617E-05  -1.2011260257E-05  -6.1721385496E-06  -2.6340818149E-06   1.0256906709E-05
  158      1.9916902387E-05  -2.4103572568E-06  -1.5290539361E-05   2.1753881940E-06  -4.4774081971E-06
  159     -7.5016190808E-06   7.6614909936E-06   1.7227025144E-05  -6.2579441756E-07  -2.9937601573E-06
  160     -6.3923219508E-05   2.9849860284E-05   3.9167445578E-05   2.8080672115E-06  -5.7808279966E-06
  161      5.5661240127E-05  -2.1824750995E-05  -3.1960098059E-05  -3.6205957584E-06  -1.1621176202E-06
  162      1.6661150853E-05  -4.2176810354E-06  -9.7968791861E-06  -4.1074509602E-06  -1.3150349340E-07
  163      6.1960029477E-05   5.4317356818E-06  -3.9950403962E-06  -3.2958975212E-06   1.3335563546E-06
  164      5.0718238122E-05  -2.7647873534E-05   2.5287512829E-06  -2.7218982153E-06   1.0329958694E-05
  165     -1.1899771735E-05  -1.4730672608E-05  -2.4351738502E-06  -1.7420768791E-06   1.6660239335E-05
  166     -1.3782808011E-05   4.4638888699E-06  -7.8614555849E-06   1.9213810053E-07  -7.3292699232E-06
  167     -8.9466899497E-06   1.1511250733E-05  -6.1080368635E-06  -2.0571700901E-06   4.5739183618E-07
  168     -6.2489146763E-07   5.4010787782E-06   3.4315277684E-07   3.7797938537E-06  -8.8342825579E-06
  169     -4.2196772541E-06   2.8831476537E-06  -8.6669082742E-07   2.3283717132E-06  -9.0351188893E-06
  170     -5.2969945657E-06   5.0743304371E-06   1.0796135199E-06   2.0928062221E-06  -6.4092642747E-06
  171     -1.5113306241E-05   5.7993008233E-06   3.3913352435E-06   1.0867630034E-06   2.1777515702E-06
  172      1.2164593149E-05  -8.1676852255E-06  -2.2448540035E-05  -2.5018898843E-07  -1.0077512653E-06
  173     -2.6867000498E-05   1.2100000595E-05  -1.7226050393E-07  -1.2576847700E-07  -8.0531590172E-07
  174      3.5603517261E-06   1.5765518194E-06   1.9318883752E-06  -2.0577385234E-07  -2.2964480490E-06
  175     -1.0225219929E-05   3.1106008471E-06   9.0866988826E-09   5.3754356725E-08  -1.7233961527E-06
  176      1.6226239309E-06  -2.6623975036E-06   3.3131229041E-06   1.4734991368E-07   9.7940973573E-07
  177     -1.2851171122E-06   8.1081388640E-07  -9.5746490473E-08   9.9492390531E-07  -2.4219002012E-06
  178      2.2308158198E-06  -3.7141637556E-06  -4.5888936425E-06  -9.0687552341E-07   6.4376030656E-06
  179      2.8833508387E-06   2.9513279762E-06   4.6868863996E-06   1.4128637999E-06  -5.6211530955E-06
  180      8.3032322855E-06  -7.3265604318E-06  -5.0635427599E-06  -8.9671590470E-07   2.6400760899E-06
  181     -1.7194967784E-06   1.2018964475E-05   1.3664678655E-05  -4.0688082483E-07  -2.9889205308E-06
  182      1.7063550296E-05  -2.4379603518E-06  -1.1711351960E-06  -5.5933272368E-07  -1.8920321905E-06
  183     -5.4875985789E-06   4.6658341511E-06   4.2365843611E-06   2.1616463765E-07  -1.3595696414E-06
  184     -5.6676100029E-06   3.2247500468E-07   1.6584460347E-06  -8.7737976050E-08   6.9826989156E-07
  185      7.1710072120E-06  -4.3586352987E-06  -4.6361781722E-06  -3.5091023041E-07   1.2022831837E-06
  186     -1.2383272474E-06   2.9246939160E-06   2.2173073545E-06   1.0521651857E-06  -3.1543769381E-06
  187      1.5307672136E-06  -2.3472740291E-07  -2.5363786141E-06   6.9562383824E-07  -1.5337452967E-06
  188     -4.9590565114E-06   1.4449839636E-06  -9.7235367187E-08   8.6923951319E-07  -1.1331827633E-06
  189      1.7981448886E-06  -7.3790304530E-07   2.9077569954E-07  -7.6884933416E-07   2.3293264901E-06
  190     -7.9152628093E-07  -3.5490730351E-06  -3.2562637750E-06   4.3765940503E-08   1.0700851407E-06
  191     -7.1216084993E-06   2.4597883899E-07   1.5080291816E-06  -3.8883421473E-07   1.4261025011E-06
  192     -9.2493077970E-05  -3.0272780622E-04  -5.7911294074E-04   3.3913034646E-05   2.4958366338E-04
  193     -3.7332245822E-04  -8.3506304719E-05  -2.1441790705E-04   3.4038003379E-06   2.1408246700E-04
  194      1.2017677695E-03   1.3753753764E-04   4.5010401395E-04   4.6102302479E-05  -6.8086182500E-04
  195     -1.2181822352E-02  -9.7588569818E-03   3.0693138483E-03   3.8321603228E-04   3.2272136289E-04
  196     -3.6916094945E-02  -8.0473184321E-03   1.2476386668E-02   9.2841044216E-04   1.8326400486E-03
  197     -1.4824045145E-03   2.2007853483E-03   3.3598068272E-04   1.3339859965E-05  -1.2085922024E-04
  198      3.0831010789E-04   3.9238494651E-04  -1.7826594849E-04   4.2982263565E-05  -1.7592647896E-04
  199      1.6837832929E-04  -4.5818624506E-04   4.2737116652E-04  -1.9062618092E-04   3.5498948521E-04
  200      1.1899707885E-04  -1.4501287589E-04   1.0954993566E-04  -5.5353258590E-05   3.6807530063E-05
  201      4.3105305025E-04  -1.4710453718E-04  -2.4275938410E-04   1.9513922085E-06   2.4514851678E-05
  202     -5.2531571732E-04   3.8319326914E-04   4.1842971101E-04   2.1420161938E-05  -1.8848983984E-05
  203     -4.4596041328E-04   2.6827357448E-04   1.8765584118E-04   2.7473912984E-05   1.4602015313E-05
  204      2.7949398149E-04  -1.3214844267E-04   1.5551135989E-04   1.4757432023E-05  -1.2616662470E-04
  205      1.2251371145E-03   1.2034678670E-04   3.3903416450E-04  -2.1041333332E-05  -5.5073462770E-04
  206     -9.6503338294E-04  -5.4651163726E-04  -4.9074868414E-04  -4.4112448965E-06   5.8597382600E-04
  207      3.3889222870E-04   2.3680576277E-04   5.8489532563E-04  -8.2855090498E-06  -3.4070521982E-04
  208      1.7728597681E-04   2.5118739335E-05   1.2086441302E-04  -5.2379106929E-06  -9.6916463681E-05
  209     -3.3197356536E-04  -6.4749987745E-05  -1.0050353368E-04  -1.3192879250E-05   1.9586840568E-04
  210     -2.9204590366E-03  -7.1212858180E-05   1.1879499709E-03   3.3179458372E-06   2.9831187016E-04
  211      8.3737870441E-04  -9.0829040482E-04  -8.5927150718E-04  -1.7621039841E-05   1.7812854221E-04
  212      3.9926678294E-04  -5.5121490529E-05  -6.6156942331E-05  -1.2611236355E-04   1.6597265125E-04
  213      5.9700636295E-05  -9.2522151038E-06   5.0636529350E-06   1.1196713218E-06  -1.1530730677E-05
  214      6.1415483110E-05   3.0182795610E-05  -5.1005077691E-05   4.2258315528E-06  -2.2625196780E-05
  215      4.4132292217E-05   6.7909057862E-05   5.5409509213E-05   8.9584573968E-06  -4.1586236404E-05
                   50                 51                 52                 53                 54        
    0     -7.6296021995E-04  -4.8637887464E-04   1.3587937029E-04  -1.8984096633E-04  -3.3328370584E-04
    1     -6.4021686528E-05   6.0544628343E-05  -2.2831026582E-04   1.5156986830E-05   7.7147800153E-05
    2     -2.7227846633E-04  -1.2641738796E-04   1.1445247099E-04  -7.3231894783E-07  -3.4175458706E-04
    3      7.7270973180E-05  -2.4641500653E-05  -5.1683915501E-05  -4.0816081814E-05   3.7170102109E-05
    4     -3.5807850991E-06  -1.6091752549E-04   5.9365479291E-05  -1.1750554033E-04  -9.9252790906E-05
    5      2.1198076869E-05  -8.5783190733E-06  -3.8791208981E-05  -2.7500116752E-05   5.8259532230E-05
    6     -2.0181428174E-04   2.7582091970E-04  -6.3410254838E-05   1.8454004743E-04   4.2765636701E-05
    7     -4.8324491724E-04  -7.9331284623E-05  -3.0164164094E-06  -5.5403825423E-05  -5.2718841316E-05
    8      5.1614267895E-04  -1.1787596867E-04  -5.0321770186E-05  -7.5487423185E-05   7.3187319320E-05
    9     -5.4637262501E-05   5.0242060878E-05   1.2087354535E-04   7.3149867916E-05  -3.8758830159E-06
   10     -7.4965923982E-05   7.6576983957E-05  -1.8722533894E-05   8.0615964077E-05  -7.6274244340E-05
   11      3.5148207822E-04   4.9003594071E-05  -2.1094103030E-04   1.4098152128E-05   5.1707960114E-05
   12      2.2672552463E-06   1.1589528813E-05  -6.7716200425E-05  -2.5897199283E-07   4.5091531784E-05
   13     -4.2899106849E-07   6.4211162196E-06  -2.5666553410E-05  -3.5365776627E-06   3.4390003413E-05
   14     -1.2674128580E-06   1.1564314798E-05   4.8157600875E-05   7.6651514415E-06   1.8839268879E-05
   15      2.8308856586E-05  -1.1603220681E-05  -1.1410388833E-05  -3.7488342486E-05   1.2611426228E-05
   16     -6.8238302964E-05   4.8411873686E-05  -3.7436150065E-06   4.4941517547E-05   1.0350483540E-05
   17     -8.2911783828E-05   2.4161962279E-05   1.8047308665E-04   2.6024783921E-05  -8.6157406993E-05
   18     -4.3149863118E-05  -3.1694527861E-06   3.6647742418E-05   9.1144444864E-06   4.7872038380E-05
   19     -1.5367570649E-05  -4.1716555492E-07   3.1230936168E-05  -2.2445896392E-06  -8.4179323744E-05
   20      3.5057600852E-05   2.1133794953E-05   5.8532608880E-06   8.8844907608E-06  -7.4797292668E-05
   21      2.0620509398E-06  -2.1452892893E-06  -7.8420420180E-07  -4.0741120778E-06   1.9165251253E-06
   22     -3.5029135143E-06   2.0943391763E-06   1.1989124348E-05   4.8902690747E-06  -2.1841196091E-07
   23     -2.4125620287E-06   6.3398517042E-07   1.8900252644E-05  -1.4142276280E-07  -1.1407088131E-05
   24      1.6715889007E-06   1.3519880821E-06  -6.8731369694E-06   1.2955635629E-06   8.3651018108E-06
   25     -6.1982650714E-06   3.6496872033E-07  -2.1283745814E-06   2.8357332454E-06   1.4244679712E-05
   26     -5.6024124963E-06  -7.4376085173E-07   2.5664680431E-06   2.9306067518E-07   1.4777389920E-05
   27      8.5848374088E-06  -1.2271550096E-05  -6.8263847483E-06  -4.7399665826E-06  -1.0380347662E-04
   28     -1.0876368082E-05   2.4325632665E-06   5.1415928862E-06   2.2496535107E-06   4.0162247224E-05
   29     -1.9534129300E-05  -1.9976313328E-05   3.9294409388E-06  -8.3218109504E-06  -6.1636393846E-05
   30      1.2464091164E-06   1.2571281257E-06   5.0805003321E-07  -6.3354910380E-07  -1.4466635108E-06
   31      3.1532070687E-06   1.7738946564E-08  -9.4795012946E-07  -9.8542947831E-07  -7.7860428695E-06
   32     -4.3629673847E-08   6.9891787241E-08   1.3482107874E-06  -8.0068829367E-07   3.9285480925E-07
   33     -1.3232527898E-06   3.0852700803E-06   2.1081931502E-06   1.6579881754E-06   1.9578022892E-05
   34     -8.1394920709E-06  -2.5053942175E-06  -4.8172149254E-07  -1.7083174787E-06   1.2224711929E-05
   35      1.9209179348E-06   5.7667003655E-06  -1.0489932845E-06   1.0983282070E-06   2.7767868210E-05
   36      4.5393269394E-03  -7.8472187737E-04   2.8680699861E-03   2.9337956842E-04  -7.9709672154E-03
   37     -1.3259534422E-03  -1.5728974665E-03  -9.6291581718E-03  -1.1144936233E-04  -9.8532498728E-03
   38      1.6911773056E-03  -4.5274048443E-03  -3.3351233971E-02  -1.0269220267E-03   7.9381683337E-04
   39      5.2549430336E-04   6.1213614835E-04  -1.0455663008E-03   2.5183373270E-04   8.2954872050E-04
   40      3.9872896090E-04  -8.3408912471E-04  -6.2187013828E-03   1.1541596411E-04   1.5898067499E-03
   41      6.6159599708E-04   4.2053418588E-04  -6.9243552240E-04   1.3594182122E-03   4.4963325301E-04
   42     -6.3638158441E-05   1.5469777033E-04   5.9376885594E-05  -1.5695690223E-04   1.3362943568E-03
   43     -9.3026348643E-04   2.4094396655E-04   1.4216189100E-03  -2.6270207098E-04   1.5731737529E-03
   44      1.1080122242E-03   7.5098063097E-04   1.8249495185E-04   7.5357349772E-04  -1.0120630269E-05
   45     -9.2407074151E-02  -4.7718645663E-02   5.6873782337E-03   1.2481956138E-02  -1.7965277356E-01
   46      6.3954283594E-02   6.1411538270E-03  -6.6363880862E-02  -6.5713687725E-02  -2.3177353614E-02
   47     -1.1611881137E-01   1.1661198135E-02  -6.3634881249E-02  -2.9630843397E-01   3.9336436402E-02
   48      9.8520600999E-02   1.6557717352E-03  -1.9665340087E-03   1.7363012874E-03  -2.4032951832E-02
   49     -7.1085546105E-02  -6.5254139405E-03   4.4337480696E-03  -3.7986601931E-03  -6.5643015014E-03
   50      1.1783738658E-01  -2.1381241715E-02   1.5655406768E-02  -1.2727416982E-02   9.8775834838E-03
   51     -2.1382804377E-02   5.3938161495E-02  -2.4172928258E-03  -1.9408127863E-02  -3.4048487559E-03
   52      1.5655296523E-02  -2.4196215487E-03   7.2795966726E-02   7.0564063647E-02  -4.9489887697E-04
   53     -1.2727312175E-02  -1.9409420282E-02   7.0565407676E-02   3.1685213364E-01   1.2034588408E-03
   54      9.8743132055E-03  -3.4011570253E-03  -4.8785490551E-04   1.2039167282E-03   5.2277574960E-01
   55     -5.7516963811E-03   6.5518706318E-03   1.6500896607E-03  -2.4350944519E-03  -3.7613811570E-02
   56      5.7521439663E-03   3.0804846243E-02   9.1744124985E-03  -1.1414226013E-02   2.9265380585E-02
   57     -2.3491229295E-04  -5.1677063148E-03  -2.0743843816E-03   2.3227149992E-03  -5.0319001990E-02
   58     -5.8568630209E-04  -1.7729055223E-03  -1.6909232790E-04   4.6608903404E-04   5.2546224962E-03
   59      9.7034200559E-04   2.3354962738E-03   5.9518289619E-04   7.9250743378E-04   1.4801389274E-02
   60      2.5898813866E-03   1.1630859089E-03   2.0556298058E-04   7.8829971807E-05  -1.7872185192E-01
   61      6.5383468028E-04   5.7662289651E-04   1.1116795813E-04  -3.1269069835E-05   9.4728731179E-02
   62      3.5014442088E-04  -2.4881795072E-04  -6.4519026963E-04   9.0670954865E-04  -9.1130951241E-02
   63     -1.2587313158E-04   1.3431128275E-03   2.2297311406E-04  -8.8709529253E-04  -8.3418994543E-02
   64     -4.3365336592E-04   1.3123322785E-03   8.6930214013E-04  -5.6284602526E-04  -2.1674263562E-02
   65      2.6002764924E-04   1.8701530948E-04   1.2643871960E-03   7.5892309220E-04  -3.3181817894E-03
   66     -9.6632563919E-05   2.1026915021E-05  -2.0470829135E-04   3.1234285065E-04  -1.0748684727E-03
   67      1.2172377854E-04  -5.9620591546E-04  -1.0938376685E-05   7.7016655579E-04   6.9841521093E-04
   68     -9.1161749312E-05  -5.9864197019E-04  -4.3615249565E-04   2.2712105294E-04   5.2358877709E-04
   69     -3.5094810936E-04  -4.7324011205E-05   2.3793132951E-05   4.3485216308E-05   4.1803893314E-03
   70     -7.3847199495E-05  -1.0490657113E-04  -1.5225598057E-06  -4.2711081211E-06   2.2732667819E-02
   71      5.2301649831E-05  -1.2001521212E-04   6.8558821704E-05  -1.0413698986E-04   3.7382974578E-03
   72      4.2664416524E-05   2.6179399115E-05   1.1661899123E-04  -1.8362512063E-05  -2.7689608464E-03
   73     -2.7016466675E-04   3.2472941172E-04  -1.7361577752E-05   9.7331340586E-06  -3.0089012416E-02
   74     -3.6126782424E-05  -2.7160931314E-04  -1.1834182019E-04   3.8676067543E-04  -5.0886538676E-03
   75     -2.7496311756E-04  -5.2020779002E-04  -8.6112378613E-04   1.5539004402E-03   2.8529609671E-04
   76      5.5144535123E-04  -9.5300298473E-04   7.4863516926E-06  -4.2583728431E-05  -2.1787312436E-05
   77     -1.2802145892E-05  -3.0595138558E-05  -4.4613757289E-04  -6.5187786741E-04   2.1536857909E-04
   78     -9.1768231112E-06  -1.5114464181E-03  -1.0392458179E-03   2.5188310834E-04  -2.1556535598E-04
   79     -1.0453759230E-04  -8.3208510968E-04   4.0508461734E-06   1.1763123605E-03   1.0579991598E-04
   80     -2.4939715126E-04   6.4621291679E-04   4.8807722370E-04  -1.0508296247E-04  -2.6069563363E-05
   81      6.5308202761E-05   6.2104713767E-05   1.2157091984E-04  -1.4503799479E-06  -3.6587158902E-06
   82     -2.3855790377E-04  -3.2283161985E-05  -5.0600564551E-04  -1.2368155179E-04  -1.3213322057E-04
   83      1.0948296722E-04   4.4796568555E-05   3.2672799125E-04  -1.0006132072E-04   7.9147630793E-05
   84      1.0384138596E-04  -1.5794660278E-04  -2.2317100092E-06  -2.2487036942E-04  -1.1653425392E-04
   85     -1.4053934342E-04   1.2946724109E-04   1.2546636693E-04   5.0784686420E-04   9.7895711203E-05
   86      2.4187729863E-05   1.0826816898E-04   3.9038184485E-04   3.9254630677E-04   6.6567421674E-05
   87     -4.0430024311E-05   9.6404277555E-05   1.3007128739E-04   1.6468958704E-04   7.2765499153E-05
   88     -3.0023322973E-05   3.8930882173E-05   4.7892476455E-05   1.6093636513E-04   2.9924598400E-05
   89      1.0848948852E-05  -4.7707712651E-05  -9.7162773408E-05  -5.4199506600E-05  -3.5898513479E-05
   90      6.6229672576E-05   6.0236073757E-05   1.2774986469E-04   3.5838934766E-05   3.4707452788E-05
   91      3.4063834834E-05  -5.3474638213E-06   5.7770631015E-05  -2.1862179154E-05   8.3020854882E-06
   92     -7.1821452913E-06  -1.2734218995E-05  -3.4977171787E-05   8.6899084470E-06  -4.6183586167E-06
   93      5.7785851225E-06   4.2954419739E-05  -2.3136179164E-05  -1.4362100161E-05   4.6322696460E-05
   94      1.3010559010E-05  -1.6494617145E-05   2.3190346789E-05  -2.1401527987E-05   1.8693927349E-05
   95     -1.7180529795E-05   2.3388725193E-05   4.7866394442E-05   6.6558141834E-05   7.2547266377E-05
   96      3.0229627075E-06  -5.4995818935E-06   6.3620044781E-06  -2.7816834197E-06  -8.0175306927E-07
   97     -1.9510814311E-05   3.5856490708E-06  -3.1218652638E-05   1.0109808802E-06   1.4700750248E-06
   98      1.8596283805E-05   2.8519266776E-06   9.9695554076E-06  -6.1317008559E-07   2.2201397850E-06
   99     -8.5852478093E-06  -1.8590513838E-05  -1.6750820727E-05  -5.7966450981E-06  -8.1006492416E-06
  100     -2.6007192199E-06   1.7608171299E-05   5.3548312283E-06   5.3237007869E-06  -2.8948116829E-06
  101     -1.3254864942E-05   2.3475108765E-05   7.6689033355E-06   1.6354477596E-05   2.4958766832E-06
  102      4.5382012176E-06  -1.6639241151E-05  -3.0219815319E-06  -1.0123304866E-05  -2.7155374027E-05
  103     -3.7294877794E-06   1.2168325350E-06  -2.1188110402E-05  -1.1956787257E-06  -1.5194909592E-05
  104      7.5563533728E-06  -1.4568486112E-05   5.8001703522E-07  -8.0104688019E-06  -3.6977796632E-05
  105     -3.7569438986E-06   9.5118035041E-06   6.2890613352E-06   6.3512594708E-06   1.8193136873E-05
  106      6.3725146972E-07   1.4000075767E-06   4.1034658946E-06  -5.3187206136E-07   7.2985233413E-06
  107      3.0449765737E-06  -8.9184868206E-06  -1.1467117434E-05  -7.2636219794E-06  -2.2244301892E-05
  108     -3.9789693634E-07   7.2590168400E-06   5.2013674997E-06   4.5559187240E-06   4.2911151148E-06
  109     -1.8381919819E-06   9.1635622048E-06   8.0532768237E-06   4.8995827839E-06   4.3209150440E-06
  110     -1.4172821299E-06   1.1011346363E-06   1.2405552348E-06   2.1908618021E-06   8.7878364785E-06
  111      8.1036155630E-06   8.5210290267E-07   9.8961037534E-06   1.3058071761E-06   5.2859885116E-06
  112      3.4084679848E-06  -1.8438576021E-06   6.0933829783E-06  -5.2476729921E-07   2.9606800913E-06
  113     -1.1774776498E-06   8.0567857030E-07   1.5422877959E-06   2.4175198325E-06   8.4062283376E-06
  114     -2.1685847410E-05   1.8142277617E-05   1.1749358734E-05   3.6771829038E-06   1.5366922280E-04
  115     -3.5118372816E-06   2.1104812857E-06   2.0641064974E-05   6.8198878736E-06   6.3354248501E-05
  116      1.0883301388E-05  -1.5432045415E-06  -3.1704846734E-05  -6.6409652236E-06  -1.7164044631E-05
  117     -1.8320368530E-07   6.5446096293E-07  -1.8939971638E-06   2.2136289308E-06   1.5864779855E-05
  118     -2.6514932470E-06   1.8855191167E-06   6.8056565460E-06   2.7506087025E-06  -3.9579210254E-06
  119      2.1046093571E-06  -2.2001659442E-08  -1.0618052700E-05  -3.5857471095E-06  -1.4031774758E-05
  120     -3.0513700354E-06  -3.2564505398E-06  -1.9164466515E-06   1.9519678190E-06   9.7291703638E-06
  121     -3.2298614439E-06  -6.1029937710E-07   4.1640759305E-06   1.5451545938E-06  -3.7337601006E-06
  122     -5.3878662948E-06   3.3791900637E-06   2.8447198586E-05   7.6991800028E-06   2.6342187187E-06
  123      4.6973379066E-06  -5.6959222270E-06  -5.4934699399E-06  -1.0525485879E-06  -4.6646231424E-05
  124      2.0204734688E-06  -2.7244808349E-06  -2.5433265009E-06   3.1740890816E-07  -3.3480822543E-05
  125     -4.2699856114E-06   9.3820613562E-07   1.3303764627E-05   1.0011129872E-06   8.5196924000E-06
  126      9.0320508813E-07   1.4784982048E-07   6.4180876962E-07  -3.8877767700E-07  -4.1896188451E-06
  127      1.0723984950E-06  -3.8232793355E-07  -1.4922856541E-06   4.2406509013E-07  -6.3895815915E-07
  128      2.6006002821E-06  -4.4503703282E-07  -1.6312431537E-06  -1.0685425253E-06  -6.0331716861E-06
  129     -4.3426539939E-07   1.7977341394E-06   1.9449355368E-06   1.8168143638E-07   1.7153340237E-06
  130      1.2631845987E-06   6.3713538086E-08  -8.8694470429E-06  -3.6957002584E-06   2.7233317255E-06
  131     -4.6743290063E-07  -1.6492026750E-07  -1.8228459779E-06   1.4945078922E-06   3.7798480784E-06
  132     -4.3709391226E-06   2.3974485487E-06  -4.2759905954E-06   1.2458129253E-06   4.0841458941E-05
  133     -5.0755593823E-06   1.3330892682E-06  -1.2715812354E-06   2.7128588477E-06   4.2186369878E-05
  134      2.1140655229E-06   3.6969412750E-06  -4.4291143467E-06  -3.8911821783E-06   8.8004559199E-07
  135     -3.8680826010E-07  -1.1837733852E-06  -3.6294110319E-07   8.2332250484E-07   1.8623748287E-06
  136      7.0364723418E-07   2.2814819721E-07  -2.5505616176E-07  -1.3577244422E-06  -2.7229394343E-06
  137     -2.9020828005E-06  -1.4069314764E-06   6.1062844753E-06   5.2901833531E-06   9.1001374988E-06
  138      1.7033719028E-06  -6.7221494462E-07  -1.1693143952E-06  -9.9418484350E-07  -5.7962847581E-06
  139     -1.6918755846E-07  -5.6445674429E-07   1.9419339111E-06   1.4545524007E-06   1.3979432423E-06
  140      1.7750784782E-06   1.0219805320E-07  -1.5873082056E-06  -2.4035782096E-06  -1.1125596598E-05
  141      3.0458778399E-06  -1.3392517306E-06   1.1345057373E-06  -1.5006051911E-06  -2.7275164300E-05
  142      1.1410642746E-06  -5.4642577507E-07   2.5632802964E-06   6.1709799058E-07  -1.4538135783E-05
  143     -1.4453731022E-06  -8.3069773021E-07   1.7010291183E-06   1.6287223043E-06   5.0433352991E-06
  144      1.0078941418E-06   4.8070884169E-08   1.6255742422E-06  -1.4809463456E-07  -9.4442173122E-06
  145     -1.3602311052E-06  -5.7055522676E-08  -9.9148528466E-07   9.5419123359E-07   1.1170841896E-05
  146     -6.3587446276E-07   7.6326639449E-07  -1.5358083741E-06  -4.7005294682E-07   7.8369380513E-06
  147     -1.2180262813E-07  -1.4215087714E-07  -4.5278715478E-07  -5.4306778649E-08   2.4623123945E-06
  148      3.3456257948E-07  -2.3094563628E-07  -7.2614428297E-07  -3.3310452154E-07  -1.7833372598E-06
  149      1.0346890446E-06  -1.8190567125E-07  -2.0216024650E-07  -8.8110725288E-07  -4.7050632144E-06
  150     -6.9508844888E-07   4.6929179492E-07  -5.6067705017E-07   7.5741184682E-08   5.8366782045E-06
  151      5.7457857790E-07   8.7357208549E-07  -2.4508111729E-06  -2.0623132475E-06  -2.5889632815E-08
  152     -3.3921184117E-07  -1.5938077965E-07   3.3324801802E-07   9.1003071868E-07   1.5590496190E-07
  153      3.0426734989E-06   1.5462061814E-06  -1.9595244958E-06   7.3811270005E-06  -2.9811785340E-05
  154     -4.9152329500E-06   1.3790226525E-05   2.9404962871E-05   1.5933628076E-05  -1.3397068957E-05
  155     -9.1864593490E-06   1.5760806312E-05  -1.6023411604E-05  -1.5324597620E-05   1.0220444672E-04
  156     -5.5575986023E-08   1.1483488604E-08  -6.2547712952E-07   7.4771876223E-07   9.1313634361E-06
  157     -1.5483754989E-07  -7.5922998625E-07  -2.9138585383E-07  -1.1111772929E-06  -1.3342247486E-05
  158      2.6182714385E-06  -7.9949911905E-07   6.6348518000E-08  -4.7438498420E-07  -1.5039583938E-05
  159     -4.8982712745E-07  -6.0468627181E-07  -7.2816871515E-07  -2.2965416092E-06   1.0734770549E-05
  160     -3.7487080802E-06   5.4160369585E-06  -2.3550436482E-06  -8.3980119423E-07   4.0056518319E-05
  161      1.2143953632E-06  -4.2682816355E-06   1.5040825033E-06   3.1541997009E-06  -1.9825200695E-05
  162      3.9791547010E-07  -5.9673550213E-06  -8.8852410677E-06  -2.2936294922E-06  -1.0685729346E-06
  163      4.4929937002E-06  -7.3416787520E-06  -1.1463083523E-05  -1.3652861311E-05  -2.9325555486E-05
  164      3.3573739138E-07   1.5178048112E-06   1.9451801811E-05   2.8645257208E-06  -4.1928647210E-05
  165     -3.2484372797E-06   4.3052823026E-06   7.4116740594E-06   2.0487100472E-06  -1.2333229444E-05
  166      4.7792977582E-07  -2.9104188339E-06  -1.5488854957E-05  -1.6924624875E-06   2.1199708223E-05
  167     -2.9161302238E-06  -2.5981327109E-06  -1.6941786559E-05  -5.0435634762E-06   1.2712510986E-05
  168      1.8458000302E-06   1.6123832681E-07   1.5217559779E-06   1.3867336437E-06  -1.4647335091E-06
  169      1.2521286846E-06   4.6884331379E-07   8.4525011990E-07   2.2571928474E-06   5.1808792236E-06
  170      9.9596737997E-07  -1.1336103686E-07  -3.0937867916E-08   1.2091652718E-06   5.6034238853E-06
  171     -6.6765161259E-07   3.3436695917E-06  -4.3966529572E-07  -6.4263100358E-07   5.6332970273E-07
  172     -1.3861626646E-07   5.8739211584E-07   1.3530407642E-07   4.7737730705E-06  -4.9281018957E-06
  173     -1.6715497511E-06   2.4613941959E-07  -1.1894404748E-05  -2.5305085337E-06   2.2143624539E-05
  174      5.4091151329E-07  -1.4267028995E-06  -1.7268474158E-06  -1.2461298809E-06   1.1960224329E-06
  175     -1.4380138623E-06   1.0003485398E-06  -8.5145947648E-07   1.8467122188E-06   1.3202119908E-05
  176     -2.6341550697E-07   1.3947111707E-06   5.3959043623E-06   1.6726195694E-06  -2.4835165264E-06
  177      7.1838169453E-07   3.4015137425E-08   1.4150754514E-06   9.2424410758E-07   2.6547606476E-06
  178      1.6599184324E-07  -1.1027489071E-06  -1.6858763713E-06  -1.8196612723E-06  -9.7020071909E-06
  179      1.1362274018E-06  -5.7761645477E-07   4.5319416146E-07  -2.1108783030E-07   2.8339878923E-07
  180     -5.1721898414E-07   1.1036938160E-06   4.8908543313E-06   2.8120028983E-06  -5.5526022228E-06
  181      1.7798530469E-06  -5.1307183535E-06  -1.0869763523E-05  -8.8715608915E-06   3.1018122003E-07
  182      1.7501290959E-06  -3.1418472402E-06  -1.3030903304E-07  -1.6686656005E-06  -1.1757657756E-05
  183      1.1576909765E-07  -3.3147091220E-07  -3.2570738514E-06  -2.0180960496E-06   3.8916915833E-06
  184     -9.8619502256E-07   1.1473553349E-06   1.1735207622E-07   5.7363160380E-07   5.1323418718E-06
  185      1.5237977223E-07   2.4293612084E-07   2.3750215896E-06   1.5068089292E-06  -6.9457079996E-06
  186      7.8084947285E-07  -6.3883600070E-07  -3.2901123759E-07  -3.3996716107E-07   1.7364618874E-06
  187      8.3351455729E-07   3.7078840362E-07   1.7617550976E-06   1.1684385152E-06  -2.1455854648E-06
  188      2.0958861277E-07   5.0832143661E-07   6.3856763218E-07   7.3306379841E-07   4.3040256355E-06
  189     -4.8942687595E-07  -5.0502465514E-07  -1.6743206380E-06  -1.4007834058E-06  -3.2804456561E-06
  190     -8.8721998917E-07   1.7084211523E-06   3.8192911731E-06   3.0974908158E-06   1.6581752988E-06
  191     -1.6416086975E-06   1.5043949791E-06   7.1100319374E-08   1.1839680562E-06   7.7755322626E-06
  192      3.4563781589E-07   9.8980350735E-05   2.0264482418E-04   1.5206567436E-04  -2.3158172677E-04
  193     -2.3052580601E-06   2.9544953842E-05   3.3461774859E-05   4.4412814252E-05  -4.0204046571E-05
  194      8.6543395256E-05  -1.6140474984E-04  -3.6484063262E-05  -1.1353412037E-04  -3.0498767909E-05
  195     -5.7362551079E-04   3.7049703862E-04   4.2459180072E-04   8.6572726737E-05   2.0874263625E-03
  196      3.4591763529E-04   5.4273863221E-04   1.3270797733E-03  -5.5748295929E-04   3.1718968851E-03
  197      3.9176196146E-06  -2.6822930223E-04   4.7015284289E-04  -3.5016973088E-05  -3.4975624681E-04
  198      1.2683284320E-04  -2.4473269892E-05  -6.8398371447E-05   8.8835723388E-06  -3.0583424867E-05
  199     -1.5538404195E-04  -3.9583328467E-05   8.2969361175E-05  -5.9255264851E-05  -1.2296289329E-05
  200     -1.4477369696E-04  -1.8137978530E-05   4.3286087477E-05   4.5406751358E-05  -1.8180209690E-06
  201     -7.2113895565E-06   9.6620442574E-07  -1.3590601350E-05  -7.2873222363E-07  -9.3097518772E-05
  202     -2.5358493153E-05   5.6919879954E-05   2.5861224973E-05  -9.6716294203E-06   2.3578465548E-04
  203     -6.3036321239E-06  -5.4571446635E-06  -3.0159233070E-06   1.2898534881E-05   1.2629446377E-04
  204      2.1841528696E-05  -3.5659368506E-05  -9.6338069140E-06  -4.7723122454E-05  -8.1842266590E-05
  205      3.2199844444E-05  -1.0436248793E-04  -1.9986319064E-05  -5.8589673078E-05   6.6954160235E-05
  206     -3.3534644283E-05   1.3096151612E-04   2.1111868391E-04   1.3215656177E-04  -1.0424324242E-04
  207      1.3704924158E-05  -1.0387874554E-04  -1.7264761673E-04  -1.4391072311E-04   1.5981292873E-04
  208     -1.6649524289E-05   1.1610737828E-05  -1.5003545324E-05  -3.4999596217E-06   6.0190735615E-05
  209     -1.4982773524E-05   4.5113138465E-05   5.4563934062E-05   3.7665189407E-05  -1.6247356720E-05
  210      1.2095407060E-05   5.7434651382E-05   9.4307313089E-05  -7.3904434220E-05   4.4473754197E-04
  211      1.4192200326E-04  -1.3010867536E-04   7.9912739600E-05   1.1886283557E-05  -6.6976730117E-04
  212     -4.5546240723E-05   8.3678168936E-05  -7.9294558795E-05  -5.8559125655E-05  -7.8824859742E-05
  213      6.3684952635E-07   1.4024102001E-06   1.3875626200E-05   6.4208439041E-06  -2.2665790004E-05
  214      3.6663157456E-05  -2.0654254297E-06  -2.2580047595E-05  -6.7077368717E-06  -1.0514759750E-05
  215      1.8729086855E-05  -4.0919169190E-06  -6.6031211744E-06  -9.6753307743E-06  -2.7746800045E-06
                   55                 56                 57                 58                 59        
    0      1.0229954216E-03  -2.1214947391E-04   3.1089360780E-05  -4.9527218921E-05   4.2387925056E-05
    1     -6.6263780212E-04  -2.4855480107E-04   2.7194273370E-05   7.4757695874E-05  -3.1894996818E-05
    2      1.0101768857E-03   1.8141843727E-04   2.2447343490E-05  -4.8010908330E-05  -1.5528227416E-05
    3     -1.4664865557E-04  -5.4281209235E-05   4.8358822777E-06   5.6974796322E-06  -4.8038939670E-07
    4      1.5610445197E-04  -8.4355607069E-05   1.9195566982E-05  -1.8228712571E-05   2.6942276998E-06
    5     -1.4853589429E-04  -8.4503706469E-05  -6.3092843162E-06   8.4871968882E-06   1.1673300321E-05
    6     -2.0533501116E-04   4.5211086134E-04  -3.8552710541E-05   2.4657503895E-05  -1.9849497282E-05
    7      1.8247682117E-04   6.7058717507E-05   1.2825277962E-05  -1.2916195336E-05  -7.5051094992E-06
    8     -2.5946590429E-04   2.4789989785E-04   5.7807633091E-05   2.1552227602E-06  -6.3767699727E-05
    9     -1.1761232484E-04  -1.5304122360E-04  -6.3837443953E-05  -2.1351638703E-06   8.8800432917E-05
   10      3.3602781909E-05  -2.8300164980E-05  -5.2583120432E-05   2.1203134673E-05   2.3639285088E-05
   11     -1.9075481489E-04   3.7050197921E-04   3.2857703579E-05   2.1825447301E-05  -8.7422001334E-05
   12     -1.3202560555E-05  -5.7556118267E-06  -4.6939468063E-06   1.5531223969E-05  -7.3844379888E-06
   13     -1.4028226076E-05  -3.9241844463E-06  -9.0673126351E-07   4.9120293523E-06  -4.5732996957E-06
   14     -6.5407038466E-05  -2.2157567137E-05  -1.1416867175E-05  -1.2555501451E-06   1.3299252872E-05
   15      9.8782378518E-06  -1.8705064752E-05  -8.3625631659E-06  -1.7380515435E-05   1.6605944337E-05
   16     -3.0191139531E-05  -8.3931212697E-05  -6.6017950895E-05   4.2320733032E-06   4.3083055641E-05
   17      3.4828946874E-05  -1.1213547797E-05  -2.3666930957E-05  -1.7562455883E-05   3.4219669822E-05
   18     -2.6740365355E-05  -1.0371288403E-04  -3.4116552883E-06  -1.0514260390E-05   4.1767171483E-05
   19      6.0298090538E-05   3.4983395528E-05  -3.6062864331E-07  -4.9689186145E-06  -5.1470324548E-06
   20     -1.3853053003E-06   9.9519137864E-05  -8.6330917024E-06   4.9871998729E-06  -2.0243120354E-05
   21      4.4475686030E-06   7.2632250892E-06   5.6309398212E-06  -3.8572434423E-06  -1.7855014059E-06
   22     -6.2874142568E-06  -1.5786029327E-05  -7.5747020770E-06  -2.5717147080E-06   7.7000044749E-06
   23      8.0469250696E-06   9.1506786095E-06   1.9028493792E-06  -6.5194212950E-06   2.3870759361E-06
   24     -7.4673144347E-06  -5.2300070042E-06  -2.3834455818E-06   3.9646508569E-06  -1.4070477909E-06
   25     -9.0108226566E-06  -1.6232091178E-05  -3.5646295568E-06   1.4521919811E-06   5.4016561476E-06
   26     -1.0221592027E-05  -1.9386166290E-05  -9.4869886064E-07  -9.4482393257E-07   5.8439174056E-06
   27      1.1852402203E-04   1.0324169714E-04   1.0605735186E-05  -4.0441958726E-06  -2.7135102410E-05
   28     -4.0822589624E-05  -4.9801808549E-05  -4.5530524000E-06   1.0812582300E-06   1.2592351246E-05
   29      1.0509607515E-04   4.5718514712E-05   1.3657732398E-05  -1.0381458228E-05  -8.7595730047E-06
   30     -6.6471387529E-06  -3.7430681033E-06  -2.1048326475E-06   1.2429762301E-06  -1.0832834760E-06
   31      4.7424726304E-06   1.2105778514E-05   1.6239985768E-06   1.3484702748E-06  -3.3996370554E-06
   32     -7.5714267219E-06  -7.9238896142E-06  -7.4220266087E-07   6.2251080957E-07   1.5528664147E-06
   33     -2.4937647793E-05  -1.4235902546E-05  -2.4811545007E-07  -8.5851048444E-08   6.6900520253E-06
   34     -4.2063888366E-07  -1.3761275657E-05   1.4871422464E-06  -8.4053918370E-07   3.2589968807E-06
   35     -3.5499876654E-05  -1.6288032012E-05  -2.7189466962E-06   1.0476578116E-06   4.3534315354E-06
   36     -3.1606908578E-02  -2.3343204773E-03   6.5294046247E-04  -3.6837573741E-04  -6.8059152671E-04
   37     -1.1626185751E-02   2.3824886233E-03   1.6517301632E-03   7.4906791723E-04  -1.2780528739E-03
   38      1.1122866192E-02  -4.0714871929E-04   1.1369211813E-03   1.7202233962E-03   4.4067501296E-05
   39     -8.0446036519E-04  -1.3287822846E-03   1.5669941407E-04  -2.5808486925E-04   4.0259762445E-04
   40      1.2928220354E-03  -1.5098563980E-03  -6.3374063329E-04  -9.6633064813E-05   1.1209699407E-03
   41      8.5599715195E-04   8.1715996536E-04  -5.6805203346E-04  -2.9220689303E-04   3.3600788795E-04
   42     -4.0224414643E-04   3.3791072142E-04  -3.6506692257E-05  -1.9010250983E-06   3.2680760761E-06
   43      9.3343922033E-04  -4.4876440270E-05  -9.1294280217E-05   5.5339139597E-06  -8.7227108736E-05
   44      1.1882091019E-04   9.6984474329E-05  -1.0261547742E-04   8.3188777330E-05  -3.9774004558E-05
   45     -2.4831706757E-02   3.9690811847E-02  -3.8680277683E-03  -5.5411290349E-04   8.2050068832E-04
   46     -8.3135233431E-02   1.0138946518E-02   6.0004976406E-03   6.7528989563E-04  -2.0399703065E-03
   47      1.0369457212E-02  -9.6739666757E-02   3.0796819820E-02   8.7512703278E-03  -1.1045578405E-02
   48      1.4822841944E-02  -1.5640394506E-02   1.3137746635E-03   2.3977576310E-04   2.0976428583E-04
   49      4.0615997034E-03  -4.7746765382E-03   5.1970838498E-04   1.3232919643E-04  -1.0710499895E-05
   50     -5.7485605271E-03   5.7510178997E-03  -2.3452882313E-04  -5.8594687280E-04   9.7099014622E-04
   51      6.5501291951E-03   3.0809199511E-02  -5.1676988681E-03  -1.7729397149E-03   2.3353683572E-03
   52      1.6463597981E-03   9.1771405913E-03  -2.0743066595E-03  -1.6903970594E-04   5.9514398979E-04
   53     -2.4347512654E-03  -1.1413013145E-02   2.3229090238E-03   4.6620408965E-04   7.9247834120E-04
   54     -3.7604167522E-02   2.9285588944E-02  -5.0311706275E-02   5.2506233945E-03   1.4795677742E-02
   55      5.2292650544E-01   1.2228891421E-03   5.3279290320E-03  -6.2909490814E-02  -6.0772938726E-02
   56      1.2213068664E-03   5.8873612998E-01   1.3252719025E-02  -5.9832715488E-02  -2.9054564363E-01
   57      5.3270440788E-03   1.3249691067E-02   5.4073950225E-02  -1.2356634682E-03  -1.9213486203E-02
   58     -6.2896959472E-02  -5.9823880234E-02  -1.2357909521E-03   7.0766865634E-02   6.7263286902E-02
   59     -6.0762574957E-02  -2.9051455251E-01  -1.9215021631E-02   6.7264336143E-02   3.1103814047E-01
   60      9.4959992211E-02  -8.9411634664E-02   2.2902871445E-03  -2.0963721466E-03   1.5913186772E-03
   61     -1.1533906622E-01   6.4206814921E-02  -6.6621061381E-03   4.2098020717E-03  -3.8570227384E-03
   62      6.5147097838E-02  -1.1355703115E-01  -2.1374796978E-02   1.5638595580E-02  -1.3164629503E-02
   63     -1.9229588761E-02  -2.9079953622E-03  -1.0624342838E-04   1.2121983308E-03  -1.6575415961E-04
   64     -2.1579994075E-01  -1.4753156726E-02  -1.5001077498E-03  -9.5341265020E-03  -2.8783412735E-04
   65     -1.5501718795E-02  -8.3462299800E-02  -6.0840598520E-03  -3.3123138210E-02  -1.7213483472E-03
   66     -1.4057460755E-03  -5.5227895981E-03   6.4763578052E-04  -1.1263134782E-03  -3.2050578960E-05
   67     -9.2786474051E-03  -3.2903243251E-02  -1.5652850656E-03  -6.5364257691E-03  -4.5430734805E-04
   68     -5.7328089915E-05  -1.3129893783E-03   1.5448608956E-04  -3.1952229994E-04   1.5934153484E-03
   69     -4.3050785036E-03   4.4402591156E-03   1.8550590854E-04   6.1449031480E-04   2.4704824673E-04
   70     -1.8021759422E-02   1.6935885808E-02   9.8552381866E-05   1.3001599157E-03  -2.4348470419E-04
   71     -2.9792152842E-03   1.9991974885E-03   7.2383304822E-04   1.9003522149E-04   6.5397410633E-04
   72      6.4875367894E-04   5.6066273862E-04   1.5692556892E-04  -1.0420444357E-04  -3.0671180636E-04
   73     -6.7313282958E-03   1.2629959243E-02   8.9957479307E-05   1.3371116624E-03  -2.1718041333E-04
   74     -1.2589904138E-03   1.8722090308E-04  -4.9842258071E-04   2.5816554585E-04   4.5219017480E-04
   75      6.6051037735E-04   8.7844555660E-04  -2.2428661263E-04  -6.9444369205E-05  -9.4357844408E-05
   76     -8.2446010337E-04  -6.6246398954E-05   1.5719014606E-04  -5.2401360369E-05  -2.8902887213E-04
   77     -1.4943231094E-03  -6.8267045238E-04   2.5442445495E-04   1.4554220045E-04  -1.0882719782E-04
   78     -2.0300096125E-04  -2.8402438793E-04   1.8278089445E-04   5.8533425162E-05  -1.0096249343E-04
   79      4.2327645576E-04   4.2052113057E-04  -1.7850371018E-04  -3.9671704192E-05   1.1839363158E-04
   80      8.7684205181E-05  -1.2306326713E-04  -3.9028831341E-05  -4.8919009929E-05   1.2948618650E-05
   81      8.1130509213E-06   6.4523637078E-05  -2.6174085291E-05  -1.0197251267E-05  -5.9181759003E-06
   82     -2.4110287921E-05  -2.3493218693E-04   9.7750917977E-05   3.0324276368E-05  -6.2930464071E-05
   83      5.2381043437E-05   7.2698289988E-05  -5.2213371081E-05  -2.1601666590E-05   2.1047647499E-05
   84     -1.2489208566E-04  -1.2785790144E-04   8.1217404091E-05   1.3542277608E-05  -3.6471088169E-05
   85      1.9040523829E-04   2.6583130035E-04  -1.3476608195E-04  -3.7635219472E-05   8.1922568917E-05
   86      4.2450282795E-04   2.4987218461E-04  -1.3467643975E-04  -4.7698849183E-05   1.2143283650E-04
   87      8.8686582357E-05   1.0439180473E-04  -5.7607984060E-05  -2.0036978536E-05   3.2193105555E-05
   88      1.5281335121E-04   8.8995315075E-05  -4.0064897427E-05  -1.2038773144E-05   2.7049471154E-05
   89     -2.6176088586E-05  -4.4188627656E-05   2.7267515099E-05   1.3323197460E-05  -1.5156177865E-05
   90      1.4396970733E-06   4.8519994438E-05  -2.8972912907E-05  -5.7165673143E-06   1.7183190864E-05
   91      3.8425189778E-06   7.5806388236E-06  -2.4812918986E-06  -3.3093833906E-06  -2.6160857385E-07
   92     -1.3806618177E-05  -8.0964230394E-06   4.2099277648E-06   2.2106682972E-06  -2.9633802026E-06
   93     -8.7886453267E-05  -7.2098158721E-06  -3.2171438839E-07   5.4642971088E-06  -1.4027900765E-05
   94     -1.1536441017E-05  -2.2522722436E-05   5.7027455340E-06  -5.1101022835E-06  -1.8190637710E-05
   95     -2.6085751068E-05   7.6286922225E-07  -1.8804360425E-05  -5.9006895387E-06   8.3343879463E-08
   96      4.1476133875E-06  -1.4493241446E-07  -3.2747742567E-07   3.4949814864E-07   1.8443994314E-06
   97     -1.6046700236E-05  -1.0541112779E-05   4.2266167003E-06   1.7752848518E-06  -9.5785044937E-06
   98     -4.5127850952E-06   3.8821240842E-06  -2.6077933520E-06   7.4999334519E-07   3.0298263740E-06
   99     -1.6357791505E-05  -1.7112883742E-05   8.8490363025E-06   1.0036358813E-06  -1.0326932402E-05
  100      2.1541138493E-05   1.2399507994E-05  -4.9638463474E-06   4.8805710532E-07   1.0829309283E-05
  101      3.5535604563E-05   1.2757930741E-05  -7.7465908514E-06  -2.0197520560E-06   8.1979965472E-06
  102      7.1260611637E-06  -4.9754305442E-07   6.4259452348E-06  -1.3695089151E-07  -2.8607469415E-06
  103      1.1411454606E-05   7.8422751563E-06   1.1785806091E-06   2.6278411350E-06   1.0970815313E-06
  104      3.6788569730E-05   1.1293080805E-05   3.4286935514E-06   1.6000817070E-06   1.1088156806E-05
  105     -9.2758410360E-06  -1.9636931798E-06  -3.5517101515E-06  -1.0462681050E-06  -9.1671256718E-07
  106     -6.8094299214E-06  -4.2547217997E-06  -3.0305846594E-07  -7.1618690216E-07  -2.0255585512E-06
  107      4.6173149457E-06   3.3954751174E-06   4.9969597251E-06   1.7670850385E-06  -5.9065513360E-07
  108      5.8308023473E-06   5.3410797130E-06  -2.7692835088E-06  -4.3263310757E-07   3.3561151703E-06
  109      6.3873468910E-06   3.4384749851E-06  -2.4839379461E-06   8.3063656246E-08   6.1005906950E-06
  110     -5.2140926296E-06  -2.6250472305E-06  -1.1350376232E-06  -3.1101517279E-07  -6.7338752095E-07
  111      7.1091358835E-07   6.8115212010E-07  -1.9798334273E-06   2.8383405551E-08   3.1409948746E-06
  112     -1.6638369213E-07   3.2275452043E-07  -7.3467048500E-07  -8.9872812715E-07   1.1863422640E-08
  113     -1.8064053470E-06  -2.9755362230E-06  -1.3364593138E-06  -5.1877833149E-07  -3.0425823270E-07
  114     -1.2604277272E-04  -9.1347338306E-05   2.9013454446E-06  -6.0123771500E-06   3.7167795456E-05
  115     -1.0606908670E-04  -7.8887082317E-05  -1.0393216753E-06  -6.6179732619E-06   3.6329009038E-05
  116      4.1964100522E-06   5.3942836450E-05  -3.4588152344E-06   1.0494670326E-05  -3.0450897286E-05
  117     -5.6484132161E-06   7.5478621431E-07   2.0011362939E-07  -2.6877606014E-07   3.4264966133E-06
  118      2.1918119151E-06   1.7007933203E-05   3.5157013009E-06  -5.3982538809E-06   4.7894791308E-06
  119      5.9078852194E-06   6.1892809636E-06  -4.1013753326E-06   5.2503979206E-06  -1.2156470308E-05
  120      2.0471692565E-06  -4.8268215205E-06   6.0679441876E-06  -5.1356087934E-06   9.3062093274E-06
  121      5.5873140598E-06   2.8383818042E-06  -1.1829424002E-06  -3.0006746147E-06   2.1068937814E-06
  122     -4.2035784044E-06  -6.7934737620E-06   2.9273685349E-06  -1.1105546499E-05   2.0340821659E-05
  123      4.9836544180E-05   2.9296650545E-05   9.6266434173E-07   1.8977149198E-06  -1.1273502759E-05
  124      3.8384516541E-05   2.9548015258E-05  -2.4472904246E-07   3.1626609327E-07  -8.9261104745E-06
  125     -9.6042576707E-06  -2.0481799749E-05   1.2365890308E-06  -4.6003548192E-06   1.0811610569E-05
  126      2.0892454473E-07  -2.8372475547E-06  -1.6710145816E-06   1.1157768632E-06  -1.5314245747E-06
  127     -1.6263367923E-06  -6.0437528517E-06  -1.4954367598E-06   1.9813600756E-06  -5.0191883326E-07
  128      2.0445176138E-06   1.6627835814E-06  -1.4662753706E-06   1.6542968889E-06  -3.4349105806E-06
  129     -1.6812808337E-06   1.7775737276E-06  -1.3361599013E-06  -1.6656686378E-07  -3.6633888977E-07
  130     -1.8212601017E-06   5.9846366880E-06  -9.1201254182E-07   2.7989059336E-06  -8.0295229710E-06
  131     -2.1990374911E-06  -2.4716065507E-06   7.6174138103E-07   4.3686948567E-07   2.2290217226E-06
  132     -2.5111970504E-05  -1.3347044171E-05   1.7834670962E-06  -8.5131759050E-07   6.8474896900E-06
  133     -3.7957925757E-05  -3.5193669801E-05   2.3941667514E-06  -5.5593399956E-07   1.3596750905E-05
  134      3.3347250469E-07   2.8444190254E-05  -2.9183638150E-06   9.7505714025E-07  -1.1605327111E-05
  135     -4.5257056041E-07  -2.0655108407E-06   2.8697472256E-06  -9.7532632211E-07   3.2245686977E-06
  136      2.5632044157E-06   5.6399536827E-06  -1.8419865460E-07  -5.8309251350E-07  -2.3067026887E-06
  137     -5.8081987654E-06  -1.4472675896E-05   4.7879138181E-06  -4.3153464868E-06   1.4666794598E-05
  138      2.8076127974E-06  -4.2472827203E-07  -1.2513871580E-06   1.9033941922E-06  -3.2397009189E-06
  139      8.4000625022E-08  -2.9667943396E-08   1.8561245284E-06  -1.7278053382E-06   4.2562312892E-06
  140      5.5329589164E-06   7.5178670472E-07  -3.9418165506E-06   3.1097255351E-06  -7.5383179080E-06
  141      1.9909792872E-05   1.3878296191E-05  -1.2842318422E-06   1.3063892853E-06  -7.2449141778E-06
  142      1.1178054325E-05   1.0631346130E-05   3.2567799750E-07  -9.6689621031E-07  -7.7168612606E-07
  143     -4.8944448629E-06  -1.2157402965E-05   1.4399380562E-06  -1.1810571054E-06   5.8693069154E-06
  144      5.8451549582E-06   7.0923762740E-06  -4.6266146050E-07  -7.9676681161E-07  -1.1071801815E-06
  145     -8.1588139709E-06  -7.6977343365E-06   1.4781463561E-06  -2.4860131463E-08   3.5820171206E-06
  146     -4.5644358013E-06   2.1871789091E-07   3.9089634494E-08  -1.2540991904E-07  -5.2063803290E-07
  147     -1.5948194904E-06  -3.9861669140E-06  -3.6303230833E-07   6.4955647937E-07   2.3620513684E-08
  148      3.7796356818E-07  -3.3275747274E-06  -9.6000178961E-07   1.4852505034E-06  -1.4507452524E-06
  149      2.6058497751E-06   1.4820257415E-06  -1.0264833653E-06   7.3327021178E-07  -2.5652913292E-06
  150     -3.3222769190E-06  -1.6953344697E-06  -6.2288393311E-08  -1.4739064529E-07   4.4590421327E-07
  151      4.1101399806E-07   5.2908600892E-06  -1.5527986108E-06   1.2402944324E-06  -5.3125759087E-06
  152     -2.4182078855E-07  -1.1847068985E-06   6.1875214793E-07   8.2878103730E-08   1.7327853419E-06
  153      2.8797729466E-05   2.7932727290E-05  -3.2642085375E-06   2.6082805257E-06  -3.9242693182E-06
  154      2.2431439888E-05   6.4242357197E-06  -3.4734596029E-06  -5.3404001328E-06   1.7099431617E-05
  155     -1.0770767850E-04  -5.6805707040E-05  -3.6216799566E-06   5.4870496637E-06  -2.5004383715E-06
  156     -4.0893321368E-06  -5.1516341844E-06  -1.3991359060E-07  -3.7099251783E-08   1.4562411450E-06
  157      8.4124874256E-06   1.1115192275E-05   1.7487753319E-06  -3.7133850684E-07  -3.0067200934E-06
  158      9.3377192004E-06   7.0885382684E-06  -1.1259989854E-06   8.5975987252E-07  -3.1162920316E-06
  159     -8.5766836049E-06  -8.3842585619E-06   1.1287995939E-06  -3.1016951442E-07   1.5091363764E-06
  160     -3.5658047015E-05  -2.4870175403E-05  -1.4784632639E-06   9.9158981540E-07   4.8598493258E-06
  161      2.7614337558E-05   1.4184032576E-05   3.5982878450E-07  -1.3752324802E-06  -1.0863694485E-06
  162      2.0025925792E-06   1.3620894425E-06   2.3117444541E-06  -2.2500867805E-07  -1.8978718341E-06
  163      1.4993146178E-05   1.5620075176E-05   5.3644812812E-06   1.1382006403E-06  -1.1999399815E-05
  164      3.1076030040E-05   2.1140801748E-05   2.2028383641E-06  -3.5132069528E-06   1.3745972669E-06
  165      8.2984904962E-06   9.9297350565E-06  -1.9351833016E-07  -1.7497590170E-06   1.0822275174E-06
  166     -1.3871985269E-05  -1.3626496020E-05  -9.3122383850E-09   2.6655302205E-06   1.2655616268E-06
  167     -1.2354316242E-05  -6.2597823504E-06   1.2565852049E-06  -3.3091426852E-07  -4.4184095505E-06
  168     -1.6277623757E-06  -3.2302977801E-06  -1.4772242373E-06   8.3662195336E-07   1.2088887710E-06
  169     -4.5944117997E-06  -4.3838957647E-06  -1.1679617506E-06   1.2791838155E-06   1.9436668028E-06
  170     -4.1192870987E-06  -5.4148073217E-06  -9.8894379757E-07   5.8987933559E-07   1.8175478865E-06
  171     -5.0865748108E-06   2.4651418178E-06  -9.6177762913E-07   7.9292143410E-07  -2.0180173259E-06
  172      7.2464357640E-06   4.3112128584E-06  -3.2425665140E-07  -6.0345786506E-07   3.8399507351E-06
  173     -1.5899539047E-05  -8.6701523906E-06  -9.0012889918E-07   1.6435644339E-06  -2.8621679210E-06
  174     -1.0209314648E-06  -1.5838517961E-06   5.3102451374E-07  -2.2943219312E-08  -3.0948585878E-07
  175     -5.0726375808E-06  -6.2190160664E-06  -9.9337641765E-07   3.7852656396E-07   1.6020067329E-06
  176      2.9567953317E-06   1.5322359605E-06  -4.1334185872E-07  -5.9650915993E-07   1.2593024548E-06
  177     -8.9380860242E-07  -2.0413744324E-06  -5.0964555040E-07   1.5525642896E-07   1.2801499772E-06
  178      3.0080254459E-06   5.5113089629E-06   1.2765053057E-06  -9.3860441307E-09  -1.9010171068E-06
  179     -9.1687293329E-07  -2.8284621654E-06  -2.5978431344E-07   4.2996125111E-07   2.3225790818E-07
  180      6.8721589637E-06   4.2860543058E-06  -5.6978086287E-08  -1.0111771477E-06   2.0329180800E-06
  181     -9.4621380055E-06  -4.5398427558E-06   2.5251232201E-06   1.1285058233E-06  -5.6000946738E-06
  182      5.1869877383E-06   2.7131116149E-06   1.7727471877E-06  -3.5665205008E-07   1.3754300143E-07
  183     -4.7185245323E-06  -2.1258963029E-06   6.6208466709E-08   5.2528100702E-07  -1.6604477401E-06
  184     -1.7475418100E-06  -1.3514721603E-06  -7.2940946350E-07  -8.3108391659E-08  -4.7736654150E-07
  185      4.6415738400E-06   4.0674327755E-06   2.0018449850E-07  -5.1210556587E-07   1.2873606694E-06
  186     -1.7175274373E-06  -2.7831225083E-06  -1.9924656302E-07   4.3943910703E-07   6.2219957264E-09
  187      1.3810649732E-06   1.2526961668E-06  -3.6257830634E-07   5.6107519664E-08   8.5310037294E-07
  188     -1.4904088189E-06  -2.2026166326E-06  -6.7989465188E-07   2.8329071182E-07   4.5339287534E-07
  189      5.6564367834E-07   1.6404439166E-06   6.5078249383E-07  -5.9102491126E-08  -1.2160331607E-06
  190      2.4282974485E-06   2.4100621167E-07  -7.4141225837E-07  -3.5005544394E-07   2.5266408322E-06
  191     -2.0769345173E-06  -2.3305370541E-06  -8.7768808594E-07  -1.6720779938E-07  -4.8675886718E-08
  192      2.8154324601E-04   2.5258685046E-04  -2.9593031928E-05  -2.2711341931E-05   4.9431957357E-05
  193      1.0344697584E-05   7.9279661143E-05   5.8932460919E-06  -9.7855630768E-06   3.0325239223E-05
  194      8.3676156848E-05  -2.2223458044E-04  -3.1461073410E-07   2.5349310043E-05  -4.3499396744E-05
  195     -2.4958987347E-03  -1.7056213015E-03   1.1283280506E-04   2.2250460146E-04   5.6226242056E-05
  196     -8.2405285496E-03  -3.0085441667E-03   1.7174665158E-04   1.1955079745E-04   3.6906720899E-04
  197      2.9766584049E-04  -3.3442796450E-04  -3.7295552319E-04  -2.0657869219E-04   6.2514685504E-04
  198     -1.2527034568E-05   9.8654051143E-05   1.7381767644E-05   1.7636226208E-05  -2.8350930068E-05
  199      1.6734988799E-04  -1.0101036636E-04   3.0447362037E-05  -2.0552527789E-05   2.3502784710E-06
  200      9.5805428883E-05  -2.1097469704E-04  -4.4054902161E-05   4.5463637459E-06   7.0251575935E-05
  201      1.7264454306E-04   6.4895826765E-05  -2.3687549480E-06   2.1033421765E-06  -2.8974446383E-05
  202     -2.7548394137E-04  -1.4483104477E-04  -1.3630246886E-05   7.4821702215E-06   1.5997509052E-05
  203     -1.9268493073E-04  -1.3370390177E-04  -2.5066706193E-06   5.1271398782E-07   3.7001237302E-05
  204      5.9409785577E-05  -2.9135190313E-05   1.1598897121E-05   7.9660223615E-06  -1.2301916605E-05
  205      1.4230957741E-04  -1.0442499567E-04   7.0416837872E-07   1.6157241164E-06  -5.2756932749E-06
  206      9.6243290987E-05   2.1690273107E-04  -5.3426322030E-06  -3.7650935575E-05   6.6258859680E-05
  207     -1.9964342885E-04  -2.4111474135E-04   2.3973982140E-05   2.5954216766E-05  -5.7207635187E-05
  208     -7.0682221647E-06  -2.9284163865E-05  -1.0571812344E-05   5.8553598405E-06  -1.2520722121E-05
  209     -7.0209688058E-06   6.7652468822E-05   6.8379538139E-07  -1.1687901137E-05   2.5488224835E-05
  210     -8.5198401236E-04  -2.9332392756E-04   9.0890643010E-06  -1.4913726945E-06   5.6458632915E-05
  211      6.5508174034E-04   4.0356522801E-04   3.1063159618E-05  -1.3888688796E-05  -7.2165498594E-05
  212      1.5976449032E-04   2.0302689385E-04   2.3565047863E-05   7.6022910495E-06  -8.3698672083E-05
  213      1.5366804761E-05   1.7521043550E-05  -1.1287441491E-06  -2.9322358993E-06   2.1440459855E-06
  214      9.6642371771E-06   4.7826425543E-05   1.2606975008E-05  -1.1063768703E-06  -1.7426191910E-05
  215     -1.7040860689E-05  -2.9989151908E-06   5.7019495104E-06   2.9842620007E-06  -3.2464308459E-06
                   60                 61                 62                 63                 64        
    0     -7.1692664743E-05  -1.2222217539E-04   1.1827278116E-04   3.0107598267E-04  -3.5516450808E-05
    1      2.5946604594E-04  -4.3546692921E-05   1.2924348939E-06  -1.6111709220E-04   2.8399113449E-05
    2     -2.6811527641E-04  -9.0295645788E-05   2.8857569713E-05   2.7295865919E-04  -4.6505140350E-05
    3      5.3913369869E-05  -3.3249254755E-06   1.4676310683E-05  -3.5115973638E-05   2.1963681170E-05
    4     -8.8142722281E-05  -5.9777851301E-05   3.6299666999E-05   7.6538770605E-06   1.8034509261E-05
    5      4.3900783843E-05   9.4794927496E-06   1.4206345093E-05  -3.7667357818E-05   9.3905091964E-06
    6      1.8416646196E-04   7.4877167563E-05  -4.8626015603E-05   6.0193948106E-05  -4.7668838524E-05
    7     -8.2571247346E-05  -2.9342199561E-05   2.0090289240E-05   4.6412276472E-05   4.4490727298E-05
    8      1.2934874015E-04   5.0426775109E-05  -6.1783659591E-05   1.0275902664E-05  -2.2787669246E-05
    9      1.3009615273E-05  -4.6401346614E-06   2.7542450885E-05  -3.1623368397E-05  -1.6616237572E-05
   10      4.2470205986E-05   5.4587061202E-06   2.7818052096E-05   1.9736089469E-05  -7.3327893387E-06
   11      1.4352680336E-04   2.7892481046E-05  -6.2175291224E-05   2.6361393206E-05  -5.1269477674E-06
   12      5.3151034359E-06   1.4160885670E-07   6.9646997167E-06  -2.4160832079E-05   1.5234405198E-05
   13     -2.2471524009E-06  -2.1358597369E-06   5.8182606294E-07  -1.9461342965E-05   1.2737258855E-05
   14      9.7157577905E-06   1.5646464974E-06  -1.6074847675E-08  -2.1707224160E-05   4.6656603581E-06
   15      4.3044158188E-06   3.3005695351E-06  -6.9060977382E-06   3.7418462507E-06  -9.4417219627E-06
   16      9.0958768985E-06   5.4013772276E-06   3.1133974004E-05  -1.4484784360E-05  -5.7047956041E-06
   17     -7.3951098589E-06  -7.6062437574E-06  -1.7071051046E-06   3.7449698377E-05  -2.3757226843E-05
   18     -1.5645200863E-05   2.5938228138E-06  -3.9980206826E-06  -3.9697638908E-05   3.4200750174E-06
   19     -7.5294184311E-06  -6.6654004056E-06   3.9559221392E-06   5.0942570953E-05  -2.1431320108E-05
   20      3.0805757889E-05   4.9785871859E-06   1.6442704381E-06   5.0814430391E-05  -1.7205940444E-05
   21     -3.6893837029E-06  -4.9216674765E-07  -5.3871491543E-06   6.1578079121E-07  -9.8730346962E-07
   22      2.7529243732E-06   1.1249462672E-06   5.2656058668E-06  -2.2763881981E-06  -1.5000474922E-06
   23     -4.8007297961E-06  -1.1945000318E-06  -5.3505767647E-06   5.6363272970E-06  -5.0403228675E-06
   24      2.2309189669E-06   8.5206038520E-08   3.8055639318E-06  -5.4270950759E-06   3.1634991600E-06
   25      1.2764313970E-06   9.2056406698E-07   1.7235327749E-06  -1.0399240833E-05   4.0617073841E-06
   26     -1.1618668837E-06   4.9403469291E-07   7.4316256284E-08  -1.1389898698E-05   3.4023301145E-06
   27     -1.2190589018E-06  -6.1145093613E-06  -3.5118294832E-06   8.1204807525E-05  -2.2853555230E-05
   28     -4.2778023566E-06   7.3736367108E-07   2.9083902806E-06  -3.2631234308E-05   9.4022611663E-06
   29     -2.2747686910E-05  -8.0938304578E-06  -8.6339920779E-06   5.0109987056E-05  -1.7802540946E-05
   30      3.4255935241E-06   8.2642584927E-07   3.5460826629E-06  -9.2042467349E-07   1.3321260385E-06
   31      1.4352523468E-06   3.7770469481E-07  -1.3150327466E-06   5.6646839089E-06  -2.0313787488E-06
   32      1.0748589290E-06   8.7963133537E-07   1.6692029499E-06  -1.9668586500E-06  -1.2379330916E-07
   33     -1.4075694167E-06   1.9213722927E-06  -3.0875351040E-06  -1.4622064681E-05   2.2559038652E-06
   34     -5.4330484034E-06  -3.1551170194E-07  -8.2347322229E-07  -7.7983416818E-06   2.6050430942E-06
   35      2.6241470890E-06   2.4565185789E-06  -5.6453249395E-07  -2.0219492097E-05   6.1211902002E-06
   36      3.4163266042E-04  -1.1977003236E-03   1.9231718029E-04  -5.1925120888E-03  -5.4744051064E-04
   37      1.8648040554E-03   7.1957019302E-04  -2.2703573648E-04   4.6541064939E-04  -3.6553734041E-04
   38     -7.0511489986E-04  -4.5836173040E-04   4.3859588949E-04   2.0116947376E-03   3.2570394539E-04
   39     -6.5028988251E-05   8.5564109567E-05  -1.5820722138E-04  -3.0679776350E-04   2.1126663073E-05
   40     -7.7511648313E-05   5.2935551295E-05   1.5650448993E-04   3.2437675976E-05  -7.9493495109E-05
   41     -3.6097127098E-05  -9.8454290395E-05  -1.4238219722E-04  -1.8756470624E-04   9.6142385284E-05
   42     -3.9274360831E-05   5.3364624514E-05  -3.0264638029E-04   3.6729536500E-05  -1.4409318036E-04
   43     -1.0999268348E-03   5.4136781250E-05  -6.2256601507E-05  -2.0336077699E-04  -4.0412953111E-05
   44      3.0581638901E-04   3.1336805891E-04   1.2347340127E-04   2.6183903047E-04  -7.0258777255E-05
   45     -2.3033932145E-02  -7.2487703917E-03   9.9831767448E-03  -8.4932541574E-03  -6.5699419908E-03
   46      1.3649694096E-02   3.9326632762E-03  -6.3303476091E-03  -3.3852022643E-02  -1.1741332998E-02
   47     -1.4627186659E-02  -5.0433511207E-03   5.8202156309E-03  -2.7932211504E-03   1.0495836774E-03
   48     -4.8467428589E-03  -2.0916297594E-03   2.9562266141E-03   1.4927301710E-03   1.5497604121E-03
   49     -2.0172072380E-03  -1.2801301044E-04   6.0771653243E-04  -8.8325197956E-04   1.2680803493E-03
   50      2.5898851873E-03   6.5379606171E-04   3.5017255297E-04  -1.2704120059E-04  -4.3421977762E-04
   51      1.1625681632E-03   5.7690983551E-04  -2.4897195922E-04   1.3481839654E-03   1.3150283314E-03
   52      2.0570020328E-04   1.1134193982E-04  -6.4585434193E-04   2.3036209006E-04   8.7535280694E-04
   53      7.8738810155E-05  -3.1583710185E-05   9.0688691492E-04  -8.8766973531E-04  -5.6330616712E-04
   54     -1.7873895977E-01   9.4737062492E-02  -9.1140822140E-02  -8.3414185236E-02  -2.1672263322E-02
   55      9.4963354588E-02  -1.1535006071E-01   6.5150643543E-02  -1.9226265560E-02  -2.1580427561E-01
   56     -8.9418424926E-02   6.4210662502E-02  -1.1356070331E-01  -2.9092873814E-03  -1.4753791010E-02
   57      2.2907314981E-03  -6.6618463988E-03  -2.1374822592E-02  -1.0462586096E-04  -1.4978516011E-03
   58     -2.0958850479E-03   4.2095614376E-03   1.5639128988E-02   1.2140181740E-03  -9.5302469588E-03
   59      1.5909614990E-03  -3.8568751223E-03  -1.3164266582E-02  -1.6585033653E-04  -2.8730211142E-04
   60      1.9541406550E-01  -1.0001807340E-01   9.5716432910E-02   5.2538953630E-03  -4.1111934230E-03
   61     -1.0001702874E-01   1.2806420545E-01  -7.0878319903E-02   2.3006265135E-02  -1.8203694249E-02
   62      9.5715774426E-02  -7.0877666716E-02   1.1538995578E-01   3.4432447820E-03  -2.7284479705E-03
   63      5.2545936560E-03   2.3006603415E-02   3.4429319489E-03   5.8686406154E-01  -1.1779812174E-02
   64     -4.1116623359E-03  -1.8204387010E-02  -2.7284302385E-03  -1.1779534340E-02   5.0412429084E-01
   65      3.8846858548E-03   1.6699720450E-02   1.9928583299E-03  -4.6932283221E-03  -8.3601007741E-03
   66      6.2180158090E-05   2.9569318248E-04   6.1876213101E-04  -4.8910821436E-02   2.4011548173E-03
   67      4.0558343940E-04   1.3443589623E-03   1.1437621024E-04   2.2480007648E-03  -6.6268760163E-02
   68      4.8158950318E-05  -3.9010207370E-04   7.3585200291E-04   6.7629330920E-03  -6.9241944682E-02
   69      7.9066237192E-04  -1.6650182941E-03   2.7473368916E-04  -1.7460313421E-01   9.8535307947E-02
   70     -1.8620873887E-03  -6.2107762864E-03  -1.0600691152E-03   9.7062591698E-02  -1.2319143464E-01
   71     -3.9415343782E-05  -1.2552795222E-03   1.1517400270E-03  -9.1850688181E-02   7.1640489968E-02
   72      6.9338125295E-04  -1.7233709658E-04  -3.0538609913E-05  -2.7333605426E-01  -5.8040047094E-02
   73      2.2364026274E-04   1.2184425416E-03   4.6955053339E-04  -5.5504893378E-02  -6.1554959324E-02
   74      2.8733074502E-04   3.0452163495E-04  -3.0325425546E-06   9.0993038848E-02   2.3624876007E-02
   75     -6.3142384891E-05   3.1899254708E-05   6.8336851079E-06   1.1539578206E-04   4.8040804509E-05
   76      2.0194220667E-04   4.3162481095E-05  -1.3277915960E-05  -8.3421149538E-05   2.3042422609E-05
   77      5.8831639512E-05   7.2158916996E-05   3.9881273885E-05  -3.7762957308E-04   6.0594040755E-05
   78      6.4216601215E-05   2.2338591351E-05   1.7037537495E-05   6.0858768987E-05  -3.5798003374E-05
   79     -4.4863577067E-05  -6.2445891197E-06  -1.4322005324E-05   3.3222838032E-05   4.9270130015E-05
   80     -8.8812028467E-05  -2.6990542730E-05   2.5965796378E-05  -2.7614946694E-05   1.8770286601E-05
   81     -2.3362477844E-05  -4.9826968292E-06  -7.6664083963E-06  -1.2234225776E-05  -4.9926258491E-07
   82     -4.7508620656E-05   1.2267558584E-05   3.5776432435E-05   2.4218147021E-05  -1.6463145672E-05
   83      3.8691558957E-05   1.7234690371E-06  -9.0530864828E-06  -5.8845170698E-06   1.7665274859E-05
   84      2.7634861200E-05  -2.1358770271E-06  -1.2440188658E-05   8.8612469237E-06  -1.6388882611E-05
   85     -4.7909120377E-05  -5.5497384803E-06   1.4653395283E-06  -1.5000398113E-06   8.3866176084E-06
   86     -1.6424677160E-05  -2.4979029511E-05  -2.2835902381E-05   7.8547417410E-05  -1.9078882771E-05
   87     -2.6823069102E-05  -7.6137113922E-06  -3.5827118495E-06  -1.1691511943E-05   7.8503588069E-06
   88     -1.5340386619E-05  -7.0035138781E-06  -3.4676945529E-06   2.5872959218E-05  -4.9161018712E-07
   89      5.4807663402E-06   9.5628340646E-07   1.5749416316E-07   5.5884910161E-06  -3.5145891604E-06
   90      2.4510913964E-05  -2.1080915868E-06  -7.7982483207E-06  -1.0265534036E-05   9.3005083041E-06
   91      4.8879877001E-06  -2.6803846918E-06  -3.9801933553E-06  -1.1467918653E-06   4.6051820127E-06
   92      3.2829373795E-06  -1.4128970934E-06   1.4852093407E-06  -1.1003311106E-06   1.7613620171E-06
   93      3.2258151542E-08   7.8014714219E-06   2.0872125867E-06  -3.6253257183E-05   1.1823338881E-05
   94      6.9173499537E-06  -4.3081270913E-07   4.2318450755E-06  -1.0149328217E-05   1.8890712971E-05
   95     -1.2803325691E-05   4.0888344232E-06   6.1820527411E-06  -3.9522636035E-05   2.2941709864E-05
   96      1.6534924586E-06  -2.3132863834E-06  -4.7934115207E-07   3.0586482203E-07  -2.4111595277E-07
   97     -4.2300981897E-06   6.5847044635E-06   6.8121217061E-06  -2.4970326875E-06   2.4452579973E-06
   98      1.1866533426E-05   3.4785743578E-06  -1.6972456082E-06  -1.5225664631E-07   1.2824679324E-06
   99     -3.0248976511E-07   4.1063669908E-06   4.3511066356E-06   1.9070811997E-06   1.5902691767E-06
  100     -2.4933863300E-06  -3.0085182568E-06  -4.9764236095E-06   4.4127725598E-06  -7.1241769970E-06
  101     -5.9449041296E-06  -1.2764760127E-06  -1.1539382771E-06   6.2320676457E-06  -2.9845989690E-06
  102      2.6604822216E-06  -5.3381022296E-07  -4.1879430564E-07   1.4266840791E-05  -5.6269275547E-06
  103     -9.6906901739E-07   5.9312376759E-08  -2.7932212598E-08   9.1586092658E-06  -6.8049570898E-06
  104      4.7028296343E-06  -4.2017714035E-06  -5.4656154015E-06   2.5003310358E-05  -1.5092542396E-05
  105     -2.5209587692E-06   1.7478745724E-06   1.1738747679E-06  -1.0167488976E-05   5.2759728691E-06
  106      2.1942799848E-07   1.5857962384E-07   1.0962921895E-06  -4.9512814745E-06   3.6597349067E-06
  107      2.0391316041E-06  -5.2032092252E-07  -1.2239941379E-06   1.2104327658E-05  -6.8170185019E-06
  108     -2.0730246465E-06  -1.2807409687E-06  -1.6360183758E-06  -1.1162999319E-06  -9.0371595316E-07
  109     -1.6485678942E-06  -1.1257141066E-06  -2.7203608031E-06  -1.0360859983E-06  -2.3259315918E-06
  110     -1.1070607078E-06   8.2286326366E-07   7.2495715820E-07  -5.3009576368E-06   2.7753149458E-06
  111      4.5985051880E-06  -1.8246582423E-06  -1.1045091029E-06  -2.6938996123E-06   1.8264122398E-06
  112      2.3106778891E-07  -4.2762669342E-07  -3.3727480343E-07  -1.4480256837E-06   1.4986049451E-06
  113     -2.8245726980E-07  -4.4557139599E-07   8.5709687576E-07  -4.9500542769E-06   3.1588467966E-06
  114     -2.6185448136E-05   5.6633445960E-06  -2.6253841677E-05  -1.0357151537E-04   2.0685446963E-05
  115     -8.9128032638E-06   1.1574178788E-06  -1.2161258667E-05  -6.1165321193E-05   4.0404175391E-06
  116      3.4071139720E-06  -8.1443456647E-08   7.2039215396E-06   1.3743774830E-05   2.2750352016E-06
  117     -1.5173754208E-06   4.0996446651E-07  -5.0773933190E-06  -8.1609219867E-06   1.3077289793E-06
  118     -1.1108929961E-05  -4.0057578335E-06  -1.3289398712E-05   2.3134365215E-07  -6.7594847023E-06
  119      6.5896150354E-06   3.7082063625E-06   1.3362789177E-05   1.0407205597E-05   2.3355636944E-06
  120     -6.9864355905E-06  -1.6024140146E-06  -1.0391774622E-05  -5.8764168189E-06  -2.4606333953E-06
  121     -3.4236072568E-06  -4.3241865919E-07  -1.0105925461E-06   1.5854453013E-06  -1.9561006138E-06
  122     -1.0985897411E-05  -4.4985724977E-06  -1.5418929364E-05  -6.4727350280E-06  -8.9773529328E-06
  123      8.6937301182E-06  -3.4986024225E-07   6.8761007048E-06   3.5217623555E-05  -6.6312825668E-06
  124      1.6180884036E-06  -1.9966617452E-06   2.9296487320E-06   2.5881191072E-05  -5.4469683366E-06
  125     -2.8133293623E-06  -1.2240536538E-07  -3.3749232409E-06  -7.8834969367E-06  -9.3533216962E-07
  126      1.9356210613E-06  -5.4184506000E-07   4.1275259571E-06   1.3931801871E-06   7.6750050721E-07
  127      4.7575595419E-06   1.1568058842E-06   4.0966383427E-06   1.0637615966E-07   1.6640283538E-06
  128      4.4062235106E-06   3.1561463379E-07   4.0679243469E-06   3.4622459829E-06   9.9370597078E-07
  129     -8.7051516813E-07   8.5974689989E-08   2.3340011870E-07  -9.9330207657E-07   5.3970778163E-08
  130      1.5642477087E-06   1.3674117072E-06   3.9756624541E-06  -4.5819034962E-07   3.2462325362E-06
  131     -5.6462223553E-07   3.2744188831E-07  -1.6221269029E-06  -2.1082593398E-06   2.0720859221E-08
  132     -5.8551713813E-06   2.1526151620E-06  -8.9062904289E-06  -2.4417180236E-05   5.3699731522E-06
  133     -4.0484444921E-06   2.3408551152E-06  -6.6357209712E-06  -2.9457444325E-05   5.6248076519E-06
  134     -1.8483309110E-06   6.8253682538E-07  -5.6798391760E-07   2.2370306654E-06   7.9605028818E-07
  135     -8.3455128817E-07  -3.5822259503E-08  -3.9007797691E-06  -7.9535215589E-07  -7.4370011041E-07
  136     -4.6526851012E-07  -6.6631307094E-08   4.3257587154E-08   1.9637009173E-06  -2.6050467157E-07
  137     -4.1034078528E-06  -1.1393973243E-06  -1.0459349351E-05  -7.2957323537E-06  -3.5077122920E-06
  138      4.3729721312E-06   1.0670552619E-06   4.4606606711E-06   3.9045014722E-06   1.4093079062E-06
  139     -2.0736944526E-06  -1.3562400350E-06  -4.7608774109E-06  -1.2494228008E-06  -1.6834109965E-06
  140      4.1534623095E-06  -4.8992892232E-08   1.0226102271E-05   6.3027240436E-06   1.8249502276E-06
  141      4.5038424283E-06  -7.1848662723E-07   6.3803006317E-06   1.7943041317E-05  -3.2613650838E-06
  142     -2.2432138010E-07  -1.2310870606E-06  -8.3795050892E-07   9.7945403003E-06  -3.9559576488E-06
  143     -7.2690177115E-07   8.0563218469E-08  -1.7183799295E-06  -4.3509970574E-06  -9.2538329987E-08
  144     -3.5763964432E-07  -8.7422713282E-07   1.6877427431E-07   5.8987392340E-06  -2.3799638487E-06
  145     -9.0026978992E-07   8.5436942400E-07  -2.8173132814E-06  -6.9515485184E-06   1.4260709461E-06
  146     -7.0218518469E-07   1.1269301826E-06  -1.2910985979E-06  -4.1992220777E-06   1.4628483307E-06
  147      5.8043021958E-07  -2.5894160583E-07   1.2893482452E-06  -2.0382192241E-06   1.3166238321E-06
  148      2.1526763563E-06   3.5129796713E-07   3.4446307009E-06   8.1774193914E-07   1.2214188774E-06
  149      1.7245130279E-06  -2.8060935166E-07   2.7973355222E-06   2.4850436126E-06   3.8150560331E-07
  150     -6.2721464418E-07   6.1646389214E-07  -7.7173208283E-07  -3.3230031632E-06   9.8662319391E-07
  151      9.1993816443E-07   7.9345115728E-07   2.9789648315E-06   7.6368855858E-07   1.6858654820E-06
  152     -3.7051953511E-07  -6.0016737403E-08  -1.0682184435E-06   9.6073705155E-08  -6.0658237267E-07
  153      2.0863413362E-06  -1.4885289241E-06   3.1276586458E-06   2.2991211887E-05  -8.1356405846E-06
  154     -1.2796696343E-06  -3.4381759286E-06  -7.0967326061E-06   1.1455998107E-05  -1.0665819339E-05
  155     -8.1125314507E-06   7.7542448881E-06   4.1275475288E-06  -7.2837708254E-05   2.6881379636E-05
  156      8.9388974459E-07  -7.2119463146E-08  -3.4352271579E-07  -5.3313595866E-06   2.0618881446E-06
  157     -3.7664980940E-06  -2.5556902775E-06  -5.7533423473E-07   8.4899812883E-06  -4.5873677478E-06
  158      4.0583696974E-06   1.2928733124E-06   3.1437049412E-06   9.6565242448E-06  -1.7334640851E-06
  159      3.7433387551E-07   9.8193228616E-07  -1.1979019250E-06  -6.8710871613E-06   2.3424611895E-06
  160     -1.4878846836E-06   2.4421887055E-06  -9.3308596506E-07  -2.7193954217E-05   9.1879823744E-06
  161      1.6816873639E-06  -1.6429216809E-06  -2.7551510098E-07   1.5763952112E-05  -4.4387342344E-06
  162     -1.4244115190E-06   6.1748001923E-07  -9.9517259495E-07   1.1463369760E-06  -1.4926678050E-07
  163      3.7736868707E-06  -3.4945076218E-07   3.0926860823E-06   1.9186143881E-05  -3.8766630842E-06
  164      6.5145921468E-07  -3.0512016290E-06  -2.4941158164E-06   2.6569035149E-05  -1.2017188555E-05
  165     -5.3546988330E-06  -3.7046424615E-06  -1.3155802601E-06   7.5770109618E-06  -4.8120017859E-06
  166     -1.2096455451E-06   2.2078458426E-06   7.7422069346E-07  -1.3629980350E-05   4.8688116328E-06
  167     -3.0153566531E-06  -1.1282325060E-06   6.6670789988E-07  -7.8704327984E-06   3.7324228112E-06
  168      3.7357454824E-06  -1.7090772047E-07   1.6057056809E-06  -6.4394111555E-08   4.9008671748E-07
  169      2.4830729932E-06   1.7167589483E-06   5.6055296473E-07  -3.9094444218E-06   8.8020568852E-07
  170      2.0644875692E-06   4.9005659136E-07   5.2071177513E-07  -4.0907015133E-06   1.7553769626E-06
  171     -1.1416391812E-06   1.4783326387E-07   1.2124519121E-06  -7.4701264786E-07   2.6463789928E-07
  172     -1.2116263338E-06  -9.9590755759E-07  -2.2054851916E-06   4.4919363098E-06  -3.3220093246E-06
  173     -2.4594854473E-06   2.0539316759E-06   1.8668437255E-06  -1.3911501316E-05   6.4574566486E-06
  174      6.8715907212E-07   4.1241847293E-07  -3.4304662261E-09  -6.0594238673E-07   5.5772772728E-07
  175     -4.4546526862E-07   7.4889970962E-07  -1.4008608720E-07  -7.7639220299E-06   3.1392305238E-06
  176      3.4526205568E-07  -3.2953727766E-07  -6.1596783604E-07   1.6555327704E-06  -1.0476012866E-06
  177      1.2855195784E-06   2.2319569477E-07  -1.3335887037E-07  -1.7956166824E-06   7.7049947051E-07
  178     -1.5885427665E-06  -9.9808285096E-07  -1.6160627867E-07   5.3211856529E-06  -2.5942427250E-06
  179      2.1232462395E-06   2.5415035457E-07   9.8697914399E-07  -5.1256547861E-07   7.3495977965E-07
  180     -8.3797307158E-07  -7.5955746435E-07  -1.5384623289E-06   4.3672158350E-06  -2.5106106461E-06
  181      1.2801515582E-06   1.2282916177E-06   2.4044409950E-06  -1.8474990171E-06   2.1970281222E-06
  182      1.4348812973E-06  -4.4409128165E-07  -6.7500976826E-07   6.8520002141E-06  -3.2438900311E-06
  183      1.9163806359E-07   7.6350409732E-07   9.6408172632E-07  -2.8168180114E-06   1.5994841296E-06
  184     -5.9241462508E-07   5.1443902246E-07   5.0779894926E-07  -2.9939511987E-06   1.4691039122E-06
  185     -4.9052278540E-07  -5.6854598689E-07  -1.0707571551E-06   4.6473817174E-06  -2.5263908338E-06
  186      1.5294061120E-06   8.9728275549E-08   7.2459641988E-07  -1.5757609198E-06   1.0219442697E-06
  187      7.4534043094E-07  -3.1459204730E-07  -2.4693402306E-07   1.2612978596E-06  -6.8707010937E-07
  188      6.3412781963E-07  -1.7866082358E-07   3.0219942726E-07  -2.7953954390E-06   1.4380977892E-06
  189     -8.2148571623E-07  -3.7318761133E-08   9.3833341097E-08   1.8711682643E-06  -9.3222405653E-07
  190     -4.9194148224E-07  -3.8382117828E-07  -1.1599213247E-06  -3.1330521028E-07  -4.9598804557E-07
  191     -1.1211620907E-06   4.7238331862E-07   3.1867941128E-07  -4.2926724811E-06   2.0848434418E-06
  192     -3.6859015674E-05  -4.3689058444E-05  -3.6037473779E-05   1.8306114675E-04  -8.9166225397E-05
  193     -4.8436176490E-05  -3.1495769075E-05  -4.4439370230E-05   1.5222785255E-05  -3.6213555781E-05
  194      2.5237052690E-04   1.1407822182E-04   8.5171621671E-05   4.5548797915E-05   6.6989001270E-05
  195      5.0449154314E-04   2.7504936571E-04   1.2163906331E-07  -7.2245710308E-04   5.5701077204E-04
  196     -1.9367259991E-04   2.6795213116E-04  -3.0931039855E-04  -2.9110483648E-03   4.6262746190E-04
  197      3.1783084220E-04  -1.3415266425E-04  -6.1137095566E-07   1.1802850419E-04  -2.8127528560E-04
  198      5.9287548376E-05   6.2197269391E-06  -9.0039276071E-06   1.4816017331E-05   1.2738571797E-05
  199     -1.0371593491E-04  -2.0096198601E-05   2.3437024079E-06  -4.7634604031E-07   4.4029192616E-06
  200     -7.6729065800E-06  -8.6117608887E-06   3.9562848664E-05  -2.9224552039E-05   1.9161835272E-05
  201      8.9228106071E-06  -5.6015304667E-06   2.1536411022E-05   8.5339318023E-05  -8.0979542053E-06
  202     -9.3399610519E-06   1.2735272495E-05   3.0969723409E-06  -1.7416776520E-04   6.1560029871E-05
  203     -1.3111250745E-05   3.4125972938E-06  -8.6041443364E-06  -1.1411107117E-04   2.6942861532E-05
  204      4.6825432079E-05  -2.8468703887E-06   1.8472884691E-05   4.9888898937E-05   1.5783623428E-06
  205      9.9738895882E-05   4.9891450575E-05   2.1788748985E-05   1.9340794006E-05   3.1921450694E-05
  206     -1.3475049616E-04  -9.2357293341E-05  -7.5626630235E-05   6.6455795431E-05  -7.9730453792E-05
  207      9.1596967677E-05   6.8933896729E-05   5.6034276455E-05  -1.2186012916E-04   8.2908050877E-05
  208      1.0816168784E-05   1.6222081757E-05   2.1496850479E-05  -2.6044648609E-05   2.2997109760E-05
  209     -7.1402035370E-05  -4.6733634010E-05  -3.0246843963E-05  -2.0955713148E-06  -2.6252958897E-05
  210     -1.4383702549E-04   4.4971997673E-06  -5.2447973405E-05  -4.2246771031E-04   4.5010077849E-05
  211      4.9240964372E-05  -2.9814007899E-05   9.7459338001E-06   4.5934508237E-04  -1.3335517137E-04
  212     -8.8076216486E-05  -2.7440966380E-05  -1.7626822487E-06   8.0058385766E-05  -1.6761606780E-05
  213      3.6177561894E-06   1.1497236816E-06  -2.5077754120E-06   1.8076264770E-05  -8.4840164101E-06
  214      7.6520117040E-06   4.3101797824E-07  -8.0704042117E-06   1.3132693937E-05  -7.2525708975E-07
  215      9.8316362418E-06   5.9115609160E-06   9.0691060425E-08   6.1999974830E-11  -1.4072846151E-06
                   65                 66                 67                 68                 69        
    0      3.5667968888E-06  -3.2999269459E-06   1.0833743890E-05  -5.1177263462E-06  -2.0214018351E-05
    1      4.4983939887E-05  -7.1609341209E-06  -1.0927655960E-05  -2.3331316775E-06   1.0040716764E-06
    2     -1.4262270686E-04  -4.3813660523E-06   3.0047287110E-06   1.1517925511E-05  -1.2523536407E-05
    3      4.9376747891E-05   2.2104399731E-06  -3.8542025745E-06  -8.0298472951E-06   4.4154442229E-06
    4      1.2406309342E-06  -1.4925507618E-06  -1.4314691541E-07  -6.4970973883E-06   7.8964968566E-06
    5      5.3107976058E-05   2.2440770580E-06  -7.3061007159E-08  -4.0646845211E-06   2.6692271526E-06
    6     -7.3004880768E-05  -5.4669560740E-07   5.3703011093E-06   2.2433574036E-05  -3.2675854345E-06
    7     -3.5716571277E-05   2.6747873360E-06  -1.6735965143E-06  -3.2495559618E-06   7.4400641177E-06
    8     -2.7327341861E-05  -1.6955598283E-05  -6.1382608998E-06  -1.0434918435E-05  -1.0483716074E-05
    9      6.7325374599E-05   2.3145095005E-06   2.8819029736E-05   1.4441931349E-05   1.9408060441E-06
   10     -6.1878020411E-06  -8.1806715810E-06   1.1121958188E-05   1.6447997402E-05   1.2487770862E-06
   11     -6.6688776191E-05  -1.1582984111E-05  -1.7314321436E-05  -8.3898286777E-06  -1.4946572550E-05
   12     -1.5496290115E-06   4.1169430507E-06  -5.1181992308E-06   2.3570510797E-06   7.3090511084E-06
   13     -8.3886827132E-07   3.9474066191E-06  -4.3911119130E-06  -1.4466932898E-06   3.6736851786E-06
   14      1.3950502208E-05   1.2580328736E-06   4.0242666629E-06   5.2843379791E-09   1.0965830643E-06
   15      9.6000991092E-06  -2.7625201270E-06   5.9110495678E-06  -3.8908903361E-07  -3.5945776421E-06
   16      2.6982869255E-05   6.2103334317E-06   1.2075357939E-05   1.2328210922E-05   3.6719883355E-06
   17     -3.0681410078E-06  -4.0531353439E-06   1.2319001051E-05   5.0974147686E-06  -1.0866172051E-05
   18      4.0149113546E-05   5.9764118074E-06   1.0994981488E-05   5.1954061746E-06   6.9409646219E-06
   19     -2.5816267650E-05  -9.2072196191E-06   7.2116345852E-08   3.3603613229E-06  -1.2039128361E-05
   20     -3.5078195621E-05  -1.0735429517E-05  -2.7339618262E-06   1.6434984044E-06  -1.3624105089E-05
   21     -1.9163220425E-06   2.5547205999E-08  -6.2156850319E-07  -1.6391381393E-06  -1.2427180727E-06
   22      6.2214866928E-06  -2.3197804701E-07   2.7512365554E-06   1.7171258008E-06   7.9604735765E-07
   23     -3.2180518162E-06  -9.2722663194E-07   9.8166021095E-07  -5.3310480226E-07  -3.4262738075E-06
   24      1.9554338554E-06   1.0128647496E-06  -7.0120496015E-07   6.4626775390E-07   2.5101332289E-06
   25      6.4215225426E-06   1.6414068801E-06   1.0220121899E-06   1.0748463690E-06   3.0006769862E-06
   26      8.4462855952E-06   1.7694578862E-06   1.5904437489E-06  -1.2685027365E-07   2.4150546147E-06
   27     -4.8329164240E-05  -9.6904086951E-06  -5.6337600351E-06   2.7427963498E-07  -1.3881862111E-05
   28      2.0833968922E-05   4.0724387405E-06   2.2108709359E-06   3.8490582151E-07   6.3846593834E-06
   29     -2.7065149113E-05  -4.2780239664E-06  -2.2808923990E-06   1.5441336596E-07  -9.6344407648E-06
   30      1.7132281184E-06  -2.3954566484E-07  -1.7185281960E-07  -3.7051879192E-07   8.5180346691E-07
   31     -5.0134004979E-06  -1.1230215355E-06  -6.6570213704E-07   5.1966662820E-08  -1.6230627942E-06
   32      2.9641435706E-06  -2.2464655300E-07   4.7116748592E-07   2.4595360632E-07   1.5454890979E-07
   33      7.8093147428E-06   1.7843447340E-06   1.2821144452E-06   5.7613433828E-07   9.1058974139E-07
   34      5.5544116352E-06   1.7870201604E-06   4.2677500511E-07  -1.1707203794E-07   1.9416512588E-06
   35      1.0456229533E-05   2.6312894806E-06   6.9392638875E-07  -6.2257046097E-07   2.7014626110E-06
   36      1.9457266283E-03  -4.2505029756E-05   2.1966855439E-04  -4.6419547928E-05   1.8445987218E-04
   37     -4.4412923037E-04  -1.7044518325E-04  -4.2328250754E-05   2.2878068801E-04  -2.7364015149E-04
   38     -1.4953011941E-03   2.5161300698E-05  -2.1804817814E-05   3.6325387842E-04   1.0026811562E-04
   39     -1.9599522534E-05  -6.1905682932E-05   2.2619174883E-05   9.2047882615E-05   1.2250670997E-05
   40      2.6479723726E-04   6.6914793472E-05   2.3189475233E-04   1.8846357941E-04   2.9702070821E-05
   41      4.3612573957E-04   1.0968865744E-04   1.9563556199E-04  -4.5559589617E-05   1.2000216497E-05
   42      9.3948683912E-05   3.2021382456E-06   2.3056615881E-05   7.5661470045E-06  -1.4582342447E-04
   43     -2.1402638230E-04   3.5018505854E-05  -2.1286372118E-05   9.5470360581E-06  -4.0873858246E-05
   44      3.3377823797E-05   7.0112973104E-07  -3.3272394439E-05  -2.0517100509E-05  -2.2682635495E-05
   45      2.1019133819E-03   5.9235394301E-04   1.2442375480E-03   1.2205267875E-04   1.4775060611E-03
   46      1.3082586631E-02   1.7258076767E-04   1.4265591799E-03   5.5127135074E-04  -5.0061288751E-04
   47      3.4784273337E-04  -1.2380366625E-03  -1.0185432049E-03   8.4057887274E-04   5.9763638651E-04
   48     -5.4616558867E-04  -3.9356761963E-05  -5.9887882438E-05   2.4905663441E-05   2.1865476540E-04
   49     -8.1006946916E-04  -3.9958008906E-06  -1.7161354370E-05  -3.0006807057E-05   3.1945661780E-04
   50      2.6001946728E-04  -9.6991668805E-05   1.2162810214E-04  -9.1065463833E-05  -3.5244327750E-04
   51      1.8021069372E-04   2.4990831976E-05  -5.9014036046E-04  -5.9888351117E-04  -4.7239884066E-05
   52      1.2550657947E-03  -1.9907731662E-04  -2.4363078784E-06  -4.3606427379E-04   2.3774225380E-05
   53      7.5949068772E-04   3.1296006956E-04   7.7144505064E-04   2.2674093245E-04   4.3574590073E-05
   54     -3.3211183195E-03  -1.0681252518E-03   7.0196479148E-04   5.2227269165E-04   4.1836197553E-03
   55     -1.5519202454E-02  -1.4025517315E-03  -9.2769703651E-03  -5.7880524167E-05  -4.3025921240E-03
   56     -8.3468976165E-02  -5.5264917556E-03  -3.2910015056E-02  -1.3116697889E-03   4.4402835474E-03
   57     -6.0824608357E-03   6.4765688677E-04  -1.5653213698E-03   1.5440171412E-04   1.8591965573E-04
   58     -3.3118555653E-02  -1.1263149741E-03  -6.5364667113E-03  -3.1966293660E-04   6.1454504724E-04
   59     -1.7202266345E-03  -3.2087666104E-05  -4.5422387748E-04   1.5934422660E-03   2.4704101922E-04
   60      3.8834618734E-03   6.2033975334E-05   4.0628986643E-04   4.7770742235E-05   7.9065009350E-04
   61      1.6699144956E-02   2.9619615358E-04   1.3442415721E-03  -3.9060624540E-04  -1.6649873219E-03
   62      1.9939440183E-03   6.1926813233E-04   1.1344921226E-04   7.3598059902E-04   2.7469157665E-04
   63     -4.6944594879E-03  -4.8908449687E-02   2.2539932358E-03   6.7585824950E-03  -1.7462611607E-01
   64     -8.3493605904E-03   2.4084620780E-03  -6.6277991151E-02  -6.9250576195E-02   9.8551163475E-02
   65      5.8291087792E-01   7.0323221194E-03  -6.7210634502E-02  -3.0014554938E-01  -9.1804857211E-02
   66      7.0380888187E-03   4.5533013939E-02  -1.1692595822E-03  -7.6932412683E-03   1.5269596202E-03
   67     -6.7204018097E-02  -1.1690010346E-03   7.2902930409E-02   7.5937481284E-02  -2.2578985283E-03
   68     -3.0014439942E-01  -7.6940134930E-03   7.5937374918E-02   3.1807084627E-01   2.1022977258E-03
   69     -9.1786432512E-02   1.5265704051E-03  -2.2579556364E-03   2.1024223691E-03   1.8220639469E-01
   70      7.0566365709E-02  -7.3877312984E-03   4.8389300973E-03  -4.0970915143E-03  -1.0562119970E-01
   71     -1.1602491660E-01  -2.0961161290E-02   1.6660951800E-02  -1.1896138078E-02   9.9749291659E-02
   72      9.0531015029E-02   1.7180303463E-03   8.3727696239E-04  -1.4219949655E-03  -1.6005752181E-02
   73      2.2476942227E-02   8.4504953616E-03   1.3641785001E-03  -2.2164774027E-03   1.4994047020E-02
   74     -8.4499672857E-02   2.7432002001E-02   7.6494268902E-03  -8.3072601222E-03  -1.5343724415E-02
   75     -1.7530544877E-04   2.4771557820E-05  -4.8417386208E-05   1.1266964442E-06   6.5202173185E-06
   76      1.1743928574E-05  -5.7648843274E-05  -5.1303770585E-05  -5.1658852490E-05  -8.2829833269E-06
   77      2.3913341249E-04  -2.7816167393E-05  -6.0365262587E-05  -5.7203413630E-05   1.1094170867E-05
   78      1.5986908050E-05  -3.3469542864E-05  -1.5587248573E-05  -1.5342029797E-05  -1.6365690622E-05
   79     -1.7425961911E-05   1.5553001762E-05   9.9767703428E-06  -6.2340414040E-06   9.2891732331E-06
   80      3.7514847712E-05   5.9045891384E-06  -3.6009123142E-06  -9.8420269186E-06   9.8914890431E-06
   81     -1.3740705508E-05   7.8374096874E-06  -2.5188638619E-07   1.2726752156E-06   4.0977775523E-07
   82      1.7579153570E-05  -8.7060447654E-06  -1.9685863996E-05  -8.7134618495E-06  -7.7475410954E-06
   83      1.4831673335E-05   8.0794741900E-06   2.7989121522E-07   6.7581125791E-08   4.8282329744E-06
   84      3.8116895125E-06  -1.5261442858E-05  -2.3202298613E-06  -1.7401496353E-06  -6.6564562332E-06
   85      3.3894289559E-06   1.7088769305E-05   1.0344277033E-05   6.1105360999E-06   3.5064042682E-06
   86     -1.4817475629E-05   1.6843192681E-05   3.3219355872E-05   1.7056374811E-05  -2.3106599077E-06
   87      1.7642550660E-06   1.0823894573E-05   3.9232905219E-06   1.5301540345E-06   3.8800026754E-06
   88     -1.7379410911E-05   9.4508104117E-06   7.0080400067E-06   6.6908132690E-06   1.5510645107E-06
   89     -7.2361694678E-06  -2.2913328937E-06  -1.5621972977E-06   9.1845138240E-07  -1.7247299931E-06
   90     -3.7068207366E-06   4.1864909632E-06   7.6513235712E-06   2.1070980872E-06   4.3701865082E-06
   91      7.2430350424E-07  -1.2583312213E-06   9.1277534836E-07  -2.3043340933E-06   3.4301654314E-07
   92     -7.8488178427E-07  -2.3572825847E-06   2.6270606420E-07  -6.9324019225E-07   4.4529913457E-07
   93      5.3786095661E-06   5.9174143630E-06  -7.0726729541E-06  -2.2217578321E-06   3.1641579208E-06
   94      1.4378897790E-05  -8.0788378000E-06  -4.7585969597E-06  -1.2298825661E-05   4.1764093015E-06
   95      2.6987758923E-05   5.8935466956E-06  -5.7864848620E-06  -1.0477555041E-05   6.6054834900E-06
   96     -2.2290032421E-06  -5.1396802012E-07   1.7308668577E-06   2.5983430775E-07   1.1329145792E-06
   97      8.9804593780E-06  -1.0140398561E-07  -6.3167187630E-06  -2.2236328134E-06  -1.8758034437E-06
   98     -8.3273146131E-07   2.2582745007E-07   1.8316076060E-06   4.0592799791E-07   7.9436342441E-07
   99      9.4122823954E-06  -3.6311423943E-06  -5.0300255640E-06  -3.0753739305E-06  -2.0480662751E-06
  100     -1.0748941106E-05   4.8611234841E-06   4.5738381449E-06   5.7074037283E-06   6.8958866920E-07
  101     -3.9571050239E-06   4.3460283691E-06   1.4352329467E-06   3.2206092358E-06   2.0782771478E-07
  102     -2.7516595335E-06  -4.7751138633E-06   1.6156931374E-07   5.4676418324E-07  -3.4091177521E-06
  103     -7.7534820994E-06   7.0752537483E-07   6.9141854599E-07   3.4616402997E-06  -2.2798536060E-06
  104     -1.5188167911E-05  -1.2202227642E-06   6.5884620990E-06   7.0954340623E-06  -3.6772968812E-06
  105      5.7049385522E-06   2.5444501599E-06  -1.5826345372E-06  -1.8739580059E-06   1.4903669653E-06
  106      3.9111125355E-06  -5.0268630287E-07  -5.4934538685E-07  -2.0424453405E-06   1.0398382573E-06
  107     -6.9851224388E-06  -3.0720333146E-06   3.9924755590E-07   2.5684316065E-06  -2.9391421745E-06
  108     -2.5284001916E-06   2.1299588360E-06   1.2532292333E-06   1.0825335095E-06   4.2283875164E-07
  109     -3.6369322057E-06   3.4373010281E-06   1.8605552450E-06   2.9453072674E-06   9.3941241623E-07
  110      3.3167402786E-06   1.0977203677E-06  -8.9208436278E-07  -1.1299855067E-06   7.9811040059E-07
  111     -1.4448492672E-06   8.1296596658E-08   2.4003861305E-06   6.2651914051E-08   1.9275759722E-06
  112      1.0798725567E-06  -4.6867951806E-07   3.6439717230E-07  -1.2431241055E-06   2.7815045662E-07
  113      2.8127644429E-06   4.5837414747E-07  -1.5753546751E-08  -1.4042523483E-06   1.6411802885E-06
  114      4.9147488051E-05   1.5868052924E-05   5.5984631153E-06   1.8888614227E-07   9.1854780575E-06
  115      3.6889239978E-05   4.2667398908E-06   9.7978877213E-06   4.1750763034E-06   4.4438843267E-06
  116     -2.0496006649E-05  -8.8354781398E-07  -8.4305604550E-06  -4.6762056048E-06  -2.2284457075E-06
  117      1.0387343138E-06   1.9579105304E-06   6.1795704392E-07   5.3247199109E-07  -6.8136227210E-08
  118     -7.5042943714E-06  -1.8278901264E-06   1.5848724855E-06   2.3674755356E-06  -4.0538181150E-06
  119     -3.5177507726E-06  -1.1532111122E-06  -3.6804521816E-06  -1.8386596213E-06   5.5987961202E-07
  120      2.6896029333E-06   3.3503501791E-07   2.6219280511E-06   1.5956057243E-06  -1.1340056838E-06
  121     -3.4349423676E-07  -2.1112707982E-07   8.5406343416E-07  -2.5604704959E-07  -1.1057285486E-06
  122      2.4863676327E-06  -1.2879143295E-06   6.1617157454E-06   4.6863100527E-06  -3.4474895595E-06
  123     -1.6013525537E-05  -4.4717698271E-06  -2.0845595931E-06   1.5459447256E-07  -3.2937469256E-06
  124     -1.4652345757E-05  -3.2485199841E-06  -1.7098755417E-06   1.0747083894E-08  -3.1987013552E-06
  125      8.6841593574E-06   5.7496422552E-07   2.9507674879E-06   1.0579975606E-06   4.3273346950E-07
  126      7.5795271783E-07  -6.0579668618E-07  -3.0123500336E-08  -2.6030867782E-07   1.3273980676E-06
  127      2.2790140828E-06   4.6172325028E-08  -1.1462770695E-08   2.1252422169E-08   1.5391502575E-06
  128     -8.3982014903E-07  -6.6366302269E-07  -5.3629054784E-07  -6.3595455857E-07   8.4926324581E-07
  129     -3.1052306254E-07   3.7528574608E-07  -2.3860074197E-07  -2.3510291481E-07  -2.4133403645E-07
  130     -1.1305997193E-06   8.3491770304E-07  -2.4748190049E-06  -2.1009106005E-06   5.8517903112E-07
  131      7.4468544240E-07   3.1386249860E-07   2.8998141735E-07   8.3687179252E-07   7.3934241496E-08
  132      8.7277335792E-06   5.1229129246E-06   3.3114230649E-07  -2.8635979621E-07   1.3749571047E-06
  133      1.6860771014E-05   4.2011129544E-06   2.6311823514E-06   1.7020830967E-06   3.1923887229E-06
  134     -9.2630732695E-06   9.6363780086E-07  -3.7915659365E-06  -3.0106658329E-06  -2.9905630169E-06
  135      5.6090362880E-07  -1.8761274623E-07   7.2297533858E-07   9.7416113009E-07  -5.5196540940E-07
  136     -1.8580353545E-06  -3.9661619873E-08  -5.5019894672E-07  -1.0680312509E-06  -7.3638489440E-07
  137      5.2763934544E-06  -6.1446020848E-08   4.1337545064E-06   3.7274512742E-06  -9.6975707499E-07
  138     -3.1529743096E-07  -3.3334334749E-07  -7.8563778134E-07  -7.5469525483E-07   1.0134341896E-06
  139     -3.9579070043E-07  -4.9265579717E-07   1.2910283310E-06   1.1878471566E-06  -6.0025772840E-07
  140     -9.5640356504E-07  -8.5755362119E-07  -1.6165421180E-06  -1.7089534589E-06   2.1408901448E-06
  141     -7.7159833579E-06  -2.9095657997E-06  -1.2260242396E-06  -3.3814428353E-07  -1.3539669044E-06
  142     -5.6712259534E-06  -1.9774076290E-06   1.7461822940E-07   8.8414951775E-07  -2.2756775559E-06
  143      4.8439571581E-06   2.4385782237E-07   1.6622971764E-06   1.0776791135E-06   7.0480893691E-07
  144     -3.5378428935E-06  -1.2755146178E-06  -2.0479731614E-08   1.6277947482E-07  -1.4896332254E-06
  145      3.6321926711E-06   1.1472700572E-06   5.5245966974E-07   6.3054785833E-07   5.6083519246E-07
  146      1.0228244007E-06   1.3778613992E-06  -5.3116047470E-07  -7.4872560167E-07  -2.1618788820E-07
  147      1.6524678265E-06   1.9589242420E-07   9.0929434397E-08  -1.4067020695E-07   1.3784330353E-06
  148      1.0350864535E-06  -6.3525300421E-08  -3.3041764049E-07  -2.3495602518E-07   1.2667909446E-06
  149     -7.6952640857E-07  -5.1782241379E-07  -3.5773526174E-07  -6.2539458924E-07   6.0845003655E-07
  150      1.3369290920E-06   9.5634363568E-07  -1.0200958948E-07  -2.9773767945E-07   1.3316101382E-07
  151     -1.3316699582E-06   5.8999382777E-07  -1.6132982240E-06  -1.6123794834E-06   1.5142104116E-07
  152     -2.6425080253E-08  -1.8602479046E-07   3.0235019746E-07   9.0983619795E-07  -2.3335297096E-07
  153     -1.4591047139E-05  -2.6080541582E-06  -7.1035519569E-07   3.2285199991E-06  -3.5443136753E-06
  154     -6.0073496002E-06  -1.3843704397E-06   4.5737180843E-06   6.5354008248E-06  -2.6798992973E-06
  155      3.5964859224E-05   1.0718725694E-05  -4.0649838232E-06  -9.4932571043E-06   1.0430554284E-05
  156      2.6179734503E-06   8.9122506516E-07   1.7056566034E-07  -2.3294617488E-07   1.1981121540E-06
  157     -5.9065741564E-06  -2.0803838070E-06  -6.3346438670E-07   6.4081082351E-07  -2.5095238752E-06
  158     -4.1082251776E-06  -1.5214111162E-06  -5.0236875592E-07   6.2650631137E-08  -6.5327487875E-07
  159      4.2062579908E-06   1.0817517151E-06   1.0216963321E-07  -6.2016697939E-07   1.0005349682E-06
  160      1.4320127077E-05   4.5922963106E-06   3.2809137741E-07  -1.6295683848E-06   4.5820276118E-06
  161     -7.6268961529E-06  -1.5630239976E-06   3.5913276978E-07   1.0959760983E-06  -1.7954303942E-06
  162     -1.2031387480E-07  -4.8025909998E-07  -2.6495623240E-07  -5.4751458160E-07  -9.1431635695E-07
  163     -9.4042911066E-06  -4.2043636744E-06  -2.5923011112E-06  -1.3986784822E-06  -3.1754406678E-06
  164     -1.3171498401E-05  -5.0880762800E-06   1.3061696375E-06   3.5539594633E-06  -5.5702750924E-06
  165     -5.2197281939E-06  -9.1841426531E-07   1.0412394333E-07   1.2093291360E-06  -2.4903184933E-06
  166      7.1265138835E-06   2.5937601715E-06  -9.1260362190E-08  -1.2989909319E-06   2.5398905694E-06
  167      4.1484204350E-06   1.4058156096E-06  -1.4730280305E-06  -1.8286782993E-06   1.0267200883E-06
  168      8.4548859160E-07  -4.3191036902E-07   6.6415245864E-07   6.3926786268E-07   9.3826326424E-07
  169      2.1854336034E-06   4.3007368733E-07   5.9380642349E-07   3.7850246692E-07   8.4867179893E-07
  170      2.3033692030E-06   4.2880629672E-07   6.1254562696E-07   5.6162628507E-08   1.4647661468E-06
  171     -4.4131101467E-07   2.0024196773E-07  -9.0839992124E-07  -7.2810379361E-08  -5.6429327026E-07
  172     -2.8642127877E-06  -6.7932357328E-07   1.0833681660E-06   2.4162861941E-06  -1.5334308162E-06
  173      6.9004931467E-06   2.8485672621E-06  -1.6277215205E-06  -2.7855467729E-06   2.2365106279E-06
  174      8.0579800712E-07  -3.4226990097E-08  -1.1162047562E-07  -4.2286028109E-07   6.5599240733E-08
  175      4.0533107894E-06   2.1222699254E-06   1.5475352337E-07  -5.4833332670E-07   1.8118607757E-06
  176     -1.0406600290E-06   6.0504438577E-08   4.0817761995E-07   5.6054016121E-07  -2.0430052580E-07
  177      6.2168239544E-07   3.4633868463E-07   4.2770975304E-07   2.1481365005E-08   1.0249684088E-06
  178     -3.1542569450E-06  -1.4368267823E-06  -3.0728365719E-07   1.3260664737E-07  -1.3754720595E-06
  179      1.1233922962E-06  -9.3164963842E-08   1.1225446989E-07  -1.7615092725E-07   6.6114838569E-07
  180     -2.5381463972E-06  -4.7805694922E-07   6.7067820993E-07   1.3092794627E-06  -1.1019240662E-06
  181      2.4094520953E-06  -1.1598972147E-06  -1.5643344255E-06  -2.2792304523E-06  -4.6104413234E-08
  182     -2.8606640055E-06  -1.9761404282E-06   4.9747066576E-07   1.0166602454E-06  -1.5749362858E-06
  183      1.6566025260E-06   4.3017147105E-07  -6.4855474946E-07  -9.0073250807E-07   3.5552733143E-07
  184      1.8264596075E-06   9.2818065084E-07  -3.0113360559E-07  -8.0675764292E-07   5.8533064376E-07
  185     -2.6173554653E-06  -9.2485500643E-07   4.0796612777E-07   1.1773279094E-06  -1.2817536743E-06
  186      1.0841596503E-06   2.2099601411E-08   1.8341610289E-07  -2.3420152295E-07   8.7889783858E-07
  187     -1.0547662656E-06  -3.7629655602E-07   3.8581339466E-07   5.6579745282E-07  -1.4951270339E-07
  188      1.0791414233E-06   5.8373611429E-07   2.2976642768E-07  -2.9881702076E-07   1.1983524078E-06
  189     -7.1282960411E-07  -3.3793072926E-07  -3.8029028538E-07  -9.1513348377E-08  -7.5122025817E-07
  190     -4.5801823231E-07   7.5106394821E-07   6.2495928274E-07   9.5216907509E-07   2.9907071453E-07
  191      2.4731542597E-06   1.3422911488E-06  -3.4900428609E-07  -7.7066858861E-07   8.2057619658E-07
  192     -1.3810703079E-04  -2.3720055752E-05   2.0199784318E-05   5.0120365004E-05  -3.5590693288E-05
  193     -4.9566803419E-05  -9.6577753680E-06   1.4671550189E-05   2.3356026115E-05  -1.5465946380E-05
  194      9.9542926272E-05   7.1274077579E-06  -1.0494186016E-05  -4.4712050842E-05   3.8858026307E-05
  195      6.8139802919E-04   1.6529063282E-05  -4.5009079165E-05  -8.1349123482E-05   3.1212449529E-05
  196      1.3420359465E-03   1.0524475967E-04   8.5187027784E-05  -9.4267475287E-05   1.5362414704E-04
  197      5.8167861953E-04   4.4196321029E-05   2.0570277555E-04   2.8592234688E-05  -3.4430294365E-05
  198     -1.9991229386E-05  -7.2368172738E-06  -2.4830628245E-06  -2.7673181258E-06   1.2166056994E-06
  199      1.5791210801E-05   1.1374840924E-05  -4.7462626166E-06  -1.0650168962E-05   7.3315384685E-06
  200      4.6935144094E-05   9.2734032807E-06   1.9090475312E-05   1.3711693318E-05   2.5362902392E-05
  201     -3.7423905856E-05  -6.1726571795E-06  -7.5318053298E-06  -3.3648294619E-06  -2.1318133866E-06
  202      8.6024026473E-05   2.3548726910E-05  -2.6658962418E-06  -1.3410111689E-05   2.5256518727E-05
  203      6.3319172333E-05   1.0302369251E-05   7.9084107428E-06   1.3198495486E-06   1.3087061184E-05
  204      1.4917650653E-06  -7.8373987000E-06   9.8948757956E-07  -8.0004091992E-06   9.1905679699E-06
  205      4.9215628407E-05   8.8569355120E-06  -3.5604877406E-06  -1.8332413405E-05   1.7290894044E-05
  206     -1.1150519793E-04  -1.2978250232E-05   2.2534255427E-05   4.5644075921E-05  -3.1426774188E-05
  207      1.2433072313E-04   1.5724976954E-05  -2.2079712801E-05  -4.7163794505E-05   3.3474835678E-05
  208      2.6371477849E-05   1.2263897574E-05  -8.0324147966E-06  -1.0738223238E-05   1.0819185482E-05
  209     -3.6614469717E-05  -6.4191447028E-06   9.3636776716E-06   1.7380756758E-05  -1.0759569465E-05
  210      1.6162612813E-04   2.3404581395E-05   1.0691732437E-05  -6.5974625629E-06   1.0068624969E-05
  211     -2.2744687934E-04  -7.5226735188E-05   9.2906267316E-06   3.0778627793E-05  -6.7227432092E-05
  212     -8.9176968337E-05  -6.8089858138E-06  -2.7570934043E-05  -8.5864878205E-06  -2.3235511058E-05
  213     -8.1341808483E-06  -1.5138601020E-06   1.2262344794E-06   2.4734911727E-06  -3.8737176746E-06
  214     -1.5512439431E-05  -3.6842432760E-06  -3.9740576720E-06  -1.8818284380E-06  -2.7281658755E-06
  215      3.1324895837E-06  -2.5645223964E-06   9.2015607375E-08  -1.3055848596E-06  -1.5496425688E-06
                   70                 71                 72                 73                 74        
    0      8.2842591134E-06  -2.2598289647E-05   1.0370935639E-05   8.2962353151E-05   3.4897222822E-06
    1     -9.6693761368E-05   4.3251318623E-05   2.6014056457E-05  -7.8698022184E-05   8.3154668461E-06
    2      8.1980604679E-05  -2.0818535159E-05   2.0926047955E-05   1.2652267796E-04   3.0983618557E-06
    3     -1.7666958776E-05   6.2483392493E-07  -1.2619878719E-05  -2.8850136732E-05  -2.1084581461E-07
    4      1.1232601737E-05   6.8773848263E-08  -9.1994735835E-06  -3.0954265843E-06   9.7025054277E-08
    5     -1.5176506056E-05  -3.3211890810E-06  -9.7156538424E-06  -2.4570252820E-05  -2.4500841256E-06
    6     -1.6714203948E-05   7.9359363947E-06   2.1987903416E-05   5.0197730397E-05  -2.5114687082E-06
    7      4.7696635240E-06   6.8504899741E-06  -6.2085970804E-06   7.0784662910E-06   6.1262974964E-06
    8      6.4828910640E-06   2.5359307364E-05   5.8039450222E-06   7.0925819569E-06  -1.0809265222E-06
    9     -1.1122168557E-05  -6.6587925090E-06   2.5398293102E-06  -5.5623457466E-06  -1.1172276379E-05
   10     -2.5982091386E-05   3.9327593161E-06   2.0567107501E-05   2.1776422885E-05  -1.0342847632E-05
   11     -1.3836430362E-05   2.4995258392E-05   1.6237996062E-05   1.0261977880E-05   6.8568101380E-06
   12     -1.0415882648E-05  -2.6160570975E-06  -7.2382675710E-06  -1.1936773769E-05  -2.2062986629E-07
   13     -5.2770490603E-06  -2.8592021219E-07  -5.9577467497E-06  -1.1258559066E-05   2.2820944712E-06
   14     -4.2375842787E-06   2.2072194439E-06  -7.9785383514E-07  -8.7369477817E-06  -3.5995590050E-07
   15      6.8408032686E-06   1.5655550613E-06   2.2397179035E-06   1.9392188526E-06  -3.8134620736E-07
   16     -1.4136528862E-05  -9.0818846470E-06  -1.3329643347E-07  -6.1052174999E-07  -3.5705450761E-06
   17      8.3849013208E-06   8.6598037961E-07   1.5118484832E-05   2.3376403556E-05  -7.6857279133E-07
   18      3.4782294992E-06  -8.7609440435E-06  -1.2970312569E-05  -1.9560687494E-05  -3.5651021272E-06
   19      3.3535424406E-06   4.0798168904E-06   1.9715874397E-05   2.8197409770E-05  -2.0867841510E-06
   20     -5.6555285973E-06   9.6112461280E-06   2.2729945834E-05   2.8769973402E-05  -8.5916950053E-07
   21      3.1186804197E-06   7.5931635875E-07   7.3669039822E-08  -2.7636326909E-07   1.2331757437E-06
   22     -2.0236454777E-06  -7.3533084363E-07   4.4970879353E-07   6.5047909148E-07  -1.3519140781E-06
   23      3.9461286097E-06   1.0962304491E-06   3.8329427926E-06   4.2379662976E-06   9.4248251762E-07
   24     -2.4638104505E-06  -1.0024927043E-06  -2.3935467414E-06  -2.7679359807E-06  -6.0628747517E-07
   25     -2.2352411300E-06  -1.4485661361E-06  -3.5236988129E-06  -5.0892656316E-06  -6.9760109938E-07
   26     -3.1636965119E-07  -9.7033274925E-07  -3.6410139717E-06  -5.7968329619E-06  -9.5276059178E-08
   27      5.3258526283E-06   5.6368668768E-06   1.8595380684E-05   3.6581101810E-05   2.2803076565E-06
   28     -1.9829857705E-06  -3.1898070799E-06  -7.9703143070E-06  -1.4700639389E-05  -1.2014834128E-06
   29      1.1421890489E-05   3.0157121927E-07   9.5415119545E-06   2.1551764868E-05   2.6271868312E-06
   30     -1.9485697817E-06   3.8486173888E-07  -3.9531118169E-08  -5.6852742501E-08  -5.2705064536E-07
   31      2.6790852946E-07   9.7238982918E-07   2.1831880333E-06   2.8487676776E-06   5.7796406085E-08
   32     -7.8886055394E-07  -1.5520358096E-07   1.1621749013E-07  -5.9788542786E-07  -7.0867224149E-07
   33      7.7488777966E-07  -1.2783991457E-06  -2.3828796546E-06  -6.6455945563E-06  -1.2983265902E-07
   34      1.3332300711E-06  -1.7484735672E-06  -3.8072553499E-06  -4.7612623218E-06   8.5711000359E-08
   35     -1.2950782316E-06  -8.1558119124E-07  -3.9698749206E-06  -9.1565564515E-06   1.5770854051E-07
   36      4.5025429494E-05   2.5905460451E-04  -1.3079713151E-05  -1.4984640418E-03  -3.9550411058E-05
   37      1.6798645653E-04  -7.3274956238E-05   2.4067078491E-04   5.6467265279E-04  -1.0356701544E-04
   38     -2.4636860173E-04   5.6433460186E-05   2.8660863470E-04   6.3459955075E-04   5.4612022250E-04
   39      7.8116091240E-05   1.5050686470E-06  -1.8084551286E-05  -5.2789322168E-05  -2.0627295415E-05
   40      5.5340888840E-06  -6.1645476315E-05  -3.3784776185E-05   3.0773398013E-05   7.3874921679E-05
   41      2.9802101050E-05  -2.1323729077E-05  -2.9744021289E-05  -8.6576219022E-05  -1.0282081399E-05
   42      3.2714813226E-06  -2.8662764449E-05  -8.6585603482E-06  -1.3064271485E-06   6.3075489318E-06
   43      2.8810538751E-04  -8.6505490982E-05  -6.5652971322E-05   4.0306135885E-05  -3.4598478057E-05
   44     -6.6702150381E-05  -4.4129728310E-05  -2.3535745358E-05   6.7955890774E-05  -2.3592067512E-05
   45      1.7598414695E-03  -1.2961635122E-04   1.0341841627E-03   1.4134499988E-04  -2.5071163008E-04
   46      1.4075056514E-03  -3.3752014450E-05  -1.2213610103E-03  -6.7225096500E-03  -7.5800530162E-04
   47      8.2839900776E-05   7.2231700967E-05  -5.1296493116E-04  -1.3261767558E-03   3.4441504456E-04
   48     -1.1495512623E-03   2.7690109733E-04   3.8992464456E-04   5.9217939609E-05   3.4417475293E-04
   49      1.7606910137E-05   3.8074916521E-04   1.1433155036E-04   3.5365679468E-05  -4.3578554704E-05
   50     -7.6227619092E-05   5.3213196957E-05   4.2633423071E-05  -2.7015438759E-04  -3.6129011564E-05
   51     -1.0486205636E-04  -1.2012687503E-04   2.6130932355E-05   3.2472070561E-04  -2.7156135500E-04
   52     -1.5458269955E-06   6.8343317422E-05   1.1650076261E-04  -1.7416170142E-05  -1.1822298395E-04
   53     -4.2543546645E-06  -1.0415967759E-04  -1.8381987414E-05   9.7237471313E-06   3.8678188743E-04
   54      2.2736377631E-02   3.7378840692E-03  -2.7686100687E-03  -3.0090714834E-02  -5.0896155547E-03
   55     -1.8020577854E-02  -2.9779684833E-03   6.4843364124E-04  -6.7333151493E-03  -1.2602474053E-03
   56      1.6936056141E-02   1.9992848127E-03   5.6058117656E-04   1.2629920929E-02   1.8706367043E-04
   57      9.8850218416E-05   7.2422081552E-04   1.5669168698E-04   8.9955364694E-05  -4.9826042595E-04
   58      1.3008569255E-03   1.9039443820E-04  -1.0431617079E-04   1.3372190715E-03   2.5849977403E-04
   59     -2.4358074407E-04   6.5386524186E-04  -3.0676605224E-04  -2.1701554882E-04   4.5234212409E-04
   60     -1.8621243185E-03  -3.9413453863E-05   6.9337912797E-04   2.2366954881E-04   2.8727465351E-04
   61     -6.2107330363E-03  -1.2552636385E-03  -1.7222747480E-04   1.2184121927E-03   3.0460269937E-04
   62     -1.0600720998E-03   1.1517399411E-03  -3.0494326733E-05   4.6934141862E-04  -3.0241036157E-06
   63      9.7074323556E-02  -9.1867297641E-02  -2.7336825241E-01  -5.5518203956E-02   9.1000057822E-02
   64     -1.2320658207E-01   7.1655999501E-02  -5.8055578790E-02  -6.1573366136E-02   2.3622659776E-02
   65      7.0581270706E-02  -1.1603775304E-01   9.0537258483E-02   2.2475066258E-02  -8.4507140376E-02
   66     -7.3874355022E-03  -2.0961699780E-02   1.7179020742E-03   8.4504243040E-03   2.7431980506E-02
   67      4.8388909369E-03   1.6660619439E-02   8.3701416852E-04   1.3640899469E-03   7.6495953131E-03
   68     -4.0972511734E-03  -1.1896114554E-02  -1.4218069293E-03  -2.2164966791E-03  -8.3072365402E-03
   69     -1.0562194895E-01   9.9749059408E-02  -1.6005646371E-02   1.4993962548E-02  -1.5343617034E-02
   70      1.3524251401E-01  -7.6706639568E-02  -5.4256408549E-03   4.2105985341E-03  -5.1149063312E-03
   71     -7.6705922474E-02   1.1760825758E-01   8.3850162656E-03  -7.8407888655E-03   6.4993083988E-03
   72     -5.4257259000E-03   8.3849417152E-03   2.8817790662E-01   6.3243984659E-02  -9.7499163451E-02
   73      4.2105544107E-03  -7.8407577275E-03   6.3244011746E-02   6.7271503483E-02  -2.4364862460E-02
   74     -5.1149692748E-03   6.4993010172E-03  -9.7499316725E-02  -2.4365137637E-02   8.4472257380E-02
   75     -4.5993149683E-06  -1.4328150215E-05  -4.6360792853E-06   3.1096852403E-05   1.6189193298E-05
   76     -4.8305369780E-05   4.7318258377E-05   4.7509427901E-06  -6.6964636785E-05  -2.3740282748E-05
   77     -2.1893917542E-05   1.5228834573E-05  -3.4898449717E-05  -1.7143566286E-04  -2.3266936619E-05
   78     -7.7892323641E-07   2.6176273333E-06   1.6263844803E-05   2.4162141588E-05  -1.2480464387E-05
   79      2.2420372649E-06  -9.9752608763E-07  -9.8411395080E-06  -3.8359252277E-06   4.9026165401E-06
   80      7.1935293679E-06  -1.0858797890E-05  -6.6673548315E-06  -1.6431287729E-05  -6.3852264379E-06
   81      6.3013101929E-06   2.0880570068E-07  -3.9905365684E-07   8.0078630606E-07   2.6246601814E-06
   82      8.4855188600E-06  -1.1319840889E-05   7.2928660251E-06   1.3258267086E-05  -1.0432984810E-05
   83     -1.2172783362E-05  -2.0213465665E-06  -9.7024052876E-06  -1.1287634515E-05   3.4045706387E-06
   84      2.8811699352E-06   4.8970223424E-06   7.7856337692E-06   6.3071122711E-06  -5.3037162198E-06
   85      6.4956612645E-06  -8.7934301560E-06   3.4305350966E-06   5.3699242986E-06  -9.5182405769E-08
   86      7.2157034238E-06  -6.9291168356E-06   6.6466935453E-06   3.5819414920E-05   4.4124543996E-06
   87      2.1163015670E-06  -4.1196391269E-06  -4.4138759570E-06  -5.8704696285E-06   2.1277419024E-06
   88      2.8735446229E-06  -5.7990092208E-06  -2.1263049375E-06   1.0958483148E-05   4.4414628323E-06
   89      7.7366631390E-07   1.0249421925E-06   4.7841542373E-07   3.0451241205E-06   1.3937564919E-06
   90     -8.2053001504E-06   4.3470012567E-06  -3.1760465725E-06  -6.5872592261E-06   1.2918760522E-06
   91     -1.6013678274E-06   3.6635284260E-06  -8.7111982607E-07  -3.8322416694E-06   4.5973583045E-07
   92     -1.4491442171E-06   2.4624424762E-06   6.8161913489E-07  -1.0056286552E-06  -9.9108202052E-07
   93     -3.1885803555E-06  -2.0248364750E-06  -7.5852387841E-06  -1.6770304280E-05   2.8749854093E-06
   94     -6.3212490930E-06   8.3052673310E-06  -5.3429999332E-06  -1.5992767380E-05  -2.8594106986E-06
   95     -2.0272429413E-06  -1.3672302003E-06  -1.1845285863E-05  -2.4494967978E-05   1.4408589812E-06
   96     -6.5960224093E-07   1.5565085352E-06  -1.9308199459E-07   4.9511114266E-07  -1.6794726254E-07
   97      7.9104941584E-07  -3.5600392254E-06   5.7295165974E-07  -1.5330626665E-06  -9.6955278005E-07
   98     -2.7986168754E-06   1.3014490178E-06  -3.2512175315E-07  -2.0417948544E-07   4.7217918499E-07
   99     -1.3765592760E-07  -1.2022623222E-06   1.4693203814E-06  -1.1898006020E-06  -2.5309075538E-06
  100      2.1186162493E-06  -2.7576896306E-06  -1.0211215112E-06   5.5053892158E-06   2.6775596644E-06
  101      1.7868946619E-06  -3.8632837389E-06  -1.1745626222E-06   4.1894044941E-06   1.8056308975E-06
  102      5.8979444810E-07   1.3029949565E-06   5.0520655973E-06   6.3986014114E-06  -2.0645410176E-06
  103      1.5490954588E-06  -1.2530658440E-06   3.7346678731E-06   7.6324042014E-06   4.0264628623E-07
  104      2.2427687678E-06   2.4819269789E-08   6.8699168567E-06   1.5845618253E-05  -1.5160406954E-07
  105     -4.7585596461E-07  -1.2259967319E-06  -3.2396918240E-06  -5.8623424152E-06   9.7872975962E-07
  106     -8.3265060320E-07   9.8226612633E-07  -1.2545753289E-06  -3.4639809836E-06  -3.0260706231E-07
  107      6.1494027910E-07   6.1080000474E-07   4.8000833423E-06   7.0431524445E-06  -1.3777167093E-06
  108      8.0438268637E-07  -6.3867471233E-07  -6.8610379005E-07   4.6884705021E-07   1.1409581719E-06
  109      9.5975379765E-07  -2.2899705771E-06  -1.8790546466E-06   9.0670489327E-07   1.5319532576E-06
  110     -1.0514538425E-07  -4.9923556067E-07  -1.8277935499E-06  -3.2324052033E-06   5.8667758414E-07
  111     -1.6067074677E-06   2.0768798232E-06  -1.2638595867E-06  -1.4170198898E-06   2.0529171206E-07
  112     -2.7350696983E-07   1.2014551640E-06  -2.4731294570E-07  -1.4239647465E-06   1.0949022852E-07
  113     -4.5830510584E-07   5.6158796087E-07  -2.0399289322E-06  -3.0814776291E-06   2.6126287398E-07
  114      1.0402341108E-05  -1.0193648719E-05  -2.2027121508E-05  -4.7735872612E-05   2.0928690517E-06
  115      3.5532557125E-06  -3.4868444680E-06  -6.3568034939E-06  -2.2165677594E-05  -3.9685195129E-06
  116     -1.5158544141E-06   3.6589899248E-06   4.5459767438E-06   7.6352387255E-06   3.4183473719E-06
  117      1.8557031382E-06  -8.9530722686E-07  -1.6620577507E-06  -3.8747101582E-06   1.0729695416E-06
  118      6.8888197701E-06   3.2863037071E-07   5.4835296103E-06   4.5855878938E-06  -7.0087031750E-08
  119     -4.2958511359E-06   6.6503331393E-07   5.6577717319E-07   3.3055636629E-06   2.5481470339E-07
  120      4.5069778904E-06  -1.0423260967E-06  -4.5708634246E-07  -2.4773316400E-06  -1.2989085720E-07
  121      1.8081180838E-06   1.5683545438E-07   1.2795186478E-06   1.9487551211E-06   4.2821532357E-07
  122      6.8956131668E-06  -6.9341969186E-07   4.3946666756E-06   1.7817021493E-06  -1.8502628840E-06
  123     -3.0035659305E-06   2.4063601337E-06   5.7125304613E-06   1.4137170725E-05  -3.2951700036E-07
  124     -2.9702847373E-07   1.9954758769E-06   5.5029116599E-06   1.1868879463E-05   3.3854248287E-07
  125      1.3306774839E-06  -1.1035703184E-06  -1.2307378830E-06  -3.2146868860E-06  -1.0611572460E-06
  126     -1.7796634669E-06   4.5516973493E-07  -1.8571826175E-07   1.2380468794E-06  -7.7858127012E-07
  127     -2.5601275531E-06  -1.1801776211E-07  -1.3456441532E-06  -7.9129678324E-07  -6.1763794943E-07
  128     -2.2294320936E-06   8.6567310800E-07   1.5462168393E-07   1.4451632800E-06  -2.8186074340E-07
  129      2.8935356002E-07  -5.2604877803E-08   3.4951190644E-07   1.6611327398E-07   4.4890033809E-07
  130     -1.0911532710E-06   2.8213088842E-07  -9.9012554697E-07  -1.1101967131E-06   1.2604579572E-06
  131      2.9558507215E-07  -6.4581862879E-07  -7.2214493385E-07  -1.4863567068E-06  -2.2544071534E-07
  132      3.6291738888E-06  -2.9549545527E-06  -5.9707784635E-06  -1.2716131944E-05   2.2737211057E-06
  133      1.7060951640E-06  -3.6978195827E-06  -7.2808652225E-06  -1.5211209650E-05  -6.3000424271E-07
  134      2.0609440838E-06   1.4036846319E-06   3.1329965368E-06   2.2713130284E-06   3.5634239728E-06
  135      1.0165544105E-06  -3.9808435501E-07  -2.9924631064E-07  -1.4342167844E-06  -4.1044555147E-07
  136      4.2677449720E-07   6.8978633925E-07   9.9844562802E-07   1.3952243968E-06   8.6345421542E-07
  137      3.2520040147E-06  -1.6082717941E-06  -3.0148077812E-07  -3.4311635736E-06  -1.6315809534E-06
  138     -2.5213735650E-06   4.8597430269E-07  -6.5852814768E-07   7.6815930502E-07  -1.0341784799E-07
  139      1.6192001961E-06   3.5036068340E-09   6.2982511929E-07  -4.1672293816E-09  -5.1266360381E-07
  140     -3.8583146591E-06   1.0747423770E-06  -2.1198303613E-07   3.5342716226E-06  -4.9842729990E-07
  141     -2.3655113303E-06   1.8287730433E-06   3.9558461982E-06   8.5219135648E-06  -6.7960262833E-07
  142      6.5314635135E-07   9.6551282697E-07   3.6377299176E-06   5.3475164333E-06  -4.5809316496E-07
  143      1.9700576300E-07  -8.2959034216E-07  -1.3722461312E-06  -2.3596672782E-06  -9.5688591854E-07
  144      3.2975187626E-07   8.9010195156E-07   2.6783343364E-06   3.8039724976E-06  -1.0477295751E-07
  145      6.8890524784E-07  -1.1225053755E-06  -2.0957779748E-06  -4.3837360221E-06  -1.5104393782E-08
  146      7.1756962215E-07  -4.7970365758E-07  -9.5313099380E-07  -2.5696944995E-06   1.2296422691E-06
  147     -7.4533528069E-07  -1.0579555271E-07  -1.3194657104E-06  -9.3074439208E-07  -3.9447271461E-07
  148     -1.7126028069E-06  -3.1761342772E-08  -9.9010486084E-07  -3.0097200969E-08  -4.4901377695E-07
  149     -1.1772471006E-06   6.6098070204E-07   2.6013790962E-07   1.5097980818E-06  -1.9649905418E-07
  150      3.9158268585E-07  -4.6525076458E-07  -9.2347842973E-07  -1.8312375803E-06   6.1862582990E-07
  151     -6.7460728017E-07   3.3111270883E-07  -1.5717984267E-07   2.2980623230E-07   1.0997193545E-06
  152      2.5233708338E-07  -3.8139259687E-07   4.9332529506E-08  -2.5677315638E-07  -4.4001559743E-07
  153     -7.8216638902E-07   4.8688562618E-07   6.3836608883E-06   1.1793233657E-05  -4.3003162377E-07
  154      1.7317893093E-06  -1.4174040984E-06   3.9621215405E-06   6.7592383865E-06  -1.8544372153E-06
  155     -1.1030177398E-06  -3.1973206571E-06  -1.7469938757E-05  -3.4590900151E-05   3.2448599920E-06
  156     -4.3308564759E-07  -3.5586053769E-07  -2.0769775619E-06  -3.1761816352E-06   4.2200023255E-07
  157      1.4231354001E-06   7.3863056510E-07   3.7522627774E-06   5.0926964477E-06  -5.3852339706E-07
  158     -1.6100654075E-06   1.1416290801E-06   2.1387894497E-06   4.7084908621E-06  -5.9787533963E-07
  159      2.9413545077E-08  -5.3740829819E-07  -2.2728593594E-06  -4.0961053232E-06   2.6009350171E-07
  160     -3.6558227713E-07  -2.0949687633E-06  -7.5845849885E-06  -1.3572999761E-05   8.8893842922E-07
  161      1.3316696068E-07   5.5570187414E-07   2.6322132263E-06   6.7723859986E-06   8.4568577098E-08
  162      1.1852005169E-06   1.6069545515E-07   3.3814766679E-07   8.4108583969E-08   3.8403300712E-07
  163     -5.9054514589E-07   2.5064370300E-06   5.3452184338E-06   8.2601312148E-06  -5.9528248131E-07
  164      1.3654982482E-06   1.2968309917E-06   8.7407341712E-06   1.3701896006E-05  -1.8271562234E-06
  165      2.0654435953E-06   4.4461804784E-08   3.6600020030E-06   5.2666698297E-06  -3.7554346502E-07
  166     -2.1281646251E-07  -8.7750210014E-07  -4.4777316700E-06  -6.6257877100E-06   1.0195769111E-06
  167      6.5812642901E-07  -4.2109853319E-07  -2.4248319839E-06  -4.4422624702E-06   5.8230785134E-07
  168     -1.7094167782E-06   2.6887707237E-07  -1.3937155158E-07   2.0791082267E-07  -8.2349316431E-07
  169     -9.6930209156E-07  -1.3963515373E-07  -9.1897661332E-07  -1.7216695370E-06  -1.9708409801E-07
  170     -9.5910574989E-07   1.9358148129E-08  -1.5026825451E-06  -2.0163664681E-06  -2.2912375084E-07
  171      7.1898650283E-09  -2.8567694512E-07   7.6820950111E-07   1.5797799659E-07   8.4617708610E-08
  172      7.7849167058E-07  -5.4556509262E-07   1.8679260680E-06   2.5519052435E-06  -5.1267811957E-07
  173     -1.0926140217E-07  -8.1518903959E-07  -4.1544002905E-06  -7.1475318507E-06   1.5881400931E-06
  174     -1.2077773538E-07   1.3503539757E-07  -2.1502597211E-07  -6.3348741378E-07   6.7857125246E-08
  175     -1.2144036941E-07  -1.0044280615E-06  -3.2602475281E-06  -4.3120869272E-06   8.6043276763E-07
  176      1.0476759794E-07  -1.9121935075E-07   2.7742683992E-07   9.0697744130E-07   3.2106721613E-08
  177     -5.0930632339E-07   1.1445173178E-07  -1.0567560429E-06  -9.1713209404E-07   1.7453208366E-08
  178      7.0813207423E-07   7.6736925561E-07   2.4577955908E-06   3.3495520234E-06  -7.3200285970E-07
  179     -1.0376392560E-06   2.3237687029E-07  -5.3372259383E-07  -4.6700149249E-07  -2.1470449446E-07
  180      6.8897159963E-07  -2.5519454304E-07   1.2425169641E-06   2.1566710083E-06  -1.5397709360E-07
  181     -6.2648577438E-07   1.1374590163E-06   2.7488113713E-07  -1.3470193608E-06  -1.7748825871E-07
  182      1.3313890185E-07   6.8677949046E-07   2.6897247975E-06   3.5565597222E-06  -9.9117120186E-07
  183     -2.7329539185E-07   1.9591166294E-08  -6.5624207429E-07  -1.5112512425E-06   2.8694665783E-07
  184     -2.6894112301E-08  -2.6783566323E-07  -1.1383377556E-06  -1.6096763652E-06   4.9472472383E-07
  185      4.7756736712E-07   6.5227461676E-08   1.8707464736E-06   2.5285211215E-06  -4.9405359053E-07
  186     -7.1675966915E-07   2.2674375690E-07  -7.7224503623E-07  -8.2315668833E-07  -1.7052418396E-07
  187     -2.1054697705E-07   2.2644231114E-07   5.8054247204E-07   8.2467179186E-07  -2.9630337313E-07
  188     -4.6608107481E-07   3.6658066406E-08  -1.3779352543E-06  -1.4031804838E-06   1.8336151830E-07
  189      3.9475106441E-07   2.4521340098E-08   9.2770957545E-07   1.1374119569E-06  -1.4059107921E-07
  190      2.6612690389E-07  -7.0163572306E-07  -7.0437740100E-07  -1.3126609010E-07   1.7875633651E-07
  191      9.8023742064E-08  -6.2968196307E-07  -1.7707872609E-06  -2.4828719698E-06   7.2825985613E-07
  192      1.9752101498E-05  -3.9991143861E-06   5.7581665296E-05   1.0010799991E-04  -2.2491224696E-06
  193      2.4532380239E-05  -4.7927477604E-07   2.5302896284E-05   2.4621328841E-05  -1.5755068954E-06
  194     -8.3997189923E-05   1.1732277625E-05  -5.5381772908E-05  -3.5412588776E-05  -2.3270327793E-06
  195     -1.8741601526E-04   2.0708543612E-05  -4.7292600873E-05  -4.1664984876E-04  -3.2126645508E-05
  196      8.5971223878E-05   2.0432249086E-05  -2.1202540505E-04  -1.0383570344E-03  -8.0475962374E-05
  197     -4.7528320824E-05  -2.9315632177E-05   1.1072521712E-05   1.5369212299E-05   1.1372029568E-05
  198     -1.4611844464E-05   1.1845570144E-05   4.6299633722E-06   5.6325798135E-06  -1.5387972663E-06
  199      3.0513905895E-05  -1.4163919295E-05  -1.9412700162E-05  -9.8428832616E-06   6.1869468786E-06
  200     -2.0759161495E-05  -1.2559507751E-05  -2.0500456162E-05  -1.6972153672E-05  -8.2512194128E-06
  201     -7.8488058467E-06   3.6421244768E-06   5.9761859194E-06   3.1133560702E-05   2.4344934202E-06
  202     -4.0647200202E-06  -8.2880971519E-06  -3.4423135072E-05  -7.9189423007E-05   1.3208653341E-06
  203      8.2746039721E-07  -6.6608412767E-06  -1.6070435548E-05  -4.7420504794E-05  -4.2499352569E-06
  204     -2.3899037660E-05   1.1250845264E-05  -6.6917573429E-06   1.4353812774E-05  -8.3549964743E-06
  205     -3.2601653910E-05  -6.7556211799E-07  -3.4545226252E-05  -2.5183168720E-05   4.2030962899E-06
  206      4.8387837597E-05  -4.0667046905E-06   4.7144066408E-05   6.2424209156E-05  -5.1742798261E-07
  207     -3.4121260951E-05   4.2954620798E-06  -5.3094398679E-05  -8.2925459309E-05   2.2561975904E-06
  208     -8.0942400097E-06  -4.3859042266E-06  -1.9651274302E-05  -1.9988159302E-05   4.1684244760E-06
  209      2.2734580934E-05  -6.7041649505E-07   1.8828278219E-05   1.7782114446E-05  -2.5730925195E-06
  210      4.8754103210E-05  -9.3660544115E-06  -1.9946134370E-05  -1.3820020330E-04  -6.2208812951E-06
  211      3.9541858848E-06   3.5736584735E-05   1.2463654024E-04   2.2585251447E-04  -1.7820294710E-05
  212      2.9776058284E-05   2.6030803110E-06   2.4345715608E-05   4.1705015664E-05   7.8879259714E-06
  213      1.6863004299E-06   3.0862594664E-07   5.5448283838E-06   9.9425617539E-06  -1.0961240422E-06
  214      1.3711210102E-06   4.2029134193E-06   3.6922922822E-06   5.3314669913E-06   2.3033810254E-07
  215     -8.6801747308E-07   1.6419500079E-06   2.1460657679E-06   4.5763915255E-07  -1.4292353698E-06
                   75                 76                 77                 78                 79        
    0      8.2205103457E-03  -3.3913412390E-03  -4.8916335007E-03   6.1373764902E-05   6.4091611433E-04
    1     -7.6971997343E-03   1.2228174174E-03  -6.0799338892E-03  -7.6442327715E-04   9.1925071901E-04
    2     -2.4751943148E-02   8.3088056616E-03  -2.9746115839E-02  -3.2192851970E-04   8.3893072792E-04
    3     -1.2048573099E-03  -3.0218987479E-05   1.8822295805E-03  -7.5585943981E-05  -2.6261058870E-04
    4     -7.8756162512E-04   9.6578201852E-04  -3.4264177581E-04  -2.9522333341E-04  -2.0682459630E-04
    5     -1.7024260436E-03  -2.2561681099E-04   8.5638090942E-04  -3.6992351989E-06  -1.9329491092E-04
    6     -5.1577518638E-04   6.3186184007E-04   1.3981672756E-03   3.9762887256E-04  -3.7822519469E-04
    7     -2.0730412236E-05   1.8963079627E-04  -5.3093360007E-04  -5.2282641787E-05   1.2582065707E-04
    8     -5.5306875856E-04   2.2768657768E-03   2.1740534711E-03   1.6242668730E-04  -7.5632320346E-04
    9     -5.0259295719E-03   8.7203072754E-04  -1.4774751858E-03  -1.2841749175E-04  -1.5688009587E-04
   10      3.0412224037E-03  -8.8680556014E-04   9.1477794124E-04  -6.9746452776E-05   1.6339598390E-04
   11     -3.6810513989E-03   8.5914127717E-04  -1.0527660396E-03  -4.4441958754E-06  -7.3028042681E-05
   12      1.8953182311E-05   4.8764404770E-05   2.0494225073E-04  -2.2470254560E-06  -1.1724917876E-05
   13     -1.2622780832E-03   4.4487873284E-04  -1.6293830993E-04   1.7448726264E-05  -1.8016166551E-05
   14     -1.4726063121E-03   1.1779238626E-04  -4.7190378519E-05   1.6575991435E-05  -6.7996707664E-05
   15      3.7576841691E-05  -7.4838533544E-05  -6.2239012078E-05  -2.6934141657E-05   6.5354252737E-06
   16      1.6078020367E-04   5.6616998758E-05   6.2915929466E-05   5.3288120022E-05   5.1251526254E-05
   17      1.7495845506E-04  -4.2816061221E-06  -1.7127223397E-04   3.8557260018E-05   9.2499989208E-05
   18     -2.0720132214E-04  -1.6538661651E-05   2.1773443458E-04   5.5721062552E-05  -3.3084595954E-05
   19      3.0456850992E-05  -2.0937525766E-05  -1.6018275648E-04  -2.3913119847E-05   6.4648309973E-05
   20      2.6082011794E-04  -1.2120623565E-04  -1.1344875545E-04  -2.3586544782E-05  -2.9285291028E-05
   21     -3.2028471306E-05   1.5424043701E-05   2.2425896405E-05   6.4438274458E-06   1.1900711161E-06
   22      1.2437427781E-05  -8.3944150323E-06  -4.4967840889E-06   3.5395216561E-07  -2.6216102484E-06
   23     -1.0821906898E-05   1.9723808172E-05  -3.9540528564E-05  -7.4214829782E-06   9.9133349567E-06
   24      2.7955844507E-05  -2.5179562703E-05   1.2309556777E-05  -2.1246111627E-06  -5.6363664540E-06
   25      2.9371595315E-05   7.1941733684E-06   5.5507297028E-05   1.0675617529E-05  -1.7755905768E-05
   26     -1.6768568600E-05  -1.1999647414E-05   6.4689493085E-05   9.2521849514E-06  -1.4469586921E-05
   27      5.7328481531E-05   3.9532477363E-04  -4.8960755489E-04  -5.0373921259E-05   6.2969367240E-05
   28     -7.6588663553E-05   2.2816682865E-05   2.7981337331E-04   1.6010920306E-05  -1.4164083609E-05
   29     -1.5864315591E-04   5.8360045598E-04  -2.0878717792E-04  -1.0493987193E-05   5.5200849755E-05
   30     -2.8470312463E-08  -3.1215926906E-05   4.5555234777E-05   4.4710628709E-06  -3.8893944097E-06
   31      1.1927152008E-05  -1.9244400890E-06  -1.4978061463E-05   5.9961533936E-07   2.1242279259E-06
   32     -1.8022216144E-05  -2.4505109157E-05   5.6566356360E-05   8.2538156571E-06  -3.1116013460E-07
   33     -1.6924701874E-05  -4.4556033123E-05   1.2372559511E-04   1.0783203546E-05  -1.8664375712E-05
   34     -4.5676111855E-05   2.3722538608E-05   5.5204482093E-05   9.9078784235E-06  -6.9180891003E-06
   35      8.7341016202E-06  -1.0599467213E-04   1.4949354388E-04   1.1594981508E-05  -2.5815848478E-05
   36     -1.1810768197E-02  -1.9882547356E-03   1.5022997666E-02   6.4952982881E-04  -8.7543294999E-04
   37      7.1365539058E-03   3.6381685457E-03   1.6016701110E-03   1.6320872365E-03  -5.3012341654E-04
   38      3.2714412943E-02   1.3896588467E-02  -1.3373060265E-02   1.4333034897E-04  -2.4246409345E-04
   39     -5.1227391785E-03  -3.0537522233E-03  -1.2329326947E-03   2.1179627396E-05   1.4551354867E-04
   40     -2.1097883051E-03  -2.1479775915E-04   1.7899795243E-04  -4.2662817958E-04   1.1423070290E-04
   41      1.2345047801E-03   1.2669644054E-03   9.7912934657E-04   4.3001834396E-06  -2.9686209555E-05
   42      3.9295508858E-04   9.0874967913E-05  -2.1832140122E-03   6.0610957058E-05  -2.6192501251E-05
   43      8.0810151613E-05  -2.6513040178E-04  -5.1146787176E-04   5.2163616823E-05  -1.9360544316E-05
   44      1.7651270565E-03  -3.9144631504E-04   1.2973607684E-03  -6.6502221068E-05   4.5942759964E-05
   45     -1.2242165082E-03  -9.9082626057E-04  -1.5576711291E-03  -2.9203236478E-04  -1.2543934343E-03
   46     -7.9711212572E-04   1.1623879879E-03   4.2473562927E-04  -9.1269421606E-05  -6.9901708269E-04
   47     -5.5431101455E-04   1.9746956534E-03   1.3493320773E-03   7.7038508302E-04  -3.3180070006E-05
   48      1.9794301506E-04   1.3177083231E-04   1.9150147131E-04  -1.5188804320E-05   7.1208340312E-06
   49     -2.0646725900E-04  -1.7513546351E-04   1.2097098881E-04  -7.2619064151E-05  -4.8416332558E-05
   50     -2.7484148564E-04   5.5172275004E-04  -1.2538126180E-05  -1.2216759939E-05  -1.0389400295E-04
   51     -5.0639882100E-04  -9.3790232066E-04  -3.6916514418E-05  -1.5393036939E-03  -8.4849238687E-04
   52     -8.4768085093E-04   2.6309333568E-05  -4.5351068327E-04  -1.0568525776E-03  -3.1352623924E-08
   53      1.5518749701E-03  -4.7976779377E-05  -6.4670166265E-04   2.4527228957E-04   1.1709503307E-03
   54      2.8476610926E-04  -2.2506723151E-05   2.1557531341E-04  -2.1564770282E-04   1.0579866343E-04
   55      6.6031155349E-04  -8.2467202777E-04  -1.4943170080E-03  -2.0298501246E-04   4.2330634856E-04
   56      8.7893197841E-04  -6.5702460632E-05  -6.8284835714E-04  -2.8401247825E-04   4.2047498237E-04
   57     -2.2424050735E-04   1.5722205380E-04   2.5435487454E-04   1.8275128402E-04  -1.7852680145E-04
   58     -6.9416670487E-05  -5.2379220130E-05   1.4550156667E-04   5.8533487598E-05  -3.9671605370E-05
   59     -9.4380347358E-05  -2.8905480415E-04  -1.0881333206E-04  -1.0092112517E-04   1.1841642475E-04
   60     -6.3265073451E-05   2.0183829104E-04   5.8857115503E-05   6.4186508951E-05  -4.4876835946E-05
   61      3.1854165793E-05   4.3158467241E-05   7.2165413302E-05   2.2339741972E-05  -6.2415820714E-06
   62      6.9142622572E-06  -1.3231030154E-05   3.9867523841E-05   1.7060049657E-05  -1.4313756972E-05
   63      1.1535422005E-04  -8.3468553097E-05  -3.7760756245E-04   6.0794139047E-05   3.3194034191E-05
   64      4.8016813462E-05   2.3009185426E-05   6.0613661339E-05  -3.5855762437E-05   4.9246094557E-05
   65     -1.7530167625E-04   1.1744299840E-05   2.3914084297E-04   1.6014978126E-05  -1.7429844929E-05
   66      2.4785749979E-05  -5.7636646079E-05  -2.7824133185E-05  -3.3485293834E-05   1.5548375565E-05
   67     -4.8390705802E-05  -5.1278872637E-05  -6.0373114189E-05  -1.5597842620E-05   9.9744620100E-06
   68      1.1161256594E-06  -5.1668146707E-05  -5.7197077043E-05  -1.5344496029E-05  -6.2434801217E-06
   69      6.5134836977E-06  -8.2965854178E-06   1.1101397223E-05  -1.6369971998E-05   9.2746026401E-06
   70     -4.6103307584E-06  -4.8319817257E-05  -2.1886466055E-05  -7.8876430852E-07   2.2323376405E-06
   71     -1.4318968990E-05   4.7329059733E-05   1.5230010963E-05   2.6253582590E-06  -9.9299533081E-07
   72     -4.6414510117E-06   4.7436480612E-06  -3.4897667897E-05   1.6257431947E-05  -9.8461368202E-06
   73      3.1094723401E-05  -6.6967135909E-05  -1.7143458292E-04   2.4158727665E-05  -3.8374016201E-06
   74      1.6191460665E-05  -2.3736606898E-05  -2.3266823490E-05  -1.2476501841E-05   4.9044619482E-06
   75      5.8733066684E-01  -2.5740078970E-02   6.0835044190E-02  -5.5817240611E-02   4.3510800908E-02
   76     -2.5729632436E-02   5.8606136022E-01  -2.8464394589E-02   4.2500950047E-02  -3.0126538056E-01
   77      6.0797966733E-02  -2.8526164527E-02   4.7936750226E-01  -7.2264172384E-04  -5.1509095058E-03
   78     -5.5796388753E-02   4.2525019212E-02  -7.3536250095E-04   5.9755735367E-02  -4.2691013820E-02
   79      4.3521123399E-02  -3.0121364985E-01  -5.1552265916E-03  -4.2683819234E-02   3.2534066001E-01
   80     -3.0593761465E-03   4.3024239364E-05  -4.8824301146E-02  -5.7873505436E-03   9.5111633807E-03
   81     -2.2982614044E-01   4.7877102737E-02  -1.2574600326E-01  -2.4340875109E-03  -4.0833373678E-04
   82      4.9520812775E-02  -6.3413901586E-02   3.4286862630E-02   2.3999098850E-02  -4.3124355181E-03
   83     -1.1558194257E-01   2.8467249536E-02  -1.2451139246E-01   1.7808894781E-03  -2.8760665917E-05
   84     -1.6577176531E-01  -5.3625983083E-02   3.0170824983E-02   3.0908583438E-03   2.4075682077E-03
   85     -5.6074118370E-02  -1.1962627889E-01   2.4453295281E-02  -2.7891335878E-02  -1.5095040989E-02
   86      2.2816211502E-02   1.8148798943E-02  -8.6658009650E-02  -2.4113540934E-05   4.9881320497E-05
   87      2.7525461789E-03  -2.7932378049E-02  -4.1056135357E-03  -3.7319099950E-03  -2.4053936176E-03
   88      1.3306040431E-03  -1.7277231173E-02  -2.5114161616E-03  -2.8052233183E-03  -3.4280010170E-04
   89     -1.6633136639E-05   1.3665014517E-02  -2.9248663174E-04   2.3111859712E-03   9.1484249723E-04
   90     -2.1375367433E-02   8.1643255161E-03  -1.2265413696E-02   1.2253861077E-03   3.7308176320E-05
   91     -1.6384443678E-02   4.4866105935E-03  -8.8694642966E-03   2.3799794653E-04   1.0985393491E-03
   92      1.1631853687E-02  -4.7142724773E-03   4.9777612628E-03  -7.6661443001E-04  -2.7257026042E-04
   93     -3.2398676942E-03   5.7085279264E-03   2.6021636851E-02   5.3861043325E-04   1.1781226594E-04
   94      9.7518130858E-04   2.7235556131E-03   1.6021742995E-02  -1.7221319489E-04   8.8341819779E-05
   95      7.9032241388E-03   1.6129944428E-03  -1.6883229282E-02  -1.2328321131E-03  -6.3462396074E-04
   96      9.5124130468E-04  -4.9815086416E-04   1.1224736573E-03  -1.6028415883E-05  -3.6147760288E-05
   97      4.1867286135E-04  -4.8254428577E-05   3.6867268066E-04   1.0234387070E-04   2.6153617043E-05
   98     -2.4635530935E-03  -2.2796602992E-04   6.0292521361E-04   5.2616351147E-05  -7.8073028429E-05
   99      3.5591468388E-04   6.8967286070E-04   1.9523965013E-04   1.4488843182E-04  -1.2621789760E-04
  100     -4.3844055086E-04   3.0099819263E-04   5.4958990159E-04   4.5171412688E-04   3.8165033462E-04
  101     -5.5279787743E-04  -1.5038655872E-03   8.7365886966E-04   3.3100104382E-04   7.1048652169E-04
  102     -6.8348061114E-04  -3.0753232563E-04  -3.7612717273E-04  -1.2248142237E-04  -1.1842250806E-04
  103     -1.3627619665E-05  -8.1963359182E-04  -1.1925885097E-03  -2.6542214871E-05   3.6296476006E-04
  104     -1.2448490314E-03  -2.1703723547E-03  -5.4797452499E-03  -1.3473684049E-05   2.0876546675E-04
  105      7.0983983170E-04   4.1482148943E-04   1.2348848071E-03  -2.0571735205E-07  -5.4006945086E-05
  106      8.4486679481E-05   7.6871853000E-04   6.2097661409E-04   9.8915412969E-05   1.9930704815E-06
  107     -3.1712480631E-04  -4.6235843769E-04  -3.4011326477E-04   1.6219252151E-05   5.0814922860E-05
  108     -4.7681818017E-06   2.6508704336E-06  -3.3462958284E-04   3.2609973482E-05   1.5769367944E-04
  109      5.3815481814E-05   4.4646492187E-04  -1.0537851834E-04   1.6979605469E-04   1.2824097139E-04
  110      4.0855231116E-05   9.1124719670E-05   4.8833070511E-05  -3.5442854201E-05  -1.3020205153E-04
  111      3.0592443097E-04  -1.4487653618E-04   2.4070875573E-05  -2.6373255387E-05  -1.5238386166E-05
  112     -1.7617033216E-04  -1.7291730764E-05  -2.4588124820E-04  -2.0927853078E-05  -3.3504705112E-05
  113      2.5724995412E-04   1.5978397713E-04   4.9914880238E-05  -1.3022250436E-05  -1.3200277056E-05
  114     -4.4861789818E-05  -5.1516754227E-04   5.6831897631E-04   4.2266242777E-05  -8.0011820627E-05
  115     -9.1168420507E-05   1.8853731775E-04   2.8138612401E-04   1.0151650818E-05  -4.2266345893E-05
  116      4.0102391531E-05   2.5655852885E-04  -3.8581833817E-05  -3.2044679929E-05   1.4882439023E-05
  117      2.7972868845E-06   3.8534689964E-05  -3.6311868549E-05   9.1267860885E-06  -8.8412130983E-06
  118      1.3205689781E-05  -1.3548522604E-05  -3.0714385929E-05  -1.1126121085E-05   1.0097981806E-05
  119      2.7087597856E-05  -5.7538607096E-06   6.6829899036E-06  -4.9184271190E-06   2.6891479136E-06
  120     -2.4225612545E-05   3.6076480309E-05  -1.0280309060E-05   6.6544682320E-06   3.4474007372E-06
  121     -7.2189664921E-06   5.0289723953E-05  -2.8115464430E-05  -2.0535394584E-06   2.8885394411E-06
  122     -1.7492044608E-05  -4.7405551259E-05  -4.0052304564E-05  -8.2762221716E-08   7.7756660005E-07
  123      2.4920961803E-05   9.0198381921E-05  -1.7971511749E-04  -7.1679420790E-06   2.4342177595E-05
  124      4.1353862438E-05   5.3533651556E-05  -1.6795617405E-04  -1.7979324481E-05   2.4579451776E-05
  125     -3.0101142315E-05  -5.2891532783E-05   3.2805285056E-05   1.3459048951E-05  -6.9994123654E-06
  126      2.7537367786E-06  -6.0647694627E-06   6.1936899439E-06  -1.5881981126E-06   2.8029356055E-07
  127      4.2328223072E-06  -4.2112148967E-06   2.3821006515E-07   3.5218597038E-06  -5.6917712647E-06
  128      3.1221389893E-06   8.3229390469E-06  -4.7763280855E-06   7.2822280508E-07  -1.2194871769E-08
  129      6.1967634992E-06  -2.1132761008E-05   9.5852271281E-07  -5.4954551308E-07  -2.7499165553E-06
  130     -1.7444096915E-06   1.4232985687E-05   3.5115291515E-05   9.8532778739E-07  -7.5493810169E-07
  131      7.4289263650E-06   7.2950670036E-07  -3.8311081913E-06  -1.5436022451E-06  -2.2565795376E-06
  132     -1.2561606730E-05  -3.4667138939E-05   7.9468612043E-05   1.1262704546E-05  -2.0158611645E-05
  133     -2.7614013159E-05  -5.2446698663E-05   1.3529729645E-04   1.5252581651E-05  -2.3918318224E-05
  134      1.1370791110E-05   4.1217486717E-06   4.9909259096E-06  -3.8870348148E-06   3.0328883954E-06
  135     -3.4117131990E-06   4.4089238773E-06   1.4843424008E-07   8.1655231808E-07   1.2668812008E-06
  136     -1.9414560480E-06   4.4563455125E-06  -1.5540756074E-06  -5.1890020887E-07   2.0408771875E-06
  137     -3.4610406324E-06  -1.2776696810E-05  -1.0528442489E-05   2.2297558554E-06  -2.8967320037E-06
  138     -5.3757310338E-07   4.7729011002E-06  -6.2691373967E-06   7.8891397139E-07   2.3004200632E-07
  139      7.4289383769E-07  -3.0166761190E-07  -1.0866675502E-05  -3.1726590815E-07   7.5578854384E-07
  140      2.3512316463E-06   4.8957734453E-06   1.7593008814E-06  -1.6777572166E-06   1.3581637719E-06
  141      1.2403340437E-05   2.8263200239E-05  -6.5182989429E-05  -7.8032723903E-06   1.3770629605E-05
  142      1.1800926414E-05   1.5582869839E-05  -5.2070632095E-05  -6.1449788709E-06   1.0503946050E-05
  143     -5.7872982587E-06  -8.8715309442E-06   1.3277258958E-05   2.6925009839E-06  -3.5154699865E-06
  144      5.7226997070E-06   8.2196718824E-06  -2.3264359765E-05  -3.7139233870E-06   6.1915327217E-06
  145     -5.8674466978E-06  -1.0537921503E-05   2.5625800000E-05   3.7545669571E-06  -5.5987431885E-06
  146     -3.0321170487E-06  -5.0870645650E-06   1.7284032673E-05   2.1293084719E-06  -3.5297752146E-06
  147     -2.3442877560E-06  -3.4364534150E-06   9.5215068977E-06   1.3608928423E-06  -2.8324708878E-06
  148     -1.1683799256E-07  -7.7803572303E-07   3.9255431695E-06   5.5789472874E-07  -1.3137881916E-06
  149     -2.5848357818E-07   2.7243811605E-06  -7.0368038717E-07  -5.9852148692E-07   1.0159510668E-06
  150     -1.3089080146E-06  -4.6186781354E-06   9.4062421129E-06   1.4693994737E-06  -3.0283776253E-06
  151     -6.2730434478E-07   1.3402054586E-06   1.1451446891E-05   2.1518622508E-07  -4.1672071108E-07
  152      2.7412329063E-06   7.5931886208E-08  -7.2286083197E-06  -5.1306497896E-07   5.5270538922E-07
  153      1.6911647876E-04   1.3037202544E-04  -2.5978462724E-04  -6.1734051476E-05   1.2119619481E-05
  154      1.3680655467E-04  -5.5912921042E-04  -8.6920901190E-05  -1.4925577047E-05  -8.6660068966E-05
  155     -1.0203641956E-04  -6.9298559728E-04   8.1409835541E-04   8.3072289477E-05  -9.3516621475E-05
  156     -2.5660485726E-05   4.6856087645E-06   8.8534698138E-07   1.5200982336E-05  -9.7835714785E-06
  157      1.0428903246E-05   9.7319410941E-06  -4.1079657542E-06  -1.1987001183E-05   1.7986736585E-05
  158      2.2489166280E-05   7.6058464565E-06  -4.9169795347E-05  -4.8688720743E-06   4.3358356877E-06
  159     -5.5788674060E-05  -2.6841719016E-05   8.9605959687E-05   3.2366016559E-05   2.3245699213E-06
  160     -1.3243286628E-05  -2.5085666654E-04   1.9419920436E-04   2.0057995008E-05  -3.4154528498E-05
  161      3.2155335153E-05   2.0166154585E-04  -2.3314551782E-04  -2.5808084757E-05   1.7862832140E-05
  162     -3.9860825765E-05   1.2660308863E-04  -6.0110520733E-06   7.4967968338E-06   1.1359123406E-05
  163     -1.9339646198E-04   6.4329174834E-05   2.1837455546E-04   8.7322191804E-05   8.9479997715E-05
  164     -3.0808154754E-05  -1.5335771814E-06  -1.1141213709E-04   1.0063433023E-05   3.6600055877E-05
  165      6.7257042568E-05  -7.1651318626E-05  -6.5800229388E-05  -3.3670255989E-05   8.9497644785E-06
  166     -1.6365813495E-06   7.4267693733E-05   1.1489217518E-05   1.7298474317E-05  -1.4084812941E-05
  167     -3.9111676453E-05   4.1085988590E-05   1.1142075067E-04   1.2917512925E-05   1.6296135591E-06
  168      5.6493665933E-06  -1.6996683659E-05  -5.6659372906E-06   3.3127902167E-06  -3.0980256473E-06
  169      3.1171944296E-05  -1.9275703659E-05  -2.5037062245E-05  -7.9537191459E-06  -1.5586787402E-05
  170      1.1248670717E-05  -1.6364897002E-05  -2.3123244294E-06  -7.4092449995E-07  -1.0361661732E-05
  171      2.1338332110E-05  -3.8592406649E-05   5.0988621455E-05  -2.3937100465E-06   2.0393949262E-06
  172      6.4962191703E-05   3.9913711538E-05  -9.4328584008E-05  -1.4898740386E-05   1.9218946207E-06
  173      2.6819122225E-05  -4.1796862395E-05   5.8359455624E-05  -1.4098478958E-05  -2.4620383653E-05
  174     -1.9412342156E-05   2.8492146048E-06   1.3327392149E-05   5.6579458674E-06  -8.8537294223E-07
  175      2.1847764427E-05  -4.6503367759E-06  -2.4235439563E-05  -6.8271075922E-06  -1.3523150084E-05
  176     -1.5383324078E-06   5.6293136973E-06  -1.8023043049E-05   3.9552592604E-06   4.7800429077E-06
  177      5.1959438098E-06  -1.7323315609E-06  -9.1370125932E-06   5.4077162247E-07  -4.0302349459E-06
  178     -3.8922606571E-06  -1.8478584985E-06   2.5771151624E-05  -6.0725176684E-06   9.6179833039E-06
  179     -1.7107231300E-05  -5.3602229242E-07   4.6912824330E-06   8.3436294032E-06  -1.7841322619E-06
  180      2.6104273315E-05   1.2262987619E-05  -6.0323087629E-05  -7.5543606795E-06   5.3347331953E-06
  181     -1.0323547055E-04  -1.0698227683E-05   1.4353464204E-04   2.4849139960E-05   2.4495782980E-06
  182     -4.5413722685E-05   3.7055082030E-05   2.1514155010E-05   1.6061986948E-05   1.5309263995E-05
  183     -1.3841882923E-05  -1.2491804668E-05   4.3562463308E-05   4.6019633101E-06  -3.2406835917E-06
  184      1.7419399983E-05  -1.9068808123E-05  -1.9352201761E-05  -8.8757033079E-06  -9.0270263848E-06
  185      1.3693899836E-05   6.7793889173E-06  -3.2454084506E-05  -5.0244659079E-06   5.2697733427E-06
  186     -9.7475510583E-06  -3.4330244647E-06   1.2731058134E-05   4.5453560997E-06  -2.3484266740E-06
  187      1.6170688936E-05  -2.8085729116E-06  -6.9788501951E-06  -1.9232139053E-06   1.3248076529E-06
  188      1.1623136079E-05  -4.7565341895E-06  -2.0698031298E-06  -1.5791790462E-06  -4.5375128253E-06
  189     -1.9356472482E-05   1.3325188380E-05   2.0494241598E-05   5.6377158608E-06   6.7798905566E-06
  190      2.7045383331E-05   8.4104420191E-06  -4.5239934804E-05  -4.4236515607E-06   2.9317378186E-07
  191      2.6477614955E-05  -2.5777680220E-05  -4.1600317843E-05  -1.4672625906E-05  -1.3674006665E-05
  192      9.5421650576E-04   1.3657997699E-03  -3.3021732665E-03  -3.7841877145E-04  -7.9928395045E-05
  193      9.1536943307E-04  -7.8183087557E-04  -1.6507007303E-04  -2.8298343522E-04   5.1621966157E-05
  194     -2.2244841521E-03   2.4535290679E-04   6.1961844753E-04   2.2481362101E-04   1.2366846197E-04
  195     -9.9208362689E-02   8.4020051744E-03   1.5339139836E-02  -2.1609452807E-03   2.7391965092E-03
  196      2.9531492868E-03  -9.0261778107E-02  -1.4246156785E-02   7.7681716305E-03  -7.5637779428E-03
  197      1.3267975617E-02  -3.9371634710E-02  -1.6223984703E-01   2.7506177611E-03  -5.9809239920E-03
  198      3.3003153689E-04   3.4026043719E-05  -5.5825156494E-04  -7.8937026729E-05   4.2231824703E-05
  199      4.3078047069E-05  -2.0447566127E-04   2.5912519927E-04   3.3363587932E-05   8.9795065959E-05
  200      3.5354804967E-04   2.3779759040E-04  -4.5484792798E-04   2.6081679006E-05   1.1940929692E-04
  201      5.8733238694E-05  -5.7682660488E-04   1.5967299054E-04   3.1128964832E-05   9.9131281111E-06
  202      4.4319434068E-05  -3.3993104507E-03   1.2433259202E-03   1.5320241326E-04  -7.9861335218E-05
  203     -7.5557905057E-05   9.5207976326E-04   1.4911455835E-04  -1.3415593902E-04   1.2573904260E-04
  204     -2.6439956410E-04   4.2085371005E-04   4.0281484093E-04   4.0395199292E-05  -8.1770826080E-05
  205     -1.1102100906E-03   7.9324188749E-04  -6.9376430225E-04   1.7572160542E-04   1.2353605208E-04
  206      1.1808482149E-03   1.0437821589E-04  -1.7039670949E-03   7.4369875010E-05  -2.2337275360E-04
  207     -1.4025679573E-03  -9.6912100022E-04   2.7800944279E-03   5.3183801258E-04   5.0743964852E-05
  208      3.1578168217E-04   7.4068376639E-04  -2.9809493075E-04   5.3020000195E-05  -8.7669944718E-05
  209      3.2487317283E-04  -1.6086102309E-04  -3.1328361282E-04   3.2058287797E-05  -5.3094126528E-07
  210      4.0442225869E-04   2.6828249528E-03   1.7351055400E-03   7.7454821593E-05   2.7188102071E-06
  211      2.5307688301E-03  -3.8718479517E-03  -1.0170587178E-02  -7.4665992502E-04   8.1766173487E-04
  212      1.9655801514E-03  -1.4690274510E-02  -5.0245766741E-04   5.1500863850E-04  -4.0720522287E-04
  213      1.9485002466E-05  -2.0160389811E-05  -1.3039382903E-04  -3.7381742824E-06   1.8577901468E-05
  214      2.9252391616E-05  -1.2654417023E-04  -5.8498870876E-05  -1.3876238069E-05  -1.3721947235E-05
  215     -2.0651342743E-04  -1.5011169257E-04   1.2654023961E-04   3.3005322799E-05   2.0478763354E-05
                   80                 81                 82                 83                 84        
    0      1.1515789211E-03  -1.4635449659E-04   8.4979389916E-04   3.1882039934E-03   1.2534859419E-03
    1     -1.6337949128E-03   2.0449845220E-04   1.6032827810E-04  -2.8650393778E-03  -7.4110498876E-04
    2      2.1670126666E-03   2.2108497130E-03  -1.1570504599E-03  -4.3703022827E-03   1.2871945578E-03
    3     -1.9908738275E-04   7.9463442083E-05  -1.7473138269E-04   8.3065513776E-05   3.3986235546E-04
    4     -8.1375738888E-06   6.4300459443E-05  -2.1534802076E-04  -1.6760610191E-04   1.2811778944E-04
    5     -1.1254951041E-04   2.5421217843E-04   4.2055120455E-05   1.3226832551E-04  -1.5293443701E-03
    6      9.2567599678E-05   3.5410083083E-05  -1.3617376206E-04  -6.8079905428E-05  -4.1104746055E-04
    7      5.5575033602E-04  -2.5605132278E-05   1.0073823917E-04   1.0041566209E-04   1.2795667903E-04
    8     -1.4872570128E-04   6.7974303689E-06  -4.6741925854E-04  -9.1642272930E-05   3.6044364008E-04
    9     -6.8434589972E-05   5.8181311824E-04  -2.8671588848E-04  -1.3792782826E-03  -4.3482311646E-04
   10      3.0946047874E-05  -8.8885167893E-05   6.6320251897E-04   1.1531147625E-03  -2.3917397385E-04
   11      1.1726486663E-05   4.3862922110E-04  -3.3858211790E-04  -7.7394527207E-04  -2.7921676269E-04
   12     -1.7397004322E-05   3.9425794854E-05  -1.7818477790E-05   1.9102939339E-05   2.5151067353E-05
   13      4.0463168471E-05   1.2213517657E-04  -1.5719573114E-04  -4.3008760865E-04   1.0656834313E-05
   14     -6.1942762243E-05   1.4602729338E-04  -1.3455344281E-04  -4.2620607087E-04  -1.2170539838E-04
   15     -5.2369439766E-06   1.3936149870E-05  -2.5904231339E-06   4.4667636450E-05   2.0718561723E-05
   16      6.5321715450E-05  -6.5330919305E-05   2.5810388072E-05  -1.7889387703E-05   2.0983742692E-04
   17      1.3173033851E-04  -7.9664186463E-05   4.9119946958E-05   1.2270000868E-05   2.1621718966E-04
   18     -2.5702390191E-05   2.3977152956E-05   4.7099015944E-05  -3.5556143172E-05  -1.2098459821E-05
   19      7.9812080341E-05  -1.5939841305E-06  -4.0149878374E-05  -5.3216459690E-06  -4.0435260131E-05
   20     -4.8394941791E-05  -2.6164950581E-06  -1.3718186413E-05   9.3318011723E-05  -8.9786778322E-05
   21      5.6840252198E-06   7.4330494418E-07  -6.8689105133E-06  -1.1101370318E-05   6.7220359859E-06
   22     -6.9281186300E-06  -6.1478639278E-06   8.3594306544E-07   3.9453985839E-06   8.9259792493E-06
   23      1.7272296703E-05  -6.2244310089E-06  -9.3837715002E-06  -1.2939113604E-05   1.0933654883E-05
   24     -1.6569636193E-05  -1.1882557708E-08   1.5586937651E-06   5.7320945711E-06  -2.8153234784E-06
   25     -5.2642467134E-06   5.1554836284E-07   1.7581543256E-05   1.5355922415E-05  -3.4985900827E-06
   26     -1.3015556952E-05   3.9624903104E-06   1.3864626200E-05   4.1859233267E-06  -4.3486563860E-06
   27      2.7458144704E-04  -2.1543121905E-05  -9.7926208107E-05   1.1541326549E-05   1.0266411948E-04
   28     -9.5993752179E-05   4.8875596094E-08   4.3395207921E-05  -2.2425629132E-05  -4.4472339371E-05
   29      2.7442069211E-04  -2.1163604000E-05  -7.3114173251E-05  -5.3357582007E-05   1.3220103744E-04
   30     -2.4362458269E-05   4.9084991557E-07   2.3989585728E-06   3.4474248933E-06  -1.3617021310E-06
   31      4.9355466581E-06   3.7884175987E-06  -3.3664941955E-06  -1.2180711410E-06  -5.9368766273E-06
   32     -2.5836454612E-05  -3.3909028774E-07   3.2058094914E-06  -2.4587678533E-06   1.1580842773E-05
   33     -4.9829022441E-05   6.4913842614E-07   1.2769549809E-05  -5.1021905372E-06  -1.4738624300E-05
   34      9.5735904947E-06   2.7475053699E-06  -2.2396984614E-06  -1.6025831432E-05   1.2694849783E-05
   35     -8.1318008844E-05   4.3660227671E-06   2.0360014703E-05   4.8321738670E-06  -2.8571143263E-05
   36     -1.5109323582E-03   1.1384229558E-03  -9.2352384156E-05  -2.4540019897E-03   7.8145067657E-04
   37     -1.2146396918E-03  -8.0416066481E-04   4.2300796567E-04   3.8501307778E-04  -3.3427218604E-04
   38      6.4282432533E-04   2.0048339987E-03   7.1080993742E-04   3.3379815074E-05  -4.8321204114E-04
   39      2.8654608284E-05   1.8102317288E-04  -1.2739462224E-04   1.1596070236E-04   4.9179571290E-04
   40      2.5367532624E-04  -1.2204094270E-04  -1.6775299349E-04  -2.6970309060E-04  -1.1116777341E-04
   41     -1.2529237990E-05   1.0722141192E-04  -7.6288958596E-05   4.9112055409E-04  -1.0543844582E-04
   42      1.1102416324E-04   5.5176333006E-05   4.4650865921E-05   1.0269173971E-03   1.6519192098E-04
   43      5.4554542507E-05   4.2621210239E-04   3.2475380501E-04  -3.1910162444E-04  -1.0614896157E-04
   44     -1.3613681904E-04   7.6984579494E-05   7.8129439867E-05  -2.4664167904E-04  -4.1896264095E-05
   45      5.2354516628E-04   7.6602806481E-05   3.0180582220E-04   2.6392111269E-04   3.4131911723E-04
   46      5.3292622895E-04   1.0104609263E-04   7.3969646646E-05   2.8719441967E-04   1.4058534430E-04
   47      5.1429276121E-04   6.3846771882E-05   6.5882539504E-04  -1.3854226323E-04   2.1978617565E-04
   48      3.2371914929E-05   1.0864427511E-05  -7.6154699216E-05  -2.7314694673E-06  -4.7671452219E-05
   49      3.0196081922E-04   6.0963528377E-05   2.7231982956E-05  -1.8503807878E-04   2.4092796963E-05
   50     -2.5028330098E-04   6.5403346029E-05  -2.3855105695E-04   1.0935220492E-04   1.0382410464E-04
   51      6.6300234286E-04   6.2621496724E-05  -3.4244280396E-05   4.6402553705E-05  -1.5778778583E-04
   52      4.9592785093E-04   1.2544142602E-04  -5.0528049785E-04   3.2468768471E-04  -2.1479140944E-06
   53     -1.0266059427E-04  -3.8402927019E-06  -1.2322323212E-04  -9.9323984771E-05  -2.2484882097E-04
   54     -2.5888957703E-05  -3.7166393895E-06  -1.3214627169E-04   7.9185158748E-05  -1.1652312997E-04
   55      8.7707143027E-05   8.0165829856E-06  -2.4111469624E-05   5.2446345823E-05  -1.2487765376E-04
   56     -1.2311898320E-04   6.4671520362E-05  -2.3486098338E-04   7.2584468698E-05  -1.2784967361E-04
   57     -3.9018454225E-05  -2.6176562435E-05   9.7750261051E-05  -5.2218935429E-05   8.1225480157E-05
   58     -4.8925261710E-05  -1.0200067958E-05   3.0327043431E-05  -2.1601696874E-05   1.3547448162E-05
   59      1.2925713633E-05  -5.9156023477E-06  -6.2927113961E-05   2.1043776300E-05  -3.6473763109E-05
   60     -8.8788981287E-05  -2.3408384861E-05  -4.7525513547E-05   3.8748266085E-05   2.7633198955E-05
   61     -2.6991194117E-05  -5.0071661780E-06   1.2276676283E-05   1.7429163377E-06  -2.1362252322E-06
   62      2.5960119194E-05  -7.6360559117E-06   3.5779191492E-05  -9.0979406963E-06  -1.2433878236E-05
   63     -2.7541298081E-05  -1.2246601383E-05   2.4218241392E-05  -5.8759435044E-06   8.8706721936E-06
   64      1.8819143673E-05  -5.1492319724E-07  -1.6468546509E-05   1.7683729484E-05  -1.6382125671E-05
   65      3.7501123620E-05  -1.3739548389E-05   1.7576182253E-05   1.4826144404E-05   3.8033686050E-06
   66      5.9224892193E-06   7.8407299499E-06  -8.7015808182E-06   8.0775799166E-06  -1.5254264733E-05
   67     -3.5902011801E-06  -2.4203911264E-07  -1.9676961693E-05   2.7892320563E-07  -2.3119229512E-06
   68     -9.8377384329E-06   1.2645964002E-06  -8.7180886350E-06   6.9395347356E-08  -1.7433973716E-06
   69      9.9104298576E-06   4.0839149538E-07  -7.7487080833E-06   4.8290942183E-06  -6.6557837039E-06
   70      7.2096044777E-06   6.2976958443E-06   8.4815781365E-06  -1.2168628161E-05   2.8819596712E-06
   71     -1.0865446546E-05   2.1100373319E-07  -1.1316378380E-05  -2.0235188816E-06   4.8958453244E-06
   72     -6.6623826886E-06  -4.0034753955E-07   7.2907990693E-06  -9.7010244662E-06   7.7856531890E-06
   73     -1.6429187626E-05   8.0033252003E-07   1.3257470389E-05  -1.1286136798E-05   6.3072601404E-06
   74     -6.3865890558E-06   2.6244380505E-06  -1.0432002662E-05   3.4034937926E-06  -5.3036368146E-06
   75     -3.0445185077E-03  -2.2982589290E-01   4.9502242790E-02  -1.1558730727E-01  -1.6581362827E-01
   76      4.5420625445E-05   4.7846078945E-02  -6.3386172279E-02   2.8438947259E-02  -5.3606533410E-02
   77     -4.8812784429E-02  -1.2575910083E-01   3.4260976210E-02  -1.2448213068E-01   3.0216663820E-02
   78     -5.7879872936E-03  -2.4330497765E-03   2.4002994679E-02   1.7796970233E-03   3.0916419466E-03
   79      9.5087229088E-03  -4.0812068076E-04  -4.3144953826E-03  -2.8826479584E-05   2.4071557205E-03
   80      5.7876935063E-02  -1.3598799501E-03   1.7012513108E-02   2.0662928894E-03  -2.7751358784E-03
   81     -1.3596173213E-03   2.4634502851E-01  -4.8396337839E-02   1.2485727347E-01  -2.2249573524E-02
   82      1.7010208767E-02  -4.8393672034E-02   6.2078040920E-02  -3.2302445277E-02  -1.4934361822E-02
   83      2.0648579348E-03   1.2486318625E-01  -3.2307047162E-02   1.4792674880E-01   9.9297053488E-03
   84     -2.7760871246E-03  -2.2244725405E-02  -1.4926335044E-02   9.9289021846E-03   5.5919986068E-01
   85      1.0961962451E-02   5.4637868773E-03   4.1328824032E-03  -2.9121696494E-03  -3.2254261536E-02
   86      1.2263363326E-03  -1.1074551186E-02  -8.8878261207E-03   6.2764260924E-03   3.3108690378E-02
   87      2.3720816249E-03   7.7175147633E-04   2.2311004914E-04  -4.1683713081E-04  -5.4375818371E-02
   88      7.8088935904E-04   1.9545543995E-05   5.9686824514E-04   1.4031823481E-04   2.7081543226E-02
   89     -6.0318187658E-04  -1.0032993548E-04  -6.5354529040E-04   1.5224810261E-04   2.5469630852E-03
   90      2.8113182928E-04  -2.6388843432E-03  -2.8121185508E-03   2.3808278739E-03  -2.3304238106E-01
   91     -7.8148785362E-04  -3.3103813604E-03  -9.1898834079E-04   1.6621028631E-03   7.0559710070E-02
   92      3.9036449391E-04   1.7581816514E-03   1.1864312448E-03  -6.8399967660E-04  -9.2227888446E-02
   93     -4.2095531175E-04   8.8437930158E-04   2.5720473413E-04   1.7770752400E-03  -7.7586313250E-02
   94      9.0466654079E-04   4.5847661677E-04   8.6090375515E-04  -9.0645091974E-05   1.0887774585E-03
   95      1.1960386884E-03  -1.9033345697E-03  -7.0490820837E-04   1.3395693118E-03   3.8826544984E-03
   96      6.8903835468E-05   2.8309397571E-04   1.9141265526E-04  -2.1006271070E-04   1.7678397231E-03
   97     -7.7039089772E-06  -3.3673339394E-04   1.1021348853E-04   4.9033351848E-04  -4.6427363598E-03
   98      2.7253491106E-05   1.1670824266E-03   2.7412349099E-04  -1.0899217920E-04  -2.6496454258E-02
   99      2.7860320616E-04  -7.1506461076E-05   2.1428644180E-04  -8.5443945369E-05  -1.1955395509E-03
  100     -4.4670707805E-04   7.5956514561E-05  -1.2751323578E-04  -1.5696276645E-04   5.0072466286E-04
  101     -3.0765367323E-04   1.0761664938E-04   1.2470685203E-04   3.7247339107E-05   3.2984194612E-03
  102      1.4384685604E-04   2.9406253616E-04  -7.3526797255E-05   1.6299370836E-04  -3.3235841412E-03
  103     -1.0829639875E-04  -1.5089152259E-04  -1.9266618248E-04  -1.5771097076E-04   4.0630354279E-03
  104     -1.6674409004E-04   2.3290851077E-04  -2.3041496484E-04  -1.1874947886E-04   2.9864088180E-02
  105      3.3374712569E-05   1.6745559044E-05   1.0795442406E-04  -7.0455790342E-06  -4.4903853150E-03
  106      8.3245594325E-06  -1.6061285563E-05   2.8810175276E-05   2.0205914058E-07  -2.8002912032E-03
  107     -4.3903595292E-05   3.8643702958E-05  -2.9123726876E-06  -2.2378483952E-05   2.3917789626E-03
  108     -5.4566033348E-05  -1.0038641515E-06  -6.9138275136E-05  -3.3930932235E-05   9.8271022984E-04
  109     -1.4140900039E-04   4.5846141616E-05  -1.8361582770E-05  -3.1345183550E-05   7.2160942781E-04
  110     -2.4601325458E-05  -5.6222699440E-05   5.0765111636E-07   3.8726008989E-05  -5.5679640873E-04
  111     -1.2033659904E-05   2.8988932602E-04   9.5691093437E-05  -1.1499237576E-04   8.2478558492E-04
  112      1.3453669999E-05   5.1137436796E-05  -4.1997399311E-05   4.2257031008E-05   1.3242914239E-04
  113     -1.3600843353E-06  -1.0562682549E-04   1.8911141601E-05  -1.3909850613E-04   9.4086702697E-04
  114     -2.8899325240E-04  -1.9212377622E-05   6.5688857296E-05  -4.6604122802E-05  -1.1273795408E-04
  115     -5.0864406140E-05   2.1424472472E-06   1.9155853831E-05  -1.6653726345E-05   1.7350321967E-05
  116      7.2021855284E-05  -1.3436851242E-05  -1.7569955375E-05   1.2173478021E-05   2.8956756320E-05
  117      1.9247136570E-05   1.6577595323E-05   1.8330809293E-05   1.2278390500E-05   4.6928535292E-06
  118      8.1078080787E-06  -1.0032245873E-05  -2.7377780363E-05  -2.1555364692E-05   1.6900991037E-06
  119     -1.4127031954E-06  -6.0744745103E-06  -2.1843171041E-05  -5.4778035753E-07   5.8861124247E-06
  120      1.5018035298E-05   9.0852087090E-07   4.5010621224E-06  -1.1045463356E-06   2.0605095474E-05
  121      2.1835098438E-05  -2.0695390323E-06  -2.4577984708E-06  -4.6837864843E-06   1.9262074500E-05
  122     -1.3338174895E-06  -7.7958032755E-07   3.8123639096E-06  -1.1046668099E-05  -1.9213013735E-05
  123      7.5870257450E-05   5.5570027553E-06  -1.6174046376E-05   1.7809957001E-05   2.9763335342E-05
  124      6.3809316231E-05  -3.1477538398E-06  -1.7798057659E-05   3.6672436448E-06   1.4478746781E-05
  125     -1.9039615626E-05   7.3591393882E-06   3.0026536616E-06  -6.8540371367E-06  -2.8814616653E-06
  126     -4.7079234962E-06  -1.0618714269E-06   2.6228681708E-07   7.3300734291E-07  -4.0989408932E-06
  127     -2.5430491606E-06   3.4929300070E-06   6.6782572350E-06   8.9544663615E-06  -2.3798290186E-06
  128      1.5890892775E-06   1.7844444530E-06   2.5886051234E-06   6.8410488218E-06   8.7349281411E-07
  129     -5.3069457015E-06  -4.0327863910E-07   8.3454107997E-07  -5.2982822641E-09  -8.5667533808E-06
  130     -4.9493643000E-06   2.5001206119E-08  -1.2667965778E-06  -1.1479735665E-07   7.9458025238E-06
  131      6.5096292901E-07   2.9240925308E-07   6.2864262963E-07   1.5017620819E-07  -1.4652347142E-06
  132     -2.9197196301E-05   4.6512189544E-06   1.6194275570E-05  -5.7460005135E-06  -9.5801947246E-06
  133     -5.3829303254E-05   2.8389297073E-06   1.9685315901E-05  -6.0546995424E-06  -1.0337842177E-05
  134      1.0492709624E-06  -9.3937894700E-07  -6.2175326396E-06  -1.2715511378E-06   2.3372198092E-07
  135      7.1480770797E-07  -1.1898156445E-08  -1.0684501423E-06  -1.6054311378E-06   3.2514023281E-06
  136      2.9127461000E-06  -1.4190045712E-07  -1.8885955087E-06  -5.1448980247E-07   2.3623127974E-06
  137     -2.1424058538E-06   9.0514329668E-07   3.8789305675E-06  -1.9532966925E-06  -2.3949560122E-06
  138      1.9406593453E-06   4.3859894242E-07   2.9411366905E-06   5.9948326181E-06   8.4653668455E-08
  139      2.3784591170E-06   8.8385020685E-07  -1.1923628642E-06  -2.6188805189E-06   1.3089020443E-07
  140      1.5924888439E-06  -1.9183203034E-07  -1.8027354601E-06   2.3259936886E-06  -7.0419615757E-07
  141      2.5473077795E-05  -2.5288515482E-06  -1.1070684843E-05   4.7020121251E-06   6.7328160581E-06
  142      1.7638365974E-05  -1.6741401297E-06  -9.2907574948E-06   5.3626881023E-07   4.2668235431E-06
  143     -6.4822966352E-06   4.0690678424E-07   3.5137196889E-06  -8.7639972574E-07  -1.0578159080E-06
  144      8.1189752365E-06  -1.2342453505E-06  -5.7151513864E-06   2.4570213671E-07   2.6737682322E-06
  145     -1.0005670474E-05   1.1543701617E-06   5.0281124489E-06  -1.3184269755E-06  -2.4543278888E-06
  146     -5.2729974112E-06   8.0151565767E-07   3.1611654632E-06  -8.0660060691E-07  -1.2232573610E-06
  147     -3.6501371478E-06   5.8800617215E-07   2.5260233340E-06   4.3440146817E-08  -1.7081199654E-06
  148     -1.4250117767E-06   2.7324074516E-07   1.5159293547E-06   1.7515800444E-06  -1.4759342646E-06
  149      9.7173346165E-07   9.0309716276E-09  -4.5975037559E-07   1.5052972280E-06   1.2818001416E-07
  150     -3.5540172479E-06   3.5564134537E-07   2.7855527852E-06  -3.2823943251E-07  -1.9468074352E-06
  151     -1.5081764026E-06   7.0875795797E-08  -2.0466860451E-07   2.2915249208E-07   4.2766829944E-07
  152      1.2470578767E-06  -8.4100684770E-08  -7.6545531332E-07  -1.9217684128E-07  -2.7042727002E-07
  153      1.0414133109E-04  -2.2958802113E-05  -3.1920464598E-05   1.2782378907E-05  -6.0111405663E-05
  154     -1.1382140544E-04  -1.0101359259E-05  -5.1526417183E-06   2.3238294082E-05  -1.6053766354E-04
  155     -3.9576970627E-04  -7.3046875013E-06   3.1706045114E-05  -4.4767057429E-05  -7.1176704952E-05
  156      2.5173406616E-07   1.8449186596E-05   2.2648734079E-05   9.2175949384E-06   1.0026476906E-05
  157      6.1992662449E-06  -1.3361732284E-05  -2.2752692817E-05  -1.6562797305E-05   6.3952717708E-06
  158      1.5769555166E-05   3.0747463569E-07  -5.9576677669E-06   7.6599252975E-06   8.8993412789E-07
  159     -3.4139202855E-05   1.1292995367E-05   1.4008739628E-05   1.9996440193E-06   3.7156422516E-05
  160     -1.1269887600E-04   4.8602798211E-06   2.5914161349E-05  -2.6820968941E-06  -3.4230893655E-05
  161      1.2719905267E-04   4.5070994037E-06  -3.4087331266E-06   1.5224531084E-05   6.6472601766E-06
  162      3.5124472976E-05   1.0339176190E-05  -1.9012787071E-06  -4.1500539283E-06   1.2457905347E-04
  163     -7.0105703577E-05   1.9916377330E-05  -1.1260234774E-05  -2.5116859414E-05   2.3310556192E-04
  164      2.1408029123E-05   6.0279408792E-06  -6.0887778644E-06   8.2342123160E-06   1.1569284653E-04
  165      8.8454564919E-06  -3.8461124162E-05  -4.6351771934E-05  -9.3909161888E-06  -1.6790513143E-04
  166     -1.3908794613E-05   4.0892793653E-06  -7.4353817871E-06  -2.9477592493E-06  -6.7694315228E-05
  167     -3.7334144727E-05  -1.4199661145E-05  -2.4105296461E-05  -2.1963694688E-05  -7.4524622500E-05
  168     -6.0288633189E-06   3.8036855294E-06   1.0851099880E-05   8.7903067269E-06  -1.6120766870E-05
  169      9.7755773067E-06   1.2468603250E-05   1.5092061150E-05   5.7951216119E-06  -2.9900208327E-05
  170      3.5394152352E-07   1.0559262879E-05   1.3485525616E-05   3.3567240273E-06  -2.3031374280E-05
  171     -2.8487112013E-05  -7.8746135793E-06  -1.2085761023E-05  -6.3883467572E-06  -2.2369701317E-05
  172      3.1590020916E-05  -7.2187786780E-06  -9.1744177584E-06   5.7533584128E-06  -4.0594899520E-05
  173     -1.3847539853E-05  -1.0572133026E-05  -2.3819361475E-06  -8.1358975806E-07  -4.3316071144E-05
  174      7.0253943354E-08   4.4927735010E-06   7.3494176348E-06   1.6458674523E-06   1.7534007081E-05
  175      9.3272552003E-06  -7.3595888174E-07   8.3443858616E-06   4.3204839448E-06  -2.9473324577E-05
  176      1.2598205937E-06   3.1358151051E-06   1.8967981994E-06  -3.8784185884E-08   7.8432157784E-06
  177      3.6025073623E-06   7.0609786275E-06   8.4234112371E-06   7.1286035969E-07  -6.1117063178E-06
  178     -8.1570995484E-06  -1.0324385017E-05  -2.1984406801E-05  -7.9792206392E-06   8.9314278698E-06
  179     -1.8414206484E-06   5.7717723835E-06   1.2295605392E-05   6.1706265100E-06   4.3413286712E-06
  180      1.8795776404E-05  -2.1437045982E-06  -6.4271100037E-06  -7.2732631838E-07  -9.6417160476E-06
  181     -4.0518838246E-05   4.7798612547E-06   5.5796142409E-06  -5.0201715086E-06   8.6674294983E-05
  182     -2.9000593626E-06   9.3599841924E-06   3.4617846546E-06  -1.7884746945E-06   5.1768603293E-05
  183     -1.2580602512E-05   2.6491071522E-06   4.2951610449E-06  -5.6355122198E-07   2.3040503722E-06
  184      6.3098307278E-06  -5.8218538912E-06   5.6520355357E-07   3.8999828467E-06  -1.8885200560E-05
  185      9.8558418769E-06  -1.9870916845E-06  -5.8980088303E-06   5.0565250612E-07  -4.9607179976E-06
  186     -3.9658786989E-06   5.1838028563E-06   7.2268997708E-06   1.3160633752E-06   1.9279197070E-06
  187      2.7288612029E-06   6.8655410029E-06   3.0289473549E-06  -1.1294788491E-06  -1.8970779663E-05
  188      2.6002844830E-07   3.5480656328E-06   4.2810790972E-06  -5.3970231532E-07  -1.7855643267E-05
  189     -8.8837376407E-06  -8.5631179873E-06  -8.0614251542E-06   2.1953712449E-07   2.5122660806E-05
  190      1.0942495788E-05  -2.3645713554E-06  -1.1420293325E-06   1.5586131632E-06  -1.5269148774E-05
  191      1.1901815693E-05  -1.0830298434E-05  -1.6949214197E-06   5.1600305480E-06  -1.9426090675E-05
  192      1.1428487767E-03   7.2967954408E-04   9.6856888926E-04  -2.6901134533E-04   5.8429553270E-04
  193     -2.0330734903E-04   1.3191775299E-04  -8.7711292592E-04  -7.4723627813E-04  -2.4133618675E-04
  194      1.1693405176E-04  -2.4207557100E-04   5.7205987835E-04   1.3347726809E-03  -1.3143387547E-03
  195      9.4725796406E-03   6.3810031081E-03  -8.4818554451E-03  -2.5120413552E-02  -4.4423116947E-03
  196     -3.8737163705E-02  -1.8522624820E-03   1.2262187835E-03   5.8378094791E-03  -3.7266574152E-04
  197     -1.3434794962E-02   6.8198675389E-03  -8.7486022977E-03  -2.7442278582E-02   6.1874594650E-03
  198      9.9785519209E-05   1.5346195451E-05   1.7235338114E-04   2.3388700886E-04  -1.9922130047E-05
  199      1.6776550260E-04  -7.6880208350E-05  -1.3895869171E-04  -2.0103348886E-05   2.6696146993E-04
  200      2.9451325253E-04  -1.9243725708E-06   4.0753793839E-04   1.6611491293E-04  -2.7322489849E-05
  201     -2.3702258976E-04   1.8532274825E-05   3.2883888052E-05  -3.2460580751E-05  -7.6257693726E-05
  202     -1.1637045192E-03  -1.7433406555E-05   1.1928180911E-04  -8.7598175388E-05  -4.2208558549E-04
  203      1.1710845530E-04   2.8622170710E-06   6.8423975024E-05  -8.7144040314E-05  -1.7429539122E-05
  204     -1.1075619856E-04  -2.4118709457E-04  -1.1352013842E-04  -7.3148091478E-05   8.3674138466E-05
  205      6.6231739875E-04   2.8530227810E-04   4.2463738504E-05   1.0217689352E-03   1.9050042200E-04
  206      4.1491966178E-04   4.8886747727E-04  -1.1119260514E-04  -2.7056525767E-04   1.0971948399E-03
  207     -8.9005126283E-04  -3.9860396013E-04  -4.0140202473E-04   4.9061854372E-04  -1.7996011407E-03
  208      1.1791163751E-04   1.7016137566E-04   3.5359825865E-05   2.3492867620E-04   1.6628718407E-03
  209      2.4285718296E-05   1.7853094221E-04  -9.9070046911E-05  -3.2229196267E-04  -8.9844378396E-06
  210      1.4900556271E-04  -1.8235136448E-04  -7.0621087114E-04  -6.1523300419E-04  -4.5072641269E-04
  211      2.2370977607E-03  -1.0176747368E-04   9.0128957049E-05   6.6993587875E-04   1.8374184015E-03
  212     -2.7629748109E-03  -4.4246319752E-04  -8.8761333264E-04  -3.7468653344E-04   8.9606653291E-04
  213      2.3735407024E-05  -1.1125440777E-05   4.8678431557E-06   2.3538184782E-05   6.8642838383E-05
  214     -2.4860039818E-05   2.5782065989E-05   2.2233919167E-05   2.9461010366E-05  -1.7170312530E-04
  215     -7.6476310236E-05   7.5080538403E-05   6.1415473254E-05   2.2499029426E-06  -9.8027182690E-05
                   85                 86                 87                 88                 89        
    0      2.0165660943E-04   1.7759096546E-03   1.0355040808E-04  -3.6799805434E-05  -5.4217604008E-05
    1      2.4169983439E-04   6.3430774087E-04  -1.3574540214E-04  -9.2555223049E-05  -1.2755364462E-04
    2     -9.3100747523E-05  -4.4828202431E-04   5.5487842294E-06   4.3563012129E-04  -1.7650129821E-04
    3      1.2738938542E-04   1.2524357338E-03  -1.3524454537E-04   5.4682515510E-05  -1.9190112424E-04
    4      1.2041584378E-04  -4.2399627166E-05   2.0366315487E-04  -3.2598861975E-04   2.2313478715E-04
    5      9.1554583348E-04  -2.0938942375E-03   2.0101946709E-04   1.8609118833E-06   2.0196720102E-04
    6      9.7366392913E-05   1.6500733533E-04  -9.9042425522E-05  -1.0967231615E-06  -6.1754183482E-05
    7      2.0960022146E-05   3.3647197453E-05   5.6419170891E-05   4.5985128118E-05  -4.3532209113E-05
    8     -2.0599684764E-04  -3.0774912359E-04  -5.6131777387E-05  -1.4923897802E-04   8.7162912745E-05
    9      1.5153076217E-04   3.6300912970E-04   3.0625029458E-05  -2.0367866461E-05   2.6337273860E-05
   10      7.1457348952E-04   1.0941074770E-04  -1.1820254288E-04  -1.9376820391E-04   2.7943029821E-05
   11     -1.0224668345E-04   2.4115295144E-04  -5.9499075959E-05   7.9950458619E-05  -4.1273625734E-05
   12     -1.4686696076E-05  -1.9999666767E-05  -7.9048620743E-06  -1.2527074564E-05   2.8086408046E-06
   13     -1.4279714236E-04  -3.5889999039E-05   6.1792165990E-05   1.8538268651E-05   3.4881234905E-08
   14     -2.2130646823E-05   1.2043263269E-05   2.6118730344E-06   1.2434315072E-05   1.5975213789E-05
   15      5.2699509975E-05   9.8105756721E-05  -1.2585434018E-05   7.6002250751E-06  -1.0992637488E-05
   16     -9.6223681105E-05  -8.7041348701E-05  -1.7351090983E-05   7.6000395132E-06  -1.3184226404E-05
   17     -4.5589044304E-05  -6.1000899178E-06  -5.6463243950E-06   1.3032895054E-05  -9.7039127519E-06
   18      1.2414274881E-05  -5.8241194860E-05  -7.0837196748E-05  -7.8864143323E-06  -8.8508770067E-06
   19     -5.2190379913E-05   1.0934568462E-04   6.0635255664E-05   1.2340381804E-04  -7.9060318218E-05
   20      4.6859110468E-05   3.6481831521E-05   3.5582371610E-05   2.1870554716E-05  -3.6084529309E-05
   21     -2.6381982172E-05  -1.0703450461E-05  -6.2280697696E-06   1.1138263156E-05   1.8360688709E-06
   22      1.1606184377E-05  -1.8243533035E-06  -2.8992837708E-06  -1.6025760259E-05   1.5185766307E-05
   23     -6.7051327635E-06   2.4077799528E-05   1.1616151881E-05   1.4287781169E-05   1.6498702631E-05
   24      1.5436486766E-05  -7.6094125384E-06  -1.2300522611E-06  -1.6299488744E-05   2.6429598951E-06
   25      2.0975416912E-05  -3.3838983763E-05  -2.4258129262E-05  -2.5083764658E-05   1.2304768820E-05
   26      3.7330576027E-05  -2.3813554633E-05  -2.6621899699E-05  -2.1631549173E-05   6.2491365503E-06
   27     -7.4818580724E-05   8.1688575685E-05   8.0332593133E-05   4.1936942283E-05   2.3261852731E-05
   28     -3.9053288195E-06  -1.4325173705E-05  -6.9793188287E-07  -3.0894460231E-06  -1.2816691080E-06
   29     -1.2783050686E-04   2.0776235795E-05   3.5540142223E-05   3.2779221736E-05   1.0926088176E-05
   30     -9.3982780304E-06  -8.9514977923E-06  -1.2380328000E-05  -3.8778980509E-06  -1.6756304065E-06
   31     -1.0525527555E-05   7.6052319533E-06  -1.1847573960E-05   1.3724732358E-05  -1.9106319846E-05
   32     -2.6827774536E-05  -1.1694354659E-05  -1.6941661146E-05  -1.2124528477E-05  -2.7226267872E-06
   33      1.2286584851E-05  -1.2779949612E-05  -9.7962852444E-06  -7.5383252647E-06  -1.9836875454E-07
   34     -3.1505815954E-06  -1.6172385564E-05  -4.1095045962E-06  -1.0420323312E-05   5.5628708068E-06
   35      3.4897481705E-05  -1.8061204026E-05  -1.2417955347E-05  -1.5493466870E-05  -2.6528734142E-07
   36      1.6074825406E-04  -1.7825436657E-03  -6.0765462661E-05  -2.4794139654E-04   1.4859870153E-04
   37     -1.6125398679E-03  -1.1898730470E-03  -3.5272851827E-05   4.0831222647E-04   1.2448134584E-04
   38     -3.4423644184E-03  -5.0611048636E-03  -3.0703403102E-04   1.1477757594E-04   3.1406947394E-04
   39      9.0562506619E-04   1.4995354315E-03   3.1489453083E-05  -3.9259020678E-05  -6.0790642722E-05
   40      5.7267813371E-04   3.4506751189E-04   4.9415597832E-05  -5.3626740316E-05  -5.8502499148E-05
   41     -6.1387827301E-04  -1.3141320486E-04   3.3221858206E-05   3.8203623061E-05  -2.0761329326E-05
   42     -1.7305026191E-04   1.9941842853E-04  -3.4374174188E-05   3.5812375180E-05  -3.5486220352E-05
   43      1.2487414077E-04  -1.1345325241E-04  -8.2408039336E-05  -2.2943077912E-05  -2.7822996847E-05
   44      3.9178064151E-05   1.2619890449E-04  -3.5915446922E-06  -3.9214648915E-05   1.1996194286E-06
   45     -7.7362337539E-04   4.8978073244E-05  -2.8335989011E-04   1.2637357102E-04   1.6178072574E-04
   46     -3.8116140452E-04  -6.0394303895E-04  -1.2499316610E-04  -1.3282700088E-04   3.1391215799E-05
   47     -7.5585471953E-05  -4.4326390085E-04  -5.6959357545E-05  -2.9085884022E-04  -7.0235873215E-05
   48      5.0381905228E-05  -5.1707111642E-06   2.2490980461E-05  -1.2447666605E-06  -2.2183563936E-05
   49      6.2456051235E-05   2.1082531686E-05   4.9812504647E-05   3.7233831827E-06  -1.4989324658E-05
   50     -1.4050073776E-04   2.4176963231E-05  -4.0434741893E-05  -3.0020369564E-05   1.0847929816E-05
   51      1.2959890845E-04   1.0819075486E-04   9.6411691974E-05   3.8939316704E-05  -4.7708237088E-05
   52      1.2558105290E-04   3.9031964620E-04   1.3008323695E-04   4.7893390542E-05  -9.7162640915E-05
   53      5.0785109002E-04   3.9259016756E-04   1.6468663020E-04   1.6093303979E-04  -5.4195671732E-05
   54      9.7893997673E-05   6.6550606947E-05   7.2776458123E-05   2.9927744824E-05  -3.5898123844E-05
   55      1.9040020367E-04   4.2448499129E-04   8.8702666355E-05   1.5281880926E-04  -2.6178081743E-05
   56      2.6584224043E-04   2.4987213805E-04   1.0438208972E-04   8.8993214698E-05  -4.4188078295E-05
   57     -1.3476147669E-04  -1.3468908024E-04  -5.7606363904E-05  -4.0063816770E-05   2.7266504297E-05
   58     -3.7634149291E-05  -4.7705087362E-05  -2.0035324746E-05  -1.2038015176E-05   1.3322548642E-05
   59      8.1922175903E-05   1.2143528072E-04   3.2191654282E-05   2.7048932405E-05  -1.5155877834E-05
   60     -4.7912199373E-05  -1.6426892424E-05  -2.6820219223E-05  -1.5339672663E-05   5.4803058486E-06
   61     -5.5516411897E-06  -2.4980571597E-05  -7.6110920990E-06  -7.0026275392E-06   9.5576538162E-07
   62      1.4683414816E-06  -2.2835129310E-05  -3.5838784233E-06  -3.4677699389E-06   1.5799381268E-07
   63     -1.4892334318E-06   7.8541421851E-05  -1.1688933281E-05   2.5874611139E-05   5.5888444836E-06
   64      8.3889688011E-06  -1.9082362803E-05   7.8553429998E-06  -4.8976131632E-07  -3.5146861267E-06
   65      3.3810217626E-06  -1.4813013612E-05   1.7616679345E-06  -1.7381068902E-05  -7.2358030734E-06
   66      1.7094786207E-05   1.6841046573E-05   1.0824645521E-05   9.4514529504E-06  -2.2914050046E-06
   67      1.0351289581E-05   3.3217022265E-05   3.9246755131E-06   7.0090584641E-06  -1.5623089855E-06
   68      6.1081446484E-06   1.7056825217E-05   1.5297202599E-06   6.6904901516E-06   9.1845447417E-07
   69      3.5065844182E-06  -2.3109245712E-06   3.8801090745E-06   1.5510579228E-06  -1.7245940520E-06
   70      6.4966109049E-06   7.2155240688E-06   2.1167150773E-06   2.8737063605E-06   7.7377197804E-07
   71     -8.7945008367E-06  -6.9279046623E-06  -4.1199042443E-06  -5.7992250085E-06   1.0250427751E-06
   72      3.4303008291E-06   6.6465005980E-06  -4.4137336450E-06  -2.1262763294E-06   4.7842458988E-07
   73      5.3698368356E-06   3.5819263449E-05  -5.8702051170E-06   1.0958569084E-05   3.0450975530E-06
   74     -9.4998577293E-08   4.4125612484E-06   2.1276238562E-06   4.4414289829E-06   1.3937837734E-06
   75     -5.6055696150E-02   2.2853751022E-02   2.7357758456E-03   1.3212454279E-03  -8.2321661601E-07
   76     -1.1964754090E-01   1.8130995591E-02  -2.7898819463E-02  -1.7264892091E-02   1.3658307445E-02
   77      2.4435909405E-02  -8.6726107828E-02  -4.0919108581E-03  -2.5017572479E-03  -3.1100522011E-04
   78     -2.7893038451E-02  -2.3908467107E-05  -3.7320017704E-03  -2.8052936035E-03   2.3112552849E-03
   79     -1.5096142801E-02   5.0279955076E-05  -2.4051999948E-03  -3.4279671439E-04   9.1505193909E-04
   80      1.0960465557E-02   1.2238230965E-03   2.3720370926E-03   7.8089048374E-04  -6.0313529198E-04
   81      5.4667939151E-03  -1.1077013798E-02   7.6935313300E-04   1.8887572608E-05  -9.9987943183E-05
   82      4.1389555005E-03  -8.8845943868E-03   2.1658238165E-04   5.9483217393E-04  -6.5292265316E-04
   83     -2.9147230564E-03   6.2800912944E-03  -4.1774396939E-04   1.4003416828E-04   1.5237914252E-04
   84     -3.2242742789E-02   3.3112686681E-02  -5.4418211196E-02   2.7063719437E-02   2.5372408797E-03
   85      5.8337574385E-01   7.0053740936E-03   3.0137070929E-02  -2.9654109488E-01  -4.1840920213E-02
   86      7.0189869567E-03   4.9105428642E-01   4.3168663865E-03  -4.4466897504E-02  -5.1518785971E-02
   87      3.0123693377E-02   4.3100093392E-03   5.4611680828E-02  -2.7382382780E-02  -7.8616021619E-03
   88     -2.9649730598E-01  -4.4443539861E-02  -2.7382943907E-02   3.2136989190E-01   4.8151158213E-02
   89     -4.1856283367E-02  -5.1532888606E-02  -7.8635061193E-03   4.8162704147E-02   6.2043253741E-02
   90      6.8214451627E-02  -9.2444957914E-02  -1.4238958579E-03   1.4290043226E-04  -7.3150251800E-04
   91     -7.7974726938E-02   3.5156478399E-02   2.5316036667E-02  -6.2360577152E-03   1.3889107589E-02
   92      3.3820707894E-02  -9.0261732105E-02   5.8731230300E-03  -1.3906770893E-03   2.1710151263E-03
   93      1.4412365499E-03   3.4304542827E-03  -4.5674013354E-04   2.1339267491E-04   4.2840503572E-03
   94     -8.3464040186E-02  -1.9784571441E-02   1.6503221032E-03  -4.3470924816E-03  -3.3765187257E-02
   95     -2.0902390447E-02  -1.9854184700E-01  -2.9750563380E-05  -1.6563663052E-03  -9.0252996711E-03
   96     -1.6831079070E-03   1.5386728010E-03   2.6281769001E-04  -5.8123166848E-06  -2.9825718758E-04
   97      1.1619007625E-03  -3.0226028675E-03  -7.8904592730E-04   6.0539536013E-04   6.7734828385E-05
   98      1.1991454418E-02  -1.7647695029E-02  -8.1885100912E-05   4.8151686172E-05   1.2901466686E-03
   99      1.9376868401E-03   2.7735801370E-04   7.6003859882E-04  -2.9967854687E-04   6.4437457335E-04
  100     -3.0079872322E-03  -7.2467486710E-04  -4.1214407605E-04   1.2007134661E-03  -5.4018884783E-04
  101     -3.3371081613E-02  -8.8714541850E-03   3.9303674878E-04  -5.1546791923E-04  -6.5784956703E-03
  102     -4.1990305913E-04   5.0528619063E-03   1.6526700190E-04  -2.7733892731E-04  -8.9083525710E-04
  103      1.8196836080E-03   5.8686894958E-04   9.5413160515E-04   1.0193803708E-03  -9.8161960265E-04
  104      1.7544534748E-02  -1.8825664045E-02  -7.6342370581E-05   8.1209295695E-04   1.6736050204E-03
  105     -3.1383665594E-03   1.2249669302E-03  -5.1597180724E-05  -7.1771060471E-05  -3.6651632642E-04
  106     -1.4278747421E-03   9.0369311234E-04  -1.7034873001E-04   2.3794523349E-04   2.0836342215E-04
  107      1.7593007289E-03   5.0118713955E-04  -1.0351865576E-04  -8.0080843788E-07   1.8512487825E-04
  108     -2.1349479678E-04  -1.1749687927E-03   1.0717349165E-04   4.4517508812E-04   4.0963746574E-04
  109      7.4014632974E-04  -8.1871617585E-04  -3.2564288332E-04   2.4255628097E-04   9.1140497920E-04
  110      1.0941186601E-03   1.1581758767E-03   2.5806238230E-04  -3.1568256031E-04  -2.0596270848E-05
  111      4.8186438426E-04  -1.5936111643E-03  -1.1454672947E-05   4.9637748097E-06   2.1152099522E-05
  112      3.0804568005E-04  -7.0885123469E-04   1.0742729658E-04  -8.3488853762E-05   1.1998232578E-04
  113     -7.2198513624E-04   1.6655282938E-03   6.9133041461E-06  -4.7240427183E-05  -4.7439074256E-05
  114      4.6708187031E-05  -6.6422710069E-05   3.1478839848E-05  -6.4382334648E-07   3.1091010356E-05
  115      1.7919584032E-04  -3.5464133213E-05  -1.1710140455E-05  -1.0794854552E-04   2.7331766264E-05
  116      6.1846237939E-05  -3.1983551748E-05   1.7765770209E-05  -4.6761652596E-05   1.8976543050E-05
  117      1.7522325228E-05  -4.6525349802E-06  -3.7472543836E-05  -1.1668994628E-05   4.7191253787E-07
  118      3.3709944506E-06   2.3290331006E-05   4.4581121706E-05   1.2228998350E-05  -3.7759224410E-06
  119      9.0201443212E-06  -2.6580913730E-05   3.1637321837E-05  -2.8755889328E-05   1.3515663094E-05
  120     -2.4819511044E-05  -2.0362779119E-05  -7.4421664082E-06  -7.3534904576E-06   1.2310575516E-05
  121      2.7967035917E-05  -1.1228085163E-05  -3.0642868147E-06  -2.1148111962E-05   7.7505169157E-06
  122      1.4126898966E-05   5.9774071586E-05   1.0569935607E-05   4.3626687211E-05  -1.5804850254E-05
  123     -6.3843694786E-05   1.2047218446E-05  -2.3431438770E-05   9.0991561768E-06  -3.1765829062E-06
  124     -1.7865821793E-05   2.1115023265E-05   1.2628915571E-05   5.3568653577E-06  -5.0833076597E-06
  125     -7.5747974806E-06   1.7306390888E-05  -5.5054275056E-06   1.4594907789E-05  -4.8361459506E-06
  126      1.8132561584E-06   1.0330819917E-06   1.0085175314E-06   2.4634443958E-06  -1.0598803879E-06
  127      9.2714948601E-06  -5.0484742695E-06  -1.2931414822E-05  -7.6189591990E-06  -3.4955454141E-06
  128      1.7320559471E-07  -4.3693715114E-06  -1.1305150767E-05  -3.2056909090E-06  -4.4109553928E-06
  129      3.8535589485E-06   8.5271197733E-06   5.3750736108E-06   8.2481677791E-06  -1.0879491509E-06
  130     -1.9768734551E-06  -2.2622512298E-05  -3.7710974142E-06  -2.0414156807E-05   5.4074014778E-06
  131      1.0164347607E-05  -2.3817167562E-06   1.7819196365E-06  -5.6140764544E-06   1.5768996554E-07
  132      3.7887079165E-05  -1.9540514596E-05  -4.5314710977E-06  -2.1037053402E-05   1.2750560227E-06
  133      3.9015760990E-05  -2.6251157093E-05  -7.9781482119E-06  -2.6487056317E-05   4.4019040029E-06
  134     -4.7670910951E-06  -7.6773022785E-07   5.5567694602E-06   3.0193026889E-06   2.9999808152E-06
  135     -4.9491149212E-06  -1.2198317275E-06  -8.2834147883E-07  -9.7362562226E-07   1.1203387734E-07
  136     -5.2312639664E-06   3.2673996039E-07   1.5471671359E-07   1.8476658845E-06   2.3528311169E-06
  137      7.1929583108E-06   7.0849827661E-06   8.8388395404E-07   2.1018481077E-06  -2.5949737403E-06
  138     -3.0028372465E-06  -7.8376136183E-07  -7.5765275233E-06   1.3661278831E-06  -2.2361516671E-06
  139     -1.9929571095E-06   3.5045171629E-06   2.3937636367E-06   2.6824877476E-06   2.2806410788E-07
  140     -2.5015420138E-06  -1.9393373380E-06   1.3416496182E-07  -1.5775063096E-07   5.5496124016E-07
  141     -2.5730713706E-05   1.2726428026E-05   2.9531988220E-06   1.4217665073E-05  -8.2974218642E-07
  142     -1.7902039203E-05   1.2606383396E-05   5.1280471361E-06   1.1591995716E-05  -1.1228143187E-06
  143      6.3191554337E-06  -1.4546870383E-06  -1.6625909268E-06  -3.3367365142E-06  -2.7015220681E-07
  144     -1.0545549575E-05   6.4214764456E-06   2.8574359736E-06   6.6147315074E-06  -3.3415326071E-07
  145      9.6225250021E-06  -5.7215360459E-06  -2.3042214501E-06  -5.9273814781E-06   7.6413754891E-07
  146      6.2117994295E-06  -4.2675468715E-06  -1.0896719523E-06  -4.0409248989E-06   4.5626928713E-07
  147      4.8227491169E-06  -2.8138828368E-06  -1.5760551059E-06  -2.6363625722E-06  -2.3586133124E-07
  148      1.9419979793E-06  -1.5350178025E-06  -2.0775910647E-06  -9.7471633110E-07  -6.2918900665E-07
  149     -1.8713514689E-06  -6.1199352335E-07  -1.5454975115E-06   4.4784310085E-07  -4.8230400697E-07
  150      6.0038983636E-06  -2.0954095253E-06   9.5290683502E-08  -2.8087693717E-06   3.8644858261E-08
  151     -3.1036850257E-07  -3.8675031559E-06  -5.3209853832E-07  -1.8698863256E-06   1.2322557477E-06
  152     -7.8469207712E-07   2.0627068166E-06   9.7483579752E-07   1.3998382496E-06  -3.1799386256E-07
  153      1.6148061869E-04   5.4096843067E-05   1.0203248037E-04   2.2284935887E-06  -1.7050182528E-05
[truncated: 1,593,751 more chars]
