# Supplementary material for: LED-pump-X-ray-multiprobe crystallography for sub-second timescales
Source: Commun Chem. 2022 Aug 26;5:102. doi: 10.1038/s42004-022-00716-1 (PMC9814726; doi:10.1038/s42004-022-00716-1)
Supplement: Supplementary file 13 — Supplementary Data 4 [file 42004_2022_716_MOESM13_ESM.zip › dz_opt/orca.opt]

$orca_opt_file

$trust
    0.300000000000

$epredict
    0.000000000000

$ediffsc
  1000.000000000000

$ctyp
  3

$coordinates
 22 216
   9.05969102  24.32621587  35.47256704   7.37160622  24.18730966  36.26785073
   9.34875297  26.11936566  35.03086813   9.14398603  22.72753590  33.11495984
   7.72983404  23.17708474  31.97512806  10.75479237  23.00282176  32.20106182
   9.58716649  18.12343549  31.99320329  11.19273640  18.57298433  31.14482586
   8.23960468  18.00725891  30.69860860   9.85632208  15.64585902  33.37478206
   8.19488809  15.12306629  34.05370964  10.43731460  14.32498959  32.18411665
  13.62922833  24.44996836  36.56325650  13.96973619  23.92717752  34.79928786
  14.90695910  23.61653299  37.64603934  14.02715363  27.28364860  36.74061485
  12.77066150  28.15496920  35.66348041  13.75993880  27.83674688  38.51023189
  16.66861660  28.02363890  35.90296918  16.84974496  27.69531599  34.07065482
  17.92179416  26.96542817  36.80444035  17.20999101  30.78913027  36.42939208
  17.18764500  31.08714575  38.25605805  15.91705551  31.83723852  35.61829328
  18.87766110  31.23110319  35.75385278  10.44769297  24.31358872  39.92513598
  10.33947025  26.17997862  39.92231273  11.86504993  23.83373056  41.05197590
   8.02576516  23.26548046  41.02825227   7.98083125  21.40919114  40.80345045
   6.55533335  23.99789296  40.13129943   7.87734418  23.91454848  43.83546690
   9.23824746  23.01039767  44.74597475   8.16808988  25.75063284  44.05123205
   5.34589350  23.22001932  45.00636389   5.38106698  23.59380337  46.81890794
   5.02310749  21.41424238  44.75727153   4.00067873  24.20498804  44.19808834
  14.40336598  15.76456028  34.55697395  15.54457348  16.14339368  35.99108333
  14.63031831  17.12583773  33.29118625  15.25981254  13.29203505  33.36630853
  14.13134746  12.86774051  31.93558932  15.13498101  11.91812856  34.62983801
  17.96371395  13.47640051  32.42586364  18.07512465  14.85535824  31.16741942
  19.07658879  13.92090000  33.86166622  18.92065237  11.04428329  31.22616156
  20.66126210  11.28926361  30.64212469  17.84473868  10.59978569  29.78922893
  18.87701859   9.68048117  32.47782922  11.30411686  13.86281171  37.43196927
  12.59135861  14.04970374  38.77570250  11.57737692  12.20099222  36.61804533
   8.71903387  13.85776047  38.64974659   8.27223269  15.60039788  39.16543773
   7.44571750  13.28193257  37.40316229   8.65502128  12.13532612  40.94352829
   9.42413982  10.48866034  40.49279271   9.68483888  12.89552137  42.30590178
   6.01004342  11.69587976  41.90656675   6.07818317  10.70333323  43.46945530
   5.03377878  10.77404868  40.63400060   5.19794306  13.32486715  42.24377137
  13.54269021  18.48459050  41.74445848  11.06086942  23.44934136  37.30036307
   8.92770498  20.05776295  33.92153842  11.72467919  15.88477710  35.50758745
  14.13562580  19.20589141  39.46253858  11.31707849  18.13075818  42.10086839
  11.33732123  19.57765345  36.82646889   7.21791101  19.85091919  34.49992689

   9.06080488  24.32990045  35.47389522   7.33491169  24.18973729  36.28870374
   9.35886085  26.16480213  35.02170623   9.14337659  22.72789306  33.11299994
   7.69700676  23.18874137  31.94525046  10.79160038  23.00564374  32.17877644
   9.58493070  18.12440597  31.99310104  11.22699167  18.58868675  31.12716579
   8.20643222  18.00535247  30.66772043   9.85723434  15.64246763  33.37453827
   8.15895593  15.10508311  34.06972768  10.45337609  14.29190699  32.15576544
  13.62514587  24.44870818  36.56613867  13.97291345  23.90946042  34.76236572
  14.92789202  23.59266878  37.67652825  14.02548772  27.28752474  36.74111268
  12.74268544  28.18189450  35.63678577  13.75238826  27.85755667  38.54981595
  16.67383485  28.01932408  35.90211745  16.85950966  27.67886236  34.02742227
  17.95260381  26.93416776  36.82714297  17.22412038  30.78929008  36.42439017
  17.20171435  31.10149357  38.29786137  15.90270050  31.86989938  35.59014493
  18.93640279  31.23811421  35.73224374  10.44394458  24.32104025  39.92370299
  10.33655193  26.23152360  39.91589714  11.89509930  23.82934703  41.07350772
   8.01713632  23.27981730  41.03363399   7.96582033  21.37924338  40.80954427
   6.51198450  24.03048552  40.11736566   7.87579839  23.93933502  43.84124197
   9.26863593  23.01337689  44.77235378   8.17893845  25.81836207  44.05540249
   5.34134982  23.25553663  45.02131914   5.38113506  23.64484433  46.87987059
   5.00154060  21.40359593  44.77469814   3.96024496  24.26610371  44.19367913
  14.39975875  15.76542807  34.55957661  15.56241438  16.15396377  36.03000796
  14.63089023  17.16085608  33.26755310  15.25833255  13.29056009  33.36512468
  14.10670806  12.85568236  31.89834437  15.13103786  11.88201060  34.65513719
  17.96712472  13.48292288  32.42793546  18.08156015  14.89679741  31.14229600
  19.10381853  13.93788903  33.89945023  18.92679214  11.04896648  31.22501799
  20.71299601  11.30005535  30.62739308  17.82588017  10.59131567  29.74778386
  18.88248448   9.64618098  32.50572062  11.30241419  13.85633188  37.42678465
  12.62061822  14.04927795  38.80000283  11.58573990  12.15845269  36.58909065
   8.71317895  13.84096728  38.64656680   8.24960813  15.62108580  39.18030596
   7.41048809  13.25037850  37.37153121   8.66037052  12.10739739  40.93787471
   9.45394805  10.42722179  40.46988210   9.71432693  12.88557272  42.33238747
   6.01158150  11.65139628  41.90569502   6.08648699  10.62795326  43.50534436
   5.00923400  10.70504332  40.59977593   5.16809515  13.31547976  42.26014291
  13.53751971  18.48745194  41.74285919  11.05807571  23.45330110  37.30213911
   8.92548580  20.05727581  33.91951745  11.72280728  15.88151125  35.50706918
  14.13055883  19.20648176  39.46680611  11.31716483  18.13206602  42.10464469
  11.33438640  19.57717116  36.82965597   7.19066652  19.84492009  34.50603393

   9.06021145  24.33487228  35.47606639   7.29696210  24.19389731  36.31125157
   9.36729061  26.21139004  35.01337898   9.13934412  22.72873784  33.11101812
   7.66086779  23.20153382  31.91533727  10.82485282  23.00715521  32.15565903
   9.57817563  18.12582456  31.99335401  11.25598883  18.60684037  31.10967774
   8.16854106  18.00346115  30.63723207   9.85544040  15.63853659  33.37458392
   8.12104781  15.08599893  34.08685101  10.46620480  14.25835645  32.12742028
  13.61864585  24.44795909  36.56981335  13.97250814  23.88988746  34.72656325
  14.94390219  23.56667474  37.70870564  14.02749069  27.29218387  36.73999378
  12.72103058  28.21300794  35.60785536  13.75043938  27.88252383  38.58721209
  16.68502635  28.00807592  35.89818603  16.87387170  27.65215842  33.98136290
  17.98635329  26.89279149  36.84773978  17.25356831  30.78180237  36.41252351
  17.23325133  31.11272142  38.33120142  15.90880639  31.89962498  35.55496050
  19.01085726  31.23222077  35.70360401  10.43735447  24.32982390  39.92272177
  10.33126869  26.28448075  39.91028614  11.92346682  23.82562924  41.09398870
   8.00521992  23.29489456  41.03976412   7.94775626  21.34993218  40.81569222
   6.46450871  24.06413735  40.10515402   7.86911661  23.96265977  43.84806676
   9.29425164  23.01469963  44.79940408   8.18443619  25.88477407  44.06214264
   5.33129749  23.28794851  45.03578530   5.37328497  23.69088572  46.93982510
   4.97323897  21.39060936  44.79160033   3.91334516  24.32310576  44.19066417
  14.39319402  15.76621932  34.56179333  15.57482954  16.16588716  36.07016823
  14.62702948  17.19741595  33.24464276  15.25911175  13.29083975  33.36170341
  14.08701254  12.84336404  31.85707447  15.13165416  11.84560693  34.67627470
  17.97351793  13.49783509  32.42970800  18.08919714  14.94852074  31.11844673
  19.13195243  13.96483495  33.93828914  18.94140284  11.06476361  31.22216149
  20.77241526  11.32409551  30.61211419  17.81933632  10.59152417  29.70371179
  18.89909315   9.62102770  32.52862350  11.29810852  13.84910705  37.42143883
  12.64872962  14.04954598  38.82249691  11.59188596  12.11518850  36.55988476
   8.70491054  13.82275763  38.64535853   8.22412008  15.64036494  39.19763225
   7.37104670  13.21633266  37.34366804   8.66584481  12.07812211  40.93481083
   9.48457145  10.36460781  40.44884458   9.74565684  12.87500555  42.35991160
   6.01370460  11.60438110  41.91075146   6.09606080  10.55055082  43.54647813
   4.98304442  10.63322426  40.57462920   5.13664308  13.30140640  42.28420793
  13.53066517  18.49159987  41.74112348  11.05270312  23.45936395  37.30493821
   8.91976966  20.05714716  33.91688797  11.71812733  15.87710726  35.50631732
  14.12254298  19.20759553  39.47222137  11.31624749  18.13351514  42.11206759
  11.32867834  19.57690545  36.83407050   7.16058227  19.83798210  34.51199046

   9.05781075  24.34092288  35.47895643   7.25802903  24.19972521  36.33558557
   9.37377442  26.25883532  35.00563104   9.13112385  22.73004599  33.10948287
   7.62081210  23.21578176  31.88605633  10.85343157  23.00647753  32.13188037
   9.56600756  18.12756830  31.99423538  11.27831625  18.62807592  31.09254714
   8.12519163  18.00105272  30.60755427   9.85066684  15.63444051  33.37485141
   8.08124033  15.06608231  34.10530463  10.47519046  14.22481681  32.09897497
  13.60952492  24.44733226  36.57452056  13.96812011  23.86742627  34.69259696
  14.95390960  23.53769424  37.74298022  14.03346213  27.29634399  36.73712757
  12.70681443  28.24756978  35.57651255  13.75483814  27.91094080  38.62178879
  16.70203690  27.98765796  35.89122816  16.89253372  27.61225076  33.93291871
  18.02215255  26.83883716  36.86632318  17.29891527  30.76327965  36.39308463
  17.28324798  31.11845570  38.35556278  15.93666244  31.92393930  35.51151538
  19.10208302  31.20920613  35.66712036  10.42758169  24.34022334  39.92234688
  10.32358451  26.33903866  39.90562709  11.94985745  23.82282578  41.11293492
   7.99026733  23.31121237  41.04664478   7.92699088  21.32195448  40.82189105
   6.41316944  24.09920733  40.09513269   7.85725822  23.98480065  43.85564271
   9.31497662  23.01485729  44.82670967   8.18449307  25.94987327  44.07143217
   5.31627109  23.31755074  45.04894105   5.35743889  23.73204291  46.99849778
   4.93855317  21.37542506  44.80716291   3.86002298  24.37631348  44.18829547
  14.38321509  15.76722389  34.56367508  15.58047066  16.17968876  36.11186964
  14.61797767  17.23600157  33.22319110  15.26210904  13.29407225  33.35623107
  14.07314267  12.83162955  31.81171525  15.13725594  11.80989650  34.69286356
  17.98240480  13.52273320  32.43194868  18.09735116  15.01225769  31.09714425
  19.15984511  14.00354648  33.97907390  18.96459441  11.09432551  31.21860801
  20.84004508  11.36446995  30.59752412  17.82576808  10.60250215  29.65718297
  18.92742267   9.60694438  32.54730032  11.29090856  13.84117075  37.41571945
  12.67563724  14.05086645  38.84237031  11.59573993  12.07143044  36.53023635
   8.69469710  13.80314015  38.64587549   8.19638412  15.65795590  39.21727518
   7.32773263  13.17965150  37.32003417   8.67204936  12.04782939  40.93363017
   9.51651178  10.30147869  40.42899637   9.77969264  12.86406302  42.38733083
   6.01819825  11.55526445  41.92092384   6.10871120  10.47133620  43.59231500
   4.95630863  10.55869252  40.55783463   5.10515100  13.28298794  42.31557589
  13.52147527  18.49669815  41.74069197  11.04435838  23.46771004  37.30895904
   8.90990671  20.05756259  33.91376614  11.71013542  15.87160169  35.50523571
  14.11102379  19.20911621  39.47924837  11.31246245  18.13505381  42.12316473
  11.31968544  19.57687245  36.84004183   7.12788149  19.82970501  34.51793617

   9.05162859  24.34869278  35.48148807   7.21731554  24.20837115  36.36178910
   9.37507513  26.30746107  34.99720884   9.11378939  22.73238645  33.10800016
   7.57262848  23.23368503  31.85747284  10.87134365  23.00067664  32.10535424
   9.54254687  18.12972333  31.99516629  11.28606917  18.65595291  31.07452681
   8.07100884  17.99662885  30.57829341   9.84005067  15.63073256  33.37396354
   8.03807336  15.04532683  34.12505778  10.47558646  14.19189191  32.06882339
  13.59546164  24.44560044  36.58099131  13.95678420  23.83761842  34.66261923
  14.95145527  23.50098453  37.78101385  14.04754801  27.29699001  36.73119810
  12.70825717  28.28676436  35.54111950  13.77200957  27.94319411  38.65086229
  16.73003148  27.94751910  35.87978024  16.91990005  27.54469632  33.88174453
  18.06138691  26.75875062  36.88195574  17.37405909  30.72027096  36.36053184
  17.36764394  31.11006946  38.36386875  16.00609649  31.93406554  35.45309259
  19.22474161  31.14986034  35.61761063  10.41035221  24.35327393  39.92252949
  10.31027194  26.39595576  39.90276134  11.97104845  23.82121803  41.12771682
   7.96916955  23.32951312  41.05475497   7.90068109  21.29646511  40.82784897
   6.35366387  24.13601795  40.09012555   7.83632718  24.00442607  43.86433623
   9.32766103  23.01310398  44.85332724   8.17522778  26.01183169  44.08532973
   5.29385794  23.34205008  45.06090131   5.32948948  23.76426227  47.05586365
   4.89394520  21.35640975  44.82187234   3.79620455  24.42235395  44.18922259
  14.36641701  15.76984095  34.56450198  15.57190713  16.19898446  36.15613670
  14.59894728  17.27979056  33.20489441  15.26943498  13.30492525  33.34744512
  14.07155941  12.82225396  31.75914247  15.15263145  11.77781816  34.70114453
  17.99574832  13.56772986  32.43632898  18.10656747  15.09954877  31.08212165
  19.18629142  14.06634003  34.02463064  19.00436179  11.15179643  31.21609011
  20.92356319  11.43786718  30.58727147  17.85794511  10.63548616  29.60813256
  18.97827580   9.61616855  32.56052873  11.27745927  13.83246226  37.40833117
  12.69970255  14.05522628  38.85554248  11.59475417  12.02731133  36.49955251
   8.68113082  13.78163185  38.64923389   8.16511082  15.67295905  39.24056238
   7.27699778  13.13844961  37.30519341   8.68041546  12.01710708  40.93558744
   9.55152013  10.23900509  40.41152034   9.82032003  12.85387147  42.41311320
   6.02940808  11.50373181  41.94122789   6.13011274  10.39064947  43.64758804
   4.93039752  10.48035986  40.55805096   5.07643743  13.25793612  42.36129327
  13.50539708  18.50332911  41.74293689  11.02945563  23.48042730  37.31435044
   8.89141684  20.05945792  33.90838589  11.69502446  15.86437484  35.50219351
  14.09134449  19.21120587  39.48868338  11.30091139  18.13727256  42.13872160
  11.30342546  19.57741785  36.84775191   7.08983075  19.81803132  34.52277572

   9.03694520  24.36193425  35.47283688   7.17906164  24.22201320  36.38005807
   9.35385567  26.35626473  34.98161246   9.07275178  22.74209244  33.09808594
   7.51079784  23.26899224  31.82574914  10.85509947  22.98413275  32.06460504
   9.49273795  18.13529866  31.98516959  11.25322654  18.70138508  31.04548199
   8.00065466  17.98839020  30.54001850   9.81476535  15.63310445  33.35858238
   7.99072200  15.03427423  34.13559265  10.44382892  14.16519203  32.02852295
  13.57403770  24.43118255  36.59216942  13.93905215  23.78383001  34.65018981
  14.91583917  23.43528559  37.82463423  14.08592129  27.27534824  36.72804631
  12.75305851  28.32317497  35.51841620  13.82897275  27.96040324  38.67349150
  16.78434398  27.85545096  35.86609172  16.96920087  27.40455827  33.84082141
  18.11024453  26.62042919  36.89259184  17.51006006  30.61436283  36.30226616
  17.51926489  31.06105668  38.33226592  16.16537351  31.89139793  35.36163676
  19.40567979  30.99917234  35.54658545  10.37067456  24.36581709  39.91967965
  10.27607577  26.44460704  39.90538377  11.97087957  23.81972048  41.12406515
   7.93487133  23.33647112  41.06180385   7.86844393  21.26774734  40.83047166
   6.27774068  24.15023645  40.09715618   7.79831326  24.00406398  43.87195236
   9.32465911  23.00189190  44.87049163   8.14627332  26.04544204  44.10406945
   5.26230662  23.33890642  45.07329161   5.28733301  23.76598806  47.10509499
   4.84318333  21.31756100  44.84430174   3.71987240  24.42778817  44.20118369
  14.33218952  15.78576345  34.56062844  15.52330786  16.24359776  36.19828729
  14.55822323  17.33939159  33.19651109  15.28511591  13.34166223  33.33794471
  14.10019427  12.82169298  31.70571878  15.18943846  11.77212739  34.69750755
  18.01620226  13.65932833  32.45034715  18.11656189  15.23214429  31.08722390
  19.20306594  14.18956414  34.07713062  19.07895731  11.27082606  31.22901441
  21.03406216  11.58446255  30.60344800  17.94896957  10.71728799  29.57367024
  19.07581815   9.68850228  32.57710943  11.24666781  13.82746198  37.39074864
  12.71388056  14.06865242  38.83808039  11.57454160  11.99200158  36.46582087
   8.66311411  13.76939463  38.66164983   8.13861592  15.69013351  39.27541624
   7.21116354  13.10775798  37.32259628   8.69897363  11.99868456  40.94598577
   9.59103706  10.19607762  40.40016058   9.88573222  12.84985116  42.42773965
   6.06607977  11.46488843  41.99429808   6.18832790  10.32312140  43.72436749
   4.91479687  10.42231156  40.61122504   5.07820021  13.23321689  42.45629029
  13.45672586  18.52515907  41.74868470  10.99696178  23.50230647  37.31553974
   8.85074261  20.06973234  33.88682729  11.65881282  15.85748630  35.48548961
  14.04318107  19.21307204  39.49598895  11.25353559  18.16487796  42.15568193
  11.26379005  19.58091875  36.84858069   7.03950448  19.79713800  34.51090728

   9.04789785  24.36783562  35.46770937   7.18485458  24.22114294  36.37990873
   9.34865468  26.37447047  34.98309850   9.07453845  22.75400541  33.09112483
   7.51899543  23.30437576  31.80850107  10.86429199  22.97553321  32.05095980
   9.48823303  18.14126209  31.97079246  11.25305930  18.72309856  31.03200182
   8.00364218  17.98800147  30.50760573   9.81006592  15.63999165  33.34345648
   7.97940846  15.05122996  34.13287507  10.41611653  14.15486101  32.00988038
  13.58028274  24.41468880  36.61699326  13.95610567  23.75233026  34.67400400
  14.90245188  23.39549057  37.86381069  14.11389279  27.25074722  36.75572947
  12.77634465  28.32617684  35.56170855  13.88147609  27.94164736  38.71042356
  16.80782757  27.81291878  35.86939986  16.98447882  27.31783169  33.84527993
  18.14230947  26.58122979  36.90492807  17.55135239  30.57109546  36.25038912
  17.56277565  31.07030328  38.27677678  16.21828707  31.85146871  35.27952320
  19.45790703  30.93691076  35.49101697  10.34895563  24.36081047  39.92272740
  10.24167360  26.44740054  39.91775242  11.96256152  23.82161371  41.12456457
   7.92489959  23.29932172  41.05350504   7.88675936  21.22276582  40.81641934
   6.24898376  24.09097861  40.08524131   7.75970825  23.95218227  43.86437615
   9.30307232  22.96746653  44.87045103   8.08640560  26.00352078  44.11180560
   5.23044723  23.24911262  45.04796275   5.22616060  23.68001424  47.08732415
   4.83655542  21.21292959  44.82658597   3.66303822  24.31069951  44.16657630
  14.32307166  15.79368036  34.55558362  15.50197850  16.26493406  36.20752882
  14.54763135  17.36216465  33.19666772  15.29144029  13.35998678  33.33459139
  14.10854907  12.81613929  31.69834634  15.21444000  11.78007029  34.69503074
  18.01794494  13.69585952  32.43943221  18.10729186  15.27981061  31.07603947
  19.20898106  14.24473262  34.06717961  19.09640794  11.31993798  31.21736648
  21.05686457  11.64040209  30.58538660  17.97180587  10.74946655  29.55334982
  19.11013272   9.72401056  32.56229502  11.23214124  13.82553555  37.37584601
  12.73116774  14.05544002  38.80263922  11.53353133  11.97892022  36.44586783
   8.66881043  13.80690938  38.68288556   8.18389145  15.74144068  39.31189256
   7.17497490  13.16862939  37.36618957   8.70777652  12.03351032  40.96485571
   9.56259763  10.20851824  40.40350966   9.94845621  12.85910335  42.42772660
   6.08913593  11.54940057  42.06275634   6.21401570  10.38426132  43.78660598
   4.87362291  10.54139109  40.69628026   5.14024946  13.33704024  42.56902313
  13.41089377  18.55395689  41.77161851  10.99194639  23.51080313  37.32118967
   8.84325004  20.08129798  33.86438426  11.64728969  15.85168066  35.47046344
  14.00774831  19.20128971  39.51048966  11.20504998  18.21266018  42.17991097
  11.24344547  19.57760984  36.84927632   7.03160891  19.78750565  34.48569019

   9.06844616  24.37184901  35.47162293   7.20402168  24.21649827  36.38428533
   9.35033323  26.38513534  34.99388392   9.08995356  22.76408145  33.09466851
   7.54469691  23.33533737  31.80597320  10.88258737  22.96799266  32.05157612
   9.49552651  18.14788827  31.96723897  11.26025341  18.73867546  31.02899610
   8.02033465  17.98983385  30.49248956   9.81516922  15.64849903  33.33989885
   7.98264514  15.07438751  34.14257881  10.39259201  14.14969058  32.00579846
  13.59645754  24.40936823  36.64771707  13.98456284  23.74152720  34.70702218
  14.90440181  23.37840533  37.90251852  14.13055973  27.24052659  36.79615928
  12.77937904  28.33102144  35.62772903  13.91991087  27.92426074  38.75813275
  16.81283677  27.81253647  35.88402966  16.98504738  27.27681660  33.86743355
  18.16592931  26.60331747  36.92620036  17.54160971  30.57771417  36.21003812
  17.54424319  31.12713962  38.22566196  16.21044043  31.83894680  35.20732480
  19.45115900  30.94270051  35.45278829  10.33700704  24.36220893  39.93127084
  10.22430671  26.45107607  39.93090145  11.95067114  23.82943032  41.13861494
   7.91394738  23.28230726  41.03939931   7.89633785  21.20454931  40.79848630
   6.23437981  24.05659359  40.05859482   7.70955471  23.92216555  43.84989429
   9.25752515  22.95434214  44.86919643   8.01561671  25.97690777  44.11288269
   5.18022889  23.18363602  45.00232239   5.13649962  23.61946842  47.04217614
   4.81613370  21.13854991  44.78792780   3.60035625  24.21453996  44.10175644
  14.32981872  15.79469438  34.55089622  15.50368679  16.27376048  36.20644634
  14.55495244  17.36841155  33.19540824  15.29425244  13.36258127  33.33493862
  14.10268305  12.80016353  31.70862725  15.23192644  11.78317513  34.69989239
  18.01341423  13.69556266  32.41670821  18.09387185  15.28040197  31.05050269
  19.21768039  14.25830828  34.03262279  19.08540729  11.32065042  31.19569203
  21.04412657  11.63385722  30.54859314  17.95539214  10.73938060  29.53630252
  19.11124926   9.72158796  32.54004356  11.23231106  13.82306702  37.36605510
  12.75672371  14.03158101  38.77183047  11.50079244  11.97141405  36.43079552
   8.68697228  13.84941222  38.70287029   8.25024596  15.79220078  39.34669142
   7.15852389  13.24750868  37.40547627   8.71302877  12.07007810  40.98021788
   9.51227840  10.22225989  40.40418874  10.00679836  12.85442976  42.42247264
   6.10600181  11.65836698  42.12448957   6.22096548  10.46621646  43.83278833
   4.82347395  10.70780683  40.77486078   5.22189330  13.46803373  42.67772643
  13.44859975  18.45297808  41.75185630  11.00094002  23.51915417  37.33367016
   8.84682739  20.09221254  33.85592015  11.65378145  15.84672311  35.46183874
  14.01250236  19.19710865  39.51169492  11.26452390  17.98618280  42.14913131
  11.24318733  19.57390844  36.85569861   7.03811949  19.78245987  34.47895122

   9.08205277  24.36776692  35.49101423   7.22193974  24.19199660  36.41121471
   9.32545182  26.38908790  35.02098719   9.09670945  22.76954489  33.11230143
   7.56095101  23.36398866  31.82203337  10.88725642  22.96031950  32.06063779
   9.51974631  18.15607358  31.96449471  11.28315963  18.76749167  31.03420619
   8.06396550  17.99052156  30.47057792   9.83914299  15.65782379  33.33039398
   8.00225999  15.09457252  34.13600729  10.39036221  14.14858862  31.99553297
  13.61150430  24.40861333  36.66437533  13.99887051  23.73145211  34.72606664
  14.91523294  23.36971982  37.91760229  14.13621418  27.23528294  36.81584774
  12.75619920  28.33650997  35.69024692  13.96394366  27.91138645  38.78541946
  16.79354295  27.83193655  35.85261303  16.94980040  27.24639773  33.84713274
  18.18159791  26.65744991  36.89062449  17.49220384  30.60677750  36.10568178
  17.49565865  31.21824229  38.10430817  16.15170184  31.83673044  35.07492795
  19.39631033  30.98087532  35.33792210  10.35163717  24.36870591  39.95132342
  10.21982425  26.45804420  39.95222932  11.98328889  23.85942295  41.14537981
   7.95433107  23.25193756  41.06830339   7.97565849  21.17305342  40.83287446
   6.25242034  23.98427027  40.09178218   7.73370547  23.88759307  43.87800063
   9.30623772  22.95922790  44.89810760   8.00351601  25.94765405  44.14584749
   5.22628767  23.09381391  45.02874137   5.15630446  23.54357275  47.06552578
   4.90997475  21.03721893  44.83875781   3.61416976  24.06958798  44.12174183
  14.34726972  15.78846067  34.57265172  15.50385837  16.26984435  36.24033604
  14.58652624  17.37081408  33.22888662  15.30578775  13.35843351  33.36441439
  14.11339721  12.78139178  31.74268553  15.24479835  11.77792907  34.72971326
  18.02374925  13.67647984  32.43742789  18.11042919  15.26373628  31.07285783
  19.23453164  14.24865168  34.04639124  19.08561391  11.30072262  31.22149537
  21.04630523  11.59599696  30.57006296  17.95941082  10.71373626  29.56032539
  19.11041355   9.69613952  32.56065782  11.21453178  13.80137754  37.34458270
  12.74079376  13.98269992  38.75302666  11.47487502  11.95427477  36.39513141
   8.66411387  13.84710712  38.66425398   8.25433792  15.78661477  39.33352727
   7.12918129  13.28753001  37.35382804   8.64116317  12.03985495  40.91924171
   9.40461268  10.18104458  40.32686340   9.95652843  12.77118756  42.37071032
   6.03044931  11.67728574  42.05763737   6.10487120  10.43952223  43.73624388
   4.70936855  10.79907365  40.69478032   5.19522191  13.49388646  42.66524503
  13.49233616  18.65990673  41.81752214  11.01541332  23.53134787  37.35253951
   8.85167477  20.09616102  33.85153080  11.66444577  15.83484203  35.45878758
  14.03267894  19.19505078  39.51182811  11.29490016  18.42954041  42.32495057
  11.24595084  19.56728959  36.87341428   7.04994041  19.75437602  34.47675238

   9.08703876  24.37238892  35.47401570   7.22047907  24.19358817  36.37576440
   9.33934054  26.39212571  35.01173841   9.12620370  22.78016140  33.08963868
   7.60097903  23.37347548  31.78950509  10.92589492  22.97800680  32.05927128
   9.54185352  18.16559864  31.94271164  11.31591530  18.76093077  31.02714148
   8.09369811  18.01021419  30.44312476   9.83598466  15.66499710  33.31390077
   7.99386491  15.11265453  34.10836991  10.39098554  14.15574822  31.98390818
  13.61100907  24.41471168  36.66772384  14.00430954  23.74954139  34.72872874
  14.91315813  23.37626494  37.91968886  14.13688306  27.24366906  36.83077927
  12.75817656  28.34412225  35.70706867  13.96162173  27.90806765  38.80166162
  16.79628132  27.84405146  35.87399347  16.95596809  27.26620150  33.86898435
  18.18182353  26.67375556  36.91558626  17.48719698  30.62242466  36.13532401
  17.47861617  31.22567067  38.13397554  16.14738530  31.84590068  35.10073489
  19.39234104  30.99851365  35.37685079  10.33555733  24.35531520  39.94267523
  10.18882159  26.44104958  39.95004276  11.96089953  23.85096666  41.14411249
   7.93924117  23.21781561  41.04530472   7.97387401  21.14273301  40.79533209
   6.24006803  23.94829029  40.06779380   7.71004063  23.83170953  43.85929964
   9.28906036  22.91294476  44.87361396   7.95177912  25.89112311  44.14069760
   5.20889857  22.99635916  45.00029035   5.13212294  23.43242453  47.03759553
   4.92483382  20.93886946  44.79313331   3.59051140  23.95720786  44.09398441
  14.34328303  15.78243853  34.55758671  15.50440303  16.26365838  36.21965988
  14.58269084  17.35637719  33.20711347  15.30012640  13.34558163  33.35384478
  14.10184701  12.76788054  31.73964427  15.24221513  11.77389811  34.72608726
  18.01546943  13.66224974  32.41852501  18.09601911  15.24102540  31.04724936
  19.22937936  14.23652428  34.02149056  19.07428808  11.27997831  31.20724080
  21.03101863  11.57643303  30.55135881  17.94179688  10.69109439  29.55404914
  19.10067639   9.68467781  32.55381587  11.20938447  13.81433775  37.34398070
  12.74860154  13.98366025  38.73684171  11.43647989  11.96248566  36.40062116
   8.67567906  13.89669592  38.69726671   8.29767630  15.84474917  39.35593438
   7.12041730  13.34647070  37.41123921   8.66346713  12.10897217  40.96781620
   9.37817738  10.23291458  40.37714992  10.01500877  12.82948878  42.38826574
   6.06525431  11.80821198  42.15752299   6.14869608  10.58088183  43.84069916
   4.70526744  10.95044847  40.82389980   5.28410789  13.64622035  42.76547060
  13.46053429  18.55916165  41.79015906  11.01261266  23.52810186  37.34326633
   8.86840251  20.10603938  33.82693198  11.66071152  15.83909038  35.44694984
  14.01344266  19.18799689  39.51163338  11.26770916  18.20925156  42.24623797
  11.24476607  19.56882339  36.85702720   7.06028830  19.78014991  34.44044256

   9.09130752  24.37405167  35.47047179   7.22497157  24.18513503  36.36893651
   9.33664944  26.39492355  35.01394923   9.13905066  22.78720042  33.08171040
   7.61627186  23.38149445  31.78058081  10.94035260  22.99070964  32.05748449
   9.55782257  18.17351007  31.93049365  11.33522610  18.76499093  31.02162288
   8.11396479  18.02101918  30.42777526   9.84373273  15.67144291  33.30238434
   8.00005750  15.12533535  34.09552691  10.39562919  14.16105935  31.97391282
  13.61516740  24.43240275  36.66697580  14.01144466  23.78276253  34.72456714
  14.92166395  23.39344298  37.91234553  14.12774503  27.26358461  36.85011552
  12.73714640  28.36401066  35.74323856  13.95732451  27.90728329  38.82727449
  16.77954786  27.88754527  35.88768856  16.94031262  27.31213193  33.88318366
  18.17685115  26.73193499  36.92773737  17.44379741  30.67325392  36.14821438
  17.42072944  31.27744465  38.14522962  16.09727585  31.88107650  35.10634450
  19.34792534  31.06411035  35.39760510  10.33759921  24.34734173  39.93819334
  10.17352979  26.43063164  39.95175569  11.96408997  23.85214830  41.14038837
   7.94929534  23.18343682  41.03236051   8.00372130  21.11161641  40.76746363
   6.24631664  23.90504539  40.05736886   7.71217472  23.77172161  43.85107688
   9.30685386  22.87308346  44.85667136   7.91467140  25.83182085  44.14905858
   5.22746665  22.87664748  44.98490696   5.13975340  23.30013450  47.02333637
   4.99079353  20.81551235  44.76515806   3.59163482  23.80688825  44.08074252
  14.35266429  15.76899065  34.54859206  15.51510306  16.25377381  36.20744607
  14.59965590  17.33173640  33.18821177  15.29868981  13.31831555  33.36206662
  14.09305520  12.73317239  31.75752036  15.23736516  11.76090225  34.74892275
  18.01283351  13.61690538  32.41759909  18.09519748  15.18156009  31.03203527
  19.23221341  14.19952172  34.01197257  19.05940934  11.21885965  31.22508058
  21.01511522  11.50237025  30.56391183  17.92097631  10.62188312  29.58042864
  19.08075972   9.63719037  32.58593285  11.20487842  13.82328936  37.33525044
  12.74891192  13.97621886  38.72332246  11.40656470  11.96890581  36.39338213
   8.67619433  13.94053794  38.69669750   8.32800870  15.89449825  39.35127888
   7.11084930  13.41016442  37.41641379   8.64571600  12.16178123  40.97368984
   9.30414683  10.26649357  40.38312156  10.02900162  12.85387810  42.37613241
   6.05364191  11.93654580  42.19471859   6.12190228  10.70419018  43.87358521
   4.65352392  11.12382328  40.87637855   5.33887741  13.79620592  42.81473802
  13.51011542  18.53608120  41.75941614  11.02070420  23.53177862  37.33693824
   8.87924221  20.11180986  33.81444680  11.67004775  15.84121312  35.43496225
  14.04064854  19.19564329  39.48423200  11.32583372  18.14893717  42.22639341
  11.25959472  19.57177324  36.84371928   7.07130397  19.78872719  34.42870060

   9.09249477  24.37794804  35.47207341   7.22754047  24.17476380  36.36944352
   9.32677775  26.40130005  35.02297510   9.14923181  22.79955190  33.07694890
   7.62809765  23.39556964  31.77529483  10.95225678  23.01185518  32.05889310
   9.58189920  18.18945089  31.91468430  11.36479606  18.78201694  31.01903073
   8.14687949  18.04045705  30.40373477   9.85949027  15.68349490  33.28246930
   8.01207454  15.13968683  34.06717243  10.41423175  14.17510081  31.95366974
  13.61618126  24.45768641  36.66010150  14.00943619  23.82481956  34.71224046
  14.93281610  23.41870003  37.89381389  14.11181341  27.29153593  36.86290451
  12.70192461  28.39059303  35.78042736  13.95456813  27.91259018  38.84786309
  16.75001696  27.94446335  35.88327670  16.90523571  27.36926578  33.87888144
  18.16616571  26.80808310  36.91766448  17.38204789  30.73896614  36.13682728
  17.34803427  31.34741472  38.13170345  16.02373165  31.92688326  35.08872552
  19.28282060  31.14770724  35.38877875  10.34668901  24.34051429  39.93862069
  10.16081082  26.42130848  39.95923173  11.98040557  23.85844182  41.13555498
   7.97398426  23.14493309  41.03477797   8.05177526  21.07618890  40.75443925
   6.26106478  23.85396113  40.06950041   7.73918990  23.70625427  43.85892497
   9.35796491  22.83537266  44.84906827   7.89430432  25.76733390  44.17289364
   5.28168001  22.74049089  44.99608614   5.18898024  23.15265496  47.03603225
   5.10242406  20.67526552  44.76656278   3.62028815  23.63036014  44.09946121
  14.36424066  15.75370648  34.54609909  15.52374981  16.24528045  36.20427313
  14.62338714  17.30249187  33.17294427  15.30050087  13.28583316  33.38545228
  14.08996344  12.68893345  31.78970884  15.23215255  11.74690041  34.79175260
  18.01538158  13.56197141  32.43679442  18.10301351  15.10769443  31.03143251
  19.23720342  14.15834216  34.02341386  19.05161424  11.14393430  31.27437246
  21.00836890  11.41132120  30.61143979  17.91069196  10.53318574  29.63739898
  19.06431764   9.58057291  32.65534266  11.19093264  13.83228622  37.32197678
  12.73351272  13.96653712  38.71285291  11.37244454  11.97690856  36.37906985
   8.66060003  13.97867815  38.67958804   8.33720969  15.93634266  39.33426795
   7.09217594  13.47051234  37.39512289   8.60000632  12.20232254  40.95714237
   9.19879032  10.28919677  40.36318752  10.01109752  12.85752842  42.34870762
   6.01176743  12.05522202  42.19958612   6.05402055  10.80952749  43.86872684
   4.57429863  11.30030105  40.88814193   5.36900741  13.93405013  42.83813079
  13.57648430  18.53495701  41.72777543  11.02938894  23.53939685  37.33228853
   8.89104175  20.12133370  33.79981302  11.67959693  15.84543978  35.42166906
  14.07478850  19.20921116  39.44990534  11.40149550  18.12872198  42.21939426
  11.27587794  19.57761367  36.82986011   7.08336751  19.79632345  34.41270390

   9.09155205  24.38139399  35.47514296   7.22923575  24.16474872  36.37572382
   9.31445889  26.40788716  35.03313684   9.15135721  22.81208961  33.07358294
   7.62892366  23.41017631  31.77384698  10.95446074  23.03268943  32.05722971
   9.60139817  18.20589183  31.89823056  11.38948304  18.80314087  31.01576341
   8.17497467  18.05974250  30.37834408   9.87413418  15.69535626  33.25930452
   8.02318603  15.15006517  34.03504366  10.43391683  14.19063481  31.92807669
  13.61662397  24.48095061  36.65374773  14.00670420  23.86414269  34.69993405
  14.94276510  23.43978184  37.87580508  14.09760598  27.31633721  36.87622107
  12.67036745  28.41595373  35.81675921  13.95360938  27.91695964  38.86875673
  16.72295871  27.99478531  35.88040816  16.87218451  27.42030387  33.87509682
  18.15632345  26.87385764  36.90821639  17.32820236  30.79602004  36.12860420
  17.28545489  31.40802867  38.12249063  15.95985360  31.96831434  35.07550580
  19.22656238  31.22029121  35.38229916  10.35484334  24.32915090  39.93909244
  10.14627650  26.40798251  39.96900203  11.99725069  23.85958777  41.12952933
   7.99907889  23.10012054  41.03560972   8.10124149  21.03382850  40.74072841
   6.27551575  23.79522235  40.07862503   7.76422543  23.63645872  43.86411909
   9.40618186  22.79474448  44.84174919   7.87265260  25.69839344  44.19268448
   5.33436348  22.60393310  45.00306124   5.23534804  23.00675952  47.04482875
   5.21014749  20.53520334  44.76598372   3.64877949  23.45353097  44.11195089
  14.37320479  15.73882818  34.54024936  15.53019095  16.24264848  36.19672897
  14.64160955  17.27249267  33.15153023  15.30293113  13.25427980  33.40903076
  14.08796493  12.63988413  31.82290185  15.23193398  11.73502908  34.83679135
  18.01734211  13.51184531  32.45452511  18.10644406  15.03652411  31.02616648
  19.24142859  14.12853372  34.03191844  19.04835749  11.07472087  31.32713392
  21.00595747  11.32882932  30.66064574  17.90547663  10.44341819  29.69905095
  19.05717639   9.53189653  32.73142299  11.17511543  13.84339226  37.30812329
  12.71827766  13.96085729  38.70008960  11.33537389  11.98543269  36.36572980
   8.64569746  14.02164151  38.66442881   8.34866353  15.98382384  39.31942599
   7.07181590  13.53567997  37.37765654   8.55625890  12.24782811  40.94226523
   9.09454244  10.31807745  40.34379507   9.99629567  12.86438604  42.32213212
   5.97532175  12.17735087  42.20743320   5.99126837  10.91817069  43.86719860
   4.50135055  11.48123562  40.90359527   5.40402474  14.07284778  42.86536839
  13.64017545  18.54471517  41.69562428  11.03703230  23.54585778  37.32753599
   8.89861246  20.13056308  33.78540119  11.68655541  15.84971435  35.40616839
  14.10754007  19.22389058  39.41274539  11.47420579  18.12397978  42.21335304
  11.29061903  19.58329828  36.81391217   7.09164802  19.79943068  34.39677503

   9.08783378  24.38477392  35.47821636   7.22957263  24.15614074  36.38495351
   9.30039551  26.41404617  35.04228504   9.14678939  22.82434104  33.07063030
   7.61960653  23.42210502  31.77579984  10.94774540  23.05484113  32.05215072
   9.61887753  18.22307603  31.88110526  11.41079891  18.82768859  31.01075081
   8.19967063  18.07925071  30.35364392   9.89139839  15.70752899  33.23317734
   8.03791135  15.15511623  33.99839481  10.46095376  14.20972634  31.89790365
  13.61457453  24.50660440  36.64421270  14.00058995  23.90584945  34.68426182
  14.95204585  23.46463507  37.85372074  14.07824628  27.34355497  36.88494782
  12.63545336  28.44144057  35.84415085  13.94359806  27.92690226  38.88363820
  16.69197985  28.04774399  35.87694985  16.83609169  27.47903431  33.86928897
  18.14072724  26.93830601  36.89611668  17.27305705  30.85417624  36.12740280
  17.22460117  31.46376387  38.12229143  15.89432042  32.01509395  35.07458271
  19.16826814  31.29477803  35.38157383  10.36377818  24.31411288  39.93945790
  10.13024873  26.39052000  39.98124569  12.01686639  23.85776226  41.12073291
   8.02794989  23.04896653  41.03831478   8.15522779  20.98553377  40.72873713
   6.29202061  23.72877767  40.09189480   7.79595404  23.56081372  43.87107607
   9.46148066  22.74957077  44.83522579   7.85796929  25.62270263  44.21350087
   5.39619898  22.46369131  45.01431164   5.29477072  22.85593225  47.05834166
   5.32414895  20.39298891  44.76851333   3.68683042  23.27489822  44.13189245
  14.38338706  15.72394605  34.53243825  15.53894991  16.24353866  36.18536258
  14.66039572  17.23918630  33.12468096  15.30541141  13.22086052  33.43576386
  14.08653657  12.58651607  31.85993192  15.23111626  11.72376654  34.88703344
  18.01967202  13.45740271  32.47601270  18.11085934  14.95723312  31.02127867
  19.24557896  14.09807867  34.04284935  19.04587763  10.99917370  31.39018406
  21.00432805  11.23859842  30.71967517  17.90104455  10.34315031  29.77283541
  19.05110781   9.48079741  32.82142661  11.15951583  13.85934115  37.29419948
  12.70152112  13.96352439  38.68876970  11.30046127  11.99755105  36.35537408
   8.62993983  14.07054855  38.64576166   8.35764154  16.03759322  39.29834790
   7.05240216  13.60456013  37.35538147   8.50934119  12.30165694  40.92540696
   8.98947059  10.35702834  40.32480240   9.97457152  12.88085681  42.29535696
   5.93569056  12.30518652  42.20828219   5.92330423  11.03672999  43.86140458
   4.43142624  11.66358822  40.91051436   5.43098321  14.21529871  42.87996795
  13.70770709  18.55154274  41.65630086  11.04375438  23.55187566  37.32110281
   8.90470883  20.13910134  33.77225142  11.69477483  15.85637890  35.38883797
  14.14388426  19.24349895  39.37100883  11.55149556  18.11074886  42.19665501
  11.30816737  19.59121964  36.79418834   7.09903620  19.79869629  34.38230609

   9.08211929  24.38779428  35.48251129   7.22912388  24.14831309  36.39768084
   9.28454566  26.41943831  35.05198149   9.13714324  22.83585531  33.06946794
   7.60255259  23.43148532  31.78221219  10.93369248  23.07732706  32.04526046
   9.63457885  18.24070322  31.86468045  11.42871414  18.85452687  31.00463834
   8.22117028  18.09918351  30.33123610   9.91049696  15.71995590  33.20609964
   8.05553318  15.15631430  33.95989812  10.49236945  14.23146179  31.86558962
  13.61145187  24.53322507  36.63337554  13.99308555  23.94749541  34.66773150
  14.96097146  23.49182218  37.83025385  14.05618158  27.37158792  36.89038311
  12.60019018  28.46600851  35.86386566  13.92704388  27.94131720  38.89363567
  16.65974737  28.10101211  35.87410068  16.79989965  27.54130582  33.86340172
  18.12190408  26.99962013  36.88316445  17.21937494  30.91117390  36.13234020
  17.16852584  31.51423951  38.12942970  15.83013752  32.06440354  35.08442055
  19.11045342  31.36848266  35.38546813  10.37295938  24.29666514  39.93988834
  10.11369351  26.37002466  39.99550992  12.03720653  23.85360758  41.11082375
   8.05824220  22.99425934  41.04002187   8.21121716  20.93443007  40.71590848
   6.30976885  23.65741336  40.10417731   7.82855773  23.48183921  43.87681436
   9.51633994  22.70171781  44.82839029   7.84511512  25.54244667  44.23326979
   5.45964079  22.32227255  45.02302591   5.35685869  22.70172428  47.06959843
   5.43650432  20.25120203  44.76649525   3.72808709  23.09743026  44.15087039
  14.39486904  15.70971135  34.52319158  15.55025244  16.24719022  36.17070342
  14.67927499  17.20458150  33.09480454  15.30785958  13.18750314  33.46362462
  14.08480446  12.53189878  31.89934413  15.23056349  11.71374764  34.93874839
  18.02171546  13.40083753  32.49757600  18.11498239  14.87334617  31.01501269
  19.25026931  14.06752187  34.05177272  19.04203248  10.92069239  31.45669748
  21.00070121  11.14376860  30.78050907  17.89418504  10.23764871  29.85240981
  19.04483317   9.42924003  32.91635420  11.14518467  13.87869938  37.28134011
  12.68566107  13.97146334  38.67850901  11.26729833  12.01230171  36.34847495
   8.61568987  14.12442859  38.62721866   8.36849724  16.09626726  39.27598746
   7.03463389  13.67799404  37.33362687   8.46276684  12.36217560  40.90967291
   8.88704987  10.40456231  40.30863689   9.95043382  12.90466154  42.27070206
   5.89705837  12.43716684  42.20681149   5.85557685  11.16367343  43.85583051
   4.36729295  11.84558570  40.91468307   5.45390166  14.35993340  42.88752872
  13.77694925  18.55520922  41.61326750  11.05008000  23.55734559  37.31417008
   8.90980465  20.14674839  33.76187212  11.70448453  15.86476417  35.37086778
  14.18247715  19.26705137  39.32807753  11.63201046  18.08387494  42.17170778
  11.32802209  19.60085103  36.77260419   7.10619983  19.79403217  34.37112938

   9.07440443  24.39102804  35.48712886   7.22726507  24.14132239  36.41140136
   9.26656507  26.42466256  35.06157070   9.12461432  22.84700775  33.06916888
   7.58098817  23.43868261  31.79104940  10.91509342  23.10067743  32.03706298
   9.65064063  18.25911033  31.84873180  11.44588006  18.88314746  30.99793999
   8.24232642  18.12028543  30.31025525   9.93203693  15.73298519  33.17841224
   8.07623845  15.15485367  33.91912436  10.52863960  14.25572988  31.83210757
  13.60664506  24.56157857  36.62095700  13.98359546  23.98959004  34.65022501
  14.96874199  23.52236885  37.80541563  14.03081536  27.40128720  36.89216092
  12.56379840  28.49051553  35.87574020  13.90332417  27.96055896  38.89856958
  16.62561241  28.15567452  35.87141536  16.76329471  27.60725861  33.85738447
  18.09942820  27.05986309  36.86961627  17.16543706  30.96843466  36.14173099
  17.11502915  31.56190905  38.14176665  15.76537451  32.11658944  35.10258882
  19.05129467  31.44311936  35.39245989  10.38258218  24.27902538  39.94018072
  10.09730552  26.34863037  40.01082653  12.05848431  23.84967054  41.09954179
   8.09031172  22.93871709  41.04161511   8.26929746  20.88341510  40.70249152
   6.32891265  23.58408584  40.11731418   7.86373719  23.40065912  43.88260871
   9.57302211  22.65202170  44.82116641   7.83535442  25.45841489  44.25473378
   5.52722008  22.17863099  45.03027381   5.42483545  22.54084248  47.07999614
   5.55061881  20.10901467  44.75871650   3.77433604  22.92015287  44.17142143
  14.40778919  15.69624746  34.51402053  15.56385429  16.25297595  36.15459533
  14.69891622  17.16897371  33.06396995  15.30998541  13.15431722  33.49402398
  14.08174255  12.47649406  31.94319141  15.22989120  11.70544032  34.99353261
  18.02290074  13.34136658  32.51997848  18.11813935  14.78364896  31.00804610
  19.25558775  14.03582654  34.05876546  19.03503576  10.83813978  31.52762309
  20.99305142  11.04225029  30.84351803  17.88238989  10.12601628  29.93944396
  19.03659895   9.37646785  33.01718627  11.13186357  13.90093308  37.26934552
  12.67026754  13.98278593  38.66931991  11.23550454  12.02982206  36.34367128
   8.60258754  14.18187975  38.60844922   8.38138990  16.15775437  39.25392735
   7.01834500  13.75625872  37.31140749   8.41581329  12.42616907  40.89317717
   8.78588392  10.45768441  40.29183835   9.92340098  12.93107621  42.24667299
   5.85871030  12.57027676  42.20159570   5.78747904  11.29460663  43.84791611
   4.30725365  12.02575362  40.91452599   5.47300531  14.50365067  42.88859013
  13.84636060  18.55564367  41.56802484  11.05545844  23.56328196  37.30653224
   8.91511843  20.15401871  33.75338727  11.71580181  15.87497168  35.35289126
  14.22148519  19.29591143  39.28624936  11.71427059  18.04398422  42.13910876
  11.34947049  19.61270275  36.74982142   7.11416062  19.78671145  34.36187064

   9.06724418  24.39430454  35.49024783   7.22526894  24.13567240  36.42216752
   9.24988342  26.42951187  35.06900052   9.11341459  22.85661595  33.06841598
   7.56089830  23.44344839  31.79914240  10.89739766  23.12180663  32.02803406
   9.66600193  18.27579133  31.83468064  11.46159240  18.90865087  30.99106970
   8.26156637  18.14011591  30.29245501   9.95284634  15.74485858  33.15359806
   8.09666211  15.15221325  33.88163020  10.56349407  14.27853622  31.80192708
  13.60199036  24.58892182  36.61015389  13.97602348  24.02858307  34.63551993
  14.97477897  23.55269217  37.78460188  14.00657578  27.42970739  36.89353897
  12.53200681  28.51349374  35.88243295  13.87633290  27.98106364  38.90194548
  16.59529280  28.20641168  35.87367935  16.73367857  27.66928567  33.85671850
  18.07762194  27.11421673  36.86308637  17.11777602  31.02075648  36.15785075
  17.06818416  31.60390014  38.16085189  15.70840247  32.16582258  35.12808541
  18.99864999  31.51180810  35.40689790  10.38980468  24.26302186  39.93929737
  10.08124293  26.32866370  40.02467647  12.07517877  23.84557192  41.08903067
   8.11738842  22.88758208  41.03812478   8.32003585  20.83761044  40.68213037
   6.34520877  23.51762529  40.12396249   7.89134298  23.31990651  43.88353300
   9.61847323  22.59822960  44.81039280   7.82198197  25.37289567  44.27548923
   5.58439298  22.03803300  45.02526350   5.48152810  22.37522988  47.07912520
   5.64864484  19.97205465  44.73068225   3.81365823  22.75302384  44.18087179
  14.42042363  15.68356858  34.50488991  15.57851410  16.25909085  36.13732596
  14.71651971  17.13452257  33.03411616  15.31090971  13.12315196  33.52287442
  14.07448698  12.42312878  31.98856849  15.23147104  11.69923169  35.04607443
  18.02061702  13.28403958  32.53540134  18.11413849  14.69526902  30.99442683
  19.26080833  14.00669909  34.05498451  19.02259756  10.75877073  31.59021801
  20.97793962  10.94350239  30.89337182  17.86146609  10.01699100  30.02204120
  19.02748762   9.32768311  33.10906976  11.12098622  13.92307725  37.25946531
  12.65900485  13.99318800  38.66018248  11.20462059  12.04768326  36.34074028
   8.59458512  14.23973053  38.59537989   8.40208629  16.21868418  39.23945525
   7.00505771  13.83711097  37.29736070   8.37717447  12.49010078  40.88188594
   8.69271781  10.51261949  40.27940844   9.90539364  12.95617331  42.22590665
   5.83265713  12.70207526  42.20514387   5.73492184  11.42643955  43.84999040
   4.25920077  12.20284146  40.92651695   5.50356727  14.64433240  42.89751746
  13.90971813  18.55816486  41.52706025  11.05995204  23.56943978  37.29868126
   8.92140320  20.16043501  33.74655678  11.72749857  15.88493131  35.33657562
  14.25727320  19.32763531  39.25023411  11.79086646  18.00325476  42.10633766
  11.37078769  19.62516755  36.72820649   7.12329593  19.77919192  34.35480818

   9.06155424  24.39743172  35.49149019   7.22339626  24.13020675  36.42825248
   9.23527032  26.43402568  35.07422628   9.10675281  22.86484336  33.06640677
   7.54685334  23.44641293  31.80400428  10.88530974  23.14081447  32.01979614
   9.68218588  18.29004800  31.82237600  11.47816834  18.92932468  30.98463612
   8.28087313  18.15767624  30.27712003   9.97286874  15.75507049  33.13257690
   8.11610449  15.15009425  33.84882044  10.59594480  14.29802923  31.77678261
  13.59738194  24.61528709  36.60083763  13.96980680  24.06467721  34.62323021
  14.97951651  23.58314622  37.76760115  13.98330894  27.45724434  36.89410091
  12.50276745  28.53501371  35.88557466  13.84828489  28.00197426  38.90393848
  16.56733585  28.25413563  35.87756126  16.70851705  27.72640673  33.85842191
  18.05646023  27.16609007  36.86111038  17.07292541  31.07003073  36.17382698
  17.02343259  31.64424646  38.17926285  15.65498797  32.21139509  35.15197269
  18.94914693  31.57644851  35.42177624  10.39528526  24.24975456  39.93786059
  10.06580872  26.31141164  40.03659073  12.08839835  23.84297342  41.07974508
   8.14089350  22.84165765  41.03250176   8.36432380  20.79778610  40.65602055
   6.35907925  23.46018021  40.12956516   7.91689578  23.23822745  43.88300339
   9.65984636  22.53801696  44.79642926   7.81047994  25.28445024  44.30020249
   5.63804345  21.89785157  45.01391122   5.53669930  22.20156091  47.07294277
   5.73830962  19.83777649  44.68726207   3.85139174  22.59323149  44.18722146
  14.43289304  15.67083562  34.49921614  15.59268897  16.26256563  36.12442736
  14.73441763  17.10177673  33.01024122  15.31172664  13.09378685  33.55174001
  14.06454681  12.37303360  32.03599958  15.23599501  11.69408534  35.09731142
  18.01617635  13.23043797  32.54667119  18.10406942  14.61160256  30.97851404
  19.26634724  13.97988119  34.04481517  19.00751772  10.68543466  31.64460580
  20.95848380  10.85216568  30.93149472  17.83507513   9.91532740  30.09883789
  19.01991993   9.28400906  33.19064993  11.11093703  13.94324198  37.25157862
  12.64788783  14.00163658  38.65369576  11.17548839  12.06419654  36.33904356
   8.58749422  14.29435027  38.58384279   8.42340349  16.27584222  39.22656512
   6.99341099  13.91439709  37.28458287   8.34078001  12.55228121  40.87291993
   8.60172462  10.56695037  40.27073688   9.88882578  12.98007762  42.20670464
   5.81165696  12.83269207  42.21241268   5.68913758  11.55959611  43.85741299
   4.21654909  12.37750598  40.94436269   5.53993618  14.78294126  42.90807909
  13.96484468  18.56428133  41.49344397  11.06377379  23.57606883  37.29121826
   8.93014592  20.16618764  33.74006101  11.73916971  15.89339274  35.32318473
  14.28854734  19.35979014  39.22203010  11.85835850  17.96941091  42.07772860
  11.39143431  19.63717759  36.70937436   7.13464132  19.77365053  34.34862576

   9.06443480  24.39789699  35.48731465   7.22506902  24.13088600  36.42180001
   9.23828749  26.43438832  35.06970258   9.11208869  22.86420779  33.06300879
   7.55270121  23.44476456  31.79946093  10.89106733  23.13986192  32.01711037
   9.68517526  18.28863664  31.82167232  11.48116206  18.92600985  30.98256028
   8.28300469  18.15673320  30.27714493   9.97467987  15.75421994  33.13301907
   8.11775812  15.14978040  33.84940032  10.59723777  14.29658159  31.77757805
  13.59862543  24.61828443  36.60343250  13.97487521  24.06748633  34.62661608
  14.97927646  23.58730837  37.77295175  13.98233826  27.46050147  36.89686701
  12.50409842  28.53726803  35.88393719  13.84166427  28.00569273  38.90619402
  16.56871873  28.25819537  35.88690395  16.71521561  27.73023994  33.86820861
  18.05569688  27.17059448  36.87418127  17.07253330  31.07420988  36.18432100
  17.01992070  31.64826825  38.18970805  15.65560619  32.21517335  35.16061925
  18.94956516  31.58176609  35.43504247  10.39097355  24.24941891  39.93542520
  10.06062844  26.31086146  40.03470717  12.08206212  23.84236039  41.08017143
   8.13505632  22.83900165  41.02413950   8.35874692  20.79641225  40.64108219
   6.35425108  23.46036703  40.12124872   7.90780302  23.22405570  43.87596206
   9.65014821  22.52098253  44.78830416   7.79940768  25.26830903  44.30200053
   5.62845945  21.87662704  44.99766526   5.52588456  22.16717055  47.05853007
   5.72878683  19.81858246  44.65783328   3.84219448  22.57710876  44.17450398
  14.43447308  15.66786909  34.49801338  15.59580630  16.26058591  36.12178188
  14.73575663  17.09715958  33.00745454  15.31045442  13.08917771  33.55237364
  14.05695645  12.36503084  32.04348568  15.24094151  11.69279845  35.10125523
  18.01053729  13.22410793  32.53561355  18.09109031  14.60122689  30.96351394
  19.26689488  13.97810446  34.02626773  18.99894078  10.67721002  31.63585132
  20.94643227  10.84277764  30.91301847  17.81971962   9.90216360  30.09772881
  19.01948459   9.27981829  33.18543884  11.11250207  13.94446255  37.25308650
  12.65142155  14.00099486  38.65312149  11.17263185  12.06483292  36.34136186
   8.59219769  14.30131317  38.58961197   8.43433596  16.28346957  39.23157091
   6.99458658  13.92446357  37.29380607   8.34650379  12.56254847  40.88128089
   8.59516583  10.57526427  40.28043005   9.90220370  12.98410342  42.20815152
   5.82510158  12.85776578  42.23182489   5.70350732  11.58732507  43.87895846
   4.22153200  12.40936868  40.97205659   5.56702345  14.81022656  42.92662667
  13.96509319  18.57138685  41.49632016  11.06446635  23.57734798  37.28953631
   8.93520478  20.16616616  33.73859420  11.74143743  15.89272794  35.32300428
  14.29080688  19.36488400  39.22470598  11.85829623  17.97542880  42.07872411
  11.39609113  19.63848127  36.70798718   7.13981407  19.77475784  34.34820292

   9.06786555  24.39787226  35.48577604   7.22710611  24.13084915  36.41757110
   9.24183290  26.43424803  35.06761063   9.11897341  22.86291112  33.06232182
   7.56057433  23.44228442  31.79687890  10.89899160  23.13823805  32.01815431
   9.68760591  18.28628276  31.82391506  11.48327903  18.92104593  30.98225074
   8.28355433  18.15478791  30.28102531   9.97576889  15.75263101  33.13691522
   8.11865790  15.15016462  33.85463700  10.59642403  14.29352695  31.78209441
  13.60026045  24.62023536  36.60637415  13.97915015  24.06721295  34.63067113
  14.98008576  23.59179551  37.77910087  13.98229841  27.46319704  36.89637613
  12.50551188  28.53768992  35.87891247  13.83767200  28.01079160  38.90477428
  16.57024093  28.26024671  35.88991034  16.72046534  27.72943296  33.87223944
  18.05575097  27.17467642  36.88161477  17.07233969  31.07693362  36.18423960
  17.01840209  31.65326278  38.18894145  15.65524892  32.21583773  35.15843503
  18.94949206  31.58462705  35.43526176  10.38895507  24.25180993  39.93543035
  10.06010946  26.31352650  40.03312930  12.07791729  23.84367547  41.08291602
   8.13025070  22.84298087  41.02101563   8.35042156  20.80110422  40.63165265
   6.35063368  23.47026099  40.11996057   7.90393210  23.21798090  43.87422807
   9.64493926  22.50793714  44.78363612   7.79881961  25.26068650  44.30828691
   5.62185972  21.86983880  44.98992810   5.52164327  22.14781196  47.05264483
   5.71646716  19.81365551  44.63692898   3.83690010  22.58017047  44.17239250
  14.43649208  15.66553345  34.50157098  15.59748956  16.25641236  36.12634235
  14.73920393  17.09581588  33.01226508  15.31157557  13.08697508  33.55400850
  14.05244296  12.36109212  32.05065027  15.24864894  11.69182529  35.10431330
  18.00733552  13.22362837  32.52636135  18.07971763  14.59944046  30.95270398
  19.26907415  13.98023192  34.01114605  18.99479068  10.67704761  31.62457447
  20.93876525  10.84431688  30.89264530  17.80950049   9.89902075  30.09260319
  19.02416597   9.28112090  33.17533602  11.11405239  13.94256941  37.25561748
  12.65127337  14.00039829  38.65755678  11.17648158  12.06288326  36.34399294
   8.59213299  14.29820133  38.58957197   8.43250790  16.28095943  39.22911263
   6.99597665  13.91862478  37.29278179   8.34674638  12.56346096  40.88424000
   8.59129897  10.57460891  40.28695381   9.90467698  12.98521070  42.20848466
   5.82824487  12.86620528  42.23848970   5.70754425  11.59943577  43.88855872
   4.22131507  12.41802150  40.98292358   5.57581109  14.82068258  42.92975373
  13.96192923  18.57382143  41.50422509  11.06580521  23.57862783  37.29054445
   8.94125606  20.16563438  33.74006360  11.74348064  15.89073523  35.32588384
  14.29168596  19.36678791  39.23335253  11.85392572  17.97863062  42.08353975
  11.40079220  19.63868158  36.71085983   7.14607326  19.77670046  34.35190932

   9.07053795  24.39716827  35.48387854   7.22823728  24.13072914  36.41288548
   9.24531365  26.43342887  35.06536758   9.12489251  22.86130285  33.06107217
   7.56873067  23.44088228  31.79287295  10.90674889  23.13515287  32.01959356
   9.68838422  18.28306494  31.82532821  11.48428814  18.91528097  30.98216667
   8.28356642  18.15161263  30.28310373   9.97400213  15.75035148  33.14066086
   8.11641498  15.15143254  33.86006693  10.59172013  14.28878749  31.78706115
  13.60169701  24.61704529  36.60996848  13.98304448  24.06107117  34.63553803
  14.97911229  23.58929676  37.78618916  13.98567142  27.46017445  36.89656081
  12.51098267  28.53444700  35.87578432  13.83912568  28.01041243  38.90412023
  16.57542783  28.25367403  35.89201305  16.72788142  27.71915388  33.87545902
  18.05890926  27.16887789  36.88764199  17.07907585  31.07054349  36.18200967
  17.02421769  31.65017059  38.18576507  15.66331275  32.20863214  35.15339356
  18.95704719  31.57587805  35.43339449  10.38608211  24.25463679  39.93520651
  10.05970178  26.31690732  40.03000232  12.07309272  23.84565348  41.08529344
   8.12434204  22.84963615  41.01952974   8.34107858  20.80731697  40.62980310
   6.34626253  23.48046015  40.11789706   7.89782582  23.22443347  43.87273682
   9.63635577  22.50900392  44.78263415   7.79836940  25.26736146  44.30724706
   5.61115588  21.88295573  44.98696462   5.51171243  22.15910124  47.04998423
   5.69888162  19.82681128  44.63182732   3.82865056  22.60011378  44.16995205
  14.43555736  15.66607154  34.50425849  15.59559584  16.25366214  36.13099059
  14.73853333  17.10002573  33.01847448  15.31223151  13.09011846  33.55075792
  14.05089657  12.36503007  32.04881899  15.25391343  11.69251683  35.09908052
  18.00563572  13.23195648  32.51778696  18.07272845  14.61073438  30.94643942
  19.26955515  13.98763308  34.00123634  18.99468700  10.68840336  31.60930230
  20.93678071  10.85975696  30.87324845  17.80706042   9.91130811  30.07860637
  19.02955737   9.28971938  33.15749231  11.11596345  13.93848651  37.25787544
  12.65317966  13.99838371  38.65980685  11.18143118  12.05909874  36.34571098
   8.59364895  14.29006307  38.59242527   8.43014692  16.27322757  39.23011124
   6.99790205  13.90581513  37.29655968   8.35287810  12.55743003  40.88915737
   8.60110873  10.56830569  40.29423983   9.91057149  12.98400152  42.21218806
   5.83461138  12.85685647  42.24463475   5.71779735  11.59208772  43.89656623
   4.22759689  12.40355935  40.99097352   5.57900579  14.81179671  42.93343013
  13.94411324  18.57404584  41.51663048  11.06550240  23.57824726  37.29191511
   8.94467224  20.16465942  33.74004886  11.74248043  15.88802642  35.32874922
  14.28382744  19.36190043  39.24567633  11.83259870  17.98469062  42.08933159
  11.39981105  19.63678719  36.71493337   7.14918105  19.77819471  34.35265745

   9.07022178  24.39655587  35.48581245   7.22839333  24.12962481  36.41566940
   9.24439136  26.43288209  35.06733566   9.12402821  22.86091424  33.06286751
   7.56758004  23.44028796  31.79492030  10.90574088  23.13516210  32.02120104
   9.68831428  18.28298256  31.82636393  11.48410512  18.91566775  30.98323783
   8.28337928  18.15149731  30.28424053   9.97426181  15.75007417  33.14130096
   8.11669726  15.15124773  33.86076109  10.59188790  14.28859559  31.78756119
  13.60210205  24.61642643  36.61028393  13.98301114  24.05992936  34.63590434
  14.97979329  23.58894425  37.78646105  13.98629861  27.45965477  36.89598151
  12.51109453  28.53366117  35.87565291  13.84075321  28.01038476  38.90348688
  16.57552227  28.25291717  35.88987991  16.72713904  27.71739008  33.87351784
  18.05956781  27.16890984  36.88553887  17.07898551  31.07004525  36.17809687
  17.02476794  31.65071081  38.18158177  15.66268037  32.20733114  35.14931429
  18.95665201  31.57508805  35.42850481  10.38747180  24.25521817  39.93639204
  10.06172061  26.31765326  40.03046111  12.07459936  23.84618727  41.08631364
   8.12529147  22.85168732  41.02167306   8.34086033  20.80893844  40.63328441
   6.34744217  23.48303620  40.11989732   7.89944349  23.22916383  43.87456591
   9.63767126  22.51359358  44.78492608   7.80126758  25.27263635  44.30695623
   5.61210175  21.89051525  44.99075622   5.51315918  22.16954763  47.05341847
   5.69875892  19.83385703  44.63844518   3.82992790  22.60761622  44.17293356
  14.43583575  15.66638543  34.50542818  15.59533901  16.25344697  36.13275200
  14.73902275  17.10097531  33.02024521  15.31331723  13.09091248  33.55121999
  14.05182377  12.36535194  32.04961578  15.25604712  11.69320216  35.09949748
  18.00634857  13.23409278  32.51748542  18.07223657  14.61279384  30.94599893
  19.27027753  13.99047931  34.00059262  18.99656370  10.69098452  31.60893413
  20.93839106  10.86343734  30.87242088  17.80892832   9.91321707  30.07856497
  19.03246557   9.29250090  33.15729173  11.11627214  13.93725564  37.25808073
  12.65214073  13.99866443  38.66141507  11.18459138  12.05800534  36.34583347
   8.59204176  14.28595086  38.58990700   8.42482323  16.26923014  39.22646924
   6.99839775  13.89871152  37.29234746   8.35070160  12.55363082  40.88678830
   8.60216840  10.56470576  40.29254222   9.90605994  12.98262453  42.21176485
   5.83002985  12.84989777  42.23867532   5.71238473  11.58487129  43.89035849
   4.22544928  12.39474690  40.98255634   5.57116495  14.80453120  42.92710751
  13.94387669  18.57224493  41.51808174  11.06605299  23.57800338  37.29317218
   8.94461977  20.16413316  33.74148688  11.74256623  15.88747398  35.32955602
  14.28377644  19.36079691  39.24736884  11.83245048  17.98246744  42.09065041
  11.39986535  19.63616142  36.71647316   7.14949964  19.77714054  34.35490638


# redundant internal coordinates
#  nbonds nangles ndihedrals nimpropers ncartesians
# bond  definitions A B
# angle definitions A B C
# dihedral definitions A B C D
# improper torsion definitions A B C D
# cartesian definitions A x/y/z
$redundant_internals
 74 146 229 0 0
   1   0   0
   2   0   0
   3   0   0
   4   3   0
   5   3   0
   7   6   0
   8   6   0
   9   6   0
  10   9   0
  11   9   0
  13  12   0
  14  12   0
  15  12   0
  16  15   0
  17  15   0
  18  15   0
  19  18   0
  20  18   0
  21  18   0
  22  21   0
  23  21   0
  24  21   0
  26  25   0
  27  25   0
  28  25   0
  29  28   0
  30  28   0
  31  28   0
  32  31   0
  33  31   0
  34  31   0
  35  34   0
  36  34   0
  37  34   0
  39  38   0
  40  38   0
  41  38   0
  42  41   0
  43  41   0
  44  41   0
  45  44   0
  46  44   0
  47  44   0
  48  47   0
  49  47   0
  50  47   0
  52  51   0
  53  51   0
  54  51   0
  55  54   0
  56  54   0
  57  54   0
  58  57   0
  59  57   0
  60  57   0
  61  60   0
  62  60   0
  63  60   0
  63  36   0
  65  25   0
  65  12   0
  65   0   0
  66   6   0
  66   3   0
  67  51   0
  67  38   0
  67   9   0
  68  64   0
  69  64   0
  70  68   0
  70  67   0
  70  66   0
  70  65   0
  71  66   0
   1   0   2   0   0
   2   0   3   0   0
   1   0   3   0   0
   3   0  65   0   0
   1   0  65   0   0
   2   0  65   0   0
   4   3   5   0   0
   4   3  66   0   0
   0   3  66   0   0
   0   3   5   0   0
   5   3  66   0   0
   0   3   4   0   0
   9   6  66   0   0
   7   6   9   0   0
   8   6  66   0   0
   8   6   9   0   0
   7   6  66   0   0
   7   6   8   0   0
  10   9  67   0   0
   6   9  10   0   0
   6   9  11   0   0
  11   9  67   0   0
   6   9  67   0   0
  10   9  11   0   0
  13  12  15   0   0
  13  12  65   0   0
  14  12  15   0   0
  15  12  65   0   0
  14  12  65   0   0
  13  12  14   0   0
  17  15  18   0   0
  16  15  18   0   0
  12  15  17   0   0
  16  15  17   0   0
  12  15  18   0   0
  12  15  16   0   0
  20  18  21   0   0
  15  18  20   0   0
  19  18  21   0   0
  19  18  20   0   0
  15  18  21   0   0
  15  18  19   0   0
  18  21  23   0   0
  23  21  24   0   0
  22  21  23   0   0
  18  21  22   0   0
  18  21  24   0   0
  22  21  24   0   0
  28  25  65   0   0
  26  25  65   0   0
  27  25  65   0   0
  27  25  28   0   0
  26  25  28   0   0
  26  25  27   0   0
  30  28  31   0   0
  29  28  31   0   0
  25  28  31   0   0
  29  28  30   0   0
  25  28  30   0   0
  25  28  29   0   0
  33  31  34   0   0
  32  31  34   0   0
  28  31  34   0   0
  32  31  33   0   0
  28  31  33   0   0
  28  31  32   0   0
  36  34  37   0   0
  35  34  37   0   0
  31  34  37   0   0
  35  34  36   0   0
  31  34  36   0   0
  31  34  35   0   0
  40  38  67   0   0
  39  38  67   0   0
  40  38  41   0   0
  39  38  41   0   0
  39  38  40   0   0
  41  38  67   0   0
  43  41  44   0   0
  42  41  44   0   0
  38  41  44   0   0
  42  41  43   0   0
  38  41  43   0   0
  38  41  42   0   0
  46  44  47   0   0
  45  44  47   0   0
  41  44  47   0   0
  45  44  46   0   0
  41  44  46   0   0
  41  44  45   0   0
  49  47  50   0   0
  48  47  50   0   0
  44  47  50   0   0
  48  47  49   0   0
  44  47  49   0   0
  44  47  48   0   0
  54  51  67   0   0
  53  51  67   0   0
  52  51  67   0   0
  53  51  54   0   0
  52  51  54   0   0
  52  51  53   0   0
  56  54  57   0   0
  55  54  57   0   0
  51  54  57   0   0
  55  54  56   0   0
  51  54  56   0   0
  51  54  55   0   0
  59  57  60   0   0
  58  57  60   0   0
  54  57  60   0   0
  58  57  59   0   0
  54  57  59   0   0
  54  57  58   0   0
  62  60  63   0   0
  61  60  63   0   0
  57  60  63   0   0
  61  60  62   0   0
  57  60  62   0   0
  57  60  61   0   0
  68  64  69   0   0
  12  65  25   0   0
   0  65  25   0   0
   0  65  12   0   0
  25  65  70   0   0
  12  65  70   0   0
   0  65  70   0   0
   3  66   6   0   0
  70  66  71   0   0
   6  66  71   0   0
   3  66  71   0   0
   6  66  70   0   0
   3  66  70   0   0
  38  67  51   0   0
   9  67  51   0   0
   9  67  38   0   0
  51  67  70   0   0
  38  67  70   0   0
   9  67  70   0   0
  64  68  70   0   0
  67  70  68   0   0
  66  70  68   0   0
  65  70  68   0   0
  66  70  67   0   0
  65  70  67   0   0
  65  70  66   0   0
  66   3   0   1   0
   5   3   0   2   0
   5   3   0  65   0
   4   3   0   2   0
  66   3   0   2   0
   4   3   0   1   0
   5   3   0   1   0
   4   3   0  65   0
  66   3   0  65   0
  11   9   6  66   0
  11   9   6   7   0
  10   9   6  66   0
  67   9   6   7   0
  11   9   6   8   0
  67   9   6   8   0
  10   9   6   7   0
  67   9   6  66   0
  10   9   6   8   0
  18  15  12  13   0
  17  15  12  65   0
  16  15  12  14   0
  17  15  12  13   0
  16  15  12  65   0
  16  15  12  13   0
  18  15  12  65   0
  17  15  12  14   0
  18  15  12  14   0
  19  18  15  17   0
  19  18  15  16   0
  20  18  15  12   0
  19  18  15  12   0
  21  18  15  12   0
  20  18  15  16   0
  21  18  15  17   0
  20  18  15  17   0
  21  18  15  16   0
  24  21  18  19   0
  24  21  18  15   0
  24  21  18  20   0
  23  21  18  19   0
  23  21  18  20   0
  22  21  18  20   0
  22  21  18  19   0
  23  21  18  15   0
  22  21  18  15   0
  31  28  25  27   0
  31  28  25  26   0
  31  28  25  65   0
  30  28  25  27   0
  30  28  25  65   0
  29  28  25  26   0
  29  28  25  27   0
  30  28  25  26   0
  29  28  25  65   0
  34  31  28  29   0
  34  31  28  25   0
  33  31  28  30   0
  33  31  28  29   0
  32  31  28  30   0
  32  31  28  25   0
  33  31  28  25   0
  34  31  28  30   0
  32  31  28  29   0
  37  34  31  33   0
  36  34  31  33   0
  37  34  31  32   0
  37  34  31  28   0
  36  34  31  32   0
  36  34  31  28   0
  35  34  31  33   0
  35  34  31  32   0
  35  34  31  28   0
  44  41  38  67   0
  44  41  38  40   0
  44  41  38  39   0
  43  41  38  67   0
  43  41  38  40   0
  43  41  38  39   0
  42  41  38  40   0
  42  41  38  39   0
  42  41  38  67   0
  47  44  41  43   0
  47  44  41  42   0
  47  44  41  38   0
  46  44  41  43   0
  46  44  41  42   0
  45  44  41  38   0
  46  44  41  38   0
  45  44  41  43   0
  45  44  41  42   0
  50  47  44  41   0
  49  47  44  46   0
  48  47  44  46   0
  49  47  44  41   0
  48  47  44  45   0
  48  47  44  41   0
  50  47  44  45   0
  49  47  44  45   0
  50  47  44  46   0
  57  54  51  67   0
  57  54  51  53   0
  57  54  51  52   0
  56  54  51  67   0
  56  54  51  53   0
  56  54  51  52   0
  55  54  51  67   0
  55  54  51  53   0
  55  54  51  52   0
  60  57  54  56   0
  60  57  54  55   0
  60  57  54  51   0
  59  57  54  55   0
  59  57  54  51   0
  58  57  54  55   0
  58  57  54  51   0
  58  57  54  56   0
  59  57  54  56   0
  63  60  57  59   0
  63  60  57  58   0
  63  60  57  54   0
  62  60  57  59   0
  62  60  57  58   0
  62  60  57  54   0
  61  60  57  59   0
  61  60  57  58   0
  61  60  57  54   0
  12  65   0   1   0
  70  65  25  28   0
  70  65  25  27   0
  12  65  25  28   0
  12  65  25  27   0
  12  65  25  26   0
   0  65  25  28   0
   0  65  25  27   0
   0  65  25  26   0
  70  65  12  15   0
  70  65  12  14   0
  70  65  12  13   0
  25  65  12  15   0
  25  65  12  14   0
  25  65  12  13   0
   0  65  12  15   0
   0  65  12  14   0
   0  65  12  13   0
  70  65   0   3   0
  70  65   0   2   0
  70  65   0   1   0
  25  65   0   3   0
  25  65   0   2   0
  70  65  25  26   0
  25  65   0   1   0
  12  65   0   3   0
  12  65   0   2   0
  71  66   6   8   0
  71  66   6   7   0
  70  66   6   9   0
  70  66   6   7   0
   3  66   6   9   0
   3  66   6   8   0
   3  66   6   7   0
  71  66   3   5   0
  71  66   3   4   0
  71  66   3   0   0
  70  66   3   5   0
  70  66   3   4   0
  70  66   6   8   0
  70  66   3   0   0
   6  66   3   5   0
   6  66   3   4   0
  71  66   6   9   0
   6  66   3   0   0
  70  67  51  54   0
  70  67  51  53   0
  70  67  51  52   0
  38  67  51  54   0
  38  67  51  53   0
  38  67  51  52   0
   9  67  51  54   0
   9  67  51  52   0
  70  67  38  41   0
  70  67  38  40   0
  70  67  38  39   0
  51  67  38  41   0
  51  67  38  40   0
  51  67  38  39   0
   9  67  38  41   0
   9  67  38  40   0
   9  67  38  39   0
  70  67   9  11   0
   9  67  51  53   0
  70  67   9  10   0
  70  67   9   6   0
  51  67   9  11   0
  51  67   9  10   0
  51  67   9   6   0
  38  67   9  11   0
  38  67   9  10   0
  38  67   9   6   0
  70  68  64  69   0
  67  70  68  64   0
  66  70  68  64   0
  65  70  68  64   0
  68  70  67  51   0
  68  70  67  38   0
  68  70  67   9   0
  66  70  67  38   0
  66  70  67   9   0
  65  70  67  51   0
  65  70  67   9   0
  68  70  66  71   0
  68  70  66   6   0
  68  70  66   3   0
  67  70  66  71   0
  67  70  66   6   0
  67  70  66   3   0
  65  70  66  71   0
  65  70  66   6   0
  65  70  67  38   0
  65  70  66   3   0
  68  70  65  25   0
  68  70  65  12   0
  66  70  67  51   0
  68  70  65   0   0
  67  70  65  25   0
  67  70  65  12   0
  67  70  65   0   0
  66  70  65  25   0
  66  70  65  12   0
  66  70  65   0   0
$energies
 22
 -1283.5637636590588500
 -1283.7472786060025101
 -1283.8797396965701409
 -1283.9674611214361448
 -1284.0162051353845527
 -1284.0321661470629806
 -1284.0337399737757096
 -1284.0342345084602584
 -1284.0343051042607385
 -1284.0348844348079638
 -1284.0351171720344610
 -1284.0353145198869242
 -1284.0354773184108126
 -1284.0356146547260323
 -1284.0357340507666777
 -1284.0358330374860998
 -1284.0359058269827983
 -1284.0359374058496087
 -1284.0359461557070517
 -1284.0359460045756350
 -1284.0359445480064551
 -1284.0359417311219659

$gradients
 22 216
  -0.0816468385320778   0.0865899956256928   0.0132373241411304   0.0879427027717150
   0.0090841006589010  -0.0460620895457801  -0.0152481249259742  -0.0993013911407721
   0.0227532085244692   0.0100228188029288   0.0375198608140374  -0.1051294379577453
   0.0774056709136608  -0.0250144069580135   0.0636071337624320  -0.0862290050987115
  -0.0095174807114817   0.0489342893567016   0.0206936211731692   0.0156542059218235
  -0.1164318064652829  -0.0859406319734383  -0.0301646327591917   0.0426656131016747
   0.0733156557879032   0.0064851760724228   0.0712097740516078  -0.0657943532022593
  -0.0917554761136888  -0.0295354603459553   0.0876468516777116   0.0276299623005883
  -0.0401617537406415  -0.0304473906660802   0.0734359793474207   0.0640492900662128
   0.0823528944467121  -0.0667331891627461  -0.0323388334165791  -0.0160435267618710
   0.0318081963409034   0.0954651890048554  -0.0640789896738629   0.0499596226184099
  -0.0606166033135515  -0.0669803700016568   0.0720986572545372   0.0300351323385862
   0.0681444912653497  -0.0516155871856542   0.0581576796533795   0.0131345069143373
  -0.0313636064160070  -0.0941993692191274   0.0721014472172660  -0.0678189332891826
  -0.0471200940426755  -0.0109993060275934   0.0195334630266478   0.1009168099668440
  -0.0690578923374333   0.0582390074494748  -0.0482642482262950   0.0213177027520255
   0.1078682561843096   0.0213376745636143   0.0006696543681592  -0.0216769306707850
  -0.1125908623962929   0.0779033970938477  -0.0679649677286173   0.0493636124429642
  -0.1014293276336468  -0.0296690610783579   0.0401641541890728   0.0663874722470751
   0.0734177930213352   0.0576935438561438   0.0053436593219177  -0.1030001982066268
   0.0025941435550561  -0.0786178632850115   0.0280186682143931  -0.0542775684577740
  -0.0753666165203107  -0.0563166646002830  -0.0542997787722447   0.0016842977920710
   0.1026736132153325   0.0105653181171609   0.0816839718602466  -0.0405251363788468
   0.0464880582300621   0.0851124064532174   0.0472381277250639   0.0585014892004552
  -0.0758086408805618   0.0494859359556672  -0.0484865107509323  -0.0165499936512546
  -0.1007209128789478  -0.0125173902002743  -0.0993928940621092  -0.0275874324508086
   0.0498608137128360   0.0002319609580262  -0.0223831599635242  -0.1119643841949090
   0.0224100269792585   0.1116586169371144   0.0133119456644708   0.0850101209362087
  -0.0589625408144851   0.0471349483830831   0.0682685079907419   0.0875978771128615
   0.0102791166915969  -0.0558527238859556  -0.0231218475313929  -0.0805686679195946
  -0.0095165182027630  -0.0752727586091423   0.0665348639197397  -0.0540948385460421
  -0.0872800809575371  -0.0103354650046194   0.0603438821551035   0.0260202012135362
   0.0793450355612447   0.0058916618379302   0.0761319151055188  -0.0675683993014219
   0.0600353558025662   0.0903702082094373   0.0092386018585002  -0.0073028472431267
  -0.0773546917624416   0.0686552880570990  -0.0615929846519624  -0.0261334838209227
  -0.0787704140230365   0.0404034379160372  -0.0959605230133065  -0.0495879609824495
  -0.1065016493426486  -0.0128423749704195   0.0364040499117882   0.0651863765353439
   0.0309046697918822   0.0908729125993009   0.0012052866327646   0.0865009120802199
  -0.0747832092590845   0.0793239619020095  -0.0745194325107951   0.0265185175058778
  -0.0724433407567374  -0.0150582992293951  -0.0691525216885410  -0.0159330232107328
   0.0902043813056007   0.0467114314688124  -0.0825100923214225   0.0536028850561268
  -0.0308587935365060   0.0241275312317930  -0.0954212493057460  -0.0298872866410310
   0.0701713399557567   0.0327793514860008   0.0659961443957103   0.0839123973212739
  -0.0426807291493985   0.0478430380748568  -0.0428462612373868   0.0899297681111967
   0.0234578691761337  -0.0586666947448232  -0.0422255776794205  -0.0737985084603747
  -0.0997583792483412  -0.0176523737202238   0.0370061775982259  -0.0011351835640312
   0.0604616538872269  -0.0955011330055116   0.0642687666948292   0.0577209321305223
   0.0770556602190485   0.0532677422143806  -0.0991709226446688  -0.0230939962424951
   0.0113707164303964  -0.0040478041426289   0.0163548037995024  -0.0014083167978936
  -0.0149972339132559  -0.0048289664676554  -0.0585567509336699  -0.0154921995359138
   0.0360803050055786  -0.0018750739296301   0.0078827217815048   0.0023101043936212
   0.0015150897632389   0.0035027482083017  -0.0131646513426659  -0.0117321640575889
  -0.0008328535058897  -0.0015499920425777  -0.0068398399470691   0.0049336166657706
  -0.0123218195173953   0.0580996542186229   0.0151984741612905  -0.0196423960652247

  -0.0628188772092363   0.0646831321833152   0.0102379718928289   0.0650307425279763
   0.0067888591950726  -0.0347777851860843  -0.0107207452616479  -0.0738501294237242
   0.0165911220541350   0.0087203464866693   0.0275581564670833  -0.0788725864015856
   0.0571371374071383  -0.0189496502262200   0.0477226110399824  -0.0640905620128654
  -0.0059287788795334   0.0367576941058051   0.0174344611189611   0.0124476341288661
  -0.0878877291711704  -0.0635750097103517  -0.0237342590906103   0.0314333721862309
   0.0541240346539290   0.0049364676992805   0.0534718875743469  -0.0509081056871634
  -0.0682564625149313  -0.0216784070990905   0.0647477892387845   0.0205989243386949
  -0.0302698861924709  -0.0219323017358836   0.0549526841411003   0.0474772604420546
   0.0606641463246842  -0.0503612306590426  -0.0235363321763601  -0.0119184036804139
   0.0244350557394142   0.0708491332135858  -0.0467637075466870   0.0381315384371451
  -0.0452895065759585  -0.0487270562486060   0.0548794389373492   0.0223559032615125
   0.0503797590247681  -0.0393924381290929   0.0429557576007004   0.0095726234738064
  -0.0240081913601330  -0.0700200801386693   0.0539609586282548  -0.0514914747110305
  -0.0351353538304340  -0.0085457632580027   0.0152081131025957   0.0750228040113774
  -0.0514759614933082   0.0436851338389645  -0.0356682293010426   0.0161957069611590
   0.0812120471157655   0.0160507255890484   0.0003076072568575  -0.0169674493653215
  -0.0825811436744572   0.0566143623715257  -0.0509009968293146   0.0362139485907518
  -0.0745786549622562  -0.0223797018387438   0.0291960080772048   0.0504694310102130
   0.0549420702307922   0.0426899566898965   0.0036147862987576  -0.0766036730621245
   0.0021565992607756  -0.0591798667942623   0.0210345544055924  -0.0395387939494304
  -0.0568942921607975  -0.0418811372680193  -0.0398317378187809   0.0014690144587948
   0.0765094679438382   0.0074577539191125   0.0613064498152149  -0.0301360914988312
   0.0341132012616040   0.0646902142476738   0.0355265522015285   0.0433602001530051
  -0.0567397514455992   0.0366205034629506  -0.0358783275041510  -0.0129418796930974
  -0.0750199006735660  -0.0093068466477766  -0.0750949771590038  -0.0207711960449491
   0.0379402102172830   0.0007619772483539  -0.0164947308341836  -0.0822130618074444
   0.0175191670832416   0.0824891906055009   0.0089686406269983   0.0632088913370576
  -0.0430954867080164   0.0340838910755243   0.0500310819020079   0.0660910558044026
   0.0084571250789450  -0.0405634823954436  -0.0179205186374905  -0.0604909090963121
  -0.0069735247260855  -0.0565982441111407   0.0491001002624782  -0.0391169023655266
  -0.0655617366554196  -0.0083239435594899   0.0444238437219741   0.0201656055695763
   0.0592950295061638   0.0041752250256677   0.0571108575685677  -0.0497347690664460
   0.0443817846646809   0.0679040131194230   0.0074169218859483  -0.0057458110366727
  -0.0580184637908135   0.0507000775481558  -0.0457873854388148  -0.0199490406484052
  -0.0585650029156331   0.0309207722024867  -0.0723596447137867  -0.0374400546471442
  -0.0783334542470105  -0.0086838802520242   0.0269501947051441   0.0471812022445224
   0.0234305755920903   0.0669978007143780   0.0005392897399995   0.0642670261126513
  -0.0542683253745127   0.0597538217503631  -0.0549617392148325   0.0190941609158188
  -0.0544066901676086  -0.0117718803406267  -0.0507211951466917  -0.0122605191100151
   0.0669505414005578   0.0349125252890279  -0.0617700984847291   0.0389644176619704
  -0.0221317171758068   0.0182665257520411  -0.0709588933393069  -0.0226716883175717
   0.0527005417563735   0.0247087186216120   0.0487921834509831   0.0629384008451758
  -0.0316549506422503   0.0353480364620780  -0.0325689154242898   0.0668608648257082
   0.0174392096756316  -0.0440733506411609  -0.0312940589829421  -0.0546486337549454
  -0.0747551572534844  -0.0134191242361980   0.0281783945077184  -0.0002518190154026
   0.0447172244896916  -0.0701077304987556   0.0478857705425830   0.0424424094749643
   0.0560803251783357   0.0403790948481756  -0.0726109485519030  -0.0178850211687995
   0.0080013639142877  -0.0037590786452036   0.0139962217028383  -0.0009702639103740
  -0.0144175774617271  -0.0047825840439191  -0.0437141355239182  -0.0141005418795542
   0.0304772177338006  -0.0013252611836592   0.0077713003255702   0.0020145156721197
   0.0012292134519011   0.0028732329664447  -0.0110024902858747  -0.0082321418530543
  -0.0003801037047061  -0.0017150253115534  -0.0060295329443482   0.0047775405198581
  -0.0116060903106795   0.0427577570974669   0.0129484259045697  -0.0144426669097097

  -0.0460615726923537   0.0457571900011959   0.0080104988312901   0.0448319355182198
   0.0047649657480856  -0.0246997840484346  -0.0066747794573670  -0.0514876868031590
   0.0112242884789988   0.0074617063492951   0.0187722674642586  -0.0561865667825715
   0.0392759639435060  -0.0136295118396886   0.0336533460365608  -0.0444532614152808
  -0.0028903714928711   0.0259978770610081   0.0143134408263564   0.0099622390745304
  -0.0628272372444744  -0.0438216486736835  -0.0178500127339257   0.0216524900114073
   0.0371600814365333   0.0036038436322262   0.0377873604818983  -0.0377063183868872
  -0.0480584624271852  -0.0145410007293277   0.0446345518596597   0.0143588981822157
  -0.0214875921612534  -0.0143838813627906   0.0386501319547402   0.0328958838094835
   0.0415298952525305  -0.0361981954183852  -0.0158933172981837  -0.0083453663890033
   0.0178060762870591   0.0490503052272278  -0.0316461750162230   0.0275151176502495
  -0.0316383377497544  -0.0330316248419106   0.0400375691242338   0.0156558526670416
   0.0347065403431431  -0.0285123678553541   0.0295158773553737   0.0063759677399829
  -0.0173997596018332  -0.0485705240572217   0.0381303082272100  -0.0375440585339362
  -0.0248254342514204  -0.0063172882504304   0.0113721696123293   0.0521122147866185
  -0.0358735319136882   0.0307994406228988  -0.0244735631254069   0.0119052937238063
   0.0585964970677511   0.0115795200747149  -0.0000280210737022  -0.0127835876409458
  -0.0568607350301518   0.0383851553545927  -0.0361433662889423   0.0249410140264085
  -0.0515124257173804  -0.0159181751622126   0.0198488205669819   0.0365631122170847
   0.0388590023544264   0.0293571818919371   0.0021538918279446  -0.0533478955628948
   0.0016062653327447  -0.0418042884443817   0.0147605802035399  -0.0266229847837893
  -0.0408080347066554  -0.0293948995867509  -0.0273094622476591   0.0011878926825650
   0.0533476170972617   0.0048969717207003   0.0431841661206189  -0.0208733194538414
   0.0232206691893196   0.0468462635433175   0.0252868718515266   0.0302199286511918
  -0.0398428766260875   0.0252266428353500  -0.0247870407965575  -0.0096118983753846
  -0.0522239000911550  -0.0066353428762835  -0.0543316860536065  -0.0149530803262293
   0.0276698185520820   0.0012479918826567  -0.0113080423757318  -0.0567596536815782
   0.0130067904138112   0.0572432152297539   0.0054930256936543   0.0443449841309114
  -0.0294737698649559   0.0229411495160478   0.0339516408937523   0.0472858136365336
   0.0068791654616988  -0.0272421432618508  -0.0132583461526064  -0.0425685895744284
  -0.0047803153906999  -0.0399498225877988   0.0336454655167770  -0.0261957415388052
  -0.0469613194634723  -0.0066038911089265   0.0303669664243138   0.0149446199848047
   0.0415154749989005   0.0026163180625872   0.0402595825468219  -0.0340166884042410
   0.0308014068261857   0.0486311216608136   0.0058664493267613  -0.0042799598399421
  -0.0408799015737167   0.0348397464172244  -0.0318009634789996  -0.0144778695009988
  -0.0406969545314694   0.0226840729171502  -0.0522727145377585  -0.0271348827678701
  -0.0541247898828534  -0.0052947060799750   0.0187975402750783   0.0318588863616900
   0.0169506395642752   0.0465555333715382  -0.0000463224688014   0.0450746236725283
  -0.0367616842153173   0.0427819205668323  -0.0379047971809617   0.0125554456154200
  -0.0384052376362987  -0.0087260139982142  -0.0345357711293903  -0.0089408640177649
   0.0465134891556213   0.0243647446776109  -0.0437943659415208   0.0264086628289295
  -0.0146554622992803   0.0129448376171265  -0.0493304684373602  -0.0161464745131825
   0.0371613565809885   0.0175032918726113   0.0335103990079376   0.0450716619151054
  -0.0220450115639390   0.0245002090990762  -0.0232859567573297   0.0464405733018089
   0.0119824515221269  -0.0311784220422352  -0.0216372239061054  -0.0377346574353621
  -0.0537326115926783  -0.0098615779336960   0.0205961445632662   0.0004415757214798
   0.0310591604094889  -0.0483364248739006   0.0337838158439643   0.0293713227040312
   0.0381568003573677   0.0289049646752355  -0.0498097355903557  -0.0131687862088812
   0.0045179131567286  -0.0032391803803661   0.0107823883950597  -0.0005098866557394
  -0.0136523293941848  -0.0045483243803443  -0.0302877790165944  -0.0128867434058855
   0.0249995444831426  -0.0007104033880625   0.0075654842298936   0.0017844376028362
   0.0010113499524658   0.0021023569721085  -0.0082839759582380  -0.0047093081129714
   0.0000015233248205  -0.0016142189690541  -0.0050507110665986   0.0045627963611572
  -0.0105727219798408   0.0289118064049136   0.0107534907160462  -0.0098008613235914

  -0.0311383739268927   0.0293561592359025   0.0063427002223222   0.0271601293018754
   0.0029844024805682  -0.0157164148365939  -0.0030708841273020  -0.0318870113457013
   0.0065710035440476   0.0062059610420379   0.0111285927234338  -0.0365798676659399
   0.0236157363840583  -0.0089682072540802   0.0212351886124916  -0.0271543330210841
  -0.0004270922537748   0.0165398617447743   0.0112333564279873   0.0079523793088580
  -0.0408443465271466  -0.0264925311660330  -0.0124058514871488   0.0132071316131187
   0.0222531962495089   0.0024474382828741   0.0239808349839051  -0.0259370218022463
  -0.0307020660603888  -0.0081459173874811   0.0270702318172072   0.0088429811588435
  -0.0136839306461263  -0.0077468848917376   0.0243255047928078   0.0201186388276572
   0.0248357540748475  -0.0237640220843292  -0.0093462041080988  -0.0053135743229665
   0.0118260544518285   0.0298969922838167  -0.0186243729301835   0.0179502195443315
  -0.0195263840276087  -0.0196736396471036   0.0271159172490233   0.0098744072730306
   0.0210400124957087  -0.0187760461902485   0.0176941173210789   0.0035893852197412
  -0.0114228499246900  -0.0297266363924711   0.0244207722049823  -0.0254909555291237
  -0.0159621756412857  -0.0043356226060192   0.0079194401255436   0.0319812916563746
  -0.0222048620607040   0.0194061872915452  -0.0145885678759478   0.0080875444634904
   0.0388774237548269   0.0077181440841460  -0.0002770065472520  -0.0088941380984554
  -0.0346162400962924   0.0227596033326348  -0.0231046989541550   0.0151844589289144
  -0.0315059871831460  -0.0102443449862689   0.0118120153557340   0.0243900238405007
   0.0248420379720957   0.0176552546198929   0.0009339720959660  -0.0329413553557885
   0.0009911840739427  -0.0263590907277553   0.0091461337018370  -0.0154740595770194
  -0.0268232672905219  -0.0186056095901948  -0.0165467526294886   0.0008788470134650
   0.0329680512730482   0.0027997895989624   0.0271727084265543  -0.0126690597615966
   0.0137617718289943   0.0312094523331194   0.0163724900548572   0.0188523174938264
  -0.0249492756713442   0.0151953391408027  -0.0151130401370209  -0.0065722563966206
  -0.0321614947040330  -0.0043964137567896  -0.0361506539950636  -0.0099355488227066
   0.0185099197406186   0.0016089627467840  -0.0067452011575311  -0.0347303199043060
   0.0087880679173840   0.0353199180353739   0.0027332601009821   0.0278404759191311
  -0.0177146145992340   0.0134199360695816   0.0199823077370289   0.0307738217381588
   0.0053608550591712  -0.0158162111957594  -0.0090546093498932  -0.0266184119802510
  -0.0029540273606786  -0.0252025018810086   0.0201036445022043  -0.0151820955939307
  -0.0309686468736942  -0.0050871920535432   0.0181237288041553   0.0102503565711861
   0.0258059594413211   0.0012775029275923   0.0253618483583350  -0.0202984478658201
   0.0191312278039344   0.0320391846681309   0.0044689601769451  -0.0029530643824750
  -0.0257437105199708   0.0209609258410138  -0.0195494141967532  -0.0096257153213578
  -0.0249639741923293   0.0152873491999551  -0.0347281964082720  -0.0180933308085717
  -0.0331320674837330  -0.0024944584127324   0.0117103248022618   0.0187646259773086
   0.0111720780677279   0.0287958909185869  -0.0004857111009500   0.0282716871893382
  -0.0217704123706617   0.0279850013750350  -0.0231285004958929   0.0069240796981792
  -0.0242368126383384  -0.0058611644565944  -0.0204633012149072  -0.0059490113662649
   0.0286410522920373   0.0149839477636004  -0.0282482555972049   0.0157193862199904
  -0.0083601202051235   0.0081522487167029  -0.0303514288069124  -0.0102779289440116
   0.0234195885150542   0.0110863087010793   0.0201246983126362   0.0297519757554461
  -0.0137703810210318   0.0151370313898719  -0.0149716211339116   0.0285330322080627
   0.0070756351584241  -0.0198012806447376  -0.0131307593671805  -0.0229243351752743
  -0.0355570105990409  -0.0066514232073034   0.0138832201443221   0.0009801045127392
   0.0191182375790054  -0.0295144820098482   0.0214279965927292   0.0180409681565104
   0.0227539143102012   0.0185824365677958  -0.0302147120095002  -0.0088343469750281
   0.0017653234763005  -0.0025047857899779   0.0071066984073124  -0.0000586580213098
  -0.0126432674686375  -0.0040944379776495  -0.0184006497021814  -0.0117107250592779
   0.0196075384484550  -0.0000856174923798   0.0072196918464939   0.0016286226954655
   0.0008617315156781   0.0012936616800249  -0.0053718643497020  -0.0019901721177357
   0.0002145095480244  -0.0012379559145091  -0.0038981100594496   0.0042977007543605
  -0.0092295239539096   0.0167592174181274   0.0085959277430403  -0.0057851002552227

  -0.0176468210098335   0.0151081387292015   0.0049517472102922   0.0119991198940708
   0.0014257113912295  -0.0077199167205489   0.0000378701794450  -0.0149168330551475
   0.0026275805550739   0.0047049092979281   0.0046598908814521  -0.0195547942613063
   0.0100807612515596  -0.0048911061456944   0.0103236602127301  -0.0121323455345858
   0.0012942497588430   0.0082757276149512   0.0078000360339460   0.0061063497436383
  -0.0214266345531342  -0.0115600144028035  -0.0071716815199239   0.0060904796804467
   0.0093425088965544   0.0014238373011198   0.0118873445753169  -0.0152173757601343
  -0.0158211553048410  -0.0025886370922366   0.0120347959536093   0.0040346223622392
  -0.0067627052122110  -0.0020891041084935   0.0118524371036517   0.0090736525495924
   0.0105025376809737  -0.0125276953147994  -0.0038533203490312  -0.0028096986316828
   0.0063635256976588   0.0132914698449869  -0.0077454746900946   0.0092252098379568
  -0.0088755667911123  -0.0084038879624707   0.0155989490664124   0.0048942732276258
   0.0093757390344133  -0.0099401686400508   0.0074186631533072   0.0012778437340151
  -0.0059173450160072  -0.0134345394288197   0.0125005982247317  -0.0147792412695881
  -0.0082824190378609  -0.0025738486354492   0.0047413097969570   0.0144791106331357
  -0.0103999624054416   0.0093515728230712  -0.0059814252204523   0.0045662587172859
   0.0212082129388030   0.0043052676828409  -0.0003689456814690  -0.0051030729388630
  -0.0156216519287958   0.0096733479904262  -0.0114815925923287   0.0068611562010789
  -0.0143488057246282  -0.0052632615048638   0.0050197461927022   0.0135203488657566
   0.0125638898300803   0.0075361622855126  -0.0000549878029699  -0.0152390950808937
   0.0003464810058244  -0.0126817818481742   0.0041310530360526  -0.0061581489016437
  -0.0145118326770613  -0.0092436693282331  -0.0072884348038163   0.0005693238903101
   0.0152035764963736   0.0011217531868158   0.0130773081095058  -0.0054689656341721
   0.0057682973715498   0.0172167649513076   0.0085273537588447   0.0090003662635744
  -0.0119030538027853   0.0064757016042734  -0.0068113099322170  -0.0037960453184006
  -0.0146726260897945  -0.0024865026283775  -0.0197535232269869  -0.0054601019742142
   0.0101607950681847   0.0016546780533788  -0.0028631471882445  -0.0158621522906016
   0.0047632439187564   0.0165113792844368   0.0006622884082684   0.0134155048211624
  -0.0077352176930896   0.0054996315729377   0.0081104660022986   0.0159959063134659
   0.0036778784166224  -0.0063699198683781  -0.0051683031726211  -0.0124765562798167
  -0.0015063236643906  -0.0121999093582153   0.0084516444937711  -0.0058796266759087
  -0.0170384639107243  -0.0036501115268162   0.0077315060067410   0.0059058722588486
   0.0119882699232811   0.0002410182877673   0.0122467222571607  -0.0085835929001500
   0.0091668165471540   0.0175255837228613   0.0030807621923328  -0.0017604948114274
  -0.0124267423018263   0.0090009502304643  -0.0089689520525442  -0.0052806550471938
  -0.0112365640750629   0.0084295227639490  -0.0189694293156711  -0.0099176854460197
  -0.0151362422890188  -0.0003234087960187   0.0055805668813168   0.0078520433766240
   0.0058934385245367   0.0134558761778753  -0.0006908211683631   0.0135683266924609
  -0.0092289881389236   0.0148791780747688  -0.0104675856249276   0.0022865785193095
  -0.0117343256811858  -0.0030686101749833  -0.0085243356336861  -0.0032545036644968
   0.0131913520264142   0.0067413398405008  -0.0147032274516876   0.0066970789306366
  -0.0031419253307855   0.0038720766757701  -0.0138519355774681  -0.0050216639832196
   0.0112837099809219   0.0053460717984748   0.0086551874862511   0.0164037138828447
  -0.0066583118522444   0.0070785466830532  -0.0075566286481014   0.0129892724283496
   0.0027319443566979  -0.0097755234257332  -0.0057070999711370  -0.0101655731093239
  -0.0194117865932998  -0.0036890795390698   0.0077649364186047   0.0012373910298963
   0.0088035183170768  -0.0134218343007617   0.0105469580106424   0.0082937372918858
   0.0097917086197709   0.0092502661101596  -0.0136699085207053  -0.0048126621138090
   0.0001104062973887  -0.0015516973194667   0.0031317103211062   0.0003196373703067
  -0.0110228963716023  -0.0032003974799653  -0.0079587022213006  -0.0101655153855775
   0.0138157325625714   0.0004554503150647   0.0065062717587706   0.0015693804355363
   0.0007380425579227   0.0004765504231158  -0.0023722814960322  -0.0003869943614744
   0.0002252984684230  -0.0006114089105116  -0.0024242947316468   0.0039471978156478
  -0.0073648300622136   0.0065412502481313   0.0062925695970560  -0.0025287577027818

  -0.0059853198872444   0.0040816608907908   0.0026459526408918   0.0016628748455594
   0.0002777930665664  -0.0015810059957824   0.0016186265411398  -0.0027353577162307
   0.0000289262566129   0.0020497660443017   0.0005767632413396  -0.0060253823376207
   0.0007182333789725  -0.0016615428326068   0.0020803239803087  -0.0015880713422483
   0.0014151926944406   0.0020690095608667   0.0029789853608990   0.0034087431651654
  -0.0057831894859710  -0.0013204147850641  -0.0021876606019668   0.0013066004009306
   0.0004492603517181   0.0005231551937829   0.0027567038281278  -0.0055005757954741
  -0.0044625194017268   0.0005184082420765   0.0018301172210335   0.0006311810921953
  -0.0014814385597527   0.0012228011572834   0.0026234664342325   0.0012607581753737
   0.0005804489898115  -0.0032015354892241  -0.0002293458594003  -0.0009443437330629
   0.0017767088340800   0.0016461388000706  -0.0006848704440700   0.0020725925200802
  -0.0012047636324100  -0.0005175167247374   0.0057095690896492   0.0012782694661506
   0.0014753833109108  -0.0027054656942624   0.0001933761310504  -0.0000867117818335
  -0.0012662828348656  -0.0020408154475866   0.0032237887181434  -0.0054951381638019
  -0.0022450547765257  -0.0010220709810909   0.0019306838737633   0.0020174468012667
  -0.0019745460092259   0.0017751077614224  -0.0001329910193766   0.0015664149700578
   0.0066278243655831   0.0014854257912732  -0.0001848226587121  -0.0016644698525431
  -0.0022400854956478   0.0009071061389535  -0.0024815816545524   0.0010213301632537
  -0.0021543045069363  -0.0014491742803665   0.0003751283456843   0.0042168593557427
   0.0031145607196339   0.0005480047079609  -0.0005380587035130  -0.0025785486579641
  -0.0001095232858006  -0.0024047575046625   0.0003319306579848  -0.0002536879176134
  -0.0043756212641952  -0.0021898379567333  -0.0004740719324335   0.0002037077463595
   0.0022714911062000   0.0000432011014313   0.0025565823689063  -0.0003722173031659
   0.0005910996459400   0.0054523313551868   0.0022396642328776   0.0016068863133002
  -0.0022295885263963   0.0004506290205909  -0.0010166972237835  -0.0014483568618313
  -0.0021215302965658  -0.0009335693300108  -0.0061023893591069  -0.0017298021485758
   0.0032442372403852   0.0010818058905839  -0.0002932393628172  -0.0024366299186160
   0.0013334411803169   0.0032160925554693  -0.0003819739255646   0.0026721141458617
  -0.0008331100376461   0.0003313670636028  -0.0000065363950222   0.0039522324807257
   0.0015596921112736  -0.0004873042227608  -0.0016737506336510  -0.0019564459287736
  -0.0005153067674702  -0.0024031974188973   0.0005982017438678   0.0004930996678174
  -0.0057004109943744  -0.0019748620656158   0.0008974566996670   0.0020108798160064
   0.0017896480689392  -0.0001811098239307   0.0024196391837295  -0.0007316682193642
   0.0017977955328084   0.0056452147393788   0.0014896804849972  -0.0007224120664955
  -0.0024891707836364   0.0007672349708078  -0.0014764150260173  -0.0017095676952010
  -0.0014166698841936   0.0026042025798300  -0.0059179271349030  -0.0030679260290909
  -0.0023361674838229   0.0007732918845728   0.0010937694831534   0.0006418067155247
   0.0015541494526585   0.0023029878114747  -0.0004913511147883   0.0026331848910979
  -0.0008361169069754   0.0041830360067243  -0.0015984713876116  -0.0004859203779924
  -0.0023805755970255  -0.0005534185567003  -0.0005906455530304  -0.0010046661434498
   0.0021431849345028   0.0008763197524890  -0.0040342254151158   0.0004464475033323
   0.0004527294739697   0.0006378780509923  -0.0019609720485197  -0.0010176773850039
   0.0021789030681917   0.0008681020470916   0.0009427229824678   0.0054809964435877
  -0.0012969630662570   0.0011442965988914  -0.0018760397307810   0.0018929153185467
  -0.0002408757463211  -0.0021264638072560  -0.0004822987390275  -0.0013029831318481
  -0.0061612147201628  -0.0012144734297938   0.0025989047033300   0.0009439073783006
   0.0014445097762133  -0.0020002980153390   0.0022683564955960   0.0012544151378223
   0.0010210284801793   0.0020006585359943  -0.0023416702402616  -0.0015512867716620
  -0.0001817743085403  -0.0005570211766283  -0.0001315887788073   0.0001338934215391
  -0.0076018040161282  -0.0013965429703080   0.0005711562933911  -0.0065508010080917
   0.0071968821194718   0.0001085109640943   0.0047023034277422   0.0015013456153355
   0.0005482242847247  -0.0001410866132970   0.0000702630595419  -0.0001285776714225
   0.0001675104583476  -0.0000645600354920  -0.0004005208210682   0.0033963011176875
  -0.0047572987483488   0.0000324125675714   0.0032082721674457  -0.0008313654560636

  -0.0021391251361224   0.0011403951098737   0.0011477713450732  -0.0001957218228786
   0.0000181047499514  -0.0000734632630328   0.0012876228772038  -0.0001014078327694
  -0.0003292939354994   0.0005560485010732   0.0000982109914071  -0.0019528926556289
  -0.0008102614786744  -0.0006645382745653   0.0001737883175627   0.0003567702706453
   0.0007780128073484   0.0005148937531819   0.0007967309992147   0.0015100085425999
  -0.0014846571661127   0.0004995787687166  -0.0005596781252018   0.0002891078232026
  -0.0009326348272470   0.0001788316567901   0.0005174177632556  -0.0020642061233549
  -0.0013677172804151   0.0004966536054011  -0.0000371223618427  -0.0000397185148970
  -0.0002111503361143   0.0012382871896276   0.0004456359350292  -0.0002683574784410
  -0.0008419278081970  -0.0005279302810963   0.0003580966649995  -0.0003733160898784
   0.0004845145904408  -0.0005135772335890   0.0004553071336448   0.0002577919750370
   0.0002697541431575   0.0006193459895942   0.0020317168105975   0.0005116725107686
  -0.0000251486673011  -0.0007352512939984  -0.0009979228388616  -0.0002240761177449
   0.0000288386344895   0.0001295337045627   0.0008078600070519  -0.0021944045656927
  -0.0005550646298627  -0.0004288219573226   0.0008999769254015  -0.0003803233263915
  -0.0001737666110492   0.0000482755589683   0.0006714310331367   0.0005476697389977
   0.0020895189976817   0.0005627597046908  -0.0000326916578528  -0.0005625569773088
   0.0004057082470628  -0.0005830062230993  -0.0003172909285776  -0.0001218913092704
   0.0002739550087012  -0.0004491561790905  -0.0004271500875535   0.0012879507606251
   0.0007343562888652  -0.0006453536416253  -0.0004552950720962   0.0000443791747081
  -0.0001033625721382  -0.0001030286760380  -0.0004426288164434   0.0004743879026756
  -0.0010123924866291  -0.0005502230366056   0.0006307067924805   0.0000553966010269
  -0.0004574470585079  -0.0001219786096380   0.0001412064433779   0.0004287978914141
  -0.0002505906025485   0.0016821369116546   0.0004353913353570  -0.0000285276081979
  -0.0000642235062804  -0.0004964731235304   0.0001409955844213  -0.0006191485741682
   0.0003570055041112  -0.0004167540658737  -0.0018593618635387  -0.0005042293875525
   0.0010566175229363   0.0006127238250803   0.0001428952873797   0.0002606597628903
   0.0002996471158819   0.0004241430453744  -0.0003290907817648   0.0002175342630637
   0.0004236275954839  -0.0004513000662402  -0.0010125401030111   0.0005538083687362
   0.0005257869297059   0.0003697105590654  -0.0005218005998010   0.0001976813163230
  -0.0002243443095344  -0.0001619455298817  -0.0006732060131413   0.0011589822475966
  -0.0019052539497317  -0.0008871543102763  -0.0002318612860378   0.0006827651570727
  -0.0003519874951610  -0.0000942562421035   0.0001756665678583   0.0004723510949039
   0.0000951539586876   0.0018828442745634   0.0007061090259896  -0.0003173822946759
  -0.0002366070560002  -0.0006136491722704   0.0000352540356538  -0.0005935490412264
   0.0004372524032549   0.0007689844080842  -0.0018614546961807  -0.0009492685470660
   0.0002488632596084   0.0006739861982362   0.0000928388950531  -0.0005317385879423
   0.0003589844899481  -0.0000803016559746  -0.0002551738561183   0.0001757744516077
   0.0005949110205475   0.0011169610476860  -0.0000587501215063  -0.0006961721537744
  -0.0003248847224670   0.0001404310201937   0.0006131842940936  -0.0003279058425171
  -0.0001185274819984  -0.0001787129769822  -0.0008427755331128  -0.0004260954663175
   0.0008152991689178  -0.0000171275331682   0.0004406755551180  -0.0000748035716367
   0.0000661916669609  -0.0001128291219592  -0.0003437989091907   0.0019009840144268
  -0.0000088593013915  -0.0000370749012321  -0.0004451746852781  -0.0002746021793817
  -0.0006244925732476  -0.0002492160270614   0.0003807705712812   0.0003067492046941
  -0.0019498123288473  -0.0004588522521851   0.0008588552310788   0.0005871504536357
  -0.0000596234958566   0.0002687945043574   0.0002783879607261  -0.0002038514838338
  -0.0005145892157443   0.0002028202524068  -0.0001576768072769  -0.0006202669582175
  -0.0000841204336466  -0.0001172402610078  -0.0004444339883708  -0.0001331774686577
  -0.0049238354872746  -0.0003384633404178   0.0024895369786206  -0.0035897725301703
   0.0045141005802004  -0.0004803069233666   0.0029461608147647   0.0013610712927385
   0.0005126549383447  -0.0002317168366611   0.0004244945168125  -0.0004914067052986
   0.0001838459556639  -0.0000757186281960  -0.0000809414743626   0.0028427856981101
  -0.0033193820079974  -0.0007747781245675   0.0014883954010274  -0.0006914254465117

  -0.0001024806186352  -0.0001771216541785   0.0001442918083729  -0.0005759785363736
  -0.0000637737742929   0.0005599987608749   0.0006720496021668   0.0006463361783835
  -0.0002882624076447  -0.0003479756244809   0.0001797683881273   0.0000686238141084
  -0.0008417008840241  -0.0001360922883711  -0.0004011794998665   0.0006965130719220
   0.0002012544419107  -0.0001577728095578  -0.0004511132554973   0.0002065547144608
   0.0002529816678000   0.0007461988660657   0.0001671014824867  -0.0001143159091127
  -0.0008792328792123  -0.0000225318451060  -0.0003113601966881  -0.0001052117132657
  -0.0000298799103085   0.0002508749730451  -0.0005425646086812  -0.0002341162169495
   0.0002670566138646   0.0006910832556594  -0.0003108378760469  -0.0005792233540075
  -0.0007187721891165   0.0004978630645907   0.0003006944736722  -0.0000264201169830
  -0.0000599496035375  -0.0008810223574500   0.0005618490527610  -0.0003268742358014
   0.0004909220599519   0.0004240303512756  -0.0001278644584162   0.0002146101269131
  -0.0003679852695697   0.0000798715298276  -0.0009780501848071  -0.0002493122440557
   0.0005049441050063   0.0006198942124152  -0.0002156141015098  -0.0002755867418384
   0.0002021919364101  -0.0000606317406425   0.0002499398974143  -0.0008563345814740
   0.0003773797345416  -0.0004928124872836   0.0005537220198518   0.0000465069818690
  -0.0002088346439229   0.0001259353213473   0.0000628052750299   0.0000177917147690
   0.0009395238240256  -0.0007392056510523   0.0004080768788857  -0.0003538169513535
   0.0007822681434208   0.0000410364880040  -0.0004963029973608  -0.0003888481624001
  -0.0003181405966679  -0.0004858288776084  -0.0002248188908547   0.0007968574289512
  -0.0000831194805979   0.0004927505384677  -0.0003546698141872   0.0003991143670574
   0.0000285522225809   0.0000769462004287   0.0003380553022054   0.0000858865590034
  -0.0003920519528900  -0.0000199739084550  -0.0006725771190925   0.0006761254860136
  -0.0004352868358183  -0.0001178086914740  -0.0003382702805388  -0.0004751578164256
   0.0004576249357801  -0.0005569578907026   0.0002983848308114  -0.0001753873527133
   0.0009504616135022  -0.0000813736516310   0.0002758242479524   0.0002063942303267
  -0.0000841249887086   0.0001942907412001   0.0001653220997317   0.0008817945294332
  -0.0001250816651882  -0.0003246471529985  -0.0001286904708452  -0.0005925509053151
   0.0005781631273521  -0.0004464339948098  -0.0007015674571690  -0.0006968647619829
  -0.0000529533288582   0.0004357531331667   0.0000589258770043   0.0007540308838172
  -0.0000445855130335   0.0005071181270040  -0.0007088397656535   0.0006152772471002
   0.0001769742934316  -0.0000314912023013  -0.0003733651081865  -0.0000127979147677
  -0.0008235645422559  -0.0000188406126305  -0.0005696860748280   0.0005257691470645
  -0.0004053500428273  -0.0000608498999304   0.0001812863410425  -0.0000555953258922
   0.0004823587465552  -0.0007062119421032   0.0004247405562630  -0.0000066270409997
   0.0007301529522384  -0.0001155988645235   0.0001765026452961   0.0000961990518909
   0.0008292552478406   0.0003369629012180  -0.0002386125940265  -0.0006096436444937
  -0.0001449018882962  -0.0006951074151718  -0.0000544903005030  -0.0005777474770664
   0.0007077360932791  -0.0001255631411204   0.0003872298380730  -0.0006880799334251
   0.0005321012725221   0.0004386329581982   0.0006976266987906   0.0000288708339036
  -0.0007029909078918  -0.0003318346314354   0.0008514013629998  -0.0003178742123208
   0.0005442748728730  -0.0001969431684147   0.0012674450991241   0.0003355109809322
  -0.0006494813130335  -0.0001326409217655  -0.0004168510890113  -0.0001947616171827
   0.0004439790458252  -0.0002984605541018   0.0001782523954355  -0.0006832751985747
  -0.0004582796246515   0.0005042160006069   0.0003352924390085   0.0007212588170993
   0.0002001801824017  -0.0001311992733898  -0.0000319030083535   0.0002192736828713
  -0.0004074057973392   0.0007605066096514  -0.0003822050410838  -0.0005088982038255
  -0.0006840617909799  -0.0004017132296041   0.0002979043335103  -0.0001741156805394
  -0.0002787819688698   0.0006688181953446  -0.0003007086202779  -0.0000576958458519
  -0.0027751865977740   0.0000023308527709   0.0026722086143170  -0.0011890021066747
   0.0027654224884960  -0.0006489113352609   0.0011569847713574   0.0010019594148679
   0.0009687265416466  -0.0011970001804903   0.0001832088414929  -0.0004706310189787
  -0.0015286148395237  -0.0003376228097680  -0.0003067457136989   0.0028042669062827
  -0.0021041871824813  -0.0006721796868022   0.0002469695097864  -0.0005323895559961

   0.0021462626064633  -0.0013914157888199  -0.0012221457958182  -0.0005907388801624
   0.0000005367996257   0.0007855208645819  -0.0002409582037666   0.0010170556858947
  -0.0001308254245000  -0.0014246565571896   0.0001329090689499   0.0022166102212220
  -0.0003790753707004   0.0004621830938835  -0.0007660836698653   0.0006840275765293
  -0.0005887917458185  -0.0007887582577528  -0.0018756365623873  -0.0018016875029177
   0.0018703347025311   0.0005131327734021   0.0008957763454122  -0.0005445151734488
  -0.0003199731468123  -0.0002155224412930  -0.0009531066602670   0.0022537588542245
   0.0014426429976160  -0.0001617589281022  -0.0008158574517834  -0.0004767189259713
   0.0009392635355571  -0.0002023001841468  -0.0008716882060091  -0.0005919644058298
  -0.0000588246208151   0.0015442586854766   0.0002751363831198   0.0002061298000499
  -0.0006256038990379  -0.0008113324949375   0.0003852146679000  -0.0008992434033049
   0.0004888841475200  -0.0002326151065770  -0.0027370977375909  -0.0001516524394703
  -0.0004359334461422   0.0008691148716262  -0.0005930925254210  -0.0002420657052222
   0.0009489277437515   0.0007660369401385  -0.0012504936010773   0.0020968170720273
   0.0010070169909248   0.0003914907162794  -0.0005158673728571  -0.0008813928144534
   0.0007021422226945  -0.0009054797816704   0.0000636191901826  -0.0004728908467180
  -0.0028416188401063  -0.0002519843958286   0.0002035553238694   0.0006673641016750
   0.0009518670435194  -0.0005191420333629   0.0009836344531083  -0.0003635114945028
   0.0008178464188258   0.0006008277204052  -0.0003666802246219  -0.0015917476084908
  -0.0012127900843430  -0.0003452328900672   0.0001596219637922   0.0011875937158144
   0.0000735145266735   0.0010883629713037  -0.0003399229148788   0.0000415400130929
   0.0023798748312274   0.0008467013924288   0.0002955028483999  -0.0001140171394130
  -0.0012656685320466  -0.0001070302326824  -0.0011507352984133   0.0000077145015000
  -0.0002003624214006  -0.0024534966464756  -0.0012039266621388  -0.0006754423705005
   0.0009817591501133  -0.0000934542887780   0.0005947635188134   0.0004899660584907
   0.0009333500648155   0.0002708892108143   0.0025838993268283   0.0009574624016564
  -0.0012416540967396  -0.0003817063625998   0.0000160540966218   0.0010053863577144
  -0.0006534783698204  -0.0005767672395378   0.0002616247556838  -0.0011061648959773
   0.0003952811614957  -0.0001346912957696   0.0000705723962296  -0.0017078962119928
  -0.0008801033139953   0.0002873319712231   0.0006171131891300   0.0007361598039168
   0.0002740526460751   0.0009194772737304  -0.0003358345639655  -0.0006605986081733
   0.0025757053634563   0.0011162393187313  -0.0002574953338483  -0.0007540147398908
  -0.0009095036769961  -0.0000659737248703  -0.0010844897559734   0.0002777834466517
  -0.0007409309657598  -0.0022569992191215  -0.0004927787624572   0.0002984350151214
   0.0010025818946517  -0.0004163282976358   0.0006088029687658   0.0006356410502043
   0.0006219496706054  -0.0010569432614931   0.0024856715778483   0.0012687257025807
   0.0009690896688708  -0.0002602817809208  -0.0004813012984773  -0.0003311126601991
  -0.0006423327662388  -0.0009668329420973   0.0002117087866229  -0.0010800474370470
   0.0003879882260990  -0.0020045296147037   0.0006363131979881   0.0002349829540693
   0.0008694611490855   0.0002016922103218   0.0001798774740110   0.0004558344398799
  -0.0009338374769546  -0.0005717855208656   0.0011962436207214   0.0001370770974724
  -0.0005824532187235   0.0000629293663259   0.0001814377325834   0.0001165570744737
  -0.0011318301818037  -0.0005420391549252  -0.0006675852824457  -0.0022807446326264
   0.0008093667916150  -0.0002349900797707   0.0006490587703560  -0.0009385684150474
  -0.0001729639279669   0.0006895072764931   0.0000821256057689   0.0004174045368739
   0.0027452182767809   0.0000908745012600  -0.0012888143981952  -0.0003597977111200
  -0.0004731672230606   0.0009244653839405  -0.0009847981845146  -0.0005969249762285
  -0.0004384464002716  -0.0008129829232608   0.0002815759309292   0.0002440465636204
  -0.0000564722904208  -0.0008247986901701  -0.0003432727144263  -0.0001795823476563
   0.0007618870550162   0.0006427850625760   0.0022733041882437   0.0021354168000884
   0.0004929473658400  -0.0005304849805838  -0.0006254238187031   0.0001957327626179
   0.0008655435301137   0.0012467833352097   0.0006941180605523  -0.0003647515451185
   0.0016925712836664   0.0008353824310140  -0.0001926316168679   0.0000191453924564
  -0.0012559367450925  -0.0001844432020962  -0.0013055349518004  -0.0003100275012194

   0.0005929322419581  -0.0005096836851763  -0.0005860934971645  -0.0001051683867090
   0.0000582615982538   0.0002095803294513  -0.0000664705739798   0.0002913279110600
  -0.0000587518046527  -0.0005595343017380   0.0002140646863878   0.0007193272984725
  -0.0000873730469270   0.0001235570331107  -0.0002291647685400   0.0002239947465763
  -0.0002008609018562  -0.0003227513269986  -0.0007630458864311  -0.0007537867147853
   0.0004638662120098   0.0001858851937687   0.0003370732744956  -0.0002658677166332
  -0.0000819283490628  -0.0000500783962297  -0.0002800600788310   0.0006195527809520
   0.0006374379013623  -0.0002443507404185  -0.0001354080602485  -0.0001029038929414
   0.0001208364655907  -0.0000950465870416  -0.0002370216381142  -0.0002076097337690
   0.0002094529414252   0.0006156568743703   0.0000576185541598   0.0000288915295001
  -0.0002210659520587  -0.0002899909382459   0.0001415796044402  -0.0002876182186787
   0.0000714387079280  -0.0001379593020630  -0.0010885080270336   0.0000660110975844
  -0.0000519693755248   0.0002544296291331  -0.0002931682647378  -0.0000789760351291
   0.0005135167984736   0.0000986863317151  -0.0004074853585557   0.0008409843865298
   0.0003920936504142   0.0001790147755216  -0.0001433631431647  -0.0002661246392060
   0.0002120216633349  -0.0003826841665427  -0.0000576636539618  -0.0001091906904673
  -0.0010973665730294  -0.0000603708088337   0.0001186136086714   0.0002392131446995
   0.0002992244779515  -0.0001712811564217   0.0003574552534230  -0.0000554426273922
   0.0002166390238703   0.0002592031473173  -0.0001543877770112  -0.0007059536497638
  -0.0002846426027987   0.0000655760294514   0.0000244146083899   0.0003210828012863
   0.0000972646913274   0.0002995961044858  -0.0001228709185536  -0.0000489773381702
   0.0008718897458719   0.0001691780227728  -0.0000515996936461  -0.0000324313808969
  -0.0003128421827122  -0.0000139556718803  -0.0004341220716008  -0.0000375049134565
   0.0000189778986319  -0.0008911918438791  -0.0004811499561947  -0.0002017310680446
   0.0003102548887531   0.0000213133466734   0.0001786309804758   0.0002107528296314
   0.0003162302448867   0.0000726954480066   0.0009972274890683   0.0004808327628776
  -0.0005041601497323  -0.0001419482661905  -0.0000486032309984   0.0003116716963085
  -0.0003537216169826   0.0000781799562757   0.0001778289241517  -0.0003967136583785
   0.0001242272699048   0.0000123449981933   0.0001594036644405  -0.0006662244992115
  -0.0004069381684814   0.0000819779196843   0.0002542169340809   0.0002180899420208
   0.0000487511394704   0.0003385723779719  -0.0000987167522854  -0.0002922586550268
   0.0010209085580454   0.0004835178705502   0.0000095867998304  -0.0002841752931000
  -0.0003412352958153   0.0000509491088969  -0.0004048370748947  -0.0000747345516636
  -0.0002387166993154  -0.0008882936611684  -0.0001973463524135   0.0001344228758769
   0.0003480224422679  -0.0000968325627781   0.0001852062872543   0.0002468716061761
   0.0001722962944653  -0.0003811761808781   0.0009637144474645   0.0004656426135445
   0.0002972473388273  -0.0001346103576112  -0.0001806900587361  -0.0000795375458224
  -0.0002489323677031  -0.0003214567577255   0.0000940465862238  -0.0003738728391162
   0.0000862909534545  -0.0006253272969339  -0.0000737136016651   0.0000889180460635
   0.0002432617372685   0.0001239624483976   0.0000597438362113   0.0001545907086082
  -0.0002987171329792  -0.0000301675386705   0.0006761208732816   0.0001186525920850
  -0.0001637759642157   0.0000370777720905   0.0002438878748917   0.0000576600283353
  -0.0004398208338329  -0.0001100837652820   0.0000361576032957  -0.0009524382104701
   0.0003059604577888   0.0000285240760787   0.0003224650087861  -0.0002408628146877
  -0.0000734333116795   0.0002947866545664  -0.0000670418936104   0.0001399603403232
   0.0010618022607443  -0.0001074913008914  -0.0005278611165563  -0.0001559971093232
  -0.0000794607201426   0.0003200938076166  -0.0003261109692958  -0.0002266218785119
  -0.0001005797262845  -0.0004131689893588  -0.0002094766113224  -0.0000298735680127
  -0.0002858709380013  -0.0000175462185767   0.0001609279596578  -0.0003098274495580
  -0.0004810730650338   0.0003494428222558   0.0014337374958981   0.0006720873071748
   0.0011589679662030  -0.0005626402528762  -0.0001048316249057   0.0003318460270543
   0.0004464251280067  -0.0001443711073507   0.0004673715021760   0.0000164597087929
   0.0001667132678255  -0.0001674434053115  -0.0004842652112175   0.0009907020041032
  -0.0011135147430519  -0.0001087734164192  -0.0005691080673487  -0.0002444366050201

   0.0000369822171865  -0.0001108327542430  -0.0001354534703987   0.0000480066634991
   0.0000554078938037   0.0000085769813184  -0.0000836533582371  -0.0000389788365186
   0.0000285543246335  -0.0001417628729102   0.0001352441888151   0.0000897202107183
   0.0000937614303931   0.0000228265087100   0.0000193708063586  -0.0000701787200925
  -0.0000655343104245  -0.0001310170289855  -0.0001927958905994  -0.0002451131150384
  -0.0000891858903798  -0.0000959936109192   0.0000783482610512  -0.0001555108942036
   0.0000869137477576   0.0000110848974345   0.0000146443042676   0.0001069198173261
   0.0001544145194901   0.0000019883838119   0.0000212009420435  -0.0000037094227707
  -0.0000350670728449  -0.0001392068100398  -0.0000059871116302   0.0000324544014927
   0.0003170316316409   0.0000543387137066  -0.0000197214894799  -0.0000122307984996
  -0.0000400826138795   0.0000465794648914  -0.0000181308177497  -0.0000058659330328
  -0.0000763989665370  -0.0002306727733389  -0.0004074977579826   0.0001170534971739
   0.0001199119136326  -0.0000040954252530  -0.0000585816029863  -0.0000456105739941
   0.0002410890350594  -0.0001378517698552  -0.0000437097354278   0.0003236144804062
   0.0001188783342372   0.0000960378556275  -0.0000303673492658   0.0000492622305904
  -0.0000146033343380  -0.0001227908405284  -0.0001436144596040  -0.0000099484582740
  -0.0003773324249967   0.0000255266495123   0.0000778159587640   0.0000680477236371
  -0.0000572054579209   0.0000393318421475   0.0000690101209018   0.0000998130762535
  -0.0000931615072605   0.0001063380467743  -0.0000204424862602  -0.0001928845360165
   0.0001745289197812   0.0000983121760847   0.0000466004194436  -0.0000381500558067
   0.0000726001973139  -0.0000058339562348  -0.0000113205209873  -0.0001147454104995
   0.0001696528667215  -0.0001154286384614  -0.0003648761365740   0.0000182712417057
   0.0001747540408574   0.0000300306147989  -0.0000842824232818  -0.0001151803133858
   0.0000695508540230  -0.0002647534945259  -0.0000832255949815   0.0000582965401127
  -0.0000164022018963   0.0000864613766524  -0.0000025789583732   0.0001350377857718
  -0.0000202156846037   0.0000125226105538   0.0003337742414416   0.0002166112571587
  -0.0002198756016988  -0.0000611406052124  -0.0000822375967586  -0.0000397341123673
  -0.0002032009629806   0.0004192331486863   0.0001584490013983  -0.0000420655053999
  -0.0000338278516625   0.0001057614692584   0.0002293468398339  -0.0000279239799969
  -0.0001269909544881  -0.0000243290013312   0.0000596930446466  -0.0000385550552353
   0.0000283482801231   0.0000231358147825   0.0001010087178558  -0.0002949787476302
   0.0003664060662674   0.0002267355506017   0.0001358764313202  -0.0000809879417346
  -0.0000126110254079   0.0000359541170372  -0.0000959313351321  -0.0001946321286194
   0.0000142065756978  -0.0002979172806145  -0.0000805254411173   0.0000705239355737
   0.0000495880463502   0.0000910730442222  -0.0000163953543131   0.0000871107877115
  -0.0000729489525574  -0.0001350188378078   0.0003325156402116   0.0001415260820891
  -0.0000488525007120  -0.0001098610822877  -0.0000319881226306   0.0000798313237365
  -0.0000768311001080   0.0000057486129112   0.0000505849896727  -0.0000386879778634
  -0.0001114511361566  -0.0000543917362104  -0.0002719602074672  -0.0001231556702449
   0.0000088203315054   0.0000670233357285  -0.0000659180105863   0.0000767487532711
   0.0000195130814999   0.0001204127469363   0.0002377958983639   0.0002927035651169
  -0.0002401986010128   0.0000961860089554   0.0000415971165799  -0.0000176049463813
  -0.0001152808069013   0.0001133573963947   0.0001849279450728  -0.0003725059038574
   0.0000332155635473   0.0001049018217802   0.0001996436205863   0.0000784878323113
   0.0000240958361766   0.0000426590867357  -0.0001348836529382  -0.0000027877060613
   0.0003837377279328  -0.0000915428970379  -0.0002194814427302  -0.0000824589413009
   0.0001076438522964   0.0000100728379408  -0.0000111171741526  -0.0000418477488789
   0.0000883646428212  -0.0001986294249708  -0.0004794199779306  -0.0001381136002416
  -0.0003208634085425   0.0001242828086224   0.0000140694044040  -0.0002152139501908
  -0.0004080257380485   0.0001082658192646   0.0006695437840120   0.0002034016365619
   0.0008862161082832  -0.0003157055209937  -0.0002090628479552   0.0001460216146634
   0.0006217072441419  -0.0003037452385798   0.0002319518702323  -0.0001422799537957
  -0.0002833311498689  -0.0000452747717551  -0.0006155472911825   0.0007921037566848
  -0.0007220195882405   0.0000082573509297  -0.0002673481049274  -0.0000538471880545

  -0.0002451510915189   0.0001608572383341   0.0001623280054006   0.0001402366108506
   0.0000519838384282  -0.0001752231092687  -0.0000626245204893  -0.0001977203760775
   0.0000757091814741   0.0002187537532739  -0.0000097515011824  -0.0002832773199705
   0.0001585675396201  -0.0000312677610315   0.0001454526786727  -0.0002038765642560
   0.0000417948600533   0.0000248301970316   0.0002152938607678   0.0001505003484869
  -0.0003994378434860  -0.0002566526522531  -0.0001031449714659  -0.0000775304513191
   0.0001517881676134   0.0000498490418391   0.0001764863778704  -0.0001760183577485
  -0.0001371691876186   0.0001453951352674   0.0001133730295682   0.0000906214562617
  -0.0001043943277678  -0.0001371671655957   0.0000800656701283   0.0001694341338291
   0.0002358288324832  -0.0002958625758594  -0.0001195930641334  -0.0000505452822074
   0.0000673325767688   0.0001995166319939  -0.0001194654563812   0.0001590736180670
  -0.0001323656351180  -0.0002014426116451   0.0001492739913694   0.0000898042389350
   0.0001708007881787  -0.0001554253724639   0.0000783094824988  -0.0000166649842858
  -0.0000072982694359  -0.0002296375536699   0.0001811720493717  -0.0000538770141739
  -0.0000811217022293   0.0000216154545254   0.0000380767287950   0.0002159129439573
  -0.0001506773444645   0.0000567744046142  -0.0001465948037052   0.0000253942622398
   0.0001381700340418   0.0000742549696309   0.0000402216010258  -0.0000487282785121
  -0.0002483613419093   0.0001501146323503  -0.0001093064483200   0.0001640274320192
  -0.0002408005534795  -0.0000132424017369   0.0000578632815434   0.0001709160526865
   0.0004072667654897   0.0001185659770450   0.0000674153524757  -0.0002392209754696
   0.0000416365883504  -0.0002017654972556   0.0000547277521299  -0.0000831281625023
  -0.0003133453341483  -0.0001912447586227  -0.0003034702275433   0.0000607293845415
   0.0003669194382764   0.0000415936983898   0.0001480897794664  -0.0001541525475807
   0.0001200346190642   0.0001244008224881   0.0001838537933484   0.0002171794746017
  -0.0002065060349722   0.0000843922410803  -0.0001067104655276   0.0000797387397007
  -0.0002225395292775  -0.0000364911841845  -0.0001387410445188  -0.0000309219233979
   0.0000060196850699  -0.0000084284579361  -0.0000833019468064  -0.0002246019160478
  -0.0000655201245185   0.0006296916460105   0.0001305246613629   0.0001774265505400
  -0.0001090135432865   0.0001282417262355   0.0001094174304915   0.0004435536947294
   0.0000369767989533  -0.0001023374974102  -0.0000865376688726  -0.0001586716635222
   0.0000266767066624  -0.0001557375974786   0.0002001614918561  -0.0002249736759088
  -0.0001306456605986  -0.0000107835114572   0.0001586060715189   0.0000753296454542
   0.0001772056813368  -0.0000082241073028   0.0001099263948625  -0.0001872447716435
   0.0001685217919074   0.0001195252600513   0.0000011948647715   0.0000068561117966
  -0.0001271573507064   0.0001810412773741  -0.0001261444674641  -0.0000366172337368
  -0.0001928735877998   0.0000264712430628  -0.0001178707022234  -0.0000757255879080
  -0.0002318806010115  -0.0000642443548774   0.0000595459910012   0.0001529219830618
   0.0000425193439272   0.0001887798620480   0.0000141604018991   0.0001589792051268
  -0.0002066263566954   0.0002946907220546  -0.0002819277238062  -0.0001681988111222
  -0.0001281870877134  -0.0000504535507226  -0.0000993451330082   0.0000285888061340
   0.0001946242175318   0.0001479144388461  -0.0002369547712106   0.0001930266170668
  -0.0001677015164414   0.0001286085939828  -0.0001708821585725  -0.0000709664581592
   0.0001024986592463   0.0001816081567658   0.0002112348957511   0.0000265070645239
  -0.0001425428283711   0.0000932219265981   0.0000920016973632   0.0002414373836275
   0.0000713431267168  -0.0001624647581548  -0.0001176014545539  -0.0000852259481094
  -0.0001102778428903  -0.0000113928425132   0.0000054145729751  -0.0000157768122514
   0.0001877413838421  -0.0001617961980425   0.0001705922540892   0.0000468684209220
   0.0001750369168040  -0.0000073438893985  -0.0006385942344203  -0.0002121563570455
  -0.0002274328398757   0.0000741817695186  -0.0000351743244892  -0.0000709055252709
  -0.0001171870308033  -0.0001425891208124  -0.0000656512196155  -0.0001543429768794
   0.0002937536645490   0.0001532648732513  -0.0002404812951656  -0.0001318904558806
   0.0003952820982106  -0.0003128955285765   0.0002464788796974   0.0000211564925076
  -0.0001946440636951  -0.0000809198950473  -0.0006368421463730   0.0003572573065303
  -0.0003074927811357   0.0001081654734344   0.0000170210104647   0.0001594185805062

  -0.0001777950591508   0.0001464597427793   0.0002593288187468   0.0000363303801192
   0.0000009314106497  -0.0001419948449201  -0.0000513638716483  -0.0001108990347418
   0.0000652081410162   0.0002616321827022  -0.0001243366286567  -0.0002351631533981
   0.0000672181854835  -0.0000096472917576   0.0000756346230726  -0.0001393912199360
   0.0000637447077427   0.0000570120388509   0.0002824773892741   0.0002671362025496
  -0.0002557176284277  -0.0001838038907159  -0.0000923622580663  -0.0000508816720417
   0.0000657126815002   0.0000327613180818   0.0001145853227056  -0.0001539383269664
  -0.0001385849357601   0.0001578520753368   0.0000576404057435   0.0001345642112527
  -0.0000629933982762  -0.0001012581038130  -0.0000117554733853   0.0001360418620041
   0.0000567386233375  -0.0003163436983530  -0.0001081380328967  -0.0000220534600241
   0.0000688751512327   0.0001339167696102  -0.0000687214680130   0.0001345817733002
  -0.0000443465202868  -0.0000197194993994   0.0003228036949005  -0.0000045549706195
   0.0000785646798024  -0.0001132874223497   0.0000737351523787   0.0000097389135611
  -0.0001146221522238  -0.0001085147495320   0.0001372733812837  -0.0001405563342970
  -0.0001086779646479  -0.0000111976071470   0.0000266636098669   0.0001303074155116
  -0.0001062679578406   0.0000761968535392  -0.0000457036232954  -0.0000037259426622
   0.0002161014467748   0.0000523296304588   0.0000097436042165  -0.0000565713090355
  -0.0001542090911229   0.0000854784567862  -0.0000915382206416   0.0000845648205938
  -0.0001317374632155  -0.0000412251150553   0.0000385800536488   0.0002180283370810
   0.0003312083738500  -0.0000295662866058   0.0000590378883896  -0.0001603031917582
  -0.0000138700972048  -0.0001493928827622   0.0000225511162123  -0.0000004864592216
  -0.0003439930319145  -0.0001049221592252  -0.0001491512405724   0.0000866649339180
   0.0002008599957107   0.0000113191863882   0.0001252355590029  -0.0000874956140060
   0.0000436798168729   0.0001694268739280   0.0002002826834918   0.0001510701701481
  -0.0001515022721024  -0.0000014669578687  -0.0000758955753736   0.0000491430341607
  -0.0001503769979782  -0.0000357499352712  -0.0002133152976867  -0.0000962498063141
   0.0000549259708256   0.0000076700260622  -0.0000351318600929  -0.0001362996408730
   0.0000107049994787   0.0005475891774291   0.0000956770926202   0.0001346007610351
  -0.0000622365232433   0.0000501480578228  -0.0000757387084010   0.0004278385021790
   0.0000503519425728  -0.0000832026836185  -0.0000994134247883  -0.0000755596785698
   0.0000442387869684  -0.0000996059197396   0.0001289781567557  -0.0000112829011031
  -0.0002392892668190  -0.0001354233232594   0.0000685930666619   0.0000960267774364
   0.0001183544944134  -0.0000181803934294   0.0001180006121335  -0.0000688583416436
   0.0001213519233627   0.0001678980894920   0.0000201119494903  -0.0000250859775261
  -0.0000896210044767   0.0001037179112337  -0.0000838606657231  -0.0000619172057447
  -0.0001120966793296   0.0000378545058982  -0.0001722154326413  -0.0000979871202276
  -0.0001404862694250  -0.0000092162061379   0.0000453338921416   0.0000804618609078
   0.0000489311994178   0.0001199951578328  -0.0000084532065703   0.0001158312937772
  -0.0001188681166961   0.0002865201038167  -0.0001424948545343  -0.0001587686518196
  -0.0000983070062707  -0.0000863316798659  -0.0000308005264975   0.0000032419456417
   0.0001348216210618   0.0000607265682532  -0.0003000540604371   0.0000141228160004
  -0.0000456641967768   0.0000976741935248  -0.0000954701263042  -0.0000341755431103
   0.0001029299753198   0.0001229466679844   0.0001081015470577   0.0001283449407637
  -0.0001208379736819  -0.0000021093602106   0.0000524114217487   0.0001539787458538
   0.0000417953851714  -0.0001544568337340  -0.0000214318003023  -0.0000276093755556
  -0.0002134656158419   0.0000484986032207   0.0000303512797574   0.0000247656252038
   0.0001017552305998  -0.0001057384862343   0.0001177632455942   0.0000185268677613
   0.0000964114222260   0.0000560148533835  -0.0005395299218191  -0.0001869701109139
  -0.0000832692154105   0.0000982836011350  -0.0001337918821477   0.0000049856358990
   0.0002615451552279  -0.0001190663901198  -0.0003603846997776  -0.0001878450025184
  -0.0003852029661149   0.0003500881869753  -0.0002849078943692  -0.0001709477862726
   0.0002558758675380  -0.0002520125289044   0.0001596969374273  -0.0000323047273361
  -0.0001037073638951   0.0000153729385667  -0.0005879237845935  -0.0000826528841206
   0.0001464021764884   0.0001189759505146   0.0001288083883475   0.0002726190292436

  -0.0000664177117953   0.0000715611096470   0.0001939274281844  -0.0000259046062613
  -0.0000495599533849  -0.0000805212064287  -0.0000115562975745   0.0000052190028216
   0.0000259799148296   0.0001572057272697  -0.0001315789820464  -0.0001391450621331
  -0.0000293033089232  -0.0000030437309185  -0.0000062223198040  -0.0000324970135430
   0.0000636019563281   0.0000722166680979   0.0002023894801386   0.0002634210748748
  -0.0000762305776981  -0.0000698050019332  -0.0000383835878197  -0.0000110269571635
  -0.0000310960648908  -0.0000070802250748   0.0000340044502686  -0.0000811792540981
  -0.0001148468981101   0.0001039085290929  -0.0000164557474504   0.0001488299222040
   0.0000143252360549  -0.0000388036798268  -0.0000877258008079   0.0000699274131550
  -0.0001295981278401  -0.0002651923245713  -0.0000758293327217   0.0000049891720258
   0.0000584435926564   0.0000292881053665  -0.0000071625084026   0.0000729232651731
   0.0000420784059818   0.0001150750963149   0.0003698620792402  -0.0000645162317336
  -0.0000308325467107  -0.0000562362155807   0.0000274457025906   0.0000281116315131
  -0.0001557873684642   0.0000154349931608   0.0000648977599696  -0.0002056360135706
  -0.0001043165735269  -0.0000384134490802   0.0000298954051089   0.0000136019259076
  -0.0000416144164828   0.0000697543580693   0.0000565061498817  -0.0000078639175945
   0.0002432469659570   0.0000187937566404  -0.0000156081572638  -0.0000563917285432
  -0.0000211499978000  -0.0000042239274836  -0.0000569449083428  -0.0000073855889424
  -0.0000019365659462  -0.0000542931690312   0.0000038763177393   0.0001938459828471
   0.0002066651579138  -0.0001349664000380   0.0000284062965610  -0.0000356118987893
  -0.0000465669989291  -0.0000719612813733  -0.0000248717166090   0.0000684216854887
  -0.0002591060045907  -0.0000191518328445   0.0000647509553640   0.0000890436574113
  -0.0000124057377359  -0.0000253150870805   0.0000603593852585  -0.0000044946448384
  -0.0000115030216048   0.0001631388521474   0.0001369159053174   0.0000403180360310
  -0.0000617863862255  -0.0000811699213703  -0.0000351930836126   0.0000010727117759
  -0.0000374311258152  -0.0000360343684694  -0.0002309745668771  -0.0001062014169979
   0.0001018929413477   0.0000250307303191   0.0000168528604221  -0.0000239021097890
   0.0000653794806263   0.0004099692212603   0.0000581225789545   0.0000531475525444
   0.0000010016349166  -0.0000361256716069  -0.0002077053242384   0.0003171773224248
   0.0000430130446182  -0.0000362205963774  -0.0000869494067463   0.0000221714377332
   0.0000608581388401  -0.0000286131378492   0.0000235136195609   0.0001327111700176
  -0.0002556961259682  -0.0001886511335568  -0.0000231523842759   0.0000881815052033
   0.0000135557857074  -0.0000243457094616   0.0000886607825467   0.0000480822150656
   0.0000404089015948   0.0001817242025165   0.0000383438619321  -0.0000490963739645
  -0.0000322493483135  -0.0000005004022742  -0.0000246261275162  -0.0000724972162228
  -0.0000054643454127   0.0000468639818391  -0.0001814414220672  -0.0001023920856471
  -0.0000228606640852   0.0000494954688826   0.0000174197005870  -0.0000132957500676
   0.0000421322794656   0.0000207889869740  -0.0000306372175697   0.0000502955265664
  -0.0000033510743594   0.0002347971565751  -0.0000185662366563  -0.0001769234666810
  -0.0000479642660149  -0.0000586265648859   0.0000367133991435  -0.0000172560351668
   0.0000333930710422  -0.0000384463638279  -0.0002439610076005  -0.0000844885438357
   0.0000492185795249   0.0000548043951287   0.0000144873679001  -0.0000016200227226
   0.0000544683842398   0.0000443678197020  -0.0000146003282615   0.0001825857443742
  -0.0000673682208462  -0.0000794534065362   0.0000085138393133   0.0000366093514148
  -0.0000066072794471  -0.0001008705812769   0.0000691102996890   0.0000405843869016
  -0.0002658481108512   0.0000563093554568   0.0000538465366571   0.0000566630080448
   0.0000001678385871  -0.0000282426329008   0.0000449739083074  -0.0000160433522013
  -0.0000079511066775   0.0000980130179533  -0.0003789657884495  -0.0001526218491669
   0.0000190335546965   0.0000425741074036  -0.0001544965169378   0.0001104026479750
   0.0004725542015479  -0.0000444608124826  -0.0004040473407507  -0.0001614295563597
  -0.0008068404890447   0.0003966793197273  -0.0002286890548059  -0.0000500389260387
   0.0000570523262494  -0.0001713648877176   0.0000649151959323  -0.0000318828646583
   0.0000355863594041   0.0000135738270649  -0.0004482295953261  -0.0003863505837057
   0.0004547590936094   0.0000825002508588   0.0001811481478884   0.0002773205776100

   0.0000189290408485  -0.0000023112141998   0.0000757351722710  -0.0000524120297321
  -0.0000767427888167   0.0000021326155331   0.0000150058315225   0.0000737174444845
  -0.0000119190262972   0.0000044798128884  -0.0000690650812278  -0.0000274522381347
  -0.0000730260243870  -0.0000025327936964  -0.0000544089144245   0.0000538024503968
   0.0000406706563469   0.0000636474868563   0.0000591352856453   0.0001684607892540
   0.0000347704722984   0.0000206164579085   0.0000240761777385   0.0000193041201813
  -0.0000772571513396  -0.0000466792138586  -0.0000258520465080  -0.0000130204733915
  -0.0000707883986647   0.0000013133714876  -0.0000564854533633   0.0001412331456410
   0.0000734849348954  -0.0000045873506401  -0.0001102248888917   0.0000143782492896
  -0.0002042897254195  -0.0001822054347282  -0.0000390162879315   0.0000298028632509
   0.0000413441375922  -0.0000467825376639   0.0000370087137952   0.0000169248025469
   0.0000759810794438   0.0001649605657241   0.0002929616678739  -0.0000820268762817
  -0.0000946081455164  -0.0000062624803427  -0.0000058917259563   0.0000386997515603
  -0.0001318993105407   0.0000791935498543  -0.0000053424145601  -0.0002065223531805
  -0.0000770458680617  -0.0000483141496071   0.0000332004285035  -0.0000643890141242
   0.0000088879535302   0.0000515656959234   0.0001045097661964   0.0000066036412746
   0.0002175766479390  -0.0000157527735573  -0.0000295915265092  -0.0000481506598194
   0.0000679964659824  -0.0000604723698806  -0.0000264860161020  -0.0000660076351771
   0.0000768001097061  -0.0000504278999671  -0.0000182957145225   0.0001012837774465
   0.0000831703735796  -0.0001707255078226  -0.0000069803853303   0.0000532922223582
  -0.0000493042384477  -0.0000026107271077  -0.0000548852342043   0.0000797480369158
  -0.0001182937965861   0.0000086475363408   0.0001497502583565   0.0000727222206621
  -0.0001342749600535  -0.0000509157303000  -0.0000080713901040   0.0000549606053537
  -0.0000457901173164   0.0001207143013189   0.0000549431180850  -0.0000472830628919
   0.0000067590583533  -0.0001119057793754  -0.0000056046144946  -0.0000316399931764
   0.0000488989456691  -0.0000292181652622  -0.0001884000822699  -0.0000701589461402
   0.0001123807027755   0.0000352274625491   0.0000510059854862   0.0000454177367722
   0.0000833503858466   0.0002814802467984   0.0000465498187128  -0.0000141335417447
   0.0000392393015422  -0.0000843838148459  -0.0002250527661442   0.0001925153451692
   0.0000106537878334   0.0000022054672978  -0.0000547026819782   0.0000760467130804
   0.0000674873033498   0.0000197092339539  -0.0000544995069836   0.0001559040235111
  -0.0001939573665966  -0.0001612545404254  -0.0000609601540814   0.0000548959548121
  -0.0000676191988820  -0.0000175227865895   0.0000462071822735   0.0000958629231905
  -0.0000184116186780   0.0001473881960271   0.0000358539870850  -0.0000539376405308
   0.0000106649626247  -0.0000676908527789   0.0000155536126182  -0.0000638118772023
   0.0000622476199096   0.0000550224819674  -0.0001536347958975  -0.0000936004306046
   0.0000514220130766   0.0000781788038958  -0.0000068313292425  -0.0000726264194565
   0.0000301043533119  -0.0000495306029508  -0.0000425148628330   0.0000035330356084
   0.0000709227776716   0.0001650603155140   0.0000175284229101  -0.0001682750852659
  -0.0000034801432762  -0.0000124485111372   0.0000669315217209  -0.0000290944763707
  -0.0000404414626383  -0.0000840578985896  -0.0001358851686967  -0.0000994062285382
   0.0001014243529111   0.0000135965784027   0.0000912551355832   0.0000053521464289
  -0.0000012978179414  -0.0000166673216493  -0.0000773291901136   0.0001639044115727
  -0.0000139989683772  -0.0001015939214967  -0.0000191854055046  -0.0000430258966447
  -0.0000410393842125  -0.0000412381820823   0.0001114415757315   0.0000698541176649
  -0.0002559534000336   0.0000160721233242   0.0000670665055529   0.0000620275408283
  -0.0000627588875032   0.0000213178306309  -0.0000052484762846  -0.0000279566891042
  -0.0000792506943072   0.0001056985175224  -0.0002305426882359  -0.0001194354638140
   0.0000399603354408   0.0000265528568409  -0.0001234735702818   0.0001978902821038
   0.0004952845059859   0.0000535769670503  -0.0003092510539945  -0.0000827568122503
  -0.0008962285742417   0.0003528144817764  -0.0000739971328629   0.0001265953497619
  -0.0000165703152267  -0.0001353115521612  -0.0001160706477574  -0.0000646041091537
   0.0000717665447941   0.0000470648029083  -0.0003260793667065  -0.0004668807458413
   0.0005814674344603   0.0000310336151982   0.0001531278017951   0.0002030885836530

   0.0000302672993561  -0.0000302166832312  -0.0000530441019474  -0.0000273328447220
  -0.0000645462138469   0.0000472504369821   0.0000252935254455   0.0000745883670158
  -0.0000359877569830  -0.0001041382931376   0.0000218396651660   0.0000397909405294
  -0.0000566338914174  -0.0000061880044678  -0.0000570798344054   0.0000886868083221
   0.0000130581643757   0.0000441018202120  -0.0000452156830355   0.0000516859931196
   0.0000485349133049   0.0000571388357969   0.0000605585677818   0.0000338280093403
  -0.0000650587928593  -0.0000647308525250  -0.0000418338924920   0.0000186482973339
  -0.0000518582449507  -0.0000925268249326  -0.0000486789537311   0.0001123345578498
   0.0000888614676968   0.0000006275445208  -0.0000775661955998  -0.0000094987737357
  -0.0001827579820955  -0.0000853838610616  -0.0000049549319709   0.0000339807364159
   0.0000204411714424  -0.0000691681917566   0.0000408873963699  -0.0000156344973156
   0.0000527503199102   0.0001209700695305   0.0001426874853028  -0.0000612201570402
  -0.0000954869943004   0.0000181296333260  -0.0000117234042789   0.0000348474051389
  -0.0000681318295416   0.0000727915601867  -0.0000397904324766  -0.0001554504590320
  -0.0000439868341533  -0.0000425880717659   0.0000339104434342  -0.0000786641780131
   0.0000274057388488   0.0000335618652075   0.0000865353040424   0.0000264148786661
   0.0001640189073972  -0.0000366162245878  -0.0000309896915154  -0.0000361370404300
   0.0000803666789186  -0.0000628210021915  -0.0000127220708224  -0.0000748631332760
   0.0000813982115235  -0.0000386446487621  -0.0000192814064354   0.0000277920498902
   0.0000020643599664  -0.0001215620855936  -0.0000277881800999   0.0000779823633952
  -0.0000178019427161   0.0000302574177493  -0.0000499862511102   0.0000466748372960
   0.0000019344278419  -0.0000126409329555   0.0001277434974247   0.0000392896247546
  -0.0001374225105018  -0.0000530323187217  -0.0000428838966397   0.0000669257953709
  -0.0000361448927118   0.0000605719765471  -0.0000029073848483  -0.0000767780250203
   0.0000289381827772  -0.0000888365959347   0.0000024902177689  -0.0000360564399254
   0.0000735793571525  -0.0000204120717133  -0.0001163132895013  -0.0000223799086313
   0.0000849015452596   0.0000368049379883   0.0000590703885697   0.0000499134293901
   0.0000692621505150   0.0001818279636762   0.0000636066228880  -0.0000373319591288
   0.0000400850490935  -0.0000823537068720  -0.0001493999528002   0.0000891810658462
  -0.0000252652686828   0.0000178486919078  -0.0000244630334718   0.0000645702671875
   0.0000453812199055   0.0000301072802769  -0.0000828050954516   0.0000611580655643
  -0.0000954088542660  -0.0000779601066922  -0.0000410484480947   0.0000186396679173
  -0.0000959867417650  -0.0000102727981493   0.0000092278898235   0.0000718757804659
  -0.0000300716514782   0.0000955795434833   0.0000193443827553  -0.0000410946485314
   0.0000228113939245  -0.0000771769020029   0.0000230389198940  -0.0000452828175091
   0.0000683226901001   0.0000568882034464  -0.0001174082886439  -0.0000788425284628
   0.0000569414384405   0.0000730901359061  -0.0000165790634298  -0.0000790624933071
   0.0000230551235986  -0.0000659742330276  -0.0000427060432944  -0.0000073014901017
   0.0000783316311992   0.0001063024540254  -0.0000046404303197  -0.0001131062282204
   0.0000210567918471   0.0000180366769035   0.0000460265289943  -0.0000274948159638
  -0.0000540353718956  -0.0000717799218772  -0.0000337295366395  -0.0000544376336556
   0.0001010985664211  -0.0000153908673252   0.0001055596359021  -0.0000136831948998
  -0.0000347889708371  -0.0000463080681012  -0.0000679333798974   0.0001104310390268
   0.0000142706332988  -0.0000695745097448  -0.0000290012850139  -0.0000584460728485
  -0.0000506103222809  -0.0000037463548106   0.0000971462399975   0.0000471361167214
  -0.0002068575211879  -0.0000366155653440   0.0000749939709058   0.0000449191602390
  -0.0000672198443510   0.0000244332542469  -0.0000142801379001  -0.0000136116622472
  -0.0000956888101808   0.0000751343445532  -0.0001376398663830  -0.0000949390740632
  -0.0000008988082131  -0.0000129502282029  -0.0000167798045352   0.0002693121819473
   0.0003292326919227   0.0000990298365202  -0.0001793685666468  -0.0000070385936497
  -0.0006648889943537   0.0002894234037286   0.0001456367900154   0.0002689439288999
  -0.0000750729152374  -0.0001302098950891  -0.0002669370013398  -0.0000153122647417
   0.0000823044746099   0.0000075246453301  -0.0002603312132090  -0.0003666337956283
   0.0004883404714841  -0.0000121577561716   0.0000791835437456   0.0000780891400250

  -0.0000027854198224  -0.0000241040749703  -0.0001067555804818   0.0000033474032280
  -0.0000302517287003   0.0000611325622398   0.0000114343126572   0.0000314384601831
  -0.0000355219169879  -0.0001236217168202   0.0000737272473981   0.0000579571234096
  -0.0000088141338208  -0.0000020695975032  -0.0000305022704624   0.0000602662198392
  -0.0000086519000341   0.0000117029469953  -0.0000512749146153  -0.0000334341956163
   0.0000170903889055   0.0000442227275887   0.0000609021217225   0.0000263464543807
  -0.0000212303572352  -0.0000497426587058  -0.0000285180773096   0.0000137393030905
  -0.0000438239050197  -0.0001296364416925  -0.0000112398207449   0.0000661821187163
   0.0000462735696289  -0.0000148154904710  -0.0000214115437427  -0.0000098778095813
  -0.0000796635874829   0.0000066158796053   0.0000123823325739   0.0000299654174821
   0.0000004239559546  -0.0000404692949801   0.0000208900379802  -0.0000262507903282
   0.0000033061997838   0.0000412652476139  -0.0000206745293820  -0.0000267975280841
  -0.0000480389739206   0.0000248063438610   0.0000051878236871   0.0000211730211777
   0.0000043457933715   0.0000219860038491  -0.0000434483457273  -0.0000537251507988
  -0.0000076725592058  -0.0000223975427885   0.0000203105731245  -0.0000481062897442
   0.0000238678998106   0.0000128617761625   0.0000228175056858   0.0000301619609170
   0.0000709902341362  -0.0000393085401547  -0.0000215937682839  -0.0000141708246999
   0.0000359773438376  -0.0000259437927998  -0.0000043511412846  -0.0000469458433753
   0.0000380548173206  -0.0000188631007040  -0.0000070165615073  -0.0000198306134340
  -0.0000251386161104  -0.0000451394350102  -0.0000269765548793   0.0000486665587279
   0.0000289969090606   0.0000373720705555  -0.0000212222577562  -0.0000074831217255
   0.0000757068770916  -0.0000546020599764   0.0000024345650474  -0.0000007054091814
  -0.0000542713432501  -0.0000310802341223  -0.0000417409312854   0.0000381437763860
  -0.0000165865131173  -0.0000196904684469  -0.0000138570316610  -0.0000603970080198
   0.0000215763418258  -0.0000359679129450   0.0000025805456557  -0.0000040926257358
   0.0000498863513748  -0.0000054444791869  -0.0000198027750347   0.0000083792293363
   0.0000074434805037   0.0000265119786648   0.0000462904139773   0.0000175815263212
   0.0000326790002930   0.0001208062068775   0.0000805413877415  -0.0000243385701426
   0.0000140218037836  -0.0000433454164409  -0.0000203282516776  -0.0000095077208967
  -0.0000617833648469   0.0000175422038128   0.0000002932366001   0.0000030553787761
  -0.0000058566631847   0.0000199404054122  -0.0000652986626412  -0.0000630297319791
   0.0000114808753648   0.0000185905443635   0.0000111994689543  -0.0000072064220131
  -0.0000796202813867   0.0000001103889728  -0.0000186362899550   0.0000020565572885
  -0.0000101843595004   0.0000284068287561  -0.0000017419418890  -0.0000133278591661
   0.0000163024289785  -0.0000452959770259   0.0000078833869828  -0.0000178984815174
   0.0000271721113739   0.0000322647546867  -0.0000599932567271  -0.0000530177962723
   0.0000192156342667   0.0000386589373354  -0.0000164839544641  -0.0000447931542533
   0.0000159726306387  -0.0000451780170569  -0.0000305634186368  -0.0000005943473119
   0.0000341381369580   0.0000333116432807  -0.0000430359342667  -0.0000202247587088
   0.0000271965068826   0.0000163294938290  -0.0000131519009696  -0.0000219527228930
  -0.0000217417634726  -0.0000168927859259   0.0000562246888170   0.0000170326489853
   0.0000606457225427  -0.0000239661404533   0.0000794048965320  -0.0000365823920818
  -0.0000445185918098  -0.0000385756913460  -0.0000049732699102   0.0000308596368779
   0.0000210824888005  -0.0000078083304067  -0.0000131217073318  -0.0000290927005924
  -0.0000384131395042   0.0000117964345293   0.0000410869884919  -0.0000037611657526
  -0.0000950860027305  -0.0000691387664493   0.0000486163654800   0.0000145855005784
  -0.0000283655366644   0.0000031129023124  -0.0000020151403509   0.0000129385400002
  -0.0000655674682528   0.0000128435428971  -0.0000988753870835  -0.0000682460304703
  -0.0000589899039458  -0.0000319310712651   0.0000757568875057   0.0002677650433587
   0.0000544189226070   0.0000953587063794  -0.0000753349453433   0.0000519663788371
  -0.0002447356077897   0.0002142669657842   0.0003373067469799   0.0003233976833617
  -0.0000544316849835  -0.0001048434592027  -0.0003694234496252   0.0000191507950806
   0.0000261972683747  -0.0000035031986243  -0.0002811124774172  -0.0001764493689264
   0.0002350007787012  -0.0000345662660635  -0.0000077903981967  -0.0000529947696721

  -0.0000502054154948   0.0000184419869523  -0.0000846426850334   0.0000338811735783
   0.0000091160170923   0.0000209640438750   0.0000025909355305  -0.0000114493430880
  -0.0000211738685961  -0.0000428985335112   0.0000659969691415   0.0000155581951201
   0.0000250126464478   0.0000022829116951   0.0000031648942850   0.0000048760327623
  -0.0000063622737550  -0.0000101535530318   0.0000204692739258  -0.0000389803522105
  -0.0000322588940885   0.0000012902281438   0.0000220693368006   0.0000120386278532
   0.0000137241130390  -0.0000099048422492  -0.0000037953774075  -0.0000267907519567
  -0.0000632191316479  -0.0000888221364257   0.0000106831266524   0.0000142065474162
  -0.0000061638208880  -0.0000258463110926   0.0000247297811380   0.0000022304635026
   0.0000090113178955   0.0000633030406766   0.0000054876358971   0.0000101252531268
  -0.0000084915471579  -0.0000028009741818  -0.0000093845779691  -0.0000185152870381
  -0.0000382574096327  -0.0000238169139528  -0.0000961082220344  -0.0000028969767665
   0.0000020589163624   0.0000131075715702   0.0000195547656361   0.0000058778666515
   0.0000403563374011  -0.0000310801890983  -0.0000147119535637   0.0000199339997997
   0.0000072375071175  -0.0000049583775798   0.0000063049057940  -0.0000060241643351
   0.0000067688904515   0.0000010493791137  -0.0000382688138428   0.0000169436199233
   0.0000018974509783  -0.0000249276457498  -0.0000087346120512   0.0000032498100418
  -0.0000227745897181   0.0000166089064412  -0.0000033522449690  -0.0000104269245572
  -0.0000112151923328  -0.0000054256256173   0.0000043613037393  -0.0000079152490957
   0.0000021845695750   0.0000155227673239  -0.0000073320758663   0.0000007230782449
   0.0000689007705557   0.0000167391171055   0.0000055435567745  -0.0000418495754412
   0.0000815329261184  -0.0000819623293741  -0.0000800453198623  -0.0000260751107610
   0.0000265446882241   0.0000013549157456  -0.0000099552815797  -0.0000058404983765
   0.0000089414209152  -0.0000649226933840   0.0000168198960978  -0.0000289280589593
   0.0000027105268160   0.0000079030725202  -0.0000042808726403   0.0000367650066867
   0.0000033075885026   0.0000037578266109   0.0000343412072278   0.0000012563263964
  -0.0000496257895858   0.0000117868800870   0.0000228825758262  -0.0000182882858056
   0.0000110080803480   0.0000326245309683   0.0000515904750876   0.0000069090078611
  -0.0000152693829849  -0.0000002827257058   0.0000826476380720  -0.0000631867821320
  -0.0000637505560830   0.0000162630778799   0.0000081834556284  -0.0000573881461680
  -0.0000572070261763  -0.0000061726768384  -0.0000300037106108  -0.0001268143048604
   0.0000505052630341   0.0000752283415092   0.0000532465310093  -0.0000053347949867
  -0.0000437401058565   0.0000025564670023  -0.0000219044432229  -0.0000569769958453
   0.0000175608436909   0.0000017914866936  -0.0000108231791130   0.0000098807605991
  -0.0000020604052668  -0.0000075279495015  -0.0000141920157158   0.0000001425403959
  -0.0000243404706347   0.0000010272894241  -0.0000266743565658  -0.0000341163973782
  -0.0000252462835241   0.0000031840338033  -0.0000117309358759  -0.0000026514343689
   0.0000145953201367  -0.0000132259446782  -0.0000164193825468   0.0000137969801094
  -0.0000213949721822  -0.0000133215256071  -0.0000508757798572   0.0000379110930160
   0.0000243045644265  -0.0000018143009146  -0.0000637426770148  -0.0000181499391094
   0.0000168370699261   0.0000312378337081   0.0000690564224298   0.0000895840779732
  -0.0000117902313489  -0.0000124442889792   0.0000172294525124  -0.0000452776483813
  -0.0000298236028745  -0.0000067267305135   0.0000341353448870  -0.0000172693094194
  -0.0000022462742014   0.0000315428012157   0.0000092214330978   0.0000108345247970
  -0.0000213795947032   0.0000059941328124  -0.0000073728558314  -0.0000440080821806
   0.0000037687721389  -0.0000697950413528   0.0000111650533583  -0.0000059302184093
   0.0000183037192626  -0.0000192599543139   0.0000187876194922   0.0000328962636006
  -0.0000212751667536  -0.0000444734129394  -0.0000199472749886  -0.0000222192235767
  -0.0000781349086690  -0.0000569647688843   0.0001251459346659   0.0002053209988699
  -0.0002112995786052   0.0000459387744693  -0.0000369425460984   0.0000488307452219
   0.0001525023105331   0.0001683758397737   0.0004185660754765   0.0002998063413191
  -0.0000630860309212  -0.0000603935311993  -0.0003436964969438   0.0000869218248925
   0.0000027324394488  -0.0000391870903509  -0.0003211513910632  -0.0000208466426463
  -0.0000455870924501  -0.0000400773493911  -0.0000403249344813  -0.0001420568259583

  -0.0000200737141331   0.0000044856131071  -0.0000394787025786   0.0000202821693410
   0.0000083288766886   0.0000088681454899  -0.0000079550141363  -0.0000105997115160
  -0.0000111685187919   0.0000035447129775   0.0000269611662786   0.0000045029292076
   0.0000184903592113   0.0000106227731454   0.0000119274360746  -0.0000255911166018
  -0.0000036892251679  -0.0000263278281660   0.0000532082637306  -0.0000374717200258
  -0.0000026363402904  -0.0000092198156581   0.0000075485524367  -0.0000015838438435
   0.0000105183881428   0.0000056142753394  -0.0000029972533145  -0.0000085171086189
  -0.0000211394819757  -0.0000522342015738   0.0000124867766800  -0.0000042881680034
  -0.0000349944634970  -0.0000113342863020   0.0000229274854031  -0.0000059288886052
   0.0000351215687249   0.0000465544099732  -0.0000118019068560   0.0000077461835628
  -0.0000066233577171   0.0000108510991267  -0.0000105430735919  -0.0000121633001790
  -0.0000315394000835  -0.0000228054458600  -0.0000813283950064  -0.0000056798961614
   0.0000092359590324   0.0000092862059498   0.0000165628934132   0.0000023562226355
   0.0000337709679529  -0.0000316783302925  -0.0000067874384492   0.0000406514994637
   0.0000098651957068   0.0000028465788429  -0.0000034698744236  -0.0000015499518942
   0.0000052663532391  -0.0000071004856033  -0.0000454653086472   0.0000022683393873
  -0.0000317179370326  -0.0000171157049784  -0.0000018606261932   0.0000113620305976
  -0.0000297912724569   0.0000207423345244   0.0000030619822737  -0.0000033144694069
  -0.0000138606332891   0.0000034247246055   0.0000011953478336  -0.0000161916055852
   0.0000169343732566  -0.0000044995342889   0.0000008628122107  -0.0000096826905092
   0.0000556511789341   0.0000132676735224  -0.0000005828752586  -0.0000402021370637
   0.0000592745147190  -0.0000465084743221  -0.0000852808468566  -0.0000146154933539
   0.0000476782999579   0.0000049153581008  -0.0000011295097872  -0.0000233104183020
  -0.0000017360266037  -0.0000679276990547   0.0000338032778916  -0.0000124377511732
   0.0000069390222834   0.0000106769528410  -0.0000014508207747   0.0000457665334216
  -0.0000069448037015   0.0000078003909254   0.0000458215640803  -0.0000119296410920
  -0.0000457183423861   0.0000003730375402   0.0000097308353799  -0.0000158800296648
  -0.0000045211615019   0.0000116071913099   0.0000257600866689   0.0000113551269137
  -0.0000161974784601   0.0000081589355057   0.0000722117136752  -0.0000731320495617
  -0.0000617411549453   0.0000125142447883   0.0000140477705111  -0.0000688042307831
  -0.0000667682828760  -0.0000065327123143  -0.0000156934569658  -0.0001192841487849
   0.0000511506463653   0.0000643124195729   0.0000348019631281   0.0000047707832426
  -0.0000344784386637   0.0000049854772653  -0.0000220039525659  -0.0000587254686298
   0.0000161490080036  -0.0000096651886483  -0.0000108441193293   0.0000106252979022
  -0.0000012132140294  -0.0000018004374685  -0.0000156487822830   0.0000077191378388
  -0.0000346953471499  -0.0000268177575106   0.0000089955772851  -0.0000245381603269
  -0.0000245319117095  -0.0000099847348523  -0.0000149944891092   0.0000047289765674
   0.0000058322514198  -0.0000105845437303  -0.0000064875815400   0.0000049270242903
  -0.0000334445515519  -0.0000389094114819  -0.0000401661295492   0.0000304160859501
   0.0000014841043558  -0.0000031137372010  -0.0000537747275601  -0.0000235473872296
   0.0000122827035723   0.0000276278610468   0.0000753886500837   0.0000589070742996
  -0.0000130426665028   0.0000055130544894   0.0000059672177663  -0.0000270350553961
  -0.0000264183237891   0.0000177364699485   0.0000410418394554  -0.0000466192757199
   0.0000019375325134   0.0000288387350482   0.0000250708532603   0.0000150025653952
  -0.0000136760226410   0.0000077783054999  -0.0000214626864705  -0.0000345006773637
   0.0000535651426788  -0.0000366840881996  -0.0000128912144553  -0.0000095476641415
   0.0000233323627620  -0.0000152220786341   0.0000103171285406   0.0000248367093285
  -0.0000053207816705  -0.0000478506490098  -0.0000096269208519  -0.0000054831662214
  -0.0000238265688284  -0.0000198735499944   0.0000982896357174   0.0001097042356290
  -0.0002015757410552   0.0000061333624808  -0.0000396135246029   0.0000609073107051
   0.0001920780931268   0.0001218706802780   0.0003249196390243   0.0001895239005110
  -0.0000640687316990  -0.0000193582248926  -0.0002388852329811   0.0000381894280665
  -0.0000102825219754  -0.0000503864489540  -0.0002363033597809  -0.0000123364935334
  -0.0000936125023077  -0.0000339508344595  -0.0000321733086921  -0.0001443918718387

   0.0000039186200544   0.0000126650528834   0.0000212421381317   0.0000019387826270
   0.0000094178163255  -0.0000190204717009   0.0000016886127461   0.0000014386969680
  -0.0000072533047225   0.0000716473099097  -0.0000200308228830  -0.0000147743442055
  -0.0000085539288701   0.0000130815888013   0.0000146617745671  -0.0000325786999231
   0.0000101626325326  -0.0000249950420582   0.0000581969511695  -0.0000001773940471
   0.0000064314780011  -0.0000247188954177  -0.0000146677294701  -0.0000139574143030
  -0.0000062120968298   0.0000177266277047  -0.0000035113073377  -0.0000233458641220
   0.0000025327126974   0.0000194374343140  -0.0000231730117169  -0.0000225578857010
  -0.0000128271904859  -0.0000019457530795   0.0000151213238517  -0.0000106529294665
   0.0000246857787790   0.0000148686207594  -0.0000271573589748  -0.0000090092096419
   0.0000041047688404  -0.0000015472246599  -0.0000073057652869   0.0000028067941725
  -0.0000212982263059  -0.0000061090310375  -0.0000034687848215  -0.0000152008722993
   0.0000012372656666  -0.0000035547638346  -0.0000029678922271  -0.0000001443082201
   0.0000054177643882  -0.0000206704248775   0.0000110946668942   0.0000171173288285
  -0.0000078003959148   0.0000005843365916  -0.0000017311365143  -0.0000048554645017
  -0.0000009484671714  -0.0000067108099055  -0.0000319096665441  -0.0000097148536860
  -0.0000221200459565  -0.0000072536478464   0.0000035620460479   0.0000078115317120
  -0.0000251970302572   0.0000124301581590   0.0000037072118183  -0.0000038526743567
  -0.0000053900919052   0.0000042862748899  -0.0000088878120805  -0.0000093509821162
   0.0000206934136218  -0.0000193187805751   0.0000090419884452  -0.0000144230422763
   0.0000149280522893  -0.0000021307506434  -0.0000069108767007  -0.0000160466247042
  -0.0000136599005159   0.0000105243530925  -0.0000148633810984   0.0000061971178455
   0.0000505534734690   0.0000048850468366   0.0000081311344995  -0.0000200437986899
  -0.0000109636117729  -0.0000195979363052   0.0000456082484636   0.0000024428569984
   0.0000073225976702  -0.0000011517213894  -0.0000100519765086   0.0000283011026431
  -0.0000141786323783   0.0000019342408228   0.0000244492430129  -0.0000286036258007
  -0.0000078804653662  -0.0000034280146230  -0.0000002200969776  -0.0000090338556106
  -0.0000085366698823  -0.0000041921684255  -0.0000102658133382   0.0000128358292494
  -0.0000068098627537   0.0000049361817794   0.0000258515010873  -0.0000278188782585
  -0.0000208644060130   0.0000121681050309   0.0000119245689117  -0.0000458673359280
  -0.0000413389873561  -0.0000138933619905  -0.0000056533655258  -0.0000476799913706
  -0.0000021892172864   0.0000190173627873   0.0000089332878710   0.0000228891393939
  -0.0000234562652223  -0.0000047091615914  -0.0000066918948029  -0.0000366183739672
   0.0000107986080360   0.0000027300980467  -0.0000083384076288  -0.0000012827047588
  -0.0000019614369934  -0.0000076452815485  -0.0000144019561042   0.0000025893763814
  -0.0000326735555738  -0.0000349131775655   0.0000161370777605  -0.0000252081266407
  -0.0000156204313768  -0.0000108076515590  -0.0000201514824839   0.0000002371125603
   0.0000009952407978  -0.0000133837648651  -0.0000019533864396  -0.0000007719388582
  -0.0000341848866260  -0.0000370215321581   0.0000062464804655  -0.0000146514088039
  -0.0000014643422890  -0.0000006885509371  -0.0000166401810371  -0.0000222266547619
   0.0000063425895772  -0.0000008047717794  -0.0000067212031677   0.0000167728196800
  -0.0000437013857351   0.0000183723588274  -0.0000413988490961  -0.0000094441120460
  -0.0000122326042134   0.0000370806169720  -0.0000167819074177  -0.0000400825684276
  -0.0000084117258105  -0.0000091918330124   0.0000251782350393   0.0000074659475647
  -0.0000056131903463  -0.0000009851436458  -0.0000070806704083  -0.0000088854682345
   0.0000548636138273   0.0000119663538666  -0.0000193762971011  -0.0000009871853506
   0.0000142877290105  -0.0000083402921511   0.0000036937466215   0.0000048535181362
   0.0000018259199103  -0.0000200071798451   0.0000023613822415  -0.0000009085542802
   0.0000415246992599  -0.0000213728120899   0.0000006314030321   0.0000041694401183
  -0.0001360761976255  -0.0000451364855065  -0.0000536986835469   0.0000129368175331
   0.0001436423613925   0.0000834678094433   0.0001538504526841   0.0000531709136492
  -0.0000274172626527   0.0000188660438540  -0.0000905674838957   0.0000020354792914
  -0.0000011928866507   0.0000057431379387  -0.0000585976633599  -0.0000110465683520
  -0.0000908090959114  -0.0000311848057224   0.0000180144095490  -0.0001076200405897

   0.0000192993711143   0.0000055158131645   0.0000233252589416  -0.0000104323160480
   0.0000091079723868  -0.0000303009753696  -0.0000038559716043   0.0000088073624450
  -0.0000049292963904   0.0000681196430531  -0.0000264366263880  -0.0000008577831310
  -0.0000202238353443   0.0000172583561857   0.0000028568481793  -0.0000225686973327
   0.0000078072432513  -0.0000257589442739   0.0000206912615580  -0.0000085494880958
   0.0000152580644981  -0.0000195037214826  -0.0000064826628461  -0.0000251298739225
  -0.0000119628778592   0.0000149859038949  -0.0000131734240823  -0.0000101358187620
   0.0000410437136440   0.0000108736693686  -0.0000140475139589  -0.0000113090884654
  -0.0000148381869974  -0.0000044360605791   0.0000004000990122  -0.0000178183499033
   0.0000181444075526   0.0000095581008848  -0.0000177224283624  -0.0000157494105083
   0.0000004926917682  -0.0000141832715904  -0.0000021423730827   0.0000060737694595
  -0.0000142540999206   0.0000036465571476   0.0000150522829893  -0.0000206326527875
  -0.0000033984490972   0.0000008700669947  -0.0000121587260522   0.0000030983587324
  -0.0000037740943417  -0.0000077528917110   0.0000018130125106   0.0000171083944584
  -0.0000098830386380   0.0000022297726615  -0.0000053984322956  -0.0000129816175685
   0.0000009593874087  -0.0000087779343927  -0.0000205553405173  -0.0000125861453752
  -0.0000313724872017  -0.0000101271500538   0.0000062380616719   0.0000081835641810
  -0.0000136532719942   0.0000025710733553   0.0000094375324328  -0.0000092455155602
   0.0000039025799099   0.0000085074505769  -0.0000156736258448  -0.0000037299681035
   0.0000118315594228  -0.0000277109013323   0.0000141502097000  -0.0000034018351386
  -0.0000164056816962  -0.0000024394241509  -0.0000121181130248  -0.0000050379888750
  -0.0000138412807956   0.0000426222493341   0.0000221490024848   0.0000205467011957
   0.0000029375367588  -0.0000053543717042   0.0000051164003253  -0.0000182160173296
  -0.0000103240263167   0.0000005417463948   0.0000139011333083   0.0000037996744327
   0.0000133765640926  -0.0000023546641389  -0.0000118177490833   0.0000146271236659
  -0.0000074094740032  -0.0000012659455874   0.0000320713594771  -0.0000014708257522
  -0.0000023319556642  -0.0000032948461648  -0.0000052874162874  -0.0000014184925000
  -0.0000101944730771  -0.0000087380939903  -0.0000209146124006   0.0000030373862445
   0.0000004659998814   0.0000001872345577  -0.0000153910040984  -0.0000211916544414
  -0.0000135639450572  -0.0000004225790824   0.0000167930729371  -0.0000243613992431
  -0.0000155690728520   0.0000001061414901  -0.0000078552826023  -0.0000093673742427
  -0.0000022568064995  -0.0000073938452518  -0.0000101247493075   0.0000174706912375
  -0.0000232042412222  -0.0000057758569908  -0.0000030682528532  -0.0000206738889750
  -0.0000037542296240  -0.0000128532957292  -0.0000138693475548  -0.0000067240215935
   0.0000070554435823  -0.0000154764689425  -0.0000080996558707   0.0000035211488526
  -0.0000254943190453  -0.0000392062192056   0.0000401659429128  -0.0000174540838063
  -0.0000053619477883  -0.0000107248119787  -0.0000257338725907  -0.0000070595828666
  -0.0000067235045200  -0.0000223656916326  -0.0000002084111651  -0.0000102279904900
  -0.0000286546075730  -0.0000071098435379   0.0000107902743361  -0.0000390325722653
  -0.0000092209436494   0.0000033446907526   0.0000045881526553  -0.0000130002967018
  -0.0000047862734516  -0.0000174545991692  -0.0000122776403327  -0.0000227087401159
  -0.0000215905123278   0.0000171435833577  -0.0000093200155528   0.0000145619657874
  -0.0000060650604335   0.0000399230183551  -0.0000162627444490  -0.0000412529034827
   0.0000050435129834  -0.0000263707535168   0.0000232120891188   0.0000000219212408
  -0.0000012369110819   0.0000051695279077  -0.0000037181679187   0.0000035679441426
   0.0000460664731136   0.0000239898843929  -0.0000294404224571   0.0000003051412584
   0.0000046261412514  -0.0000007635564734  -0.0000096422304517  -0.0000072169107785
   0.0000043736102719  -0.0000034150143923   0.0000061477988350   0.0000006709258699
   0.0000406692020183   0.0000162845869148  -0.0000228889897452  -0.0000709772943325
  -0.0000317400074859  -0.0000333607589307  -0.0000380925211802   0.0000105008695990
   0.0000452868002620   0.0000156943280902   0.0000028515115353  -0.0000178469066706
  -0.0000376757463124  -0.0000124626675264   0.0000065744774360  -0.0000198412658234
   0.0000045595252698  -0.0000411435951062   0.0000559169959815   0.0000005265857509
  -0.0000112950906897  -0.0000251858831943   0.0000271196236865  -0.0000721646194354

   0.0000096987173666   0.0000069728843092   0.0000160888224161  -0.0000183408182670
   0.0000050904703797  -0.0000139350740309  -0.0000033709162628   0.0000082425742161
  -0.0000065418389818   0.0000263063608496  -0.0000124759420695   0.0000023744509186
  -0.0000194750748247   0.0000127946493846  -0.0000067979768806  -0.0000097849768373
   0.0000052365798034  -0.0000166165268383  -0.0000068617957323  -0.0000040840149696
   0.0000046193622642  -0.0000104232651068   0.0000020972009959  -0.0000219843813563
  -0.0000134980461085   0.0000074909764130  -0.0000149076884742  -0.0000071576345993
   0.0000262755822431  -0.0000020800698664  -0.0000113790158916  -0.0000005478655633
  -0.0000007187621027  -0.0000089416418073  -0.0000037981430056  -0.0000176385018735
   0.0000094128723466   0.0000049992373325  -0.0000086976580069  -0.0000101674959004
   0.0000022493322691  -0.0000179442832992   0.0000052178297230   0.0000051322990152
  -0.0000113732916068   0.0000074239320141   0.0000163274646131  -0.0000170162004524
  -0.0000037603321077   0.0000027179282275  -0.0000140493597141   0.0000024748203283
  -0.0000050027344543  -0.0000031392277055  -0.0000020378354546   0.0000069102938155
  -0.0000127987856672  -0.0000009307700996  -0.0000013503819235  -0.0000185548434818
   0.0000021489153157  -0.0000047979931539  -0.0000128197783104  -0.0000049453955981
  -0.0000154951970549  -0.0000138102221545   0.0000047776592793   0.0000036241678751
  -0.0000073593231537  -0.0000031339695261   0.0000075946111707  -0.0000137829038787
   0.0000072609119162   0.0000054656676079  -0.0000177121419440  -0.0000024443405916
  -0.0000047286887254  -0.0000216900800943   0.0000099300597301   0.0000047628590774
  -0.0000260675077592   0.0000024619411646  -0.0000043529805374  -0.0000015636899521
  -0.0000153271798560   0.0000366426860291   0.0000159918883721   0.0000140903853418
  -0.0000077273621510  -0.0000083987097670   0.0000001611441122  -0.0000006136176855
  -0.0000157563726529   0.0000129899152524  -0.0000041556504440  -0.0000052925966856
   0.0000110858003304  -0.0000035253209311  -0.0000120609012122   0.0000027762951988
   0.0000016516009762  -0.0000032435707472   0.0000220230500708   0.0000097337088856
   0.0000002694492369   0.0000031868569044  -0.0000025443274858   0.0000008746378547
   0.0000002911577965  -0.0000048668995785  -0.0000171244884585  -0.0000004931465439
   0.0000054089278051  -0.0000046448408117  -0.0000250603045892  -0.0000074122363991
  -0.0000148683073214  -0.0000038530520247   0.0000124307539743  -0.0000118874745131
  -0.0000019190196305   0.0000063259377527  -0.0000183024609881   0.0000021102873869
  -0.0000050531492719  -0.0000157350077570  -0.0000124562127118   0.0000109047368766
  -0.0000254738276683  -0.0000096189135422   0.0000000677572501  -0.0000122405276239
  -0.0000100144792337  -0.0000090126018793  -0.0000176839048041  -0.0000095230320047
   0.0000088885047761  -0.0000218847173090  -0.0000047048200645   0.0000003054361526
  -0.0000180758432523  -0.0000265420413499   0.0000273495315529  -0.0000187865608874
  -0.0000031037987687  -0.0000035625609406  -0.0000266080148875  -0.0000138213788462
  -0.0000041952908977  -0.0000264968465827  -0.0000046967050429  -0.0000084577380745
  -0.0000212059725525   0.0000003161297801   0.0000138104975710  -0.0000308415082229
  -0.0000030381995900   0.0000023811040763   0.0000019333164128  -0.0000062709473311
  -0.0000048960519656  -0.0000226275214543  -0.0000265850981099  -0.0000246713166969
  -0.0000137529130078   0.0000060845500750  -0.0000064970853921   0.0000074044894390
  -0.0000036722176064   0.0000208525249053  -0.0000237916329508  -0.0000193587981115
   0.0000052136374166  -0.0000318939569461   0.0000080414727616  -0.0000046648476741
  -0.0000046038413017   0.0000040974080400   0.0000059100529586  -0.0000012086862521
   0.0000146570960649   0.0000144671081712  -0.0000202586280305   0.0000023616474262
  -0.0000006888654669  -0.0000000753267066  -0.0000102671824243  -0.0000067307295972
  -0.0000017308908066   0.0000063428275117   0.0000081542671246  -0.0000051977575443
   0.0000195890665314   0.0000135783738543  -0.0000392164721092  -0.0000412270350702
   0.0000104628801958  -0.0000192205750455  -0.0000246171834009   0.0000008603845290
   0.0000034529890565   0.0000095531436129  -0.0000194404651143  -0.0000136667244156
   0.0000030236233729  -0.0000107269213504  -0.0000066453727664  -0.0000090833912766
  -0.0000039744470478   0.0000023740669116   0.0000650598729824  -0.0000016829106640
   0.0000094869658179  -0.0000229668430261   0.0000254201914860  -0.0000462503535751


$redundant_coords
 10 449
   1.8712031835539191   1.8692353835240745   2.8497710463494310   1.8711324080088050
   1.8723485078376718   1.8707466804845043   1.8722700765572584   2.8494893947237889
   1.8693896860452219   1.8708106535377278   1.8710535086179945   1.8707295627353049
   2.8669747556172371   1.8703450702592854   1.8731967067265085   2.8681984828920570
   1.8702885724849543   1.8716073877270349   2.8667315554803574   1.8509514167452350
   1.8515113813332877   1.8527862599732579   1.8695270551616197   1.8732145630713497
   2.8602676115301939   1.8703916577086086   1.8716629420918987   2.8850948066412312
   1.8704467286541935   1.8714415488054175   2.8743021792154670   1.8510179956498247
   1.8512342289311174   1.8528560524530708   1.8715071547255029   1.8726457611608238
   2.8748157968215327   1.8709400744194564   1.8707508339740477   2.8687122629609680
   1.8701921325783761   1.8701869550171004   2.8757973487433057   1.8522517830104930
   1.8493089981421231   1.8516295733441841   1.8701708397033587   1.8705045515444034
   2.8575621027216163   1.8714576654112187   1.8726678178073488   2.8692006227413311
   1.8724887399895449   1.8693535306239590   2.8489408643657965   1.8526770504232077
   1.8499431887802307   1.8511655429723759   8.4726762083304958   2.8306080011386623
   2.8532521793561405   2.8485895121658591   2.8098022231936235   2.7973262471155125
   2.8228464542691998   2.8449044028370225   2.8454699004825632   2.4655640372208092
   2.2815724598405445   3.8623281703774475   3.9404099044605863   3.8046519772445544
   3.9103668088260291   1.8167864460795029   1.8871995927159424   1.9156798598410956
   1.9141554327462431   1.9149157276279132   1.9158068676619544   1.9158856858903788
   1.8939325548133648   1.9246467007671266   1.8698084641067627   1.9249252313234322
   1.9257839933781036   1.9249822579595406   1.8629239188577931   1.9259670428980105
   1.9265869204883574   1.9276065991274312   1.9254127008740580   1.8955354531144080
   1.9122166841060395   1.9127177002193181   1.9120228877828205   1.9096552105488920
   1.9309666060176951   1.8856767056449266   1.8851773863944490   1.8853389676327437
   1.8857096510771771   2.0438204581628634   1.8849867732942727   1.8722365874472087
   1.9082578887503736   1.9074276754337158   1.9076116175315208   1.8866930573547143
   1.9441709255391870   1.9087753865294323   1.9076722663469337   1.9072096867288921
   1.9081186255559859   1.8836523677718147   1.9489192409004532   1.9071156752231022
   1.9110987033114981   1.9111095274185097   1.9100172853177220   1.9116195790485930
   1.9104348660779475   1.9095189646159823   2.0143681326731397   1.8922534103606345
   1.8919797496982258   1.8910603820182641   1.8937704054811997   1.8759579009209946
   1.9154173433443091   1.9166352354012548   1.9138665176321559   1.8879821339630456
   1.9145396633326048   1.9152292496453807   1.9038492357867247   1.9025388320181174
   1.9685165957441224   1.8808346010049777   1.9017144275928226   1.9044179902142866
   1.9105482580985367   1.9109307659900967   1.9105585948431973   1.9092692677276579
   1.9118197736263318   1.9106724806496396   1.8852068817306766   1.8855135538460310
   1.8850911582767713   1.8857865300602665   1.8722542320382223   2.0434434069117535
   1.9087031417532019   1.9096271560661755   1.9404587921529106   1.8856670506097841
   1.9092487105889298   1.9093019473046675   1.8999835229340094   1.8997385507364937
   1.9780041301438167   1.8816879518610707   1.9012418307510817   1.9008885995934710
   1.9118717123138531   1.9099671883254525   1.9103490108654246   1.9108258625613557
   1.9111582541193020   1.9096256232705102   2.0114880169579323   1.8943818791075659
   1.8919818638265207   1.8923339420539673   1.8929889133393811   1.8764111215782040
   1.9096539596856146   1.9106791078600476   1.9411414499110498   1.8832776610142814
   1.9091906892162025   1.9089697802983521   1.9047970411598594   1.9039907846198814
   1.9644364063779369   1.8825955355997175   1.9030948830700225   1.9032006607281930
   1.9095260407461059   1.9112409690233545   1.9104164763656450   1.9100119337124857
   1.9116337524436848   1.9109699515263689   2.0092444445350619   1.9044228533228666
   1.9271104475645033   1.9376207870720448   2.0152817657360180   1.8258342255130269
   1.8511417896292697   2.0275091209428173   1.9162213777404780   1.9401215949092281
   1.8475339393724002   1.8634350937635507   1.8667178120776298   1.9153806438962095
   1.9315821131277204   1.9436119354337484   2.0135934193753804   1.8172885038578537
   1.8390210750788927   2.0778406338033859   1.6378572994896681   3.0159204353854672
   1.6346493651884302   1.4956925058141621   2.9194308369445845   1.4935330754459359
  -1.1563944534748143   0.9594404851520070  -1.1472114063416001  -1.1322627919263033
   3.0558528103228975   0.9386752514555724   3.0303785285338822   3.0442706237596759
   0.9492009188292900  -3.0590905580439576  -0.9666914740555378   1.1580714126755705
   1.1400692302714988   1.1293596949122682  -3.0470649079402823  -3.0327148105155959
  -0.9523298537169216  -0.9366636415477906  -0.9929792647562667   1.0480419234634724
   3.1373426868964285  -3.1035431417485522  -1.0142791507674154   1.1173210912001466
  -3.1245795067238284  -1.0835215460522705   1.0270423309400152  -3.0006900722189318
  -0.9387794109878640  -0.8851319304787759   1.1723096309434369  -2.9977552390921698
  -2.9962209724100761  -0.8875696350749521   1.2250536735384419   1.1743410261561165
  -0.9566026297467051  -3.0691398728478396   1.1016911608595077   1.1385395087231542
  -3.0863520078502193  -0.9918214928536502  -3.0501152834598635  -0.9739977343779805
   1.1205327806185881   0.8429227935539261  -1.1888397394659507   2.9674185607410424
   2.9476204596834235  -1.2110690803090471   2.9877126099088072  -1.2637101642509021
   0.9158579266635465   0.8607856029362140  -1.1638531833992238   3.0135512926106669
  -1.2074185165882303   3.0025274853095318   3.0264236757340388  -1.1525964607174806
   0.8967466541398372   0.9093861218825997   0.9531843704522143   1.0185711737386376
   3.1135436260616602   3.0680604238198632  -1.0970205961792929  -1.1201524310366997
   0.9979518561437296  -1.0761666593543608   0.9733225907268646   3.0914268779072951
   3.1107073317496061   0.9796177371948137  -1.0404196649981392  -1.0626544226113914
   3.0894412900134025   1.0694038878204497  -1.1313962179851464   3.1317516870014868
   0.9996933765696460   1.0267038511514963  -1.0355143155767332   3.1368480839554183
  -1.0911187804087688   3.1298483600425882  -1.0290790943803296   1.0190254523951530
  -3.1392233271842520   1.0817438132671051  -1.0602705160745807  -3.1288665817060290
  -1.0345313791576636   1.0357893842028203   1.0122203161901588   3.1301245867511858
   3.1050105205439786  -1.0821148863582064   1.0582588251961562  -2.9277483126242680
   1.2288156927916321  -0.8037490967480887   1.2440242465845650  -0.8825970551791223
  -2.9151618447188423  -0.8151997822066076  -2.9418210839702943   1.3087994336695721
  -0.8402879338400193   1.2202107399170830  -2.9514287860317014  -0.8960794530109115
   1.2154663282198910  -2.9476313692686813  -0.8360855880378791   1.2750552641538031
  -2.9565781267680129   1.1570348295879922  -3.0731757957183201  -0.9582837827838970
  -3.0326317512898808  -0.9796570694166072   1.1352349435178162  -0.9381781514245110
   1.1147965304487621  -3.0534967637964003  -2.7962329274135258  -0.9997733113471697
   1.1242281614528860  -3.0494752333483084  -0.9254737605482528   1.1059690190612852
   1.0995647021812791  -3.0596191321982515  -1.0281763525887138  -3.1319577675170622
  -1.0000199567054255   1.0197109824245594  -0.9659812167818689   1.1659565940297678
  -3.0974977740198333   1.1618264907776177  -2.9894210055903327  -0.9696900664603473
  -0.5911003431203294  -2.6976276567492969   1.5134945989412816  -2.7863066855127272
   1.3903513080378915  -3.1275143661171629  -0.6817117434511191   1.3823574377044527
  -0.7241698759245148   0.8298692237959789   2.9249067629342318   0.8240587170215570
  -1.2686976807946990   2.9039562779594497  -1.2838376589950595   0.8111998801431937
  -2.9579851003978854  -0.8659478047395436   1.2293363186482100   1.2825080313514203
  -2.9086399801698239   2.9194500872466342  -0.8133558567820701  -0.7956033325280697
   1.2964339631302717  -1.2655221464290980  -2.8914672206615606   1.0414403250184614
  -3.1162270155181435  -1.0831020476550741   3.0869759623826436  -1.0706913781539613
   0.9624335897091084  -1.0442088332634230   3.1144341012426282  -3.1046674552255138
  -0.9736378393047627   1.0463181549064173   1.0136732950299254  -3.1384823962289099
  -1.1185264020177299  -1.1312367854605938   0.9997928304601565   3.0197488246713369
   2.6872315544583540   1.0813091333795584  -1.5316358417691134   0.5790628238318761
  -1.4081046857385540   0.6562132252135655   2.7669118908145545   0.7274904684448047
   2.7918083793969242  -1.3806782621816727  -0.0191456290479695  -1.6014183302970741
  -3.1037861585046804   1.7197950207740491   1.0417717101936743  -1.0582070114359488
  -3.1055054978523842   1.9576527810402116  -0.0896457053762234  -3.0425647702459400
  -0.9066566711124119  -3.0752220382720843   1.1030259236943676  -1.0783783403401930
   1.6966537764815650  -0.4082835687315700  -2.5896878327661295  -1.6067748759753138
   2.5714730859911366   1.1406418153040232   0.3900688219565773  -1.0168292291146777
   1.0764255463038079  -2.2255538045097518   3.1260809912195544   3.0672177486516730
  -1.1227127831094272   0.9269426618063199   2.2500311543655842  -1.9398993773955167
   0.1097560675202305
   1.9137047696163834   1.9131587492667375   2.8543076717239457   1.9152038307047403
   1.9148265353456004   1.9135738043833070   1.9160024948278043   2.8535129302288431
   1.9121244761324743   1.9143683618721612   1.9145044533835269   1.9138746083724143
   2.8722411120534357   1.9144233756695281   1.9159663880744229   2.8728358454686038
   1.9143853756332307   1.9153293436833960   2.8719844345689904   1.8994387052404202
   1.8999558016748412   1.9006369553250562   1.9135152856168633   1.9156364880676502
   2.8645227219622758   1.9144269981308299   1.9153413343620120   2.8874907105130814
   1.9142528743364586   1.9153331958726521   2.8781229908782118   1.8993043037886328
   1.8989409090911418   1.9009693446598297   1.9143919286741329   1.9157154881834568
   2.8790338515427059   1.9148895733222961   1.9142486487481969   2.8727829846919568
   1.9144204031300271   1.9142681998465712   2.8796033952750704   1.9001908858898950
   1.8983340298629963   1.8999919908639777   1.9132742132463267   1.9143663242643165
   2.8622095776039602   1.9153582807053569   1.9161196100415256   2.8736988759629369
   1.9161869508868072   1.9133862089632727   2.8566932665378615   1.9005063628729768
   1.8988704832541148   1.8990198418353945   8.4716203648137078   2.8289088757118468
   2.8499791320894232   2.8460486478503215   2.8074781571433163   2.7982393343156322
   2.8219477886149149   2.8420567610048093   2.8434472598088538   2.4594952494177447
   2.2775345619075469   3.8614183547918914   3.9443641802903953   3.8081765755310677
   3.9145844299814931   1.8435548368820156   1.8874454659504776   1.9159011810000219
   1.9146901533054583   1.9157591091856807   1.9143438639650867   1.9154890311015289
   1.8940719439415776   1.9247225886431256   1.8702620612281342   1.9252081251938757
   1.9241899917245899   1.9256191319872440   1.8640279783368787   1.9264657956018774
   1.9267026594331456   1.9278302521134509   1.9230662596885375   1.8959233678447958
   1.9109972767693837   1.9131441729588001   1.9125347520905698   1.9097174281252303
   1.9311098847778987   1.8857491472896217   1.8864768182827887   1.8844664854996913
   1.8879419946457108   2.0431893065564983   1.8829036375816797   1.8723389288014900
   1.9084862864140286   1.9073579302172203   1.9088965296118210   1.8860400668437598
   1.9417095714024801   1.9104921476359533   1.9078279042015027   1.9072182266785802
   1.9081843507273462   1.8832886780367153   1.9489507653327156   1.9072031656376933
   1.9128710607694130   1.9096088939545088   1.9085786404105567   1.9130724907505221
   1.9114979224897630   1.9081594243942313   2.0169477452013962   1.8908919997544902
   1.8891908104458623   1.8922097423086397   1.8933046454811762   1.8767791102052198
   1.9147016134904076   1.9169213385739641   1.9126153972770614   1.8881224343123735
   1.9155209451590394   1.9158133190819620   1.9035078856999172   1.9032573924503100
   1.9687263879949177   1.8807365768073669   1.9018597793238681   1.9037694637366278
   1.9091082769022276   1.9095262816880982   1.9123581276330834   1.9078789483362706
   1.9134983866595958   1.9114189229096608   1.8846580845409495   1.8835537584309814
   1.8863745431566121   1.8881108098397419   1.8722614864169060   2.0424006028615787
   1.9090288854631567   1.9096361192589508   1.9379694634269220   1.8850409509463513
   1.9103949852774385   1.9109856458944998   1.9008725418066754   1.9005270684916775
   1.9756894857587197   1.8809515295393522   1.9018528575730287   1.9017001831756781
   1.9102979348416904   1.9086646796736806   1.9120831952752875   1.9094965048085326
   1.9130079714312858   1.9102424236592785   2.0136626107610569   1.8931183943554906
   1.8894071557683316   1.8918931616299131   1.8943479269824537   1.8771042516655525
   1.9093677587105728   1.9113651520227313   1.9387018790332837   1.8831956899432882
   1.9103759554910158   1.9099760757218760   1.9057732567553196   1.9036928050361579
   1.9643405208176876   1.8822939808039276   1.9024942625872123   1.9035084023464515
   1.9077599531194092   1.9095316625355798   1.9126144353257286   1.9084641806706910
   1.9134672340732735   1.9119491577729728   2.0127303152024867   1.9046920451242095
   1.9267354734572357   1.9376041844525445   2.0162879757158345   1.8246014648067108
   1.8514464689277517   2.0275210669003489   1.9151716589764840   1.9390994986441841
   1.8492878832768860   1.8639603431514680   1.8664042007087764   1.9153744363754899
   1.9306369261956016   1.9439094946837714   2.0148766537400147   1.8160580853600630
   1.8396588552284099   2.0776987232220416   1.6385941070691998   3.0154596445602757
   1.6345768788502653   1.4948994712058270   2.9182617868333831   1.4934717935350028
  -1.1562579330353771   0.9603103020884861  -1.1465233010210165  -1.1321541152144059
   3.0552313002078080   0.9395419587219955   3.0320063760248872   3.0441975888556785
   0.9483976970983059  -3.0583611993115274  -0.9678465867094697   1.1581526087585179
   1.1394152404606723   1.1291552127804081  -3.0467682672290368  -3.0345180858190108
  -0.9510993721413856  -0.9375162863291331  -0.9936626495600187   1.0483525728808074
   3.1380866224663588  -3.1037849073041777  -1.0149402765261493   1.1161075504684517
  -3.1247104765546201  -1.0818058353062705   1.0283164224378880  -3.0007527995157908
  -0.9395397426750579  -0.8849884992565712   1.1720694736246970  -2.9978334164275364
  -2.9965977155563261  -0.8874703823884379   1.2253745347825271   1.1737426744522947
  -0.9565260499209900  -3.0692380062273164   1.1014569205047122   1.1385183329081656
  -3.0866840038457179  -0.9919331575221364  -3.0499161279478382  -0.9741936233981600
   1.1205572229254217   0.8442606958708810  -1.1888427601167264   2.9677707404580564
   2.9479056759001194  -1.2117695866922911   2.9877770989532513  -1.2623047522387274
   0.9148022199125119   0.8612052923484481  -1.1642265588253047   3.0130657218825352
  -1.2076885792625203   3.0023473409258479   3.0265561462079225  -1.1524862672550422
   0.8964543144541017   0.9089228281659132   0.9534067592167039   1.0184555939043385
   3.1138028954559203   3.0680417654225054  -1.0972196414768194  -1.1197962402054993
   0.9981276600747624  -1.0761233318203023   0.9734628396978646   3.0913867399781259
   3.1109986566537411   0.9803357753870727  -1.0415869308559542  -1.0627961780711175
   3.0897262478418006   1.0678035415987739  -1.1302029124280080   3.1310596885085515
   1.0004599688386608   1.0264974818421737  -1.0351585429648114   3.1366931718526252
  -1.0913573495035214   3.1301719328690800  -1.0291860182088599   1.0188383405069299
  -3.1393817082193114   1.0821475741532902  -1.0603422311405140  -3.1287850510585304
  -1.0345674019809088   1.0359934410288831   1.0122442315298019   3.1302110901065041
   3.1048762174623703  -1.0819734175478197   1.0580645839516594  -2.9282455894269361
   1.2288086290535922  -0.8050710817077676   1.2446683382977617  -0.8814627504012975
  -2.9153424611626568  -0.8157422351103506  -2.9418733238094092   1.3074322726088172
  -0.8399075852564167   1.2207264601755632  -2.9507724824956303  -0.8963189704910968
   1.2153673940172953  -2.9473418446401274  -0.8356554801317350   1.2752094171074786
  -2.9569530159230770   1.1567773243229427  -3.0734083174124751  -0.9583966289818561
  -3.0325772245501472  -0.9795775591059793   1.1354341293246395  -0.9382923973525582
   1.1147072680916101  -3.0534663506573572  -2.7963651270699970  -1.0008141802517065
   1.1243142798631574  -3.0497750624685049  -0.9246466023536407   1.1055473679646488
   1.0993500583157396  -3.0587067887489825  -1.0285128184306931  -3.1324078695876461
  -0.9996380286559483   1.0186877048336307  -0.9658172902529288   1.1669525506787681
  -3.0979070230112384   1.1616902067645396  -2.9887252594833496  -0.9703995259937707
  -0.5902141586388505  -2.6972969407948737   1.5146511052404206  -2.7866332564448766
   1.3894692685786867  -3.1286770569981388  -0.6817679925656063   1.3819549162303186
  -0.7251278659257039   0.8309244097759512   2.9250117337980241   0.8225825680491421
  -1.2701219876451084   2.9024716946738494  -1.2843201850424741   0.8097671389795988
  -2.9573396093074993  -0.8660977478195429   1.2302744550421778   1.2836531941479430
  -2.9082902515436868   2.9189759955124046  -0.8119180486819662  -0.7949063586499009
   1.2963355028380557  -1.2654690176873118  -2.8904776014798101   1.0427824606449381
  -3.1149303806151813  -1.0830500957058866   3.0875663840432876  -1.0701464572168322
   0.9617338276924627  -1.0438859790609503   3.1134667717678104  -3.1044052553813790
  -0.9728517305916723   1.0458167448544189   1.0131480490058244  -3.1384837333840547
  -1.1198152579379639  -1.1307586693933300   1.0007948553963770   3.0194633308424677
   2.6868423929262555   1.0815864868585150  -1.5326206418374719   0.5779060291575376
  -1.4070704899247792   0.6566517824910793   2.7671784534860873   0.7280598704521183
   2.7917821428679779  -1.3808764933165993  -0.0190866053994507  -1.6020335394020884
  -3.1041250452230829   1.7201443825775344   1.0417368612454643  -1.0581060207121213
  -3.1054682474907098   1.9572875529705327  -0.0900746738080557  -3.0427938442186027
  -0.9068136457751897  -3.0762254312884836   1.1035289532926533  -1.0780134965277199
   1.6957970487284137  -0.4076338738700357  -2.5891763236904088  -1.6084353562788187
   2.5713190283023208   1.1405485810033986   0.3897765784819478  -1.0168918571266075
   1.0764141649610586  -2.2260548722514684   3.1256191868454000   3.0672743449632289
  -1.1226049401286911   0.9266000817556502   2.2504186755468840  -1.9394606095450360
   0.1097444123393055
   1.9561330465009124   1.9569609457012824   2.8599620807868957   1.9593572898982827
   1.9573366681692688   1.9563530112419598   1.9598747830299308   2.8585439081763231
   1.9546713070070045   1.9578936394002089   1.9581198615420998   1.9570493464924184
   2.8784944105434658   1.9586966064444267   1.9589472056952757   2.8781309056433351
   1.9587114970942263   1.9593273055133358   2.8777319962719705   1.9471120003974898
   1.9476463520554403   1.9476930019145025   1.9575730393726980   1.9582156169222789
   2.8695192596658279   1.9586701989072035   1.9593421205151940   2.8898093794302873
   1.9582341491408803   1.9595352227866563   2.8820889156475569   1.9466609674766353
   1.9462086435919699   1.9484273266244505   1.9573430319986571   1.9590529456152113
   2.8840134135514317   1.9590710322227309   1.9578153699157010   2.8774056788444864
   1.9588968000021976   1.9585393560244151   2.8835406303237128   1.9473102552041568
   1.9464527524024433   1.9475642404388931   1.9563529513639568   1.9583294236409676
   2.8676383119423758   1.9595566006283651   1.9599342145145209   2.8786925972261130
   1.9602570653035705   1.9575314692777865   2.8654385860232137   1.9475478325318463
   1.9469537028736126   1.9464330275463624   8.4704735363918342   2.8265076112179619
   2.8463645213440980   2.8427644999002872   2.8041912054636176   2.7991134100191868
   2.8207961728191804   2.8390849699074381   2.8409163801741606   2.4517108121059987
   2.2736468172220881   3.8602991442487524   3.9500766581541584   3.8135845390710257
   3.9206329577890848   1.8700054935343582   1.8875628601276715   1.9162769172430016
   1.9150991861352735   1.9173532244475044   1.9123083548739870   1.9149944942930157
   1.8939966693628727   1.9249599464540657   1.8710437372417628   1.9257761915892948
   1.9217944414589021   1.9264978327323943   1.8656559056283926   1.9273127959365191
   1.9270480357490503   1.9281329329740367   1.9196970053290123   1.8961523361551313
   1.9093092905360627   1.9134315935956285   1.9132979750145669   1.9099005712450272
   1.9316779053611770   1.8856143417898410   1.8876685672123539   1.8828790588100994
   1.8905839144454060   2.0442419109612677   1.8794297235662916   1.8724387347952525
   1.9086187572795434   1.9069822088581128   1.9107353325803180   1.8849715057825482
   1.9386673498842550   1.9130530934851744   1.9079578211199084   1.9070288272919251
   1.9081622905784734   1.8826264743195427   1.9496903215355399   1.9071581681722454
   1.9156783269385107   1.9070654378259739   1.9061789663796032   1.9154492471442262
   1.9135666528640209   1.9058026155341097   2.0197064812536381   1.8895875084588456
   1.8854083499211598   1.8939235979975531   1.8930092443350208   1.8776072221577278
   1.9132426573285704   1.9169161413429494   1.9122713844288008   1.8883212389303246
   1.9168623166312251   1.9160885258687339   1.9031899765148594   1.9042405816422348
   1.9691005027474209   1.8803794824870621   1.9020737492772024   1.9028382944997357
   1.9067069753804831   1.9070750733415833   1.9152572728744321   1.9054896874223819
   1.9161423012658987   1.9130712433647776   1.8834768849166210   1.8801745415047277
   1.8874964803693772   1.8909058026826360   1.8722329765501982   2.0430135325031213
   1.9092201421645409   1.9092896158999273   1.9350744464157814   1.8840258503546670
   1.9120248472280448   1.9134677964122739   1.9020417572848840   1.9015211344641012
   1.9731498359331536   1.8797801107922454   1.9024829292828003   1.9026522269910253
   1.9076901530161046   1.9063600797504241   1.9148269417263291   1.9071287018303729
   1.9159486521035218   1.9118009561654679   2.0164264158933016   1.8918136577233708
   1.8857403292301904   1.8915602201286628   1.8960913689396803   1.8778142259737649
   1.9086368383871219   1.9120541741019093   1.9361526014090851   1.8830429310686714
   1.9122050236163193   1.9109599490239730   1.9070024703360224   1.9033834399029064
   1.9645237890844816   1.8817160186726913   1.9015880910616734   1.9038530364628330
   1.9050141592705987   1.9067592203989563   1.9158645638670038   1.9058955783595597
   1.9163294506425066   1.9138664722288414   2.0176208081563090   1.9055038494564913
   1.9266587881181811   1.9376990061730910   2.0169734407533033   1.8229221497525931
   1.8515191976392538   2.0280054060723645   1.9135060370057915   1.9374078100553458
   1.8517551791474602   1.8646804437635323   1.8659330255495084   1.9156814814617025
   1.9299088053166147   1.9442877975674611   2.0158450275787385   1.8145085235546581
   1.8402823479245831   2.0779208695520892   1.6396032592631702   3.0148481808092997
   1.6344441468734647   1.4938245911360204   2.9167504979004808   1.4934227004138945
  -1.1561639554139986   0.9618845500445370  -1.1455836248869744  -1.1314134072974096
   3.0547060304029974   0.9409019140651810   3.0341998714071270   3.0443037249506659
   0.9472378554714866  -3.0576753080085282  -0.9697684796681939   1.1583743584451212
   1.1385811106785975   1.1282639200376092  -3.0465717967951864  -3.0369041203941305
  -0.9493257176617379  -0.9388717206883275  -0.9942188061280959   1.0487664504366518
   3.1389251354000196  -3.1037695051872154  -1.0158313720927261   1.1148179794629924
  -3.1248681576838147  -1.0796623492501889   1.0298883498089313  -3.0008589614914918
  -0.9410809729870916  -0.8845929542478499   1.1715292940640671  -2.9979523176905674
  -2.9972032212990087  -0.8871552660665405   1.2262040973761772   1.1726227224378594
  -0.9562832962479981  -3.0694038054123483   1.1009617954179052   1.1386501874509787
  -3.0872900280627040  -0.9922768660377191  -3.0495219577036226  -0.9744703217133713
   1.1205428403116138   0.8460276807773435  -1.1888228748113228   2.9678166987713261
   2.9484962968737389  -1.2128999923118653   2.9878473115966036  -1.2604874399943164
   0.9136457412850724   0.8613015779996664  -1.1644175686906935   3.0127550441657691
  -1.2085186180319123   3.0021636128101110   3.0265602730265417  -1.1519554976341442
   0.8961509184869876   0.9080855076468692   0.9540571966889787   1.0184508151151888
   3.1142836049852178   3.0679862485116076  -1.0975195739622450  -1.1193662687979498
   0.9983132159077842  -1.0759263536337442   0.9736090797626744   3.0912885644684085
   3.1113907826298077   0.9809560329635988  -1.0429872660935959  -1.0629499973467298
   3.0898005601666472   1.0658572611094521  -1.1289229901334992   3.1303190179888927
   1.0015117595327101   1.0259637180558441  -1.0343711804162905   3.1364666692836698
  -1.0921434211062861   3.1307069876011662  -1.0291542823472224   1.0183595301215400
  -3.1396572335750479   1.0831931751324044  -1.0603925483030388  -3.1285667234294019
  -1.0344839267410841   1.0362623634498949   1.0121420659898144   3.1303451601382122
   3.1045896647281497  -1.0819407306985027   1.0579636719972509  -2.9283918165545404
   1.2287202654032880  -0.8067617032777410   1.2458668352982820  -0.8802063899234759
  -2.9156883586045050  -0.8160176676477426  -2.9420908928695000   1.3056124456290579
  -0.8392856763721067   1.2211371237649362  -2.9503193832273857  -0.8969539896504877
   1.2147748105367762  -2.9469631973282677  -0.8352343971410037   1.2757993097142757
  -2.9573767897875309   1.1564602360553686  -3.0738951599122237  -0.9585420615847919
  -3.0324824907104122  -0.9796525794984182   1.1357005188290137  -0.9383983061985971
   1.1144316050133971  -3.0534006038387576  -2.7967243717770525  -1.0016162777643287
   1.1247244641831742  -3.0494496307103796  -0.9231088887628769   1.1053647493836674
   1.0990715997946297  -3.0577729654374544  -1.0292993272909097  -3.1329392417249631
  -0.9987353510756400   1.0171178573827528  -0.9660859839628427   1.1681179066864800
  -3.0992141920347134   1.1619300378840125  -2.9870513786462505  -0.9711981701878585
  -0.5889130029293416  -2.6971547844020618   1.5161759525027403  -2.7861801204090932
   1.3887634052977731  -3.1299872048498680  -0.6810911649770125   1.3813719799704520
  -0.7268698015022671   0.8326503094119895   2.9250862197737737   0.8202270952471430
  -1.2725809396939929   2.9003428640796431  -1.2849010812232771   0.8075348291385078
  -2.9562223156676390  -0.8664470492545914   1.2315988950149566   1.2857059965325750
  -2.9077040442339634   2.9181684571238100  -0.8096580999644162  -0.7937288859316245
   1.2960463804814235  -1.2652910524646774  -2.8890929824286156   1.0438616417832962
  -3.1133862418028042  -1.0833205089291893   3.0875052573232433  -1.0697426262628567
   0.9603231066107581  -1.0437508019633517   3.1122523545037497  -3.1041758912625630
  -0.9716573504967886   1.0446393233612159   1.0129877708838324  -3.1376789955299791
  -1.1213823216719738  -1.1304648731666971   1.0020536675990777   3.0183503414570820
   2.6866969649646024   1.0821866216301343  -1.5338167710487551   0.5763307950417749
  -1.4060576764247050   0.6566138947415223   2.7667614608320528   0.7292163953635450
   2.7918879665297731  -1.3811497745592829  -0.0189465179917777  -1.6028466830572763
  -3.1046417588429325   1.7205654620391606   1.0415842590255193  -1.0581092449307077
  -3.1054784971199303   1.9566646521683799  -0.0907046000208417  -3.0431036684624573
  -0.9069811174283207  -3.0777318854502300   1.1045617454851797  -1.0777058881241772
   1.6944103851278203  -0.4064812911163562  -2.5887489247257127  -1.6108426587975591
   2.5714509721378520   1.1403881347609020   0.3891833385284950  -1.0171475877890155
   1.0763884640271320  -2.2268271510549789   3.1249624529559230   3.0670689969885956
  -1.1225802583748432   0.9259937305539482   2.2507594207886541  -1.9388898345747840
   0.1096841543540066
   1.9982403446225987   2.0005644431535443   2.8661305127480983   2.0034353788912602
   1.9996161922451574   1.9988873433921903   2.0037068783062555   2.8640561652380070
   1.9968633170238266   2.0012319810429537   2.0016288126528052   2.0000273751323028
   2.8849664878895798   2.0029607649904881   2.0018262913776441   2.8835311858866395
   2.0030465568272366   2.0033234560942295   2.8830885359872060   1.9944212084838728
   1.9950007428741969   1.9943140338559513   2.0015887749497954   2.0006308104296417
   2.8746148693527118   2.0029141572931786   2.0033844003706762   2.8916918837460375
   2.0021748400795047   2.0037859621194407   2.8854460625160865   1.9935571101546403
   1.9932334642536780   1.9955820987863386   2.0001136345375476   2.0023283015524860
   2.8890923573772946   2.0032531981524828   2.0012377111042263   2.8821160253619875
   2.0033968098682235   2.0027839497692281   2.8868765013039672   1.9940006106436674
   1.9942075586265335   1.9947700605908820   1.9991944578583039   2.0022445579499073
   2.8731592567967543   2.0037851391460686   2.0037926921350833   2.8836522503024895
   2.0043734181247475   2.0015885149220094   2.8740728543007630   1.9941518108444214
   1.9946872889676703   1.9935982494308222   8.4689609349809878   2.8233825341763663
   2.8423826166764279   2.8386232081422809   2.7999901110009144   2.7996385713547731
   2.8192816628597313   2.8359806177957108   2.8376761771657750   2.4432016072488922
   2.2708610023547227   3.8590446436290220   3.9576748137380897   3.8211498284137599
   3.9286518720345494   1.8954034911337072   1.8874831628183184   1.9168428135665219
   1.9153009225112165   1.9200237032417256   1.9094502888425948   1.9144284218102932
   1.8936215171148658   1.9254916482861042   1.8723364356937939   1.9267785824913837
   1.9182153193325133   1.9276151766726259   1.8679884235492623   1.9286594879348922
   1.9277976187240793   1.9284866929003848   1.9149321456225568   1.8961122619346042
   1.9068962157882869   1.9134917006780408   1.9143563956544387   1.9102940106882071
   1.9329347514489514   1.8852071143116107   1.8889078200003790   1.8804873189437812
   1.8938253924983774   2.0469956177290753   1.8743559214166639   1.8724434114959512
   1.9085711976535782   1.9061740534682912   1.9132545704529125   1.8834039867868015
   1.9350112490366937   1.9166521102656959   1.9080877937783958   1.9066425987406705
   1.9080792992575362   1.8814925425662321   1.9512474037223946   1.9069777523903859
   1.9196424835836856   1.9033365925864734   1.9026973362821988   1.9188847384000207
   1.9167403738067572   1.9023050030000368   2.0226360982383342   1.8883266214134800
   1.8804227109687512   1.8963326321494356   1.8930263070277005   1.8783879255015057
   1.9108504091906109   1.9165460979328388   1.9129784796983456   1.8886033675073455
   1.9186733320227958   1.9160361036462703   1.9029243323202707   1.9055620855808360
   1.9696591352065800   1.8796378485995897   1.9023773041925893   1.9015978756819265
   1.9032370525003692   1.9034110404681643   1.9193890990514182   1.9019352188432967
   1.9198737392289911   1.9157624917353855   1.8815514570898733   1.8751015079927380
   1.8885898853569196   1.8943459479882325   1.8720814232392446   2.0454142845125394
   1.9091324211877849   1.9084255435886601   1.9318328356895214   1.8825469719036243
   1.9142488877858153   1.9169515072517676   1.9035000966972917   1.9027304588941099
   1.9705289893080100   1.8780693962533110   1.9030843107160398   1.9037248309861199
   1.9039213035200155   1.9028821915211334   1.9187029524517949   1.9035512294649315
   1.9201069616152282   1.9144688428028749   2.0197663586802030   1.8904505027202150
   1.8807787287338775   1.8914843188939714   1.8983527161417739   1.8784786164298204
   1.9072841635369300   1.9126893065928592   1.9335304064183865   1.8828901033471988
   1.9147956938239461   1.9119291080220300   1.9085631806950647   1.9030703950978454
   1.9650343769133205   1.8807385898488893   1.9003462216079392   1.9042444308027870
   1.9012216968671027   1.9027932038416200   1.9202381463359366   1.9021807868773275
   1.9203160186167809   1.9168221221383845   2.0231274810427737   1.9068992747754299
   1.9270728873950951   1.9379670469865822   2.0173359818941381   1.8206305851043505
   1.8512117550684455   2.0292022891891812   1.9110114758533483   1.9347431559038892
   1.8552342655317835   1.8655629249483374   1.8652901662806884   1.9162620471706446
   1.9295570225831005   1.9447621951461089   2.0164439112089521   1.8125674467239401
   1.8408714366370416   2.0786152003128300   1.6409334044402062   3.0141127668220919
   1.6342814395155578   1.4924224039341729   2.9147564092666438   1.4933417352544440
  -1.1561590291136143   0.9644956514531217  -1.1443283159744817  -1.1296985673099045
   3.0543425810622109   0.9429851296938563   3.0371793484568830   3.0446627724420776
   0.9455186136346069  -3.0570751149207909  -0.9727557975573016   1.1588008590323922
   1.1375833188265281   1.1263316465858002  -3.0465145442099564  -3.0400651307837046
  -0.9467359985369607  -0.9409776866406029  -0.9945888772097894   1.0493644993645486
   3.1399352538356120  -3.1033900828585059  -1.0169792286959158   1.1134514962606157
  -3.1250196021663212  -1.0769063252835107   1.0318948803652062  -3.0010866328057353
  -0.9437022697015246  -0.8838966824353245   1.1705288438692505  -2.9981682392210951
  -2.9981277960060990  -0.8865984087164940   1.2276731480692760   1.1707859543877162
  -0.9558175215757443  -3.0696673393947682   1.1000841401225447   1.1389735009418291
  -3.0883101445394678  -0.9929596040914929  -3.0488612657897827  -0.9748763168771949
   1.1204742235707801   0.8483700483430935  -1.1887222743357546   2.9675235363683372
   2.9494640734071607  -1.2145677457471820   2.9879923452789448  -1.2581006392217928
   0.9123717507283126   0.8610528488034505  -1.1644138810464713   3.0126101025960490
  -1.2100852039199559   3.0019235734158038   3.0264121797760977  -1.1509256736047948
   0.8957622498787382   0.9067626487973549   0.9552356499322716   1.0186088081893856
   3.1150909401895750   3.0678532936366358  -1.0979287346281448  -1.1188498815427617
   0.9985533973720442  -1.0755018463257815   0.9737426391214679   3.0911459180362737
   3.1119357297255488   0.9814719254440150  -1.0446908093989418  -1.0631377395402823
   3.0895837633577705   1.0634210285148142  -1.1275250727353243   3.1294974996013059
   1.0029387315462097   1.0249819107593592  -1.0330052518844903   3.1361297115823121
  -1.0936697107776452   3.1315284337580906  -1.0289307907848313   1.0174780900453064
  -3.1400785916077836   1.0851195529279531  -1.0604152048766189  -3.1281417900072932
  -1.0342213368725246   1.0366272699206787   1.0118599654916711   3.1305477230554479
   3.1040823447391905  -1.0820604876430973   1.0580010423749946  -2.9281642328909299
   1.2284856421532471  -0.8089687782690761   1.2477672373133850  -0.8787681948220245
  -2.9162226152443473  -0.8160452082681624  -2.9425806404035715   1.3031502463536917
  -0.8383510427312657   1.2214615960471626  -2.9500543364454428  -0.8980749700838354
   1.2135944046031455  -2.9464277926033549  -0.8347584179163742   1.2769448757978035
  -2.9578876088622632   1.1560731251055649  -3.0747459050088777  -0.9587802181241143
  -3.0323084893535941  -0.9799422122884510   1.1360234745963131  -0.9384714755385974
   1.1138948015265453  -3.0533248187682771  -2.7974070507021458  -1.0021205539060756
   1.1255134202147794  -3.0482555557136686  -0.9206215815928147   1.1054926659566793
   1.0987401872682505  -3.0568111457904816  -1.0306968982409876  -3.1335860443956931
  -0.9972656763527011   1.0148258278143776  -0.9669022544519684   1.1694181135910253
  -3.1016756894214832   1.1627433904481979  -2.9841215486883961  -0.9720300445213171
  -0.5869896208688037  -2.6972644435144675   1.5182165611283067  -2.7847585662707481
   1.3881519182631752  -3.1315576394153135  -0.6795523842736400   1.3805720744803320
  -0.7297027481653314   0.8353316825319819   2.9251580713639580   0.8166509294752096
  -1.2764895263358609   2.8973386336407132  -1.2856282110023338   0.8041981778296420
  -2.9544144783927568  -0.8670355614634022   1.2334582818156425   1.2889933246218512
  -2.9068130656283806   2.9168693920117486  -0.8063192223493356  -0.7918423681412349
   1.2955365487881194  -1.2648867800045576  -2.8871549151124216   1.0446473436506747
  -3.1114508971691062  -1.0839426613302221   3.0866053225322188  -1.0694929182875632
   0.9580153175513216  -1.0438910964738153   3.1107042057248737  -3.1040523907634867
  -0.9699514675558940   1.0426245707693915   1.0132500757594394  -3.1358343082125542
  -1.1232582698872688  -1.1304837063693618   1.0036172168382316   3.0161932551635164
   2.6869226208857340   1.0831959698859897  -1.5352722089561368   0.5741785996672101
  -1.4049219653102683   0.6560685120274453   2.7655193206507955   0.7311758146729862
   2.7921662920106982  -1.3815682065455388  -0.0186748387050784  -1.6039717049656388
  -3.1054598438261802   1.7210610692861776   1.0411958774867265  -1.0582047872533900
  -3.1055013722119309   1.9558219900552216  -0.0914745949033199  -3.0436385323609509
  -0.9071504748800228  -3.0799939916135948   1.1063683479282576  -1.0774721000734395
   1.6922265472936009  -0.4045964203441338  -2.5884368683458301  -1.6143730896973856
   2.5719892498444699   1.1401461100785193   0.3881488018427735  -1.0175562105783762
   1.0763232793167115  -2.2279626523842477   3.1240179636049232   3.0666649970537674
  -1.1226408202307319   0.9250538640574802   2.2510653690146238  -1.9382404482698754
   0.1094542360183374
   2.0394421792325317   2.0435061085389834   2.8722386719537458   2.0470212043556013
   2.0411456233967820   2.0406774957606486   2.0471118862316144   2.8695897317883454
   2.0381277337109434   2.0439077642630874   2.0445898331212926   2.0423202555660280
   2.8909110402467246   2.0468610823542401   2.0441653027363196   2.8885667816187954
   2.0470620344053891   2.0469571276830143   2.8868748715227448   2.0409171500979517
   2.0415839297381675   2.0399766524303247   2.0452275979744239   2.0423840727869482
   2.8791306848164964   2.0468173388871880   2.0471488935208719   2.8925596686743273
   2.0457026572568680   2.0477717324894127   2.8869810826886511   2.0394625465276253
   2.0395667576694558   2.0420200644165729   2.0422222307735818   2.0451285811399353
   2.8935235025311705   2.0470912915203141   2.0440648796979168   2.8865174988905640
   2.0475906723989965   2.0466331168304324   2.8884283519122231   2.0397508137529590
   2.0411699983782881   2.0411635593439956   2.0412790985680629   2.0457577014691273
   2.8780800427781297   2.0476973882040590   2.0473685103992221   2.8880721466823882
   2.0481983253012768   2.0451502245793289   2.8814418263084476   2.0397937826763122
   2.0416397310386070   2.0400590040985533   8.4659924385373468   2.8191750952150878
   2.8379150263045356   2.8328553162964134   2.7943255244891718   2.7990380092845331
   2.8171599515169401   2.8327619406541582   2.8328217844334325   2.4343546874350555
   2.2694492945568996   3.8576058309278785   3.9686982225821779   3.8327562952171803
   3.9403370984191723   1.9187167851726366   1.8866232463345254   1.9178625706119918
   1.9149850185502106   1.9252372079696647   1.9045505433214598   1.9141118875019643
   1.8923097081241183   1.9270144024705327   1.8748228839928409   1.9289956581446408
   1.9117549853000582   1.9291342708618193   1.8719076636394416   1.9313124443933292
   1.9297412004926178   1.9288648150528862   1.9069879054280929   1.8951289297979081
   1.9026245902154784   1.9129745581024094   1.9160892778328908   1.9115312421458253
   1.9358932125919368   1.8839241128563506   1.8906323473664766   1.8766620678000603
   1.8984673880091716   2.0526489698037795   1.8662677644625263   1.8717548762528249
   1.9079316623986811   1.9043010205415429   1.9171966745017897   1.8806774386669829
   1.9305455189062937   1.9224109541985221   1.9083300976644813   1.9059401439605697
   1.9080024187679485   1.8789087787215455   1.9545372798387435   1.9065839478380917
   1.9257357933139241   1.8973735738105282   1.8971972784113194   1.9243182844474775
   1.9219707561714887   1.8966386604982766   2.0263160821407089   1.8870720681157924
   1.8728242089359715   1.8999400114425153   1.8938333897117541   1.8789284815086680
   1.9065957143160692   1.9154796951023703   1.9155285514818594   1.8888010862478997
   1.9216734551191847   1.9155488518303969   1.9027934037550787   1.9075845596042253
   1.9708752804334411   1.8778098968114576   1.9028132323811406   1.8997277205973098
   1.8978085076938889   1.8974213613503197   1.9257981018445385   1.8961163993206036
   1.9256721242417756   1.9204171169005273   1.8782626467731394   1.8667609620631784
   1.8900330537283223   1.8992748869902101   1.8711544399378843   2.0510038993848103
   1.9081909373896229   1.9063014791388599   1.9283325010631263   1.8799417201348316
   1.9177561002943688   1.9225953126684974   1.9055065622838401   1.9043817087751327
   1.9681780489381728   1.8749822732087347   1.9035482695809909   1.9049683293573068
   1.8979951818231555   1.8971499660791014   1.9246786836491514   1.8976615413093638
   1.9264943465026816   1.9192918723893728   2.0243668207087873   1.8890131479333445
   1.8730990863770338   1.8921616510532677   1.9015780282727777   1.8788189058048739
   1.9045504639385922   1.9130805132043154   1.9308672250428915   1.8827384561639653
   1.9189791584185227   1.9129599185694954   1.9108641266420430   1.9027794826778921
   1.9664093515413825   1.8786279531635353   1.8984467663502502   1.9047039498472438
   1.8955332079560308   1.8965622615027018   1.9266959097463345   1.8963049483965144
   1.9263498054904924   1.9217105773576459   2.0288538093598047   1.9095790919806790
   1.9287525416216287   1.9388986664106251   2.0169511040365617   1.8166757790772885
   1.8499303397432154   2.0321707781632141   1.9065721387494441   1.9295839508360433
   1.8611780307542363   1.8666842220729567   1.8643990812609974   1.9173732389448006
   1.9302685043369010   1.9455850231707248   2.0161456585578290   1.8095601881304173
   1.8413516733269577   2.0801403152807283   1.6428406010392356   3.0132594766903518
   1.6340531687023456   1.4904582278472229   2.9118621297367366   1.4931993792323848
  -1.1564465786046867   0.9698803158558271  -1.1425489173888579  -1.1250933760639967
   3.0546810281282424   0.9469643243826616   3.0419380163024847   3.0456626978709047
   0.9422517948835579  -3.0569981267153348  -0.9784145050355035   1.1597147967367796
   1.1365323469924131   1.1214200526910212  -3.0468184024606488  -3.0448868887629752
  -0.9420512746874183  -0.9450523310364505  -0.9942113270361531   1.0504803319615463
   3.1414505242036879  -3.1019222814703862  -1.0184081626331829   1.1123745311144706
  -3.1249940207838067  -1.0728462883811691   1.0348646660530647  -3.0018407514765015
  -0.9492007134971477  -0.8825473105842641   1.1681311527628753  -2.9987871364264871
  -2.9998791768442867  -0.8855737334862773   1.2306660923559452   1.1670663044930769
  -0.9547710880087125  -3.0702197713285724   1.0981047635069203   1.1398002466550641
  -3.0905092090088897  -0.9946526207711319  -3.0475284722867642  -0.9756484366647961
   1.1202081515729616   0.8519291853704442  -1.1882192256379123   2.9664757531489108
   2.9512591260805254  -1.2173796133205952   2.9885118894647942  -1.2545250067064357
   0.9111107150721689   0.8600215610720313  -1.1639591182875146   3.0127301635516339
  -1.2135255857053910   3.0014351139761239   3.0259692278688481  -1.1487514049696603
   0.8949390886356867   0.9042654892105563   0.9577446203707765   1.0193129170277713
   3.1168414604263308   3.0674356821198354  -1.0984893835940892  -1.1182210816611906
   0.9990391598044714  -1.0743648652303019   0.9737578998617621   3.0910181413274245
   3.1128013253298077   0.9815531734037987  -1.0469195888837091  -1.0634091829303571
   3.0885279723232197   1.0600552100357123  -1.1262160898762308   3.1284964550158478
   1.0050320620497784   1.0228481039160027  -1.0302094273713480   3.1355192333216455
  -1.0971243371568808   3.1330034387353538  -1.0281237650126425   1.0155467922487613
  -3.1407948944182853   1.0893328814739502  -1.0603453544011878  -3.1270998907923340
  -1.0334007146729076   1.0372237873585566   1.0110479623782411   3.1309229634779832
   3.1029649516786573  -1.0826512137411850   1.0585162746275081  -2.9270898530595568
   1.2277265889971709  -0.8122640021706899   1.2512329529052495  -0.8771359122176092
  -2.9171265033854699  -0.8155178585082982  -2.9438867236311568   1.2993079923805690
  -0.8366701969413164   1.2215791395284994  -2.9501057223878071  -0.9004465476372862
   1.2110538976259935  -2.9454537273459911  -0.8339532820827114   1.2794822433637789
  -2.9586958841071023   1.1556088982700943  -3.0766036058350426  -0.9593556332351008
  -3.0318680655681063  -0.9808952624936577   1.1363527101062849  -0.9383996052126207
   1.1125731978618285  -3.0533641367178159  -2.7990101393543778  -1.0017495067428879
   1.1272067981005185  -3.0444997735627464  -0.9155434687193408   1.1066213261141808
   1.0984466653833522  -3.0557823369528281  -1.0336175421193059  -3.1343723953552969
  -0.9945328173627356   1.0108789115174828  -0.9690447287349017   1.1707948492576590
  -3.1069787290417086   1.1651333261821262  -2.9782124030048989  -0.9728006741246801
  -0.5834705449038529  -2.6981357821598584   1.5214920294339589  -2.7809562190360442
   1.3875638508875372  -3.1338137142455462  -0.6759936446982363   1.3792125934874007
  -0.7354526437686052   0.8404177402960488   2.9252197066023440   0.8101866526504290
  -1.2839853009775115   2.8924206867025530  -1.2865532332316829   0.7982487330746130
  -2.9507578333141806  -0.8681147265614182   1.2366366687855452   1.2952896659746225
  -2.9052525344522016   2.9143980398957794  -0.8005011391052375  -0.7881786529464083
   1.2944644538063534  -1.2637936469493023  -2.8839694580262680   1.0446063310480536
  -3.1085411550891409  -1.0853805226972626   3.0833114584468992  -1.0698360276902952
   0.9533246047015835  -1.0448960004760308   3.1083024529582395  -3.1043877669881947
  -0.9671029015899157   1.0386304445878691   1.0144773870835222  -3.1314230546977853
  -1.1256897085200002  -1.1315037606906879   1.0057811047075904   3.0115144508853753
   2.6882446842149519   1.0851418205663608  -1.5372826134597479   0.5706157281135874
  -1.4032165226260946   0.6544414868787981   2.7623398284521277   0.7353759950064334
   2.7930340045113256  -1.3822529610949321  -0.0179962588327215  -1.6058936492528344
  -3.1072119926428412   1.7215029453092889   1.0401109876994146  -1.0584103544802725
  -3.1055107990981297   1.9547439035330698  -0.0923565410847873  -3.0450196513738921
  -0.9074561309918501  -3.0842000103206582   1.1101356786632373  -1.0773954974919935
   1.6878770771070681  -0.4009725410886232  -2.5885037172438534  -1.6207207043708187
   2.5736149846130738   1.1396443136260070   0.3860838084578440  -1.0182389957236224
   1.0759978623539210  -2.2299200614668293   3.1223928346741148   3.0660710424143978
  -1.1228774066876441   0.9235175656325494   2.2512015962912799  -1.9377468528107624
   0.1086481195094311
   2.0722836562357587   2.0782414976342047   2.8748237590557002   2.0823458986777337
   2.0744709100604672   2.0743159560223874   2.0823919714794590   2.8724449862441217
   2.0711051931903142   2.0783517415983366   2.0793233669656686   2.0763456922437453
   2.8930547532904067   2.0827071402112720   2.0784801867978207   2.8915341814955773
   2.0830737171390887   2.0825449658879220   2.8859152211235752   2.0785858535411181
   2.0793711089131519   2.0766573819855161   2.0809903806901344   2.0759147422980102
   2.8804753467986903   2.0826774187370520   2.0829885152449794   2.8915848494448606
   2.0811442091548735   2.0837895673709830   2.8839175159476800   2.0763549832677493
   2.0770021632587299   2.0797449421813186   2.0761266029128462   2.0798239740102775
   2.8942451485985754   2.0829231328445363   2.0787026986521728   2.8892168169629366
   2.0837291376982705   2.0823592068247900   2.8854887031081153   2.0765683633682221
   2.0792885800176149   2.0787300409948419   2.0750072900712087   2.0813234954318944
   2.8798109954807858   2.0835175546969960   2.0830237484981238   2.8904827841535989
   2.0840091378617789   2.0804987567528115   2.8837522555429871   2.0764673669946063
   2.0797379333427712   2.0775775280257407   8.4329384784042851   2.8141483485842014
   2.8332659019639412   2.8242129434086833   2.7875605221401845   2.7951582214536201
   2.8144047680235307   2.8297447491611223   2.8239321297283135   2.4273014085911235
   2.2692502279534188   3.8560466933823667   3.9847220080765804   3.8514568581059785
   3.9580967291604185   1.9350367109376032   1.8807190252158794   1.9214996961808712
   1.9121437867615219   1.9378019947812588   1.8923160355626281   1.9182237928137718
   1.8865618005746003   1.9334475909341307   1.8803339901094218   1.9353045850733355
   1.8969178835378013   1.9313700341411100   1.8798350201841920   1.9381833499114243
   1.9362463245560035   1.9291068328564744   1.8913831584536658   1.8891347975794048
   1.8917993074062833   1.9097612162520754   1.9211126630168722   1.9182134227024550
   1.9434730272140128   1.8780552090793194   1.8953350792317079   1.8713540991518633
   1.9063738361977016   2.0615054853370549   1.8535522411849512   1.8666944760493631
   1.9052567884959031   1.8998619505309480   1.9242196560125997   1.8741121878074578
   1.9266054948410885   1.9327429615590308   1.9095756680842089   1.9052404480029264
   1.9087517562012166   1.8695856087726415   1.9621197602339147   1.9062676049644560
   1.9349179105358341   1.8879775742206515   1.8888000408846479   1.9328175314955098
   1.9301775631074660   1.8875913024913118   2.0324809916905986   1.8862853479854007
   1.8593901731980769   1.9047675491873313   1.8978538757141856   1.8773890418063666
   1.8989522443095308   1.9132162216472119   1.9206608191072914   1.8872947406357046
   1.9278429175791050   1.9154687397490568   1.9032751229729061   1.9113438160028937
   1.9748102551659488   1.8711231740142580   1.9034411802393587   1.8970289369023563
   1.8898257135756387   1.8876564454488254   1.9355701846823212   1.8865081582391325
   1.9347646817621706   1.9279268988489746   1.8735036837926942   1.8531526665846665
   1.8943698872540200   1.9076947511400115   1.8653155279421483   2.0606894344488058
   1.9044050223739901   1.9012256116698647   1.9264061951748015   1.8732381920757413
   1.9242746846458869   1.9332307333572716   1.9087086139252345   1.9072830325371324
   1.9683593775573074   1.8664921528804461   1.9036734439788401   1.9065565969080107
   1.8889671670813666   1.8878371628205211   1.9337516280298495   1.8881370242973834
   1.9360356744259108   1.9275713019284018   2.0316080562576238   1.8882864195015276
   1.8595956353667604   1.8961682090332876   1.9059044269751646   1.8766260740626863
   1.8987434700308097   1.9124609039229494   1.9283578475312961   1.8825369758280173
   1.9262784595397326   1.9147954021310729   1.9151868907682037   1.9027768098507296
   1.9707324498845546   1.8715504573000072   1.8957965042913862   1.9051983607482990
   1.8874028603843460   1.8867599456284072   1.9362977436444873   1.8870702668424755
   1.9352700863912902   1.9293394676774271   2.0331116096401627   1.9156807520732075
   1.9347027978255107   1.9442989124527488   2.0132683699613905   1.8063356662193406
   1.8456072050964607   2.0405540359490448   1.8971089952488200   1.9154089799217207
   1.8755276046949323   1.8673607236887042   1.8635335729675935   1.9191213799876998
   1.9357790855208930   1.9484551666677670   2.0129716671051763   1.8019945440983574
   1.8412371274849260   2.0829556475932907   1.6451285462576133   3.0123748764459468
   1.6329396335323783   1.4883501951738365   2.9078265240197285   1.4934662316573846
  -1.1565266456783714   0.9875790325697521  -1.1406927769439357  -1.1057708844105880
   3.0613559807385706   0.9595317963520557   3.0528817133323960   3.0491426132553108
   0.9330841712248835  -3.0633895806268985  -0.9949903128825723   1.1594169883861798
   1.1368248696586685   1.1019844955760871  -3.0493856290622583  -3.0553690510490794
  -0.9315743980856577  -0.9583942425904209  -0.9854523228927939   1.0573223414529207
  -3.1334879930421762  -3.0918540245979917  -1.0142422820217780   1.1197666591068960
  -3.1194612640214676  -1.0619233695674777   1.0444783321377205  -3.0103953072773186
  -0.9696882658358869  -0.8837965277651618   1.1550893402308242  -3.0061100920704460
  -3.0085741338318730  -0.8884094323990027   1.2339041319062816   1.1522976090424293
  -0.9533672010872259  -3.0739363167495188   1.0894081924499810   1.1407220516497063
  -3.0996878619926731  -1.0028271771189550  -3.0456025706561620  -0.9798470640125867
   1.1170136208611321   0.8599929789591432  -1.1832324463723540   2.9649405173379582
   2.9570305178276750  -1.2212072509730960   2.9931039862581916  -1.2468558955898972
   0.9138050924961774   0.8580916427889180  -1.1637765447279176   3.0112055902143937
  -1.2246872167511291   2.9979435695708596   3.0239560613370644  -1.1448016317578080
   0.8897403973335850   0.8967779761296805   0.9634015404794664   1.0244660734082420
   3.1243398384326078   3.0669580034705861  -1.0970925169617505  -1.1163535386846350
   1.0027812480626155  -1.0681697102868934   0.9743222197754507   3.0934570065227005
   3.1128098542058300   0.9773112995532572  -1.0511617604508521  -1.0651309336331882
   3.0825558188938245   1.0540827588897155  -1.1298075711997027   3.1249046759757744
   1.0056909834528702   1.0172253415762993  -1.0227257408684964   3.1343179660637959
  -1.1070276599328472   3.1362065648019430  -1.0243879329479011   1.0100649645546493
  -3.1414805574353974   1.1017536672993926  -1.0594217556466234  -3.1227755122277814
  -1.0294682509628119   1.0390063917955010   1.0082449955329498   3.1323136530604705
   3.0996948940054421  -1.0850622657320199   1.0619816475096806  -2.9249109439978791
   1.2225855519678546  -0.8194117258294473   1.2575313466641032  -0.8781574645497496
  -2.9201547423470511  -0.8145245794524101  -2.9502133906662631   1.2909746387160219
  -0.8324301096381046   1.2218295525881282  -2.9495802254672157  -0.9066613655365580
   1.2051141635876845  -2.9419956462292767  -0.8302201171050341   1.2869299987240763
  -2.9609210277627906   1.1538217083028528  -3.0844539408753651  -0.9637245717465891
  -3.0317231033667982  -0.9868134453654303   1.1339159237633460  -0.9390912695302225
   1.1058183884711459  -3.0566375495796647  -2.8060326412187826  -0.9943512415468575
   1.1346185476949904  -3.0258806526142661  -0.8969108633724180   1.1162489822012325
   1.1021043242357806  -3.0521111937019576  -1.0389513481283075  -3.1341465989167441
  -0.9880959034123302   1.0029199866108902  -0.9760682465469955   1.1699824489574191
  -3.1221869681989474   1.1734924333349790  -2.9636421783401925  -0.9726262883169724
  -0.5750355634202804  -2.7052158217289897   1.5263635257417463  -2.7687726191975233
   1.3842324296733539  -3.1354069139109457  -0.6673735300354993   1.3757535767987792
  -0.7544266815099294   0.8539744173462868   2.9256093296516044   0.7959629539754061
  -1.3022364095509702   2.8829054013959965  -1.2869288744356977   0.7847060378696207
  -2.9391884867015774  -0.8689326284053996   1.2458284686215759   1.3111742597665323
  -2.9017551891168756   2.9093139853232985  -0.7869940920899001  -0.7778101538016087
   1.2924457044945692  -1.2593766140016052  -2.8759785056580416   1.0378078033336264
  -3.1055665599715652  -1.0922188508251365   3.0660376970863972  -1.0773366662187944
   0.9360110429276347  -1.0535076995765642   3.0996509534442587  -3.1082573938817868
  -0.9622170928089653   1.0280172767827269   1.0179620636183506  -3.1191829424884143
  -1.1289485728967226  -1.1382923854904161   1.0077479155824052   2.9979822851740972
   2.6968475852059193   1.0863032442978300  -1.5382434255867952   0.5633572333645903
  -1.3952289792182935   0.6528653171685765   2.7544659761199637   0.7515673071458733
   2.7996616035327437  -1.3819230446954549  -0.0143384944921662  -1.6170663851159641
  -3.1200447376458875   1.7144695016624860   1.0354378193339702  -1.0582866078672997
  -3.1052499769623432   1.9539451048538405  -0.0930182642412026  -3.0562796780222046
  -0.9137821671389318  -3.0953937887938503   1.1205051585300185  -1.0769774567912400
   1.6746689036624780  -0.3926174561932390  -2.5901000715144975  -1.6377467203471361
   2.5781522269767363   1.1331812019561118   0.3806696116554775  -1.0197619976692391
   1.0728444865768165  -2.2355157751244752   3.1188605711899742   3.0707917047970685
  -1.1197871181364623   0.9262289664766962   2.2504672368935550  -1.9401115860399756
   0.1059044985731824
   2.0795568401429754   2.0861173988569193   2.8728577609112267   2.0899151474805553
   2.0818827030444647   2.0819397940898341   2.0900751723670599   2.8712604723462798
   2.0787324986323834   2.0859855125743438   2.0869041679389224   2.0836146347845586
   2.8891546737131915   2.0907581981431136   2.0861901898955169   2.8911765176239399
   2.0912623960540389   2.0905067249053322   2.8819300056445996   2.0870040429351131
   2.0878217050745285   2.0845665004181089   2.0893521197484195   2.0829953645221368
   2.8777533137734186   2.0903943907434948   2.0911597551404277   2.8904171849053584
   2.0889768774681379   2.0918752753052443   2.8796432942321246   2.0843918822763965
   2.0857132467232478   2.0882001290693752   2.0834645025137291   2.0873960988403053
   2.8898830891852096   2.0910044477084551   2.0863509728786673   2.8892815857700280
   2.0918230606952797   2.0903086589194548   2.8812376295460060   2.0845829324450285
   2.0878503085000175   2.0871045659193919   2.0822284681822469   2.0894218304712346
   2.8773884297308587   2.0912215460142529   2.0910844714428087   2.8903028124534158
   2.0919905942764800   2.0882723025027277   2.8804559629477291   2.0844188640347037
   2.0882557127304757   2.0862279831723951   8.1986860574652507   2.8113961254144684
   2.8306159982384496   2.8194358814163918   2.7866525064027114   2.7919150262086054
   2.8121335265766736   2.8284586298463958   2.8185744678058327   2.4265157730510292
   2.2691260396719324   3.8555211661947233   3.9933398750517859   3.8631878602273431
   3.9693782233930079   1.9376218883215213   1.8743494742041191   1.9249932756033377
   1.9087503188154702   1.9462353788715512   1.8838011222783049   1.9237787018870069
   1.8809600904763706   1.9395141732233381   1.8837579333027756   1.9406900104891152
   1.8875259791234547   1.9314289147177375   1.8834259898015699   1.9433694925079192
   1.9415905494010262   1.9288130897332709   1.8839370996597531   1.8827651287007894
   1.8846528784944570   1.9066492522907539   1.9253241472873630   1.9246721815647416
   1.9480894722736097   1.8723407630503415   1.8996966391326013   1.8701942007215617
   1.9115805959153696   2.0605354783727452   1.8495710891307089   1.8625174254720644
   1.9035551127741259   1.8975867992073410   1.9278425123228466   1.8686579063510136
   1.9264927989380980   1.9383562391966302   1.9110274351802616   1.9053896705759210
   1.9100004050626749   1.8608862459838051   1.9670458724372475   1.9064607483917300
   1.9398365470769265   1.8827888926790568   1.8842146037202716   1.9376697291223735
   1.9345210663269763   1.8825414418716528   2.0316750487031663   1.8875506013545109
   1.8529996686643733   1.9074489107308688   1.9029253222371756   1.8751371933388170
   1.8954420188293302   1.9109459015197241   1.9251136002214999   1.8848635840559416
   1.9321029870955519   1.9147603943915514   1.9049570868206416   1.9133323565563987
   1.9766004930143088   1.8649215177465188   1.9045524041013300   1.8961674214585797
   1.8857254814373436   1.8821235884278811   1.9408548339555765   1.8810253316889625
   1.9397095216700713   1.9320768276462783   1.8722788443730398   1.8485495948996469
   1.8983079394315463   1.9133286194250163   1.8601616723822347   2.0611434879782329
   1.9016825082941433   1.8982457926939211   1.9275291814623468   1.8675511501938613
   1.9282122310745407   1.9391587428487376   1.9108528012944184   1.9091936201493458
   1.9700891595046690   1.8591531268471149   1.9038729406482875   1.9073783540825031
   1.8840934978278907   1.8825506703013841   1.9387378731974259   1.8827797446436059
   1.9409318633650365   1.9324657740364823   2.0308048534564702   1.8900999638331974
   1.8529732736344997   1.9017658410201606   1.9079403117868197   1.8741505099320759
   1.8959857328171936   1.9105387712534008   1.9290081022799130   1.8819004163654345
   1.9308893934778668   1.9147538470671275   1.9172403827838578   1.9040658743095380
   1.9733796416022094   1.8651214706813246   1.8949575378430714   1.9059495728163607
   1.8835364994699475   1.8812909724864808   1.9411815753794777   1.8820176471368506
   1.9400048493109232   1.9333912279678525   2.0341013838554485   1.9206873800491133
   1.9376922388650415   1.9496845084329690   2.0087556254135110   1.8017440284774904
   1.8407980489963081   2.0477624149749682   1.8895477096067370   1.9057625324982275
   1.8874798040580876   1.8655040230326654   1.8622457358327387   1.9220165844596593
   1.9401048854580276   1.9508930961341966   2.0079670312269289   1.7992641534524143
   1.8387069164349317   2.0861847972406609   1.6456124665449579   3.0110392853171635
   1.6309146023823067   1.4884062372984446   2.9043401285159085   1.4940217931395150
  -1.1516430938977589   1.0064319132817647  -1.1370835787550344  -1.0834507398909017
   3.0739889159190521   0.9741025574718736   3.0639852106445398   3.0562190752518861
   0.9304734238822532  -3.0780530443775018  -1.0135266563481002   1.1510986356147537
   1.1326590371830951   1.0786472204964597  -3.0583523931519312  -3.0675602835354305
  -0.9318673508463066  -0.9753864066908711  -0.9666033840490972   1.0746057589791311
  -3.1135547192536221  -3.0731672643900332  -0.9960364116672347   1.1393758721431868
  -3.1020156678595190  -1.0429125486072568   1.0636513317336806  -3.0325937373109224
  -1.0006198043096439  -0.8990769518002927   1.1295692388781744  -3.0266211221623940
  -3.0292659949881107  -0.9055987911719043   1.2219453791901966   1.1263751418293744
  -0.9583152661960270  -3.0833080518706608   1.0755221060745443   1.1353597608546020
  -3.1139881740544135  -1.0164092831833225  -3.0502466554538930  -0.9896330248200323
   1.1079458660510597   0.8668329131993041  -1.1780748594494783   2.9649052563103448
   2.9651201507079255  -1.2199928133606193   2.9987026170184867  -1.2395749175123179
   0.9202123780591442   0.8584974255987229  -1.1628172914447639   3.0116776529415499
  -1.2341410171152121   2.9947546029395373   3.0217617272533004  -1.1412183226648096
   0.8860642401462651   0.8914723956800733   0.9674720401284632   1.0345322821701801
   3.1360833059050481   3.0716536378938124  -1.0908545213478342  -1.1099806455509060
   1.0106965023870342  -1.0573518425559891   0.9797695131676434   3.1004466611055830
   3.1056660248751711   0.9681562598360195  -1.0594633489970897  -1.0723793706467142
   3.0732961714937210   1.0456765626606113  -1.1398782825825262   3.1156874157639507
   0.9976314824566251   1.0141561967638524  -1.0158338388384578   3.1350793967038335
  -1.1141268435219955   3.1390684280552801  -1.0194380332633681   1.0067963564179849
  -3.1403612332033486   1.1128340383739270  -1.0574626589503473  -3.1174201785294895
  -1.0244006545203197   1.0414163715704905   1.0067900396678282   3.1344358955796601
   3.0980767923174075  -1.0862294843413407   1.0668860981292589  -2.9240036517057382
   1.2171522385725553  -0.8261876984304892   1.2584563818368752  -0.8835730350644165
  -2.9269129720674614  -0.8156210064790265  -2.9576504233803189   1.2821949467962215
  -0.8338105061840474   1.2170007211223794  -2.9552932906694487  -0.9152610077148402
   1.1956302876729177  -2.9428758084878539  -0.8319845131000960   1.2894982713853045
  -2.9660722350212674   1.1458957017266413  -3.0982162437481602  -0.9738478655148615
  -3.0380929339137639  -0.9990195722089787   1.1253488060243195  -0.9460293862816820
   1.0930439754231029  -3.0657729535231844  -2.8141172478457785  -0.9767259234065336
   1.1502769097836307  -3.0030530205479380  -0.8760501873577746   1.1319199011757006
   1.1124732436793310  -3.0437092303100917  -1.0357391417766169  -3.1348642009725176
  -0.9858528756811474   0.9980207549029028  -0.9822267141294047   1.1667846111619657
  -3.1325270654335706   1.1784767233902573  -2.9556972584979584  -0.9718236279139083
  -0.5731095238308057  -2.7173197299561505   1.5237577339776067  -2.7598958415896040
   1.3790792594646368  -3.1249383088624807  -0.6630285837811913   1.3722008015253944
  -0.7720094045999500   0.8666046911390310   2.9289927388435784   0.7883268074502451
  -1.3139041560443814   2.8768119167623518  -1.2878070944368218   0.7745809532677257
  -2.9314069329611243  -0.8702117344030023   1.2505271384073393   1.3224740209695447
  -2.8995160876519193   2.9068931034306580  -0.7787772148415777  -0.7677341570251186
   1.2934610415330039  -1.2519616048413817  -2.8689853928362408   1.0142119350865866
  -3.1208658682059789  -1.1128399944917848   3.0378085410066595  -1.0972692622859064
   0.9107566114282872  -1.0735107665322505   3.0826226110689641  -3.1115952903218989
  -0.9609697745673010   1.0206813390956244   1.0206614836300665  -3.1118983077949225
  -1.1302471941319967  -1.1449754656309281   1.0056500501236696   2.9873011637865954
   2.7127595729728013   1.0745967373547705  -1.5297428040657568   0.5662023132965742
  -1.3845349450533870   0.6561479850876413   2.7520931024499715   0.7709194725496422
   2.8116024026906707  -1.3756377871265848  -0.0042346388361224  -1.6410062843305389
   3.1344866748948159   1.6958847623892650   1.0316744578065762  -1.0610556181908992
  -3.1085307796435666   1.9497989886036073  -0.0976761728490601  -3.0786647955192841
  -0.9356847257898412  -3.0996135098487509   1.1325898669079970  -1.0716893080443450
   1.6655989799252109  -0.3853829504976266  -2.5896621254499692  -1.6521219803177531
   2.5800813964389939   1.1117904356628259   0.3758022214866512  -1.0231261789257524
   1.0700680938989060  -2.2406562425785030   3.1181144767505269   3.0857699906011398
  -1.1042210437537878   0.9438253390978335   2.2482588227785829  -1.9417322115763449
   0.1063141712752760
   2.0816256006804896   2.0883047583896093   2.8697197498442115   2.0916230621385532
   2.0840243446026587   2.0841281584546847   2.0919029764792061   2.8693750520925625
   2.0813562081270405   2.0879817349759726   2.0887637556777636   2.0852168690830077
   2.8849190478100120   2.0928682577310891   2.0883498819957178   2.8902916559416720
   2.0936360992749550   2.0926513781851246   2.8781242497918789   2.0891660392121474
   2.0900127809908238   2.0863894243543539   2.0919052165201197   2.0845730104821887
   2.8749529494092521   2.0917522064982266   2.0934287638679439   2.8896499842020242
   2.0909020700746099   2.0939919909039073   2.8759355872476848   2.0863521909558362
   2.0882786092508909   2.0904017605593346   2.0852617977595331   2.0891669559482104
   2.8851099573070864   2.0930933971916925   2.0884221485577537   2.8892671259979283
   2.0939691049667388   2.0923956483807933   2.8775437050429389   2.0864842827767065
   2.0900675626811052   2.0892461770456072   2.0841104549986178   2.0917484288482489
   2.8751553700822359   2.0927644188039429   2.0932447559887324   2.8901593240028398
   2.0940491121362776   2.0902502362858164   2.8767087658512533   2.0863183265315244
   2.0904401892319675   2.0886868231535560   7.9658275819779254   2.8105297678442227
   2.8283783232959174   2.8158197559929352   2.7871713244868839   2.7888165688624431
   2.8104912784684757   2.8273129926589977   2.8146787687104249   2.4269403589103895
   2.2684603958685328   3.8555674271645284   4.0004178991140789   3.8742548871560385
   3.9814701338481848   1.9379212312367367   1.8683147983239006   1.9279706952429001
   1.9050387482492281   1.9529611788965877   1.8777533780771627   1.9289929190686568
   1.8758900310771227   1.9448985654854984   1.8860007744011353   1.9457207069859408
   1.8811083524950554   1.9302637339617457   1.8853649529856640   1.9476031168870265
   1.9458213544532896   1.9283612376011003   1.8800923481876790   1.8767097031711359
   1.8794926790136151   1.9035825932912736   1.9288107267162280   1.9300708669224269
   1.9520327282650947   1.8670005978986284   1.9041137940366462   1.8704703053583451
   1.9157069832227116   2.0558920024318468   1.8483967424077694   1.8592572985846958
   1.9021250609017146   1.8963561024827071   1.9294022770934451   1.8637587051294096
   1.9281462035472920   1.9423787740217615   1.9124326790807158   1.9055460906477759
   1.9114613602410973   1.8531802916129831   1.9707565585735694   1.9067452993836518
   1.9435237432088446   1.8788857349908807   1.8807102606974053   1.9414990061672621
   1.9376812970868633   1.8786471060418082   2.0293666284415282   1.8881893914872263
   1.8501874907241358   1.9104704860668307   1.9068248207382503   1.8723633578211438
   1.8933959726367329   1.9085538230654011   1.9297810899105485   1.8824952477014156
   1.9355080719041395   1.9132655468801452   1.9073148139313683   1.9144192140585294
   1.9769543138738281   1.8595557605106747   1.9061400169939837   1.8957656204006450
   1.8827939045213291   1.8779513484482788   1.9448745705538824   1.8768514245250301
   1.9430161022214290   1.9353936627380930   1.8725337700805280   1.8470870715142282
   1.9023670116399107   1.9178179456767790   1.8560439617001216   2.0574814987256351
   1.8996492446085831   1.8963188465940826   1.9298512657784557   1.8625433178383162
   1.9305997673196773   1.9430129617502272   1.9126735126849961   1.9108003549462200
   1.9717986737347886   1.8527180589860255   1.9041549007423573   1.9078842374311582
   1.8804185237571485   1.8784710248417491   1.9425570645522403   1.8787076809910119
   1.9444349632105162   1.9363147789340203   2.0277174484985627   1.8914645512635972
   1.8496820805376197   1.9067078103152124   1.9102811871416923   1.8715846993465832
   1.8943485789099630   1.9081624464027542   1.9312998139952928   1.8809849061565713
   1.9343596077307985   1.9137718559525443   1.9178994785519057   1.9060664008434003
   1.9750919018631903   1.8594703953018279   1.8946801136101594   1.9070453495611537
   1.8810363046945093   1.8770871889613443   1.9443879455308291   1.8782315657934650
   1.9436503934291636   1.9364301102692592   2.0358304341444926   1.9246565705702594
   1.9371579248876398   1.9542299077509742   2.0070653394701998   1.7997213096908733
   1.8363448930410788   2.0522668076731883   1.8828156023952014   1.9003061536518711
   1.8989102218111427   1.8623028022547261   1.8604306305824034   1.9251538690703380
   1.9413344975911602   1.9542003211894328   2.0035712495069462   1.7993334771181404
   1.8351072725682391   2.0931625762688499   1.6461157389919134   3.0053217432866877
   1.6286715226263611   1.4890514308514085   2.9014141643453701   1.4934731243877433
  -1.1450040395991201   1.0244317938350260  -1.1326695033441498  -1.0615972730105154
   3.0884644877852794   0.9881195067846711   3.0741485736302119   3.0644867369898949
   0.9313631906061035  -3.0949468805413556  -1.0314571083636570   1.1405043712883622
   1.1269878314506194   1.0555683647063190  -3.0691720026589913  -3.0791911637135256
  -0.9365019407270795  -0.9921656906435499  -0.9474003421922162   1.0928349837038733
  -3.0912134958125530  -3.0542796586841887  -0.9752636026251122   1.1608070621664117
  -3.0834710069837405  -1.0231149094835672   1.0837644070084049  -3.0595662730456974
  -1.0348860578041998  -0.9191292644264231   1.1005413975239096  -3.0510773722527085
  -3.0545567197545318  -0.9279997356427291   1.2039483721835564   1.0966804795987690
  -0.9664028157977385  -3.0953195135904830   1.0597876548265053   1.1269126350199212
  -3.1300822015354224  -1.0318750399214980  -3.0580655105457408  -1.0020040627728237
   1.0962030988411005   0.8703040600960464  -1.1752255036157859   2.9654256081764916
   2.9713214523600140  -1.2167423067391270   3.0025182109627613  -1.2351375325049927
   0.9257918886481815   0.8599840155754523  -1.1585827660510650   3.0163543591817499
  -1.2396752185928872   2.9945792649106355   3.0219725298148550  -1.1352064758079801
   0.8863310829638644   0.8903480576249981   0.9730417061387912   1.0462915296889774
  -3.1340825625425457   3.0789208390649483  -1.0830758664430347  -1.1014532531665744
   1.0197353485050293  -1.0452062719447659   0.9874230374312055   3.1086116391028091
   3.0970307720483343   0.9584581589955586  -1.0690299172733935  -1.0804702215871269
   3.0641424725396842   1.0366543962707329  -1.1512818655912014   3.1044153653194337
   0.9872907474615747   1.0122301739026773  -1.0096444253736934   3.1362624523038822
  -1.1197313575763819   3.1415793503268348  -1.0146751933220863   1.0043009208248237
  -3.1387074717232917   1.1226032361799250  -1.0552971877457231  -3.1121291259053052
  -1.0193492549633609   1.0438776693627081   1.0060452997519196   3.1366575403046526
   3.0972758788811308  -1.0867345711900245   1.0718813241658507  -2.9254564852110305
   1.2121287686581124  -0.8322857957081237   1.2552649962385853  -0.8903350570718580
  -2.9347496214380939  -0.8192049263386899  -2.9648049796491334   1.2739657631642169
  -0.8406156850641940   1.2068286311895120  -2.9667713551302182  -0.9272151794407196
   1.1823701414191361  -2.9485447661584270  -0.8389594452985708   1.2871962247674531
  -2.9746594956944263   1.1344245320491553  -3.1149717435206283  -0.9866116349752442
  -3.0480858902596855  -1.0142968586498833   1.1140632498955017  -0.9563532018266822
   1.0774358297831204  -3.0773893688510814  -2.8199435155901256  -0.9665793559751370
   1.1606829711366706  -2.9920288000632933  -0.8647664729514861   1.1389118343835305
   1.1151913197322922  -3.0407316603354877  -1.0370533530004709  -3.1350582325599348
  -0.9847380366208204   0.9950078582548310  -0.9835559415356545   1.1667642544034604
  -3.1366751579004744   1.1825949738844299  -2.9502701373560418  -0.9705242424803903
  -0.5717926857856156  -2.7283184064980270   1.5206366942626139  -2.7532241621342490
   1.3734354243329250  -3.1188240287078992  -0.6607947820860166   1.3708124115412277
  -0.7857133091711835   0.8782974859072007   2.9333786885969602   0.7842791578724424
  -1.3219220284105599   2.8708411115479424  -1.2904412774248191   0.7646399252649407
  -2.9281132250508008  -0.8739305381397438   1.2501817271648228   1.3288725658360703
  -2.9001300544324589   2.9061820760792676  -0.7760177891278929  -0.7586757137069551
   1.2955069732041029  -1.2436054322996239  -2.8635660686709175   0.9908383546058033
  -3.1388007903772306  -1.1347365080593530   3.0139130042689843  -1.1157261407140497
   0.8883381416038283  -1.0899848823738134   3.0676255621406172  -3.1154129324213118
  -0.9617648702142506   1.0146394358500705   1.0203859791786645  -3.1091512657938609
  -1.1327469597295403  -1.1515322735593696   1.0021157886476908   2.9785200947120121
   2.7293961777554729   1.0635612798227392  -1.5195428153203736   0.5716608841273606
  -1.3749602615034151   0.6592860526003298   2.7504897520480589   0.7879236663393943
   2.8221699804431388  -1.3698116272887186   0.0133100621635926  -1.5965423592846930
  -3.1148782703500468   1.7450682168539253   1.0365315450444708  -1.0577349784706032
  -3.1074668890495443   1.9473166181883954  -0.1024152923905463  -3.0911174035511100
  -0.9519305304655390  -3.0946956781398640   1.1489613573935027  -1.0577494568276389
   1.6594252474041629  -0.3801030242420567  -2.5868138384631973  -1.6623109560606049
   2.5813460794727616   1.0978013801134028   0.3746352652516207  -1.0347405412232331
   1.0610534676359737  -2.2416021654761176   3.1114829964217932   3.0911541235269695
  -1.0962371747934105   0.9541923539924089   2.2420395018721559  -1.9453517964482241
   0.1050777323375954
   2.0827108847186544   2.0894752974148467   2.8657988483302468   2.0920585617707510
   2.0852936969266640   2.0854005242048790   2.0924847918445431   2.8651260133231462
   2.0833636178102513   2.0888961983715353   2.0894115113499998   2.0855660940098590
   2.8789451900562990   2.0938289121273734   2.0894989434338509   2.8888082081318043
   2.0950473260208482   2.0937008428896395   2.8726143349170719   2.0900738243119110
   2.0909766391279065   2.0868698172852760   2.0934922806662377   2.0850484675576211
   2.8708696123115240   2.0922812738984895   2.0943746023742666   2.8891403830732325
   2.0917308124406917   2.0948486658135819   2.8707897246026546   2.0870245367286380
   2.0894330643079595   2.0913410405322823   2.0858088410935895   2.0896867361676250
   2.8781289542031598   2.0939858721801285   2.0894389158380084   2.8892511435949482
   2.0949815922362323   2.0933555988411054   2.8723284647999656   2.0870700923972714
   2.0910217770998996   2.0901334987803946   2.0847224886468636   2.0930898210877360
   2.8719775420529139   2.0922554746593671   2.0943640395593013   2.8899233204936867
   2.0949804705884794   2.0908836160997755   2.8711022215174733   2.0869396112907155
   2.0913847483177159   2.0896961700114165   7.8554050480969480   2.8098834684837031
   2.8253943045692487   2.8111841330251814   2.7876807676896522   2.7845077440538089
   2.8095593391577571   2.8257622602137400   2.8094705927637720   2.4278744725837793
   2.2669974087992428   3.8555988828630610   4.0134114532389171   3.8915347460799401
   3.9995583015723510   1.9375153428884577   1.8598751040101369   1.9307016236547987
   1.9009987012665837   1.9607972082709590   1.8718761004987343   1.9355003790940732
   1.8684676416039869   1.9518915402702102   1.8908576759846438   1.9519347208462194
   1.8726424004525219   1.9280501953767655   1.8868736643345025   1.9541690010815693
   1.9515438629964648   1.9272262466201580   1.8760913859425052   1.8681680327669701
   1.8722608605101776   1.8984225249928677   1.9334531825169559   1.9371290451988401
   1.9591326115676422   1.8592102601307694   1.9105196962816673   1.8709532596761187
   1.9214812519338256   2.0482356796851664   1.8476807360469112   1.8547081058624950
   1.9000195285041908   1.8948354086207253   1.9307857916136506   1.8568905302709613
   1.9314644140924790   1.9476337118975204   1.9144710678614847   1.9056936304699030
   1.9136384754344860   1.8424806182909013   1.9756243317644078   1.9071680103837494
   1.9485665011320152   1.8735402750413988   1.8758635323150299   1.9468400223797164
   1.9419217276969685   1.8732366520494106   2.0277114468974631   1.8888170760190832
   1.8462693587983530   1.9130759634850836   1.9129138992118486   1.8679439310027370
   1.8906759299262188   1.9058433849649796   1.9353758550876035   1.8788936866370340
   1.9402832979329665   1.9115713941424211   1.9104419876976444   1.9160362919736467
   1.9776108311861451   1.8517508165916554   1.9080220540165924   1.8957003628791282
   1.8787552357899209   1.8721941196508249   1.9502673285302121   1.8710643096615283
   1.9475828832367097   1.9400253924471533   1.8733172438350489   1.8462025176895249
   1.9084203214323208   1.9239243176683487   1.8503159780097553   2.0506990013259192
   1.8969177795380894   1.8939205878069696   1.9337518544272014   1.8556221559681156
   1.9333101567967963   1.9478113152015901   1.9151839672853992   1.9130743733419535
   1.9741902870446177   1.8437898809423237   1.9045497838329810   1.9084803242026391
   1.8753650011702552   1.8728142910914567   1.9477961219327884   1.8731084612399582
   1.9491378395497378   1.9416538782374557   2.0253950548471265   1.8905376906900335
   1.8475966464638895   1.9102179079378068   1.9159301768768666   1.8672748227246845
   1.8915865376881473   1.9055656678702571   1.9343940998073714   1.8799837607690368
   1.9380684328743394   1.9131131678647884   1.9187385885771193   1.9086226317572574
   1.9774966168292585   1.8518594636014212   1.8943527304023855   1.9085143299118317
   1.8776323054529160   1.8712674949313202   1.9486741968857544   1.8729971525493259
   1.9487679231564197   1.9405574629133058   2.0383408769302389   1.9281479848971845
   1.9404656729371601   1.9587090080099532   2.0039888297343591   1.7983519221963828
   1.8288584505515246   2.0571201104250831   1.8729554275949432   1.8949696161460363
   1.9143809281501909   1.8583621820263714   1.8571848461189668   1.9290525399382936
   1.9378301473123445   1.9586772643924881   2.0040395032017337   1.7975314669308642
   1.8316210985677668   2.1063194317153502   1.6469179832861036   2.9944408199005990
   1.6261977329624575   1.4875376412781105   2.8959207817403261   1.4935829900934463
  -1.1351457216410878   1.0490671121409711  -1.1242329265457305  -1.0302029515865221
   3.1094096912575537   1.0084269426944235   3.0876970064219167   3.0796823169063625
   0.9361096525708522  -3.1165170671798035  -1.0531426244078805   1.1288021990520465
   1.1231457870510424   1.0266542628427673  -3.0802426328778951  -3.0910086653556168
  -0.9402286557208803  -1.0112117781049688  -0.9255814642584913   1.1138666883515032
  -3.0640137399295662  -3.0329201147487539  -0.9499024310707409   1.1864960730085887
  -3.0619799683378202  -1.0002446205073225   1.1070940299829408  -3.0923154948310030
  -1.0777445908704604  -0.9418695294245862   1.0653412333258983  -3.0798540070631408
  -3.0849553536209449  -0.9543254280404565   1.1836590495980990   1.0602454759200863
  -0.9756759175145492  -3.1100630946766978   1.0400272224647027   1.1171256359539228
   3.1328287759331745  -1.0512214776911357  -3.0669246176703875  -1.0172615412082262
   1.0818735123470502   0.8765150085758060  -1.1687132868052017   2.9673598780829495
   2.9810218933274744  -1.2113185443449688   3.0099412392501508  -1.2280157725484273
   0.9357935979464662   0.8628290969587163  -1.1543634166057164   3.0208982606901937
  -1.2486383950364690   2.9929561515499112   3.0213106944220005  -1.1282036960548816
   0.8850325216662349   0.8872273439874895   0.9797199338287947   1.0608491822592900
  -3.1178088947445164   3.0867856743245139  -1.0736711535393337  -1.0918724026792932
   1.0308560766364459  -1.0300988377211067   0.9958376543441168   3.1185661336598551
   3.0870354391873569   0.9473593682710744  -1.0801780504057608  -1.0895178545737170
   3.0539913816895874   1.0264539630127523  -1.1652524113377172   3.0903954771650337
   0.9744236595785651   1.0091578187764056  -1.0017742677494834   3.1372422599488954
  -1.1279291697985316  -3.1388612563244203  -1.0087068613270860   1.0001552713739585
  -3.1367913024995757   1.1354619181541219  -1.0527989009652650  -3.1052831471883842
  -1.0128263300706295   1.0467535689890870   1.0045366298787402   3.1392103861068414
   3.0957126499862198  -1.0879201872390152   1.0783496900368510  -2.9328071135784390
   1.2048759707007910  -0.8396285505395275   1.2468656482981499  -0.8986365746022063
  -2.9431410958425244  -0.8282424776862893  -2.9737447005866455   1.2649360853526230
  -0.8475869632569603   1.1956614794646150  -2.9784854268628078  -0.9408269628373224
   1.1682114380148425  -2.9537194693251170  -0.8446810684729537   1.2862173951328946
  -2.9840754055588969   1.1205295408669049  -3.1360957176863025  -1.0023516330323925
  -3.0598496178201731  -1.0332895691937938   1.1004545154601164  -0.9685307362477649
   1.0580293123786144  -3.0914119101470616  -2.8329386693383549  -0.9466659924970360
   1.1799193510498613  -2.9708380167592368  -0.8442526732123393   1.1527046130982783
   1.1256489702222738  -3.0309509934104155  -1.0339937070997973  -3.1354170285619243
  -0.9832907011157698   0.9911699770236035  -0.9865648327104836   1.1655614947356701
   3.1400221728750441   1.1897601176585504  -2.9412988620748819  -0.9668381839355088
  -0.5770132393946567  -2.7476612993142977   1.5112857123833230  -2.7517309580546732
   1.3608062892052721  -3.1063086698191067  -0.6634320062766970   1.3619476860632560
  -0.8087003738563865   0.8972882300401870   2.9427705227332752   0.7839025981855422
  -1.3287097942107597   2.8663113942904581  -1.2917832907989313   0.7536990018941572
  -2.9210775499543526  -0.8771445187662499   1.2518928617807927   1.3414586592130486
  -2.8977936167784346   2.9089932202757391  -0.7687562362313917  -0.7415685200463070
   1.3023645111417945  -1.2278023920500103  -2.8517834154907478   0.9807404039571502
   3.1365211960382351  -1.1490301869860318   3.0045291036239656  -1.1228754114745358
   0.8747585126807839  -1.0932581338573362   3.0601565823790682  -3.1186717529564034
  -0.9611491943245172   1.0086857079898073   1.0156208963142730  -3.1100418522334272
  -1.1402069499191023  -1.1579176748558857   0.9996048837760002   2.9694397860903248
   2.7457407491974086   1.0625226582237486  -1.5129122660347316   0.5714828025687904
  -1.3624152101345257   0.6621170818129199   2.7465121504164416   0.8062584700411501
   2.8307907619885961  -1.3679994765874686  -0.0163788540411646  -1.7043117270228034
   3.0623886030613763   1.6449422782022238   1.0562577804156394  -1.0418307705266350
  -3.0943719252428536   1.9523141271321935  -0.1002270275840253  -3.0945575862002630
  -0.9620019846791704  -3.1090253556251550   1.1476335948320007  -1.0606582524062471
   1.6459160188733781  -0.3806103378490520  -2.5889021850872997  -1.6818974985017265
   2.5747614519554283   1.0905391700370479   0.3664696047171806  -1.0427183880550051
   1.0547838490813324  -2.2327826291051185   3.1066015035287053   3.1059331786025908
  -1.0797498914406582   0.9720677630067148   2.2447245600006118  -1.9409585100426374
   0.1108591444047357
   2.0804370263659586   2.0861645032653140   2.8691030863478049   2.0894724110010454
   2.0820136760026289   2.0823104722678285   2.0902811570713085   2.8681789067937014
   2.0800870308096773   2.0856636898389320   2.0863737700032288   2.0825814282613804
   2.8832581456494957   2.0906427884745340   2.0867594074554274   2.8888725836800520
   2.0917678863652771   2.0901674153336827   2.8762397103291879   2.0866393479750012
   2.0875183951502683   2.0838877155741447   2.0901199333573226   2.0823125077190272
   2.8749249717837824   2.0904876631339713   2.0910640851532873   2.8866058643418810
   2.0885957441749605   2.0910236402015472   2.8757247919996374   2.0838004397070398
   2.0884146021288816   2.0878724455495541   2.0826117925114378   2.0870407115531640
   2.8833223748539054   2.0910808283663220   2.0866329807317068   2.8881699304859230
   2.0915849591736295   2.0902736494899776   2.8763503089489824   2.0839590334880951
   2.0874457540651452   2.0867334765473928   2.0813482688320306   2.0900823613235655
   2.8752545319350329   2.0896339908575698   2.0912475459473621   2.8870125517525524
   2.0909774890248509   2.0877590950299374   2.8756144856780783   2.0837921387072145
   2.0879837204253651   2.0884304518994359   5.3140450898829927   2.8117082962414308
   2.8242173437594600   2.8142351725064718   2.7855888090522036   2.7866359309975381
   2.8133260449060420   2.8252022199813043   2.8167781974931270   2.4276497223192242
   2.2657875024860132   3.8468430826941802   4.0116879888706629   3.8932670616736229
   3.9977656891147486   1.9361051261441995   1.8637796502133961   1.9299467359893587
   1.9022089299517613   1.9534392006001424   1.8791514899074617   1.9321394165063936
   1.8726902351994474   1.9478273540293440   1.8871582582068880   1.9477199773610865
   1.8801163007090096   1.9284546569468888   1.8836742530244723   1.9476232106654454
   1.9500773724219336   1.9280358421277071   1.8790866407482005   1.8755297692971498
   1.8817415752137363   1.9005111916470794   1.9291880269308201   1.9310554846520129
   1.9559148648242239   1.8621209949510542   1.9097156433540881   1.8699242242188983
   1.9202752003724071   2.0468506307471834   1.8504961588438464   1.8567588354697404
   1.9018968825711962   1.8980008351395490   1.9244029685009396   1.8595057450253403
   1.9344593858730772   1.9435742693394424   1.9134077938219309   1.9050435235483898
   1.9120420695524443   1.8493259823814370   1.9724449844974907   1.9074997183590077
   1.9449257233179009   1.8775999677030504   1.8796333281875637   1.9435952223366879
   1.9380464046846182   1.8768974987107316   2.0121855757755549   1.8939813712883802
   1.8507285179915458   1.9104585130648952   1.9199532330852369   1.8705134807809742
   1.8967499323892276   1.8959651347696556   1.9506813313922964   1.8781984407871155
   1.9377849163366254   1.9026256204303242   1.9148515450760373   1.9106002300194145
   1.9659698326097730   1.8585101598769518   1.9132900121937348   1.8974379040552376
   1.8834419794564776   1.8767546343148178   1.9466009758438467   1.8763551238693379
   1.9389978039016738   1.9386771085928673   1.8674063088744275   1.8553828698460058
   1.9116314482053729   1.9187189115550936   1.8560564880845016   2.0449167169894871
   1.9011473209067051   1.8993689764004533   1.9368534913177138   1.8586038753902510
   1.9224087192935708   1.9433404256573277   1.9133460918392458   1.9120069081458082
   1.9716732728243394   1.8499281112730004   1.9047721692196018   1.9081276743280142
   1.8797560767740855   1.8772354454371500   1.9434431303194835   1.8774483551579844
   1.9445738540897155   1.9382614671417391   2.0140648113193698   1.8931606619161712
   1.8519507425881943   1.9176172522389638   1.9091578781885561   1.8720218514125966
   1.8952884704328357   1.8970007204453172   1.9488798959875353   1.8794523955051421
   1.9381622647695254   1.9033525845279020   1.9108162380813798   1.9145502288363609
   1.9665248457149953   1.8610748931909906   1.8958298537812048   1.9119736258263518
   1.8829148845819215   1.8753879358556045   1.9391180799336756   1.8766660093527832
   1.9480269587796379   1.9386103444271416   2.0391176580979451   1.9342078742761193
   1.9417705969241690   1.9547578685642835   1.9749589029656911   1.8262468903374391
   1.8269547438471032   2.0588685920187344   1.8917878420503080   1.9075025427066643
   1.9074042192892480   1.8394192668394742   1.8511800522029858   1.9368536993009577
   1.9379607602669162   1.9476816970172817   1.9733349549852075   1.8290681853484232
   1.8343674218497710   2.1337312872262864   1.6674693889846621   2.9694671228199496
   1.6090768232764587   1.4871159278145751   2.9332477593535624   1.4945806498845682
  -1.1203582158021683   1.0544633584492040  -1.1085090272432578  -1.0276444458435943
   3.1191711035173668   1.0160115420164568   3.0981193463092547   3.0925684756435308
   0.9561987178249058  -3.1097728378180527  -1.0485528025382116   1.1332176114370700
   1.1142425300745968   1.0367841955480770  -3.0836057790187015  -3.0887476604626749
  -0.9469775052052444  -1.0034106623763868  -0.9139511046330245   1.1284844385736810
  -3.0477394302177463  -3.0213929400638455  -0.9318554146526993   1.2014525138893604
  -3.0472590331750840  -0.9873995769913659   1.1200422584394556  -3.1347145229082245
  -1.1143152723220788  -0.9874567718850454   1.0277469099865373  -3.1214357565328394
  -3.1295189541936619  -1.0007118822480150   1.1332671023997793   1.0196873683381305
  -1.0067854078936980  -3.1382444672300838   1.0156488472533036   1.0860870314329989
   3.1085212865800007  -1.0754453340555536  -3.0978795892025550  -1.0453720279033869
   1.0538466586406454   0.8464439688266284  -1.2044841571438809   2.9305318299677627
   2.9674601383837516  -1.2316373076547005   2.9826645128703198  -1.2495926683387566
   0.9165320124132418   0.8344951928023775  -1.0650114463571814   3.1182374932374515
  -1.1636613227142409   3.0808199398123879   3.0943923597876579  -1.0442480524502531
   0.9808835722274335   0.9736925982957765   1.0556883151347005   1.0724921360289730
  -3.1086321338262306   3.1059974084639657  -1.0639835374088358  -1.0751268613912381
   1.0380774999155473  -1.0208594773992374   1.0126457950357561   3.1258501563425409
   3.0346380574051945   0.9045638286299402  -1.1287986347182275  -1.1418000299997484
   3.0113110484045835   0.9779485850564161  -1.2140731137684349   3.0357497300629848
   0.9160011150068200   0.9939521982497446  -1.0257137507181504   3.1132228275198051
  -1.1392289493916681   3.1242904088200230  -1.0360774365793093   0.9800416798783927
   3.1278372413302167   1.1081712923623208  -1.0524826528988667  -3.1082667596661135
  -1.0156769049559065   1.0465484986408964   1.0074272942191607   3.1391383533511039
   3.0989915951487768  -1.0851625604910464   1.0758873959737094  -2.9344915186994478
   1.2020961101086469  -0.8485237404317245   1.2305354750804640  -0.9160622032910278
  -2.9666820538313989  -0.8378177875335369  -2.9844154659050282   1.2481499907341871
  -0.9896493107454741   1.0503123053604753  -3.1324742151775293  -1.0699024051715906
   1.0304963814699910  -3.0964731655061417  -0.9960743788645603   1.1467505255674952
  -3.1098640212775401   1.0609347474253836   3.0974891671900386  -1.0507457228066179
  -3.1198079843579585  -1.0832535645933037   1.0516968525896266  -1.0256547197471644
   1.0108997000174909  -3.1373351899791651  -2.8142232452345888  -0.8807313520244721
   1.2360236561209734  -2.9257930922562712  -0.8090380841108255   1.1954974040771689
   1.1703748591248757  -2.9960554399092647  -0.9915199517212709  -3.1162587615170678
  -0.9643942408422246   1.0132327371884786  -0.9819535839832203   1.1699109366916225
  -3.1356473924572605   1.1977363174159583  -2.9335844690887845  -0.9559574910580814
  -0.5899190624497221  -2.7516620265493525   1.5002119412308015  -2.7288548781187516
   1.3925874649612031  -3.0426261628706186  -0.6387238744382269   1.3788310582644723
  -0.7829119058351575   0.9297539450801016   2.9852018591536909   0.8365356329179672
  -1.2681686847899249   2.8978791722822494  -1.2622730594992324   0.7931748545743573
  -2.9233121188263604  -0.8719643105755933   1.2525045999982685   1.3238583957499490
  -2.9079791031788691   2.9595687083160716  -0.7835101926050082  -0.7312370407634021
   1.3201107674873653  -1.1932791303180033  -2.8386056291183599   0.9002616162972426
   3.0597738971507673  -1.2169066655960052   2.9496335833594394  -1.1740394429666225
   0.8324653014661907  -1.1565932990502996   3.0094237262360379   3.0784735927446625
  -1.0518999177385735   0.9260440904836352   0.9429193487209441   3.0957311454172944
  -1.2095101535400830  -1.2285351212396483   0.9242766754567013   2.9022206836789106
   2.6892963088631281   1.0029189818032249  -1.5636553167253151   0.5275453147639751
  -1.4544016737261538   0.5758320078649904   2.6670326393542791   0.7164319255668407
   2.7466656071579854  -1.4453190685323121   0.0075285556198630  -1.5473819519859366
   3.0974188908964813   1.7531293047767271   1.1530382315123662  -0.9586019810805259
  -3.0136583608503544   2.0106530072078677  -0.0444033725619602  -2.8588553597267752
  -0.7423666449099091  -3.0284790762629203   1.2141857816089556  -0.9819870134713375
   1.6007634327411515  -0.4397570165665526  -2.6359298116468457  -1.6745423867651987
   2.5681224711066766   1.3126897348599189   0.3719496760263834  -1.0771184603164425
   1.0303501433205158  -2.1608920873788260   3.0888732595806490   2.9301155739779574
  -1.2456011295646721   0.8129219866954625   2.2326537127551198  -1.9430629907875079
   0.1154601254726252

$redundant_gradients
 10 449
  -0.0995814252542412  -0.1030001311196487  -0.0100983558114529  -0.1032627110207698
  -0.0994771414827526  -0.1003639179452566  -0.1024181929055380  -0.0088741980541958
  -0.1002062405863463  -0.1020732012603444  -0.1018123471139734  -0.1011097032916004
  -0.0116653864061564  -0.1033139228331972  -0.1001236203051641  -0.0102678009101852
  -0.1033597999595788  -0.1024229143366663  -0.0116365059448184  -0.1146175689069439
  -0.1144877490858352  -0.1130206683233596  -0.1031392331955605  -0.0993087622260985
  -0.0094071124889454  -0.1032111427109672  -0.1023184135312530  -0.0053675539899375
  -0.1026715102533304  -0.1028277796240920  -0.0084253412085970  -0.1141391007118656
  -0.1125794983698849  -0.1136373926081288  -0.1004660730621711  -0.1008499136966552
  -0.0093183266147581  -0.1029855748628351  -0.1019354768340852  -0.0090115871787496
  -0.1036722667397480  -0.1033278654671943  -0.0084053390030504  -0.1132563196994844
  -0.1159734540055667  -0.1142879558858250  -0.1010364064760627  -0.1027993214526438
  -0.0103017085634378  -0.1028480755599419  -0.1017435732519920  -0.0100181815345214
  -0.1023284515708978  -0.1032511946099947  -0.0172856299093370  -0.1129756316624698
  -0.1157095634279505  -0.1129437408038262   0.0021084096327078   0.0036327367364283
   0.0071473238508149   0.0053082497494665   0.0052312424590444  -0.0019595189740047
   0.0018939737872867   0.0062351540830354   0.0041638596282579   0.0152267512473823
   0.0113216190047434   0.0021253924735900  -0.0092844787812642  -0.0080054215068078
  -0.0099351417773318  -0.0626570952352995  -0.0005294995859215  -0.0003168471760280
  -0.0011330659616517  -0.0017547351642385   0.0029215149124308   0.0008406444083895
  -0.0003206482388620  -0.0000469335442484  -0.0010716561323448  -0.0003963170273164
   0.0031701853303919  -0.0013249397689018  -0.0023999391675092  -0.0008416887105541
  -0.0001525069552053  -0.0004518723867565   0.0047196133175194  -0.0008415429717567
   0.0024024544015368  -0.0009324341837946  -0.0009507526954761  -0.0000993358736390
  -0.0002705271913227  -0.0001448174098578  -0.0026077951500284   0.0016976223762144
  -0.0045932253656069   0.0013546555556325   0.0042081617019546  -0.0001637825369056
  -0.0006212864987912   0.0000128329809880  -0.0027077754768125   0.0014473857547531
   0.0053649603209070  -0.0035967787049584  -0.0003182163307648  -0.0000166229632868
  -0.0001316374876238   0.0007083322901243  -0.0000317688295706  -0.0001822991232365
  -0.0038320482853183   0.0032311182861321   0.0031415353046808  -0.0031401686140290
  -0.0023145917383175   0.0029227470875104  -0.0063857688514611   0.0030886130689337
   0.0059939503846272  -0.0020788274113685   0.0014411409587579  -0.0018864195364635
   0.0013063498621724  -0.0008310625167509   0.0030923249814462  -0.0001191222159610
  -0.0021314751566013  -0.0013781083165554   0.0008619598846029  -0.0014500009340310
  -0.0006917010574108   0.0001389606473609  -0.0002521107419230   0.0014289187887744
   0.0031836107709572   0.0030136632833840  -0.0038746578226051   0.0029997149798586
  -0.0036880833231551  -0.0016260438226666   0.0010205603146441   0.0039420828224960
  -0.0025874732869708  -0.0048092882651499   0.0000485676033530   0.0022479430137409
  -0.0008222914634641  -0.0001416058474460   0.0054198318991526   0.0013975017684852
  -0.0024296125681678  -0.0035308365863880  -0.0019282850460980  -0.0017083534046335
   0.0050579702055204   0.0015957850173030  -0.0013570530781119  -0.0017667720004174
   0.0034403678697378   0.0027939742659997  -0.0037486970857508   0.0028580369606331
  -0.0039972313620158  -0.0013493975065229  -0.0053537129375848   0.0028070699176501
   0.0055153850352654   0.0013501328473405  -0.0025938109819125  -0.0015889873332943
   0.0004024497884310  -0.0016424058255016   0.0055423962210388   0.0003754625446033
  -0.0025576685651988  -0.0022750503791141  -0.0020390737346454   0.0007539348930017
   0.0000774351251912   0.0005715244767357   0.0013110976537290  -0.0006480308479177
   0.0039050722696207   0.0036963508304850  -0.0048437647073738   0.0033238908530050
  -0.0039447297618253  -0.0021289499355308  -0.0079866956357273  -0.0004231274665530
   0.0009637127577640  -0.0001569784471147  -0.0023878829114047   0.0026630122486367
  -0.0005870677681141   0.0002281587416047   0.0022425342198480   0.0018872450486100
  -0.0035800332136120  -0.0012238444087421   0.0006488552169248   0.0000415373805881
   0.0021850181683150  -0.0008368210789346  -0.0029505016132032   0.0027563908336764
  -0.0012895283761035   0.0003255786400519  -0.0017206674009070   0.0009795699781321
   0.0000792068252056   0.0018622119524506   0.0028522158627375   0.0002164840099756
  -0.0002324101956508  -0.0016667405920815  -0.0013990266122730  -0.0001693772372269
   0.0012912319222281  -0.0016930193551059  -0.0031903827099604   0.0000983367425816
   0.0015589459020365  -0.0015211966240895   0.0022514857039065  -0.0002224047523663
   0.0013386910327715   0.0003673093239272  -0.0005454853472079   0.0035502775756296
  -0.0024339912952245   0.0016661011956503   0.0013781761441729  -0.0005874697891192
  -0.0014720879476517   0.0005113743312788   0.0013523608132162   0.0024512049336144
   0.0002793320237747  -0.0034119185499872  -0.0025451167370930   0.0000836290496128
   0.0014797276852603  -0.0003043437074885   0.0004358451362426   0.0001270070816401
   0.0007395388415292  -0.0002252090049897  -0.0006565597941184   0.0011708896306579
  -0.0001532160195906   0.0001852142870734   0.0004412239597416   0.0000369389805446
   0.0006313789598768   0.0002018303309004  -0.0003926096484318   0.0003753692872086
  -0.0000541793417679  -0.0026662502154115  -0.0000882330803999  -0.0008201480736388
  -0.0004519370441076   0.0013941650976650  -0.0001423834416707  -0.0027204005766825
   0.0021260800909041  -0.0008742984349095   0.0008218956952524   0.0010965514639842
   0.0005038793375368   0.0003598982210441  -0.0003295286771275  -0.0001988540248885
   0.0006345539897756   0.0009658768117452  -0.0004735097936201   0.0002282245983942
  -0.0005122911966321   0.0000600085947688   0.0003999782154375  -0.0006805072002575
  -0.0003405375795888  -0.0000933351721863  -0.0002615511758116   0.0000784184448571
  -0.0005816164972089  -0.0014289393021871   0.0023466714954935   0.0002611765393224
  -0.0005861462656557   0.0031894645320249  -0.0023954786004851   0.0013801321971955
  -0.0015481557955067   0.0004089940349588  -0.0007183104492171   0.0003050846831778
   0.0004776140005021  -0.0006496904836739   0.0002218275589470   0.0003737046487211
   0.0003257369107279  -0.0008015675734481   0.0001390542003001  -0.0001508120533442
   0.0000785274130896  -0.0003990845270995  -0.0000501468030964  -0.0001697450606655
   0.0002586524578692  -0.0002794862695303   0.0003873266740553   0.0010984094123918
   0.0000860707411640   0.0026356491945135  -0.0012731926660047  -0.0022855313372325
   0.0002640471161170   0.0011008593338488   0.0000885206626211   0.0026380991159707
  -0.0008358258020250  -0.0011091536133392  -0.0014719813157388   0.0005097558420947
   0.0001469281396951  -0.0005544008767711  -0.0009172285791708  -0.0002810730654570
   0.0007830836534088   0.0004792927295084   0.0004319874264612   0.0001862545097415
  -0.0001206633051816  -0.0001679686082289  -0.0004137015249484   0.0002260845500523
   0.0001787792470050  -0.0000669536697146   0.0002581478076284   0.0022865458744789
  -0.0002112438110381   0.0007090712862626  -0.0017887183992544   0.0008556137959226
   0.0005620834101544  -0.0019357062753628   0.0007086259198143   0.0010241323347081
  -0.0007099037928812   0.0021549855852562  -0.0004712672636318  -0.0022053033912209
   0.0006595859869164   0.0003505920242261  -0.0013834441033634   0.0014814452747739
  -0.0018058542693679  -0.0008372812964319  -0.0024722742776920   0.0009353307402924
   0.0019039037132284   0.0024330883841388   0.0002689107319686   0.0009245678159525
   0.0018931407888886  -0.0021067490765574  -0.0002164604979370   0.0030090045635796
   0.0028204982559777   0.0030829294995453   0.0010041346133228   0.0028944231919433
  -0.0012098731567243   0.0003866640602927  -0.0018901090324009  -0.0023480071933945
  -0.0007514699763775   0.0009302096773573  -0.0030282430690713  -0.0014029749473908
   0.0001935622696263  -0.0000279541903349  -0.0020832108230677  -0.0029254078251850
  -0.0027041097734330  -0.0000923470376328  -0.0012713085139449  -0.0010500104621929
   0.0015617522736080  -0.0008217919021846   0.0020112688853678  -0.0006597301051570
  -0.0016822770428411   0.0009451250723347   0.0011799058863138   0.0001573589486296
   0.0027847610638052  -0.0010572682389094  -0.0020798151765938   0.0005475869385820
   0.0009709482589141  -0.0006004938504323   0.0021567954781268   0.0023886866868674
  -0.0021790484763318  -0.0009932012571185  -0.0007613100483787  -0.0011730166760546
   0.0000128305431584   0.0002447217518984  -0.0001097839799320   0.0014056145766365
   0.0006312354844270  -0.0009325917076212   0.0000320255326108  -0.0002612067895068
   0.0000142315075180   0.0007298440260326   0.0010052823230575   0.0003841445770130
   0.0003663505519206   0.0019303247805675  -0.0008718971751630  -0.0008083858823202
   0.0014515810757053  -0.0013506408800255  -0.0012871295871826   0.0034178563497026
   0.0006156343939716   0.0000909122548960   0.0006791456868146   0.0001046662657477
   0.0000666708856926   0.0010230763481505   0.0008532818728808  -0.0000812172807807
  -0.0001192126608349   0.0006673983263522  -0.0008518405078989  -0.0008898358879537
  -0.0001032249007655
  -0.0739473987205282  -0.0764270063784828  -0.0085496373065707  -0.0768116428120207
  -0.0739694106127302  -0.0745452312859302  -0.0762441937207940  -0.0075404482007579
  -0.0742972472345771  -0.0758290374996206  -0.0758014188038153  -0.0751637914579548
  -0.0095903677990047  -0.0769350710990876  -0.0746074174020923  -0.0082803492604690
  -0.0769971533468117  -0.0763537490286454  -0.0091907380444649  -0.0842522550869626
  -0.0842137286445839  -0.0831081001305420  -0.0766921674315732  -0.0739570684273821
  -0.0077029464798431  -0.0768699494025070  -0.0763152072063882  -0.0039802611707028
  -0.0764423175712696  -0.0766814586343439  -0.0065024425940995  -0.0838012155086632
  -0.0831227247195019  -0.0836832318378260  -0.0747240968829527  -0.0751885837758514
  -0.0076443612634428  -0.0767282221871381  -0.0758102845793170  -0.0072482291378542
  -0.0772439490861151  -0.0769395646541332  -0.0064714857102834  -0.0832549912769110
  -0.0851581535071623  -0.0840366217461015  -0.0750582333778793  -0.0764765557660482
  -0.0084038198924441  -0.0766861820768110  -0.0759320588308427  -0.0079451342873787
  -0.0763724913363904  -0.0768093055190960  -0.0138280311318227  -0.0830790740948535
  -0.0850232175373968  -0.0833858858368739   0.0016867792283621   0.0033289830012030
   0.0056951963737833   0.0045967098085325   0.0046467934767020  -0.0015138338294465
   0.0016612878570838   0.0048337538490864   0.0035411287448825   0.0126398996098436
   0.0078024521364398   0.0017543996866537  -0.0082423058199889  -0.0074770267677557
  -0.0087790829538407  -0.0463176145029622  -0.0003436395744860  -0.0003849533621846
  -0.0007694486771980  -0.0018670674473088   0.0026471335316452   0.0007532690661135
  -0.0001145419297573  -0.0001380442987123  -0.0010256932085653  -0.0005139175534894
   0.0029994217010326  -0.0011984920483887  -0.0021840525601575  -0.0009065391097392
  -0.0002663170026911  -0.0004148516815479   0.0043544713841490  -0.0005555223284829
   0.0021772248772769  -0.0006018828812598  -0.0009368241601348  -0.0001267024164847
  -0.0005021202120761   0.0000062293868442  -0.0019143145645045   0.0018550718812142
  -0.0038120865799585  -0.0002016471308174   0.0042698476098341  -0.0001898510529440
  -0.0004037189066089   0.0002339823251625  -0.0024658053565864   0.0013818677356191
   0.0045325041133420  -0.0033565854461576  -0.0002144791279874   0.0001365002683736
  -0.0000262276316134   0.0007262055046317  -0.0005401590226782  -0.0000370951266852
  -0.0036924228479303   0.0032425106372186   0.0031061386878052  -0.0030823058085824
  -0.0025102701150943   0.0029730789639114  -0.0047142315438708   0.0022530873489312
   0.0052415117470900  -0.0021075066702522   0.0008660089415543  -0.0014069770247442
   0.0015961457104680  -0.0003568007248667   0.0015452527499667  -0.0002158830332434
  -0.0018368819511292  -0.0007621383653250   0.0006054911897251  -0.0013154017395855
  -0.0005465767630458   0.0002880575109073  -0.0002643255103414   0.0012708886515970
   0.0031308594634119   0.0030795002711464  -0.0037767153964744   0.0030248599207249
  -0.0035077895480298  -0.0019148184445008   0.0012736943846924   0.0040870271698067
  -0.0018578018708959  -0.0040160159738108  -0.0000078720400537   0.0005015016417235
  -0.0005296675213501   0.0001499591294417   0.0044454451172153   0.0013184523607627
  -0.0021958849342317  -0.0032694657437255  -0.0016679475936101  -0.0014460984567068
   0.0040342749910188   0.0015023434430166  -0.0010468611440487  -0.0014493439992126
   0.0033866429938821   0.0028795565080701  -0.0036101962907920   0.0029545141807730
  -0.0038607656566884  -0.0017257320420332  -0.0042860524788789   0.0021406017506863
   0.0049575938564468   0.0008609547252010  -0.0023448676250358  -0.0012082607148705
   0.0006720447026511  -0.0012191590159981   0.0042152000605213   0.0002799395997976
  -0.0023905141008374  -0.0016725913515712  -0.0017406031268787   0.0005534383398980
  -0.0000817480456505   0.0006259259314458   0.0012048977039031  -0.0005268147254558
   0.0036890812879798   0.0036040593428583  -0.0044442156913379   0.0032988620528689
  -0.0037801705264144  -0.0023224622632959  -0.0071104196126699  -0.0007124586279269
   0.0004905010393023  -0.0001254494429371  -0.0015455094263130   0.0022900393339982
  -0.0003055209383189  -0.0002002811018128   0.0021361065409534   0.0019411714042691
  -0.0032578158071254  -0.0010531266466212   0.0006326696839265  -0.0001845430914638
   0.0014911292406133  -0.0006334806043294  -0.0019866314093801   0.0022617880830438
  -0.0009928021676136  -0.0000500076392871  -0.0014898230821524   0.0008750569294487
   0.0001218733552386   0.0016028618116760   0.0023617039420105   0.0001380692958187
  -0.0001738949782616  -0.0017670995403622  -0.0012758993805104  -0.0005289772849099
   0.0009454684544645  -0.0016483407176360  -0.0028864629730882  -0.0000377771250582
   0.0014366686143161  -0.0011578666547541   0.0022692352506441  -0.0002461696177818
   0.0011824758171281   0.0007213561617299  -0.0003654032717862   0.0031809322876164
  -0.0022446260882703   0.0016330531987022   0.0010111896832714  -0.0005311706656322
  -0.0012197441939516   0.0002403308803752   0.0012226246664665   0.0019941262124738
   0.0002396881372642  -0.0029735395260499  -0.0022026807231539   0.0000931553899959
   0.0016664632780760  -0.0004011714442657   0.0005337528470426   0.0001258662714452
   0.0007315389867677  -0.0003147311856016  -0.0008417689013125   0.0012585767024785
  -0.0002251116901153   0.0001895661529042   0.0005128008122711  -0.0000660176178827
   0.0006718948845038   0.0003046742312220  -0.0004332382711643   0.0003486602251369
  -0.0000185604281447  -0.0023822501413696  -0.0000463024905349  -0.0004011189859646
  -0.0005941576206265   0.0013869735347787  -0.0001003420662805  -0.0024362897171152
   0.0017417900302081  -0.0004551585617101   0.0005023602337662   0.0006932316099283
   0.0007689472847517   0.0002788574322644  -0.0001465101538610  -0.0004457286301862
   0.0004697288084265   0.0009924500862536  -0.0006366000063486   0.0001146918916741
  -0.0005388488969723   0.0000569273785754   0.0003858389611579  -0.0005966134100711
  -0.0002677018274886  -0.0001627015485747  -0.0002204660616733   0.0001084455209090
  -0.0005272984867144  -0.0010708335435649   0.0020060847533825   0.0002150511411641
  -0.0003284839156863   0.0027484343812612  -0.0019575856071763   0.0011193326897713
  -0.0014140505503257   0.0005316785296910  -0.0008431449896342   0.0002879572664912
   0.0007250220263858  -0.0006498014929393   0.0000897073095081   0.0004813007631861
   0.0003334285727079  -0.0010413949466174   0.0000968753262887  -0.0002037338041958
  -0.0000107790894396  -0.0003576877179869   0.0000381643874163  -0.0001647330032308
   0.0002997727169357  -0.0001547903273400   0.0002508292400798   0.0005955141183812
   0.0000892546605783   0.0023191723085389  -0.0013730231035198  -0.0018792825613228
   0.0003506350866377   0.0006772002332078   0.0001709407754048   0.0024008584233653
  -0.0007956035830997  -0.0007768398027797  -0.0009581752339743   0.0006421103806911
   0.0004607749494965  -0.0004958526222059  -0.0006771880534005  -0.0005146164025261
   0.0006233466003710   0.0004321867859128   0.0005067849019965   0.0001708193567144
  -0.0001106805373860  -0.0000360824213023  -0.0003720479665844   0.0001777940901727
   0.0002523922062563  -0.0000835733390258   0.0003391297582034   0.0015759731878655
  -0.0003741869258709   0.0001450941842320  -0.0018050659295047   0.0005257834164490
   0.0004544395111988  -0.0014957206025378   0.0008351287434158   0.0008313342023807
  -0.0009152464687482   0.0020130437774262  -0.0000395306730720  -0.0017861113442008
   0.0011421789019735   0.0000170253035224  -0.0017295553676066   0.0011987348785682
  -0.0016635443177297  -0.0004848115743308  -0.0021209383099370   0.0001443716177604
   0.0013231043611593   0.0019566624200829  -0.0003130223744470   0.0007965237504104
   0.0019752564938094  -0.0020893104134605  -0.0001579361980582   0.0029249083836205
   0.0028840806670594   0.0028373647617151   0.0008651628297517   0.0027965370451541
  -0.0012565411549441   0.0004248035726378  -0.0017253667150577  -0.0024231304563810
  -0.0007417857287992   0.0009527064516570  -0.0028919560164946  -0.0014177314196476
   0.0002636133079343  -0.0001171084814970  -0.0018865569797611  -0.0020506376988118
  -0.0022353102185247   0.0001413254224426  -0.0005681233058194  -0.0007527958255323
   0.0016238398154349  -0.0004872125539817   0.0017047505672730  -0.0004684317513028
  -0.0015501330506559   0.0012029445322217   0.0006412602902242  -0.0004404410091290
   0.0023126365737486  -0.0006945528651434  -0.0017762541644966   0.0009768234183812
   0.0005499344907273  -0.0006718850736942   0.0017677987779900   0.0021159860260929
  -0.0016398111526796  -0.0004219468654169  -0.0000737596173138  -0.0012687831244023
  -0.0000509188371397   0.0002972684109633  -0.0001362843670138   0.0011932245612445
   0.0006140113124980  -0.0007365924508042   0.0001029717166727  -0.0001162407832524
   0.0000208774085614   0.0007696866894613   0.0009068048812750   0.0003500155452358
   0.0002679212371251   0.0018495904782948  -0.0010575435120720  -0.0005719292909918
   0.0015291290292341  -0.0013780049611327  -0.0008923907400526   0.0031387062647735
   0.0002315722744067   0.0001308030453120   0.0007171864954868   0.0002125424481471
   0.0000396334796915   0.0009888991893864   0.0008145268087334   0.0001156686928751
  -0.0000572402755803   0.0007176530534622  -0.0006417783129627  -0.0008146872814186
  -0.0000397939523766
  -0.0512947644947624  -0.0530781966890316  -0.0065547017530792  -0.0534655143915614
  -0.0513885461795691  -0.0517596587672900  -0.0531068879606608  -0.0057953015969997
  -0.0514894070376818  -0.0526917983894178  -0.0527576894225043  -0.0522334383619709
  -0.0070530572141538  -0.0536084040991852  -0.0519465341311741  -0.0060085930542315
  -0.0536684678088874  -0.0532280215413379  -0.0063506750668154  -0.0582115776619316
  -0.0582155219208302  -0.0573851446201472  -0.0533931783581675  -0.0514463904583589
  -0.0056193153265761  -0.0535715229170870  -0.0532359039482285  -0.0025405450897207
  -0.0532430881699786  -0.0534922268911861  -0.0042828780627276  -0.0578183755807732
  -0.0576018750054940  -0.0578912196003977  -0.0519469616905974  -0.0523830862164698
  -0.0055794256123546  -0.0534795175388081  -0.0527224321380597  -0.0052529651364610
  -0.0538521701924621  -0.0535993765354293  -0.0042600160695276  -0.0574838009860757
  -0.0588166514034116  -0.0580678863301540  -0.0521232324305180  -0.0532494254157625
  -0.0061125227431767  -0.0534821432511216  -0.0529820653973478  -0.0056559686087085
  -0.0532911423755462  -0.0534538283421386  -0.0098450616107952  -0.0573641167496764
  -0.0587459950281252  -0.0577788644271579   0.0013393391953095   0.0028829597992404
   0.0042764197078001   0.0037930320121446   0.0039091812027697  -0.0009200472119499
   0.0014284072040384   0.0035030825788911   0.0029107506398885   0.0094845045013038
   0.0043133061833521   0.0013415492959316  -0.0070941552748327  -0.0067615605628648
  -0.0075215088678435  -0.0315731366465644  -0.0001608175650276  -0.0003951920624222
  -0.0004146332660997  -0.0019631835565484   0.0023433227692173   0.0006336506974574
   0.0000731833811744  -0.0002316551628716  -0.0010275226084323  -0.0005977636004905
   0.0028064964850195  -0.0010129374509410  -0.0019657043643737  -0.0009247732116298
  -0.0003928452214894  -0.0003418002354011   0.0039146941231112  -0.0002661261647203
   0.0019469457836114  -0.0002869179634070  -0.0008504156727038  -0.0001653626750643
  -0.0007566925871467   0.0001406801969148  -0.0013252039955282   0.0018576729099654
  -0.0030476669784541  -0.0013233220083821   0.0040797757118588  -0.0001415120317900
  -0.0001990087218951   0.0004178875689223  -0.0021710171403567   0.0012841679669735
   0.0036433212498375  -0.0030286098974688  -0.0001333123748198   0.0002392663728657
   0.0000418086600825   0.0007533641731525  -0.0009160615933230   0.0000739284976029
  -0.0034004791247979   0.0030990434039321   0.0029364737218191  -0.0028977418928367
  -0.0025340715483514   0.0028767159362596  -0.0033034413557207   0.0015248144175722
   0.0044339386313850  -0.0019879569296357   0.0003947085824365  -0.0009582353002505
   0.0017520890836268   0.0000129097368301   0.0003068447670136  -0.0002547338710620
  -0.0015528964673024  -0.0002699143029998   0.0003847781445652  -0.0011480600119817
  -0.0004488696735025   0.0004205612060584  -0.0002556726412459   0.0010888007670745
   0.0029465859464256   0.0029973664842293  -0.0035120557834873   0.0029195198948005
  -0.0032086117938053  -0.0020638758512391   0.0014011011404075   0.0040013754814631
  -0.0012340936728607  -0.0032227553783056   0.0000012224075895  -0.0008642496345773
  -0.0002326728831465   0.0004113162015722   0.0034114981983228   0.0012100368574170
  -0.0019197085836926  -0.0029337929927091  -0.0013688375171539  -0.0011593805756912
   0.0029530621533964   0.0013755286808590  -0.0007309972633485  -0.0011100844711823
   0.0031880245125951   0.0028284838849798  -0.0033250312881377   0.0029073042612331
  -0.0035616386057230  -0.0019691439467934  -0.0033145555518564   0.0015322165938927
   0.0043045815416217   0.0004417397086035  -0.0020191836355506  -0.0008355006128268
   0.0008726725790891  -0.0008274456700640   0.0029856948393619   0.0001914913795471
  -0.0021632183189793  -0.0011380989341273  -0.0014322656269877   0.0003843592554516
  -0.0002336831848565   0.0006647530677487   0.0010653223180937  -0.0004057477205687
   0.0033302221136284   0.0033563499110079  -0.0039010659352701   0.0031154858573024
  -0.0034469204986753  -0.0023575382345471  -0.0055858348947808  -0.0008678862638561
   0.0000518676806471  -0.0001515028773308  -0.0008655217840243   0.0019350471030003
   0.0000029053040471  -0.0005684604460713   0.0020069047695370   0.0019307853002778
  -0.0028992218982057  -0.0008557825687580   0.0005787891055924  -0.0003177034229054
   0.0008373399656026  -0.0004777546295770  -0.0011548633174050   0.0017946367321348
  -0.0006841180437671  -0.0003749126712230  -0.0012669024832639   0.0007235104222902
   0.0001112749054814   0.0013542203409365   0.0019767939137041   0.0001126896175434
  -0.0000873473053102  -0.0018302118826323  -0.0011198639781963  -0.0008874467818820
   0.0006007301315549  -0.0015755242187470  -0.0025182893194974  -0.0001770988774460
   0.0013110780359910  -0.0007967782430257   0.0022223481301446  -0.0002872964677688
   0.0009775864192731   0.0010683292803683  -0.0001764324305031   0.0027318299054014
  -0.0020415399538971   0.0015778110556252   0.0006393028606133  -0.0004753108663215
  -0.0009613397579755  -0.0000187608614069   0.0010519013308058   0.0015084513357202
   0.0001827528556987  -0.0024885519551029  -0.0018304882330826   0.0001135522852034
   0.0017948277439740  -0.0004695992365633   0.0006216358440732   0.0001299947439404
   0.0007035926633374  -0.0003780888149293  -0.0009776827954330   0.0013031866438411
  -0.0002862081472333   0.0001875227621020   0.0005713758682144  -0.0001559631140433
   0.0007016209014045   0.0003974174995517  -0.0004601665158960   0.0003177677952922
   0.0000135643934394  -0.0020459814940319  -0.0000486759202875  -0.0000624495592586
  -0.0006630611994573   0.0013204707353157  -0.0000885052552461  -0.0020858108289904
   0.0013342443742871  -0.0001022788942172   0.0002297416766171   0.0003614584599887
   0.0009757394242066   0.0002161468618706   0.0000002281205918  -0.0006276476583729
   0.0003478636452421   0.0009893342389532  -0.0007593644417443   0.0000002918104131
  -0.0005588783447188   0.0000717572623677   0.0003506856014729  -0.0004874128927643
  -0.0002084845536590  -0.0002326575835874  -0.0001611921316329   0.0001177362074725
  -0.0004661893792234  -0.0007171961261855   0.0016283500691482   0.0001713941101200
  -0.0000796126368421   0.0022659335584916  -0.0014976009812687   0.0008479452140650
  -0.0012465942343066   0.0006343037768345  -0.0009364123225246   0.0002681507560471
   0.0009375009182417  -0.0006332151811176  -0.0000371187700059   0.0005713478974542
   0.0003290342507814  -0.0012416818485778   0.0000549968022000  -0.0002541278508712
  -0.0000999408662768  -0.0003102680865602   0.0001232866526875  -0.0001560811019658
   0.0003343645568534  -0.0000309003319069   0.0001111370378891   0.0001808318240740
   0.0001215309720506   0.0019638567209628  -0.0014033987460122  -0.0014626995980355
   0.0003796261508768   0.0003172297556782   0.0002579289036548   0.0021002546525670
  -0.0007478225451326  -0.0004869871424317  -0.0005317246279858   0.0007377685244036
   0.0006930310388496  -0.0004356413723381  -0.0004803788578922  -0.0006964767750391
   0.0004769331217028   0.0003611973111401   0.0005625187555523   0.0001628556308947
  -0.0001138449723432   0.0000874764720690  -0.0003121866525886   0.0001167628820762
   0.0003180843264885  -0.0000815787981692   0.0004100967895620   0.0009322288417681
  -0.0005011173794007  -0.0003672491359785  -0.0018005953571471   0.0002147748602521
   0.0003607478094181  -0.0010725984117505   0.0009427718056485   0.0006634097733243
  -0.0010057117250412   0.0018499413489148   0.0003083375060112  -0.0013607839923543
   0.0014948690816019  -0.0003061032672659  -0.0019752247656316   0.0008804283083245
  -0.0015214136368799  -0.0001925126592413  -0.0017873039699697  -0.0004856361234113
   0.0008432648542276   0.0015142528379985  -0.0007515264565010   0.0006759871226519
   0.0020048881002903  -0.0020344533261093  -0.0001148069180492   0.0027927478226575
   0.0028821756798246   0.0025511675964045   0.0007209490455115   0.0026405954535716
  -0.0012710853777737   0.0004551008781253  -0.0015289334804215  -0.0024404923050428
  -0.0007143060491438   0.0009625292717645  -0.0026983404076906  -0.0014184268335503
   0.0003077594223487  -0.0002042347752163  -0.0016762749361980  -0.0012653886237300
  -0.0017909257866324   0.0003235031907458   0.0000612219725752  -0.0004643151903273
   0.0016501137870510  -0.0001940987001579   0.0013947931143178  -0.0002855012360846
  -0.0013980193388359   0.0013602463470530   0.0001847642356898  -0.0009277538670612
   0.0018305118188273  -0.0003330743683152  -0.0014455924710667   0.0013126732148222
   0.0001748764104080  -0.0007196358630604   0.0013945519592507   0.0018228887631974
  -0.0011859135043225   0.0000337620445202   0.0004620988484668  -0.0013353113125855
  -0.0001156357637426   0.0003127010402040  -0.0001636665290771   0.0010232038333588
   0.0005929797024098  -0.0005844864197398   0.0001906357360611  -0.0000117027135230
   0.0000242199922046   0.0007217620605507   0.0007576847662784   0.0003400453443974
   0.0001736296005409   0.0017387914596225  -0.0011967154406240  -0.0003544168817263
   0.0015281808635762  -0.0014073260366702  -0.0005650274777725   0.0028662798448079
  -0.0000692270554386   0.0001377068948139   0.0007730715034591   0.0002562445360104
   0.0000329009162131   0.0009241005101348   0.0007494392150484   0.0002369554238176
   0.0000136118040196   0.0007301501028555  -0.0004489524005667  -0.0006722960203640
   0.0000442422784713
  -0.0314056335424253  -0.0326147581969586  -0.0042970431897007  -0.0329480420411276
  -0.0315418978693064  -0.0317664126758539  -0.0327598419504677  -0.0037990077906076
  -0.0315053208879341  -0.0323831478231022  -0.0324886606106979  -0.0320924180402018
  -0.0042864117249614  -0.0330996455740805  -0.0319948829770980  -0.0036637541478032
  -0.0331582713908987  -0.0328712116701747  -0.0034110088135160  -0.0356530025853636
  -0.0356795504822067  -0.0350789933216994  -0.0329500670341921  -0.0316272441728543
  -0.0033585227071241  -0.0330877692878899  -0.0329167398232517  -0.0011782589945583
  -0.0328496740032331  -0.0330804902884400  -0.0020078051505886  -0.0353211990882627
  -0.0353980729728670  -0.0355116856185473  -0.0319287036817103  -0.0322976236501265
  -0.0033070242198139  -0.0330314672398135  -0.0324386807296299  -0.0032048356278559
  -0.0332797426576630  -0.0330792914089767  -0.0020034962411203  -0.0351458674427871
  -0.0360286579610802  -0.0355666775387662  -0.0319877241082795  -0.0328533318263991
  -0.0036562070848117  -0.0330511485673700  -0.0327611235429271  -0.0033489989092426
  -0.0329496627022327  -0.0329378731560143  -0.0057313418953312  -0.0350644758347020
  -0.0359952889873329  -0.0354990024167452   0.0010586646135809   0.0022862781700460
   0.0028764081292970   0.0028754665565276   0.0030057909848858  -0.0002664603123439
   0.0011612561049849   0.0022397508307512   0.0022475716556474   0.0061619855862290
   0.0016839991715012   0.0009290973401194  -0.0058275514119529  -0.0058534592472875
  -0.0061670918128829  -0.0186294503165791   0.0000271954534209  -0.0003569777178235
  -0.0000822861644633  -0.0019997454647298   0.0019906108426313   0.0004722882022036
   0.0002480083767941  -0.0003275432018279  -0.0010419428225073  -0.0006528088091943
   0.0025562506829119  -0.0007697516114452  -0.0017140294603794  -0.0009005969794995
  -0.0005205777918775  -0.0002387230762594   0.0033660056832731   0.0000279275587376
   0.0016911068767338   0.0000003022609347  -0.0007030513237156  -0.0002190170378896
  -0.0009935918750875   0.0002652986041520  -0.0008541447905443   0.0016851357589362
  -0.0023023705854748  -0.0019466726938593   0.0036025306735176  -0.0000156957729290
  -0.0000018074833013   0.0005611597855514  -0.0018095672875643   0.0011491412025690
   0.0026647715216527  -0.0025898497681877  -0.0000752335736272   0.0002924472138657
   0.0000729173490597   0.0007879289956356  -0.0011579956514542   0.0001509168047415
  -0.0029568683936668   0.0028010219985211   0.0026326517069631  -0.0025866198448613
  -0.0023943383490864   0.0026344929218999  -0.0021329219932769   0.0009024881692132
   0.0035560239456347  -0.0017138495572310   0.0000142578147167  -0.0005393046270915
   0.0017611984882313   0.0002805506556002  -0.0006170740712909  -0.0002316923002493
  -0.0012762322762923   0.0000966389118119   0.0001954628690968  -0.0009409269558117
  -0.0004022657365082   0.0005337355792675  -0.0002209574647155   0.0008813457272518
   0.0026281224677711   0.0027632639565597  -0.0030816602016312   0.0026791753085522
  -0.0027900107206730  -0.0020688732138094   0.0013747904263259   0.0036361739842188
  -0.0007398311337091  -0.0024399674163526   0.0000851234937332  -0.0017532221316165
   0.0000618305814442   0.0006308511917379   0.0023133731552571   0.0010718347900485
  -0.0015932054519591  -0.0025071553434348  -0.0010363396685639  -0.0008559916783903
   0.0018397591655998   0.0012199816560471  -0.0004197276586451  -0.0007552455429960
   0.0028420419066677   0.0026348737431261  -0.0028970879967191   0.0027088832639539
  -0.0030980628518141  -0.0020686936173308  -0.0023906365499936   0.0009702469413377
   0.0035310500978347   0.0000776251076593  -0.0016207762854070  -0.0004658083793403
   0.0009990948173506  -0.0004545417289575   0.0018230377601852   0.0001113644482350
  -0.0018605951779877  -0.0006633429449210  -0.0011096398310802   0.0002352997451116
  -0.0003726200173404   0.0006898304863582   0.0008890493496409  -0.0002819436593437
   0.0028401604799813   0.0029611779013956  -0.0032323148854463   0.0027824706712955
  -0.0029580952316041  -0.0022427736362470  -0.0036832375868452  -0.0008935196453929
  -0.0003406238619529  -0.0002205544897523  -0.0003236028562980   0.0015779897651054
   0.0003123927048419  -0.0008593691573676   0.0018449673466493   0.0018420114958915
  -0.0024956487256690  -0.0006364431549830   0.0004907016934119  -0.0003736677273434
   0.0002387797003655  -0.0003582143257698  -0.0004390781761856   0.0013437270069755
  -0.0003788692092142  -0.0006101294337354  -0.0010401365974750   0.0005372072352277
   0.0000668620323893   0.0011029955949280   0.0016465128094252   0.0001193641758754
   0.0000156815758642  -0.0018398094620885  -0.0009232457788816  -0.0012319186099817
   0.0002491708967536  -0.0014654079308710  -0.0020732987829779  -0.0003153549267747
   0.0011657345799605  -0.0004285541952662   0.0020948516261292  -0.0003307578910337
   0.0007206984053943   0.0013880241507723   0.0000138709300374   0.0021926479303616
  -0.0018027074160011   0.0014858204550047   0.0002705868064159  -0.0004134014170394
  -0.0007069136930158  -0.0002513460841260   0.0008278664888628   0.0009899218217761
   0.0001085314735026  -0.0019481815989179  -0.0014262487083761   0.0001460370966392
   0.0018599046259213  -0.0005063556654238   0.0007006535292572   0.0001420091710185
   0.0006528954312401  -0.0004126072615996  -0.0010609720980420   0.0013012602676825
  -0.0003351512419203   0.0001792912825842   0.0006158433970775  -0.0002333676832804
   0.0007176269557175   0.0004808099976825  -0.0004701846413153   0.0002810748412242
   0.0000442578831892  -0.0016494951776936  -0.0000852489319241   0.0002025563773528
  -0.0006627357397745   0.0011893158152719  -0.0001036319800097  -0.0016678782257792
   0.0009015105059950   0.0001841733292672  -0.0000004961233944   0.0000928917698601
   0.0011209800136009   0.0001716310665571   0.0001085029939637  -0.0007474580598255
   0.0002650189598116   0.0009488528236494  -0.0008408459530801  -0.0001154096800989
  -0.0005713887574184   0.0001023408488250   0.0002931283851287  -0.0003536382284945
  -0.0001628506921907  -0.0003029435444975  -0.0000851930155736   0.0001055945207301
  -0.0003924959763115  -0.0003746936509037   0.0012145600990912   0.0001283114297984
   0.0001461137552061   0.0017353675052010  -0.0010132800481036   0.0005759737018913
  -0.0010310823735113   0.0007123793426259  -0.0009893565097033   0.0002435768179985
   0.0011082428260578  -0.0005934930262713  -0.0001591249868324   0.0006394403014305
   0.0003096775377951  -0.0013920583145341   0.0000139351249597  -0.0003016008546433
  -0.0001882169411058  -0.0002552365851489   0.0002048085190068  -0.0001418526716114
   0.0003605963155779   0.0000914246054694  -0.0000324291445347  -0.0001512052080159
   0.0001705660343576   0.0015614833643446  -0.0013511411739803  -0.0010293699316068
   0.0003615473983803   0.0000174774885340   0.0003392487309074   0.0017301660608944
  -0.0006869793273923  -0.0002294412472060  -0.0001833566223025   0.0007999382043964
   0.0008460228292999  -0.0003724101630796  -0.0003263255381761  -0.0008299482432659
   0.0003424001242101   0.0002664426627146   0.0005975263615358   0.0001598665224989
  -0.0001280043308436   0.0002030793679776  -0.0002345804710593   0.0000456457942183
   0.0003767294930395  -0.0000609303459974   0.0004602665150010   0.0003482993946197
  -0.0005910724741069  -0.0008225727699482  -0.0017619446386751  -0.0000694582450139
   0.0002662148690143  -0.0006731569997123   0.0010193293939487   0.0005036765559472
  -0.0009878144470023   0.0016403791414115   0.0005701265451808  -0.0009213644577686
   0.0017068291306451  -0.0006016390124962  -0.0020931300154458   0.0005350635729680
  -0.0013579363565121   0.0000528531070477  -0.0014516528972910  -0.0009534971062167
   0.0004572923573431   0.0011014139195542  -0.0010472136469956   0.0005539830557798
   0.0019647725193397  -0.0019320957460500  -0.0000882849594233   0.0025809061143493
   0.0027893121638283   0.0022039229525043   0.0005685182153565   0.0024123290019833
  -0.0012414127535508   0.0004746484762904  -0.0012847514970490  -0.0023821103121442
  -0.0006660490823031   0.0009455013772016  -0.0024254490556423  -0.0013937790496946
   0.0003222821801466  -0.0002966910089023  -0.0014371177931928  -0.0005645502512133
  -0.0013609604102399   0.0004540251652226   0.0006069678055714  -0.0001894423534555
   0.0016255432220073   0.0000594874485191   0.0010780628649549  -0.0001031672287881
  -0.0012052636401887   0.0014121005020749  -0.0001854504353556  -0.0012875468467563
   0.0013298172955075   0.0000161551200797  -0.0010859412913210   0.0015314228509429
  -0.0001599659714793  -0.0007369227105077   0.0010255245150065   0.0014959902715679
  -0.0008039742237276   0.0003815162627583   0.0008519820193197  -0.0013621467280057
  -0.0001766562415199   0.0002938095150415  -0.0001887217218789   0.0008768212449467
   0.0005680303050697  -0.0004545764961350   0.0002778457479108   0.0000536059337359
   0.0000242554959031   0.0005995405903900   0.0005701901525570   0.0003425395295137
   0.0000889492775057   0.0015868577673987  -0.0012739850220081  -0.0001598912076426
   0.0014552359461964  -0.0014056068432107  -0.0002915130288451   0.0025692596965720
  -0.0002915830928351   0.0001182997153389   0.0008225107215305   0.0002411976272084
   0.0000467021124147   0.0008237804045648   0.0006536416893801   0.0002830462167197
   0.0000885507019262   0.0006954902788912  -0.0002803006092803  -0.0004747961240740
   0.0001321434528913
  -0.0142177705821454  -0.0149198645355282  -0.0018551991170926  -0.0150970374677560
  -0.0143491008530277  -0.0144815184183858  -0.0150428450603833  -0.0016252913681378
  -0.0142871168580303  -0.0147918737091303  -0.0148608144766504  -0.0146261471809348
  -0.0013544852973816  -0.0152491303889787  -0.0146610742463902  -0.0014276209554215
  -0.0152985514851761  -0.0151324363211534  -0.0006225686167736  -0.0163170281119168
  -0.0163452137348335  -0.0159553832304149  -0.0152181913766312  -0.0143978285072583
  -0.0010250431773278  -0.0152475705467739  -0.0151985274105111  -0.0000993808454134
  -0.0151028291570793  -0.0152733190078847   0.0000688358501920  -0.0160689306343546
  -0.0162747635831844  -0.0162871956606222  -0.0145604487032727  -0.0148029597693223
  -0.0008657171120473  -0.0152293160448685  -0.0148403462132069  -0.0012733742562880
  -0.0153492067002939  -0.0152156698015191   0.0000527068689689  -0.0160063764301629
  -0.0165108417865892  -0.0162717787009309  -0.0145379298557846  -0.0151450968144843
  -0.0011647083629286  -0.0152176406248499  -0.0151179888974912  -0.0012307931331219
  -0.0151904966048576  -0.0151052522606195  -0.0017495456586597  -0.0159516784140268
  -0.0164924553110052  -0.0163077972511922   0.0008515603316800   0.0014905039054250
   0.0015499898985472   0.0017435680896739   0.0017545945822166   0.0003132178322416
   0.0008278456138525   0.0011199740624050   0.0014648397697262   0.0027933369342808
   0.0002243437906255   0.0005467925976184  -0.0043217899690303  -0.0046257684314823
  -0.0046305517369975  -0.0077390049720227   0.0002246957660216  -0.0002568570133746
   0.0002002256309973  -0.0018605961968420   0.0015099272019298   0.0002413151750578
   0.0003975810707597  -0.0004178425384237  -0.0010100317517312  -0.0006493653372179
   0.0021269200587587  -0.0004315221893970  -0.0013343473594800  -0.0007934193898184
  -0.0006198882280429  -0.0001035438690793   0.0025433836691846   0.0003238036302800
   0.0013463471152157   0.0002243976669494  -0.0004659037172855  -0.0002854888587030
  -0.0011369165254448   0.0003716364192983  -0.0006071758177143   0.0011679900711831
  -0.0016002808920318  -0.0015644379543493   0.0025536214895883   0.0002349096958347
   0.0001608888267754   0.0006003731967621  -0.0013122685523985   0.0009420969286788
   0.0015360961469191  -0.0019229437000270  -0.0000626176976700   0.0002552892329963
   0.0000400646782376   0.0008189817477319  -0.0011363639755587   0.0001622651432755
  -0.0022471634688281   0.0022211270030936   0.0020819838795791  -0.0020431769689176
  -0.0019612642416725   0.0021233124592358  -0.0010749543083562   0.0003827138675285
   0.0024479149033440  -0.0012495458276170  -0.0003038847998737  -0.0001271061479896
   0.0014977391666192   0.0003976316684213  -0.0010618635461477  -0.0001180215316786
  -0.0009648100661168   0.0002747131299790   0.0000244286192339  -0.0006742251783882
  -0.0003471085396424   0.0006162429746738  -0.0001634919657840   0.0005945157945549
   0.0020614665234341   0.0022454218182266  -0.0023612821105253   0.0021799420825691
  -0.0021482900469511  -0.0018003404079959   0.0010242994035039   0.0026846477835759
  -0.0004938954117766  -0.0016967967166877   0.0002983150627489  -0.0016240698960873
   0.0003119695358980   0.0007313030726694   0.0011376678524028   0.0008772409561730
  -0.0011669938928092  -0.0018788625783525  -0.0006677191305236  -0.0005392276576641
   0.0007527589970622   0.0010156920961168  -0.0001429908305688  -0.0003947436758948
   0.0022245420285567   0.0021711648934274  -0.0022172348543387   0.0022236798049028
  -0.0023404087563277  -0.0018880078816612  -0.0013345640528261   0.0004361533392605
   0.0024614063777860  -0.0002640087205987  -0.0011336653095724  -0.0000754232932173
   0.0009620467522410  -0.0001041078008720   0.0007486103718875   0.0000473687265533
  -0.0013962149434970  -0.0002710811716778  -0.0007491753852546   0.0000900553450851
  -0.0004388231119435   0.0006870554274927   0.0006241587119600  -0.0001586225848549
   0.0021142337559576   0.0022989829216644  -0.0023419393285835   0.0021799349690951
  -0.0022042369638407  -0.0018557653530631  -0.0016010741787384  -0.0007204402775413
  -0.0006209123801409  -0.0003133452407171   0.0000465967833707   0.0011478275969484
   0.0005676765602224  -0.0009915870378293   0.0015971631130524   0.0015806201288112
  -0.0019880096292409  -0.0003792877377062   0.0003572645505296  -0.0003240211777820
  -0.0002494813053908  -0.0002519449087081   0.0001225360459155   0.0008600582267315
  -0.0001012457468440  -0.0007262613988687  -0.0007811283934673   0.0003164215728951
  -0.0000125766069219   0.0008202275486288   0.0013306888583476   0.0001560873147130
   0.0001191676902869  -0.0017136772887290  -0.0006478671961758  -0.0015090064143135
  -0.0001219681173465  -0.0012678706066800  -0.0014725414810955  -0.0004431963217602
   0.0009438419752067  -0.0000332373423213   0.0017868868832042  -0.0003423848281933
   0.0003785840037800   0.0016059164414985   0.0001976135620742   0.0014777393973323
  -0.0014415402217456   0.0012967689556266  -0.0000627501951139  -0.0003336580506127
  -0.0004838767190503  -0.0003962711078256   0.0004890999219269   0.0004264868647141
  -0.0000001371379011  -0.0013066346915899  -0.0009731137788782   0.0002061191621863
   0.0017802329766339  -0.0004704408220818   0.0007561879712793   0.0001753415577529
   0.0005536041832727  -0.0003747272513401  -0.0010205096311749   0.0011993865631074
  -0.0003504063226508   0.0001612148911733   0.0006257119758717  -0.0002773312029816
   0.0006987870955409   0.0005367784964292  -0.0004393398020933   0.0002342900108426
   0.0000722814117309  -0.0011446911426376  -0.0001399028564134   0.0003481829729270
  -0.0005720315787492   0.0009208425368155  -0.0001347546690170  -0.0011395429552412
   0.0004327567074750   0.0003533311603235  -0.0001651620435294  -0.0000857080429260
   0.0011361393633198   0.0001485718303413   0.0001560975095864  -0.0007520160227886
   0.0002280258309448   0.0008224054894491  -0.0008314700233920  -0.0002235220854525
  -0.0005604229282023   0.0001478600713967   0.0001965937228055  -0.0001890407713530
  -0.0001403071199443  -0.0003631208269375   0.0000082613299118   0.0000569949813205
  -0.0002730161825947  -0.0000708939124762   0.0007537707435880   0.0000888823511764
   0.0002910046212948   0.0011156692773589  -0.0004962974309194   0.0003283672251447
  -0.0006984197010378   0.0007183352869216  -0.0009434122012244   0.0001928133171233
   0.0011689962845167  -0.0004927512036294  -0.0002712502291783   0.0006434743147183
   0.0002542717406200  -0.0014074757475261  -0.0000205121797695  -0.0003366596943663
  -0.0002653724107575  -0.0001843452887675   0.0002692493041347  -0.0001130580051587
   0.0003617951295240   0.0001979620205259  -0.0001728265853683  -0.0003524840602802
   0.0002108238257414   0.0010673080449761  -0.0011248511499682  -0.0005615432639465
   0.0002949409552882  -0.0001790031537200   0.0003843047323017   0.0012407889515365
  -0.0005742349993755  -0.0000126194683408   0.0000618580160238   0.0007876743930306
   0.0008621518773952  -0.0002985114457227  -0.0002240339613580  -0.0008601269767573
   0.0002260588619959   0.0001431973317349   0.0005943505438596   0.0001676528657788
  -0.0001516600898400   0.0002994931222847  -0.0001272045557962  -0.0000333322172691
   0.0004178209948556  -0.0000088766832253   0.0004455273641543  -0.0001491494574364
  -0.0006087605152316  -0.0011315665573201  -0.0015911776151153  -0.0002863273168055
   0.0001523747737713  -0.0003072362840240   0.0009976140142858   0.0003372700068462
  -0.0007904628001195   0.0012936858878324   0.0006858438903627  -0.0004418889166031
   0.0016422597713489  -0.0007917785802808  -0.0019195113872465   0.0001646373007054
  -0.0011038126654632   0.0002529184621887  -0.0010545972897599  -0.0011535431643509
   0.0002031879633010   0.0006960897830782  -0.0011043277886477   0.0003963119884511
   0.0017530431161029  -0.0017164906630983  -0.0001000718546342   0.0021686798343395
   0.0024721121142536   0.0017220856950747   0.0004090991665247   0.0020255179749888
  -0.0010974205957734   0.0004667233886399  -0.0009264461340629  -0.0021401462110977
  -0.0005760022266843   0.0008556933057895  -0.0019691717493871  -0.0012975278996781
   0.0002666160847353  -0.0004035041345483  -0.0011265534379676   0.0000272357649107
  -0.0009039571513171   0.0005034969600532   0.0009770337506538   0.0000458408344261
   0.0014532949457963   0.0002644464392741   0.0007407076344166   0.0000678648070955
  -0.0008996328094801   0.0012608566745221  -0.0004199507450038  -0.0013874483615792
   0.0007730411224230   0.0002985034925039  -0.0006689941240716   0.0014914953599306
  -0.0004476450192530  -0.0006667464769537   0.0006221113010604   0.0010611817852335
  -0.0005159216554317   0.0005538346648818   0.0009929051490549  -0.0012826152535003
  -0.0002128589331868   0.0002262115509863  -0.0002019034903768   0.0007420094902726
   0.0005333430740602  -0.0003289393645617   0.0003345119060530   0.0000709806035799
   0.0000185484017066   0.0003943178106466   0.0003418856087734   0.0003434183382936
   0.0000274548339469   0.0013342232237793  -0.0012118499560287  -0.0000106435650078
   0.0012529496827845  -0.0012931234970233  -0.0000919171060024   0.0021642642656914
  -0.0003818089141164   0.0000798870358204   0.0008193974769045   0.0001620341286348
   0.0000919226621248   0.0006578491131198   0.0005016812114576   0.0002296764821178
   0.0001595650156076   0.0005693235649405  -0.0001417852720884  -0.0002118967385985
   0.0001978618107343
  -0.0021992027091688  -0.0023883743805697   0.0001085172968778  -0.0022333235618402
  -0.0022349254210452  -0.0023156545769089  -0.0022782865705844   0.0001050675745010
  -0.0023466237769521  -0.0022935547917025  -0.0022564265846120  -0.0021526820439413
   0.0011875373089746  -0.0024134521047990  -0.0023195859361326   0.0001017119422352
  -0.0024643536612350  -0.0023819751285890   0.0011211369641921  -0.0025555231536624
  -0.0025632539770595  -0.0023708449048373  -0.0025477821767191  -0.0020853747405424
   0.0008356204508849  -0.0022710061194898  -0.0024581230784774   0.0002512044762159
  -0.0023356415700995  -0.0024170828824785   0.0011655717072441  -0.0024227823619352
  -0.0026317220923739  -0.0025632064824624  -0.0021834567608419  -0.0022487463496057
   0.0012908664041501  -0.0024248378170966  -0.0022900551708637  -0.0000279639132619
  -0.0024204133071673  -0.0023760797351383   0.0011543210161007  -0.0024117139934243
  -0.0026048228369413  -0.0025393375076925  -0.0021454055880457  -0.0024430350111805
   0.0007441382849492  -0.0022652234657722  -0.0024162466444175   0.0000142134066922
  -0.0023795046599243  -0.0023184906121551   0.0009929086812742  -0.0023894928831897
  -0.0025849102011578  -0.0026067465245559   0.0007644482949220   0.0007066730459836
   0.0007234230921116   0.0005981352445878   0.0000374528370933   0.0005053520008007
   0.0006184188847967   0.0003612002674436   0.0005136200208217   0.0000090030911273
   0.0000789042125669   0.0001630889295495  -0.0025597745265491  -0.0030079570592237
  -0.0032610732110470  -0.0007475178171291   0.0003141365009195  -0.0000525093361870
   0.0002909230441387  -0.0011876623035353   0.0006526663127733   0.0000405754472773
   0.0003681441516852  -0.0003400538653606  -0.0008280661493538  -0.0004033707547079
   0.0011626479546627   0.0000563028345109  -0.0006095371753023  -0.0004032757580794
  -0.0004746660175072   0.0000021640475335   0.0010144517196311   0.0004780764186375
   0.0006771850906705   0.0002349923483644  -0.0000569597713171  -0.0002040248839312
  -0.0009305682238781   0.0003371017409500  -0.0007270324590675   0.0000582222925549
  -0.0010045416533047   0.0007343355937275   0.0004697867101294   0.0005179924129964
   0.0001340166880766   0.0003221712338496  -0.0005270532134561   0.0005544345991350
   0.0003609780113949  -0.0008215452230000  -0.0001104548487831   0.0000728686865977
  -0.0000830770085855   0.0006718181821203  -0.0005472787968862   0.0000567264481845
  -0.0011690632081675   0.0011980100113676   0.0011560064329953  -0.0011534934649450
  -0.0010563878481513   0.0011786321810421   0.0002573086330254  -0.0000312339289358
   0.0007717569280613  -0.0007208643738352  -0.0005001316889458   0.0002606841119406
   0.0007262692183101   0.0002547321432078  -0.0007392405782311   0.0000467761667028
  -0.0004695036994714   0.0002041842670101  -0.0001421023588784  -0.0003353352719485
  -0.0000343241153138   0.0005428445246094  -0.0001326340246038   0.0001375862195902
   0.0011212259598590   0.0012507195288912  -0.0012267869390669   0.0012336458615089
  -0.0011720410602278  -0.0010482592306608   0.0000848044952129   0.0006292355433504
  -0.0006039903861757  -0.0010298886710018   0.0005462595769675   0.0004457253357914
   0.0003115664605927   0.0004524078902350   0.0000964169666775   0.0005203937789721
  -0.0005377274429349  -0.0008079917503960  -0.0003168405979287  -0.0002499999524088
   0.0000863596457157   0.0006586895731217  -0.0000232138661687  -0.0001207558143582
   0.0011939811099391   0.0012488811623275  -0.0011874864597109   0.0012489950094589
  -0.0011614990151135  -0.0011835023965935   0.0003385693759225  -0.0000913717426728
   0.0007371713861142  -0.0005564094107125  -0.0006919127143792   0.0002989985435647
   0.0005335118847165   0.0001217140748334  -0.0000517583632725   0.0000206689898323
  -0.0006060560971859  -0.0000091861717144  -0.0003097340267912  -0.0000719017172224
  -0.0002160445819748   0.0005347483521186   0.0001792300198012  -0.0000741300049605
   0.0010649282847139   0.0012258425452486  -0.0011751834581546   0.0011576121698785
  -0.0010927232382063  -0.0010237214704493  -0.0002727586389222  -0.0002464292096206
  -0.0003693611398077  -0.0002803027235694  -0.0000406932668136   0.0004521637278265
   0.0005427323564909  -0.0006142719481778   0.0011060125666805   0.0007586392156310
  -0.0011964552753589  -0.0000771779372492   0.0001700294177739  -0.0002059005481708
  -0.0002648808190738  -0.0000812838702133   0.0003025720491297   0.0002128823043160
   0.0000767326536911  -0.0011199178038255  -0.0004619435654814   0.0001859548102816
  -0.0002100825743522   0.0004974254869078   0.0011569733046307   0.0003217395138900
   0.0001321516275603  -0.0010713559069573  -0.0002902435237996  -0.0013061505309987
  -0.0003970126646468  -0.0007769862387916  -0.0005421916147502  -0.0005250381478411
   0.0003840997185108   0.0003241967644848   0.0009530549819578  -0.0001944103949611
   0.0000245087202767   0.0012904896594892   0.0003619433978081   0.0004344478225118
  -0.0006043494971962   0.0007718825000433  -0.0001649163153490  -0.0002283666037412
  -0.0003978134022237  -0.0002236171306840  -0.0000661852318629  -0.0000614357588057
  -0.0001696657884062  -0.0005599947741021  -0.0005012939587670   0.0003115254232377
   0.0012318323560253  -0.0002298132952560   0.0006501491856088   0.0002215854136564
   0.0003518698751605  -0.0001170383487148  -0.0005684370576271   0.0008032685840728
  -0.0002202794642901   0.0001297288897491   0.0004786322998520  -0.0001759071057794
   0.0005230046583627   0.0004433347659374  -0.0002555769982046   0.0001741012482598
   0.0000944313558345  -0.0004708927792108  -0.0000988282796619   0.0001601505683216
  -0.0003430022687725   0.0002880410787600  -0.0000757576568605  -0.0004478221564095
   0.0000290622307765   0.0001832211911230  -0.0001640397561593  -0.0001116739462347
   0.0007632961548722   0.0001349283301276   0.0001123965139235  -0.0004636055008966
   0.0001872941400522   0.0004643280685854  -0.0005159713108212  -0.0002453697829761
  -0.0004274394636321   0.0001358362862843   0.0000482524393186  -0.0000462333943717
  -0.0001338172413373  -0.0003276163904569   0.0000535896788035  -0.0000339941681621
  -0.0000119688129480   0.0000555542754058   0.0003026125786601   0.0000900280284466
   0.0001575511168004   0.0004046094200547  -0.0000449915211166   0.0002020667821377
  -0.0001125146094704   0.0004594067392626  -0.0005927440730413   0.0000547947408428
   0.0008215577388381  -0.0002305930734658  -0.0002917155723790   0.0004169457404184
   0.0001128964260408  -0.0009392543862632  -0.0000271505382332  -0.0002779139265564
  -0.0002450042162648  -0.0000817154531897   0.0002246658724402  -0.0000488057428981
   0.0002463210771050   0.0001917561621486  -0.0002233490115999  -0.0002059486466450
   0.0001193959652163   0.0004596210967975  -0.0004446706264894  -0.0001193260146281
   0.0002208991169531  -0.0000935376321231   0.0002318069797382   0.0005720321113193
  -0.0002968625868204   0.0001071255719705   0.0001416586457380   0.0005165814429806
   0.0005511145167480  -0.0001806861838505  -0.0001461531100830  -0.0005846743426414
   0.0001125932841896   0.0000393006186362   0.0004656690754130   0.0001771600067155
  -0.0001255883668738   0.0003007800899030   0.0000122710212054  -0.0000582024281052
   0.0003681660286716   0.0000796569599740   0.0002125521494755  -0.0003047649584776
  -0.0004744796056527  -0.0006817397886635  -0.0008514544358386  -0.0001775376866704
   0.0000972865142346  -0.0000724281329405   0.0006014886162277   0.0002471681536438
  -0.0001911812091107   0.0006475445941322   0.0003362854253881  -0.0001020639373664
   0.0007366618658765  -0.0004995520421534  -0.0009379014049079  -0.0000991756016650
  -0.0005277884234243   0.0003041626828860  -0.0004769590614656  -0.0006126060157995
   0.0002193450905108   0.0001994371435154  -0.0005617766538408   0.0001617227875168
   0.0009936738938271  -0.0011350849914495  -0.0002032956116535   0.0012152954474961
   0.0014736115928882   0.0009835862883833   0.0003101130539794   0.0012419024337754
  -0.0005688634254172   0.0003968931297825  -0.0002664825368475  -0.0013452830611504
  -0.0003795265059507   0.0005418222130922  -0.0010429021725807  -0.0009834281105855
  -0.0000176715553858  -0.0004616117570456  -0.0006810472220158   0.0003507240788750
  -0.0002182201808472   0.0004558342360696   0.0006701136567849   0.0001011693970627
   0.0007752238139795   0.0002369612977428   0.0003420714549374   0.0000640319987042
  -0.0003551841135954   0.0006044608357856  -0.0003129996912066  -0.0007322158035061
   0.0002274291458749   0.0002311548455684  -0.0001880612667311   0.0007715836826498
  -0.0005796279138717  -0.0003319829619793   0.0001037434694037   0.0002613377807658
  -0.0003175942590863   0.0003657771241891   0.0005233714355511  -0.0008323715587739
  -0.0001490001754986   0.0000085941358634  -0.0003335619602240   0.0005477053984684
   0.0003252087143894  -0.0003964477773301   0.0000888139448972   0.0000327152196992
  -0.0000002010652834   0.0002222595399318   0.0001893432549492   0.0001432596551417
   0.0000542446449610   0.0007282909537399  -0.0007128420435976  -0.0000297789954182
   0.0005826472357349  -0.0008584857616025  -0.0001754227134233   0.0014033974242368
  -0.0000377355731007   0.0000871609299437   0.0006453274750786   0.0001624255871901
   0.0001451580166312   0.0002783582651299   0.0002559870526142   0.0001378737557631
   0.0001206061852042   0.0002314352211872  -0.0000144511869114  -0.0000317187574704
   0.0000791102785127
   0.0001427350658708   0.0001623046726686   0.0002839698447203   0.0003184014761234
   0.0001291262034276   0.0001319794423390   0.0002814302446270   0.0001506186166348
  -0.0000336162350448   0.0002107021431572   0.0002579412574930   0.0003237692573200
   0.0009752824841041   0.0002110039600172   0.0001524877871367   0.0002541084155420
   0.0001249093333300   0.0001881007495794   0.0008397162176127   0.0002500224033567
   0.0002418456493913   0.0003298810303694   0.0000708012726892   0.0003115577858248
   0.0006566611042981   0.0004635900936068   0.0001601157396779   0.0001223991554220
   0.0002589545374467   0.0002112815215830   0.0007746685214782   0.0002909265950957
   0.0001640068019264   0.0002364168540822   0.0002551232345685   0.0002881960031493
   0.0010727524453847   0.0002207610645820   0.0001845611560222   0.0000331734687846
   0.0002029901897638   0.0002106666124953   0.0007663746386007   0.0003097968227705
   0.0002453534315024   0.0002530980261448   0.0002141775144354   0.0001321649310182
   0.0005162188976702   0.0003923156678048   0.0001896531472022   0.0000392165682823
   0.0002225207400366   0.0002350309929115   0.0009152041065778   0.0003039166948314
   0.0002537056552243   0.0001978653114361   0.0006328967511186   0.0000216722742657
   0.0004001632910288   0.0001594072021835  -0.0002544831845903   0.0004170502811627
   0.0002783530327010   0.0002057913858143   0.0000606647234336  -0.0003573144085021
   0.0004286637781872  -0.0000702181787242  -0.0015130586419392  -0.0022102998284002
  -0.0027987342409108   0.0002787528820780   0.0002280822764006   0.0000519940794062
   0.0002489452991677  -0.0007011576779032   0.0001801761021331   0.0000331282948103
   0.0002250896837028  -0.0001824741423939  -0.0005886431930994  -0.0001860747595427
   0.0005412562239286   0.0001991766117223  -0.0002565046318644  -0.0001196799620377
  -0.0002061530070589  -0.0000297502616229   0.0002555551705702   0.0003582975624385
   0.0002642559833508   0.0001837351536876   0.0000756789981326  -0.0000361639104273
  -0.0006562237991889   0.0002106524692249  -0.0006229130172721  -0.0002421940013858
  -0.0006029768889714   0.0012148353384054  -0.0001880804256621   0.0004209357106295
   0.0001024443130721   0.0001818079075973  -0.0000656598858870   0.0002602862401291
  -0.0001666582381488  -0.0002900985921593  -0.0000988073287364   0.0000220218866683
  -0.0001052081490024   0.0004155265099066  -0.0002124784840952   0.0000151643258697
  -0.0005979144134087   0.0006149618005211   0.0006211995395326  -0.0006373305730449
  -0.0005323566862576   0.0006284889963069   0.0005008975216737  -0.0000727082211928
   0.0000923515968274  -0.0004379752639442  -0.0003572051363127   0.0002879103685340
   0.0003609231374115   0.0002088534410030  -0.0006309281664109   0.0000115778103031
  -0.0001655340013059   0.0002340878117059  -0.0002177749924021  -0.0001654447483204
   0.0002296013453253   0.0003644948883586  -0.0001486756320802  -0.0000502029793038
   0.0005509593086228   0.0006653742650103  -0.0006349826347483   0.0006335496807501
  -0.0005170012139173  -0.0006005964840587  -0.0002379007601068  -0.0001312753112469
  -0.0005654361134314  -0.0006202709840069   0.0004479032736324   0.0010968444410195
   0.0001952535515766   0.0002318244940270  -0.0002514225185035   0.0002476689448493
  -0.0001427430289068  -0.0002515289384264  -0.0001629228638049  -0.0001393971551605
  -0.0000030261878363   0.0003781161940657  -0.0000151197247630  -0.0000338804424985
   0.0006183817616817   0.0006764956255623  -0.0006273262413850   0.0006554656522210
  -0.0005594068239976  -0.0006621213932162   0.0007027724234572  -0.0001404021990209
   0.0000596691713950  -0.0004737388537037  -0.0004507339696156   0.0003068234115900
   0.0002963259808306   0.0001977257633847  -0.0004033401942855  -0.0000237770916441
  -0.0001900154658907   0.0001378682220677  -0.0000547627152603  -0.0001590763116292
  -0.0000135555182316   0.0003340539252142  -0.0000290480049029  -0.0000554961401583
   0.0004887165490407   0.0006159675940084  -0.0005014246848471   0.0006020215684535
  -0.0005640318657442  -0.0005495303902221  -0.0004756798165823  -0.0000390456272497
  -0.0000689971598869  -0.0001875234369826  -0.0002226465421444   0.0001340701686066
   0.0003998850862406  -0.0002588973284932   0.0007237171108963   0.0002032269615671
  -0.0006727622594175   0.0000857149734050   0.0000256424853225  -0.0000844746546481
  -0.0001133735402129  -0.0000717140553324   0.0001989101312052  -0.0000872207150914
   0.0001689190216316  -0.0021022210809785  -0.0001895461091605   0.0003618215243055
  -0.0002926145538042   0.0002351816545695   0.0009273994452689   0.0004094840198967
   0.0000881264129301  -0.0005605121108455  -0.0001529766571170  -0.0008533118511466
  -0.0003714752245448  -0.0003937102136717  -0.0001009104733706  -0.0004457763974181
   0.0000360602291837   0.0003633340541860   0.0004473046184265  -0.0000482185502659
  -0.0000033564670521   0.0007998013776564   0.0003491402921778   0.0000357520139747
  -0.0000873270312927   0.0003882487732046  -0.0000950232130262  -0.0001165133814881
  -0.0003518021187163  -0.0000712646487982  -0.0002142778764589  -0.0001690291437690
  -0.0001402719457160  -0.0002540376237455  -0.0002777961879735   0.0003084257557732
   0.0007759850809539  -0.0000894741480497   0.0004290688598309   0.0001631618061028
   0.0002574420730733   0.0000425187020451  -0.0002101172521074   0.0005100780272258
  -0.0000815897317400   0.0001169796069354   0.0003024354372590  -0.0000570332979710
   0.0003269918710281   0.0002843284861040  -0.0000996966828950   0.0001415360407045
   0.0000988726557804  -0.0000914500690438   0.0000147227633645   0.0000367301155581
  -0.0001594243482887  -0.0000312441636867   0.0000062807776602  -0.0000998920547482
  -0.0000532515158804   0.0000282881298538  -0.0001596712627512  -0.0001847258860060
   0.0004116155289090   0.0000714476446733   0.0000864086888850  -0.0002788138186055
   0.0000463930214185   0.0001804966214845  -0.0002537591953507  -0.0001927810281525
  -0.0002733516983363   0.0000271276687833  -0.0000003824328701  -0.0000534430014005
  -0.0000809531030539  -0.0002132210077259   0.0000066876892099  -0.0000208224124435
   0.0000457787070106   0.0000338703103440   0.0001601382713033   0.0000323035868760
   0.0000203951902095   0.0001466631511688   0.0000773115388764   0.0002035794998356
   0.0000892199355429   0.0002242442284844  -0.0003057250109091   0.0000149516923375
   0.0004449307464978  -0.0000850384928958  -0.0001895656586489   0.0002356382103508
   0.0000197268774980  -0.0005102423618955  -0.0000176544459692  -0.0001717028257365
  -0.0001559418277595  -0.0000338774399900   0.0001271081717162  -0.0000181164420130
   0.0001275701677601   0.0001113471737393  -0.0001554798317157  -0.0000641673919805
  -0.0000043748737165   0.0001515616719670  -0.0000466576765429   0.0000131348417212
   0.0001690713874047   0.0000133112919014   0.0000731038101655   0.0002290403558490
  -0.0000580975017220   0.0001949774899547   0.0002378213441477   0.0002945147026242
   0.0003373585568172  -0.0000570643425716  -0.0000142204883786  -0.0003101393342483
   0.0000414397109475   0.0000656397776621   0.0003452497114793   0.0001516342406499
  -0.0000343559304716   0.0002452540033456   0.0000516385325162  -0.0000134553146174
   0.0002661546191998   0.0000725391483704   0.0000816117563569  -0.0001527505004746
  -0.0003223276463643  -0.0001546878368527  -0.0003242649827423   0.0000194637299219
   0.0001618114922362  -0.0000077656536534   0.0003359630590108   0.0001980356042136
   0.0000811289558283   0.0003648571523254  -0.0000069493463505  -0.0001238559947357
   0.0001598722017614  -0.0002563170763102  -0.0003732237246954  -0.0000894955281983
  -0.0002043842086579   0.0001916566612192  -0.0002044503389331  -0.0001542401010037
   0.0002418007688734   0.0000214010663000  -0.0001543062312789   0.0000816778866320
   0.0004777187565092  -0.0006823069260214  -0.0002077074733657   0.0006533197223430
   0.0007967745209992   0.0005857298690390   0.0002545852150395   0.0007291846676952
  -0.0001905576791948   0.0003099220039136   0.0000601981535906  -0.0007118709402284
  -0.0002113912571199   0.0003221750683435  -0.0004611151074429  -0.0006766017849071
  -0.0001761221017986  -0.0003511622720218  -0.0004258459521216   0.0003334073355749
   0.0000957550316876   0.0004134336484590   0.0002896601057053   0.0000520078018180
   0.0003696864185895   0.0000561130220862   0.0001361393349704   0.0000377294832973
  -0.0001310677397664   0.0002117915465202  -0.0001025818073792  -0.0002713790304430
   0.0000714802558437   0.0001566255203430  -0.0000121717027207   0.0003306875835659
  -0.0004776822945847  -0.0001815392818010  -0.0000917322085972  -0.0000911255567744
  -0.0001886285342717   0.0001973215517158   0.0001979282035387  -0.0004340723908763
  -0.0000481223048888  -0.0000475156530660  -0.0004366650948894   0.0001950745930006
  -0.0000214567786563  -0.0006006562957566  -0.0002887581830082  -0.0002331972308364
  -0.0001841315161086   0.0001298965315764   0.0001789622463042  -0.0000419469823491
   0.0000626796845505   0.0003022823932348  -0.0003534020146969  -0.0001083620355787
   0.0001421017293984  -0.0005135826785333  -0.0002685426994150   0.0008116597826254
   0.0001559753746937   0.0000136139698226   0.0004010153538119   0.0004109187040407
   0.0003330645518860   0.0000743355794046   0.0003451658139155   0.0001599288987801
   0.0000820747466252   0.0000941760086547   0.0000571713077812  -0.0000206828443736
  -0.0000085815823441
   0.0007671996197026   0.0007768611287509  -0.0004333206462192   0.0008282756236753
   0.0006946856356124   0.0007260345784892   0.0008364850193362   0.0004588100704073
   0.0006482672286483   0.0007816688874953   0.0008328633290754   0.0008109328080146
   0.0002013612136958   0.0008254443446730   0.0007710385070809   0.0001593794432755
   0.0007597944518451   0.0008027585546269   0.0003090143544159   0.0009052149883640
   0.0008901454448979   0.0009054306161019   0.0008084940365996   0.0007076949977087
   0.0001618017803015   0.0003893877895349   0.0009875390834644  -0.0000847128807084
   0.0007482584981947   0.0009010868322167   0.0001778602363397   0.0009000319278710
   0.0008534050594093   0.0009176701474761   0.0008627098730162   0.0008326735979396
   0.0003566515789452   0.0008504194003370   0.0007806492420305   0.0000078599697782
   0.0008195445209193   0.0008099660125723   0.0002477117391142   0.0009021398916948
   0.0009180379770214   0.0009020078132744   0.0009130609452531   0.0007715016111037
   0.0001100074549019   0.0013227210697525   0.0007600705021614   0.0001380841534441
   0.0007957493036331   0.0009489089580427   0.0003831166063390   0.0008787070316293
   0.0008927117614792   0.0008698664204565   0.0005256631810643  -0.0000046521536225
   0.0000296053060528  -0.0004540279770124   0.0001858470840036  -0.0000593714484287
  -0.0004900102075677   0.0000192681667161   0.0000145861577952  -0.0001466190145393
   0.0007022486990588   0.0000674688731293  -0.0018558962720543  -0.0015926384268118
  -0.0009147535587643   0.0004186735964927   0.0001219406356450  -0.0000710543471377
   0.0003829021418432  -0.0002954122165473  -0.0003170619614329   0.0001962403941492
   0.0000740439236808   0.0001088017568360  -0.0003574476952271   0.0000667705861817
  -0.0000314490021477   0.0001419841867765  -0.0000656412133607  -0.0000062080539686
  -0.0000767630899195   0.0000058123692718  -0.0000234399697162   0.0001644276282251
   0.0000762421746431  -0.0000232124144510   0.0002090334998385  -0.0000184789756949
  -0.0003154187662308   0.0000859241414003  -0.0002717491766465  -0.0000655700924016
  -0.0001595135490658   0.0005341709554299  -0.0002137842909237   0.0001602704870243
   0.0000929353307270   0.0000944247090336   0.0001621614352799   0.0000279784794872
  -0.0003950621686157   0.0000343235399248  -0.0000640696880314   0.0000068651745877
  -0.0000629718693988   0.0001539904572007  -0.0000091177399485  -0.0000140821797551
  -0.0001709518869962   0.0001677630688230   0.0001904819677088  -0.0002166406694213
  -0.0001312860600527   0.0001928363517865   0.0004612631091211  -0.0000942856056081
  -0.0001795214538659   0.0002162121949941  -0.0005683694274713   0.0001667298494339
   0.0000965224484808   0.0000984343586087  -0.0003201479143092   0.0000667834570680
  -0.0001071804197349   0.0001768408304571  -0.0002292810671543  -0.0000320972057959
   0.0002971387700325   0.0002074832786535  -0.0000664979354304  -0.0001794804155249
   0.0001349523223802   0.0001938152760741  -0.0001513539982149   0.0001797248086111
  -0.0001072857943670  -0.0002201814699420  -0.0001624108827026  -0.0003094899149540
  -0.0003129127772626  -0.0001627528775312   0.0002100824618940   0.0007101697756612
   0.0000672581613082   0.0000516166059748  -0.0003016752050498   0.0000351091404723
   0.0001000683707425   0.0000606389182535  -0.0000409052112888  -0.0000566274138823
  -0.0000236182113796   0.0001266870535239  -0.0000075329616753   0.0000118733161384
   0.0001732629472947   0.0002068521404190  -0.0001832284770675   0.0001882797842514
  -0.0001380824183236  -0.0002138331359387   0.0000858095962962   0.0001001639280144
  -0.0001689900019665   0.0001360237823969  -0.0002807085790989   0.0001277974463444
   0.0001484301296884   0.0001429987778767  -0.0004233338072700  -0.0000903984679235
   0.0000877624270006   0.0001450810898850   0.0000377515171182  -0.0001444681117013
   0.0001280854704141   0.0000926440855715  -0.0000561344343428  -0.0000588312341995
   0.0000954700893232   0.0001505526250635  -0.0000058809914821   0.0001971286511262
  -0.0002470865661922  -0.0001636199454491  -0.0001148567225985   0.0002471422116604
  -0.0009759067852440   0.0003160227475563   0.0007311909012593  -0.0007246627573729
   0.0004701478672238  -0.0000944185998345   0.0003041068524824  -0.0000836428401832
  -0.0002428011087235  -0.0003124896152558   0.0004849878915341  -0.0002011235657995
   0.0006202364852011  -0.0001484487663040  -0.0005898134980375   0.0003273120773187
  -0.0000447743894056  -0.0023469342797970  -0.0006129781996387   0.0005178482267284
   0.0003704035485847   0.0006834352844628   0.0005460366617977  -0.0002828801974450
  -0.0000973703143312  -0.0002123267776044  -0.0002030252255497  -0.0004436423873266
  -0.0004342741931776  -0.0001067385084802   0.0001245771012420  -0.0004343408352719
  -0.0004249726411229   0.0001454868875354   0.0000722675657736  -0.0000668308246927
  -0.0000248863080329   0.0002790646107960   0.0001819107369895  -0.0001400501464545
   0.0000483330137288   0.0000667468985680  -0.0000537608620159  -0.0000965150696949
  -0.0002315290594409  -0.0000169519175027  -0.0002582385948136  -0.0001786754426213
  -0.0001333240142081  -0.0000698055343222  -0.0001066144788354   0.0002306641705306
   0.0003661262401574   0.0000393046038972   0.0002194016168654   0.0001225049999595
   0.0001860292271891   0.0001337675536246   0.0000505671575623   0.0002692296232514
   0.0000305401341611   0.0001001310632309   0.0001436605086485   0.0000401445868990
   0.0001532649613864   0.0001322081083540   0.0000190877338666   0.0001097355159688
   0.0000886786629364  -0.0000421754153686  -0.0000396014279627   0.0002095146875931
  -0.0002035739012490   0.0000481162017127  -0.0000726588240501  -0.0000752328114560
  -0.0002009999138431   0.0001764572915056  -0.0001438282222193  -0.0002244544146382
   0.0001864770901258  -0.0000034122731711   0.0000744193025297  -0.0001960962531860
  -0.0000840384655900   0.0000460611410775  -0.0001154700607672  -0.0001137331194475
  -0.0001189239605595  -0.0000135719992266  -0.0000643709869425  -0.0000187628403385
  -0.0000695618280545  -0.0001101219132427  -0.0000099607930217  -0.0000607597807377
   0.0000708965522954   0.0000263968737675   0.0000441590697480   0.0000222962468505
  -0.0000222034316775  -0.0000044412356970   0.0001253223601990   0.0001430845561795
   0.0001698220387270   0.0000387564326663  -0.0000672623074223   0.0000159189951085
   0.0001124441185705   0.0000064253784819  -0.0000641804430918   0.0000896066810127
  -0.0000413430055340  -0.0001473617456226  -0.0000114336818319  -0.0000652276218744
  -0.0000630630455100  -0.0000099624867496   0.0000339893207549  -0.0000077979103852
   0.0000303535493082   0.0000318247443905  -0.0000666988169567   0.0002453141510397
  -0.0000618251125278  -0.0001332767858932   0.0002813340207472  -0.0000258052428203
  -0.0000972569161857   0.0002472415016110  -0.0000598977619565  -0.0001313494353219
   0.0001498930105206   0.0002057706318083   0.0002104372423358   0.0001124423742650
   0.0001171089847924   0.0000649992565249   0.0000696658670523   0.0000091216352371
   0.0000565647529772   0.0001477667151635   0.0001975272780563   0.0001046749960717
   0.0000964028933529   0.0001461634562457   0.0000533111742611   0.0000712155377471
   0.0001209761006399   0.0000281238186553  -0.0001249435733232  -0.0008531421707096
  -0.0004135157063460  -0.0005693178018610  -0.0001296913374973  -0.0000705179872067
  -0.0004572997433416  -0.0000176732789779   0.0000415000713128  -0.0001065070370641
  -0.0001257393289615  -0.0000710307776751   0.0004589214760881   0.0004396891841907
   0.0004943977354771  -0.0003965017596101  -0.0004157340515075  -0.0003610255002211
   0.0002354710458243   0.0003954920196520   0.0003261656716699  -0.0003860222980661
  -0.0002260013242384  -0.0003543423560553  -0.0002953276722206  -0.0002156381991688
  -0.0000556172253411  -0.0002526657206363  -0.0001107619300596  -0.0000198960982278
   0.0000378825884754   0.0003080975025993   0.0002239723987257   0.0003658761893025
   0.0000922517582593   0.0002248278549041   0.0002324995765623  -0.0003965424398247
  -0.0002639663431799  -0.0001040212021014  -0.0002562946215217  -0.0003044356120475
  -0.0001718595154027  -0.0001685406167627  -0.0001641877937445  -0.0003603031378924
  -0.0000368666187079   0.0000733042957971  -0.0004584603499711  -0.0001350238307865
  -0.0000248529162816  -0.0003499189326887   0.0000836885010008  -0.0001679324241212
  -0.0002116144340978  -0.0001871192250345   0.0004414869342723   0.0003978049242956
   0.0004223001333589  -0.0001074432527752  -0.0001511252627519  -0.0001266300536886
  -0.0000072449145323  -0.0000264824135042   0.0001298694560284  -0.0000379575694637
  -0.0003896838401885  -0.0002525694696278  -0.0004203964951199  -0.0002988600457077
  -0.0001617456751470  -0.0003295727006392   0.0029784660974429   0.0018471794821699
   0.0014452257672307   0.0013508650984764  -0.0009320447139899  -0.0005885894233206
  -0.0005449147623987  -0.0000649085349296  -0.0000212338740077  -0.0005694057913283
  -0.0001822758397368   0.0001166306962348   0.0002224577108905   0.0002331707396547
  -0.0001556778676439  -0.0000498508529884  -0.0000391378242242   0.0002205867687420
   0.0003264137833975  -0.0002259505006587   0.0003371268121616  -0.0001941068568517
   0.0000155119293645  -0.0004083638255988   0.0002470414532456  -0.0004534578600885
  -0.0002438390738726  -0.0000123095499912  -0.0007028979669523  -0.0004932791807360
  -0.0002617496568550
   0.0008746419210043   0.0009842579468389   0.0000073209982654   0.0008787647026246
   0.0009302359437286   0.0009374121679215   0.0009148062221139  -0.0008834097864966
   0.0012124762467800   0.0009518815151692   0.0009924684151407   0.0009835229500518
  -0.0009835842863696   0.0010638562570516   0.0010487278813372  -0.0001428382026741
   0.0010184552344996   0.0010035906764402  -0.0005600305847837   0.0011027516459256
   0.0010935405978537   0.0009903723554432   0.0011775346316304   0.0009608097034729
  -0.0003485729207940   0.0012655229501698   0.0010283305748130  -0.0000477895845502
   0.0010716342995882   0.0010206345118442  -0.0005872128776521   0.0010022053758255
   0.0012182159401513   0.0010929144657076   0.0008970499222477   0.0009398594224069
  -0.0010519997230321   0.0010511956028785   0.0010090459399943  -0.0000232730773414
   0.0010385057260115   0.0010106523892278  -0.0005866270965885   0.0010241540993057
   0.0011189540171249   0.0010861350246425   0.0007843546455226   0.0011359598197817
  -0.0004815037799623   0.0001963263412550   0.0013828490674598  -0.0001457163187458
   0.0011149374267669   0.0007635892207257  -0.0006598027630987   0.0010187816933267
   0.0011464943267983   0.0012035459743268   0.0006018524349087  -0.0005976366455704
  -0.0007322239880434  -0.0002437981416524  -0.0001051720443270   0.0001199809705614
  -0.0005670518545564  -0.0003489935805020  -0.0010729506146155   0.0003757827699142
   0.0003652325824957   0.0009459792296456   0.0014413330879945  -0.0006688914585182
  -0.0015509895844361   0.0003020601624876  -0.0000489778893915   0.0001610765561344
  -0.0000811062410648   0.0003163514021056  -0.0003488284384839  -0.0000369009945578
  -0.0001119659041641   0.0001278156046882   0.0001267520040070   0.0002280412514781
  -0.0004788901005350   0.0000953315961878   0.0001107005203615   0.0003025413284911
   0.0004588259106656  -0.0000737298533262  -0.0006535629259184  -0.0001481869153012
  -0.0007115734757552   0.0003557391273320  -0.0001468811509439   0.0004008814408072
   0.0001373986562064  -0.0000637473780946   0.0003320554060901   0.0002167070176323
   0.0005687424918659  -0.0007429735605411  -0.0001316504949580  -0.0002314986940669
   0.0000294537438487  -0.0000975414960544   0.0004006065707353  -0.0002585045157902
  -0.0004937521887793   0.0004180708903517   0.0000187007943933  -0.0000294002421985
   0.0000116804555188  -0.0002149452712529   0.0002513300192589  -0.0000706930476045
   0.0004079897654100  -0.0004505742346786  -0.0004199902406722   0.0003932677000950
   0.0004043920052229  -0.0004211663121416  -0.0004589043281346   0.0002016148698138
  -0.0003467244839945   0.0002418051587032   0.0004557112790909  -0.0001008184612901
  -0.0004000265573767  -0.0001446050431323   0.0004554348429005  -0.0000458247601103
   0.0002051303205359  -0.0000925467984788   0.0000065506809004   0.0001234574163669
   0.0000989629774237  -0.0002067220952820   0.0000090389848132  -0.0000523818821565
  -0.0004578814538591  -0.0004427264644935   0.0004073509843409  -0.0004666960403985
   0.0005335848468915   0.0003341129420095   0.0003195497293468  -0.0001122897998285
   0.0002518355393919   0.0005136410151247  -0.0002796194593267  -0.0006836589430676
  -0.0000416735155349  -0.0001553771146653  -0.0002901378746970  -0.0002497721194262
   0.0002896464523699   0.0004338330941296   0.0000871971785757   0.0000515893830040
   0.0000164612326266  -0.0002182223276361  -0.0000046753109169   0.0000512642969425
  -0.0004436601784900  -0.0004579175446053   0.0004275430971831  -0.0004587091891226
   0.0004254333814214   0.0004156352565264  -0.0006293872260381   0.0001107654438592
  -0.0001425353645795  -0.0001291474781801   0.0009888562647192  -0.0001777157657978
  -0.0002719302361367   0.0000028614032257   0.0001385377601974   0.0000732620407456
   0.0000650572998995  -0.0000124510179254   0.0001717652742963  -0.0000796766457124
   0.0001326584145290  -0.0001349546116310  -0.0001712886638326   0.0000636845607894
  -0.0003968974474658  -0.0004354861957801   0.0003812151760799  -0.0004278329686542
   0.0003975985894347   0.0003967765450680   0.0008638302561843  -0.0001047343582178
   0.0006130575905544   0.0000150521213853  -0.0005108941649107   0.0002215906607567
  -0.0002848611463762   0.0000559279532506  -0.0003071325081477  -0.0005799605535735
   0.0005048126765618   0.0007558797336975  -0.0004567062489590   0.0004545599757911
  -0.0014793392614800   0.0006251813671112   0.0011133040671666  -0.0010373585754613
   0.0004215153220077   0.0002424117862586   0.0007643454627861   0.0002025324576874
  -0.0006763624667610  -0.0007902654263720  -0.0001804508599462   0.0007174217378474
  -0.0000259018299093   0.0003629951014158   0.0000553540971647   0.0002919592753654
  -0.0000107346604183   0.0002767921058745   0.0003478279319248  -0.0000156817288856
  -0.0003183756646694   0.0003348432059867  -0.0002198459871486   0.0002840328202400
   0.0002968532583249  -0.0002588107145046   0.0002578885309690  -0.0002706563728953
   0.0008515424514603  -0.0003096211002513  -0.0000759464748059  -0.0000672368118466
  -0.0000146041979362  -0.0000514703839631  -0.0002722218885643  -0.0002564554606808
  -0.0000917129026894   0.0001903808787815   0.0001659047879387   0.0001230422423722
  -0.0002198054332123   0.0002304986235600  -0.0000805689168849   0.0000556004337939
   0.0000912621072326   0.0002592115930510   0.0004341097828171  -0.0000836360825335
   0.0001798685230059   0.0000883214001912  -0.0000616217224731   0.0001590250753618
  -0.0000824651701172  -0.0000666347679438   0.0001748554775352   0.0000674779525471
   0.0000833083547205   0.0003507773474099   0.0000659720256374  -0.0002353231936600
   0.0002899562712894  -0.0002961442697805   0.0000162305874084   0.0003010359091809
   0.0000051509495169  -0.0002850646318890   0.0000624100820361  -0.0000163837212368
  -0.0003785212307393  -0.0000207679239619  -0.0001089550021040   0.0001700045014005
  -0.0000995617272348  -0.0002953432247413   0.0002487983046734   0.0000007424163409
   0.0000690920380562  -0.0001744369968302  -0.0000840355127053  -0.0001060873751149
  -0.0000156858909900   0.0000608514571973  -0.0001143279559739  -0.0000239264718490
   0.0001621614411255   0.0000298552852125  -0.0000727047526171   0.0001093920435249
  -0.0000229141123881  -0.0001254741502177   0.0001324114645492   0.0000298514267196
   0.0002647176204622  -0.0001804404653235   0.0002191781645871  -0.0000318214683786
  -0.0003001988415378   0.0000994197883728   0.0000832391632038  -0.0001515798445930
  -0.0000653798337410   0.0003342387961696  -0.0000021984683567   0.0000889979038726
   0.0000772820151246   0.0000200844692101  -0.0001067436027578   0.0000083685804621
  -0.0001173106515766  -0.0000950277140098   0.0000667149663058  -0.0002989265175447
   0.0001219060504887  -0.0001619065105183  -0.0000919464010610   0.0003288861669723
   0.0000450736059654  -0.0002149876177795   0.0002058449502539  -0.0000779676107530
   0.0001478527896705   0.0000844628896726   0.0001584522966215  -0.0001003032501201
  -0.0000263138431712   0.0001195821930453   0.0001935715999942   0.0001829720930431
  -0.0000369133501222   0.0000843451328908  -0.0000266267784309   0.0000882895719172
   0.0001168870472174   0.0000059151358957   0.0001208314862438   0.0001115017750186
   0.0000005298636969   0.0001154462140450   0.0001849677222138   0.0004864936766993
   0.0002426426935452   0.0006043300707891   0.0003604790876350   0.0001675273972600
   0.0002136266767969  -0.0000302243063572  -0.0002231759967322   0.0000652388252358
   0.0002020199546246  -0.0000256326217226  -0.0004635979994186  -0.0003268168700299
  -0.0005544694463770   0.0002700825836400   0.0004068637130287   0.0001792111366816
   0.0002131276431139  -0.0002054915047438   0.0000735850540987   0.0006634794519668
   0.0002448603041091   0.0000496910031702   0.0005239368629517   0.0003245103112289
  -0.0000941088366288   0.0002215213874210  -0.0001014003393659  -0.0003030481196170
  -0.0003533691752590  -0.0002763239521580  -0.0000037232810132  -0.0003266450078001
   0.0003188899730937  -0.0000377603950398   0.0002497903620724   0.0006734976224181
   0.0003168472542846  -0.0000304474484721   0.0006043980113968   0.0000100344331068
  -0.0003466159350267  -0.0000510792837238  -0.0000590651779145   0.0010210433495616
   0.0004853203696693   0.0002618416335336   0.0007293758808091   0.0001936529009168
  -0.0000298258352188   0.0007944050364543   0.0000352033204263   0.0002723776511536
   0.0003825936774943   0.0001537079287472  -0.0006661029753067  -0.0005558869489660
  -0.0007847726977131   0.0004648361176275   0.0005750521439683   0.0003461663952212
  -0.0002507153796929   0.0002586820565620  -0.0005249238634224  -0.0004656564519243
   0.0005129540692260   0.0002387455854966   0.0002980129969946   0.0004551789672301
   0.0001809704835006   0.0002402378949987  -0.0037519274441933  -0.0020158619366172
  -0.0017234889347577  -0.0018560972196336   0.0008801332189373   0.0004206597548424
  -0.0000040161802791   0.0006161711417799   0.0001914952066583   0.0007591937634178
  -0.0001249556357986  -0.0004836710894294  -0.0000387994385091  -0.0002805646484046
  -0.0002901027459314   0.0001547689049888  -0.0000869963049067  -0.0004663805393384
  -0.0000215088884181   0.0002997202993229  -0.0002632740983137   0.0004205755703156
   0.0001663509200645   0.0010756446058747   0.0001621429349274   0.0003893854774621
   0.0001351608272110   0.0001309528420738   0.0002147177477883  -0.0000395069024629
  -0.0000437148875999
   0.0000114803184305   0.0000039426805379   0.0000049857443100   0.0000121839814159
   0.0000002034957049   0.0000016991465464   0.0000069829608409   0.0000020620808544
   0.0000086124448797   0.0000092718589763   0.0000036861312576   0.0000027840436533
   0.0000053688512131   0.0000048027230185   0.0000062063520970  -0.0000012148222773
   0.0000050429764533   0.0000052219276880  -0.0000017723943503   0.0000065535480237
   0.0000067479270238   0.0000082328961074   0.0000009121304883   0.0000053323144815
   0.0000026838520118   0.0000111823652676   0.0000052721039459  -0.0000034859879747
   0.0000035802862362   0.0000011124131051   0.0000017019516442   0.0000053531846066
   0.0000101558952617   0.0000072595852436   0.0000073563773878   0.0000050153988044
   0.0000016474963689   0.0000052103290104   0.0000056488255804  -0.0000019092430631
   0.0000058011001487   0.0000038041310672  -0.0000045473520114   0.0000082882417637
   0.0000069158664410   0.0000077077851333   0.0000109056319610   0.0000106959396697
   0.0000097763926305  -0.0000042052737533   0.0000058042164112  -0.0000026916277327
   0.0000058769464069   0.0000105318632863  -0.0000054259551612   0.0000084676689641
   0.0000065661143913   0.0000071342449615   0.0000017640426478  -0.0000094294902362
   0.0000147026187529  -0.0000060467609335   0.0000005480915624  -0.0000026814097406
   0.0000028193610501  -0.0000111633770218   0.0000047242292025  -0.0000128316075652
   0.0000156755194095   0.0000058580637970   0.0000197484283860   0.0000251612106144
   0.0000238217767798   0.0000003863944403  -0.0000029338624058   0.0000035688469410
  -0.0000068214153915  -0.0000066509188071   0.0000142276728759  -0.0000010591910975
   0.0000008460699041  -0.0000016099025055   0.0000064391375729   0.0000005638703049
   0.0000001312815534  -0.0000063230742950   0.0000091033055641  -0.0000117663908963
  -0.0000078290197105   0.0000070802642620   0.0000046822127025  -0.0000017720607972
  -0.0000060879084430   0.0000075973609393  -0.0000057754817037  -0.0000016361991438
   0.0000055699562211   0.0000002645105248   0.0000015710864844  -0.0000070276441126
  -0.0000077443223115   0.0000064139633746   0.0000034496829991   0.0000032633802247
   0.0000032138614187   0.0000017654608173  -0.0000049548575737   0.0000018465895144
  -0.0000024665174619   0.0000009107230281   0.0000021311595150  -0.0000012830140475
   0.0000017032359681  -0.0000009021665749  -0.0000022366234519   0.0000006603470301
   0.0000028500122143  -0.0000031095331150  -0.0000022502321799   0.0000015037301361
   0.0000034501436960  -0.0000029463917080  -0.0000107819716723  -0.0000087230741494
   0.0000079600640037  -0.0000024832740413   0.0000138422294468   0.0000005398824424
   0.0000022674192020  -0.0000167295619469   0.0000338911024299   0.0000061416544158
  -0.0000118471348942  -0.0000148408404152   0.0000010683719205   0.0000105299709757
  -0.0000214053425032  -0.0000015297877067   0.0000142273379297  -0.0000017956806680
  -0.0000030339844512  -0.0000043051960727  -0.0000022586089420  -0.0000006949410867
  -0.0000021121812981   0.0000120049331200   0.0000058258296433  -0.0000095648798583
  -0.0000067379185334   0.0000094238938433  -0.0000023305406079   0.0000028044446211
   0.0000003467731694   0.0000020944804543  -0.0000003488083929   0.0000029481572332
   0.0000027810585511  -0.0000075675525154   0.0000006561080171  -0.0000008854062033
   0.0000020806185374  -0.0000000704825760  -0.0000005836644476  -0.0000013379128328
  -0.0000059699821947  -0.0000077120593360   0.0000081046932370  -0.0000046565401414
   0.0000048266499254   0.0000042941647175   0.0000144930386747  -0.0000100195891557
   0.0000056283188661  -0.0000029690506250  -0.0000118239083241   0.0000045149064826
   0.0000203089612947  -0.0000154870345401  -0.0000042044231364   0.0000001709989325
  -0.0000050791188261   0.0000041097021310  -0.0000095690621675   0.0000022383946449
   0.0000068917768010  -0.0000012084597310  -0.0000048505945279   0.0000059507439272
   0.0000019032143723   0.0000011708455211  -0.0000079985585670  -0.0000067041152605
   0.0000137215506843  -0.0000023747383140   0.0000254618671084   0.0000049085861190
  -0.0000057047205412  -0.0000024357321625  -0.0000026586696668  -0.0000006277638199
   0.0000067618966220   0.0000073542326982   0.0000160510658014  -0.0000039105041774
  -0.0000079039420984  -0.0000071564829481  -0.0000027108639744  -0.0000029776934536
  -0.0000138044090541   0.0000141425439613   0.0000198449012379  -0.0000092422414759
  -0.0000070111788955   0.0000380283252397  -0.0000040400984021  -0.0000082506366140
   0.0000075905053483   0.0000034169294815  -0.0000067306509853  -0.0000090056050684
  -0.0000022370184251  -0.0000011808281308   0.0000023717517705   0.0000015847576557
   0.0000033395744640  -0.0000039918352334  -0.0000067574210199   0.0000051373375570
   0.0000068921543653  -0.0000014010053654   0.0000031707512042  -0.0000029178183033
   0.0000008011571277  -0.0000020231709427  -0.0000043927650192   0.0000016539382663
  -0.0000037705994419  -0.0000035399838806  -0.0000024886039098   0.0000017840028089
  -0.0000009135060592  -0.0000016220309672   0.0000020876414460  -0.0000013183923301
   0.0000009174298663  -0.0000012171446963  -0.0000020837176390  -0.0000040586652855
   0.0000008434668875   0.0000029911060896   0.0000015680857340   0.0000027050290838
   0.0000022664872431  -0.0000029217219356  -0.0000026356449299   0.0000019804102373
   0.0000000294597069  -0.0000005186630276   0.0000011218309249   0.0000003279864403
   0.0000014203576583   0.0000015277072050   0.0000004353359871  -0.0000002201362942
  -0.0000001127867475  -0.0000108343529697  -0.0000181537378335  -0.0000096195521157
   0.0000073139433051   0.0000085287441591  -0.0000088132487811  -0.0000014938639173
  -0.0000000054415588  -0.0000002790630633  -0.0000039239222640   0.0000044329298651
  -0.0000014664836323  -0.0000008304624456  -0.0000064685256852   0.0000025243476306
   0.0000075263896835  -0.0000045599434508  -0.0000058325044984  -0.0000004386220380
  -0.0000072766093412   0.0000044006630381  -0.0000047260818970  -0.0000024373242651
  -0.0000115640692002  -0.0000015937249790   0.0000032455600971  -0.0000058811848380
   0.0000036602344190  -0.0000006777522306   0.0000006258200434   0.0000057131030023
   0.0000013751163527   0.0000026786886267   0.0000020958805094   0.0000033994527834
   0.0000064338671590   0.0000038843451776  -0.0000009498674336   0.0000073550271420
   0.0000020554567561  -0.0000027787558550   0.0000066722116162   0.0000055261387205
   0.0000032015296518  -0.0000016326829594  -0.0000018022729140   0.0000005703614041
   0.0000008011732409  -0.0000005782039636   0.0000005852090771  -0.0000003473921268
  -0.0000008696717101   0.0000003543972403  -0.0000006537075463   0.0000072723885850
   0.0000122741222950   0.0000155142231453  -0.0000122508436260  -0.0000072491099159
  -0.0000040090090657  -0.0000119738130488  -0.0000069720793387  -0.0000037319784885
  -0.0000074713678466  -0.0000045987448395  -0.0000123062209929   0.0000063895007531
  -0.0000013179754003   0.0000072838292223  -0.0000004236469311   0.0000044112062152
   0.0000035168777459  -0.0000022390807428  -0.0000079454202286   0.0000060481787338
   0.0000040325672092  -0.0000016737722766   0.0000123198266858   0.0000031518403888
  -0.0000025544990970   0.0000114390998654  -0.0000027128228187  -0.0000012255072985
  -0.0000053091957020  -0.0000020289563873  -0.0000061126447908  -0.0000056076721676
   0.0000017162108694  -0.0000023674775342  -0.0000018625049110   0.0000047206842497
   0.0000016852164330   0.0000038505632866   0.0000038332150073   0.0000007977471906
   0.0000029630940442  -0.0000017419000752  -0.0000047773678920  -0.0000026120210384
  -0.0000013912825632  -0.0000004229344119  -0.0000045805042640   0.0000007635183921
   0.0000017318665434  -0.0000048042230788  -0.0000024257033087   0.0000004763988821
   0.0000014447470334  -0.0000098201169655  -0.0000135448894902  -0.0000067893650549
  -0.0000005198244506  -0.0000112365807950  -0.0000012422676660  -0.0000049670401907
   0.0000107566838529   0.0000109532720744   0.0000063598604452  -0.0000026444274706
  -0.0000024478392492   0.0000032049480741  -0.0000070412508784   0.0000041312161995
   0.0000043278044209  -0.0000198144300945  -0.0000002656072083   0.0000002145604674
  -0.0000012433626601   0.0000020562717494  -0.0000005697145376  -0.0000020276376651
   0.0000012719967444   0.0000054858156792   0.0000073275269612   0.0000129700914458
   0.0000107590690271   0.0000063393303459  -0.0000035773151404  -0.0000057883375591
  -0.0000102080762403   0.0000062155348284   0.0000040045124097  -0.0000004152262716
  -0.0000031704985384   0.0000040278925517  -0.0000072714075718   0.0000015101044936
   0.0000086530472815   0.0000045521382482   0.0000133336503135   0.0000049386955070
   0.0000008377864737   0.0000096192985390  -0.0000045057450697  -0.0000088735859093
  -0.0000015586999091  -0.0000030715417063   0.0000144203901168   0.0000129331450707
   0.0000042057408034   0.0000046358341096  -0.0000040915701577   0.0000095879372933
  -0.0000006267120201   0.0000003159632003   0.0000008445072382  -0.0000023545431729
   0.0000075196398547   0.0000080481838926   0.0000048491334815   0.0000037002557456
   0.0000042287997835   0.0000081006922473   0.0000010297493724  -0.0000103753945215
  -0.0000062686937928   0.0000061230791557  -0.0000063346395793  -0.0000047865152224
  -0.0000006798144938  -0.0000007457602802  -0.0000021416070446   0.0000019650936840
   0.0000018991478975

$hessian_approx
 216 216
                  0          1          2          3          4          5    
      0       1.095409   0.018273  -0.050413  -0.460391   0.003652   0.122812
      1       0.018273   1.130365  -0.005505  -0.023621  -0.202594   0.013904
      2      -0.050413  -0.005505   1.046555   0.130388  -0.000052  -0.243578
      3      -0.460391  -0.023621   0.130388   0.449832   0.024223  -0.140306
      4       0.003652  -0.202594  -0.000052   0.024223   0.161899  -0.011663
      5       0.122812   0.013904  -0.243578  -0.140306  -0.011663   0.218738
      6      -0.199369  -0.023449   0.008963   0.011128  -0.082517   0.009177
      7      -0.049103  -0.497245   0.075506  -0.000935   0.021425  -0.003628
      8       0.015425   0.064073  -0.208005  -0.005165   0.034178  -0.003567
      9      -0.213502  -0.006675  -0.005995   0.019561   0.038875   0.043549
     10       0.000808  -0.266612  -0.079693   0.004424   0.012622   0.011356
     11      -0.003682  -0.099792  -0.331138  -0.001094  -0.008388  -0.010319
     12       0.014954  -0.008224   0.005776   0.000383  -0.002077   0.002518
     13      -0.039790   0.026592  -0.014881   0.002041  -0.002488   0.000915
     14      -0.034615   0.015350  -0.016113  -0.001076   0.001577   0.000406
     15       0.020290   0.006417  -0.003471   0.000380  -0.000924   0.000314
     16       0.041283   0.012818  -0.011844  -0.001617   0.002901  -0.000939
     17       0.046755   0.011228  -0.011754  -0.000516  -0.001029   0.002330
     18       0.002917  -0.001181  -0.000055   0.000795   0.000290  -0.000709
     19       0.004284  -0.005975  -0.005360   0.000280   0.001287   0.001863
     20      -0.007918   0.009770   0.003614   0.002682  -0.000947  -0.001992
     21       0.002575   0.000471  -0.002500   0.000564   0.000121   0.000160
     22      -0.002947   0.003483   0.002914   0.000112  -0.000298  -0.001239
     23       0.003563  -0.003528   0.001078  -0.001545   0.000757  -0.000381
     24      -0.003885  -0.000075   0.001694  -0.000313  -0.000049   0.000486
     25       0.001275  -0.000947  -0.000706  -0.000261  -0.000127   0.000418
     26       0.003519  -0.004851  -0.002145  -0.000928   0.000446   0.001245
     27      -0.008340   0.006673   0.003433   0.000990  -0.000515  -0.000607
     28      -0.007772   0.009011   0.005251   0.002502  -0.000993  -0.002925
     29       0.000420  -0.000727  -0.000130   0.000916   0.000202   0.000124
     30       0.001325  -0.002853  -0.000822  -0.001392  -0.000093   0.000908
     31       0.000815  -0.002938  -0.001342  -0.000779   0.000593   0.001007
     32      -0.001027   0.002227   0.000878   0.000471   0.000048  -0.000738
     33       0.005931  -0.002623  -0.001403  -0.000089   0.000456  -0.000453
     34       0.003321  -0.003865  -0.001551  -0.001464  -0.000035   0.001165
     35      -0.000174  -0.002237  -0.001371  -0.000874  -0.000083   0.001466
     36      -0.017006  -0.006095   0.008990   0.001382  -0.001474   0.000159
     37       0.008774   0.020083  -0.004021   0.002004   0.000830  -0.002051
     38      -0.023344  -0.016127   0.019651   0.000009   0.001801  -0.000083
     39      -0.000686   0.001244   0.001481  -0.000187   0.000372  -0.000442
     40       0.003094  -0.004808  -0.002819  -0.000330   0.000460   0.000545
     41      -0.002404  -0.000034   0.001368  -0.000428  -0.000292   0.000476
     42       0.003747  -0.002009  -0.000750  -0.001103   0.000065   0.000439
     43       0.000568  -0.000849  -0.000467  -0.000300   0.000162   0.000878
     44       0.001635   0.001034  -0.000074   0.000003   0.000105   0.000163
     45       0.001683  -0.000589  -0.001204   0.000218   0.000045  -0.000099
     46       0.009991  -0.015601  -0.007272  -0.002729   0.003108   0.003973
     47       0.002977  -0.002032  -0.002512  -0.000219  -0.000856   0.000408
     48      -0.000125  -0.001510   0.000582  -0.000044   0.000480  -0.000111
     49      -0.004208   0.004995   0.001251   0.001018  -0.000866  -0.000594
     50      -0.003022  -0.001469   0.002525  -0.000787   0.001003  -0.000011
     51      -0.000866  -0.000368   0.000744  -0.000083   0.000360  -0.000131
     52      -0.000490   0.003858   0.002026   0.000081  -0.001124  -0.001121
     53       0.000770   0.002559  -0.001400   0.000758  -0.000529  -0.000259
     54       0.004116  -0.004177  -0.003201   0.000138   0.000173   0.000958
     55      -0.016691   0.014791   0.006187   0.004257  -0.001882  -0.002484
     56       0.003117   0.002222   0.004359  -0.000276  -0.000286  -0.002643
     57      -0.000681   0.000639   0.000592  -0.000279  -0.000279   0.000061
     58       0.004794  -0.003502  -0.002221  -0.000522   0.000264   0.000517
     59      -0.005173  -0.002419  -0.000982  -0.000799   0.000130   0.002523
     60      -0.002867   0.003367   0.001218   0.000318  -0.000285  -0.000374
     61       0.001670  -0.004528  -0.001148  -0.001207   0.000937   0.000981
     62       0.001890   0.000533  -0.001335   0.000793   0.000131  -0.000512
     63       0.005775  -0.005452  -0.001484  -0.003136   0.000339   0.001523
     64       0.015210  -0.015198  -0.007204  -0.003950   0.002060   0.002859
     65      -0.005424  -0.002424  -0.001530  -0.001104   0.000492   0.002953
     66      -0.003331   0.003356   0.000741   0.001376  -0.000489  -0.000679
     67      -0.003151   0.003548   0.001510   0.000711  -0.000503  -0.000563
     68       0.007420   0.002629   0.001619   0.000583  -0.000262  -0.003207
     69      -0.002259   0.000258  -0.000434   0.001195  -0.000002  -0.000081
     70      -0.001036   0.004057   0.002878   0.000246  -0.000832  -0.001279
     71       0.000259  -0.001559  -0.001350   0.000164   0.000068   0.000647
     72       0.001205   0.000790   0.000257  -0.000234   0.000214  -0.000232
     73      -0.002959   0.003277   0.001191   0.001028  -0.000415  -0.000668
     74      -0.003155   0.001435   0.000558   0.000653  -0.000117  -0.000120
     75       0.025851  -0.022719  -0.032979  -0.001553   0.000212   0.001614
     76      -0.004174   0.007839   0.009405  -0.000243  -0.002182   0.000598
     77       0.005971  -0.009094  -0.009462  -0.001903  -0.000079   0.001599
     78      -0.004237  -0.000469   0.001039   0.000342  -0.000447   0.000167
     79      -0.000920   0.003150  -0.001129   0.001647   0.000205  -0.000868
     80      -0.000182   0.000562   0.002357  -0.000391  -0.000071  -0.000888
     81      -0.000506   0.005270   0.000533   0.001084  -0.000351  -0.001366
     82      -0.000450   0.001546   0.002090  -0.001150   0.000019   0.000184
     83       0.000164   0.000483  -0.002608   0.001329   0.000223  -0.000070
     84      -0.002341   0.008958   0.005449   0.000783  -0.001058  -0.003710
     85      -0.004958   0.002575   0.005358   0.000602  -0.000166  -0.001788
     86       0.000221   0.001801  -0.009060   0.003828   0.000302   0.001070
     87       0.000245  -0.001024  -0.001245   0.000380   0.000176   0.000575
     88      -0.001692  -0.001708  -0.000002  -0.000381  -0.000665   0.001973
     89       0.000044   0.000737   0.001076  -0.000168  -0.000283  -0.000536
     90       0.001608  -0.004952   0.001088  -0.001951   0.000382   0.001247
     91       0.002401   0.000195  -0.000921   0.000318   0.000618  -0.001223
     92      -0.000506  -0.002015   0.000958  -0.000988  -0.000041   0.000901
     93       0.008018  -0.011416  -0.001818  -0.003445   0.002250   0.001327
     94       0.001726  -0.000823  -0.006193   0.001744  -0.000729   0.001583
     95       0.003347  -0.005718   0.002367  -0.002747   0.000099   0.001383
     96      -0.002264   0.003997  -0.007064   0.003497  -0.000802   0.001352
     97      -0.001670  -0.000910   0.004939  -0.002149  -0.000227   0.000055
     98      -0.000859   0.003888  -0.001443   0.001599  -0.000694  -0.000906
     99      -0.004182   0.004332   0.000544   0.001403  -0.000780  -0.000361
    100       0.000408   0.002757  -0.001941   0.001669   0.000665  -0.001318
    101      -0.002882   0.001435  -0.000412   0.000593  -0.000062   0.000709
    102      -0.015262   0.019375   0.000419   0.006857  -0.003840  -0.002002
    103      -0.001173  -0.002844  -0.002236  -0.001121   0.000476   0.003083
    104       0.001616  -0.001989  -0.014106   0.002736  -0.000561   0.003871
    105       0.003383  -0.003302  -0.005668  -0.000340  -0.000426   0.002814
    106       0.000588   0.000259   0.000520  -0.000156   0.000244  -0.000397
    107       0.002206   0.002044   0.006302  -0.000664   0.000843  -0.003566
    108       0.004765  -0.005781   0.001662  -0.002599   0.001342   0.000039
    109       0.000787  -0.003738   0.008381  -0.003050   0.000522  -0.001577
    110      -0.000876   0.001362   0.004336  -0.000656   0.000022  -0.001875
    111       0.005536  -0.008092   0.009846  -0.005356   0.002055  -0.001907
    112      -0.000250   0.004235  -0.004589   0.002833  -0.000707  -0.000715
    113      -0.000704  -0.002018   0.006955  -0.002187   0.000929  -0.001334
    114      -0.004108   0.003540   0.003659   0.000516  -0.000733  -0.001177
    115       0.004528  -0.009113  -0.006465  -0.001860   0.000812   0.003932
    116       0.001834  -0.003702  -0.000272  -0.000114   0.001499  -0.000272
    117       0.002266   0.001114  -0.000656   0.000152  -0.000259  -0.000434
    118      -0.003292   0.003309   0.001831   0.000863  -0.000265  -0.000776
    119      -0.000493   0.001721  -0.001176   0.001140   0.000325  -0.000318
    120      -0.000883  -0.000882   0.000191  -0.000466   0.000428   0.000328
    121      -0.002489   0.002798   0.000480   0.001329   0.000268  -0.000693
    122      -0.002672   0.000616   0.000713  -0.000592  -0.000946   0.000792
    123       0.003971  -0.004140  -0.005683   0.000520   0.000778   0.002161
    124      -0.009805   0.012462   0.006957   0.002427  -0.001690  -0.003199
    125      -0.004028   0.006606   0.000713   0.001716  -0.001876   0.000219
    126      -0.000791  -0.000094   0.002195  -0.000370   0.000030  -0.000936
    127       0.004049  -0.003626  -0.002774  -0.000494   0.000177   0.000855
    128       0.000338  -0.002634   0.002819  -0.002361   0.000092  -0.000732
    129      -0.000626   0.001161  -0.000017   0.000335  -0.000315  -0.000475
    130       0.002335  -0.003483   0.001058  -0.002144   0.000207  -0.000265
    131       0.001777  -0.001926  -0.002713   0.000957   0.001086   0.000853
    132       0.001500  -0.002222   0.001990  -0.001121   0.000540  -0.001079
    133       0.011788  -0.012703  -0.006745  -0.003389   0.001309   0.003188
    134       0.003625  -0.004088   0.000489  -0.001125   0.001423  -0.001184
    135      -0.001598   0.001341   0.001696   0.000052  -0.000086  -0.000213
    136      -0.004717   0.003853  -0.002287   0.003569   0.000224   0.000639
    137      -0.001141   0.000684   0.002616  -0.001898  -0.001103  -0.000345
    138      -0.001318   0.002523  -0.001575   0.001214  -0.000428   0.000802
    139      -0.004622   0.003888   0.001688   0.001421  -0.000244  -0.000437
    140      -0.000973   0.001675  -0.003778   0.003007   0.000448   0.001185
    141       0.006531  -0.007639  -0.006276  -0.002081   0.000500   0.003494
    142      -0.010699   0.012319   0.006329   0.003462  -0.001542  -0.002798
    143      -0.008161   0.009436   0.000258   0.002885  -0.002182   0.000013
    144      -0.000770   0.003349   0.001617   0.001022   0.000196  -0.001398
    145       0.003201  -0.002754  -0.001359  -0.000299   0.000819   0.000481
    146       0.002357  -0.002182  -0.000260  -0.001284  -0.000143   0.000488
    147      -0.001987   0.000030   0.002771  -0.000593   0.000018  -0.001113
    148       0.003468  -0.003084  -0.000830  -0.001576   0.000083   0.000286
    149       0.003375  -0.003954   0.003125  -0.003526  -0.000079  -0.000816
    150      -0.001732   0.002010  -0.000143   0.000693  -0.000650  -0.000076
    151       0.003681  -0.003420   0.002381  -0.003583  -0.000321  -0.000588
    152       0.001941  -0.001322  -0.002312   0.001552   0.001329   0.000226
    153       0.004997  -0.009041  -0.005683  -0.001433   0.001587   0.002764
    154      -0.003342   0.003057   0.001556   0.001137   0.000738  -0.001103
    155      -0.005890   0.006045   0.002622   0.002152  -0.000145  -0.002240
    156      -0.001440   0.003015   0.002637  -0.000293  -0.000050  -0.001238
    157       0.000623   0.000890   0.000614   0.000054   0.000021  -0.000796
    158       0.003679  -0.002773  -0.001426  -0.001126   0.000165   0.000930
    159      -0.001805   0.001224   0.001499  -0.000404  -0.000238  -0.000253
    160       0.000620  -0.002611  -0.001557  -0.000279  -0.000522   0.001625
    161      -0.001080   0.000763   0.000074   0.000603  -0.000315  -0.000040
    162      -0.002056   0.006910   0.007090   0.000450  -0.000323  -0.004453
    163       0.001152  -0.000038  -0.000916  -0.000139  -0.001201   0.000877
    164       0.008187  -0.008027  -0.000639  -0.003595   0.001412   0.000535
    165      -0.001174   0.000956  -0.002060   0.001233  -0.000663   0.001018
    166       0.001556   0.000163   0.002300  -0.000665   0.001971  -0.002895
    167       0.000176  -0.000235  -0.000021  -0.000553  -0.000033   0.000284
    168      -0.000451  -0.001912  -0.002631   0.000560  -0.000369   0.001922
    169      -0.002184   0.000852  -0.002605   0.001809  -0.000693   0.001495
    170      -0.004867   0.003986  -0.000746   0.002724  -0.000710  -0.000194
    171       0.012077  -0.013382  -0.001601  -0.005648   0.001794   0.002039
    172      -0.002815   0.000525  -0.001460   0.000132   0.000960   0.001238
    173      -0.005518   0.004317  -0.005058   0.005284  -0.000408   0.000380
    174      -0.002097   0.003243   0.000816   0.000262  -0.000621  -0.000020
    175      -0.001880  -0.000018   0.001649   0.000590  -0.001163  -0.000318
    176      -0.005623   0.002627  -0.000680   0.002647  -0.000094  -0.000157
    177      -0.000408   0.002001   0.001575  -0.000758   0.000200  -0.000754
    178       0.003900  -0.002035  -0.000099  -0.001569   0.000873  -0.000139
    179       0.005186  -0.002875   0.001979  -0.003654   0.000145   0.000236
    180      -0.010360   0.015547   0.004669   0.003764  -0.003506  -0.002253
    181      -0.003631   0.005698   0.001954   0.003090  -0.002243  -0.001664
    182       0.013869  -0.010849   0.004607  -0.009446  -0.000236   0.001284
    183       0.002714  -0.001728  -0.004526   0.000512  -0.000200   0.001507
    184       0.002242  -0.003533   0.004320  -0.003529   0.000248  -0.000403
    185      -0.000914   0.004185  -0.002147   0.002716  -0.000570  -0.000506
    186       0.000209  -0.003643  -0.000037   0.000678   0.001269  -0.000492
    187      -0.002130  -0.002498  -0.000798   0.001114   0.000958   0.000295
    188      -0.008565   0.001511  -0.002958   0.005008   0.001172   0.000171
    189      -0.000916  -0.003838  -0.002464   0.001330   0.001332   0.000539
    190       0.004911   0.000621  -0.004640  -0.001336  -0.000089   0.001908
    191       0.001070   0.000717   0.003375  -0.002287  -0.000191  -0.000675
    192      -0.003362  -0.004104  -0.015195   0.010714   0.001281   0.005511
    193      -0.000645  -0.000213  -0.001253   0.000893   0.000046   0.000547
    194      -0.004827   0.003304  -0.001828   0.003186   0.001616  -0.001300
    195      -0.272611   0.037530  -0.067758  -0.020431   0.017104  -0.038805
    196       0.003396  -0.210347   0.030412  -0.003449   0.007517  -0.010896
    197      -0.080739   0.038407  -0.273525   0.017366  -0.015485   0.034583
    198       0.015424  -0.001203  -0.009623  -0.001936   0.000604   0.001097
    199      -0.015008   0.000262   0.017860   0.000901  -0.000981  -0.003599
    200       0.021079  -0.041705   0.013795  -0.002144  -0.002933   0.002484
    201      -0.001871   0.000094  -0.000277   0.001239   0.000386   0.000669
    202       0.015154  -0.004616  -0.003446  -0.001259   0.000417  -0.000653
    203       0.008051  -0.001774  -0.001502  -0.001211   0.000030  -0.000125
    204      -0.000709   0.000450  -0.005862   0.002927   0.000858   0.001461
    205       0.000253   0.000916   0.000472   0.000714   0.000275  -0.001113
    206       0.004182  -0.003253   0.002174  -0.004928  -0.003079   0.001550
    207       0.002806   0.003394   0.018024  -0.012931  -0.002278  -0.005020
    208       0.003173  -0.000895   0.002929  -0.002918  -0.000705  -0.000973
    209      -0.000522  -0.000225  -0.002124   0.001694   0.000602   0.001037
    210      -0.002152   0.027191   0.010285   0.001951   0.002155  -0.001856
    211       0.011530  -0.004864  -0.007242  -0.001218  -0.001830   0.002956
    212      -0.014790   0.029322   0.017303   0.002665   0.001472  -0.003038
    213      -0.004005   0.000279   0.004936  -0.001398   0.000047  -0.001293
    214       0.005286  -0.006345  -0.005840   0.000234   0.000954   0.001968
    215      -0.007520  -0.000497   0.000060  -0.000156   0.000856   0.000354
                  6          7          8          9         10         11    
      0      -0.199369  -0.049103   0.015425  -0.213502   0.000808  -0.003682
      1      -0.023449  -0.497245   0.064073  -0.006675  -0.266612  -0.099792
      2       0.008963   0.075506  -0.208005  -0.005995  -0.079693  -0.331138
      3       0.011128  -0.000935  -0.005165   0.019561   0.004424  -0.001094
      4      -0.082517   0.021425   0.034178   0.038875   0.012622  -0.008388
      5       0.009177  -0.003628  -0.003567   0.043549   0.011356  -0.010319
      6       0.164082   0.053450  -0.014744   0.003884   0.003371   0.002247
      7       0.053450   0.489687  -0.081765  -0.005390  -0.013945   0.004783
      8      -0.014744  -0.081765   0.176427  -0.009449  -0.051606   0.034616
      9       0.003884  -0.005390  -0.009449   1.176383  -0.005481   0.003291
     10       0.003371  -0.013945  -0.051606  -0.005481   1.042960  -0.027829
     11       0.002247   0.004783   0.034616   0.003291  -0.027829   1.126988
     12       0.000144   0.001237  -0.001154  -0.374530   0.054319  -0.131429
     13      -0.000565  -0.001312  -0.000432   0.061684  -0.209350   0.049848
     14       0.001205   0.001242   0.000088  -0.154352   0.056492  -0.330921
     15      -0.002890   0.000124  -0.000004  -0.428506  -0.036477   0.122312
     16       0.000797   0.000960   0.000601  -0.044524  -0.198106   0.036684
     17      -0.003990   0.002423  -0.000482   0.146788   0.032027  -0.287025
     18      -0.002398  -0.000993   0.000829   0.011935  -0.003918  -0.004673
     19      -0.003389   0.001301   0.000341   0.013495  -0.009576  -0.021565
     20       0.004365  -0.004361   0.000044  -0.009708   0.009494   0.016577
     21      -0.001389  -0.000624   0.000292  -0.004130   0.000069   0.001189
     22       0.001844  -0.001128  -0.000177   0.000986   0.000127  -0.004552
     23      -0.001707   0.001520  -0.000092  -0.000870   0.000251   0.001990
     24       0.002458   0.000612  -0.000625   0.000935   0.001062  -0.002490
     25      -0.000545   0.000529   0.000005  -0.002039  -0.000466   0.000795
     26      -0.001787   0.002075   0.000018   0.003121   0.000016   0.006315
     27       0.005713  -0.001809  -0.000817   0.001898   0.001201  -0.008828
     28       0.003060  -0.004195   0.000631   0.000236  -0.000653  -0.012101
     29      -0.001368  -0.000383   0.000669   0.003460  -0.000115   0.000411
     30       0.000085   0.001882  -0.000618   0.000096  -0.000132   0.003252
     31       0.000055   0.001535  -0.000485   0.001796   0.001018   0.003156
     32       0.000294  -0.001204   0.000217  -0.001643  -0.000061  -0.002340
     33      -0.003914   0.000269   0.000938  -0.000615  -0.000840   0.003956
     34      -0.000954   0.002219  -0.000380  -0.000676  -0.000127   0.004713
     35       0.001004   0.001662  -0.000681   0.000325   0.000399   0.002708
     36       0.001857  -0.001484   0.000247  -0.000038  -0.000324  -0.003170
     37       0.002996  -0.004350  -0.001226  -0.003569  -0.001102  -0.009449
     38       0.000366  -0.000815  -0.001112  -0.002275   0.000522  -0.000337
     39       0.000692  -0.000114  -0.000173   0.000409   0.000200  -0.000906
     40      -0.001725   0.000928   0.000220   0.000435   0.000028   0.003930
     41       0.001029   0.000601  -0.000283   0.001936  -0.000231  -0.000013
     42      -0.001307   0.001346   0.000155  -0.001919   0.000141   0.001999
     43      -0.000961   0.000786  -0.000067   0.001146  -0.000042   0.003131
     44      -0.000825   0.000190   0.000235  -0.000673  -0.000121   0.001106
     45      -0.001402  -0.000156   0.000297  -0.000299  -0.000141   0.000845
     46      -0.005382   0.006121  -0.000214   0.003567   0.003402   0.016941
     47      -0.001793   0.000569   0.000546  -0.000209  -0.002450   0.003107
     48      -0.000433   0.000077  -0.000024   0.001287   0.000908   0.000476
     49       0.002683  -0.001646  -0.000207  -0.000714  -0.000609  -0.005027
     50       0.001890   0.000630  -0.000792   0.001911   0.002659  -0.001956
     51       0.000130  -0.000041  -0.000164   0.001146   0.000937  -0.000637
     52       0.000561  -0.001126   0.000155  -0.002142  -0.001786  -0.003757
     53      -0.000066  -0.000990   0.000251  -0.001884  -0.001631  -0.000324
     54      -0.003228   0.000978   0.000646   0.001495  -0.001004   0.006507
     55       0.008140  -0.006308  -0.000440   0.000852   0.001089  -0.018714
     56      -0.002196  -0.001521   0.000997  -0.003455  -0.001063  -0.004080
     57       0.001135   0.000378  -0.000150  -0.000649  -0.000258  -0.001167
     58      -0.002718   0.001212   0.000468  -0.000406  -0.000548   0.005198
     59       0.003832   0.002343  -0.001538   0.003452   0.002625   0.000767
     60       0.002093  -0.001017  -0.000295  -0.001023   0.000222  -0.003908
     61      -0.000653   0.002017  -0.000594   0.001882   0.001426   0.004097
     62      -0.001771  -0.000997   0.000663  -0.000222  -0.000999   0.001367
     63      -0.001384   0.003641  -0.000688  -0.001781  -0.000239   0.006319
     64      -0.007829   0.006270   0.000353   0.002077  -0.001390   0.020242
     65       0.004819   0.002945  -0.001902   0.003519   0.003576   0.000436
     66       0.000914  -0.001912   0.000205   0.000648  -0.000484  -0.003277
     67       0.001862  -0.001400  -0.000197  -0.001096   0.000021  -0.004316
     68      -0.005645  -0.002833   0.001974  -0.004666  -0.003700  -0.000563
     69       0.000493  -0.000794   0.000114   0.001667   0.000176  -0.000170
     70       0.000556  -0.001452   0.000399  -0.002307  -0.001118  -0.005056
     71      -0.000031   0.000590  -0.000061   0.000570   0.000185   0.001978
     72       0.000082   0.000023   0.000075  -0.001587   0.000252  -0.001026
     73       0.001594  -0.001451   0.000067  -0.000965   0.000049  -0.004073
     74       0.001214  -0.000906  -0.000211   0.001056   0.000318  -0.001755
     75      -0.004083   0.003737   0.000972   0.003082   0.001521   0.010504
     76      -0.003600   0.001690   0.002072   0.002083  -0.001536   0.007160
     77       0.001803   0.002414  -0.001354   0.000241   0.001444  -0.000780
     78       0.001519  -0.000482  -0.000219   0.000136  -0.000013  -0.002289
     79       0.000335  -0.002139   0.000472  -0.002318   0.000575  -0.001911
     80       0.000071  -0.000449  -0.000146  -0.000470  -0.000077  -0.002145
     81       0.000595  -0.002148   0.000416  -0.002384  -0.000590  -0.003408
     82       0.001159   0.000856  -0.000706   0.001438   0.000921  -0.001946
     83      -0.000806  -0.001153   0.000503  -0.000260  -0.000609   0.001622
     84       0.002075  -0.003058   0.000269  -0.002453  -0.001630  -0.009777
     85       0.002385  -0.001308   0.000188   0.002018   0.000448  -0.007805
     86      -0.001445  -0.002429   0.000699  -0.005332   0.000813   0.004393
     87      -0.000115   0.000257   0.000125   0.000479   0.000281   0.001346
     88       0.000366   0.000976  -0.000430   0.000504   0.000190   0.000520
     89       0.000186  -0.000092   0.000197   0.000911  -0.001204  -0.000523
     90      -0.000473   0.002894  -0.000499   0.003120   0.000586   0.002677
     91      -0.001570  -0.000856   0.000489   0.000274  -0.000860   0.001959
     92       0.000831   0.001695  -0.000533   0.001129   0.001187  -0.000082
     93      -0.003756   0.005130  -0.000195   0.007115  -0.000312   0.011828
     94      -0.002667  -0.000858   0.000788  -0.002121  -0.001909   0.006111
     95      -0.001353   0.003604  -0.000457   0.002561   0.001141   0.001953
     96       0.000917  -0.002635   0.000595  -0.005835   0.000373   0.001306
     97       0.001244   0.001596  -0.001019   0.000889   0.001303  -0.004160
     98       0.000371  -0.002012   0.000586  -0.001844  -0.001799  -0.000974
     99       0.001848  -0.001950   0.000098  -0.000537  -0.000526  -0.004006
    100       0.000363  -0.001976   0.000764   0.000821  -0.000967   0.000723
    101       0.001217  -0.000822  -0.000522  -0.001961   0.001603  -0.002247
    102       0.005881  -0.009373   0.000545  -0.008518  -0.001901  -0.017008
    103       0.003496   0.002658  -0.001893  -0.003953   0.005006   0.000467
    104      -0.001311  -0.000145   0.000425  -0.004765  -0.002039   0.013049
    105      -0.001970   0.001600  -0.000228  -0.003989   0.000744   0.006274
    106      -0.001034  -0.000483   0.000092   0.000269  -0.000068  -0.000247
    107      -0.001166  -0.001196   0.000582   0.003697  -0.000968  -0.005077
    108      -0.001637   0.002918  -0.000354   0.002525   0.001126   0.003714
    109      -0.001432   0.002087  -0.000172   0.004249   0.000994  -0.003632
    110       0.001139  -0.000123   0.000108   0.002252  -0.000594  -0.003368
    111      -0.001715   0.004689  -0.000703   0.008042   0.000948  -0.000388
    112      -0.000722  -0.002886   0.001255  -0.001328  -0.003136   0.001990
    113       0.000933   0.001528  -0.000501   0.004680   0.001326  -0.004164
    114       0.002016  -0.001585  -0.000213   0.000024   0.000117  -0.005559
    115      -0.001430   0.004652  -0.000470   0.003158   0.000216   0.012446
    116      -0.001919   0.000606   0.000335   0.002874   0.000719   0.002686
    117      -0.001162  -0.000655   0.000459  -0.002458  -0.001230   0.000530
    118       0.001417  -0.001581   0.000010  -0.001174   0.000376  -0.004783
    119      -0.000110  -0.001225   0.000316  -0.000122   0.000033  -0.000744
    120       0.000737   0.000756  -0.000358   0.001046   0.000735  -0.000117
    121       0.001058  -0.001581   0.000244   0.000168   0.000593  -0.003448
    122       0.002061   0.000782  -0.000638   0.000713  -0.000516  -0.000978
    123      -0.002573   0.001028   0.000494  -0.001360   0.001225   0.006765
    124       0.005245  -0.005180  -0.000061  -0.002974  -0.000157  -0.015967
    125       0.001882  -0.002973   0.000339  -0.006091  -0.000202  -0.005897
    126       0.000320   0.000157  -0.000156   0.002341  -0.000270  -0.001185
    127      -0.002163   0.001458   0.000242   0.000457  -0.000602   0.005638
    128       0.000888   0.002603  -0.000913   0.005316  -0.001302   0.001010
    129       0.000333  -0.000413  -0.000040   0.001058  -0.000830  -0.000407
    130      -0.000892   0.002295  -0.000583   0.003437  -0.000992   0.003237
    131      -0.001521  -0.000269   0.000558  -0.001409   0.001912   0.002300
    132      -0.000924   0.001042  -0.000221   0.004456  -0.000766   0.001247
    133      -0.005249   0.005961  -0.000150   0.001459  -0.000614   0.016839
    134      -0.001739   0.001694   0.000009   0.004115  -0.000740   0.003435
    135       0.000819  -0.000593  -0.000010  -0.001227   0.000504  -0.002860
    136       0.001048  -0.003332   0.000902  -0.002932   0.002140  -0.003748
    137       0.001912   0.001474  -0.000990   0.002050  -0.001833  -0.001095
    138       0.000387  -0.001554   0.000303  -0.004249   0.000703  -0.001546
    139       0.001850  -0.002126   0.000119  -0.001089   0.000825  -0.005530
    140      -0.001339  -0.002872   0.001158  -0.004746   0.002333  -0.000321
    141      -0.002008   0.004064  -0.000327  -0.002764   0.000413   0.011169
    142       0.005025  -0.005823   0.000312  -0.004364   0.001000  -0.016793
    143       0.004040  -0.003900  -0.000010  -0.003395  -0.000578  -0.008253
    144      -0.000133  -0.002067   0.000498  -0.001120   0.000142  -0.004132
    145      -0.002260   0.000506   0.000380  -0.000180   0.000576   0.003295
    146      -0.000761   0.001437  -0.000251  -0.000223  -0.000373   0.002631
    147       0.001280   0.000551  -0.000477   0.004273  -0.000620  -0.001804
    148      -0.001164   0.001993  -0.000296   0.001449  -0.000928   0.004325
    149      -0.000191   0.003558  -0.001024   0.004419  -0.001833   0.002725
    150       0.000925  -0.000726  -0.000003  -0.000336  -0.000435  -0.001495
    151      -0.000550   0.003305  -0.001057   0.003838  -0.002350   0.003483
    152      -0.002263  -0.001216   0.001005  -0.002117   0.002018   0.001452
    153      -0.002886   0.003401  -0.000380   0.002667   0.001638   0.011340
    154       0.000989  -0.002179  -0.000266   0.000188   0.001545  -0.004640
    155       0.002400  -0.003553   0.000083   0.001768  -0.000921  -0.006181
    156       0.001024  -0.000954  -0.000274  -0.000554   0.000162  -0.004154
    157      -0.000780  -0.000707   0.000147  -0.000547  -0.000495  -0.000793
    158      -0.001594   0.001768   0.000016  -0.001554   0.000825   0.002690
    159       0.001325   0.000145  -0.000307   0.000651   0.000100  -0.002288
    160       0.000081   0.001561   0.000077   0.000192  -0.000275   0.003232
    161       0.000349  -0.000619   0.000171   0.000496  -0.000857  -0.000291
    162       0.001007  -0.003160   0.000220   0.001214  -0.001351  -0.009671
    163       0.000345   0.000856   0.000465  -0.001566  -0.001824   0.001742
    164      -0.003258   0.004429  -0.000535   0.000942   0.001780   0.006984
    165       0.000393  -0.000696   0.000271  -0.001643  -0.000535   0.000421
    166      -0.001502  -0.001036  -0.000329   0.004412   0.000405  -0.000925
    167      -0.000008   0.000407  -0.000300  -0.000638   0.000717  -0.000248
    168      -0.000191   0.000596   0.000152  -0.000609   0.000290   0.002875
    169       0.000551  -0.000929   0.000409  -0.001363  -0.000283   0.000365
    170       0.001462  -0.002907   0.000443   0.001187  -0.001250  -0.002418
    171      -0.004273   0.007070  -0.000657   0.002915   0.000478   0.013991
    172       0.003333  -0.000110  -0.001244  -0.002009   0.003050  -0.000995
    173       0.001093  -0.004142   0.001050  -0.000370  -0.000893  -0.000636
    174       0.001634  -0.001075  -0.000069  -0.000607  -0.000565  -0.002748
    175      -0.000493   0.000260   0.000537   0.000903  -0.001067  -0.002085
    176       0.001684  -0.001942   0.000416   0.001615  -0.000071  -0.003059
    177       0.000884  -0.000583  -0.000505  -0.000072   0.000059  -0.002069
    178      -0.001784   0.000692  -0.000240   0.000033   0.000690   0.002900
    179      -0.001366   0.002797  -0.000746  -0.000842   0.000425   0.001704
    180       0.005067  -0.006371   0.000267  -0.005776  -0.002757  -0.016317
    181      -0.000935  -0.002952   0.002268   0.001287  -0.002803  -0.005777
    182      -0.003622   0.008649  -0.001301  -0.000263  -0.000695   0.009075
    183      -0.002027   0.000361   0.000427  -0.000888  -0.001284   0.005363
    184      -0.000037   0.002971  -0.001134   0.001202   0.000879  -0.000243
    185      -0.000889  -0.002880   0.001051  -0.002259  -0.001401  -0.001879
    186      -0.001373   0.000639   0.000401   0.002948   0.001321   0.001395
    187       0.000636   0.000607  -0.000049   0.001359   0.002078   0.000086
    188       0.002737  -0.002933   0.000557   0.002613   0.002790  -0.002763
    189      -0.000745   0.000638   0.000320   0.002453   0.002243   0.002717
    190      -0.000460   0.000004  -0.000932  -0.004505  -0.001697   0.005672
    191       0.000869   0.000820  -0.000941  -0.000366  -0.000267  -0.002019
    192      -0.003437  -0.002783   0.003880   0.012982   0.002910   0.009760
    193      -0.000697  -0.000705   0.000305   0.001367   0.000416   0.000752
    194       0.000370  -0.003658  -0.000139   0.007736  -0.001973  -0.001096
    195       0.021244  -0.000455   0.014130   0.008543  -0.004783   0.004083
    196       0.058356  -0.000300   0.033625  -0.012125   0.024347  -0.030692
    197      -0.001859   0.000401   0.001106  -0.023275   0.014377  -0.014987
    198      -0.002260   0.001574   0.000854  -0.230671  -0.017158   0.013366
    199       0.008053  -0.003721  -0.001122   0.010707  -0.393176   0.029131
    200      -0.011529   0.001863   0.001851  -0.019561   0.028746  -0.200148
    201      -0.000831  -0.001528   0.000219  -0.001526   0.002244   0.000046
    202      -0.008320   0.000263   0.001330  -0.008302  -0.001922   0.010126
    203      -0.004326  -0.000022   0.000412  -0.008573   0.000127   0.004568
    204      -0.001566  -0.002259   0.000826   0.005340  -0.002576   0.005010
    205      -0.000430  -0.000724   0.000573   0.003069  -0.002214  -0.002013
    206       0.002874   0.006698  -0.001067  -0.006122  -0.000837  -0.000004
    207       0.005961   0.005384  -0.004830  -0.017203  -0.000602  -0.012598
    208       0.001246   0.002858  -0.000621  -0.005084  -0.000341  -0.001151
    209      -0.001240  -0.001313   0.000937   0.001354   0.000488   0.001856
    210       0.002102  -0.002389  -0.000212   0.009037   0.003310  -0.000473
    211      -0.004480   0.002443   0.000360   0.018669   0.003137   0.041703
    212       0.006979  -0.002932   0.000222   0.006683   0.009300  -0.016849
    213       0.002557   0.001075  -0.000766   0.016268  -0.001701  -0.006377
    214      -0.004250   0.001546   0.000675  -0.062416   0.010836   0.025990
    215       0.003007   0.001040  -0.000882   0.019369  -0.000307  -0.002012
                 12         13         14         15         16         17    
      0       0.014954  -0.039790  -0.034615   0.020290   0.041283   0.046755
      1      -0.008224   0.026592   0.015350   0.006417   0.012818   0.011228
      2       0.005776  -0.014881  -0.016113  -0.003471  -0.011844  -0.011754
      3       0.000383   0.002041  -0.001076   0.000380  -0.001617  -0.000516
      4      -0.002077  -0.002488   0.001577  -0.000924   0.002901  -0.001029
      5       0.002518   0.000915   0.000406   0.000314  -0.000939   0.002330
      6       0.000144  -0.000565   0.001205  -0.002890   0.000797  -0.003990
      7       0.001237  -0.001312   0.001242   0.000124   0.000960   0.002423
      8      -0.001154  -0.000432   0.000088  -0.000004   0.000601  -0.000482
      9      -0.374530   0.061684  -0.154352  -0.428506  -0.044524   0.146788
     10       0.054319  -0.209350   0.056492  -0.036477  -0.198106   0.032027
     11      -0.131429   0.049848  -0.330921   0.122312   0.036684  -0.287025
     12       0.365046  -0.066086   0.161646  -0.029403   0.019446  -0.048925
     13      -0.066086   0.172603  -0.054010  -0.010930   0.008550  -0.015578
     14       0.161646  -0.054010   0.294533   0.034984  -0.021299   0.052652
     15      -0.029403  -0.010930   0.034984   0.425354   0.044026  -0.148533
     16       0.019446   0.008550  -0.021299   0.044026   0.159682  -0.030643
     17      -0.048925  -0.015578   0.052652  -0.148533  -0.030643   0.246211
     18      -0.000223   0.002369   0.002018  -0.002355  -0.001618  -0.003478
     19       0.000892   0.003051  -0.001697  -0.001568  -0.003073  -0.003886
     20      -0.001233  -0.004553   0.003841   0.000585   0.003961   0.004242
     21       0.001301   0.000381   0.000203  -0.000054  -0.000720  -0.000470
[truncated: 1,837,380 more chars]
