# Supplementary material for: LED-pump-X-ray-multiprobe crystallography for sub-second timescales
Source: Commun Chem. 2022 Aug 26;5:102. doi: 10.1038/s42004-022-00716-1 (PMC9814726; doi:10.1038/s42004-022-00716-1)
Supplement: Supplementary file 13 — Supplementary Data 4 [file 42004_2022_716_MOESM13_ESM.zip › dz_opt/orca.out]

                                        *****************
                                        * O   R   C   A *
                                        *****************

                                            #,                                       
                                            ###                                      
                                            ####                                     
                                            #####                                    
                                            ######                                   
                                           ########,                                 
                                     ,,################,,,,,                         
                               ,,#################################,,                 
                          ,,##########################################,,             
                       ,#########################################, ''#####,          
                    ,#############################################,,   '####,        
                  ,##################################################,,,,####,       
                ,###########''''           ''''###############################       
              ,#####''   ,,,,##########,,,,          '''####'''          '####       
            ,##' ,,,,###########################,,,                        '##       
           ' ,,###''''                  '''############,,,                           
         ,,##''                                '''############,,,,        ,,,,,,###''
      ,#''                                            '''#######################'''  
     '                                                          ''''####''''         
             ,#######,   #######,   ,#######,      ##                                
            ,#'     '#,  ##    ##  ,#'     '#,    #''#        ######   ,####,        
            ##       ##  ##   ,#'  ##            #'  '#       #        #'  '#        
            ##       ##  #######   ##           ,######,      #####,   #    #        
            '#,     ,#'  ##    ##  '#,     ,#' ,#      #,         ##   #,  ,#        
             '#######'   ##     ##  '#######'  #'      '#     #####' # '####'        


                  #######################################################
                  #                        -***-                        #
                  #          Department of theory and spectroscopy      #
                  #    Directorship and core code : Frank Neese         #
                  #        Max Planck Institute fuer Kohlenforschung    #
                  #                Kaiser Wilhelm Platz 1               #
                  #                 D-45470 Muelheim/Ruhr               #
                  #                      Germany                        #
                  #                                                     #
                  #                  All rights reserved                #
                  #                        -***-                        #
                  #######################################################


                         Program Version 5.0.0 -  RELEASE  -
                                (SVN: $Rev: 19529$)
                ($Date: 2021-06-28 11:36:33 +0200 (Mo, 28 Jun 2021) $)


 With contributions from (in alphabetic order):
   Daniel Aravena         : Magnetic Suceptibility
   Michael Atanasov       : Ab Initio Ligand Field Theory (pilot matlab implementation)
   Alexander A. Auer      : GIAO ZORA, VPT2 properties, NMR spectrum
   Ute Becker             : Parallelization
   Giovanni Bistoni       : ED, misc. LED, open-shell LED, HFLD
   Martin Brehm           : Molecular dynamics
   Dmytro Bykov           : SCF Hessian
   Vijay G. Chilkuri      : MRCI spin determinant printing, contributions to CSF-ICE
   Dipayan Datta          : RHF DLPNO-CCSD density
   Achintya Kumar Dutta   : EOM-CC, STEOM-CC
   Dmitry Ganyushin       : Spin-Orbit,Spin-Spin,Magnetic field MRCI
   Miquel Garcia          : C-PCM Hessian, Gaussian charge scheme
   Yang Guo               : DLPNO-NEVPT2, F12-NEVPT2, CIM, IAO-localization
   Andreas Hansen         : Spin unrestricted coupled pair/coupled cluster methods
   Benjamin Helmich-Paris : MC-RPA, TRAH-SCF, COSX integrals
   Lee Huntington         : MR-EOM, pCC
   Robert Izsak           : Overlap fitted RIJCOSX, COSX-SCS-MP3, EOM
   Marcus Kettner         : VPT2
   Christian Kollmar      : KDIIS, OOCD, Brueckner-CCSD(T), CCSD density, CASPT2, CASPT2-K
   Simone Kossmann        : Meta GGA functionals, TD-DFT gradient, OOMP2, MP2 Hessian
   Martin Krupicka        : Initial AUTO-CI
   Lucas Lang             : DCDCAS
   Marvin Lechner         : AUTO-CI (C++ implementation), FIC-MRCC
   Dagmar Lenk            : GEPOL surface, SMD
   Dimitrios Liakos       : Extrapolation schemes; Compound Job, initial MDCI parallelization
   Dimitrios Manganas     : Further ROCIS development; embedding schemes
   Dimitrios Pantazis     : SARC Basis sets
   Anastasios Papadopoulos: AUTO-CI, single reference methods and gradients
   Taras Petrenko         : DFT Hessian,TD-DFT gradient, ASA, ECA, R-Raman, ABS, FL, XAS/XES, NRVS
   Peter Pinski           : DLPNO-MP2, DLPNO-MP2 Gradient
   Christoph Reimann      : Effective Core Potentials
   Marius Retegan         : Local ZFS, SOC
   Christoph Riplinger    : Optimizer, TS searches, QM/MM, DLPNO-CCSD(T), (RO)-DLPNO pert. Triples
   Tobias Risthaus        : Range-separated hybrids, TD-DFT gradient, RPA, STAB
   Michael Roemelt        : Original ROCIS implementation
   Masaaki Saitow         : Open-shell DLPNO-CCSD energy and density
   Barbara Sandhoefer     : DKH picture change effects
   Avijit Sen             : IP-ROCIS
   Kantharuban Sivalingam : CASSCF convergence, NEVPT2, FIC-MRCI
   Bernardo de Souza      : ESD, SOC TD-DFT
   Georgi Stoychev        : AutoAux, RI-MP2 NMR
   Willem Van den Heuvel  : Paramagnetic NMR
   Boris Wezisla          : Elementary symmetry handling
   Frank Wennmohs         : Technical directorship


 We gratefully acknowledge several colleagues who have allowed us to
 interface, adapt or use parts of their codes:
   Stefan Grimme, W. Hujo, H. Kruse, P. Pracht,  : VdW corrections, initial TS optimization,
                  C. Bannwarth, S. Ehlert          DFT functionals, gCP, sTDA/sTD-DF
   Ed Valeev, F. Pavosevic, A. Kumar             : LibInt (2-el integral package), F12 methods
   Garnet Chan, S. Sharma, J. Yang, R. Olivares  : DMRG
   Ulf Ekstrom                                   : XCFun DFT Library
   Mihaly Kallay                                 : mrcc  (arbitrary order and MRCC methods)
   Jiri Pittner, Ondrej Demel                    : Mk-CCSD
   Frank Weinhold                                : gennbo (NPA and NBO analysis)
   Christopher J. Cramer and Donald G. Truhlar   : smd solvation model
   Lars Goerigk                                  : TD-DFT with DH, B97 family of functionals
   V. Asgeirsson, H. Jonsson                     : NEB implementation
   FAccTs GmbH                                   : IRC, NEB, NEB-TS, DLPNO-Multilevel, CI-OPT
                                                   MM, QMMM, 2- and 3-layer-ONIOM, Crystal-QMMM,
                                                   LR-CPCM, SF, NACMEs, symmetry and pop. for TD-DFT,
                                                   nearIR, NL-DFT gradient (VV10), updates on ESD,
                                                   ML-optimized integration grids
   S Lehtola, MJT Oliveira, MAL Marques          : LibXC Library
   Liviu Ungur et al                             : ANISO software


 Your calculation uses the libint2 library for the computation of 2-el integrals
 For citations please refer to: http://libint.valeyev.net

 Your ORCA version has been built with support for libXC version: 5.1.0
 For citations please refer to: https://tddft.org/programs/libxc/

 This ORCA versions uses:
   CBLAS   interface :  Fast vector & matrix operations
   LAPACKE interface :  Fast linear algebra routines
   SCALAPACK package :  Parallel linear algebra routines
   Shared memory     :  Shared parallel matrices
   BLAS/LAPACK       :  OpenBLAS 0.3.15  USE64BITINT DYNAMIC_ARCH NO_AFFINITY SkylakeX SINGLE_THREADED
        Core in use  :  SkylakeX
   Copyright (c) 2011-2014, The OpenBLAS Project


***************************************
The coordinates will be read from file: endo_raw.xyz
***************************************


================================================================================

cite the ECPs for Pd [Def2-ECP] as follows:
Ce-Yb(ecp-28): M. Dolg, H. Stoll, H.Preuss, J. Chem. Phys., 1989, 90, 1730-1734.
Y-Cd(ecp-28), Hf-Hg(ecp-46): D. Andrae,U. Haeussermann, M. Dolg, H. Stoll, H. Preuss, Theor. Chim. Acta, 1990, 77, 123-141.
In-Sb(ecp-28), Tl-Bi(ecp-46): B. Metz, H. Stoll, M. Dolg, J. Chem. Phys., 2000, 113, 2563-2569.
Te-Xe(ecp-28), Po-Rn(ecp-46): K. A. Peterson, D. Figgen, E. Goll, H. Stoll, M. Dolg, J. Chem. Phys., 2003, 119, 11113-11123.
Rb(ecp-28), Cs(ecp-46): T. Leininger, A. Nicklass, W. Kuechle, H. Stoll, M. Dolg, A. Bergner, Chem. Phys. Lett., 1996, 255, 274-280.
Sr(ecp-28), Ba(ecp-46): M. Kaupp, P. V. Schleyer, H. Stoll and H. Preuss, J. Chem. Phys., 1991, 94, 1360-1366.
La(ecp-46): M. Dolg, H. Stoll, A. Savin, H. Preuss, Theor. Chim. Acta, 1989, 75, 173-194.
Lu(ecp-28): X. Cao, M. Dolg, J. Chem. Phys., 2001, 115, 7348-7355.

ECP parameters for Pd [Def2-ECP] have been obtained from:
TURBOMOLE (7.0.2)

----- Orbital basis set information -----
Your calculation utilizes the basis: def2-SV(P)
   F. Weigend and R. Ahlrichs, Phys. Chem. Chem. Phys. 7, 3297 (2005).

----- AuxJ basis set information -----
Your calculation utilizes the auxiliary basis: def2/J
   F. Weigend, Phys. Chem. Chem. Phys. 8, 1057 (2006).

================================================================================
                                        WARNINGS
                       Please study these warnings very carefully!
================================================================================


WARNING: Geometry Optimization
  ===> : Switching off AutoStart
         For restart on a previous wavefunction, please use MOREAD

INFO   : the flag for use of the SHARK integral package has been found!

================================================================================
                                       INPUT FILE
================================================================================
NAME = orca.inp
|  1> 
|  2> ! PBE0 RIJCOSX def2-SV(P) def2/J
|  3> ! opt anfreq allpop
|  4> ! tightscf
|  5> ! SlowConv
|  6> %scf maxiter 300 end
|  7> %geom maxiter 300 end
|  8> 
|  9> * xyzfile 1 1 endo_raw.xyz *
| 10> 
| 11>                          ****END OF INPUT****
================================================================================

                       *****************************
                       * Geometry Optimization Run *
                       *****************************

Geometry optimization settings:
Update method            Update   .... BFGS
Choice of coordinates    CoordSys .... Z-matrix Internals
Initial Hessian          InHess   .... Almoef's Model

Convergence Tolerances:
Energy Change            TolE     ....  5.0000e-06 Eh
Max. Gradient            TolMAXG  ....  3.0000e-04 Eh/bohr
RMS Gradient             TolRMSG  ....  1.0000e-04 Eh/bohr
Max. Displacement        TolMAXD  ....  4.0000e-03 bohr
RMS Displacement         TolRMSD  ....  2.0000e-03 bohr
Strict Convergence                ....  False
------------------------------------------------------------------------------
                        ORCA OPTIMIZATION COORDINATE SETUP
------------------------------------------------------------------------------

The optimization will be done in new redundant internal coordinates
Making redundant internal coordinates   ...  (new redundants) done
Evaluating the initial hessian          ...  (Almloef) done
Evaluating the coordinates              ...  done
Calculating the B-matrix                .... done
Calculating the G-matrix                .... done
Diagonalizing the G-matrix              .... done
Small eigenvalue found = 2.144e-03
Small eigenvalue found = 2.505e-03
Small eigenvalue found = 5.937e-03
Small eigenvalue found = 6.751e-03
Small eigenvalue found = 7.513e-03
Small eigenvalue found = 1.739e-02
Small eigenvalue found = 2.003e-02
Small eigenvalue found = 2.550e-02
The first mode is                       ....  239
The number of degrees of freedom        ....  210

    -----------------------------------------------------------------
                    Redundant Internal Coordinates


    -----------------------------------------------------------------
         Definition                    Initial Value    Approx d2E/dq
    -----------------------------------------------------------------
      1. B(H   1,C   0)                  0.9902         0.519578   
      2. B(H   2,C   0)                  0.9892         0.521569   
      3. B(C   3,C   0)                  1.5080         0.404970   
      4. B(H   4,C   3)                  0.9902         0.519649   
      5. B(H   5,C   3)                  0.9908         0.518422   
      6. B(H   7,C   6)                  0.9900         0.520039   
      7. B(H   8,C   6)                  0.9908         0.518501   
      8. B(C   9,C   6)                  1.5079         0.405192   
      9. B(H  10,C   9)                  0.9892         0.521413   
     10. B(H  11,C   9)                  0.9900         0.519975   
     11. B(H  13,C  12)                  0.9901         0.519729   
     12. B(H  14,C  12)                  0.9899         0.520057   
     13. B(C  15,C  12)                  1.5171         0.391650   
     14. B(H  16,C  15)                  0.9897         0.520445   
     15. B(H  17,C  15)                  0.9913         0.517568   
     16. B(C  18,C  15)                  1.5178         0.390720   
     17. B(H  19,C  18)                  0.9897         0.520503   
     18. B(H  20,C  18)                  0.9904         0.519170   
     19. B(C  21,C  18)                  1.5170         0.391836   
     20. B(H  22,C  21)                  0.9795         0.540441   
     21. B(H  23,C  21)                  0.9798         0.539853   
     22. B(H  24,C  21)                  0.9805         0.538517   
     23. B(H  26,C  25)                  0.9893         0.521274   
     24. B(H  27,C  25)                  0.9913         0.517550   
     25. B(C  28,C  25)                  1.5136         0.396790   
     26. B(H  29,C  28)                  0.9898         0.520398   
     27. B(H  30,C  28)                  0.9904         0.519114   
     28. B(C  31,C  28)                  1.5267         0.378094   
     29. B(H  32,C  31)                  0.9898         0.520343   
     30. B(H  33,C  31)                  0.9903         0.519337   
     31. B(C  34,C  31)                  1.5210         0.386111   
     32. B(H  35,C  34)                  0.9795         0.540372   
     33. B(H  36,C  34)                  0.9796         0.540144   
     34. B(H  37,C  34)                  0.9805         0.538444   
     35. B(H  39,C  38)                  0.9904         0.519271   
     36. B(H  40,C  38)                  0.9910         0.518123   
     37. B(C  41,C  38)                  1.5213         0.385726   
     38. B(H  42,C  41)                  0.9901         0.519844   
     39. B(H  43,C  41)                  0.9900         0.520035   
     40. B(C  44,C  41)                  1.5181         0.390330   
     41. B(H  45,C  44)                  0.9897         0.520600   
     42. B(H  46,C  44)                  0.9897         0.520605   
     43. B(C  47,C  44)                  1.5218         0.384990   
     44. B(H  48,C  47)                  0.9802         0.539077   
     45. B(H  49,C  47)                  0.9786         0.542170   
     46. B(H  50,C  47)                  0.9798         0.539729   
     47. B(H  52,C  51)                  0.9897         0.520622   
     48. B(H  53,C  51)                  0.9898         0.520284   
     49. B(C  54,C  51)                  1.5122         0.398883   
     50. B(H  55,C  54)                  0.9903         0.519321   
     51. B(H  56,C  54)                  0.9910         0.518101   
     52. B(C  57,C  54)                  1.5183         0.389959   
     53. B(H  58,C  57)                  0.9909         0.518281   
     54. B(H  59,C  57)                  0.9892         0.521450   
     55. B(C  60,C  57)                  1.5076         0.405624   
     56. B(H  61,C  60)                  0.9804         0.538632   
     57. B(H  62,C  60)                  0.9789         0.541502   
     58. B(H  63,C  60)                  0.9796         0.540217   
     59. B(H  63,H  36)                  4.4835         0.000000   
     60. B(N  65,C  25)                  1.4979         0.376477   
     61. B(N  65,C  12)                  1.5099         0.360264   
     62. B(N  65,C   0)                  1.5074         0.363544   
     63. B(N  66,C   6)                  1.4869         0.392017   
     64. B(N  66,C   3)                  1.4803         0.401640   
     65. B(N  67,C  51)                  1.4938         0.382201   
     66. B(N  67,C  38)                  1.5055         0.366158   
     67. B(N  67,C   9)                  1.5058         0.365756   
     68. B(O  68,N  64)                  1.3047         0.685600   
     69. B(O  69,N  64)                  1.2074         0.980413   
     70. B(Pd 70,O  68)                  2.0439         0.512643   
     71. B(Pd 70,N  67)                  2.0852         0.440446   
     72. B(Pd 70,N  66)                  2.0133         0.573468   
     73. B(Pd 70,N  65)                  2.0693         0.466936   
     74. B(H  71,N  66)                  0.9614         0.517285   
     75. A(H   1,C   0,H   2)          108.1286         0.327485   
     76. A(H   2,C   0,C   3)          109.7604         0.349618   
     77. A(H   1,C   0,C   3)          109.6730         0.349392   
     78. A(C   3,C   0,N  65)          109.7166         0.364407   
     79. A(H   1,C   0,N  65)          109.7676         0.341018   
     80. A(H   2,C   0,N  65)          109.7722         0.341237   
     81. A(H   4,C   3,H   5)          108.5143         0.327166   
     82. A(H   4,C   3,N  66)          110.2741         0.346775   
     83. A(C   0,C   3,N  66)          107.1321         0.370690   
     84. A(C   0,C   3,H   5)          110.2901         0.349261   
     85. A(H   5,C   3,N  66)          110.3393         0.346638   
     86. A(C   0,C   3,H   4)          110.2934         0.349400   
     87. A(C   9,C   6,N  66)          106.7377         0.369183   
     88. A(H   7,C   6,C   9)          110.3498         0.349477   
     89. A(H   8,C   6,N  66)          110.3853         0.345236   
     90. A(H   8,C   6,C   9)          110.4437         0.349302   
     91. A(H   7,C   6,N  66)          110.3180         0.345408   
     92. A(H   7,C   6,H   8)          108.6062         0.327214   
     93. A(H  10,C   9,N  67)          109.5619         0.341566   
     94. A(C   6,C   9,H  10)          109.5907         0.349632   
     95. A(C   6,C   9,H  11)          109.5508         0.349469   
     96. A(H  11,C   9,N  67)          109.4152         0.341408   
     97. A(C   6,C   9,N  67)          110.6362         0.364820   
     98. A(H  10,C   9,H  11)          108.0413         0.327510   
     99. A(H  13,C  12,C  15)          108.0127         0.347446   
    100. A(H  13,C  12,N  65)          108.0220         0.340518   
    101. A(H  14,C  12,C  15)          108.0432         0.347482   
    102. A(C  15,C  12,N  65)          117.1023         0.361770   
    103. A(H  14,C  12,N  65)          108.0018         0.340554   
    104. A(H  13,C  12,H  14)          107.2713         0.327344   
    105. A(H  17,C  15,C  18)          109.3351         0.347063   
    106. A(H  16,C  15,C  18)          109.2876         0.347387   
    107. A(C  12,C  15,H  17)          109.2981         0.347202   
    108. A(H  16,C  15,H  17)          108.0995         0.327159   
    109. A(C  12,C  15,C  18)          111.3928         0.369132   
    110. A(C  12,C  15,H  16)          109.3648         0.347526   
    111. A(H  20,C  18,C  21)          109.3016         0.347410   
    112. A(C  15,C  18,H  20)          109.2751         0.347243   
    113. A(H  19,C  18,C  21)          109.3271         0.347560   
    114. A(H  19,C  18,H  20)          107.9253         0.327332   
    115. A(C  15,C  18,C  21)          111.6648         0.369162   
    116. A(C  15,C  18,H  19)          109.2697         0.347393   
    117. A(C  18,C  21,H  23)          109.4979         0.349705   
    118. A(H  23,C  21,H  24)          109.4985         0.331307   
    119. A(H  22,C  21,H  23)          109.4359         0.331503   
    120. A(C  18,C  21,H  22)          109.5277         0.349770   
    121. A(C  18,C  21,H  24)          109.4599         0.349559   
    122. A(H  22,C  21,H  24)          109.4074         0.331367   
    123. A(C  28,C  25,N  65)          115.4148         0.365316   
    124. A(H  26,C  25,N  65)          108.4181         0.343208   
    125. A(H  27,C  25,N  65)          108.4025         0.342795   
    126. A(H  27,C  25,C  28)          108.3498         0.347963   
    127. A(H  26,C  25,C  28)          108.5051         0.348384   
    128. A(H  26,C  25,H  27)          107.4845         0.327243   
    129. A(H  30,C  28,C  31)          109.7453         0.345324   
    130. A(H  29,C  28,C  31)          109.8151         0.345468   
    131. A(C  25,C  28,C  31)          109.6565         0.367879   
    132. A(H  29,C  28,H  30)          108.1734         0.327315   
    133. A(C  25,C  28,H  30)          109.6950         0.348140   
    134. A(C  25,C  28,H  29)          109.7346         0.348285   
    135. A(H  33,C  31,C  34)          109.0825         0.346570   
    136. A(H  32,C  31,C  34)          109.0074         0.346682   
    137. A(C  28,C  31,C  34)          112.7877         0.366162   
    138. A(H  32,C  31,H  33)          107.7639         0.327333   
    139. A(C  28,C  31,H  33)          108.9602         0.345349   
    140. A(C  28,C  31,H  32)          109.1151         0.345462   
    141. A(H  36,C  34,H  37)          109.4664         0.331329   
    142. A(H  35,C  34,H  37)          109.4883         0.331352   
    143. A(C  31,C  34,H  37)          109.4669         0.348685   
    144. A(H  35,C  34,H  36)          109.3931         0.331525   
    145. A(C  31,C  34,H  36)          109.5392         0.348870   
    146. A(C  31,C  34,H  35)          109.4735         0.348895   
    147. A(H  40,C  38,N  67)          108.0144         0.341267   
    148. A(H  39,C  38,N  67)          108.0320         0.341394   
    149. A(H  40,C  38,C  41)          108.0078         0.346375   
    150. A(H  39,C  38,C  41)          108.0476         0.346504   
    151. A(H  39,C  38,H  40)          107.2723         0.327095   
    152. A(C  41,C  38,N  67)          117.0807         0.361831   
    153. A(H  43,C  41,C  44)          109.3606         0.347282   
    154. A(H  42,C  41,C  44)          109.4136         0.347261   
    155. A(C  38,C  41,C  44)          111.1801         0.368104   
    156. A(H  42,C  41,H  43)          108.0408         0.327353   
    157. A(C  38,C  41,H  43)          109.3919         0.346590   
    158. A(C  38,C  41,H  42)          109.3949         0.346568   
    159. A(H  46,C  44,C  47)          108.8610         0.346542   
    160. A(H  45,C  44,C  47)          108.8470         0.346542   
    161. A(C  41,C  44,C  47)          113.3313         0.367984   
    162. A(H  45,C  44,H  46)          107.8128         0.327491   
    163. A(C  41,C  44,H  46)          108.9331         0.347347   
    164. A(C  41,C  44,H  45)          108.9129         0.347346   
    165. A(H  49,C  47,H  50)          109.5422         0.331666   
    166. A(H  48,C  47,H  50)          109.4331         0.331352   
    167. A(C  44,C  47,H  50)          109.4549         0.348654   
    168. A(H  48,C  47,H  49)          109.4823         0.331599   
    169. A(C  44,C  47,H  49)          109.5013         0.348919   
    170. A(C  44,C  47,H  48)          109.4135         0.348583   
    171. A(C  54,C  51,N  67)          115.2498         0.366591   
    172. A(H  53,C  51,N  67)          108.5401         0.343968   
    173. A(H  52,C  51,N  67)          108.4026         0.344005   
    174. A(H  53,C  51,C  54)          108.4227         0.348581   
    175. A(H  52,C  51,C  54)          108.4603         0.348619   
    176. A(H  52,C  51,H  53)          107.5104         0.327460   
    177. A(H  56,C  54,C  57)          109.4151         0.347009   
    178. A(H  55,C  54,C  57)          109.4738         0.347147   
    179. A(C  51,C  54,C  57)          111.2192         0.370171   
    180. A(H  55,C  54,H  56)          107.9039         0.327098   
    181. A(C  51,C  54,H  56)          109.3886         0.348334   
    182. A(C  51,C  54,H  55)          109.3759         0.348472   
    183. A(H  59,C  57,C  60)          109.1368         0.349699   
    184. A(H  58,C  57,C  60)          109.0906         0.349340   
    185. A(C  54,C  57,C  60)          112.5539         0.371239   
    186. A(H  58,C  57,H  59)          107.8648         0.327337   
    187. A(C  54,C  57,H  59)          109.0393         0.347386   
    188. A(C  54,C  57,H  58)          109.0454         0.347030   
    189. A(H  62,C  60,H  63)          109.4078         0.331648   
    190. A(H  61,C  60,H  63)          109.5060         0.331356   
    191. A(C  57,C  60,H  63)          109.4588         0.351794   
    192. A(H  61,C  60,H  62)          109.4356         0.331486   
    193. A(C  57,C  60,H  62)          109.5285         0.351935   
    194. A(C  57,C  60,H  61)          109.4905         0.351619   
    195. A(O  68,N  64,O  69)          115.1212         0.467735   
    196. A(C  12,N  65,C  25)          109.1154         0.357117   
    197. A(C   0,N  65,C  25)          110.4153         0.357668   
    198. A(C   0,N  65,C  12)          111.0175         0.355004   
    199. A(C  25,N  65,Pd 70)          115.4671         0.418172   
    200. A(C  12,N  65,Pd 70)          104.6126         0.414908   
    201. A(C   0,N  65,Pd 70)          106.0626         0.415577   
    202. A(C   3,N  66,C   6)          116.1677         0.366324   
    203. A(Pd 70,N  66,H  71)          109.7914         0.408385   
    204. A(C   6,N  66,H  71)          111.1608         0.342115   
    205. A(C   3,N  66,H  71)          105.8559         0.343509   
    206. A(C   6,N  66,Pd 70)          106.7670         0.437016   
    207. A(C   3,N  66,Pd 70)          106.9551         0.438932   
    208. A(C  38,N  67,C  51)          109.7432         0.359025   
    209. A(C   9,N  67,C  51)          110.6715         0.358957   
    210. A(C   9,N  67,C  38)          111.3608         0.356350   
    211. A(C  51,N  67,Pd 70)          115.3704         0.414960   
    212. A(C  38,N  67,Pd 70)          104.1230         0.411812   
    213. A(C   9,N  67,Pd 70)          105.3681         0.411732   
    214. A(N  64,O  68,Pd 70)          119.0515         0.470825   
    215. A(N  67,Pd 70,O  68)           93.8423         0.492303   
    216. A(N  66,Pd 70,O  68)          172.7995         0.517128   
    217. A(N  65,Pd 70,O  68)           93.6585         0.497669   
    218. A(N  66,Pd 70,N  67)           85.6969         0.502669   
    219. A(N  65,Pd 70,N  67)          167.2711         0.483868   
    220. A(N  65,Pd 70,N  66)           85.5731         0.508173   
    221. D(N  66,C   3,C   0,H   1)    -66.2565         0.013001   
    222. D(H   5,C   3,C   0,H   2)     54.9719         0.013001   
    223. D(H   5,C   3,C   0,N  65)    -65.7304         0.013001   
    224. D(H   4,C   3,C   0,H   2)    -64.8739         0.013001   
    225. D(N  66,C   3,C   0,H   2)    175.0875         0.013001   
    226. D(H   4,C   3,C   0,H   1)     53.7821         0.013001   
    227. D(H   5,C   3,C   0,H   1)    173.6279         0.013001   
    228. D(H   4,C   3,C   0,N  65)    174.4239         0.013001   
    229. D(N  66,C   3,C   0,N  65)     54.3852         0.013001   
    230. D(H  11,C   9,C   6,N  66)   -175.2730         0.013015   
    231. D(H  11,C   9,C   6,H   7)    -55.3873         0.013015   
    232. D(H  10,C   9,C   6,N  66)     66.3526         0.013015   
    233. D(N  67,C   9,C   6,H   7)     65.3212         0.013015   
    234. D(H  11,C   9,C   6,H   8)     64.7075         0.013015   
    235. D(N  67,C   9,C   6,H   8)   -174.5840         0.013015   
    236. D(H  10,C   9,C   6,H   7)   -173.7618         0.013015   
    237. D(N  67,C   9,C   6,N  66)    -54.5645         0.013015   
    238. D(H  10,C   9,C   6,H   8)    -53.6669         0.013015   
    239. D(C  18,C  15,C  12,H  13)    -56.8935         0.012190   
    240. D(H  17,C  15,C  12,N  65)     60.0484         0.012190   
    241. D(H  16,C  15,C  12,H  14)    179.7565         0.012190   
    242. D(H  17,C  15,C  12,H  13)   -177.8199         0.012190   
    243. D(H  16,C  15,C  12,N  65)    -58.1139         0.012190   
    244. D(H  16,C  15,C  12,H  13)     64.0178         0.012190   
    245. D(C  18,C  15,C  12,N  65)   -179.0252         0.012190   
    246. D(H  17,C  15,C  12,H  14)    -62.0812         0.012190   
    247. D(C  18,C  15,C  12,H  14)     58.8452         0.012190   
    248. D(H  19,C  18,C  15,H  17)   -171.9269         0.012135   
    249. D(H  19,C  18,C  15,H  16)    -53.7881         0.012135   
    250. D(H  20,C  18,C  15,C  12)    -50.7143         0.012135   
    251. D(H  19,C  18,C  15,C  12)     67.1684         0.012135   
    252. D(C  21,C  18,C  15,C  12)   -171.7587         0.012135   
    253. D(H  20,C  18,C  15,H  16)   -171.6708         0.012135   
    254. D(C  21,C  18,C  15,H  17)    -50.8540         0.012135   
    255. D(H  20,C  18,C  15,H  17)     70.1904         0.012135   
    256. D(C  21,C  18,C  15,H  16)     67.2848         0.012135   
    257. D(H  24,C  21,C  18,H  19)    -54.8093         0.012201   
    258. D(H  24,C  21,C  18,C  15)   -175.8488         0.012201   
    259. D(H  24,C  21,C  18,H  20)     63.1223         0.012201   
    260. D(H  23,C  21,C  18,H  19)     65.2335         0.012201   
    261. D(H  23,C  21,C  18,H  20)   -176.8349         0.012201   
    262. D(H  22,C  21,C  18,H  20)    -56.8272         0.012201   
    263. D(H  22,C  21,C  18,H  19)   -174.7587         0.012201   
    264. D(H  23,C  21,C  18,C  15)    -55.8060         0.012201   
    265. D(H  22,C  21,C  18,C  15)     64.2018         0.012201   
    266. D(C  31,C  28,C  25,H  27)     48.2959         0.012499   
    267. D(C  31,C  28,C  25,H  26)    -68.1155         0.012499   
    268. D(C  31,C  28,C  25,N  65)    170.0206         0.012499   
    269. D(H  30,C  28,C  25,H  27)    168.8862         0.012499   
    270. D(H  30,C  28,C  25,N  65)    -69.3891         0.012499   
    271. D(H  29,C  28,C  25,H  26)    171.1833         0.012499   
    272. D(H  29,C  28,C  25,H  27)    -72.4053         0.012499   
    273. D(H  30,C  28,C  25,H  26)     52.4748         0.012499   
    274. D(H  29,C  28,C  25,N  65)     49.3194         0.012499   
    275. D(C  34,C  31,C  28,H  29)    -66.6839         0.011400   
    276. D(C  34,C  31,C  28,C  25)    172.6638         0.011400   
    277. D(H  33,C  31,C  28,H  30)    -69.1800         0.011400   
    278. D(H  33,C  31,C  28,H  29)    172.0322         0.011400   
    279. D(H  32,C  31,C  28,H  30)    173.4013         0.011400   
    280. D(H  32,C  31,C  28,C  25)    -66.0389         0.011400   
    281. D(H  33,C  31,C  28,C  25)     51.3798         0.011400   
    282. D(C  34,C  31,C  28,H  30)     52.1040         0.011400   
    283. D(H  32,C  31,C  28,H  29)     54.6134         0.011400   
    284. D(H  37,C  34,C  31,H  33)     58.3598         0.011863   
    285. D(H  36,C  34,C  31,H  33)    178.3929         0.011863   
    286. D(H  37,C  34,C  31,H  32)    175.7869         0.011863   
    287. D(H  37,C  34,C  31,C  28)    -62.8547         0.011863   
    288. D(H  36,C  34,C  31,H  32)    -64.1800         0.011863   
    289. D(H  36,C  34,C  31,C  28)     57.1784         0.011863   
    290. D(H  35,C  34,C  31,H  33)    -61.6598         0.011863   
    291. D(H  35,C  34,C  31,H  32)     55.7673         0.011863   
    292. D(H  35,C  34,C  31,C  28)    177.1257         0.011863   
    293. D(C  44,C  41,C  38,N  67)    178.2304         0.011840   
    294. D(C  44,C  41,C  38,H  40)     56.1280         0.011840   
    295. D(C  44,C  41,C  38,H  39)    -59.6117         0.011840   
    296. D(H  43,C  41,C  38,N  67)    -60.8856         0.011840   
    297. D(H  43,C  41,C  38,H  40)    177.0119         0.011840   
    298. D(H  43,C  41,C  38,H  39)     61.2723         0.011840   
    299. D(H  42,C  41,C  38,H  40)    -64.8242         0.011840   
    300. D(H  42,C  41,C  38,H  39)    179.4362         0.011840   
    301. D(H  42,C  41,C  38,N  67)     57.2782         0.011840   
    302. D(C  47,C  44,C  41,H  43)     58.8258         0.012112   
    303. D(C  47,C  44,C  41,H  42)    -59.3306         0.012112   
    304. D(C  47,C  44,C  41,C  38)    179.7282         0.012112   
    305. D(H  46,C  44,C  41,H  43)    -62.5165         0.012112   
    306. D(H  46,C  44,C  41,H  42)    179.3271         0.012112   
    307. D(H  45,C  44,C  41,C  38)    -58.9619         0.012112   
    308. D(H  46,C  44,C  41,C  38)     58.3859         0.012112   
    309. D(H  45,C  44,C  41,H  43)   -179.8642         0.012112   
    310. D(H  45,C  44,C  41,H  42)     61.9794         0.012112   
    311. D(H  50,C  47,C  44,C  41)    -60.7490         0.011798   
    312. D(H  49,C  47,C  44,H  46)   -179.2708         0.011798   
    313. D(H  48,C  47,C  44,H  46)    -59.2743         0.011798   
    314. D(H  49,C  47,C  44,C  41)     59.3464         0.011798   
    315. D(H  48,C  47,C  44,H  45)     57.9960         0.011798   
    316. D(H  48,C  47,C  44,C  41)    179.3429         0.011798   
    317. D(H  50,C  47,C  44,H  45)    177.9040         0.011798   
    318. D(H  49,C  47,C  44,H  45)    -62.0006         0.011798   
    319. D(H  50,C  47,C  44,H  46)     60.6338         0.011798   
    320. D(C  57,C  54,C  51,N  67)   -167.7476         0.012626   
    321. D(C  57,C  54,C  51,H  53)     70.4060         0.012626   
    322. D(C  57,C  54,C  51,H  52)    -46.0514         0.012626   
    323. D(H  56,C  54,C  51,N  67)     71.2773         0.012626   
    324. D(H  56,C  54,C  51,H  53)    -50.5691         0.012626   
    325. D(H  56,C  54,C  51,H  52)   -167.0265         0.012626   
    326. D(H  55,C  54,C  51,N  67)    -46.7075         0.012626   
    327. D(H  55,C  54,C  51,H  53)   -168.5539         0.012626   
    328. D(H  55,C  54,C  51,H  52)     74.9887         0.012626   
    329. D(C  60,C  57,C  54,H  56)    -48.1450         0.012090   
    330. D(C  60,C  57,C  54,H  55)     69.9129         0.012090   
    331. D(C  60,C  57,C  54,C  51)   -169.1044         0.012090   
    332. D(H  59,C  57,C  54,H  55)    -51.3416         0.012090   
    333. D(H  59,C  57,C  54,C  51)     69.6411         0.012090   
    334. D(H  58,C  57,C  54,H  55)   -168.8868         0.012090   
    335. D(H  58,C  57,C  54,C  51)    -47.9042         0.012090   
    336. D(H  58,C  57,C  54,H  56)     73.0553         0.012090   
    337. D(H  59,C  57,C  54,H  56)   -169.3994         0.012090   
    338. D(H  63,C  60,C  57,H  59)     66.2932         0.013042   
    339. D(H  63,C  60,C  57,H  58)   -176.0800         0.013042   
    340. D(H  63,C  60,C  57,C  54)    -54.9056         0.013042   
    341. D(H  62,C  60,C  57,H  59)   -173.7570         0.013042   
    342. D(H  62,C  60,C  57,H  58)    -56.1302         0.013042   
    343. D(H  62,C  60,C  57,C  54)     65.0442         0.013042   
    344. D(H  61,C  60,C  57,H  59)    -53.7536         0.013042   
    345. D(H  61,C  60,C  57,H  58)     63.8731         0.013042   
    346. D(H  61,C  60,C  57,C  54)   -174.9525         0.013042   
    347. D(C  12,N  65,C   0,H   1)   -160.2123         0.012140   
    348. D(Pd 70,N  65,C  25,C  28)    -57.2828         0.012986   
    349. D(Pd 70,N  65,C  25,H  27)     64.4135         0.012986   
    350. D(C  12,N  65,C  25,C  28)   -174.7221         0.012986   
    351. D(C  12,N  65,C  25,H  27)    -53.0257         0.012986   
    352. D(C  12,N  65,C  25,H  26)     63.3674         0.012986   
    353. D(C   0,N  65,C  25,C  28)     63.0004         0.012986   
    354. D(C   0,N  65,C  25,H  27)   -175.3033         0.012986   
    355. D(C   0,N  65,C  25,H  26)    -58.9102         0.012986   
    356. D(Pd 70,N  65,C  12,C  15)   -179.4480         0.011931   
    357. D(Pd 70,N  65,C  12,H  14)    -57.2969         0.011931   
    358. D(Pd 70,N  65,C  12,H  13)     58.4251         0.011931   
    359. D(C  25,N  65,C  12,C  15)    -55.3466         0.011931   
    360. D(C  25,N  65,C  12,H  14)     66.8044         0.011931   
    361. D(C  25,N  65,C  12,H  13)   -177.4735         0.011931   
    362. D(C   0,N  65,C  12,C  15)     66.5678         0.011931   
    363. D(C   0,N  65,C  12,H  14)   -171.2812         0.011931   
    364. D(C   0,N  65,C  12,H  13)    -55.5591         0.011931   
    365. D(Pd 70,N  65,C   0,C   3)    -33.8676         0.012140   
    366. D(Pd 70,N  65,C   0,H   2)   -154.5627         0.012140   
    367. D(Pd 70,N  65,C   0,H   1)     86.7169         0.012140   
    368. D(C  25,N  65,C   0,C   3)   -159.6436         0.012140   
    369. D(C  25,N  65,C   0,H   2)     79.6613         0.012140   
    370. D(Pd 70,N  65,C  25,H  26)   -179.1934         0.012986   
    371. D(C  25,N  65,C   0,H   1)    -39.0592         0.012140   
    372. D(C  12,N  65,C   0,C   3)     79.2032         0.012140   
    373. D(C  12,N  65,C   0,H   2)    -41.4919         0.012140   
    374. D(H  71,N  66,C   6,H   8)     47.5480         0.014053   
    375. D(H  71,N  66,C   6,H   7)    167.5848         0.014053   
    376. D(Pd 70,N  66,C   6,C   9)     47.2151         0.014053   
    377. D(Pd 70,N  66,C   6,H   7)    -72.6910         0.014053   
    378. D(C   3,N  66,C   6,C   9)    166.3844         0.014053   
    379. D(C   3,N  66,C   6,H   8)    -73.5585         0.014053   
    380. D(C   3,N  66,C   6,H   7)     46.4783         0.014053   
    381. D(H  71,N  66,C   3,H   5)   -169.4801         0.014741   
    382. D(H  71,N  66,C   3,H   4)    -49.6152         0.014741   
    383. D(H  71,N  66,C   3,C   0)     70.4358         0.014741   
    384. D(Pd 70,N  66,C   3,H   5)     73.4823         0.014741   
    385. D(Pd 70,N  66,C   3,H   4)   -166.6528         0.014741   
    386. D(Pd 70,N  66,C   6,H   8)    167.2722         0.014053   
    387. D(Pd 70,N  66,C   3,C   0)    -46.6019         0.014741   
    388. D(C   6,N  66,C   3,H   5)    -45.5847         0.014741   
    389. D(C   6,N  66,C   3,H   4)     74.2802         0.014741   
    390. D(H  71,N  66,C   6,C   9)    -72.5091         0.014053   
    391. D(C   6,N  66,C   3,C   0)   -165.6689         0.014741   
    392. D(Pd 70,N  67,C  51,C  54)     59.6701         0.013373   
    393. D(Pd 70,N  67,C  51,H  53)   -178.5467         0.013373   
    394. D(Pd 70,N  67,C  51,H  52)    -62.0572         0.013373   
    395. D(C  38,N  67,C  51,C  54)    176.8707         0.013373   
    396. D(C  38,N  67,C  51,H  53)    -61.3461         0.013373   
    397. D(C  38,N  67,C  51,H  52)     55.1434         0.013373   
    398. D(C   9,N  67,C  51,C  54)    -59.8288         0.013373   
    399. D(C   9,N  67,C  51,H  52)    178.4439         0.013373   
    400. D(Pd 70,N  67,C  38,C  41)   -177.8843         0.012308   
    401. D(Pd 70,N  67,C  38,H  40)    -55.7853         0.012308   
    402. D(Pd 70,N  67,C  38,H  39)     59.9496         0.012308   
    403. D(C  51,N  67,C  38,C  41)     58.0792         0.012308   
    404. D(C  51,N  67,C  38,H  40)   -179.8218         0.012308   
    405. D(C  51,N  67,C  38,H  39)    -64.0868         0.012308   
    406. D(C   9,N  67,C  38,C  41)    -64.8151         0.012308   
    407. D(C   9,N  67,C  38,H  40)     57.2839         0.012308   
    408. D(C   9,N  67,C  38,H  39)    173.0189         0.012308   
    409. D(Pd 70,N  67,C   9,H  11)    153.9670         0.012282   
    410. D(C   9,N  67,C  51,H  53)     61.9544         0.013373   
    411. D(Pd 70,N  67,C   9,H  10)    -87.7563         0.012282   
    412. D(Pd 70,N  67,C   9,C   6)     33.1779         0.012282   
    413. D(C  51,N  67,C   9,H  11)    -80.6785         0.012282   
    414. D(C  51,N  67,C   9,H  10)     37.5982         0.012282   
    415. D(C  51,N  67,C   9,C   6)    158.5324         0.012282   
    416. D(C  38,N  67,C   9,H  11)     41.6821         0.012282   
    417. D(C  38,N  67,C   9,H  10)    159.9588         0.012282   
    418. D(C  38,N  67,C   9,C   6)    -79.1070         0.012282   
    419. D(Pd 70,O  68,N  64,O  69)     -1.0970         0.036573   
    420. D(N  67,Pd 70,O  68,N  64)    -91.7545         0.002596   
    421. D(N  66,Pd 70,O  68,N  64)   -177.8338         0.002596   
    422. D(N  65,Pd 70,O  68,N  64)     98.5370         0.002596   
    423. D(O  68,Pd 70,N  67,C  51)     59.6891         0.002454   
    424. D(O  68,Pd 70,N  67,C  38)    -60.6308         0.002454   
    425. D(O  68,Pd 70,N  67,C   9)   -177.9324         0.002454   
    426. D(N  66,Pd 70,N  67,C  38)    112.1652         0.002454   
    427. D(N  66,Pd 70,N  67,C   9)     -5.1363         0.002454   
    428. D(N  65,Pd 70,N  67,C  51)   -174.3261         0.002454   
    429. D(N  65,Pd 70,N  67,C   9)    -51.9476         0.002454   
    430. D(O  68,Pd 70,N  66,H  71)   -176.1972         0.003117   
    431. D(O  68,Pd 70,N  66,C   6)     63.1987         0.003117   
    432. D(O  68,Pd 70,N  66,C   3)    -61.7865         0.003117   
    433. D(N  67,Pd 70,N  66,H  71)     97.2111         0.003117   
    434. D(N  67,Pd 70,N  66,C   6)    -23.3929         0.003117   
    435. D(N  67,Pd 70,N  66,C   3)   -148.3782         0.003117   
    436. D(N  65,Pd 70,N  66,H  71)    -92.0614         0.003117   
    437. D(N  65,Pd 70,N  66,C   6)    147.3346         0.003117   
    438. D(N  65,Pd 70,N  67,C  38)     65.3540         0.002454   
    439. D(N  65,Pd 70,N  66,C   3)     22.3493         0.003117   
    440. D(O  68,Pd 70,N  65,C  25)    -58.2600         0.002572   
    441. D(O  68,Pd 70,N  65,C  12)     61.6746         0.002572   
    442. D(N  66,Pd 70,N  67,C  51)   -127.5148         0.002454   
    443. D(O  68,Pd 70,N  65,C   0)    179.1112         0.002572   
    444. D(N  67,Pd 70,N  65,C  25)    175.7386         0.002572   
    445. D(N  67,Pd 70,N  65,C  12)    -64.3267         0.002572   
    446. D(N  67,Pd 70,N  65,C   0)     53.1099         0.002572   
    447. D(N  66,Pd 70,N  65,C  25)    128.9173         0.002572   
    448. D(N  66,Pd 70,N  65,C  12)   -111.1480         0.002572   
    449. D(N  66,Pd 70,N  65,C   0)      6.2886         0.002572   
    -----------------------------------------------------------------

Number of atoms                         .... 72
Number of degrees of freedom            .... 449

         *************************************************************
         *                GEOMETRY OPTIMIZATION CYCLE   1            *
         *************************************************************
---------------------------------
CARTESIAN COORDINATES (ANGSTROEM)
---------------------------------
  C      4.794182   12.872879   18.771274
  H      3.900886   12.799373   19.192120
  H      4.947147   13.821773   18.537537
  C      4.838789   12.026894   17.523682
  H      4.090452   12.264785   16.920509
  H      5.691191   12.172569   17.040068
  C      5.073310    9.590509   16.930074
  H      5.922941    9.828400   16.481132
  H      4.360211    9.529031   16.245004
  C      5.215741    8.279432   17.661174
  H      4.336548    8.002782   18.020447
  H      5.523189    7.580458   17.031101
  C      7.212277   12.938366   19.348442
  H      7.392466   12.661717   18.414990
  H      7.888423   12.497331   19.921426
  C      7.422850   14.437885   19.442296
  H      6.757943   14.898968   18.872301
  H      7.281446   14.730572   20.378737
  C      8.820652   14.829471   18.999033
  H      8.916501   14.655730   18.029414
  H      9.483805   14.269490   19.476071
  C      9.107135   16.292906   19.277604
  H      9.095310   16.450609   20.244234
  H      8.422943   16.847541   18.848389
  H      9.989628   16.526788   18.920124
  C      5.528681   12.866197   21.127472
  H      5.471412   13.853848   21.125978
  H      6.278714   12.612267   21.723770
  C      4.247052   12.311562   21.711216
  H      4.223274   11.329256   21.592256
  H      3.468933   12.699138   21.236569
  C      4.168511   12.655034   23.196730
  H      4.888670   12.176578   23.678550
  H      4.322367   13.626648   23.310908
  C      2.828925   12.287505   23.816342
  H      2.847538   12.485303   24.775499
  H      2.658114   11.331929   23.684528
  H      2.117068   12.808728   23.388621
  C      7.621933    8.342246   18.286763
  H      8.225834    8.542716   19.045661
  H      7.742031    9.062603   17.616937
  C      8.075145    7.033842   17.656690
  H      7.477987    6.809315   16.899586
  H      8.009087    6.306802   18.325321
  C      9.505988    7.131404   17.159028
  H      9.564944    7.861117   16.493088
  H     10.094896    7.366623   17.918822
  C     10.012378    5.844383   16.524173
  H     10.933469    5.974021   16.215114
  H      9.443029    5.609165   15.763781
  H      9.989288    5.122690   17.186527
  C      5.981881    7.335884   19.808145
  H      6.663060    7.434783   20.519218
  H      6.126484    6.456487   19.377435
  C      4.613914    7.333211   20.452565
  H      4.377477    8.255375   20.725457
  H      3.940104    7.028496   19.792901
  C      4.580040    6.421738   21.666382
  H      4.987040    5.550360   21.427863
  H      5.124996    6.824016   22.387319
  C      3.180378    6.189193   22.176000
  H      3.216436    5.663960   23.003045
  H      2.663761    5.701381   21.502587
  H      2.750633    7.051216   22.354441
  N      7.166483    9.781624   22.090216
  N      5.853160   12.408857   19.738502
  N      4.724338   10.614111   17.950505
  N      6.204433    8.405862   18.789806
  O      7.480251   10.163320   20.882676
  O      5.988740    9.594384   22.278820
  Pd     5.999452   10.360048   19.487728
  H      3.819554   10.504654   18.256575

----------------------------
CARTESIAN COORDINATES (A.U.)
----------------------------
  NO LB      ZA    FRAG     MASS         X           Y           Z
   0 C     6.0000    0    12.011    9.059691   24.326216   35.472567
   1 H     1.0000    0     1.008    7.371606   24.187310   36.267851
   2 H     1.0000    0     1.008    9.348753   26.119366   35.030868
   3 C     6.0000    0    12.011    9.143986   22.727536   33.114960
   4 H     1.0000    0     1.008    7.729834   23.177085   31.975128
   5 H     1.0000    0     1.008   10.754792   23.002822   32.201062
   6 C     6.0000    0    12.011    9.587166   18.123435   31.993203
   7 H     1.0000    0     1.008   11.192736   18.572984   31.144826
   8 H     1.0000    0     1.008    8.239605   18.007259   30.698609
   9 C     6.0000    0    12.011    9.856322   15.645859   33.374782
  10 H     1.0000    0     1.008    8.194888   15.123066   34.053710
  11 H     1.0000    0     1.008   10.437315   14.324990   32.184117
  12 C     6.0000    0    12.011   13.629228   24.449968   36.563256
  13 H     1.0000    0     1.008   13.969736   23.927178   34.799288
  14 H     1.0000    0     1.008   14.906959   23.616533   37.646039
  15 C     6.0000    0    12.011   14.027154   27.283649   36.740615
  16 H     1.0000    0     1.008   12.770661   28.154969   35.663480
  17 H     1.0000    0     1.008   13.759939   27.836747   38.510232
  18 C     6.0000    0    12.011   16.668617   28.023639   35.902969
  19 H     1.0000    0     1.008   16.849745   27.695316   34.070655
  20 H     1.0000    0     1.008   17.921794   26.965428   36.804440
  21 C     6.0000    0    12.011   17.209991   30.789130   36.429392
  22 H     1.0000    0     1.008   17.187645   31.087146   38.256058
  23 H     1.0000    0     1.008   15.917056   31.837239   35.618293
  24 H     1.0000    0     1.008   18.877661   31.231103   35.753853
  25 C     6.0000    0    12.011   10.447693   24.313589   39.925136
  26 H     1.0000    0     1.008   10.339470   26.179979   39.922313
  27 H     1.0000    0     1.008   11.865050   23.833731   41.051976
  28 C     6.0000    0    12.011    8.025765   23.265480   41.028252
  29 H     1.0000    0     1.008    7.980831   21.409191   40.803450
  30 H     1.0000    0     1.008    6.555333   23.997893   40.131299
  31 C     6.0000    0    12.011    7.877344   23.914548   43.835467
  32 H     1.0000    0     1.008    9.238247   23.010398   44.745975
  33 H     1.0000    0     1.008    8.168090   25.750633   44.051232
  34 C     6.0000    0    12.011    5.345894   23.220019   45.006364
  35 H     1.0000    0     1.008    5.381067   23.593803   46.818908
  36 H     1.0000    0     1.008    5.023107   21.414242   44.757272
  37 H     1.0000    0     1.008    4.000679   24.204988   44.198088
  38 C     6.0000    0    12.011   14.403366   15.764560   34.556974
  39 H     1.0000    0     1.008   15.544573   16.143394   35.991083
  40 H     1.0000    0     1.008   14.630318   17.125838   33.291186
  41 C     6.0000    0    12.011   15.259813   13.292035   33.366309
  42 H     1.0000    0     1.008   14.131347   12.867741   31.935589
  43 H     1.0000    0     1.008   15.134981   11.918129   34.629838
  44 C     6.0000    0    12.011   17.963714   13.476401   32.425864
  45 H     1.0000    0     1.008   18.075125   14.855358   31.167419
  46 H     1.0000    0     1.008   19.076589   13.920900   33.861666
  47 C     6.0000    0    12.011   18.920652   11.044283   31.226162
  48 H     1.0000    0     1.008   20.661262   11.289264   30.642125
  49 H     1.0000    0     1.008   17.844739   10.599786   29.789229
  50 H     1.0000    0     1.008   18.877019    9.680481   32.477829
  51 C     6.0000    0    12.011   11.304117   13.862812   37.431969
  52 H     1.0000    0     1.008   12.591359   14.049704   38.775703
  53 H     1.0000    0     1.008   11.577377   12.200992   36.618045
  54 C     6.0000    0    12.011    8.719034   13.857760   38.649747
  55 H     1.0000    0     1.008    8.272233   15.600398   39.165438
  56 H     1.0000    0     1.008    7.445717   13.281933   37.403162
  57 C     6.0000    0    12.011    8.655021   12.135326   40.943528
  58 H     1.0000    0     1.008    9.424140   10.488660   40.492793
  59 H     1.0000    0     1.008    9.684839   12.895521   42.305902
  60 C     6.0000    0    12.011    6.010043   11.695880   41.906567
  61 H     1.0000    0     1.008    6.078183   10.703333   43.469455
  62 H     1.0000    0     1.008    5.033779   10.774049   40.634001
  63 H     1.0000    0     1.008    5.197943   13.324867   42.243771
  64 N     7.0000    0    14.007   13.542690   18.484591   41.744458
  65 N     7.0000    0    14.007   11.060869   23.449341   37.300363
  66 N     7.0000    0    14.007    8.927705   20.057763   33.921538
  67 N     7.0000    0    14.007   11.724679   15.884777   35.507587
  68 O     8.0000    0    15.999   14.135626   19.205891   39.462539
  69 O     8.0000    0    15.999   11.317078   18.130758   42.100868
  70 Pd   18.0000*   0   106.400   11.337321   19.577653   36.826469
  71 H     1.0000    0     1.008    7.217911   19.850919   34.499927
* core charge reduced due to ECP

--------------------------------
INTERNAL COORDINATES (ANGSTROEM)
--------------------------------
 C      0   0   0     0.000000000000     0.00000000     0.00000000
 H      1   0   0     0.990198076835     0.00000000     0.00000000
 H      1   2   0     0.989156761909   108.12857176     0.00000000
 C      1   2   3     1.508033886601   109.67302763   240.34003045
 H      4   1   2     0.990160624030   110.29335902    53.78213024
 H      4   1   2     0.990804156342   110.29009163   173.62790001
 C      4   1   2     2.518599298287   137.76660693   282.49158322
 H      7   4   1     0.989956505815    87.38301221   243.50358183
 H      7   4   1     0.990762652296    98.97336322   135.07425302
 C      7   4   1     1.507884842980   137.35958816     1.16623299
 H     10   7   4     0.989238415286   109.59065162    76.91553124
 H     10   7   4     0.989990358897   109.55084180   195.28994879
 C      1   2   3     2.486884572395   141.30644065   101.85650064
 H     13   1   2     0.990118872270    87.17954339   158.89878582
 H     13   1   2     0.989947447493   141.87992657    44.14327680
 C     13   1   2     1.517137697444   100.09853152   266.69910435
 H     16  13   1     0.989743982837   109.36477369   333.71093403
 H     16  13   1     0.991253003862   109.29809463    91.87322759
 C     16  13   1     1.517785266027   111.39278869   212.79963013
 H     19  16  13     0.989714085503   109.26967923    67.16839414
 H     19  16  13     0.990411972471   109.27506570   309.28567607
 C     19  16  13     1.517009001475   111.66484712   188.24127679
 H     22  19  16     0.979481303412   109.52773391    64.20179914
 H     22  19  16     0.979777623910   109.49788993   304.19404056
 H     22  19  16     0.980452260629   109.45985486   184.15123855
 C     13   1   2     2.450439062021    59.97782337   356.14985167
 H     26  13   1     0.989311107892    90.53136255   271.70154390
 H     26  13   1     0.991262453033    85.66524576   164.20674911
 C     26  13   1     1.513588429660   150.75700402    43.48320524
 H     29  26  13     0.989768635854   109.73455280    43.02560259
 H     29  26  13     0.990441370575   109.69504242   284.31707347
 C     29  26  13     1.526726415459   109.65647401   163.72678005
 H     32  29  26     0.989797778143   109.11511327   293.96108732
 H     32  29  26     0.990324214293   108.96021054    51.37979857
 C     32  29  26     1.521015203008   112.78769284   172.66377041
 H     35  32  29     0.979516535451   109.47346917   177.12571278
 H     35  32  29     0.979630961175   109.53920422    57.17842951
 H     35  32  29     0.980489193219   109.46694400   297.14534980
 C     10   7   4     2.486979520700   101.03395916   281.66406343
 H     39  10   7     0.990358931451   141.98413160    99.74760779
 H     39  10   7     0.990961456026    88.02794776   343.74993474
 C     39  10   7     1.521286997739    99.34218489   235.82188050
 H     42  39  10     0.990058845478   109.39494340    26.13879085
 H     42  39  10     0.989958703747   109.39189316   267.97496607
 C     42  39  10     1.518057146730   111.18009911   147.09098098
 H     45  42  39     0.989663051702   108.91289408   301.03811111
 H     45  42  39     0.989660311855   108.93313274    58.38585764
 C     45  42  39     1.521806412645   113.33128852   179.72815618
 H     48  45  42     0.980169427602   109.41348866   179.34292817
 H     48  45  42     0.978612172921   109.50130194    59.34636018
 H     48  45  42     0.979840168428   109.45493572   299.25097429
 C     39  10   7     2.452985574289    59.91894111   144.35583364
 H     52  39  10     0.989651783998    86.81486526   198.07261699
 H     52  39  10     0.989828376699    89.82445352    90.52387854
 C     52  39  10     1.512156736062   150.44442498   321.08326990
 H     55  52  39     0.990332742834   109.37591163   316.95778763
 H     55  52  39     0.990973127901   109.38856878    74.94263356
 C     55  52  39     1.518315575595   111.21921252   195.91767282
 H     58  55  52     0.990878364001   109.04536543   312.09582449
 H     58  55  52     0.989219282661   109.03930481    69.64109075
 C     58  55  52     1.507594573217   112.55391521   190.89558703
 H     61  58  55     0.980394469424   109.49051300   185.04752268
 H     61  58  55     0.978947772152   109.52854599    65.04417102
 H     61  58  55     0.979594614131   109.45880121   305.09438367
 N     53  52  39     2.868646390236   126.58633788    84.25942893
 N     26  13   1     1.497893239834    35.60477558    33.69090953
 N      4   1   2     1.480281294153   107.13213349   293.74347836
 N     52  39  10     1.493786006130    35.28526815   326.82794232
 O     65  53  52     1.304720294101    76.97859272   295.43014163
 O     65  53  52     1.207356144833    77.73042596    55.18035067
 Pd    67   4   1     2.013335111871   106.95505217   313.39814216
 H     67   4   1     0.961401979614   105.85589723    70.43578266

---------------------------
INTERNAL COORDINATES (A.U.)
---------------------------
 C      0   0   0     0.000000000000     0.00000000     0.00000000
 H      1   0   0     1.871203183554     0.00000000     0.00000000
 H      1   2   0     1.869235383524   108.12857176     0.00000000
 C      1   2   3     2.849771046349   109.67302763   240.34003045
 H      4   1   2     1.871132408009   110.29335902    53.78213024
 H      4   1   2     1.872348507838   110.29009163   173.62790001
 C      4   1   2     4.759462914848   137.76660693   282.49158322
 H      7   4   1     1.870746680485    87.38301221   243.50358183
 H      7   4   1     1.872270076557    98.97336322   135.07425302
 C      7   4   1     2.849489394724   137.35958816     1.16623299
 H     10   7   4     1.869389686045   109.59065162    76.91553124
 H     10   7   4     1.870810653538   109.55084180   195.28994879
 C      1   2   3     4.699530768501   141.30644065   101.85650064
 H     13   1   2     1.871053508618    87.17954339   158.89878582
 H     13   1   2     1.870729562735   141.87992657    44.14327680
 C     13   1   2     2.866974755617   100.09853152   266.69910435
 H     16  13   1     1.870345070259   109.36477369   333.71093403
 H     16  13   1     1.873196706727   109.29809463    91.87322759
 C     16  13   1     2.868198482892   111.39278869   212.79963013
 H     19  16  13     1.870288572485   109.26967923    67.16839414
 H     19  16  13     1.871607387727   109.27506570   309.28567607
 C     19  16  13     2.866731555480   111.66484712   188.24127679
 H     22  19  16     1.850951416745   109.52773391    64.20179914
 H     22  19  16     1.851511381333   109.49788993   304.19404056
 H     22  19  16     1.852786259973   109.45985486   184.15123855
 C     13   1   2     4.630658735082    59.97782337   356.14985167
 H     26  13   1     1.869527055162    90.53136255   271.70154390
 H     26  13   1     1.873214563071    85.66524576   164.20674911
 C     26  13   1     2.860267611530   150.75700402    43.48320524
 H     29  26  13     1.870391657709   109.73455280    43.02560259
 H     29  26  13     1.871662942092   109.69504242   284.31707347
 C     29  26  13     2.885094806641   109.65647401   163.72678005
 H     32  29  26     1.870446728654   109.11511327   293.96108732
 H     32  29  26     1.871441548805   108.96021054    51.37979857
 C     32  29  26     2.874302179215   112.78769284   172.66377041
 H     35  32  29     1.851017995650   109.47346917   177.12571278
 H     35  32  29     1.851234228931   109.53920422    57.17842951
 H     35  32  29     1.852856052453   109.46694400   297.14534980
 C     10   7   4     4.699710194794   101.03395916   281.66406343
 H     39  10   7     1.871507154726   141.98413160    99.74760779
 H     39  10   7     1.872645761161    88.02794776   343.74993474
 C     39  10   7     2.874815796822    99.34218489   235.82188050
 H     42  39  10     1.870940074419   109.39494340    26.13879085
 H     42  39  10     1.870750833974   109.39189316   267.97496607
 C     42  39  10     2.868712262961   111.18009911   147.09098098
 H     45  42  39     1.870192132578   108.91289408   301.03811111
 H     45  42  39     1.870186955017   108.93313274    58.38585764
 C     45  42  39     2.875797348743   113.33128852   179.72815618
 H     48  45  42     1.852251783010   109.41348866   179.34292817
 H     48  45  42     1.849308998142   109.50130194    59.34636018
 H     48  45  42     1.851629573344   109.45493572   299.25097429
 C     39  10   7     4.635470945867    59.91894111   144.35583364
 H     52  39  10     1.870170839703    86.81486526   198.07261699
 H     52  39  10     1.870504551544    89.82445352    90.52387854
 C     52  39  10     2.857562102722   150.44442498   321.08326990
 H     55  52  39     1.871457665411   109.37591163   316.95778763
 H     55  52  39     1.872667817807   109.38856878    74.94263356
 C     55  52  39     2.869200622741   111.21921252   195.91767282
 H     58  55  52     1.872488739990   109.04536543   312.09582449
 H     58  55  52     1.869353530624   109.03930481    69.64109075
 C     58  55  52     2.848940864366   112.55391521   190.89558703
 H     61  58  55     1.852677050423   109.49051300   185.04752268
 H     61  58  55     1.849943188780   109.52854599    65.04417102
 H     61  58  55     1.851165542972   109.45880121   305.09438367
 N     53  52  39     5.420956052608   126.58633788    84.25942893
 N     26  13   1     2.830608001139    35.60477558    33.69090953
 N      4   1   2     2.797326247116   107.13213349   293.74347836
 N     52  39  10     2.822846454269    35.28526815   326.82794232
 O     65  53  52     2.465564037221    76.97859272   295.43014163
 O     65  53  52     2.281572459841    77.73042596    55.18035067
 Pd    67   4   1     3.804651977245   106.95505217   313.39814216
 H     67   4   1     1.816786446079   105.85589723    70.43578266

---------------------
BASIS SET INFORMATION
---------------------
There are 5 groups of distinct atoms

 Group   1 Type C   : 7s4p1d contracted to 3s2p1d pattern {511/31/1}
 Group   2 Type H   : 4s contracted to 2s pattern {31}
 Group   3 Type N   : 7s4p1d contracted to 3s2p1d pattern {511/31/1}
 Group   4 Type O   : 7s4p1d contracted to 3s2p1d pattern {511/31/1}
 Group   5 Type Pd  : 7s6p5d contracted to 5s3p2d pattern {31111/411/41}

Atom   0C    basis set group =>   1
Atom   1H    basis set group =>   2
Atom   2H    basis set group =>   2
Atom   3C    basis set group =>   1
Atom   4H    basis set group =>   2
Atom   5H    basis set group =>   2
Atom   6C    basis set group =>   1
Atom   7H    basis set group =>   2
Atom   8H    basis set group =>   2
Atom   9C    basis set group =>   1
Atom  10H    basis set group =>   2
Atom  11H    basis set group =>   2
Atom  12C    basis set group =>   1
Atom  13H    basis set group =>   2
Atom  14H    basis set group =>   2
Atom  15C    basis set group =>   1
Atom  16H    basis set group =>   2
Atom  17H    basis set group =>   2
Atom  18C    basis set group =>   1
Atom  19H    basis set group =>   2
Atom  20H    basis set group =>   2
Atom  21C    basis set group =>   1
Atom  22H    basis set group =>   2
Atom  23H    basis set group =>   2
Atom  24H    basis set group =>   2
Atom  25C    basis set group =>   1
Atom  26H    basis set group =>   2
Atom  27H    basis set group =>   2
Atom  28C    basis set group =>   1
Atom  29H    basis set group =>   2
Atom  30H    basis set group =>   2
Atom  31C    basis set group =>   1
Atom  32H    basis set group =>   2
Atom  33H    basis set group =>   2
Atom  34C    basis set group =>   1
Atom  35H    basis set group =>   2
Atom  36H    basis set group =>   2
Atom  37H    basis set group =>   2
Atom  38C    basis set group =>   1
Atom  39H    basis set group =>   2
Atom  40H    basis set group =>   2
Atom  41C    basis set group =>   1
Atom  42H    basis set group =>   2
Atom  43H    basis set group =>   2
Atom  44C    basis set group =>   1
Atom  45H    basis set group =>   2
Atom  46H    basis set group =>   2
Atom  47C    basis set group =>   1
Atom  48H    basis set group =>   2
Atom  49H    basis set group =>   2
Atom  50H    basis set group =>   2
Atom  51C    basis set group =>   1
Atom  52H    basis set group =>   2
Atom  53H    basis set group =>   2
Atom  54C    basis set group =>   1
Atom  55H    basis set group =>   2
Atom  56H    basis set group =>   2
Atom  57C    basis set group =>   1
Atom  58H    basis set group =>   2
Atom  59H    basis set group =>   2
Atom  60C    basis set group =>   1
Atom  61H    basis set group =>   2
Atom  62H    basis set group =>   2
Atom  63H    basis set group =>   2
Atom  64N    basis set group =>   3
Atom  65N    basis set group =>   3
Atom  66N    basis set group =>   3
Atom  67N    basis set group =>   3
Atom  68O    basis set group =>   4
Atom  69O    basis set group =>   4
Atom  70Pd   basis set group =>   5
Atom  71H    basis set group =>   2
---------------------------------
AUXILIARY/J BASIS SET INFORMATION
---------------------------------
There are 5 groups of distinct atoms

 Group   1 Type C   : 12s5p4d2f1g contracted to 6s4p3d1f1g pattern {711111/2111/211/2/1}
 Group   2 Type H   : 5s2p1d contracted to 3s1p1d pattern {311/2/1}
 Group   3 Type N   : 12s5p4d2f1g contracted to 6s4p3d1f1g pattern {711111/2111/211/2/1}
 Group   4 Type O   : 12s5p4d2f1g contracted to 6s4p3d1f1g pattern {711111/2111/211/2/1}
 Group   5 Type Pd  : 11s5p5d3f3g contracted to 8s5p5d2f3g pattern {41111111/11111/11111/21/111}

Atom   0C    basis set group =>   1
Atom   1H    basis set group =>   2
Atom   2H    basis set group =>   2
Atom   3C    basis set group =>   1
Atom   4H    basis set group =>   2
Atom   5H    basis set group =>   2
Atom   6C    basis set group =>   1
Atom   7H    basis set group =>   2
Atom   8H    basis set group =>   2
Atom   9C    basis set group =>   1
Atom  10H    basis set group =>   2
Atom  11H    basis set group =>   2
Atom  12C    basis set group =>   1
Atom  13H    basis set group =>   2
Atom  14H    basis set group =>   2
Atom  15C    basis set group =>   1
Atom  16H    basis set group =>   2
Atom  17H    basis set group =>   2
Atom  18C    basis set group =>   1
Atom  19H    basis set group =>   2
Atom  20H    basis set group =>   2
Atom  21C    basis set group =>   1
Atom  22H    basis set group =>   2
Atom  23H    basis set group =>   2
Atom  24H    basis set group =>   2
Atom  25C    basis set group =>   1
Atom  26H    basis set group =>   2
Atom  27H    basis set group =>   2
Atom  28C    basis set group =>   1
Atom  29H    basis set group =>   2
Atom  30H    basis set group =>   2
Atom  31C    basis set group =>   1
Atom  32H    basis set group =>   2
Atom  33H    basis set group =>   2
Atom  34C    basis set group =>   1
Atom  35H    basis set group =>   2
Atom  36H    basis set group =>   2
Atom  37H    basis set group =>   2
Atom  38C    basis set group =>   1
Atom  39H    basis set group =>   2
Atom  40H    basis set group =>   2
Atom  41C    basis set group =>   1
Atom  42H    basis set group =>   2
Atom  43H    basis set group =>   2
Atom  44C    basis set group =>   1
Atom  45H    basis set group =>   2
Atom  46H    basis set group =>   2
Atom  47C    basis set group =>   1
Atom  48H    basis set group =>   2
Atom  49H    basis set group =>   2
Atom  50H    basis set group =>   2
Atom  51C    basis set group =>   1
Atom  52H    basis set group =>   2
Atom  53H    basis set group =>   2
Atom  54C    basis set group =>   1
Atom  55H    basis set group =>   2
Atom  56H    basis set group =>   2
Atom  57C    basis set group =>   1
Atom  58H    basis set group =>   2
Atom  59H    basis set group =>   2
Atom  60C    basis set group =>   1
Atom  61H    basis set group =>   2
Atom  62H    basis set group =>   2
Atom  63H    basis set group =>   2
Atom  64N    basis set group =>   3
Atom  65N    basis set group =>   3
Atom  66N    basis set group =>   3
Atom  67N    basis set group =>   3
Atom  68O    basis set group =>   4
Atom  69O    basis set group =>   4
Atom  70Pd   basis set group =>   5
Atom  71H    basis set group =>   2
-------------------------
ECP PARAMETER INFORMATION
-------------------------

 Group 1, Type Pd ECP Def2-ECP (replacing 28 core electrons, lmax=3)

Atom  70Pd   ECP group =>   1

------------------------------------------------------------------------------
                           ORCA GTO INTEGRAL CALCULATION
                           -- RI-GTO INTEGRALS CHOSEN --
------------------------------------------------------------------------------
------------------------------------------------------------------------------
                   ___                                                        
                  /   \      - P O W E R E D   B Y -                         
                 /     \                                                     
                 |  |  |   _    _      __       _____    __    __             
                 |  |  |  | |  | |    /  \     |  _  \  |  |  /  |          
                  \  \/   | |  | |   /    \    | | | |  |  | /  /          
                 / \  \   | |__| |  /  /\  \   | |_| |  |  |/  /          
                |  |  |   |  __  | /  /__\  \  |    /   |      \           
                |  |  |   | |  | | |   __   |  |    \   |  |\   \          
                \     /   | |  | | |  |  |  |  | |\  \  |  | \   \       
                 \___/    |_|  |_| |__|  |__|  |_| \__\ |__|  \__/        
                                                                              
                      - O R C A' S   B I G   F R I E N D -                    
                                      &                                       
                       - I N T E G R A L  F E E D E R -                       
                                                                              
 v1 FN, 2020, v2 2021                                                         
------------------------------------------------------------------------------


Reading SHARK input file orca.SHARKINP.tmp ... ok
----------------------
SHARK INTEGRAL PACKAGE
----------------------

Number of atoms                             ...     72
Number of basis functions                   ...    478
Number of shells                            ...    256
Maximum angular momentum                    ...      2
Integral batch strategy                     ... SHARK/LIBINT Hybrid
RI-J (if used) integral strategy            ... SPLIT-RIJ (Revised 2003 algorithm where possible)
Printlevel                                  ...      1
Contraction scheme used                     ... SEGMENTED contraction
Coulomb Range Separation                    ... NOT USED
Exchange Range Separation                   ... NOT USED
Finite Nucleus Model                        ... NOT USED
Auxiliary Coulomb fitting basis             ... AVAILABLE
   # of basis functions in Aux-J            ...   1858
   # of shells in Aux-J                     ...    638
   Maximum angular momentum in Aux-J        ...      4
Auxiliary J/K fitting basis                 ... NOT available
Auxiliary Correlation fitting basis         ... NOT available
Auxiliary 'external' fitting basis          ... NOT available
Integral threshold                          ...     2.500000e-11
Primitive cut-off                           ...     2.500000e-12
Primitive pair pre-selection threshold      ...     2.500000e-12

Calculating pre-screening integrals         ... done (  0.1 sec) Dimension = 256
Organizing shell pair data                  ... done (  0.2 sec)
Shell pair information
Total number of shell pairs                 ...     32896
Shell pairs after pre-screening             ...     23800
Total number of primitive shell pairs       ...    130793
Primitive shell pairs kept                  ...     56231
          la=0 lb=0:  10781 shell pairs
          la=1 lb=0:   7396 shell pairs
          la=1 lb=1:   1292 shell pairs
          la=2 lb=0:   3042 shell pairs
          la=2 lb=1:   1085 shell pairs
          la=2 lb=2:    204 shell pairs

Calculating one electron integrals          ... done (  0.3 sec)
Calculating ECP integrals                   ... done (  0.8 sec)
Calculating RI/J V-Matrix + Cholesky decomp.... done (  0.4 sec)
Calculating Nuclear repulsion               ... done (  0.0 sec) ENN=   3275.058386851461 Eh

SHARK setup successfully completed in   1.9 seconds

Maximum memory used throughout the entire GTOINT-calculation: 117.8 MB
-------------------------------------------------------------------------------
                                 ORCA SCF
-------------------------------------------------------------------------------

------------
SCF SETTINGS
------------
Hamiltonian:
 Density Functional     Method          .... DFT(GTOs)
 Exchange Functional    Exchange        .... PBE
   PBE kappa parameter   XKappa         ....  0.804000
   PBE mue parameter    XMuePBE         ....  0.219520
 Correlation Functional Correlation     .... PBE
   PBE beta parameter  CBetaPBE         ....  0.066725
 LDA part of GGA corr.  LDAOpt          .... PW91-LDA
 Gradients option       PostSCFGGA      .... off
 Hybrid DFT is turned on
   Fraction HF Exchange ScalHFX         ....  0.250000
   Scaling of DF-GGA-X  ScalDFX         ....  0.750000
   Scaling of DF-GGA-C  ScalDFC         ....  1.000000
   Scaling of DF-LDA-C  ScalLDAC        ....  1.000000
   Perturbative correction              ....  0.000000
   Density functional embedding theory  .... OFF
   NL short-range parameter             ....  6.900000
 RI-approximation to the Coulomb term is turned on
   Number of AuxJ basis functions       .... 1858
   RIJ-COSX (HFX calculated with COS-X)).... on


General Settings:
 Integral files         IntName         .... orca
 Hartree-Fock type      HFTyp           .... RHF
 Total Charge           Charge          ....    1
 Multiplicity           Mult            ....    1
 Number of Electrons    NEL             ....  226
 Basis Dimension        Dim             ....  478
 Nuclear Repulsion      ENuc            ....   3275.0583868515 Eh

Convergence Acceleration:
 DIIS                   CNVDIIS         .... on
   Start iteration      DIISMaxIt       ....     0
   Startup error        DIISStart       ....  0.200000
   # of expansion vecs  DIISMaxEq       ....     5
   Bias factor          DIISBfac        ....   1.050
   Max. coefficient     DIISMaxC        ....  10.000
 Trust-Rad. Augm. Hess. CNVTRAH         .... auto
   Auto Start mean grad. ratio tolernc. ....  1.125000
   Auto Start start iteration           ....    20
   Auto Start num. interpolation iter.  ....    10
   Max. Number of Micro iterations      ....    16
   Max. Number of Macro iterations      .... Maxiter - #DIIS iter
   Number of Davidson start vectors     ....     2
   Converg. threshold I  (grad. norm)   ....   1.000e-05
   Converg. threshold II (energy diff.) ....   1.000e-08
   Grad. Scal. Fac. for Micro threshold ....   0.100
   Minimum threshold for Micro iter.    ....   0.010
   NR start threshold (gradient norm)   ....   0.001
   Initial trust radius                 ....   0.400
   Minimum AH scaling param. (alpha)    ....   1.000
   Maximum AH scaling param. (alpha)    .... 1000.000
   Orbital update algorithm             .... Taylor
   White noise on init. David. guess    .... on
   Maximum white noise                  ....   0.010
   Quad. conv. algorithm                .... NR
 SOSCF                  CNVSOSCF        .... off
 Level Shifting         CNVShift        .... on
   Level shift para.    LevelShift      ....    0.2500
   Turn off err/grad.   ShiftErr        ....    0.0000
 Zerner damping         CNVZerner       .... off
 Static damping         CNVDamp         .... on
   Fraction old density DampFac         ....    0.8500
   Max. Damping (<1)    DampMax         ....    0.9800
   Min. Damping (>=0)   DampMin         ....    0.0000
   Turn off err/grad.   DampErr         ....    0.0300
 Fernandez-Rico         CNVRico         .... off

SCF Procedure:
 Maximum # iterations   MaxIter         ....   300
 SCF integral mode      SCFMode         .... Direct
   Integral package                     .... SHARK and LIBINT hybrid scheme
 Reset frequency        DirectResetFreq ....    20
 Integral Threshold     Thresh          ....  2.500e-11 Eh
 Primitive CutOff       TCut            ....  2.500e-12 Eh

Convergence Tolerance:
 Convergence Check Mode ConvCheckMode   .... Total+1el-Energy
 Convergence forced     ConvForced      .... 0
 Energy Change          TolE            ....  1.000e-08 Eh
 1-El. energy change                    ....  1.000e-05 Eh
 DIIS Error             TolErr          ....  5.000e-07


Diagonalization of the overlap matrix:
Smallest eigenvalue                        ... 1.027e-03
Time for diagonalization                   ...    0.036 sec
Threshold for overlap eigenvalues          ... 1.000e-08
Number of eigenvalues below threshold      ... 0
Time for construction of square roots      ...    0.029 sec
Total time needed                          ...    0.067 sec

Time for model grid setup =    3.597 sec

------------------------------
INITIAL GUESS: MODEL POTENTIAL
------------------------------
Loading Hartree-Fock densities                     ... done
  calling orca orca_atom46.inp > orca_atom46.out in order to generate an atomic fitting density for atom 70 (Pd with ECP) on-the-fly... 
    atom 70 (Pd), assumed electronic state with S=3: 1s2 2s2 2p6 3s2 3p6 4s2 3d10 4p6 5s2 4d8           ... done
Calculating cut-offs                               ... done
Initializing the effective Hamiltonian             ... done
Setting up the integral package (SHARK)            ... done
Starting the Coulomb interaction                   ... done (   3.7 sec)
Reading the grid                                   ... done
Mapping shells                                     ... done
Starting the XC term evaluation                    ... done (   1.7 sec)
  promolecular density results
     # of electrons  =    254.976991689
     EX              =   -297.607153078
     EC              =     -9.509731057
     EX+EC           =   -307.116884134
Transforming the Hamiltonian                       ... done (   0.0 sec)
Diagonalizing the Hamiltonian                      ... done (   0.0 sec)
Back transforming the eigenvectors                 ... done (   0.0 sec)
Now organizing SCF variables                       ... done
                      ------------------
                      INITIAL GUESS DONE (  10.0 sec)
                      ------------------
-------------------
DFT GRID GENERATION
-------------------

General Integration Accuracy     IntAcc      ... 4.388
Radial Grid Type                 RadialGrid  ... OptM3 with GC (2021)
Angular Grid (max. ang.)         AngularGrid ... 4 (Lebedev-302)
Angular grid pruning method      GridPruning ... 4 (adaptive)
Weight generation scheme         WeightScheme... Becke
Basis function cutoff            BFCut       ... 1.0000e-11
Integration weight cutoff        WCut        ... 1.0000e-14
Angular grids for H and He will be reduced by one unit
Partially contracted basis set               ... off
Rotationally invariant grid construction     ... off

Total number of grid points                  ...   303042
Total number of batches                      ...     4777
Average number of points per batch           ...       63
Average number of grid points per atom       ...     4209
Time for grid setup =   11.991 sec

--------------------
COSX GRID GENERATION
--------------------

GRIDX 1
-------
General Integration Accuracy     IntAcc      ... 3.816
Radial Grid Type                 RadialGrid  ... OptM3 with GC (2021)
Angular Grid (max. ang.)         AngularGrid ... 1 (Lebedev-50)
Angular grid pruning method      GridPruning ... 4 (adaptive)
Weight generation scheme         WeightScheme... Becke
Basis function cutoff            BFCut       ... 1.0000e-11
Integration weight cutoff        WCut        ... 1.0000e-14
Angular grids for H and He will be reduced by one unit
Partially contracted basis set               ... on
Rotationally invariant grid construction     ... off

Total number of grid points                  ...    38374
Total number of batches                      ...      638
Average number of points per batch           ...       60
Average number of grid points per atom       ...      533
UseSFitting                                  ... on

GRIDX 2
-------
General Integration Accuracy     IntAcc      ... 4.020
Radial Grid Type                 RadialGrid  ... OptM3 with GC (2021)
Angular Grid (max. ang.)         AngularGrid ... 2 (Lebedev-110)
Angular grid pruning method      GridPruning ... 4 (adaptive)
Weight generation scheme         WeightScheme... Becke
Basis function cutoff            BFCut       ... 1.0000e-11
Integration weight cutoff        WCut        ... 1.0000e-14
Angular grids for H and He will be reduced by one unit
Partially contracted basis set               ... on
Rotationally invariant grid construction     ... off

Total number of grid points                  ...    79109
Total number of batches                      ...     1273
Average number of points per batch           ...       62
Average number of grid points per atom       ...     1099
UseSFitting                                  ... on

GRIDX 3
-------
General Integration Accuracy     IntAcc      ... 4.338
Radial Grid Type                 RadialGrid  ... OptM3 with GC (2021)
Angular Grid (max. ang.)         AngularGrid ... 3 (Lebedev-194)
Angular grid pruning method      GridPruning ... 4 (adaptive)
Weight generation scheme         WeightScheme... Becke
Basis function cutoff            BFCut       ... 1.0000e-11
Integration weight cutoff        WCut        ... 1.0000e-14
Angular grids for H and He will be reduced by one unit
Partially contracted basis set               ... on
Rotationally invariant grid construction     ... off

Total number of grid points                  ...   170115
Total number of batches                      ...     2693
Average number of points per batch           ...       63
Average number of grid points per atom       ...     2363
UseSFitting                                  ... on

Time for X-Grid setup             =   14.336 sec

--------------
SCF ITERATIONS
--------------
ITER       Energy         Delta-E        Max-DP      RMS-DP      [F,P]     Damp
               ***  Starting incremental Fock matrix formation  ***
  0  -1282.7535263937   0.000000000000 0.04915680  0.00084770  0.4690134 0.8500
  1  -1282.9500797365  -0.196553342818 0.04350625  0.00079212  0.3936868 0.8500
                               ***Turning on DIIS***
  2  -1283.0862350435  -0.136155306998 0.03282893  0.00062363  0.3293952 0.8500
  3  -1283.1786645052  -0.092429461681 0.01841884  0.00039605  0.2763301 0.8500
  4  -1283.2471551002  -0.068490595039 0.01298346  0.00028005  0.2343002 0.8500
  5  -1283.2997141800  -0.052559079779 0.01141087  0.00021972  0.1992358 0.8500
  6  -1283.3420865413  -0.042372361281 0.00984523  0.00018174  0.1693670 0.8500
  7  -1283.3771245084  -0.035037967089 0.00856671  0.00015617  0.1439252 0.8500
  8  -1283.4065386550  -0.029414146608 0.00708712  0.00013415  0.1221867 0.8500
  9  -1283.4311887105  -0.024650055502 0.00592012  0.00011403  0.1038142 0.8500
 10  -1283.4518182946  -0.020629584073 0.00510154  0.00009633  0.0882711 0.8500
 11  -1283.4691167468  -0.017298452247 0.00440822  0.00008138  0.0750326 0.8500
 12  -1283.4836602715  -0.014543524714 0.00375254  0.00006889  0.0637392 0.8500
 13  -1283.4959127644  -0.012252492925 0.00314345  0.00005837  0.0541323 0.8500
 14  -1283.5062495846  -0.010336820157 0.00264287  0.00004946  0.0459912 0.8500
 15  -1283.5149802176  -0.008730633008 0.00225363  0.00004188  0.0390903 0.8500
 16  -1283.5223618911  -0.007381673497 0.00193045  0.00003546  0.0332231 0.8500
 17  -1283.5286085662  -0.006246675083 0.01094638  0.00020018  0.0282277 0.0000
 18  -1283.5635533300  -0.034944763860 0.00038041  0.00000674  0.0003940 0.0000
               *** Restarting incremental Fock matrix formation ***
                                   *** Resetting DIIS ***
 19  -1283.5638798435  -0.000326513490 0.00034386  0.00000808  0.0003719 0.0000
 20  -1283.5638800844  -0.000000240819 0.00018377  0.00000232  0.0004806 0.0000
 21  -1283.5638804486  -0.000000364205 0.00004869  0.00000076  0.0000364 0.0000
 22  -1283.5638804650  -0.000000016460 0.00002222  0.00000030  0.0000334 0.0000
 23  -1283.5638804775  -0.000000012452 0.00000971  0.00000013  0.0000069 0.0000
 24  -1283.5638804659   0.000000011590 0.00000511  0.00000007  0.0000035 0.0000
 25  -1283.5638804897  -0.000000023772 0.00000507  0.00000004  0.0000014 0.0000
 26  -1283.5638804718   0.000000017887 0.00000251  0.00000003  0.0000013 0.0000
                            ***DIIS convergence achieved***

               *****************************************************
               *                     SUCCESS                       *
               *           SCF CONVERGED AFTER  27 CYCLES          *
               *****************************************************

Old exchange energy                            =    -43.963436514 Eh
New exchange energy                            =    -43.963319744 Eh
Exchange energy change after final integration =      0.000116770 Eh
Total energy after final integration           =  -1283.563763659 Eh
Final COS-X integration done in                =   142.286 sec

----------------
TOTAL SCF ENERGY
----------------

Total Energy       :        -1283.56376366 Eh          -34927.54569 eV

Components:
Nuclear Repulsion  :         3275.05838685 Eh           89118.86942 eV
Electronic Energy  :        -4558.62215051 Eh         -124046.41511 eV
One Electron Energy:        -8283.88664479 Eh         -225416.01553 eV
Two Electron Energy:         3725.26449428 Eh          101369.60042 eV
Max COSX asymmetry :            0.00001700 Eh               0.00046 eV

Virial components:
Potential Energy   :        -2484.23364959 Eh          -67599.43429 eV
Kinetic Energy     :         1200.66988593 Eh           32671.88860 eV
Virial Ratio       :            2.06903969


DFT components:
N(Alpha)           :      112.999650368972 electrons
N(Beta)            :      112.999650368972 electrons
N(Total)           :      225.999300737944 electrons
E(X)               :     -131.336564650691 Eh       
E(C)               :       -7.797748183383 Eh       
E(XC)              :     -139.134312834074 Eh       
DFET-embed. en.    :        0.000000000000 Eh       

---------------
SCF CONVERGENCE
---------------

  Last Energy change         ...    4.2457e-08  Tolerance :   1.0000e-08
  Last MAX-Density change    ...    0.0000e+00  Tolerance :   1.0000e-07
  Last RMS-Density change    ...    0.0000e+00  Tolerance :   5.0000e-09
  Last DIIS Error            ...    7.8220e-07  Tolerance :   5.0000e-07

             **** THE GBW FILE WAS UPDATED (orca.gbw) ****
             **** DENSITY orca.scfp WAS UPDATED ****
             **** ENERGY FILE WAS UPDATED (orca.en.tmp) ****
             **** THE GBW FILE WAS UPDATED (orca.gbw) ****
             **** DENSITY orca.scfp WAS UPDATED ****
----------------
ORBITAL ENERGIES
----------------

  NO   OCC          E(Eh)            E(eV) 
   0   2.0000     -19.337046      -526.1878 
   1   2.0000     -19.324917      -525.8577 
   2   2.0000     -14.618489      -397.7893 
   3   2.0000     -14.598620      -397.2486 
   4   2.0000     -14.588557      -396.9748 
   5   2.0000     -14.586929      -396.9305 
   6   2.0000     -10.402146      -283.0568 
   7   2.0000     -10.400547      -283.0133 
   8   2.0000     -10.389908      -282.7238 
   9   2.0000     -10.388417      -282.6832 
  10   2.0000     -10.360072      -281.9119 
  11   2.0000     -10.359581      -281.8985 
  12   2.0000     -10.353495      -281.7329 
  13   2.0000     -10.351938      -281.6905 
  14   2.0000     -10.311422      -280.5881 
  15   2.0000     -10.311051      -280.5780 
  16   2.0000     -10.303990      -280.3858 
  17   2.0000     -10.302722      -280.3513 
  18   2.0000     -10.295705      -280.1604 
  19   2.0000     -10.295269      -280.1485 
  20   2.0000     -10.286733      -279.9162 
  21   2.0000     -10.283406      -279.8257 
  22   2.0000     -10.261747      -279.2363 
  23   2.0000     -10.261680      -279.2345 
  24   2.0000     -10.255310      -279.0612 
  25   2.0000     -10.254029      -279.0263 
  26   2.0000      -3.651368       -99.3588 
  27   2.0000      -2.330059       -63.4041 
  28   2.0000      -2.329908       -63.4000 
  29   2.0000      -2.289781       -62.3081 
  30   2.0000      -1.297222       -35.2992 
  31   2.0000      -1.142971       -31.1018 
  32   2.0000      -1.112706       -30.2783 
  33   2.0000      -1.103280       -30.0218 
  34   2.0000      -1.094543       -29.7840 
  35   2.0000      -0.970296       -26.4031 
  36   2.0000      -0.945923       -25.7399 
  37   2.0000      -0.945177       -25.7196 
  38   2.0000      -0.934581       -25.4312 
  39   2.0000      -0.921274       -25.0691 
  40   2.0000      -0.906159       -24.6578 
  41   2.0000      -0.873164       -23.7600 
  42   2.0000      -0.872868       -23.7519 
  43   2.0000      -0.848236       -23.0817 
  44   2.0000      -0.845509       -23.0075 
  45   2.0000      -0.822394       -22.3785 
  46   2.0000      -0.816465       -22.2171 
  47   2.0000      -0.785525       -21.3752 
  48   2.0000      -0.784252       -21.3406 
  49   2.0000      -0.754473       -20.5303 
  50   2.0000      -0.747016       -20.3273 
  51   2.0000      -0.734654       -19.9909 
  52   2.0000      -0.729654       -19.8549 
  53   2.0000      -0.727844       -19.8056 
  54   2.0000      -0.722331       -19.6556 
  55   2.0000      -0.720943       -19.6179 
  56   2.0000      -0.708142       -19.2695 
  57   2.0000      -0.693141       -18.8613 
  58   2.0000      -0.669033       -18.2053 
  59   2.0000      -0.662239       -18.0204 
  60   2.0000      -0.658235       -17.9115 
  61   2.0000      -0.634837       -17.2748 
  62   2.0000      -0.632499       -17.2112 
  63   2.0000      -0.625415       -17.0184 
  64   2.0000      -0.623608       -16.9692 
  65   2.0000      -0.617896       -16.8138 
  66   2.0000      -0.612396       -16.6641 
  67   2.0000      -0.603522       -16.4227 
  68   2.0000      -0.590250       -16.0615 
  69   2.0000      -0.589297       -16.0356 
  70   2.0000      -0.583683       -15.8828 
  71   2.0000      -0.581167       -15.8144 
  72   2.0000      -0.579990       -15.7823 
  73   2.0000      -0.577328       -15.7099 
  74   2.0000      -0.558976       -15.2105 
  75   2.0000      -0.556402       -15.1405 
  76   2.0000      -0.552187       -15.0258 
  77   2.0000      -0.549534       -14.9536 
  78   2.0000      -0.546464       -14.8700 
  79   2.0000      -0.543934       -14.8012 
  80   2.0000      -0.542508       -14.7624 
  81   2.0000      -0.541883       -14.7454 
  82   2.0000      -0.529667       -14.4130 
  83   2.0000      -0.528506       -14.3814 
  84   2.0000      -0.517345       -14.0777 
  85   2.0000      -0.512259       -13.9393 
  86   2.0000      -0.507875       -13.8200 
  87   2.0000      -0.505161       -13.7461 
  88   2.0000      -0.498293       -13.5592 
  89   2.0000      -0.494943       -13.4681 
  90   2.0000      -0.493293       -13.4232 
  91   2.0000      -0.492898       -13.4124 
  92   2.0000      -0.485102       -13.2003 
  93   2.0000      -0.470170       -12.7940 
  94   2.0000      -0.459673       -12.5083 
  95   2.0000      -0.458444       -12.4749 
  96   2.0000      -0.457881       -12.4596 
  97   2.0000      -0.457219       -12.4416 
  98   2.0000      -0.455928       -12.4064 
  99   2.0000      -0.452170       -12.3042 
 100   2.0000      -0.449785       -12.2393 
 101   2.0000      -0.448058       -12.1923 
 102   2.0000      -0.447040       -12.1646 
 103   2.0000      -0.445932       -12.1344 
 104   2.0000      -0.443432       -12.0664 
 105   2.0000      -0.441959       -12.0263 
 106   2.0000      -0.419923       -11.4267 
 107   2.0000      -0.416998       -11.3471 
 108   2.0000      -0.412418       -11.2225 
 109   2.0000      -0.410685       -11.1753 
 110   2.0000      -0.394600       -10.7376 
 111   2.0000      -0.371803       -10.1173 
 112   2.0000      -0.345322        -9.3967 
 113   0.0000      -0.174321        -4.7435 
 114   0.0000      -0.125009        -3.4017 
 115   0.0000      -0.093907        -2.5553 
 116   0.0000      -0.084439        -2.2977 
 117   0.0000      -0.050976        -1.3871 
 118   0.0000      -0.036636        -0.9969 
 119   0.0000      -0.028553        -0.7770 
 120   0.0000      -0.022228        -0.6049 
 121   0.0000      -0.020324        -0.5530 
 122   0.0000      -0.014265        -0.3882 
 123   0.0000      -0.007332        -0.1995 
 124   0.0000      -0.005806        -0.1580 
 125   0.0000       0.000602         0.0164 
 126   0.0000       0.001051         0.0286 
 127   0.0000       0.010265         0.2793 
 128   0.0000       0.013333         0.3628 
 129   0.0000       0.018424         0.5013 
 130   0.0000       0.020338         0.5534 
 131   0.0000       0.022238         0.6051 
 132   0.0000       0.027463         0.7473 
 133   0.0000       0.032290         0.8787 
 134   0.0000       0.032568         0.8862 
 135   0.0000       0.036749         1.0000 
 136   0.0000       0.042849         1.1660 
 137   0.0000       0.047572         1.2945 
 138   0.0000       0.052145         1.4189 
 139   0.0000       0.053516         1.4562 
 140   0.0000       0.054765         1.4902 
 141   0.0000       0.057337         1.5602 
 142   0.0000       0.066796         1.8176 
 143   0.0000       0.068539         1.8650 
 144   0.0000       0.075417         2.0522 
 145   0.0000       0.079297         2.1578 
 146   0.0000       0.080552         2.1919 
 147   0.0000       0.086653         2.3579 
 148   0.0000       0.087836         2.3901 
 149   0.0000       0.089350         2.4313 
 150   0.0000       0.090092         2.4515 
 151   0.0000       0.091890         2.5005 
 152   0.0000       0.093602         2.5470 
 153   0.0000       0.096313         2.6208 
 154   0.0000       0.099556         2.7090 
 155   0.0000       0.101429         2.7600 
 156   0.0000       0.105125         2.8606 
 157   0.0000       0.107325         2.9205 
 158   0.0000       0.109534         2.9806 
 159   0.0000       0.111624         3.0374 
 160   0.0000       0.115569         3.1448 
 161   0.0000       0.119858         3.2615 
 162   0.0000       0.122613         3.3365 
 163   0.0000       0.125989         3.4283 
 164   0.0000       0.127807         3.4778 
 165   0.0000       0.132741         3.6121 
 166   0.0000       0.138752         3.7756 
 167   0.0000       0.141884         3.8608 
 168   0.0000       0.144949         3.9443 
 169   0.0000       0.149520         4.0686 
 170   0.0000       0.150933         4.1071 
 171   0.0000       0.152993         4.1632 
 172   0.0000       0.155038         4.2188 
 173   0.0000       0.158951         4.3253 
 174   0.0000       0.170098         4.6286 
 175   0.0000       0.172092         4.6829 
 176   0.0000       0.175440         4.7740 
 177   0.0000       0.177264         4.8236 
 178   0.0000       0.182861         4.9759 
 179   0.0000       0.184116         5.0100 
 180   0.0000       0.189653         5.1607 
 181   0.0000       0.191124         5.2008 
 182   0.0000       0.192694         5.2435 
 183   0.0000       0.197966         5.3869 
 184   0.0000       0.204271         5.5585 
 185   0.0000       0.207609         5.6493 
 186   0.0000       0.208274         5.6674 
 187   0.0000       0.224491         6.1087 
 188   0.0000       0.239450         6.5158 
 189   0.0000       0.297315         8.0903 
 190   0.0000       0.301268         8.1979 
 191   0.0000       0.306311         8.3351 
 192   0.0000       0.313733         8.5371 
 193   0.0000       0.316545         8.6136 
 194   0.0000       0.329471         8.9654 
 195   0.0000       0.331967         9.0333 
 196   0.0000       0.336418         9.1544 
 197   0.0000       0.340444         9.2640 
 198   0.0000       0.345579         9.4037 
 199   0.0000       0.358699         9.7607 
 200   0.0000       0.362544         9.8653 
 201   0.0000       0.373859        10.1732 
 202   0.0000       0.374789        10.1985 
 203   0.0000       0.380417        10.3517 
 204   0.0000       0.383070        10.4239 
 205   0.0000       0.385520        10.4905 
 206   0.0000       0.387345        10.5402 
 207   0.0000       0.391033        10.6406 
 208   0.0000       0.395055        10.7500 
 209   0.0000       0.396368        10.7857 
 210   0.0000       0.399702        10.8764 
 211   0.0000       0.410566        11.1721 
 212   0.0000       0.420278        11.4363 
 213   0.0000       0.423856        11.5337 
 214   0.0000       0.436671        11.8824 
 215   0.0000       0.447092        12.1660 
 216   0.0000       0.451127        12.2758 
 217   0.0000       0.457064        12.4373 
 218   0.0000       0.460492        12.5306 
 219   0.0000       0.465876        12.6771 
 220   0.0000       0.477720        12.9994 
 221   0.0000       0.485908        13.2222 
 222   0.0000       0.491595        13.3770 
 223   0.0000       0.498573        13.5669 
 224   0.0000       0.500028        13.6065 
 225   0.0000       0.501637        13.6502 
 226   0.0000       0.526659        14.3311 
 227   0.0000       0.531977        14.4758 
 228   0.0000       0.533587        14.5196 
 229   0.0000       0.550182        14.9712 
 230   0.0000       0.555779        15.1235 
 231   0.0000       0.557493        15.1701 
 232   0.0000       0.567014        15.4292 
 233   0.0000       0.571597        15.5539 
 234   0.0000       0.584737        15.9115 
 235   0.0000       0.588701        16.0194 
 236   0.0000       0.590323        16.0635 
 237   0.0000       0.610618        16.6158 
 238   0.0000       0.611545        16.6410 
 239   0.0000       0.614826        16.7303 
 240   0.0000       0.621114        16.9014 
 241   0.0000       0.625132        17.0107 
 242   0.0000       0.626046        17.0356 
 243   0.0000       0.630362        17.1530 
 244   0.0000       0.634542        17.2668 
 245   0.0000       0.640111        17.4183 
 246   0.0000       0.641327        17.4514 
 247   0.0000       0.643745        17.5172 
 248   0.0000       0.646872        17.6023 
 249   0.0000       0.649451        17.6725 
 250   0.0000       0.651142        17.7185 
 251   0.0000       0.657136        17.8816 
 252   0.0000       0.666880        18.1467 
 253   0.0000       0.673951        18.3391 
 254   0.0000       0.675344        18.3770 
 255   0.0000       0.678814        18.4715 
 256   0.0000       0.679724        18.4962 
 257   0.0000       0.680455        18.5161 
 258   0.0000       0.684557        18.6277 
 259   0.0000       0.687633        18.7115 
 260   0.0000       0.692235        18.8367 
 261   0.0000       0.692787        18.8517 
 262   0.0000       0.696087        18.9415 
 263   0.0000       0.705489        19.1973 
 264   0.0000       0.711193        19.3525 
 265   0.0000       0.713154        19.4059 
 266   0.0000       0.714289        19.4368 
 267   0.0000       0.715911        19.4809 
 268   0.0000       0.719298        19.5731 
 269   0.0000       0.721576        19.6351 
 270   0.0000       0.726963        19.7817 
 271   0.0000       0.729994        19.8641 
 272   0.0000       0.735263        20.0075 
 273   0.0000       0.736547        20.0425 
 274   0.0000       0.738869        20.1057 
 275   0.0000       0.743314        20.2266 
 276   0.0000       0.744387        20.2558 
 277   0.0000       0.748737        20.3742 
 278   0.0000       0.751577        20.4514 
 279   0.0000       0.752255        20.4699 
 280   0.0000       0.753481        20.5033 
 281   0.0000       0.756181        20.5767 
 282   0.0000       0.757303        20.6073 
 283   0.0000       0.759839        20.6763 
 284   0.0000       0.763432        20.7740 
 285   0.0000       0.765802        20.8385 
 286   0.0000       0.769446        20.9377 
 287   0.0000       0.772025        21.0079 
 288   0.0000       0.775102        21.0916 
 289   0.0000       0.778773        21.1915 
 290   0.0000       0.780783        21.2462 
 291   0.0000       0.783656        21.3244 
 292   0.0000       0.786784        21.4095 
 293   0.0000       0.790736        21.5170 
 294   0.0000       0.792170        21.5560 
 295   0.0000       0.804012        21.8783 
 296   0.0000       0.804452        21.8902 
 297   0.0000       0.812215        22.1015 
 298   0.0000       0.818737        22.2790 
 299   0.0000       0.822180        22.3727 
 300   0.0000       0.834286        22.7021 
 301   0.0000       0.837892        22.8002 
 302   0.0000       0.863659        23.5014 
 303   0.0000       0.866493        23.5785 
 304   0.0000       0.885636        24.0994 
 305   0.0000       0.899609        24.4796 
 306   0.0000       0.904975        24.6256 
 307   0.0000       0.914147        24.8752 
 308   0.0000       0.927816        25.2472 
 309   0.0000       0.937554        25.5121 
 310   0.0000       0.953916        25.9574 
 311   0.0000       0.986772        26.8514 
 312   0.0000       0.990286        26.9471 
 313   0.0000       0.999493        27.1976 
 314   0.0000       1.010914        27.5084 
 315   0.0000       1.026764        27.9397 
 316   0.0000       1.029314        28.0090 
 317   0.0000       1.033902        28.1339 
 318   0.0000       1.034482        28.1497 
 319   0.0000       1.042643        28.3717 
 320   0.0000       1.047300        28.4985 
 321   0.0000       1.057892        28.7867 
 322   0.0000       1.067209        29.0402 
 323   0.0000       1.073163        29.2022 
 324   0.0000       1.078767        29.3547 
 325   0.0000       1.083841        29.4928 
 326   0.0000       1.089563        29.6485 
 327   0.0000       1.101759        29.9804 
 328   0.0000       1.117096        30.3977 
 329   0.0000       1.127160        30.6716 
 330   0.0000       1.139695        31.0127 
 331   0.0000       1.151264        31.3275 
 332   0.0000       1.155727        31.4489 
 333   0.0000       1.175415        31.9847 
 334   0.0000       1.184909        32.2430 
 335   0.0000       1.196335        32.5539 
 336   0.0000       1.222532        33.2668 
 337   0.0000       1.240224        33.7482 
 338   0.0000       1.255857        34.1736 
 339   0.0000       1.260863        34.3098 
 340   0.0000       1.278286        34.7839 
 341   0.0000       1.304717        35.5032 
 342   0.0000       1.308766        35.6133 
 343   0.0000       1.313184        35.7336 
 344   0.0000       1.351952        36.7885 
 345   0.0000       1.361015        37.0351 
 346   0.0000       1.365509        37.1574 
 347   0.0000       1.371406        37.3179 
 348   0.0000       1.393287        37.9133 
 349   0.0000       1.410038        38.3691 
 350   0.0000       1.453597        39.5544 
 351   0.0000       1.457425        39.6585 
 352   0.0000       1.494149        40.6579 
 353   0.0000       1.508172        41.0394 
 354   0.0000       1.522488        41.4290 
 355   0.0000       1.555370        42.3238 
 356   0.0000       1.567010        42.6405 
 357   0.0000       1.572480        42.7894 
 358   0.0000       1.592314        43.3291 
 359   0.0000       1.619126        44.0587 
 360   0.0000       1.625011        44.2188 
 361   0.0000       1.676068        45.6081 
 362   0.0000       1.681381        45.7527 
 363   0.0000       1.682966        45.7958 
 364   0.0000       1.698875        46.2287 
 365   0.0000       1.710141        46.5353 
 366   0.0000       1.732406        47.1412 
 367   0.0000       1.737668        47.2843 
 368   0.0000       1.775475        48.3131 
 369   0.0000       1.783094        48.5205 
 370   0.0000       1.785136        48.5760 
 371   0.0000       1.789605        48.6976 
 372   0.0000       1.803179        49.0670 
 373   0.0000       1.807063        49.1727 
 374   0.0000       1.812546        49.3219 
 375   0.0000       1.818429        49.4820 
 376   0.0000       1.827507        49.7290 
 377   0.0000       1.832491        49.8646 
 378   0.0000       1.847708        50.2787 
 379   0.0000       1.849992        50.3408 
 380   0.0000       1.854815        50.4721 
 381   0.0000       1.861326        50.6493 
 382   0.0000       1.864755        50.7426 
 383   0.0000       1.871330        50.9215 
 384   0.0000       1.877696        51.0947 
 385   0.0000       1.888486        51.3883 
 386   0.0000       1.889266        51.4095 
 387   0.0000       1.901112        51.7319 
 388   0.0000       1.904457        51.8229 
 389   0.0000       1.916179        52.1419 
 390   0.0000       1.919640        52.2361 
 391   0.0000       1.920194        52.2511 
 392   0.0000       1.928981        52.4902 
 393   0.0000       1.930824        52.5404 
 394   0.0000       1.938467        52.7484 
 395   0.0000       1.943476        52.8847 
 396   0.0000       1.947999        53.0078 
 397   0.0000       1.950502        53.0759 
 398   0.0000       1.954361        53.1809 
 399   0.0000       1.958046        53.2811 
 400   0.0000       1.973554        53.7031 
 401   0.0000       1.981842        53.9287 
 402   0.0000       1.992773        54.2261 
 403   0.0000       2.002514        54.4912 
 404   0.0000       2.021250        55.0010 
 405   0.0000       2.025694        55.1219 
 406   0.0000       2.039721        55.5036 
 407   0.0000       2.060100        56.0582 
 408   0.0000       2.114379        57.5352 
 409   0.0000       2.132307        58.0230 
 410   0.0000       2.139960        58.2313 
 411   0.0000       2.182822        59.3976 
 412   0.0000       2.195815        59.7512 
 413   0.0000       2.203926        59.9719 
 414   0.0000       2.207624        60.0725 
 415   0.0000       2.208988        60.1096 
 416   0.0000       2.213916        60.2437 
 417   0.0000       2.216160        60.3048 
 418   0.0000       2.219794        60.4037 
 419   0.0000       2.233623        60.7800 
 420   0.0000       2.238154        60.9033 
 421   0.0000       2.241418        60.9921 
 422   0.0000       2.261783        61.5462 
 423   0.0000       2.273905        61.8761 
 424   0.0000       2.286160        62.2096 
 425   0.0000       2.295302        62.4584 
 426   0.0000       2.300705        62.6054 
 427   0.0000       2.301304        62.6217 
 428   0.0000       2.313894        62.9643 
 429   0.0000       2.323106        63.2149 
 430   0.0000       2.327132        63.3245 
 431   0.0000       2.327285        63.3286 
 432   0.0000       2.334935        63.5368 
 433   0.0000       2.338096        63.6228 
 434   0.0000       2.342656        63.7469 
 435   0.0000       2.351472        63.9868 
 436   0.0000       2.364962        64.3539 
 437   0.0000       2.384430        64.8836 
 438   0.0000       2.389544        65.0228 
 439   0.0000       2.417703        65.7891 
 440   0.0000       2.431178        66.1557 
 441   0.0000       2.465022        67.0767 
 442   0.0000       2.471520        67.2535 
 443   0.0000       2.484607        67.6096 
 444   0.0000       2.489879        67.7530 
 445   0.0000       2.493968        67.8643 
 446   0.0000       2.509954        68.2993 
 447   0.0000       2.529985        68.8444 
 448   0.0000       2.536028        69.0088 
 449   0.0000       2.540835        69.1396 
 450   0.0000       2.548291        69.3425 
 451   0.0000       2.553663        69.4887 
 452   0.0000       2.576912        70.1213 
 453   0.0000       2.586389        70.3792 
 454   0.0000       2.592289        70.5398 
 455   0.0000       2.594984        70.6131 
 456   0.0000       2.638776        71.8048 
 457   0.0000       2.639687        71.8295 
 458   0.0000       2.648977        72.0823 
 459   0.0000       2.689731        73.1913 
 460   0.0000       2.693225        73.2864 
 461   0.0000       2.713838        73.8473 
 462   0.0000       2.754812        74.9622 
 463   0.0000       2.767677        75.3123 
 464   0.0000       2.778560        75.6085 
 465   0.0000       2.795206        76.0614 
 466   0.0000       2.850012        77.5528 
 467   0.0000       2.853397        77.6449 
 468   0.0000       2.925260        79.6004 
 469   0.0000       2.941526        80.0430 
 470   0.0000       2.966513        80.7229 
 471   0.0000       2.976943        81.0067 
 472   0.0000       2.983308        81.1799 
 473   0.0000       3.161640        86.0326 
 474   0.0000       3.301033        89.8257 
 475   0.0000       3.563150        96.9582 
 476   0.0000       3.624455        98.6264 
 477   0.0000      51.495463      1401.2628 

                    ********************************
                    * MULLIKEN POPULATION ANALYSIS *
                    ********************************

-----------------------
MULLIKEN ATOMIC CHARGES
-----------------------
   0 C :    0.016499
   1 H :    0.133833
   2 H :    0.126373
   3 C :    0.019468
   4 H :    0.126299
   5 H :    0.132452
   6 C :    0.030093
   7 H :    0.133385
   8 H :    0.127250
   9 C :    0.016011
  10 H :    0.135674
  11 H :    0.125493
  12 C :   -0.043314
  13 H :    0.123698
  14 H :    0.175705
  15 C :   -0.194532
  16 H :    0.089571
  17 H :    0.110943
  18 C :   -0.216396
  19 H :    0.085469
  20 H :    0.097175
  21 C :   -0.164048
  22 H :    0.096382
  23 H :    0.088908
  24 H :    0.109041
  25 C :    0.000495
  26 H :    0.110824
  27 H :    0.145372
  28 C :   -0.238429
  29 H :    0.185259
  30 H :    0.094200
  31 C :   -0.219539
  32 H :    0.104815
  33 H :    0.087553
  34 C :   -0.163784
  35 H :    0.107537
  36 H :    0.091230
  37 H :    0.087043
  38 C :   -0.045809
  39 H :    0.173725
  40 H :    0.124804
  41 C :   -0.183948
  42 H :    0.087664
  43 H :    0.111494
  44 C :   -0.225359
  45 H :    0.083489
  46 H :    0.098002
  47 C :   -0.160240
  48 H :    0.108762
  49 H :    0.088554
  50 H :    0.095818
  51 C :    0.011095
  52 H :    0.144572
  53 H :    0.109360
  54 C :   -0.248549
  55 H :    0.180026
  56 H :    0.093659
  57 C :   -0.208317
  58 H :    0.086573
  59 H :    0.106173
  60 C :   -0.165763
  61 H :    0.107912
  62 H :    0.087015
  63 H :    0.086579
  64 N :    0.247623
  65 N :   -0.531162
  66 N :   -0.562872
  67 N :   -0.529006
  68 O :   -0.354370
  69 O :   -0.265474
  70 Pd:    0.050698
  71 H :    0.323264
Sum of atomic charges:    1.0000000

--------------------------------
MULLIKEN REDUCED ORBITAL CHARGES
--------------------------------
  0 C s       :     2.924475  s :     2.924475
      pz      :     0.944483  p :     3.007796
      px      :     0.988892
      py      :     1.074421
      dz2     :     0.009101  d :     0.051230
      dxz     :     0.014202
      dyz     :     0.008714
      dx2y2   :     0.014994
      dxy     :     0.004219
  1 H s       :     0.866167  s :     0.866167
  2 H s       :     0.873627  s :     0.873627
  3 C s       :     2.921677  s :     2.921677
      pz      :     1.081124  p :     3.005798
      px      :     1.127270
      py      :     0.797404
      dz2     :     0.005883  d :     0.053057
      dxz     :     0.014359
      dyz     :     0.010750
      dx2y2   :     0.015065
      dxy     :     0.007001
  4 H s       :     0.873701  s :     0.873701
  5 H s       :     0.867548  s :     0.867548
  6 C s       :     2.922280  s :     2.922280
      pz      :     0.973861  p :     2.995219
      px      :     1.106335
      py      :     0.915023
      dz2     :     0.005989  d :     0.052408
      dxz     :     0.015450
      dyz     :     0.012557
      dx2y2   :     0.011361
      dxy     :     0.007051
  7 H s       :     0.866615  s :     0.866615
  8 H s       :     0.872750  s :     0.872750
  9 C s       :     2.923341  s :     2.923341
      pz      :     0.930188  p :     3.009250
      px      :     1.004187
      py      :     1.074875
      dz2     :     0.006383  d :     0.051397
      dxz     :     0.013199
      dyz     :     0.014527
      dx2y2   :     0.010318
      dxy     :     0.006970
 10 H s       :     0.864326  s :     0.864326
 11 H s       :     0.874507  s :     0.874507
 12 C s       :     2.985337  s :     2.985337
      pz      :     1.083349  p :     3.004894
      px      :     0.858227
      py      :     1.063318
      dz2     :     0.010899  d :     0.053084
      dxz     :     0.008849
      dyz     :     0.008849
      dx2y2   :     0.011051
      dxy     :     0.013435
 13 H s       :     0.876302  s :     0.876302
 14 H s       :     0.824295  s :     0.824295
 15 C s       :     2.953817  s :     2.953817
      pz      :     1.104720  p :     3.197756
      px      :     1.087474
      py      :     1.005562
      dz2     :     0.009723  d :     0.042959
      dxz     :     0.008537
      dyz     :     0.007655
      dx2y2   :     0.008251
      dxy     :     0.008793
 16 H s       :     0.910429  s :     0.910429
 17 H s       :     0.889057  s :     0.889057
 18 C s       :     2.997745  s :     2.997745
      pz      :     1.080226  p :     3.174387
      px      :     1.007774
      py      :     1.086387
      dz2     :     0.012009  d :     0.044263
      dxz     :     0.006270
      dyz     :     0.007029
      dx2y2   :     0.007356
      dxy     :     0.011600
 19 H s       :     0.914531  s :     0.914531
 20 H s       :     0.902825  s :     0.902825
 21 C s       :     2.910735  s :     2.910735
      pz      :     1.102774  p :     3.216489
      px      :     1.096351
      py      :     1.017364
      dz2     :     0.010408  d :     0.036823
      dxz     :     0.004720
      dyz     :     0.005979
      dx2y2   :     0.007021
      dxy     :     0.008696
 22 H s       :     0.903618  s :     0.903618
 23 H s       :     0.911092  s :     0.911092
 24 H s       :     0.890959  s :     0.890959
 25 C s       :     2.941994  s :     2.941994
      pz      :     0.818056  p :     3.004027
      px      :     1.131012
      py      :     1.054959
      dz2     :     0.013748  d :     0.053484
      dxz     :     0.013948
      dyz     :     0.006651
      dx2y2   :     0.014694
      dxy     :     0.004443
 26 H s       :     0.889176  s :     0.889176
 27 H s       :     0.854628  s :     0.854628
 28 C s       :     2.982267  s :     2.982267
      pz      :     1.062570  p :     3.213601
      px      :     1.025234
      py      :     1.125797
      dz2     :     0.007684  d :     0.042561
      dxz     :     0.011274
      dyz     :     0.006265
      dx2y2   :     0.012181
      dxy     :     0.005156
 29 H s       :     0.814741  s :     0.814741
 30 H s       :     0.905800  s :     0.905800
 31 C s       :     3.001406  s :     3.001406
      pz      :     0.988232  p :     3.174308
      px      :     1.109647
      py      :     1.076429
      dz2     :     0.010200  d :     0.043825
      dxz     :     0.010476
      dyz     :     0.005323
      dx2y2   :     0.010615
      dxy     :     0.007211
 32 H s       :     0.895185  s :     0.895185
 33 H s       :     0.912447  s :     0.912447
 34 C s       :     2.907877  s :     2.907877
      pz      :     1.088466  p :     3.219180
      px      :     1.035429
      py      :     1.095285
      dz2     :     0.011604  d :     0.036727
      dxz     :     0.005596
      dyz     :     0.002885
      dx2y2   :     0.008938
      dxy     :     0.007704
 35 H s       :     0.892463  s :     0.892463
 36 H s       :     0.908770  s :     0.908770
 37 H s       :     0.912957  s :     0.912957
 38 C s       :     2.988784  s :     2.988784
      pz      :     1.078143  p :     3.003907
      px      :     0.823392
      py      :     1.102372
      dz2     :     0.005176  d :     0.053118
      dxz     :     0.013172
      dyz     :     0.013181
      dx2y2   :     0.013455
      dxy     :     0.008133
 39 H s       :     0.826275  s :     0.826275
 40 H s       :     0.875196  s :     0.875196
 41 C s       :     2.948603  s :     2.948603
      pz      :     1.072132  p :     3.192592
      px      :     1.067719
      py      :     1.052740
      dz2     :     0.004137  d :     0.042753
      dxz     :     0.011076
      dyz     :     0.012359
      dx2y2   :     0.008744
      dxy     :     0.006438
 42 H s       :     0.912336  s :     0.912336
 43 H s       :     0.888506  s :     0.888506
 44 C s       :     3.003333  s :     3.003333
      pz      :     1.073104  p :     3.177807
      px      :     1.001429
      py      :     1.103273
      dz2     :     0.004329  d :     0.044219
      dxz     :     0.011095
      dyz     :     0.012493
      dx2y2   :     0.010122
      dxy     :     0.006180
 45 H s       :     0.916511  s :     0.916511
 46 H s       :     0.901998  s :     0.901998
 47 C s       :     2.909612  s :     2.909612
      pz      :     1.085684  p :     3.213990
      px      :     1.088975
      py      :     1.039331
      dz2     :     0.004038  d :     0.036638
      dxz     :     0.008235
      dyz     :     0.010875
      dx2y2   :     0.010204
      dxy     :     0.003286
 48 H s       :     0.891238  s :     0.891238
 49 H s       :     0.911446  s :     0.911446
 50 H s       :     0.904182  s :     0.904182
 51 C s       :     2.931668  s :     2.931668
      pz      :     0.949331  p :     3.003586
      px      :     1.143500
      py      :     0.910754
      dz2     :     0.006504  d :     0.053651
      dxz     :     0.013691
      dyz     :     0.014113
      dx2y2   :     0.013599
      dxy     :     0.005743
 52 H s       :     0.855428  s :     0.855428
 53 H s       :     0.890640  s :     0.890640
 54 C s       :     2.980532  s :     2.980532
      pz      :     1.063768  p :     3.224951
      px      :     1.033361
      py      :     1.127822
      dz2     :     0.006829  d :     0.043067
      dxz     :     0.013383
      dyz     :     0.006337
      dx2y2   :     0.010888
      dxy     :     0.005629
 55 H s       :     0.819974  s :     0.819974
 56 H s       :     0.906341  s :     0.906341
 57 C s       :     2.987177  s :     2.987177
      pz      :     1.026761  p :     3.176659
      px      :     1.105521
      py      :     1.044378
      dz2     :     0.007502  d :     0.044481
      dxz     :     0.011279
      dyz     :     0.008428
      dx2y2   :     0.007292
      dxy     :     0.009980
 58 H s       :     0.913427  s :     0.913427
 59 H s       :     0.893827  s :     0.893827
 60 C s       :     2.904077  s :     2.904077
      pz      :     1.092360  p :     3.224447
      px      :     1.035662
      py      :     1.096425
      dz2     :     0.006050  d :     0.037239
      dxz     :     0.007274
      dyz     :     0.009066
      dx2y2   :     0.005491
      dxy     :     0.009359
 61 H s       :     0.892088  s :     0.892088
 62 H s       :     0.912985  s :     0.912985
 63 H s       :     0.913421  s :     0.913421
 64 N s       :     3.659169  s :     3.659169
      pz      :     1.016607  p :     3.004332
      px      :     1.082400
      py      :     0.905326
      dz2     :     0.022674  d :     0.088877
      dxz     :     0.022024
      dyz     :     0.012129
      dx2y2   :     0.015802
      dxy     :     0.016247
 65 N s       :     3.609793  s :     3.609793
      pz      :     1.212948  p :     3.891520
      px      :     1.192755
      py      :     1.485818
      dz2     :     0.005889  d :     0.029848
      dxz     :     0.007501
      dyz     :     0.005986
      dx2y2   :     0.004659
      dxy     :     0.005814
 66 N s       :     3.525729  s :     3.525729
      pz      :     1.427974  p :     4.006199
      px      :     1.358409
      py      :     1.219816
      dz2     :     0.005488  d :     0.030944
      dxz     :     0.004135
      dyz     :     0.007097
      dx2y2   :     0.010563
      dxy     :     0.003661
 67 N s       :     3.606637  s :     3.606637
      pz      :     1.248809  p :     3.892597
      px      :     1.198226
      py      :     1.445563
      dz2     :     0.005223  d :     0.029771
      dxz     :     0.008012
      dyz     :     0.005390
      dx2y2   :     0.006651
      dxy     :     0.004494
 68 O s       :     3.844210  s :     3.844210
      pz      :     1.199133  p :     4.492581
      px      :     1.697493
      py      :     1.595955
      dz2     :     0.006028  d :     0.017580
      dxz     :     0.004920
      dyz     :     0.004152
      dx2y2   :     0.001253
      dxy     :     0.001227
 69 O s       :     3.860888  s :     3.860888
      pz      :     1.794642  p :     4.381485
      px      :     1.186917
      py      :     1.399926
      dz2     :     0.002862  d :     0.023101
      dxz     :     0.005710
      dyz     :     0.000437
      dx2y2   :     0.007291
      dxy     :     0.006802
 70 Pds       :     2.609179  s :     2.609179
      pz      :     2.174115  p :     6.544543
      px      :     2.139535
      py      :     2.230893
      dz2     :     1.799684  d :     8.795580
      dxz     :     1.669821
      dyz     :     1.882514
      dx2y2   :     1.469521
      dxy     :     1.974039
 71 H s       :     0.676736  s :     0.676736


                     *******************************
                     * LOEWDIN POPULATION ANALYSIS *
                     *******************************

----------------------
LOEWDIN ATOMIC CHARGES
----------------------
   0 C :   -0.137321
   1 H :    0.144967
   2 H :    0.144375
   3 C :   -0.143611
   4 H :    0.144991
   5 H :    0.147079
   6 C :   -0.138441
   7 H :    0.148271
   8 H :    0.145848
   9 C :   -0.138265
  10 H :    0.145588
  11 H :    0.143918
  12 C :   -0.143720
  13 H :    0.136138
  14 H :    0.154674
  15 C :   -0.255557
  16 H :    0.126339
  17 H :    0.134165
  18 C :   -0.241205
  19 H :    0.126839
  20 H :    0.131182
  21 C :   -0.357834
  22 H :    0.132242
  23 H :    0.129734
  24 H :    0.137789
  25 C :   -0.143158
  26 H :    0.132608
  27 H :    0.147734
  28 C :   -0.252343
  29 H :    0.145801
  30 H :    0.124590
  31 C :   -0.238747
  32 H :    0.133709
  33 H :    0.126906
  34 C :   -0.359396
  35 H :    0.137652
  36 H :    0.130502
  37 H :    0.127759
  38 C :   -0.144033
  39 H :    0.154189
  40 H :    0.136401
  41 C :   -0.255650
  42 H :    0.125380
  43 H :    0.134558
  44 C :   -0.242126
  45 H :    0.125753
  46 H :    0.131965
  47 C :   -0.358038
  48 H :    0.138061
  49 H :    0.129260
  50 H :    0.132254
  51 C :   -0.143507
  52 H :    0.146938
  53 H :    0.132423
  54 C :   -0.252979
  55 H :    0.144651
  56 H :    0.124347
  57 C :   -0.240112
  58 H :    0.127151
  59 H :    0.134355
  60 C :   -0.359529
  61 H :    0.137968
  62 H :    0.128022
  63 H :    0.129096
  64 N :    0.127991
  65 N :    0.016118
  66 N :   -0.081155
  67 N :    0.015013
  68 O :   -0.160305
  69 O :   -0.173677
  70 Pd:   -0.460118
  71 H :    0.267536

-------------------------------
LOEWDIN REDUCED ORBITAL CHARGES
-------------------------------
  0 C s       :     2.867884  s :     2.867884
      pz      :     1.001870  p :     3.153861
      px      :     1.039779
      py      :     1.112212
      dz2     :     0.019555  d :     0.115576
      dxz     :     0.031633
      dyz     :     0.022345
      dx2y2   :     0.032975
      dxy     :     0.009068
  1 H s       :     0.855033  s :     0.855033
  2 H s       :     0.855625  s :     0.855625
  3 C s       :     2.863344  s :     2.863344
      pz      :     1.101275  p :     3.160099
      px      :     1.161397
      py      :     0.897427
      dz2     :     0.013808  d :     0.120168
      dxz     :     0.030562
      dyz     :     0.027655
      dx2y2   :     0.034042
      dxy     :     0.014102
  4 H s       :     0.855009  s :     0.855009
  5 H s       :     0.852921  s :     0.852921
  6 C s       :     2.864734  s :     2.864734
      pz      :     1.027198  p :     3.154994
      px      :     1.146780
      py      :     0.981017
      dz2     :     0.013029  d :     0.118714
      dxz     :     0.033175
      dyz     :     0.032596
      dx2y2   :     0.025443
      dxy     :     0.014470
  7 H s       :     0.851729  s :     0.851729
  8 H s       :     0.854152  s :     0.854152
  9 C s       :     2.866934  s :     2.866934
      pz      :     1.004063  p :     3.155458
      px      :     1.055614
      py      :     1.095782
      dz2     :     0.013616  d :     0.115872
      dxz     :     0.029893
      dyz     :     0.033456
      dx2y2   :     0.024129
      dxy     :     0.014779
 10 H s       :     0.854412  s :     0.854412
 11 H s       :     0.856082  s :     0.856082
 12 C s       :     2.869251  s :     2.869251
      pz      :     1.134027  p :     3.156218
      px      :     0.931620
      py      :     1.090571
      dz2     :     0.024970  d :     0.118250
      dxz     :     0.019247
      dyz     :     0.017306
      dx2y2   :     0.026939
      dxy     :     0.029788
 13 H s       :     0.863862  s :     0.863862
 14 H s       :     0.845326  s :     0.845326
 15 C s       :     2.866281  s :     2.866281
      pz      :     1.139007  p :     3.290789
      px      :     1.101293
      py      :     1.050489
      dz2     :     0.022277  d :     0.098487
      dxz     :     0.018073
      dyz     :     0.016315
      dx2y2   :     0.021954
      dxy     :     0.019868
 16 H s       :     0.873661  s :     0.873661
 17 H s       :     0.865835  s :     0.865835
 18 C s       :     2.862049  s :     2.862049
      pz      :     1.129940  p :     3.279559
      px      :     1.060151
      py      :     1.089468
      dz2     :     0.026884  d :     0.099597
      dxz     :     0.014044
      dyz     :     0.014378
      dx2y2   :     0.019206
      dxy     :     0.025085
 19 H s       :     0.873161  s :     0.873161
 20 H s       :     0.868818  s :     0.868818
 21 C s       :     2.880316  s :     2.880316
      pz      :     1.160452  p :     3.394601
      px      :     1.156951
      py      :     1.077199
      dz2     :     0.023633  d :     0.082916
      dxz     :     0.010543
      dyz     :     0.012379
      dx2y2   :     0.017358
      dxy     :     0.019004
 22 H s       :     0.867758  s :     0.867758
 23 H s       :     0.870266  s :     0.870266
 24 H s       :     0.862211  s :     0.862211
 25 C s       :     2.867269  s :     2.867269
      pz      :     0.912323  p :     3.156462
      px      :     1.126341
      py      :     1.117798
      dz2     :     0.031360  d :     0.119427
      dxz     :     0.031268
      dyz     :     0.015731
      dx2y2   :     0.031375
      dxy     :     0.009693
 26 H s       :     0.867392  s :     0.867392
 27 H s       :     0.852266  s :     0.852266
 28 C s       :     2.865670  s :     2.865670
      pz      :     1.082486  p :     3.289624
      px      :     1.070733
      py      :     1.136406
      dz2     :     0.019142  d :     0.097049
      dxz     :     0.025365
      dyz     :     0.012729
      dx2y2   :     0.027388
      dxy     :     0.012424
 29 H s       :     0.854199  s :     0.854199
 30 H s       :     0.875410  s :     0.875410
 31 C s       :     2.863625  s :     2.863625
      pz      :     1.038618  p :     3.276976
      px      :     1.107014
      py      :     1.131345
      dz2     :     0.025284  d :     0.098146
      dxz     :     0.022558
      dyz     :     0.011462
      dx2y2   :     0.023628
      dxy     :     0.015214
 32 H s       :     0.866291  s :     0.866291
 33 H s       :     0.873094  s :     0.873094
 34 C s       :     2.880729  s :     2.880729
      pz      :     1.145893  p :     3.396109
      px      :     1.094199
      py      :     1.156017
      dz2     :     0.025310  d :     0.082558
      dxz     :     0.013604
      dyz     :     0.006359
      dx2y2   :     0.020641
      dxy     :     0.016644
 35 H s       :     0.862348  s :     0.862348
 36 H s       :     0.869498  s :     0.869498
 37 H s       :     0.872241  s :     0.872241
 38 C s       :     2.869369  s :     2.869369
      pz      :     1.127805  p :     3.156307
      px      :     0.911139
      py      :     1.117363
      dz2     :     0.010807  d :     0.118357
      dxz     :     0.028912
      dyz     :     0.028723
      dx2y2   :     0.031594
      dxy     :     0.018321
 39 H s       :     0.845811  s :     0.845811
 40 H s       :     0.863599  s :     0.863599
 41 C s       :     2.866692  s :     2.866692
      pz      :     1.117974  p :     3.291018
      px      :     1.091106
      py      :     1.081938
      dz2     :     0.008880  d :     0.097940
      dxz     :     0.024223
      dyz     :     0.028284
      dx2y2   :     0.022005
      dxy     :     0.014548
 42 H s       :     0.874620  s :     0.874620
 43 H s       :     0.865442  s :     0.865442
 44 C s       :     2.862701  s :     2.862701
      pz      :     1.121342  p :     3.280079
      px      :     1.052279
      py      :     1.106458
      dz2     :     0.009249  d :     0.099346
      dxz     :     0.024637
      dyz     :     0.027488
      dx2y2   :     0.024741
      dxy     :     0.013231
 45 H s       :     0.874247  s :     0.874247
 46 H s       :     0.868035  s :     0.868035
 47 C s       :     2.880850  s :     2.880850
      pz      :     1.144967  p :     3.394810
      px      :     1.149786
      py      :     1.100057
      dz2     :     0.008697  d :     0.082378
      dxz     :     0.018327
      dyz     :     0.024661
      dx2y2   :     0.022837
      dxy     :     0.007855
 48 H s       :     0.861939  s :     0.861939
 49 H s       :     0.870740  s :     0.870740
 50 H s       :     0.867746  s :     0.867746
 51 C s       :     2.865336  s :     2.865336
      pz      :     1.022135  p :     3.158174
      px      :     1.127659
      py      :     1.008380
      dz2     :     0.013777  d :     0.119997
      dxz     :     0.030467
      dyz     :     0.032504
      dx2y2   :     0.031914
      dxy     :     0.011335
 52 H s       :     0.853062  s :     0.853062
 53 H s       :     0.867577  s :     0.867577
 54 C s       :     2.863882  s :     2.863882
      pz      :     1.093044  p :     3.290751
      px      :     1.064763
      py      :     1.132944
      dz2     :     0.014207  d :     0.098346
      dxz     :     0.030838
      dyz     :     0.015414
      dx2y2   :     0.025784
      dxy     :     0.012103
 55 H s       :     0.855349  s :     0.855349
 56 H s       :     0.875653  s :     0.875653
 57 C s       :     2.859045  s :     2.859045
      pz      :     1.075058  p :     3.280795
      px      :     1.102610
      py      :     1.103127
      dz2     :     0.016799  d :     0.100273
      dxz     :     0.024146
      dyz     :     0.020929
      dx2y2   :     0.017446
      dxy     :     0.020953
 58 H s       :     0.872849  s :     0.872849
 59 H s       :     0.865645  s :     0.865645
 60 C s       :     2.878002  s :     2.878002
      pz      :     1.149976  p :     3.397436
      px      :     1.091561
      py      :     1.155899
      dz2     :     0.013447  d :     0.084091
      dxz     :     0.016683
      dyz     :     0.020113
      dx2y2   :     0.013918
      dxy     :     0.019929
 61 H s       :     0.862032  s :     0.862032
 62 H s       :     0.871978  s :     0.871978
 63 H s       :     0.870904  s :     0.870904
 64 N s       :     3.358174  s :     3.358174
      pz      :     1.153227  p :     3.332532
      px      :     1.259922
      py      :     0.919382
      dz2     :     0.048950  d :     0.181303
      dxz     :     0.047283
      dyz     :     0.023256
      dx2y2   :     0.034417
      dxy     :     0.027397
 65 N s       :     3.122914  s :     3.122914
      pz      :     1.197155  p :     3.800638
      px      :     1.187970
      py      :     1.415513
      dz2     :     0.012911  d :     0.060330
      dxz     :     0.016122
      dyz     :     0.010609
      dx2y2   :     0.010120
      dxy     :     0.010568
 66 N s       :     3.117605  s :     3.117605
      pz      :     1.371348  p :     3.901598
      px      :     1.331888
      py      :     1.198363
      dz2     :     0.010266  d :     0.061952
      dxz     :     0.008294
      dyz     :     0.014571
      dx2y2   :     0.022100
      dxy     :     0.006721
 67 N s       :     3.120864  s :     3.120864
      pz      :     1.230932  p :     3.803711
      px      :     1.192409
      py      :     1.380370
      dz2     :     0.009842  d :     0.060412
      dxz     :     0.017238
      dyz     :     0.011184
      dx2y2   :     0.014420
      dxy     :     0.007727
 68 O s       :     3.562419  s :     3.562419
      pz      :     1.289892  p :     4.564663
      px      :     1.691647
      py      :     1.583124
      dz2     :     0.014114  d :     0.033223
      dxz     :     0.008449
      dyz     :     0.007472
      dx2y2   :     0.001499
      dxy     :     0.001688
 69 O s       :     3.604773  s :     3.604773
      pz      :     1.776386  p :     4.526154
      px      :     1.353393
      py      :     1.396374
      dz2     :     0.006260  d :     0.042751
      dxz     :     0.009809
      dyz     :     0.000640
      dx2y2   :     0.016757
      dxy     :     0.009284
 70 Pds       :     2.511102  s :     2.511102
      pz      :     2.262781  p :     6.767321
      px      :     2.197323
      py      :     2.307217
      dz2     :     1.856441  d :     9.181694
      dxz     :     1.773317
      dyz     :     1.935353
      dx2y2   :     1.601540
      dxy     :     2.015043
 71 H s       :     0.732464  s :     0.732464


                      *****************************
                      * MAYER POPULATION ANALYSIS *
                      *****************************

  NA   - Mulliken gross atomic population
  ZA   - Total nuclear charge
  QA   - Mulliken gross atomic charge
  VA   - Mayer's total valence
  BVA  - Mayer's bonded valence
  FA   - Mayer's free valence

  ATOM       NA         ZA         QA         VA         BVA        FA
  0 C      5.9835     6.0000     0.0165     3.9538     3.9538     0.0000
  1 H      0.8662     1.0000     0.1338     0.9723     0.9723    -0.0000
  2 H      0.8736     1.0000     0.1264     0.9747     0.9747    -0.0000
  3 C      5.9805     6.0000     0.0195     3.9873     3.9873     0.0000
  4 H      0.8737     1.0000     0.1263     0.9551     0.9551     0.0000
  5 H      0.8675     1.0000     0.1325     0.9685     0.9685     0.0000
  6 C      5.9699     6.0000     0.0301     3.9864     3.9864    -0.0000
  7 H      0.8666     1.0000     0.1334     0.9664     0.9664    -0.0000
  8 H      0.8728     1.0000     0.1272     0.9549     0.9549    -0.0000
  9 C      5.9840     6.0000     0.0160     3.9516     3.9516    -0.0000
 10 H      0.8643     1.0000     0.1357     0.9731     0.9731    -0.0000
 11 H      0.8745     1.0000     0.1255     0.9756     0.9756    -0.0000
 12 C      6.0433     6.0000    -0.0433     3.9285     3.9285     0.0000
 13 H      0.8763     1.0000     0.1237     0.9462     0.9462     0.0000
 14 H      0.8243     1.0000     0.1757     0.9433     0.9433     0.0000
 15 C      6.1945     6.0000    -0.1945     4.1318     4.1318     0.0000
 16 H      0.9104     1.0000     0.0896     0.9580     0.9580    -0.0000
 17 H      0.8891     1.0000     0.1109     0.9541     0.9541    -0.0000
 18 C      6.2164     6.0000    -0.2164     4.2249     4.2249    -0.0000
 19 H      0.9145     1.0000     0.0855     0.9448     0.9448    -0.0000
 20 H      0.9028     1.0000     0.0972     0.9475     0.9475    -0.0000
 21 C      6.1640     6.0000    -0.1640     4.0289     4.0289    -0.0000
 22 H      0.9036     1.0000     0.0964     0.9694     0.9694    -0.0000
 23 H      0.9111     1.0000     0.0889     0.9686     0.9686    -0.0000
 24 H      0.8910     1.0000     0.1090     0.9627     0.9627    -0.0000
 25 C      5.9995     6.0000     0.0005     3.9266     3.9266    -0.0000
 26 H      0.8892     1.0000     0.1108     0.9553     0.9553     0.0000
 27 H      0.8546     1.0000     0.1454     0.9600     0.9600    -0.0000
 28 C      6.2384     6.0000    -0.2384     4.1751     4.1751    -0.0000
 29 H      0.8147     1.0000     0.1853     0.9309     0.9309    -0.0000
 30 H      0.9058     1.0000     0.0942     0.9383     0.9383    -0.0000
 31 C      6.2195     6.0000    -0.2195     4.2283     4.2283    -0.0000
 32 H      0.8952     1.0000     0.1048     0.9505     0.9505     0.0000
 33 H      0.9124     1.0000     0.0876     0.9460     0.9460    -0.0000
 34 C      6.1638     6.0000    -0.1638     4.0289     4.0289     0.0000
 35 H      0.8925     1.0000     0.1075     0.9642     0.9642    -0.0000
 36 H      0.9088     1.0000     0.0912     0.9679     0.9679    -0.0000
 37 H      0.9130     1.0000     0.0870     0.9677     0.9677    -0.0000
 38 C      6.0458     6.0000    -0.0458     3.9293     3.9293    -0.0000
 39 H      0.8263     1.0000     0.1737     0.9450     0.9450     0.0000
 40 H      0.8752     1.0000     0.1248     0.9472     0.9472    -0.0000
 41 C      6.1839     6.0000    -0.1839     4.1243     4.1243    -0.0000
 42 H      0.9123     1.0000     0.0877     0.9602     0.9602    -0.0000
 43 H      0.8885     1.0000     0.1115     0.9512     0.9512     0.0000
 44 C      6.2254     6.0000    -0.2254     4.2276     4.2276     0.0000
 45 H      0.9165     1.0000     0.0835     0.9455     0.9455    -0.0000
 46 H      0.9020     1.0000     0.0980     0.9460     0.9460     0.0000
 47 C      6.1602     6.0000    -0.1602     4.0236     4.0236    -0.0000
 48 H      0.8912     1.0000     0.1088     0.9635     0.9635     0.0000
 49 H      0.9114     1.0000     0.0886     0.9691     0.9691    -0.0000
 50 H      0.9042     1.0000     0.0958     0.9694     0.9694    -0.0000
 51 C      5.9889     6.0000     0.0111     3.9212     3.9212     0.0000
 52 H      0.8554     1.0000     0.1446     0.9628     0.9628    -0.0000
 53 H      0.8906     1.0000     0.1094     0.9569     0.9569     0.0000
 54 C      6.2485     6.0000    -0.2485     4.1898     4.1898    -0.0000
 55 H      0.8200     1.0000     0.1800     0.9292     0.9292     0.0000
 56 H      0.9063     1.0000     0.0937     0.9386     0.9386     0.0000
 57 C      6.2083     6.0000    -0.2083     4.2334     4.2334    -0.0000
 58 H      0.9134     1.0000     0.0866     0.9466     0.9466    -0.0000
 59 H      0.8938     1.0000     0.1062     0.9556     0.9556    -0.0000
 60 C      6.1658     6.0000    -0.1658     4.0368     4.0368     0.0000
 61 H      0.8921     1.0000     0.1079     0.9639     0.9639     0.0000
 62 H      0.9130     1.0000     0.0870     0.9675     0.9675    -0.0000
 63 H      0.9134     1.0000     0.0866     0.9674     0.9674     0.0000
 64 N      6.7524     7.0000     0.2476     2.9865     2.9865    -0.0000
 65 N      7.5312     7.0000    -0.5312     3.2980     3.2980    -0.0000
 66 N      7.5629     7.0000    -0.5629     3.2937     3.2937    -0.0000
 67 N      7.5290     7.0000    -0.5290     3.3029     3.3029    -0.0000
 68 O      8.3544     8.0000    -0.3544     2.0654     2.0654     0.0000
 69 O      8.2655     8.0000    -0.2655     2.0153     2.0153    -0.0000
 70 Pd    17.9493    18.0000     0.0507     3.0469     3.0469    -0.0000
 71 H      0.6767     1.0000     0.3233     0.8281     0.8281    -0.0000

  Mayer bond orders larger than 0.100000
B(  0-C ,  1-H ) :   0.9071 B(  0-C ,  2-H ) :   0.9108 B(  0-C ,  3-C ) :   1.1625 
B(  0-C , 65-N ) :   0.9162 B(  3-C ,  4-H ) :   0.9213 B(  3-C ,  5-H ) :   0.9161 
B(  3-C , 66-N ) :   0.9400 B(  6-C ,  7-H ) :   0.9166 B(  6-C ,  8-H ) :   0.9214 
B(  6-C ,  9-C ) :   1.1658 B(  6-C , 66-N ) :   0.9320 B(  9-C , 10-H ) :   0.9051 
B(  9-C , 11-H ) :   0.9107 B(  9-C , 67-N ) :   0.9178 B( 12-C , 13-H ) :   0.9142 
B( 12-C , 14-H ) :   0.9013 B( 12-C , 15-C ) :   1.1403 B( 12-C , 65-N ) :   0.8821 
B( 15-C , 16-H ) :   0.9102 B( 15-C , 17-H ) :   0.9118 B( 15-C , 18-C ) :   1.1429 
B( 18-C , 19-H ) :   0.9291 B( 18-C , 20-H ) :   0.9329 B( 18-C , 21-C ) :   1.1713 
B( 21-C , 22-H ) :   0.9544 B( 21-C , 23-H ) :   0.9554 B( 21-C , 24-H ) :   0.9497 
B( 25-C , 26-H ) :   0.9133 B( 25-C , 27-H ) :   0.9092 B( 25-C , 28-C ) :   1.1658 
B( 25-C , 65-N ) :   0.8788 B( 28-C , 29-H ) :   0.8686 B( 28-C , 30-H ) :   0.9094 
B( 28-C , 31-C ) :   1.1520 B( 31-C , 32-H ) :   0.9245 B( 31-C , 33-H ) :   0.9346 
B( 31-C , 34-C ) :   1.1710 B( 34-C , 35-H ) :   0.9503 B( 34-C , 36-H ) :   0.9559 
B( 34-C , 37-H ) :   0.9554 B( 38-C , 39-H ) :   0.9004 B( 38-C , 40-H ) :   0.9152 
B( 38-C , 41-C ) :   1.1388 B( 38-C , 67-N ) :   0.8853 B( 41-C , 42-H ) :   0.9120 
B( 41-C , 43-H ) :   0.9089 B( 41-C , 44-C ) :   1.1435 B( 44-C , 45-H ) :   0.9320 
B( 44-C , 46-H ) :   0.9319 B( 44-C , 47-C ) :   1.1685 B( 47-C , 48-H ) :   0.9502 
B( 47-C , 49-H ) :   0.9555 B( 47-C , 50-H ) :   0.9549 B( 51-C , 52-H ) :   0.9073 
B( 51-C , 53-H ) :   0.9134 B( 51-C , 54-C ) :   1.1629 B( 51-C , 67-N ) :   0.8809 
B( 54-C , 55-H ) :   0.8709 B( 54-C , 56-H ) :   0.9107 B( 54-C , 57-C ) :   1.1546 
B( 57-C , 58-H ) :   0.9335 B( 57-C , 59-H ) :   0.9200 B( 57-C , 60-C ) :   1.1780 
B( 60-C , 61-H ) :   0.9492 B( 60-C , 62-H ) :   0.9539 B( 60-C , 63-H ) :   0.9550 
B( 64-N , 68-O ) :   1.1705 B( 64-N , 69-O ) :   1.6467 B( 64-N , 70-Pd) :   0.1266 
B( 65-N , 70-Pd) :   0.5089 B( 66-N , 70-Pd) :   0.5355 B( 66-N , 71-H ) :   0.7971 
B( 67-N , 70-Pd) :   0.5063 B( 68-O , 69-O ) :   0.1735 B( 68-O , 70-Pd) :   0.5898 
B( 69-O , 70-Pd) :   0.1146 

Environment variable NBOEXE for nbo6.exe or nbo5.exe not set! Skipping NBO-Analysis

-------
TIMINGS
-------

Total SCF time: 0 days 0 hours 23 min 34 sec 

Total time                  ....    1414.453 sec
Sum of individual times     ....    1412.418 sec  ( 99.9%)

Fock matrix formation       ....    1373.006 sec  ( 97.1%)
  Split-RI-J                ....     149.410 sec  ( 10.9% of F)
  Chain of spheres X        ....    1058.810 sec  ( 77.1% of F)
  XC integration            ....     163.153 sec  ( 11.9% of F)
    Basis function eval.    ....      71.311 sec  ( 43.7% of XC)
    Density eval.           ....      42.150 sec  ( 25.8% of XC)
    XC-Functional eval.     ....      10.967 sec  (  6.7% of XC)
    XC-Potential eval.      ....      31.595 sec  ( 19.4% of XC)
Diagonalization             ....       1.373 sec  (  0.1%)
Density matrix formation    ....       0.175 sec  (  0.0%)
Population analysis         ....       0.082 sec  (  0.0%)
Initial guess               ....       6.403 sec  (  0.5%)
Orbital Transformation      ....       0.000 sec  (  0.0%)
Orbital Orthonormalization  ....       0.000 sec  (  0.0%)
DIIS solution               ....       1.455 sec  (  0.1%)
Grid generation             ....      29.924 sec  (  2.1%)

Maximum memory used throughout the entire SCF-calculation: 231.7 MB

-------------------------   --------------------
FINAL SINGLE POINT ENERGY     -1283.563763659059
-------------------------   --------------------

------------------------------------------------------------------------------
                         ORCA SCF GRADIENT CALCULATION
------------------------------------------------------------------------------

 ... reading COSX grid (gridx3)
Gradient of the Kohn-Sham DFT energy:
Kohn-Sham wavefunction type      ... RKS
Hartree-Fock exchange scaling    ...    0.250
Number of operators              ...    1
Number of atoms                  ...   72
Basis set dimensions             ...  478
Integral neglect threshold       ... 2.5e-11
Integral primitive cutoff        ... 2.5e-12
SHARK Integral package           ... ON

Nuc. rep. gradient       (SHARK) ... done (  0.0 sec)
HCore & Overlap gradient (SHARK) ... done (  5.7 sec)
ECP gradient             (SHARK) ... done (  2.8 sec)
RI-J gradient            (SHARK) ... done ( 19.8 sec)
COSX-gradient                    ... done (190.2 sec)
Exchange-correlation gradient    ... done

------------------
CARTESIAN GRADIENT
------------------

   1   C   :   -0.081646839    0.086589996    0.013237324
   2   H   :    0.087942703    0.009084101   -0.046062090
   3   H   :   -0.015248125   -0.099301391    0.022753209
   4   C   :    0.010022819    0.037519861   -0.105129438
   5   H   :    0.077405671   -0.025014407    0.063607134
   6   H   :   -0.086229005   -0.009517481    0.048934289
   7   C   :    0.020693621    0.015654206   -0.116431806
   8   H   :   -0.085940632   -0.030164633    0.042665613
   9   H   :    0.073315656    0.006485176    0.071209774
  10   C   :   -0.065794353   -0.091755476   -0.029535460
  11   H   :    0.087646852    0.027629962   -0.040161754
  12   H   :   -0.030447391    0.073435979    0.064049290
  13   C   :    0.082352894   -0.066733189   -0.032338833
  14   H   :   -0.016043527    0.031808196    0.095465189
  15   H   :   -0.064078990    0.049959623   -0.060616603
  16   C   :   -0.066980370    0.072098657    0.030035132
  17   H   :    0.068144491   -0.051615587    0.058157680
  18   H   :    0.013134507   -0.031363606   -0.094199369
  19   C   :    0.072101447   -0.067818933   -0.047120094
  20   H   :   -0.010999306    0.019533463    0.100916810
  21   H   :   -0.069057892    0.058239007   -0.048264248
  22   C   :    0.021317703    0.107868256    0.021337675
  23   H   :    0.000669654   -0.021676931   -0.112590862
  24   H   :    0.077903397   -0.067964968    0.049363612
  25   H   :   -0.101429328   -0.029669061    0.040164154
  26   C   :    0.066387472    0.073417793    0.057693544
  27   H   :    0.005343659   -0.103000198    0.002594144
  28   H   :   -0.078617863    0.028018668   -0.054277568
  29   C   :   -0.075366617   -0.056316665   -0.054299779
  30   H   :    0.001684298    0.102673613    0.010565318
  31   H   :    0.081683972   -0.040525136    0.046488058
  32   C   :    0.085112406    0.047238128    0.058501489
  33   H   :   -0.075808641    0.049485936   -0.048486511
  34   H   :   -0.016549994   -0.100720913   -0.012517390
  35   C   :   -0.099392894   -0.027587432    0.049860814
  36   H   :    0.000231961   -0.022383160   -0.111964384
  37   H   :    0.022410027    0.111658617    0.013311946
  38   H   :    0.085010121   -0.058962541    0.047134948
  39   C   :    0.068268508    0.087597877    0.010279117
  40   H   :   -0.055852724   -0.023121848   -0.080568668
  41   H   :   -0.009516518   -0.075272759    0.066534864
  42   C   :   -0.054094839   -0.087280081   -0.010335465
  43   H   :    0.060343882    0.026020201    0.079345036
  44   H   :    0.005891662    0.076131915   -0.067568399
  45   C   :    0.060035356    0.090370208    0.009238602
  46   H   :   -0.007302847   -0.077354692    0.068655288
  47   H   :   -0.061592985   -0.026133484   -0.078770414
  48   C   :    0.040403438   -0.095960523   -0.049587961
  49   H   :   -0.106501649   -0.012842375    0.036404050
  50   H   :    0.065186377    0.030904670    0.090872913
  51   H   :    0.001205287    0.086500912   -0.074783209
  52   C   :    0.079323962   -0.074519433    0.026518518
  53   H   :   -0.072443341   -0.015058299   -0.069152522
  54   H   :   -0.015933023    0.090204381    0.046711431
  55   C   :   -0.082510092    0.053602885   -0.030858794
  56   H   :    0.024127531   -0.095421249   -0.029887287
  57   H   :    0.070171340    0.032779351    0.065996144
  58   C   :    0.083912397   -0.042680729    0.047843038
  59   H   :   -0.042846261    0.089929768    0.023457869
  60   H   :   -0.058666695   -0.042225578   -0.073798508
  61   C   :   -0.099758379   -0.017652374    0.037006178
  62   H   :   -0.001135184    0.060461654   -0.095501133
  63   H   :    0.064268767    0.057720932    0.077055660
  64   H   :    0.053267742   -0.099170923   -0.023093996
  65   N   :    0.011370716   -0.004047804    0.016354804
  66   N   :   -0.001408317   -0.014997234   -0.004828966
  67   N   :   -0.058556751   -0.015492200    0.036080305
  68   N   :   -0.001875074    0.007882722    0.002310104
  69   O   :    0.001515090    0.003502748   -0.013164651
  70   O   :   -0.011732164   -0.000832854   -0.001549992
  71   Pd  :   -0.006839840    0.004933617   -0.012321820
  72   H   :    0.058099654    0.015198474   -0.019642396

Difference to translation invariance:
           :   -0.0002914075   -0.0000145895   -0.0006993064

Difference to rotation invariance:
           :   -0.0102468659   -0.0053329341    0.0024199317

Norm of the cartesian gradient     ...    0.8647394322
RMS gradient                       ...    0.0588380658
MAX gradient                       ...    0.1164318065

-------
TIMINGS
-------

Total SCF gradient time            ...      283.280 sec

One electron gradient       ....       8.508 sec  (  3.0%)
RI-J Coulomb gradient       ....      19.779 sec  (  7.0%)
COSX gradient               ....     190.186 sec  ( 67.1%)
XC gradient                 ....      60.063 sec  ( 21.2%)

Maximum memory used throughout the entire SCFGRAD-calculation: 198.5 MB
------------------------------------------------------------------------------
                         ORCA GEOMETRY RELAXATION STEP
------------------------------------------------------------------------------

Reading the OPT-File                    .... done
Getting information on internals        .... done
Copying old internal coords+grads       .... done
Making the new internal coordinates     .... (new redundants).... done
Validating the new internal coordinates .... (new redundants).... done
Calculating the B-matrix                .... done
Calculating the G,G- and P matrices     .... done
Transforming gradient to internals      .... done
Projecting the internal gradient        .... done
Number of atoms                         ....  72
Number of internal coordinates          .... 449
Current Energy                          .... -1283.563763659 Eh
Current gradient norm                   ....     0.864739432 Eh/bohr
Maximum allowed component of the step   ....  0.300
Current trust radius                    ....  0.300
Evaluating the initial hessian          ....  (Almloef) done
Projecting the Hessian                  .... done
Forming the augmented Hessian           .... done
Diagonalizing the augmented Hessian     .... done
Last element of RFO vector              ....  0.821184595
Lowest eigenvalues of augmented Hessian:
 -0.489412784  0.000747472  0.002596668  0.005010098  0.005795802
Length of the computed step             ....  0.694926151
Warning: the length of the step is outside the trust region - taking restricted step instead
The input lambda is                     ....    -0.489413
   iter:   1  x=   -0.901361  g=    0.953815 f(x)=     0.392922
   iter:   2  x=   -1.351242  g=    0.342463 f(x)=     0.154068
   iter:   3  x=   -1.690516  g=    0.150371 f(x)=     0.051017
   iter:   4  x=   -1.812353  g=    0.091309 f(x)=     0.011125
   iter:   5  x=   -1.823349  g=    0.077758 f(x)=     0.000855
   iter:   6  x=   -1.823427  g=    0.076670 f(x)=     0.000006
   iter:   7  x=   -1.823427  g=    0.076663 f(x)=     0.000000
   iter:   8  x=   -1.823427  g=    0.076663 f(x)=     0.000000
The output lambda is                    ....    -1.823427 (8 iterations)
The final length of the internal step   ....  0.300000000
Converting the step to cartesian space:
 Initial RMS(Int)=    0.0141578753
Transforming coordinates:
 Iter   0:  RMS(Cart)=    0.0236978096 RMS(Int)=    0.0141598416
 Iter   1:  RMS(Cart)=    0.0000585241 RMS(Int)=    0.0000308140
 Iter   2:  RMS(Cart)=    0.0000012861 RMS(Int)=    0.0000006924
 Iter   3:  RMS(Cart)=    0.0000000265 RMS(Int)=    0.0000000144
done
Storing new coordinates                 .... done

                                .--------------------.
          ----------------------|Geometry convergence|-------------------------
          Item                value                   Tolerance       Converged
          ---------------------------------------------------------------------
          RMS gradient        0.0332462539            0.0001000000      NO
          MAX gradient        0.1159734540            0.0003000000      NO
          RMS step            0.0141578753            0.0020000000      NO
          MAX step            0.0490250316            0.0040000000      NO
          ........................................................
          Max(Bonds)      0.0259      Max(Angles)    0.20
          Max(Dihed)        0.10      Max(Improp)    0.00
          ---------------------------------------------------------------------

The optimization has not yet converged - more geometry cycles are needed


    ---------------------------------------------------------------------------
                         Redundant Internal Coordinates
                            (Angstroem and degrees)

        Definition                    Value    dE/dq     Step     New-Value
    ----------------------------------------------------------------------------
     1. B(H   1,C   0)                0.9902 -0.099581  0.0225    1.0127   
     2. B(H   2,C   0)                0.9892 -0.103000  0.0232    1.0124   
     3. B(C   3,C   0)                1.5080 -0.010098  0.0024    1.5104   
     4. B(H   4,C   3)                0.9902 -0.103263  0.0233    1.0135   
     5. B(H   5,C   3)                0.9908 -0.099477  0.0225    1.0133   
     6. B(H   7,C   6)                0.9900 -0.100364  0.0227    1.0126   
     7. B(H   8,C   6)                0.9908 -0.102418  0.0231    1.0139   
     8. B(C   9,C   6)                1.5079 -0.008874  0.0021    1.5100   
     9. B(H  10,C   9)                0.9892 -0.100206  0.0226    1.0119   
    10. B(H  11,C   9)                0.9900 -0.102073  0.0230    1.0130   
    11. B(H  13,C  12)                0.9901 -0.101812  0.0230    1.0131   
    12. B(H  14,C  12)                0.9899 -0.101110  0.0228    1.0128   
    13. B(C  15,C  12)                1.5171 -0.011665  0.0028    1.5199   
    14. B(H  16,C  15)                0.9897 -0.103314  0.0233    1.0131   
    15. B(H  17,C  15)                0.9913 -0.100124  0.0226    1.0139   
    16. B(C  18,C  15)                1.5178 -0.010268  0.0025    1.5202   
    17. B(H  19,C  18)                0.9897 -0.103360  0.0233    1.0130   
    18. B(H  20,C  18)                0.9904 -0.102423  0.0231    1.0135   
    19. B(C  21,C  18)                1.5170 -0.011637  0.0028    1.5198   
    20. B(H  22,C  21)                0.9795 -0.114618  0.0257    1.0051   
    21. B(H  23,C  21)                0.9798 -0.114488  0.0256    1.0054   
    22. B(H  24,C  21)                0.9805 -0.113021  0.0253    1.0058   
    23. B(H  26,C  25)                0.9893 -0.103139  0.0233    1.0126   
    24. B(H  27,C  25)                0.9913 -0.099309  0.0224    1.0137   
    25. B(C  28,C  25)                1.5136 -0.009407  0.0023    1.5158   
    26. B(H  29,C  28)                0.9898 -0.103211  0.0233    1.0131   
    27. B(H  30,C  28)                0.9904 -0.102318  0.0231    1.0136   
    28. B(C  31,C  28)                1.5267 -0.005368  0.0013    1.5280   
    29. B(H  32,C  31)                0.9898 -0.102672  0.0232    1.0130   
    30. B(H  33,C  31)                0.9903 -0.102828  0.0232    1.0136   
    31. B(C  34,C  31)                1.5210 -0.008425  0.0020    1.5230   
    32. B(H  35,C  34)                0.9795 -0.114139  0.0256    1.0051   
    33. B(H  36,C  34)                0.9796 -0.112579  0.0252    1.0049   
    34. B(H  37,C  34)                0.9805 -0.113637  0.0255    1.0059   
    35. B(H  39,C  38)                0.9904 -0.100466  0.0227    1.0131   
    36. B(H  40,C  38)                0.9910 -0.100850  0.0228    1.0138   
    37. B(C  41,C  38)                1.5213 -0.009318  0.0022    1.5235   
    38. B(H  42,C  41)                0.9901 -0.102986  0.0233    1.0133   
    39. B(H  43,C  41)                0.9900 -0.101935  0.0230    1.0130   
    40. B(C  44,C  41)                1.5181 -0.009012  0.0022    1.5202   
    41. B(H  45,C  44)                0.9897 -0.103672  0.0234    1.0131   
    42. B(H  46,C  44)                0.9897 -0.103328  0.0233    1.0130   
    43. B(C  47,C  44)                1.5218 -0.008405  0.0020    1.5238   
    44. B(H  48,C  47)                0.9802 -0.113256  0.0254    1.0055   
    45. B(H  49,C  47)                0.9786 -0.115973  0.0259    1.0046   
    46. B(H  50,C  47)                0.9798 -0.114288  0.0256    1.0054   
    47. B(H  52,C  51)                0.9897 -0.101036  0.0228    1.0125   
    48. B(H  53,C  51)                0.9898 -0.102799  0.0232    1.0130   
    49. B(C  54,C  51)                1.5122 -0.010302  0.0025    1.5146   
    50. B(H  55,C  54)                0.9903 -0.102848  0.0232    1.0136   
    51. B(H  56,C  54)                0.9910 -0.101744  0.0230    1.0140   
    52. B(C  57,C  54)                1.5183 -0.010018  0.0024    1.5207   
    53. B(H  58,C  57)                0.9909 -0.102328  0.0231    1.0140   
    54. B(H  59,C  57)                0.9892 -0.103251  0.0233    1.0125   
    55. B(C  60,C  57)                1.5076 -0.017286  0.0041    1.5117   
    56. B(H  61,C  60)                0.9804 -0.112976  0.0253    1.0057   
    57. B(H  62,C  60)                0.9789 -0.115710  0.0259    1.0048   
    58. B(H  63,C  60)                0.9796 -0.112944  0.0253    1.0049   
    59. B(H  63,H  36)                4.4835  0.002108 -0.0006    4.4830   
    60. B(N  65,C  25)                1.4979  0.003633 -0.0009    1.4970   
    61. B(N  65,C  12)                1.5099  0.007147 -0.0017    1.5081   
    62. B(N  65,C   0)                1.5074  0.005308 -0.0013    1.5061   
    63. B(N  66,C   6)                1.4869  0.005231 -0.0012    1.4857   
    64. B(N  66,C   3)                1.4803 -0.001960  0.0005    1.4808   
    65. B(N  67,C  51)                1.4938  0.001894 -0.0005    1.4933   
    66. B(N  67,C  38)                1.5055  0.006235 -0.0015    1.5040   
    67. B(N  67,C   9)                1.5058  0.004164 -0.0011    1.5047   
    68. B(O  68,N  64)                1.3047  0.015227 -0.0032    1.3015   
    69. B(O  69,N  64)                1.2074  0.011322 -0.0021    1.2052   
    70. B(Pd 70,O  68)                2.0439  0.002125 -0.0005    2.0434   
    71. B(Pd 70,N  67)                2.0852 -0.009284  0.0021    2.0873   
    72. B(Pd 70,N  66)                2.0133 -0.008005  0.0019    2.0152   
    73. B(Pd 70,N  65)                2.0693 -0.009935  0.0022    2.0715   
    74. B(H  71,N  66)                0.9614 -0.062657  0.0142    0.9756   
    75. A(H   1,C   0,H   2)          108.13 -0.000529    0.01    108.14   
    76. A(H   2,C   0,C   3)          109.76 -0.000317    0.01    109.77   
    77. A(H   1,C   0,C   3)          109.67 -0.001133    0.03    109.70   
    78. A(C   3,C   0,N  65)          109.72 -0.001755    0.05    109.76   
    79. A(H   1,C   0,N  65)          109.77  0.002922   -0.08    109.68   
    80. A(H   2,C   0,N  65)          109.77  0.000841   -0.02    109.75   
    81. A(H   4,C   3,H   5)          108.51 -0.000321    0.01    108.52   
    82. A(H   4,C   3,N  66)          110.27 -0.000047    0.00    110.28   
    83. A(C   0,C   3,N  66)          107.13 -0.001072    0.03    107.16   
    84. A(C   0,C   3,H   5)          110.29 -0.000396    0.02    110.31   
    85. A(H   5,C   3,N  66)          110.34  0.003170   -0.09    110.25   
    86. A(C   0,C   3,H   4)          110.29 -0.001325    0.04    110.33   
    87. A(C   9,C   6,N  66)          106.74 -0.002400    0.06    106.80   
    88. A(H   7,C   6,C   9)          110.35 -0.000842    0.03    110.38   
    89. A(H   8,C   6,N  66)          110.39 -0.000153    0.01    110.39   
    90. A(H   8,C   6,C   9)          110.44 -0.000452    0.01    110.46   
    91. A(H   7,C   6,N  66)          110.32  0.004720   -0.13    110.18   
    92. A(H   7,C   6,H   8)          108.61 -0.000842    0.02    108.63   
    93. A(H  10,C   9,N  67)          109.56  0.002402   -0.07    109.49   
    94. A(C   6,C   9,H  10)          109.59 -0.000932    0.02    109.62   
    95. A(C   6,C   9,H  11)          109.55 -0.000951    0.03    109.58   
    96. A(H  11,C   9,N  67)          109.42 -0.000099    0.00    109.42   
    97. A(C   6,C   9,N  67)          110.64 -0.000271    0.01    110.64   
    98. A(H  10,C   9,H  11)          108.04 -0.000145    0.00    108.05   
    99. A(H  13,C  12,C  15)          108.01 -0.002608    0.07    108.09   
   100. A(H  13,C  12,N  65)          108.02  0.001698   -0.05    107.97   
   101. A(H  14,C  12,C  15)          108.04 -0.004593    0.13    108.17   
   102. A(C  15,C  12,N  65)          117.10  0.001355   -0.04    117.07   
   103. A(H  14,C  12,N  65)          108.00  0.004208   -0.12    107.88   
   104. A(H  13,C  12,H  14)          107.27 -0.000164    0.01    107.28   
   105. A(H  17,C  15,C  18)          109.34 -0.000621    0.01    109.35   
   106. A(H  16,C  15,C  18)          109.29  0.000013   -0.00    109.28   
   107. A(C  12,C  15,H  17)          109.30 -0.002708    0.07    109.37   
   108. A(H  16,C  15,H  17)          108.10  0.001447   -0.04    108.06   
   109. A(C  12,C  15,C  18)          111.39  0.005365   -0.14    111.25   
   110. A(C  12,C  15,H  16)          109.36 -0.003597    0.10    109.46   
   111. A(H  20,C  18,C  21)          109.30 -0.000318    0.01    109.31   
   112. A(C  15,C  18,H  20)          109.28 -0.000017    0.00    109.28   
   113. A(H  19,C  18,C  21)          109.33 -0.000132    0.00    109.33   
   114. A(H  19,C  18,H  20)          107.93  0.000708   -0.02    107.90   
   115. A(C  15,C  18,C  21)          111.66 -0.000032    0.00    111.67   
   116. A(C  15,C  18,H  19)          109.27 -0.000182    0.01    109.27   
   117. A(C  18,C  21,H  23)          109.50 -0.003832    0.10    109.60   
   118. A(H  23,C  21,H  24)          109.50  0.003231   -0.09    109.41   
   119. A(H  22,C  21,H  23)          109.44  0.003142   -0.08    109.35   
   120. A(C  18,C  21,H  22)          109.53 -0.003140    0.08    109.61   
   121. A(C  18,C  21,H  24)          109.46 -0.002315    0.06    109.52   
   122. A(H  22,C  21,H  24)          109.41  0.002923   -0.08    109.33   
   123. A(C  28,C  25,N  65)          115.41 -0.006386    0.15    115.56   
   124. A(H  26,C  25,N  65)          108.42  0.003089   -0.08    108.34   
   125. A(H  27,C  25,N  65)          108.40  0.005994   -0.16    108.24   
   126. A(H  27,C  25,C  28)          108.35 -0.002079    0.07    108.42   
   127. A(H  26,C  25,C  28)          108.51  0.001441   -0.03    108.48   
   128. A(H  26,C  25,H  27)          107.48 -0.001886    0.05    107.53   
   129. A(H  30,C  28,C  31)          109.75  0.001306   -0.04    109.70   
   130. A(H  29,C  28,C  31)          109.82 -0.000831    0.02    109.83   
   131. A(C  25,C  28,C  31)          109.66  0.003092   -0.07    109.58   
   132. A(H  29,C  28,H  30)          108.17 -0.000119    0.01    108.18   
   133. A(C  25,C  28,H  30)          109.70 -0.002131    0.06    109.75   
   134. A(C  25,C  28,H  29)          109.73 -0.001378    0.03    109.77   
   135. A(H  33,C  31,C  34)          109.08  0.000862   -0.02    109.06   
   136. A(H  32,C  31,C  34)          109.01 -0.001450    0.04    109.05   
   137. A(C  28,C  31,C  34)          112.79 -0.000692    0.01    112.80   
   138. A(H  32,C  31,H  33)          107.76  0.000139   -0.01    107.76   
   139. A(C  28,C  31,H  33)          108.96 -0.000252    0.01    108.97   
   140. A(C  28,C  31,H  32)          109.12  0.001429   -0.04    109.08   
   141. A(H  36,C  34,H  37)          109.47  0.003184   -0.08    109.38   
   142. A(H  35,C  34,H  37)          109.49  0.003014   -0.08    109.41   
   143. A(C  31,C  34,H  37)          109.47 -0.003875    0.10    109.57   
   144. A(H  35,C  34,H  36)          109.39  0.003000   -0.08    109.31   
   145. A(C  31,C  34,H  36)          109.54 -0.003688    0.10    109.64   
   146. A(C  31,C  34,H  35)          109.47 -0.001626    0.04    109.52   
   147. A(H  40,C  38,N  67)          108.01  0.001021   -0.03    107.98   
   148. A(H  39,C  38,N  67)          108.03  0.003942   -0.11    107.92   
   149. A(H  40,C  38,C  41)          108.01 -0.002587    0.07    108.08   
   150. A(H  39,C  38,C  41)          108.05 -0.004809    0.13    108.18   
   151. A(H  39,C  38,H  40)          107.27  0.000049    0.00    107.27   
   152. A(C  41,C  38,N  67)          117.08  0.002248   -0.06    117.02   
   153. A(H  43,C  41,C  44)          109.36 -0.000822    0.02    109.38   
   154. A(H  42,C  41,C  44)          109.41 -0.000142    0.00    109.41   
   155. A(C  38,C  41,C  44)          111.18  0.005420   -0.14    111.04   
   156. A(H  42,C  41,H  43)          108.04  0.001398   -0.04    108.00   
   157. A(C  38,C  41,H  43)          109.39 -0.002430    0.07    109.46   
   158. A(C  38,C  41,H  42)          109.39 -0.003531    0.10    109.49   
   159. A(H  46,C  44,C  47)          108.86 -0.001928    0.05    108.91   
   160. A(H  45,C  44,C  47)          108.85 -0.001708    0.05    108.89   
   161. A(C  41,C  44,C  47)          113.33  0.005058   -0.13    113.20   
   162. A(H  45,C  44,H  46)          107.81  0.001596   -0.04    107.77   
   163. A(C  41,C  44,H  46)          108.93 -0.001357    0.03    108.97   
   164. A(C  41,C  44,H  45)          108.91 -0.001767    0.05    108.96   
   165. A(H  49,C  47,H  50)          109.54  0.003440   -0.09    109.45   
   166. A(H  48,C  47,H  50)          109.43  0.002794   -0.07    109.36   
   167. A(C  44,C  47,H  50)          109.45 -0.003749    0.10    109.55   
   168. A(H  48,C  47,H  49)          109.48  0.002858   -0.08    109.41   
   169. A(C  44,C  47,H  49)          109.50 -0.003997    0.11    109.61   
   170. A(C  44,C  47,H  48)          109.41 -0.001349    0.04    109.45   
   171. A(C  54,C  51,N  67)          115.25 -0.005354    0.13    115.37   
   172. A(H  53,C  51,N  67)          108.54  0.002807   -0.07    108.47   
   173. A(H  52,C  51,N  67)          108.40  0.005515   -0.15    108.26   
   174. A(H  53,C  51,C  54)          108.42  0.001350   -0.03    108.40   
   175. A(H  52,C  51,C  54)          108.46 -0.002594    0.08    108.54   
   176. A(H  52,C  51,H  53)          107.51 -0.001589    0.04    107.55   
   177. A(H  56,C  54,C  57)          109.42  0.000402   -0.02    109.40   
   178. A(H  55,C  54,C  57)          109.47 -0.001642    0.04    109.51   
   179. A(C  51,C  54,C  57)          111.22  0.005542   -0.14    111.08   
   180. A(H  55,C  54,H  56)          107.90  0.000375   -0.00    107.90   
   181. A(C  51,C  54,H  56)          109.39 -0.002558    0.07    109.46   
   182. A(C  51,C  54,H  55)          109.38 -0.002275    0.06    109.43   
   183. A(H  59,C  57,C  60)          109.14 -0.002039    0.06    109.19   
   184. A(H  58,C  57,C  60)          109.09  0.000754   -0.02    109.07   
   185. A(C  54,C  57,C  60)          112.55  0.000077   -0.01    112.55   
   186. A(H  58,C  57,H  59)          107.86  0.000572   -0.02    107.85   
   187. A(C  54,C  57,H  59)          109.04  0.001311   -0.03    109.00   
   188. A(C  54,C  57,H  58)          109.05 -0.000648    0.02    109.06   
   189. A(H  62,C  60,H  63)          109.41  0.003905   -0.10    109.31   
   190. A(H  61,C  60,H  63)          109.51  0.003696   -0.10    109.41   
   191. A(C  57,C  60,H  63)          109.46 -0.004844    0.13    109.58   
   192. A(H  61,C  60,H  62)          109.44  0.003324   -0.09    109.35   
   193. A(C  57,C  60,H  62)          109.53 -0.003945    0.11    109.63   
   194. A(C  57,C  60,H  61)          109.49 -0.002129    0.06    109.55   
   195. A(O  68,N  64,O  69)          115.12 -0.007987    0.20    115.32   
   196. A(C  12,N  65,C  25)          109.12 -0.000423    0.02    109.13   
   197. A(C   0,N  65,C  25)          110.42  0.000964   -0.02    110.39   
   198. A(C   0,N  65,C  12)          111.02 -0.000157   -0.00    111.02   
   199. A(C  25,N  65,Pd 70)          115.47 -0.002388    0.06    115.53   
   200. A(C  12,N  65,Pd 70)          104.61  0.002663   -0.07    104.54   
   201. A(C   0,N  65,Pd 70)          106.06 -0.000587    0.02    106.08   
   202. A(C   3,N  66,C   6)          116.17  0.000228    0.00    116.17   
   203. A(Pd 70,N  66,H  71)          109.79  0.002243   -0.06    109.73   
   204. A(C   6,N  66,H  71)          111.16  0.001887   -0.06    111.10   
   205. A(C   3,N  66,H  71)          105.86 -0.003580    0.10    105.96   
   206. A(C   6,N  66,Pd 70)          106.77 -0.001224    0.03    106.80   
   207. A(C   3,N  66,Pd 70)          106.96  0.000649   -0.02    106.94   
   208. A(C  38,N  67,C  51)          109.74  0.000042   -0.00    109.74   
   209. A(C   9,N  67,C  51)          110.67  0.002185   -0.05    110.62   
   210. A(C   9,N  67,C  38)          111.36 -0.000837    0.02    111.38   
   211. A(C  51,N  67,Pd 70)          115.37 -0.002951    0.07    115.44   
   212. A(C  38,N  67,Pd 70)          104.12  0.002756   -0.07    104.05   
   213. A(C   9,N  67,Pd 70)          105.37 -0.001290    0.04    105.40   
   214. A(N  64,O  68,Pd 70)          119.05  0.000326   -0.01    119.04   
   215. A(N  67,Pd 70,O  68)           93.84 -0.001721    0.04     93.88   
   216. A(N  66,Pd 70,O  68)          172.80  0.000980   -0.03    172.77   
   217. A(N  65,Pd 70,O  68)           93.66  0.000079   -0.00     93.65   
   218. A(N  66,Pd 70,N  67)           85.70  0.001862   -0.05     85.65   
   219. A(N  65,Pd 70,N  67)          167.27  0.002852   -0.07    167.20   
   220. A(N  65,Pd 70,N  66)           85.57  0.000216   -0.00     85.57   
   221. D(N  66,C   3,C   0,H   1)    -66.26 -0.000232    0.01    -66.25   
   222. D(H   5,C   3,C   0,H   2)     54.97 -0.001667    0.05     55.02   
   223. D(H   5,C   3,C   0,N  65)    -65.73 -0.001399    0.04    -65.69   
   224. D(H   4,C   3,C   0,H   2)    -64.87 -0.000169    0.01    -64.87   
   225. D(N  66,C   3,C   0,H   2)    175.09  0.001291   -0.04    175.05   
   226. D(H   4,C   3,C   0,H   1)     53.78 -0.001693    0.05     53.83   
   227. D(H   5,C   3,C   0,H   1)    173.63 -0.003190    0.09    173.72   
   228. D(H   4,C   3,C   0,N  65)    174.42  0.000098   -0.00    174.42   
   229. D(N  66,C   3,C   0,N  65)     54.39  0.001559   -0.05     54.34   
   230. D(H  11,C   9,C   6,N  66)   -175.27 -0.001521    0.04   -175.23   
   231. D(H  11,C   9,C   6,H   7)    -55.39  0.002251   -0.07    -55.45   
   232. D(H  10,C   9,C   6,N  66)     66.35 -0.000222    0.00     66.36   
   233. D(N  67,C   9,C   6,H   7)     65.32  0.001339   -0.04     65.28   
   234. D(H  11,C   9,C   6,H   8)     64.71  0.000367   -0.01     64.70   
   235. D(N  67,C   9,C   6,H   8)   -174.58 -0.000545    0.02   -174.57   
   236. D(H  10,C   9,C   6,H   7)   -173.76  0.003550   -0.10   -173.87   
   237. D(N  67,C   9,C   6,N  66)    -54.56 -0.002434    0.07    -54.49   
   238. D(H  10,C   9,C   6,H   8)    -53.67  0.001666   -0.05    -53.72   
   239. D(C  18,C  15,C  12,H  13)    -56.89  0.001378   -0.04    -56.93   
   240. D(H  17,C  15,C  12,N  65)     60.05 -0.000587    0.02     60.07   
   241. D(H  16,C  15,C  12,H  14)    179.76 -0.001472    0.04    179.80   
   242. D(H  17,C  15,C  12,H  13)   -177.82  0.000511   -0.01   -177.83   
   243. D(H  16,C  15,C  12,N  65)    -58.11  0.001352   -0.04    -58.15   
   244. D(H  16,C  15,C  12,H  13)     64.02  0.002451   -0.07     63.95   
   245. D(C  18,C  15,C  12,N  65)   -179.03  0.000279   -0.01   -179.03   
   246. D(H  17,C  15,C  12,H  14)    -62.08 -0.003412    0.10    -61.98   
   247. D(C  18,C  15,C  12,H  14)     58.85 -0.002545    0.07     58.92   
   248. D(H  19,C  18,C  15,H  17)   -171.93  0.000084   -0.00   -171.93   
   249. D(H  19,C  18,C  15,H  16)    -53.79  0.001480   -0.04    -53.83   
   250. D(H  20,C  18,C  15,C  12)    -50.71 -0.000304    0.01    -50.71   
   251. D(H  19,C  18,C  15,C  12)     67.17  0.000436   -0.01     67.15   
   252. D(C  21,C  18,C  15,C  12)   -171.76  0.000127   -0.00   -171.76   
   253. D(H  20,C  18,C  15,H  16)   -171.67  0.000740   -0.02   -171.69   
   254. D(C  21,C  18,C  15,H  17)    -50.85 -0.000225    0.01    -50.85   
   255. D(H  20,C  18,C  15,H  17)     70.19 -0.000657    0.02     70.21   
   256. D(C  21,C  18,C  15,H  16)     67.28  0.001171   -0.03     67.25   
   257. D(H  24,C  21,C  18,H  19)    -54.81 -0.000153    0.00    -54.80   
   258. D(H  24,C  21,C  18,C  15)   -175.85  0.000185   -0.01   -175.85   
   259. D(H  24,C  21,C  18,H  20)     63.12  0.000441   -0.01     63.11   
   260. D(H  23,C  21,C  18,H  19)     65.23  0.000037   -0.00     65.23   
   261. D(H  23,C  21,C  18,H  20)   -176.83  0.000631   -0.02   -176.85   
   262. D(H  22,C  21,C  18,H  20)    -56.83  0.000202   -0.01    -56.83   
   263. D(H  22,C  21,C  18,H  19)   -174.76 -0.000393    0.01   -174.75   
   264. D(H  23,C  21,C  18,C  15)    -55.81  0.000375   -0.01    -55.82   
   265. D(H  22,C  21,C  18,C  15)     64.20 -0.000054    0.00     64.20   
   266. D(C  31,C  28,C  25,H  27)     48.30 -0.002666    0.08     48.37   
   267. D(C  31,C  28,C  25,H  26)    -68.12 -0.000088   -0.00    -68.12   
   268. D(C  31,C  28,C  25,N  65)    170.02 -0.000820    0.02    170.04   
   269. D(H  30,C  28,C  25,H  27)    168.89 -0.000452    0.02    168.90   
   270. D(H  30,C  28,C  25,N  65)    -69.39  0.001394   -0.04    -69.43   
   271. D(H  29,C  28,C  25,H  26)    171.18 -0.000142    0.00    171.19   
   272. D(H  29,C  28,C  25,H  27)    -72.41 -0.002720    0.08    -72.32   
   273. D(H  30,C  28,C  25,H  26)     52.47  0.002126   -0.06     52.41   
   274. D(H  29,C  28,C  25,N  65)     49.32 -0.000874    0.02     49.34   
   275. D(C  34,C  31,C  28,H  29)    -66.68  0.000822   -0.02    -66.71   
   276. D(C  34,C  31,C  28,C  25)    172.66  0.001097   -0.03    172.64   
   277. D(H  33,C  31,C  28,H  30)    -69.18  0.000504   -0.02    -69.20   
   278. D(H  33,C  31,C  28,H  29)    172.03  0.000360   -0.01    172.02   
   279. D(H  32,C  31,C  28,H  30)    173.40 -0.000330    0.01    173.41   
   280. D(H  32,C  31,C  28,C  25)    -66.04 -0.000199    0.01    -66.03   
   281. D(H  33,C  31,C  28,C  25)     51.38  0.000635   -0.02     51.36   
   282. D(C  34,C  31,C  28,H  30)     52.10  0.000966   -0.03     52.08   
   283. D(H  32,C  31,C  28,H  29)     54.61 -0.000474    0.01     54.63   
   284. D(H  37,C  34,C  31,H  33)     58.36  0.000228   -0.01     58.35   
   285. D(H  36,C  34,C  31,H  33)    178.39 -0.000512    0.01    178.41   
   286. D(H  37,C  34,C  31,H  32)    175.79  0.000060   -0.00    175.79   
   287. D(H  37,C  34,C  31,C  28)    -62.85  0.000400   -0.01    -62.87   
   288. D(H  36,C  34,C  31,H  32)    -64.18 -0.000681    0.02    -64.16   
   289. D(H  36,C  34,C  31,C  28)     57.18 -0.000341    0.01     57.19   
   290. D(H  35,C  34,C  31,H  33)    -61.66 -0.000093    0.00    -61.66   
   291. D(H  35,C  34,C  31,H  32)     55.77 -0.000262    0.01     55.78   
   292. D(H  35,C  34,C  31,C  28)    177.13  0.000078   -0.00    177.12   
   293. D(C  44,C  41,C  38,N  67)    178.23 -0.000582    0.02    178.25   
   294. D(C  44,C  41,C  38,H  40)     56.13 -0.001429    0.04     56.17   
   295. D(C  44,C  41,C  38,H  39)    -59.61  0.002347   -0.07    -59.68   
   296. D(H  43,C  41,C  38,N  67)    -60.89  0.000261   -0.01    -60.89   
   297. D(H  43,C  41,C  38,H  40)    177.01 -0.000586    0.02    177.03   
   298. D(H  43,C  41,C  38,H  39)     61.27  0.003189   -0.09     61.18   
   299. D(H  42,C  41,C  38,H  40)    -64.82 -0.002395    0.07    -64.76   
   300. D(H  42,C  41,C  38,H  39)    179.44  0.001380   -0.04    179.40   
   301. D(H  42,C  41,C  38,N  67)     57.28 -0.001548    0.04     57.32   
   302. D(C  47,C  44,C  41,H  43)     58.83  0.000409   -0.01     58.81   
   303. D(C  47,C  44,C  41,H  42)    -59.33 -0.000718    0.02    -59.31   
   304. D(C  47,C  44,C  41,C  38)    179.73  0.000305   -0.01    179.72   
   305. D(H  46,C  44,C  41,H  43)    -62.52  0.000478   -0.01    -62.53   
   306. D(H  46,C  44,C  41,H  42)    179.33 -0.000650    0.02    179.35   
   307. D(H  45,C  44,C  41,C  38)    -58.96  0.000222   -0.01    -58.97   
   308. D(H  46,C  44,C  41,C  38)     58.39  0.000374   -0.01     58.38   
   309. D(H  45,C  44,C  41,H  43)   -179.86  0.000326   -0.01   -179.87   
   310. D(H  45,C  44,C  41,H  42)     61.98 -0.000802    0.02     62.00   
   311. D(H  50,C  47,C  44,C  41)    -60.75  0.000139   -0.00    -60.75   
   312. D(H  49,C  47,C  44,H  46)   -179.27 -0.000151    0.00   -179.27   
   313. D(H  48,C  47,C  44,H  46)    -59.27  0.000079   -0.00    -59.28   
   314. D(H  49,C  47,C  44,C  41)     59.35 -0.000399    0.01     59.36   
   315. D(H  48,C  47,C  44,H  45)     58.00 -0.000050    0.00     58.00   
   316. D(H  48,C  47,C  44,C  41)    179.34 -0.000170    0.00    179.35   
   317. D(H  50,C  47,C  44,H  45)    177.90  0.000259   -0.01    177.90   
   318. D(H  49,C  47,C  44,H  45)    -62.00 -0.000279    0.01    -61.99   
   319. D(H  50,C  47,C  44,H  46)     60.63  0.000387   -0.01     60.62   
   320. D(C  57,C  54,C  51,N  67)   -167.75  0.001098   -0.03   -167.78   
   321. D(C  57,C  54,C  51,H  53)     70.41  0.000086   -0.00     70.41   
   322. D(C  57,C  54,C  51,H  52)    -46.05  0.002636   -0.08    -46.13   
   323. D(H  56,C  54,C  51,N  67)     71.28 -0.001273    0.04     71.31   
   324. D(H  56,C  54,C  51,H  53)    -50.57 -0.002286    0.06    -50.50   
   325. D(H  56,C  54,C  51,H  52)   -167.03  0.000264   -0.01   -167.04   
   326. D(H  55,C  54,C  51,N  67)    -46.71  0.001101   -0.03    -46.74   
   327. D(H  55,C  54,C  51,H  53)   -168.55  0.000089   -0.00   -168.56   
   328. D(H  55,C  54,C  51,H  52)     74.99  0.002638   -0.08     74.91   
   329. D(C  60,C  57,C  54,H  56)    -48.14 -0.000836    0.02    -48.12   
   330. D(C  60,C  57,C  54,H  55)     69.91 -0.001109    0.03     69.94   
   331. D(C  60,C  57,C  54,C  51)   -169.10 -0.001472    0.04   -169.07   
   332. D(H  59,C  57,C  54,H  55)    -51.34  0.000510   -0.01    -51.36   
   333. D(H  59,C  57,C  54,C  51)     69.64  0.000147   -0.01     69.64   
   334. D(H  58,C  57,C  54,H  55)   -168.89 -0.000554    0.02   -168.87   
   335. D(H  58,C  57,C  54,C  51)    -47.90 -0.000917    0.02    -47.88   
   336. D(H  58,C  57,C  54,H  56)     73.06 -0.000281    0.01     73.06   
   337. D(H  59,C  57,C  54,H  56)   -169.40  0.000783   -0.02   -169.42   
   338. D(H  63,C  60,C  57,H  59)     66.29  0.000479   -0.01     66.28   
   339. D(H  63,C  60,C  57,H  58)   -176.08  0.000432   -0.01   -176.09   
   340. D(H  63,C  60,C  57,C  54)    -54.91  0.000186   -0.01    -54.91   
   341. D(H  62,C  60,C  57,H  59)   -173.76 -0.000121    0.00   -173.75   
   342. D(H  62,C  60,C  57,H  58)    -56.13 -0.000168    0.00    -56.13   
   343. D(H  62,C  60,C  57,C  54)     65.04 -0.000414    0.01     65.06   
   344. D(H  61,C  60,C  57,H  59)    -53.75  0.000226   -0.01    -53.76   
   345. D(H  61,C  60,C  57,H  58)     63.87  0.000179   -0.01     63.87   
   346. D(H  61,C  60,C  57,C  54)   -174.95 -0.000067    0.00   -174.95   
   347. D(C  12,N  65,C   0,H   1)   -160.21  0.000258   -0.01   -160.22   
   348. D(Pd 70,N  65,C  25,C  28)    -57.28  0.002287   -0.06    -57.34   
   349. D(Pd 70,N  65,C  25,H  27)     64.41 -0.000211    0.00     64.42   
   350. D(C  12,N  65,C  25,C  28)   -174.72  0.000709   -0.02   -174.74   
   351. D(C  12,N  65,C  25,H  27)    -53.03 -0.001789    0.05    -52.98   
   352. D(C  12,N  65,C  25,H  26)     63.37  0.000856   -0.02     63.34   
   353. D(C   0,N  65,C  25,C  28)     63.00  0.000562   -0.01     62.99   
   354. D(C   0,N  65,C  25,H  27)   -175.30 -0.001936    0.05   -175.25   
   355. D(C   0,N  65,C  25,H  26)    -58.91  0.000709   -0.02    -58.93   
   356. D(Pd 70,N  65,C  12,C  15)   -179.45  0.001024   -0.03   -179.47   
   357. D(Pd 70,N  65,C  12,H  14)    -57.30 -0.000710    0.02    -57.28   
   358. D(Pd 70,N  65,C  12,H  13)     58.43  0.002155   -0.06     58.37   
   359. D(C  25,N  65,C  12,C  15)    -55.35 -0.000471    0.01    -55.34   
   360. D(C  25,N  65,C  12,H  14)     66.80 -0.002205    0.06     66.86   
   361. D(C  25,N  65,C  12,H  13)   -177.47  0.000660   -0.02   -177.50   
   362. D(C   0,N  65,C  12,C  15)     66.57  0.000351   -0.01     66.56   
   363. D(C   0,N  65,C  12,H  14)   -171.28 -0.001383    0.04   -171.24   
   364. D(C   0,N  65,C  12,H  13)    -55.56  0.001481   -0.04    -55.60   
   365. D(Pd 70,N  65,C   0,C   3)    -33.87 -0.001806    0.05    -33.82   
   366. D(Pd 70,N  65,C   0,H   2)   -154.56 -0.000837    0.02   -154.54   
   367. D(Pd 70,N  65,C   0,H   1)     86.72 -0.002472    0.07     86.78   
   368. D(C  25,N  65,C   0,C   3)   -159.64  0.000935   -0.02   -159.66   
   369. D(C  25,N  65,C   0,H   2)     79.66  0.001904   -0.05     79.61   
   370. D(Pd 70,N  65,C  25,H  26)   -179.19  0.002433   -0.07   -179.26   
   371. D(C  25,N  65,C   0,H   1)    -39.06  0.000269   -0.00    -39.06   
   372. D(C  12,N  65,C   0,C   3)     79.20  0.000925   -0.02     79.18   
   373. D(C  12,N  65,C   0,H   2)    -41.49  0.001893   -0.05    -41.55   
   374. D(H  71,N  66,C   6,H   8)     47.55 -0.002107    0.06     47.61   
   375. D(H  71,N  66,C   6,H   7)    167.58 -0.000216    0.01    167.59   
   376. D(Pd 70,N  66,C   6,C   9)     47.22  0.003009   -0.08     47.13   
   377. D(Pd 70,N  66,C   6,H   7)    -72.69  0.002820   -0.08    -72.77   
   378. D(C   3,N  66,C   6,C   9)    166.38  0.003083   -0.09    166.30   
   379. D(C   3,N  66,C   6,H   8)    -73.56  0.001004   -0.03    -73.59   
   380. D(C   3,N  66,C   6,H   7)     46.48  0.002894   -0.08     46.40   
   381. D(H  71,N  66,C   3,H   5)   -169.48 -0.001210    0.04   -169.44   
   382. D(H  71,N  66,C   3,H   4)    -49.62  0.000387   -0.01    -49.62   
   383. D(H  71,N  66,C   3,C   0)     70.44 -0.001890    0.05     70.49   
   384. D(Pd 70,N  66,C   3,H   5)     73.48 -0.002348    0.07     73.55   
   385. D(Pd 70,N  66,C   3,H   4)   -166.65 -0.000751    0.02   -166.63   
   386. D(Pd 70,N  66,C   6,H   8)    167.27  0.000930   -0.03    167.25   
   387. D(Pd 70,N  66,C   3,C   0)    -46.60 -0.003028    0.08    -46.52   
   388. D(C   6,N  66,C   3,H   5)    -45.58 -0.001403    0.04    -45.54   
   389. D(C   6,N  66,C   3,H   4)     74.28  0.000194   -0.01     74.27   
   390. D(H  71,N  66,C   6,C   9)    -72.51 -0.000028    0.00    -72.51   
   391. D(C   6,N  66,C   3,C   0)   -165.67 -0.002083    0.06   -165.61   
   392. D(Pd 70,N  67,C  51,C  54)     59.67 -0.002925    0.08     59.75   
   393. D(Pd 70,N  67,C  51,H  53)   -178.55 -0.002704    0.07   -178.47   
   394. D(Pd 70,N  67,C  51,H  52)    -62.06 -0.000092    0.00    -62.05   
   395. D(C  38,N  67,C  51,C  54)    176.87 -0.001271    0.03    176.90   
   396. D(C  38,N  67,C  51,H  53)    -61.35 -0.001050    0.03    -61.31   
   397. D(C  38,N  67,C  51,H  52)     55.14  0.001562   -0.04     55.10   
   398. D(C   9,N  67,C  51,C  54)    -59.83 -0.000822    0.02    -59.81   
   399. D(C   9,N  67,C  51,H  52)    178.44  0.002011   -0.06    178.39   
   400. D(Pd 70,N  67,C  38,C  41)   -177.88 -0.000660    0.02   -177.87   
   401. D(Pd 70,N  67,C  38,H  40)    -55.79 -0.001682    0.05    -55.74   
   402. D(Pd 70,N  67,C  38,H  39)     59.95  0.000945   -0.03     59.92   
   403. D(C  51,N  67,C  38,C  41)     58.08  0.001180   -0.03     58.05   
   404. D(C  51,N  67,C  38,H  40)   -179.82  0.000157   -0.00   -179.82   
   405. D(C  51,N  67,C  38,H  39)    -64.09  0.002785   -0.07    -64.16   
   406. D(C   9,N  67,C  38,C  41)    -64.82 -0.001057    0.03    -64.79   
   407. D(C   9,N  67,C  38,H  40)     57.28 -0.002080    0.06     57.34   
   408. D(C   9,N  67,C  38,H  39)    173.02  0.000548   -0.02    173.00   
   409. D(Pd 70,N  67,C   9,H  11)    153.97  0.000971   -0.02    153.94   
   410. D(C   9,N  67,C  51,H  53)     61.95 -0.000600    0.02     61.97   
   411. D(Pd 70,N  67,C   9,H  10)    -87.76  0.002157   -0.06    -87.81   
   412. D(Pd 70,N  67,C   9,C   6)     33.18  0.002389   -0.07     33.11   
   413. D(C  51,N  67,C   9,H  11)    -80.68 -0.002179    0.06    -80.62   
   414. D(C  51,N  67,C   9,H  10)     37.60 -0.000993    0.03     37.62   
   415. D(C  51,N  67,C   9,C   6)    158.53 -0.000761    0.02    158.55   
   416. D(C  38,N  67,C   9,H  11)     41.68 -0.001173    0.03     41.71   
   417. D(C  38,N  67,C   9,H  10)    159.96  0.000013   -0.00    159.96   
   418. D(C  38,N  67,C   9,C   6)    -79.11  0.000245   -0.01    -79.12   
   419. D(Pd 70,O  68,N  64,O  69)     -1.10 -0.000110    0.00     -1.09   
   420. D(N  67,Pd 70,O  68,N  64)    -91.75  0.001406   -0.04    -91.79   
   421. D(N  66,Pd 70,O  68,N  64)   -177.83  0.000631   -0.02   -177.85   
   422. D(N  65,Pd 70,O  68,N  64)     98.54 -0.000933    0.02     98.56   
   423. D(O  68,Pd 70,N  67,C  51)     59.69  0.000032   -0.00     59.69   
   424. D(O  68,Pd 70,N  67,C  38)    -60.63 -0.000261    0.01    -60.62   
   425. D(O  68,Pd 70,N  67,C   9)   -177.93  0.000014    0.00   -177.93   
   426. D(N  66,Pd 70,N  67,C  38)    112.17  0.000730   -0.02    112.14   
   427. D(N  66,Pd 70,N  67,C   9)     -5.14  0.001005   -0.02     -5.16   
   428. D(N  65,Pd 70,N  67,C  51)   -174.33  0.000384   -0.01   -174.34   
   429. D(N  65,Pd 70,N  67,C   9)    -51.95  0.000366   -0.01    -51.96   
   430. D(O  68,Pd 70,N  66,H  71)   -176.20  0.001930   -0.06   -176.25   
   431. D(O  68,Pd 70,N  66,C   6)     63.20 -0.000872    0.03     63.23   
   432. D(O  68,Pd 70,N  66,C   3)    -61.79 -0.000808    0.02    -61.77   
   433. D(N  67,Pd 70,N  66,H  71)     97.21  0.001452   -0.05     97.16   
   434. D(N  67,Pd 70,N  66,C   6)    -23.39 -0.001351    0.04    -23.36   
   435. D(N  67,Pd 70,N  66,C   3)   -148.38 -0.001287    0.03   -148.35   
   436. D(N  65,Pd 70,N  66,H  71)    -92.06  0.003418   -0.10    -92.16   
   437. D(N  65,Pd 70,N  66,C   6)    147.33  0.000616   -0.01    147.33   
   438. D(N  65,Pd 70,N  67,C  38)     65.35  0.000091   -0.01     65.35   
   439. D(N  65,Pd 70,N  66,C   3)     22.35  0.000679   -0.02     22.33   
   440. D(O  68,Pd 70,N  65,C  25)    -58.26  0.000105   -0.00    -58.26   
   441. D(O  68,Pd 70,N  65,C  12)     61.67  0.000067   -0.00     61.67   
   442. D(N  66,Pd 70,N  67,C  51)   -127.51  0.001023   -0.03   -127.54   
   443. D(O  68,Pd 70,N  65,C   0)    179.11  0.000853   -0.03    179.08   
   444. D(N  67,Pd 70,N  65,C  25)    175.74 -0.000081    0.00    175.74   
   445. D(N  67,Pd 70,N  65,C  12)    -64.33 -0.000119    0.01    -64.32   
   446. D(N  67,Pd 70,N  65,C   0)     53.11  0.000667   -0.02     53.09   
   447. D(N  66,Pd 70,N  65,C  25)    128.92 -0.000852    0.02    128.94   
   448. D(N  66,Pd 70,N  65,C  12)   -111.15 -0.000890    0.03   -111.12   
   449. D(N  66,Pd 70,N  65,C   0)      6.29 -0.000103   -0.00      6.29   
    ----------------------------------------------------------------------------

         *************************************************************
         *                GEOMETRY OPTIMIZATION CYCLE   2            *
         *************************************************************
---------------------------------
CARTESIAN COORDINATES (ANGSTROEM)
---------------------------------
  C      4.794771   12.874829   18.771977
  H      3.881468   12.800658   19.203155
  H      4.952496   13.845817   18.532689
  C      4.838466   12.027083   17.522645
  H      4.073081   12.270953   16.904698
  H      5.710669   12.174062   17.028275
  C      5.072127    9.591023   16.930020
  H      5.941068    9.836709   16.471787
  H      4.342657    9.528022   16.228659
  C      5.216224    8.277637   17.661045
  H      4.317534    7.993266   18.028923
  H      5.531688    7.562951   17.016098
  C      7.210117   12.937699   19.349967
  H      7.394147   12.652342   18.395452
  H      7.899500   12.484703   19.937560
  C      7.421968   14.439936   19.442559
  H      6.743139   14.913216   18.858175
  H      7.277450   14.741584   20.399684
  C      8.823413   14.827188   18.998582
  H      8.921668   14.647023   18.006536
  H      9.500109   14.252948   19.488085
  C      9.114612   16.292991   19.274957
  H      9.102755   16.458202   20.266355
  H      8.415347   16.864824   18.833494
  H     10.020713   16.530498   18.908689
  C      5.526697   12.870140   21.126714
  H      5.469868   13.881124   21.122583
  H      6.294615   12.609947   21.735164
  C      4.242486   12.319149   21.714064
  H      4.215331   11.313408   21.595481
  H      3.445994   12.716385   21.229196
  C      4.167693   12.668150   23.199786
  H      4.904751   12.178155   23.692509
  H      4.328108   13.662489   23.313115
  C      2.826521   12.306300   23.824256
  H      2.847574   12.512313   24.807759
  H      2.646701   11.326295   23.693750
  H      2.095671   12.841069   23.386288
  C      7.620024    8.342705   18.288140
  H      8.235275    8.548309   19.066259
  H      7.742334    9.081134   17.604431
  C      8.074362    7.033061   17.656064
  H      7.464948    6.802934   16.879877
  H      8.007000    6.287689   18.338709
  C      9.507793    7.134855   17.160124
  H      9.568350    7.883046   16.479793
  H     10.109305    7.375613   17.938816
  C     10.015627    5.846861   16.523568
  H     10.960845    5.979732   16.207318
  H      9.433050    5.604683   15.741849
  H      9.992180    5.104539   17.201286
  C      5.980980    7.332455   19.805401
  H      6.678544    7.434558   20.532077
  H      6.130909    6.433976   19.362113
  C      4.610816    7.324324   20.450882
  H      4.365505    8.266323   20.733325
  H      3.921461    7.011798   19.776163
  C      4.582871    6.406959   21.663390
  H      5.002814    5.517848   21.415739
  H      5.140600    6.818751   22.401335
  C      3.181192    6.165653   22.175539
  H      3.220830    5.624071   23.022037
  H      2.650772    5.664865   21.484476
  H      2.734838    7.046248   22.363104
  N      7.163747    9.783138   22.089370
  N      5.851682   12.410952   19.739442
  N      4.723164   10.613853   17.949436
  N      6.203442    8.404134   18.789532
  O      7.477570   10.163632   20.884934
  O      5.988786    9.595076   22.280818
  Pd     5.997899   10.359793   19.489415
  H      3.805137   10.501479   18.259807

----------------------------
CARTESIAN COORDINATES (A.U.)
----------------------------
  NO LB      ZA    FRAG     MASS         X           Y           Z
   0 C     6.0000    0    12.011    9.060805   24.329900   35.473895
   1 H     1.0000    0     1.008    7.334912   24.189737   36.288704
   2 H     1.0000    0     1.008    9.358861   26.164802   35.021706
   3 C     6.0000    0    12.011    9.143377   22.727893   33.113000
   4 H     1.0000    0     1.008    7.697007   23.188741   31.945250
   5 H     1.0000    0     1.008   10.791600   23.005644   32.178776
   6 C     6.0000    0    12.011    9.584931   18.124406   31.993101
   7 H     1.0000    0     1.008   11.226992   18.588687   31.127166
   8 H     1.0000    0     1.008    8.206432   18.005352   30.667720
   9 C     6.0000    0    12.011    9.857234   15.642468   33.374538
  10 H     1.0000    0     1.008    8.158956   15.105083   34.069728
  11 H     1.0000    0     1.008   10.453376   14.291907   32.155765
  12 C     6.0000    0    12.011   13.625146   24.448708   36.566139
  13 H     1.0000    0     1.008   13.972913   23.909460   34.762366
  14 H     1.0000    0     1.008   14.927892   23.592669   37.676528
  15 C     6.0000    0    12.011   14.025488   27.287525   36.741113
  16 H     1.0000    0     1.008   12.742685   28.181894   35.636786
  17 H     1.0000    0     1.008   13.752388   27.857557   38.549816
  18 C     6.0000    0    12.011   16.673835   28.019324   35.902117
  19 H     1.0000    0     1.008   16.859510   27.678862   34.027422
  20 H     1.0000    0     1.008   17.952604   26.934168   36.827143
  21 C     6.0000    0    12.011   17.224120   30.789290   36.424390
  22 H     1.0000    0     1.008   17.201714   31.101494   38.297861
  23 H     1.0000    0     1.008   15.902701   31.869899   35.590145
  24 H     1.0000    0     1.008   18.936403   31.238114   35.732244
  25 C     6.0000    0    12.011   10.443945   24.321040   39.923703
  26 H     1.0000    0     1.008   10.336552   26.231524   39.915897
  27 H     1.0000    0     1.008   11.895099   23.829347   41.073508
  28 C     6.0000    0    12.011    8.017136   23.279817   41.033634
  29 H     1.0000    0     1.008    7.965820   21.379243   40.809544
  30 H     1.0000    0     1.008    6.511985   24.030486   40.117366
  31 C     6.0000    0    12.011    7.875798   23.939335   43.841242
  32 H     1.0000    0     1.008    9.268636   23.013377   44.772354
  33 H     1.0000    0     1.008    8.178938   25.818362   44.055402
  34 C     6.0000    0    12.011    5.341350   23.255537   45.021319
  35 H     1.0000    0     1.008    5.381135   23.644844   46.879871
  36 H     1.0000    0     1.008    5.001541   21.403596   44.774698
  37 H     1.0000    0     1.008    3.960245   24.266104   44.193679
  38 C     6.0000    0    12.011   14.399759   15.765428   34.559577
  39 H     1.0000    0     1.008   15.562414   16.153964   36.030008
  40 H     1.0000    0     1.008   14.630890   17.160856   33.267553
  41 C     6.0000    0    12.011   15.258333   13.290560   33.365125
  42 H     1.0000    0     1.008   14.106708   12.855682   31.898344
  43 H     1.0000    0     1.008   15.131038   11.882011   34.655137
  44 C     6.0000    0    12.011   17.967125   13.482923   32.427935
  45 H     1.0000    0     1.008   18.081560   14.896797   31.142296
  46 H     1.0000    0     1.008   19.103819   13.937889   33.899450
  47 C     6.0000    0    12.011   18.926792   11.048966   31.225018
  48 H     1.0000    0     1.008   20.712996   11.300055   30.627393
  49 H     1.0000    0     1.008   17.825880   10.591316   29.747784
  50 H     1.0000    0     1.008   18.882484    9.646181   32.505721
  51 C     6.0000    0    12.011   11.302414   13.856332   37.426785
  52 H     1.0000    0     1.008   12.620618   14.049278   38.800003
  53 H     1.0000    0     1.008   11.585740   12.158453   36.589091
  54 C     6.0000    0    12.011    8.713179   13.840967   38.646567
  55 H     1.0000    0     1.008    8.249608   15.621086   39.180306
  56 H     1.0000    0     1.008    7.410488   13.250379   37.371531
  57 C     6.0000    0    12.011    8.660371   12.107397   40.937875
  58 H     1.0000    0     1.008    9.453948   10.427222   40.469882
  59 H     1.0000    0     1.008    9.714327   12.885573   42.332387
  60 C     6.0000    0    12.011    6.011582   11.651396   41.905695
  61 H     1.0000    0     1.008    6.086487   10.627953   43.505344
  62 H     1.0000    0     1.008    5.009234   10.705043   40.599776
  63 H     1.0000    0     1.008    5.168095   13.315480   42.260143
  64 N     7.0000    0    14.007   13.537520   18.487452   41.742859
  65 N     7.0000    0    14.007   11.058076   23.453301   37.302139
  66 N     7.0000    0    14.007    8.925486   20.057276   33.919517
  67 N     7.0000    0    14.007   11.722807   15.881511   35.507069
  68 O     8.0000    0    15.999   14.130559   19.206482   39.466806
  69 O     8.0000    0    15.999   11.317165   18.132066   42.104645
  70 Pd   18.0000*   0   106.400   11.334386   19.577171   36.829656
  71 H     1.0000    0     1.008    7.190667   19.844920   34.506034
* core charge reduced due to ECP

--------------------------------
INTERNAL COORDINATES (ANGSTROEM)
--------------------------------
 C      0   0   0     0.000000000000     0.00000000     0.00000000
 H      1   0   0     1.012688947496     0.00000000     0.00000000
 H      1   2   0     1.012400005972   108.14265926     0.00000000
 C      1   2   3     1.510434565352   109.70366486   240.29844890
 H      4   1   2     1.013482216458   110.32984921    53.83178891
 H      4   1   2     1.013282560353   110.30630026   173.72116880
 C      4   1   2     2.517973793422   137.76191939   282.46297590
 H      7   4   1     1.012619643680    87.21449648   243.56299883
 H      7   4   1     1.013904851309    98.98395274   135.13655336
 C      7   4   1     1.510014006266   137.42586005     1.10191252
 H     10   7   4     1.011852692202   109.61508671    77.00532127
 H     10   7   4     1.013040105393   109.58016947   195.41687581
 C      1   2   3     2.484334525640   141.22492147   101.83031975
 H     13   1   2     1.013112121919    87.15001194   158.78615619
 H     13   1   2     1.012778822295   141.76180693    44.12401175
 C     13   1   2     1.519924533241   100.06106793   266.65685707
 H     16  13   1     1.013069217441   109.46313685   333.67179633
 H     16  13   1     1.013885744438   109.37171467    91.88976850
 C     16  13   1     1.520239252609   111.25176348   212.79086812
 H     19  16  13     1.013049108688   109.27469207    67.15463413
 H     19  16  13     1.013548635065   109.27555500   309.29389407
 C     19  16  13     1.519788705366   111.66665333   188.23679756
 H     22  19  16     1.005139671376   109.61097962    64.20319958
 H     22  19  16     1.005413307024   109.59943853   304.18281695
 H     22  19  16     1.005773758011   109.52076351   184.14561592
 C     13   1   2     2.448528665831    59.97975157   356.08506432
 H     26  13   1     1.012588676882    90.46283731   271.73443128
 H     26  13   1     1.013711168873    85.51519059   164.18479724
 C     26  13   1     1.515840137120   150.88697422    43.49081464
 H     29  26  13     1.013071134365   109.76801752    43.04743483
 H     29  26  13     1.013554980259   109.75126573   284.27472322
 C     29  26  13     1.527994273181   109.58479010   163.74474427
 H     32  29  26     1.012978992022   109.07795544   293.96740094
 H     32  29  26     1.013550673556   108.96853858    51.36304874
 C     32  29  26     1.523037089457   112.79971305   172.63594926
 H     35  32  29     1.005068549191   109.51623716   177.12341304
 H     35  32  29     1.004876249000   109.63538166    57.18850234
 H     35  32  29     1.005949650871   109.57004963   297.13394534
 C     10   7   4     2.485103338405   101.05171954   281.83005512
 H     39  10   7     1.013052576408   141.86801167    99.73665428
 H     39  10   7     1.013752973934    88.02790723   343.80605742
 C     39  10   7     1.523519096161    99.28007205   235.80453860
 H     42  39  10     1.013315918613   109.49141222    26.19916944
 H     42  39  10     1.012976755937   109.45756986   267.98330017
 C     42  39  10     1.520211279891   111.03747108   147.12412875
 H     45  42  39     1.013067644441   108.95939440   301.03198482
 H     45  42  39     1.012987101932   108.96814199    58.37513692
 C     45  42  39     1.523820485723   113.19866916   179.71928037
 H     48  45  42     1.005537708232   109.44882872   179.34788445
 H     48  45  42     1.004555102344   109.60728294    59.35805177
 H     48  45  42     1.005432457518   109.55429717   299.24686532
 C     39  10   7     2.451357288786    59.91020591   144.39062739
 H     52  39  10     1.012461106878    86.67545701   198.08371133
 H     52  39  10     1.013039027138    89.75457834    90.48788835
 C     52  39  10     1.514616073846   150.55719408   321.10665711
 H     55  52  39     1.013563947878   109.43356811   316.89850121
 H     55  52  39     1.013966826011   109.45647953    74.95133113
 C     55  52  39     1.520695948677   111.07943540   195.86097480
 H     58  55  52     1.014002461251   109.06299772   312.12046786
 H     58  55  52     1.012520372459   109.00489179    69.63542224
 C     58  55  52     1.511696967756   112.54842137   190.93319045
 H     61  58  55     1.005704651462   109.54661738   185.04926522
 H     61  58  55     1.004838981252   109.63359675    65.05558353
 H     61  58  55     1.004918018409   109.58473498   305.08791806
 N     53  52  39     2.859442734760   126.20136804    84.25735464
 N     26  13   1     1.496994101384    35.58586026    33.70265404
 N      4   1   2     1.480764479088   107.15812269   293.75130041
 N     52  39  10     1.493310452748    35.27167998   326.80307080
 O     65  53  52     1.301508829914    77.11699819   295.35878014
 O     65  53  52     1.205219381277    78.04901843    55.15150403
 Pd    67   4   1     2.015200248953   106.93708357   313.48052250
 H     67   4   1     0.975567201929   105.95639082    70.48953392

---------------------------
INTERNAL COORDINATES (A.U.)
---------------------------
 C      0   0   0     0.000000000000     0.00000000     0.00000000
 H      1   0   0     1.913704769616     0.00000000     0.00000000
 H      1   2   0     1.913158749267   108.14265926     0.00000000
 C      1   2   3     2.854307671724   109.70366486   240.29844890
 H      4   1   2     1.915203830705   110.32984921    53.83178891
 H      4   1   2     1.914826535346   110.30630026   173.72116880
 C      4   1   2     4.758280881959   137.76191939   282.46297590
 H      7   4   1     1.913573804383    87.21449648   243.56299883
 H      7   4   1     1.916002494828    98.98395274   135.13655336
 C      7   4   1     2.853512930229   137.42586005     1.10191252
 H     10   7   4     1.912124476132   109.61508671    77.00532127
 H     10   7   4     1.914368361872   109.58016947   195.41687581
 C      1   2   3     4.694711878504   141.22492147   101.83031975
 H     13   1   2     1.914504453384    87.15001194   158.78615619
 H     13   1   2     1.913874608372   141.76180693    44.12401175
 C     13   1   2     2.872241112053   100.06106793   266.65685707
 H     16  13   1     1.914423375670   109.46313685   333.67179633
 H     16  13   1     1.915966388074   109.37171467    91.88976850
 C     16  13   1     2.872835845469   111.25176348   212.79086812
 H     19  16  13     1.914385375633   109.27469207    67.15463413
 H     19  16  13     1.915329343683   109.27555500   309.29389407
 C     19  16  13     2.871984434569   111.66665333   188.23679756
 H     22  19  16     1.899438705240   109.61097962    64.20319958
 H     22  19  16     1.899955801675   109.59943853   304.18281695
 H     22  19  16     1.900636955325   109.52076351   184.14561592
 C     13   1   2     4.627048609477    59.97975157   356.08506432
 H     26  13   1     1.913515285617    90.46283731   271.73443128
 H     26  13   1     1.915636488068    85.51519059   164.18479724
 C     26  13   1     2.864522721962   150.88697422    43.49081464
 H     29  26  13     1.914426998131   109.76801752    43.04743483
 H     29  26  13     1.915341334362   109.75126573   284.27472322
 C     29  26  13     2.887490710513   109.58479010   163.74474427
 H     32  29  26     1.914252874336   109.07795544   293.96740094
 H     32  29  26     1.915333195873   108.96853858    51.36304874
 C     32  29  26     2.878122990878   112.79971305   172.63594926
 H     35  32  29     1.899304303789   109.51623716   177.12341304
 H     35  32  29     1.898940909091   109.63538166    57.18850234
 H     35  32  29     1.900969344660   109.57004963   297.13394534
 C     10   7   4     4.696164724079   101.05171954   281.83005512
 H     39  10   7     1.914391928674   141.86801167    99.73665428
 H     39  10   7     1.915715488183    88.02790723   343.80605742
 C     39  10   7     2.879033851543    99.28007205   235.80453860
 H     42  39  10     1.914889573322   109.49141222    26.19916944
 H     42  39  10     1.914248648748   109.45756986   267.98330017
 C     42  39  10     2.872782984692   111.03747108   147.12412875
 H     45  42  39     1.914420403130   108.95939440   301.03198482
 H     45  42  39     1.914268199847   108.96814199    58.37513692
 C     45  42  39     2.879603395275   113.19866916   179.71928037
 H     48  45  42     1.900190885890   109.44882872   179.34788445
 H     48  45  42     1.898334029863   109.60728294    59.35805177
 H     48  45  42     1.899991990864   109.55429717   299.24686532
 C     39  10   7     4.632393932198    59.91020591   144.39062739
 H     52  39  10     1.913274213246    86.67545701   198.08371133
 H     52  39  10     1.914366324264    89.75457834    90.48788835
 C     52  39  10     2.862209577604   150.55719408   321.10665711
 H     55  52  39     1.915358280705   109.43356811   316.89850121
 H     55  52  39     1.916119610042   109.45647953    74.95133113
 C     55  52  39     2.873698875963   111.07943540   195.86097480
 H     58  55  52     1.916186950887   109.06299772   312.12046786
 H     58  55  52     1.913386208963   109.00489179    69.63542224
 C     58  55  52     2.856693266538   112.54842137   190.93319045
 H     61  58  55     1.900506362873   109.54661738   185.04926522
 H     61  58  55     1.898870483254   109.63359675    65.05558353
 H     61  58  55     1.899019841835   109.58473498   305.08791806
 N     53  52  39     5.403563664327   126.20136804    84.25735464
 N     26  13   1     2.828908875712    35.58586026    33.70265404
 N      4   1   2     2.798239334316   107.15812269   293.75130041
 N     52  39  10     2.821947788615    35.27167998   326.80307080
 O     65  53  52     2.459495249418    77.11699819   295.35878014
 O     65  53  52     2.277534561908    78.04901843    55.15150403
 Pd    67   4   1     3.808176575531   106.93708357   313.48052250
 H     67   4   1     1.843554836882   105.95639082    70.48953392

------------------------------------------------------------------------------
                   ___                                                        
                  /   \      - P O W E R E D   B Y -                         
                 /     \                                                     
                 |  |  |   _    _      __       _____    __    __             
                 |  |  |  | |  | |    /  \     |  _  \  |  |  /  |          
                  \  \/   | |  | |   /    \    | | | |  |  | /  /          
                 / \  \   | |__| |  /  /\  \   | |_| |  |  |/  /          
                |  |  |   |  __  | /  /__\  \  |    /   |      \           
                |  |  |   | |  | | |   __   |  |    \   |  |\   \          
                \     /   | |  | | |  |  |  |  | |\  \  |  | \   \       
                 \___/    |_|  |_| |__|  |__|  |_| \__\ |__|  \__/        
                                                                              
                      - O R C A' S   B I G   F R I E N D -                    
                                      &                                       
                       - I N T E G R A L  F E E D E R -                       
                                                                              
 v1 FN, 2020, v2 2021                                                         
------------------------------------------------------------------------------


Reading SHARK input file orca.SHARKINP.tmp ... ok
----------------------
SHARK INTEGRAL PACKAGE
----------------------

Number of atoms                             ...     72
Number of basis functions                   ...    478
Number of shells                            ...    256
Maximum angular momentum                    ...      2
Integral batch strategy                     ... SHARK/LIBINT Hybrid
RI-J (if used) integral strategy            ... SPLIT-RIJ (Revised 2003 algorithm where possible)
Printlevel                                  ...      1
Contraction scheme used                     ... SEGMENTED contraction
Coulomb Range Separation                    ... NOT USED
Exchange Range Separation                   ... NOT USED
Finite Nucleus Model                        ... NOT USED
Auxiliary Coulomb fitting basis             ... AVAILABLE
   # of basis functions in Aux-J            ...   1858
   # of shells in Aux-J                     ...    638
   Maximum angular momentum in Aux-J        ...      4
Auxiliary J/K fitting basis                 ... NOT available
Auxiliary Correlation fitting basis         ... NOT available
Auxiliary 'external' fitting basis          ... NOT available
Integral threshold                          ...     2.500000e-11
Primitive cut-off                           ...     2.500000e-12
Primitive pair pre-selection threshold      ...     2.500000e-12

Calculating pre-screening integrals         ... done (  0.1 sec) Dimension = 256
Organizing shell pair data                  ... done (  0.2 sec)
Shell pair information
Total number of shell pairs                 ...     32896
Shell pairs after pre-screening             ...     23770
Total number of primitive shell pairs       ...    130793
Primitive shell pairs kept                  ...     56090
          la=0 lb=0:  10769 shell pairs
          la=1 lb=0:   7383 shell pairs
          la=1 lb=1:   1292 shell pairs
          la=2 lb=0:   3039 shell pairs
          la=2 lb=1:   1084 shell pairs
          la=2 lb=2:    203 shell pairs

Calculating one electron integrals          ... done (  0.3 sec)
Calculating ECP integrals                   ... done (  0.8 sec)
Calculating RI/J V-Matrix + Cholesky decomp.... done (  0.4 sec)
Calculating Nuclear repulsion               ... done (  0.0 sec) ENN=   3266.923948157928 Eh

SHARK setup successfully completed in   1.9 seconds

Maximum memory used throughout the entire GTOINT-calculation: 117.7 MB

Diagonalization of the overlap matrix:
Smallest eigenvalue                        ... 1.056e-03
Time for diagonalization                   ...    0.036 sec
Threshold for overlap eigenvalues          ... 1.000e-08
Number of eigenvalues below threshold      ... 0
Time for construction of square roots      ...    0.028 sec
Total time needed                          ...    0.066 sec

-------------------
DFT GRID GENERATION
-------------------

General Integration Accuracy     IntAcc      ... 4.388
Radial Grid Type                 RadialGrid  ... OptM3 with GC (2021)
Angular Grid (max. ang.)         AngularGrid ... 4 (Lebedev-302)
Angular grid pruning method      GridPruning ... 4 (adaptive)
Weight generation scheme         WeightScheme... Becke
Basis function cutoff            BFCut       ... 1.0000e-11
Integration weight cutoff        WCut        ... 1.0000e-14
Angular grids for H and He will be reduced by one unit
Partially contracted basis set               ... off
Rotationally invariant grid construction     ... off

Total number of grid points                  ...   303253
Total number of batches                      ...     4777
Average number of points per batch           ...       63
Average number of grid points per atom       ...     4212
Time for grid setup =   12.020 sec

--------------------
COSX GRID GENERATION
--------------------

GRIDX 1
-------
General Integration Accuracy     IntAcc      ... 3.816
Radial Grid Type                 RadialGrid  ... OptM3 with GC (2021)
Angular Grid (max. ang.)         AngularGrid ... 1 (Lebedev-50)
Angular grid pruning method      GridPruning ... 4 (adaptive)
Weight generation scheme         WeightScheme... Becke
Basis function cutoff            BFCut       ... 1.0000e-11
Integration weight cutoff        WCut        ... 1.0000e-14
Angular grids for H and He will be reduced by one unit
Partially contracted basis set               ... on
Rotationally invariant grid construction     ... off

Total number of grid points                  ...    38402
Total number of batches                      ...      640
Average number of points per batch           ...       60
Average number of grid points per atom       ...      533
UseSFitting                                  ... on

GRIDX 2
-------
General Integration Accuracy     IntAcc      ... 4.020
Radial Grid Type                 RadialGrid  ... OptM3 with GC (2021)
Angular Grid (max. ang.)         AngularGrid ... 2 (Lebedev-110)
Angular grid pruning method      GridPruning ... 4 (adaptive)
Weight generation scheme         WeightScheme... Becke
Basis function cutoff            BFCut       ... 1.0000e-11
Integration weight cutoff        WCut        ... 1.0000e-14
Angular grids for H and He will be reduced by one unit
Partially contracted basis set               ... on
Rotationally invariant grid construction     ... off

Total number of grid points                  ...    79163
Total number of batches                      ...     1272
Average number of points per batch           ...       62
Average number of grid points per atom       ...     1099
UseSFitting                                  ... on

GRIDX 3
-------
General Integration Accuracy     IntAcc      ... 4.338
Radial Grid Type                 RadialGrid  ... OptM3 with GC (2021)
Angular Grid (max. ang.)         AngularGrid ... 3 (Lebedev-194)
Angular grid pruning method      GridPruning ... 4 (adaptive)
Weight generation scheme         WeightScheme... Becke
Basis function cutoff            BFCut       ... 1.0000e-11
Integration weight cutoff        WCut        ... 1.0000e-14
Angular grids for H and He will be reduced by one unit
Partially contracted basis set               ... on
Rotationally invariant grid construction     ... off

Total number of grid points                  ...   170236
Total number of batches                      ...     2695
Average number of points per batch           ...       63
Average number of grid points per atom       ...     2364
UseSFitting                                  ... on

Time for X-Grid setup             =   14.361 sec

--------------
SCF ITERATIONS
--------------
ITER       Energy         Delta-E        Max-DP      RMS-DP      [F,P]     Damp
               ***  Starting incremental Fock matrix formation  ***
  0  -1283.7426360486   0.000000000000 0.00558978  0.00009329  0.0129708 0.8500
  1  -1283.7434676360  -0.000831587435 0.00528945  0.00008850  0.0104790 0.8500
                               ***Turning on DIIS***
  2  -1283.7441382145  -0.000670578532 0.02995719  0.00050079  0.0080400 0.0000
  3  -1283.7469360595  -0.002797845004 0.00644089  0.00008332  0.0048671 0.0000
  4  -1283.7473501863  -0.000414126720 0.00124681  0.00002258  0.0009504 0.0000
               *** Restarting incremental Fock matrix formation ***
                                   *** Resetting DIIS ***
  5  -1283.7473888211  -0.000038634878 0.00061474  0.00001031  0.0004050 0.0000
  6  -1283.7473891239  -0.000000302765 0.00035419  0.00000410  0.0005266 0.0000
  7  -1283.7473909279  -0.000001803977 0.00011412  0.00000153  0.0000824 0.0000
  8  -1283.7473910181  -0.000000090224 0.00004885  0.00000073  0.0000630 0.0000
  9  -1283.7473910735  -0.000000055399 0.00004766  0.00000043  0.0000141 0.0000
 10  -1283.7473910621   0.000000011363 0.00002675  0.00000028  0.0000091 0.0000
 11  -1283.7473910695  -0.000000007343 0.00002131  0.00000017  0.0000056 0.0000
 12  -1283.7473910914  -0.000000021928 0.00001068  0.00000011  0.0000050 0.0000
 13  -1283.7473910506   0.000000040791 0.00000861  0.00000008  0.0000023 0.0000
 14  -1283.7473910292   0.000000021409 0.00000536  0.00000004  0.0000028 0.0000
                            ***DIIS convergence achieved***

               *****************************************************
               *                     SUCCESS                       *
               *           SCF CONVERGED AFTER  15 CYCLES          *
               *****************************************************

Old exchange energy                            =    -43.849755726 Eh
New exchange energy                            =    -43.849643292 Eh
Exchange energy change after final integration =      0.000112434 Eh
Total energy after final integration           =  -1283.747278606 Eh
Final COS-X integration done in                =   141.998 sec
Total Energy       :        -1283.74727861 Eh          -34932.53939 eV
  Last Energy change         ...   -1.1186e-08  Tolerance :   1.0000e-08
  Last MAX-Density change    ...    0.0000e+00  Tolerance :   1.0000e-07
             **** THE GBW FILE WAS UPDATED (orca.gbw) ****
             **** DENSITY orca.scfp WAS UPDATED ****
             **** ENERGY FILE WAS UPDATED (orca.en.tmp) ****
             **** THE GBW FILE WAS UPDATED (orca.gbw) ****
             **** DENSITY orca.scfp WAS UPDATED ****
Total SCF time: 0 days 0 hours 16 min 1 sec 

Maximum memory used throughout the entire SCF-calculation: 230.5 MB

-------------------------   --------------------
FINAL SINGLE POINT ENERGY     -1283.747278606003
-------------------------   --------------------

------------------------------------------------------------------------------
                         ORCA SCF GRADIENT CALCULATION
------------------------------------------------------------------------------

 ... reading COSX grid (gridx3)
Gradient of the Kohn-Sham DFT energy:
Kohn-Sham wavefunction type      ... RKS
Hartree-Fock exchange scaling    ...    0.250
Number of operators              ...    1
Number of atoms                  ...   72
Basis set dimensions             ...  478
Integral neglect threshold       ... 2.5e-11
Integral primitive cutoff        ... 2.5e-12
SHARK Integral package           ... ON

Nuc. rep. gradient       (SHARK) ... done (  0.0 sec)
HCore & Overlap gradient (SHARK) ... done (  5.6 sec)
ECP gradient             (SHARK) ... done (  2.8 sec)
RI-J gradient            (SHARK) ... done ( 19.7 sec)
COSX-gradient                    ... done (190.1 sec)
Exchange-correlation gradient    ... done

------------------
CARTESIAN GRADIENT
------------------

   1   C   :   -0.062818877    0.064683132    0.010237972
   2   H   :    0.065030743    0.006788859   -0.034777785
   3   H   :   -0.010720745   -0.073850129    0.016591122
   4   C   :    0.008720346    0.027558156   -0.078872586
   5   H   :    0.057137137   -0.018949650    0.047722611
   6   H   :   -0.064090562   -0.005928779    0.036757694
   7   C   :    0.017434461    0.012447634   -0.087887729
   8   H   :   -0.063575010   -0.023734259    0.031433372
   9   H   :    0.054124035    0.004936468    0.053471888
  10   C   :   -0.050908106   -0.068256463   -0.021678407
  11   H   :    0.064747789    0.020598924   -0.030269886
  12   H   :   -0.021932302    0.054952684    0.047477260
  13   C   :    0.060664146   -0.050361231   -0.023536332
  14   H   :   -0.011918404    0.024435056    0.070849133
  15   H   :   -0.046763708    0.038131538   -0.045289507
  16   C   :   -0.048727056    0.054879439    0.022355903
  17   H   :    0.050379759   -0.039392438    0.042955758
  18   H   :    0.009572623   -0.024008191   -0.070020080
  19   C   :    0.053960959   -0.051491475   -0.035135354
  20   H   :   -0.008545763    0.015208113    0.075022804
  21   H   :   -0.051475961    0.043685134   -0.035668229
  22   C   :    0.016195707    0.081212047    0.016050726
  23   H   :    0.000307607   -0.016967449   -0.082581144
  24   H   :    0.056614362   -0.050900997    0.036213949
  25   H   :   -0.074578655   -0.022379702    0.029196008
  26   C   :    0.050469431    0.054942070    0.042689957
  27   H   :    0.003614786   -0.076603673    0.002156599
  28   H   :   -0.059179867    0.021034554   -0.039538794
  29   C   :   -0.056894292   -0.041881137   -0.039831738
  30   H   :    0.001469014    0.076509468    0.007457754
  31   H   :    0.061306450   -0.030136091    0.034113201
  32   C   :    0.064690214    0.035526552    0.043360200
  33   H   :   -0.056739751    0.036620503   -0.035878328
  34   H   :   -0.012941880   -0.075019901   -0.009306847
  35   C   :   -0.075094977   -0.020771196    0.037940210
  36   H   :    0.000761977   -0.016494731   -0.082213062
  37   H   :    0.017519167    0.082489191    0.008968641
  38   H   :    0.063208891   -0.043095487    0.034083891
  39   C   :    0.050031082    0.066091056    0.008457125
  40   H   :   -0.040563482   -0.017920519   -0.060490909
  41   H   :   -0.006973525   -0.056598244    0.049100100
  42   C   :   -0.039116902   -0.065561737   -0.008323944
  43   H   :    0.044423844    0.020165606    0.059295030
  44   H   :    0.004175225    0.057110858   -0.049734769
  45   C   :    0.044381785    0.067904013    0.007416922
  46   H   :   -0.005745811   -0.058018464    0.050700078
  47   H   :   -0.045787385   -0.019949041   -0.058565003
  48   C   :    0.030920772   -0.072359645   -0.037440055
  49   H   :   -0.078333454   -0.008683880    0.026950195
  50   H   :    0.047181202    0.023430576    0.066997801
  51   H   :    0.000539290    0.064267026   -0.054268325
  52   C   :    0.059753822   -0.054961739    0.019094161
  53   H   :   -0.054406690   -0.011771880   -0.050721195
  54   H   :   -0.012260519    0.066950541    0.034912525
  55   C   :   -0.061770098    0.038964418   -0.022131717
  56   H   :    0.018266526   -0.070958893   -0.022671688
  57   H   :    0.052700542    0.024708719    0.048792183
  58   C   :    0.062938401   -0.031654951    0.035348036
  59   H   :   -0.032568915    0.066860865    0.017439210
  60   H   :   -0.044073351   -0.031294059   -0.054648634
  61   C   :   -0.074755157   -0.013419124    0.028178395
  62   H   :   -0.000251819    0.044717224   -0.070107730
  63   H   :    0.047885771    0.042442409    0.056080325
  64   H   :    0.040379095   -0.072610949   -0.017885021
  65   N   :    0.008001364   -0.003759079    0.013996222
  66   N   :   -0.000970264   -0.014417577   -0.004782584
  67   N   :   -0.043714136   -0.014100542    0.030477218
  68   N   :   -0.001325261    0.007771300    0.002014516
  69   O   :    0.001229213    0.002873233   -0.011002490
  70   O   :   -0.008232142   -0.000380104   -0.001715025
  71   Pd  :   -0.006029533    0.004777541   -0.011606090
  72   H   :    0.042757757    0.012948426   -0.014442667

Difference to translation invariance:
           :   -0.0002890653   -0.0000200708   -0.0006669619

Difference to rotation invariance:
           :   -0.0088841282   -0.0056271471    0.0023696625

Norm of the cartesian gradient     ...    0.6443418706
RMS gradient                       ...    0.0438419112
MAX gradient                       ...    0.0878877292

-------
TIMINGS
-------

Total SCF gradient time            ...      282.032 sec

One electron gradient       ....       8.394 sec  (  3.0%)
RI-J Coulomb gradient       ....      19.741 sec  (  7.0%)
COSX gradient               ....     190.108 sec  ( 67.4%)
XC gradient                 ....      59.193 sec  ( 21.0%)

Maximum memory used throughout the entire SCFGRAD-calculation: 197.2 MB
------------------------------------------------------------------------------
                         ORCA GEOMETRY RELAXATION STEP
------------------------------------------------------------------------------

Reading the OPT-File                    .... done
Getting information on internals        .... done
Copying old internal coords+grads       .... done
Making the new internal coordinates     .... (new redundants).... done
Validating the new internal coordinates .... (new redundants).... done
Calculating the B-matrix                .... done
Calculating the G,G- and P matrices     .... done
Transforming gradient to internals      .... done
Projecting the internal gradient        .... done
Number of atoms                         ....  72
Number of internal coordinates          .... 449
Current Energy                          .... -1283.747278606 Eh
Current gradient norm                   ....     0.644341871 Eh/bohr
Maximum allowed component of the step   ....  0.300
Current trust radius                    ....  0.300
Updating the Hessian (BFGS)             .... done
Forming the augmented Hessian           .... done
Diagonalizing the augmented Hessian     .... done
Last element of RFO vector              ....  0.865248974
Lowest eigenvalues of augmented Hessian:
 -0.302384885  0.000748066  0.002596933  0.005011207  0.005795782
Length of the computed step             ....  0.579419828
Warning: the length of the step is outside the trust region - taking restricted step instead
The input lambda is                     ....    -0.302385
   iter:   1  x=   -0.629586  g=    0.750999 f(x)=     0.245727
   iter:   2  x=   -0.937090  g=    0.293747 f(x)=     0.090329
   iter:   3  x=   -1.106096  g=    0.150090 f(x)=     0.025366
   iter:   4  x=   -1.139343  g=    0.109727 f(x)=     0.003648
   iter:   5  x=   -1.140347  g=    0.103551 f(x)=     0.000104
   iter:   6  x=   -1.140348  g=    0.103372 f(x)=     0.000000
   iter:   7  x=   -1.140348  g=    0.103372 f(x)=     0.000000
   iter:   8  x=   -1.140348  g=    0.103372 f(x)=    -0.000000
The output lambda is                    ....    -1.140348 (8 iterations)
The final length of the internal step   ....  0.300000000
Converting the step to cartesian space:
 Initial RMS(Int)=    0.0141578753
Transforming coordinates:
 Iter   0:  RMS(Cart)=    0.0247660751 RMS(Int)=    0.0141609091
 Iter   1:  RMS(Cart)=    0.0000781430 RMS(Int)=    0.0000407525
 Iter   2:  RMS(Cart)=    0.0000016917 RMS(Int)=    0.0000009715
 Iter   3:  RMS(Cart)=    0.0000000351 RMS(Int)=    0.0000000218
done
Storing new coordinates                 .... done

                                .--------------------.
          ----------------------|Geometry convergence|-------------------------
          Item                value                   Tolerance       Converged
          ---------------------------------------------------------------------
          Energy change      -0.1835149469            0.0000050000      NO
          RMS gradient        0.0246804976            0.0001000000      NO
          MAX gradient        0.0851581535            0.0003000000      NO
          RMS step            0.0141578753            0.0020000000      NO
          MAX step            0.0481187221            0.0040000000      NO
          ........................................................
          Max(Bonds)      0.0255      Max(Angles)    0.28
          Max(Dihed)        0.14      Max(Improp)    0.00
          ---------------------------------------------------------------------

The optimization has not yet converged - more geometry cycles are needed


    ---------------------------------------------------------------------------
                         Redundant Internal Coordinates
                            (Angstroem and degrees)

        Definition                    Value    dE/dq     Step     New-Value
    ----------------------------------------------------------------------------
     1. B(H   1,C   0)                1.0127 -0.073947  0.0225    1.0351   
     2. B(H   2,C   0)                1.0124 -0.076427  0.0232    1.0356   
     3. B(C   3,C   0)                1.5104 -0.008550  0.0030    1.5134   
     4. B(H   4,C   3)                1.0135 -0.076812  0.0234    1.0368   
     5. B(H   5,C   3)                1.0133 -0.073969  0.0225    1.0358   
     6. B(H   7,C   6)                1.0126 -0.074545  0.0226    1.0353   
     7. B(H   8,C   6)                1.0139 -0.076244  0.0232    1.0371   
     8. B(C   9,C   6)                1.5100 -0.007540  0.0027    1.5127   
     9. B(H  10,C   9)                1.0119 -0.074297  0.0225    1.0344   
    10. B(H  11,C   9)                1.0130 -0.075829  0.0230    1.0361   
    11. B(H  13,C  12)                1.0131 -0.075801  0.0231    1.0362   
    12. B(H  14,C  12)                1.0128 -0.075164  0.0228    1.0356   
    13. B(C  15,C  12)                1.5199 -0.009590  0.0033    1.5232   
    14. B(H  16,C  15)                1.0131 -0.076935  0.0234    1.0365   
    15. B(H  17,C  15)                1.0139 -0.074607  0.0227    1.0366   
    16. B(C  18,C  15)                1.5202 -0.008280  0.0028    1.5230   
    17. B(H  19,C  18)                1.0130 -0.076997  0.0235    1.0365   
    18. B(H  20,C  18)                1.0135 -0.076354  0.0233    1.0368   
    19. B(C  21,C  18)                1.5198 -0.009191  0.0030    1.5228   
    20. B(H  22,C  21)                1.0051 -0.084252  0.0252    1.0304   
    21. B(H  23,C  21)                1.0054 -0.084214  0.0252    1.0307   
    22. B(H  24,C  21)                1.0058 -0.083108  0.0249    1.0307   
    23. B(H  26,C  25)                1.0126 -0.076692  0.0233    1.0359   
    24. B(H  27,C  25)                1.0137 -0.073957  0.0225    1.0362   
    25. B(C  28,C  25)                1.5158 -0.007703  0.0026    1.5185   
    26. B(H  29,C  28)                1.0131 -0.076870  0.0234    1.0365   
    27. B(H  30,C  28)                1.0136 -0.076315  0.0233    1.0368   
    28. B(C  31,C  28)                1.5280 -0.003980  0.0012    1.5292   
    29. B(H  32,C  31)                1.0130 -0.076442  0.0233    1.0363   
    30. B(H  33,C  31)                1.0136 -0.076681  0.0234    1.0369   
    31. B(C  34,C  31)                1.5230 -0.006502  0.0021    1.5251   
    32. B(H  35,C  34)                1.0051 -0.083801  0.0251    1.0301   
    33. B(H  36,C  34)                1.0049 -0.083123  0.0250    1.0299   
    34. B(H  37,C  34)                1.0059 -0.083683  0.0251    1.0311   
    35. B(H  39,C  38)                1.0131 -0.074724  0.0227    1.0358   
    36. B(H  40,C  38)                1.0138 -0.075189  0.0229    1.0367   
    37. B(C  41,C  38)                1.5235 -0.007644  0.0026    1.5262   
    38. B(H  42,C  41)                1.0133 -0.076728  0.0234    1.0367   
    39. B(H  43,C  41)                1.0130 -0.075810  0.0231    1.0360   
    40. B(C  44,C  41)                1.5202 -0.007248  0.0024    1.5227   
    41. B(H  45,C  44)                1.0131 -0.077244  0.0235    1.0366   
    42. B(H  46,C  44)                1.0130 -0.076940  0.0234    1.0364   
    43. B(C  47,C  44)                1.5238 -0.006471  0.0021    1.5259   
    44. B(H  48,C  47)                1.0055 -0.083255  0.0249    1.0305   
    45. B(H  49,C  47)                1.0046 -0.085158  0.0255    1.0300   
    46. B(H  50,C  47)                1.0054 -0.084037  0.0252    1.0306   
    47. B(H  52,C  51)                1.0125 -0.075058  0.0228    1.0353   
    48. B(H  53,C  51)                1.0130 -0.076477  0.0233    1.0363   
    49. B(C  54,C  51)                1.5146 -0.008404  0.0029    1.5175   
    50. B(H  55,C  54)                1.0136 -0.076686  0.0234    1.0370   
    51. B(H  56,C  54)                1.0140 -0.075932  0.0232    1.0372   
    52. B(C  57,C  54)                1.5207 -0.007945  0.0026    1.5233   
    53. B(H  58,C  57)                1.0140 -0.076372  0.0233    1.0373   
    54. B(H  59,C  57)                1.0125 -0.076809  0.0234    1.0359   
    55. B(C  60,C  57)                1.5117 -0.013828  0.0046    1.5163   
    56. B(H  61,C  60)                1.0057 -0.083079  0.0249    1.0306   
    57. B(H  62,C  60)                1.0048 -0.085023  0.0254    1.0303   
    58. B(H  63,C  60)                1.0049 -0.083386  0.0251    1.0300   
    59. B(H  63,H  36)                4.4830  0.001687 -0.0006    4.4824   
    60. B(N  65,C  25)                1.4970  0.003329 -0.0013    1.4957   
    61. B(N  65,C  12)                1.5081  0.005695 -0.0019    1.5062   
    62. B(N  65,C   0)                1.5061  0.004597 -0.0017    1.5043   
    63. B(N  66,C   6)                1.4857  0.004647 -0.0017    1.4839   
    64. B(N  66,C   3)                1.4808 -0.001514  0.0005    1.4812   
    65. B(N  67,C  51)                1.4933  0.001661 -0.0006    1.4927   
    66. B(N  67,C  38)                1.5040  0.004834 -0.0016    1.5024   
    67. B(N  67,C   9)                1.5047  0.003541 -0.0013    1.5033   
    68. B(O  68,N  64)                1.3015  0.012640 -0.0041    1.2974   
    69. B(O  69,N  64)                1.2052  0.007802 -0.0021    1.2032   
    70. B(Pd 70,O  68)                2.0434  0.001754 -0.0006    2.0428   
    71. B(Pd 70,N  67)                2.0873 -0.008242  0.0030    2.0903   
    72. B(Pd 70,N  66)                2.0152 -0.007477  0.0029    2.0181   
    73. B(Pd 70,N  65)                2.0715 -0.008779  0.0032    2.0747   
    74. B(H  71,N  66)                0.9756 -0.046318  0.0140    0.9896   
    75. A(H   1,C   0,H   2)          108.14 -0.000344    0.01    108.15   
    76. A(H   2,C   0,C   3)          109.77 -0.000385    0.02    109.79   
    77. A(H   1,C   0,C   3)          109.70 -0.000769    0.02    109.73   
    78. A(C   3,C   0,N  65)          109.76 -0.001867    0.09    109.86   
    79. A(H   1,C   0,N  65)          109.68  0.002647   -0.12    109.57   
    80. A(H   2,C   0,N  65)          109.75  0.000753   -0.03    109.72   
    81. A(H   4,C   3,H   5)          108.52 -0.000115   -0.00    108.52   
    82. A(H   4,C   3,N  66)          110.28 -0.000138    0.01    110.29   
    83. A(C   0,C   3,N  66)          107.16 -0.001026    0.05    107.20   
    84. A(C   0,C   3,H   5)          110.31 -0.000514    0.03    110.34   
    85. A(H   5,C   3,N  66)          110.25  0.002999   -0.14    110.11   
    86. A(C   0,C   3,H   4)          110.33 -0.001198    0.05    110.38   
    87. A(C   9,C   6,N  66)          106.80 -0.002184    0.09    106.89   
    88. A(H   7,C   6,C   9)          110.38 -0.000907    0.05    110.43   
    89. A(H   8,C   6,N  66)          110.39 -0.000266    0.02    110.41   
    90. A(H   8,C   6,C   9)          110.46 -0.000415    0.02    110.47   
    91. A(H   7,C   6,N  66)          110.18  0.004354   -0.19    109.99   
    92. A(H   7,C   6,H   8)          108.63 -0.000556    0.01    108.64   
    93. A(H  10,C   9,N  67)          109.49  0.002177   -0.10    109.40   
    94. A(C   6,C   9,H  10)          109.62 -0.000602    0.02    109.63   
    95. A(C   6,C   9,H  11)          109.58 -0.000937    0.04    109.62   
    96. A(H  11,C   9,N  67)          109.42 -0.000127    0.01    109.43   
    97. A(C   6,C   9,N  67)          110.64 -0.000502    0.03    110.68   
    98. A(H  10,C   9,H  11)          108.05  0.000006   -0.01    108.04   
    99. A(H  13,C  12,C  15)          108.09 -0.001914    0.07    108.16   
   100. A(H  13,C  12,N  65)          107.97  0.001855   -0.09    107.88   
   101. A(H  14,C  12,C  15)          108.17 -0.003812    0.15    108.32   
   102. A(C  15,C  12,N  65)          117.07 -0.000202    0.06    117.13   
   103. A(H  14,C  12,N  65)          107.88  0.004270   -0.20    107.68   
   104. A(H  13,C  12,H  14)          107.28 -0.000190    0.01    107.28   
   105. A(H  17,C  15,C  18)          109.35 -0.000404    0.01    109.36   
   106. A(H  16,C  15,C  18)          109.28  0.000234   -0.02    109.26   
   107. A(C  12,C  15,H  17)          109.37 -0.002466    0.11    109.48   
   108. A(H  16,C  15,H  17)          108.06  0.001382   -0.06    108.00   
   109. A(C  12,C  15,C  18)          111.25  0.004533   -0.17    111.08   
   110. A(C  12,C  15,H  16)          109.46 -0.003357    0.15    109.61   
   111. A(H  20,C  18,C  21)          109.31 -0.000214    0.01    109.32   
   112. A(C  15,C  18,H  20)          109.28  0.000137   -0.01    109.26   
   113. A(H  19,C  18,C  21)          109.33 -0.000026   -0.00    109.33   
   114. A(H  19,C  18,H  20)          107.90  0.000726   -0.04    107.87   
   115. A(C  15,C  18,C  21)          111.67 -0.000540    0.04    111.71   
   116. A(C  15,C  18,H  19)          109.27 -0.000037   -0.00    109.27   
   117. A(C  18,C  21,H  23)          109.60 -0.003692    0.16    109.76   
   118. A(H  23,C  21,H  24)          109.41  0.003243   -0.15    109.27   
   119. A(H  22,C  21,H  23)          109.35  0.003106   -0.14    109.22   
   120. A(C  18,C  21,H  22)          109.61 -0.003082    0.14    109.75   
   121. A(C  18,C  21,H  24)          109.52 -0.002510    0.12    109.64   
   122. A(H  22,C  21,H  24)          109.33  0.002973   -0.13    109.19   
   123. A(C  28,C  25,N  65)          115.56 -0.004714    0.16    115.72   
   124. A(H  26,C  25,N  65)          108.34  0.002253   -0.08    108.27   
   125. A(H  27,C  25,N  65)          108.24  0.005242   -0.22    108.03   
   126. A(H  27,C  25,C  28)          108.42 -0.002108    0.10    108.51   
   127. A(H  26,C  25,C  28)          108.48  0.000866   -0.02    108.46   
   128. A(H  26,C  25,H  27)          107.53 -0.001407    0.05    107.58   
   129. A(H  30,C  28,C  31)          109.70  0.001596   -0.08    109.62   
   130. A(H  29,C  28,C  31)          109.83 -0.000357    0.00    109.83   
   131. A(C  25,C  28,C  31)          109.58  0.001545   -0.02    109.56   
   132. A(H  29,C  28,H  30)          108.18 -0.000216    0.01    108.19   
   133. A(C  25,C  28,H  30)          109.75 -0.001837    0.08    109.83   
   134. A(C  25,C  28,H  29)          109.77 -0.000762    0.02    109.78   
   135. A(H  33,C  31,C  34)          109.06  0.000605   -0.02    109.04   
   136. A(H  32,C  31,C  34)          109.05 -0.001315    0.06    109.10   
   137. A(C  28,C  31,C  34)          112.80 -0.000547    0.02    112.82   
   138. A(H  32,C  31,H  33)          107.76  0.000288   -0.02    107.74   
   139. A(C  28,C  31,H  33)          108.97 -0.000264    0.01    108.98   
   140. A(C  28,C  31,H  32)          109.08  0.001271   -0.05    109.02   
   141. A(H  36,C  34,H  37)          109.38  0.003131   -0.14    109.25   
   142. A(H  35,C  34,H  37)          109.41  0.003080   -0.14    109.27   
   143. A(C  31,C  34,H  37)          109.57 -0.003777    0.17    109.74   
   144. A(H  35,C  34,H  36)          109.31  0.003025   -0.14    109.18   
   145. A(C  31,C  34,H  36)          109.64 -0.003508    0.15    109.79   
   146. A(C  31,C  34,H  35)          109.52 -0.001915    0.09    109.61   
   147. A(H  40,C  38,N  67)          107.98  0.001274   -0.07    107.92   
   148. A(H  39,C  38,N  67)          107.92  0.004087   -0.19    107.73   
   149. A(H  40,C  38,C  41)          108.08 -0.001858    0.06    108.15   
   150. A(H  39,C  38,C  41)          108.18 -0.004016    0.16    108.34   
   151. A(H  39,C  38,H  40)          107.27 -0.000008   -0.00    107.27   
   152. A(C  41,C  38,N  67)          117.02  0.000502    0.04    117.06   
   153. A(H  43,C  41,C  44)          109.38 -0.000530    0.01    109.39   
   154. A(H  42,C  41,C  44)          109.41  0.000150   -0.02    109.39   
   155. A(C  38,C  41,C  44)          111.04  0.004445   -0.17    110.87   
   156. A(H  42,C  41,H  43)          108.00  0.001318   -0.06    107.95   
   157. A(C  38,C  41,H  43)          109.46 -0.002196    0.09    109.55   
   158. A(C  38,C  41,H  42)          109.49 -0.003269    0.14    109.63   
   159. A(H  46,C  44,C  47)          108.91 -0.001668    0.07    108.98   
   160. A(H  45,C  44,C  47)          108.89 -0.001446    0.06    108.95   
   161. A(C  41,C  44,C  47)          113.20  0.004034   -0.15    113.05   
   162. A(H  45,C  44,H  46)          107.77  0.001502   -0.07    107.70   
   163. A(C  41,C  44,H  46)          108.97 -0.001047    0.04    109.00   
   164. A(C  41,C  44,H  45)          108.96 -0.001449    0.05    109.01   
   165. A(H  49,C  47,H  50)          109.45  0.003387   -0.15    109.30   
   166. A(H  48,C  47,H  50)          109.36  0.002880   -0.13    109.23   
   167. A(C  44,C  47,H  50)          109.55 -0.003610    0.16    109.71   
   168. A(H  48,C  47,H  49)          109.41  0.002955   -0.14    109.27   
   169. A(C  44,C  47,H  49)          109.61 -0.003861    0.17    109.78   
   170. A(C  44,C  47,H  48)          109.45 -0.001726    0.09    109.54   
   171. A(C  54,C  51,N  67)          115.37 -0.004286    0.16    115.53   
   172. A(H  53,C  51,N  67)          108.47  0.002141   -0.07    108.39   
   173. A(H  52,C  51,N  67)          108.26  0.004958   -0.21    108.05   
   174. A(H  53,C  51,C  54)          108.40  0.000861   -0.02    108.38   
   175. A(H  52,C  51,C  54)          108.54 -0.002345    0.10    108.64   
   176. A(H  52,C  51,H  53)          107.55 -0.001208    0.04    107.59   
   177. A(H  56,C  54,C  57)          109.40  0.000672   -0.04    109.36   
   178. A(H  55,C  54,C  57)          109.51 -0.001219    0.04    109.55   
   179. A(C  51,C  54,C  57)          111.08  0.004215   -0.15    110.93   
   180. A(H  55,C  54,H  56)          107.90  0.000280   -0.01    107.89   
   181. A(C  51,C  54,H  56)          109.46 -0.002391    0.11    109.56   
   182. A(C  51,C  54,H  55)          109.43 -0.001673    0.06    109.49   
   183. A(H  59,C  57,C  60)          109.19 -0.001741    0.07    109.26   
   184. A(H  58,C  57,C  60)          109.07  0.000553   -0.02    109.06   
   185. A(C  54,C  57,C  60)          112.55 -0.000082    0.01    112.56   
   186. A(H  58,C  57,H  59)          107.85  0.000626   -0.03    107.81   
   187. A(C  54,C  57,H  59)          109.00  0.001205   -0.05    108.95   
   188. A(C  54,C  57,H  58)          109.06 -0.000527    0.02    109.08   
   189. A(H  62,C  60,H  63)          109.31  0.003689   -0.16    109.15   
   190. A(H  61,C  60,H  63)          109.41  0.003604   -0.16    109.25   
   191. A(C  57,C  60,H  63)          109.58 -0.004444    0.19    109.77   
   192. A(H  61,C  60,H  62)          109.35  0.003299   -0.15    109.20   
   193. A(C  57,C  60,H  62)          109.63 -0.003780    0.16    109.80   
   194. A(C  57,C  60,H  61)          109.55 -0.002322    0.11    109.66   
   195. A(O  68,N  64,O  69)          115.32 -0.007110    0.28    115.60   
   196. A(C  12,N  65,C  25)          109.13 -0.000712    0.05    109.18   
   197. A(C   0,N  65,C  25)          110.39  0.000491   -0.00    110.39   
   198. A(C   0,N  65,C  12)          111.02 -0.000125    0.01    111.02   
   199. A(C  25,N  65,Pd 70)          115.52 -0.001546    0.04    115.56   
   200. A(C  12,N  65,Pd 70)          104.54  0.002290   -0.10    104.45   
   201. A(C   0,N  65,Pd 70)          106.08 -0.000306    0.00    106.08   
   202. A(C   3,N  66,C   6)          116.17 -0.000200    0.03    116.20   
   203. A(Pd 70,N  66,H  71)          109.73  0.002136   -0.10    109.64   
   204. A(C   6,N  66,H  71)          111.10  0.001941   -0.10    111.01   
   205. A(C   3,N  66,H  71)          105.96 -0.003258    0.14    106.10   
   206. A(C   6,N  66,Pd 70)          106.80 -0.001053    0.04    106.84   
   207. A(C   3,N  66,Pd 70)          106.94  0.000633   -0.03    106.91   
   208. A(C  38,N  67,C  51)          109.74 -0.000185    0.02    109.76   
   209. A(C   9,N  67,C  51)          110.62  0.001491   -0.04    110.58   
   210. A(C   9,N  67,C  38)          111.38 -0.000633    0.02    111.40   
   211. A(C  51,N  67,Pd 70)          115.44 -0.001987    0.06    115.50   
   212. A(C  38,N  67,Pd 70)          104.05  0.002262   -0.09    103.96   
   213. A(C   9,N  67,Pd 70)          105.40 -0.000993    0.04    105.44   
   214. A(N  64,O  68,Pd 70)          119.04 -0.000050    0.01    119.06   
   215. A(N  67,Pd 70,O  68)           93.88 -0.001490    0.06     93.94   
   216. A(N  66,Pd 70,O  68)          172.77  0.000875   -0.04    172.74   
   217. A(N  65,Pd 70,O  68)           93.65  0.000122   -0.01     93.65   
   218. A(N  66,Pd 70,N  67)           85.65  0.001603   -0.06     85.59   
   219. A(N  65,Pd 70,N  67)          167.20  0.002362   -0.09    167.12   
   220. A(N  65,Pd 70,N  66)           85.57  0.000138   -0.00     85.57   
   221. D(N  66,C   3,C   0,H   1)    -66.25 -0.000174    0.01    -66.24   
   222. D(H   5,C   3,C   0,H   2)     55.02 -0.001767    0.09     55.11   
   223. D(H   5,C   3,C   0,N  65)    -65.69 -0.001276    0.05    -65.64   
   224. D(H   4,C   3,C   0,H   2)    -64.87 -0.000529    0.04    -64.83   
   225. D(N  66,C   3,C   0,H   2)    175.05  0.000945   -0.03    175.02   
   226. D(H   4,C   3,C   0,H   1)     53.83 -0.001648    0.08     53.91   
   227. D(H   5,C   3,C   0,H   1)    173.72 -0.002886    0.13    173.85   
   228. D(H   4,C   3,C   0,N  65)    174.42 -0.000038    0.01    174.43   
   229. D(N  66,C   3,C   0,N  65)     54.34  0.001437   -0.07     54.27   
   230. D(H  11,C   9,C   6,N  66)   -175.23 -0.001158    0.04   -175.19   
   231. D(H  11,C   9,C   6,H   7)    -55.45  0.002269   -0.11    -55.56   
   232. D(H  10,C   9,C   6,N  66)     66.36 -0.000246    0.01     66.37   
   233. D(N  67,C   9,C   6,H   7)     65.28  0.001182   -0.05     65.24   
   234. D(H  11,C   9,C   6,H   8)     64.70  0.000721   -0.05     64.64   
   235. D(N  67,C   9,C   6,H   8)   -174.57 -0.000365    0.01   -174.56   
   236. D(H  10,C   9,C   6,H   7)   -173.87  0.003181   -0.14   -174.00   
   237. D(N  67,C   9,C   6,N  66)    -54.49 -0.002245    0.10    -54.39   
   238. D(H  10,C   9,C   6,H   8)    -53.72  0.001633   -0.08    -53.79   
   239. D(C  18,C  15,C  12,H  13)    -56.93  0.001011   -0.03    -56.96   
   240. D(H  17,C  15,C  12,N  65)     60.07 -0.000531    0.02     60.09   
   241. D(H  16,C  15,C  12,H  14)    179.80 -0.001220    0.05    179.85   
   242. D(H  17,C  15,C  12,H  13)   -177.83  0.000240    0.00   -177.83   
   243. D(H  16,C  15,C  12,N  65)    -58.15  0.001223   -0.05    -58.20   
   244. D(H  16,C  15,C  12,H  13)     63.95  0.001994   -0.07     63.87   
   245. D(C  18,C  15,C  12,N  65)   -179.03  0.000240   -0.01   -179.04   
   246. D(H  17,C  15,C  12,H  14)    -61.98 -0.002974    0.12    -61.86   
   247. D(C  18,C  15,C  12,H  14)     58.92 -0.002203    0.09     59.01   
   248. D(H  19,C  18,C  15,H  17)   -171.93  0.000093   -0.01   -171.94   
   249. D(H  19,C  18,C  15,H  16)    -53.83  0.001666   -0.09    -53.92   
   250. D(H  20,C  18,C  15,C  12)    -50.71 -0.000401    0.02    -50.68   
   251. D(H  19,C  18,C  15,C  12)     67.15  0.000534   -0.03     67.12   
   252. D(C  21,C  18,C  15,C  12)   -171.76  0.000126   -0.01   -171.77   
   253. D(H  20,C  18,C  15,H  16)   -171.69  0.000732   -0.03   -171.73   
   254. D(C  21,C  18,C  15,H  17)    -50.85 -0.000315    0.02    -50.83   
   255. D(H  20,C  18,C  15,H  17)     70.21 -0.000842    0.05     70.26   
   256. D(C  21,C  18,C  15,H  16)     67.25  0.001259   -0.06     67.19   
   257. D(H  24,C  21,C  18,H  19)    -54.80 -0.000225    0.01    -54.79   
   258. D(H  24,C  21,C  18,C  15)   -175.85  0.000190   -0.01   -175.86   
   259. D(H  24,C  21,C  18,H  20)     63.11  0.000513   -0.03     63.08   
   260. D(H  23,C  21,C  18,H  19)     65.23 -0.000066    0.01     65.24   
   261. D(H  23,C  21,C  18,H  20)   -176.85  0.000672   -0.03   -176.89   
   262. D(H  22,C  21,C  18,H  20)    -56.83  0.000305   -0.02    -56.85   
   263. D(H  22,C  21,C  18,H  19)   -174.75 -0.000433    0.02   -174.72   
   264. D(H  23,C  21,C  18,C  15)    -55.82  0.000349   -0.02    -55.83   
   265. D(H  22,C  21,C  18,C  15)     64.20 -0.000019   -0.00     64.20   
   266. D(C  31,C  28,C  25,H  27)     48.37 -0.002382    0.10     48.47   
   267. D(C  31,C  28,C  25,H  26)    -68.12 -0.000046    0.00    -68.11   
   268. D(C  31,C  28,C  25,N  65)    170.04 -0.000401    0.00    170.04   
   269. D(H  30,C  28,C  25,H  27)    168.90 -0.000594    0.03    168.94   
   270. D(H  30,C  28,C  25,N  65)    -69.43  0.001387   -0.06    -69.49   
   271. D(H  29,C  28,C  25,H  26)    171.19 -0.000100    0.00    171.19   
   272. D(H  29,C  28,C  25,H  27)    -72.32 -0.002436    0.10    -72.22   
   273. D(H  30,C  28,C  25,H  26)     52.41  0.001742   -0.07     52.35   
   274. D(H  29,C  28,C  25,N  65)     49.34 -0.000455    0.01     49.35   
   275. D(C  34,C  31,C  28,H  29)    -66.71  0.000502   -0.01    -66.72   
   276. D(C  34,C  31,C  28,C  25)    172.64  0.000693   -0.02    172.62   
   277. D(H  33,C  31,C  28,H  30)    -69.20  0.000769   -0.05    -69.24   
   278. D(H  33,C  31,C  28,H  29)    172.02  0.000279   -0.01    172.01   
   279. D(H  32,C  31,C  28,H  30)    173.41 -0.000147    0.00    173.41   
   280. D(H  32,C  31,C  28,C  25)    -66.03 -0.000446    0.03    -66.00   
   281. D(H  33,C  31,C  28,C  25)     51.36  0.000470   -0.02     51.35   
   282. D(C  34,C  31,C  28,H  30)     52.08  0.000992   -0.05     52.03   
   283. D(H  32,C  31,C  28,H  29)     54.63 -0.000637    0.04     54.66   
   284. D(H  37,C  34,C  31,H  33)     58.35  0.000115   -0.00     58.35   
   285. D(H  36,C  34,C  31,H  33)    178.41 -0.000539    0.03    178.44   
   286. D(H  37,C  34,C  31,H  32)    175.79  0.000057   -0.00    175.78   
   287. D(H  37,C  34,C  31,C  28)    -62.87  0.000386   -0.02    -62.88   
   288. D(H  36,C  34,C  31,H  32)    -64.16 -0.000597    0.02    -64.14   
   289. D(H  36,C  34,C  31,C  28)     57.19 -0.000268    0.01     57.20   
   290. D(H  35,C  34,C  31,H  33)    -61.66 -0.000163    0.01    -61.65   
   291. D(H  35,C  34,C  31,H  32)     55.78 -0.000220    0.01     55.78   
   292. D(H  35,C  34,C  31,C  28)    177.12  0.000108   -0.01    177.12   
   293. D(C  44,C  41,C  38,N  67)    178.25 -0.000527    0.02    178.27   
   294. D(C  44,C  41,C  38,H  40)     56.17 -0.001071    0.04     56.20   
   295. D(C  44,C  41,C  38,H  39)    -59.68  0.002006   -0.08    -59.76   
   296. D(H  43,C  41,C  38,N  67)    -60.89  0.000215   -0.01    -60.90   
   297. D(H  43,C  41,C  38,H  40)    177.03 -0.000328    0.00    177.03   
   298. D(H  43,C  41,C  38,H  39)     61.18  0.002748   -0.11     61.07   
   299. D(H  42,C  41,C  38,H  40)    -64.76 -0.001958    0.07    -64.68   
   300. D(H  42,C  41,C  38,H  39)    179.40  0.001119   -0.04    179.35   
   301. D(H  42,C  41,C  38,N  67)     57.32 -0.001414    0.06     57.38   
   302. D(C  47,C  44,C  41,H  43)     58.81  0.000532   -0.03     58.78   
   303. D(C  47,C  44,C  41,H  42)    -59.31 -0.000843    0.05    -59.27   
   304. D(C  47,C  44,C  41,C  38)    179.72  0.000288   -0.01    179.71   
   305. D(H  46,C  44,C  41,H  43)    -62.53  0.000725   -0.05    -62.58   
   306. D(H  46,C  44,C  41,H  42)    179.35 -0.000650    0.03    179.38   
   307. D(H  45,C  44,C  41,C  38)    -58.97  0.000090    0.00    -58.97   
   308. D(H  46,C  44,C  41,C  38)     58.38  0.000481   -0.03     58.35   
   309. D(H  45,C  44,C  41,H  43)   -179.87  0.000333   -0.02   -179.89   
   310. D(H  45,C  44,C  41,H  42)     62.00 -0.001041    0.06     62.06   
   311. D(H  50,C  47,C  44,C  41)    -60.75  0.000097   -0.00    -60.76   
   312. D(H  49,C  47,C  44,H  46)   -179.27 -0.000204    0.01   -179.25   
   313. D(H  48,C  47,C  44,H  46)    -59.28 -0.000011    0.00    -59.27   
   314. D(H  49,C  47,C  44,C  41)     59.36 -0.000358    0.02     59.37   
   315. D(H  48,C  47,C  44,H  45)     58.00  0.000038   -0.01     57.99   
   316. D(H  48,C  47,C  44,C  41)    179.35 -0.000165    0.01    179.36   
   317. D(H  50,C  47,C  44,H  45)    177.90  0.000300   -0.02    177.88   
   318. D(H  49,C  47,C  44,H  45)    -61.99 -0.000155    0.00    -61.99   
   319. D(H  50,C  47,C  44,H  46)     60.62  0.000251   -0.01     60.62   
   320. D(C  57,C  54,C  51,N  67)   -167.78  0.000596   -0.01   -167.78   
   321. D(C  57,C  54,C  51,H  53)     70.41  0.000089   -0.01     70.40   
   322. D(C  57,C  54,C  51,H  52)    -46.13  0.002319   -0.10    -46.22   
   323. D(H  56,C  54,C  51,N  67)     71.31 -0.001373    0.07     71.38   
   324. D(H  56,C  54,C  51,H  53)    -50.50 -0.001879    0.07    -50.43   
   325. D(H  56,C  54,C  51,H  52)   -167.04  0.000351   -0.02   -167.06   
   326. D(H  55,C  54,C  51,N  67)    -46.74  0.000677   -0.02    -46.75   
   327. D(H  55,C  54,C  51,H  53)   -168.56  0.000171   -0.01   -168.57   
   328. D(H  55,C  54,C  51,H  52)     74.91  0.002401   -0.10     74.81   
   329. D(C  60,C  57,C  54,H  56)    -48.12 -0.000796    0.04    -48.09   
   330. D(C  60,C  57,C  54,H  55)     69.94 -0.000777    0.02     69.97   
   331. D(C  60,C  57,C  54,C  51)   -169.07 -0.000958    0.03   -169.04   
   332. D(H  59,C  57,C  54,H  55)    -51.36  0.000642   -0.04    -51.39   
   333. D(H  59,C  57,C  54,C  51)     69.64  0.000461   -0.03     69.60   
   334. D(H  58,C  57,C  54,H  55)   -168.87 -0.000496    0.02   -168.85   
   335. D(H  58,C  57,C  54,C  51)    -47.88 -0.000677    0.02    -47.86   
   336. D(H  58,C  57,C  54,H  56)     73.06 -0.000515    0.03     73.10   
   337. D(H  59,C  57,C  54,H  56)   -169.42  0.000623   -0.02   -169.45   
   338. D(H  63,C  60,C  57,H  59)     66.28  0.000432   -0.02     66.26   
   339. D(H  63,C  60,C  57,H  58)   -176.09  0.000507   -0.03   -176.12   
   340. D(H  63,C  60,C  57,C  54)    -54.91  0.000171   -0.01    -54.92   
   341. D(H  62,C  60,C  57,H  59)   -173.75 -0.000111    0.01   -173.75   
   342. D(H  62,C  60,C  57,H  58)    -56.13 -0.000036   -0.00    -56.13   
   343. D(H  62,C  60,C  57,C  54)     65.06 -0.000372    0.02     65.07   
   344. D(H  61,C  60,C  57,H  59)    -53.76  0.000178   -0.01    -53.77   
   345. D(H  61,C  60,C  57,H  58)     63.87  0.000252   -0.02     63.85   
   346. D(H  61,C  60,C  57,C  54)   -174.95 -0.000084    0.00   -174.95   
   347. D(C  12,N  65,C   0,H   1)   -160.22  0.000339   -0.02   -160.24   
   348. D(Pd 70,N  65,C  25,C  28)    -57.34  0.001576   -0.05    -57.39   
   349. D(Pd 70,N  65,C  25,H  27)     64.42 -0.000374    0.02     64.44   
   350. D(C  12,N  65,C  25,C  28)   -174.74  0.000145    0.02   -174.72   
   351. D(C  12,N  65,C  25,H  27)    -52.98 -0.001805    0.09    -52.89   
   352. D(C  12,N  65,C  25,H  26)     63.34  0.000526   -0.01     63.33   
   353. D(C   0,N  65,C  25,C  28)     62.99  0.000454   -0.02     62.97   
   354. D(C   0,N  65,C  25,H  27)   -175.25 -0.001496    0.05   -175.20   
   355. D(C   0,N  65,C  25,H  26)    -58.93  0.000835   -0.05    -58.97   
   356. D(Pd 70,N  65,C  12,C  15)   -179.47  0.000831   -0.03   -179.50   
   357. D(Pd 70,N  65,C  12,H  14)    -57.28 -0.000915    0.05    -57.22   
   358. D(Pd 70,N  65,C  12,H  13)     58.37  0.002013   -0.09     58.28   
   359. D(C  25,N  65,C  12,C  15)    -55.34 -0.000040   -0.02    -55.35   
   360. D(C  25,N  65,C  12,H  14)     66.86 -0.001786    0.07     66.93   
   361. D(C  25,N  65,C  12,H  13)   -177.50  0.001142   -0.07   -177.57   
   362. D(C   0,N  65,C  12,C  15)     66.56  0.000017    0.01     66.57   
   363. D(C   0,N  65,C  12,H  14)   -171.24 -0.001730    0.10   -171.15   
   364. D(C   0,N  65,C  12,H  13)    -55.60  0.001199   -0.05    -55.65   
   365. D(Pd 70,N  65,C   0,C   3)    -33.82 -0.001664    0.07    -33.74   
   366. D(Pd 70,N  65,C   0,H   2)   -154.54 -0.000485    0.01   -154.54   
   367. D(Pd 70,N  65,C   0,H   1)     86.78 -0.002121    0.09     86.87   
   368. D(C  25,N  65,C   0,C   3)   -159.66  0.000144    0.03   -159.64   
   369. D(C  25,N  65,C   0,H   2)     79.61  0.001323   -0.04     79.57   
   370. D(Pd 70,N  65,C  25,H  26)   -179.26  0.001957   -0.08   -179.34   
   371. D(C  25,N  65,C   0,H   1)    -39.06 -0.000313    0.04    -39.02   
   372. D(C  12,N  65,C   0,C   3)     79.18  0.000797   -0.03     79.15   
   373. D(C  12,N  65,C   0,H   2)    -41.55  0.001975   -0.10    -41.65   
   374. D(H  71,N  66,C   6,H   8)     47.61 -0.002089    0.10     47.71   
   375. D(H  71,N  66,C   6,H   7)    167.59 -0.000158    0.00    167.60   
   376. D(Pd 70,N  66,C   6,C   9)     47.13  0.002925   -0.14     47.00   
   377. D(Pd 70,N  66,C   6,H   7)    -72.77  0.002884   -0.14    -72.91   
   378. D(C   3,N  66,C   6,C   9)    166.30  0.002837   -0.12    166.18   
   379. D(C   3,N  66,C   6,H   8)    -73.59  0.000865   -0.03    -73.62   
   380. D(C   3,N  66,C   6,H   7)     46.40  0.002797   -0.13     46.27   
   381. D(H  71,N  66,C   3,H   5)   -169.44 -0.001257    0.06   -169.38   
   382. D(H  71,N  66,C   3,H   4)    -49.62  0.000425   -0.02    -49.64   
   383. D(H  71,N  66,C   3,C   0)     70.49 -0.001725    0.08     70.57   
   384. D(Pd 70,N  66,C   3,H   5)     73.55 -0.002423    0.12     73.67   
   385. D(Pd 70,N  66,C   3,H   4)   -166.63 -0.000742    0.03   -166.60   
   386. D(Pd 70,N  66,C   6,H   8)    167.25  0.000953   -0.05    167.20   
   387. D(Pd 70,N  66,C   3,C   0)    -46.52 -0.002892    0.13    -46.39   
   388. D(C   6,N  66,C   3,H   5)    -45.54 -0.001418    0.07    -45.48   
   389. D(C   6,N  66,C   3,H   4)     74.27  0.000264   -0.02     74.26   
   390. D(H  71,N  66,C   6,C   9)    -72.51 -0.000117    0.01    -72.50   
   391. D(C   6,N  66,C   3,C   0)   -165.61 -0.001887    0.08   -165.53   
   392. D(Pd 70,N  67,C  51,C  54)     59.75 -0.002051    0.06     59.81   
   393. D(Pd 70,N  67,C  51,H  53)   -178.47 -0.002235    0.09   -178.38   
   394. D(Pd 70,N  67,C  51,H  52)    -62.05  0.000141   -0.02    -62.07   
   395. D(C  38,N  67,C  51,C  54)    176.90 -0.000568   -0.00    176.90   
   396. D(C  38,N  67,C  51,H  53)    -61.31 -0.000753    0.02    -61.29   
   397. D(C  38,N  67,C  51,H  52)     55.10  0.001624   -0.08     55.02   
   398. D(C   9,N  67,C  51,C  54)    -59.81 -0.000487    0.01    -59.80   
   399. D(C   9,N  67,C  51,H  52)    178.39  0.001705   -0.07    178.32   
   400. D(Pd 70,N  67,C  38,C  41)   -177.87 -0.000468    0.01   -177.86   
   401. D(Pd 70,N  67,C  38,H  40)    -55.74 -0.001550    0.07    -55.67   
   402. D(Pd 70,N  67,C  38,H  39)     59.92  0.001203   -0.07     59.85   
   403. D(C  51,N  67,C  38,C  41)     58.05  0.000641   -0.01     58.04   
   404. D(C  51,N  67,C  38,H  40)   -179.82 -0.000440    0.05   -179.78   
   405. D(C  51,N  67,C  38,H  39)    -64.16  0.002313   -0.09    -64.25   
   406. D(C   9,N  67,C  38,C  41)    -64.79 -0.000695    0.02    -64.77   
   407. D(C   9,N  67,C  38,H  40)     57.34 -0.001776    0.07     57.41   
   408. D(C   9,N  67,C  38,H  39)    173.00  0.000977   -0.06    172.94   
   409. D(Pd 70,N  67,C   9,H  11)    153.94  0.000550   -0.01    153.94   
   410. D(C   9,N  67,C  51,H  53)     61.97 -0.000672    0.03     62.00   
   411. D(Pd 70,N  67,C   9,H  10)    -87.81  0.001768   -0.07    -87.88   
   412. D(Pd 70,N  67,C   9,C   6)     33.11  0.002116   -0.09     33.02   
   413. D(C  51,N  67,C   9,H  11)    -80.62 -0.001640    0.06    -80.56   
   414. D(C  51,N  67,C   9,H  10)     37.62 -0.000422   -0.00     37.62   
   415. D(C  51,N  67,C   9,C   6)    158.55 -0.000074   -0.02    158.52   
   416. D(C  38,N  67,C   9,H  11)     41.71 -0.001269    0.07     41.78   
   417. D(C  38,N  67,C   9,H  10)    159.96 -0.000051    0.01    159.96   
   418. D(C  38,N  67,C   9,C   6)    -79.12  0.000297   -0.02    -79.13   
   419. D(Pd 70,O  68,N  64,O  69)     -1.09 -0.000136    0.01     -1.09   
   420. D(N  67,Pd 70,O  68,N  64)    -91.79  0.001193   -0.05    -91.84   
   421. D(N  66,Pd 70,O  68,N  64)   -177.85  0.000614   -0.03   -177.88   
   422. D(N  65,Pd 70,O  68,N  64)     98.56 -0.000737    0.02     98.58   
   423. D(O  68,Pd 70,N  67,C  51)     59.69  0.000103   -0.01     59.68   
   424. D(O  68,Pd 70,N  67,C  38)    -60.63 -0.000116   -0.00    -60.63   
   425. D(O  68,Pd 70,N  67,C   9)   -177.93  0.000021   -0.00   -177.93   
   426. D(N  66,Pd 70,N  67,C  38)    112.14  0.000770   -0.04    112.11   
   427. D(N  66,Pd 70,N  67,C   9)     -5.16  0.000907   -0.04     -5.20   
   428. D(N  65,Pd 70,N  67,C  51)   -174.34  0.000350   -0.02   -174.36   
   429. D(N  65,Pd 70,N  67,C   9)    -51.96  0.000268   -0.01    -51.97   
   430. D(O  68,Pd 70,N  66,H  71)   -176.25  0.001850   -0.09   -176.34   
   431. D(O  68,Pd 70,N  66,C   6)     63.23 -0.001058    0.06     63.29   
   432. D(O  68,Pd 70,N  66,C   3)    -61.77 -0.000572    0.02    -61.75   
   433. D(N  67,Pd 70,N  66,H  71)     97.16  0.001529   -0.08     97.08   
   434. D(N  67,Pd 70,N  66,C   6)    -23.36 -0.001378    0.07    -23.29   
   435. D(N  67,Pd 70,N  66,C   3)   -148.35 -0.000892    0.02   -148.32   
   436. D(N  65,Pd 70,N  66,H  71)    -92.16  0.003139   -0.14    -92.29   
   437. D(N  65,Pd 70,N  66,C   6)    147.33  0.000232    0.01    147.33   
   438. D(N  65,Pd 70,N  67,C  38)     65.35  0.000131   -0.01     65.34   
   439. D(N  65,Pd 70,N  66,C   3)     22.33  0.000717   -0.03     22.30   
   440. D(O  68,Pd 70,N  65,C  25)    -58.26  0.000213   -0.01    -58.28   
   441. D(O  68,Pd 70,N  65,C  12)     61.67  0.000040   -0.00     61.67   
   442. D(N  66,Pd 70,N  67,C  51)   -127.54  0.000989   -0.04   -127.59   
   443. D(O  68,Pd 70,N  65,C   0)    179.08  0.000815   -0.04    179.05   
   444. D(N  67,Pd 70,N  65,C  25)    175.74  0.000116   -0.01    175.73   
   445. D(N  67,Pd 70,N  65,C  12)    -64.32 -0.000057    0.00    -64.32   
   446. D(N  67,Pd 70,N  65,C   0)     53.09  0.000718   -0.03     53.06   
   447. D(N  66,Pd 70,N  65,C  25)    128.94 -0.000642    0.02    128.96   
   448. D(N  66,Pd 70,N  65,C  12)   -111.12 -0.000815    0.03   -111.09   
   449. D(N  66,Pd 70,N  65,C   0)      6.29 -0.000040   -0.00      6.28   
    ----------------------------------------------------------------------------

         *************************************************************
         *                GEOMETRY OPTIMIZATION CYCLE   3            *
         *************************************************************
---------------------------------
CARTESIAN COORDINATES (ANGSTROEM)
---------------------------------
  C      4.794457   12.877460   18.773126
  H      3.861386   12.802859   19.215087
  H      4.956957   13.870470   18.528282
  C      4.836333   12.027530   17.521596
  H      4.053957   12.277723   16.888869
  H      5.728265   12.174862   17.016042
  C      5.068552    9.591773   16.930154
  H      5.956413    9.846316   16.462532
  H      4.322606    9.527021   16.212525
  C      5.215274    8.275557   17.661069
  H      4.297473    7.983167   18.037985
  H      5.538477    7.545197   17.001099
  C      7.206677   12.937303   19.351912
  H      7.393933   12.641984   18.376506
  H      7.907972   12.470947   19.954588
  C      7.423028   14.442402   19.441967
  H      6.731679   14.929681   18.842865
  H      7.276419   14.754796   20.419473
  C      8.829336   14.821235   18.996502
  H      8.929268   14.632892   17.982163
  H      9.517968   14.231052   19.498984
  C      9.130195   16.289028   19.268678
  H      9.119444   16.464143   20.283998
  H      8.418578   16.880554   18.814875
  H     10.060112   16.527379   18.893533
  C      5.523210   12.874788   21.126194
  H      5.467072   13.909148   21.119614
  H      6.309627   12.607980   21.746002
  C      4.236180   12.327127   21.717308
  H      4.205771   11.297898   21.598734
  H      3.420871   12.734193   21.222733
  C      4.164157   12.680493   23.203398
  H      4.918306   12.178854   23.706824
  H      4.331017   13.697632   23.316682
  C      2.821201   12.323452   23.831911
  H      2.843420   12.536677   24.839486
  H      2.631725   11.319423   23.702694
  H      2.070853   12.871233   23.384692
  C      7.616550    8.343124   18.289313
  H      8.241845    8.554619   19.087511
  H      7.740291    9.100481   17.592307
  C      8.074774    7.033209   17.654253
  H      7.454526    6.796416   16.858038
  H      8.007327    6.268425   18.349894
  C      9.511176    7.142747   17.161062
  H      9.572391    7.910416   16.467173
  H     10.124193    7.389872   17.959369
  C     10.023359    5.855221   16.522056
  H     10.992289    5.992453   16.199233
  H      9.429587    5.604793   15.718527
  H     10.000969    5.091229   17.213406
  C      5.978702    7.328632   19.802573
  H      6.693419    7.434700   20.543981
  H      6.134162    6.411082   19.346658
  C      4.606440    7.314688   20.450243
  H      4.352017    8.276525   20.742494
  H      3.900590    6.993782   19.761418
  C      4.585768    6.391467   21.661769
  H      5.019019    5.484714   21.404607
  H      5.157179    6.813159   22.415900
  C      3.182315    6.140774   22.178214
  H      3.225896    5.583111   23.043804
  H      2.636914    5.626860   21.471169
  H      2.718194    7.038801   22.375839
  N      7.160120    9.785333   22.088451
  N      5.848839   12.414161   19.740923
  N      4.720139   10.613785   17.948044
  N      6.200966    8.401803   18.789134
  O      7.473328   10.164222   20.887800
  O      5.988300    9.595843   22.284746
  Pd     5.994878   10.359652   19.491751
  H      3.789217   10.497808   18.262959

----------------------------
CARTESIAN COORDINATES (A.U.)
----------------------------
  NO LB      ZA    FRAG     MASS         X           Y           Z
   0 C     6.0000    0    12.011    9.060211   24.334872   35.476066
   1 H     1.0000    0     1.008    7.296962   24.193897   36.311252
   2 H     1.0000    0     1.008    9.367291   26.211390   35.013379
   3 C     6.0000    0    12.011    9.139344   22.728738   33.111018
   4 H     1.0000    0     1.008    7.660868   23.201534   31.915337
   5 H     1.0000    0     1.008   10.824853   23.007155   32.155659
   6 C     6.0000    0    12.011    9.578176   18.125825   31.993354
   7 H     1.0000    0     1.008   11.255989   18.606840   31.109678
   8 H     1.0000    0     1.008    8.168541   18.003461   30.637232
   9 C     6.0000    0    12.011    9.855440   15.638537   33.374584
  10 H     1.0000    0     1.008    8.121048   15.085999   34.086851
  11 H     1.0000    0     1.008   10.466205   14.258356   32.127420
  12 C     6.0000    0    12.011   13.618646   24.447959   36.569813
  13 H     1.0000    0     1.008   13.972508   23.889887   34.726563
  14 H     1.0000    0     1.008   14.943902   23.566675   37.708706
  15 C     6.0000    0    12.011   14.027491   27.292184   36.739994
  16 H     1.0000    0     1.008   12.721031   28.213008   35.607855
  17 H     1.0000    0     1.008   13.750439   27.882524   38.587212
  18 C     6.0000    0    12.011   16.685026   28.008076   35.898186
  19 H     1.0000    0     1.008   16.873872   27.652158   33.981363
  20 H     1.0000    0     1.008   17.986353   26.892791   36.847740
  21 C     6.0000    0    12.011   17.253568   30.781802   36.412524
  22 H     1.0000    0     1.008   17.233251   31.112721   38.331201
  23 H     1.0000    0     1.008   15.908806   31.899625   35.554960
  24 H     1.0000    0     1.008   19.010857   31.232221   35.703604
  25 C     6.0000    0    12.011   10.437354   24.329824   39.922722
  26 H     1.0000    0     1.008   10.331269   26.284481   39.910286
  27 H     1.0000    0     1.008   11.923467   23.825629   41.093989
  28 C     6.0000    0    12.011    8.005220   23.294895   41.039764
  29 H     1.0000    0     1.008    7.947756   21.349932   40.815692
  30 H     1.0000    0     1.008    6.464509   24.064137   40.105154
  31 C     6.0000    0    12.011    7.869117   23.962660   43.848067
  32 H     1.0000    0     1.008    9.294252   23.014700   44.799404
  33 H     1.0000    0     1.008    8.184436   25.884774   44.062143
  34 C     6.0000    0    12.011    5.331297   23.287949   45.035785
  35 H     1.0000    0     1.008    5.373285   23.690886   46.939825
  36 H     1.0000    0     1.008    4.973239   21.390609   44.791600
  37 H     1.0000    0     1.008    3.913345   24.323106   44.190664
  38 C     6.0000    0    12.011   14.393194   15.766219   34.561793
  39 H     1.0000    0     1.008   15.574830   16.165887   36.070168
  40 H     1.0000    0     1.008   14.627029   17.197416   33.244643
  41 C     6.0000    0    12.011   15.259112   13.290840   33.361703
  42 H     1.0000    0     1.008   14.087013   12.843364   31.857074
  43 H     1.0000    0     1.008   15.131654   11.845607   34.676275
  44 C     6.0000    0    12.011   17.973518   13.497835   32.429708
  45 H     1.0000    0     1.008   18.089197   14.948521   31.118447
  46 H     1.0000    0     1.008   19.131952   13.964835   33.938289
  47 C     6.0000    0    12.011   18.941403   11.064764   31.222161
  48 H     1.0000    0     1.008   20.772415   11.324096   30.612114
  49 H     1.0000    0     1.008   17.819336   10.591524   29.703712
  50 H     1.0000    0     1.008   18.899093    9.621028   32.528623
  51 C     6.0000    0    12.011   11.298109   13.849107   37.421439
  52 H     1.0000    0     1.008   12.648730   14.049546   38.822497
  53 H     1.0000    0     1.008   11.591886   12.115188   36.559885
  54 C     6.0000    0    12.011    8.704911   13.822758   38.645359
  55 H     1.0000    0     1.008    8.224120   15.640365   39.197632
  56 H     1.0000    0     1.008    7.371047   13.216333   37.343668
  57 C     6.0000    0    12.011    8.665845   12.078122   40.934811
  58 H     1.0000    0     1.008    9.484571   10.364608   40.448845
  59 H     1.0000    0     1.008    9.745657   12.875006   42.359912
  60 C     6.0000    0    12.011    6.013705   11.604381   41.910751
  61 H     1.0000    0     1.008    6.096061   10.550551   43.546478
  62 H     1.0000    0     1.008    4.983044   10.633224   40.574629
  63 H     1.0000    0     1.008    5.136643   13.301406   42.284208
  64 N     7.0000    0    14.007   13.530665   18.491600   41.741123
  65 N     7.0000    0    14.007   11.052703   23.459364   37.304938
  66 N     7.0000    0    14.007    8.919770   20.057147   33.916888
  67 N     7.0000    0    14.007   11.718127   15.877107   35.506317
  68 O     8.0000    0    15.999   14.122543   19.207596   39.472221
  69 O     8.0000    0    15.999   11.316247   18.133515   42.112068
  70 Pd   18.0000*   0   106.400   11.328678   19.576905   36.834071
  71 H     1.0000    0     1.008    7.160582   19.837982   34.511990
* core charge reduced due to ECP

--------------------------------
INTERNAL COORDINATES (ANGSTROEM)
--------------------------------
 C      0   0   0     0.000000000000     0.00000000     0.00000000
 H      1   0   0     1.035141024611     0.00000000     0.00000000
 H      1   2   0     1.035579129998   108.14938545     0.00000000
 C      1   2   3     1.513426749755   109.72710071   240.25469939
 H      4   1   2     1.036847220731   110.38019506    53.90970861
 H      4   1   2     1.035777953765   110.33884806   173.84684683
 C      4   1   2     2.517268601766   137.75321729   282.42153912
 H      7   4   1     1.035257424938    86.98094378   243.63408030
 H      7   4   1     1.037121066301    99.01171567   135.22940795
 C      7   4   1     1.512676285132   137.50770456     1.00985068
 H     10   7   4     1.034367505386   109.63155470    77.13288193
 H     10   7   4     1.036072690246   109.62389892   195.57102983
 C      1   2   3     2.481406398253   141.11552107   101.79679868
 H     13   1   2     1.036192401848    87.09026148   158.61561791
 H     13   1   2     1.035625909682   141.55151573    44.13539694
 C     13   1   2     1.523233636279   100.11901739   266.54573918
 H     16  13   1     1.036497602105   109.60986824   333.63042179
 H     16  13   1     1.036630213517   109.47707032    91.92316341
 C     16  13   1     1.523041277770   111.07745703   212.79151513
 H     19  16  13     1.036505481897   109.27211390    67.12368413
 H     19  16  13     1.036831353678   109.26470321   309.31655713
 C     19  16  13     1.522830184023   111.70902678   188.22998501
 H     22  19  16     1.030367292618   109.74715773    64.20237551
 H     22  19  16     1.030650059336   109.76028304   304.16696331
 H     22  19  16     1.030674745379   109.63929303   184.13611633
 C     13   1   2     2.446640144400    59.97658219   356.02098425
 H     26  13   1     1.035903036019    90.41072736   271.75368280
 H     26  13   1     1.036243073412    85.30514274   164.14851701
 C     26  13   1     1.518484190993   151.01075794    43.53990715
 H     29  26  13     1.036483627838   109.78378571    43.01084886
 H     29  26  13     1.036839193439   109.82812065   284.16785302
 C     29  26  13     1.529221259926   109.56507961   163.70527476
 H     32  29  26     1.036252880240   109.02460337   293.99781180
 H     32  29  26     1.036941378760   108.98079816    51.34566544
 C     32  29  26     1.525135766455   112.82114824   172.61814874
 H     35  32  29     1.030128616276   109.61090815   177.11778800
 H     35  32  29     1.029889256785   109.78686681    57.19913390
 H     35  32  29     1.031063333279   109.73615842   297.11676048
 C     10   7   4     2.483018608300   101.09173203   282.05302538
 H     39  10   7     1.035781321359   141.66117710    99.67973624
 H     39  10   7     1.036686168673    88.00561628   343.90225221
 C     39  10   7     1.526154166883    99.30689025   235.83871990
 H     42  39  10     1.036695739693   109.63362897    26.26846644
 H     42  39  10     1.036031271819   109.55095407   267.98352081
 C     42  39  10     1.522657504277   110.87159882   147.15562975
 H     45  42  39     1.036603539973   109.01394249   301.03380315
 H     45  42  39     1.036414388767   109.00424244    58.34770310
 C     45  42  39     1.525903980774   113.05315795   179.70630273
 H     48  45  42     1.030472204543   109.53812606   179.35556610
 H     48  45  42     1.030018433604   109.77577153    59.37345989
 H     48  45  42     1.030606607740   109.71150226   299.24398236
 C     39  10   7     2.449835933806    59.89899578   144.41399628
 H     52  39  10     1.035257393252    86.46762953   198.10697816
 H     52  39  10     1.036303297334    89.69103163    90.46129015
 C     52  39  10     1.517488836328   150.69343645   321.07577091
 H     55  52  39     1.036952691426   109.48993990   316.90031140
 H     55  52  39     1.037152516088   109.56127742    75.03759126
 C     55  52  39     1.523338512154   110.93337255   195.87018792
 H     58  55  52     1.037323361368   109.08274380   312.14459414
 H     58  55  52     1.035881038072   108.95297199    69.60146970
 C     58  55  52     1.516324791507   112.55892187   190.95915113
 H     61  58  55     1.030597925050   109.65647141   185.05303224
 H     61  58  55     1.030283525176   109.79758968    65.07084652
 H     61  58  55     1.030007995660   109.77095363   305.07958539
 N     53  52  39     2.851083540975   125.83361126    84.31406689
 N     26  13   1     1.495723406943    35.55392153    33.69132900
 N      4   1   2     1.481227020029   107.20290943   293.75668493
 N     52  39  10     1.492701043916    35.24998197   326.79531332
 O     65  53  52     1.297389483109    77.23069088   295.20993539
 O     65  53  52     1.203162075398    78.41061096    55.12791197
 Pd    67   4   1     2.018062020002   106.91008722   313.61000802
 H     67   4   1     0.989564286574   106.09775646    70.56541874

---------------------------
INTERNAL COORDINATES (A.U.)
---------------------------
 C      0   0   0     0.000000000000     0.00000000     0.00000000
 H      1   0   0     1.956133046501     0.00000000     0.00000000
 H      1   2   0     1.956960945701   108.14938545     0.00000000
 C      1   2   3     2.859962080787   109.72710071   240.25469939
 H      4   1   2     1.959357289898   110.38019506    53.90970861
 H      4   1   2     1.957336668169   110.33884806   173.84684683
 C      4   1   2     4.756948262856   137.75321729   282.42153912
 H      7   4   1     1.956353011242    86.98094378   243.63408030
 H      7   4   1     1.959874783030    99.01171567   135.22940795
 C      7   4   1     2.858543908176   137.50770456     1.00985068
 H     10   7   4     1.954671307007   109.63155470    77.13288193
 H     10   7   4     1.957893639400   109.62389892   195.57102983
 C      1   2   3     4.689178519657   141.11552107   101.79679868
 H     13   1   2     1.958119861542    87.09026148   158.61561791
 H     13   1   2     1.957049346492   141.55151573    44.13539694
 C     13   1   2     2.878494410543   100.11901739   266.54573918
 H     16  13   1     1.958696606444   109.60986824   333.63042179
 H     16  13   1     1.958947205695   109.47707032    91.92316341
 C     16  13   1     2.878130905643   111.07745703   212.79151513
 H     19  16  13     1.958711497094   109.27211390    67.12368413
 H     19  16  13     1.959327305513   109.26470321   309.31655713
 C     19  16  13     2.877731996272   111.70902678   188.22998501
 H     22  19  16     1.947112000397   109.74715773    64.20237551
 H     22  19  16     1.947646352055   109.76028304   304.16696331
 H     22  19  16     1.947693001914   109.63929303   184.13611633
 C     13   1   2     4.623479821174    59.97658219   356.02098425
 H     26  13   1     1.957573039373    90.41072736   271.75368280
 H     26  13   1     1.958215616922    85.30514274   164.14851701
 C     26  13   1     2.869519259666   151.01075794    43.53990715
 H     29  26  13     1.958670198907   109.78378571    43.01084886
 H     29  26  13     1.959342120515   109.82812065   284.16785302
 C     29  26  13     2.889809379430   109.56507961   163.70527476
 H     32  29  26     1.958234149141   109.02460337   293.99781180
 H     32  29  26     1.959535222787   108.98079816    51.34566544
 C     32  29  26     2.882088915648   112.82114824   172.61814874
 H     35  32  29     1.946660967477   109.61090815   177.11778800
 H     35  32  29     1.946208643592   109.78686681    57.19913390
 H     35  32  29     1.948427326624   109.73615842   297.11676048
 C     10   7   4     4.692225155117   101.09173203   282.05302538
 H     39  10   7     1.957343031999   141.66117710    99.67973624
 H     39  10   7     1.959052945615    88.00561628   343.90225221
 C     39  10   7     2.884013413551    99.30689025   235.83871990
 H     42  39  10     1.959071032223   109.63362897    26.26846644
 H     42  39  10     1.957815369916   109.55095407   267.98352081
 C     42  39  10     2.877405678844   110.87159882   147.15562975
 H     45  42  39     1.958896800002   109.01394249   301.03380315
 H     45  42  39     1.958539356024   109.00424244    58.34770310
 C     45  42  39     2.883540630324   113.05315795   179.70630273
 H     48  45  42     1.947310255204   109.53812606   179.35556610
 H     48  45  42     1.946452752402   109.77577153    59.37345989
 H     48  45  42     1.947564240439   109.71150226   299.24398236
 C     39  10   7     4.629518987933    59.89899578   144.41399628
 H     52  39  10     1.956352951364    86.46762953   198.10697816
 H     52  39  10     1.958329423641    89.69103163    90.46129015
 C     52  39  10     2.867638311942   150.69343645   321.07577091
 H     55  52  39     1.959556600628   109.48993990   316.90031140
 H     55  52  39     1.959934214515   109.56127742    75.03759126
 C     55  52  39     2.878692597226   110.93337255   195.87018792
 H     58  55  52     1.960257065304   109.08274380   312.14459414
 H     58  55  52     1.957531469278   108.95297199    69.60146970
 C     58  55  52     2.865438586023   112.55892187   190.95915113
 H     61  58  55     1.947547832532   109.65647141   185.05303224
 H     61  58  55     1.946953702874   109.79758968    65.07084652
 H     61  58  55     1.946433027546   109.77095363   305.07958539
 N     53  52  39     5.387767077373   125.83361126    84.31406689
 N     26  13   1     2.826507611218    35.55392153    33.69132900
 N      4   1   2     2.799113410019   107.20290943   293.75668493
 N     52  39  10     2.820796172819    35.24998197   326.79531332
 O     65  53  52     2.451710812106    77.23069088   295.20993539
 O     65  53  52     2.273646817222    78.41061096    55.12791197
 Pd    67   4   1     3.813584539071   106.91008722   313.61000802
 H     67   4   1     1.870005493534   106.09775646    70.56541874

------------------------------------------------------------------------------
                   ___                                                        
                  /   \      - P O W E R E D   B Y -                         
                 /     \                                                     
                 |  |  |   _    _      __       _____    __    __             
                 |  |  |  | |  | |    /  \     |  _  \  |  |  /  |          
                  \  \/   | |  | |   /    \    | | | |  |  | /  /          
                 / \  \   | |__| |  /  /\  \   | |_| |  |  |/  /          
                |  |  |   |  __  | /  /__\  \  |    /   |      \           
                |  |  |   | |  | | |   __   |  |    \   |  |\   \          
                \     /   | |  | | |  |  |  |  | |\  \  |  | \   \       
                 \___/    |_|  |_| |__|  |__|  |_| \__\ |__|  \__/        
                                                                              
                      - O R C A' S   B I G   F R I E N D -                    
                                      &                                       
                       - I N T E G R A L  F E E D E R -                       
                                                                              
 v1 FN, 2020, v2 2021                                                         
------------------------------------------------------------------------------


Reading SHARK input file orca.SHARKINP.tmp ... ok
----------------------
SHARK INTEGRAL PACKAGE
----------------------

Number of atoms                             ...     72
Number of basis functions                   ...    478
Number of shells                            ...    256
Maximum angular momentum                    ...      2
Integral batch strategy                     ... SHARK/LIBINT Hybrid
RI-J (if used) integral strategy            ... SPLIT-RIJ (Revised 2003 algorithm where possible)
Printlevel                                  ...      1
Contraction scheme used                     ... SEGMENTED contraction
Coulomb Range Separation                    ... NOT USED
Exchange Range Separation                   ... NOT USED
Finite Nucleus Model                        ... NOT USED
Auxiliary Coulomb fitting basis             ... AVAILABLE
   # of basis functions in Aux-J            ...   1858
   # of shells in Aux-J                     ...    638
   Maximum angular momentum in Aux-J        ...      4
Auxiliary J/K fitting basis                 ... NOT available
Auxiliary Correlation fitting basis         ... NOT available
Auxiliary 'external' fitting basis          ... NOT available
Integral threshold                          ...     2.500000e-11
Primitive cut-off                           ...     2.500000e-12
Primitive pair pre-selection threshold      ...     2.500000e-12

Calculating pre-screening integrals         ... done (  0.1 sec) Dimension = 256
Organizing shell pair data                  ... done (  0.2 sec)
Shell pair information
Total number of shell pairs                 ...     32896
Shell pairs after pre-screening             ...     23730
Total number of primitive shell pairs       ...    130793
Primitive shell pairs kept                  ...     55905
          la=0 lb=0:  10749 shell pairs
          la=1 lb=0:   7373 shell pairs
          la=1 lb=1:   1292 shell pairs
          la=2 lb=0:   3029 shell pairs
          la=2 lb=1:   1084 shell pairs
          la=2 lb=2:    203 shell pairs

Calculating one electron integrals          ... done (  0.3 sec)
Calculating ECP integrals                   ... done (  0.8 sec)
Calculating RI/J V-Matrix + Cholesky decomp.... done (  0.4 sec)
Calculating Nuclear repulsion               ... done (  0.0 sec) ENN=   3258.472179757270 Eh

SHARK setup successfully completed in   1.9 seconds

Maximum memory used throughout the entire GTOINT-calculation: 117.5 MB

Diagonalization of the overlap matrix:
Smallest eigenvalue                        ... 1.088e-03
Time for diagonalization                   ...    0.036 sec
Threshold for overlap eigenvalues          ... 1.000e-08
Number of eigenvalues below threshold      ... 0
Time for construction of square roots      ...    0.028 sec
Total time needed                          ...    0.065 sec

-------------------
DFT GRID GENERATION
-------------------

General Integration Accuracy     IntAcc      ... 4.388
Radial Grid Type                 RadialGrid  ... OptM3 with GC (2021)
Angular Grid (max. ang.)         AngularGrid ... 4 (Lebedev-302)
Angular grid pruning method      GridPruning ... 4 (adaptive)
Weight generation scheme         WeightScheme... Becke
Basis function cutoff            BFCut       ... 1.0000e-11
Integration weight cutoff        WCut        ... 1.0000e-14
Angular grids for H and He will be reduced by one unit
Partially contracted basis set               ... off
Rotationally invariant grid construction     ... off

Total number of grid points                  ...   303436
Total number of batches                      ...     4775
Average number of points per batch           ...       63
Average number of grid points per atom       ...     4214
Time for grid setup =   12.037 sec

--------------------
COSX GRID GENERATION
--------------------

GRIDX 1
-------
General Integration Accuracy     IntAcc      ... 3.816
Radial Grid Type                 RadialGrid  ... OptM3 with GC (2021)
Angular Grid (max. ang.)         AngularGrid ... 1 (Lebedev-50)
Angular grid pruning method      GridPruning ... 4 (adaptive)
Weight generation scheme         WeightScheme... Becke
Basis function cutoff            BFCut       ... 1.0000e-11
Integration weight cutoff        WCut        ... 1.0000e-14
Angular grids for H and He will be reduced by one unit
Partially contracted basis set               ... on
Rotationally invariant grid construction     ... off

Total number of grid points                  ...    38434
Total number of batches                      ...      644
Average number of points per batch           ...       59
Average number of grid points per atom       ...      534
UseSFitting                                  ... on

GRIDX 2
-------
General Integration Accuracy     IntAcc      ... 4.020
Radial Grid Type                 RadialGrid  ... OptM3 with GC (2021)
Angular Grid (max. ang.)         AngularGrid ... 2 (Lebedev-110)
Angular grid pruning method      GridPruning ... 4 (adaptive)
Weight generation scheme         WeightScheme... Becke
Basis function cutoff            BFCut       ... 1.0000e-11
Integration weight cutoff        WCut        ... 1.0000e-14
Angular grids for H and He will be reduced by one unit
Partially contracted basis set               ... on
Rotationally invariant grid construction     ... off

Total number of grid points                  ...    79207
Total number of batches                      ...     1273
Average number of points per batch           ...       62
Average number of grid points per atom       ...     1100
UseSFitting                                  ... on

GRIDX 3
-------
General Integration Accuracy     IntAcc      ... 4.338
Radial Grid Type                 RadialGrid  ... OptM3 with GC (2021)
Angular Grid (max. ang.)         AngularGrid ... 3 (Lebedev-194)
Angular grid pruning method      GridPruning ... 4 (adaptive)
Weight generation scheme         WeightScheme... Becke
Basis function cutoff            BFCut       ... 1.0000e-11
Integration weight cutoff        WCut        ... 1.0000e-14
Angular grids for H and He will be reduced by one unit
Partially contracted basis set               ... on
Rotationally invariant grid construction     ... off

Total number of grid points                  ...   170343
Total number of batches                      ...     2701
Average number of points per batch           ...       63
Average number of grid points per atom       ...     2366
UseSFitting                                  ... on

Time for X-Grid setup             =   14.369 sec

--------------
SCF ITERATIONS
--------------
ITER       Energy         Delta-E        Max-DP      RMS-DP      [F,P]     Damp
               ***  Starting incremental Fock matrix formation  ***
  0  -1283.8753305330   0.000000000000 0.00496314  0.00008514  0.0123016 0.8500
  1  -1283.8761164878  -0.000785954798 0.00469481  0.00008085  0.0099295 0.8500
                               ***Turning on DIIS***
  2  -1283.8767513898  -0.000634902003 0.02662552  0.00045756  0.0076042 0.0000
  3  -1283.8794086530  -0.002657263199 0.00614182  0.00008115  0.0046821 0.0000
  4  -1283.8798060251  -0.000397372067 0.00116269  0.00002222  0.0008854 0.0000
               *** Restarting incremental Fock matrix formation ***
                                   *** Resetting DIIS ***
  5  -1283.8798431153  -0.000037090249 0.00071130  0.00001060  0.0004977 0.0000
  6  -1283.8798432164  -0.000000101087 0.00041799  0.00000435  0.0006666 0.0000
  7  -1283.8798454567  -0.000002240259 0.00013764  0.00000169  0.0000867 0.0000
  8  -1283.8798455848  -0.000000128136 0.00005183  0.00000081  0.0000637 0.0000
  9  -1283.8798456483  -0.000000063554 0.00005564  0.00000048  0.0000154 0.0000
 10  -1283.8798456346   0.000000013786 0.00002865  0.00000031  0.0000103 0.0000
 11  -1283.8798456453  -0.000000010701 0.00002367  0.00000020  0.0000056 0.0000
 12  -1283.8798456649  -0.000000019604 0.00001188  0.00000012  0.0000057 0.0000
 13  -1283.8798456253   0.000000039531 0.00000922  0.00000009  0.0000025 0.0000
 14  -1283.8798456044   0.000000020925 0.00000603  0.00000005  0.0000022 0.0000
                            ***DIIS convergence achieved***

               *****************************************************
               *                     SUCCESS                       *
               *           SCF CONVERGED AFTER  15 CYCLES          *
               *****************************************************

Old exchange energy                            =    -43.738949191 Eh
New exchange energy                            =    -43.738843285 Eh
Exchange energy change after final integration =      0.000105906 Eh
Total energy after final integration           =  -1283.879739697 Eh
Final COS-X integration done in                =   142.427 sec
Total Energy       :        -1283.87973970 Eh          -34936.14384 eV
  Last Energy change         ...    1.7237e-09  Tolerance :   1.0000e-08
  Last MAX-Density change    ...    0.0000e+00  Tolerance :   1.0000e-07
             **** THE GBW FILE WAS UPDATED (orca.gbw) ****
             **** DENSITY orca.scfp WAS UPDATED ****
             **** ENERGY FILE WAS UPDATED (orca.en.tmp) ****
             **** THE GBW FILE WAS UPDATED (orca.gbw) ****
             **** DENSITY orca.scfp WAS UPDATED ****
Total SCF time: 0 days 0 hours 16 min 5 sec 

Maximum memory used throughout the entire SCF-calculation: 230.3 MB

-------------------------   --------------------
FINAL SINGLE POINT ENERGY     -1283.879739696570
-------------------------   --------------------

------------------------------------------------------------------------------
                         ORCA SCF GRADIENT CALCULATION
------------------------------------------------------------------------------

 ... reading COSX grid (gridx3)
Gradient of the Kohn-Sham DFT energy:
Kohn-Sham wavefunction type      ... RKS
Hartree-Fock exchange scaling    ...    0.250
Number of operators              ...    1
Number of atoms                  ...   72
Basis set dimensions             ...  478
Integral neglect threshold       ... 2.5e-11
Integral primitive cutoff        ... 2.5e-12
SHARK Integral package           ... ON

Nuc. rep. gradient       (SHARK) ... done (  0.0 sec)
HCore & Overlap gradient (SHARK) ... done (  5.6 sec)
ECP gradient             (SHARK) ... done (  2.8 sec)
RI-J gradient            (SHARK) ... done ( 19.8 sec)
COSX-gradient                    ... done (190.6 sec)
Exchange-correlation gradient    ... done

------------------
CARTESIAN GRADIENT
------------------

   1   C   :   -0.046061573    0.045757190    0.008010499
   2   H   :    0.044831936    0.004764966   -0.024699784
   3   H   :   -0.006674779   -0.051487687    0.011224288
   4   C   :    0.007461706    0.018772267   -0.056186567
   5   H   :    0.039275964   -0.013629512    0.033653346
   6   H   :   -0.044453261   -0.002890371    0.025997877
   7   C   :    0.014313441    0.009962239   -0.062827237
   8   H   :   -0.043821649   -0.017850013    0.021652490
   9   H   :    0.037160081    0.003603844    0.037787360
  10   C   :   -0.037706318   -0.048058462   -0.014541001
  11   H   :    0.044634552    0.014358898   -0.021487592
  12   H   :   -0.014383881    0.038650132    0.032895884
  13   C   :    0.041529895   -0.036198195   -0.015893317
  14   H   :   -0.008345366    0.017806076    0.049050305
  15   H   :   -0.031646175    0.027515118   -0.031638338
  16   C   :   -0.033031625    0.040037569    0.015655853
  17   H   :    0.034706540   -0.028512368    0.029515877
  18   H   :    0.006375968   -0.017399760   -0.048570524
  19   C   :    0.038130308   -0.037544059   -0.024825434
  20   H   :   -0.006317288    0.011372170    0.052112215
  21   H   :   -0.035873532    0.030799441   -0.024473563
  22   C   :    0.011905294    0.058596497    0.011579520
  23   H   :   -0.000028021   -0.012783588   -0.056860735
  24   H   :    0.038385155   -0.036143366    0.024941014
  25   H   :   -0.051512426   -0.015918175    0.019848821
  26   C   :    0.036563112    0.038859002    0.029357182
  27   H   :    0.002153892   -0.053347896    0.001606265
  28   H   :   -0.041804288    0.014760580   -0.026622985
  29   C   :   -0.040808035   -0.029394900   -0.027309462
  30   H   :    0.001187893    0.053347617    0.004896972
  31   H   :    0.043184166   -0.020873319    0.023220669
  32   C   :    0.046846264    0.025286872    0.030219929
  33   H   :   -0.039842877    0.025226643   -0.024787041
  34   H   :   -0.009611898   -0.052223900   -0.006635343
  35   C   :   -0.054331686   -0.014953080    0.027669819
  36   H   :    0.001247992   -0.011308042   -0.056759654
  37   H   :    0.013006790    0.057243215    0.005493026
  38   H   :    0.044344984   -0.029473770    0.022941150
  39   C   :    0.033951641    0.047285814    0.006879165
  40   H   :   -0.027242143   -0.013258346   -0.042568590
  41   H   :   -0.004780315   -0.039949823    0.033645466
  42   C   :   -0.026195742   -0.046961319   -0.006603891
  43   H   :    0.030366966    0.014944620    0.041515475
  44   H   :    0.002616318    0.040259583   -0.034016688
  45   C   :    0.030801407    0.048631122    0.005866449
  46   H   :   -0.004279960   -0.040879902    0.034839746
  47   H   :   -0.031800963   -0.014477870   -0.040696955
  48   C   :    0.022684073   -0.052272715   -0.027134883
  49   H   :   -0.054124790   -0.005294706    0.018797540
  50   H   :    0.031858886    0.016950640    0.046555533
  51   H   :   -0.000046322    0.045074624   -0.036761684
  52   C   :    0.042781921   -0.037904797    0.012555446
  53   H   :   -0.038405238   -0.008726014   -0.034535771
  54   H   :   -0.008940864    0.046513489    0.024364745
  55   C   :   -0.043794366    0.026408663   -0.014655462
  56   H   :    0.012944838   -0.049330468   -0.016146475
  57   H   :    0.037161357    0.017503292    0.033510399
  58   C   :    0.045071662   -0.022045012    0.024500209
  59   H   :   -0.023285957    0.046440573    0.011982452
  60   H   :   -0.031178422   -0.021637224   -0.037734657
  61   C   :   -0.053732612   -0.009861578    0.020596145
  62   H   :    0.000441576    0.031059160   -0.048336425
  63   H   :    0.033783816    0.029371323    0.038156800
  64   H   :    0.028904965   -0.049809736   -0.013168786
  65   N   :    0.004517913   -0.003239180    0.010782388
  66   N   :   -0.000509887   -0.013652329   -0.004548324
  67   N   :   -0.030287779   -0.012886743    0.024999544
  68   N   :   -0.000710403    0.007565484    0.001784438
  69   O   :    0.001011350    0.002102357   -0.008283976
  70   O   :   -0.004709308    0.000001523   -0.001614219
  71   Pd  :   -0.005050711    0.004562796   -0.010572722
  72   H   :    0.028911806    0.010753491   -0.009800861

Difference to translation invariance:
           :   -0.0002740342   -0.0000293358   -0.0006366459

Difference to rotation invariance:
           :   -0.0075945598   -0.0054375005    0.0020991450

Norm of the cartesian gradient     ...    0.4520821311
RMS gradient                       ...    0.0307602929
MAX gradient                       ...    0.0628272372

-------
TIMINGS
-------

Total SCF gradient time            ...      282.794 sec

One electron gradient       ....       8.432 sec  (  3.0%)
RI-J Coulomb gradient       ....      19.764 sec  (  7.0%)
COSX gradient               ....     190.621 sec  ( 67.4%)
XC gradient                 ....      59.352 sec  ( 21.0%)

Maximum memory used throughout the entire SCFGRAD-calculation: 198.3 MB
------------------------------------------------------------------------------
                         ORCA GEOMETRY RELAXATION STEP
------------------------------------------------------------------------------

Reading the OPT-File                    .... done
Getting information on internals        .... done
Copying old internal coords+grads       .... done
Making the new internal coordinates     .... (new redundants).... done
Validating the new internal coordinates .... (new redundants).... done
Calculating the B-matrix                .... done
Calculating the G,G- and P matrices     .... done
Transforming gradient to internals      .... done
Projecting the internal gradient        .... done
Number of atoms                         ....  72
Number of internal coordinates          .... 449
Current Energy                          .... -1283.879739697 Eh
Current gradient norm                   ....     0.452082131 Eh/bohr
Maximum allowed component of the step   ....  0.300
Current trust radius                    ....  0.300
Updating the Hessian (BFGS)             .... done
Forming the augmented Hessian           .... done
Diagonalizing the augmented Hessian     .... done
Last element of RFO vector              ....  0.889703627
Lowest eigenvalues of augmented Hessian:
 -0.185757094  0.000749587  0.002597407  0.005012532  0.005795789
Length of the computed step             ....  0.513135550
Warning: the length of the step is outside the trust region - taking restricted step instead
The input lambda is                     ....    -0.185757
   iter:   1  x=   -0.413514  g=    0.760935 f(x)=     0.173308
   iter:   2  x=   -0.599765  g=    0.321315 f(x)=     0.059845
   iter:   3  x=   -0.676147  g=    0.185645 f(x)=     0.014180
   iter:   4  x=   -0.684888  g=    0.152269 f(x)=     0.001331
   iter:   5  x=   -0.684985  g=    0.148978 f(x)=     0.000014
   iter:   6  x=   -0.684985  g=    0.148942 f(x)=     0.000000
   iter:   7  x=   -0.684985  g=    0.148942 f(x)=     0.000000
The output lambda is                    ....    -0.684985 (7 iterations)
The final length of the internal step   ....  0.300000000
Converting the step to cartesian space:
 Initial RMS(Int)=    0.0141578753
Transforming coordinates:
 Iter   0:  RMS(Cart)=    0.0266880548 RMS(Int)=    0.0141632874
 Iter   1:  RMS(Cart)=    0.0001130648 RMS(Int)=    0.0000568556
 Iter   2:  RMS(Cart)=    0.0000022947 RMS(Int)=    0.0000014717
 Iter   3:  RMS(Cart)=    0.0000000491 RMS(Int)=    0.0000000345
done
Storing new coordinates                 .... done

                                .--------------------.
          ----------------------|Geometry convergence|-------------------------
          Item                value                   Tolerance       Converged
          ---------------------------------------------------------------------
          Energy change      -0.1324610906            0.0000050000      NO
          RMS gradient        0.0171670327            0.0001000000      NO
          MAX gradient        0.0588166514            0.0003000000      NO
          RMS step            0.0141578753            0.0020000000      NO
          MAX step            0.0477548054            0.0040000000      NO
          ........................................................
          Max(Bonds)      0.0253      Max(Angles)    0.32
          Max(Dihed)        0.22      Max(Improp)    0.00
          ---------------------------------------------------------------------

The optimization has not yet converged - more geometry cycles are needed


    ---------------------------------------------------------------------------
                         Redundant Internal Coordinates
                            (Angstroem and degrees)

        Definition                    Value    dE/dq     Step     New-Value
    ----------------------------------------------------------------------------
     1. B(H   1,C   0)                1.0351 -0.051295  0.0223    1.0574   
     2. B(H   2,C   0)                1.0356 -0.053078  0.0231    1.0587   
     3. B(C   3,C   0)                1.5134 -0.006555  0.0033    1.5167   
     4. B(H   4,C   3)                1.0368 -0.053466  0.0233    1.0602   
     5. B(H   5,C   3)                1.0358 -0.051389  0.0224    1.0582   
     6. B(H   7,C   6)                1.0353 -0.051760  0.0225    1.0578   
     7. B(H   8,C   6)                1.0371 -0.053107  0.0232    1.0603   
     8. B(C   9,C   6)                1.5127 -0.005795  0.0029    1.5156   
     9. B(H  10,C   9)                1.0344 -0.051489  0.0223    1.0567   
    10. B(H  11,C   9)                1.0361 -0.052692  0.0229    1.0590   
    11. B(H  13,C  12)                1.0362 -0.052758  0.0230    1.0592   
    12. B(H  14,C  12)                1.0356 -0.052233  0.0227    1.0584   
    13. B(C  15,C  12)                1.5232 -0.007053  0.0034    1.5267   
    14. B(H  16,C  15)                1.0365 -0.053608  0.0234    1.0599   
    15. B(H  17,C  15)                1.0366 -0.051947  0.0227    1.0593   
    16. B(C  18,C  15)                1.5230 -0.006009  0.0029    1.5259   
    17. B(H  19,C  18)                1.0365 -0.053668  0.0235    1.0600   
    18. B(H  20,C  18)                1.0368 -0.053228  0.0233    1.0601   
    19. B(C  21,C  18)                1.5228 -0.006351  0.0028    1.5257   
    20. B(H  22,C  21)                1.0304 -0.058212  0.0250    1.0554   
    21. B(H  23,C  21)                1.0307 -0.058216  0.0251    1.0557   
    22. B(H  24,C  21)                1.0307 -0.057385  0.0247    1.0553   
    23. B(H  26,C  25)                1.0359 -0.053393  0.0233    1.0592   
    24. B(H  27,C  25)                1.0362 -0.051446  0.0224    1.0587   
    25. B(C  28,C  25)                1.5185 -0.005619  0.0027    1.5212   
    26. B(H  29,C  28)                1.0365 -0.053572  0.0234    1.0599   
    27. B(H  30,C  28)                1.0368 -0.053236  0.0233    1.0601   
    28. B(C  31,C  28)                1.5292 -0.002541  0.0010    1.5302   
    29. B(H  32,C  31)                1.0363 -0.053243  0.0233    1.0595   
    30. B(H  33,C  31)                1.0369 -0.053492  0.0234    1.0604   
    31. B(C  34,C  31)                1.5251 -0.004283  0.0018    1.5269   
    32. B(H  35,C  34)                1.0301 -0.057818  0.0248    1.0549   
    33. B(H  36,C  34)                1.0299 -0.057602  0.0249    1.0548   
    34. B(H  37,C  34)                1.0311 -0.057891  0.0250    1.0560   
    35. B(H  39,C  38)                1.0358 -0.051947  0.0226    1.0584   
    36. B(H  40,C  38)                1.0367 -0.052383  0.0229    1.0596   
    37. B(C  41,C  38)                1.5262 -0.005579  0.0027    1.5288   
    38. B(H  42,C  41)                1.0367 -0.053480  0.0234    1.0601   
    39. B(H  43,C  41)                1.0360 -0.052722  0.0230    1.0590   
    40. B(C  44,C  41)                1.5227 -0.005253  0.0025    1.5252   
    41. B(H  45,C  44)                1.0366 -0.053852  0.0235    1.0602   
    42. B(H  46,C  44)                1.0364 -0.053599  0.0234    1.0598   
    43. B(C  47,C  44)                1.5259 -0.004260  0.0018    1.5277   
    44. B(H  48,C  47)                1.0305 -0.057484  0.0247    1.0552   
    45. B(H  49,C  47)                1.0300 -0.058817  0.0253    1.0553   
    46. B(H  50,C  47)                1.0306 -0.058068  0.0250    1.0556   
    47. B(H  52,C  51)                1.0353 -0.052123  0.0227    1.0579   
    48. B(H  53,C  51)                1.0363 -0.053249  0.0232    1.0595   
    49. B(C  54,C  51)                1.5175 -0.006113  0.0029    1.5204   
    50. B(H  55,C  54)                1.0370 -0.053482  0.0234    1.0604   
    51. B(H  56,C  54)                1.0372 -0.052982  0.0232    1.0604   
    52. B(C  57,C  54)                1.5233 -0.005656  0.0026    1.5260   
    53. B(H  58,C  57)                1.0373 -0.053291  0.0233    1.0607   
    54. B(H  59,C  57)                1.0359 -0.053454  0.0233    1.0592   
    55. B(C  60,C  57)                1.5163 -0.009845  0.0046    1.5209   
    56. B(H  61,C  60)                1.0306 -0.057364  0.0247    1.0553   
    57. B(H  62,C  60)                1.0303 -0.058746  0.0253    1.0555   
    58. B(H  63,C  60)                1.0300 -0.057779  0.0250    1.0550   
    59. B(H  63,H  36)                4.4824  0.001339 -0.0008    4.4816   
    60. B(N  65,C  25)                1.4957  0.002883 -0.0017    1.4941   
    61. B(N  65,C  12)                1.5062  0.004276 -0.0021    1.5041   
    62. B(N  65,C   0)                1.5043  0.003793 -0.0022    1.5021   
    63. B(N  66,C   6)                1.4839  0.003909 -0.0022    1.4817   
    64. B(N  66,C   3)                1.4812 -0.000920  0.0003    1.4815   
    65. B(N  67,C  51)                1.4927  0.001428 -0.0008    1.4919   
    66. B(N  67,C  38)                1.5024  0.003503 -0.0016    1.5007   
    67. B(N  67,C   9)                1.5033  0.002911 -0.0017    1.5016   
    68. B(O  68,N  64)                1.2974  0.009485 -0.0045    1.2929   
    69. B(O  69,N  64)                1.2032  0.004313 -0.0015    1.2017   
    70. B(Pd 70,O  68)                2.0428  0.001342 -0.0007    2.0421   
    71. B(Pd 70,N  67)                2.0903 -0.007094  0.0040    2.0943   
    72. B(Pd 70,N  66)                2.0181 -0.006762  0.0040    2.0221   
    73. B(Pd 70,N  65)                2.0747 -0.007522  0.0043    2.0790   
    74. B(H  71,N  66)                0.9896 -0.031573  0.0134    1.0030   
    75. A(H   1,C   0,H   2)          108.15 -0.000161   -0.00    108.15   
    76. A(H   2,C   0,C   3)          109.79 -0.000395    0.03    109.83   
    77. A(H   1,C   0,C   3)          109.73 -0.000415    0.01    109.74   
    78. A(C   3,C   0,N  65)          109.86 -0.001963    0.15    110.01   
    79. A(H   1,C   0,N  65)          109.57  0.002343   -0.16    109.40   
    80. A(H   2,C   0,N  65)          109.72  0.000634   -0.03    109.69   
    81. A(H   4,C   3,H   5)          108.52  0.000073   -0.02    108.50   
    82. A(H   4,C   3,N  66)          110.29 -0.000232    0.03    110.32   
    83. A(C   0,C   3,N  66)          107.20 -0.001028    0.07    107.28   
    84. A(C   0,C   3,H   5)          110.34 -0.000598    0.06    110.40   
    85. A(H   5,C   3,N  66)          110.11  0.002806   -0.20    109.91   
    86. A(C   0,C   3,H   4)          110.38 -0.001013    0.06    110.44   
    87. A(C   9,C   6,N  66)          106.89 -0.001966    0.13    107.03   
    88. A(H   7,C   6,C   9)          110.43 -0.000925    0.08    110.50   
    89. A(H   8,C   6,N  66)          110.41 -0.000393    0.04    110.45   
    90. A(H   8,C   6,C   9)          110.47 -0.000342    0.02    110.49   
    91. A(H   7,C   6,N  66)          109.99  0.003915   -0.27    109.72   
    92. A(H   7,C   6,H   8)          108.64 -0.000266   -0.00    108.64   
    93. A(H  10,C   9,N  67)          109.40  0.001947   -0.14    109.26   
    94. A(C   6,C   9,H  10)          109.63 -0.000287    0.00    109.63   
    95. A(C   6,C   9,H  11)          109.62 -0.000850    0.06    109.68   
    96. A(H  11,C   9,N  67)          109.43 -0.000165    0.02    109.45   
    97. A(C   6,C   9,N  67)          110.68 -0.000757    0.07    110.75   
    98. A(H  10,C   9,H  11)          108.04  0.000141   -0.02    108.01   
    99. A(H  13,C  12,C  15)          108.16 -0.001325    0.07    108.23   
   100. A(H  13,C  12,N  65)          107.88  0.001858   -0.14    107.74   
   101. A(H  14,C  12,C  15)          108.32 -0.003048    0.19    108.51   
   102. A(C  15,C  12,N  65)          117.13 -0.001323    0.16    117.28   
   103. A(H  14,C  12,N  65)          107.68  0.004080   -0.29    107.39   
   104. A(H  13,C  12,H  14)          107.28 -0.000142    0.00    107.28   
   105. A(H  17,C  15,C  18)          109.36 -0.000199   -0.00    109.35   
   106. A(H  16,C  15,C  18)          109.26  0.000418   -0.05    109.22   
   107. A(C  12,C  15,H  17)          109.48 -0.002171    0.14    109.62   
   108. A(H  16,C  15,H  17)          108.00  0.001284   -0.09    107.91   
   109. A(C  12,C  15,C  18)          111.08  0.003643   -0.21    110.87   
   110. A(C  12,C  15,H  16)          109.61 -0.003029    0.21    109.82   
   111. A(H  20,C  18,C  21)          109.32 -0.000133    0.01    109.33   
   112. A(C  15,C  18,H  20)          109.26  0.000239   -0.02    109.24   
   113. A(H  19,C  18,C  21)          109.33  0.000042   -0.00    109.32   
   114. A(H  19,C  18,H  20)          107.87  0.000753   -0.06    107.80   
   115. A(C  15,C  18,C  21)          111.71 -0.000916    0.09    111.80   
   116. A(C  15,C  18,H  19)          109.27  0.000074   -0.01    109.26   
   117. A(C  18,C  21,H  23)          109.76 -0.003400    0.23    109.99   
   118. A(H  23,C  21,H  24)          109.27  0.003099   -0.21    109.05   
   119. A(H  22,C  21,H  23)          109.22  0.002936   -0.20    109.02   
   120. A(C  18,C  21,H  22)          109.75 -0.002898    0.20    109.94   
   121. A(C  18,C  21,H  24)          109.64 -0.002534    0.18    109.82   
   122. A(H  22,C  21,H  24)          109.19  0.002877   -0.20    108.99   
   123. A(C  28,C  25,N  65)          115.72 -0.003303    0.17    115.89   
   124. A(H  26,C  25,N  65)          108.27  0.001525   -0.07    108.19   
   125. A(H  27,C  25,N  65)          108.03  0.004434   -0.29    107.74   
   126. A(H  27,C  25,C  28)          108.51 -0.001988    0.14    108.65   
   127. A(H  26,C  25,C  28)          108.46  0.000395    0.00    108.46   
   128. A(H  26,C  25,H  27)          107.58 -0.000958    0.05    107.62   
   129. A(H  30,C  28,C  31)          109.62  0.001752   -0.14    109.48   
   130. A(H  29,C  28,C  31)          109.83  0.000013   -0.02    109.81   
   131. A(C  25,C  28,C  31)          109.57  0.000307    0.04    109.60   
   132. A(H  29,C  28,H  30)          108.19 -0.000255    0.02    108.21   
   133. A(C  25,C  28,H  30)          109.83 -0.001553    0.10    109.93   
   134. A(C  25,C  28,H  29)          109.78 -0.000270   -0.00    109.78   
   135. A(H  33,C  31,C  34)          109.04  0.000385   -0.02    109.03   
   136. A(H  32,C  31,C  34)          109.10 -0.001148    0.08    109.18   
   137. A(C  28,C  31,C  34)          112.82 -0.000449    0.03    112.85   
   138. A(H  32,C  31,H  33)          107.74  0.000421   -0.04    107.70   
   139. A(C  28,C  31,H  33)          108.98 -0.000256    0.02    109.00   
   140. A(C  28,C  31,H  32)          109.02  0.001089   -0.07    108.95   
   141. A(H  36,C  34,H  37)          109.25  0.002947   -0.20    109.05   
   142. A(H  35,C  34,H  37)          109.27  0.002997   -0.21    109.06   
   143. A(C  31,C  34,H  37)          109.74 -0.003512    0.24    109.97   
   144. A(H  35,C  34,H  36)          109.18  0.002920   -0.20    108.97   
   145. A(C  31,C  34,H  36)          109.79 -0.003209    0.21    110.00   
   146. A(C  31,C  34,H  35)          109.61 -0.002064    0.15    109.77   
   147. A(H  40,C  38,N  67)          107.92  0.001401   -0.11    107.81   
   148. A(H  39,C  38,N  67)          107.73  0.004001   -0.29    107.44   
   149. A(H  40,C  38,C  41)          108.15 -0.001234    0.06    108.21   
   150. A(H  39,C  38,C  41)          108.34 -0.003223    0.20    108.54   
   151. A(H  39,C  38,H  40)          107.27  0.000001   -0.01    107.26   
   152. A(C  41,C  38,N  67)          117.06 -0.000864    0.14    117.19   
   153. A(H  43,C  41,C  44)          109.39 -0.000233   -0.01    109.38   
   154. A(H  42,C  41,C  44)          109.39  0.000411   -0.05    109.34   
   155. A(C  38,C  41,C  44)          110.87  0.003411   -0.19    110.69   
   156. A(H  42,C  41,H  43)          107.95  0.001210   -0.08    107.86   
   157. A(C  38,C  41,H  43)          109.55 -0.001920    0.13    109.68   
   158. A(C  38,C  41,H  42)          109.63 -0.002934    0.20    109.83   
   159. A(H  46,C  44,C  47)          108.98 -0.001369    0.08    109.06   
   160. A(H  45,C  44,C  47)          108.95 -0.001159    0.07    109.02   
   161. A(C  41,C  44,C  47)          113.05  0.002953   -0.15    112.90   
   162. A(H  45,C  44,H  46)          107.70  0.001376   -0.10    107.61   
   163. A(C  41,C  44,H  46)          109.00 -0.000731    0.03    109.04   
   164. A(C  41,C  44,H  45)          109.01 -0.001110    0.06    109.08   
   165. A(H  49,C  47,H  50)          109.30  0.003188   -0.21    109.09   
   166. A(H  48,C  47,H  50)          109.23  0.002828   -0.20    109.03   
   167. A(C  44,C  47,H  50)          109.71 -0.003325    0.22    109.93   
   168. A(H  48,C  47,H  49)          109.27  0.002907   -0.20    109.07   
   169. A(C  44,C  47,H  49)          109.78 -0.003562    0.24    110.01   
   170. A(C  44,C  47,H  48)          109.54 -0.001969    0.15    109.69   
   171. A(C  54,C  51,N  67)          115.53 -0.003315    0.19    115.73   
   172. A(H  53,C  51,N  67)          108.39  0.001532   -0.08    108.31   
   173. A(H  52,C  51,N  67)          108.04  0.004305   -0.28    107.76   
   174. A(H  53,C  51,C  54)          108.38  0.000442   -0.01    108.37   
   175. A(H  52,C  51,C  54)          108.64 -0.002019    0.13    108.77   
   176. A(H  52,C  51,H  53)          107.59 -0.000836    0.04    107.63   
   177. A(H  56,C  54,C  57)          109.36  0.000873   -0.08    109.28   
   178. A(H  55,C  54,C  57)          109.55 -0.000827    0.04    109.59   
   179. A(C  51,C  54,C  57)          110.93  0.002986   -0.15    110.78   
   180. A(H  55,C  54,H  56)          107.89  0.000191   -0.01    107.88   
   181. A(C  51,C  54,H  56)          109.56 -0.002163    0.15    109.71   
   182. A(C  51,C  54,H  55)          109.49 -0.001138    0.06    109.55   
   183. A(H  59,C  57,C  60)          109.26 -0.001432    0.09    109.35   
   184. A(H  58,C  57,C  60)          109.06  0.000384   -0.02    109.04   
   185. A(C  54,C  57,C  60)          112.56 -0.000234    0.03    112.59   
   186. A(H  58,C  57,H  59)          107.81  0.000665   -0.06    107.76   
   187. A(C  54,C  57,H  59)          108.95  0.001065   -0.07    108.88   
   188. A(C  54,C  57,H  58)          109.08 -0.000406    0.02    109.11   
   189. A(H  62,C  60,H  63)          109.15  0.003330   -0.22    108.93   
   190. A(H  61,C  60,H  63)          109.25  0.003356   -0.23    109.02   
   191. A(C  57,C  60,H  63)          109.77 -0.003901    0.25    110.02   
   192. A(H  61,C  60,H  62)          109.20  0.003115   -0.21    108.99   
   193. A(C  57,C  60,H  62)          109.80 -0.003447    0.23    110.03   
   194. A(C  57,C  60,H  61)          109.66 -0.002358    0.17    109.83   
   195. A(O  68,N  64,O  69)          115.60 -0.005586    0.32    115.92   
   196. A(C  12,N  65,C  25)          109.18 -0.000868    0.08    109.26   
   197. A(C   0,N  65,C  25)          110.39  0.000052    0.02    110.41   
   198. A(C   0,N  65,C  12)          111.02 -0.000152    0.02    111.04   
   199. A(C  25,N  65,Pd 70)          115.56 -0.000866    0.02    115.59   
   200. A(C  12,N  65,Pd 70)          104.45  0.001935   -0.13    104.31   
   201. A(C   0,N  65,Pd 70)          106.08  0.000003   -0.02    106.07   
   202. A(C   3,N  66,C   6)          116.20 -0.000568    0.07    116.26   
   203. A(Pd 70,N  66,H  71)          109.64  0.002007   -0.14    109.49   
   204. A(C   6,N  66,H  71)          111.01  0.001931   -0.15    110.85   
   205. A(C   3,N  66,H  71)          106.10 -0.002899    0.20    106.30   
   206. A(C   6,N  66,Pd 70)          106.84 -0.000856    0.05    106.89   
   207. A(C   3,N  66,Pd 70)          106.91  0.000579   -0.04    106.87   
   208. A(C  38,N  67,C  51)          109.76 -0.000318    0.03    109.79   
   209. A(C   9,N  67,C  51)          110.58  0.000837   -0.02    110.55   
   210. A(C   9,N  67,C  38)          111.40 -0.000478    0.03    111.43   
   211. A(C  51,N  67,Pd 70)          115.50 -0.001155    0.04    115.53   
   212. A(C  38,N  67,Pd 70)          103.96  0.001795   -0.11    103.85   
   213. A(C   9,N  67,Pd 70)          105.44 -0.000684    0.03    105.47   
   214. A(N  64,O  68,Pd 70)          119.06 -0.000375    0.04    119.10   
   215. A(N  67,Pd 70,O  68)           93.94 -0.001267    0.08     94.02   
   216. A(N  66,Pd 70,O  68)          172.74  0.000724   -0.04    172.70   
   217. A(N  65,Pd 70,O  68)           93.65  0.000111   -0.01     93.64   
   218. A(N  66,Pd 70,N  67)           85.59  0.001354   -0.08     85.51   
   219. A(N  65,Pd 70,N  67)          167.12  0.001977   -0.11    167.00   
   220. A(N  65,Pd 70,N  66)           85.57  0.000113   -0.00     85.56   
   221. D(N  66,C   3,C   0,H   1)    -66.24 -0.000087    0.00    -66.24   
   222. D(H   5,C   3,C   0,H   2)     55.11 -0.001830    0.15     55.26   
   223. D(H   5,C   3,C   0,N  65)    -65.64 -0.001120    0.07    -65.56   
   224. D(H   4,C   3,C   0,H   2)    -64.83 -0.000887    0.10    -64.73   
   225. D(N  66,C   3,C   0,H   2)    175.02  0.000601   -0.02    175.00   
   226. D(H   4,C   3,C   0,H   1)     53.91 -0.001576    0.12     54.03   
   227. D(H   5,C   3,C   0,H   1)    173.85 -0.002518    0.17    174.02   
   228. D(H   4,C   3,C   0,N  65)    174.43 -0.000177    0.02    174.45   
   229. D(N  66,C   3,C   0,N  65)     54.27  0.001311   -0.10     54.17   
   230. D(H  11,C   9,C   6,N  66)   -175.19 -0.000797    0.03   -175.16   
   231. D(H  11,C   9,C   6,H   7)    -55.56  0.002222   -0.17    -55.73   
   232. D(H  10,C   9,C   6,N  66)     66.37 -0.000287    0.02     66.39   
   233. D(N  67,C   9,C   6,H   7)     65.24  0.000978   -0.06     65.18   
   234. D(H  11,C   9,C   6,H   8)     64.64  0.001068   -0.11     64.53   
   235. D(N  67,C   9,C   6,H   8)   -174.56 -0.000176    0.00   -174.55   
   236. D(H  10,C   9,C   6,H   7)   -174.00  0.002732   -0.18   -174.18   
   237. D(N  67,C   9,C   6,N  66)    -54.39 -0.002042    0.15    -54.24   
   238. D(H  10,C   9,C   6,H   8)    -53.79  0.001578   -0.12    -53.91   
   239. D(C  18,C  15,C  12,H  13)    -56.96  0.000639   -0.02    -56.99   
   240. D(H  17,C  15,C  12,N  65)     60.09 -0.000475    0.03     60.12   
   241. D(H  16,C  15,C  12,H  14)    179.85 -0.000961    0.06    179.91   
   242. D(H  17,C  15,C  12,H  13)   -177.83 -0.000019    0.02   -177.81   
   243. D(H  16,C  15,C  12,N  65)    -58.20  0.001052   -0.07    -58.27   
   244. D(H  16,C  15,C  12,H  13)     63.87  0.001508   -0.08     63.80   
   245. D(C  18,C  15,C  12,N  65)   -179.04  0.000183   -0.01   -179.05   
   246. D(H  17,C  15,C  12,H  14)    -61.86 -0.002489    0.16    -61.70   
   247. D(C  18,C  15,C  12,H  14)     59.01 -0.001830    0.11     59.12   
   248. D(H  19,C  18,C  15,H  17)   -171.94  0.000114   -0.01   -171.95   
   249. D(H  19,C  18,C  15,H  16)    -53.92  0.001795   -0.15    -54.07   
   250. D(H  20,C  18,C  15,C  12)    -50.68 -0.000470    0.04    -50.64   
   251. D(H  19,C  18,C  15,C  12)     67.12  0.000622   -0.06     67.07   
   252. D(C  21,C  18,C  15,C  12)   -171.77  0.000130   -0.01   -171.78   
   253. D(H  20,C  18,C  15,H  16)   -171.73  0.000704   -0.05   -171.78   
   254. D(C  21,C  18,C  15,H  17)    -50.83 -0.000378    0.03    -50.80   
   255. D(H  20,C  18,C  15,H  17)     70.26 -0.000978    0.08     70.34   
   256. D(C  21,C  18,C  15,H  16)     67.19  0.001303   -0.11     67.08   
   257. D(H  24,C  21,C  18,H  19)    -54.79 -0.000286    0.03    -54.76   
   258. D(H  24,C  21,C  18,C  15)   -175.86  0.000188   -0.02   -175.88   
   259. D(H  24,C  21,C  18,H  20)     63.08  0.000571   -0.05     63.03   
   260. D(H  23,C  21,C  18,H  19)     65.24 -0.000156    0.02     65.26   
   261. D(H  23,C  21,C  18,H  20)   -176.89  0.000702   -0.06   -176.95   
   262. D(H  22,C  21,C  18,H  20)    -56.85  0.000397   -0.04    -56.89   
   263. D(H  22,C  21,C  18,H  19)   -174.72 -0.000460    0.04   -174.69   
   264. D(H  23,C  21,C  18,C  15)    -55.83  0.000318   -0.02    -55.86   
   265. D(H  22,C  21,C  18,C  15)     64.20  0.000014   -0.00     64.20   
   266. D(C  31,C  28,C  25,H  27)     48.47 -0.002046    0.13     48.61   
   267. D(C  31,C  28,C  25,H  26)    -68.11 -0.000049    0.01    -68.11   
   268. D(C  31,C  28,C  25,N  65)    170.04 -0.000062   -0.02    170.03   
   269. D(H  30,C  28,C  25,H  27)    168.94 -0.000663    0.06    168.99   
   270. D(H  30,C  28,C  25,N  65)    -69.49  0.001320   -0.10    -69.59   
   271. D(H  29,C  28,C  25,H  26)    171.19 -0.000089    0.01    171.20   
   272. D(H  29,C  28,C  25,H  27)    -72.22 -0.002086    0.14    -72.08   
   273. D(H  30,C  28,C  25,H  26)     52.35  0.001334   -0.07     52.27   
   274. D(H  29,C  28,C  25,N  65)     49.35 -0.000102   -0.01     49.33   
   275. D(C  34,C  31,C  28,H  29)    -66.72  0.000230   -0.00    -66.72   
   276. D(C  34,C  31,C  28,C  25)    172.62  0.000361   -0.01    172.61   
   277. D(H  33,C  31,C  28,H  30)    -69.24  0.000976   -0.09    -69.33   
   278. D(H  33,C  31,C  28,H  29)    172.01  0.000216   -0.01    172.00   
   279. D(H  32,C  31,C  28,H  30)    173.41  0.000000   -0.01    173.40   
   280. D(H  32,C  31,C  28,C  25)    -66.00 -0.000628    0.06    -65.94   
   281. D(H  33,C  31,C  28,C  25)     51.35  0.000348   -0.02     51.32   
   282. D(C  34,C  31,C  28,H  30)     52.03  0.000989   -0.08     51.95   
   283. D(H  32,C  31,C  28,H  29)     54.66 -0.000759    0.07     54.73   
   284. D(H  37,C  34,C  31,H  33)     58.35  0.000000    0.01     58.36   
   285. D(H  36,C  34,C  31,H  33)    178.44 -0.000559    0.05    178.48   
   286. D(H  37,C  34,C  31,H  32)    175.78  0.000072   -0.01    175.78   
   287. D(H  37,C  34,C  31,C  28)    -62.88  0.000351   -0.02    -62.91   
   288. D(H  36,C  34,C  31,H  32)    -64.13 -0.000487    0.03    -64.11   
   289. D(H  36,C  34,C  31,C  28)     57.20 -0.000208    0.01     57.21   
   290. D(H  35,C  34,C  31,H  33)    -61.65 -0.000233    0.02    -61.62   
   291. D(H  35,C  34,C  31,H  32)     55.78 -0.000161    0.01     55.79   
   292. D(H  35,C  34,C  31,C  28)    177.12  0.000118   -0.01    177.11   
   293. D(C  44,C  41,C  38,N  67)    178.27 -0.000466    0.03    178.30   
   294. D(C  44,C  41,C  38,H  40)     56.20 -0.000717    0.03     56.23   
   295. D(C  44,C  41,C  38,H  39)    -59.76  0.001628   -0.10    -59.86   
   296. D(H  43,C  41,C  38,N  67)    -60.90  0.000171   -0.01    -60.91   
   297. D(H  43,C  41,C  38,H  40)    177.03 -0.000080   -0.01    177.02   
   298. D(H  43,C  41,C  38,H  39)     61.07  0.002266   -0.14     60.93   
   299. D(H  42,C  41,C  38,H  40)    -64.68 -0.001498    0.08    -64.60   
   300. D(H  42,C  41,C  38,H  39)    179.35  0.000848   -0.05    179.31   
   301. D(H  42,C  41,C  38,N  67)     57.38 -0.001247    0.08     57.46   
   302. D(C  47,C  44,C  41,H  43)     58.78  0.000634   -0.06     58.73   
   303. D(C  47,C  44,C  41,H  42)    -59.27 -0.000936    0.08    -59.19   
   304. D(C  47,C  44,C  41,C  38)    179.71  0.000268   -0.02    179.69   
   305. D(H  46,C  44,C  41,H  43)    -62.58  0.000938   -0.09    -62.66   
   306. D(H  46,C  44,C  41,H  42)    179.38 -0.000633    0.05    179.42   
   307. D(H  45,C  44,C  41,C  38)    -58.97 -0.000037    0.01    -58.95   
   308. D(H  46,C  44,C  41,C  38)     58.35  0.000571   -0.05     58.30   
   309. D(H  45,C  44,C  41,H  43)   -179.89  0.000329   -0.02   -179.91   
   310. D(H  45,C  44,C  41,H  42)     62.06 -0.001242    0.11     62.17   
   311. D(H  50,C  47,C  44,C  41)    -60.76  0.000055   -0.00    -60.76   
   312. D(H  49,C  47,C  44,H  46)   -179.25 -0.000254    0.02   -179.23   
   313. D(H  48,C  47,C  44,H  46)    -59.27 -0.000100    0.02    -59.26   
   314. D(H  49,C  47,C  44,C  41)     59.37 -0.000310    0.02     59.39   
   315. D(H  48,C  47,C  44,H  45)     57.99  0.000123   -0.02     57.98   
   316. D(H  48,C  47,C  44,C  41)    179.36 -0.000156    0.01    179.37   
   317. D(H  50,C  47,C  44,H  45)    177.88  0.000334   -0.03    177.85   
   318. D(H  49,C  47,C  44,H  45)    -61.99 -0.000031   -0.01    -62.00   
   319. D(H  50,C  47,C  44,H  46)     60.62  0.000111    0.00     60.62   
   320. D(C  57,C  54,C  51,N  67)   -167.78  0.000181    0.01   -167.77   
   321. D(C  57,C  54,C  51,H  53)     70.40  0.000122   -0.01     70.39   
   322. D(C  57,C  54,C  51,H  52)    -46.22  0.001964   -0.13    -46.35   
   323. D(H  56,C  54,C  51,N  67)     71.38 -0.001403    0.11     71.49   
   324. D(H  56,C  54,C  51,H  53)    -50.43 -0.001463    0.08    -50.35   
   325. D(H  56,C  54,C  51,H  52)   -167.06  0.000380   -0.03   -167.09   
   326. D(H  55,C  54,C  51,N  67)    -46.75  0.000317   -0.00    -46.76   
   327. D(H  55,C  54,C  51,H  53)   -168.57  0.000258   -0.03   -168.60   
   328. D(H  55,C  54,C  51,H  52)     74.81  0.002100   -0.14     74.67   
   329. D(C  60,C  57,C  54,H  56)    -48.09 -0.000748    0.05    -48.03   
   330. D(C  60,C  57,C  54,H  55)     69.97 -0.000487    0.02     69.98   
   331. D(C  60,C  57,C  54,C  51)   -169.04 -0.000532    0.02   -169.03   
   332. D(H  59,C  57,C  54,H  55)    -51.39  0.000738   -0.06    -51.46   
   333. D(H  59,C  57,C  54,C  51)     69.60  0.000693   -0.07     69.53   
   334. D(H  58,C  57,C  54,H  55)   -168.85 -0.000436    0.03   -168.82   
   335. D(H  58,C  57,C  54,C  51)    -47.86 -0.000480    0.03    -47.83   
   336. D(H  58,C  57,C  54,H  56)     73.10 -0.000696    0.07     73.16   
   337. D(H  59,C  57,C  54,H  56)   -169.45  0.000477   -0.03   -169.47   
   338. D(H  63,C  60,C  57,H  59)     66.26  0.000361   -0.02     66.24   
   339. D(H  63,C  60,C  57,H  58)   -176.12  0.000563   -0.05   -176.17   
   340. D(H  63,C  60,C  57,C  54)    -54.92  0.000163   -0.01    -54.93   
   341. D(H  62,C  60,C  57,H  59)   -173.75 -0.000114    0.01   -173.74   
   342. D(H  62,C  60,C  57,H  58)    -56.13  0.000087   -0.02    -56.15   
   343. D(H  62,C  60,C  57,C  54)     65.07 -0.000312    0.02     65.09   
   344. D(H  61,C  60,C  57,H  59)    -53.77  0.000117   -0.00    -53.77   
   345. D(H  61,C  60,C  57,H  58)     63.85  0.000318   -0.03     63.82   
   346. D(H  61,C  60,C  57,C  54)   -174.95 -0.000082    0.00   -174.94   
   347. D(C  12,N  65,C   0,H   1)   -160.24  0.000410   -0.04   -160.28   
   348. D(Pd 70,N  65,C  25,C  28)    -57.39  0.000932   -0.03    -57.42   
   349. D(Pd 70,N  65,C  25,H  27)     64.44 -0.000501    0.05     64.49   
   350. D(C  12,N  65,C  25,C  28)   -174.72 -0.000367    0.07   -174.65   
   351. D(C  12,N  65,C  25,H  27)    -52.89 -0.001801    0.14    -52.75   
   352. D(C  12,N  65,C  25,H  26)     63.33  0.000215    0.01     63.34   
   353. D(C   0,N  65,C  25,C  28)     62.97  0.000361   -0.02     62.95   
   354. D(C   0,N  65,C  25,H  27)   -175.20 -0.001073    0.06   -175.14   
   355. D(C   0,N  65,C  25,H  26)    -58.97  0.000943   -0.08    -59.05   
   356. D(Pd 70,N  65,C  12,C  15)   -179.50  0.000663   -0.04   -179.54   
   357. D(Pd 70,N  65,C  12,H  14)    -57.22 -0.001006    0.08    -57.14   
   358. D(Pd 70,N  65,C  12,H  13)     58.28  0.001850   -0.13     58.14   
   359. D(C  25,N  65,C  12,C  15)    -55.35  0.000308   -0.05    -55.40   
   360. D(C  25,N  65,C  12,H  14)     66.93 -0.001361    0.08     67.00   
   361. D(C  25,N  65,C  12,H  13)   -177.57  0.001495   -0.14   -177.71   
   362. D(C   0,N  65,C  12,C  15)     66.57 -0.000306    0.05     66.62   
   363. D(C   0,N  65,C  12,H  14)   -171.15 -0.001975    0.17   -170.98   
   364. D(C   0,N  65,C  12,H  13)    -55.65  0.000880   -0.05    -55.69   
   365. D(Pd 70,N  65,C   0,C   3)    -33.74 -0.001521    0.11    -33.63   
   366. D(Pd 70,N  65,C   0,H   2)   -154.54 -0.000193   -0.01   -154.54   
   367. D(Pd 70,N  65,C   0,H   1)     86.87 -0.001787    0.12     86.99   
   368. D(C  25,N  65,C   0,C   3)   -159.64 -0.000486    0.08   -159.56   
   369. D(C  25,N  65,C   0,H   2)     79.57  0.000843   -0.04     79.53   
   370. D(Pd 70,N  65,C  25,H  26)   -179.34  0.001514   -0.09   -179.43   
   371. D(C  25,N  65,C   0,H   1)    -39.02 -0.000752    0.09    -38.94   
   372. D(C  12,N  65,C   0,C   3)     79.15  0.000676   -0.05     79.10   
   373. D(C  12,N  65,C   0,H   2)    -41.65  0.002005   -0.16    -41.81   
   374. D(H  71,N  66,C   6,H   8)     47.71 -0.002034    0.15     47.86   
   375. D(H  71,N  66,C   6,H   7)    167.60 -0.000115    0.00    167.60   
   376. D(Pd 70,N  66,C   6,C   9)     47.00  0.002793   -0.21     46.79   
   377. D(Pd 70,N  66,C   6,H   7)    -72.91  0.002882   -0.22    -73.14   
   378. D(C   3,N  66,C   6,C   9)    166.18  0.002551   -0.17    166.01   
   379. D(C   3,N  66,C   6,H   8)    -73.62  0.000721   -0.04    -73.66   
   380. D(C   3,N  66,C   6,H   7)     46.27  0.002641   -0.19     46.08   
   381. D(H  71,N  66,C   3,H   5)   -169.38 -0.001271    0.10   -169.28   
   382. D(H  71,N  66,C   3,H   4)    -49.64  0.000455   -0.03    -49.68   
   383. D(H  71,N  66,C   3,C   0)     70.57 -0.001529    0.11     70.67   
   384. D(Pd 70,N  66,C   3,H   5)     73.67 -0.002440    0.19     73.85   
   385. D(Pd 70,N  66,C   3,H   4)   -166.60 -0.000714    0.05   -166.55   
   386. D(Pd 70,N  66,C   6,H   8)    167.20  0.000963   -0.07    167.12   
   387. D(Pd 70,N  66,C   3,C   0)    -46.39 -0.002698    0.19    -46.20   
   388. D(C   6,N  66,C   3,H   5)    -45.48 -0.001418    0.11    -45.37   
   389. D(C   6,N  66,C   3,H   4)     74.26  0.000308   -0.03     74.23   
   390. D(H  71,N  66,C   6,C   9)    -72.50 -0.000204    0.02    -72.47   
   391. D(C   6,N  66,C   3,C   0)   -165.53 -0.001676    0.11   -165.42   
   392. D(Pd 70,N  67,C  51,C  54)     59.81 -0.001265    0.05     59.85   
   393. D(Pd 70,N  67,C  51,H  53)   -178.38 -0.001791    0.11   -178.27   
   394. D(Pd 70,N  67,C  51,H  52)    -62.07  0.000324   -0.04    -62.11   
   395. D(C  38,N  67,C  51,C  54)    176.90  0.000061   -0.05    176.85   
   396. D(C  38,N  67,C  51,H  53)    -61.29 -0.000464    0.01    -61.28   
   397. D(C  38,N  67,C  51,H  52)     55.02  0.001650   -0.13     54.89   
   398. D(C   9,N  67,C  51,C  54)    -59.80 -0.000194   -0.01    -59.81   
   399. D(C   9,N  67,C  51,H  52)    178.32  0.001395   -0.09    178.23   
   400. D(Pd 70,N  67,C  38,C  41)   -177.86 -0.000286    0.01   -177.85   
   401. D(Pd 70,N  67,C  38,H  40)    -55.67 -0.001398    0.10    -55.57   
   402. D(Pd 70,N  67,C  38,H  39)     59.85  0.001360   -0.12     59.74   
   403. D(C  51,N  67,C  38,C  41)     58.04  0.000185    0.01     58.05   
   404. D(C  51,N  67,C  38,H  40)   -179.78 -0.000928    0.11   -179.67   
   405. D(C  51,N  67,C  38,H  39)    -64.25  0.001831   -0.11    -64.36   
   406. D(C   9,N  67,C  38,C  41)    -64.77 -0.000333   -0.00    -64.77   
   407. D(C   9,N  67,C  38,H  40)     57.41 -0.001446    0.09     57.50   
   408. D(C   9,N  67,C  38,H  39)    172.94  0.001313   -0.12    172.81   
   409. D(Pd 70,N  67,C   9,H  11)    153.94  0.000175    0.01    153.95   
   410. D(C   9,N  67,C  51,H  53)     62.00 -0.000720    0.06     62.06   
   411. D(Pd 70,N  67,C   9,H  10)    -87.88  0.001395   -0.08    -87.97   
   412. D(Pd 70,N  67,C   9,C   6)     33.02  0.001823   -0.12     32.90   
   413. D(C  51,N  67,C   9,H  11)    -80.56 -0.001186    0.07    -80.50   
   414. D(C  51,N  67,C   9,H  10)     37.62  0.000034   -0.03     37.59   
   415. D(C  51,N  67,C   9,C   6)    158.52  0.000462   -0.07    158.45   
   416. D(C  38,N  67,C   9,H  11)     41.78 -0.001335    0.11     41.89   
   417. D(C  38,N  67,C   9,H  10)    159.96 -0.000116    0.02    159.98   
   418. D(C  38,N  67,C   9,C   6)    -79.13  0.000313   -0.02    -79.16   
   419. D(Pd 70,O  68,N  64,O  69)     -1.09 -0.000164    0.02     -1.07   
   420. D(N  67,Pd 70,O  68,N  64)    -91.84  0.001023   -0.06    -91.90   
   421. D(N  66,Pd 70,O  68,N  64)   -177.88  0.000593   -0.05   -177.93   
   422. D(N  65,Pd 70,O  68,N  64)     98.58 -0.000584    0.03     98.61   
   423. D(O  68,Pd 70,N  67,C  51)     59.68  0.000191   -0.02     59.66   
   424. D(O  68,Pd 70,N  67,C  38)    -60.63 -0.000012   -0.01    -60.63   
   425. D(O  68,Pd 70,N  67,C   9)   -177.93  0.000024   -0.00   -177.93   
   426. D(N  66,Pd 70,N  67,C  38)    112.11  0.000722   -0.05    112.06   
   427. D(N  66,Pd 70,N  67,C   9)     -5.20  0.000758   -0.04     -5.24   
   428. D(N  65,Pd 70,N  67,C  51)   -174.36  0.000340   -0.03   -174.39   
   429. D(N  65,Pd 70,N  67,C   9)    -51.97  0.000174   -0.01    -51.98   
   430. D(O  68,Pd 70,N  66,H  71)   -176.34  0.001739   -0.13   -176.47   
   431. D(O  68,Pd 70,N  66,C   6)     63.29 -0.001197    0.10     63.39   
   432. D(O  68,Pd 70,N  66,C   3)    -61.75 -0.000354    0.01    -61.73   
   433. D(N  67,Pd 70,N  66,H  71)     97.08  0.001528   -0.12     96.96   
   434. D(N  67,Pd 70,N  66,C   6)    -23.29 -0.001407    0.11    -23.18   
   435. D(N  67,Pd 70,N  66,C   3)   -148.32 -0.000565    0.02   -148.31   
   436. D(N  65,Pd 70,N  66,H  71)    -92.29  0.002866   -0.20    -92.50   
   437. D(N  65,Pd 70,N  66,C   6)    147.33 -0.000069    0.03    147.36   
   438. D(N  65,Pd 70,N  67,C  38)     65.34  0.000138   -0.01     65.33   
   439. D(N  65,Pd 70,N  66,C   3)     22.30  0.000773   -0.06     22.24   
   440. D(O  68,Pd 70,N  65,C  25)    -58.28  0.000256   -0.02    -58.30   
   441. D(O  68,Pd 70,N  65,C  12)     61.67  0.000033   -0.00     61.67   
   442. D(N  66,Pd 70,N  67,C  51)   -127.59  0.000924   -0.07   -127.65   
   443. D(O  68,Pd 70,N  65,C   0)    179.05  0.000749   -0.05    178.99   
   444. D(N  67,Pd 70,N  65,C  25)    175.73  0.000237   -0.02    175.71   
   445. D(N  67,Pd 70,N  65,C  12)    -64.32  0.000014   -0.00    -64.32   
   446. D(N  67,Pd 70,N  65,C   0)     53.06  0.000730   -0.05     53.00   
   447. D(N  66,Pd 70,N  65,C  25)    128.96 -0.000449    0.02    128.98   
   448. D(N  66,Pd 70,N  65,C  12)   -111.09 -0.000672    0.04   -111.05   
   449. D(N  66,Pd 70,N  65,C   0)      6.28  0.000044   -0.01      6.27   
    ----------------------------------------------------------------------------

         *************************************************************
         *                GEOMETRY OPTIMIZATION CYCLE   4            *
         *************************************************************
---------------------------------
CARTESIAN COORDINATES (ANGSTROEM)
---------------------------------
  C      4.793187   12.880662   18.774655
  H      3.840784   12.805943   19.227964
  H      4.960388   13.895577   18.524182
  C      4.831983   12.028222   17.520784
  H      4.032760   12.285263   16.873374
  H      5.743389   12.174504   17.003459
  C      5.062113    9.592696   16.930620
  H      5.968228    9.857553   16.453467
  H      4.299666    9.525747   16.196820
  C      5.212748    8.273390   17.661211
  H      4.276408    7.972627   18.047750
  H      5.543232    7.527449   16.986046
  C      7.201850   12.936971   19.354403
  H      7.391611   12.630098   18.358532
  H      7.913268   12.455611   19.972725
  C      7.426188   14.444603   19.440451
  H      6.724157   14.947970   18.826280
  H      7.278747   14.769834   20.437770
  C      8.838337   14.810431   18.992820
  H      8.939144   14.611774   17.956527
  H      9.536912   14.202501   19.508818
  C      9.154192   16.279226   19.258391
  H      9.145901   16.467178   20.296890
  H      8.433319   16.893421   18.791885
  H     10.108387   16.515201   18.874227
  C      5.518039   12.880291   21.125996
  H      5.463006   13.938019   21.117148
  H      6.323592   12.606496   21.756028
  C      4.228267   12.335762   21.720949
  H      4.194783   11.283092   21.602014
  H      3.393703   12.752751   21.217430
  C      4.157882   12.692210   23.207407
  H      4.929273   12.178938   23.721273
  H      4.331047   13.732081   23.321597
  C      2.813249   12.339116   23.838873
  H      2.835035   12.558456   24.870534
  H      2.613370   11.311388   23.710929
  H      2.042636   12.899390   23.383439
  C      7.611270    8.343656   18.290309
  H      8.244830    8.561923   19.109578
  H      7.735501    9.120899   17.580956
  C      8.076360    7.034920   17.651357
  H      7.447186    6.790206   16.834035
  H      8.010291    6.249528   18.358673
  C      9.515879    7.155922   17.162248
  H      9.576706    7.944145   16.455900
  H     10.138953    7.410358   17.980951
  C     10.035631    5.870864   16.520176
  H     11.028077    6.013818   16.191512
  H      9.432990    5.610602   15.693905
  H     10.015961    5.083776   17.223290
  C      5.974891    7.324432   19.799546
  H      6.707658    7.435398   20.554497
  H      6.136201    6.387926   19.330968
  C      4.601036    7.304307   20.450517
  H      4.337340    8.285833   20.752888
  H      3.877669    6.974371   19.748911
  C      4.589051    6.375437   21.661144
  H      5.035921    5.451308   21.394103
  H      5.175190    6.807369   22.430409
  C      3.184693    6.114783   22.183597
  H      3.232591    5.541192   23.068060
  H      2.622766    5.587419   21.462282
  H      2.701530    7.029054   22.392438
  N      7.155257    9.788031   22.088223
  N      5.844423   12.418577   19.743051
  N      4.714920   10.614005   17.946392
  N      6.196737    8.398890   18.788562
  O      7.467232   10.165026   20.891518
  O      5.986297    9.596657   22.290619
  Pd     5.990120   10.359635   19.494910
  H      3.771912   10.493428   18.266105

----------------------------
CARTESIAN COORDINATES (A.U.)
----------------------------
  NO LB      ZA    FRAG     MASS         X           Y           Z
   0 C     6.0000    0    12.011    9.057811   24.340923   35.478956
   1 H     1.0000    0     1.008    7.258029   24.199725   36.335586
   2 H     1.0000    0     1.008    9.373774   26.258835   35.005631
   3 C     6.0000    0    12.011    9.131124   22.730046   33.109483
   4 H     1.0000    0     1.008    7.620812   23.215782   31.886056
   5 H     1.0000    0     1.008   10.853432   23.006478   32.131880
   6 C     6.0000    0    12.011    9.566008   18.127568   31.994235
   7 H     1.0000    0     1.008   11.278316   18.628076   31.092547
   8 H     1.0000    0     1.008    8.125192   18.001053   30.607554
   9 C     6.0000    0    12.011    9.850667   15.634441   33.374851
  10 H     1.0000    0     1.008    8.081240   15.066082   34.105305
  11 H     1.0000    0     1.008   10.475190   14.224817   32.098975
  12 C     6.0000    0    12.011   13.609525   24.447332   36.574521
  13 H     1.0000    0     1.008   13.968120   23.867426   34.692597
  14 H     1.0000    0     1.008   14.953910   23.537694   37.742980
  15 C     6.0000    0    12.011   14.033462   27.296344   36.737128
  16 H     1.0000    0     1.008   12.706814   28.247570   35.576513
  17 H     1.0000    0     1.008   13.754838   27.910941   38.621789
  18 C     6.0000    0    12.011   16.702037   27.987658   35.891228
  19 H     1.0000    0     1.008   16.892534   27.612251   33.932919
  20 H     1.0000    0     1.008   18.022153   26.838837   36.866323
  21 C     6.0000    0    12.011   17.298915   30.763280   36.393085
  22 H     1.0000    0     1.008   17.283248   31.118456   38.355563
  23 H     1.0000    0     1.008   15.936662   31.923939   35.511515
  24 H     1.0000    0     1.008   19.102083   31.209206   35.667120
  25 C     6.0000    0    12.011   10.427582   24.340223   39.922347
  26 H     1.0000    0     1.008   10.323585   26.339039   39.905627
  27 H     1.0000    0     1.008   11.949857   23.822826   41.112935
  28 C     6.0000    0    12.011    7.990267   23.311212   41.046645
  29 H     1.0000    0     1.008    7.926991   21.321954   40.821891
  30 H     1.0000    0     1.008    6.413169   24.099207   40.095133
  31 C     6.0000    0    12.011    7.857258   23.984801   43.855643
  32 H     1.0000    0     1.008    9.314977   23.014857   44.826710
  33 H     1.0000    0     1.008    8.184493   25.949873   44.071432
  34 C     6.0000    0    12.011    5.316271   23.317551   45.048941
  35 H     1.0000    0     1.008    5.357439   23.732043   46.998498
  36 H     1.0000    0     1.008    4.938553   21.375425   44.807163
  37 H     1.0000    0     1.008    3.860023   24.376313   44.188295
  38 C     6.0000    0    12.011   14.383215   15.767224   34.563675
  39 H     1.0000    0     1.008   15.580471   16.179689   36.111870
  40 H     1.0000    0     1.008   14.617978   17.236002   33.223191
  41 C     6.0000    0    12.011   15.262109   13.294072   33.356231
  42 H     1.0000    0     1.008   14.073143   12.831630   31.811715
  43 H     1.0000    0     1.008   15.137256   11.809897   34.692864
  44 C     6.0000    0    12.011   17.982405   13.522733   32.431949
  45 H     1.0000    0     1.008   18.097351   15.012258   31.097144
  46 H     1.0000    0     1.008   19.159845   14.003546   33.979074
  47 C     6.0000    0    12.011   18.964594   11.094326   31.218608
  48 H     1.0000    0     1.008   20.840045   11.364470   30.597524
  49 H     1.0000    0     1.008   17.825768   10.602502   29.657183
  50 H     1.0000    0     1.008   18.927423    9.606944   32.547300
  51 C     6.0000    0    12.011   11.290909   13.841171   37.415719
  52 H     1.0000    0     1.008   12.675637   14.050866   38.842370
  53 H     1.0000    0     1.008   11.595740   12.071430   36.530236
  54 C     6.0000    0    12.011    8.694697   13.803140   38.645875
  55 H     1.0000    0     1.008    8.196384   15.657956   39.217275
  56 H     1.0000    0     1.008    7.327733   13.179651   37.320034
  57 C     6.0000    0    12.011    8.672049   12.047829   40.933630
  58 H     1.0000    0     1.008    9.516512   10.301479   40.428996
  59 H     1.0000    0     1.008    9.779693   12.864063   42.387331
  60 C     6.0000    0    12.011    6.018198   11.555264   41.920924
  61 H     1.0000    0     1.008    6.108711   10.471336   43.592315
  62 H     1.0000    0     1.008    4.956309   10.558693   40.557835
  63 H     1.0000    0     1.008    5.105151   13.282988   42.315576
  64 N     7.0000    0    14.007   13.521475   18.496698   41.740692
  65 N     7.0000    0    14.007   11.044358   23.467710   37.308959
  66 N     7.0000    0    14.007    8.909907   20.057563   33.913766
  67 N     7.0000    0    14.007   11.710135   15.871602   35.505236
  68 O     8.0000    0    15.999   14.111024   19.209116   39.479248
  69 O     8.0000    0    15.999   11.312462   18.135054   42.123165
  70 Pd   18.0000*   0   106.400   11.319685   19.576872   36.840042
  71 H     1.0000    0     1.008    7.127881   19.829705   34.517936
* core charge reduced due to ECP

--------------------------------
INTERNAL COORDINATES (ANGSTROEM)
--------------------------------
 C      0   0   0     0.000000000000     0.00000000     0.00000000
 H      1   0   0     1.057423247080     0.00000000     0.00000000
 H      1   2   0     1.058653107052   108.14481913     0.00000000
 C      1   2   3     1.516690943359   109.73865936   240.21141875
 H      4   1   2     1.060172340811   110.44421415    54.02906808
 H      4   1   2     1.058151314284   110.39628083   174.01755829
 C      4   1   2     2.516553480477   137.74477713   282.35830066
 H      7   4   1     1.057765624082    86.66307205   243.72285889
 H      7   4   1     1.060316012114    99.07034713   135.36827627
 C      7   4   1     1.515593245935   137.60405148     0.88567211
 H     10   7   4     1.056694555459   109.63499858    77.30927944
 H     10   7   4     1.059006352889   109.68454195   195.75737919
 C      1   2   3     2.478091474617   140.96511079   101.75779045
 H     13   1   2     1.059216347132    86.99581444   158.37239338
 H     13   1   2     1.058368902896   141.23259717    44.18187547
 C     13   1   2     1.526658512100   100.27983656   266.35902314
 H     16  13   1     1.059921185952   109.81607671   333.58717794
 H     16  13   1     1.059320848373   109.62141202    91.97995258
 C     16  13   1     1.525898982993   110.86797788   212.80536149
 H     19  16  13     1.059966585037   109.26177684    67.06636255
 H     19  16  13     1.060113113818   109.24257395   309.35645057
 C     19  16  13     1.525664742755   111.79824102   188.21761362
 H     22  19  16     1.055402247280   109.94399688    64.19844406
 H     22  19  16     1.055708923671   109.98741248   304.14370150
 H     22  19  16     1.055345532909   109.82113384   184.12101694
 C     13   1   2     2.444785879677    59.97106733   355.95232351
 H     26  13   1     1.059195160093    90.37700935   271.75216794
 H     26  13   1     1.058688227102    85.01912601   164.09355066
 C     26  13   1     1.521180671502   151.12525018    43.64539021
 H     29  26  13     1.059896522221   109.78078213    42.89830337
 H     29  26  13     1.060145364140   109.93188419   283.97400343
 C     29  26  13     1.530217438304   109.60559319   163.59018343
 H     32  29  26     1.059505292402   108.95353261   294.05681637
 H     32  29  26     1.060357861465   108.99819057    51.32339637
 C     32  29  26     1.526912292062   112.85315553   172.60984420
 H     35  32  29     1.054944986138   109.76510533   177.10961496
 H     35  32  29     1.054773720104   110.00066246    57.21289529
 H     35  32  29     1.056016563969   109.97289462   297.09331730
 C     10   7   4     2.480646323538   101.16830027   282.35262584
 H     39  10   7     1.058414549407   141.34486946    99.56771778
 H     39  10   7     1.059586500716    87.95775448   344.04955183
 C     39  10   7     1.528841828198    99.43354337   235.92814118
 H     42  39  10     1.060075934916   109.83323090    26.35014765
 H     42  39  10     1.059009385107   109.67838221   267.97268571
 C     42  39  10     1.525150112298   110.68586821   147.18677465
 H     45  42  39     1.060151930963   109.07539817   301.04660828
 H     45  42  39     1.059827619367   109.03869906    58.29720031
 C     45  42  39     1.527669247667   112.90299450   179.68699648
 H     48  45  42     1.055179676489   109.69098470   179.36717210
 H     48  45  42     1.055289188645   110.01402511    59.39436749
 H     48  45  42     1.055586851864   109.93358131   299.24268423
 C     39  10   7     2.448335302222    59.88752992   144.42654289
 H     52  39  10     1.057928142058    86.17510923   198.14571603
 H     52  39  10     1.059542185510    89.63227010    90.44998896
 C     52  39  10     1.520410394513   150.85362336   320.97690310
 H     55  52  39     1.060357425966   109.54546862   316.97562567
 H     55  52  39     1.060361422836   109.70971189    75.22336851
 C     55  52  39     1.525963047523   110.78313185   195.96011973
 H     58  55  52     1.060668729794   109.10516905   312.17186574
 H     58  55  52     1.059195022492   108.88181811    69.53383742
 C     58  55  52     1.520893849490   112.58817640   190.97433719
 H     61  58  55     1.055259688189   109.82581768   185.05737440
 H     61  58  55     1.055543051007   110.02600320    65.08935052
 H     61  58  55     1.054966756106   110.02154145   305.06594002
 N     53  52  39     2.843860055352   125.49609646    84.46195372
 N     26  13   1     1.494069687398    35.50776239    33.64607509
 N      4   1   2     1.481504923439   107.27697559   293.75696719
 N     52  39  10     1.491899599763    35.22205427   326.81168279
 O     65  53  52     1.292886605838    77.29174293   294.95392297
 O     65  53  52     1.201687885663    78.81274637    55.04114516
 Pd    67   4   1     2.022065398696   106.87325410   313.80131162
 H     67   4   1     1.003004328040   106.29709342    70.67195375

---------------------------
INTERNAL COORDINATES (A.U.)
---------------------------
 C      0   0   0     0.000000000000     0.00000000     0.00000000
 H      1   0   0     1.998240344623     0.00000000     0.00000000
 H      1   2   0     2.000564443154   108.14481913     0.00000000
 C      1   2   3     2.866130512748   109.73865936   240.21141875
 H      4   1   2     2.003435378891   110.44421415    54.02906808
 H      4   1   2     1.999616192245   110.39628083   174.01755829
 C      4   1   2     4.755596879468   137.74477713   282.35830066
 H      7   4   1     1.998887343392    86.66307205   243.72285889
 H      7   4   1     2.003706878306    99.07034713   135.36827627
 C      7   4   1     2.864056165238   137.60405148     0.88567211
 H     10   7   4     1.996863317024   109.63499858    77.30927944
 H     10   7   4     2.001231981043   109.68454195   195.75737919
 C      1   2   3     4.682914221831   140.96511079   101.75779045
 H     13   1   2     2.001628812653    86.99581444   158.37239338
 H     13   1   2     2.000027375132   141.23259717    44.18187547
 C     13   1   2     2.884966487890   100.27983656   266.35902314
 H     16  13   1     2.002960764990   109.81607671   333.58717794
 H     16  13   1     2.001826291378   109.62141202    91.97995258
 C     16  13   1     2.883531185887   110.86797788   212.80536149
 H     19  16  13     2.003046556827   109.26177684    67.06636255
 H     19  16  13     2.003323456094   109.24257395   309.35645057
 C     19  16  13     2.883088535987   111.79824102   188.21761362
 H     22  19  16     1.994421208484   109.94399688    64.19844406
 H     22  19  16     1.995000742874   109.98741248   304.14370150
 H     22  19  16     1.994314033856   109.82113384   184.12101694
 C     13   1   2     4.619975768667    59.97106733   355.95232351
 H     26  13   1     2.001588774950    90.37700935   271.75216794
 H     26  13   1     2.000630810430    85.01912601   164.09355066
 C     26  13   1     2.874614869353   151.12525018    43.64539021
 H     29  26  13     2.002914157293   109.78078213    42.89830337
 H     29  26  13     2.003384400371   109.93188419   283.97400343
 C     29  26  13     2.891691883746   109.60559319   163.59018343
 H     32  29  26     2.002174840080   108.95353261   294.05681637
 H     32  29  26     2.003785962119   108.99819057    51.32339637
 C     32  29  26     2.885446062516   112.85315553   172.60984420
 H     35  32  29     1.993557110155   109.76510533   177.10961496
 H     35  32  29     1.993233464254   110.00066246    57.21289529
 H     35  32  29     1.995582098786   109.97289462   297.09331730
 C     10   7   4     4.687742186606   101.16830027   282.35262584
 H     39  10   7     2.000113634538   141.34486946    99.56771778
 H     39  10   7     2.002328301552    87.95775448   344.04955183
 C     39  10   7     2.889092357377    99.43354337   235.92814118
 H     42  39  10     2.003253198152   109.83323090    26.35014765
 H     42  39  10     2.001237711104   109.67838221   267.97268571
 C     42  39  10     2.882116025362   110.68586821   147.18677465
 H     45  42  39     2.003396809868   109.07539817   301.04660828
 H     45  42  39     2.002783949769   109.03869906    58.29720031
 C     45  42  39     2.886876501304   112.90299450   179.68699648
 H     48  45  42     1.994000610644   109.69098470   179.36717210
 H     48  45  42     1.994207558627   110.01402511    59.39436749
 H     48  45  42     1.994770060591   109.93358131   299.24268423
 C     39  10   7     4.626683205211    59.88752992   144.42654289
 H     52  39  10     1.999194457858    86.17510923   198.14571603
 H     52  39  10     2.002244557950    89.63227010    90.44998896
 C     52  39  10     2.873159256797   150.85362336   320.97690310
 H     55  52  39     2.003785139146   109.54546862   316.97562567
 H     55  52  39     2.003792692135   109.70971189    75.22336851
 C     55  52  39     2.883652250302   110.78313185   195.96011973
 H     58  55  52     2.004373418125   109.10516905   312.17186574
 H     58  55  52     2.001588514922   108.88181811    69.53383742
 C     58  55  52     2.874072854301   112.58817640   190.97433719
 H     61  58  55     1.994151810844   109.82581768   185.05737440
 H     61  58  55     1.994687288968   110.02600320    65.08935052
 H     61  58  55     1.993598249431   110.02154145   305.06594002
 N     53  52  39     5.374116667813   125.49609646    84.46195372
 N     26  13   1     2.823382534176    35.50776239    33.64607509
 N      4   1   2     2.799638571355   107.27697559   293.75696719
 N     52  39  10     2.819281662860    35.22205427   326.81168279
 O     65  53  52     2.443201607249    77.29174293   294.95392297
 O     65  53  52     2.270861002355    78.81274637    55.04114516
 Pd    67   4   1     3.821149828414   106.87325410   313.80131162
 H     67   4   1     1.895403491134   106.29709342    70.67195375

------------------------------------------------------------------------------
                   ___                                                        
                  /   \      - P O W E R E D   B Y -                         
                 /     \                                                     
                 |  |  |   _    _      __       _____    __    __             
                 |  |  |  | |  | |    /  \     |  _  \  |  |  /  |          
                  \  \/   | |  | |   /    \    | | | |  |  | /  /          
                 / \  \   | |__| |  /  /\  \   | |_| |  |  |/  /          
                |  |  |   |  __  | /  /__\  \  |    /   |      \           
                |  |  |   | |  | | |   __   |  |    \   |  |\   \          
                \     /   | |  | | |  |  |  |  | |\  \  |  | \   \       
                 \___/    |_|  |_| |__|  |__|  |_| \__\ |__|  \__/        
                                                                              
                      - O R C A' S   B I G   F R I E N D -                    
                                      &                                       
                       - I N T E G R A L  F E E D E R -                       
                                                                              
 v1 FN, 2020, v2 2021                                                         
------------------------------------------------------------------------------


Reading SHARK input file orca.SHARKINP.tmp ... ok
----------------------
SHARK INTEGRAL PACKAGE
----------------------

Number of atoms                             ...     72
Number of basis functions                   ...    478
Number of shells                            ...    256
Maximum angular momentum                    ...      2
Integral batch strategy                     ... SHARK/LIBINT Hybrid
RI-J (if used) integral strategy            ... SPLIT-RIJ (Revised 2003 algorithm where possible)
Printlevel                                  ...      1
Contraction scheme used                     ... SEGMENTED contraction
Coulomb Range Separation                    ... NOT USED
Exchange Range Separation                   ... NOT USED
Finite Nucleus Model                        ... NOT USED
Auxiliary Coulomb fitting basis             ... AVAILABLE
   # of basis functions in Aux-J            ...   1858
   # of shells in Aux-J                     ...    638
   Maximum angular momentum in Aux-J        ...      4
Auxiliary J/K fitting basis                 ... NOT available
Auxiliary Correlation fitting basis         ... NOT available
Auxiliary 'external' fitting basis          ... NOT available
Integral threshold                          ...     2.500000e-11
Primitive cut-off                           ...     2.500000e-12
Primitive pair pre-selection threshold      ...     2.500000e-12

Calculating pre-screening integrals         ... done (  0.1 sec) Dimension = 256
Organizing shell pair data                  ... done (  0.2 sec)
Shell pair information
Total number of shell pairs                 ...     32896
Shell pairs after pre-screening             ...     23692
Total number of primitive shell pairs       ...    130793
Primitive shell pairs kept                  ...     55749
          la=0 lb=0:  10727 shell pairs
          la=1 lb=0:   7364 shell pairs
          la=1 lb=1:   1291 shell pairs
          la=2 lb=0:   3023 shell pairs
          la=2 lb=1:   1084 shell pairs
          la=2 lb=2:    203 shell pairs

Calculating one electron integrals          ... done (  0.3 sec)
Calculating ECP integrals                   ... done (  0.8 sec)
Calculating RI/J V-Matrix + Cholesky decomp.... done (  0.4 sec)
Calculating Nuclear repulsion               ... done (  0.0 sec) ENN=   3249.896211095948 Eh

SHARK setup successfully completed in   1.9 seconds

Maximum memory used throughout the entire GTOINT-calculation: 117.4 MB

Diagonalization of the overlap matrix:
Smallest eigenvalue                        ... 1.121e-03
Time for diagonalization                   ...    0.037 sec
Threshold for overlap eigenvalues          ... 1.000e-08
Number of eigenvalues below threshold      ... 0
Time for construction of square roots      ...    0.027 sec
Total time needed                          ...    0.065 sec

-------------------
DFT GRID GENERATION
-------------------

General Integration Accuracy     IntAcc      ... 4.388
Radial Grid Type                 RadialGrid  ... OptM3 with GC (2021)
Angular Grid (max. ang.)         AngularGrid ... 4 (Lebedev-302)
Angular grid pruning method      GridPruning ... 4 (adaptive)
Weight generation scheme         WeightScheme... Becke
Basis function cutoff            BFCut       ... 1.0000e-11
Integration weight cutoff        WCut        ... 1.0000e-14
Angular grids for H and He will be reduced by one unit
Partially contracted basis set               ... off
Rotationally invariant grid construction     ... off

Total number of grid points                  ...   303638
Total number of batches                      ...     4773
Average number of points per batch           ...       63
Average number of grid points per atom       ...     4217
Time for grid setup =   12.057 sec

--------------------
COSX GRID GENERATION
--------------------

GRIDX 1
-------
General Integration Accuracy     IntAcc      ... 3.816
Radial Grid Type                 RadialGrid  ... OptM3 with GC (2021)
Angular Grid (max. ang.)         AngularGrid ... 1 (Lebedev-50)
Angular grid pruning method      GridPruning ... 4 (adaptive)
Weight generation scheme         WeightScheme... Becke
Basis function cutoff            BFCut       ... 1.0000e-11
Integration weight cutoff        WCut        ... 1.0000e-14
Angular grids for H and He will be reduced by one unit
Partially contracted basis set               ... on
Rotationally invariant grid construction     ... off

Total number of grid points                  ...    38465
Total number of batches                      ...      646
Average number of points per batch           ...       59
Average number of grid points per atom       ...      534
UseSFitting                                  ... on

GRIDX 2
-------
General Integration Accuracy     IntAcc      ... 4.020
Radial Grid Type                 RadialGrid  ... OptM3 with GC (2021)
Angular Grid (max. ang.)         AngularGrid ... 2 (Lebedev-110)
Angular grid pruning method      GridPruning ... 4 (adaptive)
Weight generation scheme         WeightScheme... Becke
Basis function cutoff            BFCut       ... 1.0000e-11
Integration weight cutoff        WCut        ... 1.0000e-14
Angular grids for H and He will be reduced by one unit
Partially contracted basis set               ... on
Rotationally invariant grid construction     ... off

Total number of grid points                  ...    79271
Total number of batches                      ...     1277
Average number of points per batch           ...       62
Average number of grid points per atom       ...     1101
UseSFitting                                  ... on

GRIDX 3
-------
General Integration Accuracy     IntAcc      ... 4.338
Radial Grid Type                 RadialGrid  ... OptM3 with GC (2021)
Angular Grid (max. ang.)         AngularGrid ... 3 (Lebedev-194)
Angular grid pruning method      GridPruning ... 4 (adaptive)
Weight generation scheme         WeightScheme... Becke
Basis function cutoff            BFCut       ... 1.0000e-11
Integration weight cutoff        WCut        ... 1.0000e-14
Angular grids for H and He will be reduced by one unit
Partially contracted basis set               ... on
Rotationally invariant grid construction     ... off

Total number of grid points                  ...   170494
Total number of batches                      ...     2701
Average number of points per batch           ...       63
Average number of grid points per atom       ...     2368
UseSFitting                                  ... on

Time for X-Grid setup             =   14.387 sec

--------------
SCF ITERATIONS
--------------
ITER       Energy         Delta-E        Max-DP      RMS-DP      [F,P]     Damp
               ***  Starting incremental Fock matrix formation  ***
  0  -1283.9632231156   0.000000000000 0.00439946  0.00007793  0.0117157 0.8500
  1  -1283.9639711659  -0.000748050371 0.00415690  0.00007411  0.0094465 0.8500
                               ***Turning on DIIS***
  2  -1283.9645773707  -0.000606204761 0.02360055  0.00041949  0.0072192 0.0000
  3  -1283.9671354250  -0.002558054284 0.00592006  0.00007937  0.0045302 0.0000
  4  -1283.9675153925  -0.000379967552 0.00107416  0.00002206  0.0009224 0.0000
               *** Restarting incremental Fock matrix formation ***
                                   *** Resetting DIIS ***
  5  -1283.9675513388  -0.000035946282 0.00083982  0.00001097  0.0005761 0.0000
  6  -1283.9675512199   0.000000118970 0.00045099  0.00000443  0.0007918 0.0000
  7  -1283.9675539096  -0.000002689766 0.00016558  0.00000191  0.0000998 0.0000
  8  -1283.9675541038  -0.000000194216 0.00005890  0.00000090  0.0000703 0.0000
  9  -1283.9675541730  -0.000000069134 0.00006516  0.00000053  0.0000196 0.0000
 10  -1283.9675541650   0.000000007956 0.00002910  0.00000034  0.0000122 0.0000
 11  -1283.9675541772  -0.000000012156 0.00002649  0.00000022  0.0000062 0.0000
 12  -1283.9675541935  -0.000000016290 0.00001266  0.00000014  0.0000059 0.0000
 13  -1283.9675541747   0.000000018734 0.00000957  0.00000009  0.0000027 0.0000
 14  -1283.9675541798  -0.000000005097 0.00000691  0.00000005  0.0000017 0.0000
 15  -1283.9675541544   0.000000025394 0.00000412  0.00000004  0.0000012 0.0000
                            ***DIIS convergence achieved***

               *****************************************************
               *                     SUCCESS                       *
               *           SCF CONVERGED AFTER  16 CYCLES          *
               *****************************************************

Old exchange energy                            =    -43.631425879 Eh
New exchange energy                            =    -43.631332835 Eh
Exchange energy change after final integration =      0.000093044 Eh
Total energy after final integration           =  -1283.967461121 Eh
Final COS-X integration done in                =   141.434 sec
Total Energy       :        -1283.96746112 Eh          -34938.53086 eV
  Last Energy change         ...   -1.1303e-08  Tolerance :   1.0000e-08
  Last MAX-Density change    ...    0.0000e+00  Tolerance :   1.0000e-07
             **** THE GBW FILE WAS UPDATED (orca.gbw) ****
             **** DENSITY orca.scfp WAS UPDATED ****
             **** ENERGY FILE WAS UPDATED (orca.en.tmp) ****
             **** THE GBW FILE WAS UPDATED (orca.gbw) ****
             **** DENSITY orca.scfp WAS UPDATED ****
Total SCF time: 0 days 0 hours 16 min 41 sec 

Maximum memory used throughout the entire SCF-calculation: 230.3 MB

-------------------------   --------------------
FINAL SINGLE POINT ENERGY     -1283.967461121436
-------------------------   --------------------

------------------------------------------------------------------------------
                         ORCA SCF GRADIENT CALCULATION
------------------------------------------------------------------------------

 ... reading COSX grid (gridx3)
Gradient of the Kohn-Sham DFT energy:
Kohn-Sham wavefunction type      ... RKS
Hartree-Fock exchange scaling    ...    0.250
Number of operators              ...    1
Number of atoms                  ...   72
Basis set dimensions             ...  478
Integral neglect threshold       ... 2.5e-11
Integral primitive cutoff        ... 2.5e-12
SHARK Integral package           ... ON

Nuc. rep. gradient       (SHARK) ... done (  0.0 sec)
HCore & Overlap gradient (SHARK) ... done (  5.6 sec)
ECP gradient             (SHARK) ... done (  2.8 sec)
RI-J gradient            (SHARK) ... done ( 19.5 sec)
COSX-gradient                    ... done (188.0 sec)
Exchange-correlation gradient    ... done

------------------
CARTESIAN GRADIENT
------------------

   1   C   :   -0.031138374    0.029356159    0.006342700
   2   H   :    0.027160129    0.002984402   -0.015716415
   3   H   :   -0.003070884   -0.031887011    0.006571004
   4   C   :    0.006205961    0.011128593   -0.036579868
   5   H   :    0.023615736   -0.008968207    0.021235189
   6   H   :   -0.027154333   -0.000427092    0.016539862
   7   C   :    0.011233356    0.007952379   -0.040844347
   8   H   :   -0.026492531   -0.012405851    0.013207132
   9   H   :    0.022253196    0.002447438    0.023980835
  10   C   :   -0.025937022   -0.030702066   -0.008145917
  11   H   :    0.027070232    0.008842981   -0.013683931
  12   H   :   -0.007746885    0.024325505    0.020118639
  13   C   :    0.024835754   -0.023764022   -0.009346204
  14   H   :   -0.005313574    0.011826054    0.029896992
  15   H   :   -0.018624373    0.017950220   -0.019526384
  16   C   :   -0.019673640    0.027115917    0.009874407
  17   H   :    0.021040012   -0.018776046    0.017694117
  18   H   :    0.003589385   -0.011422850   -0.029726636
  19   C   :    0.024420772   -0.025490956   -0.015962176
  20   H   :   -0.004335623    0.007919440    0.031981292
  21   H   :   -0.022204862    0.019406187   -0.014588568
  22   C   :    0.008087544    0.038877424    0.007718144
  23   H   :   -0.000277007   -0.008894138   -0.034616240
  24   H   :    0.022759603   -0.023104699    0.015184459
  25   H   :   -0.031505987   -0.010244345    0.011812015
  26   C   :    0.024390024    0.024842038    0.017655255
  27   H   :    0.000933972   -0.032941355    0.000991184
  28   H   :   -0.026359091    0.009146134   -0.015474060
  29   C   :   -0.026823267   -0.018605610   -0.016546753
  30   H   :    0.000878847    0.032968051    0.002799790
  31   H   :    0.027172708   -0.012669060    0.013761772
  32   C   :    0.031209452    0.016372490    0.018852317
  33   H   :   -0.024949276    0.015195339   -0.015113040
  34   H   :   -0.006572256   -0.032161495   -0.004396414
  35   C   :   -0.036150654   -0.009935549    0.018509920
  36   H   :    0.001608963   -0.006745201   -0.034730320
  37   H   :    0.008788068    0.035319918    0.002733260
  38   H   :    0.027840476   -0.017714615    0.013419936
  39   C   :    0.019982308    0.030773822    0.005360855
  40   H   :   -0.015816211   -0.009054609   -0.026618412
  41   H   :   -0.002954027   -0.025202502    0.020103645
  42   C   :   -0.015182096   -0.030968647   -0.005087192
  43   H   :    0.018123729    0.010250357    0.025805959
  44   H   :    0.001277503    0.025361848   -0.020298448
  45   C   :    0.019131228    0.032039185    0.004468960
  46   H   :   -0.002953064   -0.025743711    0.020960926
  47   H   :   -0.019549414   -0.009625715   -0.024963974
  48   C   :    0.015287349   -0.034728196   -0.018093331
  49   H   :   -0.033132067   -0.002494458    0.011710325
  50   H   :    0.018764626    0.011172078    0.028795891
  51   H   :   -0.000485711    0.028271687   -0.021770412
  52   C   :    0.027985001   -0.023128500    0.006924080
  53   H   :   -0.024236813   -0.005861164   -0.020463301
  54   H   :   -0.005949011    0.028641052    0.014983948
  55   C   :   -0.028248256    0.015719386   -0.008360120
  56   H   :    0.008152249   -0.030351429   -0.010277929
  57   H   :    0.023419589    0.011086309    0.020124698
  58   C   :    0.029751976   -0.013770381    0.015137031
  59   H   :   -0.014971621    0.028533032    0.007075635
  60   H   :   -0.019801281   -0.013130759   -0.022924335
  61   C   :   -0.035557011   -0.006651423    0.013883220
  62   H   :    0.000980105    0.019118238   -0.029514482
  63   H   :    0.021427997    0.018040968    0.022753914
  64   H   :    0.018582437   -0.030214712   -0.008834347
  65   N   :    0.001765323   -0.002504786    0.007106698
  66   N   :   -0.000058658   -0.012643267   -0.004094438
  67   N   :   -0.018400650   -0.011710725    0.019607538
  68   N   :   -0.000085617    0.007219692    0.001628623
  69   O   :    0.000861732    0.001293662   -0.005371864
  70   O   :   -0.001990172    0.000214510   -0.001237956
  71   Pd  :   -0.003898110    0.004297701   -0.009229524
  72   H   :    0.016759217    0.008595928   -0.005785100

Difference to translation invariance:
           :   -0.0002528688   -0.0000390307   -0.0006102704

Difference to rotation invariance:
           :   -0.0065457679   -0.0049417246    0.0017980365

Norm of the cartesian gradient     ...    0.2845984565
RMS gradient                       ...    0.0193644722
MAX gradient                       ...    0.0408443465

-------
TIMINGS
-------

Total SCF gradient time            ...      281.141 sec

One electron gradient       ....       8.437 sec  (  3.0%)
RI-J Coulomb gradient       ....      19.522 sec  (  6.9%)
COSX gradient               ....     188.027 sec  ( 66.9%)
XC gradient                 ....      60.551 sec  ( 21.5%)

Maximum memory used throughout the entire SCFGRAD-calculation: 199.2 MB
------------------------------------------------------------------------------
                         ORCA GEOMETRY RELAXATION STEP
------------------------------------------------------------------------------

Reading the OPT-File                    .... done
Getting information on internals        .... done
Copying old internal coords+grads       .... done
Making the new internal coordinates     .... (new redundants).... done
Validating the new internal coordinates .... (new redundants).... done
Calculating the B-matrix                .... done
Calculating the G,G- and P matrices     .... done
Transforming gradient to internals      .... done
Projecting the internal gradient        .... done
Number of atoms                         ....  72
Number of internal coordinates          .... 449
Current Energy                          .... -1283.967461121 Eh
Current gradient norm                   ....     0.284598456 Eh/bohr
Maximum allowed component of the step   ....  0.300
Current trust radius                    ....  0.300
Updating the Hessian (BFGS)             .... done
Forming the augmented Hessian           .... done
Diagonalizing the augmented Hessian     .... done
Last element of RFO vector              ....  0.923348424
Lowest eigenvalues of augmented Hessian:
 -0.091950645  0.000753911  0.002598746  0.005016011  0.005795815
Length of the computed step             ....  0.415837754
Warning: the length of the step is outside the trust region - taking restricted step instead
The input lambda is                     ....    -0.091951
   iter:   1  x=   -0.210645  g=    0.698612 f(x)=     0.082921
   iter:   2  x=   -0.278707  g=    0.353646 f(x)=     0.024070
   iter:   3  x=   -0.291930  g=    0.259590 f(x)=     0.003433
   iter:   4  x=   -0.292315  g=    0.245480 f(x)=     0.000094
   iter:   5  x=   -0.292315  g=    0.245085 f(x)=     0.000000
   iter:   6  x=   -0.292315  g=    0.245085 f(x)=     0.000000
   iter:   7  x=   -0.292315  g=    0.245085 f(x)=     0.000000
The output lambda is                    ....    -0.292315 (7 iterations)
The final length of the internal step   ....  0.300000000
Converting the step to cartesian space:
 Initial RMS(Int)=    0.0141578753
Transforming coordinates:
 Iter   0:  RMS(Cart)=    0.0323034887 RMS(Int)=    0.0141713387
 Iter   1:  RMS(Cart)=    0.0002138791 RMS(Int)=    0.0001010460
 Iter   2:  RMS(Cart)=    0.0000038348 RMS(Int)=    0.0000029925
 Iter   3:  RMS(Cart)=    0.0000000897 RMS(Int)=    0.0000000682
done
Storing new coordinates                 .... done

                                .--------------------.
          ----------------------|Geometry convergence|-------------------------
          Item                value                   Tolerance       Converged
          ---------------------------------------------------------------------
          Energy change      -0.0877214249            0.0000050000      NO
          RMS gradient        0.0105927946            0.0001000000      NO
          MAX gradient        0.0360286580            0.0003000000      NO
          RMS step            0.0141578753            0.0020000000      NO
          MAX step            0.0469624395            0.0040000000      NO
          ........................................................
          Max(Bonds)      0.0249      Max(Angles)    0.48
          Max(Dihed)        0.43      Max(Improp)    0.00
          ---------------------------------------------------------------------

The optimization has not yet converged - more geometry cycles are needed


    ---------------------------------------------------------------------------
                         Redundant Internal Coordinates
                            (Angstroem and degrees)

        Definition                    Value    dE/dq     Step     New-Value
    ----------------------------------------------------------------------------
     1. B(H   1,C   0)                1.0574 -0.031406  0.0218    1.0792   
     2. B(H   2,C   0)                1.0587 -0.032615  0.0227    1.0814   
     3. B(C   3,C   0)                1.5167 -0.004297  0.0032    1.5199   
     4. B(H   4,C   3)                1.0602 -0.032948  0.0231    1.0832   
     5. B(H   5,C   3)                1.0582 -0.031542  0.0220    1.0801   
     6. B(H   7,C   6)                1.0578 -0.031766  0.0221    1.0799   
     7. B(H   8,C   6)                1.0603 -0.032760  0.0230    1.0833   
     8. B(C   9,C   6)                1.5156 -0.003799  0.0029    1.5185   
     9. B(H  10,C   9)                1.0567 -0.031505  0.0218    1.0785   
    10. B(H  11,C   9)                1.0590 -0.032383  0.0226    1.0816   
    11. B(H  13,C  12)                1.0592 -0.032489  0.0227    1.0820   
    12. B(H  14,C  12)                1.0584 -0.032092  0.0224    1.0807   
    13. B(C  15,C  12)                1.5267 -0.004286  0.0031    1.5298   
    14. B(H  16,C  15)                1.0599 -0.033100  0.0232    1.0832   
    15. B(H  17,C  15)                1.0593 -0.031995  0.0224    1.0817   
    16. B(C  18,C  15)                1.5259 -0.003664  0.0027    1.5286   
    17. B(H  19,C  18)                1.0600 -0.033158  0.0233    1.0833   
    18. B(H  20,C  18)                1.0601 -0.032871  0.0231    1.0832   
    19. B(C  21,C  18)                1.5257 -0.003411  0.0020    1.5277   
    20. B(H  22,C  21)                1.0554 -0.035653  0.0246    1.0800   
    21. B(H  23,C  21)                1.0557 -0.035680  0.0247    1.0804   
    22. B(H  24,C  21)                1.0553 -0.035079  0.0242    1.0795   
    23. B(H  26,C  25)                1.0592 -0.032950  0.0231    1.0823   
    24. B(H  27,C  25)                1.0587 -0.031627  0.0221    1.0808   
    25. B(C  28,C  25)                1.5212 -0.003359  0.0024    1.5236   
    26. B(H  29,C  28)                1.0599 -0.033088  0.0232    1.0831   
    27. B(H  30,C  28)                1.0601 -0.032917  0.0232    1.0833   
    28. B(C  31,C  28)                1.5302 -0.001178  0.0005    1.5307   
    29. B(H  32,C  31)                1.0595 -0.032850  0.0230    1.0825   
    30. B(H  33,C  31)                1.0604 -0.033080  0.0233    1.0836   
    31. B(C  34,C  31)                1.5269 -0.002008  0.0008    1.5277   
    32. B(H  35,C  34)                1.0549 -0.035321  0.0243    1.0792   
    33. B(H  36,C  34)                1.0548 -0.035398  0.0245    1.0793   
    34. B(H  37,C  34)                1.0560 -0.035512  0.0246    1.0806   
    35. B(H  39,C  38)                1.0584 -0.031929  0.0223    1.0807   
    36. B(H  40,C  38)                1.0596 -0.032298  0.0226    1.0822   
    37. B(C  41,C  38)                1.5288 -0.003307  0.0023    1.5312   
    38. B(H  42,C  41)                1.0601 -0.033031  0.0232    1.0833   
    39. B(H  43,C  41)                1.0590 -0.032439  0.0227    1.0817   
    40. B(C  44,C  41)                1.5252 -0.003205  0.0023    1.5275   
    41. B(H  45,C  44)                1.0602 -0.033280  0.0234    1.0835   
    42. B(H  46,C  44)                1.0598 -0.033079  0.0232    1.0830   
    43. B(C  47,C  44)                1.5277 -0.002003  0.0008    1.5285   
    44. B(H  48,C  47)                1.0552 -0.035146  0.0242    1.0794   
    45. B(H  49,C  47)                1.0553 -0.036029  0.0249    1.0801   
    46. B(H  50,C  47)                1.0556 -0.035567  0.0246    1.0801   
    47. B(H  52,C  51)                1.0579 -0.031988  0.0223    1.0802   
    48. B(H  53,C  51)                1.0595 -0.032853  0.0230    1.0826   
    49. B(C  54,C  51)                1.5204 -0.003656  0.0026    1.5230   
    50. B(H  55,C  54)                1.0604 -0.033051  0.0232    1.0836   
    51. B(H  56,C  54)                1.0604 -0.032761  0.0231    1.0834   
    52. B(C  57,C  54)                1.5260 -0.003349  0.0023    1.5283   
    53. B(H  58,C  57)                1.0607 -0.032950  0.0232    1.0839   
    54. B(H  59,C  57)                1.0592 -0.032938  0.0231    1.0822   
    55. B(C  60,C  57)                1.5209 -0.005731  0.0039    1.5248   
    56. B(H  61,C  60)                1.0553 -0.035064  0.0242    1.0794   
    57. B(H  62,C  60)                1.0555 -0.035995  0.0248    1.0804   
    58. B(H  63,C  60)                1.0550 -0.035499  0.0246    1.0795   
    59. B(H  63,H  36)                4.4816  0.001059 -0.0016    4.4800   
    60. B(N  65,C  25)                1.4941  0.002286 -0.0022    1.4918   
    61. B(N  65,C  12)                1.5041  0.002876 -0.0024    1.5018   
    62. B(N  65,C   0)                1.5021  0.002875 -0.0030    1.4991   
    63. B(N  66,C   6)                1.4817  0.003006 -0.0030    1.4787   
    64. B(N  66,C   3)                1.4815 -0.000266 -0.0003    1.4812   
    65. B(N  67,C  51)                1.4919  0.001161 -0.0011    1.4908   
    66. B(N  67,C  38)                1.5007  0.002240 -0.0017    1.4990   
    67. B(N  67,C   9)                1.5016  0.002248 -0.0026    1.4991   
    68. B(O  68,N  64)                1.2929  0.006162 -0.0047    1.2882   
    69. B(O  69,N  64)                1.2017  0.001684 -0.0007    1.2009   
    70. B(Pd 70,O  68)                2.0421  0.000929 -0.0008    2.0414   
    71. B(Pd 70,N  67)                2.0943 -0.005828  0.0058    2.1002   
    72. B(Pd 70,N  66)                2.0221 -0.005853  0.0061    2.0282   
    73. B(Pd 70,N  65)                2.0790 -0.006167  0.0062    2.0851   
    74. B(H  71,N  66)                1.0030 -0.018629  0.0123    1.0153   
    75. A(H   1,C   0,H   2)          108.14  0.000027   -0.05    108.10   
    76. A(H   2,C   0,C   3)          109.83 -0.000357    0.06    109.89   
    77. A(H   1,C   0,C   3)          109.74 -0.000082   -0.02    109.72   
    78. A(C   3,C   0,N  65)          110.01 -0.002000    0.30    110.31   
    79. A(H   1,C   0,N  65)          109.40  0.001991   -0.28    109.12   
    80. A(H   2,C   0,N  65)          109.69  0.000472   -0.02    109.67   
    81. A(H   4,C   3,H   5)          108.50  0.000248   -0.07    108.42   
    82. A(H   4,C   3,N  66)          110.32 -0.000328    0.09    110.41   
    83. A(C   0,C   3,N  66)          107.28 -0.001042    0.14    107.42   
    84. A(C   0,C   3,H   5)          110.40 -0.000653    0.13    110.52   
    85. A(H   5,C   3,N  66)          109.91  0.002556   -0.37    109.54   
    86. A(C   0,C   3,H   4)          110.44 -0.000770    0.09    110.53   
    87. A(C   9,C   6,N  66)          107.03 -0.001714    0.23    107.25   
    88. A(H   7,C   6,C   9)          110.50 -0.000901    0.15    110.65   
    89. A(H   8,C   6,N  66)          110.45 -0.000521    0.11    110.57   
    90. A(H   8,C   6,C   9)          110.49 -0.000239    0.02    110.52   
    91. A(H   7,C   6,N  66)          109.72  0.003366   -0.45    109.26   
    92. A(H   7,C   6,H   8)          108.64  0.000028   -0.06    108.58   
    93. A(H  10,C   9,N  67)          109.26  0.001691   -0.24    109.01   
    94. A(C   6,C   9,H  10)          109.63  0.000000   -0.03    109.60   
    95. A(C   6,C   9,H  11)          109.68 -0.000703    0.10    109.78   
    96. A(H  11,C   9,N  67)          109.45 -0.000219    0.07    109.52   
    97. A(C   6,C   9,N  67)          110.75 -0.000994    0.17    110.92   
    98. A(H  10,C   9,H  11)          108.01  0.000265   -0.07    107.94   
    99. A(H  13,C  12,C  15)          108.23 -0.000854    0.10    108.32   
   100. A(H  13,C  12,N  65)          107.74  0.001685   -0.22    107.53   
   101. A(H  14,C  12,C  15)          108.51 -0.002302    0.26    108.77   
   102. A(C  15,C  12,N  65)          117.28 -0.001947    0.32    117.61   
   103. A(H  14,C  12,N  65)          107.39  0.003603   -0.46    106.93   
   104. A(H  13,C  12,H  14)          107.28 -0.000016   -0.03    107.25   
   105. A(H  17,C  15,C  18)          109.35 -0.000002   -0.04    109.32   
   106. A(H  16,C  15,C  18)          109.22  0.000561   -0.11    109.11   
   107. A(C  12,C  15,H  17)          109.62 -0.001810    0.23    109.85   
   108. A(H  16,C  15,H  17)          107.91  0.001149   -0.15    107.76   
   109. A(C  12,C  15,C  18)          110.87  0.002665   -0.26    110.61   
   110. A(C  12,C  15,H  16)          109.82 -0.002590    0.33    110.15   
   111. A(H  20,C  18,C  21)          109.33 -0.000075    0.01    109.34   
   112. A(C  15,C  18,H  20)          109.24  0.000292   -0.04    109.20   
   113. A(H  19,C  18,C  21)          109.32  0.000073   -0.00    109.32   
   114. A(H  19,C  18,H  20)          107.80  0.000788   -0.15    107.65   
   115. A(C  15,C  18,C  21)          111.80 -0.001158    0.19    111.99   
   116. A(C  15,C  18,H  19)          109.26  0.000151   -0.02    109.24   
   117. A(C  18,C  21,H  23)          109.99 -0.002957    0.35    110.34   
   118. A(H  23,C  21,H  24)          109.05  0.002801   -0.34    108.71   
   119. A(H  22,C  21,H  23)          109.02  0.002633   -0.31    108.70   
   120. A(C  18,C  21,H  22)          109.94 -0.002587    0.31    110.26   
   121. A(C  18,C  21,H  24)          109.82 -0.002394    0.30    110.12   
   122. A(H  22,C  21,H  24)          108.99  0.002634   -0.32    108.67   
   123. A(C  28,C  25,N  65)          115.89 -0.002133    0.21    116.10   
   124. A(H  26,C  25,N  65)          108.19  0.000902   -0.07    108.12   
   125. A(H  27,C  25,N  65)          107.74  0.003556   -0.44    107.31   
   126. A(H  27,C  25,C  28)          108.65 -0.001714    0.20    108.86   
   127. A(H  26,C  25,C  28)          108.46  0.000014    0.05    108.51   
   128. A(H  26,C  25,H  27)          107.62 -0.000539    0.03    107.66   
   129. A(H  30,C  28,C  31)          109.48  0.001761   -0.24    109.24   
   130. A(H  29,C  28,C  31)          109.81  0.000281   -0.06    109.75   
   131. A(C  25,C  28,C  31)          109.61 -0.000617    0.14    109.75   
   132. A(H  29,C  28,H  30)          108.21 -0.000232    0.01    108.22   
   133. A(C  25,C  28,H  30)          109.93 -0.001276    0.17    110.10   
   134. A(C  25,C  28,H  29)          109.78  0.000097   -0.03    109.75   
   135. A(H  33,C  31,C  34)          109.03  0.000195   -0.01    109.02   
   136. A(H  32,C  31,C  34)          109.18 -0.000941    0.12    109.30   
   137. A(C  28,C  31,C  34)          112.85 -0.000402    0.07    112.92   
   138. A(H  32,C  31,H  33)          107.70  0.000534   -0.10    107.59   
   139. A(C  28,C  31,H  33)          109.00 -0.000221    0.02    109.02   
   140. A(C  28,C  31,H  32)          108.95  0.000881   -0.11    108.85   
   141. A(H  36,C  34,H  37)          109.05  0.002628   -0.31    108.74   
   142. A(H  35,C  34,H  37)          109.06  0.002763   -0.34    108.72   
   143. A(C  31,C  34,H  37)          109.97 -0.003082    0.37    110.34   
   144. A(H  35,C  34,H  36)          108.97  0.002679   -0.33    108.64   
   145. A(C  31,C  34,H  36)          110.00 -0.002790    0.33    110.34   
   146. A(C  31,C  34,H  35)          109.77 -0.002069    0.27    110.03   
   147. A(H  40,C  38,N  67)          107.80  0.001375   -0.19    107.62   
   148. A(H  39,C  38,N  67)          107.44  0.003636   -0.48    106.96   
   149. A(H  40,C  38,C  41)          108.21 -0.000740    0.08    108.29   
   150. A(H  39,C  38,C  41)          108.54 -0.002440    0.28    108.82   
   151. A(H  39,C  38,H  40)          107.26  0.000085   -0.05    107.21   
   152. A(C  41,C  38,N  67)          117.19 -0.001753    0.32    117.51   
   153. A(H  43,C  41,C  44)          109.39  0.000062   -0.05    109.33   
   154. A(H  42,C  41,C  44)          109.34  0.000631   -0.12    109.22   
   155. A(C  38,C  41,C  44)          110.69  0.002313   -0.20    110.48   
   156. A(H  42,C  41,H  43)          107.86  0.001072   -0.15    107.71   
   157. A(C  38,C  41,H  43)          109.68 -0.001593    0.20    109.88   
   158. A(C  38,C  41,H  42)          109.83 -0.002507    0.32    110.16   
   159. A(H  46,C  44,C  47)          109.06 -0.001036    0.11    109.18   
   160. A(H  45,C  44,C  47)          109.02 -0.000856    0.09    109.11   
   161. A(C  41,C  44,C  47)          112.90  0.001840   -0.13    112.77   
   162. A(H  45,C  44,H  46)          107.61  0.001220   -0.18    107.43   
   163. A(C  41,C  44,H  46)          109.04 -0.000420    0.03    109.07   
   164. A(C  41,C  44,H  45)          109.08 -0.000755    0.07    109.15   
   165. A(H  49,C  47,H  50)          109.09  0.002842   -0.34    108.75   
   166. A(H  48,C  47,H  50)          109.03  0.002635   -0.33    108.70   
   167. A(C  44,C  47,H  50)          109.93 -0.002897    0.34    110.28   
   168. A(H  48,C  47,H  49)          109.07  0.002709   -0.34    108.73   
   169. A(C  44,C  47,H  49)          110.01 -0.003098    0.37    110.38   
   170. A(C  44,C  47,H  48)          109.69 -0.002069    0.28    109.97   
   171. A(C  54,C  51,N  67)          115.72 -0.002391    0.27    115.99   
   172. A(H  53,C  51,N  67)          108.31  0.000970   -0.08    108.23   
   173. A(H  52,C  51,N  67)          107.76  0.003531   -0.44    107.32   
   174. A(H  53,C  51,C  54)          108.37  0.000078    0.04    108.41   
   175. A(H  52,C  51,C  54)          108.77 -0.001621    0.18    108.95   
   176. A(H  52,C  51,H  53)          107.63 -0.000466    0.02    107.65   
   177. A(H  56,C  54,C  57)          109.28  0.000999   -0.16    109.12   
   178. A(H  55,C  54,C  57)          109.59 -0.000455    0.02    109.61   
   179. A(C  51,C  54,C  57)          110.78  0.001823   -0.15    110.63   
   180. A(H  55,C  54,H  56)          107.88  0.000111   -0.01    107.87   
   181. A(C  51,C  54,H  56)          109.71 -0.001861    0.24    109.95   
   182. A(C  51,C  54,H  55)          109.55 -0.000663    0.06    109.61   
   183. A(H  59,C  57,C  60)          109.35 -0.001110    0.13    109.48   
   184. A(H  58,C  57,C  60)          109.04  0.000235   -0.02    109.02   
   185. A(C  54,C  57,C  60)          112.59 -0.000373    0.08    112.67   
   186. A(H  58,C  57,H  59)          107.76  0.000690   -0.12    107.64   
   187. A(C  54,C  57,H  59)          108.88  0.000889   -0.11    108.77   
   188. A(C  54,C  57,H  58)          109.11 -0.000282    0.03    109.13   
   189. A(H  62,C  60,H  63)          108.93  0.002840   -0.32    108.61   
   190. A(H  61,C  60,H  63)          109.02  0.002961   -0.36    108.67   
   191. A(C  57,C  60,H  63)          110.02 -0.003232    0.37    110.39   
   192. A(H  61,C  60,H  62)          108.99  0.002782   -0.33    108.65   
   193. A(C  57,C  60,H  62)          110.03 -0.002958    0.35    110.37   
   194. A(C  57,C  60,H  61)          109.83 -0.002243    0.28    110.11   
   195. A(O  68,N  64,O  69)          115.92 -0.003683    0.33    116.24   
   196. A(C  12,N  65,C  25)          109.26 -0.000894    0.15    109.41   
   197. A(C   0,N  65,C  25)          110.41 -0.000341    0.10    110.51   
   198. A(C   0,N  65,C  12)          111.04 -0.000221    0.05    111.09   
   199. A(C  25,N  65,Pd 70)          115.58 -0.000324   -0.02    115.56   
   200. A(C  12,N  65,Pd 70)          104.31  0.001578   -0.23    104.09   
   201. A(C   0,N  65,Pd 70)          106.07  0.000312   -0.07    105.99   
   202. A(C   3,N  66,C   6)          116.26 -0.000859    0.17    116.43   
   203. A(Pd 70,N  66,H  71)          109.49  0.001845   -0.26    109.24   
   204. A(C   6,N  66,H  71)          110.85  0.001842   -0.29    110.56   
   205. A(C   3,N  66,H  71)          106.30 -0.002496    0.34    106.64   
   206. A(C   6,N  66,Pd 70)          106.89 -0.000636    0.07    106.95   
   207. A(C   3,N  66,Pd 70)          106.87  0.000491   -0.05    106.82   
   208. A(C  38,N  67,C  51)          109.79 -0.000374    0.06    109.86   
   209. A(C   9,N  67,C  51)          110.56  0.000239    0.04    110.60   
   210. A(C   9,N  67,C  38)          111.43 -0.000358    0.05    111.47   
   211. A(C  51,N  67,Pd 70)          115.53 -0.000439   -0.02    115.52   
   212. A(C  38,N  67,Pd 70)          103.85  0.001344   -0.17    103.68   
   213. A(C   9,N  67,Pd 70)          105.47 -0.000379    0.03    105.50   
   214. A(N  64,O  68,Pd 70)          119.10 -0.000610    0.09    119.18   
   215. A(N  67,Pd 70,O  68)           94.02 -0.001040    0.11     94.13   
   216. A(N  66,Pd 70,O  68)          172.70  0.000537   -0.05    172.65   
   217. A(N  65,Pd 70,O  68)           93.64  0.000067   -0.01     93.62   
   218. A(N  66,Pd 70,N  67)           85.51  0.001103   -0.11     85.40   
   219. A(N  65,Pd 70,N  67)          167.00  0.001647   -0.17    166.84   
   220. A(N  65,Pd 70,N  66)           85.56  0.000119   -0.01     85.55   
   221. D(N  66,C   3,C   0,H   1)    -66.24  0.000016   -0.02    -66.26   
   222. D(H   5,C   3,C   0,H   2)     55.26 -0.001840    0.31     55.57   
   223. D(H   5,C   3,C   0,N  65)    -65.57 -0.000923    0.10    -65.46   
   224. D(H   4,C   3,C   0,H   2)    -64.73 -0.001232    0.26    -64.46   
   225. D(N  66,C   3,C   0,H   2)    175.00  0.000249    0.02    175.02   
   226. D(H   4,C   3,C   0,H   1)     54.03 -0.001465    0.23     54.26   
   227. D(H   5,C   3,C   0,H   1)    174.02 -0.002073    0.27    174.29   
   228. D(H   4,C   3,C   0,N  65)    174.45 -0.000315    0.06    174.50   
   229. D(N  66,C   3,C   0,N  65)     54.17  0.001166   -0.19     53.99   
   230. D(H  11,C   9,C   6,N  66)   -175.16 -0.000429    0.00   -175.15   
   231. D(H  11,C   9,C   6,H   7)    -55.73  0.002095   -0.32    -56.06   
   232. D(H  10,C   9,C   6,N  66)     66.39 -0.000331    0.05     66.45   
   233. D(N  67,C   9,C   6,H   7)     65.18  0.000721   -0.06     65.12   
   234. D(H  11,C   9,C   6,H   8)     64.53  0.001388   -0.28     64.25   
   235. D(N  67,C   9,C   6,H   8)   -174.55  0.000014   -0.02   -174.57   
   236. D(H  10,C   9,C   6,H   7)   -174.18  0.002193   -0.28   -174.46   
   237. D(N  67,C   9,C   6,N  66)    -54.24 -0.001803    0.27    -53.98   
   238. D(H  10,C   9,C   6,H   8)    -53.91  0.001486   -0.23    -54.15   
   239. D(C  18,C  15,C  12,H  13)    -56.99  0.000271    0.02    -56.96   
   240. D(H  17,C  15,C  12,N  65)     60.12 -0.000413    0.06     60.19   
   241. D(H  16,C  15,C  12,H  14)    179.91 -0.000707    0.09    179.99   
   242. D(H  17,C  15,C  12,H  13)   -177.81 -0.000251    0.08   -177.73   
   243. D(H  16,C  15,C  12,N  65)    -58.27  0.000828   -0.08    -58.35   
   244. D(H  16,C  15,C  12,H  13)     63.80  0.000990   -0.06     63.74   
   245. D(C  18,C  15,C  12,N  65)   -179.05  0.000109    0.00   -179.05   
   246. D(H  17,C  15,C  12,H  14)    -61.70 -0.001948    0.23    -61.47   
   247. D(C  18,C  15,C  12,H  14)     59.12 -0.001426    0.17     59.29   
   248. D(H  19,C  18,C  15,H  17)   -171.95  0.000146   -0.04   -171.99   
   249. D(H  19,C  18,C  15,H  16)    -54.07  0.001860   -0.31    -54.38   
   250. D(H  20,C  18,C  15,C  12)    -50.64 -0.000506    0.08    -50.57   
   251. D(H  19,C  18,C  15,C  12)     67.07  0.000701   -0.14     66.93   
   252. D(C  21,C  18,C  15,C  12)   -171.78  0.000142   -0.04   -171.82   
   253. D(H  20,C  18,C  15,H  16)   -171.78  0.000653   -0.10   -171.88   
   254. D(C  21,C  18,C  15,H  17)    -50.80 -0.000413    0.06    -50.74   
   255. D(H  20,C  18,C  15,H  17)     70.34 -0.001061    0.17     70.51   
   256. D(C  21,C  18,C  15,H  16)     67.08  0.001301   -0.21     66.87   
   257. D(H  24,C  21,C  18,H  19)    -54.76 -0.000335    0.06    -54.70   
   258. D(H  24,C  21,C  18,C  15)   -175.88  0.000179   -0.03   -175.91   
   259. D(H  24,C  21,C  18,H  20)     63.03  0.000616   -0.11     62.92   
   260. D(H  23,C  21,C  18,H  19)     65.26 -0.000233    0.05     65.31   
   261. D(H  23,C  21,C  18,H  20)   -176.95  0.000718   -0.13   -177.07   
   262. D(H  22,C  21,C  18,H  20)    -56.89  0.000481   -0.10    -56.99   
   263. D(H  22,C  21,C  18,H  19)   -174.69 -0.000470    0.08   -174.61   
   264. D(H  23,C  21,C  18,C  15)    -55.86  0.000281   -0.04    -55.90   
   265. D(H  22,C  21,C  18,C  15)     64.20  0.000044   -0.02     64.18   
   266. D(C  31,C  28,C  25,H  27)     48.61 -0.001649    0.20     48.81   
   267. D(C  31,C  28,C  25,H  26)    -68.11 -0.000085    0.03    -68.08   
   268. D(C  31,C  28,C  25,N  65)    170.03  0.000203   -0.06    169.97   
   269. D(H  30,C  28,C  25,H  27)    168.99 -0.000663    0.10    169.09   
   270. D(H  30,C  28,C  25,N  65)    -69.59  0.001189   -0.16    -69.75   
   271. D(H  29,C  28,C  25,H  26)    171.20 -0.000104    0.03    171.23   
   272. D(H  29,C  28,C  25,H  27)    -72.08 -0.001668    0.20    -71.88   
   273. D(H  30,C  28,C  25,H  26)     52.28  0.000902   -0.07     52.20   
   274. D(H  29,C  28,C  25,N  65)     49.33  0.000184   -0.06     49.28   
   275. D(C  34,C  31,C  28,H  29)    -66.72 -0.000000    0.03    -66.69   
   276. D(C  34,C  31,C  28,C  25)    172.61  0.000093    0.01    172.62   
   277. D(H  33,C  31,C  28,H  30)    -69.33  0.001121   -0.20    -69.53   
   278. D(H  33,C  31,C  28,H  29)    172.00  0.000172   -0.03    171.97   
   279. D(H  32,C  31,C  28,H  30)    173.40  0.000109   -0.03    173.38   
   280. D(H  32,C  31,C  28,C  25)    -65.94 -0.000747    0.12    -65.82   
   281. D(H  33,C  31,C  28,C  25)     51.32  0.000265   -0.05     51.28   
   282. D(C  34,C  31,C  28,H  30)     51.95  0.000949   -0.14     51.81   
   283. D(H  32,C  31,C  28,H  29)     54.73 -0.000841    0.14     54.88   
   284. D(H  37,C  34,C  31,H  33)     58.36 -0.000115    0.04     58.40   
   285. D(H  36,C  34,C  31,H  33)    178.48 -0.000571    0.10    178.58   
   286. D(H  37,C  34,C  31,H  32)    175.78  0.000102   -0.02    175.75   
   287. D(H  37,C  34,C  31,C  28)    -62.91  0.000293   -0.03    -62.94   
   288. D(H  36,C  34,C  31,H  32)    -64.11 -0.000354    0.04    -64.07   
   289. D(H  36,C  34,C  31,C  28)     57.21 -0.000163    0.03     57.24   
   290. D(H  35,C  34,C  31,H  33)    -61.62 -0.000303    0.07    -61.56   
   291. D(H  35,C  34,C  31,H  32)     55.79 -0.000085    0.00     55.79   
   292. D(H  35,C  34,C  31,C  28)    177.11  0.000106   -0.01    177.10   
   293. D(C  44,C  41,C  38,N  67)    178.30 -0.000392    0.05    178.35   
   294. D(C  44,C  41,C  38,H  40)     56.23 -0.000375    0.01     56.24   
   295. D(C  44,C  41,C  38,H  39)    -59.86  0.001215   -0.13    -59.98   
   296. D(H  43,C  41,C  38,N  67)    -60.91  0.000128   -0.01    -60.93   
   297. D(H  43,C  41,C  38,H  40)    177.02  0.000146   -0.06    176.96   
   298. D(H  43,C  41,C  38,H  39)     60.93  0.001735   -0.19     60.74   
   299. D(H  42,C  41,C  38,H  40)    -64.60 -0.001013    0.07    -64.53   
   300. D(H  42,C  41,C  38,H  39)    179.31  0.000576   -0.06    179.25   
   301. D(H  42,C  41,C  38,N  67)     57.46 -0.001031    0.12     57.58   
   302. D(C  47,C  44,C  41,H  43)     58.73  0.000712   -0.12     58.60   
   303. D(C  47,C  44,C  41,H  42)    -59.19 -0.000989    0.16    -59.03   
   304. D(C  47,C  44,C  41,C  38)    179.69  0.000244   -0.03    179.65   
   305. D(H  46,C  44,C  41,H  43)    -62.66  0.001108   -0.20    -62.86   
   306. D(H  46,C  44,C  41,H  42)    179.42 -0.000593    0.08    179.51   
   307. D(H  45,C  44,C  41,C  38)    -58.95 -0.000159    0.05    -58.91   
   308. D(H  46,C  44,C  41,C  38)     58.30  0.000639   -0.11     58.19   
   309. D(H  45,C  44,C  41,H  43)   -179.91  0.000310   -0.04   -179.95   
   310. D(H  45,C  44,C  41,H  42)     62.17 -0.001392    0.24     62.41   
   311. D(H  50,C  47,C  44,C  41)    -60.76  0.000014    0.00    -60.75   
   312. D(H  49,C  47,C  44,H  46)   -179.23 -0.000302    0.06   -179.17   
   313. D(H  48,C  47,C  44,H  46)    -59.26 -0.000188    0.05    -59.21   
   314. D(H  49,C  47,C  44,C  41)     59.39 -0.000255    0.03     59.43   
   315. D(H  48,C  47,C  44,H  45)     57.98  0.000205   -0.05     57.93   
   316. D(H  48,C  47,C  44,C  41)    179.37 -0.000142    0.02    179.39   
   317. D(H  50,C  47,C  44,H  45)    177.85  0.000361   -0.06    177.79   
   318. D(H  49,C  47,C  44,H  45)    -62.00  0.000091   -0.03    -62.03   
   319. D(H  50,C  47,C  44,H  46)     60.62 -0.000032    0.03     60.65   
   320. D(C  57,C  54,C  51,N  67)   -167.77 -0.000151    0.06   -167.71   
   321. D(C  57,C  54,C  51,H  53)     70.39  0.000171   -0.04     70.34   
   322. D(C  57,C  54,C  51,H  52)    -46.35  0.001561   -0.19    -46.54   
   323. D(H  56,C  54,C  51,N  67)     71.49 -0.001351    0.20     71.69   
   324. D(H  56,C  54,C  51,H  53)    -50.35 -0.001029    0.09    -50.26   
   325. D(H  56,C  54,C  51,H  52)   -167.09  0.000362   -0.05   -167.14   
   326. D(H  55,C  54,C  51,N  67)    -46.76  0.000017    0.03    -46.73   
   327. D(H  55,C  54,C  51,H  53)   -168.60  0.000339   -0.07   -168.67   
   328. D(H  55,C  54,C  51,H  52)     74.67  0.001730   -0.22     74.45   
   329. D(C  60,C  57,C  54,H  56)    -48.03 -0.000687    0.10    -47.94   
   330. D(C  60,C  57,C  54,H  55)     69.98 -0.000229    0.01     69.99   
   331. D(C  60,C  57,C  54,C  51)   -169.03 -0.000183   -0.00   -169.03   
   332. D(H  59,C  57,C  54,H  55)    -51.46  0.000800   -0.14    -51.59   
   333. D(H  59,C  57,C  54,C  51)     69.53  0.000846   -0.15     69.39   
   334. D(H  58,C  57,C  54,H  55)   -168.82 -0.000372    0.06   -168.76   
   335. D(H  58,C  57,C  54,C  51)    -47.83 -0.000326    0.05    -47.78   
   336. D(H  58,C  57,C  54,H  56)     73.16 -0.000830    0.15     73.31   
   337. D(H  59,C  57,C  54,H  56)   -169.47  0.000342   -0.05   -169.52   
   338. D(H  63,C  60,C  57,H  59)     66.24  0.000266   -0.03     66.21   
   339. D(H  63,C  60,C  57,H  58)   -176.17  0.000598   -0.11   -176.28   
   340. D(H  63,C  60,C  57,C  54)    -54.93  0.000160   -0.03    -54.97   
   341. D(H  62,C  60,C  57,H  59)   -173.74 -0.000128    0.02   -173.71   
   342. D(H  62,C  60,C  57,H  58)    -56.15  0.000203   -0.05    -56.20   
   343. D(H  62,C  60,C  57,C  54)     65.09 -0.000235    0.02     65.11   
   344. D(H  61,C  60,C  57,H  59)    -53.77  0.000046    0.00    -53.77   
   345. D(H  61,C  60,C  57,H  58)     63.82  0.000377   -0.08     63.75   
   346. D(H  61,C  60,C  57,C  54)   -174.94 -0.000061   -0.00   -174.94   
   347. D(C  12,N  65,C   0,H   1)   -160.28  0.000460   -0.09   -160.37   
   348. D(Pd 70,N  65,C  25,C  28)    -57.42  0.000348    0.02    -57.40
[truncated: 2,079,080 more chars]
