# Supplementary material for: LED-pump-X-ray-multiprobe crystallography for sub-second timescales
Source: Commun Chem. 2022 Aug 26;5:102. doi: 10.1038/s42004-022-00716-1 (PMC9814726; doi:10.1038/s42004-022-00716-1)
Supplement: Supplementary file 13 — Supplementary Data 4 [file 42004_2022_716_MOESM13_ESM.zip › dz_opt/orca.xyz]

72
Coordinates from ORCA-job orca
  C   4.79934127613946     12.90998128113539     18.77887621278030
  H   3.82492676670043     12.76840085173293     19.27129047251914
  H   4.89121045871336     13.98762118313301     18.55762875262937
  C   4.82764114497793     12.09767956249055     17.49650136169592
  H   4.00385418856883     12.40421695524261     16.82571840038025
  H   5.77037968153654     12.24318032322466     16.94518971889750
  C   5.12724550434380      9.67540979186843     16.84152214380651
  H   6.07762818347937     10.01058579565660     16.39582512135033
  H   4.38406418233121      9.60592755660000     16.02521355385251
  C   5.27860006902257      8.33484033271925     17.53697621891051
  H   4.29554228998741      8.01768177199926     17.91723463097490
  H   5.60583878440445      7.56175388776889     16.82049377186230
  C   7.19773189209944     13.02644569683279     19.37312173058960
  H   7.39903273795907     12.73199648036037     18.32826526342239
  H   7.92699918487244     12.48274741138347     19.99528391228034
  C   7.40092479110060     14.53102591178636     19.52426624743731
  H   6.61998501462951     15.09927819211360     18.98467500288538
  H   7.32430879178912     14.82247602509062     20.58661132393878
  C   8.77078789550589     14.95102196415961     18.99126904895067
  H   8.85063844036316     14.66755660556642     17.92425223850125
  H   9.55644323003620     14.37761537274287     19.51788777160626
  C   9.03699178945888     16.44185604999072     19.14350683368408
  H   9.00854353727390     16.74925623722136     20.20366971834155
  H   8.28724953806360     17.04345344218693     18.59922497610965
  H   10.03044455954918     16.70921090005067     18.74651681016927
  C   5.49732949247594     12.83505253543658     21.13382204758086
  H   5.32456076186563     13.92638245417677     21.18375478527332
  H   6.39049842163604     12.61894990259292     21.74189259752612
  C   4.30075411796205     12.09196764811400     21.70871174622843
  H   4.41516460442099     11.01093969178273     21.50368712106252
  H   3.35968245739589     12.42549827191415     21.23166210650500
  C   4.18156130426850     12.29265183592087     23.21830046658684
  H   5.10176327884250     11.91494433293202     23.70007636096528
  H   4.12903477887063     13.37415891711357     23.44629518352908
  C   2.97178167232879     11.58404121421237     23.80995942720465
  H   2.91956057059694     11.73295070927871     24.90130430410276
  H   3.01846186358752     10.49552699040994     23.62483138898529
  H   2.02833502264941     11.96230704181416     23.37693147615455
  C   7.63927090772269      8.29039749172630     18.25955112680734
  H   8.25267771719040      8.60132075663903     19.12071336515639
  H   7.79979330524813      9.04930954232609     17.47341124513501
  C   8.10380017292685      6.92736655109657     17.75519090179130
  H   7.43626533446245      6.54282378410323     16.96085127175774
  H   8.07371152801380      6.18815500975132     18.57488845906427
  C   9.52884649036025      7.00310600721873     17.20803354863596
  H   9.56347416698175      7.73198429595777     16.37582257191846
  H   10.19759546979965      7.40421237868252     17.99250657976814
  C   10.05323430678530      5.65708401641116     16.72838864749907
  H   11.08077078757202      5.74832948402894     16.33857534755929
  H   9.42486765863967      5.24467448310945     15.91890440533436
  H   10.07240507814376      4.91777361787035     17.54839352275089
  C   5.88220515978588      7.37539825179279     19.71575030826351
  H   6.69467563345150      7.40800488401116     20.45863708441255
  H   5.91864222514908      6.38092991933911     19.23308528024776
  C   4.54610430009687      7.55987334710787     20.41987700557910
  H   4.45719453338999      8.60944730716282     20.75643968014801
  H   3.70318657615368      7.35461318790784     19.73285240044308
  C   4.41772426311781      6.64318753196818     21.63527712915367
  H   4.55095329124699      5.59073170507424     21.32077656525938
  H   5.24033549462609      6.87015934690344     22.33694083588880
  C   3.08327749417600      6.79981734534282     22.34968688387942
  H   3.02023061546805      6.13005430843855     23.22339071997677
  H   2.23472467254166      6.55933923571901     21.68414293242083
  H   2.94608005913432      7.83403841997453     22.71425503319289
  N   7.37849170867414      9.82706288693678     21.97024060723947
  N   5.85589893682580     12.47685173080236     19.73490573735547
  N   4.73321848665861     10.67045125428801     17.85519282024570
  N   6.21392614708380      8.40741815855394     18.69532293310725
  O   7.55835736269190     10.24520418078474     20.76890236384271
  O   6.26126285126191      9.51432558862889     22.27284340008204
  Pd  6.03240107661380     10.39098420284535     19.42948360876618
  H   3.78340290819779     10.46511765873915     18.17981442803491
